# Supplementary material for: Recent speciation associated with range expansion and a shift to self-fertilization in North American Arabidopsis
Source: Nat Commun. 2022 Dec 8;13:7564. doi: 10.1038/s41467-022-35368-1 (PMC9732334; doi:10.1038/s41467-022-35368-1)
Supplement: Supplementary file 5 — Source Data [file 41467_2022_35368_MOESM5_ESM.zip › Source Data/SuppFig16-1_lyrNJ1_26.psmc]

CC
CC	Brief Description of the file format:
CC	  CC  comments
CC	  MM  useful-messages
CC	  RD  round-of-iterations
CC	  LL  \log[P(sequence)]
CC	  QD  Q-before-opt Q-after-opt
CC	  TR  \theta_0 \rho_0
CC	  RS  k t_k \lambda_k \pi_k \sum_{l\not=k}A_{kl} A_{kk}
CC	  DC  begin end best-k t_k+\Delta_k max-prob
CC
MM	Version: 0.6.5-r67
MM	pattern:4+25*2+4+6, n:63, n_free_lambdas:28
MM	n_iterations:25, skip:1, max_t:5, theta/rho:5
MM	is_decoding:0
MM	n_seqs:13, sum_L:976645, sum_n:125805
RD	0
LK	0.000000
QD	0.000000 -> 0.000000
RI	inf
TR	0.137899	0.027580
MT	5.000000
MM	C_pi: 1.000000, n_recomb: 26569.311061
RS	0	0.000000	1.000000	168.240390	0.006332	0.000000
RS	1	0.006440	1.000000	177.904777	0.006696	0.000000
RS	2	0.013294	1.000000	188.044924	0.007078	0.000000
RS	3	0.020590	1.000000	198.673744	0.007478	0.000000
RS	4	0.028356	1.000000	209.802968	0.007896	0.000000
RS	5	0.036622	1.000000	221.442867	0.008335	0.000000
RS	6	0.045421	1.000000	233.601937	0.008792	0.000000
RS	7	0.054785	1.000000	246.286557	0.009270	0.000000
RS	8	0.064753	1.000000	259.500603	0.009767	0.000000
RS	9	0.075363	1.000000	273.245023	0.010284	0.000000
RS	10	0.086656	1.000000	287.517379	0.010821	0.000000
RS	11	0.098677	1.000000	302.311343	0.011378	0.000000
RS	12	0.111471	1.000000	317.616155	0.011954	0.000000
RS	13	0.125090	1.000000	333.416038	0.012549	0.000000
RS	14	0.139585	1.000000	349.689585	0.013161	0.000000
RS	15	0.155014	1.000000	366.409100	0.013791	0.000000
RS	16	0.171437	1.000000	383.539921	0.014435	0.000000
RS	17	0.188917	1.000000	401.039715	0.015094	0.000000
RS	18	0.207523	1.000000	418.857766	0.015765	0.000000
RS	19	0.227327	1.000000	436.934261	0.016445	0.000000
RS	20	0.248406	1.000000	455.199585	0.017133	0.000000
RS	21	0.270843	1.000000	473.573666	0.017824	0.000000
RS	22	0.294725	1.000000	491.965354	0.018516	0.000000
RS	23	0.320144	1.000000	510.271903	0.019205	0.000000
RS	24	0.347201	1.000000	528.378547	0.019887	0.000000
RS	25	0.376000	1.000000	546.158238	0.020556	0.000000
RS	26	0.406654	1.000000	563.471555	0.021208	0.000000
RS	27	0.439282	1.000000	580.166858	0.021836	0.000000
RS	28	0.474011	1.000000	596.080698	0.022435	0.000000
RS	29	0.510976	1.000000	611.038570	0.022998	0.000000
RS	30	0.550322	1.000000	624.856021	0.023518	0.000000
RS	31	0.592202	1.000000	637.340202	0.023988	0.000000
RS	32	0.636779	1.000000	648.291871	0.024400	0.000000
RS	33	0.684227	1.000000	657.507927	0.024747	0.000000
RS	34	0.734730	1.000000	664.784477	0.025021	0.000000
RS	35	0.788485	1.000000	669.920479	0.025214	0.000000
RS	36	0.845702	1.000000	672.721946	0.025320	0.000000
RS	37	0.906604	1.000000	673.006701	0.025330	0.000000
RS	38	0.971428	1.000000	670.609630	0.025240	0.000000
RS	39	1.040426	1.000000	665.388348	0.025043	0.000000
RS	40	1.113868	1.000000	657.229169	0.024736	0.000000
RS	41	1.192040	1.000000	646.053198	0.024316	0.000000
RS	42	1.275245	1.000000	631.822354	0.023780	0.000000
RS	43	1.363809	1.000000	614.545065	0.023130	0.000000
RS	44	1.458076	1.000000	594.281343	0.022367	0.000000
RS	45	1.558414	1.000000	571.146911	0.021496	0.000000
RS	46	1.665214	1.000000	545.316036	0.020524	0.000000
RS	47	1.778891	1.000000	517.022716	0.019459	0.000000
RS	48	1.899889	1.000000	486.559878	0.018313	0.000000
RS	49	2.028679	1.000000	454.276309	0.017098	0.000000
RS	50	2.165763	1.000000	420.571107	0.015829	0.000000
RS	51	2.311675	1.000000	385.885538	0.014524	0.000000
RS	52	2.466983	1.000000	350.692361	0.013199	0.000000
RS	53	2.632293	1.000000	315.482819	0.011874	0.000000
RS	54	2.808249	1.000000	280.751720	0.010567	0.000000
RS	55	2.995536	1.000000	246.981181	0.009296	0.000000
RS	56	3.194884	1.000000	214.623863	0.008078	0.000000
RS	57	3.407070	1.000000	184.086583	0.006929	0.000000
RS	58	3.632920	1.000000	155.715382	0.005861	0.000000
RS	59	3.873315	1.000000	129.783049	0.004885	0.000000
RS	60	4.129191	1.000000	106.480092	0.004008	0.000000
RS	61	4.401545	1.000000	85.909900	0.003233	0.000000
RS	62	4.691438	1.000000	68.088617	0.002563	0.000000
RS	63	5.000000	1.000000	191.198240	0.007196	0.000000
PA	4+25*2+4+6 0.137899132 0.027579826 5.000000000 1.000000000 1.000000000 1.000000000 1.000000000 1.000000000 1.000000000 1.000000000 1.000000000 1.000000000 1.000000000 1.000000000 1.000000000 1.000000000 1.000000000 1.000000000 1.000000000 1.000000000 1.000000000 1.000000000 1.000000000 1.000000000 1.000000000 1.000000000 1.000000000 1.000000000 1.000000000 1.000000000 1.000000000
//
IT	4636
RD	1
LK	-321703.521727
QD	-1107.472233 -> -566.673861
RI	0.0472255238
TR	0.133172	0.026473
MT	5.405712
MM	C_pi: 0.995933, n_recomb: 25414.077207
RS	0	0.000000	0.218594	742.633057	0.029221	0.004664
RS	1	0.006569	0.218594	767.303506	0.030192	0.022433
RS	2	0.013570	0.218594	791.183811	0.031132	0.039111
RS	3	0.021031	0.218594	814.042237	0.032031	0.039378
RS	4	0.028982	0.319622	574.992009	0.022625	0.032578
RS	5	0.037455	0.319622	596.285854	0.023463	0.026639
RS	6	0.046485	0.453076	437.374089	0.017210	0.022197
RS	7	0.056107	0.453076	456.053890	0.017945	0.019381
RS	8	0.066363	0.600651	359.243019	0.014136	0.017431
RS	9	0.077291	0.600651	375.771998	0.014786	0.015738
RS	10	0.088938	0.765542	308.706065	0.012147	0.014150
RS	11	0.101350	0.765542	323.577855	0.012732	0.012705
RS	12	0.114577	0.932545	278.581923	0.010962	0.011450
RS	13	0.128673	0.932545	292.340286	0.011503	0.010406
RS	14	0.143695	1.081776	264.502694	0.010408	0.009580
RS	15	0.159704	1.081776	277.663813	0.010926	0.008959
RS	16	0.176765	1.201259	262.446872	0.010327	0.008522
RS	17	0.194947	1.201259	275.418106	0.010837	0.008241
RS	18	0.214322	1.288344	269.377227	0.010600	0.008090
RS	19	0.234971	1.288344	282.440176	0.011114	0.008049
RS	20	0.256976	1.344902	283.488154	0.011155	0.008104
RS	21	0.280427	1.344902	296.814355	0.011679	0.008248
RS	22	0.305418	1.374119	303.869891	0.011957	0.008481
RS	23	0.332051	1.374119	317.529470	0.012494	0.008807
RS	24	0.360434	1.379993	329.979751	0.012984	0.009232
RS	25	0.390681	1.379993	343.927887	0.013533	0.009765
RS	26	0.422915	1.367684	361.123937	0.014210	0.010408
RS	27	0.457266	1.367684	375.168305	0.014762	0.011163
RS	28	0.493875	1.343170	396.106062	0.015586	0.012024
RS	29	0.532888	1.343170	409.870605	0.016128	0.012983
RS	30	0.574464	1.312171	433.125472	0.017043	0.014027
RS	31	0.618771	1.312171	446.028969	0.017550	0.015138
RS	32	0.665989	1.279465	469.770077	0.018485	0.016294
RS	33	0.716309	1.279465	481.033824	0.018928	0.017465
RS	34	0.769935	1.248707	503.103374	0.019796	0.018617
RS	35	0.827083	1.248707	511.800889	0.020138	0.019713
RS	36	0.887986	1.222290	529.984580	0.020854	0.020717
RS	37	0.952889	1.222290	535.135820	0.021057	0.021594
RS	38	1.022056	1.201286	547.553707	0.021545	0.022318
RS	39	1.095767	1.201286	548.245982	0.021573	0.022869
RS	40	1.174320	1.185657	553.650084	0.021785	0.023235
RS	41	1.258033	1.185657	549.158240	0.021608	0.023412
RS	42	1.347246	1.174631	547.026813	0.021525	0.023402
RS	43	1.442319	1.174631	536.913274	0.021127	0.023213
RS	44	1.543638	1.167154	527.350855	0.020750	0.022855
RS	45	1.651613	1.167154	511.543469	0.020128	0.022340
RS	46	1.766681	1.162217	495.140342	0.019483	0.021681
RS	47	1.889308	1.162217	473.989709	0.018651	0.020894
RS	48	2.019991	1.158927	451.760244	0.017776	0.019993
RS	49	2.159259	1.158927	426.064190	0.016765	0.018995
RS	50	2.307676	1.156528	399.389384	0.015715	0.017916
RS	51	2.465842	1.156528	370.371477	0.014573	0.016771
RS	52	2.634399	1.154519	340.887064	0.013413	0.015575
RS	53	2.814029	1.154519	310.125617	0.012203	0.014340
RS	54	3.005459	1.152237	279.729390	0.011007	0.013080
RS	55	3.209465	1.152237	248.993664	0.009797	0.011812
RS	56	3.426873	1.152237	219.030378	0.008618	0.010550
RS	57	3.658562	1.152237	190.260776	0.007486	0.009312
RS	58	3.905472	1.162609	161.770019	0.006365	0.008117
RS	59	4.168602	1.162609	136.965565	0.005389	0.006980
RS	60	4.449018	1.162609	114.225706	0.004495	0.005918
RS	61	4.747855	1.162609	93.739982	0.003689	0.004941
RS	62	5.066323	1.162609	75.619825	0.002976	0.004060
RS	63	5.405712	1.162609	226.771542	0.008923	0.012940
PA	4+25*2+4+6 0.133171728 0.026472518 5.405712128 0.218594074 0.319622040 0.453075647 0.600650847 0.765542269 0.932545185 1.081775665 1.201258659 1.288344383 1.344902039 1.374119043 1.379993439 1.367683887 1.343170166 1.312170982 1.279464722 1.248707294 1.222290039 1.201286316 1.185657263 1.174631119 1.167154312 1.162216663 1.158926964 1.156528473 1.154518604 1.152236938 1.162608683
//
IT	5029
RD	2
LK	-320886.144221
QD	-582.764896 -> -439.518953
RI	0.0731985229
TR	0.131301	0.026656
MT	5.550060
MM	C_pi: 0.958384, n_recomb: 24635.749788
RS	0	0.000000	0.141554	1110.316543	0.045069	0.005096
RS	1	0.006613	0.141554	1128.085667	0.045791	0.025369
RS	2	0.013663	0.141554	1142.495772	0.046376	0.043674
RS	3	0.021180	0.141554	1153.169057	0.046809	0.048568
RS	4	0.029194	0.214968	771.519682	0.031317	0.031993
RS	5	0.037737	0.214968	789.552624	0.032049	0.030575
RS	6	0.046846	0.337198	517.920182	0.021023	0.020977
RS	7	0.056557	0.337198	536.058765	0.021759	0.020911
RS	8	0.066910	0.493957	379.973186	0.015424	0.015829
RS	9	0.077948	0.493957	395.917708	0.016071	0.015769
RS	10	0.089716	0.697592	292.745175	0.011883	0.012205
RS	11	0.102262	0.697592	306.412791	0.012438	0.011966
RS	12	0.115638	0.933430	240.012402	0.009742	0.009607
RS	13	0.129898	0.933430	251.927480	0.010226	0.009411
RS	14	0.145101	1.169117	211.276779	0.008576	0.007988
RS	15	0.161310	1.169117	222.095193	0.009015	0.007932
RS	16	0.178590	1.374325	198.655161	0.008064	0.007161
RS	17	0.197014	1.374325	208.932574	0.008481	0.007249
RS	18	0.216655	1.532108	197.088847	0.008000	0.006901
RS	19	0.237596	1.532108	207.236170	0.008412	0.007102
RS	20	0.259921	1.636069	203.973431	0.008280	0.007047
RS	21	0.283723	1.636069	214.288650	0.008698	0.007345
RS	22	0.309099	1.685847	218.319087	0.008862	0.007537
RS	23	0.336153	1.685847	229.014973	0.009296	0.007951
RS	24	0.364996	1.686309	239.912355	0.009738	0.008404
RS	25	0.395746	1.686309	251.110758	0.010193	0.008977
RS	26	0.428530	1.648161	268.523713	0.010900	0.009727
RS	27	0.463482	1.648161	280.212396	0.011374	0.010488
RS	28	0.500745	1.585939	303.309018	0.012312	0.011539
RS	29	0.540473	1.585939	315.278457	0.012798	0.012474
RS	30	0.582827	1.513621	342.571316	0.013905	0.013787
RS	31	0.627983	1.513621	354.361542	0.014384	0.014847
RS	32	0.676125	1.442102	383.648106	0.015573	0.016331
RS	33	0.727451	1.442102	394.532182	0.016015	0.017422
RS	34	0.782170	1.378826	422.943306	0.017168	0.018917
RS	35	0.840509	1.378826	431.975503	0.017534	0.019894
RS	36	0.902705	1.327797	456.439864	0.018528	0.021197
RS	37	0.969014	1.327797	462.578879	0.018777	0.021915
RS	38	1.039709	1.289928	480.551925	0.019506	0.022853
RS	39	1.115078	1.289928	482.823488	0.019598	0.023218
RS	40	1.195432	1.263932	492.812232	0.020004	0.023701
RS	41	1.281100	1.263932	490.452887	0.019908	0.023688
RS	42	1.372432	1.247347	492.099724	0.019975	0.023719
RS	43	1.469805	1.247347	484.646887	0.019673	0.023360
RS	44	1.573617	1.237492	478.425080	0.019420	0.022998
RS	45	1.684294	1.237492	465.762566	0.018906	0.022350
RS	46	1.802291	1.232054	452.608887	0.018372	0.021673
RS	47	1.928090	1.232054	434.992438	0.017657	0.020794
RS	48	2.062209	1.229127	416.136088	0.016892	0.019879
RS	49	2.205196	1.229127	394.198956	0.016001	0.018829
RS	50	2.357640	1.227191	371.058089	0.015062	0.017751
RS	51	2.520165	1.227191	345.793052	0.014036	0.016583
RS	52	2.693438	1.225332	319.843034	0.012983	0.015402
RS	53	2.878170	1.225332	292.567599	0.011876	0.014163
RS	54	3.075117	1.222874	265.409871	0.010773	0.012933
RS	55	3.285089	1.222874	237.665004	0.009647	0.011670
RS	56	3.508947	1.222874	210.380042	0.008540	0.010419
RS	57	3.747609	1.222874	183.951757	0.007467	0.009197
RS	58	4.002053	1.246437	156.062864	0.006335	0.007956
RS	59	4.273324	1.246437	133.387220	0.005414	0.006861
RS	60	4.562534	1.246437	112.352485	0.004561	0.005836
RS	61	4.870869	1.246437	93.172040	0.003782	0.004891
RS	62	5.199595	1.246437	75.993417	0.003085	0.004034
RS	63	5.550060	1.246437	238.216862	0.009670	0.013161
PA	4+25*2+4+6 0.131300775 0.026656411 5.550060215 0.141554056 0.214967964 0.337197797 0.493956696 0.697592449 0.933430083 1.169117174 1.374325318 1.532108258 1.636068579 1.685846511 1.686308720 1.648161370 1.585939063 1.513621244 1.442101759 1.378826025 1.327796856 1.289928176 1.263931543 1.247346549 1.237492385 1.232053784 1.229127317 1.227191267 1.225332479 1.222873778 1.246437324
//
IT	5490
RD	3
LK	-320658.911599
QD	-467.578279 -> -409.528130
RI	0.0878399185
TR	0.129589	0.027109
MT	5.630529
MM	C_pi: 0.954864, n_recomb: 24958.082414
RS	0	0.000000	0.127397	1250.816455	0.050117	0.005190
RS	1	0.006637	0.127397	1264.073465	0.050648	0.025967
RS	2	0.013714	0.127397	1272.926020	0.051003	0.044187
RS	3	0.021262	0.127397	1276.978150	0.051165	0.050212
RS	4	0.029310	0.183441	895.143212	0.035866	0.033123
RS	5	0.037892	0.183441	909.631100	0.036446	0.033005
RS	6	0.047044	0.295497	577.754173	0.023149	0.021358
RS	7	0.056803	0.295497	595.516283	0.023861	0.022141
RS	8	0.067210	0.449594	405.114043	0.016232	0.015719
RS	9	0.078308	0.449594	421.190215	0.016876	0.016217
RS	10	0.090142	0.668311	295.446051	0.011838	0.011727
RS	11	0.102762	0.668311	309.022882	0.012382	0.011896
RS	12	0.116219	0.943508	229.368977	0.009190	0.008981
RS	13	0.130570	0.943508	240.827205	0.009649	0.009069
RS	14	0.145872	1.238805	192.781340	0.007724	0.007333
RS	15	0.162191	1.238805	202.843727	0.008127	0.007470
RS	16	0.179593	1.510261	175.148729	0.007018	0.006518
RS	17	0.198149	1.510261	184.465232	0.007391	0.006732
RS	18	0.217937	1.726802	169.923188	0.006808	0.006275
RS	19	0.239039	1.726802	178.980454	0.007171	0.006553
RS	20	0.261541	1.871333	173.911006	0.006968	0.006436
RS	21	0.285536	1.871333	183.074178	0.007335	0.006775
RS	22	0.311124	1.937011	186.072021	0.007455	0.006947
RS	23	0.338410	1.937011	195.629240	0.007838	0.007371
RS	24	0.367507	1.927661	206.472642	0.008273	0.007853
RS	25	0.398536	1.927661	216.638740	0.008680	0.008409
RS	26	0.431623	1.859690	235.281719	0.009427	0.009248
RS	27	0.466907	1.859690	246.148308	0.009862	0.009967
RS	28	0.504533	1.757605	271.958524	0.010897	0.011176
RS	29	0.544656	1.757605	283.407209	0.011355	0.012050
RS	30	0.587441	1.644626	314.864663	0.012616	0.013585
RS	31	0.633067	1.644626	326.483080	0.013081	0.014569
RS	32	0.681720	1.537679	361.008246	0.014465	0.016323
RS	33	0.733603	1.537679	372.049203	0.014907	0.017324
RS	34	0.788929	1.447138	406.010788	0.016268	0.019097
RS	35	0.847927	1.447138	415.442496	0.016646	0.019971
RS	36	0.910841	1.377559	444.824954	0.017823	0.021507
RS	37	0.977930	1.377559	451.494681	0.018090	0.022113
RS	38	1.049472	1.328814	473.044450	0.018954	0.023202
RS	39	1.125762	1.328814	475.897512	0.019068	0.023453
RS	40	1.207116	1.297827	487.931026	0.019550	0.024001
RS	41	1.293869	1.297827	486.185279	0.019480	0.023885
RS	42	1.386380	1.280262	488.634414	0.019578	0.023917
RS	43	1.485031	1.280262	481.858073	0.019307	0.023476
RS	44	1.590229	1.271826	475.714471	0.019061	0.023082
RS	45	1.702409	1.271826	463.833407	0.018584	0.022378
RS	46	1.822035	1.268970	450.530938	0.018052	0.021663
RS	47	1.949600	1.268970	433.816128	0.017382	0.020755
RS	48	2.085631	1.268880	414.929571	0.016625	0.019814
RS	49	2.230691	1.268880	393.979136	0.015786	0.018757
RS	50	2.385379	1.269373	371.081083	0.014868	0.017672
RS	51	2.550333	1.269373	346.798942	0.013895	0.016512
RS	52	2.726235	1.269224	321.315249	0.012874	0.015340
RS	53	2.913812	1.269224	294.900436	0.011816	0.014116
RS	54	3.113838	1.268266	268.161482	0.010744	0.012903
RS	55	3.327140	1.268266	241.072816	0.009659	0.011657
RS	56	3.554599	1.268266	214.278836	0.008586	0.010423
RS	57	3.797154	1.268266	188.175495	0.007540	0.009216
RS	58	4.055808	1.307049	158.789712	0.006362	0.007916
RS	59	4.331628	1.307049	136.688842	0.005477	0.006857
RS	60	4.625754	1.307049	116.003954	0.004648	0.005860
RS	61	4.939402	1.307049	96.968839	0.003885	0.004937
RS	62	5.273866	1.307049	79.758102	0.003196	0.004095
RS	63	5.630529	1.307049	259.011621	0.010378	0.013722
PA	4+25*2+4+6 0.129588855 0.027109283 5.630528932 0.127397010 0.183441358 0.295496672 0.449594497 0.668310991 0.943508350 1.238805332 1.510260619 1.726801945 1.871333324 1.937010995 1.927660948 1.859689553 1.757605091 1.644626241 1.537679289 1.447138057 1.377559037 1.328813585 1.297827103 1.280262037 1.271826032 1.268970419 1.268879699 1.269372690 1.269224482 1.268266397 1.307048524
//
IT	5096
RD	4
LK	-320556.061889
QD	-429.824122 -> -391.361869
RI	0.0889291096
TR	0.127598	0.027575
MT	5.703594
MM	C_pi: 0.969907, n_recomb: 25776.084244
RS	0	0.000000	0.127641	1292.921634	0.050160	0.005171
RS	1	0.006658	0.127641	1306.790377	0.050698	0.025804
RS	2	0.013760	0.127641	1316.087065	0.051058	0.043438
RS	3	0.021335	0.127641	1320.397844	0.051226	0.049381
RS	4	0.029414	0.170715	994.802564	0.038594	0.034554
RS	5	0.038031	0.170715	1007.257657	0.039077	0.034696
RS	6	0.047221	0.275480	636.687398	0.024701	0.022096
RS	7	0.057024	0.275480	654.661520	0.025398	0.023172
RS	8	0.067479	0.424746	438.613350	0.017016	0.016035
RS	9	0.078631	0.424746	455.371498	0.017666	0.016772
RS	10	0.090525	0.649752	310.090273	0.012030	0.011693
RS	11	0.103211	0.649752	324.191065	0.012577	0.012043
RS	12	0.116742	0.950021	232.311086	0.009013	0.008748
RS	13	0.131173	0.950021	243.970823	0.009465	0.008964
RS	14	0.146566	1.289313	189.024378	0.007333	0.007010
RS	15	0.162983	1.289313	199.021765	0.007721	0.007232
RS	16	0.180494	1.614320	167.459739	0.006497	0.006155
RS	17	0.199170	1.614320	176.534430	0.006849	0.006422
RS	18	0.219090	1.881646	159.686156	0.006195	0.005887
RS	19	0.240337	1.881646	168.394047	0.006533	0.006194
RS	20	0.262998	2.063105	161.926927	0.006282	0.006030
RS	21	0.287168	2.063105	170.689282	0.006622	0.006377
RS	22	0.312947	2.143783	173.062262	0.006714	0.006530
RS	23	0.340443	2.143783	182.226549	0.007070	0.006942
RS	24	0.369769	2.124821	193.410109	0.007503	0.007440
RS	25	0.401049	2.124821	203.264385	0.007886	0.007965
RS	26	0.434410	2.027961	223.514637	0.008671	0.008866
RS	27	0.469994	2.027961	234.232223	0.009087	0.009540
RS	28	0.507946	1.888268	263.120104	0.010208	0.010864
RS	29	0.548426	1.888268	274.649461	0.010655	0.011681
RS	30	0.591601	1.738403	310.626067	0.012051	0.013387
RS	31	0.637651	1.738403	322.574365	0.012514	0.014306
RS	32	0.686767	1.600842	362.653377	0.014069	0.016272
RS	33	0.739153	1.600842	374.218469	0.014518	0.017205
RS	34	0.795028	1.488128	413.906291	0.016058	0.019197
RS	35	0.854623	1.488128	423.930190	0.016447	0.020004
RS	36	0.918185	1.404695	458.131216	0.017773	0.021720
RS	37	0.985981	1.404695	465.314078	0.018052	0.022260
RS	38	1.058290	1.348997	489.972447	0.019009	0.023456
RS	39	1.135414	1.348997	493.160972	0.019133	0.023648
RS	40	1.217673	1.316131	506.398197	0.019646	0.024226
RS	41	1.305409	1.316131	504.796492	0.019584	0.024063
RS	42	1.398988	1.299995	506.921167	0.019666	0.024068
RS	43	1.498797	1.299995	500.150980	0.019404	0.023597
RS	44	1.605251	1.294843	492.787111	0.019118	0.023150
RS	45	1.718794	1.294843	480.848992	0.018655	0.022433
RS	46	1.839898	1.296039	466.018932	0.018080	0.021665
RS	47	1.969064	1.296039	449.238260	0.017428	0.020760
RS	48	2.106832	1.299958	428.930920	0.016641	0.019782
RS	49	2.253772	1.299958	407.915593	0.015825	0.018740
RS	50	2.410496	1.303826	383.908203	0.014894	0.017638
RS	51	2.577656	1.303826	359.523706	0.013948	0.016501
RS	52	2.755946	1.306158	333.231100	0.012928	0.015330
RS	53	2.946107	1.306158	306.611980	0.011895	0.014130
RS	54	3.148930	1.307585	279.077985	0.010827	0.012923
RS	55	3.365258	1.307585	251.665465	0.009764	0.011699
RS	56	3.595989	1.307585	224.423538	0.008707	0.010484
RS	57	3.842084	1.307585	197.759282	0.007672	0.009292
RS	58	4.104565	1.362972	165.764651	0.006431	0.007921
RS	59	4.384523	1.362972	143.564382	0.005570	0.006896
RS	60	4.683122	1.362972	122.625289	0.004757	0.005924
RS	61	5.001603	1.362972	103.202717	0.004004	0.005018
RS	62	5.341290	1.362972	85.497319	0.003317	0.004187
RS	63	5.703594	1.362972	286.363897	0.011110	0.014414
PA	4+25*2+4+6 0.127597876 0.027575252 5.703594315 0.127640608 0.170714582 0.275480020 0.424745536 0.649751967 0.950021100 1.289313265 1.614319900 1.881646235 2.063104763 2.143783246 2.124821461 2.027961080 1.888267733 1.738403137 1.600842018 1.488128359 1.404694720 1.348996528 1.316130894 1.299995080 1.294842777 1.296039221 1.299957587 1.303826064 1.306157630 1.307584643 1.362971671
//
IT	5193
RD	5
LK	-320482.996856
QD	-407.159541 -> -375.170690
RI	0.0849785422
TR	0.125405	0.028001
MT	5.780779
MM	C_pi: 0.992062, n_recomb: 26758.357930
RS	0	0.000000	0.132410	1298.630071	0.048532	0.005104
RS	1	0.006681	0.132410	1315.151009	0.049149	0.025370
RS	2	0.013808	0.132410	1327.261926	0.049602	0.042307
RS	3	0.021411	0.132410	1334.528138	0.049873	0.047867
RS	4	0.029522	0.164681	1081.465872	0.040416	0.035908
RS	5	0.038176	0.164681	1092.894186	0.040843	0.035947
RS	6	0.047407	0.264216	693.602005	0.025921	0.022852
RS	7	0.057255	0.264216	712.088484	0.026612	0.024011
RS	8	0.067761	0.408398	475.284018	0.017762	0.016460
RS	9	0.078968	0.408398	492.941190	0.018422	0.017314
RS	10	0.090925	0.635656	329.681227	0.012321	0.011812
RS	11	0.103680	0.635656	344.552723	0.012876	0.012260
RS	12	0.117288	0.952928	240.784986	0.008998	0.008670
RS	13	0.131804	0.952928	252.912559	0.009452	0.008958
RS	14	0.147291	1.326308	191.131994	0.007143	0.006831
RS	15	0.163812	1.326308	201.341435	0.007524	0.007100
RS	16	0.181436	1.696269	165.953379	0.006202	0.005922
RS	17	0.200239	1.696269	175.071622	0.006543	0.006216
RS	18	0.220297	2.008988	155.978256	0.005829	0.005618
RS	19	0.241695	2.008988	164.628211	0.006152	0.005936
RS	20	0.264523	2.225579	156.828147	0.005861	0.005731
RS	21	0.288876	2.225579	165.482479	0.006184	0.006076
RS	22	0.314856	2.321985	167.285253	0.006252	0.006208
RS	23	0.342572	2.321985	176.343956	0.006590	0.006604
RS	24	0.372140	2.295245	187.894199	0.007022	0.007107
RS	25	0.403682	2.295245	197.710369	0.007389	0.007603
RS	26	0.437332	2.171766	219.568449	0.008206	0.008543
RS	27	0.473230	2.171766	230.389391	0.008610	0.009175
RS	28	0.511527	1.997353	262.347547	0.009804	0.010584
RS	29	0.552382	1.997353	274.182025	0.010247	0.011352
RS	30	0.595966	1.814098	314.695164	0.011761	0.013190
RS	31	0.642462	1.814098	327.163216	0.012227	0.014059
RS	32	0.692065	1.649635	372.850106	0.013934	0.016194
RS	33	0.744981	1.649635	385.084108	0.014391	0.017080
RS	34	0.801432	1.518194	430.542239	0.016090	0.019249
RS	35	0.861655	1.518194	441.242027	0.016490	0.020015
RS	36	0.925901	1.423728	480.206968	0.017946	0.021874
RS	37	0.994440	1.423728	487.909939	0.018234	0.022381
RS	38	1.067557	1.363180	515.449865	0.019263	0.023655
RS	39	1.145559	1.363180	518.898226	0.019392	0.023822
RS	40	1.228773	1.329911	532.936609	0.019917	0.024409
RS	41	1.317545	1.329911	531.327582	0.019857	0.024230
RS	42	1.412249	1.316227	532.607942	0.019904	0.024195
RS	43	1.513279	1.316227	525.630823	0.019644	0.023718
RS	44	1.621059	1.315090	516.480943	0.019302	0.023212
RS	45	1.736040	1.315090	504.225500	0.018844	0.022500
RS	46	1.858702	1.320889	487.309210	0.018211	0.021675
RS	47	1.989559	1.320889	470.167781	0.017571	0.020786
RS	48	2.129158	1.329247	447.916814	0.016739	0.019767
RS	49	2.278084	1.329247	426.518678	0.015940	0.018750
RS	50	2.436959	1.336845	400.923093	0.014983	0.017628
RS	51	2.606448	1.336845	376.108456	0.014056	0.016518
RS	52	2.787260	1.341950	348.574805	0.013027	0.015344
RS	53	2.980152	1.341950	321.428710	0.012012	0.014171
RS	54	3.185931	1.346131	292.685498	0.010938	0.012964
RS	55	3.405458	1.346131	264.653530	0.009890	0.011764
RS	56	3.639650	1.346131	236.677460	0.008845	0.010568
RS	57	3.889489	1.346131	209.179148	0.007817	0.009390
RS	58	4.156019	1.419053	174.095153	0.006506	0.007944
RS	59	4.440355	1.419053	151.608987	0.005666	0.006950
RS	60	4.743687	1.419053	130.248871	0.004868	0.006001
RS	61	5.067284	1.419053	110.291065	0.004122	0.005111
RS	62	5.412500	1.419053	91.961140	0.003437	0.004289
RS	63	5.780779	1.419053	316.843168	0.011841	0.015153
PA	4+25*2+4+6 0.125405064 0.028001060 5.780778995 0.132410351 0.164681231 0.264215713 0.408397562 0.635656438 0.952927582 1.326308402 1.696269371 2.008987755 2.225578966 2.321985474 2.295244715 2.171766171 1.997352987 1.814098185 1.649635154 1.518193895 1.423728060 1.363179906 1.329911298 1.316226794 1.315089514 1.320888678 1.329247284 1.336844604 1.341950107 1.346130654 1.419052802
//
IT	4816
RD	6
LK	-320420.774895
QD	-388.552149 -> -360.049852
RI	0.0798866449
TR	0.123133	0.028384
MT	5.862327
MM	C_pi: 1.016791, n_recomb: 27785.598765
RS	0	0.000000	0.138718	1292.330141	0.046511	0.005013
RS	1	0.006704	0.138718	1311.929919	0.047216	0.024846
RS	2	0.013858	0.138718	1327.385803	0.047772	0.041114
RS	3	0.021491	0.138718	1338.245757	0.048163	0.046277
RS	4	0.029636	0.161614	1158.744010	0.041703	0.037090
RS	5	0.038327	0.161614	1169.751975	0.042099	0.036913
RS	6	0.047600	0.257453	746.921983	0.026882	0.023523
RS	7	0.057496	0.257453	766.075026	0.027571	0.024683
RS	8	0.068054	0.396886	512.231558	0.018435	0.016890
RS	9	0.079321	0.396886	530.859348	0.019106	0.017809
RS	10	0.091343	0.624427	351.054092	0.012634	0.011985
RS	11	0.104171	0.624427	366.789524	0.013201	0.012497
RS	12	0.117858	0.953822	251.541758	0.009053	0.008663
RS	13	0.132464	0.953822	264.247952	0.009510	0.008998
RS	14	0.148049	1.354654	195.755966	0.007045	0.006726
RS	15	0.164678	1.354654	206.296675	0.007425	0.007025
RS	16	0.182422	1.763450	167.137722	0.006015	0.005762
RS	17	0.201356	1.763450	176.423711	0.006349	0.006071
RS	18	0.221560	2.117757	155.115336	0.005583	0.005418
RS	19	0.243117	2.117757	163.833963	0.005896	0.005741
RS	20	0.266121	2.368536	154.709912	0.005568	0.005497
RS	21	0.290666	2.368536	163.381863	0.005880	0.005838
RS	22	0.316856	2.481958	164.585113	0.005923	0.005946
RS	23	0.344803	2.481958	173.658153	0.006250	0.006328
RS	24	0.374623	2.449655	185.492223	0.006676	0.006826
RS	25	0.406442	2.449655	195.379301	0.007032	0.007296
RS	26	0.440395	2.301922	218.707048	0.007871	0.008259
RS	27	0.476624	2.301922	229.725677	0.008268	0.008857
RS	28	0.515281	2.095238	264.589459	0.009523	0.010326
RS	29	0.556530	2.095238	276.808069	0.009962	0.011056
RS	30	0.600545	1.881200	321.704137	0.011578	0.012996
RS	31	0.647510	1.881200	334.757166	0.012048	0.013826
RS	32	0.697625	1.692370	385.945505	0.013890	0.016099
RS	33	0.751098	1.692370	398.900197	0.014356	0.016952
RS	34	0.808157	1.544352	450.069106	0.016198	0.019268
RS	35	0.869041	1.544352	461.478912	0.016609	0.020010
RS	36	0.934007	1.440450	505.143187	0.018180	0.021988
RS	37	1.003328	1.440450	513.376303	0.018476	0.022479
RS	38	1.077296	1.376101	543.669669	0.019567	0.023816
RS	39	1.156224	1.376101	547.361950	0.019699	0.023974
RS	40	1.240442	1.343045	562.000130	0.020226	0.024562
RS	41	1.330307	1.343045	560.346872	0.020167	0.024382
RS	42	1.426197	1.332152	560.538690	0.020174	0.024304
RS	43	1.528515	1.332152	553.304400	0.019913	0.023834
RS	44	1.637693	1.335218	542.125187	0.019511	0.023266
RS	45	1.754190	1.335218	529.494079	0.019056	0.022571
RS	46	1.878497	1.345734	510.276759	0.018365	0.021688
RS	47	2.011138	1.345734	492.709861	0.017733	0.020822
RS	48	2.152671	1.358613	468.335843	0.016855	0.019762
RS	49	2.303693	1.358613	446.484201	0.016069	0.018773
RS	50	2.464839	1.370003	419.152955	0.015085	0.017630
RS	51	2.636789	1.370003	393.832719	0.014174	0.016549
RS	52	2.820267	1.377939	364.933190	0.013134	0.015371
RS	53	3.016045	1.377939	337.183283	0.012135	0.014225
RS	54	3.224949	1.384967	307.107691	0.011053	0.013016
RS	55	3.447857	1.384967	278.385048	0.010019	0.011840
RS	56	3.685710	1.384967	249.604667	0.008983	0.010662
RS	57	3.939509	1.384967	221.203887	0.007961	0.009497
RS	58	4.210323	1.476047	182.796994	0.006579	0.007972
RS	59	4.499292	1.476047	159.992597	0.005758	0.007008
RS	60	4.807634	1.476047	138.184986	0.004973	0.006082
RS	61	5.136648	1.476047	117.669819	0.004235	0.005207
RS	62	5.487719	1.476047	98.696047	0.003552	0.004392
RS	63	5.862327	1.476047	349.123690	0.012565	0.015907
PA	4+25*2+4+6 0.123133010 0.028384007 5.862327002 0.138718486 0.161613844 0.257453188 0.396886143 0.624427019 0.953821824 1.354654055 1.763450358 2.117757409 2.368536315 2.481958345 2.449655223 2.301921859 2.095238095 1.881200247 1.692370351 1.544352427 1.440450051 1.376100901 1.343044568 1.332151544 1.335217955 1.345733694 1.358613470 1.370002577 1.377939215 1.384967272 1.476047037
//
IT	4690
RD	7
LK	-320364.916856
QD	-371.931189 -> -345.978347
RI	0.0749795333
TR	0.120869	0.028732
MT	5.946233
MM	C_pi: 1.042310, n_recomb: 28817.075363
RS	0	0.000000	0.145444	1283.474999	0.044539	0.004915
RS	1	0.006728	0.145444	1306.016785	0.045321	0.024310
RS	2	0.013908	0.145444	1324.697573	0.045969	0.039976
RS	3	0.021572	0.145444	1339.052702	0.046467	0.044806
RS	4	0.029751	0.160071	1228.724507	0.042639	0.038094
RS	5	0.038480	0.160071	1239.695580	0.043019	0.037682
RS	6	0.047797	0.253401	796.091973	0.027626	0.024086
RS	7	0.057740	0.253401	816.006645	0.028317	0.025213
RS	8	0.068353	0.388564	548.207224	0.019024	0.017290
RS	9	0.079679	0.388564	567.821825	0.019704	0.018249
RS	10	0.091768	0.615358	372.893438	0.012940	0.012176
RS	11	0.104669	0.615358	389.524366	0.013517	0.012733
RS	12	0.118439	0.953691	263.275957	0.009136	0.008693
RS	13	0.133135	0.953691	276.609072	0.009599	0.009063
RS	14	0.148820	1.377244	201.571288	0.006995	0.006663
RS	15	0.165560	1.377244	212.499513	0.007374	0.006984
RS	16	0.183427	1.820250	169.643623	0.005887	0.005645
RS	17	0.202495	1.820250	179.157660	0.006217	0.005965
RS	18	0.222846	2.213190	155.667046	0.005402	0.005263
RS	19	0.244567	2.213190	164.516118	0.005709	0.005587
RS	20	0.267748	2.497623	154.063939	0.005346	0.005308
RS	21	0.292490	2.497623	162.813656	0.005650	0.005643
RS	22	0.318896	2.629497	163.368761	0.005669	0.005727
RS	23	0.347078	2.629497	172.510845	0.005986	0.006095
RS	24	0.377157	2.593853	184.519871	0.006403	0.006583
RS	25	0.409259	2.593853	194.523072	0.006750	0.007031
RS	26	0.443521	2.424024	219.146073	0.007605	0.008006
RS	27	0.480088	2.424024	230.395585	0.007995	0.008576
RS	28	0.519115	2.187058	267.946505	0.009298	0.010088
RS	29	0.560767	2.187058	280.571491	0.009736	0.010785
RS	30	0.605222	1.944125	329.633548	0.011439	0.012807
RS	31	0.652668	1.944125	343.287589	0.011913	0.013606
RS	32	0.703306	1.732635	399.808384	0.013874	0.015994
RS	33	0.757351	1.732635	413.498769	0.014349	0.016821
RS	34	0.815032	1.569393	470.278779	0.016319	0.019264
RS	35	0.876593	1.569393	482.413953	0.016741	0.019990
RS	36	0.942297	1.456968	530.719404	0.018417	0.022074
RS	37	1.012420	1.456968	539.495941	0.018721	0.022558
RS	38	1.087262	1.389322	572.480487	0.019866	0.023949
RS	39	1.167138	1.389322	576.426513	0.020003	0.024107
RS	40	1.252389	1.356687	591.575829	0.020529	0.024693
RS	41	1.343375	1.356687	589.887040	0.020470	0.024519
RS	42	1.440482	1.348615	588.890740	0.020435	0.024398
RS	43	1.544122	1.348615	581.409845	0.020176	0.023941
RS	44	1.654735	1.355831	568.114833	0.019715	0.023315
RS	45	1.772791	1.355831	555.120763	0.019264	0.022639
RS	46	1.898788	1.370983	533.541260	0.018515	0.021702
RS	47	2.033262	1.370983	515.561192	0.017891	0.020861
RS	48	2.176784	1.388303	489.027518	0.016970	0.019763
RS	49	2.329961	1.388303	466.731010	0.016196	0.018802
RS	50	2.493444	1.403413	437.643258	0.015187	0.017639
RS	51	2.667926	1.403413	411.820705	0.014291	0.016588
RS	52	2.854146	1.414120	381.542808	0.013240	0.015405
RS	53	3.052895	1.414120	353.187089	0.012256	0.014285
RS	54	3.265015	1.423952	321.759816	0.011166	0.013073
RS	55	3.491407	1.423952	292.341447	0.010145	0.011920
RS	56	3.733029	1.423952	262.751065	0.009118	0.010759
RS	57	3.990907	1.423952	233.441219	0.008101	0.009606
RS	58	4.266135	1.533587	191.574222	0.006648	0.008003
RS	59	4.559880	1.533587	168.460289	0.005846	0.007067
RS	60	4.873387	1.533587	146.216766	0.005074	0.006162
RS	61	5.207986	1.533587	125.156950	0.004343	0.005301
RS	62	5.565097	1.533587	105.551475	0.003663	0.004494
RS	63	5.946233	1.533587	382.717165	0.013281	0.016660
PA	4+25*2+4+6 0.120868638 0.028732359 5.946232988 0.145443827 0.160070725 0.253401019 0.388564439 0.615358149 0.953690837 1.377244197 1.820250029 2.213189951 2.497622918 2.629496938 2.593853182 2.424023541 2.187058221 1.944124840 1.732634871 1.569393130 1.456967663 1.389322192 1.356686657 1.348615160 1.355831156 1.370982821 1.388302561 1.403413323 1.414119817 1.423951902 1.533586793
//
IT	4510
RD	8
LK	-320313.904496
QD	-356.775527 -> -332.924843
RI	0.0706132072
TR	0.118663	0.029055
MT	6.030523
MM	C_pi: 1.067856, n_recomb: 29838.969003
RS	0	0.000000	0.152125	1275.559117	0.042748	0.004816
RS	1	0.006751	0.152125	1300.762965	0.043593	0.023795
RS	2	0.013958	0.152125	1322.373839	0.044317	0.038935
RS	3	0.021652	0.152125	1339.918335	0.044905	0.043503
RS	4	0.029865	0.159388	1292.956046	0.043331	0.038943
RS	5	0.038632	0.159388	1304.144652	0.043706	0.038311
RS	6	0.047992	0.251140	841.155911	0.028190	0.024544
RS	7	0.057983	0.251140	861.901137	0.028885	0.025628
RS	8	0.068649	0.382491	582.763668	0.019530	0.017651
RS	9	0.080035	0.382491	603.361274	0.020221	0.018637
RS	10	0.092190	0.607961	394.666131	0.013227	0.012370
RS	11	0.105165	0.607961	412.198881	0.013814	0.012962
RS	12	0.119016	0.952996	275.444138	0.009231	0.008744
RS	13	0.133802	0.952996	289.426003	0.009700	0.009142
RS	14	0.149587	1.395661	208.019318	0.006971	0.006628
RS	15	0.166437	1.395661	219.364461	0.007352	0.006965
RS	16	0.184425	1.869170	172.884837	0.005794	0.005559
RS	17	0.203627	1.869170	182.659739	0.006122	0.005886
RS	18	0.224126	2.298300	157.015208	0.005262	0.005139
RS	19	0.246008	2.298300	166.028460	0.005564	0.005464
RS	20	0.269368	2.615976	154.242150	0.005169	0.005151
RS	21	0.294305	2.615976	163.101710	0.005466	0.005481
RS	22	0.320926	2.767700	162.959487	0.005461	0.005539
RS	23	0.349344	2.767700	172.197790	0.005771	0.005897
RS	24	0.379680	2.730836	184.274762	0.006176	0.006370
RS	25	0.412064	2.730836	194.412894	0.006515	0.006800
RS	26	0.446635	2.540881	220.156401	0.007378	0.007778
RS	27	0.483540	2.540881	231.645049	0.007763	0.008322
RS	28	0.522936	2.275264	271.659385	0.009104	0.009865
RS	29	0.564992	2.275264	284.689914	0.009541	0.010535
RS	30	0.609887	2.004860	337.684060	0.011317	0.012622
RS	31	0.657813	2.004860	351.934821	0.011794	0.013396
RS	32	0.708975	1.771908	413.598536	0.013861	0.015880
RS	33	0.763591	1.771908	428.024188	0.014344	0.016689
RS	34	0.821894	1.594332	490.303644	0.016432	0.019243
RS	35	0.884134	1.594332	503.171809	0.016863	0.019959
RS	36	0.950575	1.473929	556.071412	0.018636	0.022136
RS	37	1.021502	1.473929	565.406523	0.018949	0.022618
RS	38	1.097218	1.403224	601.061177	0.020143	0.024058
RS	39	1.178045	1.403224	605.281951	0.020285	0.024221
RS	40	1.264329	1.371025	620.921517	0.020809	0.024804
RS	41	1.356438	1.371025	619.223961	0.020752	0.024640
RS	42	1.454766	1.365667	617.019843	0.020678	0.024480
RS	43	1.559732	1.365667	609.324849	0.020420	0.024038
RS	44	1.671785	1.376876	593.905974	0.019904	0.023359
RS	45	1.791403	1.376876	580.585127	0.019457	0.022703
RS	46	1.919096	1.396499	556.653240	0.018655	0.021716
RS	47	2.055410	1.396499	538.295812	0.018040	0.020901
RS	48	2.200927	1.418104	509.626533	0.017079	0.019768
RS	49	2.356269	1.418104	486.916525	0.016318	0.018835
RS	50	2.522098	1.436800	456.102099	0.015285	0.017655
RS	51	2.699122	1.436800	429.801862	0.014404	0.016630
RS	52	2.888098	1.450162	398.172483	0.013344	0.015445
RS	53	3.089832	1.450162	369.228864	0.012374	0.014349
RS	54	3.305185	1.462683	336.468649	0.011276	0.013134
RS	55	3.535078	1.462683	306.365976	0.010267	0.012001
RS	56	3.780491	1.462683	275.976481	0.009249	0.010857
RS	57	4.042473	1.462683	245.767384	0.008236	0.009715
RS	58	4.322142	1.591095	200.344608	0.006714	0.008035
RS	59	4.620692	1.591095	176.937312	0.005930	0.007125
RS	60	4.939398	1.591095	154.276770	0.005170	0.006239
RS	61	5.279620	1.591095	132.692187	0.004447	0.005392
RS	62	5.642812	1.591095	112.474184	0.003769	0.004593
RS	63	6.030523	1.591095	417.404978	0.013989	0.017406
PA	4+25*2+4+6 0.118663420 0.029054941 6.030523309 0.152125436 0.159388431 0.251140271 0.382490896 0.607961476 0.952995971 1.395661286 1.869170152 2.298300302 2.615975701 2.767700402 2.730836304 2.540881442 2.275264219 2.004860200 1.771908386 1.594332474 1.473928955 1.403223681 1.371025042 1.365666799 1.376875725 1.396498773 1.418104301 1.436799692 1.450162340 1.462683031 1.591095329
//
IT	3770
RD	9
LK	-320266.952244
QD	-342.848555 -> -320.810655
RI	0.0668266051
TR	0.116546	0.029359
MT	6.113663
MM	C_pi: 1.093048, n_recomb: 30846.406743
RS	0	0.000000	0.158563	1269.746217	0.041164	0.004721
RS	1	0.006774	0.158563	1297.328081	0.042058	0.023315
RS	2	0.014007	0.158563	1321.560216	0.042843	0.037997
RS	3	0.021730	0.158563	1341.963216	0.043505	0.042364
RS	4	0.029976	0.159219	1352.613095	0.043850	0.039662
RS	5	0.038781	0.159219	1364.192275	0.044225	0.038836
RS	6	0.048182	0.250126	882.409783	0.028607	0.024910
RS	7	0.058220	0.250126	904.038718	0.029308	0.025946
RS	8	0.068938	0.378062	615.777879	0.019963	0.017973
RS	9	0.080382	0.378062	637.347312	0.020662	0.018977
RS	10	0.092601	0.601856	416.157087	0.013491	0.012560
RS	11	0.105648	0.601856	434.586985	0.014089	0.013181
RS	12	0.119579	0.951925	287.805845	0.009330	0.008808
RS	13	0.134453	0.951925	302.446050	0.009805	0.009229
RS	14	0.150335	1.410813	214.840319	0.006965	0.006612
RS	15	0.167293	1.410813	226.619079	0.007347	0.006963
RS	16	0.185400	1.911695	176.582711	0.005725	0.005494
RS	17	0.204733	1.911695	186.638173	0.006051	0.005827
RS	18	0.225376	2.374857	158.862881	0.005150	0.005038
RS	19	0.247417	2.374857	168.060630	0.005448	0.005363
RS	20	0.270951	2.725365	154.933350	0.005023	0.005018
RS	21	0.296080	2.725365	163.921503	0.005314	0.005344
RS	22	0.322910	2.898240	163.036120	0.005285	0.005376
RS	23	0.351559	2.898240	172.384998	0.005588	0.005724
RS	24	0.382148	2.862173	184.431387	0.005979	0.006180
RS	25	0.414809	2.862173	194.711331	0.006312	0.006594
RS	26	0.449682	2.653886	221.415133	0.007178	0.007570
RS	27	0.486918	2.653886	233.140344	0.007558	0.008093
RS	28	0.526677	2.361035	275.402244	0.008928	0.009656
RS	29	0.569128	2.361035	288.827427	0.009363	0.010303
RS	30	0.614455	2.064281	345.523187	0.011201	0.012442
RS	31	0.662853	2.064281	360.357201	0.011682	0.013194
RS	32	0.714529	1.810754	426.970388	0.013842	0.015761
RS	33	0.769706	1.810754	442.123386	0.014333	0.016554
RS	34	0.828621	1.619469	509.786024	0.016527	0.019207
RS	35	0.891526	1.619469	523.390532	0.016968	0.019915
RS	36	0.958693	1.491426	580.846833	0.018830	0.022178
RS	37	1.030410	1.491426	590.755678	0.019152	0.022662
RS	38	1.106985	1.417762	629.084549	0.020394	0.024147
RS	39	1.188747	1.417762	633.605001	0.020541	0.024317
RS	40	1.276048	1.385928	649.753524	0.021064	0.024899
RS	41	1.369262	1.385928	648.080126	0.021010	0.024747
RS	42	1.468791	1.383120	644.691560	0.020900	0.024551
RS	43	1.575062	1.383120	636.821678	0.020645	0.024126
RS	44	1.688532	1.398122	619.312539	0.020077	0.023397
RS	45	1.809689	1.398122	605.707082	0.019636	0.022763
RS	46	1.939053	1.422014	579.467622	0.018786	0.021731
RS	47	2.077180	1.422014	560.773509	0.018180	0.020941
RS	48	2.224664	1.447719	530.018923	0.017183	0.019776
RS	49	2.382138	1.447719	506.930853	0.016434	0.018870
RS	50	2.550281	1.469834	474.438705	0.015381	0.017674
RS	51	2.729813	1.469834	447.689098	0.014513	0.016676
RS	52	2.921506	1.485708	414.750791	0.013446	0.015488
RS	53	3.126186	1.485708	385.240330	0.012489	0.014415
RS	54	3.344730	1.500767	351.179650	0.011385	0.013198
RS	55	3.578079	1.500767	320.406362	0.010387	0.012085
RS	56	3.827235	1.500767	289.231427	0.009377	0.010955
RS	57	4.093269	1.500767	258.136137	0.008368	0.009823
RS	58	4.377324	1.648034	209.084371	0.006778	0.008067
RS	59	4.680622	1.648034	185.398814	0.006010	0.007182
RS	60	5.004465	1.648034	162.339452	0.005263	0.006315
RS	61	5.350245	1.648034	140.249786	0.004547	0.005480
RS	62	5.719449	1.648034	119.438811	0.003872	0.004689
RS	63	6.113663	1.648034	453.042422	0.014687	0.018140
PA	4+25*2+4+6 0.116545613 0.029359019 6.113663446 0.158563205 0.159219098 0.250125723 0.378062202 0.601855776 0.951924666 1.410813462 1.911695370 2.374857087 2.725364707 2.898240081 2.862172913 2.653886132 2.361034758 2.064280829 1.810754471 1.619469139 1.491426464 1.417762086 1.385928220 1.383119954 1.398122030 1.422014409 1.447719368 1.469834098 1.485708277 1.500767225 1.648033844
//
IT	4627
RD	10
LK	-320223.526352
QD	-329.986118 -> -309.544025
RI	0.0635585971
TR	0.114528	0.029650
MT	6.194660
MM	C_pi: 1.117699, n_recomb: 31837.890179
RS	0	0.000000	0.164679	1266.240422	0.039771	0.004632
RS	1	0.006796	0.164679	1295.952772	0.040705	0.022874
RS	2	0.014054	0.164679	1322.532746	0.041540	0.037157
RS	3	0.021805	0.164679	1345.496749	0.042261	0.041371
RS	4	0.030083	0.159363	1408.614175	0.044243	0.040278
RS	5	0.038923	0.159363	1420.702368	0.044623	0.039285
RS	6	0.048365	0.250012	920.216969	0.028903	0.025195
RS	7	0.058448	0.250012	942.771437	0.029612	0.026187
RS	8	0.069216	0.374866	647.273040	0.020330	0.018258
RS	9	0.080716	0.374866	669.800833	0.021038	0.019274
RS	10	0.092997	0.596750	437.289627	0.013735	0.012745
RS	11	0.106113	0.596750	456.607267	0.014342	0.013389
RS	12	0.120121	0.950561	300.250091	0.009431	0.008880
RS	13	0.135080	0.950561	315.552260	0.009911	0.009320
RS	14	0.151057	1.423278	221.905296	0.006970	0.006610
RS	15	0.168118	1.423278	234.127979	0.007354	0.006972
RS	16	0.186340	1.948807	180.592994	0.005672	0.005445
RS	17	0.205800	1.948807	190.941976	0.005997	0.005783
RS	18	0.226582	2.443999	161.054929	0.005059	0.004955
RS	19	0.248776	2.443999	170.450617	0.005354	0.005281
RS	20	0.272479	2.826887	155.974182	0.004899	0.004905
RS	21	0.297793	2.826887	165.102894	0.005186	0.005226
RS	22	0.324827	3.022052	163.434684	0.005133	0.005233
RS	23	0.353699	3.022052	172.902272	0.005431	0.005572
RS	24	0.384532	2.988674	184.831346	0.005805	0.006010
RS	25	0.417461	2.988674	195.254597	0.006133	0.006409
RS	26	0.452628	2.763775	222.771548	0.006997	0.007379
RS	27	0.490185	2.763775	234.726078	0.007373	0.007883
RS	28	0.530294	2.444941	279.036896	0.008764	0.009460
RS	29	0.573129	2.444941	292.841690	0.009198	0.010086
RS	30	0.618875	2.122773	353.018159	0.011088	0.012266
RS	31	0.667730	2.122773	368.417859	0.011572	0.012999
RS	32	0.719905	1.849375	439.788225	0.013813	0.015638
RS	33	0.775626	1.849375	455.656784	0.014312	0.016418
RS	34	0.835134	1.644840	528.586883	0.016602	0.019158
RS	35	0.898686	1.644840	542.928339	0.017053	0.019862
RS	36	0.966557	1.509386	604.907758	0.019000	0.022203
RS	37	1.039041	1.509386	615.404626	0.019329	0.022690
RS	38	1.116450	1.432790	656.427678	0.020618	0.024219
RS	39	1.199121	1.432790	661.273419	0.020770	0.024397
RS	40	1.287409	1.401216	677.970302	0.021294	0.024979
RS	41	1.381698	1.401216	676.355315	0.021244	0.024840
RS	42	1.482395	1.400771	671.831987	0.021102	0.024613
RS	43	1.589935	1.400771	663.827061	0.020850	0.024205
RS	44	1.704783	1.419352	644.283403	0.020236	0.023433
RS	45	1.827437	1.419352	630.435009	0.019801	0.022819
RS	46	1.958426	1.447303	601.948145	0.018907	0.021747
RS	47	2.098318	1.447303	582.956723	0.018310	0.020981
RS	48	2.247716	1.476908	550.178397	0.017281	0.019788
RS	49	2.407267	1.476908	526.745928	0.016545	0.018907
RS	50	2.577662	1.502261	492.633055	0.015473	0.017698
RS	51	2.759637	1.502261	465.460433	0.014620	0.016724
RS	52	2.953979	1.520492	431.259763	0.013545	0.015535
RS	53	3.161528	1.520492	401.201880	0.012601	0.014483
RS	54	3.383183	1.537919	365.878638	0.011492	0.013265
RS	55	3.619901	1.537919	334.446620	0.010505	0.012169
RS	56	3.872706	1.537919	302.498578	0.009501	0.011052
RS	57	4.142693	1.537919	270.529306	0.008497	0.009930
RS	58	4.431027	1.704003	217.788816	0.006841	0.008100
RS	59	4.738958	1.704003	193.837165	0.006088	0.007237
RS	60	5.067815	1.704003	170.394553	0.005352	0.006388
RS	61	5.419021	1.704003	147.817324	0.004643	0.005565
RS	62	5.794095	1.704003	126.431358	0.003971	0.004782
RS	63	6.194660	1.704003	489.519957	0.015375	0.018863
PA	4+25*2+4+6 0.114527858 0.029649678 6.194659972 0.164678749 0.159362789 0.250012418 0.374866438 0.596749700 0.950561395 1.423278361 1.948807215 2.443999261 2.826887256 3.022052437 2.988673970 2.763774617 2.444940549 2.122773406 1.849375056 1.644840142 1.509385578 1.432790492 1.401215943 1.400771015 1.419352345 1.447302665 1.476908093 1.502261320 1.520492017 1.537918898 1.704002914
//
IT	4047
RD	11
LK	-320183.217132
QD	-318.057169 -> -299.036848
RI	0.0607277931
TR	0.112614	0.029930
MT	6.272925
MM	C_pi: 1.141717, n_recomb: 32813.245942
RS	0	0.000000	0.170452	1264.874417	0.038548	0.004548
RS	1	0.006817	0.170452	1296.512183	0.039512	0.022471
RS	2	0.014099	0.170452	1325.211174	0.040386	0.036404
RS	3	0.021877	0.170452	1350.484785	0.041157	0.040502
RS	4	0.030185	0.159695	1461.696916	0.044546	0.040810
RS	5	0.039060	0.159695	1474.373615	0.044932	0.039675
RS	6	0.048539	0.250567	954.947356	0.029102	0.025413
RS	7	0.058665	0.250567	978.459796	0.029819	0.026362
RS	8	0.069482	0.372614	677.327038	0.020642	0.018509
RS	9	0.081035	0.372614	700.799332	0.021357	0.019534
RS	10	0.093376	0.592433	458.038836	0.013959	0.012921
RS	11	0.106559	0.592433	478.232720	0.014574	0.013586
RS	12	0.120640	0.948951	312.723629	0.009530	0.008957
RS	13	0.135681	0.948951	328.688318	0.010017	0.009414
RS	14	0.151747	1.433479	229.142863	0.006983	0.006618
RS	15	0.168908	1.433479	241.816238	0.007369	0.006990
RS	16	0.187240	1.981235	184.833102	0.005633	0.005410
RS	17	0.206821	1.981235	195.484769	0.005957	0.005752
RS	18	0.227737	2.506576	163.500817	0.004983	0.004886
RS	19	0.250079	2.506576	173.103992	0.005275	0.005212
RS	20	0.273943	2.921342	157.268963	0.004793	0.004807
RS	21	0.299435	2.921342	166.546393	0.005076	0.005124
RS	22	0.326665	3.139782	164.060881	0.005000	0.005106
RS	23	0.355750	3.139782	173.651975	0.005292	0.005437
RS	24	0.386819	3.110869	185.387509	0.005650	0.005856
RS	25	0.420005	3.110869	195.952932	0.005972	0.006242
RS	26	0.455454	2.870965	224.153158	0.006831	0.007202
RS	27	0.493319	2.870965	236.327923	0.007202	0.007689
RS	28	0.533765	2.527296	282.505686	0.008610	0.009274
RS	29	0.576969	2.527296	296.673545	0.009041	0.009881
RS	30	0.623118	2.180518	360.123599	0.010975	0.012094
RS	31	0.672412	2.180518	376.069742	0.011461	0.012811
RS	32	0.725068	1.887816	452.012858	0.013775	0.015511
RS	33	0.781312	1.887816	468.583153	0.014280	0.016279
RS	34	0.841391	1.670390	546.666542	0.016660	0.019098
RS	35	0.905566	1.670390	561.743562	0.017119	0.019799
RS	36	0.974115	1.527688	628.213454	0.019145	0.022213
RS	37	1.047337	1.527688	639.311289	0.019483	0.022703
RS	38	1.125551	1.448159	683.055226	0.020816	0.024275
RS	39	1.209096	1.448159	688.251115	0.020975	0.024463
RS	40	1.298337	1.416722	705.549406	0.021502	0.025047
RS	41	1.393662	1.416722	704.026121	0.021456	0.024921
RS	42	1.495484	1.418454	698.430494	0.021285	0.024667
RS	43	1.604248	1.418454	690.328687	0.021038	0.024276
RS	44	1.720426	1.440404	668.816506	0.020383	0.023464
RS	45	1.844525	1.440404	654.764331	0.019954	0.022871
RS	46	1.977082	1.472197	624.099116	0.019020	0.021763
RS	47	2.118677	1.472197	604.846433	0.018433	0.021020
RS	48	2.269924	1.505502	570.109746	0.017374	0.019802
RS	49	2.431481	1.505502	546.363076	0.016651	0.018945
RS	50	2.604051	1.533912	510.687427	0.015563	0.017725
RS	51	2.788386	1.533912	483.115053	0.014723	0.016774
RS	52	2.985287	1.554339	447.699453	0.013644	0.015584
RS	53	3.195610	1.554339	417.110832	0.012712	0.014553
RS	54	3.420271	1.573955	380.564402	0.011598	0.013333
RS	55	3.660247	1.573955	348.483039	0.010620	0.012253
RS	56	3.916583	1.573955	315.772048	0.009623	0.011149
RS	57	4.190392	1.573955	282.939204	0.008623	0.010035
RS	58	4.482868	1.758727	226.459871	0.006901	0.008134
RS	59	4.795281	1.758727	202.251284	0.006164	0.007292
RS	60	5.128991	1.758727	178.438133	0.005438	0.006459
RS	61	5.485451	1.758727	155.388324	0.004736	0.005648
RS	62	5.866210	1.758727	133.443273	0.004067	0.004871
RS	63	6.272925	1.758727	526.748282	0.016053	0.019573
PA	4+25*2+4+6 0.112613731 0.029930347 6.272925024 0.170452218 0.159695313 0.250567484 0.372614185 0.592433004 0.948951405 1.433478801 1.981234801 2.506575879 2.921342188 3.139781632 3.110868671 2.870964926 2.527295527 2.180518375 1.887816474 1.670390179 1.527688341 1.448158567 1.416722410 1.418453799 1.440403530 1.472196951 1.505502099 1.533911823 1.554339182 1.573955439 1.758727040
//
IT	4050
RD	12
LK	-320145.690143
QD	-306.952833 -> -289.209816
RI	0.0582597656
TR	0.110803	0.030204
MT	6.348063
MM	C_pi: 1.165052, n_recomb: 33772.701641
RS	0	0.000000	0.175888	1265.377529	0.037467	0.004471
RS	1	0.006837	0.175888	1298.772604	0.038456	0.022105
RS	2	0.014141	0.175888	1329.401698	0.039363	0.035728
RS	3	0.021945	0.175888	1356.775947	0.040174	0.039738
RS	4	0.030282	0.160138	1512.421685	0.044782	0.041277
RS	5	0.039189	0.160138	1525.738536	0.045177	0.040022
RS	6	0.048705	0.251628	986.933761	0.029223	0.025575
RS	7	0.058872	0.251628	1011.428305	0.029948	0.026485
RS	8	0.069734	0.371095	706.031031	0.020905	0.018730
RS	9	0.081338	0.371095	730.433987	0.021628	0.019761
RS	10	0.093736	0.588743	478.404525	0.014165	0.013091
RS	11	0.106982	0.588743	499.462201	0.014789	0.013772
RS	12	0.121133	0.947127	325.196125	0.009629	0.009037
RS	13	0.136251	0.947127	341.822004	0.010121	0.009509
RS	14	0.152404	1.441724	236.511175	0.007003	0.006634
RS	15	0.169660	1.441724	249.639873	0.007392	0.007015
RS	16	0.188096	2.009546	189.250633	0.005604	0.005384
RS	17	0.207793	2.009546	200.211752	0.005928	0.005729
RS	18	0.228836	2.563239	166.143257	0.004919	0.004829
RS	19	0.251318	2.563239	175.961041	0.005210	0.005155
RS	20	0.275338	3.009291	158.758897	0.004701	0.004721
RS	21	0.300999	3.009291	168.190952	0.004980	0.005036
RS	22	0.328415	3.251850	164.857293	0.004881	0.004993
RS	23	0.357705	3.251850	174.574799	0.005169	0.005317
RS	24	0.388997	3.229040	186.051473	0.005509	0.005715
RS	25	0.422429	3.229040	196.756725	0.005826	0.006091
RS	26	0.458147	2.975665	225.525083	0.006678	0.007038
RS	27	0.496307	2.975665	237.910436	0.007044	0.007510
RS	28	0.537075	2.608243	285.788779	0.008462	0.009097
RS	29	0.580631	2.608243	300.302842	0.008892	0.009688
RS	30	0.627165	2.237580	366.831720	0.010862	0.011927
RS	31	0.676880	2.237580	383.304409	0.011350	0.012629
RS	32	0.729994	1.926056	463.643376	0.013728	0.015381
RS	33	0.786740	1.926056	480.900281	0.014239	0.016139
RS	34	0.847365	1.696038	564.022117	0.016701	0.019030
RS	35	0.912135	1.696038	579.831621	0.017169	0.019728
RS	36	0.981333	1.546209	650.761170	0.019269	0.022210
RS	37	1.055263	1.546209	662.471251	0.019616	0.022705
RS	38	1.134246	1.463725	708.965612	0.020992	0.024317
RS	39	1.218630	1.463725	714.534972	0.021157	0.024515
RS	40	1.308783	1.432303	732.495016	0.021689	0.025103
RS	41	1.405099	1.432303	731.094863	0.021648	0.024991
RS	42	1.508001	1.436029	724.497004	0.021452	0.024714
RS	43	1.617937	1.436029	716.333929	0.021210	0.024339
RS	44	1.735390	1.461141	692.925749	0.020517	0.023493
RS	45	1.860873	1.461141	678.705643	0.020096	0.022919
RS	46	1.994935	1.496569	645.933507	0.019126	0.021779
RS	47	2.138163	1.496569	626.452057	0.018549	0.021058
RS	48	2.291183	1.533374	589.823651	0.017465	0.019819
RS	49	2.454665	1.533374	565.789477	0.016753	0.018984
RS	50	2.629323	1.564661	528.608117	0.015652	0.017756
RS	51	2.815923	1.564661	500.656247	0.014824	0.016826
RS	52	3.015281	1.587125	464.072421	0.013741	0.015636
RS	53	3.228268	1.587125	432.967247	0.012820	0.014623
RS	54	3.455817	1.608751	395.236935	0.011703	0.013403
RS	55	3.698923	1.608751	362.513564	0.010734	0.012338
RS	56	3.958650	1.608751	329.047952	0.009743	0.011245
RS	57	4.236134	1.608751	295.360381	0.008746	0.010139
RS	58	4.532589	1.812006	235.099603	0.006961	0.008169
RS	59	4.849313	1.812006	210.640963	0.006237	0.007346
RS	60	5.187690	1.812006	186.467717	0.005521	0.006528
RS	61	5.549202	1.812006	162.958208	0.004825	0.005728
RS	62	5.935429	1.812006	140.468172	0.004159	0.004958
RS	63	6.348063	1.812006	564.651742	0.016719	0.020271
PA	4+25*2+4+6 0.110802987 0.030203583 6.348063057 0.175888087 0.160137660 0.251628226 0.371095408 0.588742501 0.947126944 1.441723612 2.009546361 2.563239273 3.009290921 3.251850388 3.229040478 2.975664728 2.608242659 2.237579975 1.926056164 1.696037612 1.546208672 1.463724625 1.432303201 1.436028974 1.461140884 1.496568925 1.533374482 1.564660978 1.587125246 1.608751068 1.812005919
//
IT	4367
RD	13
LK	-320110.667603
QD	-296.582876 -> -279.994524
RI	0.0560893948
TR	0.109091	0.030471
MT	6.419972
MM	C_pi: 1.187698, n_recomb: 34716.616404
RS	0	0.000000	0.181007	1267.442551	0.036508	0.004400
RS	1	0.006856	0.181007	1302.457504	0.037517	0.021770
RS	2	0.014181	0.181007	1334.861561	0.038450	0.035120
RS	3	0.022009	0.181007	1364.164082	0.039294	0.039060
RS	4	0.030374	0.160636	1561.255027	0.044971	0.041692
RS	5	0.039312	0.160636	1575.242366	0.045374	0.040335
RS	6	0.048863	0.253075	1016.484959	0.029279	0.025689
RS	7	0.059068	0.253075	1041.978448	0.030014	0.026564
RS	8	0.069973	0.370157	733.475732	0.021128	0.018925
RS	9	0.081626	0.370157	758.795831	0.021857	0.019960
RS	10	0.094078	0.585565	498.389937	0.014356	0.013252
RS	11	0.107383	0.585565	520.298574	0.014987	0.013947
RS	12	0.121600	0.945125	337.647828	0.009726	0.009120
RS	13	0.136793	0.945125	354.932405	0.010224	0.009605
RS	14	0.153026	1.448294	243.979580	0.007028	0.006656
RS	15	0.170373	1.448294	257.566756	0.007419	0.007045
RS	16	0.188909	2.034215	193.811252	0.005583	0.005366
RS	17	0.208715	2.034215	205.087088	0.005907	0.005715
RS	18	0.229880	2.614569	168.942472	0.004866	0.004781
RS	19	0.252495	2.614569	178.980379	0.005155	0.005107
RS	20	0.276661	3.091232	160.403886	0.004620	0.004646
RS	21	0.302484	3.091232	169.995045	0.004897	0.004958
RS	22	0.330077	3.358613	165.786333	0.004775	0.004890
RS	23	0.359562	3.358613	175.632083	0.005059	0.005209
RS	24	0.391068	3.343430	186.792802	0.005381	0.005586
RS	25	0.424733	3.343430	197.635017	0.005693	0.005952
RS	26	0.460707	3.078045	226.869250	0.006535	0.006885
RS	27	0.499148	3.078045	239.455609	0.006897	0.007343
RS	28	0.540223	2.687875	288.885069	0.008321	0.008929
RS	29	0.584115	2.687875	303.728888	0.008749	0.009505
RS	30	0.631015	2.293988	373.155169	0.010749	0.011764
RS	31	0.681131	2.293988	390.134612	0.011238	0.012452
RS	32	0.734683	1.964069	474.698995	0.013674	0.015250
RS	33	0.791906	1.964069	492.626717	0.014190	0.015999
RS	34	0.853052	1.721712	580.673844	0.016726	0.018954
RS	35	0.918390	1.721712	597.211385	0.017202	0.019650
RS	36	0.988208	1.564858	672.566005	0.019373	0.022196
RS	37	1.062812	1.564858	684.898015	0.019728	0.022695
RS	38	1.142530	1.479393	734.172315	0.021148	0.024348
RS	39	1.227714	1.479393	740.136774	0.021319	0.024555
RS	40	1.318738	1.447868	758.821526	0.021858	0.025150
RS	41	1.416001	1.447868	757.573920	0.021822	0.025051
RS	42	1.519933	1.453418	750.046345	0.021605	0.024755
RS	43	1.630991	1.453418	741.855164	0.021369	0.024396
RS	44	1.749662	1.481495	716.626307	0.020642	0.023519
RS	45	1.876468	1.481495	702.271192	0.020229	0.022964
RS	46	2.011968	1.520360	667.463617	0.019226	0.021796
RS	47	2.156758	1.520360	647.782925	0.018659	0.021096
RS	48	2.311473	1.560475	609.328242	0.017551	0.019838
RS	49	2.476796	1.560475	585.030623	0.016852	0.019025
RS	50	2.653452	1.594462	546.400021	0.015739	0.017788
RS	51	2.842220	1.594462	518.086629	0.014923	0.016879
RS	52	3.043929	1.618811	480.378949	0.013837	0.015690
RS	53	3.259466	1.618811	448.769836	0.012927	0.014694
RS	54	3.489780	1.642267	409.895372	0.011807	0.013475
RS	55	3.735883	1.642267	376.535991	0.010846	0.012424
RS	56	3.998858	1.642267	342.322834	0.009860	0.011341
RS	57	4.279862	1.642267	307.788273	0.008866	0.010242
RS	58	4.580131	1.863748	243.709503	0.007020	0.008204
RS	59	4.900985	1.863748	219.006123	0.006308	0.007400
RS	60	5.243836	1.863748	194.481540	0.005602	0.006596
RS	61	5.610191	1.863748	170.523549	0.004912	0.005805
RS	62	6.001663	1.863748	147.501125	0.004249	0.005041
RS	63	6.419972	1.863748	603.164651	0.017374	0.020956
PA	4+25*2+4+6 0.109091120 0.030470732 6.419972287 0.181006588 0.160635754 0.253075253 0.370157208 0.585564589 0.945125341 1.448293737 2.034214941 2.614568788 3.091231833 3.358612512 3.343429838 3.078044580 2.687874732 2.293988084 1.964069367 1.721711673 1.564857679 1.479393091 1.447867527 1.453417566 1.481495219 1.520359756 1.560474839 1.594461804 1.618811339 1.642267354 1.863748460
//
IT	4740
RD	14
LK	-320077.911673
QD	-286.870904 -> -271.331630
RI	0.0541645441
TR	0.107473	0.030733
MT	6.488643
MM	C_pi: 1.209667, n_recomb: 35645.506835
RS	0	0.000000	0.185833	1270.791173	0.035651	0.004335
RS	1	0.006873	0.185833	1307.312738	0.036675	0.021465
RS	2	0.014219	0.185833	1341.363544	0.037631	0.034569
RS	3	0.022070	0.185833	1372.451490	0.038503	0.038455
RS	4	0.030461	0.161155	1608.551560	0.045126	0.042068
RS	5	0.039428	0.161155	1623.224786	0.045538	0.040624
RS	6	0.049011	0.254823	1043.863188	0.029285	0.025763
RS	7	0.059253	0.254823	1070.366433	0.030028	0.026606
RS	8	0.070199	0.369687	759.744354	0.021314	0.019097
RS	9	0.081898	0.369687	785.968494	0.022050	0.020132
RS	10	0.094401	0.582810	518.006222	0.014532	0.013406
RS	11	0.107763	0.582810	540.753034	0.015170	0.014113
RS	12	0.122043	0.942990	350.062884	0.009821	0.009203
RS	13	0.137305	0.942990	368.002819	0.010324	0.009700
RS	14	0.153616	1.453443	251.523875	0.007056	0.006683
RS	15	0.171048	1.453443	265.571555	0.007450	0.007079
RS	16	0.189679	2.055679	198.488043	0.005568	0.005355
RS	17	0.209589	2.055679	210.082706	0.005894	0.005707
RS	18	0.230869	2.661067	171.870673	0.004822	0.004741
RS	19	0.253611	2.661067	182.133138	0.005110	0.005067
RS	20	0.277916	3.167598	162.176232	0.004550	0.004580
RS	21	0.303892	3.167598	171.930050	0.004823	0.004889
RS	22	0.331653	3.460353	166.823322	0.004680	0.004798
RS	23	0.361323	3.460353	176.798561	0.004960	0.005111
RS	24	0.393031	3.454200	187.594053	0.005263	0.005467
RS	25	0.426920	3.454200	198.570300	0.005571	0.005824
RS	26	0.463137	3.178192	228.180680	0.006401	0.006742
RS	27	0.501844	3.178192	240.958987	0.006760	0.007188
RS	28	0.543211	2.766247	291.803078	0.008186	0.008770
RS	29	0.587422	2.766247	306.960977	0.008611	0.009331
RS	30	0.634672	2.349753	379.115826	0.010636	0.011605
RS	31	0.685169	2.349753	396.582738	0.011126	0.012281
RS	32	0.739137	2.001831	485.208294	0.013612	0.015117
RS	33	0.796815	2.001831	503.790777	0.014133	0.015858
RS	34	0.858457	1.747356	596.651522	0.016738	0.018872
RS	35	0.924335	1.747356	613.911621	0.017223	0.019566
RS	36	0.994743	1.583560	693.656285	0.019460	0.022172
RS	37	1.069989	1.583560	706.618393	0.019823	0.022676
RS	38	1.150407	1.495086	758.701358	0.021285	0.024367
RS	39	1.236353	1.495086	765.080738	0.021464	0.024584
RS	40	1.328207	1.463346	784.552860	0.022010	0.025188
RS	41	1.426374	1.463346	783.485099	0.021980	0.025102
RS	42	1.531288	1.470562	775.101050	0.021745	0.024789
RS	43	1.643414	1.470562	766.912394	0.021515	0.024446
RS	44	1.763246	1.501424	739.937032	0.020758	0.023543
RS	45	1.891315	1.501424	725.477145	0.020353	0.023006
RS	46	2.028187	1.543536	688.705341	0.019321	0.021813
RS	47	2.174466	1.543536	668.852189	0.018764	0.021132
RS	48	2.330800	1.586778	628.634938	0.017636	0.019858
RS	49	2.497880	1.586778	604.095495	0.016947	0.019065
RS	50	2.676444	1.623298	564.069482	0.015824	0.017823
RS	51	2.867281	1.623298	535.410691	0.015020	0.016932
RS	52	3.071235	1.649384	496.622864	0.013932	0.015746
RS	53	3.289208	1.649384	464.520850	0.013032	0.014766
RS	54	3.522163	1.674499	424.540409	0.011910	0.013548
RS	55	3.771130	1.674499	390.549985	0.010956	0.012509
RS	56	4.037210	1.674499	355.595352	0.009976	0.011436
RS	57	4.321578	1.674499	320.220596	0.008983	0.010343
RS	58	4.625493	1.913910	252.291998	0.007078	0.008240
RS	59	4.950296	1.913910	227.347993	0.006378	0.007452
RS	60	5.297425	1.913910	202.479459	0.005680	0.006662
RS	61	5.668414	1.913910	178.082780	0.004996	0.005881
RS	62	6.064902	1.913910	154.539214	0.004335	0.005123
RS	63	6.488643	1.913910	642.235118	0.018017	0.021629
PA	4+25*2+4+6 0.107472728 0.030732715 6.488642950 0.185832562 0.161154929 0.254823120 0.369687353 0.582810373 0.942990062 1.453442853 2.055678863 2.661066590 3.167597561 3.460353318 3.454199828 3.178191931 2.766246812 2.349753277 2.001830711 1.747355683 1.583559991 1.495086078 1.463346228 1.470562076 1.501423665 1.543535587 1.586777761 1.623298031 1.649383969 1.674499116 1.913910387
//
IT	4497
RD	15
LK	-320047.217353
QD	-277.751519 -> -263.169415
RI	0.0524440598
TR	0.105941	0.030990
MT	6.554187
MM	C_pi: 1.230980, n_recomb: 36559.704843
RS	0	0.000000	0.190392	1275.179708	0.034879	0.004275
RS	1	0.006890	0.190392	1313.113376	0.035917	0.021185
RS	2	0.014255	0.190392	1348.703817	0.036890	0.034068
RS	3	0.022128	0.190392	1381.457676	0.037786	0.037911
RS	4	0.030543	0.161670	1654.604469	0.045258	0.042412
RS	5	0.039537	0.161670	1669.966932	0.045678	0.040895
RS	6	0.049152	0.256805	1069.302202	0.029248	0.025804
RS	7	0.059429	0.256805	1096.820541	0.030001	0.026619
RS	8	0.070414	0.369597	784.914834	0.021469	0.019247
RS	9	0.082155	0.369597	812.030138	0.022211	0.020283
RS	10	0.094706	0.580414	537.259665	0.014695	0.013552
RS	11	0.108122	0.580414	560.831887	0.015340	0.014270
RS	12	0.122462	0.940749	362.430702	0.009913	0.009286
RS	13	0.137790	0.940749	381.022081	0.010422	0.009793
RS	14	0.154175	1.457363	259.127700	0.007088	0.006713
RS	15	0.171688	1.457363	273.637150	0.007485	0.007116
RS	16	0.190408	2.074303	203.260597	0.005560	0.005349
RS	17	0.210418	2.074303	215.177335	0.005886	0.005704
RS	18	0.231806	2.703187	174.905255	0.004784	0.004708
RS	19	0.254668	2.703187	185.395837	0.005071	0.005034
RS	20	0.279106	3.238808	164.052765	0.004487	0.004521
RS	21	0.305227	3.238808	173.972021	0.004759	0.004828
RS	22	0.333148	3.557343	167.948596	0.004594	0.004714
RS	23	0.362993	3.557343	178.054125	0.004870	0.005022
RS	24	0.394894	3.561519	188.440860	0.005154	0.005357
RS	25	0.428994	3.561519	199.548172	0.005458	0.005706
RS	26	0.465442	3.276204	229.455280	0.006276	0.006608
RS	27	0.504403	3.276204	242.416955	0.006631	0.007042
RS	28	0.546047	2.843416	294.551111	0.008057	0.008617
RS	29	0.590562	2.843416	310.008165	0.008480	0.009166
RS	30	0.638143	2.404888	384.734830	0.010523	0.011450
RS	31	0.689003	2.404888	402.670484	0.011014	0.012114
RS	32	0.743367	2.039318	495.200140	0.013545	0.014984
RS	33	0.801477	2.039318	514.421160	0.014071	0.015718
RS	34	0.863591	1.772925	611.984634	0.016739	0.018785
RS	35	0.929984	1.772925	629.960806	0.017231	0.019477
RS	36	1.000952	1.602265	714.056133	0.019531	0.022139
RS	37	1.076811	1.602265	727.655001	0.019903	0.022649
RS	38	1.157896	1.510756	782.571692	0.021405	0.024378
RS	39	1.244568	1.510756	789.384094	0.021592	0.024604
RS	40	1.337211	1.478702	809.704109	0.022147	0.025218
RS	41	1.436238	1.478702	808.841602	0.022124	0.025145
RS	42	1.542089	1.487435	799.674626	0.021873	0.024819
RS	43	1.655233	1.487435	791.516935	0.021650	0.024491
RS	44	1.776172	1.520911	762.868455	0.020866	0.023565
RS	45	1.905445	1.520911	748.331738	0.020469	0.023045
RS	46	2.043625	1.566094	709.664898	0.019411	0.021830
RS	47	2.191325	1.566094	689.664000	0.018864	0.021169
RS	48	2.349203	1.612292	647.745731	0.017717	0.019880
RS	49	2.517959	1.612292	622.984467	0.017040	0.019107
RS	50	2.698342	1.651188	581.615065	0.015909	0.017860
RS	51	2.891154	1.651188	552.625909	0.015116	0.016987
RS	52	3.097252	1.678870	512.800178	0.014026	0.015803
RS	53	3.317550	1.678870	480.215721	0.013135	0.014837
RS	54	3.553027	1.705481	439.166961	0.012012	0.013621
RS	55	3.804729	1.705481	404.550271	0.011065	0.012594
RS	56	4.073774	1.705481	368.860020	0.010089	0.011529
RS	57	4.361356	1.705481	332.651657	0.009099	0.010442
RS	58	4.668754	1.962502	260.846087	0.007135	0.008277
RS	59	4.997332	1.962502	235.665077	0.006446	0.007505
RS	60	5.348550	1.962502	210.459263	0.005757	0.006726
RS	61	5.723968	1.962502	185.632865	0.005078	0.005954
RS	62	6.125253	1.962502	161.578563	0.004420	0.005202
RS	63	6.554187	1.962502	681.811718	0.018649	0.022290
PA	4+25*2+4+6 0.105941282 0.030989946 6.554186798 0.190391510 0.161670019 0.256804934 0.369597273 0.580413715 0.940748993 1.457362775 2.074303121 2.703186939 3.238808210 3.557343440 3.561519325 3.276204085 2.843416470 2.404888364 2.039318168 1.772925468 1.602265335 1.510755896 1.478701528 1.487435149 1.520911315 1.566094359 1.612292236 1.651187784 1.678869781 1.705481192 1.962501547
//
IT	4869
RD	16
LK	-320018.404730
QD	-269.168918 -> -255.463348
RI	0.0508942971
TR	0.104490	0.031243
MT	6.616761
MM	C_pi: 1.251669, n_recomb: 37459.627785
RS	0	0.000000	0.194710	1280.394772	0.034181	0.004220
RS	1	0.006906	0.194710	1319.660864	0.035229	0.020928
RS	2	0.014289	0.194710	1356.700677	0.036218	0.033609
RS	3	0.022182	0.194710	1391.019751	0.037134	0.037417
RS	4	0.030620	0.162164	1699.657824	0.045373	0.042732
RS	5	0.039641	0.162164	1715.703692	0.045801	0.041151
RS	6	0.049285	0.258972	1092.998214	0.029178	0.025817
RS	7	0.059594	0.258972	1121.532634	0.029940	0.026606
RS	8	0.070616	0.369824	809.049806	0.021598	0.019378
RS	9	0.082399	0.369824	837.043694	0.022345	0.020413
RS	10	0.094996	0.578330	556.152802	0.014847	0.013691
RS	11	0.108462	0.578330	580.537782	0.015498	0.014418
RS	12	0.122859	0.938447	374.737058	0.010004	0.009369
RS	13	0.138250	0.938447	393.975391	0.010517	0.009886
RS	14	0.154704	1.460243	266.775365	0.007122	0.006746
RS	15	0.172294	1.460243	281.747174	0.007521	0.007155
RS	16	0.191099	2.090427	208.112262	0.005556	0.005347
RS	17	0.211203	2.090427	220.353644	0.005882	0.005706
RS	18	0.232695	2.741321	178.030725	0.004753	0.004680
RS	19	0.255671	2.741321	188.752438	0.005039	0.005007
RS	20	0.280234	3.305237	166.017143	0.004432	0.004469
RS	21	0.306493	3.305237	176.104124	0.004701	0.004774
RS	22	0.334566	3.649870	169.146610	0.004515	0.004637
RS	23	0.364578	3.649870	179.382912	0.004789	0.004941
RS	24	0.396662	3.665526	189.324956	0.005054	0.005256
RS	25	0.430962	3.665526	200.560545	0.005354	0.005597
RS	26	0.467631	3.372176	230.692541	0.006158	0.006481
RS	27	0.506832	3.372176	243.829591	0.006509	0.006905
RS	28	0.548741	2.919433	297.141086	0.007932	0.008471
RS	29	0.593543	2.919433	312.883284	0.008353	0.009008
RS	30	0.641440	2.459409	390.036003	0.010412	0.011299
RS	31	0.692645	2.459409	408.422444	0.010903	0.011953
RS	32	0.747386	2.076516	504.707339	0.013473	0.014852
RS	33	0.805907	2.076516	524.550803	0.014003	0.015578
RS	34	0.868470	1.798390	626.707264	0.016730	0.018694
RS	35	0.935354	1.798390	645.392313	0.017229	0.019384
RS	36	1.006857	1.620934	733.797411	0.019589	0.022100
RS	37	1.083297	1.620934	748.038354	0.019969	0.022614
RS	38	1.165017	1.526370	805.808357	0.021511	0.024381
RS	39	1.252381	1.526370	813.070282	0.021705	0.024616
RS	40	1.345778	1.493908	834.297418	0.022272	0.025241
RS	41	1.445625	1.493908	833.663668	0.022255	0.025180
RS	42	1.552367	1.504024	823.785004	0.021991	0.024844
RS	43	1.666482	1.504024	815.684651	0.021775	0.024531
RS	44	1.788477	1.539956	785.435723	0.020968	0.023584
RS	45	1.918897	1.539956	770.847880	0.020578	0.023082
RS	46	2.058325	1.588049	730.351384	0.019497	0.021847
RS	47	2.207381	1.588049	710.225576	0.018960	0.021204
RS	48	2.366731	1.637042	666.665412	0.017797	0.019903
RS	49	2.537086	1.637042	641.700864	0.017130	0.019148
RS	50	2.719207	1.678164	599.038180	0.015992	0.017897
RS	51	2.913904	1.678164	569.732667	0.015209	0.017041
RS	52	3.122048	1.707312	528.909072	0.014119	0.015861
RS	53	3.344566	1.707312	495.852152	0.013237	0.014909
RS	54	3.582452	1.735266	453.772051	0.012114	0.013695
RS	55	3.836766	1.735266	418.533721	0.011173	0.012679
RS	56	4.108643	1.735266	382.113506	0.010201	0.011622
RS	57	4.399297	1.735266	345.077904	0.009212	0.010541
RS	58	4.710024	2.009559	269.371869	0.007191	0.008314
RS	59	5.042209	2.009559	243.957095	0.006513	0.007556
RS	60	5.397336	2.009559	218.420065	0.005831	0.006789
RS	61	5.776988	2.009559	193.172173	0.005157	0.006026
RS	62	6.182860	2.009559	168.616759	0.004501	0.005279
RS	63	6.616761	2.009559	721.853058	0.019270	0.022940
PA	4+25*2+4+6 0.104490233 0.031242576 6.616761151 0.194709734 0.162163589 0.258972005 0.369823651 0.578329967 0.938447084 1.460242543 2.090427013 2.741321412 3.305236803 3.649870073 3.665526153 3.372176472 2.919432690 2.459408977 2.076515767 1.798389663 1.620933773 1.526369871 1.493907711 1.504024133 1.539955777 1.588048709 1.637041857 1.678163694 1.707312033 1.735265584 2.009558984
//
IT	4358
RD	17
LK	-319991.317017
QD	-261.074557 -> -248.174255
RI	0.0494881851
TR	0.103114	0.031491
MT	6.676484
MM	C_pi: 1.271758, n_recomb: 38345.626792
RS	0	0.000000	0.198813	1286.247932	0.033544	0.004169
RS	1	0.006921	0.198813	1326.778191	0.034601	0.020691
RS	2	0.014321	0.198813	1365.190268	0.035602	0.033188
RS	3	0.022234	0.198813	1400.988714	0.036536	0.036966
RS	4	0.030694	0.162623	1743.910722	0.045479	0.043033
RS	5	0.039739	0.162623	1760.626870	0.045915	0.041398
RS	6	0.049411	0.261284	1115.130364	0.029081	0.025807
RS	7	0.059751	0.261284	1144.677898	0.029852	0.026573
RS	8	0.070808	0.370309	832.219677	0.021703	0.019493
RS	9	0.082630	0.370309	861.079666	0.022456	0.020525
RS	10	0.095270	0.576519	574.689578	0.014987	0.013822
RS	11	0.108785	0.576519	599.874740	0.015644	0.014557
RS	12	0.123235	0.936105	386.974207	0.010092	0.009452
RS	13	0.138686	0.936105	406.854619	0.010610	0.009977
RS	14	0.155205	1.462238	274.452873	0.007157	0.006781
RS	15	0.172869	1.462238	289.886988	0.007560	0.007196
RS	16	0.191754	2.104350	213.027663	0.005555	0.005350
RS	17	0.211947	2.104350	225.595587	0.005883	0.005711
RS	18	0.233537	2.775841	181.232219	0.004726	0.004657
RS	19	0.256622	2.775841	192.187489	0.005012	0.004984
RS	20	0.281304	3.367192	168.056850	0.004383	0.004422
RS	21	0.307694	3.367192	178.313461	0.004650	0.004726
RS	22	0.335912	3.738126	170.407137	0.004444	0.004567
RS	23	0.366082	3.738126	180.774542	0.004714	0.004867
RS	24	0.398340	3.766343	190.238973	0.004961	0.005161
RS	25	0.432830	3.766343	201.600159	0.005257	0.005496
RS	26	0.469708	3.466145	231.894605	0.006047	0.006362
RS	27	0.509139	3.466145	245.199634	0.006394	0.006777
RS	28	0.551298	2.994302	299.585857	0.007813	0.008332
RS	29	0.596375	2.994302	315.600062	0.008230	0.008858
RS	30	0.644572	2.513306	395.042247	0.010302	0.011153
RS	31	0.696105	2.513306	413.862238	0.010793	0.011796
RS	32	0.751205	2.113402	513.758797	0.013398	0.014719
RS	33	0.810118	2.113402	534.208694	0.013931	0.015439
RS	34	0.873108	1.823714	640.850097	0.016712	0.018599
RS	35	0.940458	1.823714	660.236099	0.017218	0.019289
RS	36	1.012470	1.639526	752.907781	0.019635	0.022054
RS	37	1.089465	1.639526	767.794762	0.020023	0.022572
RS	38	1.171790	1.541884	828.438333	0.021605	0.024376
RS	39	1.259812	1.541884	836.164368	0.021806	0.024621
RS	40	1.353927	1.508935	858.352071	0.022385	0.025258
RS	41	1.454555	1.508935	857.968569	0.022375	0.025210
RS	42	1.562148	1.520311	847.446406	0.022100	0.024865
RS	43	1.677187	1.520311	839.427684	0.021891	0.024567
RS	44	1.800189	1.558555	807.646367	0.021062	0.023602
RS	45	1.931703	1.558555	793.031319	0.020681	0.023116
RS	46	2.072320	1.609405	750.769669	0.019579	0.021864
RS	47	2.222670	1.609405	730.540124	0.019051	0.021238
RS	48	2.383425	1.661045	685.394372	0.017874	0.019927
RS	49	2.555306	1.661045	660.243927	0.017218	0.019189
RS	50	2.739083	1.704255	616.335665	0.016073	0.017936
RS	51	2.935580	1.704255	586.727244	0.015301	0.017096
RS	52	3.145677	1.734748	544.944718	0.014211	0.015919
RS	53	3.370314	1.734748	511.425165	0.013337	0.014981
RS	54	3.610500	1.763897	468.350343	0.012214	0.013770
RS	55	3.867308	1.763897	432.495167	0.011279	0.012763
RS	56	4.141891	1.763897	395.350770	0.010310	0.011714
RS	57	4.435478	1.763897	357.494394	0.009323	0.010637
RS	58	4.749385	2.055117	277.867978	0.007246	0.008351
RS	59	5.085017	2.055117	252.222604	0.006578	0.007607
RS	60	5.443879	2.055117	226.360130	0.005903	0.006851
RS	61	5.827579	2.055117	200.698536	0.005234	0.006096
RS	62	6.237834	2.055117	175.651130	0.004581	0.005354
RS	63	6.676484	2.055117	762.321480	0.019880	0.023578
PA	4+25*2+4+6 0.103114059 0.031490897 6.676484371 0.198812640 0.162623213 0.261283690 0.370308954 0.576518853 0.936104940 1.462238133 2.104350221 2.775840997 3.367191711 3.738126306 3.766342664 3.466145159 2.994302288 2.513306238 2.113402193 1.823713647 1.639526398 1.541884293 1.508934749 1.520311168 1.558555435 1.609405166 1.661044600 1.704254567 1.734747533 1.763897459 2.055117305
//
IT	3916
RD	18
LK	-319965.814561
QD	-253.426327 -> -241.267962
RI	0.0482027630
TR	0.101807	0.031735
MT	6.733534
MM	C_pi: 1.291284, n_recomb: 39218.172663
RS	0	0.000000	0.202724	1292.583621	0.032959	0.004121
RS	1	0.006935	0.202724	1334.319027	0.034023	0.020470
RS	2	0.014352	0.202724	1374.036934	0.035036	0.032798
RS	3	0.022282	0.202724	1411.241010	0.035984	0.036551
RS	4	0.030763	0.163043	1787.513763	0.045579	0.043321
RS	5	0.039832	0.163043	1804.882619	0.046022	0.041638
RS	6	0.049530	0.263712	1135.844182	0.028962	0.025778
RS	7	0.059900	0.263712	1166.399095	0.029741	0.026523
RS	8	0.070990	0.371013	854.482020	0.021788	0.019592
RS	9	0.082849	0.371013	884.195954	0.022546	0.020622
RS	10	0.095530	0.574949	592.878507	0.015117	0.013947
RS	11	0.109091	0.574949	618.851631	0.015780	0.014689
RS	12	0.123592	0.933755	399.132947	0.010177	0.009533
RS	13	0.139099	0.933755	419.650263	0.010700	0.010066
RS	14	0.155681	1.463488	282.150255	0.007194	0.006818
RS	15	0.173414	1.463488	298.046224	0.007600	0.007238
RS	16	0.192376	2.116315	217.998244	0.005559	0.005355
RS	17	0.212653	2.116315	230.894296	0.005887	0.005719
RS	18	0.234337	2.807099	184.498109	0.004704	0.004638
RS	19	0.257524	2.807099	195.688943	0.004990	0.004965
RS	20	0.282320	3.425027	170.160177	0.004339	0.004380
RS	21	0.308835	3.425027	180.587972	0.004605	0.004683
RS	22	0.337190	3.822359	171.721045	0.004379	0.004502
RS	23	0.367510	3.822359	182.219761	0.004646	0.004799
RS	24	0.399934	3.864095	191.178907	0.004875	0.005072
RS	25	0.434606	3.864095	202.663254	0.005168	0.005401
RS	26	0.471683	3.558182	233.064249	0.005943	0.006249
RS	27	0.511331	3.558182	246.530486	0.006286	0.006655
RS	28	0.553729	3.068056	301.898822	0.007698	0.008199
RS	29	0.599068	3.068056	318.172857	0.008113	0.008715
RS	30	0.647551	2.566589	399.777684	0.010194	0.011010
RS	31	0.699396	2.566589	419.014904	0.010684	0.011644
RS	32	0.754837	2.149967	522.387072	0.013320	0.014588
RS	33	0.814123	2.149967	543.427782	0.013857	0.015301
RS	34	0.877521	1.848877	654.448681	0.016687	0.018501
RS	35	0.945316	1.848877	674.527312	0.017199	0.019190
RS	36	1.017812	1.658022	771.419877	0.019670	0.022002
RS	37	1.095336	1.658022	786.955811	0.020066	0.022526
RS	38	1.178237	1.557286	850.487813	0.021686	0.024365
RS	39	1.266888	1.557286	858.691213	0.021895	0.024619
RS	40	1.361686	1.523775	881.890751	0.022487	0.025270
RS	41	1.463060	1.523775	881.777403	0.022484	0.025233
RS	42	1.571464	1.536299	870.677616	0.022201	0.024882
RS	43	1.687386	1.536299	862.763087	0.021999	0.024598
RS	44	1.811347	1.576723	829.515274	0.021151	0.023618
RS	45	1.943906	1.576723	814.895201	0.020779	0.023147
RS	46	2.085659	1.630189	770.929806	0.019657	0.021881
RS	47	2.237242	1.630189	750.616218	0.019140	0.021271
RS	48	2.399338	1.684335	703.938755	0.017949	0.019951
RS	49	2.572677	1.684335	678.618657	0.017304	0.019229
RS	50	2.758036	1.729504	633.510457	0.016153	0.017975
RS	51	2.956252	1.729504	603.611806	0.015391	0.017150
RS	52	3.168214	1.761227	560.907976	0.014302	0.015978
RS	53	3.394876	1.761227	526.935128	0.013436	0.015052
RS	54	3.637259	1.791440	482.900389	0.012313	0.013844
RS	55	3.896451	1.791440	446.433136	0.011383	0.012847
RS	56	4.173620	1.791440	408.570243	0.010418	0.011804
RS	57	4.470011	1.791440	369.899419	0.009432	0.010732
RS	58	4.786958	2.099238	286.335027	0.007301	0.008388
RS	59	5.125886	2.099238	260.462072	0.006641	0.007657
RS	60	5.488321	2.099238	234.279568	0.005974	0.006911
RS	61	5.875891	2.099238	208.211554	0.005309	0.006164
RS	62	6.290341	2.099238	182.680694	0.004658	0.005426
RS	63	6.733534	2.099238	803.189104	0.020480	0.024205
PA	4+25*2+4+6 0.101806960 0.031734907 6.733534409 0.202724235 0.163042575 0.263712319 0.371013143 0.574948592 0.933755250 1.463487604 2.116315149 2.807099373 3.425027105 3.822359064 3.864094801 3.558182245 3.068056446 2.566588782 2.149967346 1.848876811 1.658021918 1.557285660 1.523775489 1.536299014 1.576723329 1.630188548 1.684335161 1.729504068 1.761227193 1.791439853 2.099238000
//
IT	4734
RD	19
LK	-319941.773489
QD	-246.186866 -> -234.713860
RI	0.0470205787
TR	0.100562	0.031974
MT	6.788185
MM	C_pi: 1.310287, n_recomb: 40077.398519
RS	0	0.000000	0.206467	1299.262816	0.032419	0.004077
RS	1	0.006949	0.206467	1342.151620	0.033489	0.020265
RS	2	0.014381	0.206467	1383.117404	0.034511	0.032435
RS	3	0.022329	0.206467	1421.663053	0.035473	0.036166
RS	4	0.030829	0.163416	1830.603493	0.045677	0.043598
RS	5	0.039920	0.163416	1848.603061	0.046126	0.041874
RS	6	0.049643	0.266229	1155.289440	0.028826	0.025732
RS	7	0.060042	0.266229	1186.843172	0.029614	0.026459
RS	8	0.071163	0.371904	875.883266	0.021855	0.019677
RS	9	0.083057	0.371904	906.439106	0.022617	0.020704
RS	10	0.095777	0.573593	610.723661	0.015239	0.014065
RS	11	0.109382	0.573593	637.472757	0.015906	0.014813
RS	12	0.123932	0.931423	411.203316	0.010260	0.009612
RS	13	0.139492	0.931423	432.352056	0.010788	0.010153
RS	14	0.156134	1.464099	289.859084	0.007232	0.006856
RS	15	0.173933	1.464099	306.216142	0.007641	0.007281
RS	16	0.192968	2.126568	223.012117	0.005565	0.005363
RS	17	0.213326	2.126568	236.237414	0.005895	0.005729
RS	18	0.235099	2.835389	187.819272	0.004686	0.004622
RS	19	0.258384	2.835389	199.247380	0.004972	0.004950
RS	20	0.283288	3.479016	172.319042	0.004300	0.004343
RS	21	0.309922	3.479016	182.919388	0.004564	0.004644
RS	22	0.338407	3.902758	173.081766	0.004319	0.004443
RS	23	0.368872	3.902758	183.711978	0.004584	0.004736
RS	24	0.401453	3.958897	192.140842	0.004794	0.004990
RS	25	0.436299	3.958897	203.746122	0.005084	0.005313
RS	26	0.473565	3.648357	234.202992	0.005844	0.006143
RS	27	0.513422	3.648357	247.824195	0.006184	0.006541
RS	28	0.556048	3.140741	304.089217	0.007588	0.008071
RS	29	0.601636	3.140741	320.611687	0.008000	0.008577
RS	30	0.650392	2.619285	404.259697	0.010087	0.010872
RS	31	0.702536	2.619285	423.898547	0.010577	0.011497
RS	32	0.758303	2.186221	530.616164	0.013240	0.014458
RS	33	0.817945	2.186221	552.232322	0.013779	0.015166
RS	34	0.881732	1.873882	667.527342	0.016656	0.018402
RS	35	0.949952	1.873882	688.289805	0.017174	0.019090
RS	36	1.022912	1.676419	789.354835	0.019696	0.021947
RS	37	1.100942	1.676419	805.541563	0.020100	0.022475
RS	38	1.184394	1.572577	871.972370	0.021757	0.024348
RS	39	1.273645	1.572577	880.664998	0.021974	0.024611
RS	40	1.369098	1.538440	904.924104	0.022579	0.025276
RS	41	1.471184	1.538440	905.099265	0.022584	0.025251
RS	42	1.580363	1.552009	893.483971	0.022294	0.024896
RS	43	1.697130	1.552009	885.694688	0.022100	0.024626
RS	44	1.822010	1.594494	851.042838	0.021235	0.023632
RS	45	1.955569	1.594494	836.438623	0.020871	0.023176
RS	46	2.098408	1.650446	790.827997	0.019733	0.021897
RS	47	2.251173	1.650446	770.449130	0.019224	0.021303
RS	48	2.414553	1.706973	722.291402	0.018022	0.019976
RS	49	2.589287	1.706973	696.817442	0.017387	0.019270
RS	50	2.776162	1.753984	650.552623	0.016232	0.018015
RS	51	2.976023	1.753984	620.376540	0.015479	0.017204
RS	52	3.189773	1.786835	576.787493	0.014392	0.016036
RS	53	3.418375	1.786835	542.371321	0.013533	0.015122
RS	54	3.662863	1.817984	497.411986	0.012411	0.013919
RS	55	3.924340	1.817984	460.338203	0.011486	0.012930
RS	56	4.203987	1.817984	421.763207	0.010524	0.011894
RS	57	4.503066	1.817984	382.284903	0.009539	0.010825
RS	58	4.822928	2.142022	294.768263	0.007355	0.008426
RS	59	5.165017	2.142022	268.671187	0.006704	0.007707
RS	60	5.530877	2.142022	242.174296	0.006043	0.006971
RS	61	5.922160	2.142022	215.707216	0.005382	0.006230
RS	62	6.340633	2.142022	189.701403	0.004733	0.005498
RS	63	6.788185	2.142022	844.415915	0.021070	0.024821
PA	4+25*2+4+6 0.100562421 0.031974211 6.788185426 0.206466870 0.163416061 0.266229413 0.371903900 0.573592887 0.931422979 1.464098917 2.126567988 2.835389190 3.479015960 3.902757662 3.958897374 3.648357049 3.140740852 2.619285096 2.186220939 1.873881784 1.676419330 1.572576510 1.538439585 1.552008859 1.594493638 1.650445884 1.706972848 1.753984219 1.786834836 1.817984470 2.142021639
//
IT	4841
RD	20
LK	-319919.082734
QD	-239.323900 -> -228.485487
RI	0.0459285951
TR	0.099376	0.032209
MT	6.840584
MM	C_pi: 1.328796, n_recomb: 40923.676593
RS	0	0.000000	0.210057	1306.193651	0.031918	0.004036
RS	1	0.006962	0.210057	1350.189764	0.032993	0.020073
RS	2	0.014408	0.210057	1392.352014	0.034023	0.032096
RS	3	0.022373	0.210057	1432.182594	0.034996	0.035807
RS	4	0.030892	0.163740	1873.290964	0.045775	0.043868
RS	5	0.040005	0.163740	1891.895875	0.046230	0.042107
RS	6	0.049751	0.268821	1173.557306	0.028677	0.025672
RS	7	0.060177	0.268821	1206.099528	0.029472	0.026383
RS	8	0.071328	0.372954	896.469300	0.021906	0.019750
RS	9	0.083255	0.372954	927.855109	0.022673	0.020773
RS	10	0.096013	0.572435	628.224349	0.015351	0.014177
RS	11	0.109659	0.572435	655.737545	0.016023	0.014929
RS	12	0.124255	0.929127	423.177961	0.010341	0.009690
RS	13	0.139867	0.929127	444.952404	0.010873	0.010237
RS	14	0.156566	1.464202	297.564945	0.007271	0.006895
RS	15	0.174427	1.464202	314.381715	0.007682	0.007325
RS	16	0.193532	2.135319	228.059983	0.005573	0.005373
RS	17	0.213967	2.135319	241.615248	0.005904	0.005742
RS	18	0.235825	2.860997	191.186792	0.004672	0.004610
RS	19	0.259204	2.860997	202.853536	0.004957	0.004938
RS	20	0.284211	3.529449	174.525057	0.004265	0.004310
RS	21	0.310959	3.529449	185.299051	0.004528	0.004610
RS	22	0.339569	3.979588	174.480253	0.004264	0.004388
RS	23	0.370171	3.979588	185.241916	0.004527	0.004679
RS	24	0.402903	4.050906	193.119626	0.004719	0.004912
RS	25	0.437914	4.050906	204.843677	0.005006	0.005230
RS	26	0.475362	3.736734	235.312746	0.005750	0.006042
RS	27	0.515417	3.736734	249.083146	0.006087	0.006432
RS	28	0.558261	3.212404	306.165357	0.007481	0.007949
RS	29	0.604088	3.212404	322.925562	0.007891	0.008446
RS	30	0.653104	2.671407	408.506976	0.009982	0.010738
RS	31	0.705534	2.671407	428.532635	0.010472	0.011354
RS	32	0.761613	2.222161	538.471722	0.013158	0.014330
RS	33	0.821596	2.222161	560.648345	0.013700	0.015032
RS	34	0.885756	1.898713	680.116410	0.016619	0.018301
RS	35	0.954381	1.898713	701.553621	0.017143	0.018988
RS	36	1.027785	1.694699	806.742902	0.019713	0.021887
RS	37	1.106299	1.694699	823.581300	0.020125	0.022419
RS	38	1.190278	1.587741	892.917728	0.021819	0.024327
RS	39	1.280104	1.587741	902.110069	0.022044	0.024598
RS	40	1.376183	1.552919	927.472707	0.022663	0.025279
RS	41	1.478952	1.552919	927.953157	0.022675	0.025265
RS	42	1.588874	1.567443	915.880266	0.022380	0.024907
RS	43	1.706450	1.567443	908.235735	0.022193	0.024650
RS	44	1.832210	1.611877	872.240481	0.021314	0.023645
RS	45	1.966726	1.611877	857.671459	0.020958	0.023204
RS	46	2.110606	1.670197	810.471094	0.019804	0.021913
RS	47	2.264503	1.670197	790.044438	0.019305	0.021334
RS	48	2.429114	1.728987	740.455460	0.018094	0.020001
RS	49	2.605184	1.728987	714.842496	0.017468	0.019310
RS	50	2.793513	1.777730	667.463100	0.016310	0.018055
RS	51	2.994952	1.777730	637.021701	0.015566	0.017258
RS	52	3.210415	1.811613	592.582039	0.014480	0.016095
RS	53	3.440878	1.811613	557.732141	0.013629	0.015192
RS	54	3.687385	1.843588	511.881117	0.012508	0.013993
RS	55	3.951053	1.843588	474.206595	0.011588	0.013012
RS	56	4.233077	1.843588	434.926082	0.010628	0.011981
RS	57	4.534735	1.843588	394.647421	0.009643	0.010917
RS	58	4.857394	2.183528	303.166674	0.007408	0.008463
RS	59	5.202516	2.183528	276.849000	0.006765	0.007755
RS	60	5.571664	2.183528	250.043259	0.006110	0.007029
RS	61	5.966511	2.183528	223.184234	0.005454	0.006295
RS	62	6.388846	2.183528	196.711662	0.004807	0.005567
RS	63	6.840584	2.183528	885.975591	0.021649	0.025427
PA	4+25*2+4+6 0.099375900 0.032208862 6.840583700 0.210057085 0.163740220 0.268821058 0.372954093 0.572434980 0.929126790 1.464202241 2.135319038 2.860997104 3.529448911 3.979588216 4.050906279 3.736734137 3.212403560 2.671407215 2.222161183 1.898713163 1.694698730 1.587741362 1.552919089 1.567443456 1.611876693 1.670197464 1.728986888 1.777730499 1.811613124 1.843587846 2.183528216
//
IT	5203
RD	21
LK	-319897.642563
QD	-232.808000 -> -222.558451
RI	0.0449131090
TR	0.098243	0.032439
MT	6.890868
MM	C_pi: 1.346836, n_recomb: 41757.326514
RS	0	0.000000	0.213516	1313.262826	0.031450	0.003997
RS	1	0.006974	0.213516	1358.324787	0.032529	0.019892
RS	2	0.014434	0.213516	1401.637672	0.033566	0.031777
RS	3	0.022415	0.213516	1442.703092	0.034550	0.035469
RS	4	0.030952	0.164015	1915.659413	0.045876	0.044132
RS	5	0.040085	0.164015	1934.842484	0.046335	0.042339
RS	6	0.049854	0.271467	1190.773263	0.028517	0.025601
RS	7	0.060305	0.271467	1224.291771	0.029319	0.026297
RS	8	0.071485	0.374143	916.279219	0.021943	0.019812
RS	9	0.083444	0.374143	948.483184	0.022714	0.020831
RS	10	0.096238	0.571452	645.390410	0.015456	0.014283
RS	11	0.109923	0.571452	673.656168	0.016133	0.015040
RS	12	0.124564	0.926871	435.055662	0.010419	0.009767
RS	13	0.140225	0.926871	457.450063	0.010955	0.010320
RS	14	0.156978	1.463870	305.262984	0.007310	0.006935
RS	15	0.174900	1.463870	322.537890	0.007724	0.007369
RS	16	0.194071	2.142740	233.135155	0.005583	0.005385
RS	17	0.214580	2.142740	247.020836	0.005916	0.005756
RS	18	0.236518	2.884171	194.593624	0.004660	0.004600
RS	19	0.259987	2.884171	206.500099	0.004945	0.004929
RS	20	0.285093	3.576535	176.773909	0.004233	0.004280
RS	21	0.311949	3.576535	187.722572	0.004496	0.004579
RS	22	0.340679	4.052980	175.913849	0.004213	0.004337
RS	23	0.371412	4.052980	186.806988	0.004474	0.004625
RS	24	0.404288	4.140176	194.115074	0.004649	0.004840
RS	25	0.439457	4.140176	205.956004	0.004932	0.005153
RS	26	0.477079	3.823359	236.396013	0.005661	0.005946
RS	27	0.517324	3.823359	250.310298	0.005994	0.006330
RS	28	0.560376	3.283047	308.138419	0.007379	0.007832
RS	29	0.606431	3.283047	325.126441	0.007786	0.008321
RS	30	0.655698	2.722956	412.537465	0.009879	0.010607
RS	31	0.708400	2.722956	432.935859	0.010368	0.011215
RS	32	0.764778	2.257781	545.978012	0.013075	0.014203
RS	33	0.825088	2.257781	568.700498	0.013619	0.014899
RS	34	0.889604	1.923359	692.242533	0.016578	0.018199
RS	35	0.958619	1.923359	714.345146	0.017107	0.018886
RS	36	1.032447	1.712848	823.609121	0.019724	0.021824
RS	37	1.111424	1.712848	841.099211	0.020143	0.022361
RS	38	1.195908	1.602770	913.345665	0.021873	0.024302
RS	39	1.286285	1.602770	923.046951	0.022105	0.024581
RS	40	1.382965	1.567209	949.554081	0.022740	0.025277
RS	41	1.486387	1.567209	950.355145	0.022759	0.025274
RS	42	1.597022	1.582606	937.879612	0.022460	0.024915
RS	43	1.715372	1.582606	930.397842	0.022281	0.024671
RS	44	1.841976	1.628884	893.116763	0.021388	0.023656
RS	45	1.977410	1.628884	878.600908	0.021041	0.023229
RS	46	2.122289	1.689463	829.863890	0.019873	0.021928
RS	47	2.277271	1.689463	809.405800	0.019384	0.021364
RS	48	2.443063	1.750406	758.432257	0.018163	0.020025
RS	49	2.620416	1.750406	732.694357	0.017546	0.019349
RS	50	2.810138	1.800781	684.240113	0.016386	0.018095
RS	51	3.013091	1.800781	653.545151	0.015651	0.017311
RS	52	3.230199	1.835607	608.288216	0.014567	0.016154
RS	53	3.462447	1.835607	573.014144	0.013722	0.015261
RS	54	3.710892	1.868303	526.303757	0.012604	0.014066
RS	55	3.976664	1.868303	488.034478	0.011687	0.013093
RS	56	4.260971	1.868303	448.055188	0.010730	0.012068
RS	57	4.565106	1.868303	406.983420	0.009746	0.011007
RS	58	4.890451	2.223818	311.528613	0.007460	0.008500
RS	59	5.238485	2.223818	284.994009	0.006825	0.007803
RS	60	5.610792	2.223818	257.884943	0.006176	0.007085
RS	61	6.009063	2.223818	230.640967	0.005523	0.006358
RS	62	6.435109	2.223818	203.709631	0.004878	0.005634
RS	63	6.890868	2.223818	927.842595	0.022220	0.026023
PA	4+25*2+4+6 0.098243253 0.032438900 6.890868294 0.213515614 0.164014506 0.271466901 0.374143120 0.571452331 0.926871263 1.463869904 2.142739675 2.884171275 3.576535112 4.052980395 4.140176219 3.823358791 3.283046807 2.722956415 2.257781000 1.923359335 1.712847743 1.602769680 1.567209056 1.582605523 1.628884334 1.689463472 1.750405974 1.800780830 1.835607268 1.868302616 2.223817873
//
IT	4431
RD	22
LK	-319877.363637
QD	-226.613570 -> -216.911505
RI	0.0439656416
TR	0.097161	0.032664
MT	6.939183
MM	C_pi: 1.364433, n_recomb: 42578.545047
RS	0	0.000000	0.216853	1320.418385	0.031011	0.003961
RS	1	0.006986	0.216853	1366.508305	0.032094	0.019722
RS	2	0.014459	0.216853	1410.930082	0.033137	0.031476
RS	3	0.022455	0.216853	1453.184852	0.034130	0.035151
RS	4	0.031010	0.164239	1957.771830	0.045980	0.044393
RS	5	0.040162	0.164239	1977.503999	0.046444	0.042570
RS	6	0.049953	0.274157	1207.008315	0.028348	0.025521
RS	7	0.060428	0.274157	1241.489583	0.029158	0.026203
RS	8	0.071635	0.375450	935.354223	0.021968	0.019864
RS	9	0.083625	0.375450	968.364465	0.022743	0.020879
RS	10	0.096452	0.570631	662.220926	0.015553	0.014383
RS	11	0.110176	0.570631	691.227744	0.016234	0.015143
RS	12	0.124858	0.924686	446.820498	0.010494	0.009841
RS	13	0.140566	0.924686	469.828573	0.011034	0.010400
RS	14	0.157372	1.463175	312.945212	0.007350	0.006975
RS	15	0.175351	1.463175	330.676334	0.007766	0.007414
RS	16	0.194586	2.148976	238.231191	0.005595	0.005399
RS	17	0.215165	2.148976	252.447458	0.005929	0.005772
RS	18	0.237181	2.905117	198.034012	0.004651	0.004593
RS	19	0.260736	2.905117	210.181091	0.004936	0.004922
RS	20	0.285936	3.620578	179.055769	0.004205	0.004253
RS	21	0.312896	3.620578	190.179719	0.004467	0.004551
RS	22	0.341740	4.123125	177.376743	0.004166	0.004290
RS	23	0.372598	4.123125	188.401255	0.004425	0.004575
RS	24	0.405613	4.226853	195.122084	0.004583	0.004771
RS	25	0.440933	4.226853	207.077984	0.004863	0.005080
RS	26	0.478721	3.908272	237.454377	0.005577	0.005856
RS	27	0.519149	3.908272	251.507606	0.005907	0.006232
RS	28	0.562401	3.352698	310.015102	0.007281	0.007719
RS	29	0.608674	3.352698	327.221593	0.007685	0.008200
RS	30	0.658180	2.773937	416.365824	0.009779	0.010480
RS	31	0.711145	2.773937	437.123518	0.010266	0.011081
RS	32	0.767809	2.293075	553.155765	0.012991	0.014078
RS	33	0.828431	2.293075	576.409825	0.013538	0.014769
RS	34	0.893289	1.947807	703.929975	0.016533	0.018097
RS	35	0.962677	1.947807	726.688345	0.017067	0.018783
RS	36	1.036912	1.730856	839.974401	0.019728	0.021758
RS	37	1.116334	1.730856	858.115330	0.020154	0.022300
RS	38	1.201303	1.617654	933.272925	0.021919	0.024273
RS	39	1.292208	1.617654	943.491158	0.022159	0.024561
RS	40	1.389464	1.581310	971.179217	0.022809	0.025272
RS	41	1.493514	1.581310	972.314924	0.022836	0.025280
RS	42	1.604832	1.597501	959.489956	0.022535	0.024921
RS	43	1.723926	1.597501	952.187581	0.022363	0.024689
RS	44	1.851340	1.645531	913.675295	0.021459	0.023666
RS	45	1.987655	1.645531	899.229383	0.021119	0.023252
RS	46	2.133493	1.708268	849.005847	0.019940	0.021943
RS	47	2.289518	1.708268	828.531823	0.019459	0.021393
RS	48	2.456442	1.771262	776.218451	0.018230	0.020050
RS	49	2.635028	1.771262	750.369174	0.017623	0.019387
RS	50	2.826089	1.823175	700.878261	0.016461	0.018135
RS	51	3.030497	1.823175	669.941351	0.015734	0.017363
RS	52	3.249184	1.858864	623.899419	0.014653	0.016212
RS	53	3.483148	1.858864	588.210913	0.013815	0.015329
RS	54	3.733456	1.892185	540.672628	0.012698	0.014139
RS	55	4.001250	1.892185	501.815116	0.011786	0.013173
RS	56	4.287751	1.892185	461.144298	0.010830	0.012153
RS	57	4.594267	1.892185	419.287152	0.009847	0.011095
RS	58	4.922194	2.262955	319.850977	0.007512	0.008537
RS	59	5.273030	2.262955	293.103401	0.006884	0.007851
RS	60	5.648374	2.262955	265.696691	0.006240	0.007141
RS	61	6.049938	2.262955	238.074804	0.005591	0.006420
RS	62	6.479555	2.262955	210.692669	0.004948	0.005700
RS	63	6.939183	2.262955	969.989340	0.022781	0.026609
PA	4+25*2+4+6 0.097160553 0.032664316 6.939183022 0.216853323 0.164238572 0.274157167 0.375449582 0.570631047 0.924685737 1.463174669 2.148976363 2.905116789 3.620577709 4.123124535 4.226853025 3.908272407 3.352698086 2.773937059 2.293074708 1.947806560 1.730856252 1.617654410 1.581309926 1.597500708 1.645530837 1.708267763 1.771262215 1.823175184 1.858864485 1.892185223 2.262954946
//
IT	4738
RD	23
LK	-319858.164698
QD	-220.717410 -> -211.525283
RI	0.0430776183
TR	0.096124	0.032885
MT	6.985725
MM	C_pi: 1.381613, n_recomb: 43387.425495
RS	0	0.000000	0.220086	1327.583943	0.030598	0.003927
RS	1	0.006997	0.220086	1374.667008	0.031684	0.019560
RS	2	0.014483	0.220086	1420.159634	0.032732	0.031191
RS	3	0.022494	0.220086	1463.562598	0.033732	0.034848
RS	4	0.031064	0.164409	1999.727577	0.046090	0.044652
RS	5	0.040235	0.164409	2019.976361	0.046557	0.042802
RS	6	0.050047	0.276880	1222.346194	0.028173	0.025432
RS	7	0.060546	0.276880	1257.775456	0.028989	0.026102
RS	8	0.071779	0.376855	953.734318	0.021982	0.019906
RS	9	0.083798	0.376855	987.538934	0.022761	0.020917
RS	10	0.096658	0.569957	678.717411	0.015643	0.014478
RS	11	0.110418	0.569957	708.453904	0.016329	0.015241
RS	12	0.125141	0.922571	458.469210	0.010567	0.009914
RS	13	0.140894	0.922571	482.084600	0.011111	0.010478
RS	14	0.157749	1.462179	320.604217	0.007389	0.007015
RS	15	0.175783	1.462179	338.789341	0.007808	0.007458
RS	16	0.195079	2.154183	243.339557	0.005609	0.005414
RS	17	0.215726	2.154183	257.886214	0.005944	0.005789
RS	18	0.237817	2.924056	201.500421	0.004644	0.004587
RS	19	0.261453	2.924056	213.888673	0.004930	0.004918
RS	20	0.286744	3.661779	181.365810	0.004180	0.004228
RS	21	0.313804	3.661779	192.665534	0.004441	0.004526
RS	22	0.342758	4.190246	178.862003	0.004122	0.004246
RS	23	0.373737	4.190246	190.017587	0.004380	0.004529
RS	24	0.406884	4.311078	196.136267	0.004521	0.004707
RS	25	0.442350	4.311078	208.205232	0.004799	0.005012
RS	26	0.480297	3.991583	238.485457	0.005497	0.005769
RS	27	0.520900	3.991583	252.672866	0.005824	0.006140
RS	28	0.564344	3.421403	311.800181	0.007186	0.007611
RS	29	0.610827	3.421403	329.216289	0.007588	0.008085
RS	30	0.660563	2.824379	420.002516	0.009680	0.010357
RS	31	0.713779	2.824379	441.106618	0.010167	0.010951
RS	32	0.770718	2.328056	560.020931	0.012907	0.013956
RS	33	0.831642	2.328056	583.792566	0.013455	0.014642
RS	34	0.896828	1.972066	715.194922	0.016484	0.017994
RS	35	0.966575	1.972066	738.599180	0.017023	0.018680
RS	36	1.041202	1.748730	855.854576	0.019726	0.021691
RS	37	1.121051	1.748730	874.644751	0.020159	0.022236
RS	38	1.206486	1.632401	952.712298	0.021958	0.024240
RS	39	1.297900	1.632401	963.454383	0.022206	0.024536
RS	40	1.395709	1.595232	992.356862	0.022872	0.025264
RS	41	1.500363	1.595232	993.839980	0.022906	0.025282
RS	42	1.612338	1.612147	980.715161	0.022604	0.024925
RS	43	1.732149	1.612147	973.607623	0.022440	0.024704
RS	44	1.860342	1.661845	933.914858	0.021525	0.023675
RS	45	1.997505	1.661845	919.554757	0.021194	0.023274
RS	46	2.144266	1.726646	867.893326	0.020003	0.021957
RS	47	2.301295	1.726646	847.418162	0.019531	0.021421
RS	48	2.469311	1.791599	793.808001	0.018296	0.020075
RS	49	2.649083	1.791599	767.860513	0.017698	0.019425
RS	50	2.841433	1.844966	717.369568	0.016534	0.018175
RS	51	3.047242	1.844966	686.202288	0.015816	0.017415
RS	52	3.267451	1.881445	639.406413	0.014737	0.016269
RS	53	3.503069	1.881445	603.313538	0.013905	0.015396
RS	54	3.755172	1.915306	554.977921	0.012791	0.014212
RS	55	4.024914	1.915306	515.539401	0.011882	0.013251
RS	56	4.313530	1.915306	474.184973	0.010929	0.012237
RS	57	4.622340	1.915306	431.550814	0.009946	0.011182
RS	58	4.952757	2.301023	328.128743	0.007563	0.008574
RS	59	5.306293	2.301023	301.172593	0.006941	0.007897
RS	60	5.684566	2.301023	273.474228	0.006303	0.007196
RS	61	6.089306	2.301023	245.481681	0.005658	0.006481
RS	62	6.522365	2.301023	217.656850	0.005017	0.005765
RS	63	6.985725	2.301023	1012.381700	0.023334	0.027185
PA	4+25*2+4+6 0.096123548 0.032884882 6.985725451 0.220085516 0.164409456 0.276879585 0.376854776 0.569957332 0.922571063 1.462179057 2.154182924 2.924056169 3.661778865 4.190245789 4.311077599 3.991583206 3.421403232 2.824378678 2.328056460 1.972066465 1.748729741 1.632401227 1.595231532 1.612146831 1.661844501 1.726645991 1.791599426 1.844965634 1.881444905 1.915305518 2.301023274
//
IT	4848
RD	24
LK	-319839.971448
QD	-215.099088 -> -206.382736
RI	0.0422397997
TR	0.095129	0.033101
MT	7.030581
MM	C_pi: 1.398401, n_recomb: 44184.440835
RS	0	0.000000	0.223231	1334.671393	0.030207	0.003894
RS	1	0.007008	0.223231	1382.715343	0.031294	0.019405
RS	2	0.014506	0.223231	1429.244039	0.032347	0.030919
RS	3	0.022530	0.223231	1473.758047	0.033355	0.034559
RS	4	0.031117	0.164532	2041.553261	0.046205	0.044910
RS	5	0.040305	0.164532	2062.287262	0.046675	0.043035
RS	6	0.050137	0.279624	1236.874808	0.027993	0.025336
RS	7	0.060658	0.279624	1273.236785	0.028816	0.025996
RS	8	0.071916	0.378349	971.452451	0.021986	0.019940
RS	9	0.083964	0.378349	1006.039904	0.022769	0.020947
RS	10	0.096855	0.569414	694.897538	0.015727	0.014567
RS	11	0.110650	0.569414	725.352916	0.016416	0.015333
RS	12	0.125412	0.920528	470.004995	0.010637	0.009984
RS	13	0.141208	0.920528	494.221539	0.011185	0.010553
RS	14	0.158110	1.460939	328.236909	0.007429	0.007055
RS	15	0.176198	1.460939	346.873726	0.007851	0.007502
RS	16	0.195553	2.158485	248.456831	0.005623	0.005430
RS	17	0.216264	2.158485	263.333559	0.005960	0.005808
RS	18	0.238426	2.941145	204.991797	0.004639	0.004584
RS	19	0.262142	2.941145	217.621802	0.004925	0.004915
RS	20	0.287520	3.700287	183.703901	0.004158	0.004207
RS	21	0.314675	3.700287	195.179978	0.004417	0.004503
RS	22	0.343734	4.254408	180.371799	0.004082	0.004205
RS	23	0.374829	4.254408	191.658417	0.004338	0.004487
RS	24	0.408104	4.392825	197.162956	0.004462	0.004646
RS	25	0.443710	4.392825	209.343560	0.004738	0.004947
RS	26	0.481811	4.073285	239.495900	0.005420	0.005687
RS	27	0.522582	4.073285	253.813302	0.005744	0.006052
RS	28	0.566210	3.489146	313.506126	0.007095	0.007507
RS	29	0.612895	3.489146	331.123811	0.007494	0.007974
RS	30	0.662852	2.874267	423.466824	0.009584	0.010238
RS	31	0.716310	2.874267	444.905310	0.010069	0.010824
RS	32	0.773514	2.362718	566.597826	0.012823	0.013835
RS	33	0.834726	2.362718	590.873633	0.013373	0.014516
RS	34	0.900228	1.996126	726.066536	0.016433	0.017892
RS	35	0.970321	1.996126	750.106893	0.016977	0.018577
RS	36	1.045324	1.766453	871.280566	0.019719	0.021621
RS	37	1.125584	1.766453	890.717853	0.020159	0.022171
RS	38	1.211469	1.647003	971.689922	0.021992	0.024205
RS	39	1.303371	1.647003	982.961879	0.022247	0.024509
RS	40	1.401714	1.608969	1013.110660	0.022929	0.025253
RS	41	1.506948	1.608969	1014.952783	0.022971	0.025282
RS	42	1.619557	1.626546	1001.574419	0.022668	0.024926
RS	43	1.740057	1.626546	994.675935	0.022512	0.024718
RS	44	1.869001	1.677828	953.853268	0.021588	0.023682
RS	45	2.006981	1.677828	939.593406	0.021265	0.023294
RS	46	2.154630	1.744607	886.539827	0.020065	0.021971
RS	47	2.312626	1.744607	866.077007	0.019601	0.021448
RS	48	2.481694	1.811437	811.208734	0.018360	0.020099
RS	49	2.662609	1.811437	785.175344	0.017770	0.019462
RS	50	2.856202	1.866177	733.719131	0.016606	0.018214
RS	51	3.063361	1.866177	702.332424	0.015895	0.017466
RS	52	3.285037	1.903379	654.812094	0.014820	0.016326
RS	53	3.522248	1.903379	618.324494	0.013994	0.015462
RS	54	3.776081	1.937700	569.221151	0.012883	0.014283
RS	55	4.047701	1.937700	529.208597	0.011977	0.013329
RS	56	4.338356	1.937700	487.178196	0.011026	0.012319
RS	57	4.649379	1.937700	443.775094	0.010044	0.011267
RS	58	4.982197	2.338068	336.363226	0.007613	0.008611
RS	59	5.338338	2.338068	309.202761	0.006998	0.007943
RS	60	5.719436	2.338068	281.218491	0.006365	0.007249
RS	61	6.127240	2.338068	252.862213	0.005723	0.006540
RS	62	6.563621	2.338068	224.602422	0.005083	0.005828
RS	63	7.030581	2.338068	1055.007262	0.023877	0.027752
PA	4+25*2+4+6 0.095129450 0.033100735 7.030581417 0.223231084 0.164531597 0.279624415 0.378349327 0.569413778 0.920527653 1.460939397 2.158484814 2.941144693 3.700286742 4.254407649 4.392824877 4.073284821 3.489146021 2.874267032 2.362718203 1.996126377 1.766453421 1.647002648 1.608969154 1.626545557 1.677828392 1.744607324 1.811436940 1.866177242 1.903379151 1.937699589 2.338067530
//
IT	4807
RD	25
LK	-319822.717548
QD	-209.739590 -> -201.467796
RI	0.0414491365
TR	0.094175	0.033312
MT	7.073892
MM	C_pi: 1.414816, n_recomb: 44969.654680
RS	0	0.000000	0.226292	1341.683026	0.029835	0.003863
RS	1	0.007018	0.226292	1390.657607	0.030924	0.019258
RS	2	0.014528	0.226292	1438.189694	0.031981	0.030658
RS	3	0.022566	0.226292	1483.779763	0.032995	0.034282
RS	4	0.031167	0.164607	2083.265050	0.046326	0.045168
RS	5	0.040373	0.164607	2104.452297	0.046797	0.043270
RS	6	0.050224	0.282387	1250.638437	0.027811	0.025236
RS	7	0.060766	0.282387	1287.917072	0.028640	0.025886
RS	8	0.072049	0.379918	988.542612	0.021982	0.019967
RS	9	0.084123	0.379918	1023.901184	0.022769	0.020969
RS	10	0.097044	0.568994	710.755423	0.015805	0.014652
RS	11	0.110873	0.568994	741.918772	0.016498	0.015420
RS	12	0.125672	0.918578	481.411256	0.010705	0.010053
RS	13	0.141509	0.918578	506.222232	0.011257	0.010626
RS	14	0.158458	1.459497	335.837110	0.007468	0.007095
RS	15	0.176596	1.459497	354.923042	0.007893	0.007545
RS	16	0.196008	2.161984	253.577115	0.005639	0.005447
RS	17	0.216781	2.161984	268.783326	0.005977	0.005827
RS	18	0.239012	2.956583	208.499984	0.004636	0.004582
RS	19	0.262804	2.956583	221.371943	0.004923	0.004914
RS	20	0.288265	3.736330	186.062825	0.004138	0.004187
RS	21	0.315513	3.736330	197.715527	0.004397	0.004483
RS	22	0.344674	4.315835	181.898693	0.004045	0.004167
RS	23	0.375880	4.315835	193.316024	0.004299	0.004447
RS	24	0.409277	4.472252	198.196319	0.004407	0.004589
RS	25	0.445018	4.472252	210.487001	0.004681	0.004886
RS	26	0.483267	4.153427	240.485418	0.005348	0.005608
RS	27	0.524200	4.153427	254.928829	0.005669	0.005968
RS	28	0.568005	3.555996	315.132872	0.007008	0.007407
RS	29	0.614885	3.555996	332.944328	0.007404	0.007867
RS	30	0.665055	2.923633	426.765042	0.009490	0.010122
RS	31	0.718746	2.923633	448.526270	0.009974	0.010702
RS	32	0.776205	2.397058	572.901495	0.012740	0.013717
RS	33	0.837696	2.397058	597.668349	0.013290	0.014393
RS	34	0.903503	2.019988	736.559592	0.016379	0.017790
RS	35	0.973927	2.019988	761.226046	0.016928	0.018474
RS	36	1.049294	1.784030	886.264560	0.019708	0.021551
RS	37	1.129951	1.784030	906.346170	0.020155	0.022104
RS	38	1.216268	1.661458	990.217328	0.022020	0.024168
RS	39	1.308642	1.661458	1002.024112	0.022282	0.024479
RS	40	1.407499	1.622528	1033.446768	0.022981	0.025240
RS	41	1.513294	1.622528	1035.658366	0.023030	0.025278
RS	42	1.626513	1.640706	1022.070965	0.022728	0.024926
RS	43	1.747678	1.640706	1015.394584	0.022580	0.024729
RS	44	1.877346	1.693502	973.487913	0.021648	0.023689
RS	45	2.016114	1.693502	959.341927	0.021333	0.023313
RS	46	2.164621	1.762180	904.939247	0.020123	0.021984
RS	47	2.323550	1.762180	884.501830	0.019669	0.021474
RS	48	2.493632	1.830806	828.414629	0.018422	0.020123
RS	49	2.675651	1.830806	802.307268	0.017841	0.019498
RS	50	2.870443	1.886850	749.918544	0.016676	0.018253
RS	51	3.078906	1.886850	718.323399	0.015974	0.017516
RS	52	3.301999	1.924712	670.107514	0.014901	0.016382
RS	53	3.540747	1.924712	633.235134	0.014081	0.015527
RS	54	3.796251	1.959419	583.393270	0.012973	0.014354
RS	55	4.069687	1.959419	542.814225	0.012071	0.013406
RS	56	4.362311	1.959419	500.116047	0.011121	0.012400
RS	57	4.675472	1.959419	455.952623	0.010139	0.011351
RS	58	5.010609	2.374154	344.549310	0.007662	0.008647
RS	59	5.369267	2.374154	317.189230	0.007053	0.007988
RS	60	5.753094	2.374154	288.925148	0.006425	0.007301
RS	61	6.163859	2.374154	260.212335	0.005786	0.006597
RS	62	6.603450	2.374154	231.525529	0.005148	0.005889
RS	63	7.073892	2.374154	1097.835130	0.024413	0.028309
PA	4+25*2+4+6 0.094175060 0.033311810 7.073891621 0.226292279 0.164607071 0.282386523 0.379917820 0.568993740 0.918578312 1.459496676 2.161984250 2.956582830 3.736329722 4.315835463 4.472252371 4.153426767 3.555995676 2.923633136 2.397057942 2.019987734 1.784029917 1.661457838 1.622527976 1.640706025 1.693502190 1.762180244 1.830805904 1.886849642 1.924712333 1.959419285 2.374154024
//
CC
CC	Brief Description of the file format:
CC	  CC  comments
CC	  MM  useful-messages
CC	  RD  round-of-iterations
CC	  LL  \log[P(sequence)]
CC	  QD  Q-before-opt Q-after-opt
CC	  TR  \theta_0 \rho_0
CC	  RS  k t_k \lambda_k \pi_k \sum_{l\not=k}A_{kl} A_{kk}
CC	  DC  begin end best-k t_k+\Delta_k max-prob
CC
MM	Version: 0.6.5-r67
MM	pattern:4+25*2+4+6, n:63, n_free_lambdas:28
MM	n_iterations:25, skip:1, max_t:5, theta/rho:5
MM	is_decoding:0
MM	n_seqs:13, sum_L:961285, sum_n:114634
RD	0
LK	0.000000
QD	0.000000 -> 0.000000
RI	inf
TR	0.126982	0.025396
MT	5.000000
MM	C_pi: 1.000000, n_recomb: 24107.130287
RS	0	0.000000	1.000000	152.813554	0.006339	0.000000
RS	1	0.006440	1.000000	161.590590	0.006703	0.000000
RS	2	0.013294	1.000000	170.799549	0.007085	0.000000
RS	3	0.020590	1.000000	180.452130	0.007485	0.000000
RS	4	0.028356	1.000000	190.558957	0.007905	0.000000
RS	5	0.036622	1.000000	201.129324	0.008343	0.000000
RS	6	0.045421	1.000000	212.170910	0.008801	0.000000
RS	7	0.054785	1.000000	223.689465	0.009279	0.000000
RS	8	0.064753	1.000000	235.688463	0.009777	0.000000
RS	9	0.075363	1.000000	248.168715	0.010294	0.000000
RS	10	0.086656	1.000000	261.127950	0.010832	0.000000
RS	11	0.098677	1.000000	274.560360	0.011389	0.000000
RS	12	0.111471	1.000000	288.456105	0.011966	0.000000
RS	13	0.125090	1.000000	302.800785	0.012561	0.000000
RS	14	0.139585	1.000000	317.574879	0.013173	0.000000
RS	15	0.155014	1.000000	332.753150	0.013803	0.000000
RS	16	0.171437	1.000000	348.304030	0.014448	0.000000
RS	17	0.188917	1.000000	364.188979	0.015107	0.000000
RS	18	0.207523	1.000000	380.361836	0.015778	0.000000
RS	19	0.227327	1.000000	396.768176	0.016459	0.000000
RS	20	0.248406	1.000000	413.344671	0.017146	0.000000
RS	21	0.270843	1.000000	430.018491	0.017838	0.000000
RS	22	0.294725	1.000000	446.706747	0.018530	0.000000
RS	23	0.320144	1.000000	463.316020	0.019219	0.000000
RS	24	0.347201	1.000000	479.741978	0.019900	0.000000
RS	25	0.376000	1.000000	495.869143	0.020569	0.000000
RS	26	0.406654	1.000000	511.570811	0.021221	0.000000
RS	27	0.439282	1.000000	526.709193	0.021849	0.000000
RS	28	0.474011	1.000000	541.135796	0.022447	0.000000
RS	29	0.510976	1.000000	554.692110	0.023009	0.000000
RS	30	0.550322	1.000000	567.210621	0.023529	0.000000
RS	31	0.592202	1.000000	578.516221	0.023998	0.000000
RS	32	0.636779	1.000000	588.428044	0.024409	0.000000
RS	33	0.684227	1.000000	596.761761	0.024755	0.000000
RS	34	0.734730	1.000000	603.332383	0.025027	0.000000
RS	35	0.788485	1.000000	607.957570	0.025219	0.000000
RS	36	0.845702	1.000000	610.461452	0.025323	0.000000
RS	37	0.906604	1.000000	610.678960	0.025332	0.000000
RS	38	0.971428	1.000000	608.460589	0.025240	0.000000
RS	39	1.040426	1.000000	603.677557	0.025041	0.000000
RS	40	1.113868	1.000000	596.227212	0.024732	0.000000
RS	41	1.192040	1.000000	586.038571	0.024310	0.000000
RS	42	1.275245	1.000000	573.077774	0.023772	0.000000
RS	43	1.363809	1.000000	557.353250	0.023120	0.000000
RS	44	1.458076	1.000000	538.920300	0.022355	0.000000
RS	45	1.558414	1.000000	517.884835	0.021483	0.000000
RS	46	1.665214	1.000000	494.405912	0.020509	0.000000
RS	47	1.778891	1.000000	468.696788	0.019442	0.000000
RS	48	1.899889	1.000000	441.024156	0.018294	0.000000
RS	49	2.028679	1.000000	411.705325	0.017078	0.000000
RS	50	2.165763	1.000000	381.103140	0.015809	0.000000
RS	51	2.311675	1.000000	349.618557	0.014503	0.000000
RS	52	2.466983	1.000000	317.680916	0.013178	0.000000
RS	53	2.632293	1.000000	285.736111	0.011853	0.000000
RS	54	2.808249	1.000000	254.233015	0.010546	0.000000
RS	55	2.995536	1.000000	223.608735	0.009276	0.000000
RS	56	3.194884	1.000000	194.273382	0.008059	0.000000
RS	57	3.407070	1.000000	166.595237	0.006911	0.000000
RS	58	3.632920	1.000000	140.887216	0.005844	0.000000
RS	59	3.873315	1.000000	117.395615	0.004870	0.000000
RS	60	4.129191	1.000000	96.291965	0.003994	0.000000
RS	61	4.401545	1.000000	77.668726	0.003222	0.000000
RS	62	4.691438	1.000000	61.539237	0.002553	0.000000
RS	63	5.000000	1.000000	172.616286	0.007160	0.000000
PA	4+25*2+4+6 0.126982364 0.025396473 5.000000000 1.000000000 1.000000000 1.000000000 1.000000000 1.000000000 1.000000000 1.000000000 1.000000000 1.000000000 1.000000000 1.000000000 1.000000000 1.000000000 1.000000000 1.000000000 1.000000000 1.000000000 1.000000000 1.000000000 1.000000000 1.000000000 1.000000000 1.000000000 1.000000000 1.000000000 1.000000000 1.000000000 1.000000000
//
IT	4497
RD	1
LK	-301189.795211
QD	-1281.499481 -> -650.331217
RI	0.0502931020
TR	0.118188	0.023516
MT	5.692212
MM	C_pi: 1.015007, n_recomb: 22673.796144
RS	0	0.000000	0.237287	619.717998	0.027332	0.003355
RS	1	0.006655	0.237287	642.135971	0.028321	0.016592
RS	2	0.013753	0.237287	664.086864	0.029289	0.030646
RS	3	0.021324	0.237287	685.381267	0.030228	0.035064
RS	4	0.029398	0.300894	558.736830	0.024642	0.030129
RS	5	0.038009	0.300894	578.619846	0.025519	0.025989
RS	6	0.047194	0.392752	459.905506	0.020284	0.023707
RS	7	0.056990	0.392752	478.091414	0.021086	0.022336
RS	8	0.067438	0.504674	387.328914	0.017083	0.021206
RS	9	0.078581	0.504674	403.843634	0.017811	0.019931
RS	10	0.090466	0.647610	328.539793	0.014490	0.018413
RS	11	0.103141	0.647610	343.442513	0.015147	0.016745
RS	12	0.116661	0.813706	286.002386	0.012614	0.015064
RS	13	0.131080	0.813706	299.554740	0.013211	0.013490
RS	14	0.146458	0.980667	260.463805	0.011487	0.012110
RS	15	0.162860	0.980667	273.093045	0.012044	0.010975
RS	16	0.180354	1.126557	249.277008	0.010994	0.010099
RS	17	0.199012	1.126557	261.415121	0.011529	0.009463
RS	18	0.218911	1.241021	248.794841	0.010973	0.009036
RS	19	0.240135	1.241021	260.772008	0.011501	0.008783
RS	20	0.262771	1.323746	256.103175	0.011295	0.008673
RS	21	0.286914	1.323746	268.126681	0.011825	0.008684
RS	22	0.312664	1.377739	269.490025	0.011886	0.008800
RS	23	0.340127	1.377739	281.659587	0.012422	0.009015
RS	24	0.369418	1.406065	288.125149	0.012707	0.009330
RS	25	0.400658	1.406065	300.439984	0.013251	0.009748
RS	26	0.433978	1.412255	311.456920	0.013736	0.010275
RS	27	0.469514	1.412255	323.799203	0.014281	0.010913
RS	28	0.507416	1.401443	338.613829	0.014934	0.011661
RS	29	0.547840	1.401443	350.716605	0.015468	0.012510
RS	30	0.590955	1.379732	368.154239	0.016237	0.013448
RS	31	0.636939	1.379732	379.576334	0.016741	0.014459
RS	32	0.685983	1.352752	398.109696	0.017558	0.015526
RS	33	0.738291	1.352752	408.234399	0.018005	0.016624
RS	34	0.794080	1.325054	426.055874	0.018791	0.017723
RS	35	0.853582	1.325054	434.123031	0.019146	0.018789
RS	36	0.917044	1.299935	449.302425	0.019816	0.019783
RS	37	0.984729	1.299935	454.479784	0.020044	0.020673
RS	38	1.056919	1.279266	465.279779	0.020521	0.021429
RS	39	1.133913	1.279266	466.763790	0.020586	0.022029
RS	40	1.216032	1.263690	471.899433	0.020813	0.022458
RS	41	1.303615	1.263690	469.025387	0.020686	0.022704
RS	42	1.397027	1.253098	467.754105	0.020630	0.022762
RS	43	1.496656	1.253098	460.100947	0.020292	0.022631
RS	44	1.602915	1.246891	452.282811	0.019947	0.022318
RS	45	1.716246	1.246891	439.755222	0.019395	0.021835
RS	46	1.837119	1.244127	425.846504	0.018781	0.021198
RS	47	1.966036	1.244127	408.720257	0.018026	0.020426
RS	48	2.103533	1.243628	389.686863	0.017187	0.019540
RS	49	2.250181	1.243628	368.611690	0.016257	0.018563
RS	50	2.406588	1.244145	345.768546	0.015250	0.017514
RS	51	2.573404	1.244145	321.733760	0.014190	0.016411
RS	52	2.751322	1.244643	296.553773	0.013079	0.015269
RS	53	2.941080	1.244643	270.827755	0.011945	0.014101
RS	54	3.143467	1.244554	244.809348	0.010797	0.012916
RS	55	3.359324	1.244554	218.850348	0.009652	0.011725
RS	56	3.589545	1.244554	193.360006	0.008528	0.010537
RS	57	3.835088	1.244554	168.712452	0.007441	0.009365
RS	58	4.096973	1.261980	143.461961	0.006327	0.008221
RS	59	4.376286	1.261980	122.156849	0.005388	0.007120
RS	60	4.674188	1.261980	102.469258	0.004519	0.006077
RS	61	4.991915	1.261980	84.592458	0.003731	0.005107
RS	62	5.330787	1.261980	68.654792	0.003028	0.004221
RS	63	5.692212	1.261980	210.347608	0.009277	0.013757
PA	4+25*2+4+6 0.118187701 0.023515566 5.692211986 0.237286925 0.300893784 0.392751694 0.504673839 0.647609711 0.813705921 0.980667353 1.126556993 1.241021156 1.323746204 1.377738953 1.406064868 1.412254930 1.401442528 1.379732132 1.352752149 1.325054169 1.299934506 1.279266417 1.263689995 1.253097534 1.246891141 1.244127333 1.243627548 1.244144678 1.244643211 1.244554043 1.261979759
//
IT	4839
RD	2
LK	-300236.503267
QD	-687.884875 -> -519.102762
RI	0.0793612683
TR	0.114463	0.023381
MT	5.985142
MM	C_pi: 1.001520, n_recomb: 22249.250173
RS	0	0.000000	0.168375	862.800478	0.038779	0.003362
RS	1	0.006739	0.168375	883.699711	0.039718	0.017741
RS	2	0.013931	0.168375	902.591557	0.040567	0.032608
RS	3	0.021609	0.168375	919.154864	0.041312	0.040468
RS	4	0.029804	0.203743	774.550985	0.034812	0.031872
RS	5	0.038551	0.203743	790.949988	0.035550	0.031487
RS	6	0.047887	0.280937	587.926572	0.026425	0.024707
RS	7	0.057853	0.280937	605.028158	0.027193	0.025755
RS	8	0.068490	0.389679	450.293862	0.020239	0.020833
RS	9	0.079844	0.389679	466.443640	0.020964	0.021356
RS	10	0.091963	0.551697	342.246470	0.015382	0.016774
RS	11	0.104899	0.551697	356.618465	0.016028	0.016655
RS	12	0.118706	0.768870	267.204661	0.012010	0.013000
RS	13	0.133444	0.768870	279.665429	0.012570	0.012645
RS	14	0.149175	1.016818	221.626260	0.009961	0.010171
RS	15	0.165966	1.016818	232.604604	0.010454	0.009889
RS	16	0.183889	1.256286	197.721245	0.008887	0.008436
RS	17	0.203019	1.256286	207.797207	0.009340	0.008361
RS	18	0.223438	1.457293	188.292063	0.008463	0.007615
RS	19	0.245234	1.457293	197.949392	0.008897	0.007729
RS	20	0.268498	1.607674	188.593051	0.008476	0.007430
RS	21	0.293330	1.607674	198.172711	0.008907	0.007685
RS	22	0.319835	1.704830	196.262635	0.008821	0.007693
RS	23	0.348126	1.704830	205.995663	0.009259	0.008069
RS	24	0.378324	1.749231	210.534994	0.009463	0.008345
RS	25	0.410557	1.749231	220.568227	0.009914	0.008866
RS	26	0.444961	1.745604	231.263797	0.010394	0.009436
RS	27	0.481684	1.745604	241.645007	0.010861	0.010140
RS	28	0.520882	1.705699	257.956603	0.011594	0.011020
RS	29	0.562721	1.705699	268.581594	0.012071	0.011904
RS	30	0.607380	1.645037	289.322615	0.013004	0.013058
RS	31	0.655048	1.645037	299.878932	0.013478	0.014077
RS	32	0.705928	1.577454	323.268504	0.014529	0.015430
RS	33	0.760237	1.577454	333.207535	0.014976	0.016509
RS	34	0.818205	1.513239	356.889674	0.016041	0.017929
RS	35	0.880080	1.513239	365.447556	0.016425	0.018940
RS	36	0.946124	1.458980	386.710551	0.017381	0.020232
RS	37	1.016619	1.458980	392.995777	0.017663	0.021020
RS	38	1.091864	1.417485	409.390010	0.018400	0.021995
RS	39	1.172180	1.417485	412.521035	0.018541	0.022450
RS	40	1.257908	1.388748	422.355253	0.018983	0.022998
RS	41	1.349413	1.388748	421.602439	0.018949	0.023076
RS	42	1.447084	1.371389	424.059250	0.019059	0.023159
RS	43	1.551336	1.371389	418.959865	0.018830	0.022863
RS	44	1.662614	1.363321	414.103591	0.018612	0.022511
RS	45	1.781391	1.363321	404.527466	0.018182	0.021891
RS	46	1.908172	1.361977	393.189211	0.017672	0.021187
RS	47	2.043496	1.361977	379.346742	0.017050	0.020323
RS	48	2.187939	1.364533	362.865013	0.016309	0.019379
RS	49	2.342115	1.364533	345.272513	0.015518	0.018358
RS	50	2.506681	1.368212	325.177866	0.014615	0.017279
RS	51	2.682336	1.368212	304.608547	0.013691	0.016170
RS	52	2.869829	1.370890	282.328444	0.012689	0.015030
RS	53	3.069955	1.370890	259.780487	0.011676	0.013877
RS	54	3.283568	1.371746	236.518964	0.010630	0.012715
RS	55	3.511575	1.371746	213.199087	0.009582	0.011547
RS	56	3.754947	1.371746	190.002751	0.008540	0.010384
RS	57	4.014719	1.371746	167.284857	0.007519	0.009235
RS	58	4.291996	1.409649	141.872572	0.006377	0.008015
RS	59	4.587958	1.409649	122.334174	0.005498	0.006971
RS	60	4.903864	1.409649	103.981126	0.004673	0.005978
RS	61	5.241057	1.409649	87.035874	0.003912	0.005049
RS	62	5.600973	1.409649	71.668869	0.003221	0.004197
RS	63	5.985142	1.409649	232.803129	0.010463	0.014121
PA	4+25*2+4+6 0.114463333 0.023380767 5.985142193 0.168375486 0.203742553 0.280937473 0.389679352 0.551696925 0.768869978 1.016818365 1.256285777 1.457293068 1.607674077 1.704830023 1.749231127 1.745603746 1.705698575 1.645037298 1.577453991 1.513239292 1.458980379 1.417485496 1.388747521 1.371389404 1.363320899 1.361977014 1.364533245 1.368211973 1.370889671 1.371745725 1.409649498
//
IT	4776
RD	3
LK	-299965.288021
QD	-558.020998 -> -485.828950
RI	0.0880113141
TR	0.111736	0.023671
MT	6.153365
MM	C_pi: 1.019983, n_recomb: 22932.828957
RS	0	0.000000	0.163053	923.575226	0.040273	0.003272
RS	1	0.006785	0.163053	944.795334	0.041198	0.017474
RS	2	0.014030	0.163053	963.692609	0.042022	0.031743
RS	3	0.021767	0.163053	979.916063	0.042730	0.039733
RS	4	0.030029	0.177325	915.152101	0.039906	0.033781
RS	5	0.038851	0.177325	928.359326	0.040482	0.034320
RS	6	0.048272	0.243718	688.078342	0.030004	0.026171
RS	7	0.058332	0.243718	704.158884	0.030705	0.027992
RS	8	0.069074	0.344950	511.165363	0.022290	0.021534
RS	9	0.080546	0.344950	527.475395	0.023001	0.022705
RS	10	0.092796	0.510925	368.887817	0.016086	0.016661
RS	11	0.105877	0.510925	383.688607	0.016731	0.017080
RS	12	0.119845	0.754082	271.183017	0.011825	0.012416
RS	13	0.134761	0.754082	283.772501	0.012374	0.012470
RS	14	0.150690	1.054780	212.681599	0.009274	0.009427
RS	15	0.167699	1.054780	223.403343	0.009742	0.009435
RS	16	0.185862	1.363867	181.658870	0.007921	0.007687
RS	17	0.205257	1.363867	191.198340	0.008337	0.007807
RS	18	0.225968	1.634294	167.999625	0.007326	0.006900
RS	19	0.248085	1.634294	176.953479	0.007716	0.007139
RS	20	0.271702	1.841005	165.445976	0.007214	0.006746
RS	21	0.296921	1.841005	174.240392	0.007598	0.007077
RS	22	0.323852	1.973505	171.110670	0.007461	0.007035
RS	23	0.352610	1.973505	180.051331	0.007851	0.007448
RS	24	0.383319	2.027046	184.311210	0.008037	0.007719
RS	25	0.416112	2.027046	193.629441	0.008443	0.008247
RS	26	0.451129	2.006268	205.278357	0.008951	0.008870
RS	27	0.488522	2.006268	215.120710	0.009380	0.009557
RS	28	0.528453	1.930668	233.866640	0.010198	0.010561
RS	29	0.571093	1.930668	244.223411	0.010650	0.011408
RS	30	0.616626	1.827131	268.892040	0.011725	0.012757
RS	31	0.665248	1.827131	279.509538	0.012188	0.013721
RS	32	0.717169	1.718486	308.057276	0.013433	0.015329
RS	33	0.772613	1.718486	318.382112	0.013883	0.016339
RS	34	0.831818	1.620314	347.831149	0.015167	0.018042
RS	35	0.895041	1.620314	357.021106	0.015568	0.018972
RS	36	0.962553	1.541477	383.729446	0.016733	0.020520
RS	37	1.034646	1.541477	390.767356	0.017040	0.021211
RS	38	1.111631	1.484574	411.441452	0.017941	0.022368
RS	39	1.193838	1.484574	415.328177	0.018111	0.022718
RS	40	1.281623	1.448084	427.842228	0.018656	0.023354
RS	41	1.375365	1.448084	427.785602	0.018654	0.023329
RS	42	1.475467	1.428883	431.335171	0.018809	0.023416
RS	43	1.582360	1.428883	426.878852	0.018614	0.023034
RS	44	1.696506	1.423199	421.902803	0.018397	0.022630
RS	45	1.818397	1.423199	412.968631	0.018008	0.021951
RS	46	1.948557	1.426811	400.874989	0.017480	0.021177
RS	47	2.087549	1.426811	387.722545	0.016907	0.020286
RS	48	2.235972	1.435273	370.414233	0.016152	0.019284
RS	49	2.394465	1.435273	353.558835	0.015417	0.018263
RS	50	2.563711	1.444334	332.938876	0.014518	0.017155
RS	51	2.744440	1.444334	313.080574	0.013652	0.016066
RS	52	2.937432	1.450856	290.657281	0.012674	0.014925
RS	53	3.143518	1.450856	268.667134	0.011715	0.013800
RS	54	3.363587	1.454314	245.382527	0.010700	0.012656
RS	55	3.598587	1.454314	222.360555	0.009696	0.011516
RS	56	3.849531	1.454314	199.267082	0.008689	0.010377
RS	57	4.117502	1.454314	176.461147	0.007695	0.009251
RS	58	4.403654	1.515121	148.705947	0.006484	0.007952
RS	59	4.709222	1.515121	129.394786	0.005642	0.006955
RS	60	5.035521	1.515121	111.038418	0.004842	0.006000
RS	61	5.383960	1.515121	93.883390	0.004094	0.005101
RS	62	5.756040	1.515121	78.131567	0.003407	0.004269
RS	63	6.153365	1.515121	265.542150	0.011579	0.014860
PA	4+25*2+4+6 0.111736074 0.023671395 6.153364726 0.163052894 0.177324976 0.243718166 0.344949932 0.510924821 0.754082494 1.054779741 1.363866844 1.634294437 1.841005268 1.973505418 2.027045949 2.006268337 1.930667733 1.827131376 1.718485607 1.620314318 1.541477061 1.484573595 1.448083866 1.428882880 1.423198657 1.426810734 1.435273017 1.444333718 1.450855707 1.454313828 1.515120961
//
IT	4866
RD	4
LK	-299835.516953
QD	-512.663701 -> -463.148107
RI	0.0834803594
TR	0.109170	0.024056
MT	6.285226
MM	C_pi: 1.051912, n_recomb: 24020.936778
RS	0	0.000000	0.172905	917.490799	0.038195	0.003161
RS	1	0.006820	0.172905	940.981727	0.039173	0.016851
RS	2	0.014106	0.172905	962.399807	0.040065	0.030181
RS	3	0.021888	0.172905	981.392145	0.040856	0.037516
RS	4	0.030201	0.168452	1023.280199	0.042600	0.035429
RS	5	0.039081	0.168452	1035.209881	0.043096	0.035929
RS	6	0.048567	0.227333	779.146406	0.032436	0.027524
RS	7	0.058699	0.227333	794.904688	0.033092	0.029560
RS	8	0.069523	0.321667	575.601931	0.023963	0.022437
RS	9	0.081085	0.321667	592.514553	0.024667	0.023876
RS	10	0.093435	0.487396	404.310453	0.016832	0.016942
RS	11	0.106628	0.487396	420.034804	0.017486	0.017601
RS	12	0.120721	0.745994	286.083793	0.011910	0.012257
RS	13	0.135774	0.745994	299.341133	0.012462	0.012499
RS	14	0.151855	1.084556	215.906876	0.008988	0.009069
RS	15	0.169032	1.084556	226.934433	0.009447	0.009211
RS	16	0.187381	1.448497	178.802418	0.007444	0.007270
RS	17	0.206981	1.448497	188.389227	0.007843	0.007476
RS	18	0.227918	1.776784	161.894689	0.006740	0.006468
RS	19	0.250282	1.776784	170.747378	0.007108	0.006757
RS	20	0.274172	2.032379	157.441577	0.006554	0.006305
RS	21	0.299692	2.032379	166.062509	0.006913	0.006659
RS	22	0.326952	2.196312	162.028291	0.006745	0.006583
RS	23	0.356071	2.196312	170.783993	0.007110	0.006998
RS	24	0.387176	2.257012	175.047632	0.007287	0.007265
RS	25	0.420403	2.257012	184.237246	0.007670	0.007774
RS	26	0.455896	2.217821	197.107460	0.008206	0.008435
RS	27	0.493809	2.217821	206.958630	0.008616	0.009085
RS	28	0.534309	2.106328	228.418484	0.009509	0.010183
RS	29	0.577570	2.106328	238.997783	0.009950	0.010979
RS	30	0.623782	1.961607	267.906475	0.011153	0.012483
RS	31	0.673146	1.961607	278.998046	0.011615	0.013388
RS	32	0.725876	1.815407	313.043557	0.013032	0.015201
RS	33	0.782203	1.815407	324.061716	0.013491	0.016150
RS	34	0.842371	1.687855	359.569122	0.014969	0.018084
RS	35	0.906643	1.687855	369.557014	0.015385	0.018953
RS	36	0.975299	1.589210	401.800249	0.016727	0.020709
RS	37	1.048637	1.589210	409.576647	0.017051	0.021341
RS	38	1.126977	1.521206	434.270514	0.018079	0.022639
RS	39	1.210660	1.521206	438.693583	0.018263	0.022933
RS	40	1.300050	1.480518	453.222851	0.018868	0.023624
RS	41	1.395537	1.480518	453.437714	0.018877	0.023552
RS	42	1.497537	1.462259	457.062484	0.019028	0.023620
RS	43	1.606493	1.462259	452.643746	0.018844	0.023205
RS	44	1.722880	1.461106	446.296993	0.018579	0.022735
RS	45	1.847205	1.461106	437.258469	0.018203	0.022042
RS	46	1.980009	1.471350	423.060464	0.017612	0.021189
RS	47	2.121871	1.471350	409.755959	0.017058	0.020304
RS	48	2.273408	1.487065	390.284908	0.016248	0.019237
RS	49	2.435280	1.487065	373.273715	0.015540	0.018238
RS	50	2.608193	1.502599	350.880453	0.014607	0.017093
RS	51	2.792898	1.502599	330.833548	0.013773	0.016035
RS	52	2.990201	1.513843	307.147274	0.012787	0.014887
RS	53	3.200961	1.513843	284.851995	0.011858	0.013795
RS	54	3.426094	1.520886	260.522826	0.010846	0.012660
RS	55	3.666583	1.520886	237.023258	0.009867	0.011549
RS	56	3.923473	1.520886	213.295860	0.008880	0.010435
RS	57	4.197884	1.520886	189.712551	0.007898	0.009329
RS	58	4.491011	1.606315	158.617599	0.006603	0.007944
RS	59	4.804129	1.606315	139.044421	0.005788	0.006989
RS	60	5.138603	1.606315	120.254360	0.005006	0.006067
RS	61	5.495889	1.606315	102.516542	0.004268	0.005192
RS	62	5.877542	1.606315	86.061022	0.003583	0.004376
RS	63	6.285226	1.606315	303.949899	0.012654	0.015742
PA	4+25*2+4+6 0.109170367 0.024055745 6.285225560 0.172905450 0.168452098 0.227333171 0.321666800 0.487396087 0.745994224 1.084555871 1.448496874 1.776783556 2.032378687 2.196311863 2.257012481 2.217821031 2.106328271 1.961607472 1.815407070 1.687854972 1.589210140 1.521205997 1.480518041 1.462259219 1.461105795 1.471350434 1.487065029 1.502598924 1.513843325 1.520886165 1.606314860
//
IT	4533
RD	5
LK	-299740.826753
QD	-483.572393 -> -442.019505
RI	0.0757254968
TR	0.106655	0.024446
MT	6.406057
MM	C_pi: 1.087269, n_recomb: 25215.367224
RS	0	0.000000	0.187655	892.289213	0.035387	0.003045
RS	1	0.006852	0.187655	918.181028	0.036414	0.016167
RS	2	0.014174	0.187655	942.389044	0.037374	0.028565
RS	3	0.021997	0.187655	964.571938	0.038253	0.035173
RS	4	0.030356	0.165624	1111.813421	0.044093	0.036744
RS	5	0.039288	0.165624	1123.692304	0.044564	0.036914
RS	6	0.048832	0.219109	861.599147	0.034170	0.028636
RS	7	0.059030	0.219109	877.492810	0.034800	0.030677
RS	8	0.069927	0.307511	639.508368	0.025362	0.023298
RS	9	0.081571	0.307511	657.187390	0.026063	0.024856
RS	10	0.094012	0.471511	442.574178	0.017552	0.017321
RS	11	0.107306	0.471511	459.388167	0.018219	0.018110
RS	12	0.121510	0.740109	304.952747	0.012094	0.012253
RS	13	0.136688	0.740109	319.071552	0.012654	0.012601
RS	14	0.152906	1.107580	223.625111	0.008869	0.008875
RS	15	0.170235	1.107580	235.164174	0.009326	0.009093
RS	16	0.188752	1.516638	180.835344	0.007172	0.007005
RS	17	0.208538	1.516638	190.684409	0.007562	0.007258
RS	18	0.229679	1.894921	161.023132	0.006386	0.006175
RS	19	0.252268	1.894921	169.996664	0.006742	0.006487
RS	20	0.276406	2.194701	154.971753	0.006146	0.005989
RS	21	0.302197	2.194701	163.643299	0.006490	0.006349
RS	22	0.329756	2.388489	158.737633	0.006295	0.006244
RS	23	0.359203	2.388489	167.527578	0.006644	0.006650
RS	24	0.390668	2.456812	171.775213	0.006812	0.006907
RS	25	0.424289	2.456812	181.042522	0.007180	0.007393
RS	26	0.460213	2.400428	195.072352	0.007736	0.008075
RS	27	0.498599	2.400428	205.118934	0.008135	0.008687
RS	28	0.539616	2.254863	229.219372	0.009090	0.009850
RS	29	0.583442	2.254863	240.183736	0.009525	0.010600
RS	30	0.630272	2.071653	273.295570	0.010838	0.012220
RS	31	0.680311	2.071653	284.996807	0.011303	0.013076
RS	32	0.733778	1.891306	324.570974	0.012872	0.015053
RS	33	0.790909	1.891306	336.385432	0.013340	0.015956
RS	34	0.851954	1.737946	378.028745	0.014992	0.018078
RS	35	0.917182	1.737946	388.872253	0.015422	0.018907
RS	36	0.986880	1.622663	426.687648	0.016922	0.020834
RS	37	1.061354	1.622663	435.197639	0.017259	0.021435
RS	38	1.140930	1.546038	463.796541	0.018393	0.022847
RS	39	1.225959	1.546038	468.677475	0.018587	0.023117
RS	40	1.316814	1.502908	484.909246	0.019231	0.023846
RS	41	1.413895	1.502908	485.247248	0.019244	0.023758
RS	42	1.517628	1.486755	488.467212	0.019372	0.023796
RS	43	1.628468	1.486755	483.884694	0.019190	0.023376
RS	44	1.746904	1.490889	475.598590	0.018861	0.022835
RS	45	1.873454	1.490889	466.222678	0.018490	0.022150
RS	46	2.008676	1.508294	449.345096	0.017820	0.021216
RS	47	2.153163	1.508294	435.642011	0.017277	0.020351
RS	48	2.307551	1.531683	413.484331	0.016398	0.019217
RS	49	2.472517	1.531683	396.070480	0.015708	0.018249
RS	50	2.648787	1.554064	371.458460	0.014731	0.017065
RS	51	2.837135	1.554064	350.986365	0.013920	0.016041
RS	52	3.038389	1.570360	325.675995	0.012916	0.014883
RS	53	3.253433	1.570360	302.859303	0.012011	0.013825
RS	54	3.483211	1.581395	277.173774	0.010992	0.012691
RS	55	3.728735	1.581395	253.014978	0.010034	0.011610
RS	56	3.991081	1.581395	228.483298	0.009061	0.010521
RS	57	4.271404	1.581395	203.965065	0.008089	0.009434
RS	58	4.570934	1.692621	169.115551	0.006707	0.007957
RS	59	4.890988	1.692621	149.203550	0.005917	0.007041
RS	60	5.232973	1.692621	129.919472	0.005152	0.006150
RS	61	5.598390	1.692621	111.552219	0.004424	0.005296
RS	62	5.988847	1.692621	94.356906	0.003742	0.004494
RS	63	6.406057	1.692621	344.889081	0.013678	0.016679
PA	4+25*2+4+6 0.106654724 0.024446115 6.406056782 0.187654609 0.165624123 0.219109012 0.307510652 0.471510729 0.740109229 1.107579680 1.516638291 1.894920508 2.194701352 2.388489361 2.456811948 2.400428488 2.254863368 2.071653439 1.891305842 1.737946104 1.622662975 1.546038229 1.502908459 1.486755341 1.490888735 1.508293597 1.531682965 1.554064043 1.570359655 1.581395207 1.692620548
//
IT	4851
RD	6
LK	-299659.773161
QD	-459.038224 -> -421.998401
RI	0.0681987978
TR	0.104210	0.024821
MT	6.522451
MM	C_pi: 1.122910, n_recomb: 26424.464353
RS	0	0.000000	0.203987	864.626230	0.032721	0.002933
RS	1	0.006882	0.203987	892.520737	0.033776	0.015513
RS	2	0.014238	0.203987	919.111483	0.034783	0.027081
RS	3	0.022100	0.203987	944.074986	0.035727	0.033063
RS	4	0.030503	0.165329	1187.112574	0.044925	0.037768
RS	5	0.039484	0.165329	1199.637677	0.045399	0.037555
RS	6	0.049084	0.214910	935.638522	0.035408	0.029508
RS	7	0.059344	0.214910	951.982098	0.036027	0.031479
RS	8	0.070310	0.298237	700.899137	0.026525	0.024061
RS	9	0.082031	0.298237	719.406537	0.027225	0.025674
RS	10	0.094559	0.459994	481.171136	0.018209	0.017715
RS	11	0.107948	0.459994	499.119631	0.018889	0.018583
RS	12	0.122260	0.735487	325.150902	0.012305	0.012315
RS	13	0.137556	0.735487	340.199196	0.012874	0.012734
RS	14	0.153905	1.126052	233.101494	0.008821	0.008763
RS	15	0.171379	1.126052	245.231732	0.009280	0.009032
RS	16	0.190055	1.573484	184.894203	0.006997	0.006824
RS	17	0.210017	1.573484	195.092467	0.007383	0.007106
RS	18	0.231353	1.996207	162.365930	0.006145	0.005961
RS	19	0.254157	1.996207	171.551706	0.006492	0.006286
RS	20	0.278531	2.337093	154.843416	0.005860	0.005748
RS	21	0.304582	2.337093	163.657253	0.006193	0.006108
RS	22	0.332426	2.560393	157.853101	0.005974	0.005975
RS	23	0.362186	2.560393	166.763913	0.006311	0.006370
RS	24	0.393994	2.637804	170.903777	0.006468	0.006612
RS	25	0.427991	2.637804	180.324885	0.006824	0.007075
RS	26	0.464328	2.566299	195.353193	0.007393	0.007766
RS	27	0.503166	2.566299	205.656597	0.007783	0.008344
RS	28	0.544676	2.388842	232.195272	0.008787	0.009550
RS	29	0.589044	2.388842	243.590994	0.009218	0.010260
RS	30	0.636464	2.169550	280.714878	0.010623	0.011968
RS	31	0.687149	2.169550	293.060328	0.011090	0.012783
RS	32	0.741321	1.957602	338.038647	0.012793	0.014892
RS	33	0.799222	1.957602	350.675877	0.013271	0.015759
RS	34	0.861108	1.780815	398.413963	0.015077	0.018039
RS	35	0.927252	1.780815	410.130025	0.015521	0.018842
RS	36	0.997949	1.650796	453.513528	0.017163	0.020917
RS	37	1.073511	1.650796	462.757156	0.017512	0.021502
RS	38	1.154274	1.566842	495.216536	0.018741	0.023011
RS	39	1.240594	1.566842	500.532360	0.018942	0.023274
RS	40	1.332855	1.522014	518.330877	0.019616	0.024033
RS	41	1.431466	1.522014	518.748300	0.019631	0.023944
RS	42	1.536864	1.508298	521.348564	0.019730	0.023950
RS	43	1.649515	1.508298	516.547239	0.019548	0.023538
RS	44	1.769918	1.517801	506.072727	0.019152	0.022928
RS	45	1.898608	1.517801	496.303237	0.018782	0.022261
RS	46	2.036155	1.542349	476.509021	0.018033	0.021249
RS	47	2.183168	1.542349	462.355929	0.017497	0.020411
RS	48	2.340298	1.573392	437.315971	0.016550	0.019213
RS	49	2.508242	1.573392	419.454471	0.015874	0.018278
RS	50	2.687745	1.602632	392.477990	0.014853	0.017055
RS	51	2.879601	1.602632	371.542800	0.014061	0.016067
RS	52	3.084660	1.624015	344.509035	0.013038	0.014896
RS	53	3.303832	1.624015	321.141682	0.012153	0.013871
RS	54	3.538088	1.639125	294.024048	0.011127	0.012737
RS	55	3.788466	1.639125	269.189014	0.010187	0.011685
RS	56	4.056075	1.639125	243.839844	0.009228	0.010619
RS	57	4.342101	1.639125	218.376764	0.008264	0.009548
RS	58	4.647811	1.776932	179.562460	0.006795	0.007980
RS	59	4.974561	1.776932	159.335244	0.006030	0.007100
RS	60	5.323799	1.776932	139.587168	0.005282	0.006236
RS	61	5.697071	1.776932	120.623949	0.004565	0.005403
RS	62	6.096033	1.776932	102.722765	0.003887	0.004614
RS	63	6.522451	1.776932	387.461175	0.014663	0.017631
PA	4+25*2+4+6 0.104210222 0.024821021 6.522451010 0.203986983 0.165329385 0.214909570 0.298237026 0.459994291 0.735487499 1.126051999 1.573483878 1.996206924 2.337093343 2.560393462 2.637803893 2.566299009 2.388842218 2.169550491 1.957602265 1.780814820 1.650796380 1.566841515 1.522014151 1.508298261 1.517800987 1.542348931 1.573391825 1.602631879 1.624015338 1.639125145 1.776932184
//
IT	5536
RD	7
LK	-299587.082556
QD	-436.967070 -> -403.303189
RI	0.0617252255
TR	0.101865	0.025178
MT	6.635623
MM	C_pi: 1.157918, n_recomb: 27622.253954
RS	0	0.000000	0.220570	839.834041	0.030404	0.002827
RS	1	0.006911	0.220570	869.319669	0.031472	0.014917
RS	2	0.014299	0.220570	897.833326	0.032504	0.025774
RS	3	0.022198	0.220570	925.071124	0.033490	0.031249
RS	4	0.030643	0.166225	1253.182934	0.045369	0.038562
RS	5	0.039672	0.166225	1266.749912	0.045860	0.037994
RS	6	0.049325	0.213005	1002.128671	0.036280	0.030176
RS	7	0.059644	0.213005	1019.159349	0.036896	0.032054
RS	8	0.070677	0.291942	759.243327	0.027487	0.024723
RS	9	0.082472	0.291942	778.611220	0.028188	0.026360
RS	10	0.095083	0.451302	519.228793	0.018797	0.018095
RS	11	0.108565	0.451302	538.315544	0.019488	0.019017
RS	12	0.122978	0.731747	345.722443	0.012516	0.012409
RS	13	0.138388	0.731747	361.722748	0.013095	0.012879
RS	14	0.154863	1.141339	243.328148	0.008809	0.008700
RS	15	0.172476	1.141339	256.082898	0.009271	0.009006
RS	16	0.191306	1.622139	189.913453	0.006875	0.006695
RS	17	0.211438	1.622139	200.500484	0.007259	0.006997
RS	18	0.232961	2.085085	164.795198	0.005966	0.005799
RS	19	0.255972	2.085085	174.236070	0.006308	0.006130
RS	20	0.280572	2.464872	155.864934	0.005643	0.005558
RS	21	0.306873	2.464872	164.863526	0.005969	0.005915
RS	22	0.334992	2.717868	158.121775	0.005724	0.005754
RS	23	0.365054	2.717868	167.191225	0.006053	0.006138
RS	24	0.397193	2.806269	171.115326	0.006195	0.006362
RS	25	0.431553	2.806269	180.718713	0.006543	0.006805
RS	26	0.468288	2.721975	196.563007	0.007116	0.007494
RS	27	0.507562	2.721975	207.139154	0.007499	0.008043
RS	28	0.549550	2.514741	235.877387	0.008539	0.009276
RS	29	0.594439	2.514741	247.708372	0.008968	0.009951
RS	30	0.642431	2.261320	288.598927	0.010448	0.011725
RS	31	0.693739	2.261320	301.585921	0.010918	0.012507
RS	32	0.748594	2.019590	351.779438	0.012735	0.014723
RS	33	0.807239	2.019590	365.237924	0.013223	0.015563
RS	34	0.869937	1.820934	418.976477	0.015168	0.017977
RS	35	0.936968	1.820934	431.568924	0.015624	0.018762
RS	36	1.008632	1.677303	480.506670	0.017396	0.020966
RS	37	1.085248	1.677303	490.490634	0.017757	0.021545
RS	38	1.167159	1.586669	526.813444	0.019072	0.023142
RS	39	1.254731	1.586669	532.569125	0.019280	0.023406
RS	40	1.348354	1.540392	551.903898	0.019980	0.024191
RS	41	1.448448	1.540392	552.403555	0.019998	0.024110
RS	42	1.555459	1.529071	554.315004	0.020068	0.024086
RS	43	1.669866	1.529071	549.299266	0.019886	0.023689
RS	44	1.792179	1.543735	536.551780	0.019425	0.023015
RS	45	1.922945	1.543735	526.398067	0.019057	0.022370
RS	46	2.062748	1.575174	503.611063	0.018232	0.021285
RS	47	2.212213	1.575174	489.022445	0.017704	0.020477
RS	48	2.372007	1.613652	461.046478	0.016691	0.019219
RS	49	2.542845	1.613652	442.754737	0.016029	0.018317
RS	50	2.725488	1.649594	413.385236	0.014966	0.017058
RS	51	2.920754	1.649594	392.005508	0.014192	0.016104
RS	52	3.129514	1.675957	363.241747	0.013150	0.014921
RS	53	3.352702	1.675957	339.343337	0.012285	0.013927
RS	54	3.591314	1.695051	310.797303	0.011252	0.012791
RS	55	3.846416	1.695051	285.307104	0.010329	0.011766
RS	56	4.119148	1.695051	259.163134	0.009382	0.010721
RS	57	4.410727	1.695051	232.778544	0.008427	0.009667
RS	58	4.722458	1.859934	189.861923	0.006874	0.008007
RS	59	5.055732	1.859934	169.356923	0.006131	0.007160
RS	60	5.412038	1.859934	149.186694	0.005401	0.006323
RS	61	5.792968	1.859934	129.671119	0.004694	0.005509
RS	62	6.200223	1.859934	111.106747	0.004022	0.004731
RS	63	6.635623	1.859934	431.472089	0.015620	0.018584
PA	4+25*2+4+6 0.101865432 0.025177574 6.635623428 0.220570010 0.166224520 0.213005345 0.291941723 0.451301752 0.731747376 1.141339316 1.622139045 2.085084522 2.464871932 2.717868224 2.806268984 2.721974695 2.514741140 2.261319601 2.019589910 1.820933534 1.677303241 1.586668898 1.540391666 1.529070561 1.543735083 1.575173503 1.613651549 1.649593729 1.675956830 1.695051449 1.859934300
//
IT	5000
RD	8
LK	-299520.861504
QD	-416.848063 -> -385.989389
RI	0.0563368427
TR	0.099638	0.025518
MT	6.745249
MM	C_pi: 1.191998, n_recomb: 28801.930480
RS	0	0.000000	0.236812	819.194660	0.028442	0.002731
RS	1	0.006938	0.236812	849.956271	0.029510	0.014383
RS	2	0.014358	0.236812	880.026308	0.030554	0.024637
RS	3	0.022292	0.236812	909.119951	0.031565	0.029706
RS	4	0.030777	0.167702	1312.708131	0.045577	0.039182
RS	5	0.039851	0.167702	1327.540462	0.046092	0.038307
RS	6	0.049554	0.212532	1062.104099	0.036876	0.030679
RS	7	0.059931	0.212532	1080.007137	0.037498	0.032462
RS	8	0.071027	0.287601	814.594429	0.028283	0.025294
RS	9	0.082894	0.287601	834.846185	0.028986	0.026941
RS	10	0.095583	0.444543	556.494893	0.019321	0.018454
RS	11	0.109153	0.444543	576.709721	0.020023	0.019417
RS	12	0.123665	0.728605	366.328632	0.012719	0.012519
RS	13	0.139183	0.728605	383.286132	0.013308	0.013029
RS	14	0.155779	1.154165	253.913334	0.008816	0.008667
RS	15	0.173525	1.154165	267.307626	0.009281	0.009002
RS	16	0.192503	1.664348	195.459170	0.006786	0.006600
RS	17	0.212798	1.664348	206.455391	0.007168	0.006917
RS	18	0.234501	2.164098	167.837657	0.005827	0.005671
RS	19	0.257709	2.164098	177.556418	0.006165	0.006007
RS	20	0.282528	2.581008	157.534350	0.005470	0.005402
RS	21	0.309069	2.581008	166.739856	0.005789	0.005756
RS	22	0.337451	2.864077	159.019357	0.005521	0.005568
RS	23	0.367803	2.864077	168.265318	0.005842	0.005943
RS	24	0.400260	2.965487	171.869654	0.005967	0.006146
RS	25	0.434970	2.965487	181.664922	0.006307	0.006571
RS	26	0.472087	2.870779	198.149185	0.006880	0.007252
RS	27	0.511780	2.870779	208.996447	0.007256	0.007774
RS	28	0.554227	2.635763	239.694562	0.008322	0.009023
RS	29	0.599619	2.635763	251.948412	0.008748	0.009668
RS	30	0.648161	2.349801	296.348383	0.010289	0.011492
RS	31	0.700070	2.349801	309.959590	0.010762	0.012245
RS	32	0.755581	2.079626	365.153543	0.012678	0.014550
RS	33	0.814944	2.079626	379.420343	0.013173	0.015366
RS	34	0.878425	1.860145	439.041951	0.015243	0.017896
RS	35	0.946311	1.860145	452.509474	0.015711	0.018669
RS	36	1.018907	1.703589	506.982684	0.017602	0.020988
RS	37	1.096539	1.703589	517.717663	0.017975	0.021566
RS	38	1.179559	1.606597	557.934863	0.019371	0.023243
RS	39	1.268338	1.606597	564.149053	0.019587	0.023514
RS	40	1.363277	1.558883	585.051966	0.020313	0.024325
RS	41	1.464803	1.558883	585.657712	0.020334	0.024255
RS	42	1.573373	1.549755	586.893806	0.020377	0.024207
RS	43	1.689476	1.549755	581.692547	0.020196	0.023826
RS	44	1.813635	1.569263	566.674005	0.019675	0.023095
RS	45	1.946408	1.569263	556.169665	0.019310	0.022473
RS	46	2.088394	1.607247	530.393122	0.018415	0.021323
RS	47	2.240231	1.607247	515.404860	0.017895	0.020543
RS	48	2.402602	1.652856	484.504273	0.016822	0.019232
RS	49	2.576239	1.652856	465.817120	0.016173	0.018361
RS	50	2.761924	1.695260	434.075216	0.015071	0.017070
RS	51	2.960492	1.695260	412.282679	0.014314	0.016147
RS	52	3.172838	1.726423	381.815897	0.013257	0.014954
RS	53	3.399916	1.726423	357.415238	0.012409	0.013989
RS	54	3.642750	1.749328	327.471388	0.011370	0.012851
RS	55	3.902432	1.749328	301.351510	0.010463	0.011850
RS	56	4.180131	1.749328	274.439301	0.009529	0.010825
RS	57	4.477099	1.749328	247.159865	0.008581	0.009785
RS	58	4.794670	1.941541	200.034505	0.006945	0.008037
RS	59	5.134276	1.941541	179.283808	0.006225	0.007220
RS	60	5.497444	1.941541	158.727784	0.005511	0.006407
RS	61	5.885810	1.941541	138.698205	0.004816	0.005611
RS	62	6.301122	1.941541	119.508645	0.004149	0.004845
RS	63	6.745249	1.941541	476.861146	0.016557	0.019529
PA	4+25*2+4+6 0.099638404 0.025518149 6.745248828 0.236811600 0.167701924 0.212531882 0.287601197 0.444543046 0.728604615 1.154164711 1.664348345 2.164098228 2.581007527 2.864076862 2.965487447 2.870779471 2.635763129 2.349801201 2.079626223 1.860144587 1.703589485 1.606597286 1.558883105 1.549754900 1.569262651 1.607247029 1.652855746 1.695259858 1.726422890 1.749327556 1.941540763
//
IT	4584
RD	9
LK	-299460.083575
QD	-398.423636 -> -369.987842
RI	0.0518697395
TR	0.097537	0.025846
MT	6.850748
MM	C_pi: 1.225052, n_recomb: 29962.507210
RS	0	0.000000	0.252444	802.616259	0.026787	0.002644
RS	1	0.006964	0.252444	834.431660	0.027849	0.013910
RS	2	0.014413	0.252444	865.791368	0.028896	0.023651
RS	3	0.022382	0.252444	896.428161	0.029918	0.028394
RS	4	0.030904	0.169462	1367.460171	0.045639	0.039671
RS	5	0.040021	0.169462	1383.682854	0.046180	0.038541
RS	6	0.049772	0.213007	1116.517475	0.037264	0.031049
RS	7	0.060203	0.213007	1135.439107	0.037895	0.032743
RS	8	0.071360	0.284607	867.198202	0.028943	0.025788
RS	9	0.083294	0.284607	888.354223	0.029649	0.027435
RS	10	0.096059	0.439152	592.952100	0.019790	0.018793
RS	11	0.109713	0.439152	614.280521	0.020502	0.019786
RS	12	0.124317	0.725852	386.856958	0.012911	0.012638
RS	13	0.139939	0.725852	404.769953	0.013509	0.013181
RS	14	0.156649	1.164952	264.696182	0.008834	0.008655
RS	15	0.174523	1.164952	278.737310	0.009303	0.009013
RS	16	0.193642	1.701233	201.331870	0.006719	0.006530
RS	17	0.214091	1.701233	212.749058	0.007101	0.006859
RS	18	0.235966	2.234785	171.275187	0.005716	0.005570
RS	19	0.259363	2.234785	181.285682	0.006050	0.005909
RS	20	0.284390	2.687268	159.615934	0.005327	0.005273
RS	21	0.311160	2.687268	169.041354	0.005642	0.005624
RS	22	0.339794	3.000804	160.302453	0.005350	0.005410
RS	23	0.370422	3.000804	169.734055	0.005665	0.005775
RS	24	0.403183	3.117156	172.927537	0.005771	0.005956
RS	25	0.438226	3.117156	182.916596	0.006105	0.006365
RS	26	0.475710	3.014407	199.878444	0.006671	0.007034
RS	27	0.515803	3.014407	210.988470	0.007042	0.007533
RS	28	0.558689	2.753488	243.420731	0.008124	0.008789
RS	29	0.604562	2.753488	256.078998	0.008547	0.009406
RS	30	0.653629	2.436333	303.736317	0.010137	0.011267
RS	31	0.706114	2.436333	317.948643	0.010612	0.011996
RS	32	0.762254	2.138728	377.923110	0.012613	0.014372
RS	33	0.822303	2.138728	392.980248	0.013116	0.015170
RS	34	0.886534	1.899158	458.355719	0.015298	0.017801
RS	35	0.955239	1.899158	472.694318	0.015776	0.018564
RS	36	1.028728	1.730117	532.680771	0.017778	0.020989
RS	37	1.107336	1.730117	544.178938	0.018162	0.021567
RS	38	1.191417	1.626917	588.337213	0.019636	0.023321
RS	39	1.281355	1.626917	595.034593	0.019859	0.023599
RS	40	1.377556	1.577676	617.571855	0.020611	0.024438
RS	41	1.480456	1.577676	618.316580	0.020636	0.024381
RS	42	1.590523	1.570482	618.936309	0.020657	0.024313
RS	43	1.708255	1.570482	613.587957	0.020479	0.023950
RS	44	1.834186	1.594478	596.347909	0.019903	0.023169
RS	45	1.968887	1.594478	585.534325	0.019542	0.022570
RS	46	2.112969	1.638632	556.812392	0.018584	0.021362
RS	47	2.267086	1.638632	541.465361	0.018071	0.020610
RS	48	2.431935	1.691033	507.681738	0.016944	0.019249
RS	49	2.608265	1.691033	488.636246	0.016308	0.018409
RS	50	2.796875	1.739624	454.561919	0.015171	0.017088
RS	51	2.998620	1.739624	432.388370	0.014431	0.016195
RS	52	3.214416	1.775372	400.257311	0.013359	0.014993
RS	53	3.445239	1.775372	375.381420	0.012528	0.014054
RS	54	3.692138	1.801864	344.079697	0.011484	0.012916
RS	55	3.956232	1.801864	317.351627	0.010592	0.011937
RS	56	4.238717	1.801864	289.693691	0.009669	0.010930
RS	57	4.540876	1.801864	261.542087	0.008729	0.009903
RS	58	4.864078	2.021465	210.117598	0.007013	0.008068
RS	59	5.209788	2.021465	189.145304	0.006313	0.007280
RS	60	5.579574	2.021465	168.231982	0.005615	0.006489
RS	61	5.975113	2.021465	147.719376	0.004930	0.005710
RS	62	6.398198	2.021465	127.936047	0.004270	0.004954
RS	63	6.850748	2.021465	523.581366	0.017475	0.020462
PA	4+25*2+4+6 0.097536665 0.025845979 6.850747873 0.252443872 0.169461987 0.213006775 0.284606905 0.439152107 0.725851613 1.164951819 1.701232774 2.234784787 2.687267917 3.000803745 3.117156116 3.014406601 2.753487863 2.436333053 2.138728150 1.899158004 1.730117089 1.626916933 1.577676060 1.570482016 1.594478002 1.638632441 1.691033395 1.739624430 1.775372013 1.801864472 2.021465088
//
IT	4339
RD	10
LK	-299404.031511
QD	-381.487041 -> -355.181684
RI	0.0481412418
TR	0.095560	0.026164
MT	6.951702
MM	C_pi: 1.257049, n_recomb: 31104.312723
RS	0	0.000000	0.267363	789.567429	0.025385	0.002565
RS	1	0.006989	0.267363	822.282764	0.026436	0.013490
RS	2	0.014466	0.267363	854.742258	0.027480	0.022793
RS	3	0.022466	0.267363	886.694559	0.028507	0.027272
RS	4	0.031024	0.171338	1418.690983	0.045611	0.040061
RS	5	0.040181	0.171338	1436.367841	0.046179	0.038722
RS	6	0.049978	0.214130	1166.203676	0.037493	0.031315
RS	7	0.060460	0.214130	1186.257342	0.038138	0.032927
RS	8	0.071674	0.282568	917.335783	0.029492	0.026216
RS	9	0.083672	0.282568	939.414064	0.030202	0.027860
RS	10	0.096508	0.434756	628.645094	0.020211	0.019111
RS	11	0.110241	0.434756	651.071294	0.020932	0.020128
RS	12	0.124934	0.723349	407.268370	0.013094	0.012762
RS	13	0.140655	0.723349	426.131977	0.013700	0.013331
RS	14	0.157473	1.174000	275.599111	0.008860	0.008657
RS	15	0.175467	1.174000	290.290527	0.009333	0.009036
RS	16	0.194719	1.733522	207.433618	0.006669	0.006478
RS	17	0.215316	1.733522	219.279393	0.007050	0.006817
RS	18	0.237353	2.298217	174.990422	0.005626	0.005488
RS	19	0.260929	2.298217	185.301839	0.005957	0.005830
RS	20	0.286154	2.784766	161.986819	0.005208	0.005165
RS	21	0.313141	2.784766	171.640637	0.005518	0.005513
RS	22	0.342014	3.129083	161.846558	0.005203	0.005272
RS	23	0.372905	3.129083	171.468823	0.005513	0.005630
RS	24	0.405955	3.262240	174.168853	0.005600	0.005788
RS	25	0.441315	3.262240	184.350207	0.005927	0.006183
RS	26	0.479146	3.153729	201.646029	0.006483	0.006836
RS	27	0.519621	3.153729	213.008021	0.006848	0.007315
RS	28	0.562924	2.868693	246.967429	0.007940	0.008570
RS	29	0.609254	2.868693	260.009693	0.008359	0.009164
RS	30	0.658822	2.521540	310.683512	0.009988	0.011051
RS	31	0.711854	2.521540	325.471645	0.010464	0.011757
RS	32	0.768592	2.197315	390.008694	0.012539	0.014193
RS	33	0.829296	2.197315	405.835566	0.013048	0.014974
RS	34	0.894242	1.938207	476.828243	0.015330	0.017694
RS	35	0.963726	1.938207	492.031733	0.015819	0.018450
RS	36	1.038067	1.756980	557.502711	0.017924	0.020970
RS	37	1.117604	1.756980	569.775867	0.018318	0.021551
RS	38	1.202699	1.647633	617.927699	0.019866	0.023377
RS	39	1.293741	1.647633	625.134814	0.020098	0.023665
RS	40	1.391145	1.596735	649.390210	0.020878	0.024532
RS	41	1.495357	1.596735	650.309993	0.020907	0.024489
RS	42	1.606852	1.591203	650.397741	0.020910	0.024406
RS	43	1.726140	1.591203	644.943618	0.020735	0.024061
RS	44	1.853763	1.619331	625.557983	0.020112	0.023237
RS	45	1.990306	1.619331	614.477863	0.019755	0.022661
RS	46	2.136392	1.669277	582.876287	0.018739	0.021401
RS	47	2.292687	1.669277	567.210770	0.018236	0.020675
RS	48	2.459906	1.728124	530.600301	0.017059	0.019271
RS	49	2.638810	1.728124	511.231432	0.016436	0.018459
RS	50	2.830218	1.782611	474.873357	0.015267	0.017112
RS	51	3.035003	1.782611	452.347449	0.014543	0.016247
RS	52	3.254100	1.822713	418.594334	0.013458	0.015036
RS	53	3.488508	1.822713	393.266521	0.012643	0.014122
RS	54	3.739299	1.852552	360.649321	0.011595	0.012983
RS	55	4.007617	1.852552	333.330192	0.010717	0.012025
RS	56	4.294687	1.852552	304.944767	0.009804	0.011034
RS	57	4.601820	1.852552	275.939580	0.008871	0.010020
RS	58	4.930417	2.099436	220.137316	0.007077	0.008100
RS	59	5.281979	2.099436	198.961281	0.006397	0.007338
RS	60	5.658110	2.099436	177.712945	0.005713	0.006569
RS	61	6.060528	2.099436	156.742409	0.005039	0.005805
RS	62	6.491071	2.099436	136.391457	0.004385	0.005060
RS	63	6.951702	2.099436	571.563702	0.018376	0.021382
PA	4+25*2+4+6 0.095560057 0.026163750 6.951702105 0.267363102 0.171337570 0.214130338 0.282568388 0.434755879 0.723348567 1.173999678 1.733522216 2.298217384 2.784766259 3.129082742 3.262239777 3.153728895 2.868692693 2.521539572 2.197315059 1.938207006 1.756980222 1.647633116 1.596734597 1.591203088 1.619330896 1.669277413 1.728123669 1.782610860 1.822713105 1.852551877 2.099435620
//
IT	4054
RD	11
LK	-299352.146687
QD	-365.860222 -> -341.448445
RI	0.0449969179
TR	0.093704	0.026473
MT	7.047912
MM	C_pi: 1.287999, n_recomb: 32228.152815
RS	0	0.000000	0.281542	779.470056	0.024186	0.002494
RS	1	0.007012	0.281542	812.978361	0.025226	0.013117
RS	2	0.014515	0.281542	846.402064	0.026263	0.022043
RS	3	0.022545	0.281542	879.503995	0.027290	0.026302
RS	4	0.031137	0.173234	1467.274234	0.045528	0.040378
RS	5	0.040332	0.173234	1486.431559	0.046122	0.038868
RS	6	0.050172	0.215714	1211.829410	0.037602	0.031498
RS	7	0.060701	0.215714	1233.102683	0.038262	0.033037
RS	8	0.071969	0.281232	965.252959	0.029951	0.026588
RS	9	0.084028	0.281232	988.269697	0.030665	0.028225
RS	10	0.096931	0.431106	663.630674	0.020592	0.019409
RS	11	0.110739	0.431106	687.138809	0.021321	0.020445
RS	12	0.125516	0.721008	427.553180	0.013266	0.012887
RS	13	0.141328	0.721008	447.361063	0.013881	0.013480
RS	14	0.158250	1.181552	286.581010	0.008892	0.008670
RS	15	0.176357	1.181552	301.924130	0.009368	0.009066
RS	16	0.195735	1.761819	213.705832	0.006631	0.006439
RS	17	0.216471	1.761819	225.985425	0.007012	0.006787
RS	18	0.238661	2.355203	178.916833	0.005552	0.005421
RS	19	0.262407	2.355203	189.535881	0.005881	0.005765
RS	20	0.287818	2.874369	164.574156	0.005107	0.005074
RS	21	0.315011	2.874369	174.462358	0.005413	0.005419
RS	22	0.344111	3.249641	163.581133	0.005076	0.005152
RS	23	0.375250	3.249641	173.397034	0.005380	0.005504
RS	24	0.408574	3.401306	175.532197	0.005447	0.005637
RS	25	0.444234	3.401306	185.903070	0.005768	0.006020
RS	26	0.482394	3.289223	203.406273	0.006311	0.006654
RS	27	0.523230	3.289223	215.008984	0.006671	0.007116
RS	28	0.566929	2.981780	250.307900	0.007767	0.008365
RS	29	0.613692	2.981780	263.713726	0.008183	0.008938
RS	30	0.663735	2.605721	317.177555	0.009842	0.010842
RS	31	0.717286	2.605721	332.515801	0.010318	0.011528
RS	32	0.774592	2.255553	401.403380	0.012455	0.014013
RS	33	0.835916	2.255553	417.978154	0.012969	0.014780
RS	34	0.901540	1.977338	494.447974	0.015342	0.017577
RS	35	0.971765	1.977338	510.508461	0.015840	0.018327
RS	36	1.046914	1.784138	581.430092	0.018041	0.020935
RS	37	1.127333	1.784138	594.488830	0.018446	0.021519
RS	38	1.213390	1.668662	646.686268	0.020066	0.023415
RS	39	1.305482	1.668662	654.429484	0.020306	0.023713
RS	40	1.404030	1.615964	680.494483	0.021115	0.024610
RS	41	1.509489	1.615964	681.625766	0.021150	0.024582
RS	42	1.622342	1.611829	681.280127	0.021139	0.024488
RS	43	1.743108	1.611829	675.761371	0.020968	0.024161
RS	44	1.872342	1.643750	654.318992	0.020303	0.023299
RS	45	2.010638	1.643750	643.013771	0.019952	0.022745
RS	46	2.158630	1.699121	608.609647	0.018884	0.021440
RS	47	2.316999	1.699121	592.663398	0.018390	0.020739
RS	48	2.486473	1.764070	553.289191	0.017168	0.019296
RS	49	2.667830	1.764070	533.628556	0.016558	0.018511
RS	50	2.861903	1.824161	495.037972	0.015360	0.017141
RS	51	3.069583	1.824161	472.184741	0.014651	0.016301
RS	52	3.291826	1.868382	436.852581	0.013555	0.015084
RS	53	3.529652	1.868382	411.092379	0.012756	0.014192
RS	54	3.784154	1.901321	377.201719	0.011704	0.013054
RS	55	4.056501	1.901321	349.304873	0.010839	0.012114
RS	56	4.347944	1.901321	320.206454	0.009936	0.011138
RS	57	4.659822	1.901321	290.362690	0.009010	0.010135
RS	58	4.993568	2.175260	230.112450	0.007140	0.008134
RS	59	5.350716	2.175260	208.745919	0.006477	0.007396
RS	60	5.732905	2.175260	187.180138	0.005808	0.006646
RS	61	6.141893	2.175260	165.772202	0.005144	0.005897
RS	62	6.579559	2.175260	144.875596	0.004495	0.005162
RS	63	7.047912	2.175260	620.737117	0.019261	0.022287
PA	4+25*2+4+6 0.093703857 0.026473382 7.047911727 0.281541945 0.173233993 0.215713633 0.281232046 0.431106018 0.721007771 1.181552029 1.761819481 2.355202908 2.874368947 3.249641426 3.401305808 3.289222637 2.981779661 2.605720666 2.255553309 1.977337558 1.784138135 1.668661896 1.615963690 1.611828805 1.643749594 1.699121444 1.764069662 1.824161298 1.868381927 1.901320723 2.175259972
//
IT	5073
RD	12
LK	-299303.972181
QD	-351.389235 -> -328.673570
RI	0.0423162081
TR	0.091961	0.026776
MT	7.139377
MM	C_pi: 1.317933, n_recomb: 33334.708634
RS	0	0.000000	0.294992	771.800668	0.023153	0.002431
RS	1	0.007033	0.294992	806.026347	0.024180	0.012784
RS	2	0.014561	0.294992	840.315988	0.025208	0.021383
RS	3	0.022619	0.294992	874.445065	0.026232	0.025459
RS	4	0.031243	0.175094	1513.841680	0.045413	0.040641
RS	5	0.040474	0.175094	1534.481569	0.046033	0.038993
RS	6	0.050354	0.217625	1253.958985	0.037617	0.031615
RS	7	0.060929	0.217625	1276.517331	0.038294	0.033088
RS	8	0.072247	0.280422	1011.163842	0.030334	0.026914
RS	9	0.084362	0.280422	1035.133031	0.031053	0.028542
RS	10	0.097329	0.428031	697.955533	0.020938	0.019690
RS	11	0.111208	0.428031	722.529958	0.021675	0.020740
RS	12	0.126063	0.718783	447.701997	0.013431	0.013012
RS	13	0.141962	0.718783	468.446814	0.014053	0.013624
RS	14	0.158980	1.187836	297.609163	0.008928	0.008691
RS	15	0.177195	1.187836	313.603869	0.009408	0.009102
RS	16	0.196691	1.786640	220.107198	0.006603	0.006411
RS	17	0.217559	1.786640	232.824190	0.006984	0.006767
RS	18	0.239894	2.406452	183.007211	0.005490	0.005366
RS	19	0.263800	2.406452	193.938868	0.005818	0.005712
RS	20	0.289387	2.956775	167.330677	0.005020	0.004995
RS	21	0.316774	2.956775	177.457722	0.005324	0.005338
RS	22	0.346087	3.363031	165.461966	0.004964	0.005047
RS	23	0.377462	3.363031	175.473358	0.005264	0.005392
RS	24	0.411043	3.534765	176.980471	0.005309	0.005501
RS	25	0.446987	3.534765	187.537563	0.005626	0.005874
RS	26	0.485458	3.421193	205.136912	0.006154	0.006487
RS	27	0.526635	3.421193	216.969341	0.006509	0.006933
RS	28	0.570709	3.092995	253.437561	0.007603	0.008172
RS	29	0.617882	3.092995	267.187154	0.008015	0.008726
RS	30	0.668373	2.689023	323.231716	0.009697	0.010640
RS	31	0.722415	2.689023	339.094748	0.010172	0.011308
RS	32	0.780258	2.313506	412.126797	0.012363	0.013834
RS	33	0.842170	2.313506	429.426993	0.012882	0.014587
RS	34	0.908436	2.016528	511.232816	0.015336	0.017453
RS	35	0.979362	2.016528	528.140847	0.015844	0.018197
RS	36	1.055278	1.811517	604.472822	0.018133	0.020887
RS	37	1.136532	1.811517	618.326028	0.018549	0.021474
RS	38	1.223502	1.689909	674.616793	0.020238	0.023437
RS	39	1.316588	1.689909	682.921221	0.020487	0.023745
RS	40	1.416222	1.635269	710.889892	0.021326	0.024674
RS	41	1.522862	1.635269	712.268073	0.021367	0.024659
RS	42	1.637004	1.632284	711.592816	0.021347	0.024559
RS	43	1.759173	1.632284	706.049249	0.021181	0.024250
RS	44	1.889935	1.667677	682.647523	0.020479	0.023357
RS	45	2.029894	1.667677	671.156439	0.020134	0.022824
RS	46	2.179697	1.728129	634.031645	0.019020	0.021479
RS	47	2.340035	1.728129	617.839640	0.018534	0.020801
RS	48	2.511651	1.798846	575.768294	0.017272	0.019324
RS	49	2.695337	1.798846	555.844394	0.016675	0.018563
RS	50	2.891943	1.864257	515.072997	0.015452	0.017173
RS	51	3.102376	1.864257	491.914498	0.014757	0.016357
RS	52	3.327610	1.912365	455.045045	0.013651	0.015134
RS	53	3.568686	1.912365	428.869350	0.012866	0.014264
RS	54	3.826717	1.948159	393.746968	0.011812	0.013126
RS	55	4.102896	1.948159	365.283245	0.010958	0.012204
RS	56	4.398500	1.948159	335.483848	0.010064	0.011242
RS	57	4.714895	1.948159	304.814135	0.009144	0.010249
RS	58	5.053542	2.248833	240.053234	0.007201	0.008169
RS	59	5.416008	2.248833	218.506444	0.006555	0.007453
RS	60	5.803968	2.248833	196.637575	0.005899	0.006721
RS	61	6.219214	2.248833	174.809562	0.005244	0.005986
RS	62	6.663665	2.248833	153.386270	0.004601	0.005261
RS	63	7.139377	2.248833	671.024681	0.020130	0.023178
PA	4+25*2+4+6 0.091960838 0.026776099 7.139376707 0.294991948 0.175094203 0.217625189 0.280421534 0.428031039 0.718783364 1.187835718 1.786639845 2.406452092 2.956775258 3.363031281 3.534764542 3.421192934 3.092994683 2.689023134 2.313506180 2.016527867 1.811516757 1.689908641 1.635269088 1.632284174 1.667677467 1.728128782 1.798845897 1.864256667 1.912365011 1.948158545 2.248832911
//
IT	4419
RD	13
LK	-299259.124980
QD	-337.943337 -> -316.756230
RI	0.0400004714
TR	0.090323	0.027073
MT	7.226194
MM	C_pi: 1.346899, n_recomb: 34424.899776
RS	0	0.000000	0.307770	766.062330	0.022253	0.002373
RS	1	0.007054	0.307770	800.949757	0.023267	0.012486
RS	2	0.014605	0.307770	836.031875	0.024286	0.020800
RS	3	0.022688	0.307770	871.095494	0.025304	0.024718
RS	4	0.031342	0.176884	1558.881666	0.045284	0.040864
RS	5	0.040607	0.176884	1580.991075	0.045926	0.039103
RS	6	0.050525	0.219777	1293.051862	0.037562	0.031678
RS	7	0.061142	0.219777	1316.943926	0.038256	0.033094
RS	8	0.072508	0.280012	1055.268103	0.030654	0.027200
RS	9	0.084676	0.280012	1080.201998	0.031379	0.028817
RS	10	0.097703	0.425410	731.669412	0.021254	0.019955
RS	11	0.111648	0.425410	757.295271	0.021998	0.021016
RS	12	0.126577	0.716654	467.713636	0.013586	0.013136
RS	13	0.142558	0.716654	489.387709	0.014216	0.013765
RS	14	0.159667	1.193019	308.671206	0.008967	0.008718
RS	15	0.177983	1.193019	325.316803	0.009450	0.009142
RS	16	0.197591	1.808400	226.614627	0.006583	0.006392
RS	17	0.218582	1.808400	239.771782	0.006965	0.006755
RS	18	0.241053	2.452544	187.233682	0.005439	0.005322
RS	19	0.265110	2.452544	198.482033	0.005766	0.005670
RS	20	0.290863	3.032583	170.226804	0.004945	0.004928
RS	21	0.318433	3.032583	180.596340	0.005246	0.005269
RS	22	0.347948	3.469742	167.460893	0.004865	0.004953
RS	23	0.379544	3.469742	177.669091	0.005161	0.005293
RS	24	0.413369	3.662907	178.494841	0.005185	0.005378
RS	25	0.449580	3.662907	189.234973	0.005497	0.005741
RS	26	0.488345	3.549812	206.833699	0.006008	0.006333
RS	27	0.529845	3.549812	218.885709	0.006358	0.006764
RS	28	0.574272	3.202461	256.369833	0.007447	0.007990
RS	29	0.621832	3.202461	270.444700	0.007856	0.008526
RS	30	0.672747	2.771527	328.875117	0.009553	0.010445
RS	31	0.727253	2.771527	345.238635	0.010029	0.011097
RS	32	0.785605	2.371182	422.219429	0.012265	0.013655
RS	33	0.848071	2.371182	440.222649	0.012788	0.014396
RS	34	0.914945	2.055736	527.222872	0.015315	0.017322
RS	35	0.986535	2.055736	544.967967	0.015831	0.018062
RS	36	1.063174	1.839038	626.665870	0.018204	0.020827
RS	37	1.145220	1.839038	641.320847	0.018630	0.021418
RS	38	1.233053	1.711284	701.748825	0.020385	0.023444
RS	39	1.327081	1.711284	710.637958	0.020643	0.023763
RS	40	1.427741	1.654570	740.603314	0.021514	0.024724
RS	41	1.535502	1.654570	742.262159	0.021562	0.024724
RS	42	1.650863	1.652506	741.363722	0.021536	0.024622
RS	43	1.774362	1.652506	735.833118	0.021375	0.024330
RS	44	1.906572	1.691076	710.571820	0.020641	0.023411
RS	45	2.048107	1.691076	698.931536	0.020303	0.022898
RS	46	2.199626	1.756281	659.169988	0.019148	0.021517
RS	47	2.361832	1.756281	642.764198	0.018671	0.020862
RS	48	2.535480	1.832451	598.061901	0.017373	0.019354
RS	49	2.721376	1.832451	577.900265	0.016787	0.018617
RS	50	2.920384	1.902903	534.999373	0.015541	0.017208
RS	51	3.133430	1.902903	511.554807	0.014860	0.016414
RS	52	3.361503	1.954675	473.188012	0.013746	0.015187
RS	53	3.605663	1.954675	446.611153	0.012973	0.014336
RS	54	3.867046	1.993088	410.296525	0.011919	0.013200
RS	55	4.146865	1.993088	381.274622	0.011076	0.012294
RS	56	4.446421	1.993088	350.784084	0.010190	0.011344
RS	57	4.767107	1.993088	319.298909	0.009275	0.010361
RS	58	5.110413	2.320108	249.970008	0.007261	0.008204
RS	59	5.477935	2.320108	228.250827	0.006630	0.007509
RS	60	5.871379	2.320108	206.090590	0.005987	0.006794
RS	61	6.292576	2.320108	183.857102	0.005341	0.006072
RS	62	6.743482	2.320108	161.923463	0.004704	0.005356
RS	63	7.226194	2.320108	722.366981	0.020984	0.024055
PA	4+25*2+4+6 0.090323121 0.027072734 7.226193678 0.307769523 0.176883925 0.219777416 0.280012365 0.425410381 0.716653561 1.193019449 1.808400001 2.452544301 3.032582778 3.469742456 3.662906904 3.549811778 3.202461355 2.771526693 2.371181889 2.055736251 1.839038241 1.711283590 1.654569635 1.652506063 1.691075942 1.756281148 1.832451083 1.902902742 1.954674730 1.993088352 2.320108482
//
IT	4391
RD	14
LK	-299217.279350
QD	-325.410862 -> -305.608323
RI	0.0379839152
TR	0.088782	0.027364
MT	7.308560
MM	C_pi: 1.374935, n_recomb: 35498.984998
RS	0	0.000000	0.319900	761.930187	0.021463	0.002322
RS	1	0.007073	0.319900	797.438192	0.022464	0.012218
RS	2	0.014645	0.319900	833.257131	0.023473	0.020279
RS	3	0.022754	0.319900	869.183991	0.024485	0.024061
RS	4	0.031436	0.178585	1602.700451	0.045148	0.041058
RS	5	0.040732	0.178585	1626.256842	0.045811	0.039206
RS	6	0.050685	0.222102	1329.486377	0.037451	0.031700
RS	7	0.061342	0.222102	1354.745402	0.038163	0.033063
RS	8	0.072753	0.279911	1097.715533	0.030922	0.027451
RS	9	0.084972	0.279911	1123.623662	0.031652	0.029056
RS	10	0.098054	0.423159	764.786697	0.021544	0.020204
RS	11	0.112061	0.423159	791.449148	0.022295	0.021274
RS	12	0.127060	0.714607	487.572823	0.013735	0.013258
RS	13	0.143119	0.714607	510.167651	0.014371	0.013902
RS	14	0.160313	1.197288	319.738760	0.009007	0.008748
RS	15	0.178724	1.197288	337.033303	0.009494	0.009184
RS	16	0.198437	1.827485	233.201488	0.006569	0.006379
RS	17	0.219544	1.827485	246.800477	0.006952	0.006748
RS	18	0.242145	2.493995	191.570101	0.005396	0.005285
RS	19	0.266343	2.493995	203.138275	0.005722	0.005635
RS	20	0.292253	3.102323	173.236396	0.004880	0.004869
RS	21	0.319995	3.102323	183.851243	0.005179	0.005209
RS	22	0.349700	3.570177	169.554792	0.004776	0.004869
RS	23	0.381505	3.570177	179.960599	0.005069	0.005205
RS	24	0.415560	3.785966	180.058846	0.005072	0.005265
RS	25	0.452024	3.785966	190.978835	0.005380	0.005620
RS	26	0.491066	3.675236	208.489773	0.005873	0.006190
RS	27	0.532870	3.675236	220.751751	0.006219	0.006608
RS	28	0.577630	3.310265	259.113899	0.007299	0.007818
RS	29	0.625556	3.310265	273.496518	0.007704	0.008339
RS	30	0.676872	2.853263	334.132206	0.009412	0.010258
RS	31	0.731817	2.853263	350.972689	0.009887	0.010894
RS	32	0.790648	2.428566	431.714135	0.012161	0.013477
RS	33	0.853640	2.428566	450.397802	0.012688	0.014207
RS	34	0.921087	2.094907	542.450711	0.015281	0.017187
RS	35	0.993304	2.094907	561.020998	0.015804	0.017923
RS	36	1.070629	1.866633	648.031331	0.018255	0.020756
RS	37	1.153423	1.866633	663.493295	0.018690	0.021352
RS	38	1.242072	1.732715	728.094572	0.020510	0.023439
RS	39	1.336992	1.732715	737.589762	0.020778	0.023769
RS	40	1.438624	1.673805	769.640795	0.021681	0.024764
RS	41	1.547445	1.673805	771.612057	0.021736	0.024777
RS	42	1.663962	1.672454	770.595972	0.021708	0.024677
RS	43	1.788720	1.672454	765.114082	0.021553	0.024401
RS	44	1.922301	1.713930	738.093540	0.020792	0.023460
RS	45	2.065330	1.713930	726.338617	0.020461	0.022966
RS	46	2.218475	1.783586	684.025435	0.019269	0.021555
RS	47	2.382452	1.783586	667.435728	0.018802	0.020921
RS	48	2.558025	1.864909	620.169551	0.017470	0.019386
RS	49	2.746016	1.864909	599.793813	0.016896	0.018671
RS	50	2.947304	1.940138	554.813833	0.015629	0.017245
RS	51	3.162827	1.940138	531.101046	0.014961	0.016473
RS	52	3.393593	1.995361	491.275855	0.013839	0.015242
RS	53	3.640681	1.995361	464.311331	0.013080	0.014409
RS	54	3.905244	2.036171	426.843654	0.012024	0.013275
RS	55	4.188519	2.036171	397.271833	0.011191	0.012384
RS	56	4.491828	2.036171	366.099535	0.010313	0.011446
RS	57	4.816589	2.036171	333.808951	0.009403	0.010471
RS	58	5.164319	2.389098	259.861835	0.007320	0.008241
RS	59	5.536643	2.389098	237.977214	0.006704	0.007565
RS	60	5.935300	2.389098	215.536136	0.006072	0.006866
RS	61	6.362152	2.389098	192.910436	0.005434	0.006156
RS	62	6.819194	2.389098	170.481447	0.004802	0.005449
RS	63	7.308560	2.389098	774.685660	0.021823	0.024917
PA	4+25*2+4+6 0.088782436 0.027363736 7.308560113 0.319900076 0.178584823 0.222102046 0.279911423 0.423158729 0.714607299 1.197288295 1.827484698 2.493994792 3.102322788 3.570177353 3.785966066 3.675236140 3.310265159 2.853262963 2.428565533 2.094907098 1.866633216 1.732715108 1.673804585 1.672454471 1.713930020 1.783585698 1.864908544 1.940137772 1.995361081 2.036170914 2.389098081
//
IT	4062
RD	15
LK	-299178.155474
QD	-313.697715 -> -295.154767
RI	0.0362054462
TR	0.087331	0.027649
MT	7.386735
MM	C_pi: 1.402107, n_recomb: 36557.763894
RS	0	0.000000	0.331459	759.048139	0.020763	0.002275
RS	1	0.007090	0.331459	795.143782	0.021750	0.011975
RS	2	0.014684	0.331459	831.655071	0.022749	0.019812
RS	3	0.022815	0.331459	868.388219	0.023754	0.023475
RS	4	0.031523	0.180186	1645.582430	0.045013	0.041230
RS	5	0.040849	0.180186	1670.557675	0.045696	0.039304
RS	6	0.050836	0.224554	1363.586399	0.037300	0.031687
RS	7	0.061531	0.224554	1390.234871	0.038028	0.033004
RS	8	0.072984	0.280053	1138.654681	0.031147	0.027673
RS	9	0.085249	0.280053	1165.545195	0.031882	0.029265
RS	10	0.098384	0.421210	797.346811	0.021811	0.020439
RS	11	0.112450	0.421210	825.031964	0.022568	0.021516
RS	12	0.127514	0.712649	507.274597	0.013876	0.013377
RS	13	0.143646	0.712649	530.781625	0.014519	0.014034
RS	14	0.160921	1.200778	330.804332	0.009049	0.008782
RS	15	0.179422	1.200778	348.745639	0.009540	0.009228
RS	16	0.199234	1.844252	239.850757	0.006561	0.006372
RS	17	0.220451	1.844252	253.892683	0.006945	0.006747
RS	18	0.243172	2.531289	196.000230	0.005361	0.005255
RS	19	0.267505	2.531289	207.890896	0.005687	0.005607
RS	20	0.293562	3.166501	176.343763	0.004824	0.004819
RS	21	0.321468	3.166501	187.206407	0.005121	0.005157
RS	22	0.351351	3.664715	171.731465	0.004698	0.004795
RS	23	0.383354	3.664715	182.335667	0.004988	0.005126
RS	24	0.417626	3.904198	181.664645	0.004969	0.005162
RS	25	0.454328	3.904198	192.761662	0.005273	0.005510
RS	26	0.493632	3.797589	210.109380	0.005747	0.006056
RS	27	0.535723	3.797589	222.572724	0.006088	0.006463
RS	28	0.580799	3.416457	261.690515	0.007158	0.007655
RS	29	0.629071	3.416457	276.364906	0.007560	0.008161
RS	30	0.680765	2.934257	339.038828	0.009274	0.010077
RS	31	0.736124	2.934257	356.334199	0.009747	0.010699
RS	32	0.795409	2.485652	440.657499	0.012054	0.013302
RS	33	0.858898	2.485652	459.999676	0.012583	0.014021
RS	34	0.926888	2.134007	556.965923	0.015235	0.017048
RS	35	0.999698	2.134007	576.349008	0.015765	0.017780
RS	36	1.077672	1.894245	668.617292	0.018289	0.020678
RS	37	1.161174	1.894245	684.889990	0.018734	0.021278
RS	38	1.250597	1.754149	753.694308	0.020617	0.023424
RS	39	1.346360	1.754149	763.815033	0.020893	0.023764
RS	40	1.448913	1.692934	798.035237	0.021829	0.024793
RS	41	1.558737	1.692934	800.348681	0.021893	0.024820
RS	42	1.676349	1.692109	799.318071	0.021865	0.024724
RS	43	1.802300	1.692109	793.918473	0.021717	0.024464
RS	44	1.937181	1.736243	765.237470	0.020932	0.023505
RS	45	2.081626	1.736243	753.400120	0.020608	0.023030
RS	46	2.236313	1.810068	708.619020	0.019384	0.021592
RS	47	2.401968	1.810068	691.872898	0.018925	0.020979
RS	48	2.579368	1.896263	642.107812	0.017564	0.019419
RS	49	2.769347	1.896263	621.539502	0.017002	0.018724
RS	50	2.972796	1.976022	574.528712	0.015716	0.017285
RS	51	3.190670	1.976022	550.563828	0.015060	0.016532
RS	52	3.423993	2.034493	509.317888	0.013932	0.015298
RS	53	3.673860	2.034493	481.977691	0.013184	0.014483
RS	54	3.941443	2.077491	443.393644	0.012129	0.013351
RS	55	4.227998	2.077491	413.279142	0.011305	0.012473
RS	56	4.534872	2.077491	381.433352	0.010434	0.011546
RS	57	4.863505	2.077491	348.346263	0.009529	0.010579
RS	58	5.215439	2.455863	269.733971	0.007378	0.008278
RS	59	5.592326	2.455863	247.689832	0.006775	0.007619
RS	60	5.995937	2.455863	224.977109	0.006154	0.006935
RS	61	6.428165	2.455863	201.970942	0.005525	0.006237
RS	62	6.891040	2.455863	179.060022	0.004898	0.005538
RS	63	7.386735	2.455863	827.935324	0.022647	0.025765
PA	4+25*2+4+6 0.087330650 0.027649292 7.386735477 0.331458965 0.180186094 0.224553993 0.280053304 0.421210363 0.712649342 1.200777706 1.844252419 2.531289025 3.166500860 3.664714654 3.904198073 3.797588800 3.416457461 2.934257377 2.485651794 2.134007199 1.894245280 1.754148984 1.692934218 1.692109371 1.736243003 1.810067942 1.896263325 1.976021706 2.034492822 2.077491411 2.455862523
//
IT	5056
RD	16
LK	-299141.509146
QD	-302.721936 -> -285.329303
RI	0.0346261068
TR	0.085960	0.027929
MT	7.460999
MM	C_pi: 1.428456, n_recomb: 37601.382545
RS	0	0.000000	0.342485	757.192496	0.020137	0.002232
RS	1	0.007107	0.342485	793.849347	0.021112	0.011754
RS	2	0.014720	0.342485	831.017028	0.022101	0.019390
RS	3	0.022873	0.342485	868.510154	0.023098	0.022946
RS	4	0.031606	0.181678	1687.747571	0.044885	0.041387
RS	5	0.040959	0.181678	1714.108032	0.045586	0.039401
RS	6	0.050978	0.227097	1395.604366	0.037116	0.031647
RS	7	0.061708	0.227097	1423.654810	0.037862	0.032923
RS	8	0.073201	0.280388	1178.184423	0.031334	0.027868
RS	9	0.085510	0.280388	1206.063292	0.032075	0.029448
RS	10	0.098695	0.419519	829.351725	0.022056	0.020661
RS	11	0.112817	0.419519	858.045772	0.022820	0.021742
RS	12	0.127942	0.710776	526.805816	0.014010	0.013493
RS	13	0.144142	0.710776	551.215955	0.014659	0.014160
RS	14	0.161494	1.203631	341.844298	0.009091	0.008817
RS	15	0.180079	1.203631	360.429205	0.009586	0.009273
RS	16	0.199985	1.858986	246.545150	0.006557	0.006369
RS	17	0.221306	1.858986	261.030412	0.006942	0.006749
RS	18	0.244141	2.564857	200.505550	0.005332	0.005231
RS	19	0.268600	2.564857	212.720676	0.005657	0.005584
RS	20	0.294797	3.225550	179.533003	0.004775	0.004775
RS	21	0.322857	3.225550	190.645448	0.005070	0.005112
RS	22	0.352910	3.753741	173.975018	0.004627	0.004727
RS	23	0.385099	3.753741	184.778030	0.004914	0.005055
RS	24	0.419576	4.017775	183.304380	0.004875	0.005068
RS	25	0.456504	4.017775	194.575769	0.005175	0.005409
RS	26	0.496055	3.916977	211.691251	0.005630	0.005932
RS	27	0.538418	3.916977	224.347932	0.005966	0.006328
RS	28	0.583792	3.521088	264.110680	0.007024	0.007501
RS	29	0.632391	3.521088	279.061854	0.007422	0.007994
RS	30	0.684443	3.014517	343.619800	0.009138	0.009902
RS	31	0.740195	3.014517	361.348945	0.009610	0.010511
RS	32	0.799910	2.542436	449.080387	0.011943	0.013129
RS	33	0.863868	2.542436	469.059287	0.012475	0.013838
RS	34	0.932372	2.172997	570.803093	0.015180	0.016907
RS	35	1.005745	2.172997	590.985613	0.015717	0.017635
RS	36	1.084333	1.921834	688.448937	0.018309	0.020592
RS	37	1.168506	1.921834	705.534283	0.018764	0.021197
RS	38	1.258661	1.775544	778.564542	0.020706	0.023400
RS	39	1.355224	1.775544	789.328113	0.020992	0.023749
RS	40	1.458650	1.711926	825.796425	0.021962	0.024813
RS	41	1.569427	1.711926	828.479584	0.022033	0.024853
RS	42	1.688077	1.711459	827.532746	0.022008	0.024764
RS	43	1.815159	1.711459	822.246957	0.021867	0.024520
RS	44	1.951273	1.758025	792.002588	0.021063	0.023547
RS	45	2.097062	1.758025	780.113081	0.020747	0.023090
RS	46	2.253212	1.835759	732.946950	0.019493	0.021628
RS	47	2.420459	1.835759	716.070208	0.019044	0.021034
RS	48	2.599594	1.926567	663.869798	0.017655	0.019453
RS	49	2.791460	1.926567	643.129239	0.017104	0.018778
RS	50	2.996962	2.010621	594.135165	0.015801	0.017326
RS	51	3.217070	2.010621	569.933597	0.015157	0.016591
RS	52	3.452821	2.072152	527.303082	0.014024	0.015356
RS	53	3.705327	2.072152	499.599096	0.013287	0.014556
RS	54	3.975780	2.117148	459.934516	0.012232	0.013428
RS	55	4.265454	2.117148	429.284981	0.011417	0.012562
RS	56	4.575716	2.117148	396.774344	0.010552	0.011645
RS	57	4.908030	2.117148	362.900013	0.009651	0.010685
RS	58	5.263961	2.520486	279.581361	0.007435	0.008315
RS	59	5.645189	2.520486	257.383668	0.006845	0.007673
RS	60	6.053512	2.520486	234.408263	0.006234	0.007003
RS	61	6.490855	2.520486	211.032963	0.005612	0.006316
RS	62	6.959281	2.520486	187.653026	0.004991	0.005625
RS	63	7.460999	2.520486	882.048449	0.023458	0.026600
PA	4+25*2+4+6 0.085960148 0.027929470 7.460999017 0.342485222 0.181677999 0.227096719 0.280387688 0.419519216 0.710776267 1.203631136 1.858986022 2.564857406 3.225550235 3.753741368 4.017774636 3.916976917 3.521088458 3.014516862 2.542436139 2.172996561 1.921833703 1.775544057 1.711925674 1.711458897 1.758024567 1.835758665 1.926566527 2.010620780 2.072151980 2.117148115 2.520485700
//
IT	4503
RD	17
LK	-299107.127229
QD	-292.414042 -> -276.075491
RI	0.0332131096
TR	0.084664	0.028204
MT	7.531669
MM	C_pi: 1.454040, n_recomb: 38630.182570
RS	0	0.000000	0.353025	756.169521	0.019575	0.002193
RS	1	0.007123	0.353025	793.365576	0.020537	0.011552
RS	2	0.014753	0.353025	831.159742	0.021516	0.019006
RS	3	0.022927	0.353025	869.374337	0.022505	0.022467
RS	4	0.031684	0.183061	1729.329035	0.044766	0.041533
RS	5	0.041063	0.183061	1757.039827	0.045484	0.039499
RS	6	0.051111	0.229701	1425.782312	0.036909	0.031585
RS	7	0.061875	0.229701	1455.239203	0.037671	0.032824
RS	8	0.073405	0.280872	1216.420408	0.031489	0.028041
RS	9	0.085757	0.280872	1245.291532	0.032236	0.029608
RS	10	0.098989	0.418051	860.806376	0.022283	0.020870
RS	11	0.113163	0.418051	890.495925	0.023052	0.021955
RS	12	0.128346	0.709002	546.147960	0.014138	0.013605
RS	13	0.144612	0.709002	571.451699	0.014793	0.014283
RS	14	0.162035	1.205953	352.846773	0.009134	0.008854
RS	15	0.180700	1.205953	372.071677	0.009632	0.009319
RS	16	0.200695	1.871972	253.267489	0.006556	0.006370
RS	17	0.222113	1.871972	268.195819	0.006943	0.006755
RS	18	0.245057	2.595112	205.070837	0.005309	0.005212
RS	19	0.269636	2.595112	217.611850	0.005633	0.005566
RS	20	0.295965	3.279928	182.790066	0.004732	0.004736
RS	21	0.324170	3.279928	194.153895	0.005026	0.005073
RS	22	0.354384	3.837572	176.276966	0.004563	0.004667
RS	23	0.386750	3.837572	187.279173	0.004848	0.004991
RS	24	0.421421	4.126956	184.970091	0.004788	0.004981
RS	25	0.458562	4.126956	196.413315	0.005084	0.005316
RS	26	0.498348	4.033484	213.238758	0.005520	0.005815
RS	27	0.540969	4.033484	226.081509	0.005852	0.006202
RS	28	0.586625	3.624225	266.386875	0.006896	0.007355
RS	29	0.635534	3.624225	281.600920	0.007290	0.007835
RS	30	0.687926	3.094086	347.898755	0.009006	0.009734
RS	31	0.744050	3.094086	366.041630	0.009476	0.010331
RS	32	0.804172	2.598903	457.020982	0.011831	0.012959
RS	33	0.868577	2.598903	477.615396	0.012364	0.013659
RS	34	0.937569	2.211865	583.997991	0.015118	0.016764
RS	35	1.011475	2.211865	604.966046	0.015660	0.017489
RS	36	1.090646	1.949374	707.559020	0.018316	0.020501
RS	37	1.175456	1.949374	725.457472	0.018780	0.021110
RS	38	1.266307	1.796879	802.729720	0.020780	0.023367
RS	39	1.363629	1.796879	814.151575	0.021076	0.023726
RS	40	1.467884	1.730769	852.940384	0.022080	0.024825
RS	41	1.579565	1.730769	856.018888	0.022159	0.024879
RS	42	1.699201	1.730508	855.251173	0.022139	0.024799
RS	43	1.827359	1.730508	850.108782	0.022006	0.024570
RS	44	1.964645	1.779300	818.395345	0.021185	0.023586
RS	45	2.111710	1.779300	806.482151	0.020877	0.023145
RS	46	2.269251	1.860706	757.011262	0.019596	0.021663
RS	47	2.438013	1.860706	740.028227	0.019157	0.021088
RS	48	2.618797	1.955884	685.455249	0.017744	0.019488
RS	49	2.812458	1.955884	664.561584	0.017203	0.018831
RS	50	3.019913	2.044017	613.630306	0.015885	0.017368
RS	51	3.242145	2.044017	589.206733	0.015252	0.016651
RS	52	3.480207	2.108433	545.226617	0.014114	0.015414
RS	53	3.735227	2.108433	517.170370	0.013388	0.014629
RS	54	4.008411	2.155251	476.459810	0.012334	0.013504
RS	55	4.301054	2.155251	445.282962	0.011527	0.012650
RS	56	4.614543	2.155251	412.116136	0.010668	0.011742
RS	57	4.950361	2.155251	377.463806	0.009771	0.010790
RS	58	5.310100	2.583079	289.401441	0.007492	0.008353
RS	59	5.695463	2.583079	267.056109	0.006913	0.007727
RS	60	6.108275	2.583079	243.826688	0.006312	0.007070
RS	61	6.550493	2.583079	220.093103	0.005697	0.006393
RS	62	7.024209	2.583079	196.256481	0.005080	0.005709
RS	63	7.531669	2.583079	936.970913	0.024255	0.027421
PA	4+25*2+4+6 0.084663626 0.028204176 7.531668803 0.353024576 0.183061233 0.229700616 0.280872080 0.418051305 0.709002167 1.205952707 1.871972275 2.595112457 3.279928425 3.837571534 4.126955543 4.033484059 3.624225199 3.094086002 2.598902741 2.211865202 1.949374324 1.796878674 1.730769369 1.730508005 1.779300404 1.860706366 1.955883676 2.044016525 2.108433255 2.155251495 2.583079084
//
IT	5102
RD	18
LK	-299074.820531
QD	-282.713128 -> -267.343462
RI	0.0319379086
TR	0.083435	0.028473
MT	7.599041
MM	C_pi: 1.478915, n_recomb: 39644.616479
RS	0	0.000000	0.363134	755.793987	0.019064	0.002157
RS	1	0.007138	0.363134	793.509600	0.020016	0.011365
RS	2	0.014785	0.363134	831.904068	0.020984	0.018655
RS	3	0.022979	0.363134	870.806831	0.021965	0.022030
RS	4	0.031757	0.184336	1770.467229	0.044658	0.041673
RS	5	0.041162	0.184336	1799.492287	0.045391	0.039599
RS	6	0.051238	0.232350	1454.292498	0.036683	0.031506
RS	7	0.062033	0.232350	1485.155256	0.037462	0.032711
RS	8	0.073599	0.281483	1253.431327	0.031617	0.028194
RS	9	0.085991	0.281483	1283.297990	0.032370	0.029749
RS	10	0.099267	0.416767	891.751562	0.022494	0.021068
RS	11	0.113490	0.416767	922.423891	0.023267	0.022154
RS	12	0.128729	0.707332	565.293975	0.014259	0.013714
RS	13	0.145056	0.707332	591.481793	0.014920	0.014400
RS	14	0.162548	1.207855	363.797213	0.009176	0.008891
RS	15	0.181288	1.207855	383.658034	0.009677	0.009364
RS	16	0.201367	1.883434	260.008667	0.006558	0.006373
RS	17	0.222878	1.883434	275.379510	0.006946	0.006763
RS	18	0.245925	2.622362	209.689689	0.005289	0.005196
RS	19	0.270617	2.622362	222.557892	0.005614	0.005552
RS	20	0.297072	3.329989	186.108289	0.004694	0.004703
RS	21	0.325414	3.329989	197.725011	0.004987	0.005039
RS	22	0.355780	3.916542	178.629977	0.004506	0.004612
RS	23	0.388314	3.916542	189.831739	0.004788	0.004933
RS	24	0.423170	4.231946	186.658606	0.004708	0.004900
RS	25	0.460513	4.231946	198.271420	0.005001	0.005230
RS	26	0.500523	4.147242	214.754174	0.005417	0.005706
RS	27	0.543388	4.147242	227.776382	0.005745	0.006084
RS	28	0.589313	3.725928	268.532877	0.006774	0.007216
RS	29	0.638516	3.725928	283.997009	0.007164	0.007685
RS	30	0.691231	3.172982	351.902894	0.008876	0.009572
RS	31	0.747709	3.172982	370.440727	0.009344	0.010157
RS	32	0.808218	2.655057	464.515200	0.011717	0.012792
RS	33	0.873046	2.655057	485.704660	0.012251	0.013483
RS	34	0.942502	2.250594	596.592943	0.015049	0.016620
RS	35	1.016916	2.250594	618.332409	0.015597	0.017342
RS	36	1.096641	1.976842	725.987594	0.018312	0.020406
RS	37	1.182057	1.976842	744.698394	0.018784	0.021018
RS	38	1.273570	1.818131	826.222753	0.020841	0.023328
RS	39	1.371615	1.818131	838.316536	0.021146	0.023696
RS	40	1.476658	1.749457	879.490733	0.022184	0.024831
RS	41	1.589200	1.749457	882.988318	0.022273	0.024897
RS	42	1.709774	1.749262	882.491403	0.022260	0.024828
RS	43	1.838956	1.749262	877.520039	0.022135	0.024614
RS	44	1.977358	1.800097	844.427536	0.021300	0.023621
RS	45	2.125639	1.800097	832.517358	0.021000	0.023197
RS	46	2.284505	1.884956	780.819767	0.019695	0.021698
RS	47	2.454710	1.884956	763.753200	0.019265	0.021140
RS	48	2.637065	1.984278	706.868153	0.017830	0.019523
RS	49	2.832436	1.984278	685.839337	0.017300	0.018884
RS	50	3.041752	2.076287	633.015318	0.015967	0.017411
RS	51	3.266010	2.076287	608.383590	0.015346	0.016710
RS	52	3.506275	2.143428	563.087035	0.014203	0.015472
RS	53	3.763690	2.143428	534.689619	0.013487	0.014701
RS	54	4.039479	2.191910	492.965808	0.012435	0.013581
RS	55	4.334954	2.191910	461.269372	0.011635	0.012737
RS	56	4.651520	2.191910	427.454952	0.010782	0.011838
RS	57	4.990683	2.191910	392.033757	0.009889	0.010892
RS	58	5.354054	2.643757	299.193418	0.007547	0.008390
RS	59	5.743363	2.643757	276.706257	0.006980	0.007779
RS	60	6.160461	2.643757	253.231142	0.006388	0.007134
RS	61	6.607331	2.643757	229.149608	0.005780	0.006468
RS	62	7.086099	2.643757	204.868019	0.005168	0.005791
RS	63	7.599041	2.643757	992.659845	0.025039	0.028229
PA	4+25*2+4+6 0.083434568 0.028473300 7.599041288 0.363134453 0.184335673 0.232349594 0.281483204 0.416766544 0.707332059 1.207854950 1.883434484 2.622362257 3.329988672 3.916541642 4.231946184 4.147242376 3.725927723 3.172982427 2.655057031 2.250593768 1.976841593 1.818131200 1.749457352 1.749262480 1.800096857 1.884955904 1.984277841 2.076286643 2.143428247 2.191909697 2.643756566
//
IT	4719
RD	19
LK	-299044.422372
QD	-273.565837 -> -259.089205
RI	0.0307792418
TR	0.082268	0.028737
MT	7.663322
MM	C_pi: 1.503115, n_recomb: 40644.855702
RS	0	0.000000	0.372865	755.913846	0.018598	0.002124
RS	1	0.007152	0.372865	794.130595	0.019538	0.011193
RS	2	0.014816	0.372865	833.101454	0.020497	0.018331
RS	3	0.023028	0.372865	872.662500	0.021470	0.021627
RS	4	0.031827	0.185502	1811.265298	0.044563	0.041808
RS	5	0.041255	0.185502	1841.567576	0.045309	0.039703
RS	6	0.051358	0.235024	1481.313953	0.036445	0.031411
RS	7	0.062183	0.235024	1513.576366	0.037239	0.032588
RS	8	0.073783	0.282191	1289.314629	0.031721	0.028330
RS	9	0.086212	0.282191	1320.177901	0.032481	0.029872
RS	10	0.099530	0.415646	922.180825	0.022689	0.021255
RS	11	0.113800	0.415646	953.823355	0.023467	0.022342
RS	12	0.129092	0.705757	584.239460	0.014374	0.013819
RS	13	0.145476	0.705757	611.301653	0.015040	0.014512
RS	14	0.163033	1.209411	374.683516	0.009218	0.008929
RS	15	0.181846	1.209411	395.175662	0.009723	0.009409
RS	16	0.202004	1.893561	266.757305	0.006563	0.006379
RS	17	0.223603	1.893561	282.569614	0.006952	0.006773
RS	18	0.246748	2.646931	214.349426	0.005274	0.005184
RS	19	0.271548	2.646931	227.545594	0.005598	0.005542
RS	20	0.298121	3.376072	189.478168	0.004662	0.004674
RS	21	0.326595	3.376072	201.348972	0.004954	0.005009
RS	22	0.357106	3.990908	181.027615	0.004454	0.004562
RS	23	0.389798	3.990908	192.429207	0.004734	0.004881
RS	24	0.424829	4.332844	188.368443	0.004634	0.004826
RS	25	0.462366	4.332844	200.148872	0.004924	0.005150
RS	26	0.502587	4.258278	216.240858	0.005320	0.005603
RS	27	0.545685	4.258278	229.436490	0.005645	0.005973
RS	28	0.591865	3.826178	270.561333	0.006657	0.007083
RS	29	0.641348	3.826178	286.263721	0.007043	0.007542
RS	30	0.694370	3.251189	355.653743	0.008750	0.009415
RS	31	0.751184	3.251189	374.568722	0.009216	0.009989
RS	32	0.812062	2.710883	471.590898	0.011603	0.012628
RS	33	0.877293	2.710883	493.355372	0.012138	0.013311
RS	34	0.947191	2.289155	608.618807	0.014974	0.016476
RS	35	1.022087	2.289155	631.115066	0.015528	0.017195
RS	36	1.102340	2.004202	743.762740	0.018299	0.020306
RS	37	1.188333	2.004202	763.283708	0.018779	0.020922
RS	38	1.280476	1.839270	849.065150	0.020890	0.023282
RS	39	1.379209	1.839270	861.842527	0.021204	0.023660
RS	40	1.485004	1.767965	905.461971	0.022277	0.024830
RS	41	1.598365	1.767965	909.400191	0.022374	0.024908
RS	42	1.719834	1.767716	909.258440	0.022371	0.024852
RS	43	1.849991	1.767716	904.483837	0.022253	0.024652
RS	44	1.989456	1.820421	870.100580	0.021407	0.023654
RS	45	2.138896	1.820421	858.218331	0.021115	0.023246
RS	46	2.299025	1.908533	804.369108	0.019790	0.021731
RS	47	2.470606	1.908533	787.240414	0.019369	0.021190
RS	48	2.654459	2.011790	728.102387	0.017914	0.019558
RS	49	2.851461	2.011790	706.955442	0.017393	0.018936
RS	50	3.062553	2.107487	652.281511	0.016048	0.017454
RS	51	3.288742	2.107487	627.455075	0.015438	0.016769
RS	52	3.531109	2.177204	580.874403	0.014291	0.015531
RS	53	3.790810	2.177204	552.146906	0.013585	0.014773
RS	54	4.069086	2.227202	509.442013	0.012534	0.013657
RS	55	4.367263	2.227202	477.234081	0.011742	0.012824
RS	56	4.686767	2.227202	442.781020	0.010894	0.011932
RS	57	5.029123	2.227202	406.600457	0.010004	0.010992
RS	58	5.395963	2.702603	308.951939	0.007601	0.008428
RS	59	5.789041	2.702603	286.328992	0.007045	0.007830
RS	60	6.210232	2.702603	262.616559	0.006461	0.007198
RS	61	6.661548	2.702603	238.197330	0.005860	0.006541
RS	62	7.145141	2.702603	213.482331	0.005252	0.005871
RS	63	7.663322	2.702603	1049.061445	0.025810	0.029024
PA	4+25*2+4+6 0.082267777 0.028736968 7.663322271 0.372865128 0.185502169 0.235024025 0.282190821 0.415645708 0.705756951 1.209410591 1.893561364 2.646930897 3.376071613 3.990907586 4.332843644 4.258278374 3.826177585 3.251189186 2.710882617 2.289154795 2.004202415 1.839270103 1.767965053 1.767716404 1.820420940 1.908532773 2.011789841 2.107487098 2.177204469 2.227202425 2.702603147
//
IT	4298
RD	20
LK	-299015.784701
QD	-264.926107 -> -251.274632
RI	0.0297203513
TR	0.081158	0.028995
MT	7.724800
MM	C_pi: 1.526689, n_recomb: 41631.172852
RS	0	0.000000	0.382254	756.424823	0.018170	0.002093
RS	1	0.007166	0.382254	795.125781	0.019099	0.011032
RS	2	0.014845	0.382254	834.651405	0.020049	0.018032
RS	3	0.023074	0.382254	874.843996	0.021014	0.021254
RS	4	0.031893	0.186565	1851.789913	0.044481	0.041941
RS	5	0.041343	0.186565	1883.332884	0.045239	0.039810
RS	6	0.051471	0.237712	1506.986874	0.036199	0.031306
RS	7	0.062325	0.237712	1540.639013	0.037007	0.032456
RS	8	0.073957	0.282978	1324.133726	0.031806	0.028450
RS	9	0.086422	0.282978	1355.993634	0.032572	0.029979
RS	10	0.099780	0.414670	952.103167	0.022870	0.021432
RS	11	0.114095	0.414670	984.703742	0.023653	0.022519
RS	12	0.129436	0.704284	602.972772	0.014484	0.013920
RS	13	0.145876	0.704284	630.899496	0.015154	0.014619
RS	14	0.163495	1.210688	385.496209	0.009260	0.008966
RS	15	0.182375	1.210688	406.614784	0.009767	0.009454
RS	16	0.202609	1.902518	273.505956	0.006570	0.006386
RS	17	0.224293	1.902518	289.758433	0.006960	0.006785
RS	18	0.247530	2.669074	219.043882	0.005262	0.005175
RS	19	0.272432	2.669074	232.568620	0.005586	0.005535
RS	20	0.299119	3.418507	192.892525	0.004633	0.004649
RS	21	0.327718	3.418507	205.018418	0.004925	0.004984
RS	22	0.358367	4.060988	183.462918	0.004407	0.004517
RS	23	0.391211	4.060988	195.064505	0.004686	0.004834
RS	24	0.426409	4.429866	190.095358	0.004566	0.004757
RS	25	0.464129	4.429866	202.041549	0.004853	0.005076
RS	26	0.504552	4.366691	217.700890	0.005229	0.005507
RS	27	0.547871	4.366691	231.064442	0.005550	0.005869
RS	28	0.594294	3.925042	272.481192	0.006545	0.006957
RS	29	0.644044	3.925042	288.410849	0.006928	0.007406
RS	30	0.697359	3.328735	359.170936	0.008627	0.009264
RS	31	0.754494	3.328735	378.446275	0.009090	0.009828
RS	32	0.815723	2.766384	478.277326	0.011488	0.012468
RS	33	0.881340	2.766384	500.597477	0.012025	0.013143
RS	34	0.951658	2.327543	620.108713	0.014895	0.016332
RS	35	1.027015	2.327543	643.347004	0.015453	0.017048
RS	36	1.107771	2.031451	760.914305	0.018278	0.020204
RS	37	1.194315	2.031451	781.242235	0.018766	0.020823
RS	38	1.287059	1.860294	871.279116	0.020929	0.023232
RS	39	1.386449	1.860294	884.750248	0.021252	0.023619
RS	40	1.492961	1.786298	930.869960	0.022360	0.024823
RS	41	1.607105	1.786298	935.268680	0.022466	0.024914
RS	42	1.729429	1.785883	935.564006	0.022473	0.024872
RS	43	1.860517	1.785883	931.010099	0.022363	0.024686
RS	44	2.000999	1.840306	895.418587	0.021508	0.023684
RS	45	2.151546	1.840306	883.587771	0.021224	0.023291
RS	46	2.312882	1.931484	827.660603	0.019881	0.021763
RS	47	2.485777	1.931484	810.489959	0.019468	0.021238
RS	48	2.671062	2.038485	749.155476	0.017995	0.019593
RS	49	2.869624	2.038485	727.906647	0.017485	0.018987
RS	50	3.082413	2.137695	671.424951	0.016128	0.017497
RS	51	3.310450	2.137695	646.416736	0.015527	0.016827
RS	52	3.554827	2.209853	598.582627	0.014378	0.015589
RS	53	3.816715	2.209853	569.536013	0.013681	0.014844
RS	54	4.097368	2.261237	525.880403	0.012632	0.013733
RS	55	4.398132	2.261237	493.169429	0.011846	0.012909
RS	56	4.720447	2.261237	458.087001	0.011003	0.012025
RS	57	5.065858	2.261237	421.156854	0.010116	0.011091
RS	58	5.436019	2.759744	318.673045	0.007655	0.008465
RS	59	5.832704	2.759744	295.920587	0.007108	0.007881
RS	60	6.257814	2.759744	271.979262	0.006533	0.007259
RS	61	6.713386	2.759744	247.232502	0.005939	0.006611
RS	62	7.201601	2.759744	222.095467	0.005335	0.005949
RS	63	7.724800	2.759744	1106.130798	0.026570	0.029807
PA	4+25*2+4+6 0.081157758 0.028995020 7.724799805 0.382254176 0.186565213 0.237711868 0.282977722 0.414669794 0.704284290 1.210688468 1.902518335 2.669074145 3.418506901 4.060987943 4.429865861 4.366691116 3.925041621 3.328734583 2.766383818 2.327542705 2.031450592 1.860294432 1.786297614 1.785882862 1.840305883 1.931484469 2.038485134 2.137695239 2.209852902 2.261237282 2.759744337
//
IT	4685
RD	21
LK	-298988.773521
QD	-256.752554 -> -243.865287
RI	0.0287478797
TR	0.080100	0.029247
MT	7.783710
MM	C_pi: 1.549670, n_recomb: 42603.589215
RS	0	0.000000	0.391339	757.230905	0.017774	0.002065
RS	1	0.007178	0.391339	796.399781	0.018693	0.010882
RS	2	0.014872	0.391339	836.459826	0.019634	0.017752
RS	3	0.023118	0.391339	877.259209	0.020591	0.020907
RS	4	0.031955	0.187527	1892.113919	0.044412	0.042074
RS	5	0.041428	0.187527	1924.860453	0.045181	0.039922
RS	6	0.051580	0.240404	1531.421964	0.035946	0.031192
RS	7	0.062461	0.240404	1566.450692	0.036768	0.032318
RS	8	0.074122	0.283825	1357.958329	0.031874	0.028556
RS	9	0.086621	0.283825	1390.813172	0.032645	0.030074
RS	10	0.100018	0.413819	981.526319	0.023039	0.021600
RS	11	0.114376	0.413819	1015.072839	0.023826	0.022686
RS	12	0.129764	0.702911	621.484397	0.014588	0.014017
RS	13	0.146257	0.702911	650.265552	0.015263	0.014722
RS	14	0.163934	1.211737	396.225721	0.009300	0.009003
RS	15	0.182880	1.211737	417.965439	0.009811	0.009497
RS	16	0.203186	1.910448	280.245398	0.006578	0.006395
RS	17	0.224950	1.910448	296.936349	0.006970	0.006798
RS	18	0.248276	2.689060	223.762139	0.005252	0.005169
RS	19	0.273276	2.689060	237.615580	0.005577	0.005530
RS	20	0.300071	3.457560	196.345095	0.004609	0.004627
RS	21	0.328789	3.457560	208.726889	0.004899	0.004962
RS	22	0.359569	4.126997	185.931575	0.004364	0.004476
RS	23	0.392558	4.126997	197.733291	0.004641	0.004791
RS	24	0.427915	4.523161	191.836040	0.004503	0.004693
RS	25	0.465810	4.523161	203.946233	0.004787	0.005008
RS	26	0.506426	4.472554	219.134650	0.005144	0.005416
RS	27	0.549957	4.472554	232.660976	0.005461	0.005771
RS	28	0.596613	4.022560	274.298843	0.006438	0.006837
RS	29	0.646618	4.022560	290.445424	0.006817	0.007277
RS	30	0.700212	3.405618	362.470770	0.008508	0.009119
RS	31	0.757654	3.405618	382.090507	0.008969	0.009673
RS	32	0.819218	2.821557	484.596873	0.011375	0.012311
RS	33	0.885203	2.821557	507.453819	0.011911	0.012979
RS	34	0.955923	2.365746	631.087816	0.014813	0.016189
RS	35	1.031721	2.365746	655.053043	0.015376	0.016902
RS	36	1.112959	2.058574	777.463813	0.018249	0.020099
RS	37	1.200029	2.058574	798.594322	0.018745	0.020722
RS	38	1.293348	1.881194	892.879994	0.020958	0.023177
RS	39	1.393367	1.881194	907.053333	0.021291	0.023573
RS	40	1.500565	1.804451	955.722506	0.022433	0.024812
RS	41	1.615459	1.804451	960.599751	0.022547	0.024915
RS	42	1.738599	1.803772	961.407790	0.022566	0.024888
RS	43	1.870579	1.803772	957.096927	0.022465	0.024716
RS	44	2.012033	1.859771	920.378714	0.021603	0.023711
RS	45	2.163641	1.859771	908.621311	0.021327	0.023333
RS	46	2.326132	1.953848	850.686583	0.019967	0.021794
RS	47	2.500287	1.953848	833.493116	0.019564	0.021285
RS	48	2.686943	2.064414	770.017669	0.018074	0.019628
RS	49	2.886998	2.064414	748.682522	0.017573	0.019037
RS	50	3.101413	2.166978	690.433308	0.016206	0.017541
RS	51	3.331220	2.166978	665.256115	0.015615	0.016884
RS	52	3.577523	2.241451	616.198605	0.014464	0.015647
RS	53	3.841507	2.241451	586.844078	0.013775	0.014914
RS	54	4.124440	2.294103	542.267932	0.012728	0.013807
RS	55	4.427682	2.294103	509.062911	0.011949	0.012992
RS	56	4.752692	2.294103	473.360936	0.011111	0.012116
RS	57	5.101033	2.294103	435.691552	0.010227	0.011187
RS	58	5.474378	2.815289	328.348909	0.007707	0.008503
RS	59	5.874524	2.815289	305.473696	0.007170	0.007930
RS	60	6.303392	2.815289	281.312249	0.006603	0.007319
RS	61	6.763047	2.815289	256.248358	0.006015	0.006680
RS	62	7.255696	2.815289	230.700823	0.005415	0.006024
RS	63	7.783710	2.815289	1163.811564	0.027317	0.030577
PA	4+25*2+4+6 0.080099842 0.029247377 7.783709566 0.391338571 0.187526572 0.240403587 0.283825109 0.413819357 0.702911422 1.211737424 1.910447642 2.689059569 3.457560144 4.126996968 4.523160904 4.472554358 4.022559764 3.405618493 2.821557106 2.365746266 2.058574352 1.881193507 1.804451454 1.803772330 1.859771170 1.953847818 2.064414156 2.166977604 2.241451403 2.294102636 2.815289049
//
IT	4744
RD	22
LK	-298963.270057
QD	-249.009371 -> -236.831314
RI	0.0278492911
TR	0.079090	0.029494
MT	7.840261
MM	C_pi: 1.572108, n_recomb: 43562.717734
RS	0	0.000000	0.400156	758.255092	0.017406	0.002038
RS	1	0.007190	0.400156	797.876255	0.018316	0.010741
RS	2	0.014898	0.400156	838.451582	0.019247	0.017490
RS	3	0.023160	0.400156	879.834817	0.020197	0.020582
RS	4	0.032015	0.188398	1932.228448	0.044355	0.042207
RS	5	0.041508	0.188398	1966.145071	0.045134	0.040038
RS	6	0.051683	0.243092	1554.740245	0.035690	0.031070
RS	7	0.062590	0.243092	1591.130689	0.036525	0.032175
RS	8	0.074281	0.284726	1390.840338	0.031927	0.028651
RS	9	0.086812	0.284726	1424.688396	0.032704	0.030157
RS	10	0.100245	0.413082	1010.469276	0.023196	0.021759
RS	11	0.114643	0.413082	1044.950471	0.023987	0.022844
RS	12	0.130077	0.701643	639.773480	0.014686	0.014110
RS	13	0.146621	0.701643	669.399277	0.015366	0.014821
RS	14	0.164354	1.212621	406.865277	0.009340	0.009040
RS	15	0.183362	1.212621	429.220731	0.009853	0.009540
RS	16	0.203737	1.917504	286.969570	0.006588	0.006406
RS	17	0.225577	1.917504	304.097132	0.006981	0.006812
RS	18	0.248988	2.707106	228.501598	0.005245	0.005164
RS	19	0.274081	2.707106	242.683871	0.005571	0.005527
RS	20	0.300979	3.493556	199.830611	0.004587	0.004608
RS	21	0.329812	3.493556	212.469000	0.004877	0.004943
RS	22	0.360717	4.189230	188.430280	0.004325	0.004439
RS	23	0.393845	4.189230	200.432287	0.004601	0.004751
RS	24	0.429354	4.612957	193.588829	0.004444	0.004633
RS	25	0.467417	4.612957	205.861452	0.004726	0.004944
RS	26	0.508217	4.575996	220.545335	0.005063	0.005330
RS	27	0.551951	4.575996	234.229808	0.005377	0.005679
RS	28	0.598829	4.118760	276.027678	0.006336	0.006723
RS	29	0.649078	4.118760	292.381861	0.006712	0.007154
RS	30	0.702940	3.481885	365.572749	0.008392	0.008978
RS	31	0.760675	3.481885	385.522045	0.008850	0.009523
RS	32	0.822562	2.876415	490.580201	0.011261	0.012158
RS	33	0.888898	2.876415	513.956075	0.011798	0.012818
RS	34	0.960004	2.403767	641.593577	0.014728	0.016047
RS	35	1.036223	2.403767	666.271033	0.015295	0.016757
RS	36	1.117923	2.085567	793.451819	0.018214	0.019992
RS	37	1.205497	2.085567	815.380066	0.018717	0.020619
RS	38	1.299368	1.901958	913.907131	0.020979	0.023118
RS	39	1.399989	1.901958	928.789930	0.021321	0.023523
RS	40	1.507845	1.822425	980.052755	0.022498	0.024797
RS	41	1.623457	1.822425	985.425000	0.022621	0.024911
RS	42	1.747381	1.821395	986.815752	0.022653	0.024900
RS	43	1.880216	1.821395	982.768700	0.022560	0.024741
RS	44	2.022603	1.878840	945.001141	0.021693	0.023736
RS	45	2.175228	1.878840	933.337646	0.021425	0.023373
RS	46	2.338827	1.975658	873.462989	0.020051	0.021824
RS	47	2.514189	1.975658	856.264463	0.019656	0.021330
RS	48	2.702161	2.089627	790.700225	0.018151	0.019662
RS	49	2.903650	2.089627	769.293272	0.017659	0.019086
RS	50	3.119626	2.195394	709.314938	0.016283	0.017584
RS	51	3.351131	2.195394	683.980699	0.015701	0.016941
RS	52	3.599283	2.272067	633.728784	0.014548	0.015705
RS	53	3.865278	2.272067	604.076731	0.013867	0.014983
RS	54	4.150400	2.325882	558.606793	0.012823	0.013881
RS	55	4.456023	2.325882	524.916434	0.012050	0.013075
RS	56	4.783622	2.325882	488.604385	0.011216	0.012205
RS	57	5.134776	2.325882	450.205714	0.010335	0.011281
RS	58	5.511180	2.869335	337.982031	0.007759	0.008539
RS	59	5.914650	2.869335	314.990507	0.007231	0.007979
RS	60	6.347130	2.869335	290.617250	0.006671	0.007378
RS	61	6.810708	2.869335	265.246057	0.006089	0.006747
RS	62	7.307619	2.869335	239.298918	0.005493	0.006097
RS	63	7.840261	2.869335	1222.083171	0.028053	0.031335
PA	4+25*2+4+6 0.079089939 0.029494023 7.840260780 0.400155740 0.188398235 0.243092427 0.284725516 0.413082351 0.701642955 1.212621461 1.917504490 2.707105864 3.493555650 4.189230011 4.612956503 4.575995741 4.118760451 3.481884527 2.876415394 2.403766930 2.085566520 1.901958243 1.822425396 1.821395465 1.878840203 1.975658148 2.089626583 2.195394262 2.272066587 2.325882461 2.869335292
//
IT	4173
RD	23
LK	-298939.165616
QD	-241.662990 -> -230.144391
RI	0.0270153248
TR	0.078124	0.029735
MT	7.894634
MM	C_pi: 1.594024, n_recomb: 44508.455142
RS	0	0.000000	0.408739	759.423220	0.017062	0.002013
RS	1	0.007202	0.408739	799.480915	0.017962	0.010608
RS	2	0.014923	0.408739	840.552690	0.018885	0.017244
RS	3	0.023200	0.408739	882.497617	0.019828	0.020276
RS	4	0.032073	0.189179	1972.216173	0.044311	0.042341
RS	5	0.041585	0.189179	2007.267659	0.045099	0.040157
RS	6	0.051782	0.245771	1577.023223	0.035432	0.030943
RS	7	0.062713	0.245771	1614.758164	0.036280	0.032028
RS	8	0.074432	0.285665	1422.832777	0.031968	0.028734
RS	9	0.086994	0.285665	1457.670650	0.032750	0.030229
RS	10	0.100462	0.412445	1038.932879	0.023342	0.021909
RS	11	0.114899	0.412445	1074.337322	0.024138	0.022993
RS	12	0.130376	0.700475	657.829056	0.014780	0.014200
RS	13	0.146968	0.700475	688.289351	0.015464	0.014915
RS	14	0.164755	1.213364	417.408208	0.009378	0.009076
RS	15	0.183823	1.213364	440.373672	0.009894	0.009581
RS	16	0.204264	1.923781	293.671612	0.006598	0.006417
RS	17	0.226177	1.923781	311.233594	0.006993	0.006827
RS	18	0.249669	2.723350	233.258523	0.005241	0.005162
RS	19	0.274852	2.723350	247.769607	0.005567	0.005527
RS	20	0.301849	3.526663	203.345839	0.004569	0.004592
RS	21	0.330791	3.526663	216.241424	0.004858	0.004927
RS	22	0.361816	4.247843	190.955899	0.004290	0.004405
RS	23	0.395077	4.247843	203.158322	0.004564	0.004716
RS	24	0.430732	4.699297	195.353557	0.004389	0.004577
RS	25	0.468956	4.699297	207.787217	0.004668	0.004885
RS	26	0.509933	4.677023	221.934408	0.004986	0.005249
RS	27	0.553861	4.677023	235.772721	0.005297	0.005592
RS	28	0.600952	4.213647	277.672540	0.006239	0.006613
RS	29	0.651435	4.213647	294.225494	0.006611	0.007036
RS	30	0.705554	3.557514	368.489132	0.008279	0.008843
RS	31	0.763570	3.557514	388.753778	0.008734	0.009379
RS	32	0.825765	2.930947	496.243719	0.011149	0.012009
RS	33	0.892439	2.930947	520.120973	0.011686	0.012662
RS	34	0.963916	2.441594	651.643239	0.014641	0.015906
RS	35	1.040539	2.441594	677.017850	0.015211	0.016614
RS	36	1.122682	2.112417	808.891822	0.018174	0.019884
RS	37	1.210740	2.112417	831.611859	0.018684	0.020514
RS	38	1.305141	1.922582	934.367426	0.020993	0.023057
RS	39	1.406340	1.922582	949.965392	0.021343	0.023470
RS	40	1.514827	1.840219	1003.860175	0.022554	0.024778
RS	41	1.631128	1.840219	1009.742303	0.022687	0.024903
RS	42	1.755805	1.838754	1011.784623	0.022732	0.024909
RS	43	1.889462	1.838754	1008.020488	0.022648	0.024763
RS	44	2.032744	1.897530	969.275777	0.021777	0.023760
RS	45	2.186345	1.897530	957.725509	0.021518	0.023410
RS	46	2.351010	1.996943	895.977437	0.020130	0.021853
RS	47	2.527533	1.996943	878.790758	0.019744	0.021373
RS	48	2.716769	2.114160	811.189758	0.018226	0.019696
RS	49	2.919635	2.114160	789.724953	0.017743	0.019134
RS	50	3.137111	2.222994	728.055086	0.016358	0.017627
RS	51	3.370250	2.222994	702.575586	0.015785	0.016997
RS	52	3.620180	2.301761	651.156709	0.014630	0.015762
RS	53	3.888109	2.301761	621.217911	0.013957	0.015051
RS	54	4.175336	2.356646	574.881291	0.012916	0.013954
RS	55	4.483248	2.356646	540.714943	0.012149	0.013156
RS	56	4.813337	2.356646	503.802972	0.011319	0.012293
RS	57	5.167198	2.356646	464.685687	0.010440	0.011374
RS	58	5.546545	2.921973	347.562707	0.007809	0.008575
RS	59	5.953213	2.921973	324.461869	0.007290	0.008026
RS	60	6.389170	2.921973	299.885578	0.006738	0.007435
RS	61	6.856524	2.921973	274.217312	0.006161	0.006812
RS	62	7.357537	2.921973	247.881821	0.005569	0.006169
RS	63	7.894634	2.921973	1280.884367	0.028778	0.032081
PA	4+25*2+4+6 0.078124439 0.029734993 7.894633926 0.408738907 0.189178814 0.245771466 0.285665028 0.412444749 0.700474973 1.213363899 1.923780502 2.723349904 3.526662895 4.247843019 4.699296618 4.677022564 4.213647103 3.557514145 2.930946741 2.441594001 2.112417361 1.922581590 1.840218609 1.838753921 1.897529590 1.996942979 2.114159732 2.222993822 2.301760572 2.356646182 2.921972730
//
IT	3961
RD	24
LK	-298916.362600
QD	-234.685065 -> -223.780722
RI	0.0262384821
TR	0.077200	0.029970
MT	7.947035
MM	C_pi: 1.615452, n_recomb: 45440.977943
RS	0	0.000000	0.417114	760.685671	0.016740	0.001990
RS	1	0.007213	0.417114	801.164517	0.017631	0.010481
RS	2	0.014947	0.417114	842.714624	0.018545	0.017011
RS	3	0.023238	0.417114	885.200176	0.019480	0.019986
RS	4	0.032127	0.189875	2012.086724	0.044279	0.042478
RS	5	0.041658	0.189875	2048.239337	0.045075	0.040282
RS	6	0.051876	0.248436	1598.353680	0.035174	0.030812
RS	7	0.062831	0.248436	1637.414552	0.036034	0.031880
RS	8	0.074576	0.286635	1453.985289	0.031997	0.028808
RS	9	0.087169	0.286635	1489.808748	0.032786	0.030292
RS	10	0.100670	0.411895	1066.929536	0.023479	0.022052
RS	11	0.115144	0.411895	1103.246067	0.024279	0.023134
RS	12	0.130663	0.699403	675.649071	0.014869	0.014285
RS	13	0.147301	0.699403	706.933780	0.015557	0.015004
RS	14	0.165140	1.214003	427.847144	0.009415	0.009112
RS	15	0.184265	1.214003	451.416659	0.009934	0.009621
RS	16	0.204769	1.929387	300.344212	0.006610	0.006429
RS	17	0.226753	1.929387	318.338134	0.007006	0.006842
RS	18	0.250322	2.737998	238.025549	0.005238	0.005161
RS	19	0.275591	2.737998	252.865124	0.005565	0.005528
RS	20	0.302683	3.557121	206.886032	0.004553	0.004578
RS	21	0.331730	3.557121	220.039267	0.004842	0.004913
RS	22	0.362871	4.303091	193.503600	0.004258	0.004374
RS	23	0.396259	4.303091	205.906446	0.004531	0.004683
RS	24	0.432055	4.782383	197.126530	0.004338	0.004525
RS	25	0.470433	4.782383	209.719836	0.004615	0.004829
RS	26	0.511579	4.775721	223.302960	0.004914	0.005172
RS	27	0.555694	4.775721	237.291128	0.005222	0.005509
RS	28	0.602990	4.307277	279.238739	0.006145	0.006509
RS	29	0.653698	4.307277	295.982193	0.006514	0.006924
RS	30	0.708064	3.632534	371.232648	0.008170	0.008712
RS	31	0.766351	3.632534	391.799212	0.008622	0.009240
RS	32	0.828842	2.985162	501.607397	0.011039	0.011864
RS	33	0.895842	2.985162	525.969128	0.011575	0.012510
RS	34	0.967673	2.479232	661.260717	0.014552	0.015767
RS	35	1.044687	2.479232	687.317498	0.015125	0.016472
RS	36	1.127255	2.139126	823.808059	0.018129	0.019775
RS	37	1.215779	2.139126	847.313292	0.018646	0.020409
RS	38	1.310689	1.943069	954.278655	0.021000	0.022992
RS	39	1.412444	1.943069	970.596383	0.021359	0.023413
RS	40	1.521540	1.857835	1027.160344	0.022604	0.024755
RS	41	1.638504	1.857835	1033.565733	0.022745	0.024892
RS	42	1.763906	1.855864	1036.322020	0.022806	0.024915
RS	43	1.898353	1.855864	1032.858574	0.022730	0.024782
RS	44	2.042497	1.915861	993.207730	0.021857	0.023781
RS	45	2.197040	1.915861	981.788653	0.021606	0.023444
RS	46	2.362729	2.017740	918.228957	0.020207	0.021881
RS	47	2.540371	2.017740	901.070166	0.019829	0.021415
RS	48	2.730825	2.138064	831.482626	0.018298	0.019730
RS	49	2.935018	2.138064	809.973379	0.017825	0.019181
RS	50	3.153939	2.249836	746.648849	0.016431	0.017670
RS	51	3.388652	2.249836	721.035545	0.015868	0.017052
RS	52	3.640295	2.330600	668.476687	0.014711	0.015818
RS	53	3.910089	2.330600	638.261754	0.014046	0.015117
RS	54	4.199344	2.386473	591.083837	0.013008	0.014026
RS	55	4.509464	2.386473	556.451089	0.012246	0.013235
RS	56	4.841953	2.386473	518.949578	0.011420	0.012378
RS	57	5.198425	2.386473	479.124582	0.010544	0.011464
RS	58	5.580610	2.973299	357.087010	0.007858	0.008611
RS	59	5.990362	2.973299	333.883937	0.007348	0.008072
RS	60	6.429671	2.973299	309.113381	0.006803	0.007491
RS	61	6.900669	2.973299	283.158191	0.006231	0.006876
RS	62	7.405640	2.973299	256.445481	0.005643	0.006238
RS	63	7.947035	2.973299	1340.171524	0.029493	0.032816
PA	4+25*2+4+6 0.077199791 0.029970191 7.947035137 0.417114231 0.189875035 0.248435966 0.286634884 0.411894863 0.699403461 1.214002648 1.929387223 2.737998049 3.557120619 4.303091359 4.782383213 4.775721328 4.307276919 3.632533746 2.985161832 2.479231640 2.139126248 1.943069305 1.857834990 1.855863527 1.915861093 2.017740342 2.138064034 2.249836223 2.330600464 2.386473379 2.973299132
//
IT	4232
RD	25
LK	-298894.772302
QD	-228.049477 -> -217.718220
RI	0.0255117925
TR	0.076314	0.030200
MT	7.997480
MM	C_pi: 1.636401, n_recomb: 46360.606736
RS	0	0.000000	0.425307	761.996888	0.016436	0.001967
RS	1	0.007224	0.425307	802.881430	0.017318	0.010361
RS	2	0.014969	0.425307	844.891953	0.018224	0.016789
RS	3	0.023275	0.425307	887.897572	0.019152	0.019711
RS	4	0.032180	0.190491	2051.867137	0.044259	0.042616
RS	5	0.041728	0.190491	2089.087534	0.045062	0.040410
RS	6	0.051966	0.251082	1618.799478	0.034918	0.030678
RS	7	0.062944	0.251082	1659.166545	0.035788	0.031730
RS	8	0.074715	0.287628	1484.336863	0.032017	0.028874
RS	9	0.087336	0.287628	1521.140868	0.032811	0.030348
RS	10	0.100869	0.411423	1094.467075	0.023608	0.022188
RS	11	0.115379	0.411423	1131.684624	0.024410	0.023267
RS	12	0.130938	0.698427	693.226958	0.014953	0.014368
RS	13	0.147620	0.698427	725.325829	0.015645	0.015090
RS	14	0.165508	1.214561	438.177026	0.009451	0.009146
RS	15	0.184688	1.214561	462.344374	0.009973	0.009660
RS	16	0.205253	1.934392	306.984152	0.006622	0.006442
RS	17	0.227304	1.934392	325.407347	0.007019	0.006858
RS	18	0.250948	2.751179	242.799616	0.005237	0.005162
RS	19	0.276300	2.751179	257.967198	0.005564	0.005530
RS	20	0.303483	3.585101	210.448407	0.004539	0.004567
RS	21	0.332630	3.585101	223.859628	0.004829	0.004902
RS	22	0.363882	4.355133	196.071337	0.004229	0.004345
RS	23	0.397392	4.355133	208.674571	0.004501	0.004654
RS	24	0.433323	4.862312	198.906877	0.004290	0.004476
RS	25	0.471849	4.862312	211.658508	0.004565	0.004777
RS	26	0.513159	4.872164	224.650606	0.004846	0.005099
RS	27	0.557452	4.872164	238.784793	0.005151	0.005431
RS	28	0.604945	4.399635	280.733021	0.006055	0.006409
RS	29	0.655869	4.399635	297.659232	0.006421	0.006817
RS	30	0.710472	3.706932	373.815045	0.008063	0.008586
RS	31	0.769019	3.706932	394.670730	0.008513	0.009106
RS	32	0.831795	3.039042	506.689546	0.010929	0.011721
RS	33	0.899107	3.039042	531.519377	0.011465	0.012361
RS	34	0.971280	2.516650	670.470520	0.014462	0.015629
RS	35	1.048668	2.516650	697.194536	0.015039	0.016332
RS	36	1.131645	2.165663	838.226268	0.018081	0.019666
RS	37	1.220617	2.165663	862.509451	0.018604	0.020302
RS	38	1.316016	1.963388	973.666417	0.021002	0.022926
RS	39	1.418307	1.963388	990.707184	0.021370	0.023355
RS	40	1.527986	1.875251	1049.971017	0.022648	0.024730
RS	41	1.645589	1.875251	1056.911580	0.022798	0.024877
RS	42	1.771687	1.872704	1060.442363	0.022874	0.024919
RS	43	1.906894	1.872704	1057.295780	0.022806	0.024798
RS	44	2.051869	1.933823	1016.805798	0.021933	0.023800
RS	45	2.207316	1.933823	1005.534509	0.021689	0.023476
RS	46	2.373992	2.038042	940.224702	0.020281	0.021908
RS	47	2.552709	2.038042	923.108495	0.019911	0.021455
RS	48	2.744336	2.161337	851.582813	0.018369	0.019763
RS	49	2.949805	2.161337	830.041446	0.017904	0.019227
RS	50	3.170118	2.275927	765.097150	0.016503	0.017712
RS	51	3.406345	2.275927	739.360741	0.015948	0.017106
RS	52	3.659637	2.358599	685.687165	0.014790	0.015873
RS	53	3.931227	2.358599	655.206270	0.014133	0.015183
RS	54	4.222435	2.415380	607.212134	0.013098	0.014096
RS	55	4.534680	2.415380	572.122248	0.012341	0.013313
RS	56	4.869481	2.415380	534.041284	0.011519	0.012462
RS	57	5.228467	2.415380	493.519222	0.010645	0.011552
RS	58	5.613386	3.023338	366.553106	0.007907	0.008646
RS	59	6.026110	3.023338	343.254800	0.007404	0.008118
RS	60	6.468650	3.023338	318.298604	0.006866	0.007545
RS	61	6.943157	3.023338	292.066455	0.006300	0.006938
RS	62	7.451942	3.023338	264.987452	0.005716	0.006306
RS	63	7.997480	3.023338	1399.915080	0.030196	0.033539
PA	4+25*2+4+6 0.076314147 0.030200074 7.997480185 0.425306939 0.190490783 0.251082085 0.287627987 0.411422676 0.698426968 1.214560762 1.934392042 2.751179176 3.585100595 4.355133036 4.862311865 4.872164493 4.399635331 3.706932068 3.039041735 2.516650459 2.165662955 1.963388056 1.875251484 1.872704025 1.933823273 2.038041601 2.161337371 2.275926853 2.358598982 2.415379818 3.023338419
//
CC
CC	Brief Description of the file format:
CC	  CC  comments
CC	  MM  useful-messages
CC	  RD  round-of-iterations
CC	  LL  \log[P(sequence)]
CC	  QD  Q-before-opt Q-after-opt
CC	  TR  \theta_0 \rho_0
CC	  RS  k t_k \lambda_k \pi_k \sum_{l\not=k}A_{kl} A_{kk}
CC	  DC  begin end best-k t_k+\Delta_k max-prob
CC
MM	Version: 0.6.5-r67
MM	pattern:4+25*2+4+6, n:63, n_free_lambdas:28
MM	n_iterations:25, skip:1, max_t:5, theta/rho:5
MM	is_decoding:0
MM	n_seqs:12, sum_L:965976, sum_n:136931
RD	0
LK	0.000000
QD	0.000000 -> 0.000000
RI	inf
TR	0.152865	0.030573
MT	5.000000
MM	C_pi: 1.000000, n_recomb: 29088.044841
RS	0	0.000000	1.000000	183.918734	0.006323	0.000000
RS	1	0.006440	1.000000	194.485680	0.006686	0.000000
RS	2	0.013294	1.000000	205.573074	0.007067	0.000000
RS	3	0.020590	1.000000	217.195080	0.007467	0.000000
RS	4	0.028356	1.000000	229.364574	0.007885	0.000000
RS	5	0.036622	1.000000	242.092841	0.008323	0.000000
RS	6	0.045421	1.000000	255.389235	0.008780	0.000000
RS	7	0.054785	1.000000	269.260797	0.009257	0.000000
RS	8	0.064753	1.000000	283.711842	0.009754	0.000000
RS	9	0.075363	1.000000	298.743492	0.010270	0.000000
RS	10	0.086656	1.000000	314.353174	0.010807	0.000000
RS	11	0.098677	1.000000	330.534071	0.011363	0.000000
RS	12	0.111471	1.000000	347.274526	0.011939	0.000000
RS	13	0.125090	1.000000	364.557412	0.012533	0.000000
RS	14	0.139585	1.000000	382.359449	0.013145	0.000000
RS	15	0.155014	1.000000	400.650495	0.013774	0.000000
RS	16	0.171437	1.000000	419.392797	0.014418	0.000000
RS	17	0.188917	1.000000	438.540226	0.015076	0.000000
RS	18	0.207523	1.000000	458.037494	0.015747	0.000000
RS	19	0.227327	1.000000	477.819372	0.016427	0.000000
RS	20	0.248406	1.000000	497.809921	0.017114	0.000000
RS	21	0.270843	1.000000	517.921768	0.017805	0.000000
RS	22	0.294725	1.000000	538.055433	0.018497	0.000000
RS	23	0.320144	1.000000	558.098747	0.019187	0.000000
RS	24	0.347201	1.000000	577.926399	0.019868	0.000000
RS	25	0.376000	1.000000	597.399631	0.020538	0.000000
RS	26	0.406654	1.000000	616.366143	0.021190	0.000000
RS	27	0.439282	1.000000	634.660249	0.021819	0.000000
RS	28	0.474011	1.000000	652.103323	0.022418	0.000000
RS	29	0.510976	1.000000	668.504604	0.022982	0.000000
RS	30	0.550322	1.000000	683.662415	0.023503	0.000000
RS	31	0.592202	1.000000	697.365832	0.023974	0.000000
RS	32	0.636779	1.000000	709.396876	0.024388	0.000000
RS	33	0.684227	1.000000	719.533269	0.024736	0.000000
RS	34	0.734730	1.000000	727.551777	0.025012	0.000000
RS	35	0.788485	1.000000	733.232184	0.025207	0.000000
RS	36	0.845702	1.000000	736.361877	0.025315	0.000000
RS	37	0.906604	1.000000	736.741040	0.025328	0.000000
RS	38	0.971428	1.000000	734.188394	0.025240	0.000000
RS	39	1.040426	1.000000	728.547390	0.025046	0.000000
RS	40	1.113868	1.000000	719.692735	0.024742	0.000000
RS	41	1.192040	1.000000	707.537067	0.024324	0.000000
RS	42	1.275245	1.000000	692.037551	0.023791	0.000000
RS	43	1.363809	1.000000	673.202128	0.023144	0.000000
RS	44	1.458076	1.000000	651.095091	0.022384	0.000000
RS	45	1.558414	1.000000	625.841633	0.021515	0.000000
RS	46	1.665214	1.000000	597.630990	0.020546	0.000000
RS	47	1.778891	1.000000	566.717784	0.019483	0.000000
RS	48	1.899889	1.000000	533.421207	0.018338	0.000000
RS	49	2.028679	1.000000	498.121722	0.017125	0.000000
RS	50	2.165763	1.000000	461.255050	0.015857	0.000000
RS	51	2.311675	1.000000	423.303329	0.014552	0.000000
RS	52	2.466983	1.000000	384.783487	0.013228	0.000000
RS	53	2.632293	1.000000	346.233055	0.011903	0.000000
RS	54	2.808249	1.000000	308.193871	0.010595	0.000000
RS	55	2.995536	1.000000	271.194316	0.009323	0.000000
RS	56	3.194884	1.000000	235.730944	0.008104	0.000000
RS	57	3.407070	1.000000	202.250527	0.006953	0.000000
RS	58	3.632920	1.000000	171.133649	0.005883	0.000000
RS	59	3.873315	1.000000	142.680966	0.004905	0.000000
RS	60	4.129191	1.000000	117.103221	0.004026	0.000000
RS	61	4.401545	1.000000	94.515835	0.003249	0.000000
RS	62	4.691438	1.000000	74.938639	0.002576	0.000000
RS	63	5.000000	1.000000	210.748402	0.007245	0.000000
PA	4+25*2+4+6 0.152864553 0.030572911 5.000000000 1.000000000 1.000000000 1.000000000 1.000000000 1.000000000 1.000000000 1.000000000 1.000000000 1.000000000 1.000000000 1.000000000 1.000000000 1.000000000 1.000000000 1.000000000 1.000000000 1.000000000 1.000000000 1.000000000 1.000000000 1.000000000 1.000000000 1.000000000 1.000000000 1.000000000 1.000000000 1.000000000 1.000000000
//
IT	4199
RD	1
LK	-347325.607047
QD	-744.437323 -> -438.787957
RI	0.0618847004
TR	0.151887	0.030647
MT	5.119169
MM	C_pi: 0.981125, n_recomb: 28614.813283
RS	0	0.000000	0.291924	618.802659	0.021625	0.001148
RS	1	0.006479	0.291924	644.036544	0.022507	0.010734
RS	2	0.013378	0.291924	669.309798	0.023390	0.025132
RS	3	0.020723	0.291924	694.481405	0.024270	0.033023
RS	4	0.028545	0.370486	568.555575	0.019869	0.030186
RS	5	0.036873	0.370486	591.583337	0.020674	0.023809
RS	6	0.045741	0.519913	439.577814	0.015362	0.019198
RS	7	0.055183	0.519913	459.432742	0.016056	0.016725
RS	8	0.065237	0.668432	373.894160	0.013066	0.015221
RS	9	0.075943	0.668432	391.656487	0.013687	0.014012
RS	10	0.087342	0.825883	332.269010	0.011612	0.012885
RS	11	0.099480	0.825883	348.536049	0.012180	0.011818
RS	12	0.112404	0.982244	307.508989	0.010746	0.010854
RS	13	0.126165	0.982244	322.800730	0.011281	0.010038
RS	14	0.140818	1.117512	297.847435	0.010409	0.009391
RS	15	0.156420	1.117512	312.683432	0.010927	0.008913
RS	16	0.173034	1.218048	301.084304	0.010522	0.008592
RS	17	0.190723	1.218048	315.908842	0.011040	0.008414
RS	18	0.209559	1.280758	315.060015	0.011010	0.008366
RS	19	0.229615	1.280758	330.197332	0.011539	0.008436
RS	20	0.250970	1.309566	338.167665	0.011818	0.008617
RS	21	0.273709	1.309566	353.807148	0.012364	0.008908
RS	22	0.297921	1.311038	369.337915	0.012907	0.009312
RS	23	0.323702	1.311038	385.520718	0.013473	0.009838
RS	24	0.351153	1.292236	407.675805	0.014247	0.010494
RS	25	0.380383	1.292236	424.265331	0.014827	0.011288
RS	26	0.411507	1.260369	451.876752	0.015792	0.012222
RS	27	0.444647	1.260369	468.513457	0.016373	0.013290
RS	28	0.479934	1.222245	499.819990	0.017467	0.014481
RS	29	0.517507	1.222245	515.884204	0.018029	0.015773
RS	30	0.557515	1.183594	548.434195	0.019166	0.017138
RS	31	0.600114	1.183594	563.045742	0.019677	0.018535
RS	32	0.645474	1.148661	593.853815	0.020753	0.019920
RS	33	0.693772	1.148661	605.930664	0.021175	0.021243
RS	34	0.745200	1.119921	631.985818	0.022086	0.022456
RS	35	0.799960	1.119921	640.361125	0.022379	0.023518
RS	36	0.858267	1.098093	659.261541	0.023039	0.024398
RS	37	0.920352	1.098093	662.825719	0.023164	0.025075
RS	38	0.986459	1.082573	673.148518	0.023524	0.025539
RS	39	1.056850	1.082573	670.975960	0.023449	0.025791
RS	40	1.131801	1.072107	672.218320	0.023492	0.025837
RS	41	1.211608	1.072107	663.665519	0.023193	0.025687
RS	42	1.296586	1.065353	655.981593	0.022925	0.025355
RS	43	1.387069	1.065353	640.766978	0.022393	0.024854
RS	44	1.483414	1.061220	624.726888	0.021832	0.024197
RS	45	1.586002	1.061220	603.004608	0.021073	0.023398
RS	46	1.695236	1.058882	579.556318	0.020254	0.022472
RS	47	1.811548	1.058882	551.969556	0.019290	0.021434
RS	48	1.935395	1.057661	522.476516	0.018259	0.020302
RS	49	2.067266	1.057661	490.164911	0.017130	0.019092
RS	50	2.207680	1.057022	456.351981	0.015948	0.017821
RS	51	2.357192	1.057022	420.903309	0.014709	0.016504
RS	52	2.516391	1.056662	384.733871	0.013445	0.015158
RS	53	2.685904	1.056662	348.076711	0.012164	0.013796
RS	54	2.866400	1.056515	311.646186	0.010891	0.012436
RS	55	3.058590	1.056515	275.868948	0.009641	0.011095
RS	56	3.263231	1.056515	241.294621	0.008433	0.009791
RS	57	3.481131	1.056515	208.381825	0.007282	0.008541
RS	58	3.713149	1.064413	176.363692	0.006163	0.007359
RS	59	3.960199	1.064413	148.365971	0.005185	0.006258
RS	60	4.223254	1.064413	122.922477	0.004296	0.005248
RS	61	4.503353	1.064413	100.200783	0.003502	0.004335
RS	62	4.801600	1.064413	80.278071	0.002805	0.003522
RS	63	5.119169	1.064413	234.974889	0.008212	0.010774
PA	4+25*2+4+6 0.151886659 0.030646502 5.119168758 0.291924000 0.370485783 0.519912720 0.668431759 0.825882912 0.982243776 1.117512226 1.218048096 1.280758381 1.309566498 1.311038017 1.292236328 1.260369301 1.222245216 1.183593750 1.148660660 1.119920731 1.098093033 1.082572937 1.072107315 1.065353394 1.061220169 1.058881760 1.057661057 1.057022095 1.056661725 1.056514859 1.064412534
//
IT	5056
RD	2
LK	-346846.419966
QD	-455.116868 -> -354.053036
RI	0.0874803106
TR	0.151718	0.031322
MT	5.132118
MM	C_pi: 0.944071, n_recomb: 28148.144791
RS	0	0.000000	0.193682	913.148320	0.032441	0.001514
RS	1	0.006483	0.193682	939.424457	0.033374	0.013022
RS	2	0.013386	0.193682	964.301204	0.034258	0.029496
RS	3	0.020737	0.193682	987.486172	0.035082	0.038983
RS	4	0.028565	0.247035	794.484478	0.028225	0.030537
RS	5	0.036900	0.247035	817.145099	0.029030	0.027781
RS	6	0.045775	0.392460	531.572739	0.018885	0.018557
RS	7	0.055226	0.392460	552.222190	0.019618	0.018221
RS	8	0.065289	0.560560	402.637108	0.014304	0.014162
RS	9	0.076005	0.560560	420.435323	0.014937	0.014139
RS	10	0.087416	0.768351	320.822778	0.011398	0.011336
RS	11	0.099566	0.768351	336.156287	0.011942	0.011147
RS	12	0.112504	1.004550	269.689557	0.009581	0.009183
RS	13	0.126281	1.004550	283.199551	0.010061	0.009012
RS	14	0.140951	1.231610	242.687994	0.008622	0.007818
RS	15	0.156572	1.231610	255.124278	0.009064	0.007783
RS	16	0.173206	1.412454	233.879073	0.008309	0.007179
RS	17	0.190918	1.412454	245.908621	0.008736	0.007292
RS	18	0.209778	1.528150	238.913863	0.008488	0.007112
RS	19	0.229861	1.528150	251.055820	0.008919	0.007358
RS	20	0.251246	1.578146	255.298024	0.009070	0.007503
RS	21	0.274018	1.578146	267.927959	0.009518	0.007879
RS	22	0.298266	1.572107	281.988261	0.010018	0.008322
RS	23	0.324086	1.572107	295.344361	0.010492	0.008861
RS	24	0.351580	1.524200	318.620609	0.011319	0.009637
RS	25	0.380856	1.524200	332.772558	0.011822	0.010394
RS	26	0.412030	1.451063	364.413353	0.012946	0.011544
RS	27	0.445225	1.451063	379.184314	0.013471	0.012539
RS	28	0.480573	1.368640	417.364995	0.014827	0.014050
RS	29	0.518212	1.368640	432.244868	0.015356	0.015242
RS	30	0.558291	1.289465	473.835119	0.016834	0.017012
RS	31	0.600968	1.289465	487.941172	0.017335	0.018287
RS	32	0.646413	1.221652	528.661482	0.018781	0.020111
RS	33	0.694803	1.221652	540.801270	0.019213	0.021285
RS	34	0.746331	1.168898	576.105689	0.020467	0.022894
RS	35	0.801199	1.168898	584.954023	0.020781	0.023782
RS	36	0.859625	1.131203	611.302843	0.021717	0.024957
RS	37	0.921838	1.131203	615.623801	0.021871	0.025445
RS	38	0.988085	1.106237	631.239223	0.022426	0.026088
RS	39	1.058626	1.106237	630.057228	0.022384	0.026156
RS	40	1.133741	1.090850	634.758781	0.022551	0.026282
RS	41	1.213725	1.090850	627.447064	0.022291	0.025970
RS	42	1.298895	1.082108	622.016045	0.022098	0.025655
RS	43	1.389586	1.082108	608.336423	0.021612	0.025025
RS	44	1.486157	1.077780	593.950290	0.021101	0.024354
RS	45	1.588989	1.077780	574.086108	0.020395	0.023462
RS	46	1.698487	1.076269	552.147122	0.019616	0.022512
RS	47	1.815085	1.076269	526.725947	0.018713	0.021416
RS	48	1.939241	1.076313	498.887686	0.017724	0.020265
RS	49	2.071447	1.076313	468.968245	0.016661	0.019026
RS	50	2.212223	1.076950	437.053864	0.015527	0.017748
RS	51	2.362127	1.076950	404.078728	0.014355	0.016422
RS	52	2.521748	1.077685	369.953023	0.013143	0.015079
RS	53	2.691718	1.077685	335.671497	0.011925	0.013722
RS	54	2.872708	1.078804	301.137476	0.010698	0.012373
RS	55	3.065431	1.078804	267.492763	0.009503	0.011044
RS	56	3.270648	1.078804	234.831248	0.008343	0.009753
RS	57	3.489170	1.078804	203.594321	0.007233	0.008517
RS	58	3.721858	1.096289	171.700969	0.006100	0.007300
RS	59	3.969632	1.096289	145.369618	0.005164	0.006229
RS	60	4.233470	1.096289	121.260747	0.004308	0.005242
RS	61	4.514412	1.096289	99.562165	0.003537	0.004347
RS	62	4.813568	1.096289	80.380498	0.002856	0.003548
RS	63	5.132118	1.096289	242.758098	0.008624	0.011089
PA	4+25*2+4+6 0.151717854 0.031322245 5.132118316 0.193681990 0.247035335 0.392459665 0.560559728 0.768350769 1.004550323 1.231609775 1.412454404 1.528150048 1.578145863 1.572106657 1.524200353 1.451063268 1.368639561 1.289465084 1.221651672 1.168898225 1.131202563 1.106236695 1.090850452 1.082107744 1.077780481 1.076269236 1.076312518 1.076949827 1.077685099 1.078804347 1.096288605
//
IT	4797
RD	3
LK	-346679.558374
QD	-376.201139 -> -327.637631
RI	0.1006856230
TR	0.151047	0.032047
MT	5.136972
MM	C_pi: 0.931539, n_recomb: 28412.828187
RS	0	0.000000	0.172065	1035.472079	0.036444	0.001657
RS	1	0.006485	0.172065	1060.662850	0.037330	0.013711
RS	2	0.013390	0.172065	1083.737294	0.038143	0.030360
RS	3	0.020743	0.172065	1104.352135	0.038868	0.040098
RS	4	0.028572	0.204315	948.621153	0.033387	0.032076
RS	5	0.036910	0.204315	968.605307	0.034090	0.030527
RS	6	0.045788	0.341403	595.747616	0.020968	0.018903
RS	7	0.055242	0.341403	616.599192	0.021701	0.019336
RS	8	0.065309	0.511960	427.007502	0.015029	0.014012
RS	9	0.076028	0.511960	445.053410	0.015664	0.014457
RS	10	0.087443	0.744143	319.865763	0.011258	0.010784
RS	11	0.099598	0.744143	334.979846	0.011790	0.010934
RS	12	0.112542	1.033025	253.085820	0.008907	0.008437
RS	13	0.126324	1.033025	265.871530	0.009357	0.008511
RS	14	0.141000	1.331321	216.898694	0.007634	0.007028
RS	15	0.156628	1.331321	228.240590	0.008033	0.007159
RS	16	0.173270	1.580353	202.384865	0.007123	0.006405
RS	17	0.190990	1.580353	213.090738	0.007500	0.006623
RS	18	0.209860	1.742557	203.449642	0.007160	0.006372
RS	19	0.229954	1.742557	214.149889	0.007537	0.006673
RS	20	0.251350	1.809692	216.940329	0.007635	0.006798
RS	21	0.274134	1.809692	228.110683	0.008028	0.007184
RS	22	0.298395	1.792594	241.929449	0.008515	0.007655
RS	23	0.324229	1.792594	253.921191	0.008937	0.008165
RS	24	0.351739	1.712413	278.618416	0.009806	0.009029
RS	25	0.381033	1.712413	291.632850	0.010264	0.009726
RS	26	0.412226	1.596461	326.831980	0.011503	0.011040
RS	27	0.445442	1.596461	340.816448	0.011995	0.011951
RS	28	0.480812	1.470893	384.829595	0.013544	0.013712
RS	29	0.518476	1.470893	399.341315	0.014055	0.014805
RS	30	0.558582	1.354950	448.553166	0.015787	0.016897
RS	31	0.601288	1.354950	462.673635	0.016284	0.018064
RS	32	0.646764	1.259616	511.611550	0.018006	0.020233
RS	33	0.695189	1.259616	524.007320	0.018443	0.021292
RS	34	0.746755	1.188615	566.597550	0.019942	0.023206
RS	35	0.801664	1.188615	575.762076	0.020264	0.023975
RS	36	0.860133	1.140348	607.323733	0.021375	0.025360
RS	37	0.922395	1.140348	611.891435	0.021536	0.025732
RS	38	0.988693	1.110376	630.344668	0.022185	0.026481
RS	39	1.059291	1.110376	629.311206	0.022149	0.026444
RS	40	1.134467	1.093611	634.902906	0.022346	0.026594
RS	41	1.214518	1.093611	627.697647	0.022092	0.026198
RS	42	1.299760	1.085642	621.940176	0.021889	0.025858
RS	43	1.390529	1.085642	608.417400	0.021413	0.025168
RS	44	1.487185	1.083258	593.166287	0.020877	0.024454
RS	45	1.590108	1.083258	573.593522	0.020188	0.023526
RS	46	1.699706	1.084217	550.748954	0.019384	0.022534
RS	47	1.816410	1.084217	525.798828	0.018506	0.021425
RS	48	1.940683	1.086788	497.328497	0.017504	0.020244
RS	49	2.073014	1.086788	468.046986	0.016473	0.019008
RS	50	2.213926	1.089684	435.892893	0.015341	0.017717
RS	51	2.363976	1.089684	403.653131	0.014207	0.016404
RS	52	2.523756	1.092281	369.613883	0.013009	0.015061
RS	53	2.693897	1.092281	336.063819	0.011828	0.013721
RS	54	2.875071	1.095488	301.635296	0.010616	0.012375
RS	55	3.067994	1.095488	268.658681	0.009456	0.011065
RS	56	3.273427	1.095488	236.532155	0.008325	0.009791
RS	57	3.492182	1.095488	205.695159	0.007240	0.008567
RS	58	3.725122	1.123778	172.573838	0.006074	0.007303
RS	59	3.973168	1.123778	146.920952	0.005171	0.006259
RS	60	4.237298	1.123778	123.279726	0.004339	0.005292
RS	61	4.518557	1.123778	101.856869	0.003585	0.004411
RS	62	4.818054	1.123778	82.783704	0.002914	0.003619
RS	63	5.136972	1.123778	257.102370	0.009049	0.011592
PA	4+25*2+4+6 0.151046513 0.032046570 5.136972307 0.172064878 0.204315160 0.341402623 0.511960023 0.744143429 1.033025369 1.331321239 1.580353223 1.742557205 1.809692070 1.792593815 1.712412735 1.596460582 1.470893086 1.354950037 1.259615664 1.188614776 1.140348080 1.110376474 1.093611321 1.085642270 1.083257902 1.084217117 1.086788483 1.089683822 1.092281355 1.095488336 1.123778193
//
IT	3962
RD	4
LK	-346592.270469
QD	-344.483974 -> -311.012625
RI	0.1017493207
TR	0.149749	0.032679
MT	5.157744
MM	C_pi: 0.935876, n_recomb: 29098.231000
RS	0	0.000000	0.170838	1068.618967	0.036725	0.001692
RS	1	0.006491	0.170838	1094.336070	0.037608	0.013726
RS	2	0.013404	0.170838	1117.830970	0.038416	0.029919
RS	3	0.020765	0.170838	1138.747981	0.039135	0.039278
RS	4	0.028605	0.184670	1072.030433	0.036842	0.033889
RS	5	0.036953	0.184670	1089.726536	0.037450	0.032632
RS	6	0.045843	0.315365	653.553692	0.022460	0.019508
RS	7	0.055310	0.315365	674.848775	0.023192	0.020257
RS	8	0.065392	0.483975	455.844000	0.015666	0.014187
RS	9	0.076128	0.483975	474.529810	0.016308	0.014857
RS	10	0.087561	0.729790	328.495435	0.011289	0.010611
RS	11	0.099736	0.729790	343.916292	0.011819	0.010926
RS	12	0.112702	1.057073	249.033415	0.008558	0.008061
RS	13	0.126509	1.057073	261.707701	0.008994	0.008251
RS	14	0.141213	1.414036	205.805345	0.007073	0.006570
RS	15	0.156870	1.414036	216.730741	0.007448	0.006776
RS	16	0.173545	1.723414	187.339333	0.006438	0.005922
RS	17	0.191301	1.723414	197.448263	0.006786	0.006182
RS	18	0.210211	1.928681	185.945234	0.006390	0.005882
RS	19	0.230348	1.928681	195.958919	0.006734	0.006197
RS	20	0.251792	2.012195	197.855136	0.006800	0.006304
RS	21	0.274628	2.012195	208.324223	0.007159	0.006678
RS	22	0.298946	1.984350	222.241657	0.007638	0.007162
RS	23	0.324843	1.984350	233.602296	0.008028	0.007636
RS	24	0.352421	1.872633	259.857600	0.008930	0.008558
RS	25	0.381789	1.872633	272.415660	0.009362	0.009197
RS	26	0.413064	1.715603	311.149882	0.010693	0.010631
RS	27	0.446368	1.715603	324.954459	0.011167	0.011469
RS	28	0.481835	1.550104	374.691175	0.012877	0.013420
RS	29	0.519604	1.550104	389.348311	0.013380	0.014433
RS	30	0.559824	1.401726	446.043633	0.015329	0.016777
RS	31	0.602656	1.401726	460.578248	0.015828	0.017861
RS	32	0.648267	1.283496	517.535279	0.017786	0.020307
RS	33	0.696840	1.283496	530.445247	0.018229	0.021286
RS	34	0.748566	1.198418	579.951928	0.019931	0.023439
RS	35	0.803649	1.198418	589.522023	0.020260	0.024133
RS	36	0.862308	1.142930	625.662745	0.021502	0.025673
RS	37	0.924774	1.142930	630.384765	0.021664	0.025979
RS	38	0.991296	1.110462	650.783170	0.022365	0.026787
RS	39	1.062136	1.110462	649.630060	0.022325	0.026697
RS	40	1.137574	1.094144	655.044150	0.022511	0.026835
RS	41	1.217909	1.094144	647.518994	0.022253	0.026400
RS	42	1.303459	1.088274	640.288606	0.022004	0.026012
RS	43	1.394562	1.088274	626.358157	0.021526	0.025299
RS	44	1.491579	1.088803	609.081329	0.020932	0.024526
RS	45	1.594894	1.088803	589.116713	0.020246	0.023593
RS	46	1.704915	1.092953	564.221964	0.019390	0.022549
RS	47	1.822078	1.092953	538.961705	0.018522	0.021448
RS	48	1.946847	1.098600	508.740833	0.017484	0.020232
RS	49	2.079714	1.098600	479.244364	0.016470	0.019014
RS	50	2.221207	1.104181	445.765962	0.015319	0.017705
RS	51	2.371884	1.104181	413.370880	0.014206	0.016415
RS	52	2.532343	1.108988	378.380358	0.013004	0.015068
RS	53	2.703217	1.108988	344.674265	0.011845	0.013752
RS	54	2.885183	1.114696	309.346469	0.010631	0.012404
RS	55	3.078961	1.114696	276.206509	0.009492	0.011116
RS	56	3.285318	1.114696	243.812189	0.008379	0.009859
RS	57	3.505071	1.114696	212.611776	0.007307	0.008648
RS	58	3.739088	1.154727	177.331432	0.006094	0.007329
RS	59	3.988296	1.154727	151.758652	0.005215	0.006310
RS	60	4.253681	1.154727	128.043649	0.004400	0.005363
RS	61	4.536293	1.154727	106.414175	0.003657	0.004493
RS	62	4.837251	1.154727	87.026570	0.002991	0.003706
RS	63	5.157744	1.154727	277.485892	0.009536	0.012171
PA	4+25*2+4+6 0.149748720 0.032679310 5.157744061 0.170838195 0.184669592 0.315364786 0.483975147 0.729789634 1.057073363 1.414036193 1.723414183 1.928680733 2.012195484 1.984349841 1.872632977 1.715602567 1.550103740 1.401725699 1.283495573 1.198417729 1.142929854 1.110462247 1.094144267 1.088274128 1.088803385 1.092953040 1.098599779 1.104181490 1.108987830 1.114695864 1.154727478
//
IT	4708
RD	5
LK	-346528.877725
QD	-324.484498 -> -297.013505
RI	0.0974164120
TR	0.148010	0.033209
MT	5.194911
MM	C_pi: 0.948680, n_recomb: 29960.755793
RS	0	0.000000	0.177222	1062.812824	0.035473	0.001678
RS	1	0.006503	0.177222	1089.974780	0.036380	0.013450
RS	2	0.013429	0.177222	1115.089160	0.037218	0.028972
RS	3	0.020806	0.177222	1137.802519	0.037976	0.037768
RS	4	0.028662	0.173883	1179.451331	0.039367	0.035676
RS	5	0.037030	0.173883	1195.454306	0.039901	0.034338
RS	6	0.045941	0.299986	708.091263	0.023634	0.020147
RS	7	0.055432	0.299986	730.025799	0.024366	0.021023
RS	8	0.065540	0.465111	487.491814	0.016271	0.014475
RS	9	0.076305	0.465111	507.028603	0.016923	0.015271
RS	10	0.087771	0.718794	342.282818	0.011424	0.010600
RS	11	0.099982	0.718794	358.279115	0.011958	0.011011
RS	12	0.112987	1.075408	251.179246	0.008384	0.007856
RS	13	0.126839	1.075408	264.042817	0.008813	0.008112
RS	14	0.141590	1.482250	201.612139	0.006729	0.006274
RS	15	0.157302	1.482250	212.443492	0.007091	0.006521
RS	16	0.174035	1.846434	179.792015	0.006001	0.005589
RS	17	0.191856	1.846434	189.643413	0.006330	0.005867
RS	18	0.210836	2.092935	176.477712	0.005890	0.005526
RS	19	0.231050	2.092935	186.153781	0.006213	0.005842
RS	20	0.252579	2.193714	187.269419	0.006250	0.005930
RS	21	0.275508	2.193714	197.384463	0.006588	0.006288
RS	22	0.299929	2.157080	211.414771	0.007056	0.006773
RS	23	0.325937	2.157080	222.476661	0.007426	0.007214
RS	24	0.353637	2.015923	250.195341	0.008351	0.008170
RS	25	0.383138	2.015923	262.602387	0.008765	0.008762
RS	26	0.414557	1.820229	304.696259	0.010170	0.010279
RS	27	0.448020	1.820229	318.591660	0.010634	0.011059
RS	28	0.483659	1.617837	373.859453	0.012478	0.013155
RS	29	0.521616	1.617837	388.894827	0.012980	0.014104
RS	30	0.562041	1.440414	452.927774	0.015117	0.016651
RS	31	0.605095	1.440414	468.066993	0.015623	0.017675
RS	32	0.650950	1.302494	532.933019	0.017788	0.020346
RS	33	0.699786	1.302494	546.493664	0.018240	0.021273
RS	34	0.751798	1.205951	602.753730	0.020118	0.023619
RS	35	0.807192	1.205951	612.797503	0.020453	0.024270
RS	36	0.866189	1.145145	653.213116	0.021802	0.025927
RS	37	0.929023	1.145145	658.083638	0.021965	0.026198
RS	38	0.995942	1.111468	679.979080	0.022696	0.027040
RS	39	1.067214	1.111468	678.633356	0.022651	0.026923
RS	40	1.143121	1.096443	683.339681	0.022808	0.027033
RS	41	1.223964	1.096443	675.366370	0.022542	0.026583
RS	42	1.310065	1.093229	666.121694	0.022233	0.026135
RS	43	1.401765	1.093229	651.608928	0.021749	0.025419
RS	44	1.499428	1.097046	631.794640	0.021087	0.024581
RS	45	1.603443	1.097046	611.221085	0.020401	0.023656
RS	46	1.714222	1.104644	583.803434	0.019486	0.022559
RS	47	1.832205	1.104644	557.975226	0.018624	0.021476
RS	48	1.957861	1.113551	525.562405	0.017542	0.020224
RS	49	2.091689	1.113551	495.556076	0.016540	0.019030
RS	50	2.234220	1.121962	460.331082	0.015364	0.017703
RS	51	2.386020	1.121962	427.457618	0.014267	0.016439
RS	52	2.547692	1.129097	391.107236	0.013054	0.015088
RS	53	2.719878	1.129097	356.908526	0.011913	0.013797
RS	54	2.903261	1.137481	320.265737	0.010690	0.012444
RS	55	3.098571	1.137481	286.636050	0.009567	0.011179
RS	56	3.306581	1.137481	253.652062	0.008466	0.009939
RS	57	3.528120	1.137481	221.775611	0.007402	0.008740
RS	58	3.764065	1.189962	183.852118	0.006136	0.007361
RS	59	4.015355	1.189962	158.123290	0.005278	0.006368
RS	60	4.282986	1.189962	134.117425	0.004476	0.005438
RS	61	4.568023	1.189962	112.084120	0.003741	0.004580
RS	62	4.871596	1.189962	92.204966	0.003078	0.003799
RS	63	5.194911	1.189962	301.494351	0.010063	0.012778
PA	4+25*2+4+6 0.148010044 0.033208889 5.194910574 0.177221964 0.173882834 0.299986416 0.465111177 0.718794168 1.075407745 1.482250235 1.846434191 2.092935034 2.193713521 2.157079848 2.015923217 1.820228639 1.617836959 1.440413732 1.302493848 1.205950584 1.145144699 1.111468448 1.096443004 1.093228867 1.097045917 1.104643715 1.113550549 1.121961894 1.129097287 1.137480892 1.189962283
//
IT	4687
RD	6
LK	-346475.714386
QD	-308.592633 -> -284.505186
RI	0.0913653777
TR	0.146024	0.033656
MT	5.243869
MM	C_pi: 0.965578, n_recomb: 30889.460603
RS	0	0.000000	0.187039	1041.172829	0.033706	0.001642
RS	1	0.006519	0.187039	1069.970002	0.034639	0.013050
RS	2	0.013463	0.187039	1096.996163	0.035514	0.027848
RS	3	0.020859	0.187039	1121.907857	0.036320	0.036071
RS	4	0.028738	0.167247	1276.404667	0.041322	0.037336
RS	5	0.037130	0.167247	1291.164729	0.041800	0.035769
RS	6	0.046069	0.290201	759.226089	0.024579	0.020738
RS	7	0.055591	0.290201	781.911242	0.025313	0.021654
RS	8	0.065733	0.451318	520.088625	0.016837	0.014794
RS	9	0.076537	0.451318	540.569143	0.017500	0.015668
RS	10	0.088045	0.709410	358.635996	0.011610	0.010665
RS	11	0.100304	0.709410	375.339430	0.012151	0.011142
RS	12	0.113361	1.089093	256.453143	0.008302	0.007742
RS	13	0.127270	1.089093	269.657411	0.008730	0.008042
RS	14	0.142085	1.539187	200.882561	0.006503	0.006071
RS	15	0.157866	1.539187	211.782293	0.006856	0.006342
RS	16	0.174676	1.953867	175.985413	0.005697	0.005342
RS	17	0.192581	1.953867	185.749715	0.006013	0.005631
RS	18	0.211654	2.240522	170.983681	0.005535	0.005253
RS	19	0.231970	2.240522	180.495961	0.005843	0.005566
RS	20	0.253611	2.360022	180.830297	0.005854	0.005631
RS	21	0.276662	2.360022	190.761472	0.006176	0.005974
RS	22	0.301216	2.317097	204.815626	0.006631	0.006452
RS	23	0.327370	2.317097	215.736694	0.006984	0.006866
RS	24	0.355230	2.148878	244.727633	0.007923	0.007840
RS	25	0.384905	2.148878	257.121993	0.008324	0.008392
RS	26	0.416515	1.916745	302.303123	0.009787	0.009968
RS	27	0.450186	1.916745	316.405536	0.010243	0.010700
RS	28	0.486052	1.679830	376.911148	0.012202	0.012909
RS	29	0.524255	1.679830	392.422006	0.012704	0.013809
RS	30	0.564949	1.475761	463.552955	0.015007	0.016521
RS	31	0.608296	1.475761	479.379386	0.015519	0.017501
RS	32	0.654468	1.320262	551.989100	0.017870	0.020361
RS	33	0.703651	1.320262	566.266915	0.018332	0.021253
RS	34	0.756039	1.213845	629.136493	0.020367	0.023762
RS	35	0.811843	1.213845	639.698249	0.020709	0.024387
RS	36	0.871284	1.148773	684.198160	0.022150	0.026140
RS	37	0.934600	1.148773	689.237364	0.022313	0.026392
RS	38	1.002043	1.114519	712.375707	0.023062	0.027253
RS	39	1.073883	1.114519	710.839085	0.023012	0.027125
RS	40	1.150407	1.101136	714.562714	0.023133	0.027199
RS	41	1.231918	1.101136	706.131559	0.022860	0.026746
RS	42	1.318743	1.100763	694.621358	0.022487	0.026237
RS	43	1.411228	1.100763	679.507658	0.021998	0.025527
RS	44	1.509742	1.107958	656.950414	0.021268	0.024625
RS	45	1.614678	1.107958	635.737259	0.020581	0.023715
RS	46	1.726455	1.119041	605.633353	0.019606	0.022565
RS	47	1.845518	1.119041	579.188843	0.018750	0.021505
RS	48	1.972342	1.131219	544.446068	0.017626	0.020218
RS	49	2.107434	1.131219	513.859682	0.016635	0.019050
RS	50	2.251333	1.142462	476.757250	0.015434	0.017706
RS	51	2.404612	1.142462	443.313655	0.014352	0.016470
RS	52	2.567882	1.151929	405.470070	0.013126	0.015113
RS	53	2.741796	1.151929	370.670280	0.012000	0.013847
RS	54	2.927047	1.163029	332.558967	0.010766	0.012489
RS	55	3.124375	1.163029	298.325328	0.009658	0.011246
RS	56	3.334565	1.163029	264.635376	0.008567	0.010023
RS	57	3.558458	1.163029	231.966311	0.007510	0.008836
RS	58	3.796946	1.228478	191.137409	0.006188	0.007393
RS	59	4.050980	1.228478	165.170617	0.005347	0.006426
RS	60	4.321574	1.228478	140.798203	0.004558	0.005513
RS	61	4.609808	1.228478	118.291214	0.003830	0.004666
RS	62	4.916831	1.228478	97.856029	0.003168	0.003890
RS	63	5.243869	1.228478	327.785100	0.010612	0.013392
PA	4+25*2+4+6 0.146024086 0.033655537 5.243868500 0.187039366 0.167246911 0.290201016 0.451317871 0.709410077 1.089093201 1.539186571 1.953866509 2.240521668 2.360021983 2.317097446 2.148877992 1.916744974 1.679830261 1.475761410 1.320261632 1.213844761 1.148772639 1.114519068 1.101135879 1.100762581 1.107958039 1.119041494 1.131218918 1.142462295 1.151929296 1.163028695 1.228477853
//
IT	4759
RD	7
LK	-346428.679877
QD	-294.876223 -> -273.171845
RI	0.0851235003
TR	0.143929	0.034042
MT	5.300104
MM	C_pi: 0.984427, n_recomb: 31838.179786
RS	0	0.000000	0.198590	1013.947498	0.031847	0.001596
RS	1	0.006537	0.198590	1044.250409	0.032799	0.012607
RS	2	0.013500	0.198590	1073.081100	0.033704	0.026695
RS	3	0.020919	0.198590	1100.110554	0.034553	0.034390
RS	4	0.028823	0.162850	1365.570902	0.042891	0.038845
RS	5	0.037244	0.162850	1379.409889	0.043326	0.037000
RS	6	0.046215	0.283830	806.642088	0.025336	0.021253
RS	7	0.055772	0.283830	830.143492	0.026074	0.022167
RS	8	0.065954	0.440840	552.537713	0.017355	0.015110
RS	9	0.076802	0.440840	573.995833	0.018029	0.016038
RS	10	0.088358	0.701116	376.247660	0.011817	0.010769
RS	11	0.100670	0.701116	393.723263	0.012366	0.011296
RS	12	0.113787	1.099263	263.421715	0.008274	0.007682
RS	13	0.127761	1.099263	277.048311	0.008702	0.008014
RS	14	0.142649	1.587349	202.061769	0.006347	0.005924
RS	15	0.158510	1.587349	213.119061	0.006694	0.006213
RS	16	0.175407	2.048923	174.251375	0.005473	0.005153
RS	17	0.193409	2.048923	184.022681	0.005780	0.005447
RS	18	0.212588	2.374939	167.682514	0.005267	0.005035
RS	19	0.233020	2.374939	177.126388	0.005563	0.005344
RS	20	0.254788	2.514760	176.648602	0.005548	0.005385
RS	21	0.277979	2.514760	186.487251	0.005857	0.005716
RS	22	0.302685	2.468118	200.455088	0.006296	0.006180
RS	23	0.329007	2.468118	211.316125	0.006637	0.006571
RS	24	0.357049	2.275130	241.371386	0.007581	0.007552
RS	25	0.386924	2.275130	253.817770	0.007972	0.008071
RS	26	0.418752	2.008464	301.787663	0.009479	0.009688
RS	27	0.452660	2.008464	316.144596	0.009930	0.010381
RS	28	0.488785	1.738806	381.558898	0.011984	0.012679
RS	29	0.527271	1.738806	397.581071	0.012488	0.013539
RS	30	0.568272	1.509780	475.525268	0.014936	0.016388
RS	31	0.611954	1.509780	492.071406	0.015455	0.017334
RS	32	0.658491	1.338097	572.232162	0.017973	0.020356
RS	33	0.708070	1.338097	587.260264	0.018445	0.021224
RS	34	0.760889	1.222792	656.610072	0.020623	0.023875
RS	35	0.817161	1.222792	667.721693	0.020972	0.024485
RS	36	0.877111	1.154043	716.181633	0.022494	0.026320
RS	37	0.940980	1.154043	721.419214	0.022659	0.026563
RS	38	1.009024	1.119505	745.660590	0.023420	0.027436
RS	39	1.081515	1.119505	743.963871	0.023367	0.027306
RS	40	1.158745	1.107873	746.570292	0.023449	0.027341
RS	41	1.241023	1.107873	737.716523	0.023171	0.026892
RS	42	1.328679	1.110349	723.840440	0.022735	0.026322
RS	43	1.422065	1.110349	708.164135	0.022243	0.025623
RS	44	1.521555	1.120880	682.806995	0.021446	0.024660
RS	45	1.627548	1.120880	660.989642	0.020761	0.023769
RS	46	1.740469	1.135382	628.176397	0.019730	0.022570
RS	47	1.860772	1.135382	601.140327	0.018881	0.021533
RS	48	1.988937	1.150756	564.058936	0.017716	0.020214
RS	49	2.125481	1.150756	532.900786	0.016738	0.019074
RS	50	2.270950	1.164762	493.909719	0.015513	0.017713
RS	51	2.425927	1.164762	459.885994	0.014444	0.016504
RS	52	2.591034	1.176503	420.525542	0.013208	0.015143
RS	53	2.766934	1.176503	385.098595	0.012095	0.013902
RS	54	2.954331	1.190283	345.471864	0.010851	0.012537
RS	55	3.153978	1.190283	310.597902	0.009756	0.011315
RS	56	3.366674	1.190283	276.162979	0.008674	0.010108
RS	57	3.593273	1.190283	242.660154	0.007622	0.008931
RS	58	3.834684	1.269057	198.766871	0.006243	0.007426
RS	59	4.091875	1.269057	172.536984	0.005419	0.006482
RS	60	4.365877	1.269057	147.775944	0.004641	0.005586
RS	61	4.657790	1.269057	124.775197	0.003919	0.004750
RS	62	4.968783	1.269057	103.764918	0.003259	0.003979
RS	63	5.300104	1.269057	355.673812	0.011171	0.014003
PA	4+25*2+4+6 0.143929459 0.034042010 5.300104101 0.198590284 0.162850060 0.283830479 0.440839964 0.701115959 1.099262527 1.587349270 2.048922632 2.374938952 2.514760459 2.468117717 2.275129513 2.008464216 1.738806293 1.509779924 1.338097407 1.222791949 1.154042806 1.119504545 1.107872956 1.110349072 1.120880374 1.135382211 1.150756248 1.164761984 1.176502556 1.190283298 1.269057080
//
IT	5221
RD	8
LK	-346386.114133
QD	-282.651064 -> -262.824424
RI	0.0792513351
TR	0.141815	0.034387
MT	5.360168
MM	C_pi: 1.004121, n_recomb: 32787.614784
RS	0	0.000000	0.211070	985.674908	0.030062	0.001547
RS	1	0.006555	0.211070	1017.258479	0.031026	0.012160
RS	2	0.013540	0.211070	1047.657729	0.031953	0.025578
RS	3	0.020983	0.211070	1076.560423	0.032834	0.032806
RS	4	0.028914	0.159789	1448.562507	0.044180	0.040209
RS	5	0.037364	0.159789	1461.716117	0.044581	0.038077
RS	6	0.046369	0.279763	850.241705	0.025932	0.021686
RS	7	0.055963	0.279763	874.603257	0.026675	0.022577
RS	8	0.066187	0.432739	584.270403	0.017820	0.015409
RS	9	0.077081	0.432739	606.712019	0.018504	0.016376
RS	10	0.088689	0.693684	394.463782	0.012031	0.010893
RS	11	0.101058	0.693684	412.743426	0.012588	0.011460
RS	12	0.114238	1.106756	271.382489	0.008277	0.007656
RS	13	0.128282	1.106756	285.478578	0.008707	0.008014
RS	14	0.143246	1.628443	204.399007	0.006234	0.005817
RS	15	0.159191	1.628443	215.667374	0.006578	0.006118
RS	16	0.176182	2.133770	173.782412	0.005300	0.005004
RS	17	0.194286	2.133770	183.617563	0.005600	0.005301
RS	18	0.213577	2.498418	165.718026	0.005054	0.004856
RS	19	0.234133	2.498418	175.150840	0.005342	0.005161
RS	20	0.256036	2.660075	173.827071	0.005302	0.005178
RS	21	0.279375	2.660075	183.626818	0.005600	0.005497
RS	22	0.304244	2.612209	197.403503	0.006021	0.005945
RS	23	0.330743	2.612209	208.249020	0.006351	0.006317
RS	24	0.358979	2.396640	239.169982	0.007295	0.007296
RS	25	0.389066	2.396640	251.698972	0.007677	0.007788
RS	26	0.421125	2.097064	302.170581	0.009216	0.009432
RS	27	0.455286	2.097064	316.797978	0.009662	0.010092
RS	28	0.491686	1.796026	386.793127	0.011797	0.012460
RS	29	0.530473	1.796026	403.333840	0.012301	0.013287
RS	30	0.571801	1.543264	487.796915	0.014877	0.016253
RS	31	0.615839	1.543264	505.071229	0.015404	0.017171
RS	32	0.662764	1.356359	592.585239	0.018073	0.020336
RS	33	0.712765	1.356359	608.380173	0.018555	0.021187
RS	34	0.766044	1.232800	684.097445	0.020865	0.023964
RS	35	0.822815	1.232800	695.783905	0.021221	0.024565
RS	36	0.883307	1.160710	748.127031	0.022817	0.026471
RS	37	0.947765	1.160710	753.595315	0.022984	0.026712
RS	38	1.016448	1.126007	778.871306	0.023755	0.027594
RS	39	1.089634	1.126007	777.055319	0.023700	0.027466
RS	40	1.167617	1.116117	778.494008	0.023744	0.027463
RS	41	1.250712	1.116117	769.267423	0.023462	0.027022
RS	42	1.339254	1.121367	753.006791	0.022966	0.026394
RS	43	1.433600	1.121367	736.823374	0.022473	0.025709
RS	44	1.534130	1.135128	708.683511	0.021614	0.024689
RS	45	1.641251	1.135128	686.316198	0.020932	0.023817
RS	46	1.755394	1.152931	650.833316	0.019850	0.022573
RS	47	1.877019	1.152931	623.251142	0.019009	0.021561
RS	48	2.006617	1.171385	583.876861	0.017808	0.020213
RS	49	2.144710	1.171385	552.178113	0.016841	0.019100
RS	50	2.291855	1.188044	511.335234	0.015595	0.017724
RS	51	2.448646	1.188044	476.746417	0.014540	0.016542
RS	52	2.615716	1.201968	435.887757	0.013294	0.015177
RS	53	2.793737	1.201968	399.834453	0.012195	0.013958
RS	54	2.983427	1.218347	358.689628	0.010940	0.012587
RS	55	3.185552	1.218347	323.165197	0.009856	0.011385
RS	56	3.400927	1.218347	287.973589	0.008783	0.010193
RS	57	3.630420	1.218347	253.623663	0.007735	0.009026
RS	58	3.874957	1.310666	206.558082	0.006300	0.007458
RS	59	4.135524	1.310666	180.059429	0.005492	0.006536
RS	60	4.413172	1.310666	154.906970	0.004725	0.005657
RS	61	4.709020	1.310666	131.411198	0.004008	0.004830
RS	62	5.024261	1.310666	109.824799	0.003350	0.004066
RS	63	5.360168	1.310666	384.771817	0.011735	0.014606
PA	4+25*2+4+6 0.141815069 0.034386772 5.360167594 0.211070215 0.159788631 0.279763079 0.432739355 0.693684401 1.106755526 1.628442514 2.133770409 2.498417766 2.660074779 2.612209097 2.396639962 2.097063917 1.796026037 1.543264085 1.356358848 1.232800099 1.160709850 1.126007023 1.116116687 1.121367045 1.135127671 1.152931176 1.171384953 1.188044427 1.201967755 1.218347429 1.310666140
//
IT	5086
RD	9
LK	-346347.135454
QD	-271.576372 -> -253.315794
RI	0.0739217967
TR	0.139735	0.034703
MT	5.421637
MM	C_pi: 1.024040, n_recomb: 33729.130854
RS	0	0.000000	0.224045	958.360524	0.028413	0.001498
RS	1	0.006574	0.224045	990.995453	0.029381	0.011727
RS	2	0.013580	0.224045	1022.710545	0.030321	0.024526
RS	3	0.021047	0.224045	1053.211287	0.031226	0.031343
RS	4	0.029005	0.157576	1526.522997	0.045258	0.041441
RS	5	0.037486	0.157576	1539.166190	0.045633	0.039033
RS	6	0.046525	0.277346	890.103592	0.026390	0.022039
RS	7	0.056158	0.277346	915.357162	0.027138	0.022899
RS	8	0.066424	0.426426	615.005680	0.018234	0.015685
RS	9	0.077365	0.426426	638.423026	0.018928	0.016682
RS	10	0.089025	0.686960	412.943018	0.012243	0.011027
RS	11	0.101452	0.686960	432.040958	0.012809	0.011628
RS	12	0.114695	1.112116	279.972056	0.008301	0.007654
RS	13	0.128810	1.112116	294.566626	0.008733	0.008033
RS	14	0.143852	1.663654	207.495325	0.006152	0.005737
RS	15	0.159883	1.663654	219.009197	0.006493	0.006048
RS	16	0.176968	2.209845	174.151831	0.005163	0.004883
RS	17	0.195177	2.209845	184.087908	0.005458	0.005183
RS	18	0.214582	2.612348	164.638816	0.004881	0.004707
RS	19	0.235263	2.612348	174.097840	0.005162	0.005009
RS	20	0.257304	2.797247	171.893964	0.005096	0.005001
RS	21	0.280793	2.797247	181.688636	0.005387	0.005310
RS	22	0.305827	2.750555	195.179642	0.005787	0.005739
RS	23	0.332507	2.750555	206.035496	0.006109	0.006094
RS	24	0.360941	2.514459	237.644989	0.007046	0.007066
RS	25	0.391243	2.514459	250.270234	0.007420	0.007535
RS	26	0.423539	2.183392	302.979168	0.008983	0.009196
RS	27	0.457957	2.183392	317.877572	0.009424	0.009828
RS	28	0.494638	1.852078	392.137749	0.011626	0.012251
RS	29	0.533730	1.852078	409.189918	0.012132	0.013050
RS	30	0.575392	1.576490	499.885297	0.014821	0.016115
RS	31	0.619794	1.576490	517.883616	0.015354	0.017012
RS	32	0.667114	1.375060	612.552823	0.018161	0.020302
RS	33	0.717545	1.375060	629.121703	0.018652	0.021140
RS	34	0.771292	1.243678	711.106768	0.021083	0.024031
RS	35	0.828572	1.243678	723.388187	0.021447	0.024628
RS	36	0.889617	1.168443	779.568398	0.023113	0.026600
RS	37	0.954676	1.168443	785.299191	0.023283	0.026842
RS	38	1.024012	1.133603	811.588703	0.024062	0.027730
RS	39	1.097907	1.133603	809.696263	0.024006	0.027607
RS	40	1.176659	1.125387	809.966521	0.024014	0.027569
RS	41	1.260588	1.125387	800.419668	0.023731	0.027138
RS	42	1.350035	1.133294	781.803413	0.023179	0.026456
RS	43	1.445363	1.133294	765.170689	0.022686	0.025786
RS	44	1.546957	1.150149	734.302443	0.021771	0.024714
RS	45	1.655231	1.150149	711.441540	0.021093	0.023863
RS	46	1.770622	1.171111	673.359390	0.019964	0.022578
RS	47	1.893600	1.171111	645.278998	0.019131	0.021590
RS	48	2.024662	1.192505	603.680659	0.017898	0.020216
RS	49	2.164340	1.192505	571.476226	0.016943	0.019128
RS	50	2.313201	1.211690	528.836555	0.015679	0.017740
RS	51	2.471849	1.211690	493.703492	0.014637	0.016582
RS	52	2.640926	1.227684	451.383162	0.013383	0.015214
RS	53	2.821118	1.227684	414.711850	0.012295	0.014017
RS	54	3.013157	1.246554	372.064442	0.011031	0.012640
RS	55	3.217821	1.246554	335.887982	0.009958	0.011456
RS	56	3.435939	1.246554	299.937747	0.008893	0.010277
RS	57	3.668397	1.246554	264.738090	0.007849	0.009120
RS	58	3.916137	1.352518	214.422222	0.006357	0.007489
RS	59	4.180164	1.352518	187.655500	0.005564	0.006588
RS	60	4.461548	1.352518	162.115663	0.004806	0.005725
RS	61	4.761431	1.352518	138.130806	0.004095	0.004908
RS	62	5.081029	1.352518	115.974727	0.003438	0.004149
RS	63	5.421637	1.352518	414.820722	0.012299	0.015199
PA	4+25*2+4+6 0.139734835 0.034703330 5.421637001 0.224044909 0.157576134 0.277346378 0.426425986 0.686959673 1.112116331 1.663653769 2.209844952 2.612347843 2.797247061 2.750555216 2.514458792 2.183392291 1.852078199 1.576490058 1.375059980 1.243677728 1.168443066 1.133603395 1.125386650 1.133294274 1.150149025 1.171110653 1.192504660 1.211690293 1.227683530 1.246553584 1.352518248
//
IT	5129
RD	10
LK	-346311.179675
QD	-261.442292 -> -244.529668
RI	0.0691518476
TR	0.137719	0.035001
MT	5.482923
MM	C_pi: 1.043830, n_recomb: 34658.801687
RS	0	0.000000	0.237262	932.824505	0.026915	0.001450
RS	1	0.006593	0.237262	966.308856	0.027881	0.011318
RS	2	0.013620	0.237262	999.111140	0.028827	0.023551
RS	3	0.021111	0.237262	1030.954616	0.029746	0.030004
RS	4	0.029096	0.155923	1600.373925	0.046175	0.042556
RS	5	0.037607	0.155923	1612.634949	0.046529	0.039893
RS	6	0.046679	0.276166	926.395894	0.026729	0.022321
RS	7	0.056349	0.276166	952.565418	0.027484	0.023143
RS	8	0.066657	0.421501	644.610328	0.018599	0.015938
RS	9	0.077644	0.421501	668.988954	0.019302	0.016958
RS	10	0.089356	0.680828	431.496241	0.012450	0.011168
RS	11	0.101840	0.680828	451.416814	0.013025	0.011798
RS	12	0.115147	1.115752	288.982379	0.008338	0.007669
RS	13	0.129331	1.115752	304.093922	0.008774	0.008066
RS	14	0.144451	1.693858	211.122476	0.006091	0.005678
RS	15	0.160567	1.693858	222.905358	0.006431	0.005998
RS	16	0.177746	2.278209	175.112813	0.005052	0.004785
RS	17	0.196057	2.278209	185.175514	0.005343	0.005087
RS	18	0.215576	2.717753	164.181692	0.004737	0.004582
RS	19	0.236381	2.717753	173.692561	0.005011	0.004879
RS	20	0.258558	2.927117	170.579517	0.004922	0.004847
RS	21	0.282197	2.927117	180.391774	0.005205	0.005148
RS	22	0.307395	2.883858	193.515715	0.005583	0.005555
RS	23	0.334253	2.883858	204.397649	0.005897	0.005897
RS	24	0.362883	2.629199	236.538555	0.006825	0.006858
RS	25	0.393400	2.629199	249.264906	0.007192	0.007306
RS	26	0.425929	2.267928	303.970689	0.008770	0.008977
RS	27	0.460602	2.267928	319.132908	0.009208	0.009584
RS	28	0.497562	1.907242	397.364797	0.011465	0.012051
RS	29	0.536958	1.907242	414.914102	0.011971	0.012826
RS	30	0.578952	1.609547	511.563526	0.014760	0.015976
RS	31	0.623714	1.609547	530.274735	0.015300	0.016853
RS	32	0.671427	1.394113	631.908136	0.018232	0.020256
RS	33	0.722286	1.394113	649.252316	0.018733	0.021084
RS	34	0.776498	1.255213	737.414625	0.021276	0.024079
RS	35	0.834283	1.255213	750.307459	0.021648	0.024674
RS	36	0.895879	1.176947	810.301524	0.023379	0.026707
RS	37	0.961536	1.176947	816.324717	0.023553	0.026952
RS	38	1.031521	1.141953	843.634968	0.024341	0.027847
RS	39	1.106120	1.141953	841.707614	0.024286	0.027731
RS	40	1.185637	1.135314	840.839991	0.024261	0.027661
RS	41	1.270397	1.135314	831.023475	0.023977	0.027241
RS	42	1.360745	1.145747	810.105141	0.023374	0.026511
RS	43	1.457049	1.145747	793.078068	0.022882	0.025856
RS	44	1.559703	1.165546	759.556549	0.021915	0.024736
RS	45	1.669124	1.165546	736.254744	0.021243	0.023905
RS	46	1.785759	1.189512	695.656433	0.020072	0.022583
RS	47	1.910084	1.189512	667.122274	0.019248	0.021619
RS	48	2.042605	1.213696	623.377832	0.017986	0.020222
RS	49	2.183863	1.213696	590.700230	0.017043	0.019158
RS	50	2.334435	1.235268	546.326243	0.015763	0.017760
RS	51	2.494933	1.235268	510.668866	0.014734	0.016625
RS	52	2.666012	1.253208	466.929252	0.013472	0.015255
RS	53	2.848370	1.253208	429.649168	0.012397	0.014077
RS	54	3.042751	1.274442	385.523065	0.011123	0.012695
RS	55	3.249947	1.274442	348.694990	0.010061	0.011528
RS	56	3.470803	1.274442	311.987098	0.009002	0.010362
RS	57	3.706220	1.274442	275.938835	0.007962	0.009212
RS	58	3.957157	1.394056	222.313491	0.006414	0.007521
RS	59	4.224638	1.394056	195.280862	0.005634	0.006640
RS	60	4.509754	1.394056	169.359592	0.004886	0.005790
RS	61	4.813667	1.394056	144.893966	0.004181	0.004983
RS	62	5.137616	1.394056	122.177482	0.003525	0.004229
RS	63	5.482923	1.394056	445.635449	0.012858	0.015782
PA	4+25*2+4+6 0.137719113 0.035000894 5.482922653 0.237261959 0.155922719 0.276166452 0.421501398 0.680828257 1.115751527 1.693857566 2.278209248 2.717753483 2.927116883 2.883857633 2.629199486 2.267928321 1.907241754 1.609546967 1.394112720 1.255212789 1.176946954 1.141952573 1.135313697 1.145746908 1.165546029 1.189512078 1.213695814 1.235267719 1.253208071 1.274442307 1.394056397
//
IT	4112
RD	11
LK	-346277.841668
QD	-252.101961 -> -236.372105
RI	0.0648975690
TR	0.135783	0.035286
MT	5.543029
MM	C_pi: 1.063299, n_recomb: 35575.162941
RS	0	0.000000	0.250575	909.306584	0.025560	0.001405
RS	1	0.006611	0.250575	943.472736	0.026521	0.010937
RS	2	0.013659	0.250575	977.168672	0.027468	0.022651
RS	3	0.021173	0.250575	1010.134965	0.028394	0.028785
RS	4	0.029184	0.154654	1670.796251	0.046965	0.043571
RS	5	0.037724	0.154654	1682.771507	0.047302	0.040676
RS	6	0.046829	0.275943	959.353652	0.026967	0.022537
RS	7	0.056535	0.275943	986.457261	0.027729	0.023321
RS	8	0.066884	0.417684	673.039860	0.018919	0.016167
RS	9	0.077916	0.417684	698.362580	0.019631	0.017204
RS	10	0.089678	0.675192	450.029445	0.012650	0.011311
RS	11	0.102218	0.675192	470.771738	0.013233	0.011965
RS	12	0.115586	1.117956	298.296579	0.008385	0.007697
RS	13	0.129839	1.117956	313.937626	0.008825	0.008110
RS	14	0.145033	1.719730	215.145029	0.006048	0.005635
RS	15	0.161232	1.719730	227.214007	0.006387	0.005962
RS	16	0.178502	2.339709	176.514916	0.004962	0.004705
RS	17	0.196914	2.339709	186.723101	0.005249	0.005008
RS	18	0.216543	2.815394	164.187941	0.004615	0.004474
RS	19	0.237469	2.815394	173.769422	0.004885	0.004769
RS	20	0.259779	3.050279	169.721384	0.004771	0.004712
RS	21	0.283564	3.050279	179.567373	0.005048	0.005006
RS	22	0.308921	3.012544	192.256665	0.005404	0.005391
RS	23	0.335954	3.012544	203.174900	0.005711	0.005721
RS	24	0.364775	2.741205	235.710809	0.006626	0.006667
RS	25	0.395501	2.741205	248.538797	0.006986	0.007097
RS	26	0.428258	2.350928	305.025525	0.008574	0.008772
RS	27	0.463181	2.350928	320.440937	0.009007	0.009357
RS	28	0.500413	1.961661	402.371538	0.011310	0.011858
RS	29	0.540106	1.961661	420.400336	0.011817	0.012612
RS	30	0.582423	1.642442	522.740944	0.014694	0.015835
RS	31	0.627537	1.642442	542.150337	0.015240	0.016696
RS	32	0.675634	1.413414	650.563573	0.018287	0.020200
RS	33	0.726911	1.413414	668.680924	0.018796	0.021020
RS	34	0.781578	1.267223	762.937940	0.021446	0.024111
RS	35	0.839858	1.267223	776.455904	0.021826	0.024706
RS	36	0.901992	1.185996	840.252438	0.023619	0.026796
RS	37	0.968233	1.185996	846.595876	0.023797	0.027045
RS	38	1.038853	1.150804	874.953422	0.024595	0.027948
RS	39	1.114142	1.150804	873.030372	0.024540	0.027840
RS	40	1.194408	1.145636	871.074817	0.024485	0.027741
RS	41	1.279981	1.145636	861.035815	0.024203	0.027332
RS	42	1.371211	1.158455	837.885263	0.023553	0.026558
RS	43	1.468472	1.158455	820.513978	0.023064	0.025919
RS	44	1.572162	1.181047	784.422715	0.022050	0.024756
RS	45	1.682708	1.181047	760.727231	0.021384	0.023945
RS	46	1.800562	1.207860	717.700342	0.020174	0.022591
RS	47	1.926207	1.207860	688.751515	0.019360	0.021649
RS	48	2.060158	1.234680	642.940345	0.018073	0.020232
RS	49	2.202965	1.234680	609.817669	0.017142	0.019191
RS	50	2.355213	1.258494	563.772838	0.015847	0.017784
RS	51	2.517525	1.258494	527.607940	0.014831	0.016671
RS	52	2.690568	1.278254	482.492336	0.013563	0.015299
RS	53	2.875051	1.278254	444.610982	0.012498	0.014140
RS	54	3.071730	1.301714	399.033569	0.011217	0.012753
RS	55	3.281412	1.301714	361.553427	0.010163	0.011601
RS	56	3.504955	1.301714	324.088610	0.009110	0.010446
RS	57	3.743276	1.301714	287.193258	0.008073	0.009304
RS	58	3.997353	1.434900	230.211428	0.006471	0.007553
RS	59	4.268227	1.434900	202.914222	0.005704	0.006690
RS	60	4.557008	1.434900	176.616918	0.004965	0.005854
RS	61	4.864880	1.434900	151.678679	0.004264	0.005056
RS	62	5.193105	1.434900	128.411361	0.003610	0.004306
RS	63	5.543029	1.434900	477.083816	0.013411	0.016354
PA	4+25*2+4+6 0.135783452 0.035285537 5.543029117 0.250574592 0.154654089 0.275942717 0.417684242 0.675191784 1.117956266 1.719729628 2.339708835 2.815393721 3.050278578 3.012543718 2.741205045 2.350928265 1.961661049 1.642441666 1.413413500 1.267222934 1.185995937 1.150804379 1.145635804 1.158455200 1.181046612 1.207860262 1.234680176 1.258493722 1.278253684 1.301714125 1.434900469
//
IT	4122
RD	12
LK	-346246.809853
QD	-243.444532 -> -228.765765
RI	0.0611056899
TR	0.133935	0.035561
MT	5.601321
MM	C_pi: 1.082319, n_recomb: 36477.250003
RS	0	0.000000	0.263878	887.823537	0.024339	0.001364
RS	1	0.006628	0.263878	922.535665	0.025291	0.010583
RS	2	0.013696	0.263878	956.965623	0.026235	0.021824
RS	3	0.021232	0.263878	990.870530	0.027164	0.027673
RS	4	0.029268	0.153649	1738.383466	0.047657	0.044500
RS	5	0.037836	0.153649	1750.140411	0.047979	0.041395
RS	6	0.046972	0.276474	989.209386	0.027119	0.022695
RS	7	0.056714	0.276474	1017.259198	0.027887	0.023441
RS	8	0.067102	0.414754	700.294373	0.019198	0.016372
RS	9	0.078178	0.414754	726.542446	0.019918	0.017423
RS	10	0.089988	0.669972	468.478099	0.012843	0.011454
RS	11	0.102581	0.669972	490.037540	0.013434	0.012131
RS	12	0.116009	1.118947	307.837064	0.008439	0.007734
RS	13	0.130327	1.118947	324.016093	0.008883	0.008161
RS	14	0.145593	1.741787	219.473026	0.006017	0.005604
RS	15	0.161872	1.741787	231.840893	0.006356	0.005938
RS	16	0.179230	2.394985	178.258428	0.004887	0.004638
RS	17	0.197738	2.394985	188.626429	0.005171	0.004942
RS	18	0.217473	2.905845	164.550920	0.004511	0.004382
RS	19	0.238517	2.905845	174.217179	0.004776	0.004673
RS	20	0.260955	3.167109	169.213132	0.004639	0.004593
RS	21	0.284880	3.167109	179.104793	0.004910	0.004881
RS	22	0.310391	3.136912	191.298186	0.005244	0.005243
RS	23	0.337593	3.136912	202.259309	0.005545	0.005562
RS	24	0.366598	2.850696	235.071148	0.006444	0.006491
RS	25	0.397526	2.850696	247.998660	0.006799	0.006906
RS	26	0.430504	2.432536	306.073051	0.008391	0.008579
RS	27	0.465667	2.432536	321.729148	0.008820	0.009145
RS	28	0.503161	2.015394	407.105409	0.011161	0.011673
RS	29	0.543141	2.015394	425.594146	0.011667	0.012407
RS	30	0.585770	1.675147	533.373504	0.014622	0.015692
RS	31	0.631226	1.675147	553.463823	0.015173	0.016539
RS	32	0.679694	1.432862	668.475965	0.018326	0.020134
RS	33	0.731374	1.432862	687.361407	0.018844	0.020947
RS	34	0.786481	1.279560	787.631631	0.021592	0.024128
RS	35	0.845240	1.279560	801.785727	0.021980	0.024724
RS	36	0.907893	1.195414	869.380376	0.023833	0.026868
RS	37	0.974700	1.195414	876.069456	0.024017	0.027123
RS	38	1.045935	1.159971	905.511762	0.024824	0.028034
RS	39	1.121891	1.159971	903.629497	0.024772	0.027935
RS	40	1.202882	1.156162	900.647807	0.024691	0.027810
RS	41	1.289241	1.156162	890.429925	0.024411	0.027414
RS	42	1.381325	1.171229	865.125493	0.023717	0.026600
RS	43	1.479512	1.171229	847.455775	0.023232	0.025977
RS	44	1.584207	1.196464	808.882260	0.022175	0.024775
RS	45	1.695842	1.196464	784.835763	0.021516	0.023983
RS	46	1.814877	1.225970	739.469504	0.020272	0.022600
RS	47	1.941801	1.225970	710.140976	0.019468	0.021679
RS	48	2.077139	1.255272	662.343351	0.018158	0.020245
RS	49	2.221447	1.255272	628.800421	0.017238	0.019226
RS	50	2.375320	1.281182	581.148143	0.015932	0.017812
RS	51	2.539392	1.281182	544.490480	0.014927	0.016719
RS	52	2.714340	1.302633	498.042753	0.013654	0.015346
RS	53	2.900884	1.302633	459.566770	0.012599	0.014204
RS	54	3.099793	1.328176	412.568042	0.011310	0.012813
RS	55	3.311885	1.328176	374.435271	0.010265	0.011675
RS	56	3.538037	1.328176	336.214535	0.009217	0.010530
RS	57	3.779178	1.328176	298.474267	0.008182	0.009394
RS	58	4.036303	1.474793	238.099363	0.006527	0.007586
RS	59	4.310471	1.474793	210.538553	0.005772	0.006740
RS	60	4.602812	1.474793	183.870317	0.005041	0.005916
RS	61	4.914530	1.474793	158.467496	0.004344	0.005127
RS	62	5.246909	1.474793	134.659056	0.003692	0.004381
RS	63	5.601321	1.474793	509.053246	0.013955	0.016915
PA	4+25*2+4+6 0.133935163 0.035561390 5.601320535 0.263878458 0.153648873 0.276474299 0.414754490 0.669971581 1.118946735 1.741786821 2.394985331 2.905844946 3.167108725 3.136912390 2.850696290 2.432535548 2.015393757 1.675147146 1.432861523 1.279559636 1.195413657 1.159971185 1.156162106 1.171229322 1.196463870 1.225970014 1.255271848 1.281182173 1.302633067 1.328175971 1.474792959
//
IT	4737
RD	13
LK	-346217.833288
QD	-235.384889 -> -221.648682
RI	0.0577128035
TR	0.132175	0.035831
MT	5.657491
MM	C_pi: 1.100842, n_recomb: 37365.099674
RS	0	0.000000	0.277123	868.222120	0.023236	0.001325
RS	1	0.006645	0.277123	903.371286	0.024177	0.010255
RS	2	0.013731	0.277123	938.405373	0.025114	0.021065
RS	3	0.021289	0.277123	973.097170	0.026043	0.026659
RS	4	0.029348	0.152828	1803.625638	0.048270	0.045358
RS	5	0.037943	0.152828	1815.210630	0.048580	0.042062
RS	6	0.047110	0.277616	1016.216627	0.027197	0.022802
RS	7	0.056885	0.277616	1045.219997	0.027973	0.023513
RS	8	0.067310	0.412560	726.390949	0.019440	0.016557
RS	9	0.078428	0.412560	753.545523	0.020167	0.017617
RS	10	0.090284	0.665115	486.808380	0.013028	0.011596
RS	11	0.102928	0.665115	509.178537	0.013627	0.012293
RS	12	0.116413	1.118911	317.557254	0.008499	0.007779
RS	13	0.130793	1.118911	334.280384	0.008946	0.008219
RS	14	0.146129	1.760499	224.046744	0.005996	0.005584
RS	15	0.162484	1.760499	236.723560	0.006335	0.005924
RS	16	0.179926	2.444651	180.275237	0.004825	0.004583
RS	17	0.198527	2.444651	190.814409	0.005107	0.004888
RS	18	0.218364	2.989655	165.198861	0.004421	0.004301
RS	19	0.239519	2.989655	174.961101	0.004682	0.004590
RS	20	0.262080	3.277992	168.982952	0.004522	0.004487
RS	21	0.286140	3.277992	178.929559	0.004789	0.004769
RS	22	0.311798	3.257185	190.576383	0.005100	0.005108
RS	23	0.339162	3.257185	201.585065	0.005395	0.005418
RS	24	0.368344	2.957815	234.570426	0.006278	0.006329
RS	25	0.399465	2.957815	247.594389	0.006626	0.006730
RS	26	0.432654	2.512858	307.082361	0.008218	0.008397
RS	27	0.468049	2.512858	322.966344	0.008644	0.008946
RS	28	0.505795	2.068487	411.555425	0.011014	0.011493
RS	29	0.546050	2.068487	430.484288	0.011521	0.012210
RS	30	0.588980	1.707645	543.463858	0.014545	0.015550
RS	31	0.634762	1.707645	564.216933	0.015100	0.016384
RS	32	0.683586	1.452390	685.651397	0.018350	0.020061
RS	33	0.735655	1.452390	705.298264	0.018876	0.020869
RS	34	0.791184	1.292120	811.504080	0.021718	0.024133
RS	35	0.850402	1.292120	826.303451	0.022114	0.024729
RS	36	0.913556	1.205082	897.695394	0.024025	0.026926
RS	37	0.980906	1.205082	904.753514	0.024214	0.027187
RS	38	1.052731	1.169330	935.325660	0.025032	0.028108
RS	39	1.129329	1.169330	933.518050	0.024984	0.028018
RS	40	1.211017	1.166774	929.576934	0.024878	0.027870
RS	41	1.298134	1.166774	919.220399	0.024601	0.027486
RS	42	1.391039	1.183956	891.843802	0.023868	0.026636
RS	43	1.490117	1.183956	873.917334	0.023389	0.026029
RS	44	1.595779	1.211687	832.951583	0.022292	0.024793
RS	45	1.708462	1.211687	808.592136	0.021640	0.024019
RS	46	1.828633	1.243737	760.973334	0.020366	0.022611
RS	47	1.956790	1.243737	731.295871	0.019572	0.021710
RS	48	2.093462	1.275370	681.589517	0.018241	0.020261
RS	49	2.239216	1.275370	647.647724	0.017333	0.019263
RS	50	2.394655	1.303235	598.449216	0.016016	0.017843
RS	51	2.560423	1.303235	561.311046	0.015022	0.016769
RS	52	2.737207	1.326251	513.573440	0.013745	0.015396
RS	53	2.925737	1.326251	474.507883	0.012699	0.014270
RS	54	3.126795	1.353733	426.117765	0.011404	0.012875
RS	55	3.341213	1.353733	387.330891	0.010366	0.011749
RS	56	3.569880	1.353733	348.354491	0.009323	0.010614
RS	57	3.813740	1.353733	309.770929	0.008290	0.009484
RS	58	4.073806	1.513591	245.972981	0.006583	0.007619
RS	59	4.351152	1.513591	218.148487	0.005838	0.006788
RS	60	4.646928	1.513591	191.113296	0.005115	0.005977
RS	61	4.962358	1.513591	165.252866	0.004423	0.005195
RS	62	5.298748	1.513591	140.912132	0.003771	0.004454
RS	63	5.657491	1.513591	541.468044	0.014491	0.017465
PA	4+25*2+4+6 0.132175021 0.035830820 5.657491271 0.277123407 0.152827677 0.277615645 0.412559833 0.665115118 1.118911253 1.760498668 2.444650552 2.989655245 3.277992159 3.257184891 2.957815299 2.512858354 2.068486932 1.707645401 1.452389679 1.292119630 1.205082012 1.169329655 1.166773549 1.183955814 1.211687013 1.243736522 1.275370155 1.303235298 1.326250975 1.353732718 1.513590934
//
IT	4557
RD	14
LK	-346190.702797
QD	-227.852312 -> -214.967263
RI	0.0546701329
TR	0.130501	0.036095
MT	5.711375
MM	C_pi: 1.118837, n_recomb: 38238.699351
RS	0	0.000000	0.290259	850.369023	0.022238	0.001289
RS	1	0.006661	0.290259	885.868496	0.023167	0.009953
RS	2	0.013765	0.290259	921.401550	0.024096	0.020366
RS	3	0.021343	0.290259	956.755686	0.025021	0.025730
RS	4	0.029425	0.152137	1866.873182	0.048822	0.046154
RS	5	0.038045	0.152137	1878.316746	0.049121	0.042687
RS	6	0.047240	0.279255	1040.610872	0.027214	0.022865
RS	7	0.057047	0.279255	1070.570132	0.027997	0.023542
RS	8	0.067508	0.410974	751.363523	0.019649	0.016722
RS	9	0.078665	0.410974	779.405733	0.020383	0.017789
RS	10	0.090565	0.660580	504.991035	0.013206	0.011737
RS	11	0.103258	0.660580	528.163954	0.013812	0.012451
RS	12	0.116797	1.118033	327.411849	0.008562	0.007830
RS	13	0.131237	1.118033	344.682998	0.009014	0.008282
RS	14	0.146639	1.776271	228.819186	0.005984	0.005573
RS	15	0.163067	1.776271	241.812847	0.006324	0.005917
RS	16	0.180589	2.489236	182.513566	0.004773	0.004537
RS	17	0.199278	2.489236	193.232979	0.005053	0.004843
RS	18	0.219212	3.067301	166.077885	0.004343	0.004231
RS	19	0.240474	3.067301	175.945074	0.004601	0.004518
RS	20	0.263152	3.383315	168.974162	0.004419	0.004391
RS	21	0.287341	3.383315	178.982846	0.004681	0.004669
RS	22	0.313140	3.373562	190.042316	0.004970	0.004985
RS	23	0.340658	3.373562	201.101769	0.005259	0.005287
RS	24	0.370009	3.062704	234.170310	0.006124	0.006178
RS	25	0.401315	3.062704	247.286931	0.006467	0.006567
RS	26	0.434706	2.591997	308.030957	0.008055	0.008225
RS	27	0.470321	2.591997	324.129910	0.008476	0.008758
RS	28	0.508309	2.120967	415.720105	0.010872	0.011319
RS	29	0.548826	2.120967	435.069299	0.011378	0.012020
RS	30	0.592043	1.739914	553.022553	0.014462	0.015407
RS	31	0.638137	1.739914	574.419541	0.015022	0.016229
RS	32	0.687303	1.471932	702.106469	0.018361	0.019981
RS	33	0.739742	1.471932	722.506589	0.018895	0.020784
RS	34	0.795675	1.304821	834.567309	0.021825	0.024126
RS	35	0.855333	1.304821	850.019204	0.022229	0.024724
RS	36	0.918965	1.214908	925.209446	0.024196	0.026971
RS	37	0.986835	1.214908	932.657847	0.024390	0.027239
RS	38	1.059226	1.178788	964.407191	0.025221	0.028170
RS	39	1.136439	1.178788	962.705556	0.025176	0.028090
RS	40	1.218794	1.177384	957.874084	0.025050	0.027923
RS	41	1.306635	1.177384	947.416044	0.024776	0.027551
RS	42	1.400327	1.196556	918.049721	0.024008	0.026669
RS	43	1.500259	1.196556	899.904749	0.023534	0.026077
RS	44	1.606848	1.226646	856.635424	0.022402	0.024810
RS	45	1.720536	1.226646	831.997750	0.021758	0.024054
RS	46	1.841796	1.261093	782.213082	0.020456	0.022623
RS	47	1.971133	1.261093	752.214338	0.019672	0.021742
RS	48	2.109085	1.294917	700.673260	0.018324	0.020281
RS	49	2.256226	1.294917	666.351911	0.017426	0.019301
RS	50	2.413167	1.324600	615.666461	0.016101	0.017878
RS	51	2.580562	1.324600	578.058887	0.015117	0.016821
RS	52	2.759106	1.349055	529.074197	0.013836	0.015449
RS	53	2.949542	1.349055	489.423412	0.012799	0.014337
RS	54	3.152663	1.378332	439.672547	0.011498	0.012938
RS	55	3.369313	1.378332	400.229808	0.010467	0.011825
RS	56	3.600394	1.378332	360.497784	0.009428	0.010697
RS	57	3.846866	1.378332	321.072438	0.008397	0.009573
RS	58	4.109755	1.551208	253.826911	0.006638	0.007653
RS	59	4.390154	1.551208	225.738269	0.005903	0.006837
RS	60	4.689229	1.551208	198.339542	0.005187	0.006036
RS	61	5.008225	1.551208	172.027860	0.004499	0.005262
RS	62	5.348469	1.551208	147.163106	0.003849	0.004525
RS	63	5.711375	1.551208	574.261140	0.015018	0.018005
PA	4+25*2+4+6 0.130501351 0.036095406 5.711375172 0.290259188 0.152137124 0.279255008 0.410973550 0.660580485 1.118032516 1.776270652 2.489236254 3.067300815 3.383314838 3.373562179 3.062703647 2.591997470 2.120966669 1.739914059 1.471932150 1.304820547 1.214908148 1.178787881 1.177383909 1.196556098 1.226645670 1.261093009 1.294916507 1.324599941 1.349054577 1.378332139 1.551208466
//
IT	4826
RD	15
LK	-346165.241890
QD	-220.789038 -> -208.676959
RI	0.0519284741
TR	0.128910	0.036356
MT	5.762967
MM	C_pi: 1.136305, n_recomb: 39098.194914
RS	0	0.000000	0.303268	834.066041	0.021333	0.001255
RS	1	0.006676	0.303268	869.846216	0.022248	0.009673
RS	2	0.013797	0.303268	905.792715	0.023167	0.019723
RS	3	0.021394	0.303268	941.706815	0.024086	0.024878
RS	4	0.029498	0.151536	1928.475434	0.049324	0.046898
RS	5	0.038142	0.151536	1939.793037	0.049613	0.043276
RS	6	0.047364	0.281309	1062.608876	0.027178	0.022890
RS	7	0.057202	0.281309	1093.522040	0.027969	0.023535
RS	8	0.067696	0.409900	775.250073	0.019828	0.016868
RS	9	0.078891	0.409900	804.161424	0.020568	0.017940
RS	10	0.090833	0.656329	523.012683	0.013377	0.011875
RS	11	0.103572	0.656329	546.979678	0.013990	0.012606
RS	12	0.117162	1.116437	337.375953	0.008629	0.007886
RS	13	0.131659	1.116437	355.197820	0.009085	0.008348
RS	14	0.147124	1.789437	233.758651	0.005979	0.005568
RS	15	0.163621	1.789437	247.075649	0.006319	0.005917
RS	16	0.181220	2.529212	184.935992	0.004730	0.004500
RS	17	0.199993	2.529212	195.843128	0.005009	0.004806
RS	18	0.220019	3.139214	167.148839	0.004275	0.004170
RS	19	0.241383	3.139214	177.128389	0.004530	0.004455
RS	20	0.264172	3.483339	169.149909	0.004326	0.004306
RS	21	0.288483	3.483339	179.226542	0.004584	0.004579
RS	22	0.314417	3.486218	189.661605	0.004851	0.004872
RS	23	0.342082	3.486218	200.774156	0.005135	0.005167
RS	24	0.371594	3.165461	233.847388	0.005981	0.006037
RS	25	0.403076	3.165461	247.052709	0.006319	0.006415
RS	26	0.436660	2.669987	308.914552	0.007901	0.008062
RS	27	0.472486	2.669987	325.216131	0.008318	0.008581
RS	28	0.510703	2.172865	419.606995	0.010732	0.011152
RS	29	0.551471	2.172865	439.357176	0.011237	0.011837
RS	30	0.594961	1.771945	562.069349	0.014376	0.015265
RS	31	0.641355	1.771945	584.091233	0.014939	0.016075
RS	32	0.690845	1.491455	717.863124	0.018361	0.019896
RS	33	0.743639	1.491455	739.007317	0.018901	0.020694
RS	34	0.799958	1.317607	856.844351	0.021915	0.024108
RS	35	0.860036	1.317607	872.954432	0.022327	0.024709
RS	36	0.924125	1.224831	951.943975	0.024348	0.027004
RS	37	0.992492	1.224831	959.801933	0.024548	0.027279
RS	38	1.065423	1.188291	992.773375	0.025392	0.028222
RS	39	1.143223	1.188291	991.206850	0.025352	0.028152
RS	40	1.226216	1.187941	985.557606	0.025207	0.027968
RS	41	1.314750	1.187941	975.032326	0.024938	0.027608
RS	42	1.409194	1.208986	943.758035	0.024138	0.026698
RS	43	1.509942	1.208986	925.429612	0.023669	0.026120
RS	44	1.617417	1.241306	879.941757	0.022506	0.024826
RS	45	1.732066	1.241306	855.057647	0.021869	0.024088
RS	46	1.854368	1.278017	803.188902	0.020543	0.022637
RS	47	1.984835	1.278017	772.894395	0.019768	0.021774
RS	48	2.124012	1.313892	719.591892	0.018405	0.020302
RS	49	2.272480	1.313892	684.908598	0.017518	0.019341
RS	50	2.430858	1.345264	632.793464	0.016185	0.017914
RS	51	2.599810	1.345264	594.726659	0.015211	0.016874
RS	52	2.780040	1.371041	544.535350	0.013927	0.015503
RS	53	2.972302	1.371041	504.303646	0.012898	0.014405
RS	54	3.177399	1.401976	453.222934	0.011592	0.013004
RS	55	3.396187	1.401976	413.122915	0.010566	0.011900
RS	56	3.629580	1.401976	372.635604	0.009531	0.010781
RS	57	3.878555	1.401976	332.370258	0.008501	0.009661
RS	58	4.144150	1.587620	261.658148	0.006692	0.007688
RS	59	4.427475	1.587620	233.304602	0.005967	0.006885
RS	60	4.729714	1.587620	205.545242	0.005257	0.006094
RS	61	5.052129	1.587620	178.788038	0.004573	0.005326
RS	62	5.396068	1.587620	153.406906	0.003924	0.004593
RS	63	5.762967	1.587620	607.377825	0.015535	0.018534
PA	4+25*2+4+6 0.128909888 0.036355869 5.762967184 0.303268002 0.151535729 0.281309387 0.409900040 0.656329389 1.116437422 1.789437141 2.529212485 3.139214080 3.483338833 3.486218442 3.165461079 2.669986591 2.172865399 1.771945405 1.491455420 1.317607110 1.224830627 1.188290573 1.187940858 1.208985800 1.241305860 1.278017010 1.313892420 1.345263971 1.371040579 1.401975690 1.587619558
//
IT	3902
RD	16
LK	-346141.298757
QD	-214.146774 -> -202.740010
RI	0.0494494453
TR	0.127396	0.036613
MT	5.812299
MM	C_pi: 1.153252, n_recomb: 39943.747185
RS	0	0.000000	0.316133	819.147726	0.020508	0.001224
RS	1	0.006690	0.316133	855.152684	0.021409	0.009413
RS	2	0.013827	0.316133	891.442905	0.022317	0.019128
RS	3	0.021442	0.316133	927.832537	0.023228	0.024093
RS	4	0.029566	0.150995	1988.691664	0.049787	0.047597
RS	5	0.038234	0.150995	1999.887518	0.050068	0.043836
RS	6	0.047482	0.283714	1082.404870	0.027098	0.022880
RS	7	0.057348	0.283714	1114.265873	0.027896	0.023496
RS	8	0.067875	0.409262	798.089864	0.019980	0.016996
RS	9	0.079105	0.409262	827.852187	0.020725	0.018073
RS	10	0.091087	0.652335	540.858429	0.013541	0.012011
RS	11	0.103870	0.652335	565.610154	0.014160	0.012756
RS	12	0.117509	1.114240	347.427240	0.008698	0.007945
RS	13	0.132060	1.114240	365.801456	0.009158	0.008417
RS	14	0.147585	1.800305	238.837907	0.005979	0.005569
RS	15	0.164148	1.800305	252.483518	0.006321	0.005923
RS	16	0.181819	2.564970	187.515131	0.004694	0.004469
RS	17	0.200672	2.564970	198.616319	0.004972	0.004776
RS	18	0.220787	3.205797	168.380600	0.004215	0.004116
RS	19	0.242247	3.205797	178.478672	0.004468	0.004399
RS	20	0.265142	3.578322	169.480590	0.004243	0.004228
RS	21	0.289570	3.578322	179.630029	0.004497	0.004497
RS	22	0.315632	3.595292	189.408472	0.004742	0.004768
RS	23	0.343437	3.595292	200.575828	0.005021	0.005056
RS	24	0.373102	3.266145	233.586096	0.005848	0.005906
RS	25	0.404752	3.266145	246.876210	0.006181	0.006273
RS	26	0.438519	2.746875	309.729405	0.007754	0.007907
RS	27	0.474545	2.746875	326.221784	0.008167	0.008413
RS	28	0.512981	2.224190	423.229909	0.010596	0.010989
RS	29	0.553989	2.224190	443.362382	0.011100	0.011661
RS	30	0.597740	1.803722	570.629113	0.014286	0.015123
RS	31	0.644418	1.803722	593.256885	0.014852	0.015923
RS	32	0.694218	1.510923	732.949031	0.018350	0.019806
RS	33	0.747350	1.510923	754.827211	0.018897	0.020600
RS	34	0.804037	1.330434	878.359534	0.021990	0.024083
RS	35	0.864515	1.330434	895.131942	0.022410	0.024686
RS	36	0.929040	1.234804	977.918290	0.024482	0.027028
RS	37	0.997881	1.234804	986.203291	0.024690	0.027310
RS	38	1.071328	1.197792	1020.443381	0.025547	0.028265
RS	39	1.149688	1.197792	1019.038827	0.025512	0.028204
RS	40	1.233290	1.198409	1012.641078	0.025352	0.028006
RS	41	1.322485	1.198409	1002.080420	0.025087	0.027659
RS	42	1.417648	1.221218	968.978418	0.024259	0.026723
RS	43	1.519176	1.221218	950.499075	0.023796	0.026160
RS	44	1.627496	1.255648	902.875783	0.022604	0.024842
RS	45	1.743063	1.255648	877.774661	0.021975	0.024120
RS	46	1.866362	1.294495	823.901925	0.020627	0.022652
RS	47	1.997908	1.294495	793.335163	0.019861	0.021807
RS	48	2.138255	1.332296	738.340056	0.018484	0.020326
RS	49	2.287991	1.332296	703.311421	0.017608	0.019382
RS	50	2.447745	1.365232	649.822325	0.016268	0.017953
RS	51	2.618185	1.365232	611.306119	0.015304	0.016928
RS	52	2.800027	1.392217	559.948618	0.014018	0.015560
RS	53	2.994035	1.392217	519.140323	0.012997	0.014473
RS	54	3.201021	1.424676	466.760943	0.011685	0.013070
RS	55	3.421855	1.424676	426.002548	0.010665	0.011977
RS	56	3.657462	1.424676	384.760546	0.009633	0.010864
RS	57	3.908831	1.424676	343.657208	0.008604	0.009748
RS	58	4.177015	1.622825	269.462976	0.006746	0.007723
RS	59	4.463141	1.622825	240.843936	0.006030	0.006932
RS	60	4.768409	1.622825	212.726744	0.005326	0.006151
RS	61	5.094098	1.622825	185.529477	0.004645	0.005390
RS	62	5.441576	1.622825	159.639258	0.003997	0.004660
RS	63	5.812299	1.622825	640.772699	0.016042	0.019053
PA	4+25*2+4+6 0.127396167 0.036612686 5.812299224 0.316132604 0.150995168 0.283714495 0.409262073 0.652335365 1.114239845 1.800304602 2.564969846 3.205797418 3.578322282 3.595292432 3.266145482 2.746874594 2.224189795 1.803721510 1.510923476 1.330434157 1.234803776 1.197792242 1.198408935 1.221217751 1.255648207 1.294495348 1.332295605 1.365231706 1.392217273 1.424676423 1.622824855
//
IT	4950
RD	17
LK	-346118.742645
QD	-207.884663 -> -197.124113
RI	0.0471976262
TR	0.125955	0.036866
MT	5.859495
MM	C_pi: 1.169700, n_recomb: 40775.673149
RS	0	0.000000	0.328851	805.443333	0.019753	0.001195
RS	1	0.006703	0.328851	841.627690	0.020640	0.009171
RS	2	0.013856	0.328851	878.204341	0.021537	0.018577
RS	3	0.021488	0.328851	914.999459	0.022440	0.023368
RS	4	0.029632	0.150496	2047.732826	0.050219	0.048259
RS	5	0.038321	0.150496	2058.803104	0.050491	0.044371
RS	6	0.047594	0.286418	1100.191377	0.026982	0.022842
RS	7	0.057487	0.286418	1132.990770	0.027786	0.023431
RS	8	0.068044	0.408998	819.929558	0.020108	0.017110
RS	9	0.079309	0.408998	850.525318	0.020859	0.018188
RS	10	0.091328	0.648582	558.517260	0.013697	0.012143
RS	11	0.104154	0.648582	584.044066	0.014323	0.012901
RS	12	0.117839	1.111543	357.549033	0.008769	0.008007
RS	13	0.132441	1.111543	376.476511	0.009233	0.008489
RS	14	0.148022	1.809166	244.034193	0.005985	0.005575
RS	15	0.164648	1.809166	258.012729	0.006328	0.005933
RS	16	0.182388	2.596919	190.227146	0.004665	0.004443
RS	17	0.201318	2.596919	201.527736	0.004942	0.004752
RS	18	0.221516	3.267442	169.749351	0.004163	0.004068
RS	19	0.243068	3.267442	179.971203	0.004414	0.004350
RS	20	0.266065	3.668556	169.942555	0.004168	0.004157
RS	21	0.290604	3.668556	180.168890	0.004419	0.004423
RS	22	0.316787	3.700922	189.264578	0.004642	0.004672
RS	23	0.344726	3.700922	200.488134	0.004917	0.004953
RS	24	0.374537	3.364841	233.375530	0.005723	0.005782
RS	25	0.406347	3.364841	246.746743	0.006051	0.006140
RS	26	0.440289	2.822705	310.478436	0.007614	0.007760
RS	27	0.476506	2.822705	327.150591	0.008023	0.008253
RS	28	0.515151	2.274958	426.607083	0.010462	0.010832
RS	29	0.556387	2.274958	447.104094	0.010965	0.011491
RS	30	0.600387	1.835238	578.731984	0.014193	0.014982
RS	31	0.647336	1.835238	601.947040	0.014762	0.015773
RS	32	0.697432	1.530313	747.400391	0.018330	0.019712
RS	33	0.750887	1.530313	770.001975	0.018884	0.020502
RS	34	0.807924	1.343274	899.146059	0.022051	0.024050
RS	35	0.868785	1.343274	916.583726	0.022479	0.024655
RS	36	0.933726	1.244797	1003.163035	0.024602	0.027043
RS	37	1.003020	1.244797	1011.890841	0.024816	0.027331
RS	38	1.076959	1.207269	1047.442483	0.025688	0.028300
RS	39	1.155854	1.207269	1046.224735	0.025658	0.028249
RS	40	1.240038	1.208773	1039.144236	0.025484	0.028039
RS	41	1.329865	1.208773	1028.577849	0.025225	0.027704
RS	42	1.425714	1.233247	993.724732	0.024371	0.026745
RS	43	1.527987	1.233247	975.124805	0.023914	0.026197
RS	44	1.637116	1.269676	925.446583	0.022696	0.024857
RS	45	1.753561	1.269676	900.155820	0.022076	0.024151
RS	46	1.877811	1.310543	844.353994	0.020707	0.022667
RS	47	2.010390	1.310543	813.537180	0.019952	0.021839
RS	48	2.151856	1.350147	756.916894	0.018563	0.020351
RS	49	2.302805	1.350147	721.558625	0.017696	0.019424
RS	50	2.463872	1.384532	666.749058	0.016352	0.017994
RS	51	2.635737	1.384532	627.793010	0.015396	0.016984
RS	52	2.819122	1.412622	575.308070	0.014109	0.015617
RS	53	3.014800	1.412622	533.927798	0.013094	0.014543
RS	54	3.223595	1.446479	480.280867	0.011779	0.013138
RS	55	3.446386	1.446479	438.863529	0.010763	0.012053
RS	56	3.684112	1.446479	396.867833	0.009733	0.010946
RS	57	3.937773	1.446479	354.928811	0.008704	0.009834
RS	58	4.208438	1.656859	277.240459	0.006799	0.007758
RS	59	4.497246	1.656859	248.355330	0.006091	0.006980
RS	60	4.805414	1.656859	219.882838	0.005393	0.006207
RS	61	5.134240	1.656859	192.250519	0.004715	0.005452
RS	62	5.485108	1.656859	165.857974	0.004068	0.004726
RS	63	5.859495	1.656859	674.410426	0.016540	0.019562
PA	4+25*2+4+6 0.125954559 0.036865867 5.859495443 0.328851364 0.150496351 0.286418330 0.408997546 0.648581520 1.111542645 1.809165974 2.596918957 3.267442253 3.668556183 3.700921994 3.364841494 2.822705498 2.274957994 1.835238335 1.530313336 1.343273550 1.244797189 1.207268722 1.208772963 1.233246777 1.269675781 1.310542964 1.350147120 1.384532353 1.412622283 1.446478778 1.656859243
//
IT	4708
RD	18
LK	-346097.457880
QD	-201.967013 -> -191.800724
RI	0.0451414019
TR	0.124580	0.037116
MT	5.904647
MM	C_pi: 1.185676, n_recomb: 41594.457888
RS	0	0.000000	0.341437	792.779828	0.019060	0.001168
RS	1	0.006716	0.341437	829.105819	0.019933	0.008946
RS	2	0.013883	0.341437	865.920896	0.020818	0.018065
RS	3	0.021532	0.341437	903.062492	0.021711	0.022695
RS	4	0.029694	0.150025	2105.791526	0.050627	0.048888
RS	5	0.038404	0.150025	2116.725523	0.050890	0.044885
RS	6	0.047700	0.289380	1116.144974	0.026834	0.022778
RS	7	0.057619	0.289380	1149.870429	0.027645	0.023343
RS	8	0.068205	0.409061	840.807629	0.020214	0.017208
RS	9	0.079502	0.409061	872.219898	0.020970	0.018287
RS	10	0.091558	0.645045	575.990023	0.013848	0.012273
RS	11	0.104423	0.645045	602.282337	0.014480	0.013043
RS	12	0.118152	1.108449	367.723490	0.008841	0.008072
RS	13	0.132803	1.108449	387.204408	0.009309	0.008561
RS	14	0.148439	1.816227	249.336569	0.005994	0.005585
RS	15	0.165124	1.816227	263.651912	0.006339	0.005947
RS	16	0.182930	2.625414	193.054447	0.004641	0.004423
RS	17	0.201932	2.625414	204.559075	0.004918	0.004732
RS	18	0.222210	3.324519	171.235911	0.004117	0.004026
RS	19	0.243850	3.324519	181.586064	0.004366	0.004307
RS	20	0.266943	3.754293	170.518184	0.004100	0.004093
RS	21	0.291588	3.754293	180.824955	0.004347	0.004356
RS	22	0.317887	3.803257	189.214795	0.004549	0.004583
RS	23	0.345953	3.803257	200.495680	0.004820	0.004859
RS	24	0.375904	3.461627	233.208027	0.005607	0.005666
RS	25	0.407866	3.461627	246.656900	0.005930	0.006015
RS	26	0.441975	2.897531	311.165070	0.007481	0.007619
RS	27	0.478374	2.897531	328.006737	0.007886	0.008101
RS	28	0.517218	2.325199	429.755199	0.010332	0.010679
RS	29	0.558671	2.325199	450.599921	0.010833	0.011327
RS	30	0.602909	1.866504	586.405579	0.014098	0.014843
RS	31	0.650117	1.866504	610.189842	0.014670	0.015624
RS	32	0.700495	1.549616	761.250868	0.018302	0.019615
RS	33	0.754257	1.549616	784.565071	0.018862	0.020402
RS	34	0.811630	1.356099	919.243255	0.022100	0.024010
RS	35	0.872856	1.356099	937.348142	0.022535	0.024618
RS	36	0.938194	1.254788	1027.712062	0.024708	0.027050
RS	37	1.007920	1.254788	1036.897097	0.024929	0.027345
RS	38	1.082329	1.216699	1073.802894	0.025816	0.028328
RS	39	1.161736	1.216699	1072.794991	0.025792	0.028287
RS	40	1.246475	1.219016	1065.097394	0.025607	0.028067
RS	41	1.336906	1.219016	1054.552644	0.025353	0.027744
RS	42	1.433410	1.245062	1018.023410	0.024475	0.026765
RS	43	1.536395	1.245062	999.330663	0.024026	0.026230
RS	44	1.646298	1.283388	947.672259	0.022784	0.024871
RS	45	1.763581	1.283388	922.217035	0.022172	0.024180
RS	46	1.888741	1.326165	864.558522	0.020785	0.022684
RS	47	2.022307	1.326165	833.511896	0.020039	0.021872
RS	48	2.164843	1.367463	775.328392	0.018640	0.020378
RS	49	2.316952	1.367463	739.655094	0.017783	0.019466
RS	50	2.479277	1.403190	683.575458	0.016434	0.018037
RS	51	2.652504	1.403190	644.188673	0.015487	0.017040
RS	52	2.837365	1.432285	590.614371	0.014199	0.015676
RS	53	3.034641	1.432285	548.666499	0.013191	0.014612
RS	54	3.245167	1.467419	493.782161	0.011871	0.013207
RS	55	3.469832	1.467419	451.705389	0.010860	0.012129
RS	56	3.709586	1.467419	408.956962	0.009832	0.011028
RS	57	3.965441	1.467419	366.184444	0.008804	0.009919
RS	58	4.238481	1.689753	284.992160	0.006852	0.007794
RS	59	4.529858	1.689753	255.840173	0.006151	0.007026
RS	60	4.840804	1.689753	227.014497	0.005458	0.006262
RS	61	5.172633	1.689753	198.951559	0.004783	0.005512
RS	62	5.526749	1.689753	172.062785	0.004137	0.004789
RS	63	5.904647	1.689753	708.266927	0.017028	0.020062
PA	4+25*2+4+6 0.124580413 0.037115524 5.904646889 0.341436975 0.150024729 0.289379821 0.409060734 0.645045043 1.108449420 1.816226990 2.625413650 3.324519413 3.754293066 3.803257335 3.461627426 2.897530710 2.325199246 1.866504259 1.549615632 1.356099057 1.254788085 1.216699357 1.219016240 1.245061742 1.283387830 1.326164760 1.367462934 1.403190496 1.432284735 1.467419128 1.689753159
//
IT	4820
RD	19
LK	-346077.343019
QD	-196.363003 -> -186.744990
RI	0.0432578043
TR	0.123268	0.037361
MT	5.947933
MM	C_pi: 1.201206, n_recomb: 42400.255568
RS	0	0.000000	0.353890	781.036366	0.018421	0.001142
RS	1	0.006728	0.353890	817.472827	0.019280	0.008736
RS	2	0.013909	0.353890	854.486230	0.020153	0.017587
RS	3	0.021573	0.353890	891.924553	0.021036	0.022068
RS	4	0.029753	0.149569	2163.022131	0.051014	0.049490
RS	5	0.038483	0.149569	2173.802855	0.051269	0.045382
RS	6	0.047801	0.292569	1130.405716	0.026660	0.022692
RS	7	0.057745	0.292569	1165.042244	0.027477	0.023235
RS	8	0.068359	0.409409	860.764872	0.020301	0.017293
RS	9	0.079686	0.409409	892.977163	0.021061	0.018371
RS	10	0.091776	0.641719	593.262042	0.013992	0.012399
RS	11	0.104679	0.641719	620.309992	0.014630	0.013180
RS	12	0.118451	1.105019	377.942327	0.008914	0.008138
RS	13	0.133149	1.105019	397.976528	0.009386	0.008636
RS	14	0.148836	1.821761	254.721840	0.006008	0.005599
RS	15	0.165578	1.821761	269.376869	0.006353	0.005964
RS	16	0.183447	2.650795	195.979888	0.004622	0.004407
RS	17	0.202518	2.650795	207.692488	0.004898	0.004717
RS	18	0.222872	3.377365	172.823921	0.004076	0.003989
RS	19	0.244596	3.377365	183.306279	0.004323	0.004268
RS	20	0.267781	3.835840	171.189159	0.004037	0.004034
RS	21	0.292527	3.835840	181.579277	0.004283	0.004294
RS	22	0.318937	3.902494	189.243374	0.004463	0.004499
RS	23	0.347124	3.902494	200.582360	0.004731	0.004770
RS	24	0.377208	3.556593	233.075608	0.005497	0.005557
RS	25	0.409316	3.556593	246.598887	0.005816	0.005898
RS	26	0.443584	2.971391	311.792706	0.007354	0.007485
RS	27	0.480157	2.971391	328.794339	0.007755	0.007957
RS	28	0.519192	2.374929	432.690884	0.010205	0.010532
RS	29	0.560853	2.374929	453.867401	0.010704	0.011168
RS	30	0.605317	1.897518	593.677219	0.014002	0.014705
RS	31	0.652773	1.897518	618.013094	0.014576	0.015478
RS	32	0.703421	1.568817	774.532950	0.018267	0.019516
RS	33	0.757477	1.568817	798.548620	0.018834	0.020300
RS	34	0.815171	1.368899	938.678518	0.022139	0.023965
RS	35	0.876746	1.368899	957.451518	0.022581	0.024576
RS	36	0.942464	1.264763	1051.589280	0.024801	0.027049
RS	37	1.012604	1.264763	1061.244394	0.025029	0.027352
RS	38	1.087463	1.226077	1099.542674	0.025932	0.028349
RS	39	1.167359	1.226077	1098.765832	0.025914	0.028318
RS	40	1.252630	1.229141	1090.510698	0.025719	0.028090
RS	41	1.343639	1.229141	1080.013215	0.025472	0.027779
RS	42	1.440771	1.256674	1041.879500	0.024572	0.026782
RS	43	1.544438	1.256674	1023.120061	0.024130	0.026261
RS	44	1.655080	1.296803	969.553911	0.022867	0.024884
RS	45	1.773167	1.296803	943.957964	0.022263	0.024208
RS	46	1.899198	1.341391	884.510133	0.020861	0.022700
RS	47	2.033710	1.341391	853.253255	0.020124	0.021904
RS	48	2.177272	1.384281	793.566705	0.018716	0.020406
RS	49	2.330493	1.384281	757.592798	0.017868	0.019509
RS	50	2.494023	1.421252	700.292139	0.016516	0.018080
RS	51	2.668556	1.421252	660.484029	0.015577	0.017096
RS	52	2.854832	1.451259	605.857111	0.014289	0.015736
RS	53	3.053641	1.451259	563.346832	0.013286	0.014682
RS	54	3.265826	1.487561	507.255110	0.011963	0.013276
RS	55	3.492288	1.487561	464.519509	0.010956	0.012206
RS	56	3.733987	1.487561	421.020275	0.009930	0.011109
RS	57	3.991948	1.487561	377.417280	0.008901	0.010003
RS	58	4.267266	1.721574	292.714110	0.006904	0.007831
RS	59	4.561107	1.721574	263.295120	0.006210	0.007073
RS	60	4.874719	1.721574	234.118725	0.005522	0.006316
RS	61	5.209432	1.721574	205.629741	0.004850	0.005572
RS	62	5.566665	1.721574	178.250832	0.004204	0.004851
RS	63	5.947933	1.721574	742.311290	0.017507	0.020552
PA	4+25*2+4+6 0.123267951 0.037361314 5.947933232 0.353890137 0.149569036 0.292568563 0.409409298 0.641719472 1.105019131 1.821761015 2.650794565 3.377365453 3.835839639 3.902493939 3.556593270 2.971390972 2.374928515 1.897517846 1.568817059 1.368898618 1.264763435 1.226076604 1.229141421 1.256673758 1.296802759 1.341390836 1.384280792 1.421251500 1.451258913 1.487560567 1.721574235
//
IT	4607
RD	20
LK	-346058.308044
QD	-191.045981 -> -181.935327
RI	0.0415288836
TR	0.122013	0.037603
MT	5.989449
MM	C_pi: 1.216305, n_recomb: 43193.135139
RS	0	0.000000	0.366205	770.120072	0.017830	0.001118
RS	1	0.006740	0.366205	806.641245	0.018675	0.008538
RS	2	0.013934	0.366205	843.819343	0.019536	0.017139
RS	3	0.021613	0.366205	881.512224	0.020409	0.021482
RS	4	0.029810	0.149122	2219.525824	0.051386	0.050068
RS	5	0.038559	0.149122	2230.131764	0.051632	0.045864
RS	6	0.047897	0.295953	1143.119119	0.026465	0.022588
RS	7	0.057865	0.295953	1178.648977	0.027288	0.023111
RS	8	0.068505	0.410008	879.832814	0.020370	0.017366
RS	9	0.079862	0.410008	912.828697	0.021134	0.018443
RS	10	0.091985	0.638584	610.329080	0.014130	0.012522
RS	11	0.104924	0.638584	638.122609	0.014774	0.013312
RS	12	0.118736	1.101318	388.189331	0.008987	0.008205
RS	13	0.133478	1.101318	408.775929	0.009464	0.008711
RS	14	0.149214	1.825903	260.181925	0.006024	0.005615
RS	15	0.166011	1.825903	275.179153	0.006371	0.005984
RS	16	0.183940	2.673309	198.991283	0.004607	0.004394
RS	17	0.203077	2.673309	210.915263	0.004883	0.004705
RS	18	0.223504	3.426256	174.499548	0.004040	0.003956
RS	19	0.245308	3.426256	185.117451	0.004286	0.004235
RS	20	0.268581	3.913367	171.943248	0.003981	0.003981
RS	21	0.293423	3.913367	182.419220	0.004223	0.004237
RS	22	0.319939	3.998667	189.341911	0.004384	0.004422
RS	23	0.348242	3.998667	200.739682	0.004647	0.004688
RS	24	0.378453	3.649777	232.971657	0.005394	0.005454
RS	25	0.410700	3.649777	246.566197	0.005708	0.005788
RS	26	0.445121	3.044309	312.362106	0.007232	0.007358
RS	27	0.481861	3.044309	329.514628	0.007629	0.007819
RS	28	0.521077	2.424156	435.424166	0.010081	0.010389
RS	29	0.562937	2.424156	456.917140	0.010578	0.011014
RS	30	0.607618	1.928274	600.565491	0.013904	0.014569
RS	31	0.655311	1.928274	625.435592	0.014480	0.015334
RS	32	0.706218	1.587906	787.266727	0.018227	0.019415
RS	33	0.760556	1.587906	811.972198	0.018799	0.020196
RS	34	0.818556	1.381654	957.470834	0.022167	0.023915
RS	35	0.880465	1.381654	976.911688	0.022617	0.024529
RS	36	0.946547	1.274704	1074.811060	0.024884	0.027043
RS	37	1.017083	1.274704	1084.947504	0.025119	0.027352
RS	38	1.092373	1.235387	1124.671213	0.026038	0.028365
RS	39	1.172737	1.235387	1124.144984	0.026026	0.028343
RS	40	1.258518	1.239137	1115.392465	0.025823	0.028109
RS	41	1.350080	1.239137	1104.965889	0.025582	0.027809
RS	42	1.447814	1.268081	1065.293887	0.024663	0.026797
RS	43	1.552134	1.268081	1046.492252	0.024228	0.026289
RS	44	1.663486	1.309928	991.086085	0.022945	0.024897
RS	45	1.782342	1.309928	965.372100	0.022350	0.024235
RS	46	1.909210	1.356234	904.201339	0.020934	0.022718
RS	47	2.044627	1.356234	872.753050	0.020206	0.021936
RS	48	2.189172	1.400622	811.621100	0.018791	0.020434
RS	49	2.343459	1.400622	775.360959	0.017951	0.019552
RS	50	2.508145	1.438743	716.887221	0.016597	0.018124
RS	51	2.683931	1.438743	676.667671	0.015666	0.017153
RS	52	2.871564	1.469579	621.024669	0.014378	0.015796
RS	53	3.071843	1.469579	577.958004	0.013381	0.014751
RS	54	3.285621	1.506943	520.689534	0.012055	0.013345
RS	55	3.513807	1.506943	477.296708	0.011050	0.012281
RS	56	3.757373	1.506943	433.049497	0.010026	0.011190
RS	57	4.017354	1.506943	388.619870	0.008997	0.010086
RS	58	4.294858	1.752363	300.401998	0.006955	0.007867
RS	59	4.591065	1.752363	270.716415	0.006268	0.007119
RS	60	4.907237	1.752363	241.192108	0.005584	0.006369
RS	61	5.244718	1.752363	212.281821	0.004915	0.005630
RS	62	5.604944	1.752363	184.418923	0.004270	0.004912
RS	63	5.989449	1.752363	776.512683	0.017978	0.021034
PA	4+25*2+4+6 0.122013172 0.037603281 5.989449463 0.366205195 0.149121788 0.295953017 0.410008042 0.638583629 1.101318086 1.825902897 2.673308886 3.426255596 3.913366637 3.998666601 3.649777061 3.044308751 2.424156298 1.928274046 1.587906316 1.381654497 1.274703502 1.235386978 1.239136776 1.268080676 1.309928148 1.356233974 1.400621646 1.438743165 1.469578604 1.506942850 1.752363409
//
IT	4383
RD	21
LK	-346040.273570
QD	-185.993608 -> -177.353665
RI	0.0399312198
TR	0.120812	0.037841
MT	6.029342
MM	C_pi: 1.231011, n_recomb: 43973.795991
RS	0	0.000000	0.378414	759.888505	0.017280	0.001096
RS	1	0.006751	0.378414	796.471607	0.018112	0.008352
RS	2	0.013958	0.378414	833.784831	0.018961	0.016719
RS	3	0.021651	0.378414	871.695333	0.019823	0.020933
RS	4	0.029863	0.148679	2275.412899	0.051745	0.050625
RS	5	0.038630	0.148679	2285.820612	0.051981	0.046332
RS	6	0.047989	0.299518	1154.405053	0.026252	0.022467
RS	7	0.057980	0.299518	1190.809320	0.027080	0.022972
RS	8	0.068645	0.410833	898.055525	0.020423	0.017427
RS	9	0.080030	0.410833	931.819502	0.021190	0.018502
RS	10	0.092184	0.635637	627.188038	0.014263	0.012642
RS	11	0.105158	0.635637	655.717393	0.014912	0.013440
RS	12	0.119008	1.097415	398.457389	0.009061	0.008274
RS	13	0.133793	1.097415	419.595343	0.009542	0.008786
RS	14	0.149576	1.828862	265.705322	0.006042	0.005634
RS	15	0.166425	1.828862	281.046842	0.006391	0.006007
RS	16	0.184411	2.693288	202.076797	0.004595	0.004385
RS	17	0.203611	2.693288	214.215111	0.004871	0.004697
RS	18	0.224108	3.471504	176.253872	0.004008	0.003927
RS	19	0.245988	3.471504	187.010384	0.004253	0.004204
RS	20	0.269346	3.987114	172.772523	0.003929	0.003931
RS	21	0.294280	3.987114	183.336700	0.004169	0.004185
RS	22	0.320897	4.091958	189.502886	0.004309	0.004349
RS	23	0.349312	4.091958	200.960097	0.004570	0.004612
RS	24	0.379645	3.741250	232.896543	0.005296	0.005356
RS	25	0.412025	3.741250	246.559698	0.005607	0.005683
RS	26	0.446591	3.116330	312.882689	0.007115	0.007235
RS	27	0.483491	3.116330	330.177979	0.007509	0.007688
RS	28	0.522883	2.472904	437.977946	0.009960	0.010250
RS	29	0.564933	2.472904	459.773313	0.010456	0.010866
RS	30	0.609822	1.958778	607.106534	0.013806	0.014435
RS	31	0.657742	1.958778	632.494555	0.014383	0.015193
RS	32	0.708896	1.606881	799.496738	0.018181	0.019313
RS	33	0.763504	1.606881	824.880740	0.018758	0.020091
RS	34	0.821799	1.394359	975.668350	0.022187	0.023861
RS	35	0.884029	1.394359	995.776403	0.022645	0.024477
RS	36	0.950460	1.284603	1097.423619	0.024956	0.027032
RS	37	1.021375	1.284603	1108.051641	0.025198	0.027348
RS	38	1.097079	1.244626	1149.233416	0.026135	0.028376
RS	39	1.177892	1.244626	1148.975734	0.026129	0.028363
RS	40	1.264162	1.249007	1139.779838	0.025920	0.028125
RS	41	1.356256	1.249007	1129.446071	0.025685	0.027836
RS	42	1.454566	1.279292	1088.298763	0.024749	0.026810
RS	43	1.559514	1.279292	1069.477505	0.024321	0.026314
RS	44	1.671546	1.322779	1012.295949	0.023020	0.024909
RS	45	1.791142	1.322779	986.484638	0.022433	0.024261
RS	46	1.918812	1.370719	923.651368	0.021005	0.022735
RS	47	2.055100	1.370719	892.029032	0.020285	0.021968
RS	48	2.200589	1.416517	829.505871	0.018864	0.020464
RS	49	2.355901	1.416517	792.972722	0.018033	0.019595
RS	50	2.521697	1.455705	733.370349	0.016677	0.018169
RS	51	2.698685	1.455705	692.748551	0.015754	0.017209
RS	52	2.887622	1.487291	636.123606	0.014466	0.015856
RS	53	3.089315	1.487291	592.506209	0.013474	0.014821
RS	54	3.304623	1.525620	534.090104	0.012146	0.013414
RS	55	3.534466	1.525620	490.041509	0.011144	0.012357
RS	56	3.779827	1.525620	445.048877	0.010121	0.011269
RS	57	4.041751	1.525620	399.796080	0.009092	0.010168
RS	58	4.321357	1.782183	308.059720	0.007006	0.007904
RS	59	4.619840	1.782183	278.107810	0.006324	0.007164
RS	60	4.938473	1.782183	248.238036	0.005645	0.006421
RS	61	5.278616	1.782183	218.910666	0.004978	0.005686
RS	62	5.641723	1.782183	190.569297	0.004334	0.004972
RS	63	6.029342	1.782183	810.865634	0.018440	0.021507
PA	4+25*2+4+6 0.120811528 0.037841203 6.029341960 0.378414293 0.148679362 0.299517743 0.410832691 0.635637283 1.097415176 1.828862265 2.693287776 3.471504379 3.987114350 4.091958246 3.741249822 3.116330395 2.472904085 1.958778473 1.606880686 1.394359262 1.284602556 1.244626084 1.249006609 1.279292430 1.322779129 1.370718822 1.416516915 1.455704971 1.487290578 1.525620365 1.782183285
//
IT	4826
RD	22
LK	-346023.167190
QD	-181.183937 -> -172.981791
RI	0.0384503665
TR	0.119660	0.038075
MT	6.067689
MM	C_pi: 1.245340, n_recomb: 44742.451036
RS	0	0.000000	0.390531	750.247337	0.016768	0.001075
RS	1	0.006761	0.390531	786.872260	0.017587	0.008176
RS	2	0.013980	0.390531	824.294519	0.018423	0.016323
RS	3	0.021687	0.390531	862.390042	0.019275	0.020416
RS	4	0.029915	0.148237	2330.768085	0.052093	0.051165
RS	5	0.038699	0.148237	2340.950924	0.052321	0.046790
RS	6	0.048077	0.303241	1164.386865	0.026024	0.022332
RS	7	0.058089	0.303241	1201.644778	0.026857	0.022821
RS	8	0.068779	0.411856	915.470503	0.020461	0.017478
RS	9	0.080190	0.411856	949.987285	0.021232	0.018550
RS	10	0.092374	0.632862	643.840266	0.014390	0.012758
RS	11	0.105381	0.632862	673.095751	0.015044	0.013565
RS	12	0.119268	1.093355	408.736202	0.009135	0.008343
RS	13	0.134094	1.093355	430.424021	0.009620	0.008862
RS	14	0.149922	1.830762	271.284574	0.006063	0.005655
RS	15	0.166821	1.830762	286.972137	0.006414	0.006031
RS	16	0.184862	2.710969	205.225776	0.004587	0.004379
RS	17	0.204123	2.710969	217.580897	0.004863	0.004691
RS	18	0.224686	3.513385	178.075847	0.003980	0.003901
RS	19	0.246640	3.513385	188.973564	0.004224	0.004178
RS	20	0.270078	4.057276	173.667358	0.003881	0.003885
RS	21	0.295100	4.057276	184.321753	0.004120	0.004138
RS	22	0.321815	4.182462	189.718751	0.004240	0.004281
RS	23	0.350336	4.182462	201.235920	0.004498	0.004540
RS	24	0.380786	3.831074	232.844911	0.005204	0.005263
RS	25	0.413294	3.831074	246.574113	0.005511	0.005584
RS	26	0.448000	3.187467	313.357835	0.007004	0.007118
RS	27	0.485053	3.187467	330.788297	0.007393	0.007562
RS	28	0.524612	2.521176	440.364058	0.009842	0.010116
RS	29	0.566845	2.521176	462.448433	0.010336	0.010722
RS	30	0.611933	1.989026	613.320422	0.013708	0.014304
RS	31	0.660071	1.989026	639.210476	0.014286	0.015054
RS	32	0.711463	1.625725	811.249163	0.018132	0.019209
RS	33	0.766330	1.625725	837.300209	0.018714	0.019986
RS	34	0.824907	1.406999	993.294856	0.022200	0.023803
RS	35	0.887444	1.406999	1014.068607	0.022665	0.024423
RS	36	0.954210	1.294445	1119.449802	0.025020	0.027015
RS	37	1.025490	1.294445	1130.578277	0.025269	0.027338
RS	38	1.101590	1.253785	1173.244614	0.026222	0.028383
RS	39	1.182836	1.253785	1173.271988	0.026223	0.028379
RS	40	1.269575	1.258743	1163.687159	0.026009	0.028137
RS	41	1.362178	1.258743	1153.466343	0.025780	0.027859
RS	42	1.461043	1.290307	1110.902613	0.024829	0.026820
RS	43	1.566593	1.290307	1092.082724	0.024408	0.026338
RS	44	1.679280	1.335361	1033.186480	0.023092	0.024920
RS	45	1.799586	1.335361	1007.297357	0.022513	0.024286
RS	46	1.928026	1.384856	942.859564	0.021073	0.022753
RS	47	2.065151	1.384856	911.079727	0.020363	0.021999
RS	48	2.211548	1.431985	847.216791	0.018935	0.020493
RS	49	2.367843	1.431985	810.423599	0.018113	0.019637
RS	50	2.534706	1.472161	749.735410	0.016757	0.018215
RS	51	2.712851	1.472161	708.720756	0.015840	0.017266
RS	52	2.903042	1.504424	651.147734	0.014553	0.015917
RS	53	3.106092	1.504424	606.985688	0.013566	0.014889
RS	54	3.322872	1.543628	547.451007	0.012236	0.013484
RS	55	3.554309	1.543628	502.748719	0.011237	0.012432
RS	56	3.801395	1.543628	457.013770	0.010214	0.011348
RS	57	4.065188	1.543628	410.941747	0.009185	0.010248
RS	58	4.346817	1.811073	315.685133	0.007056	0.007940
RS	59	4.647488	1.811073	285.467525	0.006380	0.007209
RS	60	4.968489	1.811073	255.254915	0.005705	0.006472
RS	61	5.311195	1.811073	225.514730	0.005040	0.005742
RS	62	5.677072	1.811073	196.700361	0.004396	0.005030
RS	63	6.067689	1.811073	845.349706	0.018894	0.021972
PA	4+25*2+4+6 0.119659790 0.038075156 6.067688901 0.390530951 0.148237397 0.303240860 0.411856148 0.632861875 1.093354720 1.830762068 2.710969142 3.513384538 4.057275917 4.182461626 3.831074341 3.187467331 2.521175872 1.989025957 1.625725111 1.406999008 1.294444720 1.253784877 1.258742884 1.290307456 1.335361099 1.384856399 1.431984672 1.472161332 1.504423764 1.543627855 1.811072723
//
IT	4658
RD	23
LK	-346006.924738
QD	-176.599371 -> -168.805294
RI	0.0370746984
TR	0.118553	0.038305
MT	6.104677
MM	C_pi: 1.259319, n_recomb: 45499.167774
RS	0	0.000000	0.402561	741.131299	0.016289	0.001054
RS	1	0.006772	0.402561	777.780703	0.017094	0.008010
RS	2	0.014002	0.402561	815.289333	0.017919	0.015949
RS	3	0.021722	0.402561	853.541396	0.018759	0.019927
RS	4	0.029964	0.147792	2385.674037	0.052433	0.051688
RS	5	0.038765	0.147792	2395.601917	0.052652	0.047238
RS	6	0.048161	0.307105	1173.171430	0.025784	0.022185
RS	7	0.058194	0.307105	1211.260808	0.026622	0.022660
RS	8	0.068907	0.413057	932.110032	0.020486	0.017519
RS	9	0.080344	0.413057	967.364571	0.021261	0.018588
RS	10	0.092557	0.630253	660.275120	0.014512	0.012870
RS	11	0.105596	0.630253	690.246925	0.015171	0.013685
RS	12	0.119518	1.089179	419.015309	0.009209	0.008412
RS	13	0.134383	1.089179	441.251137	0.009698	0.008938
RS	14	0.150255	1.831757	276.906902	0.006086	0.005678
RS	15	0.167201	1.831757	292.941728	0.006438	0.006058
RS	16	0.185295	2.726541	208.431646	0.004581	0.004375
RS	17	0.204614	2.726541	221.005815	0.004857	0.004688
RS	18	0.225241	3.552158	179.956045	0.003955	0.003879
RS	19	0.247265	3.552158	190.997199	0.004198	0.004154
RS	20	0.270781	4.124095	174.617577	0.003838	0.003843
RS	21	0.295889	4.124095	185.363850	0.004074	0.004093
RS	22	0.322697	4.270325	189.981265	0.004175	0.004217
RS	23	0.351320	4.270325	201.558745	0.004430	0.004472
RS	24	0.381882	3.919331	232.812197	0.005117	0.005176
RS	25	0.414513	3.919331	246.605010	0.005420	0.005491
RS	26	0.449354	3.257771	313.788528	0.006897	0.007006
RS	27	0.486554	3.257771	331.347023	0.007282	0.007442
RS	28	0.526274	2.569004	442.591289	0.009727	0.009986
RS	29	0.568682	2.569004	464.951940	0.010219	0.010584
RS	30	0.613963	2.019038	619.221970	0.013610	0.014174
RS	31	0.662310	2.019038	645.598612	0.014189	0.014917
RS	32	0.713931	1.644451	822.542436	0.018078	0.019106
RS	33	0.769047	1.644451	849.248950	0.018665	0.019880
RS	34	0.827896	1.419578	1010.369602	0.022206	0.023742
RS	35	0.890729	1.419578	1031.806856	0.022677	0.024365
RS	36	0.957818	1.304238	1140.901673	0.025075	0.026995
RS	37	1.029449	1.304238	1152.538546	0.025331	0.027324
RS	38	1.105932	1.262870	1196.717025	0.026302	0.028385
RS	39	1.187593	1.262870	1197.044594	0.026309	0.028390
RS	40	1.274784	1.268361	1187.118074	0.026091	0.028146
RS	41	1.367879	1.268361	1177.029247	0.025869	0.027879
RS	42	1.467278	1.301146	1133.106158	0.024904	0.026830
RS	43	1.573409	1.301146	1114.307549	0.024491	0.026359
RS	44	1.686725	1.347703	1053.753520	0.023160	0.024931
RS	45	1.807716	1.347703	1027.805413	0.022590	0.024310
RS	46	1.936899	1.398683	961.818390	0.021139	0.022770
RS	47	2.074830	1.398683	929.897350	0.020438	0.022030
RS	48	2.222102	1.447069	864.743869	0.019006	0.020523
RS	49	2.379346	1.447069	827.703846	0.018192	0.019680
RS	50	2.547238	1.488162	765.971925	0.016835	0.018260
RS	51	2.726499	1.488162	724.574374	0.015925	0.017322
RS	52	2.917899	1.521037	666.085958	0.014640	0.015977
RS	53	3.122260	1.521037	621.386338	0.013657	0.014958
RS	54	3.340459	1.561032	560.762103	0.012325	0.013553
RS	55	3.573434	1.561032	515.409406	0.011328	0.012507
RS	56	3.822186	1.561032	468.936335	0.010306	0.011426
RS	57	4.087781	1.561032	422.050004	0.009276	0.010328
RS	58	4.371362	1.839112	323.273616	0.007105	0.007977
RS	59	4.674146	1.839112	292.791691	0.006435	0.007254
RS	60	4.997434	1.839112	262.239429	0.005764	0.006523
RS	61	5.342613	1.839112	232.091081	0.005101	0.005797
RS	62	5.711166	1.839112	202.809430	0.004457	0.005086
RS	63	6.104677	1.839112	879.941628	0.019340	0.022429
PA	4+25*2+4+6 0.118553274 0.038304661 6.104676842 0.402560741 0.147792081 0.307105057 0.413056866 0.630253358 1.089179210 1.831757260 2.726540896 3.552157966 4.124095201 4.270324847 3.919330635 3.257771198 2.569003812 2.019038440 1.644450991 1.419577888 1.304238456 1.262869824 1.268361335 1.301146299 1.347702583 1.398682828 1.447068926 1.488162467 1.521036506 1.561031789 1.839111767
//
IT	5303
RD	24
LK	-345991.487484
QD	-172.224010 -> -164.811065
RI	0.0357919583
TR	0.117489	0.038530
MT	6.140400
MM	C_pi: 1.272970, n_recomb: 46244.273294
RS	0	0.000000	0.414525	732.458222	0.015839	0.001035
RS	1	0.006781	0.414525	769.116163	0.016632	0.007851
RS	2	0.014023	0.414525	806.690503	0.017444	0.015594
RS	3	0.021755	0.414525	845.073292	0.018274	0.019465
RS	4	0.030011	0.147343	2440.178774	0.052767	0.052198
RS	5	0.038828	0.147343	2449.820847	0.052976	0.047678
RS	6	0.048242	0.311101	1180.844093	0.025535	0.022027
RS	7	0.058295	0.311101	1219.741870	0.026376	0.022489
RS	8	0.069030	0.414417	948.011206	0.020500	0.017551
RS	9	0.080492	0.414417	983.988879	0.021278	0.018617
RS	10	0.092732	0.627798	676.498050	0.014629	0.012980
RS	11	0.105802	0.627798	707.176676	0.015292	0.013801
RS	12	0.119758	1.084915	429.291874	0.009283	0.008482
RS	13	0.134661	1.084915	452.073778	0.009776	0.009014
RS	14	0.150574	1.831942	282.568858	0.006110	0.005703
RS	15	0.167566	1.831942	298.952046	0.006465	0.006085
RS	16	0.185711	2.740227	211.685763	0.004578	0.004373
RS	17	0.205086	2.740227	224.480847	0.004854	0.004687
RS	18	0.225775	3.588056	181.887782	0.003933	0.003858
RS	19	0.247867	3.588056	193.074351	0.004175	0.004133
RS	20	0.271457	4.187775	175.616322	0.003798	0.003804
RS	21	0.296647	4.187775	186.455910	0.004032	0.004053
RS	22	0.323545	4.355676	190.284741	0.004115	0.004157
RS	23	0.352267	4.355676	201.922796	0.004366	0.004409
RS	24	0.382937	4.006032	232.799162	0.005034	0.005092
RS	25	0.415687	4.006032	246.653483	0.005334	0.005402
RS	26	0.450657	3.327271	314.178842	0.006794	0.006898
RS	27	0.487999	3.327271	331.858768	0.007176	0.007327
RS	28	0.527874	2.616398	444.672851	0.009616	0.009860
RS	29	0.570452	2.616398	467.297833	0.010105	0.010449
RS	30	0.615918	2.048813	624.834061	0.013512	0.014047
RS	31	0.664467	2.048813	651.682504	0.014092	0.014783
RS	32	0.716308	1.663054	833.403954	0.018022	0.019002
RS	33	0.771665	1.663054	860.754470	0.018613	0.019774
RS	34	0.830775	1.432088	1026.921735	0.022206	0.023679
RS	35	0.893894	1.432088	1049.019762	0.022684	0.024305
RS	36	0.961294	1.313975	1161.808065	0.025123	0.026971
RS	37	1.033264	1.313975	1173.960175	0.025386	0.027307
RS	38	1.110115	1.271876	1219.675118	0.026375	0.028384
RS	39	1.192177	1.271876	1220.316618	0.026388	0.028398
RS	40	1.279804	1.277862	1210.091833	0.026167	0.028153
RS	41	1.373373	1.277862	1200.152535	0.025952	0.027896
RS	42	1.473288	1.311814	1154.923259	0.024974	0.026837
RS	43	1.579978	1.311814	1136.164446	0.024569	0.026378
RS	44	1.693904	1.359812	1074.007911	0.023225	0.024940
RS	45	1.815555	1.359812	1048.018265	0.022663	0.024332
RS	46	1.945455	1.412214	980.532707	0.021203	0.022788
RS	47	2.084165	1.412214	948.485891	0.020510	0.022060
RS	48	2.232281	1.461791	882.088521	0.019075	0.020554
RS	49	2.390441	1.461791	844.814392	0.018269	0.019722
RS	50	2.559327	1.503736	782.078867	0.016912	0.018306
RS	51	2.739666	1.503736	740.308263	0.016009	0.017377
RS	52	2.932233	1.537160	680.936631	0.014725	0.016038
RS	53	3.137860	1.537160	635.706538	0.013747	0.015026
RS	54	3.357431	1.577871	574.020430	0.012413	0.013622
RS	55	3.591892	1.577871	528.020994	0.011418	0.012581
RS	56	3.842252	1.577871	480.814312	0.010397	0.011504
RS	57	4.109590	1.577871	433.118845	0.009366	0.010407
RS	58	4.395057	1.866347	330.824443	0.007154	0.008014
RS	59	4.699883	1.866347	300.079796	0.006489	0.007298
RS	60	5.025381	1.866347	269.191139	0.005821	0.006573
RS	61	5.372951	1.866347	238.639234	0.005160	0.005850
RS	62	5.744091	1.866347	208.895894	0.004517	0.005142
RS	63	6.140400	1.866347	914.627108	0.019778	0.022879
PA	4+25*2+4+6 0.117488923 0.038529669 6.140399858 0.414524778 0.147342747 0.311100794 0.414416684 0.627798042 1.084914736 1.831942431 2.740227217 3.588055536 4.187775111 4.355676284 4.006031831 3.327271494 2.616397701 2.048813488 1.663053818 1.432088492 1.313975069 1.271875776 1.277861562 1.311814056 1.359811748 1.412213787 1.461791112 1.503735594 1.537159630 1.577870655 1.866346647
//
IT	5126
RD	25
LK	-345976.802800
QD	-168.043302 -> -160.986981
RI	0.0345911329
TR	0.116464	0.038750
MT	6.174941
MM	C_pi: 1.286313, n_recomb: 46978.116456
RS	0	0.000000	0.426447	724.152914	0.015415	0.001017
RS	1	0.006791	0.426447	760.804348	0.016195	0.007700
RS	2	0.014043	0.426447	798.425156	0.016996	0.015256
RS	3	0.021787	0.426447	836.914841	0.017815	0.019025
RS	4	0.030057	0.146888	2494.350346	0.053096	0.052696
RS	5	0.038889	0.146888	2503.673735	0.053294	0.048110
RS	6	0.048320	0.315215	1187.502290	0.025278	0.021861
RS	7	0.058392	0.315215	1227.184639	0.026122	0.022312
RS	8	0.069148	0.415923	963.201272	0.020503	0.017575
RS	9	0.080635	0.415923	999.887727	0.021284	0.018637
RS	10	0.092901	0.625491	692.505917	0.014741	0.013086
RS	11	0.106001	0.625491	723.881955	0.015409	0.013913
RS	12	0.119989	1.080601	439.556159	0.009357	0.008552
RS	13	0.134928	1.080601	462.881857	0.009853	0.009090
RS	14	0.150882	1.831448	288.260206	0.006136	0.005729
RS	15	0.167918	1.831448	304.992403	0.006492	0.006114
RS	16	0.186112	2.752217	214.981520	0.004576	0.004373
RS	17	0.205541	2.752217	227.999100	0.004853	0.004688
RS	18	0.226289	3.621344	183.862533	0.003914	0.003840
RS	19	0.248447	3.621344	195.196120	0.004155	0.004115
RS	20	0.272109	4.248488	176.658396	0.003760	0.003768
RS	21	0.297377	4.248488	187.592581	0.003993	0.004015
RS	22	0.324362	4.438623	190.624879	0.004058	0.004101
RS	23	0.353179	4.438623	202.323732	0.004307	0.004349
RS	24	0.383954	4.091287	232.801017	0.004956	0.005013
RS	25	0.416817	4.091287	246.714764	0.005252	0.005317
RS	26	0.451913	3.396006	314.531745	0.006695	0.006795
RS	27	0.489392	3.396006	332.326956	0.007074	0.007216
RS	28	0.529416	2.663377	446.619279	0.009507	0.009738
RS	29	0.572158	2.663377	469.497335	0.009994	0.010319
RS	30	0.617802	2.078353	630.177033	0.013414	0.013922
RS	31	0.666546	2.078353	657.483132	0.013996	0.014652
RS	32	0.718600	1.681530	843.859868	0.017963	0.018898
RS	33	0.774188	1.681530	871.843083	0.018558	0.019668
RS	34	0.833552	1.444524	1042.979972	0.022201	0.023614
RS	35	0.896947	1.444524	1065.735592	0.022686	0.024242
RS	36	0.964647	1.323649	1182.195845	0.025165	0.026944
RS	37	1.036944	1.323649	1194.869106	0.025435	0.027286
RS	38	1.114150	1.280799	1242.142388	0.026441	0.028380
RS	39	1.196600	1.280799	1243.110334	0.026461	0.028403
RS	40	1.284648	1.287241	1232.630190	0.026238	0.028157
RS	41	1.378676	1.287241	1222.856407	0.026030	0.027911
RS	42	1.479088	1.322313	1176.370367	0.025041	0.026843
RS	43	1.586320	1.322313	1157.668360	0.024643	0.026396
RS	44	1.700833	1.371698	1093.959648	0.023287	0.024950
RS	45	1.823122	1.371698	1067.944764	0.022733	0.024354
RS	46	1.953716	1.425462	999.009257	0.021265	0.022805
RS	47	2.093178	1.425462	966.851133	0.020581	0.022090
RS	48	2.242110	1.476170	899.253760	0.019142	0.020584
RS	49	2.401156	1.476170	861.757665	0.018344	0.019763
RS	50	2.571003	1.518905	798.056555	0.016988	0.018351
RS	51	2.752383	1.518905	755.922520	0.016091	0.017433
RS	52	2.946080	1.552823	695.697955	0.014809	0.016098
RS	53	3.152931	1.552823	649.944653	0.013835	0.015093
RS	54	3.373828	1.594179	587.224126	0.012500	0.013691
RS	55	3.609725	1.594179	540.581884	0.011507	0.012654
RS	56	3.861642	1.594179	492.646307	0.010487	0.011580
RS	57	4.130666	1.594179	444.147025	0.009454	0.010484
RS	58	4.417958	1.892821	338.337090	0.007202	0.008050
RS	59	4.724760	1.892821	307.331541	0.006542	0.007341
RS	60	5.052396	1.892821	276.109831	0.005877	0.006621
RS	61	5.402280	1.892821	245.158958	0.005219	0.005903
RS	62	5.775924	1.892821	214.959421	0.004576	0.005197
RS	63	6.174941	1.892821	949.394964	0.020209	0.023320
PA	4+25*2+4+6 0.116464051 0.038750184 6.174941130 0.426446888 0.146887577 0.315214756 0.415922664 0.625490745 1.080600741 1.831447572 2.752216966 3.621344016 4.248488457 4.438623368 4.091287075 3.396005529 2.663377162 2.078353049 1.681530061 1.444523951 1.323648721 1.280799488 1.287241313 1.322313125 1.371697729 1.425462180 1.476169578 1.518904512 1.552823302 1.594179027 1.892821463
//
CC
CC	Brief Description of the file format:
CC	  CC  comments
CC	  MM  useful-messages
CC	  RD  round-of-iterations
CC	  LL  \log[P(sequence)]
CC	  QD  Q-before-opt Q-after-opt
CC	  TR  \theta_0 \rho_0
CC	  RS  k t_k \lambda_k \pi_k \sum_{l\not=k}A_{kl} A_{kk}
CC	  DC  begin end best-k t_k+\Delta_k max-prob
CC
MM	Version: 0.6.5-r67
MM	pattern:4+25*2+4+6, n:63, n_free_lambdas:28
MM	n_iterations:25, skip:1, max_t:5, theta/rho:5
MM	is_decoding:0
MM	n_seqs:13, sum_L:988828, sum_n:139354
RD	0
LK	0.000000
QD	0.000000 -> 0.000000
RI	inf
TR	0.151903	0.030381
MT	5.000000
MM	C_pi: 1.000000, n_recomb: 29591.694669
RS	0	0.000000	1.000000	187.120889	0.006323	0.000000
RS	1	0.006440	1.000000	197.871686	0.006687	0.000000
RS	2	0.013294	1.000000	209.151970	0.007068	0.000000
RS	3	0.020590	1.000000	220.976148	0.007468	0.000000
RS	4	0.028356	1.000000	233.357317	0.007886	0.000000
RS	5	0.036622	1.000000	246.306953	0.008324	0.000000
RS	6	0.045421	1.000000	259.834570	0.008781	0.000000
RS	7	0.054785	1.000000	273.947329	0.009258	0.000000
RS	8	0.064753	1.000000	288.649612	0.009754	0.000000
RS	9	0.075363	1.000000	303.942556	0.010271	0.000000
RS	10	0.086656	1.000000	319.823538	0.010808	0.000000
RS	11	0.098677	1.000000	336.285614	0.011364	0.000000
RS	12	0.111471	1.000000	353.316919	0.011940	0.000000
RS	13	0.125090	1.000000	370.900018	0.012534	0.000000
RS	14	0.139585	1.000000	389.011220	0.013146	0.000000
RS	15	0.155014	1.000000	407.619847	0.013775	0.000000
RS	16	0.171437	1.000000	426.687481	0.014419	0.000000
RS	17	0.188917	1.000000	446.167181	0.015077	0.000000
RS	18	0.207523	1.000000	466.002685	0.015748	0.000000
RS	19	0.227327	1.000000	486.127617	0.016428	0.000000
RS	20	0.248406	1.000000	506.464707	0.017115	0.000000
RS	21	0.270843	1.000000	526.925050	0.017807	0.000000
RS	22	0.294725	1.000000	547.407422	0.018499	0.000000
RS	23	0.320144	1.000000	567.797693	0.019188	0.000000
RS	24	0.347201	1.000000	587.968359	0.019869	0.000000
RS	25	0.376000	1.000000	607.778237	0.020539	0.000000
RS	26	0.406654	1.000000	627.072371	0.021191	0.000000
RS	27	0.439282	1.000000	645.682182	0.021820	0.000000
RS	28	0.474011	1.000000	663.425930	0.022419	0.000000
RS	29	0.510976	1.000000	680.109535	0.022983	0.000000
RS	30	0.550322	1.000000	695.527809	0.023504	0.000000
RS	31	0.592202	1.000000	709.466162	0.023975	0.000000
RS	32	0.636779	1.000000	721.702833	0.024389	0.000000
RS	33	0.684227	1.000000	732.011688	0.024737	0.000000
RS	34	0.734730	1.000000	740.165630	0.025013	0.000000
RS	35	0.788485	1.000000	745.940637	0.025208	0.000000
RS	36	0.845702	1.000000	749.120430	0.025315	0.000000
RS	37	0.906604	1.000000	749.501759	0.025328	0.000000
RS	38	0.971428	1.000000	746.900237	0.025240	0.000000
RS	39	1.040426	1.000000	741.156649	0.025046	0.000000
RS	40	1.113868	1.000000	732.143588	0.024742	0.000000
RS	41	1.192040	1.000000	719.772242	0.024323	0.000000
RS	42	1.275245	1.000000	703.999110	0.023790	0.000000
RS	43	1.363809	1.000000	684.832354	0.023143	0.000000
RS	44	1.458076	1.000000	662.337472	0.022383	0.000000
RS	45	1.558414	1.000000	636.641923	0.021514	0.000000
RS	46	1.665214	1.000000	607.938321	0.020544	0.000000
RS	47	1.778891	1.000000	576.485798	0.019481	0.000000
RS	48	1.899889	1.000000	542.609171	0.018337	0.000000
RS	49	2.028679	1.000000	506.695581	0.017123	0.000000
RS	50	2.165763	1.000000	469.188373	0.015855	0.000000
RS	51	2.311675	1.000000	430.578096	0.014551	0.000000
RS	52	2.466983	1.000000	391.390669	0.013226	0.000000
RS	53	2.632293	1.000000	352.172949	0.011901	0.000000
RS	54	2.808249	1.000000	313.476150	0.010593	0.000000
RS	55	2.995536	1.000000	275.837762	0.009321	0.000000
RS	56	3.194884	1.000000	239.762874	0.008102	0.000000
RS	57	3.407070	1.000000	205.705905	0.006951	0.000000
RS	58	3.632920	1.000000	174.053911	0.005882	0.000000
RS	59	3.873315	1.000000	145.112626	0.004904	0.000000
RS	60	4.129191	1.000000	119.096299	0.004025	0.000000
RS	61	4.401545	1.000000	96.122204	0.003248	0.000000
RS	62	4.691438	1.000000	76.210375	0.002575	0.000000
RS	63	5.000000	1.000000	214.304443	0.007242	0.000000
PA	4+25*2+4+6 0.151903069 0.030380614 5.000000000 1.000000000 1.000000000 1.000000000 1.000000000 1.000000000 1.000000000 1.000000000 1.000000000 1.000000000 1.000000000 1.000000000 1.000000000 1.000000000 1.000000000 1.000000000 1.000000000 1.000000000 1.000000000 1.000000000 1.000000000 1.000000000 1.000000000 1.000000000 1.000000000 1.000000000 1.000000000 1.000000000 1.000000000
//
IT	4949
RD	1
LK	-356512.306154
QD	-736.429002 -> -447.148568
RI	0.0608069229
TR	0.150475	0.030481
MT	5.124917
MM	C_pi: 0.982050, n_recomb: 29162.591443
RS	0	0.000000	0.323222	570.392530	0.019559	0.000848
RS	1	0.006481	0.323222	594.977025	0.020402	0.007890
RS	2	0.013382	0.323222	619.793388	0.021253	0.020051
RS	3	0.020729	0.323222	644.727955	0.022108	0.027921
RS	4	0.028554	0.375489	577.468699	0.019802	0.026709
RS	5	0.036885	0.375489	601.048307	0.020610	0.022547
RS	6	0.045756	0.502599	468.167287	0.016054	0.019498
RS	7	0.055202	0.502599	489.002047	0.016768	0.017741
RS	8	0.065260	0.641638	400.506795	0.013734	0.016472
RS	9	0.075971	0.641638	419.247690	0.014376	0.015258
RS	10	0.087375	0.798210	353.043164	0.012106	0.014011
RS	11	0.099518	0.798210	370.135917	0.012692	0.012777
RS	12	0.112448	0.957082	323.777256	0.011102	0.011643
RS	13	0.126217	0.957082	339.751806	0.011650	0.010678
RS	14	0.140877	1.095198	311.578311	0.010684	0.009915
RS	15	0.156488	1.095198	327.004942	0.011213	0.009356
RS	16	0.173110	1.198067	313.650693	0.010755	0.008985
RS	17	0.190810	1.198067	329.014115	0.011282	0.008779
RS	18	0.209656	1.263117	327.179195	0.011219	0.008719
RS	19	0.229724	1.263117	342.823424	0.011756	0.008787
RS	20	0.251093	1.294598	350.191896	0.012008	0.008971
RS	21	0.273846	1.294598	366.313043	0.012561	0.009268
RS	22	0.298074	1.298732	381.528737	0.013083	0.009681
RS	23	0.323873	1.298732	398.169746	0.013653	0.010218
RS	24	0.351343	1.282116	420.312689	0.014413	0.010889
RS	25	0.380593	1.282116	437.335181	0.014996	0.011701
RS	26	0.411739	1.251844	465.208934	0.015952	0.012654
RS	27	0.444904	1.251844	482.244730	0.016536	0.013741
RS	28	0.480218	1.214841	514.002113	0.017625	0.014949
RS	29	0.517820	1.214841	530.414101	0.018188	0.016256
RS	30	0.557859	1.176939	563.513427	0.019323	0.017633
RS	31	0.600494	1.176939	578.395841	0.019833	0.019041
RS	32	0.645891	1.142437	609.770466	0.020909	0.020433
RS	33	0.694230	1.142437	622.009482	0.021329	0.021761
RS	34	0.745702	1.113925	648.531965	0.022238	0.022975
RS	35	0.800510	1.113925	656.927408	0.022526	0.024034
RS	36	0.858870	1.092253	676.071366	0.023183	0.024906
RS	37	0.921012	1.092253	679.486533	0.023300	0.025569
RS	38	0.987181	1.076967	689.712078	0.023651	0.026013
RS	39	1.057638	1.076967	687.210260	0.023565	0.026236
RS	40	1.132662	1.066915	687.962638	0.023591	0.026242
RS	41	1.212548	1.066915	678.911782	0.023280	0.026045
RS	42	1.297611	1.060789	670.374573	0.022987	0.025657
RS	43	1.388187	1.060789	654.527513	0.022444	0.025094
RS	44	1.484632	1.057442	637.389309	0.021856	0.024374
RS	45	1.587328	1.057442	614.948704	0.021087	0.023512
RS	46	1.696680	1.055952	590.305031	0.020242	0.022525
RS	47	1.813118	1.055952	561.965346	0.019270	0.021432
RS	48	1.937102	1.055539	531.313171	0.018219	0.020251
RS	49	2.069122	1.055539	498.257925	0.017086	0.019002
RS	50	2.209697	1.055584	463.410467	0.015891	0.017699
RS	51	2.359383	1.055584	427.259077	0.014651	0.016360
RS	52	2.518770	1.055749	390.212687	0.013381	0.014997
RS	53	2.688485	1.055749	352.915186	0.012102	0.013626
RS	54	2.869200	1.056111	315.725643	0.010826	0.012262
RS	55	3.061627	1.056111	279.396720	0.009581	0.010922
RS	56	3.266524	1.056111	244.301561	0.008377	0.009622
RS	57	3.484700	1.056111	210.905288	0.007232	0.008379
RS	58	3.717015	1.064735	178.324162	0.006115	0.007207
RS	59	3.964386	1.064735	149.979607	0.005143	0.006117
RS	60	4.227789	1.064735	124.227318	0.004260	0.005119
RS	61	4.508262	1.064735	101.236031	0.003471	0.004219
RS	62	4.806912	1.064735	81.082787	0.002780	0.003421
RS	63	5.124917	1.064735	237.018376	0.008127	0.010402
PA	4+25*2+4+6 0.150474762 0.030480615 5.124917030 0.323221684 0.375488758 0.502599239 0.641637802 0.798210144 0.957081795 1.095198154 1.198067188 1.263117313 1.294598103 1.298731804 1.282115936 1.251844406 1.214841366 1.176938534 1.142436981 1.113924980 1.092253208 1.076967239 1.066914558 1.060789108 1.057442188 1.055952072 1.055538654 1.055583954 1.055749416 1.056110859 1.064734876
//
IT	4089
RD	2
LK	-356054.400884
QD	-469.185724 -> -367.571055
RI	0.0855215121
TR	0.150082	0.031175
MT	5.140753
MM	C_pi: 0.950562, n_recomb: 28874.638738
RS	0	0.000000	0.224393	810.677410	0.028076	0.001079
RS	1	0.006486	0.224393	837.967976	0.029021	0.009430
RS	2	0.013392	0.224393	864.508787	0.029940	0.023077
RS	3	0.020747	0.224393	890.060951	0.030825	0.032255
RS	4	0.028578	0.249301	824.530419	0.028556	0.028638
RS	5	0.036918	0.249301	848.322173	0.029379	0.027253
RS	6	0.045798	0.371208	588.497030	0.020381	0.019840
RS	7	0.055254	0.371208	610.494428	0.021143	0.019890
RS	8	0.065324	0.526787	447.415063	0.015495	0.015691
RS	9	0.076047	0.526787	466.607492	0.016160	0.015672
RS	10	0.087465	0.730878	351.391142	0.012170	0.012435
RS	11	0.099623	0.730878	367.882521	0.012741	0.012158
RS	12	0.112571	0.967849	291.196895	0.010085	0.009868
RS	13	0.126358	0.967849	305.624506	0.010585	0.009620
RS	14	0.141039	1.196800	259.559487	0.008989	0.008251
RS	15	0.156673	1.196800	272.760338	0.009446	0.008183
RS	16	0.173320	1.379498	248.701464	0.008613	0.007503
RS	17	0.191047	1.379498	261.416112	0.009053	0.007614
RS	18	0.209924	1.498242	252.935449	0.008760	0.007405
RS	19	0.230025	1.498242	265.721301	0.009203	0.007663
RS	20	0.251430	1.553024	269.142371	0.009321	0.007797
RS	21	0.274224	1.553024	282.392030	0.009780	0.008189
RS	22	0.298495	1.552321	296.142911	0.010256	0.008630
RS	23	0.324341	1.552321	310.104632	0.010740	0.009187
RS	24	0.351863	1.508914	333.612433	0.011554	0.009973
RS	25	0.381171	1.508914	348.361330	0.012065	0.010750
RS	26	0.412379	1.439021	380.742852	0.013186	0.011918
RS	27	0.445611	1.439021	396.096442	0.013718	0.012932
RS	28	0.480998	1.358784	435.407747	0.015079	0.014461
RS	29	0.518681	1.358784	450.833727	0.015613	0.015666
RS	30	0.558808	1.280901	493.820357	0.017102	0.017454
RS	31	0.601537	1.280901	508.395862	0.017607	0.018738
RS	32	0.647038	1.213622	550.634974	0.019070	0.020579
RS	33	0.695490	1.213622	563.110586	0.019502	0.021760
RS	34	0.747084	1.160914	599.825736	0.020773	0.023387
RS	35	0.802025	1.160914	608.810065	0.021085	0.024278
RS	36	0.860529	1.123087	636.186795	0.022033	0.025462
RS	37	0.922828	1.123087	640.384922	0.022178	0.025945
RS	38	0.989167	1.098146	656.386001	0.022732	0.026580
RS	39	1.059809	1.098146	654.791755	0.022677	0.026627
RS	40	1.135033	1.083166	659.108877	0.022827	0.026718
RS	41	1.215135	1.083166	651.107599	0.022549	0.026366
RS	42	1.300433	1.075279	644.579015	0.022323	0.025991
RS	43	1.391264	1.075279	629.986285	0.021818	0.025306
RS	44	1.487985	1.072150	614.012615	0.021265	0.024560
RS	45	1.590979	1.072150	593.089791	0.020540	0.023611
RS	46	1.700654	1.071986	569.350661	0.019718	0.022589
RS	47	1.817442	1.071986	542.805926	0.018799	0.021444
RS	48	1.941805	1.073330	513.196125	0.017773	0.020235
RS	49	2.074233	1.073330	482.154409	0.016698	0.018961
RS	50	2.215251	1.075060	448.652490	0.015538	0.017645
RS	51	2.365415	1.075060	414.601255	0.014359	0.016300
RS	52	2.525319	1.076607	379.124684	0.013130	0.014937
RS	53	2.695594	1.076607	343.842723	0.011908	0.013573
RS	54	2.876912	1.078466	308.128972	0.010671	0.012216
RS	55	3.069990	1.078466	273.598680	0.009475	0.010889
RS	56	3.275592	1.078466	240.092419	0.008315	0.009604
RS	57	3.494528	1.078466	208.062669	0.007206	0.008374
RS	58	3.727664	1.097158	175.212492	0.006068	0.007162
RS	59	3.975921	1.097158	148.304726	0.005136	0.006101
RS	60	4.240280	1.097158	123.674439	0.004283	0.005127
RS	61	4.521785	1.097158	101.512823	0.003516	0.004244
RS	62	4.821548	1.097158	81.927874	0.002837	0.003457
RS	63	5.140753	1.097158	247.056718	0.008556	0.010750
PA	4+25*2+4+6 0.150081974 0.031174743 5.140752536 0.224392989 0.249301451 0.371208183 0.526786535 0.730877606 0.967848527 1.196799796 1.379497514 1.498242479 1.553024243 1.552321000 1.508913571 1.439021276 1.358783551 1.280900637 1.213621935 1.160913591 1.123087203 1.098145546 1.083165639 1.075279439 1.072149503 1.071986073 1.073330263 1.075060256 1.076606885 1.078466355 1.097158133
//
IT	4749
RD	3
LK	-355884.325474
QD	-391.927390 -> -340.223121
RI	0.0958502263
TR	0.149302	0.031921
MT	5.146672
MM	C_pi: 0.941512, n_recomb: 29278.307039
RS	0	0.000000	0.205216	897.693782	0.030661	0.001156
RS	1	0.006488	0.205216	925.340282	0.031605	0.009797
RS	2	0.013396	0.205216	951.827801	0.032510	0.023403
RS	3	0.020753	0.205216	976.876226	0.033365	0.032560
RS	4	0.028588	0.205131	1000.596185	0.034175	0.030850
RS	5	0.036930	0.205131	1021.849508	0.034901	0.030402
RS	6	0.045814	0.318422	675.933558	0.023086	0.020654
RS	7	0.055274	0.318422	698.155931	0.023846	0.021409
RS	8	0.065348	0.475532	484.585858	0.016551	0.015674
RS	9	0.076075	0.475532	504.235533	0.017222	0.016149
RS	10	0.087498	0.702641	356.024670	0.012160	0.011853
RS	11	0.099663	0.702641	372.481619	0.012722	0.011954
RS	12	0.112616	0.990917	276.799028	0.009454	0.009054
RS	13	0.126411	0.990917	290.617368	0.009926	0.009083
RS	14	0.141100	1.289681	234.653818	0.008015	0.007405
RS	15	0.156742	1.289681	246.831811	0.008431	0.007523
RS	16	0.173398	1.539200	217.620293	0.007433	0.006689
RS	17	0.191136	1.539200	229.065092	0.007824	0.006915
RS	18	0.210024	1.704384	217.717590	0.007436	0.006630
RS	19	0.230138	1.704384	229.110807	0.007825	0.006948
RS	20	0.251556	1.778006	231.003141	0.007890	0.007056
RS	21	0.274364	1.778006	242.844733	0.008294	0.007461
RS	22	0.298652	1.768738	256.407035	0.008758	0.007925
RS	23	0.324516	1.768738	269.065342	0.009190	0.008455
RS	24	0.352058	1.695182	294.214186	0.010049	0.009326
RS	25	0.381386	1.695182	307.903875	0.010516	0.010043
RS	26	0.412617	1.583905	344.243626	0.011758	0.011375
RS	27	0.445875	1.583905	358.912216	0.012259	0.012303
RS	28	0.481290	1.461315	404.639565	0.013820	0.014083
RS	29	0.519003	1.461315	419.822489	0.014339	0.015186
RS	30	0.559162	1.346901	471.194976	0.016094	0.017299
RS	31	0.601927	1.346901	485.925218	0.016597	0.018471
RS	32	0.647467	1.251905	537.290461	0.018351	0.020669
RS	33	0.695961	1.251905	550.157443	0.018791	0.021734
RS	34	0.747601	1.180490	595.109217	0.020326	0.023680
RS	35	0.802591	1.180490	604.509554	0.020647	0.024453
RS	36	0.861149	1.131567	637.926624	0.021788	0.025866
RS	37	0.923506	1.131567	642.404162	0.021941	0.026236
RS	38	0.989909	1.101189	661.789088	0.022603	0.026990
RS	39	1.060620	1.101189	660.289736	0.022552	0.026937
RS	40	1.135918	1.084613	665.676185	0.022736	0.027057
RS	41	1.216102	1.084613	657.643139	0.022462	0.026624
RS	42	1.301488	1.077519	650.632673	0.022222	0.026222
RS	43	1.392413	1.077519	635.993304	0.021722	0.025479
RS	44	1.489237	1.076543	618.774008	0.021134	0.024683
RS	45	1.592344	1.076543	597.900542	0.020421	0.023701
RS	46	1.702139	1.079168	572.778429	0.019563	0.022629
RS	47	1.819058	1.079168	546.447650	0.018664	0.021473
RS	48	1.943562	1.083373	515.734414	0.017615	0.020228
RS	49	2.076143	1.083373	485.072765	0.016568	0.018959
RS	50	2.217327	1.087633	450.921369	0.015401	0.017625
RS	51	2.367670	1.087633	417.351891	0.014255	0.016295
RS	52	2.527766	1.091214	381.623221	0.013034	0.014930
RS	53	2.698250	1.091214	346.824097	0.011846	0.013585
RS	54	2.879794	1.095263	310.919876	0.010619	0.012229
RS	55	3.073116	1.095263	276.819755	0.009455	0.010922
RS	56	3.278981	1.095263	243.613875	0.008321	0.009652
RS	57	3.498201	1.095263	211.756235	0.007233	0.008435
RS	58	3.731645	1.125140	177.347006	0.006057	0.007173
RS	59	3.980233	1.125140	150.954133	0.005156	0.006140
RS	60	4.244949	1.125140	126.635597	0.004325	0.005185
RS	61	4.526840	1.125140	104.603693	0.003573	0.004315
RS	62	4.827019	1.125140	84.992953	0.002903	0.003534
RS	63	5.146672	1.125140	263.620782	0.009004	0.011269
PA	4+25*2+4+6 0.149301758 0.031921025 5.146672430 0.205216028 0.205130594 0.318422205 0.475531810 0.702641184 0.990917488 1.289680594 1.539199779 1.704383594 1.778005748 1.768738242 1.695181818 1.583904502 1.461314708 1.346901023 1.251904678 1.180489925 1.131566513 1.101189184 1.084612595 1.077519186 1.076543041 1.079168038 1.083373004 1.087632987 1.091213692 1.095263074 1.125140243
//
IT	4583
RD	4
LK	-355790.649638
QD	-358.604903 -> -322.135586
RI	0.0946600152
TR	0.147952	0.032578
MT	5.167729
MM	C_pi: 0.947771, n_recomb: 30067.606321
RS	0	0.000000	0.208703	907.296244	0.030175	0.001159
RS	1	0.006495	0.208703	935.777754	0.031122	0.009661
RS	2	0.013411	0.208703	963.149029	0.032033	0.022693
RS	3	0.020776	0.208703	989.128744	0.032897	0.031307
RS	4	0.028620	0.184787	1141.634882	0.037969	0.032990
RS	5	0.036974	0.184787	1160.514887	0.038597	0.032722
RS	6	0.045869	0.291555	752.423691	0.025024	0.021549
RS	7	0.055343	0.291555	774.982025	0.025775	0.022602
RS	8	0.065432	0.446810	523.049978	0.017396	0.015928
RS	9	0.076176	0.446810	543.460651	0.018075	0.016647
RS	10	0.087618	0.687266	368.264956	0.012248	0.011649
RS	11	0.099802	0.687266	385.147847	0.012809	0.011937
RS	12	0.112779	1.013223	273.781930	0.009106	0.008625
RS	13	0.126598	1.013223	287.552904	0.009564	0.008789
RS	14	0.141314	1.369238	223.736863	0.007441	0.006906
RS	15	0.156987	1.369238	235.530438	0.007833	0.007110
RS	16	0.173677	1.677229	202.504079	0.006735	0.006178
RS	17	0.191451	1.677229	213.372783	0.007096	0.006451
RS	18	0.210379	1.884770	200.062104	0.006654	0.006117
RS	19	0.230537	1.884770	210.786844	0.007010	0.006450
RS	20	0.252004	1.976034	211.741299	0.007042	0.006539
RS	21	0.274865	1.976034	222.900936	0.007413	0.006932
RS	22	0.299210	1.958244	236.588711	0.007869	0.007407
RS	23	0.325137	1.958244	248.641389	0.008269	0.007901
RS	24	0.352748	1.855082	275.487739	0.009162	0.008827
RS	25	0.382152	1.855082	288.759535	0.009604	0.009486
RS	26	0.413465	1.703940	328.916832	0.010939	0.010936
RS	27	0.446813	1.703940	343.463594	0.011423	0.011789
RS	28	0.482326	1.542002	395.353998	0.013149	0.013760
RS	29	0.520145	1.542002	410.763009	0.013661	0.014779
RS	30	0.560421	1.395205	470.234489	0.015639	0.017148
RS	31	0.603312	1.395205	485.478114	0.016146	0.018235
RS	32	0.648989	1.276960	545.649506	0.018147	0.020716
RS	33	0.697632	1.276960	559.132762	0.018596	0.021700
RS	34	0.749435	1.190897	611.871070	0.020350	0.023899
RS	35	0.804602	1.190897	621.753910	0.020679	0.024598
RS	36	0.863352	1.134148	660.530540	0.021968	0.026182
RS	37	0.925917	1.134148	665.183880	0.022123	0.026486
RS	38	0.992545	1.100773	687.033458	0.022850	0.027314
RS	39	1.063501	1.100773	685.363104	0.022794	0.027206
RS	40	1.139065	1.084347	690.736257	0.022973	0.027323
RS	41	1.219537	1.084347	682.263795	0.022691	0.026851
RS	42	1.305235	1.079285	673.623502	0.022404	0.026400
RS	43	1.396499	1.079285	658.410767	0.021898	0.025635
RS	44	1.493689	1.081344	638.805839	0.021246	0.024775
RS	45	1.597192	1.081344	617.355509	0.020532	0.023788
RS	46	1.707417	1.087397	589.750279	0.019614	0.022658
RS	47	1.824800	1.087397	562.926094	0.018722	0.021511
RS	48	1.949807	1.094941	530.058959	0.017629	0.020225
RS	49	2.082933	1.094941	499.010092	0.016596	0.018976
RS	50	2.224705	1.102102	463.208187	0.015406	0.017621
RS	51	2.375684	1.102102	429.321316	0.014279	0.016315
RS	52	2.536468	1.108017	392.393977	0.013050	0.014944
RS	53	2.707695	1.108017	357.281624	0.011883	0.013623
RS	54	2.890041	1.114616	320.272988	0.010652	0.012266
RS	55	3.084231	1.114616	285.857141	0.009507	0.010981
RS	56	3.291032	1.114616	252.230081	0.008389	0.009728
RS	57	3.511264	1.114616	219.857055	0.007312	0.008523
RS	58	3.745799	1.156592	183.013416	0.006087	0.007204
RS	59	3.995567	1.156592	156.603108	0.005208	0.006197
RS	60	4.261555	1.156592	132.113603	0.004394	0.005260
RS	61	4.544818	1.156592	109.780137	0.003651	0.004401
RS	62	4.846478	1.156592	89.764050	0.002985	0.003626
RS	63	5.167729	1.156592	285.962037	0.009511	0.011860
PA	4+25*2+4+6 0.147951884 0.032578273 5.167728819 0.208702589 0.184787261 0.291554906 0.446810138 0.687265949 1.013222620 1.369237726 1.677228909 1.884770216 1.976034272 1.958243501 1.855081571 1.703940203 1.542002421 1.395205473 1.276960059 1.190896847 1.134147830 1.100773315 1.084346763 1.079284606 1.081343757 1.087397320 1.094940544 1.102102073 1.108016684 1.114616150 1.156591521
//
IT	4529
RD	5
LK	-355721.431098
QD	-336.895800 -> -306.849559
RI	0.0887367820
TR	0.146185	0.033132
MT	5.205066
MM	C_pi: 0.961829, n_recomb: 31017.402391
RS	0	0.000000	0.221416	884.167205	0.028506	0.001130
RS	1	0.006506	0.221416	913.657908	0.029456	0.009313
RS	2	0.013436	0.221416	942.277621	0.030379	0.021596
RS	3	0.020817	0.221416	969.760824	0.031265	0.029542
RS	4	0.028678	0.173721	1262.704760	0.040710	0.034941
RS	5	0.037050	0.173721	1279.776197	0.041260	0.034536
RS	6	0.045968	0.275801	822.586000	0.026520	0.022388
RS	7	0.055465	0.275801	845.646852	0.027264	0.023562
RS	8	0.065580	0.428161	562.585726	0.018138	0.016269
RS	9	0.076354	0.428161	583.932860	0.018826	0.017125
RS	10	0.087828	0.676855	384.758519	0.012405	0.011609
RS	11	0.100049	0.676855	402.308462	0.012970	0.012007
RS	12	0.113065	1.031938	276.552536	0.008916	0.008379
RS	13	0.126928	1.031938	290.557951	0.009368	0.008619
RS	14	0.141693	1.436470	219.578236	0.007079	0.006582
RS	15	0.157419	1.436470	231.298612	0.007457	0.006832
RS	16	0.174168	1.796992	194.865739	0.006282	0.005825
RS	17	0.192007	1.796992	205.490794	0.006625	0.006120
RS	18	0.211006	2.044530	190.465551	0.006141	0.005747
RS	19	0.231242	2.044530	200.864979	0.006476	0.006082
RS	20	0.252794	2.153923	201.001773	0.006480	0.006149
RS	21	0.275748	2.153923	211.820050	0.006829	0.006526
RS	22	0.300196	2.129393	225.620453	0.007274	0.007001
RS	23	0.326235	2.129393	237.390765	0.007653	0.007462
RS	24	0.353968	1.998630	265.785748	0.008569	0.008421
RS	25	0.383505	1.998630	278.932495	0.008993	0.009030
RS	26	0.414964	1.809960	322.652030	0.010402	0.010562
RS	27	0.448470	1.809960	337.331633	0.010876	0.011354
RS	28	0.484157	1.611629	395.093955	0.012738	0.013470
RS	29	0.522165	1.611629	410.943577	0.013249	0.014423
RS	30	0.562646	1.435767	478.263424	0.015419	0.016996
RS	31	0.605761	1.435767	494.193028	0.015933	0.018020
RS	32	0.651681	1.297431	562.970930	0.018150	0.020733
RS	33	0.700589	1.297431	577.192541	0.018609	0.021663
RS	34	0.752679	1.199317	637.492880	0.020553	0.024067
RS	35	0.808158	1.199317	647.917024	0.020889	0.024721
RS	36	0.867247	1.136643	691.715696	0.022301	0.026439
RS	37	0.930181	1.136643	696.534960	0.022456	0.026706
RS	38	0.997210	1.101555	720.378973	0.023225	0.027583
RS	39	1.068600	1.101555	718.466531	0.023163	0.027447
RS	40	1.144634	1.086108	723.276921	0.023318	0.027543
RS	41	1.225616	1.086108	714.246592	0.023027	0.027054
RS	42	1.311867	1.083604	703.422626	0.022678	0.026544
RS	43	1.403730	1.083604	687.481322	0.022164	0.025776
RS	44	1.501570	1.089038	664.976687	0.021439	0.024847
RS	45	1.605776	1.089038	642.761865	0.020723	0.023868
RS	46	1.716762	1.098745	612.213863	0.019738	0.022679
RS	47	1.834969	1.098745	584.676241	0.018850	0.021550
RS	48	1.960868	1.109787	549.239632	0.017707	0.020224
RS	49	2.094958	1.109787	517.552143	0.016686	0.019000
RS	50	2.237772	1.119974	479.714225	0.015466	0.017624
RS	51	2.389879	1.119974	445.232822	0.014354	0.016345
RS	52	2.551883	1.128328	406.739826	0.013113	0.014969
RS	53	2.724427	1.128328	371.023083	0.011962	0.013674
RS	54	2.908198	1.137633	332.536476	0.010721	0.012311
RS	55	3.103926	1.137633	297.520657	0.009592	0.011049
RS	56	3.312389	1.137633	263.190167	0.008485	0.009814
RS	57	3.534415	1.137633	230.025758	0.007416	0.008621
RS	58	3.770888	1.192435	190.280903	0.006135	0.007241
RS	59	4.022746	1.192435	163.650205	0.005276	0.006259
RS	60	4.290992	1.192435	138.802033	0.004475	0.005339
RS	61	4.576691	1.192435	115.995170	0.003740	0.004492
RS	62	4.880979	1.192435	95.417956	0.003076	0.003722
RS	63	5.205066	1.192435	311.889420	0.010055	0.012477
PA	4+25*2+4+6 0.146184712 0.033132343 5.205065849 0.221416402 0.173720654 0.275801377 0.428160948 0.676855133 1.031937616 1.436470457 1.796992128 2.044529987 2.153922886 2.129392970 1.998629886 1.809960339 1.611629409 1.435766618 1.297431345 1.199317133 1.136643099 1.101555400 1.086108376 1.083603748 1.089038427 1.098745462 1.109787216 1.119973541 1.128327794 1.137633139 1.192434505
//
IT	3962
RD	6
LK	-355663.269145
QD	-319.574399 -> -293.250869
RI	0.0815461001
TR	0.144176	0.033601
MT	5.254467
MM	C_pi: 0.979728, n_recomb: 32025.399930
RS	0	0.000000	0.238858	848.718031	0.026501	0.001087
RS	1	0.006522	0.238858	879.040581	0.027448	0.008883
RS	2	0.013470	0.238858	908.780918	0.028377	0.020387
RS	3	0.020870	0.238858	937.696734	0.029280	0.027683
RS	4	0.028754	0.167037	1370.345452	0.042789	0.036683
RS	5	0.037151	0.167037	1386.098056	0.043281	0.036012
RS	6	0.046096	0.265843	887.255347	0.027705	0.023128
RS	7	0.055625	0.265843	910.939066	0.028444	0.024337
RS	8	0.065775	0.415005	602.027483	0.018798	0.016625
RS	9	0.076587	0.415005	624.389508	0.019497	0.017568
RS	10	0.088105	0.668846	403.359238	0.012595	0.011648
RS	11	0.100373	0.668846	421.695621	0.013168	0.012121
RS	12	0.113442	1.047093	282.321829	0.008816	0.008232
RS	13	0.127363	1.047093	296.706653	0.009265	0.008523
RS	14	0.142192	1.493574	218.909194	0.006835	0.006357
RS	15	0.157988	1.493574	230.717211	0.007204	0.006635
RS	16	0.174814	1.902016	191.058081	0.005966	0.005567
RS	17	0.192738	1.902016	201.610939	0.006295	0.005873
RS	18	0.211831	2.188042	184.951348	0.005775	0.005464
RS	19	0.232169	2.188042	195.200901	0.006095	0.005797
RS	20	0.253833	2.316742	194.513248	0.006074	0.005841
RS	21	0.276911	2.316742	205.161206	0.006406	0.006203
RS	22	0.301494	2.287864	218.966520	0.006837	0.006669
RS	23	0.327680	2.287864	230.611678	0.007201	0.007101
RS	24	0.355574	2.131893	260.328603	0.008129	0.008076
RS	25	0.385287	2.131893	273.485519	0.008540	0.008645
RS	26	0.416938	1.907962	320.440351	0.010006	0.010234
RS	27	0.450653	1.907962	335.363124	0.010472	0.010977
RS	28	0.486568	1.675617	398.635887	0.012447	0.013204
RS	29	0.524825	1.675617	415.015481	0.012959	0.014106
RS	30	0.565577	1.473086	489.868664	0.015296	0.016843
RS	31	0.608987	1.473086	506.558850	0.015817	0.017821
RS	32	0.655228	1.316774	583.712472	0.018227	0.020728
RS	33	0.704485	1.316774	598.733183	0.018696	0.021620
RS	34	0.756955	1.208220	666.408878	0.020809	0.024199
RS	35	0.812847	1.208220	677.416321	0.021152	0.024826
RS	36	0.872384	1.140699	726.024297	0.022670	0.026654
RS	37	0.935804	1.140699	731.030555	0.022827	0.026902
RS	38	1.003361	1.104549	756.601218	0.023625	0.027810
RS	39	1.075324	1.104549	754.452514	0.023558	0.027662
RS	40	1.151981	1.090436	758.413887	0.023682	0.027729
RS	41	1.233637	1.090436	748.824245	0.023382	0.027236
RS	42	1.320619	1.090668	735.554425	0.022968	0.026664
RS	43	1.413274	1.090668	718.879460	0.022447	0.025901
RS	44	1.511972	1.099558	693.264690	0.021647	0.024905
RS	45	1.617107	1.099558	670.273469	0.020929	0.023941
RS	46	1.729099	1.112948	636.622271	0.019879	0.022694
RS	47	1.848396	1.112948	608.345733	0.018996	0.021589
RS	48	1.975473	1.127494	570.213051	0.017805	0.020224
RS	49	2.110839	1.127494	537.841934	0.016794	0.019027
RS	50	2.255033	1.140705	497.854803	0.015546	0.017631
RS	51	2.408632	1.140705	462.712826	0.014448	0.016381
RS	52	2.572249	1.151501	422.541715	0.013194	0.014999
RS	53	2.746537	1.151501	386.136795	0.012057	0.013729
RS	54	2.932193	1.163550	346.039306	0.010805	0.012361
RS	55	3.129957	1.163550	310.331693	0.009690	0.011121
RS	56	3.340620	1.163550	275.202190	0.008593	0.009903
RS	57	3.565022	1.163550	241.148597	0.007530	0.008721
RS	58	3.804061	1.231738	198.240246	0.006190	0.007277
RS	59	4.058689	1.231738	171.325245	0.005350	0.006320
RS	60	4.329925	1.231738	146.058537	0.004561	0.005418
RS	61	4.618852	1.231738	122.721918	0.003832	0.004581
RS	62	4.926623	1.231738	101.530211	0.003170	0.003816
RS	63	5.254467	1.231738	340.171922	0.010622	0.013103
PA	4+25*2+4+6 0.144175976 0.033601487 5.254466957 0.238857936 0.167037408 0.265843394 0.415004682 0.668845777 1.047093255 1.493573725 1.902016435 2.188042275 2.316742313 2.287864373 2.131892718 1.907962113 1.675616526 1.473085629 1.316774477 1.208220145 1.140698837 1.104549397 1.090435922 1.090668105 1.099558285 1.112947958 1.127493840 1.140705168 1.151500687 1.163549983 1.231738280
//
IT	4864
RD	7
LK	-355611.872035
QD	-304.671593 -> -280.979719
RI	0.0744636090
TR	0.142059	0.034008
MT	5.311441
MM	C_pi: 0.999481, n_recomb: 33049.158496
RS	0	0.000000	0.259164	809.848535	0.024504	0.001038
RS	1	0.006540	0.259164	840.717791	0.025438	0.008432
RS	2	0.013508	0.259164	871.284410	0.026363	0.019184
RS	3	0.020931	0.259164	901.331912	0.027272	0.025892
RS	4	0.028840	0.162726	1468.031150	0.044420	0.038226
RS	5	0.037266	0.162726	1482.842764	0.044868	0.037249
RS	6	0.046244	0.259363	946.693512	0.028645	0.023758
RS	7	0.055808	0.259363	971.089921	0.029383	0.024962
RS	8	0.065998	0.405300	640.645010	0.019385	0.016968
RS	9	0.076855	0.405300	664.050896	0.020093	0.017972
RS	10	0.088421	0.662257	422.967666	0.012798	0.011729
RS	11	0.100744	0.662257	442.149775	0.013379	0.012257
RS	12	0.113872	1.059264	289.753436	0.008767	0.008145
RS	13	0.127860	1.059264	304.597298	0.009216	0.008472
RS	14	0.142762	1.542436	220.220296	0.006663	0.006194
RS	15	0.158639	1.542436	232.206697	0.007026	0.006492
RS	16	0.175554	1.994986	189.426198	0.005732	0.005370
RS	17	0.193575	1.994986	200.004011	0.006052	0.005682
RS	18	0.212775	2.318337	181.741799	0.005499	0.005241
RS	19	0.233231	2.318337	191.940233	0.005808	0.005569
RS	20	0.255024	2.467709	190.389331	0.005761	0.005589
RS	21	0.278243	2.467709	200.961114	0.006081	0.005938
RS	22	0.302980	2.437050	214.643228	0.006495	0.006389
RS	23	0.329335	2.437050	226.245543	0.006846	0.006798
RS	24	0.357414	2.258264	257.050140	0.007778	0.007778
RS	25	0.387329	2.258264	270.281664	0.008178	0.008312
RS	26	0.419201	2.001070	320.136671	0.009687	0.009940
RS	27	0.453157	2.001070	335.347801	0.010147	0.010642
RS	28	0.489334	1.736555	403.750606	0.012217	0.012955
RS	29	0.527876	1.736555	420.691952	0.012729	0.013816
RS	30	0.568940	1.509069	502.737807	0.015212	0.016690
RS	31	0.612689	1.509069	520.216799	0.015741	0.017633
RS	32	0.659299	1.336203	605.502366	0.018321	0.020705
RS	33	0.708958	1.336203	621.352854	0.018801	0.021572
RS	34	0.761864	1.218222	696.242557	0.021067	0.024301
RS	35	0.818230	1.218222	707.865637	0.021419	0.024912
RS	36	0.878283	1.146477	761.142201	0.023031	0.026834
RS	37	0.942263	1.146477	766.368260	0.023189	0.027073
RS	38	1.010428	1.109580	793.520311	0.024010	0.028005
RS	39	1.083050	1.109580	791.171390	0.023939	0.027854
RS	40	1.160423	1.096920	794.143975	0.024029	0.027888
RS	41	1.242855	1.096920	784.038025	0.023723	0.027399
RS	42	1.330678	1.099899	768.216722	0.023245	0.026766
RS	43	1.424245	1.099899	750.857201	0.022719	0.026014
RS	44	1.523932	1.112199	722.072157	0.021848	0.024953
RS	45	1.630138	1.112199	698.353562	0.021131	0.024008
RS	46	1.743290	1.129203	661.577597	0.020018	0.022707
RS	47	1.863842	1.129203	632.602394	0.019141	0.021626
RS	48	1.992278	1.147181	591.770915	0.017906	0.020225
RS	49	2.129114	1.147181	558.740745	0.016906	0.019056
RS	50	2.274899	1.163350	516.603645	0.015631	0.017641
RS	51	2.430219	1.163350	480.806977	0.014548	0.016419
RS	52	2.595697	1.176533	438.945624	0.013282	0.015032
RS	53	2.771997	1.176533	401.841310	0.012159	0.013787
RS	54	2.959827	1.191295	360.097373	0.010896	0.012413
RS	55	3.159941	1.191295	323.674791	0.009794	0.011194
RS	56	3.373143	1.191295	287.719312	0.008706	0.009992
RS	57	3.600288	1.191295	252.746127	0.007648	0.008821
RS	58	3.842289	1.273276	206.508481	0.006249	0.007313
RS	59	4.100117	1.273276	179.295072	0.005425	0.006379
RS	60	4.374806	1.273276	153.597469	0.004648	0.005495
RS	61	4.667461	1.273276	129.719292	0.003925	0.004668
RS	62	4.979255	1.273276	107.900772	0.003265	0.003908
RS	63	5.311441	1.273276	370.167414	0.011201	0.013726
PA	4+25*2+4+6 0.142059160 0.034008232 5.311441344 0.259164002 0.162726372 0.259362584 0.405300470 0.662256832 1.059263521 1.542436468 1.994986282 2.318336643 2.467708506 2.437050246 2.258264029 2.001069739 1.736555169 1.509069301 1.336203499 1.218222238 1.146476708 1.109580341 1.096920347 1.099898586 1.112199405 1.129203144 1.147181348 1.163350087 1.176532893 1.191294782 1.273276260
//
IT	4679
RD	8
LK	-355565.411568
QD	-291.436063 -> -269.809693
RI	0.0679638342
TR	0.139921	0.034371
MT	5.372530
MM	C_pi: 1.020032, n_recomb: 34070.651615
RS	0	0.000000	0.281421	771.417692	0.022642	0.000989
RS	1	0.006559	0.281421	802.560492	0.023556	0.007990
RS	2	0.013548	0.281421	833.650023	0.024468	0.018040
RS	3	0.020996	0.281421	864.495685	0.025374	0.024227
RS	4	0.028932	0.159822	1557.961634	0.045727	0.039596
RS	5	0.037389	0.159822	1572.119187	0.046143	0.038310
RS	6	0.046400	0.255172	1001.155694	0.029385	0.024283
RS	7	0.056003	0.255172	1026.337745	0.030124	0.025462
RS	8	0.066235	0.397972	678.059746	0.019902	0.017289
RS	9	0.077138	0.397972	702.514419	0.020619	0.018336
RS	10	0.088757	0.656629	443.021489	0.013003	0.011832
RS	11	0.101138	0.656629	463.077955	0.013592	0.012405
RS	12	0.114330	1.068955	298.183933	0.008752	0.008096
RS	13	0.128388	1.068955	313.533733	0.009202	0.008453
RS	14	0.143368	1.584471	222.757513	0.006538	0.006075
RS	15	0.159331	1.584471	234.977806	0.006897	0.006387
RS	16	0.176341	2.077761	189.151800	0.005552	0.005215
RS	17	0.194466	2.077761	199.814680	0.005865	0.005531
RS	18	0.213780	2.437427	179.960748	0.005282	0.005060
RS	19	0.234361	2.437427	190.168650	0.005582	0.005384
RS	20	0.256292	2.608818	187.709540	0.005509	0.005379
RS	21	0.279661	2.608818	198.261402	0.005819	0.005716
RS	22	0.304563	2.578903	211.700266	0.006214	0.006149
RS	23	0.331099	2.578903	223.305860	0.006554	0.006538
RS	24	0.359375	2.379626	254.978460	0.007484	0.007514
RS	25	0.389505	2.379626	268.315356	0.007875	0.008020
RS	26	0.421612	2.090920	320.753605	0.009414	0.009673
RS	27	0.455825	2.090920	336.267515	0.009870	0.010341
RS	28	0.492281	1.795685	409.430329	0.012017	0.012721
RS	29	0.531129	1.795685	426.937631	0.012531	0.013548
RS	30	0.572525	1.544496	515.835702	0.015140	0.016537
RS	31	0.616637	1.544496	534.108757	0.015677	0.017451
RS	32	0.663641	1.356058	627.285237	0.018411	0.020666
RS	33	0.713728	1.356058	643.980538	0.018901	0.021515
RS	34	0.767101	1.229313	725.943236	0.021307	0.024379
RS	35	0.823975	1.229313	738.208291	0.021667	0.024980
RS	36	0.884579	1.153705	796.066407	0.023365	0.026986
RS	37	0.949157	1.153705	801.548494	0.023526	0.027222
RS	38	1.017972	1.116203	830.211671	0.024367	0.028173
RS	39	1.091300	1.116203	827.709190	0.024294	0.028024
RS	40	1.169438	1.104997	829.641935	0.024351	0.028026
RS	41	1.252701	1.104997	819.077193	0.024041	0.027544
RS	42	1.341425	1.110648	800.685775	0.023501	0.026854
RS	43	1.435969	1.110648	782.706804	0.022973	0.026116
RS	44	1.536714	1.126254	750.768279	0.022036	0.024994
RS	45	1.644066	1.126254	726.387852	0.021320	0.024069
RS	46	1.758460	1.146754	686.530353	0.020150	0.022718
RS	47	1.880357	1.146754	656.913960	0.019281	0.021662
RS	48	2.010250	1.168052	613.434040	0.018005	0.020228
RS	49	2.148662	1.168052	579.788135	0.017017	0.019086
RS	50	2.296152	1.187077	535.544247	0.015719	0.017656
RS	51	2.453317	1.187077	499.119730	0.014650	0.016460
RS	52	2.620790	1.202559	455.596113	0.013372	0.015068
RS	53	2.799247	1.202559	417.803883	0.012263	0.013847
RS	54	2.989410	1.219958	374.418298	0.010989	0.012467
RS	55	3.192046	1.219958	337.280139	0.009899	0.011269
RS	56	3.407972	1.219958	300.495684	0.008820	0.010081
RS	57	3.638061	1.219958	264.597331	0.007766	0.008920
RS	58	3.883242	1.316002	214.914421	0.006308	0.007347
RS	59	4.144504	1.316002	187.405130	0.005500	0.006436
RS	60	4.422903	1.316002	161.281194	0.004734	0.005568
RS	61	4.719562	1.316002	136.866552	0.004017	0.004752
RS	62	5.035679	1.316002	114.425459	0.003358	0.003997
RS	63	5.372530	1.316002	401.490999	0.011784	0.014343
PA	4+25*2+4+6 0.139921060 0.034371058 5.372529890 0.281421326 0.159822184 0.255172395 0.397972349 0.656629478 1.068954802 1.584471251 2.077761272 2.437426614 2.608817784 2.578902553 2.379626424 2.090919559 1.795684851 1.544495680 1.356058413 1.229312659 1.153704947 1.116202950 1.104997322 1.110648175 1.126253892 1.146754330 1.168052299 1.187076937 1.202558921 1.219957632 1.316002374
//
IT	4118
RD	9
LK	-355522.894522
QD	-279.480187 -> -259.568925
RI	0.0621549254
TR	0.137815	0.034704
MT	5.435263
MM	C_pi: 1.040791, n_recomb: 35082.200086
RS	0	0.000000	0.305143	734.981576	0.020950	0.000941
RS	1	0.006578	0.305143	766.173481	0.021839	0.007570
RS	2	0.013589	0.305143	797.526525	0.022733	0.016976
RS	3	0.021062	0.305143	828.874743	0.023627	0.022705
RS	4	0.029025	0.157806	1641.697109	0.046796	0.040815
RS	5	0.037513	0.157806	1655.418724	0.047187	0.039235
RS	6	0.046559	0.252589	1050.963492	0.029957	0.024714
RS	7	0.056200	0.252589	1076.993474	0.030699	0.025857
RS	8	0.066476	0.392367	714.122800	0.020356	0.017584
RS	9	0.077427	0.392367	739.619849	0.021082	0.018664
RS	10	0.089099	0.651688	463.241652	0.013204	0.011948
RS	11	0.101538	0.651688	484.185131	0.013801	0.012558
RS	12	0.114796	1.076576	307.260089	0.008758	0.008076
RS	13	0.128926	1.076576	323.145116	0.009211	0.008455
RS	14	0.143986	1.620689	226.119972	0.006445	0.005986
RS	15	0.160036	1.620689	238.610849	0.006801	0.006309
RS	16	0.177142	2.151696	189.791985	0.005410	0.005092
RS	17	0.195373	2.151696	200.579951	0.005717	0.005411
RS	18	0.214803	2.546669	179.138321	0.005106	0.004910
RS	19	0.235512	2.546669	189.395793	0.005399	0.005231
RS	20	0.257583	2.741326	185.984522	0.005301	0.005201
RS	21	0.281106	2.741326	196.552618	0.005603	0.005528
RS	22	0.306177	2.714570	209.642063	0.005976	0.005939
RS	23	0.332896	2.714570	221.278340	0.006307	0.006311
RS	24	0.361374	2.497029	253.623101	0.007229	0.007278
RS	25	0.391724	2.497029	267.079345	0.007613	0.007760
RS	26	0.424071	2.178379	321.811143	0.009173	0.009427
RS	27	0.458546	2.178379	337.627262	0.009624	0.010066
RS	28	0.495289	1.853596	415.203443	0.011835	0.012499
RS	29	0.534449	1.853596	433.267311	0.012350	0.013297
RS	30	0.576185	1.579646	528.691887	0.015070	0.016382
RS	31	0.620667	1.579646	547.752339	0.015613	0.017273
RS	32	0.668075	1.376350	648.586628	0.018488	0.020615
RS	33	0.718601	1.376350	666.132937	0.018988	0.021450
RS	34	0.772451	1.241292	755.045202	0.021522	0.024434
RS	35	0.829844	1.241292	767.974198	0.021891	0.025031
RS	36	0.891012	1.162037	830.363099	0.023669	0.027113
RS	37	0.956204	1.162037	836.137221	0.023834	0.027350
RS	38	1.025685	1.123976	866.291804	0.024693	0.028317
RS	39	1.099736	1.123976	863.684452	0.024619	0.028174
RS	40	1.178658	1.114166	864.580478	0.024644	0.028146
RS	41	1.262772	1.114166	853.616630	0.024332	0.027673
RS	42	1.352420	1.122376	832.686346	0.023735	0.026931
RS	43	1.447965	1.122376	814.154027	0.023207	0.026207
RS	44	1.549795	1.141150	779.119394	0.022208	0.025030
RS	45	1.658323	1.141150	754.142437	0.021496	0.024125
RS	46	1.773991	1.165006	711.275430	0.020275	0.022729
RS	47	1.897268	1.165006	681.074976	0.019414	0.021698
RS	48	2.028655	1.189488	635.019262	0.018101	0.020234
RS	49	2.168685	1.189488	600.801445	0.017126	0.019119
RS	50	2.317926	1.211244	554.511721	0.015806	0.017674
RS	51	2.476985	1.211244	517.488294	0.014751	0.016503
RS	52	2.646507	1.228919	472.343934	0.013464	0.015108
RS	53	2.827181	1.228919	433.879593	0.012368	0.013909
RS	54	3.019741	1.248850	388.873457	0.011085	0.012523
RS	55	3.224967	1.248850	351.024581	0.010006	0.011343
RS	56	3.443694	1.248850	313.415077	0.008934	0.010169
RS	57	3.676809	1.248850	276.594139	0.007884	0.009017
RS	58	3.925260	1.359106	223.378903	0.006367	0.007381
RS	59	4.190054	1.359106	195.580244	0.005575	0.006492
RS	60	4.472268	1.359106	169.039352	0.004818	0.005639
RS	61	4.773046	1.359106	144.098894	0.004107	0.004833
RS	62	5.093610	1.359106	121.045625	0.003450	0.004083
RS	63	5.435263	1.359106	433.886303	0.012368	0.014952
PA	4+25*2+4+6 0.137815408 0.034703689 5.435262503 0.305143276 0.157806071 0.252588794 0.392367361 0.651687893 1.076576351 1.620688566 2.151696273 2.546669340 2.741326046 2.714569804 2.497028705 2.178378868 1.853595558 1.579645691 1.376349965 1.241291874 1.162037207 1.123975886 1.114165975 1.122375600 1.141149763 1.165006470 1.189488432 1.211244116 1.228918971 1.248850266 1.359105780
//
IT	4251
RD	10
LK	-355483.686326
QD	-268.562505 -> -250.122865
RI	0.0570169304
TR	0.135774	0.035016
MT	5.497962
MM	C_pi: 1.061409, n_recomb: 36080.391739
RS	0	0.000000	0.330026	701.113846	0.019432	0.000896
RS	1	0.006597	0.330026	732.183126	0.020293	0.007177
RS	2	0.013630	0.330026	763.594464	0.021164	0.015995
RS	3	0.021127	0.330026	795.204663	0.022040	0.021320
RS	4	0.029118	0.156373	1720.407447	0.047683	0.041907
RS	5	0.037636	0.156373	1733.857693	0.048055	0.040054
RS	6	0.046717	0.251185	1096.447597	0.030389	0.025060
RS	7	0.056396	0.251185	1123.379068	0.031135	0.026162
RS	8	0.066714	0.388063	748.780118	0.020753	0.017853
RS	9	0.077713	0.388063	775.307424	0.021488	0.018958
RS	10	0.089437	0.647265	483.470146	0.013400	0.012072
RS	11	0.101935	0.647265	505.304029	0.014005	0.012713
RS	12	0.115257	1.082453	316.777460	0.008780	0.008075
RS	13	0.129459	1.082453	333.216702	0.009235	0.008474
RS	14	0.144597	1.651885	230.070565	0.006377	0.005920
RS	15	0.160734	1.651885	242.857591	0.006731	0.006252
RS	16	0.177936	2.217820	191.086092	0.005296	0.004993
RS	17	0.196272	2.217820	202.027353	0.005599	0.005314
RS	18	0.215818	2.647067	178.997873	0.004961	0.004785
RS	19	0.236654	2.647067	189.332989	0.005248	0.005102
RS	20	0.258864	2.866072	184.930484	0.005126	0.005047
RS	21	0.282540	2.866072	195.539414	0.005420	0.005365
RS	22	0.307777	2.844761	208.187046	0.005770	0.005754
RS	23	0.334680	2.844761	219.870987	0.006094	0.006111
RS	24	0.363357	2.611067	252.717541	0.007004	0.007065
RS	25	0.393927	2.611067	266.298288	0.007381	0.007526
RS	26	0.426513	2.263916	323.062194	0.008954	0.009200
RS	27	0.461249	2.263916	339.172386	0.009400	0.009813
RS	28	0.498277	1.910573	420.840180	0.011664	0.012286
RS	29	0.537747	1.910573	439.444214	0.012180	0.013059
RS	30	0.579822	1.614608	541.084461	0.014997	0.016226
RS	31	0.624672	1.614608	560.918924	0.015546	0.017098
RS	32	0.672482	1.396986	669.189192	0.018547	0.020552
RS	33	0.723445	1.396986	687.587047	0.019057	0.021377
RS	34	0.777771	1.253935	783.340395	0.021711	0.024471
RS	35	0.835681	1.253935	796.951569	0.022088	0.025066
RS	36	0.897411	1.171167	863.841950	0.023942	0.027218
RS	37	0.963214	1.171167	869.942255	0.024111	0.027458
RS	38	1.033358	1.132541	901.601185	0.024989	0.028443
RS	39	1.108130	1.132541	898.936224	0.024915	0.028306
RS	40	1.187835	1.124037	898.833752	0.024912	0.028251
RS	41	1.272798	1.124037	887.527964	0.024599	0.027789
RS	42	1.363367	1.134674	864.118306	0.023950	0.026998
RS	43	1.459911	1.134674	845.094679	0.023423	0.026290
RS	44	1.562824	1.156467	807.042209	0.022368	0.025063
RS	45	1.672527	1.156467	781.528767	0.021661	0.024178
RS	46	1.789467	1.183527	735.738606	0.020392	0.022742
RS	47	1.914122	1.183527	705.005651	0.019540	0.021734
RS	48	2.047001	1.211044	656.455724	0.018194	0.020244
RS	49	2.188647	1.211044	621.705020	0.017231	0.019153
RS	50	2.339638	1.235394	573.435632	0.015893	0.017696
RS	51	2.500590	1.235394	535.839110	0.014851	0.016549
RS	52	2.672160	1.255142	489.120829	0.013556	0.015151
RS	53	2.855050	1.255142	449.998784	0.012472	0.013972
RS	54	3.050006	1.277484	403.399716	0.011181	0.012582
RS	55	3.257824	1.277484	364.845004	0.010112	0.011419
RS	56	3.479352	1.277484	326.415534	0.009047	0.010257
RS	57	3.715495	1.277484	288.676814	0.008001	0.009114
RS	58	3.967217	1.401993	231.861235	0.006426	0.007415
RS	59	4.235547	1.401993	203.779607	0.005648	0.006545
RS	60	4.521579	1.401993	176.831715	0.004901	0.005707
RS	61	4.826482	1.401993	151.377395	0.004196	0.004911
RS	62	5.151501	1.401993	127.724368	0.003540	0.004166
RS	63	5.497962	1.401993	467.163140	0.012948	0.015550
PA	4+25*2+4+6 0.135773594 0.035015817 5.497961759 0.330026438 0.156372901 0.251184902 0.388063420 0.647265313 1.082452687 1.651885139 2.217820484 2.647066657 2.866071523 2.844761335 2.611066896 2.263916370 1.910572917 1.614607790 1.396986499 1.253934731 1.171166600 1.132540958 1.124037078 1.134674275 1.156467377 1.183526898 1.211044007 1.235394470 1.255142213 1.277484202 1.401992682
//
IT	5498
RD	11
LK	-355447.335505
QD	-258.515654 -> -241.364821
RI	0.0524818338
TR	0.133813	0.035314
MT	5.559524
MM	C_pi: 1.081678, n_recomb: 37063.845240
RS	0	0.000000	0.355880	669.903568	0.018074	0.000853
RS	1	0.006616	0.355880	700.723627	0.018906	0.006814
RS	2	0.013669	0.355880	732.036941	0.019751	0.015098
RS	3	0.021190	0.355880	763.721006	0.020606	0.020064
RS	4	0.029207	0.155332	1795.009017	0.048430	0.042892
RS	5	0.037756	0.155332	1808.310540	0.048789	0.040791
RS	6	0.046869	0.250675	1137.952279	0.030702	0.025332
RS	7	0.056586	0.250675	1165.830674	0.031455	0.026393
RS	8	0.066946	0.384767	782.040088	0.021100	0.018096
RS	9	0.077991	0.384767	809.582835	0.021843	0.019220
RS	10	0.089766	0.643241	503.624448	0.013588	0.012200
RS	11	0.102321	0.643241	526.346813	0.014201	0.012868
RS	12	0.115706	1.086826	326.617280	0.008812	0.008088
RS	13	0.129977	1.086826	343.623612	0.009271	0.008505
RS	14	0.145192	1.678695	234.462366	0.006326	0.005872
RS	15	0.161414	1.678695	247.564228	0.006679	0.006212
RS	16	0.178709	2.276940	192.872401	0.005204	0.004913
RS	17	0.197148	2.276940	203.987887	0.005504	0.005235
RS	18	0.216807	2.739406	179.366012	0.004839	0.004680
RS	19	0.237766	2.739406	189.799372	0.005121	0.004993
RS	20	0.260112	2.983664	184.371619	0.004974	0.004913
RS	21	0.283937	2.983664	195.038949	0.005262	0.005224
RS	22	0.309338	2.969952	207.164456	0.005589	0.005588
RS	23	0.336419	2.969952	218.906935	0.005906	0.005934
RS	24	0.365292	2.722123	252.106645	0.006802	0.006870
RS	25	0.396075	2.722123	265.812233	0.007172	0.007313
RS	26	0.428895	2.347811	324.374310	0.008752	0.008987
RS	27	0.463886	2.347811	340.766663	0.009194	0.009578
RS	28	0.501192	1.966760	426.230630	0.011500	0.012082
RS	29	0.540966	1.966760	445.354923	0.012016	0.012833
RS	30	0.583372	1.649386	552.917808	0.014918	0.016069
RS	31	0.628583	1.649386	573.509067	0.015474	0.016924
RS	32	0.676785	1.417860	689.001297	0.018590	0.020479
RS	33	0.728176	1.417860	708.247418	0.019109	0.021296
RS	34	0.782968	1.267053	810.740743	0.021874	0.024491
RS	35	0.841384	1.267053	825.049311	0.022260	0.025085
RS	36	0.903664	1.180850	896.429809	0.024186	0.027304
RS	37	0.970066	1.180850	902.888001	0.024360	0.027549
RS	38	1.040860	1.141628	936.084527	0.025256	0.028550
RS	39	1.116338	1.141628	933.406539	0.025184	0.028421
RS	40	1.196809	1.134328	932.364669	0.025156	0.028343
RS	41	1.282605	1.134328	920.770246	0.024843	0.027893
RS	42	1.374076	1.147254	894.958122	0.024146	0.027058
RS	43	1.471599	1.147254	875.499852	0.023621	0.026366
RS	44	1.575575	1.171910	834.520143	0.022516	0.025093
RS	45	1.686429	1.171910	808.523736	0.021814	0.024228
RS	46	1.804617	1.202014	759.902303	0.020503	0.022755
RS	47	1.930624	1.202014	728.681817	0.019660	0.021771
RS	48	2.064967	1.232413	677.721086	0.018285	0.020257
RS	49	2.208199	1.232413	642.470810	0.017334	0.019190
RS	50	2.360907	1.259215	592.288862	0.015980	0.017722
RS	51	2.523718	1.259215	554.140685	0.014951	0.016597
RS	52	2.697300	1.280910	505.895530	0.013649	0.015198
RS	53	2.882366	1.280910	466.127437	0.012576	0.014037
RS	54	3.079675	1.305528	417.966223	0.011277	0.012642
RS	55	3.290039	1.305528	378.708850	0.010218	0.011495
RS	56	3.514320	1.305528	339.463574	0.009159	0.010345
RS	57	3.753439	1.305528	300.811725	0.008116	0.009209
RS	58	4.008378	1.444243	240.341081	0.006485	0.007449
RS	59	4.280184	1.444243	211.981361	0.005719	0.006598
RS	60	4.569971	1.444243	184.635335	0.004982	0.005773
RS	61	4.878931	1.444243	158.678559	0.004281	0.004986
RS	62	5.208331	1.444243	134.438245	0.003627	0.004246
RS	63	5.559524	1.444243	501.178114	0.013522	0.016139
PA	4+25*2+4+6 0.133812748 0.035314107 5.559524244 0.355880491 0.155331982 0.250675083 0.384767433 0.643241262 1.086825540 1.678694623 2.276940099 2.739405605 2.983663504 2.969952283 2.722123198 2.347811224 1.966759915 1.649385938 1.417859508 1.267052557 1.180849664 1.141628171 1.134327945 1.147254342 1.171910364 1.202014426 1.232412736 1.259214883 1.280909965 1.305527730 1.444243035
//
IT	4881
RD	12
LK	-355413.497031
QD	-249.215806 -> -233.209153
RI	0.0484723954
TR	0.131940	0.035603
MT	5.619299
MM	C_pi: 1.101481, n_recomb: 38031.946578
RS	0	0.000000	0.382584	641.220807	0.016860	0.000814
RS	1	0.006634	0.382584	671.700409	0.017661	0.006479
RS	2	0.013707	0.382584	702.798986	0.018479	0.014277
RS	3	0.021250	0.382584	734.412660	0.019310	0.018924
RS	4	0.029294	0.154557	1866.248594	0.049071	0.043788
RS	5	0.037871	0.154557	1879.489771	0.049419	0.041461
RS	6	0.047016	0.250855	1175.831213	0.030917	0.025540
RS	7	0.056769	0.250855	1204.693637	0.031676	0.026559
RS	8	0.067169	0.382267	813.939741	0.021401	0.018315
RS	9	0.078258	0.382267	842.481820	0.022152	0.019454
RS	10	0.090083	0.639533	523.654250	0.013769	0.012330
RS	11	0.102692	0.639533	547.259840	0.014389	0.013020
RS	12	0.116138	1.089916	336.696285	0.008853	0.008113
RS	13	0.130476	1.089916	354.278391	0.009315	0.008545
RS	14	0.145765	1.701653	239.196279	0.006289	0.005837
RS	15	0.162069	1.701653	252.627077	0.006642	0.006184
RS	16	0.179453	2.329781	195.039029	0.005128	0.004848
RS	17	0.197991	2.329781	206.344674	0.005426	0.005170
RS	18	0.217759	2.824329	180.128032	0.004736	0.004589
RS	19	0.238838	2.824329	190.675369	0.005014	0.004900
RS	20	0.261316	3.094602	184.190829	0.004843	0.004795
RS	21	0.285284	3.094602	194.929540	0.005125	0.005100
RS	22	0.310842	3.090432	206.467796	0.005429	0.005440
RS	23	0.338096	3.090432	218.276117	0.005739	0.005774
RS	24	0.367158	2.830452	251.695548	0.006618	0.006691
RS	25	0.398148	2.830452	265.523678	0.006982	0.007118
RS	26	0.431193	2.430230	325.675820	0.008563	0.008787
RS	27	0.466431	2.430230	342.336701	0.009001	0.009359
RS	28	0.504006	2.022237	431.323720	0.011341	0.011885
RS	29	0.544074	2.022237	450.946696	0.011857	0.012617
RS	30	0.586799	1.683962	564.155801	0.014834	0.015912
RS	31	0.632359	1.683962	585.484355	0.015395	0.016753
RS	32	0.680942	1.438874	707.991336	0.018616	0.020398
RS	33	0.732747	1.438874	728.079612	0.019144	0.021207
RS	34	0.787988	1.280497	837.216295	0.022014	0.024496
RS	35	0.846894	1.280497	852.234695	0.022408	0.025091
RS	36	0.909708	1.190911	928.100201	0.024403	0.027373
RS	37	0.976689	1.190911	934.945462	0.024583	0.027624
RS	38	1.048113	1.151048	969.724899	0.025498	0.028642
RS	39	1.124275	1.151048	967.075560	0.025428	0.028523
RS	40	1.205489	1.144846	965.166239	0.025378	0.028424
RS	41	1.292091	1.144846	953.332558	0.025067	0.027986
RS	42	1.384437	1.159922	925.205141	0.024327	0.027112
RS	43	1.482910	1.159922	905.363814	0.023805	0.026436
RS	44	1.587915	1.187288	861.552182	0.022653	0.025122
RS	45	1.699885	1.187288	835.120741	0.021958	0.024276
RS	46	1.819284	1.220278	783.762315	0.020608	0.022771
RS	47	1.946603	1.220278	752.093770	0.019775	0.021808
RS	48	2.082367	1.253404	698.804943	0.018374	0.020274
RS	49	2.227138	1.253404	663.083824	0.017435	0.019229
RS	50	2.381513	1.282513	611.055526	0.016067	0.017752
RS	51	2.546128	1.282513	572.373769	0.015050	0.016648
RS	52	2.721663	1.306027	522.648816	0.013742	0.015247
RS	53	2.908843	1.306027	482.244081	0.012680	0.014104
RS	54	3.108439	1.332777	432.553503	0.011373	0.012705
RS	55	3.321276	1.332777	392.595139	0.010323	0.011572
RS	56	3.548232	1.332777	352.537186	0.009270	0.010432
RS	57	3.790244	1.332777	312.976332	0.008229	0.009303
RS	58	4.048309	1.485584	248.806091	0.006542	0.007483
RS	59	4.323494	1.485584	220.171714	0.005789	0.006649
RS	60	4.616934	1.485584	192.435160	0.005060	0.005837
RS	61	4.929839	1.485584	165.986378	0.004364	0.005059
RS	62	5.263502	1.485584	141.170706	0.003712	0.004324
RS	63	5.619299	1.485584	535.815127	0.014089	0.016717
PA	4+25*2+4+6 0.131940072 0.035602783 5.619298715 0.382584229 0.154556860 0.250855097 0.382267452 0.639533078 1.089915798 1.701652730 2.329780661 2.824328534 3.094601646 3.090431979 2.830452474 2.430229994 2.022236906 1.683962332 1.438873848 1.280496871 1.190910512 1.151048371 1.144845545 1.159922460 1.187287709 1.220277760 1.253403517 1.282513024 1.306026685 1.332777323 1.485583734
//
IT	4243
RD	13
LK	-355381.895638
QD	-240.567473 -> -225.586443
RI	0.0449187798
TR	0.130157	0.035885
MT	5.676918
MM	C_pi: 1.120759, n_recomb: 38984.703250
RS	0	0.000000	0.410037	614.888506	0.015773	0.000777
RS	1	0.006651	0.410037	644.964293	0.016544	0.006171
RS	2	0.013744	0.410037	675.763227	0.017334	0.013526
RS	3	0.021308	0.410037	707.198094	0.018140	0.017887
RS	4	0.029376	0.153967	1934.670811	0.049626	0.044608
RS	5	0.037980	0.153967	1947.915688	0.049966	0.042077
RS	6	0.047157	0.251585	1210.383050	0.031048	0.025692
RS	7	0.056944	0.251585	1240.259392	0.031814	0.026671
RS	8	0.067382	0.380411	844.525800	0.021663	0.018512
RS	9	0.078513	0.380411	874.050732	0.022420	0.019662
RS	10	0.090386	0.636096	543.521222	0.013942	0.012460
RS	11	0.103048	0.636096	568.002576	0.014570	0.013171
RS	12	0.116551	1.091918	346.957103	0.008900	0.008146
RS	13	0.130954	1.091918	365.120846	0.009366	0.008591
RS	14	0.146313	1.721217	244.204930	0.006264	0.005814
RS	15	0.162695	1.721217	257.975705	0.006617	0.006167
RS	16	0.180166	2.376939	197.511789	0.005066	0.004794
RS	17	0.198798	2.376939	209.020289	0.005362	0.005118
RS	18	0.218670	2.902421	181.203945	0.004648	0.004512
RS	19	0.239864	2.902421	191.877660	0.004922	0.004820
RS	20	0.262467	3.199291	184.309740	0.004728	0.004690
RS	21	0.286574	3.199291	195.129869	0.005005	0.004990
RS	22	0.312283	3.206531	206.020134	0.005285	0.005305
RS	23	0.339703	3.206531	217.899125	0.005589	0.005630
RS	24	0.368946	2.936223	251.427536	0.006449	0.006526
RS	25	0.400133	2.936223	265.374672	0.006807	0.006939
RS	26	0.433395	2.511297	326.929113	0.008386	0.008599
RS	27	0.468870	2.511297	343.844385	0.008820	0.009153
RS	28	0.506703	2.077054	436.104183	0.011187	0.011695
RS	29	0.547053	2.077054	456.203861	0.011702	0.012409
RS	30	0.590086	1.718323	574.796809	0.014744	0.015755
RS	31	0.635981	1.718323	596.842037	0.015310	0.016582
RS	32	0.684928	1.459955	726.165610	0.018627	0.020308
RS	33	0.737131	1.459955	747.088013	0.019164	0.021112
RS	34	0.792805	1.294157	862.774770	0.022131	0.024487
RS	35	0.852182	1.294157	878.513162	0.022535	0.025084
RS	36	0.915509	1.201223	958.860890	0.024596	0.027427
RS	37	0.983046	1.201223	966.120060	0.024782	0.027684
RS	38	1.055076	1.160668	1002.536445	0.025716	0.028721
RS	39	1.131895	1.160668	999.954485	0.025650	0.028611
RS	40	1.213824	1.155457	997.257354	0.025581	0.028495
RS	41	1.301202	1.155457	985.229892	0.025272	0.028069
RS	42	1.394391	1.172550	954.879260	0.024494	0.027160
RS	43	1.493777	1.172550	934.701669	0.023976	0.026500
RS	44	1.599773	1.202476	888.153850	0.022782	0.025149
RS	45	1.712819	1.202476	861.330263	0.022094	0.024322
RS	46	1.833383	1.238199	807.327573	0.020709	0.022788
RS	47	1.961965	1.238199	775.245765	0.019886	0.021845
RS	48	2.099099	1.273899	719.710763	0.018461	0.020294
RS	49	2.245353	1.273899	683.543436	0.017534	0.019270
RS	50	2.401334	1.305172	629.733175	0.016153	0.017786
RS	51	2.567688	1.305172	590.532765	0.015148	0.016701
RS	52	2.745106	1.330377	539.373455	0.013836	0.015299
RS	53	2.934324	1.330377	498.339334	0.012783	0.014172
RS	54	3.136125	1.359117	447.151789	0.011470	0.012770
RS	55	3.351348	1.359117	406.492800	0.010427	0.011649
RS	56	3.580885	1.359117	365.624242	0.009379	0.010519
RS	57	3.825687	1.359117	325.157733	0.008341	0.009396
RS	58	4.086770	1.525844	257.251135	0.006599	0.007518
RS	59	4.365216	1.525844	228.344115	0.005857	0.006700
RS	60	4.662181	1.525844	200.223218	0.005136	0.005900
RS	61	4.978897	1.525844	173.291608	0.004445	0.005129
RS	62	5.316675	1.525844	147.911493	0.003794	0.004399
RS	63	5.676918	1.525844	570.986003	0.014646	0.017284
PA	4+25*2+4+6 0.130157154 0.035884563 5.676918477 0.410036717 0.153966683 0.251585239 0.380411119 0.636095646 1.091917730 1.721217478 2.376939469 2.902420878 3.199291057 3.206530665 2.936223014 2.511296683 2.077054164 1.718323273 1.459955218 1.294156957 1.201223038 1.160667737 1.155456845 1.172549599 1.202476474 1.238198891 1.273898795 1.305172169 1.330376682 1.359116992 1.525843624
//
IT	4784
RD	14
LK	-355352.303289
QD	-232.492766 -> -218.437804
RI	0.0417559026
TR	0.128462	0.036161
MT	5.732211
MM	C_pi: 1.139484, n_recomb: 39922.134701
RS	0	0.000000	0.438183	590.666798	0.014795	0.000744
RS	1	0.006667	0.438183	620.295264	0.015538	0.005887
RS	2	0.013778	0.438183	650.733031	0.016300	0.012839
RS	3	0.021363	0.438183	681.907743	0.017081	0.016942
RS	4	0.029454	0.153501	2000.775408	0.050117	0.045364
RS	5	0.038085	0.153501	2014.065500	0.050450	0.042650
RS	6	0.047290	0.252755	1241.911045	0.031108	0.025795
RS	7	0.057110	0.252755	1272.823645	0.031883	0.026736
RS	8	0.067584	0.379081	873.850578	0.021889	0.018688
RS	9	0.078757	0.379081	904.341717	0.022653	0.019847
RS	10	0.090674	0.632885	563.205391	0.014108	0.012589
RS	11	0.103386	0.632885	588.553673	0.014743	0.013317
RS	12	0.116945	1.092987	357.358197	0.008951	0.008187
RS	13	0.131408	1.092987	376.107404	0.009421	0.008644
RS	14	0.146835	1.737783	249.437674	0.006248	0.005800
RS	15	0.163291	1.737783	263.557180	0.006602	0.006158
RS	16	0.180844	2.418960	200.234105	0.005016	0.004751
RS	17	0.199567	2.418960	211.955692	0.005309	0.005076
RS	18	0.219539	2.974202	182.534616	0.004572	0.004445
RS	19	0.240842	2.974202	193.344670	0.004843	0.004751
RS	20	0.263565	3.298131	184.668379	0.004626	0.004597
RS	21	0.287803	3.298131	195.577720	0.004899	0.004892
RS	22	0.313657	3.318450	205.770462	0.005154	0.005182
RS	23	0.341234	3.318450	217.723459	0.005454	0.005498
RS	24	0.370650	3.039556	251.264146	0.006294	0.006373
RS	25	0.402027	3.039556	265.326103	0.006646	0.006773
RS	26	0.435496	2.591087	328.114105	0.008219	0.008422
RS	27	0.471197	2.591087	345.269677	0.008649	0.008960
RS	28	0.509277	2.131250	440.569063	0.011036	0.011512
RS	29	0.549896	2.131250	461.123479	0.011551	0.012210
RS	30	0.593223	1.752448	584.853620	0.014650	0.015598
RS	31	0.639439	1.752448	607.594216	0.015219	0.016413
RS	32	0.688735	1.481048	743.539701	0.018625	0.020212
RS	33	0.741318	1.481048	765.286570	0.019169	0.021012
RS	34	0.797407	1.307952	887.430548	0.022229	0.024468
RS	35	0.857235	1.307952	903.896939	0.022641	0.025067
RS	36	0.921051	1.211692	988.726842	0.024766	0.027468
RS	37	0.989122	1.211692	996.424263	0.024959	0.027731
RS	38	1.061731	1.170393	1034.532371	0.025914	0.028787
RS	39	1.139181	1.170393	1032.053727	0.025852	0.028687
RS	40	1.221795	1.166074	1028.650939	0.025766	0.028557
RS	41	1.309915	1.166074	1016.471842	0.025461	0.028144
RS	42	1.403911	1.185055	983.991811	0.024648	0.027204
RS	43	1.504173	1.185055	963.520952	0.024135	0.026559
RS	44	1.611120	1.217401	914.333964	0.022903	0.025175
RS	45	1.725196	1.217401	887.157076	0.022222	0.024366
RS	46	1.846877	1.255707	830.601391	0.020806	0.022806
RS	47	1.976671	1.255707	798.137464	0.019992	0.021883
RS	48	2.115117	1.293835	740.434724	0.018547	0.020316
RS	49	2.262794	1.293835	703.843185	0.017630	0.019312
RS	50	2.420316	1.327135	648.312581	0.016239	0.017822
RS	51	2.588339	1.327135	608.606923	0.015245	0.016755
RS	52	2.767564	1.353906	556.058065	0.013929	0.015354
RS	53	2.958738	1.353906	514.401039	0.012885	0.014242
RS	54	3.162656	1.384492	461.750081	0.011566	0.012836
RS	55	3.380170	1.384492	420.390428	0.010530	0.011728
RS	56	3.612184	1.384492	378.713024	0.009486	0.010606
RS	57	3.859667	1.384492	337.344028	0.008450	0.009488
RS	58	4.123648	1.564925	265.671409	0.006655	0.007554
RS	59	4.405229	1.564925	236.492935	0.005924	0.006750
RS	60	4.705581	1.564925	207.992928	0.005210	0.005961
RS	61	5.025958	1.564925	180.586721	0.004523	0.005198
RS	62	5.367693	1.564925	154.652264	0.003874	0.004472
RS	63	5.732211	1.564925	606.614206	0.015195	0.017841
PA	4+25*2+4+6 0.128462177 0.036161095 5.732210958 0.438183297 0.153500631 0.252755380 0.379080774 0.632884764 1.092987180 1.737783303 2.418959625 2.974202495 3.298130849 3.318449893 3.039556011 2.591087142 2.131249761 1.752447994 1.481047501 1.307951658 1.211692453 1.170392952 1.166073936 1.185054770 1.217400550 1.255707183 1.293835051 1.327135063 1.353905578 1.384491818 1.564925072
//
IT	4996
RD	15
LK	-355324.527716
QD	-224.928815 -> -211.714913
RI	0.0389303565
TR	0.126852	0.036433
MT	5.785117
MM	C_pi: 1.157648, n_recomb: 40844.496560
RS	0	0.000000	0.466972	568.344295	0.013915	0.000712
RS	1	0.006682	0.466972	597.497242	0.014629	0.005625
RS	2	0.013811	0.466972	627.530574	0.015364	0.012209
RS	3	0.021415	0.466972	658.385168	0.016119	0.016077
RS	4	0.029529	0.153119	2064.927378	0.050556	0.046067
RS	5	0.038184	0.153119	2078.288365	0.050883	0.043188
RS	6	0.047417	0.254287	1270.668654	0.031110	0.025856
RS	7	0.057268	0.254287	1302.633396	0.031893	0.026762
RS	8	0.067776	0.378187	901.968466	0.022083	0.018846
RS	9	0.078987	0.378187	933.409318	0.022853	0.020011
RS	10	0.090947	0.629877	582.687181	0.014266	0.012716
RS	11	0.103706	0.629877	608.892562	0.014908	0.013461
RS	12	0.117318	1.093261	367.868764	0.009007	0.008232
RS	13	0.131840	1.093261	387.205798	0.009480	0.008700
RS	14	0.147331	1.751732	254.852043	0.006240	0.005793
RS	15	0.163858	1.751732	269.327147	0.006594	0.006157
RS	16	0.181489	2.456334	203.163824	0.004974	0.004716
RS	17	0.200298	2.456334	215.106922	0.005266	0.005041
RS	18	0.220364	3.040154	184.076253	0.004507	0.004387
RS	19	0.241771	3.040154	195.030830	0.004775	0.004691
RS	20	0.264609	3.391419	185.226590	0.004535	0.004514
RS	21	0.288972	3.391419	196.231540	0.004804	0.004804
RS	22	0.314963	3.426387	205.681405	0.005036	0.005069
RS	23	0.342691	3.426387	217.710744	0.005330	0.005378
RS	24	0.372272	3.140599	251.176615	0.006150	0.006230
RS	25	0.403830	3.140599	265.348849	0.006497	0.006618
RS	26	0.437496	2.669677	329.220995	0.008060	0.008254
RS	27	0.473412	2.669677	346.603180	0.008486	0.008777
RS	28	0.511727	2.184835	444.731182	0.010888	0.011335
RS	29	0.552603	2.184835	465.718989	0.011402	0.012018
RS	30	0.596210	1.786325	594.349518	0.014552	0.015443
RS	31	0.642732	1.786325	617.764017	0.015125	0.016246
RS	32	0.692361	1.502106	760.143477	0.018611	0.020111
RS	33	0.745307	1.502106	782.703999	0.019163	0.020906
RS	34	0.801791	1.321820	911.212143	0.022309	0.024438
RS	35	0.862049	1.321820	928.412698	0.022730	0.025039
RS	36	0.926334	1.222252	1017.723292	0.024917	0.027496
RS	37	0.994914	1.222252	1025.881126	0.025117	0.027767
RS	38	1.068077	1.180158	1065.737008	0.026093	0.028843
RS	39	1.146128	1.180158	1063.394989	0.026035	0.028753
RS	40	1.229395	1.176637	1059.368996	0.025937	0.028611
RS	41	1.318226	1.176637	1047.077329	0.025636	0.028211
RS	42	1.412992	1.197386	1012.561697	0.024791	0.027243
RS	43	1.514091	1.197386	991.837114	0.024283	0.026613
RS	44	1.621946	1.232017	940.105535	0.023017	0.025200
RS	45	1.737007	1.232017	912.610862	0.022344	0.024409
RS	46	1.859757	1.272767	853.590490	0.020899	0.022826
RS	47	1.990709	1.272767	820.772779	0.020095	0.021922
RS	48	2.130411	1.313183	760.978498	0.018631	0.020341
RS	49	2.279448	1.313183	723.982607	0.017725	0.019356
RS	50	2.438444	1.348375	666.792184	0.016325	0.017861
RS	51	2.608064	1.348375	626.593131	0.015341	0.016811
RS	52	2.789018	1.376592	572.697911	0.014021	0.015410
RS	53	2.982064	1.376592	530.423607	0.012986	0.014312
RS	54	3.188009	1.408883	476.342836	0.011662	0.012904
RS	55	3.407715	1.408883	434.282017	0.010633	0.011806
RS	56	3.642102	1.408883	391.797078	0.009592	0.010692
RS	57	3.892152	1.408883	349.528368	0.008558	0.009579
RS	58	4.158909	1.602780	274.064907	0.006710	0.007589
RS	59	4.443492	1.602780	244.615537	0.005989	0.006800
RS	60	4.747090	1.602780	215.740825	0.005282	0.006021
RS	61	5.070975	1.602780	187.867346	0.004600	0.005265
RS	62	5.416502	1.602780	161.387781	0.003951	0.004542
RS	63	5.785117	1.602780	642.640589	0.015734	0.018388
PA	4+25*2+4+6 0.126851631 0.036433387 5.785117317 0.466972381 0.153119030 0.254287229 0.378187098 0.629877195 1.093261319 1.751732209 2.456333706 3.040153526 3.391418568 3.426387430 3.140599068 2.669676520 2.184835070 1.786324529 1.502106230 1.321819805 1.222252249 1.180158076 1.176637344 1.197385905 1.232016715 1.272767276 1.313182560 1.348375120 1.376591698 1.408882722 1.602780436
//
IT	3985
RD	16
LK	-355298.404638
QD	-217.822369 -> -205.376011
RI	0.0363966568
TR	0.125320	0.036702
MT	5.835698
MM	C_pi: 1.175262, n_recomb: 41751.913158
RS	0	0.000000	0.496366	547.719392	0.013118	0.000683
RS	1	0.006697	0.496366	576.379809	0.013805	0.005383
RS	2	0.013842	0.496366	605.979108	0.014514	0.011629
RS	3	0.021465	0.496366	636.469937	0.015244	0.015285
RS	4	0.029599	0.152791	2127.454916	0.050955	0.046724
RS	5	0.038278	0.152791	2140.897948	0.051277	0.043695
RS	6	0.047537	0.256118	1296.892559	0.031062	0.025881
RS	7	0.057417	0.256118	1329.919119	0.031853	0.026754
RS	8	0.067959	0.377661	928.927376	0.022249	0.018987
RS	9	0.079206	0.377661	961.301555	0.023024	0.020155
RS	10	0.091207	0.627047	601.957298	0.014417	0.012841
RS	11	0.104011	0.627047	629.009373	0.015065	0.013600
RS	12	0.117673	1.092866	378.460012	0.009064	0.008281
RS	13	0.132249	1.092866	398.385946	0.009542	0.008760
RS	14	0.147802	1.763363	260.418412	0.006237	0.005793
RS	15	0.164396	1.763363	275.254689	0.006593	0.006161
RS	16	0.182102	2.489513	206.266535	0.004940	0.004687
RS	17	0.200993	2.489513	218.438102	0.005232	0.005014
RS	18	0.221149	3.100726	185.793567	0.004450	0.004337
RS	19	0.242655	3.100726	196.899431	0.004716	0.004640
RS	20	0.265601	3.479508	185.948847	0.004454	0.004439
RS	21	0.290083	3.479508	197.054528	0.004720	0.004725
RS	22	0.316205	3.530511	205.724756	0.004927	0.004966
RS	23	0.344077	3.530511	217.832090	0.005217	0.005268
RS	24	0.373814	3.239435	251.147197	0.006015	0.006097
RS	25	0.405544	3.239435	265.425169	0.006357	0.006475
RS	26	0.439398	2.747121	330.245632	0.007910	0.008094
RS	27	0.475519	2.747121	347.841311	0.008331	0.008604
RS	28	0.514058	2.237848	448.599855	0.010744	0.011163
RS	29	0.555179	2.237848	470.000283	0.011257	0.011832
RS	30	0.599053	1.819946	603.309152	0.014450	0.015288
RS	31	0.645866	1.819946	627.376092	0.015026	0.016081
RS	32	0.695813	1.523101	776.006289	0.018586	0.020006
RS	33	0.749105	1.523101	799.368629	0.019146	0.020797
RS	34	0.805966	1.335719	934.146303	0.022374	0.024399
RS	35	0.866634	1.335719	952.085390	0.022803	0.025004
RS	36	0.931365	1.232858	1045.870985	0.025050	0.027514
RS	37	1.000431	1.232858	1054.509251	0.025257	0.027793
RS	38	1.074122	1.189923	1096.166489	0.026254	0.028889
RS	39	1.152747	1.189923	1093.992010	0.026202	0.028809
RS	40	1.236638	1.187114	1089.424172	0.026093	0.028658
RS	41	1.326147	1.187114	1077.056312	0.025797	0.028271
RS	42	1.421649	1.209519	1040.596727	0.024923	0.027279
RS	43	1.523547	1.209519	1019.655220	0.024422	0.026663
RS	44	1.632269	1.246310	965.471165	0.023124	0.025224
RS	45	1.748271	1.246310	937.691720	0.022459	0.024450
RS	46	1.872041	1.289372	876.292643	0.020988	0.022846
RS	47	2.004100	1.289372	843.147487	0.020194	0.021960
RS	48	2.145001	1.331943	781.335038	0.018714	0.020368
RS	49	2.295339	1.331943	743.953470	0.017818	0.019400
RS	50	2.455744	1.368902	685.161452	0.016410	0.017902
RS	51	2.626890	1.368902	644.480539	0.015436	0.016868
RS	52	2.809498	1.398450	589.281791	0.014114	0.015468
RS	53	3.004333	1.398450	546.396012	0.013087	0.014383
RS	54	3.212216	1.432312	490.919040	0.011758	0.012973
RS	55	3.434020	1.432312	448.157163	0.010734	0.011885
RS	56	3.670678	1.432312	404.866535	0.009697	0.010778
RS	57	3.923183	1.432312	361.701366	0.008663	0.009668
RS	58	4.192597	1.639411	282.427740	0.006764	0.007626
RS	59	4.480052	1.639411	252.707971	0.006053	0.006849
RS	60	4.786757	1.639411	223.462640	0.005352	0.006080
RS	61	5.114001	1.639411	195.128751	0.004674	0.005330
RS	62	5.463159	1.639411	168.112810	0.004026	0.004611
RS	63	5.835698	1.639411	679.010051	0.016263	0.018925
PA	4+25*2+4+6 0.125320358 0.036701832 5.835698253 0.496366351 0.152791056 0.256118158 0.377660704 0.627046707 1.092866168 1.763362801 2.489513476 3.100726043 3.479508202 3.530511343 3.239434659 2.747120806 2.237847600 1.819946222 1.523101245 1.335719022 1.232858321 1.189922797 1.187113538 1.209518765 1.246309893 1.289372135 1.331942740 1.368902113 1.398450153 1.432311510 1.639411002
//
IT	4638
RD	17
LK	-355273.790530
QD	-211.128683 -> -199.385722
RI	0.0341119252
TR	0.123863	0.036967
MT	5.884028
MM	C_pi: 1.192352, n_recomb: 42645.046464
RS	0	0.000000	0.526374	528.577900	0.012395	0.000656
RS	1	0.006710	0.526374	556.735763	0.013055	0.005159
RS	2	0.013871	0.526374	585.880505	0.013739	0.011095
RS	3	0.021512	0.526374	615.975266	0.014444	0.014555
RS	4	0.029666	0.152499	2188.593221	0.051321	0.047343
RS	5	0.038367	0.152499	2202.121518	0.051638	0.044178
RS	6	0.047651	0.258203	1320.802374	0.030972	0.025874
RS	7	0.057559	0.258203	1354.895734	0.031771	0.026716
RS	8	0.068132	0.377450	954.782951	0.022389	0.019111
RS	9	0.079414	0.377450	988.074810	0.023170	0.020281
RS	10	0.091453	0.624387	621.006836	0.014562	0.012963
RS	11	0.104300	0.624387	648.895027	0.015216	0.013735
RS	12	0.118009	1.091924	389.111064	0.009124	0.008334
RS	13	0.132638	1.091924	409.626142	0.009605	0.008822
RS	14	0.148249	1.772967	266.114246	0.006240	0.005797
RS	15	0.164907	1.772967	281.316351	0.006597	0.006170
RS	16	0.182683	2.518932	209.516982	0.004913	0.004665
RS	17	0.201652	2.518932	221.922947	0.005204	0.004993
RS	18	0.221894	3.156364	187.660928	0.004401	0.004293
RS	19	0.243494	3.156364	198.923865	0.004665	0.004594
RS	20	0.266543	3.562708	186.812193	0.004381	0.004371
RS	21	0.291139	3.562708	198.023021	0.004644	0.004653
RS	22	0.317386	3.631008	205.881281	0.004828	0.004870
RS	23	0.345393	3.631008	218.067935	0.005114	0.005166
RS	24	0.375280	3.336153	251.167058	0.005890	0.005972
RS	25	0.407173	3.336153	265.546588	0.006227	0.006340
RS	26	0.441206	2.823463	331.194964	0.007766	0.007942
RS	27	0.477522	2.823463	348.992050	0.008184	0.008439
RS	28	0.516276	2.290304	452.199908	0.010604	0.010998
RS	29	0.557629	2.290304	473.993432	0.011115	0.011654
RS	30	0.601758	1.853309	611.771693	0.014346	0.015135
RS	31	0.648848	1.853309	636.470314	0.014925	0.015918
RS	32	0.699098	1.544012	791.174595	0.018553	0.019897
RS	33	0.752719	1.544012	815.326652	0.019119	0.020685
RS	34	0.809939	1.349619	956.280588	0.022424	0.024353
RS	35	0.870999	1.349619	974.961461	0.022862	0.024961
RS	36	0.936155	1.243476	1073.216822	0.025166	0.027523
RS	37	1.005684	1.243476	1082.353767	0.025381	0.027809
RS	38	1.079879	1.199657	1125.863849	0.026401	0.028927
RS	39	1.159052	1.199657	1123.885583	0.026354	0.028856
RS	40	1.243538	1.197479	1118.855074	0.026236	0.028700
RS	41	1.333693	1.197479	1106.444741	0.025945	0.028324
RS	42	1.429898	1.221438	1068.130170	0.025047	0.027311
RS	43	1.532558	1.221438	1047.005623	0.024552	0.026710
RS	44	1.642107	1.260273	990.457232	0.023226	0.025248
RS	45	1.759008	1.260273	962.423226	0.022568	0.024489
RS	46	1.883752	1.305523	898.727064	0.021075	0.022868
RS	47	2.016867	1.305523	865.278440	0.020290	0.021999
RS	48	2.158915	1.350125	801.517416	0.018795	0.020397
RS	49	2.310494	1.350125	763.767069	0.017910	0.019446
RS	50	2.472245	1.388732	703.428637	0.016495	0.017945
RS	51	2.644850	1.388732	662.276205	0.015530	0.016926
RS	52	2.829037	1.419503	605.814770	0.014206	0.015528
RS	53	3.025584	1.419503	562.322548	0.013186	0.014454
RS	54	3.235319	1.454806	505.482080	0.011853	0.013044
RS	55	3.459128	1.454806	462.018728	0.010834	0.011964
RS	56	3.697955	1.454806	417.923633	0.009800	0.010863
RS	57	3.952809	1.454806	373.864577	0.008767	0.009757
RS	58	4.224764	1.674832	290.763782	0.006818	0.007662
RS	59	4.514967	1.674832	260.773448	0.006115	0.006897
RS	60	4.824644	1.674832	231.160675	0.005421	0.006137
RS	61	5.155101	1.674832	202.372187	0.004746	0.005394
RS	62	5.507733	1.674832	174.827503	0.004100	0.004679
RS	63	5.884028	1.674832	715.693454	0.016783	0.019453
PA	4+25*2+4+6 0.123863457 0.036966689 5.884027800 0.526373866 0.152499193 0.258202616 0.377450007 0.624387409 1.091923985 1.772966840 2.518932004 3.156363556 3.562708379 3.631008094 3.336153429 2.823463485 2.290303555 1.853308617 1.544012047 1.349619174 1.243476477 1.199656959 1.197479226 1.221437890 1.260273258 1.305523471 1.350124950 1.388732457 1.419503404 1.454805947 1.674831771
//
IT	4706
RD	18
LK	-355250.560465
QD	-204.808047 -> -193.712070
RI	0.0320451278
TR	0.122475	0.037228
MT	5.930244
MM	C_pi: 1.208937, n_recomb: 43523.928733
RS	0	0.000000	0.556982	510.756445	0.011735	0.000631
RS	1	0.006723	0.556982	538.407483	0.012370	0.004951
RS	2	0.013899	0.556982	567.084569	0.013029	0.010601
RS	3	0.021556	0.556982	596.760197	0.013711	0.013882
RS	4	0.029729	0.152227	2248.555401	0.051663	0.047928
RS	5	0.038451	0.152227	2262.162880	0.051975	0.044640
RS	6	0.047760	0.260499	1342.602001	0.030847	0.025839
RS	7	0.057694	0.260499	1377.761870	0.031655	0.026654
RS	8	0.068296	0.377507	979.586285	0.022507	0.019221
RS	9	0.079611	0.377507	1013.780260	0.023292	0.020392
RS	10	0.091687	0.621885	639.825448	0.014701	0.013082
RS	11	0.104575	0.621885	668.538784	0.015360	0.013865
RS	12	0.118329	1.090512	399.805657	0.009186	0.008389
RS	13	0.133008	1.090512	420.909402	0.009671	0.008885
RS	14	0.148674	1.780785	271.917441	0.006248	0.005806
RS	15	0.165393	1.780785	287.489067	0.006605	0.006183
RS	16	0.183236	2.544922	212.894724	0.004891	0.004648
RS	17	0.202279	2.544922	225.540167	0.005182	0.004977
RS	18	0.222602	3.207388	189.658515	0.004358	0.004255
RS	19	0.244292	3.207388	201.083555	0.004620	0.004555
RS	20	0.267439	3.641303	187.794360	0.004315	0.004310
RS	21	0.292143	3.641303	199.113979	0.004575	0.004589
RS	22	0.318508	3.728046	206.131548	0.004736	0.004782
RS	23	0.346646	3.728046	218.398384	0.005018	0.005072
RS	24	0.376675	3.430832	251.224829	0.005772	0.005855
RS	25	0.408724	3.430832	265.701833	0.006105	0.006214
RS	26	0.442927	2.898753	332.068139	0.007630	0.007797
RS	27	0.479430	2.898753	350.055123	0.008043	0.008283
RS	28	0.518386	2.342216	455.545725	0.010467	0.010837
RS	29	0.559962	2.342216	477.713591	0.010976	0.011481
RS	30	0.604334	1.886411	619.760575	0.014240	0.014983
RS	31	0.651688	1.886411	645.070323	0.014821	0.015758
RS	32	0.702227	1.564823	805.676040	0.018511	0.019786
RS	33	0.756163	1.564823	830.604962	0.019084	0.020570
RS	34	0.813725	1.363496	977.640605	0.022462	0.024301
RS	35	0.875158	1.363496	997.064921	0.022908	0.024911
RS	36	0.940721	1.254083	1099.779750	0.025268	0.027524
RS	37	1.010692	1.254083	1109.431591	0.025490	0.027817
RS	38	1.085367	1.209342	1154.841338	0.026533	0.028957
RS	39	1.165063	1.209342	1153.085744	0.026493	0.028896
RS	40	1.250117	1.207723	1147.667955	0.026369	0.028735
RS	41	1.340889	1.207723	1135.246605	0.026083	0.028371
RS	42	1.437765	1.233141	1095.162268	0.025162	0.027340
RS	43	1.541153	1.233141	1073.886489	0.024673	0.026753
RS	44	1.651493	1.273914	1015.059032	0.023322	0.025270
RS	45	1.769252	1.273914	986.798963	0.022673	0.024527
RS	46	1.894927	1.321238	920.883528	0.021158	0.022890
RS	47	2.029052	1.321238	887.154456	0.020383	0.022038
RS	48	2.172195	1.367754	821.512608	0.018875	0.020427
RS	49	2.324962	1.367754	783.410095	0.018000	0.019492
RS	50	2.487999	1.407898	721.579566	0.016579	0.017990
RS	51	2.661999	1.407898	679.966252	0.015623	0.016984
RS	52	2.847696	1.439792	622.282101	0.014297	0.015589
RS	53	3.045879	1.439792	578.189337	0.013284	0.014526
RS	54	3.257386	1.476413	520.018711	0.011948	0.013114
RS	55	3.483114	1.476413	475.854588	0.010933	0.012043
RS	56	3.724018	1.476413	430.957261	0.009902	0.010948
RS	57	3.981118	1.476413	386.007812	0.008869	0.009845
RS	58	4.255504	1.709085	299.067341	0.006871	0.007699
RS	59	4.548338	1.709085	268.806787	0.006176	0.006945
RS	60	4.860860	1.709085	238.829990	0.005487	0.006194
RS	61	5.194394	1.709085	209.592758	0.004816	0.005456
RS	62	5.550353	1.709085	181.526902	0.004171	0.004744
RS	63	5.930244	1.709085	752.643819	0.017293	0.019971
PA	4+25*2+4+6 0.122475351 0.037227887 5.930243671 0.556982157 0.152227231 0.260498569 0.377506522 0.621884681 1.090511928 1.780785251 2.544921846 3.207388488 3.641303131 3.728046115 3.430831596 2.898753080 2.342215524 1.886411241 1.564822672 1.363496012 1.254082913 1.209341614 1.207723013 1.233141177 1.273913510 1.321238419 1.367754488 1.407898490 1.439791880 1.476413487 1.709084769
//
IT	3771
RD	19
LK	-355228.604382
QD	-198.828021 -> -188.329084
RI	0.0301678817
TR	0.121151	0.037485
MT	5.974447
MM	C_pi: 1.225041, n_recomb: 44389.006026
RS	0	0.000000	0.588195	494.105867	0.011131	0.000608
RS	1	0.006736	0.588195	521.249724	0.011743	0.004757
RS	2	0.013925	0.588195	549.451359	0.012378	0.010142
RS	3	0.021599	0.588195	578.691615	0.013037	0.013258
RS	4	0.029789	0.151965	2307.508920	0.051984	0.048484
RS	5	0.038531	0.151965	2321.183521	0.052292	0.045085
RS	6	0.047862	0.262977	1362.462804	0.030694	0.025781
RS	7	0.057822	0.262977	1398.684936	0.031510	0.026570
RS	8	0.068452	0.377797	1003.378776	0.022604	0.019317
RS	9	0.079799	0.377797	1038.459665	0.023395	0.020488
RS	10	0.091909	0.619532	658.406046	0.014833	0.013199
RS	11	0.104836	0.619532	687.933438	0.015498	0.013992
RS	12	0.118633	1.088724	410.524638	0.009248	0.008446
RS	13	0.133359	1.088724	432.215816	0.009737	0.008951
RS	14	0.149078	1.787055	277.808836	0.006259	0.005819
RS	15	0.165855	1.787055	293.752856	0.006618	0.006199
RS	16	0.183762	2.567852	216.379856	0.004875	0.004635
RS	17	0.202875	2.567852	229.269002	0.005165	0.004965
RS	18	0.223276	3.254213	191.765977	0.004320	0.004222
RS	19	0.245051	3.254213	203.357320	0.004581	0.004521
RS	20	0.268292	3.715581	188.878486	0.004255	0.004254
RS	21	0.293099	3.715581	200.309983	0.004513	0.004530
RS	22	0.319577	3.821751	206.464254	0.004651	0.004700
RS	23	0.347839	3.821751	218.812009	0.004929	0.004985
RS	24	0.378004	3.523564	251.313169	0.005662	0.005744
RS	25	0.410200	3.523564	265.883784	0.005990	0.006095
RS	26	0.444566	2.973020	332.871395	0.007499	0.007659
RS	27	0.481246	2.973020	351.037622	0.007908	0.008135
RS	28	0.520397	2.393603	458.655874	0.010333	0.010682
RS	29	0.562185	2.393603	481.180347	0.010840	0.011315
RS	30	0.606788	1.919247	627.309382	0.014132	0.014834
RS	31	0.654395	1.919247	653.210367	0.014716	0.015600
RS	32	0.705208	1.585518	819.549611	0.018463	0.019672
RS	33	0.759444	1.585518	845.242311	0.019042	0.020453
RS	34	0.817334	1.377330	998.264881	0.022489	0.024243
RS	35	0.879123	1.377330	1018.433231	0.022943	0.024856
RS	36	0.945073	1.264658	1125.594992	0.025358	0.027518
RS	37	1.015466	1.264658	1135.776327	0.025587	0.027818
RS	38	1.090600	1.218959	1183.130925	0.026654	0.028980
RS	39	1.170795	1.218959	1181.622398	0.026620	0.028929
RS	40	1.256392	1.217833	1175.889578	0.026491	0.028766
RS	41	1.347754	1.217833	1163.486369	0.026211	0.028414
RS	42	1.445270	1.244625	1121.713369	0.025270	0.027366
RS	43	1.549355	1.244625	1100.315907	0.024788	0.026793
RS	44	1.660450	1.287236	1039.289881	0.023413	0.025291
RS	45	1.779029	1.287236	1010.830355	0.022772	0.024564
RS	46	1.905594	1.336529	942.770840	0.021239	0.022912
RS	47	2.040685	1.336529	908.782781	0.020473	0.022076
RS	48	2.184874	1.384851	841.324531	0.018953	0.020459
RS	49	2.338776	1.384851	802.885505	0.018087	0.019538
RS	50	2.503044	1.426429	739.613772	0.016662	0.018035
RS	51	2.678377	1.426429	697.549987	0.015714	0.017043
RS	52	2.865520	1.459350	638.682320	0.014388	0.015650
RS	53	3.065268	1.459350	593.994957	0.013382	0.014598
RS	54	3.278470	1.497175	534.527030	0.012042	0.013186
RS	55	3.506033	1.497175	489.663112	0.011031	0.012122
RS	56	3.748924	1.497175	443.965940	0.010002	0.011032
RS	57	4.008175	1.497175	398.129647	0.008969	0.009932
RS	58	4.284889	1.742208	307.339444	0.006924	0.007737
RS	59	4.580241	1.742208	276.808949	0.006236	0.006993
RS	60	4.895487	1.742208	246.471233	0.005553	0.006249
RS	61	5.231968	1.742208	216.790628	0.004884	0.005517
RS	62	5.591112	1.742208	188.210588	0.004240	0.004808
RS	63	5.974447	1.742208	789.836985	0.017794	0.020480
PA	4+25*2+4+6 0.121151492 0.037485481 5.974447224 0.588194800 0.151965117 0.262976791 0.377797236 0.619531951 1.088723659 1.787055335 2.567852394 3.254212660 3.715580678 3.821750705 3.523563671 2.973020469 2.393603158 1.919246989 1.585518321 1.377330235 1.264657827 1.218959133 1.217833289 1.244624965 1.287236088 1.336528897 1.384851158 1.426429441 1.459350210 1.497175411 1.742207704
//
IT	4638
RD	20
LK	-355207.824943
QD	-193.159132 -> -183.212758
RI	0.0284569292
TR	0.119886	0.037739
MT	6.016815
MM	C_pi: 1.240694, n_recomb: 45240.487405
RS	0	0.000000	0.620018	478.497734	0.010577	0.000586
RS	1	0.006747	0.620018	505.136943	0.011166	0.004575
RS	2	0.013950	0.620018	532.859365	0.011778	0.009715
RS	3	0.021639	0.620018	561.653306	0.012415	0.012679
RS	4	0.029846	0.151706	2365.577088	0.052289	0.049016
RS	5	0.038608	0.151706	2379.302550	0.052592	0.045515
RS	6	0.047960	0.265612	1380.544160	0.030516	0.025702
RS	7	0.057944	0.265612	1417.820748	0.031340	0.026468
RS	8	0.068601	0.378291	1026.209092	0.022683	0.019401
RS	9	0.079977	0.378291	1062.162044	0.023478	0.020570
RS	10	0.092121	0.617320	676.744564	0.014959	0.013312
RS	11	0.105085	0.617320	707.074938	0.015629	0.014114
RS	12	0.118923	1.086629	421.253921	0.009311	0.008505
RS	13	0.133694	1.086629	443.530780	0.009804	0.009016
RS	14	0.149463	1.791947	283.777474	0.006273	0.005834
RS	15	0.166295	1.791947	300.096345	0.006633	0.006218
RS	16	0.184263	2.588024	219.957715	0.004862	0.004626
RS	17	0.203444	2.588024	233.094202	0.005152	0.004957
RS	18	0.223919	3.297137	193.970370	0.004288	0.004193
RS	19	0.245775	3.297137	205.731754	0.004548	0.004491
RS	20	0.269106	3.785768	190.052367	0.004201	0.004203
RS	21	0.294011	3.785768	201.598490	0.004456	0.004477
RS	22	0.320597	3.912267	206.868368	0.004573	0.004623
RS	23	0.348976	3.912267	219.297626	0.004847	0.004904
RS	24	0.379271	3.614387	251.429451	0.005558	0.005640
RS	25	0.411610	3.614387	266.090211	0.005882	0.005984
RS	26	0.446130	3.046327	333.606716	0.007374	0.007528
RS	27	0.482980	3.046327	351.942184	0.007779	0.007993
RS	28	0.522316	2.444496	461.545079	0.010202	0.010532
RS	29	0.564307	2.444496	484.409330	0.010707	0.011154
RS	30	0.609131	1.951827	634.443633	0.014024	0.014686
RS	31	0.656979	1.951827	660.916534	0.014609	0.015444
RS	32	0.708056	1.606096	832.827286	0.018409	0.019557
RS	33	0.762579	1.606096	859.270428	0.018993	0.020336
RS	34	0.820781	1.391112	1018.185540	0.022506	0.024180
RS	35	0.882911	1.391112	1039.097402	0.022968	0.024797
RS	36	0.949232	1.275193	1150.689242	0.025435	0.027505
RS	37	1.020029	1.275193	1161.413024	0.025672	0.027813
RS	38	1.095602	1.228507	1210.751418	0.026763	0.028997
RS	39	1.176275	1.228507	1209.512559	0.026735	0.028956
RS	40	1.262391	1.227815	1203.532135	0.026603	0.028791
RS	41	1.354318	1.227815	1191.174435	0.026330	0.028451
RS	42	1.452447	1.255901	1147.790977	0.025371	0.027390
RS	43	1.557198	1.255901	1126.299632	0.024896	0.026830
RS	44	1.669017	1.300260	1063.153106	0.023500	0.025312
RS	45	1.788381	1.300260	1034.519175	0.022867	0.024599
RS	46	1.915798	1.351424	964.386100	0.021317	0.022935
RS	47	2.051814	1.351424	930.159654	0.020560	0.022114
RS	48	2.197006	1.401454	860.945790	0.019030	0.020491
RS	49	2.351996	1.401454	822.185795	0.018174	0.019585
RS	50	2.517443	1.444371	757.523268	0.016744	0.018082
RS	51	2.694054	1.444371	715.019633	0.015805	0.017102
RS	52	2.882582	1.478231	655.006795	0.014478	0.015712
RS	53	3.083830	1.478231	609.731358	0.013478	0.014670
RS	54	3.298658	1.517153	548.998357	0.012135	0.013257
RS	55	3.527981	1.517153	503.436554	0.011128	0.012200
RS	56	3.772777	1.517153	456.942737	0.010100	0.011115
RS	57	4.034091	1.517153	410.223843	0.009068	0.010018
RS	58	4.313038	1.774268	315.576659	0.006976	0.007774
RS	59	4.610806	1.774268	284.777009	0.006295	0.007040
RS	60	4.928665	1.774268	254.081734	0.005616	0.006304
RS	61	5.267972	1.774268	223.963186	0.004951	0.005577
RS	62	5.630174	1.774268	194.875873	0.004308	0.004871
RS	63	6.016815	1.774268	827.241619	0.018285	0.020980
PA	4+25*2+4+6 0.119886455 0.037739147 6.016815149 0.620017563 0.151706425 0.265612324 0.378290841 0.617320468 1.086629433 1.791946586 2.588023941 3.297136602 3.785767640 3.912266965 3.614386729 3.046326976 2.444496352 1.951826980 1.606096056 1.391112390 1.275192863 1.228507244 1.227815081 1.255901150 1.300259739 1.351424028 1.401454383 1.444370576 1.478230794 1.517153436 1.774267879
//
IT	4431
RD	21
LK	-355188.134841
QD	-187.776146 -> -178.342531
RI	0.0268904662
TR	0.118676	0.037989
MT	6.057442
MM	C_pi: 1.255919, n_recomb: 46078.762433
RS	0	0.000000	0.652493	463.797349	0.010065	0.000565
RS	1	0.006759	0.652493	489.935370	0.010633	0.004405
RS	2	0.013974	0.652493	517.176680	0.011224	0.009317
RS	3	0.021677	0.652493	545.516267	0.011839	0.012139
RS	4	0.029901	0.151445	2422.886116	0.052581	0.049525
RS	5	0.038681	0.151445	2436.642032	0.052880	0.045932
RS	6	0.048054	0.268384	1396.998271	0.030318	0.025606
RS	7	0.058060	0.268384	1435.318394	0.031149	0.026350
RS	8	0.068743	0.378962	1048.121765	0.022746	0.019473
RS	9	0.080148	0.378962	1084.932234	0.023545	0.020641
RS	10	0.092323	0.615246	694.834461	0.015079	0.013422
RS	11	0.105322	0.615246	725.956692	0.015755	0.014232
RS	12	0.119199	1.084277	431.986775	0.009375	0.008564
RS	13	0.134014	1.084277	454.847302	0.009871	0.009083
RS	14	0.149830	1.795653	289.807258	0.006289	0.005852
RS	15	0.166715	1.795653	306.502730	0.006652	0.006240
RS	16	0.184742	2.605676	223.618787	0.004853	0.004620
RS	17	0.203986	2.605676	237.005873	0.005143	0.004952
RS	18	0.224532	3.336480	196.258544	0.004259	0.004168
RS	19	0.246466	3.336480	208.193176	0.004518	0.004466
RS	20	0.269882	3.852127	191.303523	0.004152	0.004156
RS	21	0.294881	3.852127	202.966590	0.004405	0.004428
RS	22	0.321570	3.999786	207.332077	0.004500	0.004552
RS	23	0.350063	3.999786	219.843136	0.004771	0.004828
RS	24	0.380481	3.703404	251.567204	0.005460	0.005541
RS	25	0.412955	3.703404	266.314765	0.005780	0.005878
RS	26	0.447624	3.118675	334.282463	0.007255	0.007402
RS	27	0.484636	3.118675	352.778004	0.007656	0.007858
RS	28	0.524150	2.494893	464.232719	0.010075	0.010386
RS	29	0.566334	2.494893	487.420941	0.010578	0.010998
RS	30	0.611370	1.984148	641.191510	0.013915	0.014541
RS	31	0.659449	1.984148	668.217673	0.014502	0.015292
RS	32	0.710778	1.626542	845.545377	0.018350	0.019441
RS	33	0.765575	1.626542	872.725525	0.018940	0.020217
RS	34	0.824077	1.404828	1037.437789	0.022514	0.024113
RS	35	0.886532	1.404828	1059.091736	0.022984	0.024733
RS	36	0.953209	1.285674	1175.094972	0.025502	0.027486
RS	37	1.024392	1.285674	1186.372666	0.025747	0.027801
RS	38	1.100386	1.237974	1237.731477	0.026861	0.029009
RS	39	1.181516	1.237974	1236.782999	0.026841	0.028978
RS	40	1.268129	1.237660	1230.619792	0.026707	0.028813
RS	41	1.360597	1.237660	1218.332833	0.026440	0.028485
RS	42	1.459314	1.266969	1173.411975	0.025465	0.027411
RS	43	1.564703	1.266969	1151.852593	0.024997	0.026864
RS	44	1.677215	1.312992	1086.658674	0.023583	0.025331
RS	45	1.797331	1.312992	1057.873859	0.022958	0.024633
RS	46	1.925565	1.365937	985.735261	0.021392	0.022958
RS	47	2.062467	1.365937	951.289825	0.020645	0.022152
RS	48	2.208621	1.417584	880.378834	0.019106	0.020523
RS	49	2.364653	1.417584	841.312633	0.018258	0.019631
RS	50	2.531231	1.461749	775.306873	0.016826	0.018129
RS	51	2.709068	1.461749	732.373827	0.015894	0.017161
RS	52	2.898923	1.496467	671.252847	0.014568	0.015774
RS	53	3.101611	1.496467	625.396041	0.013572	0.014741
RS	54	3.317997	1.536387	563.430084	0.012228	0.013329
RS	55	3.549009	1.536387	517.172622	0.011224	0.012278
RS	56	3.795633	1.536387	469.885578	0.010197	0.011197
RS	57	4.058927	1.536387	422.288472	0.009164	0.010102
RS	58	4.340015	1.805305	323.779150	0.007027	0.007812
RS	59	4.640101	1.805305	292.711183	0.006352	0.007087
RS	60	4.960469	1.805305	261.661556	0.005679	0.006358
RS	61	5.302490	1.805305	231.110196	0.005016	0.005636
RS	62	5.667627	1.805305	201.522136	0.004373	0.004932
RS	63	6.057442	1.805305	864.836367	0.018769	0.021472
PA	4+25*2+4+6 0.118676459 0.037988923 6.057442205 0.652493249 0.151445498 0.268383510 0.378962227 0.615246398 1.084276535 1.795653263 2.605675866 3.336480052 3.852126597 3.999785701 3.703404372 3.118675084 2.494893388 1.984148456 1.626541854 1.404828149 1.285673526 1.237973739 1.237660309 1.266969286 1.312992308 1.365937411 1.417583640 1.461749289 1.496467330 1.536386683 1.805305482
//
IT	3777
RD	22
LK	-355169.456444
QD	-182.656682 -> -173.700031
RI	0.0254531085
TR	0.117518	0.038235
MT	6.096447
MM	C_pi: 1.270740, n_recomb: 46904.115494
RS	0	0.000000	0.685619	449.923437	0.009592	0.000545
RS	1	0.006769	0.685619	475.565755	0.010139	0.004245
RS	2	0.013997	0.685619	502.326856	0.010710	0.008944
RS	3	0.021714	0.685619	530.207712	0.011304	0.011635
RS	4	0.029953	0.151179	2479.515847	0.052864	0.050016
RS	5	0.038750	0.151179	2493.279282	0.053157	0.046338
RS	6	0.048143	0.271275	1411.942013	0.030103	0.025494
RS	7	0.058171	0.271275	1451.292162	0.030942	0.026219
RS	8	0.068878	0.379791	1069.154093	0.022794	0.019535
RS	9	0.080310	0.379791	1106.807720	0.023597	0.020700
RS	10	0.092516	0.613298	712.677096	0.015194	0.013528
RS	11	0.105548	0.613298	744.580180	0.015875	0.014346
RS	12	0.119463	1.081733	442.705119	0.009439	0.008625
RS	13	0.134319	1.081733	466.146612	0.009938	0.009150
RS	14	0.150181	1.798311	295.889009	0.006308	0.005872
RS	15	0.167116	1.798311	312.962452	0.006672	0.006263
RS	16	0.185199	2.621103	227.347780	0.004847	0.004617
RS	17	0.204505	2.621103	240.988036	0.005138	0.004950
RS	18	0.225118	3.372528	198.619423	0.004235	0.004147
RS	19	0.247126	3.372528	210.730062	0.004493	0.004444
RS	20	0.270625	3.914902	192.621059	0.004107	0.004113
RS	21	0.295714	3.914902	204.403012	0.004358	0.004383
RS	22	0.322501	4.084422	207.848338	0.004431	0.004485
RS	23	0.351102	4.084422	220.441420	0.004700	0.004758
RS	24	0.381638	3.790683	251.722662	0.005367	0.005448
RS	25	0.414242	3.790683	266.553885	0.005683	0.005778
RS	26	0.449053	3.190121	334.899933	0.007140	0.007281
RS	27	0.486221	3.190121	353.546889	0.007538	0.007728
RS	28	0.525904	2.544811	466.732489	0.009951	0.010245
RS	29	0.568274	2.544811	490.229709	0.010452	0.010848
RS	30	0.613512	2.016213	647.577273	0.013806	0.014399
RS	31	0.661812	2.016213	675.138655	0.014394	0.015142
RS	32	0.713382	1.646852	857.733136	0.018287	0.019324
RS	33	0.768443	1.646852	885.636764	0.018882	0.020098
RS	34	0.827231	1.418469	1056.051652	0.022515	0.024043
RS	35	0.889999	1.418469	1078.445398	0.022993	0.024666
RS	36	0.957016	1.296091	1198.839253	0.025559	0.027463
RS	37	1.028569	1.296091	1210.680908	0.025812	0.027785
RS	38	1.104967	1.247353	1264.093101	0.026951	0.029016
RS	39	1.186535	1.247353	1263.454012	0.026937	0.028994
RS	40	1.273626	1.247370	1257.168018	0.026803	0.028832
RS	41	1.366612	1.247370	1244.975334	0.026543	0.028514
RS	42	1.465892	1.277835	1198.587796	0.025554	0.027430
RS	43	1.571893	1.277835	1176.984508	0.025093	0.026896
RS	44	1.685070	1.325446	1109.812180	0.023661	0.025350
RS	45	1.805908	1.325446	1080.898655	0.023045	0.024665
RS	46	1.934926	1.380090	1006.818738	0.021465	0.022981
RS	47	2.072678	1.380090	972.172902	0.020727	0.022189
RS	48	2.219755	1.433267	899.620326	0.019180	0.020557
RS	49	2.376788	1.433267	860.262451	0.018341	0.019678
RS	50	2.544451	1.478600	792.959498	0.016906	0.018176
RS	51	2.723464	1.478600	749.607670	0.015982	0.017220
RS	52	2.914595	1.514101	687.414564	0.014656	0.015837
RS	53	3.118664	1.514101	640.983632	0.013666	0.014812
RS	54	3.336548	1.554924	577.816458	0.012319	0.013401
RS	55	3.569181	1.554924	530.866334	0.011318	0.012356
RS	56	3.817561	1.554924	482.790150	0.010293	0.011279
RS	57	4.082756	1.554924	434.319783	0.009260	0.010186
RS	58	4.365902	1.835374	331.945521	0.007077	0.007849
RS	59	4.668216	1.835374	300.610414	0.006409	0.007133
RS	60	4.990995	1.835374	269.209782	0.005740	0.006410
RS	61	5.335623	1.835374	238.230717	0.005079	0.005693
RS	62	5.703581	1.835374	208.148296	0.004438	0.004992
RS	63	6.096447	1.835374	902.601568	0.019244	0.021955
PA	4+25*2+4+6 0.117517580 0.038234719 6.096447341 0.685618649 0.151179314 0.271275366 0.379790932 0.613298405 1.081732780 1.798311014 2.621102536 3.372527970 3.914902341 4.084421670 3.790683242 3.190121325 2.544811432 2.016213263 1.646851601 1.418469134 1.296091202 1.247353204 1.247369661 1.277834709 1.325446362 1.380089503 1.433267184 1.478600357 1.514101102 1.554923819 1.835374401
//
IT	3852
RD	23
LK	-355151.719141
QD	-177.780728 -> -169.268726
RI	0.0241297486
TR	0.116405	0.038476
MT	6.134029
MM	C_pi: 1.285186, n_recomb: 47716.645710
RS	0	0.000000	0.719429	436.781469	0.009154	0.000527
RS	1	0.006780	0.719429	461.934091	0.009681	0.004094
RS	2	0.014019	0.719429	488.217054	0.010232	0.008594
RS	3	0.021749	0.719429	515.636702	0.010806	0.011162
RS	4	0.030003	0.150905	2535.555279	0.053138	0.050489
RS	5	0.038817	0.150905	2549.300345	0.053426	0.046734
RS	6	0.048228	0.274273	1425.498607	0.029874	0.025369
RS	7	0.058277	0.274273	1465.863011	0.030720	0.026077
RS	8	0.069008	0.380759	1089.345102	0.022829	0.019588
RS	9	0.080466	0.380759	1127.827806	0.023636	0.020749
RS	10	0.092701	0.611471	730.269441	0.015304	0.013632
RS	11	0.105765	0.611471	762.942496	0.015989	0.014456
RS	12	0.119716	1.079033	453.402726	0.009502	0.008685
RS	13	0.134611	1.079033	477.422324	0.010005	0.009217
RS	14	0.150517	1.800069	302.010262	0.006329	0.005894
RS	15	0.167501	1.800069	319.462552	0.006695	0.006289
RS	16	0.185637	2.634496	231.137987	0.004844	0.004616
RS	17	0.205002	2.634496	245.033763	0.005135	0.004951
RS	18	0.225680	3.405540	201.043993	0.004213	0.004128
RS	19	0.247760	3.405540	213.333082	0.004471	0.004424
[truncated: 9,967,730 more chars]
