# Supplementary material for: Recent speciation associated with range expansion and a shift to self-fertilization in North American Arabidopsis
Source: Nat Commun. 2022 Dec 8;13:7564. doi: 10.1038/s41467-022-35368-1 (PMC9732334; doi:10.1038/s41467-022-35368-1)
Supplement: Supplementary file 5 — Source Data [file 41467_2022_35368_MOESM5_ESM.zip › Source Data/SuppFig16-2_lyrNY1_07.psmc]

CC
CC	Brief Description of the file format:
CC	  CC  comments
CC	  MM  useful-messages
CC	  RD  round-of-iterations
CC	  LL  \log[P(sequence)]
CC	  QD  Q-before-opt Q-after-opt
CC	  TR  \theta_0 \rho_0
CC	  RS  k t_k \lambda_k \pi_k \sum_{l\not=k}A_{kl} A_{kk}
CC	  DC  begin end best-k t_k+\Delta_k max-prob
CC
MM	Version: 0.6.5-r67
MM	pattern:4+25*2+4+6, n:63, n_free_lambdas:28
MM	n_iterations:25, skip:1, max_t:5, theta/rho:5
MM	is_decoding:0
MM	n_seqs:12, sum_L:1069518, sum_n:197809
RD	0
LK	0.000000
QD	0.000000 -> 0.000000
RI	inf
TR	0.204508	0.040902
MT	5.000000
MM	C_pi: 1.000000, n_recomb: 42868.245891
RS	0	0.000000	1.000000	269.681341	0.006291	0.000000
RS	1	0.006440	1.000000	285.185516	0.006653	0.000000
RS	2	0.013294	1.000000	301.454607	0.007032	0.000000
RS	3	0.020590	1.000000	318.509621	0.007430	0.000000
RS	4	0.028356	1.000000	336.369703	0.007847	0.000000
RS	5	0.036622	1.000000	355.051692	0.008282	0.000000
RS	6	0.045421	1.000000	374.569627	0.008738	0.000000
RS	7	0.054785	1.000000	394.934192	0.009213	0.000000
RS	8	0.064753	1.000000	416.152101	0.009708	0.000000
RS	9	0.075363	1.000000	438.225429	0.010223	0.000000
RS	10	0.086656	1.000000	461.150870	0.010757	0.000000
RS	11	0.098677	1.000000	484.918933	0.011312	0.000000
RS	12	0.111471	1.000000	509.513076	0.011886	0.000000
RS	13	0.125090	1.000000	534.908773	0.012478	0.000000
RS	14	0.139585	1.000000	561.072523	0.013088	0.000000
RS	15	0.155014	1.000000	587.960801	0.013716	0.000000
RS	16	0.171437	1.000000	615.518962	0.014358	0.000000
RS	17	0.188917	1.000000	643.680116	0.015015	0.000000
RS	18	0.207523	1.000000	672.363972	0.015684	0.000000
RS	19	0.227327	1.000000	701.475689	0.016364	0.000000
RS	20	0.248406	1.000000	730.904738	0.017050	0.000000
RS	21	0.270843	1.000000	760.523826	0.017741	0.000000
RS	22	0.294725	1.000000	790.187901	0.018433	0.000000
RS	23	0.320144	1.000000	819.733279	0.019122	0.000000
RS	24	0.347201	1.000000	848.976953	0.019804	0.000000
RS	25	0.376000	1.000000	877.716132	0.020475	0.000000
RS	26	0.406654	1.000000	905.728069	0.021128	0.000000
RS	27	0.439282	1.000000	932.770249	0.021759	0.000000
RS	28	0.474011	1.000000	958.581018	0.022361	0.000000
RS	29	0.510976	1.000000	982.880718	0.022928	0.000000
RS	30	0.550322	1.000000	1005.373424	0.023453	0.000000
RS	31	0.592202	1.000000	1025.749351	0.023928	0.000000
RS	32	0.636779	1.000000	1043.688015	0.024346	0.000000
RS	33	0.684227	1.000000	1058.862221	0.024700	0.000000
RS	34	0.734730	1.000000	1070.942919	0.024982	0.000000
RS	35	0.788485	1.000000	1079.604976	0.025184	0.000000
RS	36	0.845702	1.000000	1084.533869	0.025299	0.000000
RS	37	0.906604	1.000000	1085.433263	0.025320	0.000000
RS	38	0.971428	1.000000	1082.033404	0.025241	0.000000
RS	39	1.040426	1.000000	1074.100208	0.025056	0.000000
RS	40	1.113868	1.000000	1061.444844	0.024761	0.000000
RS	41	1.192040	1.000000	1043.933568	0.024352	0.000000
RS	42	1.275245	1.000000	1021.497474	0.023829	0.000000
RS	43	1.363809	1.000000	994.141764	0.023191	0.000000
RS	44	1.458076	1.000000	961.954076	0.022440	0.000000
RS	45	1.558414	1.000000	925.111333	0.021580	0.000000
RS	46	1.665214	1.000000	883.884577	0.020619	0.000000
RS	47	1.778891	1.000000	838.641190	0.019563	0.000000
RS	48	1.899889	1.000000	789.843975	0.018425	0.000000
RS	49	2.028679	1.000000	738.046612	0.017217	0.000000
RS	50	2.165763	1.000000	683.885136	0.015953	0.000000
RS	51	2.311675	1.000000	628.065241	0.014651	0.000000
RS	52	2.466983	1.000000	571.345469	0.013328	0.000000
RS	53	2.632293	1.000000	514.516579	0.012002	0.000000
RS	54	2.808249	1.000000	458.377734	0.010693	0.000000
RS	55	2.995536	1.000000	403.710439	0.009417	0.000000
RS	56	3.194884	1.000000	351.251461	0.008194	0.000000
RS	57	3.407070	1.000000	301.666243	0.007037	0.000000
RS	58	3.632920	1.000000	255.524444	0.005961	0.000000
RS	59	3.873315	1.000000	213.279298	0.004975	0.000000
RS	60	4.129191	1.000000	175.252383	0.004088	0.000000
RS	61	4.401545	1.000000	141.625060	0.003304	0.000000
RS	62	4.691438	1.000000	112.437455	0.002623	0.000000
RS	63	5.000000	1.000000	317.787461	0.007413	0.000000
PA	4+25*2+4+6 0.204507706 0.040901541 5.000000000 1.000000000 1.000000000 1.000000000 1.000000000 1.000000000 1.000000000 1.000000000 1.000000000 1.000000000 1.000000000 1.000000000 1.000000000 1.000000000 1.000000000 1.000000000 1.000000000 1.000000000 1.000000000 1.000000000 1.000000000 1.000000000 1.000000000 1.000000000 1.000000000 1.000000000 1.000000000 1.000000000 1.000000000
//
IT	5242
RD	1
LK	-481400.642565
QD	-342.107339 -> -222.932974
RI	0.0290920706
TR	0.211175	0.043782
MT	4.690514
MM	C_pi: 0.987226, n_recomb: 45249.604461
RS	0	0.000000	1.909078	146.724653	0.003243	0.000032
RS	1	0.006334	1.909078	155.507515	0.003437	0.000323
RS	2	0.013069	1.909078	164.781873	0.003642	0.000921
RS	3	0.020231	1.909078	174.570774	0.003858	0.001769
RS	4	0.027847	1.339925	263.198787	0.005817	0.002761
RS	5	0.035945	1.339925	278.181482	0.006148	0.003804
RS	6	0.044556	1.196075	329.116471	0.007273	0.004859
RS	7	0.053712	1.196075	347.281946	0.007675	0.005903
RS	8	0.063449	1.141487	383.708122	0.008480	0.006871
RS	9	0.073802	1.141487	404.307286	0.008935	0.007653
RS	10	0.084811	1.137093	427.403208	0.009445	0.008165
RS	11	0.096517	1.137093	449.793043	0.009940	0.008443
RS	12	0.108965	1.145512	469.588710	0.010378	0.008622
RS	13	0.122201	1.145512	493.563523	0.010908	0.008830
RS	14	0.136275	1.144689	518.750876	0.011464	0.009132
RS	15	0.151241	1.144689	544.402781	0.012031	0.009549
RS	16	0.167155	1.132626	576.881679	0.012749	0.010079
RS	17	0.184077	1.132626	604.270254	0.013354	0.010715
RS	18	0.202071	1.111599	644.215778	0.014237	0.011450
RS	19	0.221205	1.111599	673.254692	0.014879	0.012289
RS	20	0.241550	1.083244	721.044713	0.015935	0.013244
RS	21	0.263185	1.083244	751.447227	0.016607	0.014332
RS	22	0.286189	1.049619	806.899597	0.017832	0.015568
RS	23	0.310651	1.049619	838.088366	0.018521	0.016956
RS	24	0.336662	1.013847	899.439667	0.019877	0.018489
RS	25	0.364321	1.013847	930.448521	0.020563	0.020145
RS	26	0.393732	0.979498	994.010216	0.021967	0.021888
RS	27	0.425005	0.979498	1023.444683	0.022618	0.023667
RS	28	0.458260	0.949820	1083.852074	0.023953	0.025419
RS	29	0.493621	0.949820	1109.963056	0.024530	0.027074
RS	30	0.531222	0.927061	1161.240683	0.025663	0.028563
RS	31	0.571204	0.927061	1182.123803	0.026125	0.029830
RS	32	0.613719	0.911898	1219.528599	0.026951	0.030836
RS	33	0.658927	0.911898	1233.374755	0.027257	0.031561
RS	34	0.706999	0.903566	1254.567232	0.027725	0.031999
RS	35	0.758115	0.903566	1259.853796	0.027842	0.032161
RS	36	0.812469	0.900583	1264.628816	0.027948	0.032063
RS	37	0.870267	0.900583	1260.221339	0.027850	0.031730
RS	38	0.931725	0.901347	1249.654279	0.027617	0.031186
RS	39	0.997076	0.901347	1234.857058	0.027290	0.030457
RS	40	1.066566	0.904409	1210.633355	0.026755	0.029569
RS	41	1.140458	0.904409	1185.226076	0.026193	0.028548
RS	42	1.219030	0.908573	1149.244111	0.025398	0.027416
RS	43	1.302579	0.908573	1113.524959	0.024609	0.026194
RS	44	1.391421	0.912946	1067.703177	0.023596	0.024899
RS	45	1.485889	0.912946	1022.544705	0.022598	0.023548
RS	46	1.586342	0.916938	968.833053	0.021411	0.022153
RS	47	1.693157	0.916938	915.733139	0.020237	0.020726
RS	48	1.806738	0.920195	856.263811	0.018923	0.019278
RS	49	1.927514	0.920195	797.351278	0.017621	0.017820
RS	50	2.055940	0.922567	734.519736	0.016233	0.016362
RS	51	2.192500	0.922567	672.485521	0.014862	0.014912
RS	52	2.337710	0.924060	608.975419	0.013458	0.013481
RS	53	2.492118	0.924060	546.895405	0.012086	0.012081
RS	54	2.656306	0.924789	485.567104	0.010731	0.010722
RS	55	2.830895	0.924789	426.608618	0.009428	0.009418
RS	56	3.016542	0.924789	370.304003	0.008184	0.008179
RS	57	3.213948	0.924789	317.323971	0.007013	0.007017
RS	58	3.423858	0.926728	267.734990	0.005917	0.005942
RS	59	3.647064	0.926728	223.163333	0.004932	0.004961
RS	60	3.884409	0.926728	183.164144	0.004048	0.004079
RS	61	4.136787	0.926728	147.888203	0.003268	0.003300
RS	62	4.405151	0.926728	117.341253	0.002593	0.002623
RS	63	4.690514	0.926728	332.383168	0.007346	0.007437
PA	4+25*2+4+6 0.211174813 0.043782017 4.690513611 1.909077644 1.339924693 1.196075439 1.141487181 1.137092590 1.145511627 1.144688606 1.132626057 1.111598969 1.083244324 1.049619198 1.013847291 0.979497910 0.949819565 0.927061081 0.911897659 0.903566360 0.900583267 0.901347160 0.904409409 0.908573151 0.912945688 0.916937828 0.920194626 0.922566891 0.924059868 0.924789429 0.926728010
//
IT	6638
RD	2
LK	-481206.081632
QD	-209.253971 -> -157.991036
RI	0.0171518348
TR	0.213319	0.045574
MT	4.560562
MM	C_pi: 0.980429, n_recomb: 46743.716827
RS	0	0.000000	2.952566	97.272643	0.002081	0.000024
RS	1	0.006288	2.952566	103.177286	0.002207	0.000241
RS	2	0.012971	2.952566	109.426254	0.002341	0.000680
RS	3	0.020074	2.952566	116.037800	0.002482	0.001278
RS	4	0.027624	1.506243	240.853184	0.005153	0.002772
RS	5	0.035649	1.506243	254.642540	0.005448	0.003714
RS	6	0.044178	1.240614	326.545435	0.006986	0.005175
RS	7	0.053243	1.240614	344.545052	0.007371	0.006138
RS	8	0.062879	1.161086	388.148470	0.008304	0.007328
RS	9	0.073120	1.161086	408.916300	0.008748	0.008003
RS	10	0.084006	1.178846	424.100681	0.009073	0.008419
RS	11	0.095576	1.178846	446.348195	0.009549	0.008569
RS	12	0.107873	1.219260	453.993960	0.009712	0.008573
RS	13	0.120943	1.219260	477.380321	0.010213	0.008680
RS	14	0.134836	1.237664	494.217292	0.010573	0.008886
RS	15	0.149602	1.237664	519.047856	0.011104	0.009192
RS	16	0.165296	1.230171	548.011844	0.011724	0.009699
RS	17	0.181977	1.230171	574.604332	0.012293	0.010195
RS	18	0.199707	1.201925	616.008286	0.013178	0.010970
RS	19	0.218552	1.201925	644.522895	0.013788	0.011633
RS	20	0.238581	1.156877	699.683251	0.014968	0.012711
RS	21	0.259870	1.156877	730.059351	0.015618	0.013590
RS	22	0.282498	1.100166	799.663287	0.017107	0.015052
RS	23	0.306549	1.100166	831.462511	0.017788	0.016200
RS	24	0.332111	1.038964	913.525564	0.019543	0.018073
RS	25	0.359281	1.038964	945.727790	0.020232	0.019466
RS	26	0.388160	0.980627	1034.688221	0.022135	0.021649
RS	27	0.418854	0.980627	1065.575338	0.022796	0.023162
RS	28	0.451478	0.931054	1152.442780	0.024654	0.025403
RS	29	0.486153	0.931054	1179.702930	0.025238	0.026819
RS	30	0.523009	0.893811	1253.862910	0.026824	0.028766
RS	31	0.562182	0.893811	1274.970249	0.027276	0.029847
RS	32	0.603819	0.869577	1327.947783	0.028409	0.031199
RS	33	0.648073	0.869577	1340.658913	0.028681	0.031795
RS	34	0.695110	0.856739	1368.752738	0.029282	0.032429
RS	35	0.745104	0.856739	1371.443497	0.029340	0.032516
RS	36	0.798242	0.852687	1375.341087	0.029423	0.032474
RS	37	0.854721	0.852687	1367.094112	0.029247	0.032107
RS	38	0.914751	0.854756	1350.029629	0.028882	0.031520
RS	39	0.978556	0.854756	1330.571345	0.028465	0.030788
RS	40	1.046373	0.860583	1296.709459	0.027741	0.029806
RS	41	1.118454	0.860583	1266.309356	0.027090	0.028803
RS	42	1.195067	0.868203	1219.756207	0.026095	0.027566
RS	43	1.276497	0.868203	1179.152108	0.025226	0.026374
RS	44	1.363048	0.876123	1123.406883	0.024033	0.024990
RS	45	1.455040	0.876123	1073.790602	0.022972	0.023675
RS	46	1.552817	0.883336	1011.692653	0.021643	0.022217
RS	47	1.656742	0.883336	954.737366	0.020425	0.020828
RS	48	1.767201	0.889218	888.741527	0.019013	0.019345
RS	49	1.884606	0.889218	826.615995	0.017684	0.017923
RS	50	2.009392	0.893497	759.021473	0.016238	0.016452
RS	51	2.142025	0.893497	694.357530	0.014855	0.015032
RS	52	2.282998	0.896184	627.504418	0.013424	0.013603
RS	53	2.432835	0.896184	563.271576	0.012050	0.012224
RS	54	2.592092	0.897534	499.585362	0.010688	0.010871
RS	55	2.761364	0.897534	438.851172	0.009388	0.009577
RS	56	2.941279	0.897534	380.906908	0.008149	0.008343
RS	57	3.132507	0.897534	326.427713	0.006983	0.007180
RS	58	3.335758	0.902116	274.737249	0.005878	0.006088
RS	59	3.551789	0.902116	229.244610	0.004904	0.005103
RS	60	3.781404	0.902116	188.395464	0.004030	0.004213
RS	61	4.025456	0.902116	152.340621	0.003259	0.003423
RS	62	4.284854	0.902116	121.085764	0.002590	0.002733
RS	63	4.560562	0.902116	346.070899	0.007404	0.007895
PA	4+25*2+4+6 0.213319398 0.045573765 4.560562028 2.952566482 1.506243490 1.240613901 1.161086462 1.178846402 1.219260132 1.237664207 1.230170659 1.201925078 1.156876872 1.100165935 1.038964420 0.980626796 0.931053722 0.893811088 0.869577282 0.856738561 0.852687262 0.854756004 0.860583448 0.868202847 0.876123167 0.883335826 0.889218302 0.893496922 0.896183879 0.897534151 0.902115653
//
IT	4584
RD	3
LK	-481116.453784
QD	-160.517744 -> -129.907488
RI	0.0119908463
TR	0.213168	0.046735
MT	4.516260
MM	C_pi: 0.981373, n_recomb: 47953.202713
RS	0	0.000000	4.177625	70.327789	0.001467	0.000018
RS	1	0.006272	4.177625	74.634131	0.001556	0.000183
RS	2	0.012937	4.177625	79.197219	0.001652	0.000511
RS	3	0.020020	4.177625	84.031464	0.001752	0.000948
RS	4	0.027547	1.579123	235.483642	0.004911	0.002786
RS	5	0.035546	1.579123	248.996247	0.005192	0.003674
RS	6	0.044047	1.218276	340.871201	0.007108	0.005469
RS	7	0.053081	1.218276	359.567721	0.007498	0.006412
RS	8	0.062682	1.128936	408.979358	0.008529	0.007736
RS	9	0.072884	1.128936	430.702569	0.008982	0.008393
RS	10	0.083727	1.175958	435.283557	0.009077	0.008621
RS	11	0.095250	1.175958	458.058793	0.009552	0.008751
RS	12	0.107495	1.255695	451.297233	0.009411	0.008513
RS	13	0.120508	1.255695	474.650694	0.009898	0.008607
RS	14	0.134338	1.302388	481.102586	0.010033	0.008657
RS	15	0.149035	1.302388	505.538340	0.010542	0.008932
RS	16	0.164653	1.308676	528.304484	0.011017	0.009350
RS	17	0.181251	1.308676	554.362741	0.011560	0.009787
RS	18	0.198890	1.281451	593.502670	0.012377	0.010527
RS	19	0.217635	1.281451	621.560661	0.012962	0.011104
RS	20	0.237556	1.226550	679.206969	0.014164	0.012213
RS	21	0.258726	1.226550	709.429703	0.014794	0.012980
RS	22	0.281224	1.152459	787.288910	0.016418	0.014557
RS	23	0.305133	1.152459	819.423559	0.017088	0.015569
RS	24	0.330542	1.070940	915.778240	0.019097	0.017653
RS	25	0.357544	1.070940	948.846443	0.019787	0.018896
RS	26	0.386239	0.993389	1057.002197	0.022042	0.021382
RS	27	0.416734	0.993389	1089.083949	0.022711	0.022746
RS	28	0.449142	0.928227	1197.138654	0.024965	0.025346
RS	29	0.483582	0.928227	1225.468947	0.025556	0.026632
RS	30	0.520182	0.880004	1318.604771	0.027498	0.028925
RS	31	0.559077	0.880004	1340.111031	0.027946	0.029906
RS	32	0.600412	0.849207	1406.151382	0.029323	0.031517
RS	33	0.644340	0.849207	1418.204907	0.029575	0.032045
RS	34	0.691022	0.833398	1451.924606	0.030278	0.032813
RS	35	0.740632	0.833398	1452.836423	0.030297	0.032858
RS	36	0.793353	0.829028	1455.648247	0.030356	0.032835
RS	37	0.849381	0.829028	1444.734362	0.030128	0.032448
RS	38	0.908922	0.832605	1421.864508	0.029651	0.031800
RS	39	0.972198	0.832605	1399.251848	0.029180	0.031066
RS	40	1.039442	0.841069	1357.164428	0.028302	0.029987
RS	41	1.110904	0.841069	1323.543047	0.027601	0.028996
RS	42	1.186847	0.851857	1268.317814	0.026449	0.027659
RS	43	1.267553	0.851857	1224.757365	0.025541	0.026491
RS	44	1.353321	0.862995	1161.223606	0.024216	0.025025
RS	45	1.444467	0.862995	1109.108282	0.023129	0.023742
RS	46	1.541331	0.873117	1040.769683	0.021704	0.022229
RS	47	1.644269	0.873117	981.822566	0.020475	0.020875
RS	48	1.753663	0.881363	911.271980	0.019003	0.019365
RS	49	1.869917	0.881363	847.596296	0.017675	0.017976
RS	50	1.993463	0.887346	776.916163	0.016202	0.016499
RS	51	2.124757	0.887346	711.009568	0.014827	0.015108
RS	52	2.264285	0.891087	642.133857	0.013391	0.013684
RS	53	2.412564	0.891087	576.820150	0.012029	0.012326
RS	54	2.570143	0.892985	511.723832	0.010671	0.010982
RS	55	2.737604	0.892985	449.968706	0.009383	0.009700
RS	56	2.915568	0.892985	390.991885	0.008154	0.008473
RS	57	3.104693	0.892985	335.481141	0.006996	0.007312
RS	58	3.305679	0.900568	281.894858	0.005879	0.006201
RS	59	3.519271	0.900568	235.756301	0.004916	0.005217
RS	60	3.746258	0.900568	194.228138	0.004050	0.004324
RS	61	3.987480	0.900568	157.479536	0.003284	0.003527
RS	62	4.243831	0.900568	125.534769	0.002618	0.002828
RS	63	4.516260	0.900568	363.235989	0.007575	0.008308
PA	4+25*2+4+6 0.213168003 0.046734997 4.516260151 4.177625223 1.579122579 1.218276187 1.128936055 1.175958241 1.255694589 1.302387524 1.308676489 1.281450988 1.226550344 1.152459112 1.070939614 0.993389451 0.928226579 0.880003837 0.849206516 0.833397906 0.829028430 0.832605285 0.841068865 0.851856811 0.862995222 0.873116704 0.881363049 0.887346002 0.891086856 0.892984749 0.900567983
//
IT	4659
RD	4
LK	-481059.709361
QD	-137.615731 -> -114.580869
RI	0.0091276013
TR	0.211877	0.047540
MT	4.514718
MM	C_pi: 0.987251, n_recomb: 49045.551460
RS	0	0.000000	5.721904	52.495305	0.001070	0.000014
RS	1	0.006271	5.721904	55.732860	0.001136	0.000139
RS	2	0.012935	5.721904	59.166459	0.001206	0.000385
RS	3	0.020018	5.721904	62.807507	0.001281	0.000708
RS	4	0.027544	1.619403	235.144365	0.004794	0.002781
RS	5	0.035542	1.619403	248.669456	0.005070	0.003632
RS	6	0.044042	1.177345	361.221733	0.007365	0.005725
RS	7	0.053075	1.177345	380.932940	0.007767	0.006671
RS	8	0.062675	1.081949	436.762044	0.008905	0.008102
RS	9	0.072876	1.081949	459.774907	0.009374	0.008781
RS	10	0.083717	1.155518	453.069437	0.009238	0.008801
RS	11	0.095238	1.155518	476.690499	0.009719	0.008955
RS	12	0.107482	1.273386	455.069970	0.009279	0.008464
RS	13	0.120493	1.273386	478.690528	0.009760	0.008579
RS	14	0.134320	1.350846	474.515906	0.009675	0.008461
RS	15	0.149015	1.350846	498.826587	0.010171	0.008736
RS	16	0.164631	1.375351	514.745290	0.010495	0.009046
RS	17	0.181226	1.375351	540.479313	0.011020	0.009460
RS	18	0.198862	1.353905	575.992087	0.011744	0.010137
RS	19	0.217603	1.353905	603.712426	0.012309	0.010669
RS	20	0.237520	1.293309	661.598393	0.013489	0.011768
RS	21	0.258687	1.293309	691.677340	0.014103	0.012469
RS	22	0.281180	1.205201	774.671180	0.015795	0.014106
RS	23	0.305084	1.205201	807.052952	0.016455	0.015033
RS	24	0.330487	1.106207	913.975769	0.018635	0.017260
RS	25	0.357483	1.106207	947.774625	0.019324	0.018408
RS	26	0.386172	1.011998	1071.297295	0.021843	0.021120
RS	27	0.416660	1.011998	1104.471098	0.022519	0.022392
RS	28	0.449060	0.933486	1230.344937	0.025086	0.025274
RS	29	0.483492	0.933486	1259.754723	0.025685	0.026482
RS	30	0.520083	0.876069	1369.343078	0.027920	0.029053
RS	31	0.558969	0.876069	1391.422321	0.028370	0.029977
RS	32	0.600294	0.839962	1468.924337	0.029950	0.031795
RS	33	0.644209	0.839962	1480.685667	0.030190	0.032283
RS	34	0.690879	0.821932	1519.260120	0.030977	0.033152
RS	35	0.740476	0.821932	1518.961066	0.030970	0.033171
RS	36	0.793182	0.817596	1520.613376	0.031004	0.033148
RS	37	0.849194	0.817596	1507.798514	0.030743	0.032748
RS	38	0.908719	0.822760	1479.620557	0.030168	0.032033
RS	39	0.971976	0.822760	1454.787436	0.029662	0.031299
RS	40	1.039200	0.833780	1405.395625	0.028655	0.030123
RS	41	1.110640	0.833780	1369.598171	0.027925	0.029145
RS	42	1.186560	0.847583	1306.875977	0.026646	0.027713
RS	43	1.267241	0.847583	1261.441535	0.025720	0.026568
RS	44	1.352982	0.861765	1191.379056	0.024291	0.025027
RS	45	1.444099	0.861765	1137.807417	0.023199	0.023773
RS	46	1.540930	0.874631	1064.426539	0.021703	0.022212
RS	47	1.643834	0.874631	1004.425221	0.020479	0.020891
RS	48	1.753191	0.885096	930.357810	0.018969	0.019359
RS	49	1.869406	0.885096	865.918067	0.017655	0.018003
RS	50	1.992908	0.892665	792.975874	0.016168	0.016522
RS	51	2.124156	0.892665	726.436622	0.014811	0.015159
RS	52	2.263634	0.897366	656.135218	0.013378	0.013744
RS	53	2.411858	0.897366	590.169993	0.012033	0.012407
RS	54	2.569379	0.899743	524.049515	0.010685	0.011072
RS	55	2.736777	0.899743	461.534179	0.009410	0.009803
RS	56	2.914673	0.899743	401.714428	0.008191	0.008583
RS	57	3.103725	0.899743	345.296269	0.007040	0.007425
RS	58	3.304632	0.910519	289.802210	0.005909	0.006295
RS	59	3.518138	0.910519	243.056714	0.004956	0.005313
RS	60	3.745034	0.910519	200.846169	0.004095	0.004420
RS	61	3.986158	0.910519	163.367163	0.003331	0.003619
RS	62	4.242404	0.910519	130.671586	0.002664	0.002913
RS	63	4.514718	0.910519	383.335696	0.007816	0.008694
PA	4+25*2+4+6 0.211877119 0.047539864 4.514718230 5.721903836 1.619402722 1.177344609 1.081948910 1.155517564 1.273386205 1.350846243 1.375351126 1.353904854 1.293309150 1.205200765 1.106207077 1.011998166 0.933485705 0.876069493 0.839962296 0.821932263 0.817596020 0.822760054 0.833779729 0.847582604 0.861765019 0.874630652 0.885096488 0.892664614 0.897366077 0.899742540 0.910518763
//
IT	4512
RD	5
LK	-481015.578232
QD	-123.833725 -> -104.371273
RI	0.0072728811
TR	0.210046	0.048144
MT	4.534805
MM	C_pi: 0.995887, n_recomb: 50078.861696
RS	0	0.000000	7.775146	39.478686	0.000788	0.000010
RS	1	0.006278	7.775146	41.928915	0.000837	0.000105
RS	2	0.012951	7.775146	44.529322	0.000889	0.000289
RS	3	0.020042	7.775146	47.288868	0.000944	0.000528
RS	4	0.027579	1.657445	235.122976	0.004695	0.002749
RS	5	0.035589	1.657445	248.691913	0.004966	0.003568
RS	6	0.044102	1.137949	382.537184	0.007639	0.005934
RS	7	0.053149	1.137949	403.324788	0.008054	0.006891
RS	8	0.062764	1.035402	466.916932	0.009324	0.008431
RS	9	0.072983	1.035402	491.330719	0.009811	0.009148
RS	10	0.083844	1.130032	473.650346	0.009458	0.008970
RS	11	0.095386	1.130032	498.255337	0.009949	0.009165
RS	12	0.107654	1.281734	462.121009	0.009228	0.008431
RS	13	0.120691	1.281734	486.166363	0.009708	0.008579
RS	14	0.134547	1.389278	471.778657	0.009421	0.008298
RS	15	0.149272	1.389278	496.128130	0.009907	0.008587
RS	16	0.164923	1.433760	505.305924	0.010090	0.008786
RS	17	0.181556	1.433760	530.862245	0.010601	0.009193
RS	18	0.199233	1.420839	562.341459	0.011229	0.009798
RS	19	0.218020	1.420839	589.826439	0.011778	0.010305
RS	20	0.237986	1.357225	646.889925	0.012917	0.011376
RS	21	0.259206	1.357225	676.861714	0.013516	0.012034
RS	22	0.281759	1.257290	763.231782	0.015241	0.013700
RS	23	0.305727	1.257290	795.828885	0.015892	0.014570
RS	24	0.331200	1.142624	911.018986	0.018192	0.016898
RS	25	0.358272	1.142624	945.475326	0.018880	0.017981
RS	26	0.387044	1.033331	1081.875080	0.021603	0.020869
RS	27	0.417623	1.033331	1116.079874	0.022286	0.022079
RS	28	0.450121	0.942821	1257.532131	0.025111	0.025194
RS	29	0.484660	0.942821	1288.030177	0.025720	0.026351
RS	30	0.521367	0.877273	1412.386061	0.028203	0.029158
RS	31	0.560379	0.877273	1435.154883	0.028658	0.030045
RS	32	0.601840	0.836583	1523.069734	0.030413	0.032039
RS	33	0.645904	0.836583	1534.778504	0.030647	0.032502
RS	34	0.692735	0.816750	1577.717341	0.031505	0.033451
RS	35	0.742506	0.816750	1576.572662	0.031482	0.033453
RS	36	0.795402	0.812624	1577.041182	0.031491	0.033422
RS	37	0.851619	0.812624	1562.807166	0.031207	0.033014
RS	38	0.911365	0.819389	1529.670271	0.030545	0.032230
RS	39	0.974862	0.819389	1503.189483	0.030016	0.031498
RS	40	1.042346	0.832888	1447.104757	0.028897	0.030229
RS	41	1.114067	0.832888	1409.753559	0.028151	0.029263
RS	42	1.190291	0.849588	1340.292239	0.026764	0.027743
RS	43	1.271300	0.849588	1293.605687	0.025831	0.026619
RS	44	1.357396	0.866689	1217.798491	0.024318	0.025010
RS	45	1.448897	0.866689	1163.345501	0.023230	0.023785
RS	46	1.546142	0.882179	1085.641150	0.021679	0.022182
RS	47	1.649494	0.882179	1025.078682	0.020469	0.020893
RS	48	1.759333	0.894756	948.089183	0.018932	0.019342
RS	49	1.876070	0.894756	883.276972	0.017638	0.018017
RS	50	2.000135	0.903815	808.520054	0.016145	0.016535
RS	51	2.131989	0.903815	741.633169	0.014809	0.015199
RS	52	2.272122	0.909398	670.209239	0.013383	0.013792
RS	53	2.421053	0.909398	603.776831	0.012057	0.012476
RS	54	2.579335	0.912186	536.814268	0.010719	0.011151
RS	55	2.747554	0.912186	473.634089	0.009458	0.009894
RS	56	2.926334	0.912186	413.033357	0.008248	0.008682
RS	57	3.116339	0.912186	355.739122	0.007104	0.007528
RS	58	3.318273	0.926243	298.296101	0.005957	0.006376
RS	59	3.532885	0.926243	250.934320	0.005011	0.005400
RS	60	3.760972	0.926243	208.014981	0.004154	0.004506
RS	61	4.003378	0.926243	169.765915	0.003390	0.003703
RS	62	4.261004	0.926243	136.270490	0.002721	0.002992
RS	63	4.534805	0.926243	405.436160	0.008096	0.009060
PA	4+25*2+4+6 0.210045606 0.048144316 4.534804795 7.775146287 1.657444731 1.137948529 1.035401652 1.130032452 1.281733658 1.389277835 1.433759964 1.420838556 1.357224949 1.257290169 1.142624340 1.033330623 0.942820721 0.877273427 0.836582664 0.816749801 0.812623743 0.819388826 0.832888162 0.849588444 0.866689297 0.882179164 0.894756087 0.903814664 0.909398126 0.912185609 0.926243014
//
IT	4054
RD	6
LK	-480977.742135
QD	-113.886559 -> -96.605762
RI	0.0059639711
TR	0.207983	0.048635
MT	4.565666
MM	C_pi: 1.005962, n_recomb: 51076.745772
RS	0	0.000000	10.586368	29.614612	0.000580	0.000008
RS	1	0.006290	10.586368	31.462925	0.000616	0.000078
RS	2	0.012975	10.586368	33.425639	0.000654	0.000215
RS	3	0.020080	10.586368	35.509708	0.000695	0.000391
RS	4	0.027633	1.705766	233.652896	0.004575	0.002691
RS	5	0.035661	1.705766	247.195836	0.004840	0.003476
RS	6	0.044193	1.106635	402.415318	0.007879	0.006098
RS	7	0.053262	1.106635	424.221755	0.008306	0.007064
RS	8	0.062902	0.994442	497.147331	0.009733	0.008726
RS	9	0.073148	0.994442	522.964441	0.010239	0.009484
RS	10	0.084038	1.104668	495.194103	0.009695	0.009132
RS	11	0.095613	1.104668	520.832836	0.010197	0.009372
RS	12	0.107916	1.285366	470.868574	0.009219	0.008414
RS	13	0.120993	1.285366	495.421994	0.009700	0.008597
RS	14	0.134893	1.421004	471.457244	0.009230	0.008165
RS	15	0.149667	1.421004	495.948249	0.009710	0.008470
RS	16	0.165370	1.485839	498.749204	0.009765	0.008566
RS	17	0.182060	1.485839	524.230503	0.010264	0.008973
RS	18	0.199801	1.483061	551.651591	0.010800	0.009504
RS	19	0.218657	1.483061	578.981653	0.011336	0.009996
RS	20	0.238699	1.418282	634.707405	0.012427	0.011030
RS	21	0.260002	1.418282	664.610284	0.013012	0.011658
RS	22	0.282644	1.308097	753.294955	0.014748	0.013336
RS	23	0.306711	1.308097	786.095244	0.015390	0.014163
RS	24	0.332291	1.179034	908.039094	0.017778	0.016565
RS	25	0.359481	1.179034	943.104774	0.018464	0.017599
RS	26	0.388380	1.055750	1090.665378	0.021353	0.020631
RS	27	0.419097	1.055750	1125.854208	0.022042	0.021794
RS	28	0.451746	0.954170	1281.308086	0.025086	0.025108
RS	29	0.486449	0.954170	1312.892286	0.025704	0.026229
RS	30	0.523334	0.881205	1450.836753	0.028405	0.029242
RS	31	0.562539	0.881205	1474.366521	0.028866	0.030104
RS	32	0.604210	0.836405	1571.977715	0.030777	0.032252
RS	33	0.648502	0.836405	1583.788011	0.031008	0.032698
RS	34	0.695579	0.815024	1630.777386	0.031928	0.033715
RS	35	0.745618	0.815024	1629.022541	0.031894	0.033707
RS	36	0.798804	0.811195	1628.315895	0.031880	0.033662
RS	37	0.855335	0.811195	1612.970471	0.031579	0.033249
RS	38	0.915421	0.819536	1575.136389	0.030839	0.032398
RS	39	0.979287	0.819536	1547.367681	0.030295	0.031670
RS	40	1.047170	0.835428	1485.025360	0.029074	0.030314
RS	41	1.119322	0.835428	1446.501539	0.028320	0.029360
RS	42	1.196012	0.854916	1370.820161	0.026838	0.027758
RS	43	1.277526	0.854916	1323.250030	0.025907	0.026656
RS	44	1.364167	0.874821	1242.222301	0.024321	0.024985
RS	45	1.456257	0.874821	1187.214286	0.023244	0.023787
RS	46	1.554139	0.892827	1105.649740	0.021647	0.022146
RS	47	1.658177	0.892827	1044.791604	0.020455	0.020887
RS	48	1.768759	0.907416	965.248054	0.018898	0.019321
RS	49	1.886296	0.907416	900.261162	0.017626	0.018025
RS	50	2.011226	0.917877	823.952308	0.016132	0.016544
RS	51	2.144013	0.917877	756.850944	0.014818	0.015234
RS	52	2.285152	0.924269	684.471891	0.013401	0.013836
RS	53	2.435168	0.924269	617.649634	0.012093	0.012539
RS	54	2.594619	0.927398	549.942196	0.010767	0.011225
RS	55	2.764100	0.927398	486.127638	0.009518	0.009979
RS	56	2.944239	0.927398	424.762164	0.008316	0.008774
RS	57	3.135709	0.927398	366.594948	0.007177	0.007624
RS	58	3.339222	0.944758	307.168508	0.006014	0.006452
RS	59	3.555534	0.944758	259.173420	0.005074	0.005480
RS	60	3.785452	0.944758	215.522858	0.004220	0.004587
RS	61	4.029831	0.944758	176.476967	0.003455	0.003781
RS	62	4.289580	0.944758	142.151759	0.002783	0.003066
RS	63	4.565666	0.944758	428.838809	0.008396	0.009413
PA	4+25*2+4+6 0.207983074 0.048635090 4.565666046 10.586367934 1.705765583 1.106635236 0.994442314 1.104668107 1.285365890 1.421004336 1.485839212 1.483060947 1.418282055 1.308096718 1.179033657 1.055749857 0.954169940 0.881205185 0.836404748 0.815023729 0.811194683 0.819535735 0.835428247 0.854916116 0.874820791 0.892826804 0.907415733 0.917877294 0.924269199 0.927398475 0.944757754
//
IT	3777
RD	7
LK	-480943.934427
QD	-105.908715 -> -90.224753
RI	0.0049993051
TR	0.205853	0.049061
MT	4.601475
MM	C_pi: 1.016700, n_recomb: 52049.811113
RS	0	0.000000	14.485024	22.092864	0.000424	0.000006
RS	1	0.006302	14.485024	23.478468	0.000451	0.000058
RS	2	0.013002	14.485024	24.950517	0.000479	0.000159
RS	3	0.020124	14.485024	26.514345	0.000509	0.000288
RS	4	0.027695	1.768693	230.288894	0.004424	0.002612
RS	5	0.035743	1.768693	243.706095	0.004682	0.003362
RS	6	0.044298	1.084465	419.826894	0.008066	0.006219
RS	7	0.053392	1.084465	442.544394	0.008502	0.007189
RS	8	0.063060	0.960050	526.341982	0.010112	0.008991
RS	9	0.073337	0.960050	553.514514	0.010634	0.009788
RS	10	0.084261	1.081306	516.814176	0.009929	0.009290
RS	11	0.095874	1.081306	543.493263	0.010442	0.009573
RS	12	0.108219	1.286519	480.518950	0.009232	0.008412
RS	13	0.121342	1.286519	505.624798	0.009714	0.008627
RS	14	0.135292	1.447869	472.751226	0.009083	0.008058
RS	15	0.150121	1.447869	497.451093	0.009557	0.008380
RS	16	0.165885	1.532738	494.298760	0.009497	0.008379
RS	17	0.182643	1.532738	519.779031	0.009986	0.008788
RS	18	0.200456	1.541072	543.263081	0.010437	0.009250
RS	19	0.219392	1.541072	570.500807	0.010961	0.009731
RS	20	0.239522	1.476508	624.631757	0.012001	0.010725
RS	21	0.260920	1.476508	654.499339	0.012574	0.011330
RS	22	0.283667	1.357299	744.815494	0.014310	0.013007
RS	23	0.307848	1.357299	777.813847	0.014944	0.013801
RS	24	0.333552	1.214840	905.444506	0.017396	0.016257
RS	25	0.360877	1.214840	941.082901	0.018080	0.017253
RS	26	0.389924	1.078404	1098.549805	0.021106	0.020404
RS	27	0.420801	1.078404	1134.681723	0.021800	0.021531
RS	28	0.453624	0.966454	1302.962343	0.025033	0.025016
RS	29	0.488516	0.966454	1335.622038	0.025660	0.026110
RS	30	0.525608	0.886597	1486.287292	0.028555	0.029306
RS	31	0.565036	0.886597	1510.620496	0.029023	0.030150
RS	32	0.606950	0.838022	1617.420312	0.031074	0.032437
RS	33	0.651505	0.838022	1629.433665	0.031305	0.032872
RS	34	0.698869	0.815258	1680.271370	0.032282	0.033949
RS	35	0.749218	0.815258	1678.063849	0.032240	0.033933
RS	36	0.802739	0.811761	1676.220304	0.032204	0.033873
RS	37	0.859634	0.811761	1659.968063	0.031892	0.033458
RS	38	0.920115	0.821628	1617.653902	0.031079	0.032544
RS	39	0.984408	0.821628	1588.832634	0.030525	0.031820
RS	40	1.052752	0.839817	1520.566979	0.029214	0.030383
RS	41	1.125404	0.839817	1481.113538	0.028456	0.029442
RS	42	1.202635	0.861979	1399.598874	0.026890	0.027765
RS	43	1.284733	0.861979	1351.371201	0.025963	0.026683
RS	44	1.372006	0.884574	1265.499127	0.024313	0.024956
RS	45	1.464779	0.884574	1210.126070	0.023249	0.023784
RS	46	1.563399	0.904989	1125.022914	0.021614	0.022110
RS	47	1.668234	0.904989	1064.013122	0.020442	0.020880
RS	48	1.779677	0.921491	982.161352	0.018870	0.019301
RS	49	1.898143	0.921491	917.097136	0.017620	0.018033
RS	50	2.024075	0.933268	839.403450	0.016127	0.016553
RS	51	2.157945	0.933268	772.144594	0.014835	0.015268
RS	52	2.300251	0.940396	698.909886	0.013428	0.013879
RS	53	2.451527	0.940396	631.723836	0.012137	0.012600
RS	54	2.612336	0.943799	563.328097	0.010823	0.011296
RS	55	2.783281	0.943799	498.881287	0.009585	0.010061
RS	56	2.964999	0.943799	436.748943	0.008391	0.008862
RS	57	3.158170	0.943799	377.702514	0.007257	0.007715
RS	58	3.363515	0.964435	316.269319	0.006076	0.006523
RS	59	3.581803	0.964435	267.624709	0.005142	0.005556
RS	60	3.813848	0.964435	223.227022	0.004289	0.004664
RS	61	4.060517	0.964435	183.368400	0.003523	0.003857
RS	62	4.322733	0.964435	148.197294	0.002847	0.003137
RS	63	4.601475	0.964435	453.081656	0.008705	0.009756
PA	4+25*2+4+6 0.205852902 0.049061016 4.601474645 14.485023953 1.768692953 1.084464559 0.960050476 1.081305832 1.286519387 1.447869331 1.532737882 1.541072220 1.476507883 1.357298673 1.214839500 1.078404043 0.966454499 0.886596660 0.838021999 0.815258464 0.811760969 0.821627608 0.839817413 0.861979160 0.884573690 0.904988719 0.921491124 0.933268460 0.940396406 0.943798794 0.964434557
//
IT	5230
RD	8
LK	-480913.158092
QD	-99.140337 -> -84.744735
RI	0.0042703535
TR	0.203738	0.049449
MT	4.639135
MM	C_pi: 1.027665, n_recomb: 53002.939532
RS	0	0.000000	19.921805	16.386178	0.000309	0.000004
RS	1	0.006316	19.921805	17.418229	0.000329	0.000043
RS	2	0.013031	19.921805	18.515086	0.000349	0.000117
RS	3	0.020170	19.921805	19.680794	0.000371	0.000211
RS	4	0.027760	1.847072	225.184639	0.004249	0.002518
RS	5	0.035829	1.847072	238.379719	0.004497	0.003231
RS	6	0.044408	1.070596	434.473468	0.008197	0.006305
RS	7	0.053528	1.070596	457.979456	0.008641	0.007273
RS	8	0.063225	0.931714	554.020408	0.010453	0.009230
RS	9	0.073534	0.931714	582.480376	0.010990	0.010061
RS	10	0.084495	1.060402	538.111276	0.010152	0.009444
RS	11	0.096147	1.060402	565.817566	0.010675	0.009766
RS	12	0.108536	1.286268	490.670153	0.009257	0.008423
RS	13	0.121707	1.286268	516.352449	0.009742	0.008666
RS	14	0.135710	1.470936	475.198461	0.008966	0.007973
RS	15	0.150597	1.470936	500.153890	0.009436	0.008309
RS	16	0.166425	1.575185	491.453665	0.009272	0.008220
RS	17	0.183252	1.575185	516.988431	0.009754	0.008633
RS	18	0.201142	1.595232	536.696858	0.010126	0.009027
RS	19	0.220162	1.595232	563.891674	0.010639	0.009502
RS	20	0.240383	1.531980	616.294464	0.011628	0.010452
RS	21	0.261881	1.531980	646.155049	0.012191	0.011039
RS	22	0.284738	1.404785	737.624326	0.013917	0.012709
RS	23	0.309038	1.404785	770.817899	0.014543	0.013475
RS	24	0.334872	1.249764	903.342787	0.017043	0.015972
RS	25	0.362338	1.249764	939.523412	0.017726	0.016936
RS	26	0.391539	1.100872	1105.922257	0.020865	0.020186
RS	27	0.422585	1.100872	1142.959706	0.021564	0.021284
RS	28	0.455591	0.979113	1323.148355	0.024964	0.024919
RS	29	0.490682	0.979113	1356.867618	0.025600	0.025991
RS	30	0.527989	0.892774	1519.577834	0.028670	0.029352
RS	31	0.567652	0.892774	1544.739597	0.029144	0.030184
RS	32	0.609821	0.840680	1660.347336	0.031326	0.032597
RS	33	0.654653	0.840680	1672.634165	0.031557	0.033024
RS	34	0.702316	0.816646	1727.192484	0.032587	0.034156
RS	35	0.752990	0.816646	1724.643701	0.032539	0.034136
RS	36	0.806864	0.813486	1721.719656	0.032483	0.034061
RS	37	0.864141	0.813486	1704.704799	0.032162	0.033646
RS	38	0.925036	0.824815	1658.102201	0.031283	0.032672
RS	39	0.989777	0.824815	1628.391572	0.030723	0.031954
RS	40	1.058606	0.845200	1554.480810	0.029328	0.030441
RS	41	1.131783	0.845200	1514.261263	0.028569	0.029514
RS	42	1.209582	0.869919	1427.222467	0.026927	0.027767
RS	43	1.292295	0.869919	1378.482630	0.026008	0.026705
RS	44	1.380231	0.895089	1288.056927	0.024302	0.024927
RS	45	1.473722	0.895089	1232.433172	0.023252	0.023780
RS	46	1.573117	0.917805	1144.032380	0.021584	0.022077
RS	47	1.678790	0.917805	1082.949169	0.020432	0.020873
RS	48	1.791138	0.936122	998.965761	0.018847	0.019284
RS	49	1.910581	0.936122	933.868924	0.017619	0.018042
RS	50	2.037568	0.949130	854.904107	0.016129	0.016565
RS	51	2.172575	0.949130	787.506528	0.014858	0.015302
RS	52	2.316110	0.956923	713.480678	0.013461	0.013922
RS	53	2.468710	0.956923	645.932403	0.012187	0.012660
RS	54	2.630948	0.960532	576.884925	0.010884	0.011366
RS	55	2.803434	0.960532	511.795863	0.009656	0.010140
RS	56	2.986813	0.960532	448.887461	0.008469	0.008948
RS	57	3.181774	0.960532	388.953128	0.007338	0.007804
RS	58	3.389049	0.984388	325.499616	0.006141	0.006592
RS	59	3.609416	0.984388	276.191775	0.005211	0.005629
RS	60	3.843700	0.984388	231.036337	0.004359	0.004739
RS	61	4.092782	0.984388	190.356466	0.003591	0.003929
RS	62	4.357596	0.984388	154.332188	0.002912	0.003205
RS	63	4.639135	0.984388	477.862562	0.009016	0.010090
PA	4+25*2+4+6 0.203737958 0.049448961 4.639135105 19.921804997 1.847072335 1.070596106 0.931714330 1.060402102 1.286268482 1.470936216 1.575185139 1.595232169 1.531980283 1.404785150 1.249764329 1.100871994 0.979113352 0.892774485 0.840680139 0.816645897 0.813486369 0.824815151 0.845199944 0.869919315 0.895088682 0.917804579 0.936122305 0.949130204 0.956923000 0.960532007 0.984388156
//
IT	4119
RD	9
LK	-480884.862709
QD	-93.219008 -> -79.914367
RI	0.0037097346
TR	0.201681	0.049814
MT	4.676936
MM	C_pi: 1.038607, n_recomb: 53938.824050
RS	0	0.000000	27.514151	12.094754	0.000224	0.000003
RS	1	0.006329	27.514151	12.859313	0.000238	0.000031
RS	2	0.013059	27.514151	13.672138	0.000253	0.000085
RS	3	0.020215	27.514151	14.536267	0.000269	0.000154
RS	4	0.027824	1.940580	218.700798	0.004055	0.002415
RS	5	0.035915	1.940580	231.593233	0.004294	0.003089
RS	6	0.044517	1.063724	446.425221	0.008277	0.006359
RS	7	0.053664	1.063724	470.599320	0.008725	0.007321
RS	8	0.063390	0.908543	580.016076	0.010753	0.009445
RS	9	0.073731	0.908543	609.689709	0.011303	0.010305
RS	10	0.084728	1.041867	558.923013	0.010362	0.009594
RS	11	0.096420	1.041867	587.634951	0.010894	0.009951
RS	12	0.108852	1.285150	501.109379	0.009290	0.008443
RS	13	0.122071	1.285150	527.381033	0.009777	0.008711
RS	14	0.136126	1.490895	478.507320	0.008871	0.007905
RS	15	0.151072	1.490895	503.752051	0.009339	0.008255
RS	16	0.166963	1.613714	489.867716	0.009082	0.008085
RS	17	0.183860	1.613714	515.499873	0.009557	0.008501
RS	18	0.201826	1.645844	531.595448	0.009856	0.008832
RS	19	0.220930	1.645844	558.786947	0.010360	0.009301
RS	20	0.241243	1.584822	609.388158	0.011298	0.010209
RS	21	0.262841	1.584822	639.265149	0.011852	0.010780
RS	22	0.285807	1.450550	731.535955	0.013562	0.012437
RS	23	0.310226	1.450550	764.922503	0.014181	0.013180
RS	24	0.336190	1.283709	901.715438	0.016717	0.015707
RS	25	0.363798	1.283709	938.411445	0.017398	0.016643
RS	26	0.393154	1.122954	1112.956682	0.020634	0.019977
RS	27	0.424367	1.122954	1150.864593	0.021336	0.021049
RS	28	0.457556	0.991859	1342.204519	0.024884	0.024818
RS	29	0.492846	0.991859	1376.964759	0.025528	0.025872
RS	30	0.530369	0.899377	1551.167512	0.028758	0.029383
RS	31	0.570267	0.899377	1577.173139	0.029240	0.030205
RS	32	0.612691	0.843959	1701.301177	0.031541	0.032734
RS	33	0.657800	0.843959	1713.913598	0.031775	0.033157
RS	34	0.705764	0.818734	1772.111227	0.032854	0.034340
RS	35	0.756763	0.818734	1769.305574	0.032802	0.034317
RS	36	0.810991	0.815899	1765.378303	0.032729	0.034229
RS	37	0.868650	0.815899	1747.708893	0.032402	0.033815
RS	38	0.929960	0.828618	1696.999261	0.031462	0.032785
RS	39	0.995150	0.828618	1666.518890	0.030896	0.032074
RS	40	1.064465	0.851093	1587.206480	0.029426	0.030490
RS	41	1.138169	0.851093	1546.336665	0.028668	0.029577
RS	42	1.216537	0.878255	1454.031259	0.026957	0.027766
RS	43	1.299865	0.878255	1404.877333	0.026046	0.026723
RS	44	1.388467	0.905884	1310.135188	0.024289	0.024899
RS	45	1.482677	0.905884	1254.331731	0.023255	0.023776
RS	46	1.582851	0.930793	1162.825528	0.021558	0.022047
RS	47	1.689364	0.930793	1101.710360	0.020425	0.020869
RS	48	1.802619	0.950829	1015.730002	0.018831	0.019270
RS	49	1.923043	0.950829	950.616794	0.017624	0.018053
RS	50	2.051088	0.964982	870.464993	0.016138	0.016580
RS	51	2.187238	0.964982	802.927200	0.014886	0.015337
RS	52	2.332006	0.973372	728.154175	0.013500	0.013967
RS	53	2.485936	0.973372	660.232836	0.012240	0.012720
RS	54	2.649609	0.977123	590.559577	0.010949	0.011436
RS	55	2.823641	0.977123	524.812414	0.009730	0.010219
RS	56	3.008689	0.977123	461.115443	0.008549	0.009032
RS	57	3.205449	0.977123	400.283525	0.007421	0.007890
RS	58	3.414662	1.004123	334.802430	0.006207	0.006659
RS	59	3.637117	1.004123	284.819272	0.005280	0.005700
RS	60	3.873653	1.004123	238.898389	0.004429	0.004810
RS	61	4.125159	1.004123	197.392737	0.003660	0.003999
RS	62	4.392584	1.004123	160.512761	0.002976	0.003271
RS	63	4.676936	1.004123	502.995623	0.009325	0.010416
PA	4+25*2+4+6 0.201681126 0.049814296 4.676935675 27.514150915 1.940580091 1.063723755 0.908542671 1.041867394 1.285149749 1.490895170 1.613713914 1.645843650 1.584822102 1.450549559 1.283708733 1.122954112 0.991859111 0.899377217 0.843959235 0.818733898 0.815899110 0.828617993 0.851092943 0.878254920 0.905884453 0.930792520 0.950828671 0.964982290 0.973371574 0.977122884 1.004123250
//
IT	4291
RD	10
LK	-480858.682805
QD	-87.941535 -> -75.584921
RI	0.0032717074
TR	0.199702	0.050165
MT	4.713983
MM	C_pi: 1.049387, n_recomb: 54858.674166
RS	0	0.000000	38.114138	8.894616	0.000162	0.000002
RS	1	0.006342	38.114138	9.458676	0.000172	0.000023
RS	2	0.013087	38.114138	10.058501	0.000183	0.000062
RS	3	0.020259	38.114138	10.696358	0.000195	0.000112
RS	4	0.027887	2.048475	211.242091	0.003851	0.002307
RS	5	0.035998	2.048475	223.771017	0.004079	0.002944
RS	6	0.044623	1.062562	455.927165	0.008311	0.006389
RS	7	0.053796	1.062562	480.658984	0.008762	0.007339
RS	8	0.063550	0.889608	604.343855	0.011016	0.009639
RS	9	0.073923	0.889608	635.159294	0.011578	0.010523
RS	10	0.084954	1.025423	579.203595	0.010558	0.009741
RS	11	0.096685	1.025423	608.896864	0.011099	0.010127
RS	12	0.109159	1.283427	511.723409	0.009328	0.008472
RS	13	0.122425	1.283427	538.591241	0.009818	0.008760
RS	14	0.136532	1.508190	482.493465	0.008795	0.007852
RS	15	0.151534	1.508190	508.053175	0.009261	0.008213
RS	16	0.167487	1.648741	489.290202	0.008919	0.007970
RS	17	0.184452	1.648741	515.053659	0.009389	0.008388
RS	18	0.202493	1.693170	527.686390	0.009619	0.008660
RS	19	0.221678	1.693170	554.906708	0.010115	0.009124
RS	20	0.242081	1.635167	603.664425	0.011004	0.009989
RS	21	0.263777	1.635167	633.577110	0.011549	0.010548
RS	22	0.286849	1.494640	726.376158	0.013241	0.012188
RS	23	0.311384	1.494640	759.953289	0.013853	0.012909
RS	24	0.337476	1.316651	900.504207	0.016415	0.015458
RS	25	0.365222	1.316651	937.691150	0.017093	0.016370
RS	26	0.394729	1.144564	1119.721334	0.020411	0.019775
RS	27	0.426106	1.144564	1158.466434	0.021117	0.020825
RS	28	0.459474	1.004543	1360.311626	0.024797	0.024712
RS	29	0.494958	1.004543	1396.092613	0.025449	0.025752
RS	30	0.532692	0.906201	1581.321319	0.028825	0.029400
RS	31	0.572820	0.906201	1608.179658	0.029315	0.030214
RS	32	0.615493	0.847623	1740.585879	0.031729	0.032852
RS	33	0.660873	0.847623	1753.564833	0.031965	0.033272
RS	34	0.709130	0.821263	1815.355839	0.033092	0.034502
RS	35	0.760448	0.821263	1812.360944	0.033037	0.034479
RS	36	0.815021	0.818731	1807.516960	0.032949	0.034378
RS	37	0.873055	0.818731	1789.279026	0.032616	0.033967
RS	38	0.934770	0.832764	1734.637708	0.031620	0.032885
RS	39	1.000400	0.832764	1703.480683	0.031052	0.032182
RS	40	1.070191	0.857227	1618.985627	0.029512	0.030533
RS	41	1.144409	0.857227	1577.552907	0.028757	0.029633
RS	42	1.223335	0.886718	1480.208017	0.026982	0.027763
RS	43	1.307266	0.886718	1430.710081	0.026080	0.026740
RS	44	1.396520	0.916694	1331.855319	0.024278	0.024874
RS	45	1.491435	0.916694	1275.918190	0.023258	0.023773
RS	46	1.592370	0.943690	1181.464948	0.021537	0.022020
RS	47	1.699707	0.943690	1120.339568	0.020422	0.020866
RS	48	1.813851	0.965349	1032.472828	0.018821	0.019261
RS	49	1.935235	0.965349	967.345065	0.017633	0.018066
RS	50	2.064318	0.980565	886.073513	0.016152	0.016597
RS	51	2.201587	0.980565	818.384601	0.014918	0.015374
RS	52	2.347563	0.989486	742.897798	0.013542	0.014013
RS	53	2.502797	0.989486	674.587498	0.012297	0.012780
RS	54	2.667877	0.993319	604.308509	0.011016	0.011506
RS	55	2.843426	0.993319	537.886061	0.009805	0.010297
RS	56	3.030110	0.993319	473.387787	0.008629	0.009115
RS	57	3.228634	0.993319	411.649415	0.007504	0.007975
RS	58	3.439749	1.023376	344.138583	0.006273	0.006725
RS	59	3.664253	1.023376	293.470035	0.005350	0.005769
RS	60	3.902997	1.023376	246.778480	0.004498	0.004880
RS	61	4.156883	1.023376	204.445359	0.003727	0.004067
RS	62	4.426871	1.023376	166.710301	0.003039	0.003335
RS	63	4.713983	1.023376	528.353216	0.009631	0.010734
PA	4+25*2+4+6 0.199701847 0.050165465 4.713982706 38.114137511 2.048474816 1.062562214 0.889608056 1.025423278 1.283426535 1.508190291 1.648740587 1.693170193 1.635166974 1.494639749 1.316650585 1.144564458 1.004542826 0.906201181 0.847623370 0.821262927 0.818730623 0.832764339 0.857226699 0.886717718 0.916694236 0.943689742 0.965348954 0.980565372 0.989485578 0.993319491 1.023375870
//
IT	4721
RD	11
LK	-480834.349200
QD	-83.181026 -> -71.661438
RI	0.0029242262
TR	0.197810	0.050508
MT	4.749746
MM	C_pi: 1.059920, n_recomb: 55763.198247
RS	0	0.000000	52.891735	6.525359	0.000117	0.000002
RS	1	0.006355	52.891735	6.940327	0.000124	0.000017
RS	2	0.013114	52.891735	7.381703	0.000132	0.000045
RS	3	0.020302	52.891735	7.851170	0.000141	0.000082
RS	4	0.027947	2.169731	203.196082	0.003644	0.002197
RS	5	0.036078	2.169731	215.320578	0.003861	0.002797
RS	6	0.044725	1.066006	463.285743	0.008308	0.006398
RS	7	0.053923	1.066006	488.477409	0.008760	0.007334
RS	8	0.063704	0.874115	627.086744	0.011246	0.009815
RS	9	0.074107	0.874115	658.976517	0.011817	0.010718
RS	10	0.085172	1.010777	598.947182	0.010741	0.009884
RS	11	0.096939	1.010777	629.596656	0.011291	0.010296
RS	12	0.109454	1.281233	522.447865	0.009369	0.008506
RS	13	0.122765	1.281233	549.915049	0.009862	0.008813
RS	14	0.136921	1.523183	487.015241	0.008734	0.007812
RS	15	0.151977	1.523183	512.909448	0.009198	0.008183
RS	16	0.167990	1.680594	489.535894	0.008779	0.007871
RS	17	0.185021	1.680594	515.457926	0.009244	0.008291
RS	18	0.203134	1.737435	524.760329	0.009411	0.008508
RS	19	0.222397	1.737435	552.035799	0.009900	0.008966
RS	20	0.242885	1.683139	598.924876	0.010741	0.009790
RS	21	0.264675	1.683139	628.889091	0.011278	0.010337
RS	22	0.287850	1.537129	721.989673	0.012947	0.011957
RS	23	0.312497	1.537129	755.754360	0.013553	0.012661
RS	24	0.338711	1.348603	899.639239	0.016133	0.015223
RS	25	0.366591	1.348603	937.294251	0.016808	0.016115
RS	26	0.396242	1.165664	1126.242101	0.020197	0.019579
RS	27	0.427778	1.165664	1165.792473	0.020906	0.020611
RS	28	0.461317	1.017078	1377.578154	0.024704	0.024604
RS	29	0.496988	1.017078	1414.358514	0.025364	0.025631
RS	30	0.534926	0.913124	1610.200550	0.028876	0.029404
RS	31	0.575275	0.913124	1637.916057	0.029373	0.030213
RS	32	0.618188	0.851522	1778.397348	0.031892	0.032952
RS	33	0.663828	0.851522	1791.775940	0.032132	0.033370
RS	34	0.712369	0.824070	1857.131574	0.033304	0.034647
RS	35	0.763994	0.824070	1854.003948	0.033248	0.034624
RS	36	0.818899	0.821812	1848.337641	0.033146	0.034512
RS	37	0.877295	0.821812	1829.602559	0.032810	0.034104
RS	38	0.939400	0.837086	1771.197357	0.031763	0.032975
RS	39	1.005453	0.837086	1739.439561	0.031193	0.032279
RS	40	1.075703	0.863435	1649.965286	0.029589	0.030571
RS	41	1.150418	0.863435	1608.038670	0.028837	0.029684
RS	42	1.229881	0.895145	1505.859987	0.027005	0.027760
RS	43	1.314393	0.895145	1456.070569	0.026112	0.026755
RS	44	1.404276	0.927359	1353.281036	0.024268	0.024850
RS	45	1.499871	0.927359	1297.241684	0.023263	0.023771
RS	46	1.601541	0.956337	1199.982382	0.021519	0.021998
RS	47	1.709672	0.956337	1138.856991	0.020423	0.020867
RS	48	1.824675	0.979527	1049.197945	0.018815	0.019255
RS	49	1.946986	0.979527	984.049716	0.017647	0.018082
RS	50	2.077069	0.995727	901.713387	0.016170	0.016618
RS	51	2.215420	0.995727	833.858346	0.014954	0.015412
RS	52	2.362562	1.005117	757.684891	0.013588	0.014061
RS	53	2.519055	1.005117	688.968248	0.012355	0.012841
RS	54	2.685493	1.008975	618.102252	0.011084	0.011576
RS	55	2.862508	1.008975	550.987384	0.009881	0.010374
RS	56	3.050772	1.008975	485.675566	0.008710	0.009196
RS	57	3.250999	1.008975	423.022800	0.007586	0.008058
RS	58	3.463952	1.041991	353.483970	0.006339	0.006789
RS	59	3.690437	1.041991	302.121372	0.005418	0.005836
RS	60	3.931315	1.041991	254.655424	0.004567	0.004948
RS	61	4.187500	1.041991	211.494774	0.003793	0.004133
RS	62	4.459966	1.041991	172.906994	0.003101	0.003397
RS	63	4.749746	1.041991	553.850285	0.009932	0.011046
PA	4+25*2+4+6 0.197809888 0.050507795 4.749746362 52.891734578 2.169730949 1.066006298 0.874115278 1.010777217 1.281233179 1.523183363 1.680593881 1.737434867 1.683138921 1.537128771 1.348603259 1.165663960 1.017077865 0.913123589 0.851522074 0.824069635 0.821811669 0.837085902 0.863435317 0.895144520 0.927359378 0.956337395 0.979526863 0.995727498 1.005116677 1.008975099 1.041990555
//
IT	3655
RD	12
LK	-480811.650553
QD	-78.849832 -> -68.077558
RI	0.0026437554
TR	0.196004	0.050843
MT	4.784100
MM	C_pi: 1.070182, n_recomb: 56652.757835
RS	0	0.000000	73.431105	4.782129	0.000084	0.000001
RS	1	0.006367	73.431105	5.086991	0.000090	0.000012
RS	2	0.013139	73.431105	5.411316	0.000096	0.000033
RS	3	0.020342	73.431105	5.756348	0.000102	0.000059
RS	4	0.028004	2.303685	194.852841	0.003439	0.002089
RS	5	0.036154	2.303685	206.547674	0.003646	0.002654
RS	6	0.044823	1.073164	468.813467	0.008275	0.006391
RS	7	0.054043	1.073164	494.380144	0.008726	0.007309
RS	8	0.063851	0.861431	648.352777	0.011444	0.009975
RS	9	0.074283	0.861431	681.254882	0.012025	0.010891
RS	10	0.085379	0.997656	618.180073	0.010912	0.010023
RS	11	0.097182	0.997656	649.761659	0.011469	0.010457
RS	12	0.109736	1.278670	533.241439	0.009412	0.008545
RS	13	0.123090	1.278670	561.309062	0.009908	0.008868
RS	14	0.137293	1.536152	491.977755	0.008684	0.007781
RS	15	0.152401	1.536152	518.222167	0.009147	0.008161
RS	16	0.168471	1.709571	490.465554	0.008657	0.007785
RS	17	0.185564	1.709571	516.568768	0.009118	0.008208
RS	18	0.203746	1.778885	522.648477	0.009225	0.008371
RS	19	0.223084	1.778885	550.000958	0.009708	0.008826
RS	20	0.243655	1.728905	595.004822	0.010503	0.009609
RS	21	0.265534	1.728905	625.033692	0.011033	0.010145
RS	22	0.288807	1.578104	718.257443	0.012678	0.011744
RS	23	0.313562	1.578104	752.206728	0.013277	0.012431
RS	24	0.339892	1.379622	899.056988	0.015870	0.015002
RS	25	0.367900	1.379622	937.158944	0.016542	0.015874
RS	26	0.397690	1.186270	1132.523239	0.019991	0.019390
RS	27	0.429377	1.186270	1172.848693	0.020702	0.020404
RS	28	0.463081	1.029443	1394.068465	0.024607	0.024492
RS	29	0.498931	1.029443	1431.826819	0.025274	0.025508
RS	30	0.537064	0.920092	1637.910078	0.028911	0.029398
RS	31	0.577625	0.920092	1666.484868	0.029416	0.030202
RS	32	0.620768	0.855582	1814.863884	0.032035	0.033037
RS	33	0.666658	0.855582	1828.670560	0.032279	0.033454
RS	34	0.715469	0.827069	1897.577599	0.033495	0.034774
RS	35	0.767388	0.827069	1894.366552	0.033438	0.034753
RS	36	0.822613	0.825057	1887.970803	0.033325	0.034632
RS	37	0.881354	0.825057	1868.800689	0.032987	0.034228
RS	38	0.943835	0.841501	1806.792525	0.031892	0.033056
RS	39	1.010294	0.841501	1774.498855	0.031322	0.032368
RS	40	1.080984	0.869642	1680.235496	0.029658	0.030604
RS	41	1.156175	0.869642	1637.872428	0.028911	0.029730
RS	42	1.236153	0.903466	1531.046145	0.027025	0.027757
RS	43	1.321224	0.903466	1481.007385	0.026142	0.026769
RS	44	1.411710	0.937815	1374.445293	0.024261	0.024830
RS	45	1.507958	0.937815	1318.326605	0.023270	0.023771
RS	46	1.610333	0.968679	1218.382900	0.021506	0.021979
RS	47	1.719227	0.968679	1157.262514	0.020427	0.020869
RS	48	1.835053	0.993311	1065.894022	0.018815	0.019253
RS	49	1.958254	0.993311	1000.716917	0.017664	0.018101
RS	50	2.089299	1.010421	917.364301	0.016193	0.016641
RS	51	2.228688	1.010421	849.327651	0.014992	0.015452
RS	52	2.376951	1.020222	772.491837	0.013636	0.014110
RS	53	2.534653	1.020222	703.352241	0.012415	0.012902
RS	54	2.702397	1.024053	631.915559	0.011154	0.011646
RS	55	2.880820	1.024053	564.093085	0.009957	0.010451
RS	56	3.070602	1.024053	497.957303	0.008790	0.009277
RS	57	3.272468	1.024053	434.383928	0.007667	0.008139
RS	58	3.487187	1.059928	362.821971	0.006404	0.006853
RS	59	3.715576	1.059928	310.758324	0.005485	0.005903
RS	60	3.958506	1.059928	262.515667	0.004634	0.005014
RS	61	4.216903	1.059928	218.528665	0.003857	0.004197
RS	62	4.491752	1.059928	179.091663	0.003161	0.003458
RS	63	4.784100	1.059928	579.429208	0.010228	0.011351
PA	4+25*2+4+6 0.196003695 0.050843188 4.784099691 73.431105292 2.303684795 1.073164339 0.861430896 0.997655899 1.278670287 1.536152362 1.709571406 1.778885054 1.728905425 1.578104174 1.379622101 1.186269760 1.029442928 0.920091911 0.855581636 0.827069000 0.825057140 0.841500940 0.869642378 0.903466050 0.937814741 0.968678589 0.993310707 1.010421486 1.020221570 1.024053300 1.059928126
//
IT	4731
RD	13
LK	-480790.413625
QD	-74.883604 -> -64.784289
RI	0.0024131908
TR	0.194283	0.051174
MT	4.816895
MM	C_pi: 1.080145, n_recomb: 57527.665129
RS	0	0.000000	101.941038	3.502685	0.000061	0.000001
RS	1	0.006378	101.941038	3.726476	0.000065	0.000009
RS	2	0.013163	101.941038	3.964593	0.000069	0.000024
RS	3	0.020381	101.941038	4.217953	0.000073	0.000043
RS	4	0.028059	2.449543	186.451448	0.003241	0.001985
RS	5	0.036226	2.449543	197.704841	0.003437	0.002515
RS	6	0.044915	1.083328	472.794486	0.008219	0.006371
RS	7	0.054158	1.083328	498.662975	0.008668	0.007269
RS	8	0.063990	0.851032	668.262834	0.011616	0.010120
RS	9	0.074450	0.851032	702.120666	0.012205	0.011047
RS	10	0.085576	0.985833	636.923345	0.011072	0.010158
RS	11	0.097412	0.985833	669.413619	0.011636	0.010612
RS	12	0.110004	1.275812	544.068366	0.009458	0.008588
RS	13	0.123398	1.275812	572.735587	0.009956	0.008925
RS	14	0.137646	1.547336	497.299975	0.008645	0.007759
RS	15	0.152804	1.547336	523.906872	0.009107	0.008146
RS	16	0.168928	1.735938	491.962872	0.008552	0.007712
RS	17	0.186080	1.735938	518.265727	0.009009	0.008136
RS	18	0.204327	1.817707	521.221002	0.009060	0.008249
RS	19	0.223737	1.817707	548.668729	0.009537	0.008701
RS	20	0.244385	1.772586	591.775966	0.010287	0.009443
RS	21	0.266351	1.772586	621.880311	0.010810	0.009970
RS	22	0.289717	1.617649	715.072066	0.012430	0.011545
RS	23	0.314573	1.617649	749.202458	0.013023	0.012218
RS	24	0.341015	1.409747	898.701487	0.015622	0.014793
RS	25	0.369144	1.409747	937.230372	0.016292	0.015648
RS	26	0.399066	1.206385	1138.567850	0.019792	0.019206
RS	27	0.430897	1.206385	1179.639359	0.020506	0.020205
RS	28	0.464758	1.041611	1409.836027	0.024507	0.024379
RS	29	0.500779	1.041611	1448.550603	0.025180	0.025384
RS	30	0.539097	0.927057	1664.532117	0.028934	0.029382
RS	31	0.579860	0.927057	1693.965912	0.029446	0.030182
RS	32	0.623222	0.859739	1850.082033	0.032160	0.033107
RS	33	0.669350	0.859739	1864.341076	0.032408	0.033524
RS	34	0.718420	0.830192	1936.792549	0.033667	0.034888
RS	35	0.770619	0.830192	1933.541681	0.033611	0.034868
RS	36	0.826148	0.828395	1926.513511	0.033488	0.034740
RS	37	0.885219	0.828395	1906.962926	0.033149	0.034340
RS	38	0.948057	0.845940	1841.508069	0.032011	0.033128
RS	39	1.014903	0.845940	1808.734609	0.031441	0.032448
RS	40	1.086013	0.875783	1709.860816	0.029722	0.030634
RS	41	1.161658	0.875783	1667.109802	0.028979	0.029773
RS	42	1.242128	0.911622	1555.808589	0.027045	0.027754
RS	43	1.327730	0.911622	1505.554645	0.026171	0.026783
RS	44	1.418792	0.948007	1395.365030	0.024256	0.024811
RS	45	1.515663	0.948007	1339.184300	0.023279	0.023772
RS	46	1.618711	0.980662	1236.668420	0.021497	0.021964
RS	47	1.728332	0.980662	1175.554426	0.020435	0.020874
RS	48	1.844945	1.006654	1082.550524	0.018818	0.019255
RS	49	1.968996	1.006654	1017.334726	0.017684	0.018121
RS	50	2.100958	1.024604	933.009902	0.016218	0.016666
RS	51	2.241338	1.024604	864.776252	0.015032	0.015494
RS	52	2.390671	1.034760	787.300181	0.013686	0.014160
RS	53	2.549528	1.034760	717.722068	0.012476	0.012963
RS	54	2.718518	1.038518	645.730580	0.011225	0.011717
RS	55	2.898286	1.038518	577.186812	0.010033	0.010527
RS	56	3.089519	1.038518	510.218009	0.008869	0.009356
RS	57	3.292950	1.038518	445.719064	0.007748	0.008220
RS	58	3.509356	1.077150	372.141065	0.006469	0.006916
RS	59	3.739564	1.077150	319.370626	0.005552	0.005968
RS	60	3.984456	1.077150	270.349949	0.004699	0.005079
RS	61	4.244967	1.077150	225.538602	0.003921	0.004260
RS	62	4.522093	1.077150	185.256614	0.003220	0.003517
RS	63	4.816895	1.077150	605.048092	0.010518	0.011649
PA	4+25*2+4+6 0.194283272 0.051173645 4.816894747 101.941037811 2.449542950 1.083327702 0.851032244 0.985833320 1.275811932 1.547336088 1.735937820 1.817707233 1.772585771 1.617649486 1.409746601 1.206385389 1.041610778 0.927057252 0.859738678 0.830191679 0.828395487 0.845940268 0.875783342 0.911622181 0.948006756 0.980662173 1.006653593 1.024603701 1.034760255 1.038517737 1.077150394
//
IT	4771
RD	14
LK	-480770.495399
QD	-71.232560 -> -61.743451
RI	0.0022205028
TR	0.192645	0.051500
MT	4.848114
MM	C_pi: 1.089803, n_recomb: 58388.036423
RS	0	0.000000	141.367771	2.566838	0.000044	0.000001
RS	1	0.006389	141.367771	2.731164	0.000047	0.000006
RS	2	0.013186	141.367771	2.906033	0.000050	0.000018
RS	3	0.020417	141.367771	3.092124	0.000053	0.000031
RS	4	0.028110	2.606652	178.162133	0.003051	0.001884
RS	5	0.036295	2.606652	188.972429	0.003236	0.002383
RS	6	0.045002	1.095907	475.492917	0.008144	0.006341
RS	7	0.054266	1.095907	501.601005	0.008591	0.007217
RS	8	0.064122	0.842515	686.925618	0.011765	0.010251
RS	9	0.074607	0.842515	721.687357	0.012360	0.011186
RS	10	0.085763	0.975119	655.202126	0.011222	0.010289
RS	11	0.097631	0.975119	688.578647	0.011793	0.010760
RS	12	0.110257	1.272695	554.910759	0.009504	0.008634
RS	13	0.123690	1.272695	584.175754	0.010005	0.008983
RS	14	0.137981	1.556934	502.919563	0.008613	0.007744
RS	15	0.153185	1.556934	529.898677	0.009075	0.008138
RS	16	0.169360	1.759921	493.937499	0.008460	0.007648
RS	17	0.186569	1.759921	520.455308	0.008914	0.008074
RS	18	0.204878	1.854092	520.368705	0.008912	0.008139
RS	19	0.224356	1.854092	547.926851	0.009384	0.008587
RS	20	0.245078	1.814306	589.130773	0.010090	0.009290
RS	21	0.267124	1.814306	619.319457	0.010607	0.009809
RS	22	0.290579	1.655840	712.348741	0.012200	0.011360
RS	23	0.315532	1.655840	746.656497	0.012788	0.012019
RS	24	0.342080	1.439022	898.525395	0.015389	0.014594
RS	25	0.370324	1.439022	937.462246	0.016056	0.015433
RS	26	0.400372	1.226026	1144.375553	0.019599	0.019028
RS	27	0.432339	1.226026	1186.165230	0.020315	0.020012
RS	28	0.466349	1.053575	1424.915906	0.024404	0.024263
RS	29	0.502532	1.053575	1464.564809	0.025083	0.025259
RS	30	0.541027	0.933989	1690.133301	0.028947	0.029357
RS	31	0.581980	0.933989	1720.423814	0.029465	0.030154
RS	32	0.625551	0.863952	1884.126371	0.032269	0.033165
RS	33	0.671905	0.863952	1898.858566	0.032521	0.033583
RS	34	0.721220	0.833393	1974.848200	0.033823	0.034988
RS	35	0.773686	0.833393	1971.596501	0.033767	0.034971
RS	36	0.829504	0.831783	1964.032303	0.033638	0.034838
RS	37	0.888888	0.831783	1944.149988	0.033297	0.034442
RS	38	0.952066	0.850365	1875.395779	0.032120	0.033194
RS	39	1.019280	0.850365	1842.192342	0.031551	0.032522
RS	40	1.090789	0.881825	1738.875622	0.029781	0.030660
RS	41	1.166866	0.881825	1695.779175	0.029043	0.029812
RS	42	1.247803	0.919586	1580.163262	0.027063	0.027750
RS	43	1.333911	0.919586	1529.723483	0.026199	0.026796
RS	44	1.425521	0.957913	1416.042233	0.024252	0.024795
RS	45	1.522983	0.957913	1359.813396	0.023289	0.023775
RS	46	1.626672	0.992273	1254.825439	0.021491	0.021952
RS	47	1.736986	0.992273	1193.718305	0.020445	0.020881
RS	48	1.854347	1.019545	1099.147870	0.018825	0.019259
RS	49	1.979206	1.019545	1033.884223	0.017707	0.018143
RS	50	2.112042	1.038269	948.627400	0.016247	0.016694
RS	51	2.253365	1.038269	880.183364	0.015075	0.015536
RS	52	2.403716	1.048730	802.089468	0.013737	0.014211
RS	53	2.563674	1.048730	732.059562	0.012538	0.013025
RS	54	2.733850	1.052370	659.529666	0.011296	0.011787
RS	55	2.914899	1.052370	590.253270	0.010109	0.010602
RS	56	3.107514	1.052370	522.444419	0.008948	0.009434
RS	57	3.312436	1.052370	457.016684	0.007827	0.008298
RS	58	3.530449	1.093661	381.431452	0.006533	0.006978
RS	59	3.762391	1.093661	327.950120	0.005617	0.006031
RS	60	4.009151	1.093661	278.151350	0.004764	0.005143
RS	61	4.271676	1.093661	232.518600	0.003982	0.004321
RS	62	4.550973	1.093661	191.396575	0.003278	0.003575
RS	63	4.848114	1.093661	630.678203	0.010801	0.011942
PA	4+25*2+4+6 0.192645301 0.051500015 4.848113864 141.367771457 2.606651578 1.095906978 0.842515234 0.975118507 1.272695027 1.556933747 1.759920914 1.854092113 1.814305713 1.655840448 1.439021763 1.226026129 1.053574775 0.933989122 0.863952199 0.833393445 0.831782696 0.850364897 0.881825266 0.919586234 0.957912867 0.992273083 1.019544737 1.038268979 1.048730480 1.052370074 1.093660945
//
IT	3931
RD	15
LK	-480751.774534
QD	-67.857517 -> -58.924893
RI	0.0020566031
TR	0.191084	0.051822
MT	4.877843
MM	C_pi: 1.099164, n_recomb: 59234.036960
RS	0	0.000000	195.706898	1.883232	0.000032	0.000000
RS	1	0.006399	195.706898	2.004013	0.000034	0.000005
RS	2	0.013207	195.706898	2.132559	0.000036	0.000013
RS	3	0.020451	195.706898	2.269372	0.000038	0.000023
RS	4	0.028159	2.774425	170.104303	0.002872	0.001789
RS	5	0.036360	2.774425	180.477409	0.003047	0.002257
RS	6	0.045085	1.110480	477.118547	0.008055	0.006303
RS	7	0.054369	1.110480	503.412870	0.008499	0.007156
RS	8	0.064247	0.835570	704.437204	0.011892	0.010371
RS	9	0.074757	0.835570	740.055321	0.012494	0.011310
RS	10	0.085939	0.965360	673.040674	0.011362	0.010415
RS	11	0.097838	0.965360	707.282143	0.011940	0.010901
RS	12	0.110497	1.269399	565.737716	0.009551	0.008682
RS	13	0.123967	1.269399	595.597351	0.010055	0.009042
RS	14	0.138298	1.565133	508.785593	0.008589	0.007735
RS	15	0.153546	1.565133	536.144709	0.009051	0.008135
RS	16	0.169771	1.781743	496.315469	0.008379	0.007593
RS	17	0.187033	1.781743	523.061083	0.008830	0.008021
RS	18	0.205400	1.888208	520.009491	0.008779	0.008040
RS	19	0.224942	1.888208	547.691117	0.009246	0.008485
RS	20	0.245735	1.854190	586.984496	0.009910	0.009150
RS	21	0.267858	1.854190	617.265035	0.010421	0.009661
RS	22	0.291397	1.692753	710.022871	0.011987	0.011186
RS	23	0.316442	1.692753	744.504405	0.012569	0.011834
RS	24	0.343090	1.467498	898.494563	0.015169	0.014406
RS	25	0.371443	1.467498	937.821715	0.015832	0.015230
RS	26	0.401610	1.245219	1149.950070	0.019414	0.018855
RS	27	0.433708	1.245219	1192.431449	0.020131	0.019826
RS	28	0.467859	1.065336	1439.350957	0.024299	0.024147
RS	29	0.504196	1.065336	1479.912575	0.024984	0.025135
RS	30	0.542858	0.940877	1714.769782	0.028949	0.029326
RS	31	0.583994	0.940877	1745.913545	0.029475	0.030120
RS	32	0.627762	0.868202	1917.061197	0.032364	0.033212
RS	33	0.674330	0.868202	1932.284829	0.032621	0.033631
RS	34	0.723879	0.836650	2011.810022	0.033964	0.035077
RS	35	0.776598	0.836650	2008.592769	0.033909	0.035062
RS	36	0.832691	0.835197	2000.581503	0.033774	0.034925
RS	37	0.892373	0.835197	1980.411909	0.033434	0.034535
RS	38	0.955874	0.854757	1908.500726	0.032220	0.033253
RS	39	1.023439	0.854757	1874.912167	0.031653	0.032590
RS	40	1.095326	0.887757	1767.309638	0.029836	0.030684
RS	41	1.171814	0.887757	1723.905587	0.029103	0.029848
RS	42	1.253196	0.927354	1604.123184	0.027081	0.027747
RS	43	1.339786	0.927354	1553.523346	0.026227	0.026809
RS	44	1.431917	0.967536	1436.474386	0.024251	0.024781
RS	45	1.529943	0.967536	1380.209579	0.023301	0.023779
RS	46	1.634241	1.003519	1272.843325	0.021488	0.021942
RS	47	1.745213	1.003519	1211.743098	0.020457	0.020890
RS	48	1.863287	1.031998	1115.669250	0.018835	0.019266
RS	49	1.988916	1.031998	1050.349626	0.017732	0.018167
RS	50	2.122584	1.051435	964.198785	0.016278	0.016723
RS	51	2.264805	1.051435	895.532778	0.015119	0.015579
RS	52	2.416126	1.062156	816.841334	0.013790	0.014263
RS	53	2.577131	1.062156	746.348828	0.012600	0.013086
RS	54	2.748438	1.065639	673.297134	0.011367	0.011858
RS	55	2.930707	1.065639	603.279246	0.010185	0.010677
RS	56	3.124639	1.065639	534.625405	0.009026	0.009511
RS	57	3.330980	1.065639	468.267391	0.007905	0.008376
RS	58	3.550526	1.109492	390.685366	0.006596	0.007039
RS	59	3.784119	1.109492	336.490509	0.005681	0.006094
RS	60	4.032660	1.109492	285.914639	0.004827	0.005205
RS	61	4.297105	1.109492	239.464186	0.004043	0.004381
RS	62	4.578472	1.109492	197.507610	0.003334	0.003631
RS	63	4.877843	1.109492	656.295966	0.011080	0.012228
PA	4+25*2+4+6 0.191083961 0.051822303 4.877843108 195.706898415 2.774424744 1.110479603 0.835569908 0.965360356 1.269398519 1.565132855 1.781743359 1.888207764 1.854189862 1.692752670 1.467498193 1.245219033 1.065336078 0.940877071 0.868201819 0.836649683 0.835197438 0.854757117 0.887756656 0.927353697 0.967536064 1.003518975 1.031997644 1.051435276 1.062156457 1.065639162 1.109491609
//
IT	4453
RD	16
LK	-480734.146398
QD	-64.726191 -> -56.303542
RI	0.0019150231
TR	0.189593	0.052140
MT	4.906187
MM	C_pi: 1.108246, n_recomb: 60065.854464
RS	0	0.000000	270.333806	1.384027	0.000023	0.000000
RS	1	0.006408	270.333806	1.472941	0.000025	0.000003
RS	2	0.013228	270.333806	1.567581	0.000026	0.000009
RS	3	0.020484	270.333806	1.668318	0.000028	0.000017
RS	4	0.028205	2.952331	162.356725	0.002703	0.001699
RS	5	0.036421	2.952331	172.303933	0.002869	0.002139
RS	6	0.045164	1.126658	477.872013	0.007956	0.006258
RS	7	0.054466	1.126658	504.307853	0.008396	0.007089
RS	8	0.064365	0.829935	720.896413	0.012002	0.010479
RS	9	0.074899	0.829935	757.327615	0.012608	0.011420
RS	10	0.086107	0.956458	690.443540	0.011495	0.010538
RS	11	0.098034	0.956458	725.529076	0.012079	0.011036
RS	12	0.110725	1.265975	576.529028	0.009598	0.008732
RS	13	0.124229	1.265975	606.979348	0.010105	0.009101
RS	14	0.138599	1.572128	514.846136	0.008571	0.007731
RS	15	0.153889	1.572128	542.591025	0.009033	0.008136
RS	16	0.170160	1.801624	499.030975	0.008308	0.007545
RS	17	0.187473	1.801624	526.014999	0.008757	0.007974
RS	18	0.205896	1.920261	520.062119	0.008658	0.007949
RS	19	0.225499	1.920261	547.877970	0.009121	0.008392
RS	20	0.246359	1.892364	585.264774	0.009744	0.009019
RS	21	0.268555	1.892364	615.643478	0.010249	0.009524
RS	22	0.292174	1.728481	708.031861	0.011788	0.011023
RS	23	0.317306	1.728481	742.683471	0.012364	0.011659
RS	24	0.344049	1.495226	898.581014	0.014960	0.014225
RS	25	0.372506	1.495226	938.282019	0.015621	0.015036
RS	26	0.402787	1.263994	1155.295294	0.019234	0.018688
RS	27	0.435008	1.263994	1198.443294	0.019952	0.019646
RS	28	0.469294	1.076906	1453.172567	0.024193	0.024030
RS	29	0.505777	1.076906	1494.625796	0.024883	0.025010
RS	30	0.544598	0.947716	1738.493794	0.028943	0.029288
RS	31	0.585907	0.947716	1770.486458	0.029476	0.030081
RS	32	0.629864	0.872474	1948.945839	0.032447	0.033250
RS	33	0.676637	0.872474	1964.677100	0.032709	0.033670
RS	34	0.726408	0.839943	2047.739562	0.034092	0.035155
RS	35	0.779368	0.839943	2044.588741	0.034039	0.035144
RS	36	0.835722	0.838626	2036.211516	0.033900	0.035004
RS	37	0.895688	0.838626	2015.795331	0.033560	0.034619
RS	38	0.959496	0.859109	1940.858119	0.032312	0.033307
RS	39	1.027394	0.859109	1906.925631	0.031747	0.032652
RS	40	1.099643	0.893575	1795.186756	0.029887	0.030706
RS	41	1.176522	0.893575	1751.509429	0.029160	0.029881
RS	42	1.258328	0.934928	1627.699626	0.027099	0.027745
RS	43	1.345377	0.934928	1576.962842	0.026254	0.026821
RS	44	1.438003	0.976885	1456.662479	0.024251	0.024769
RS	45	1.536566	0.976885	1400.372298	0.023314	0.023783
RS	46	1.641446	1.014415	1290.713650	0.021488	0.021935
RS	47	1.753046	1.014415	1229.620335	0.020471	0.020900
RS	48	1.871798	1.044034	1132.100269	0.018848	0.019275
RS	49	1.998161	1.044034	1066.717864	0.017759	0.018192
RS	50	2.132622	1.064129	979.708715	0.016311	0.016754
RS	51	2.275699	1.064129	910.811161	0.015164	0.015623
RS	52	2.427946	1.075069	831.542140	0.013844	0.014316
RS	53	2.589949	1.075069	760.578372	0.012662	0.013148
RS	54	2.762334	1.078359	687.021685	0.011438	0.011928
RS	55	2.945767	1.078359	616.255474	0.010260	0.010751
RS	56	3.140955	1.078359	546.753368	0.009103	0.009588
RS	57	3.348651	1.078359	479.464924	0.007982	0.008452
RS	58	3.569658	1.124681	399.897401	0.006658	0.007099
RS	59	3.804828	1.124681	344.987606	0.005743	0.006155
RS	60	4.055068	1.124681	293.636472	0.004889	0.005266
RS	61	4.321346	1.124681	246.372563	0.004102	0.004440
RS	62	4.604687	1.124681	203.587265	0.003389	0.003686
RS	63	4.906187	1.124681	681.884474	0.011352	0.012509
PA	4+25*2+4+6 0.189593361 0.052140281 4.906186975 270.333806199 2.952330931 1.126657700 0.829935300 0.956458234 1.265974962 1.572127678 1.801624032 1.920260851 1.892363776 1.728481127 1.495226091 1.263993639 1.076906099 0.947716218 0.872474205 0.839942979 0.838625601 0.859109255 0.893575126 0.934928084 0.976885005 1.014414765 1.044033791 1.064129045 1.075068548 1.078359340 1.124681138
//
IT	4985
RD	17
LK	-480717.520309
QD	-61.811577 -> -53.858260
RI	0.0017911326
TR	0.188170	0.052454
MT	4.933166
MM	C_pi: 1.117047, n_recomb: 60883.632922
RS	0	0.000000	372.517477	1.019100	0.000017	0.000000
RS	1	0.006418	372.517477	1.084671	0.000018	0.000003
RS	2	0.013247	372.517477	1.154472	0.000019	0.000007
RS	3	0.020515	372.517477	1.228778	0.000020	0.000012
RS	4	0.028249	3.139628	154.978826	0.002545	0.001614
RS	5	0.036479	3.139628	164.515708	0.002702	0.002029
RS	6	0.045238	1.144163	477.903432	0.007849	0.006209
RS	7	0.054559	1.144163	504.442452	0.008285	0.007017
RS	8	0.064478	0.825419	736.371432	0.012095	0.010578
RS	9	0.075033	0.825419	773.575184	0.012706	0.011519
RS	10	0.086266	0.948301	707.429518	0.011619	0.010656
RS	11	0.098220	0.948301	743.338995	0.012209	0.011166
RS	12	0.110941	1.262459	587.267088	0.009646	0.008782
RS	13	0.124478	1.262459	618.303284	0.010155	0.009160
RS	14	0.138884	1.578047	521.066335	0.008558	0.007730
RS	15	0.154214	1.578047	549.201311	0.009021	0.008141
RS	16	0.170529	1.819725	502.033930	0.008246	0.007504
RS	17	0.187890	1.819725	529.265153	0.008693	0.007934
RS	18	0.206366	1.950378	520.470107	0.008549	0.007867
RS	19	0.226027	1.950378	548.429293	0.009008	0.008308
RS	20	0.246950	1.928923	583.910865	0.009591	0.008898
RS	21	0.269216	1.928923	614.392833	0.010091	0.009396
RS	22	0.292911	1.763075	706.330677	0.011601	0.010870
RS	23	0.318126	1.763075	741.148602	0.012173	0.011496
RS	24	0.344959	1.522239	898.757781	0.014762	0.014054
RS	25	0.373515	1.522239	938.816913	0.015420	0.014852
RS	26	0.403903	1.282356	1160.420287	0.019060	0.018524
RS	27	0.436242	1.282356	1204.210790	0.019779	0.019471
RS	28	0.470655	1.088276	1466.416638	0.024086	0.023913
RS	29	0.507278	1.088276	1508.740350	0.024781	0.024886
RS	30	0.546250	0.954488	1761.355274	0.028930	0.029245
RS	31	0.587724	0.954488	1794.191023	0.029469	0.030036
RS	32	0.631859	0.876747	1979.831655	0.032518	0.033278
RS	33	0.678826	0.876747	1996.084164	0.032785	0.033701
RS	34	0.728808	0.843252	2082.678352	0.034208	0.035224
RS	35	0.781997	0.843252	2079.623007	0.034157	0.035217
RS	36	0.838600	0.842044	2070.965582	0.034015	0.035076
RS	37	0.898836	0.842044	2050.339400	0.033676	0.034696
RS	38	0.962937	0.863401	1972.501595	0.032398	0.033356
RS	39	1.031151	0.863401	1938.261980	0.031836	0.032709
RS	40	1.103744	0.899266	1822.524896	0.029935	0.030725
RS	41	1.180995	0.899266	1778.604941	0.029213	0.029912
RS	42	1.263204	0.942301	1650.895825	0.027116	0.027742
RS	43	1.350688	0.942301	1600.042800	0.026280	0.026834
RS	44	1.443787	0.985957	1476.598059	0.024253	0.024758
RS	45	1.542861	0.985957	1420.292254	0.023328	0.023789
RS	46	1.648293	1.024963	1308.421780	0.021491	0.021930
RS	47	1.760491	1.024963	1247.335829	0.020487	0.020912
RS	48	1.879889	1.055658	1148.424899	0.018863	0.019286
RS	49	2.006950	1.055658	1082.974134	0.017788	0.018218
RS	50	2.142165	1.076360	995.140322	0.016345	0.016786
RS	51	2.286058	1.076360	926.003620	0.015209	0.015667
RS	52	2.439185	1.087479	846.177734	0.013898	0.014369
RS	53	2.602139	1.087479	774.736035	0.012725	0.013209
RS	54	2.775551	1.090546	700.691502	0.011509	0.011997
RS	55	2.960091	1.090546	629.172110	0.010334	0.010824
RS	56	3.156475	1.090546	558.820146	0.009178	0.009663
RS	57	3.365462	1.090546	490.602534	0.008058	0.008527
RS	58	3.587860	1.139247	409.062385	0.006719	0.007158
RS	59	3.824531	1.139247	353.437338	0.005805	0.006216
RS	60	4.076391	1.139247	301.313565	0.004949	0.005325
RS	61	4.344414	1.139247	253.241000	0.004159	0.004497
RS	62	4.629638	1.139247	209.633182	0.003443	0.003740
RS	63	4.933166	1.139247	707.429195	0.011619	0.012784
PA	4+25*2+4+6 0.188170429 0.052454393 4.933165538 372.517476962 3.139627759 1.144162876 0.825419070 0.948300880 1.262459224 1.578046906 1.819724875 1.950378468 1.928923363 1.763074618 1.522239453 1.282356080 1.088276212 0.954488486 0.876746814 0.843252042 0.842043842 0.863400803 0.899265982 0.942300864 0.985957220 1.024962560 1.055658218 1.076359807 1.087478615 1.090545922 1.139246701
//
IT	4532
RD	18
LK	-480701.817529
QD	-59.091256 -> -51.571409
RI	0.0016812056
TR	0.186809	0.052764
MT	4.958909
MM	C_pi: 1.125587, n_recomb: 61687.536849
RS	0	0.000000	512.322283	0.751507	0.000012	0.000000
RS	1	0.006426	512.322283	0.799930	0.000013	0.000002
RS	2	0.013265	512.322283	0.851482	0.000014	0.000005
RS	3	0.020544	512.322283	0.906366	0.000015	0.000009
RS	4	0.028290	3.336081	147.982592	0.002399	0.001535
RS	5	0.036535	3.336081	157.126285	0.002547	0.001925
RS	6	0.045309	1.162730	477.358470	0.007738	0.006157
RS	7	0.054646	1.162730	503.968872	0.008170	0.006941
RS	8	0.064584	0.821852	750.941722	0.012173	0.010667
RS	9	0.075161	0.821852	788.880828	0.012788	0.011606
RS	10	0.086417	0.940823	724.000195	0.011737	0.010770
RS	11	0.098396	0.940823	760.713844	0.012332	0.011289
RS	12	0.111146	1.258891	597.937590	0.009693	0.008833
RS	13	0.124714	1.258891	629.554361	0.010206	0.009219
RS	14	0.139155	1.583019	527.416898	0.008550	0.007733
RS	15	0.154523	1.583019	555.945227	0.009012	0.008149
RS	16	0.170880	1.836211	505.282338	0.008191	0.007468
RS	17	0.188287	1.836211	532.768183	0.008637	0.007900
RS	18	0.206813	1.978696	521.187260	0.008449	0.007792
RS	19	0.226529	1.978696	549.297727	0.008905	0.008231
RS	20	0.247513	1.963967	582.875756	0.009449	0.008785
RS	21	0.269844	1.963967	613.465409	0.009945	0.009278
RS	22	0.293611	1.796605	704.879621	0.011427	0.010725
RS	23	0.318905	1.796605	739.860233	0.011994	0.011341
RS	24	0.345825	1.548579	899.008521	0.014574	0.013889
RS	25	0.374475	1.548579	939.411168	0.015229	0.014676
RS	26	0.404965	1.300336	1165.329020	0.018891	0.018366
RS	27	0.437415	1.300336	1209.739155	0.019611	0.019302
RS	28	0.471951	1.099458	1479.112836	0.023977	0.023795
RS	29	0.508705	1.099458	1522.286463	0.024677	0.024762
RS	30	0.547822	0.961195	1783.397052	0.028910	0.029197
RS	31	0.589452	0.961195	1817.069460	0.029456	0.029987
RS	32	0.633758	0.881014	2009.767480	0.032580	0.033300
RS	33	0.680910	0.881014	2026.553111	0.032852	0.033724
RS	34	0.731093	0.846570	2116.672598	0.034313	0.035285
RS	35	0.784501	0.846570	2113.739206	0.034265	0.035281
RS	36	0.841341	0.845450	2104.875510	0.034122	0.035141
RS	37	0.901833	0.845450	2084.073438	0.033784	0.034766
RS	38	0.966213	0.867633	2003.456245	0.032477	0.033400
RS	39	1.034730	0.867633	1968.943515	0.031918	0.032761
RS	40	1.107649	0.904836	1849.337929	0.029979	0.030743
RS	41	1.185255	0.904836	1805.203633	0.029264	0.029941
RS	42	1.267848	0.949485	1673.715402	0.027132	0.027740
RS	43	1.355749	0.949485	1622.765273	0.026306	0.026845
RS	44	1.449298	0.994771	1496.275967	0.024256	0.024749
RS	45	1.548859	0.994771	1439.963807	0.023343	0.023796
RS	46	1.654818	1.035186	1325.957122	0.021495	0.021927
RS	47	1.767586	1.035186	1264.879507	0.020505	0.020924
RS	48	1.887600	1.066901	1164.628628	0.018879	0.019299
RS	49	2.015327	1.066901	1099.105461	0.017817	0.018245
RS	50	2.151262	1.088161	1010.479685	0.016381	0.016819
RS	51	2.295933	1.088161	941.098110	0.015256	0.015712
RS	52	2.449900	1.099425	860.735288	0.013953	0.014422
RS	53	2.613761	1.099425	788.811072	0.012787	0.013270
RS	54	2.788153	1.102241	714.295836	0.011579	0.012066
RS	55	2.973751	1.102241	642.020432	0.010408	0.010897
RS	56	3.171276	1.102241	570.818703	0.009253	0.009736
RS	57	3.381495	1.102241	501.674553	0.008133	0.008601
RS	58	3.605222	1.153236	418.175260	0.006779	0.007217
RS	59	3.843327	1.153236	361.835909	0.005866	0.006275
RS	60	4.096733	1.153236	308.943027	0.005008	0.005384
RS	61	4.366423	1.153236	260.067221	0.004216	0.004554
RS	62	4.653444	1.153236	215.643486	0.003496	0.003793
RS	63	4.958909	1.153236	732.918064	0.011881	0.013055
PA	4+25*2+4+6 0.186809242 0.052764169 4.958909291 512.322283237 3.336080554 1.162730033 0.821851566 0.940823095 1.258890642 1.583019237 1.836211411 1.978695502 1.963967070 1.796605077 1.548579473 1.300335892 1.099458128 0.961195363 0.881014426 0.846570121 0.845450319 0.867633096 0.904836138 0.949484657 0.994771189 1.035186028 1.066900641 1.088161183 1.099424716 1.102241011 1.153236161
//
IT	4209
RD	19
LK	-480686.967491
QD	-56.546066 -> -49.427844
RI	0.0015830448
TR	0.185506	0.053070
MT	4.983487
MM	C_pi: 1.133874, n_recomb: 62477.653932
RS	0	0.000000	702.286509	0.555748	0.000009	0.000000
RS	1	0.006434	702.286509	0.591606	0.000009	0.000001
RS	2	0.013283	702.286509	0.629784	0.000010	0.000004
RS	3	0.020572	702.286509	0.670433	0.000011	0.000007
RS	4	0.028330	3.540948	141.389036	0.002263	0.001461
RS	5	0.036587	3.540948	150.158690	0.002403	0.001829
RS	6	0.045376	1.182191	476.335163	0.007624	0.006101
RS	7	0.054730	1.182191	502.989515	0.008051	0.006864
RS	8	0.064686	0.819089	764.679221	0.012239	0.010748
RS	9	0.075282	0.819089	803.319307	0.012858	0.011684
RS	10	0.086560	0.933944	740.172272	0.011847	0.010879
RS	11	0.098564	0.933944	777.671087	0.012447	0.011407
RS	12	0.111341	1.255291	608.529369	0.009740	0.008884
RS	13	0.124939	1.255291	640.720941	0.010255	0.009276
RS	14	0.139413	1.587165	533.866781	0.008545	0.007739
RS	15	0.154817	1.587165	562.790467	0.009008	0.008159
RS	16	0.171213	1.851219	508.740832	0.008143	0.007437
RS	17	0.188664	1.851219	536.487468	0.008587	0.007870
RS	18	0.207238	2.005345	522.168215	0.008358	0.007723
RS	19	0.227007	2.005345	550.436544	0.008810	0.008160
RS	20	0.248048	1.997580	582.116862	0.009317	0.008680
RS	21	0.270442	1.997580	612.817812	0.009809	0.009167
RS	22	0.294278	1.829126	703.644479	0.011262	0.010588
RS	23	0.319647	1.829126	738.784119	0.011825	0.011195
RS	24	0.346649	1.574279	899.314911	0.014394	0.013732
RS	25	0.375388	1.574279	940.047167	0.015046	0.014508
RS	26	0.405976	1.317947	1170.028268	0.018727	0.018212
RS	27	0.438533	1.317947	1215.036101	0.019448	0.019138
RS	28	0.473184	1.110455	1491.286690	0.023869	0.023678
RS	29	0.510065	1.110455	1535.289903	0.024573	0.024639
RS	30	0.549319	0.967829	1804.660209	0.028885	0.029145
RS	31	0.591098	0.967829	1839.161852	0.029437	0.029934
RS	32	0.635566	0.885266	2038.795239	0.032632	0.033314
RS	33	0.682895	0.885266	2056.123880	0.032910	0.033741
RS	34	0.733270	0.849886	2149.758526	0.034408	0.035339
RS	35	0.786886	0.849886	2146.971020	0.034364	0.035339
RS	36	0.843951	0.848833	2137.975016	0.034220	0.035200
RS	37	0.904689	0.848833	2117.027871	0.033885	0.034830
RS	38	0.969334	0.871799	2033.742814	0.032552	0.033441
RS	39	1.038139	0.871799	1998.987956	0.031995	0.032810
RS	40	1.111371	0.910284	1875.634354	0.030021	0.030759
RS	41	1.189316	0.910284	1831.311628	0.029311	0.029968
RS	42	1.272275	0.956482	1696.158526	0.027148	0.027738
RS	43	1.360572	0.956482	1645.128751	0.026331	0.026857
RS	44	1.454551	1.003334	1515.688775	0.024260	0.024741
RS	45	1.554577	1.003334	1459.378854	0.023358	0.023803
RS	46	1.661039	1.045099	1343.304445	0.021501	0.021926
RS	47	1.774350	1.045099	1282.236877	0.020523	0.020938
RS	48	1.894953	1.077778	1180.694723	0.018898	0.019313
RS	49	2.023316	1.077778	1115.096584	0.017848	0.018272
RS	50	2.159938	1.099554	1025.710762	0.016417	0.016853
RS	51	2.305351	1.099554	956.080474	0.015303	0.015757
RS	52	2.460121	1.110932	875.199847	0.014008	0.014475
RS	53	2.624849	1.110932	802.790741	0.012849	0.013330
RS	54	2.800176	1.113472	727.823005	0.011649	0.012135
RS	55	2.986784	1.113472	654.790760	0.010480	0.010968
RS	56	3.185399	1.113472	582.741079	0.009327	0.009809
RS	57	3.396795	1.113472	512.674473	0.008206	0.008673
RS	58	3.621792	1.166681	427.230603	0.006838	0.007274
RS	59	3.861266	1.166681	370.179139	0.005925	0.006333
RS	60	4.116149	1.166681	316.521612	0.005066	0.005441
RS	61	4.387432	1.166681	266.848663	0.004271	0.004609
RS	62	4.676170	1.166681	221.616095	0.003547	0.003844
RS	63	4.983487	1.166681	758.339989	0.012138	0.013320
PA	4+25*2+4+6 0.185505926 0.053069573 4.983486863 702.286509357 3.540947504 1.182190628 0.819088942 0.933943965 1.255291328 1.587164831 1.851218747 2.005345098 1.997580127 1.829125812 1.574279451 1.317946509 1.110454533 0.967829056 0.885265842 0.849885917 0.848833488 0.871799253 0.910283962 0.956481902 1.003333807 1.045098561 1.077778474 1.099554137 1.110932190 1.113472332 1.166681427
//
IT	4584
RD	20
LK	-480672.908503
QD	-54.159739 -> -47.414651
RI	0.0014943377
TR	0.184256	0.053370
MT	5.007012
MM	C_pi: 1.141931, n_recomb: 63254.374156
RS	0	0.000000	958.723397	0.412505	0.000007	0.000000
RS	1	0.006442	958.723397	0.439154	0.000007	0.000001
RS	2	0.013299	958.723397	0.467530	0.000007	0.000003
RS	3	0.020598	958.723397	0.497746	0.000008	0.000005
RS	4	0.028367	3.753706	135.197005	0.002137	0.001392
RS	5	0.036637	3.753706	143.612443	0.002270	0.001740
RS	6	0.045440	1.202364	474.935985	0.007508	0.006045
RS	7	0.054809	1.202364	501.611657	0.007930	0.006785
RS	8	0.064782	0.817060	777.610230	0.012293	0.010821
RS	9	0.075398	0.817060	816.918198	0.012915	0.011752
RS	10	0.086697	0.927629	755.940555	0.011951	0.010984
RS	11	0.098724	0.927629	794.205660	0.012556	0.011520
RS	12	0.111527	1.251720	619.019724	0.009786	0.008935
RS	13	0.125154	1.251720	651.779528	0.010304	0.009334
RS	14	0.139658	1.590598	540.392630	0.008543	0.007748
RS	15	0.155098	1.590598	569.712864	0.009007	0.008171
RS	16	0.171531	1.864929	512.368967	0.008100	0.007410
RS	17	0.189024	1.864929	540.381149	0.008543	0.007844
RS	18	0.207643	2.030471	523.375600	0.008274	0.007660
RS	19	0.227462	2.030471	551.807373	0.008724	0.008095
RS	20	0.248558	2.029871	581.597334	0.009195	0.008582
RS	21	0.271013	2.029871	612.412622	0.009682	0.009064
RS	22	0.294914	1.860703	702.599519	0.011108	0.010458
RS	23	0.320355	1.860703	737.894823	0.011666	0.011057
RS	24	0.347435	1.599382	899.667684	0.014223	0.013582
RS	25	0.376260	1.599382	940.716729	0.014872	0.014347
RS	26	0.406941	1.335211	1174.532621	0.018568	0.018062
RS	27	0.439599	1.335211	1220.117634	0.019289	0.018979
RS	28	0.474361	1.121278	1502.972170	0.023761	0.023562
RS	29	0.511363	1.121278	1547.785520	0.024469	0.024517
RS	30	0.550748	0.974394	1825.190330	0.028855	0.029090
RS	31	0.592670	0.974394	1860.513698	0.029413	0.029879
RS	32	0.637293	0.889501	2066.965703	0.032677	0.033323
RS	33	0.684791	0.889501	2084.846199	0.032960	0.033752
RS	34	0.735349	0.853196	2181.990910	0.034495	0.035386
RS	35	0.789163	0.853196	2179.371086	0.034454	0.035390
RS	36	0.846445	0.852193	2170.309010	0.034311	0.035253
RS	37	0.907417	0.852193	2149.245214	0.033978	0.034889
RS	38	0.972316	0.875903	2063.395423	0.032621	0.033478
RS	39	1.041397	0.875903	2028.427077	0.032068	0.032855
RS	40	1.114928	0.915617	1901.440360	0.030060	0.030773
RS	41	1.193195	0.915617	1856.952840	0.029357	0.029994
RS	42	1.276505	0.963305	1718.240318	0.027164	0.027736
RS	43	1.365182	0.963305	1667.146851	0.026356	0.026868
RS	44	1.459572	1.011664	1534.841494	0.024265	0.024734
RS	45	1.560043	1.011664	1478.541991	0.023375	0.023810
RS	46	1.666985	1.054723	1360.465381	0.021508	0.021926
RS	47	1.780818	1.054723	1299.409632	0.020543	0.020952
RS	48	1.901984	1.088319	1196.620756	0.018918	0.019328
RS	49	2.030955	1.088319	1130.945840	0.017879	0.018300
RS	50	2.168235	1.110571	1040.829098	0.016455	0.016887
RS	51	2.314359	1.110571	970.947506	0.015350	0.015801
RS	52	2.469896	1.122035	889.568487	0.014063	0.014528
RS	53	2.635453	1.122035	816.673152	0.012911	0.013390
RS	54	2.811676	1.124278	741.269880	0.011719	0.012203
RS	55	2.999252	1.124278	667.481102	0.010552	0.011039
RS	56	3.198911	1.124278	594.586144	0.009400	0.009881
RS	57	3.411433	1.124278	523.601781	0.008278	0.008744
RS	58	3.637645	1.179626	436.227876	0.006896	0.007331
RS	59	3.878431	1.179626	378.467049	0.005983	0.006391
RS	60	4.134729	1.179626	324.049648	0.005123	0.005498
RS	61	4.407538	1.179626	273.585756	0.004325	0.004663
RS	62	4.697922	1.179626	227.551405	0.003597	0.003895
RS	63	5.007012	1.179626	783.691999	0.012390	0.013580
PA	4+25*2+4+6 0.184255576 0.053370203 5.007012349 958.723396680 3.753706386 1.202363640 0.817059529 0.927629055 1.251719963 1.590597763 1.864929307 2.030470815 2.029870569 1.860702766 1.599382021 1.335211174 1.121277636 0.974394310 0.889501049 0.853196057 0.852192958 0.875903106 0.915616789 0.963305406 1.011664175 1.054722538 1.088319072 1.110570902 1.122035144 1.124278124 1.179625743
//
IT	4658
RD	21
LK	-480659.584341
QD	-51.917056 -> -45.519492
RI	0.0014137189
TR	0.183055	0.053666
MT	5.029541
MM	C_pi: 1.149763, n_recomb: 64017.774914
RS	0	0.000000	1304.668254	0.307026	0.000005	0.000000
RS	1	0.006450	1304.668254	0.326884	0.000005	0.000001
RS	2	0.013315	1304.668254	0.348031	0.000005	0.000002
RS	3	0.020624	1304.668254	0.370551	0.000006	0.000004
RS	4	0.028403	3.973935	129.393108	0.002021	0.001328
RS	5	0.036685	3.973935	137.473990	0.002147	0.001657
RS	6	0.045501	1.223111	473.236736	0.007392	0.005987
RS	7	0.054885	1.223111	499.914645	0.007809	0.006706
RS	8	0.064874	0.815631	789.822293	0.012338	0.010886
RS	9	0.075508	0.815631	829.768324	0.012962	0.011813
RS	10	0.086828	0.921810	771.323897	0.012049	0.011086
RS	11	0.098877	0.921810	810.337218	0.012658	0.011627
RS	12	0.111704	1.248178	629.404962	0.009832	0.008986
RS	13	0.125358	1.248178	662.726262	0.010352	0.009390
RS	14	0.139893	1.593406	546.971670	0.008544	0.007759
RS	15	0.155365	1.593406	576.688699	0.009008	0.008186
RS	16	0.171835	1.877450	516.140563	0.008062	0.007387
RS	17	0.189367	1.877450	544.422076	0.008504	0.007822
RS	18	0.208031	2.054182	524.775752	0.008197	0.007602
RS	19	0.227897	2.054182	553.375479	0.008644	0.008035
RS	20	0.249046	2.060908	581.285868	0.009080	0.008489
RS	21	0.271558	2.060908	612.217887	0.009563	0.008966
RS	22	0.295522	1.891373	701.721043	0.010961	0.010335
RS	23	0.321031	1.891373	737.168649	0.011515	0.010927
RS	24	0.348186	1.623913	900.052735	0.014059	0.013437
RS	25	0.377092	1.623913	941.406259	0.014705	0.014193
RS	26	0.407863	1.352141	1178.846137	0.018414	0.017917
RS	27	0.440618	1.352141	1224.988532	0.019135	0.018824
RS	28	0.475486	1.131928	1514.190517	0.023653	0.023447
RS	29	0.512603	1.131928	1559.794731	0.024365	0.024397
RS	30	0.552113	0.980884	1845.020761	0.028820	0.029033
RS	31	0.594172	0.980884	1881.157456	0.029385	0.029820
RS	32	0.638944	0.893710	2094.313559	0.032715	0.033326
RS	33	0.686603	0.893710	2112.752929	0.033003	0.033758
RS	34	0.737335	0.856491	2213.399865	0.034575	0.035428
RS	35	0.791340	0.856491	2210.967123	0.034537	0.035436
RS	36	0.848828	0.855521	2201.898752	0.034395	0.035301
RS	37	0.910024	0.855521	2180.744221	0.034065	0.034943
RS	38	0.975167	0.879939	2092.427939	0.032685	0.033512
RS	39	1.044511	0.879939	2057.272256	0.032136	0.032896
RS	40	1.118328	0.920833	1926.760400	0.030097	0.030787
RS	41	1.196905	0.920833	1882.129762	0.029400	0.030017
RS	42	1.280551	0.969958	1739.956958	0.027179	0.027734
RS	43	1.369591	0.969958	1688.814591	0.026380	0.026879
RS	44	1.464374	1.019768	1553.725228	0.024270	0.024729
RS	45	1.565270	1.019768	1497.443899	0.023391	0.023818
RS	46	1.672673	1.064069	1377.425704	0.021516	0.021927
RS	47	1.787004	1.064069	1316.384156	0.020563	0.020967
RS	48	1.908709	1.098537	1212.390994	0.018938	0.019344
RS	49	2.038263	1.098537	1146.638763	0.017911	0.018329
RS	50	2.176172	1.121230	1055.819096	0.016493	0.016922
RS	51	2.322977	1.121230	985.685336	0.015397	0.015846
RS	52	2.479249	1.132754	903.828156	0.014118	0.014580
RS	53	2.645601	1.132754	830.446954	0.012972	0.013449
RS	54	2.822682	1.134682	754.625246	0.011788	0.012270
RS	55	3.011184	1.134682	680.081994	0.010623	0.011109
RS	56	3.211843	1.134682	606.345974	0.009472	0.009951
RS	57	3.425444	1.134682	534.449882	0.008348	0.008814
RS	58	3.652822	1.192096	445.161553	0.006954	0.007387
RS	59	3.894865	1.192096	386.695257	0.006040	0.006447
RS	60	4.152518	1.192096	331.523643	0.005179	0.005553
RS	61	4.426789	1.192096	280.275697	0.004378	0.004715
RS	62	4.718750	1.192096	233.447128	0.003647	0.003944
RS	63	5.029541	1.192096	808.963155	0.012637	0.013836
PA	4+25*2+4+6 0.183055059 0.053666123 5.029540779 1304.668254461 3.973934938 1.223111438 0.815631191 0.921809788 1.248178157 1.593405568 1.877450195 2.054182129 2.060907819 1.891373300 1.623913253 1.352141087 1.131928199 0.980884226 0.893710285 0.856490612 0.855521024 0.879939402 0.920833287 0.969958025 1.019768480 1.064069006 1.098537217 1.121229915 1.132753896 1.134681634 1.192096203
//
IT	4516
RD	22
LK	-480646.944387
QD	-49.806006 -> -43.732833
RI	0.0013401245
TR	0.181902	0.053957
MT	5.051106
MM	C_pi: 1.157376, n_recomb: 64768.082854
RS	0	0.000000	1768.312625	0.229349	0.000004	0.000000
RS	1	0.006457	1768.312625	0.244200	0.000004	0.000001
RS	2	0.013330	1768.312625	0.260016	0.000004	0.000002
RS	3	0.020648	1768.312625	0.276860	0.000004	0.000003
RS	4	0.028438	4.200867	123.970401	0.001914	0.001268
RS	5	0.036730	4.200867	131.736534	0.002034	0.001580
RS	6	0.045559	1.244290	471.311226	0.007277	0.005928
RS	7	0.054957	1.244290	497.975816	0.007689	0.006627
RS	8	0.064962	0.814753	801.335971	0.012372	0.010945
RS	9	0.075613	0.814753	841.891020	0.012999	0.011866
RS	10	0.086952	0.916457	786.316059	0.012140	0.011183
RS	11	0.099023	0.916457	826.059396	0.012754	0.011730
RS	12	0.111873	1.244688	639.673052	0.009876	0.009036
RS	13	0.125553	1.244688	673.548602	0.010399	0.009445
RS	14	0.140117	1.595647	553.592051	0.008547	0.007771
RS	15	0.155620	1.595647	583.705639	0.009012	0.008201
RS	16	0.172125	1.888856	520.040561	0.008029	0.007367
RS	17	0.189695	1.888856	548.594679	0.008470	0.007803
RS	18	0.208400	2.076542	526.350314	0.008127	0.007548
RS	19	0.228313	2.076542	555.122035	0.008571	0.007981
RS	20	0.249511	2.090747	581.159209	0.008973	0.008402
RS	21	0.272078	2.090747	612.209941	0.009452	0.008875
RS	22	0.296102	1.921186	700.984806	0.010823	0.010218
RS	23	0.321677	1.921186	736.581221	0.011373	0.010802
RS	24	0.348903	1.647890	900.463870	0.013903	0.013298
RS	25	0.377887	1.647890	942.110212	0.014546	0.014045
RS	26	0.408743	1.368750	1182.972569	0.018265	0.017775
RS	27	0.441591	1.368750	1229.653289	0.018985	0.018675
RS	28	0.476560	1.142408	1524.963506	0.023545	0.023333
RS	29	0.513787	1.142408	1571.339653	0.024261	0.024278
RS	30	0.553417	0.987294	1864.184092	0.028782	0.028973
RS	31	0.595607	0.987294	1901.125192	0.029353	0.029760
RS	32	0.640520	0.897885	2120.877125	0.032746	0.033325
RS	33	0.688333	0.897885	2139.880921	0.033039	0.033760
RS	34	0.739233	0.859761	2244.019342	0.034647	0.035464
RS	35	0.793420	0.859761	2241.791145	0.034613	0.035476
RS	36	0.851106	0.858810	2232.773937	0.034473	0.035345
RS	37	0.912516	0.858810	2211.552270	0.034146	0.034992
RS	38	0.977891	0.883903	2120.862130	0.032745	0.033543
RS	39	1.047487	0.883903	2085.543016	0.032200	0.032935
RS	40	1.121577	0.925931	1951.608327	0.030132	0.030799
RS	41	1.200451	0.925931	1906.854348	0.029441	0.030040
RS	42	1.284417	0.976441	1761.314930	0.027194	0.027733
RS	43	1.373805	0.976441	1710.137153	0.026404	0.026890
RS	44	1.468964	1.027651	1572.339740	0.024276	0.024724
RS	45	1.570268	1.027651	1516.083859	0.023408	0.023826
RS	46	1.678112	1.073145	1394.182289	0.021526	0.021929
RS	47	1.792919	1.073145	1333.157352	0.020584	0.020982
RS	48	1.915140	1.108443	1228.000080	0.018960	0.019361
RS	49	2.045251	1.108443	1162.170529	0.017944	0.018357
RS	50	2.183764	1.131543	1070.675043	0.016531	0.016957
RS	51	2.331220	1.131543	1000.289010	0.015444	0.015890
RS	52	2.488196	1.143104	917.972765	0.014173	0.014633
RS	53	2.655309	1.143104	844.107072	0.013033	0.013508
RS	54	2.833211	1.144700	767.884019	0.011856	0.012337
RS	55	3.022600	1.144700	692.589331	0.010693	0.011177
RS	56	3.224217	1.144700	618.017282	0.009542	0.010021
RS	57	3.438852	1.144700	545.216161	0.008418	0.008883
RS	58	3.667345	1.204114	454.029068	0.007010	0.007442
RS	59	3.910591	1.204114	394.861922	0.006097	0.006502
RS	60	4.169543	1.204114	338.942285	0.005233	0.005607
RS	61	4.445215	1.204114	286.917535	0.004430	0.004767
RS	62	4.738686	1.204114	239.302547	0.003695	0.003993
RS	63	5.051106	1.204114	834.148977	0.012879	0.014087
PA	4+25*2+4+6 0.181902090 0.053957490 5.051106040 1768.312625178 4.200866749 1.244289504 0.814753002 0.916456909 1.244688035 1.595646963 1.888855975 2.076542392 2.090747051 1.921186200 1.647889984 1.368749875 1.142408166 0.987294356 0.897884893 0.859761132 0.858809870 0.883902829 0.925931093 0.976440593 1.027651297 1.073144902 1.108442717 1.131543200 1.143103502 1.144699871 1.204114143
//
IT	4766
RD	23
LK	-480634.944382
QD	-47.815611 -> -42.045779
RI	0.0012725623
TR	0.180792	0.054244
MT	5.071843
MM	C_pi: 1.164791, n_recomb: 65505.420477
RS	0	0.000000	2383.367621	0.172220	0.000003	0.000000
RS	1	0.006463	2383.367621	0.183384	0.000003	0.000000
RS	2	0.013345	2383.367621	0.195274	0.000003	0.000001
RS	3	0.020671	2383.367621	0.207938	0.000003	0.000002
RS	4	0.028470	4.433980	118.910007	0.001815	0.001213
RS	5	0.036774	4.433980	126.380595	0.001929	0.001508
RS	6	0.045614	1.265814	469.208303	0.007163	0.005870
RS	7	0.055026	1.265814	495.846569	0.007570	0.006549
RS	8	0.065046	0.814347	812.210667	0.012399	0.010997
RS	9	0.075714	0.814347	853.348115	0.013027	0.011911
RS	10	0.087071	0.911531	800.928164	0.012227	0.011276
RS	11	0.099163	0.911531	841.384055	0.012844	0.011828
RS	12	0.112036	1.241261	649.821106	0.009920	0.009085
RS	13	0.125740	1.241261	684.243724	0.010446	0.009499
RS	14	0.140331	1.597424	560.229616	0.008552	0.007785
RS	15	0.155865	1.597424	590.738665	0.009018	0.008218
RS	16	0.172403	1.899263	524.046609	0.008000	0.007350
RS	17	0.190010	1.899263	552.875901	0.008440	0.007788
RS	18	0.208754	2.097666	528.074020	0.008062	0.007499
RS	19	0.228711	2.097666	557.021110	0.008503	0.007930
RS	20	0.249957	2.119483	581.190755	0.008872	0.008320
RS	21	0.272576	2.119483	612.361727	0.009348	0.008789
RS	22	0.296658	1.950186	700.377111	0.010692	0.010106
RS	23	0.322296	1.950186	736.119208	0.011238	0.010684
RS	24	0.349591	1.671350	900.893324	0.013753	0.013165
RS	25	0.378650	1.671350	942.821606	0.014393	0.013903
RS	26	0.409587	1.385056	1186.924064	0.018119	0.017638
RS	27	0.442525	1.385056	1234.125169	0.018840	0.018529
RS	28	0.477591	1.152726	1535.320507	0.023438	0.023219
RS	29	0.514923	1.152726	1582.450309	0.024158	0.024160
RS	30	0.554669	0.993631	1882.712780	0.028741	0.028911
RS	31	0.596983	0.993631	1920.449162	0.029317	0.029698
RS	32	0.642033	0.902029	2146.689423	0.032771	0.033320
RS	33	0.689994	0.902029	2166.262198	0.033070	0.033757
RS	34	0.741055	0.863012	2273.877881	0.034713	0.035496
RS	35	0.795417	0.863012	2271.870199	0.034682	0.035512
RS	36	0.853292	0.862065	2262.958186	0.034546	0.035385
RS	37	0.914908	0.862065	2241.691125	0.034221	0.035038
RS	38	0.980506	0.887803	2148.711384	0.032802	0.033571
RS	39	1.050345	0.887803	2113.251162	0.032261	0.032971
RS	40	1.124697	0.930925	1975.987853	0.030165	0.030810
RS	41	1.203856	0.930925	1931.129313	0.029480	0.030061
RS	42	1.288130	0.982772	1782.311360	0.027209	0.027731
RS	43	1.377852	0.982772	1731.111269	0.026427	0.026900
RS	44	1.473373	1.035336	1590.677771	0.024283	0.024719
RS	45	1.575068	1.035336	1534.454808	0.023425	0.023835
RS	46	1.683336	1.081980	1410.722738	0.021536	0.021931
RS	47	1.798602	1.081980	1349.717938	0.020605	0.020997
RS	48	1.921318	1.118070	1243.434613	0.018982	0.019378
RS	49	2.051965	1.118070	1177.529346	0.017976	0.018386
RS	50	2.191057	1.141548	1085.385677	0.016569	0.016992
RS	51	2.339140	1.141548	1014.748855	0.015491	0.015934
RS	52	2.496794	1.153125	931.991393	0.014228	0.014685
RS	53	2.664637	1.153125	857.644449	0.013093	0.013566
RS	54	2.843329	1.154375	781.038727	0.011923	0.012402
RS	55	3.033571	1.154375	704.997057	0.010762	0.011245
RS	56	3.236110	1.154375	629.595197	0.009611	0.010089
RS	57	3.451739	1.154375	555.896709	0.008486	0.008950
RS	58	3.681305	1.215727	462.827017	0.007065	0.007496
RS	59	3.925710	1.215727	402.964455	0.006152	0.006556
RS	60	4.185911	1.215727	346.303583	0.005287	0.005660
RS	61	4.462931	1.215727	293.509695	0.004481	0.004818
RS	62	4.757856	1.215727	245.116365	0.003742	0.004040
RS	63	5.071843	1.215727	859.240968	0.013117	0.014334
PA	4+25*2+4+6 0.180791706 0.054243648 5.071843097 2383.367621101 4.433980427 1.265814093 0.814346627 0.911530600 1.241260568 1.597424340 1.899263294 2.097665744 2.119483019 1.950186039 1.671350088 1.385055795 1.152725592 0.993631037 0.902028907 0.863011752 0.862064777 0.887802762 0.930924665 0.982772331 1.035336317 1.081980180 1.118070194 1.141547755 1.153125373 1.154374804 1.215726586
//
IT	5001
RD	24
LK	-480623.542626
QD	-45.936265 -> -40.450600
RI	0.0012103590
TR	0.179721	0.054525
MT	5.091819
MM	C_pi: 1.172019, n_recomb: 66230.054812
RS	0	0.000000	3186.479292	0.130325	0.000002	0.000000
RS	1	0.006470	3186.479292	0.138782	0.000002	0.000000
RS	2	0.013359	3186.479292	0.147789	0.000002	0.000001
RS	3	0.020693	3186.479292	0.157383	0.000002	0.000002
RS	4	0.028502	4.673022	114.184808	0.001724	0.001161
RS	5	0.036816	4.673022	121.377857	0.001833	0.001442
RS	6	0.045668	1.287581	466.979842	0.007051	0.005812
RS	7	0.055093	1.287581	493.581443	0.007453	0.006471
RS	8	0.065127	0.814363	822.480796	0.012419	0.011044
RS	9	0.075811	0.814363	864.175385	0.013048	0.011951
RS	10	0.087186	0.906993	815.172278	0.012308	0.011365
RS	11	0.099297	0.906993	856.323899	0.012930	0.011921
RS	12	0.112191	1.237922	659.836122	0.009963	0.009134
RS	13	0.125920	1.237922	694.798174	0.010491	0.009552
RS	14	0.140537	1.598783	566.877506	0.008559	0.007800
RS	15	0.156100	1.598783	597.780716	0.009026	0.008236
RS	16	0.172670	1.908760	528.142596	0.007974	0.007336
RS	17	0.190311	1.908760	557.249088	0.008414	0.007774
RS	18	0.209095	2.117662	529.922079	0.008001	0.007453
RS	19	0.229093	2.117662	559.047125	0.008441	0.007883
RS	20	0.250385	2.147156	581.368281	0.008778	0.008243
RS	21	0.273055	2.147156	612.660995	0.009250	0.008708
RS	22	0.297192	1.978415	699.882917	0.010567	0.010000
RS	23	0.322890	1.978415	735.767690	0.011109	0.010572
RS	24	0.350251	1.694319	901.336208	0.013609	0.013037
RS	25	0.379383	1.694319	943.536201	0.014246	0.013767
RS	26	0.410399	1.401071	1190.710463	0.017978	0.017504
RS	27	0.443422	1.401071	1238.414917	0.018699	0.018388
RS	28	0.478581	1.162890	1545.278788	0.023332	0.023108
RS	29	0.516015	1.162890	1593.144546	0.024055	0.024044
RS	30	0.555872	0.999895	1900.638367	0.028698	0.028848
RS	31	0.598307	0.999895	1939.160717	0.029279	0.029635
RS	32	0.643487	0.906141	2171.784027	0.032792	0.033311
RS	33	0.691591	0.906141	2191.929416	0.033096	0.033752
RS	34	0.742807	0.866241	2303.007138	0.034773	0.035523
RS	35	0.797336	0.866241	2301.234498	0.034746	0.035544
RS	36	0.855394	0.865286	2292.475638	0.034614	0.035422
RS	37	0.917208	0.865286	2271.183444	0.034292	0.035080
RS	38	0.983022	0.891640	2175.997577	0.032855	0.033598
RS	39	1.053093	0.891640	2140.416752	0.032318	0.033005
RS	40	1.127699	0.935817	1999.916147	0.030197	0.030820
RS	41	1.207131	0.935817	1954.970003	0.029518	0.030081
RS	42	1.291702	0.988960	1802.955169	0.027223	0.027730
RS	43	1.381746	0.988960	1751.744641	0.026449	0.026910
RS	44	1.477615	1.042834	1608.741246	0.024290	0.024716
RS	45	1.579687	1.042834	1552.558200	0.023442	0.023843
RS	46	1.688363	1.090589	1427.045382	0.021547	0.021935
RS	47	1.804070	1.090589	1366.064273	0.020626	0.021013
RS	48	1.927263	1.127434	1258.692844	0.019005	0.019395
RS	49	2.058427	1.127434	1192.713524	0.018009	0.018414
RS	50	2.198078	1.151263	1099.945719	0.016608	0.017027
RS	51	2.346764	1.151263	1029.060293	0.015538	0.015978
RS	52	2.505070	1.162840	945.879432	0.014282	0.014736
RS	53	2.673618	1.162840	871.055140	0.013152	0.013623
RS	54	2.853071	1.163732	794.082958	0.011990	0.012467
RS	55	3.044135	1.163732	717.299995	0.010830	0.011311
RS	56	3.247561	1.163732	641.075594	0.009680	0.010156
RS	57	3.464149	1.163732	566.488285	0.008553	0.009017
RS	58	3.694749	1.226962	471.553100	0.007120	0.007549
RS	59	3.940270	1.226962	411.001164	0.006206	0.006610
RS	60	4.201676	1.226962	353.606281	0.005339	0.005712
RS	61	4.479995	1.226962	300.051221	0.004530	0.004868
RS	62	4.776321	1.226962	250.887815	0.003788	0.004087
RS	63	5.091819	1.226962	884.233815	0.013351	0.014576
PA	4+25*2+4+6 0.179720957 0.054524504 5.091819438 3186.479291929 4.673021673 1.287580956 0.814363324 0.906992620 1.237922370 1.598783233 1.908759828 2.117661641 2.147155958 1.978415307 1.694318527 1.401071364 1.162890361 0.999895386 0.906141239 0.866240868 0.865286290 0.891640421 0.935816882 0.988959786 1.042834186 1.090588573 1.127434353 1.151263000 1.162840314 1.163732434 1.226962257
//
IT	4151
RD	25
LK	-480612.700933
QD	-44.159202 -> -38.940167
RI	0.0011526179
TR	0.178688	0.054800
MT	5.111049
MM	C_pi: 1.179065, n_recomb: 66942.280437
RS	0	0.000000	4306.604743	0.097526	0.000001	0.000000
RS	1	0.006476	4306.604743	0.103861	0.000002	0.000000
RS	2	0.013372	4306.604743	0.110608	0.000002	0.000001
RS	3	0.020714	4306.604743	0.117796	0.000002	0.000001
RS	4	0.028532	4.917144	109.782358	0.001640	0.001113
RS	5	0.036856	4.917144	116.715488	0.001744	0.001381
RS	6	0.045719	1.309523	464.659064	0.006941	0.005755
RS	7	0.055156	1.309523	491.215382	0.007338	0.006396
RS	8	0.065205	0.814760	832.177063	0.012431	0.011086
RS	9	0.075904	0.814760	874.404625	0.013062	0.011985
RS	10	0.087296	0.902817	829.050597	0.012385	0.011450
RS	11	0.099425	0.902817	870.881275	0.013009	0.012010
RS	12	0.112341	1.234678	669.713780	0.010004	0.009182
RS	13	0.126092	1.234678	705.207443	0.010535	0.009604
RS	14	0.140735	1.599767	573.526573	0.008567	0.007816
RS	15	0.156325	1.599767	604.822249	0.009035	0.008255
RS	16	0.172926	1.917446	532.306466	0.007952	0.007324
RS	17	0.190601	1.917446	561.691275	0.008391	0.007763
RS	18	0.209421	2.136579	531.883543	0.007945	0.007411
RS	19	0.229460	2.136579	561.188843	0.008383	0.007839
RS	20	0.250797	2.173850	581.666212	0.008689	0.008170
RS	21	0.273515	2.173850	613.081438	0.009158	0.008632
RS	22	0.297705	2.005923	699.482747	0.010449	0.009899
RS	23	0.323462	2.005923	735.506965	0.010987	0.010464
RS	24	0.350886	1.716814	901.786920	0.013471	0.012913
RS	25	0.380087	1.716814	944.248839	0.014105	0.013636
RS	26	0.411178	1.416806	1194.337614	0.017841	0.017374
RS	27	0.444283	1.416806	1242.529053	0.018561	0.018250
RS	28	0.479533	1.172901	1554.861082	0.023227	0.022997
RS	29	0.517065	1.172901	1603.445506	0.023953	0.023929
RS	30	0.557027	1.006082	1917.993182	0.028651	0.028783
RS	31	0.599578	1.006082	1957.291848	0.029238	0.029571
RS	32	0.644885	0.910215	2196.196027	0.032807	0.033299
RS	33	0.693125	0.910215	2216.916575	0.033117	0.033743
RS	34	0.744490	0.869440	2331.442460	0.034828	0.035547
RS	35	0.799181	0.869440	2329.917643	0.034805	0.035572
RS	36	0.857415	0.868467	2321.358096	0.034677	0.035455
RS	37	0.919419	0.868467	2300.058888	0.034359	0.035119
RS	38	0.985440	0.895410	2202.745905	0.032905	0.033622
RS	39	1.055735	0.895410	2167.062826	0.032372	0.033037
RS	40	1.130584	0.940605	2023.407164	0.030226	0.030830
RS	41	1.210280	0.940605	1978.388942	0.029554	0.030100
RS	42	1.295137	0.995003	1823.253660	0.027236	0.027729
RS	43	1.385489	0.995003	1772.043709	0.026471	0.026920
RS	44	1.481693	1.050147	1626.534419	0.024298	0.024712
RS	45	1.584128	1.050147	1570.397749	0.023459	0.023852
RS	46	1.693197	1.098973	1443.153426	0.021558	0.021939
RS	47	1.809329	1.098973	1382.199136	0.020648	0.021029
RS	48	1.932982	1.136542	1273.772490	0.019028	0.019413
RS	49	2.064643	1.136542	1207.721215	0.018041	0.018443
RS	50	2.204831	1.160698	1114.352918	0.016646	0.017062
RS	51	2.354097	1.160698	1043.221598	0.015584	0.016021
RS	52	2.513031	1.172258	959.635282	0.014335	0.014787
RS	53	2.682258	1.172258	884.337989	0.013210	0.013679
RS	54	2.862444	1.172781	807.016898	0.012055	0.012531
RS	55	3.054299	1.172781	729.498342	0.010897	0.011377
RS	56	3.258580	1.172781	652.458628	0.009747	0.010222
RS	57	3.476090	1.172781	576.990958	0.008619	0.009082
RS	58	3.707687	1.237835	480.205987	0.007173	0.007601
RS	59	3.954283	1.237835	418.971142	0.006259	0.006662
RS	60	4.216849	1.237835	360.849769	0.005390	0.005763
RS	61	4.496419	1.237835	306.541698	0.004579	0.004917
RS	62	4.794095	1.237835	256.616600	0.003833	0.004133
RS	63	5.111049	1.237835	909.125078	0.013581	0.014815
PA	4+25*2+4+6 0.178688430 0.054800330 5.111048951 4306.604743317 4.917144291 1.309522888 0.814759797 0.902816518 1.234678150 1.599767439 1.917446468 2.136578855 2.173849612 2.005923381 1.716814086 1.416806052 1.172901473 1.006082178 0.910214906 0.869440398 0.868466616 0.895409529 0.940605400 0.995003463 1.050146922 1.098972548 1.136542416 1.160697512 1.172257695 1.172780810 1.237834961
//
CC
CC	Brief Description of the file format:
CC	  CC  comments
CC	  MM  useful-messages
CC	  RD  round-of-iterations
CC	  LL  \log[P(sequence)]
CC	  QD  Q-before-opt Q-after-opt
CC	  TR  \theta_0 \rho_0
CC	  RS  k t_k \lambda_k \pi_k \sum_{l\not=k}A_{kl} A_{kk}
CC	  DC  begin end best-k t_k+\Delta_k max-prob
CC
MM	Version: 0.6.5-r67
MM	pattern:4+25*2+4+6, n:63, n_free_lambdas:28
MM	n_iterations:25, skip:1, max_t:5, theta/rho:5
MM	is_decoding:0
MM	n_seqs:15, sum_L:1042299, sum_n:196831
RD	0
LK	0.000000
QD	0.000000 -> 0.000000
RI	inf
TR	0.209294	0.041859
MT	5.000000
MM	C_pi: 1.000000, n_recomb: 42734.929966
RS	0	0.000000	1.000000	268.717040	0.006288	0.000000
RS	1	0.006440	1.000000	284.166680	0.006650	0.000000
RS	2	0.013294	1.000000	300.378666	0.007029	0.000000
RS	3	0.020590	1.000000	317.373950	0.007427	0.000000
RS	4	0.028356	1.000000	335.171635	0.007843	0.000000
RS	5	0.036622	1.000000	353.788526	0.008279	0.000000
RS	6	0.045421	1.000000	373.238641	0.008734	0.000000
RS	7	0.054785	1.000000	393.532659	0.009209	0.000000
RS	8	0.064753	1.000000	414.677307	0.009703	0.000000
RS	9	0.075363	1.000000	436.674692	0.010218	0.000000
RS	10	0.086656	1.000000	459.521561	0.010753	0.000000
RS	11	0.098677	1.000000	483.208505	0.011307	0.000000
RS	12	0.111471	1.000000	507.719093	0.011881	0.000000
RS	13	0.125090	1.000000	533.028940	0.012473	0.000000
RS	14	0.139585	1.000000	559.104722	0.013083	0.000000
RS	15	0.155014	1.000000	585.903133	0.013710	0.000000
RS	16	0.171437	1.000000	613.369790	0.014353	0.000000
RS	17	0.188917	1.000000	641.438111	0.015010	0.000000
RS	18	0.207523	1.000000	670.028163	0.015679	0.000000
RS	19	0.227327	1.000000	699.045518	0.016358	0.000000
RS	20	0.248406	1.000000	728.380120	0.017044	0.000000
RS	21	0.270843	1.000000	757.905207	0.017735	0.000000
RS	22	0.294725	1.000000	787.476319	0.018427	0.000000
RS	23	0.320144	1.000000	816.930431	0.019116	0.000000
RS	24	0.347201	1.000000	846.085259	0.019798	0.000000
RS	25	0.376000	1.000000	874.738800	0.020469	0.000000
RS	26	0.406654	1.000000	902.669154	0.021123	0.000000
RS	27	0.439282	1.000000	929.634715	0.021754	0.000000
RS	28	0.474011	1.000000	955.374789	0.022356	0.000000
RS	29	0.510976	1.000000	979.610722	0.022923	0.000000
RS	30	0.550322	1.000000	1002.047629	0.023448	0.000000
RS	31	0.592202	1.000000	1022.376785	0.023924	0.000000
RS	32	0.636779	1.000000	1040.278774	0.024343	0.000000
RS	33	0.684227	1.000000	1055.427454	0.024697	0.000000
RS	34	0.734730	1.000000	1067.494790	0.024979	0.000000
RS	35	0.788485	1.000000	1076.156610	0.025182	0.000000
RS	36	0.845702	1.000000	1081.099257	0.025298	0.000000
RS	37	0.906604	1.000000	1082.027148	0.025320	0.000000
RS	38	0.971428	1.000000	1078.671130	0.025241	0.000000
RS	39	1.040426	1.000000	1070.797535	0.025057	0.000000
RS	40	1.113868	1.000000	1058.217738	0.024762	0.000000
RS	41	1.192040	1.000000	1040.797949	0.024355	0.000000
RS	42	1.275245	1.000000	1018.468948	0.023832	0.000000
RS	43	1.363809	1.000000	991.235322	0.023195	0.000000
RS	44	1.458076	1.000000	959.183783	0.022445	0.000000
RS	45	1.558414	1.000000	922.490009	0.021586	0.000000
RS	46	1.665214	1.000000	881.423477	0.020625	0.000000
RS	47	1.778891	1.000000	836.349704	0.019571	0.000000
RS	48	1.899889	1.000000	787.729355	0.018433	0.000000
RS	49	2.028679	1.000000	736.113743	0.017225	0.000000
RS	50	2.165763	1.000000	682.136364	0.015962	0.000000
RS	51	2.311675	1.000000	626.500273	0.014660	0.000000
RS	52	2.466983	1.000000	569.961350	0.013337	0.000000
RS	53	2.632293	1.000000	513.307764	0.012011	0.000000
RS	54	2.808249	1.000000	457.336253	0.010702	0.000000
RS	55	2.995536	1.000000	402.826147	0.009426	0.000000
RS	56	3.194884	1.000000	350.512382	0.008202	0.000000
RS	57	3.407070	1.000000	301.058974	0.007045	0.000000
RS	58	3.632920	1.000000	255.034616	0.005968	0.000000
RS	59	3.873315	1.000000	212.892068	0.004982	0.000000
RS	60	4.129191	1.000000	174.952914	0.004094	0.000000
RS	61	4.401545	1.000000	141.398989	0.003309	0.000000
RS	62	4.691438	1.000000	112.271293	0.002627	0.000000
RS	63	5.000000	1.000000	317.460590	0.007429	0.000000
PA	4+25*2+4+6 0.209293809 0.041858762 5.000000000 1.000000000 1.000000000 1.000000000 1.000000000 1.000000000 1.000000000 1.000000000 1.000000000 1.000000000 1.000000000 1.000000000 1.000000000 1.000000000 1.000000000 1.000000000 1.000000000 1.000000000 1.000000000 1.000000000 1.000000000 1.000000000 1.000000000 1.000000000 1.000000000 1.000000000 1.000000000 1.000000000 1.000000000
//
IT	4856
RD	1
LK	-475918.613599
QD	-349.280206 -> -209.859287
RI	0.0289144266
TR	0.216984	0.044942
MT	4.660072
MM	C_pi: 0.985926, n_recomb: 45182.942951
RS	0	0.000000	2.214137	126.070560	0.002790	0.000020
RS	1	0.006323	2.214137	133.667743	0.002958	0.000227
RS	2	0.013047	2.214137	141.697653	0.003136	0.000727
RS	3	0.020195	2.214137	150.181675	0.003324	0.001504
RS	4	0.027795	1.474526	238.747577	0.005284	0.002435
RS	5	0.035876	1.474526	252.460687	0.005588	0.003374
RS	6	0.044468	1.285192	306.044777	0.006773	0.004281
RS	7	0.053604	1.285192	323.088214	0.007151	0.005210
RS	8	0.063317	1.202413	364.297380	0.008063	0.006200
RS	9	0.073644	1.202413	384.008513	0.008499	0.007126
RS	10	0.084624	1.182402	411.378823	0.009105	0.007757
RS	11	0.096298	1.182402	433.076505	0.009585	0.008026
RS	12	0.108711	1.184034	455.008039	0.010070	0.008115
RS	13	0.121909	1.184034	478.395200	0.010588	0.008247
RS	14	0.135941	1.174206	506.809072	0.011217	0.008531
RS	15	0.150860	1.174206	532.023258	0.011775	0.008980
RS	16	0.166723	1.150702	569.356540	0.012601	0.009576
RS	17	0.183589	1.150702	596.507540	0.013202	0.010299
RS	18	0.201521	1.117592	642.711770	0.014225	0.011144
RS	19	0.220588	1.117592	671.727743	0.014867	0.012115
RS	20	0.240860	1.078190	726.665277	0.016083	0.013227
RS	21	0.262414	1.078190	757.222363	0.016759	0.014492
RS	22	0.285330	1.036308	819.537127	0.018138	0.015919
RS	23	0.309696	1.036308	850.958126	0.018834	0.017497
RS	24	0.335603	0.996226	917.268813	0.020301	0.019199
RS	25	0.363148	0.996226	948.450483	0.020991	0.020984
RS	26	0.392434	0.961442	1013.812048	0.022438	0.022797
RS	27	0.423573	0.961442	1043.250969	0.023089	0.024579
RS	28	0.456681	0.933926	1102.301186	0.024396	0.026269
RS	29	0.491882	0.933926	1128.225841	0.024970	0.027811
RS	30	0.529308	0.914108	1176.418233	0.026037	0.029161
RS	31	0.569102	0.914108	1196.979290	0.026492	0.030289
RS	32	0.611412	0.901261	1231.400829	0.027254	0.031178
RS	33	0.656397	0.901261	1244.851510	0.027551	0.031819
RS	34	0.704227	0.894216	1264.045398	0.027976	0.032206
RS	35	0.755082	0.894216	1268.886721	0.028083	0.032341
RS	36	0.809152	0.891790	1272.465840	0.028163	0.032230
RS	37	0.866641	0.891790	1267.564720	0.028054	0.031886
RS	38	0.927765	0.892751	1256.183863	0.027802	0.031330
RS	39	0.992755	0.892751	1240.849582	0.027463	0.030586
RS	40	1.061854	0.895797	1216.029953	0.026913	0.029681
RS	41	1.135322	0.895797	1190.049204	0.026338	0.028644
RS	42	1.213436	0.899737	1153.690064	0.025534	0.027499
RS	43	1.296490	0.899737	1117.359863	0.024730	0.026268
RS	44	1.384795	0.903728	1071.298911	0.023710	0.024966
RS	45	1.478685	0.903728	1025.493395	0.022696	0.023608
RS	46	1.578511	0.907338	971.490639	0.021501	0.022204
RS	47	1.684650	0.907338	917.738276	0.020312	0.020765
RS	48	1.797500	0.910426	857.770827	0.018984	0.019300
RS	49	1.917486	0.910426	798.273426	0.017668	0.017819
RS	50	2.045059	0.912970	734.767044	0.016262	0.016336
RS	51	2.180700	0.912970	672.305913	0.014880	0.014861
RS	52	2.324917	0.914977	608.112038	0.013459	0.013407
RS	53	2.478254	0.914977	545.828065	0.012080	0.011988
RS	54	2.641287	0.916874	483.792294	0.010707	0.010617
RS	55	2.814629	0.916874	424.920289	0.009404	0.009307
RS	56	2.998932	0.916874	368.729194	0.008161	0.008069
RS	57	3.194889	0.916874	315.883634	0.006991	0.006914
RS	58	3.403238	0.921694	265.705061	0.005881	0.005851
RS	59	3.624761	0.921694	221.585779	0.004904	0.004884
RS	60	3.860292	0.921694	181.975018	0.004028	0.004018
RS	61	4.110716	0.921694	147.023738	0.003254	0.003255
RS	62	4.376976	0.921694	116.740150	0.002584	0.002593
RS	63	4.660072	0.921694	331.782685	0.007343	0.007451
PA	4+25*2+4+6 0.216984300 0.044942234 4.660072327 2.214136839 1.474526405 1.285192013 1.202413082 1.182401657 1.184034348 1.174205780 1.150701523 1.117591619 1.078189850 1.036307812 0.996226311 0.961441994 0.933925629 0.914108276 0.901260853 0.894215584 0.891789913 0.892750978 0.895797253 0.899737358 0.903727531 0.907338142 0.910426140 0.912969708 0.914977312 0.916873932 0.921693742
//
IT	4817
RD	2
LK	-475694.489920
QD	-192.364113 -> -137.400579
RI	0.0151156745
TR	0.219731	0.046838
MT	4.514294
MM	C_pi: 0.977072, n_recomb: 46632.418042
RS	0	0.000000	3.858497	74.037771	0.001588	0.000013
RS	1	0.006271	3.858497	78.560732	0.001685	0.000156
RS	2	0.012935	3.858497	83.352029	0.001787	0.000497
RS	3	0.020017	3.858497	88.426551	0.001896	0.001014
RS	4	0.027543	1.764368	204.879002	0.004393	0.002400
RS	5	0.035541	1.764368	216.753065	0.004648	0.003212
RS	6	0.044041	1.393877	289.988248	0.006219	0.004512
RS	7	0.053074	1.393877	306.187115	0.006566	0.005324
RS	8	0.062673	1.260876	357.110006	0.007658	0.006601
RS	9	0.072874	1.260876	376.443279	0.008073	0.007411
RS	10	0.083715	1.255587	398.284802	0.008541	0.008008
RS	11	0.095235	1.255587	419.390974	0.008994	0.008094
RS	12	0.107478	1.290714	429.409996	0.009208	0.008012
RS	13	0.120489	1.290714	451.759986	0.009688	0.008010
RS	14	0.134316	1.295682	473.162052	0.010147	0.008233
RS	15	0.149009	1.295682	497.162774	0.010661	0.008545
RS	16	0.164624	1.267114	533.701399	0.011445	0.009166
RS	17	0.181219	1.267114	559.784017	0.012004	0.009715
RS	18	0.198854	1.215293	611.482143	0.013113	0.010664
RS	19	0.217595	1.215293	639.863137	0.013721	0.011422
RS	20	0.237511	1.148741	707.310461	0.015168	0.012736
RS	21	0.258676	1.148741	737.892902	0.015824	0.013752
RS	22	0.281168	1.076660	819.813009	0.017580	0.015493
RS	23	0.305070	1.076660	851.991471	0.018270	0.016794
RS	24	0.330472	1.008280	943.360174	0.020230	0.018913
RS	25	0.357466	1.008280	975.848650	0.020926	0.020408
RS	26	0.386154	0.950182	1068.384865	0.022911	0.022699
RS	27	0.416640	0.950182	1099.233686	0.023572	0.024204
RS	28	0.449038	0.905340	1183.529330	0.025380	0.026367
RS	29	0.483468	0.905340	1210.374830	0.025956	0.027672
RS	30	0.520056	0.873817	1278.415644	0.027415	0.029424
RS	31	0.558939	0.873817	1298.859915	0.027853	0.030371
RS	32	0.600261	0.853885	1345.850560	0.028861	0.031546
RS	33	0.644173	0.853885	1357.801267	0.029117	0.032062
RS	34	0.690840	0.843346	1381.965678	0.029635	0.032606
RS	35	0.740433	0.843346	1383.857525	0.029676	0.032669
RS	36	0.793135	0.840193	1385.604256	0.029713	0.032599
RS	37	0.849143	0.840193	1376.517146	0.029518	0.032229
RS	38	0.908663	0.842458	1358.195858	0.029126	0.031630
RS	39	0.971915	0.842458	1337.853948	0.028689	0.030892
RS	40	1.039134	0.848071	1303.238128	0.027947	0.029901
RS	41	1.110568	0.848071	1271.909814	0.027275	0.028889
RS	42	1.186481	0.855101	1225.043627	0.026270	0.027650
RS	43	1.267155	0.855101	1183.449747	0.025378	0.026452
RS	44	1.352888	0.862146	1127.646543	0.024182	0.025072
RS	45	1.443998	0.862146	1076.968056	0.023095	0.023750
RS	46	1.540820	0.868488	1014.672832	0.021759	0.022291
RS	47	1.643714	0.868488	956.631886	0.020514	0.020887
RS	48	1.753061	0.873898	889.982253	0.019085	0.019388
RS	49	1.869265	0.873898	826.882349	0.017732	0.017940
RS	50	1.992755	0.878360	758.220910	0.016260	0.016438
RS	51	2.123990	0.878360	692.866868	0.014858	0.014990
RS	52	2.263454	0.881917	624.856831	0.013400	0.013529
RS	53	2.411664	0.881917	560.346213	0.012016	0.012130
RS	54	2.569168	0.885424	495.383502	0.010623	0.010751
RS	55	2.736549	0.885424	434.923489	0.009327	0.009453
RS	56	2.914426	0.885424	377.295339	0.008091	0.008221
RS	57	3.103458	0.885424	323.162445	0.006930	0.007067
RS	58	3.304344	0.895704	270.301399	0.005796	0.005971
RS	59	3.517827	0.895704	225.789434	0.004842	0.005007
RS	60	3.744697	0.895704	185.780419	0.003984	0.004140
RS	61	3.985795	0.895704	150.427000	0.003226	0.003371
RS	62	4.242011	0.895704	119.741283	0.002568	0.002700
RS	63	4.514294	0.895704	344.497422	0.007388	0.007932
PA	4+25*2+4+6 0.219731327 0.046837600 4.514293964 3.858497307 1.764367614 1.393876936 1.260875822 1.255586846 1.290713925 1.295681638 1.267114228 1.215293063 1.148740616 1.076660107 1.008279918 0.950182431 0.905339868 0.873817199 0.853884699 0.843345782 0.840193166 0.842458302 0.848070994 0.855100835 0.862145719 0.868487675 0.873897993 0.878360347 0.881916608 0.885423982 0.895704423
//
IT	4444
RD	3
LK	-475600.489892
QD	-137.586714 -> -107.769768
RI	0.0096817344
TR	0.219904	0.048032
MT	4.461784
MM	C_pi: 0.976614, n_recomb: 47772.857120
RS	0	0.000000	6.010332	48.530190	0.001016	0.000009
RS	1	0.006252	6.010332	51.516796	0.001078	0.000109
RS	2	0.012894	6.010332	54.684063	0.001145	0.000347
RS	3	0.019952	6.010332	58.042514	0.001215	0.000701
RS	4	0.027451	1.922400	192.329736	0.004026	0.002376
RS	5	0.035418	1.922400	203.521972	0.004260	0.003120
RS	6	0.043884	1.403915	294.573418	0.006166	0.004744
RS	7	0.052879	1.403915	310.996991	0.006510	0.005509
RS	8	0.062437	1.245059	369.910087	0.007743	0.006981
RS	9	0.072591	1.245059	389.841382	0.008160	0.007760
RS	10	0.083381	1.269493	402.768985	0.008431	0.008208
RS	11	0.094845	1.269493	424.101863	0.008877	0.008239
RS	12	0.107026	1.352325	419.105880	0.008773	0.007905
RS	13	0.119969	1.352325	441.074439	0.009233	0.007870
RS	14	0.133720	1.386146	452.657858	0.009475	0.007958
RS	15	0.148332	1.386146	475.928179	0.009962	0.008220
RS	16	0.163856	1.364422	507.979793	0.010633	0.008785
RS	17	0.180352	1.364422	533.266557	0.011163	0.009252
RS	18	0.197878	1.303206	585.479584	0.012255	0.010212
RS	19	0.216500	1.303206	613.263492	0.012837	0.010858
RS	20	0.236287	1.216729	687.014112	0.014381	0.012263
RS	21	0.257310	1.216729	717.443981	0.015018	0.013141
RS	22	0.279647	1.120567	811.958938	0.016996	0.015065
RS	23	0.303381	1.120567	844.574421	0.017679	0.016207
RS	24	0.328599	1.029526	953.911333	0.019968	0.018601
RS	25	0.355393	1.029526	987.357775	0.020668	0.019934
RS	26	0.383863	0.953262	1100.645095	0.023039	0.022559
RS	27	0.414112	0.953262	1132.648768	0.023709	0.023913
RS	28	0.446252	0.895453	1236.930196	0.025892	0.026418
RS	29	0.480402	0.895453	1264.639757	0.026472	0.027597
RS	30	0.516686	0.855573	1348.641797	0.028230	0.029640
RS	31	0.555239	0.855573	1369.192520	0.028660	0.030491
RS	32	0.596202	0.830874	1426.240176	0.029855	0.031867
RS	33	0.639725	0.830874	1437.257432	0.030085	0.032316
RS	34	0.685970	0.818246	1465.190398	0.030670	0.032959
RS	35	0.735106	0.818246	1465.083475	0.030668	0.032981
RS	36	0.787313	0.815036	1464.981183	0.030666	0.032919
RS	37	0.842785	0.815036	1453.050638	0.030416	0.032532
RS	38	0.901724	0.818747	1428.771041	0.029908	0.031877
RS	39	0.964347	0.818747	1405.119360	0.029413	0.031141
RS	40	1.030886	0.826750	1362.443061	0.028519	0.030063
RS	41	1.101585	0.826750	1327.737017	0.027793	0.029067
RS	42	1.176703	0.836548	1272.575671	0.026638	0.027741
RS	43	1.256517	0.836548	1227.840492	0.025702	0.026568
RS	44	1.341321	0.846289	1164.711038	0.024380	0.025118
RS	45	1.431427	0.846289	1111.298511	0.023262	0.023827
RS	46	1.527165	0.855018	1043.101733	0.021835	0.022321
RS	47	1.628889	0.855018	982.794072	0.020572	0.020949
RS	48	1.736972	0.862445	911.641138	0.019083	0.019424
RS	49	1.851813	0.862445	846.730102	0.017724	0.018007
RS	50	1.973832	0.868576	774.750852	0.016217	0.016493
RS	51	2.103480	0.868576	707.984503	0.014820	0.015072
RS	52	2.241232	0.873496	637.585390	0.013346	0.013607
RS	53	2.387597	0.873496	571.978690	0.011973	0.012227
RS	54	2.543111	0.878510	505.087719	0.010573	0.010844
RS	55	2.708348	0.878510	443.824846	0.009290	0.009560
RS	56	2.883915	0.878510	385.387580	0.008067	0.008336
RS	57	3.070457	0.878510	330.447493	0.006917	0.007185
RS	58	3.268661	0.894718	275.074326	0.005758	0.006054
RS	59	3.479257	0.894718	230.452964	0.004824	0.005099
RS	60	3.703017	0.894718	190.221672	0.003982	0.004235
RS	61	3.940767	0.894718	154.553702	0.003235	0.003465
RS	62	4.193379	0.894718	123.484251	0.002585	0.002790
RS	63	4.461784	0.894718	360.924118	0.007555	0.008363
PA	4+25*2+4+6 0.219903841 0.048032416 4.461784121 6.010332185 1.922399578 1.403914515 1.245058599 1.269493094 1.352325200 1.386145881 1.364422393 1.303205639 1.216728793 1.120567405 1.029525822 0.953262031 0.895453081 0.855572952 0.830874235 0.818245898 0.815035672 0.818746648 0.826749843 0.836547674 0.846289472 0.855018188 0.862445217 0.868575527 0.873495904 0.878509984 0.894717757
//
IT	4399
RD	4
LK	-475546.168775
QD	-113.643358 -> -92.535338
RI	0.0069299871
TR	0.218776	0.048830
MT	4.455984
MM	C_pi: 0.981558, n_recomb: 48787.653446
RS	0	0.000000	8.938871	33.301635	0.000683	0.000006
RS	1	0.006249	8.938871	35.362867	0.000725	0.000077
RS	2	0.012889	8.938871	37.550357	0.000770	0.000243
RS	3	0.019944	8.938871	39.871668	0.000817	0.000488
RS	4	0.027440	2.019911	187.061983	0.003834	0.002342
RS	5	0.035405	2.019911	197.985502	0.004058	0.003042
RS	6	0.043867	1.375251	307.378678	0.006300	0.004953
RS	7	0.052858	1.375251	324.467157	0.006651	0.005706
RS	8	0.062410	1.200600	391.960148	0.008034	0.007336
RS	9	0.072560	1.200600	412.946083	0.008464	0.008129
RS	10	0.083344	1.255843	415.785217	0.008522	0.008387
RS	11	0.094802	1.255843	437.758629	0.008973	0.008422
RS	12	0.106976	1.388766	416.747106	0.008542	0.007810
RS	13	0.119911	1.388766	438.701503	0.008992	0.007787
RS	14	0.133654	1.457625	439.850098	0.009016	0.007716
RS	15	0.148256	1.457625	462.704909	0.009484	0.007965
RS	16	0.163771	1.449619	489.115718	0.010025	0.008445
RS	17	0.180255	1.449619	513.836783	0.010532	0.008873
RS	18	0.197770	1.384795	564.507731	0.011571	0.009805
RS	19	0.216379	1.384795	591.808167	0.012130	0.010389
RS	20	0.236151	1.282789	668.801731	0.013708	0.011832
RS	21	0.257158	1.282789	699.066507	0.014329	0.012625
RS	22	0.279479	1.166016	802.315950	0.016445	0.014665
RS	23	0.303194	1.166016	835.259491	0.017120	0.015709
RS	24	0.328392	1.055343	958.372017	0.019644	0.018299
RS	25	0.355164	1.055343	992.638142	0.020346	0.019531
RS	26	0.383609	0.963604	1122.695057	0.023012	0.022411
RS	27	0.413832	0.963604	1155.768434	0.023690	0.023674
RS	28	0.445943	0.895055	1276.691378	0.026168	0.026446
RS	29	0.480062	0.895055	1305.306546	0.026755	0.027551
RS	30	0.516313	0.848489	1402.780648	0.028753	0.029822
RS	31	0.554829	0.848489	1423.660041	0.029181	0.030618
RS	32	0.595752	0.820155	1489.181382	0.030524	0.032146
RS	33	0.639233	0.820155	1499.702336	0.030739	0.032555
RS	34	0.685431	0.806111	1530.682569	0.031374	0.033266
RS	35	0.734516	0.806111	1529.242447	0.031345	0.033264
RS	36	0.786668	0.803152	1527.352550	0.031306	0.033193
RS	37	0.842080	0.803152	1513.459405	0.031021	0.032796
RS	38	0.900955	0.808361	1483.913957	0.030416	0.032078
RS	39	0.963510	0.808361	1458.006734	0.029885	0.031346
RS	40	1.029973	0.818658	1408.396585	0.028868	0.030181
RS	41	1.100590	0.818658	1371.474136	0.028111	0.029201
RS	42	1.175620	0.831058	1309.378281	0.026838	0.027792
RS	43	1.255340	0.831058	1262.690014	0.025881	0.026642
RS	44	1.340041	0.843311	1193.649458	0.024466	0.025130
RS	45	1.430036	0.843311	1138.637581	0.023339	0.023866
RS	46	1.525655	0.854243	1065.864617	0.021847	0.022322
RS	47	1.627249	0.854243	1004.302589	0.020585	0.020979
RS	48	1.735193	0.863519	929.784360	0.019058	0.019434
RS	49	1.849882	0.863519	863.901997	0.017707	0.018045
RS	50	1.971739	0.871176	789.498186	0.016182	0.016524
RS	51	2.101212	0.871176	721.959953	0.014798	0.015127
RS	52	2.238775	0.877354	649.803226	0.013319	0.013661
RS	53	2.384936	0.877354	583.539060	0.011961	0.012302
RS	54	2.540231	0.883816	515.103190	0.010558	0.010914
RS	55	2.705231	0.883816	453.293248	0.009291	0.009645
RS	56	2.880542	0.883816	394.228125	0.008080	0.008430
RS	57	3.066810	0.883816	338.594071	0.006940	0.007284
RS	58	3.264718	0.906283	280.649625	0.005752	0.006115
RS	59	3.474995	0.906283	235.948378	0.004836	0.005172
RS	60	3.698412	0.906283	195.484443	0.004007	0.004314
RS	61	3.935792	0.906283	159.460270	0.003268	0.003545
RS	62	4.188007	0.906283	127.942678	0.002622	0.002868
RS	63	4.455984	0.906283	380.470114	0.007798	0.008762
PA	4+25*2+4+6 0.218776444 0.048830013 4.455984435 8.938871379 2.019910514 1.375251162 1.200599514 1.255842643 1.388766336 1.457625373 1.449618768 1.384794567 1.282788839 1.166015757 1.055343103 0.963603970 0.895055131 0.848488979 0.820154872 0.806110829 0.803151860 0.808360992 0.818657782 0.831058253 0.843310523 0.854243142 0.863519186 0.871175784 0.877353981 0.883816217 0.906282596
//
IT	4190
RD	5
LK	-475506.093318
QD	-100.192247 -> -82.843571
RI	0.0052905950
TR	0.217024	0.049406
MT	4.473795
MM	C_pi: 0.989498, n_recomb: 49739.475467
RS	0	0.000000	13.101200	23.180935	0.000466	0.000005
RS	1	0.006256	13.101200	24.622939	0.000495	0.000053
RS	2	0.012903	13.101200	26.154098	0.000526	0.000169
RS	3	0.019967	13.101200	27.779856	0.000559	0.000338
RS	4	0.027472	2.102396	183.575722	0.003691	0.002288
RS	5	0.035447	2.102396	194.338193	0.003907	0.002954
RS	6	0.043920	1.338532	322.667924	0.006487	0.005127
RS	7	0.052924	1.338532	340.562088	0.006847	0.005881
RS	8	0.062491	1.149839	417.999780	0.008404	0.007663
RS	9	0.072656	1.149839	440.232894	0.008851	0.008490
RS	10	0.083458	1.231258	432.891916	0.008703	0.008556
RS	11	0.094935	1.231258	455.706309	0.009162	0.008623
RS	12	0.107130	1.411256	418.573198	0.008415	0.007733
RS	13	0.120088	1.411256	440.712860	0.008860	0.007739
RS	14	0.133857	1.516860	431.626902	0.008678	0.007507
RS	15	0.148487	1.516860	454.259239	0.009133	0.007761
RS	16	0.164033	1.526277	474.859901	0.009547	0.008148
RS	17	0.180551	1.526277	499.176541	0.010036	0.008558
RS	18	0.198102	1.461477	547.488266	0.011007	0.009445
RS	19	0.216751	1.461477	574.405761	0.011548	0.009991
RS	20	0.236567	1.346765	653.059077	0.013130	0.011444
RS	21	0.257623	1.346765	683.181027	0.013735	0.012181
RS	22	0.279996	1.211541	792.907665	0.015941	0.014299
RS	23	0.303769	1.211541	826.132862	0.016609	0.015275
RS	24	0.329029	1.083075	960.405948	0.019309	0.018015
RS	25	0.355869	1.083075	995.417025	0.020013	0.019179
RS	26	0.384388	0.977473	1139.671799	0.022913	0.022264
RS	27	0.414692	0.977473	1173.768144	0.023598	0.023467
RS	28	0.446891	0.899502	1309.135303	0.026320	0.026458
RS	29	0.481105	0.899502	1338.689357	0.026914	0.027517
RS	30	0.517459	0.847223	1447.990878	0.029112	0.029976
RS	31	0.556087	0.847223	1469.349113	0.029541	0.030737
RS	32	0.597132	0.815898	1542.303254	0.031008	0.032389
RS	33	0.640745	0.815898	1552.615623	0.031215	0.032773
RS	34	0.687086	0.800802	1586.194963	0.031890	0.033533
RS	35	0.736327	0.800802	1583.850281	0.031843	0.033516
RS	36	0.788648	0.798244	1580.244897	0.031770	0.033428
RS	37	0.844242	0.798244	1564.943369	0.031463	0.033026
RS	38	0.903314	0.804950	1530.617364	0.030773	0.032244
RS	39	0.966081	0.804950	1503.099866	0.030219	0.031517
RS	40	1.032776	0.817455	1447.307061	0.029098	0.030271
RS	41	1.103643	0.817455	1408.856680	0.028325	0.029304
RS	42	1.178943	0.832334	1340.702533	0.026954	0.027819
RS	43	1.258954	0.832334	1292.740228	0.025990	0.026691
RS	44	1.343971	0.846960	1218.668193	0.024501	0.025124
RS	45	1.434306	0.846960	1162.678957	0.023375	0.023886
RS	46	1.530293	0.859962	1086.121911	0.021836	0.022308
RS	47	1.632284	0.859962	1023.834537	0.020584	0.020994
RS	48	1.740656	0.870960	946.600782	0.019031	0.019432
RS	49	1.855809	0.870960	880.161553	0.017695	0.018070
RS	50	1.978165	0.880034	803.814977	0.016161	0.016544
RS	51	2.108175	0.880034	735.798442	0.014793	0.015171
RS	52	2.246319	0.887387	662.197509	0.013313	0.013705
RS	53	2.393106	0.887387	595.456579	0.011972	0.012364
RS	54	2.549076	0.895244	525.645148	0.010568	0.010974
RS	55	2.714803	0.895244	463.372342	0.009316	0.009718
RS	56	2.890898	0.895244	403.729608	0.008117	0.008513
RS	57	3.078009	0.895244	347.421185	0.006985	0.007371
RS	58	3.276826	0.924185	286.824248	0.005767	0.006164
RS	59	3.488082	0.924185	242.024533	0.004866	0.005234
RS	60	3.712553	0.924185	201.296480	0.004047	0.004383
RS	61	3.951068	0.924185	164.874627	0.003315	0.003617
RS	62	4.204504	0.924185	132.860339	0.002671	0.002938
RS	63	4.473795	0.924185	402.093876	0.008084	0.009139
PA	4+25*2+4+6 0.217023803 0.049406279 4.473795394 13.101200024 2.102396255 1.338532257 1.149839075 1.231257578 1.411256164 1.516859962 1.526277098 1.461477373 1.346764901 1.211541007 1.083074926 0.977472980 0.899502234 0.847223418 0.815897963 0.800801819 0.798243778 0.804950087 0.817454771 0.832333876 0.846960382 0.859961716 0.870960168 0.880033550 0.887386970 0.895243676 0.924184539
//
IT	4462
RD	6
LK	-475472.503372
QD	-90.926667 -> -75.694894
RI	0.0042189187
TR	0.215003	0.049861
MT	4.503188
MM	C_pi: 0.998957, n_recomb: 50654.127068
RS	0	0.000000	19.187725	16.140591	0.000319	0.000003
RS	1	0.006267	19.187725	17.149082	0.000339	0.000037
RS	2	0.012926	19.187725	18.220384	0.000360	0.000117
RS	3	0.020003	19.187725	19.358382	0.000382	0.000233
RS	4	0.027524	2.192498	179.704401	0.003548	0.002215
RS	5	0.035515	2.192498	190.288719	0.003757	0.002847
RS	6	0.044008	1.306300	337.645497	0.006666	0.005264
RS	7	0.053033	1.306300	356.340405	0.007035	0.006021
RS	8	0.062623	1.101911	445.311681	0.008791	0.007965
RS	9	0.072814	1.101911	468.849091	0.009256	0.008832
RS	10	0.083644	1.203635	451.848281	0.008920	0.008721
RS	11	0.095153	1.203635	475.593736	0.009389	0.008829
RS	12	0.107383	1.425865	422.669180	0.008344	0.007676
RS	13	0.120379	1.425865	445.103183	0.008787	0.007714
RS	14	0.134190	1.567676	426.283023	0.008416	0.007330
RS	15	0.148866	1.567676	448.813661	0.008860	0.007594
RS	16	0.164463	1.596382	463.812243	0.009156	0.007889
RS	17	0.181036	1.596382	487.836577	0.009631	0.008290
RS	18	0.198648	1.533957	533.515219	0.010533	0.009127
RS	19	0.217364	1.533957	560.128791	0.011058	0.009648
RS	20	0.237252	1.408473	639.584609	0.012627	0.011097
RS	21	0.258388	1.408473	669.591093	0.013219	0.011795
RS	22	0.280847	1.256279	784.391275	0.015485	0.013966
RS	23	0.304714	1.256279	817.874081	0.016146	0.014893
RS	24	0.330077	1.111268	961.578801	0.018983	0.017750
RS	25	0.357029	1.111268	997.284340	0.019688	0.018864
RS	26	0.385670	0.992901	1153.979946	0.022782	0.022119
RS	27	0.416107	0.992901	1189.062176	0.023474	0.023280
RS	28	0.448450	0.906394	1337.356555	0.026402	0.026458
RS	29	0.482821	0.906394	1367.864026	0.027004	0.027485
RS	30	0.519345	0.849043	1487.859704	0.029373	0.030105
RS	31	0.558158	0.849043	1509.789298	0.029806	0.030843
RS	32	0.599404	0.815135	1589.470466	0.031379	0.032600
RS	33	0.643235	0.815135	1599.757952	0.031582	0.032968
RS	34	0.689812	0.799201	1635.649648	0.032291	0.033766
RS	35	0.739308	0.799201	1632.675102	0.032232	0.033739
RS	36	0.791906	0.797109	1627.436074	0.032128	0.033630
RS	37	0.847801	0.797109	1611.077582	0.031805	0.033226
RS	38	0.907198	0.805279	1572.329247	0.031040	0.032383
RS	39	0.970317	0.805279	1543.603121	0.030473	0.031662
RS	40	1.037392	0.819897	1482.162598	0.029260	0.030340
RS	41	1.108671	0.819897	1442.601081	0.028479	0.029387
RS	42	1.184416	0.837138	1368.989991	0.027026	0.027833
RS	43	1.264909	0.837138	1320.150532	0.026062	0.026726
RS	44	1.350445	0.854015	1241.630595	0.024512	0.025109
RS	45	1.441342	0.854015	1185.012210	0.023394	0.023896
RS	46	1.537936	0.868961	1105.180748	0.021818	0.022290
RS	47	1.640582	0.868961	1042.448440	0.020580	0.021002
RS	48	1.749662	0.881565	962.900560	0.019009	0.019428
RS	49	1.865577	0.881565	896.109001	0.017691	0.018091
RS	50	1.988757	0.891954	818.100204	0.016151	0.016561
RS	51	2.119656	0.891954	749.736495	0.014801	0.015210
RS	52	2.258758	0.900402	674.860938	0.013323	0.013745
RS	53	2.406577	0.900402	607.711027	0.011997	0.012421
RS	54	2.563660	0.909594	536.604859	0.010594	0.011028
RS	55	2.730588	0.909594	473.886677	0.009355	0.009785
RS	56	2.907976	0.909594	413.670583	0.008167	0.008588
RS	57	3.096481	0.909594	356.680136	0.007041	0.007451
RS	58	3.296799	0.945130	293.363774	0.005792	0.006207
RS	59	3.509671	0.945130	248.440417	0.004905	0.005289
RS	60	3.735883	0.945130	207.422396	0.004095	0.004446
RS	61	3.976272	0.945130	170.576348	0.003367	0.003683
RS	62	4.231725	0.945130	138.038283	0.002725	0.003004
RS	63	4.503188	0.945130	425.021950	0.008391	0.009501
PA	4+25*2+4+6 0.215003116 0.049860775 4.503187614 19.187725070 2.192497505 1.306300030 1.101911203 1.203635256 1.425865005 1.567675789 1.596381777 1.533956815 1.408473425 1.256279203 1.111268468 0.992901205 0.906394272 0.849042978 0.815134694 0.799201095 0.797109494 0.805278646 0.819897407 0.837137805 0.854014844 0.868960930 0.881564596 0.891953636 0.900401987 0.909593857 0.945130378
//
IT	4146
RD	7
LK	-475442.762131
QD	-83.700530 -> -69.945609
RI	0.0034806166
TR	0.212898	0.050248
MT	4.537879
MM	C_pi: 1.009108, n_recomb: 51543.650173
RS	0	0.000000	28.232929	11.180395	0.000217	0.000002
RS	1	0.006280	28.232929	11.881675	0.000231	0.000025
RS	2	0.012953	28.232929	12.626890	0.000245	0.000080
RS	3	0.020046	28.232929	13.418784	0.000260	0.000160
RS	4	0.027585	2.300325	174.743120	0.003390	0.002125
RS	5	0.035596	2.300325	185.088585	0.003591	0.002724
RS	6	0.044111	1.282565	350.993766	0.006810	0.005366
RS	7	0.053160	1.282565	370.416437	0.007186	0.006123
RS	8	0.062778	1.059781	472.486166	0.009167	0.008241
RS	9	0.073000	1.059781	497.317018	0.009648	0.009149
RS	10	0.083863	1.176388	471.533927	0.009148	0.008885
RS	11	0.095409	1.176388	496.244912	0.009628	0.009036
RS	12	0.107680	1.435811	428.054381	0.008305	0.007637
RS	13	0.120721	1.435811	450.844187	0.008747	0.007705
RS	14	0.134581	1.612327	422.858575	0.008204	0.007180
RS	15	0.149312	1.612327	445.366568	0.008641	0.007455
RS	16	0.164967	1.661131	455.101846	0.008829	0.007664
RS	17	0.181606	1.661131	478.914575	0.009291	0.008061
RS	18	0.199289	1.602669	521.924780	0.010126	0.008847
RS	19	0.218083	1.602669	548.296370	0.010638	0.009350
RS	20	0.238057	1.467857	628.061993	0.012185	0.010786
RS	21	0.259286	1.467857	657.978671	0.012765	0.011453
RS	22	0.281847	1.299806	776.921640	0.015073	0.013661
RS	23	0.305825	1.299806	810.647592	0.015727	0.014550
RS	24	0.331309	1.139193	962.565779	0.018675	0.017503
RS	25	0.358393	1.139193	998.927151	0.019380	0.018578
RS	26	0.387178	1.008876	1166.801316	0.022637	0.021978
RS	27	0.417770	1.008876	1202.836242	0.023336	0.023106
RS	28	0.450283	0.914488	1362.954907	0.026443	0.026448
RS	29	0.484838	0.914488	1394.417367	0.027053	0.027451
RS	30	0.521563	0.852528	1524.283359	0.029573	0.030212
RS	31	0.560595	0.852528	1546.840706	0.030010	0.030935
RS	32	0.602077	0.816321	1632.748768	0.031677	0.032781
RS	33	0.646163	0.816321	1643.131581	0.031878	0.033139
RS	34	0.693019	0.799685	1681.149356	0.032616	0.033968
RS	35	0.742816	0.799685	1677.727221	0.032550	0.033935
RS	36	0.795741	0.798081	1670.942197	0.032418	0.033805
RS	37	0.851989	0.798081	1653.758489	0.032085	0.033401
RS	38	0.911769	0.807656	1610.877848	0.031253	0.032501
RS	39	0.975304	0.807656	1581.202822	0.030677	0.031788
RS	40	1.042827	0.824289	1514.518866	0.029383	0.030394
RS	41	1.114591	0.824289	1474.108191	0.028599	0.029456
RS	42	1.190861	0.843774	1395.481144	0.027074	0.027840
RS	43	1.271921	0.843774	1346.004215	0.026114	0.026752
RS	44	1.358071	0.862778	1263.454560	0.024512	0.025091
RS	45	1.449631	0.862778	1206.405833	0.023406	0.023902
RS	46	1.546940	0.879548	1123.651940	0.021800	0.022272
RS	47	1.650359	0.879548	1060.622939	0.020577	0.021008
RS	48	1.760273	0.893643	979.026883	0.018994	0.019424
RS	49	1.877089	0.893643	911.979264	0.017693	0.018111
RS	50	2.001240	0.905247	832.485209	0.016151	0.016580
RS	51	2.133188	0.905247	763.824121	0.014819	0.015248
RS	52	2.273421	0.914712	687.769229	0.013343	0.013785
RS	53	2.422460	0.914712	620.224680	0.012033	0.012476
RS	54	2.580858	0.925174	547.863623	0.010629	0.011081
RS	55	2.749202	0.925174	484.688747	0.009403	0.009850
RS	56	2.928118	0.925174	423.885246	0.008224	0.008661
RS	57	3.118269	0.925174	366.196307	0.007105	0.007528
RS	58	3.320360	0.967355	300.109465	0.005822	0.006246
RS	59	3.535142	0.967355	255.038460	0.004948	0.005340
RS	60	3.763411	0.967355	213.711465	0.004146	0.004504
RS	61	4.006014	0.967355	176.425901	0.003423	0.003745
RS	62	4.263851	0.967355	143.351198	0.002781	0.003066
RS	63	4.537879	0.967355	448.754723	0.008706	0.009850
PA	4+25*2+4+6 0.212897543 0.050247958 4.537879186 28.232928892 2.300325123 1.282565027 1.059780735 1.176388123 1.435810662 1.612327390 1.661130653 1.602669003 1.467857399 1.299805793 1.139192827 1.008876429 0.914487695 0.852528377 0.816320577 0.799684697 0.798080627 0.807655524 0.824289033 0.843773747 0.862778348 0.879548060 0.893642879 0.905246695 0.914711846 0.925173806 0.967355387
//
IT	4203
RD	8
LK	-475415.798329
QD	-77.681025 -> -65.090928
RI	0.0029549895
TR	0.210804	0.050598
MT	4.574439
MM	C_pi: 1.019477, n_recomb: 52414.016325
RS	0	0.000000	41.791803	7.693773	0.000147	0.000001
RS	1	0.006293	41.791803	8.177996	0.000156	0.000017
RS	2	0.012981	41.791803	8.692698	0.000166	0.000055
RS	3	0.020091	41.791803	9.239800	0.000176	0.000109
RS	4	0.027648	2.430119	168.639194	0.003217	0.002025
RS	5	0.035681	2.430119	178.678558	0.003409	0.002590
RS	6	0.044219	1.267704	362.214397	0.006911	0.005435
RS	7	0.053294	1.267704	382.265668	0.007293	0.006188
RS	8	0.062941	1.023827	498.819191	0.009517	0.008495
RS	9	0.073194	1.023827	524.900248	0.010015	0.009439
RS	10	0.084093	1.150818	491.389438	0.009375	0.009047
RS	11	0.095677	1.150818	517.072404	0.009865	0.009239
RS	12	0.107991	1.442782	434.216484	0.008284	0.007611
RS	13	0.121079	1.442782	457.398044	0.008727	0.007708
RS	14	0.134991	1.652088	420.808945	0.008029	0.007053
RS	15	0.149778	1.652088	443.349447	0.008459	0.007339
RS	16	0.165496	1.721269	448.164971	0.008550	0.007468
RS	17	0.182203	1.721269	471.826400	0.009002	0.007862
RS	18	0.199962	1.667911	512.229432	0.009773	0.008597
RS	19	0.218837	1.667911	538.408138	0.010272	0.009087
RS	20	0.238901	1.524910	618.189964	0.011794	0.010505
RS	21	0.260227	1.524910	648.039267	0.012364	0.011148
RS	22	0.282895	1.341920	770.464391	0.014700	0.013382
RS	23	0.306990	1.341920	804.423249	0.015347	0.014239
RS	24	0.332601	1.166473	963.649593	0.018385	0.017271
RS	25	0.359823	1.166473	1000.634560	0.019091	0.018315
RS	26	0.388759	1.024871	1178.721218	0.022489	0.021839
RS	27	0.419515	1.024871	1215.677560	0.023194	0.022942
RS	28	0.452207	0.923122	1386.771361	0.026458	0.026427
RS	29	0.486956	0.923122	1419.182356	0.027076	0.027412
RS	30	0.523892	0.856914	1558.290147	0.029730	0.030299
RS	31	0.563152	0.856914	1581.509819	0.030173	0.031011
RS	32	0.604882	0.818616	1673.274304	0.031924	0.032938
RS	33	0.649239	0.818616	1683.834647	0.032126	0.033288
RS	34	0.696386	0.801366	1723.859176	0.032889	0.034144
RS	35	0.746501	0.801366	1720.116631	0.032818	0.034108
RS	36	0.799769	0.800245	1711.880152	0.032661	0.033957
RS	37	0.856389	0.800245	1694.032123	0.032320	0.033555
RS	38	0.916573	0.811157	1647.267129	0.031428	0.032602
RS	39	0.980543	0.811157	1616.820005	0.030847	0.031897
RS	40	1.048539	0.829701	1545.222782	0.029481	0.030439
RS	41	1.120814	0.829701	1504.135336	0.028697	0.029515
RS	42	1.197636	0.851310	1420.840386	0.027108	0.027842
RS	43	1.279293	0.851310	1370.875989	0.026155	0.026774
RS	44	1.366089	0.872320	1284.616293	0.024509	0.025074
RS	45	1.458346	0.872320	1227.252741	0.023415	0.023907
RS	46	1.556409	0.890793	1141.836767	0.021785	0.022256
RS	47	1.660643	0.890793	1078.587513	0.020578	0.021016
RS	48	1.771436	0.906265	995.134571	0.018986	0.019424
RS	49	1.889200	0.906265	927.869667	0.017703	0.018133
RS	50	2.014376	0.918985	847.008399	0.016160	0.016601
RS	51	2.147428	0.918985	778.058418	0.014844	0.015288
RS	52	2.288853	0.929386	700.882753	0.013372	0.013826
RS	53	2.439178	0.929386	632.931533	0.012076	0.012532
RS	54	2.598962	0.941048	559.335398	0.010671	0.011134
RS	55	2.768801	0.941048	495.679410	0.009457	0.009913
RS	56	2.949327	0.941048	434.266702	0.008285	0.008731
RS	57	3.141214	0.941048	375.859895	0.007171	0.007602
RS	58	3.345175	0.989867	306.964551	0.005857	0.006283
RS	59	3.561971	0.989867	261.723797	0.004993	0.005388
RS	60	3.792410	0.989867	220.073350	0.004199	0.004559
RS	61	4.037350	0.989867	182.339557	0.003479	0.003803
RS	62	4.297703	0.989867	148.723472	0.002837	0.003125
RS	63	4.574439	0.989867	472.974165	0.009024	0.010189
PA	4+25*2+4+6 0.210803542 0.050598446 4.574439248 41.791803117 2.430118992 1.267703762 1.023826603 1.150817980 1.442781747 1.652087561 1.721269204 1.667911417 1.524910008 1.341919671 1.166472807 1.024871036 0.923121717 0.856913884 0.818616385 0.801366316 0.800245221 0.811157133 0.829700617 0.851310430 0.872319647 0.890793045 0.906264616 0.918984556 0.929386302 0.941048408 0.989867199
//
IT	5605
RD	9
LK	-475391.065084
QD	-72.486932 -> -60.872568
RI	0.0025703279
TR	0.208768	0.050929
MT	4.611065
MM	C_pi: 1.029806, n_recomb: 53268.355064
RS	0	0.000000	62.201982	5.262406	0.000099	0.000001
RS	1	0.006306	62.201982	5.594591	0.000105	0.000012
RS	2	0.013009	62.201982	5.947767	0.000112	0.000037
RS	3	0.020136	62.201982	6.323264	0.000119	0.000074
RS	4	0.027711	2.583379	161.621103	0.003034	0.001919
RS	5	0.035765	2.583379	171.297400	0.003216	0.002449
RS	6	0.044326	1.260942	371.203987	0.006969	0.005478
RS	7	0.053427	1.260942	391.778356	0.007355	0.006222
RS	8	0.063102	0.993533	523.971175	0.009836	0.008728
RS	9	0.073387	0.993533	551.244934	0.010348	0.009704
RS	10	0.084321	1.127286	511.147048	0.009596	0.009209
RS	11	0.095944	1.127286	537.794972	0.010096	0.009439
RS	12	0.108300	1.447716	440.874190	0.008276	0.007599
RS	13	0.121435	1.447716	464.469345	0.008719	0.007720
RS	14	0.135399	1.687799	419.789374	0.007881	0.006945
RS	15	0.150243	1.687799	442.402659	0.008305	0.007240
RS	16	0.166023	1.777309	442.621368	0.008309	0.007296
RS	17	0.182798	1.777309	466.178398	0.008752	0.007688
RS	18	0.200631	1.729898	504.076310	0.009463	0.008375
RS	19	0.219589	1.729898	530.102260	0.009952	0.008854
RS	20	0.239742	1.579694	609.704299	0.011446	0.010252
RS	21	0.261166	1.579694	639.505474	0.012005	0.010873
RS	22	0.283940	1.382559	764.922472	0.014360	0.013126
RS	23	0.308151	1.382559	799.106287	0.015002	0.013955
RS	24	0.333889	1.192945	964.931612	0.018115	0.017053
RS	25	0.361250	1.192945	1002.512140	0.018820	0.018070
RS	26	0.390336	1.040625	1190.036764	0.022340	0.021703
RS	27	0.421256	1.040625	1227.884972	0.023051	0.022785
RS	28	0.454126	0.931950	1409.269121	0.026456	0.026398
RS	29	0.489069	0.931950	1442.617851	0.027082	0.027369
RS	30	0.526215	0.861786	1590.464090	0.029858	0.030369
RS	31	0.565703	0.861786	1614.367858	0.030306	0.031072
RS	32	0.607682	0.821563	1711.699065	0.032134	0.033072
RS	33	0.652308	0.821563	1722.496606	0.032336	0.033418
RS	34	0.699748	0.803760	1764.449369	0.033124	0.034298
RS	35	0.750179	0.803760	1760.480900	0.033049	0.034260
RS	36	0.803791	0.803102	1750.894633	0.032869	0.034090
RS	37	0.860783	0.803102	1732.500916	0.032524	0.033691
RS	38	0.921370	0.815277	1682.073177	0.031577	0.032689
RS	39	0.985776	0.815277	1650.981512	0.030994	0.031992
RS	40	1.054245	0.835625	1574.752919	0.029563	0.030476
RS	41	1.127030	0.835625	1533.108615	0.028781	0.029566
RS	42	1.204406	0.859243	1445.433352	0.027135	0.027842
RS	43	1.286661	0.859243	1395.080161	0.026190	0.026792
RS	44	1.374102	0.882136	1305.368673	0.024506	0.025058
RS	45	1.467058	0.882136	1247.759393	0.023424	0.023913
RS	46	1.565875	0.902194	1159.889029	0.021774	0.022244
RS	47	1.670924	0.902194	1096.456709	0.020584	0.021026
RS	48	1.782597	0.918932	1011.290998	0.018985	0.019428
RS	49	1.901312	0.918932	943.817830	0.017718	0.018157
RS	50	2.027513	0.932671	861.675546	0.016176	0.016625
RS	51	2.161673	0.932671	792.424520	0.014876	0.015329
RS	52	2.304292	0.943929	714.166813	0.013407	0.013870
RS	53	2.455905	0.943929	645.784525	0.012123	0.012588
RS	54	2.617078	0.956720	570.962775	0.010719	0.011187
RS	55	2.788414	0.956720	506.796037	0.009514	0.009976
RS	56	2.970556	0.956720	444.749587	0.008349	0.008800
RS	57	3.164182	0.956720	385.605081	0.007239	0.007674
RS	58	3.370019	1.012125	313.872930	0.005892	0.006318
RS	59	3.588836	1.012125	268.442049	0.005039	0.005434
RS	60	3.821451	1.012125	226.456373	0.004251	0.004612
RS	61	4.068734	1.012125	188.269184	0.003534	0.003860
RS	62	4.331611	1.012125	154.111200	0.002893	0.003181
RS	63	4.611065	1.012125	497.480740	0.009339	0.010520
PA	4+25*2+4+6 0.208768134 0.050928784 4.611064828 62.201982415 2.583378628 1.260941654 0.993533394 1.127286364 1.447715881 1.687798662 1.777308994 1.729898029 1.579694082 1.382558909 1.192945426 1.040625148 0.931949942 0.861785722 0.821563113 0.803759541 0.803101684 0.815276832 0.835625158 0.859242834 0.882136120 0.902193690 0.918932063 0.932670933 0.943929235 0.956719969 1.012125384
//
IT	4356
RD	10
LK	-475368.217950
QD	-67.911339 -> -57.139424
RI	0.0022810353
TR	0.206813	0.051248
MT	4.646807
MM	C_pi: 1.039956, n_recomb: 54108.188572
RS	0	0.000000	93.009267	3.580648	0.000066	0.000001
RS	1	0.006319	93.009267	3.807266	0.000070	0.000008
RS	2	0.013037	93.009267	4.048252	0.000075	0.000025
RS	3	0.020179	93.009267	4.304519	0.000080	0.000050
RS	4	0.027773	2.760408	154.000278	0.002846	0.001811
RS	5	0.035846	2.760408	163.272608	0.003018	0.002306
RS	6	0.044430	1.261099	378.093616	0.006988	0.005497
RS	7	0.053556	1.261099	399.090629	0.007376	0.006229
RS	8	0.063259	0.968047	547.849549	0.010125	0.008942
RS	9	0.073575	0.968047	576.255570	0.010650	0.009944
RS	10	0.084542	1.105742	530.692130	0.009808	0.009369
RS	11	0.096203	1.105742	558.292030	0.010318	0.009633
RS	12	0.108600	1.451123	447.872791	0.008277	0.007596
RS	13	0.121781	1.451123	471.895531	0.008721	0.007739
RS	14	0.135795	1.720024	419.572739	0.007754	0.006853
RS	15	0.150694	1.720024	442.289455	0.008174	0.007157
RS	16	0.166534	1.829609	438.202470	0.008099	0.007145
RS	17	0.183376	1.829609	461.692730	0.008533	0.007535
RS	18	0.201281	1.788859	497.179868	0.009189	0.008176
RS	19	0.220318	1.788859	523.085739	0.009667	0.008645
RS	20	0.240558	1.632296	602.381793	0.011133	0.010021
RS	21	0.262077	1.632296	632.151115	0.011683	0.010625
RS	22	0.284955	1.421745	760.170944	0.014049	0.012889
RS	23	0.309279	1.421745	794.572601	0.014685	0.013695
RS	24	0.335140	1.218561	966.418967	0.017861	0.016848
RS	25	0.362635	1.218561	1004.569602	0.018566	0.017841
RS	26	0.391868	1.056016	1200.891967	0.022194	0.021570
RS	27	0.422947	1.056016	1239.603751	0.022910	0.022633
RS	28	0.455991	0.940790	1430.700622	0.026441	0.026361
RS	29	0.491122	0.940790	1464.973723	0.027075	0.027321
RS	30	0.528473	0.866914	1621.138632	0.029961	0.030423
RS	31	0.568184	0.866914	1645.740379	0.030416	0.031120
RS	32	0.610404	0.824897	1748.407666	0.032313	0.033185
RS	33	0.655292	0.824897	1759.487812	0.032518	0.033529
RS	34	0.703017	0.806585	1803.313428	0.033328	0.034431
RS	35	0.753757	0.806585	1799.193090	0.033252	0.034394
RS	36	0.807703	0.806365	1788.358199	0.033052	0.034206
RS	37	0.865058	0.806365	1769.511506	0.032703	0.033811
RS	38	0.926037	0.819729	1715.623589	0.031707	0.032764
RS	39	0.990869	0.819729	1683.985126	0.031123	0.032077
RS	40	1.059797	0.841781	1603.372884	0.029633	0.030506
RS	41	1.133081	0.841781	1561.260642	0.028854	0.029611
RS	42	1.210995	0.867291	1469.456941	0.027158	0.027840
RS	43	1.293833	0.867291	1418.783640	0.026221	0.026809
RS	44	1.381904	0.891952	1325.837809	0.024503	0.025045
RS	45	1.475541	0.891952	1268.025932	0.023435	0.023920
RS	46	1.575094	0.913479	1177.873806	0.021769	0.022237
RS	47	1.680938	0.913479	1114.275086	0.020593	0.021039
RS	48	1.793470	0.931377	1027.514391	0.018990	0.019437
RS	49	1.913112	0.931377	959.827256	0.017739	0.018184
RS	50	2.040314	0.946039	876.473905	0.016199	0.016654
RS	51	2.175553	0.946039	806.900082	0.014913	0.015373
RS	52	2.319338	0.958077	727.587351	0.013447	0.013916
RS	53	2.472208	0.958077	658.744985	0.012175	0.012645
RS	54	2.634738	0.971924	582.702902	0.010769	0.011242
RS	55	2.807537	0.971924	517.994813	0.009573	0.010039
RS	56	2.991254	0.971924	455.290140	0.008414	0.008869
RS	57	3.186581	0.971924	395.389095	0.007307	0.007745
RS	58	3.394249	1.033836	320.799031	0.005929	0.006353
RS	59	3.615039	1.033836	275.159653	0.005085	0.005479
RS	60	3.849780	1.033836	232.829073	0.004303	0.004664
RS	61	4.099354	1.033836	194.185579	0.003589	0.003914
RS	62	4.364698	1.033836	159.487614	0.002948	0.003236
RS	63	4.646807	1.033836	522.143030	0.009650	0.010842
PA	4+25*2+4+6 0.206813090 0.051248047 4.646807335 93.009267036 2.760408078 1.261099486 0.968047343 1.105742080 1.451123238 1.720023864 1.829608687 1.788858778 1.632295514 1.421745054 1.218561390 1.056015559 0.940790160 0.866914147 0.824897312 0.806584951 0.806364502 0.819728846 0.841780524 0.867290533 0.891952065 0.913478682 0.931377278 0.946038693 0.958076795 0.971924191 1.033835939
//
IT	4508
RD	11
LK	-475347.006493
QD	-63.825987 -> -53.794446
RI	0.0020572304
TR	0.204947	0.051561
MT	4.681187
MM	C_pi: 1.049852, n_recomb: 54934.436639
RS	0	0.000000	139.454582	2.428295	0.000044	0.000000
RS	1	0.006331	139.454582	2.582340	0.000047	0.000005
RS	2	0.013063	139.454582	2.746179	0.000050	0.000017
RS	3	0.020220	139.454582	2.920437	0.000053	0.000033
RS	4	0.027831	2.961431	146.056523	0.002659	0.001703
RS	5	0.035924	2.961431	154.899238	0.002820	0.002165
RS	6	0.044529	1.267061	383.101306	0.006974	0.005498
RS	7	0.053679	1.267061	404.429760	0.007362	0.006213
RS	8	0.063408	0.946636	570.413776	0.010384	0.009140
RS	9	0.073754	0.946636	599.891199	0.010920	0.010163
RS	10	0.084754	1.086027	549.969385	0.010011	0.009527
RS	11	0.096450	1.086027	578.505431	0.010531	0.009823
RS	12	0.108887	1.453326	455.117876	0.008285	0.007601
RS	13	0.122111	1.453326	479.577448	0.008730	0.007763
RS	14	0.136173	1.749189	419.999524	0.007645	0.006775
RS	15	0.151125	1.749189	442.843734	0.008061	0.007086
RS	16	0.167023	1.878485	434.704126	0.007913	0.007011
RS	17	0.183928	1.878485	458.158305	0.008340	0.007400
RS	18	0.201903	1.844959	491.332488	0.008944	0.007997
RS	19	0.221016	1.844959	517.145790	0.009414	0.008457
RS	20	0.241339	1.682816	596.040627	0.010850	0.009810
RS	21	0.262949	1.682816	625.791946	0.011392	0.010398
RS	22	0.285926	1.459520	756.102854	0.013764	0.012668
RS	23	0.310359	1.459520	790.715983	0.014394	0.013453
RS	24	0.336338	1.243317	968.097042	0.017623	0.016653
RS	25	0.363962	1.243317	1006.794492	0.018327	0.017625
RS	26	0.393335	1.070991	1211.363657	0.022051	0.021439
RS	27	0.424567	1.070991	1250.912025	0.022771	0.022486
RS	28	0.457777	0.949544	1451.224120	0.026417	0.026318
RS	29	0.493089	0.949544	1486.406863	0.027058	0.027267
RS	30	0.530636	0.872167	1650.527320	0.030045	0.030463
RS	31	0.570561	0.872167	1675.835917	0.030506	0.031155
RS	32	0.613013	0.828470	1783.636176	0.032468	0.033282
RS	33	0.658153	0.828470	1795.035668	0.032676	0.033623
RS	34	0.706150	0.809680	1840.698889	0.033507	0.034546
RS	35	0.757187	0.809680	1836.487876	0.033431	0.034510
RS	36	0.811454	0.809868	1824.506139	0.033212	0.034307
RS	37	0.869157	0.809868	1805.282695	0.032862	0.033917
RS	38	0.930513	0.824349	1748.124181	0.031822	0.032830
RS	39	0.995753	0.824349	1716.017704	0.031238	0.032151
RS	40	1.065123	0.848006	1631.248024	0.029694	0.030532
RS	41	1.138886	0.848006	1588.737008	0.028921	0.029651
RS	42	1.217318	0.875300	1493.024017	0.027178	0.027839
RS	43	1.300715	0.875300	1442.081570	0.026251	0.026825
RS	44	1.389392	0.901617	1346.095171	0.024504	0.025034
RS	45	1.483684	0.901617	1288.108590	0.023448	0.023929
RS	46	1.583944	0.924504	1195.821670	0.021768	0.022233
RS	47	1.690552	0.924504	1132.062212	0.020608	0.021055
RS	48	1.803909	0.943459	1043.809108	0.019001	0.019450
RS	49	1.924443	0.943459	975.894837	0.017765	0.018215
RS	50	2.052608	0.958953	891.386590	0.016226	0.016686
RS	51	2.188886	0.958953	821.464781	0.014954	0.015419
RS	52	2.333792	0.971697	741.118545	0.013491	0.013964
RS	53	2.487872	0.971697	671.786230	0.012229	0.012704
RS	54	2.651706	0.986528	594.528548	0.010823	0.011298
RS	55	2.825913	0.986528	529.249126	0.009634	0.010103
RS	56	3.011148	0.986528	465.862610	0.008480	0.008936
RS	57	3.208110	0.986528	405.187304	0.007376	0.007815
RS	58	3.417542	1.054844	327.723369	0.005966	0.006388
RS	59	3.640232	1.054844	281.858620	0.005131	0.005523
RS	60	3.877021	1.054844	239.174665	0.004354	0.004713
RS	61	4.128800	1.054844	200.073006	0.003642	0.003966
RS	62	4.396519	1.054844	164.837987	0.003001	0.003289
RS	63	4.681187	1.054844	546.877718	0.009955	0.011156
PA	4+25*2+4+6 0.204946927 0.051561133 4.681187229 139.454582062 2.961431382 1.267061162 0.946635522 1.086026815 1.453326405 1.749189155 1.878485448 1.844958509 1.682815952 1.459519919 1.243316672 1.070991060 0.949544213 0.872167340 0.828469642 0.809680482 0.809868108 0.824349014 0.848005716 0.875300292 0.901616943 0.924504098 0.943458991 0.958953192 0.971697220 0.986528413 1.054844469
//
IT	4839
RD	12
LK	-475327.237882
QD	-60.142772 -> -50.769663
RI	0.0018787413
TR	0.203171	0.051870
MT	4.714002
MM	C_pi: 1.059459, n_recomb: 55747.379087
RS	0	0.000000	209.523062	1.642491	0.000029	0.000000
RS	1	0.006342	209.523062	1.746906	0.000031	0.000004
RS	2	0.013087	209.523062	1.857975	0.000033	0.000011
RS	3	0.020259	209.523062	1.976125	0.000035	0.000022
RS	4	0.027887	3.186240	138.039100	0.002476	0.001598
RS	5	0.035998	3.186240	146.440810	0.002627	0.002028
RS	6	0.044623	1.277898	386.460538	0.006932	0.005484
RS	7	0.053796	1.277898	408.039299	0.007319	0.006179
RS	8	0.063550	0.928581	591.719751	0.010614	0.009322
RS	9	0.073923	0.928581	622.211209	0.011161	0.010362
RS	10	0.084954	1.067918	568.969324	0.010206	0.009684
RS	11	0.096685	1.067918	598.425043	0.010735	0.010008
RS	12	0.109159	1.454532	462.548680	0.008297	0.007613
RS	13	0.122425	1.454532	487.451327	0.008744	0.007792
RS	14	0.136532	1.775613	420.954314	0.007551	0.006708
RS	15	0.151534	1.775613	443.945426	0.007964	0.007025
RS	16	0.167487	1.924185	431.973007	0.007749	0.006891
RS	17	0.184452	1.924185	455.416673	0.008169	0.007279
RS	18	0.202494	1.898338	486.370111	0.008725	0.007835
RS	19	0.221679	1.898338	512.114272	0.009186	0.008287
RS	20	0.242081	1.731345	590.533522	0.010593	0.009616
RS	21	0.263777	1.731345	620.278687	0.011127	0.010190
RS	22	0.286849	1.495941	752.618858	0.013501	0.012463
RS	23	0.311385	1.495941	787.437407	0.014125	0.013229
RS	24	0.337477	1.267228	969.937532	0.017399	0.016468
RS	25	0.365223	1.267228	1009.160083	0.018102	0.017422
RS	26	0.394729	1.085533	1221.489528	0.021911	0.021311
RS	27	0.426107	1.085533	1261.848417	0.022635	0.022343
RS	28	0.459475	0.958163	1470.928016	0.026386	0.026269
RS	29	0.494959	0.958163	1507.004689	0.027033	0.027210
RS	30	0.532694	0.877471	1678.756683	0.030114	0.030491
RS	31	0.572822	0.877471	1704.777488	0.030580	0.031179
RS	32	0.615495	0.832189	1817.532350	0.032603	0.033362
RS	33	0.660874	0.832189	1829.281627	0.032814	0.033703
RS	34	0.709132	0.812947	1876.759228	0.033665	0.034645
RS	35	0.760450	0.812947	1872.509581	0.033589	0.034611
RS	36	0.815023	0.813514	1859.476873	0.033355	0.034394
RS	37	0.873058	0.813514	1839.941755	0.033005	0.034010
RS	38	0.934773	0.829043	1779.689144	0.031924	0.032886
RS	39	1.000402	0.829043	1747.181116	0.031341	0.032218
RS	40	1.070194	0.854213	1658.460979	0.029750	0.030554
RS	41	1.144413	0.854213	1615.608267	0.028981	0.029687
RS	42	1.223338	0.883189	1516.186521	0.027197	0.027837
RS	43	1.307270	0.883189	1465.015095	0.026280	0.026840
RS	44	1.396524	0.911056	1366.159041	0.024506	0.025026
RS	45	1.491440	0.911056	1308.017938	0.023463	0.023939
RS	46	1.592375	0.935199	1213.729905	0.021772	0.022233
RS	47	1.699712	0.935199	1149.810299	0.020625	0.021073
RS	48	1.813857	0.955114	1060.154078	0.019017	0.019467
RS	49	1.935242	0.955114	991.997760	0.017795	0.018248
RS	50	2.064325	0.971356	906.385703	0.016259	0.016721
RS	51	2.201595	0.971356	836.091061	0.014998	0.015467
RS	52	2.347571	0.984735	754.731200	0.013538	0.014014
RS	53	2.502806	0.984735	684.880752	0.012285	0.012764
RS	54	2.667886	1.000479	606.412659	0.010878	0.011355
RS	55	2.843437	1.000479	540.534400	0.009696	0.010166
RS	56	3.030121	1.000479	476.444713	0.008546	0.009004
RS	57	3.228646	1.000479	414.979545	0.007444	0.007883
RS	58	3.439762	1.075083	334.630409	0.006003	0.006422
RS	59	3.664268	1.075083	288.525466	0.005176	0.005566
RS	60	3.903012	1.075083	245.481153	0.004403	0.004761
RS	61	4.156899	1.075083	205.920565	0.003694	0.004017
RS	62	4.426889	1.075083	170.152274	0.003052	0.003340
RS	63	4.714002	1.075083	571.624336	0.010254	0.011462
PA	4+25*2+4+6 0.203170507 0.051870477 4.714002272 209.523061538 3.186240263 1.277898372 0.928581010 1.067918099 1.454532225 1.775613175 1.924184781 1.898337903 1.731345263 1.495940549 1.267227885 1.085533421 0.958163294 0.877470665 0.832188991 0.812946768 0.813513988 0.829042982 0.854212652 0.883189111 0.911056149 0.935199487 0.955114386 0.971355578 0.984734719 1.000478993 1.075083302
//
IT	5006
RD	13
LK	-475308.755900
QD	-56.798167 -> -48.015948
RI	0.0017320122
TR	0.201480	0.052177
MT	4.745217
MM	C_pi: 1.068770, n_recomb: 56547.435728
RS	0	0.000000	315.019069	1.109594	0.000020	0.000000
RS	1	0.006353	315.019069	1.180267	0.000021	0.000002
RS	2	0.013110	315.019069	1.255454	0.000022	0.000008
RS	3	0.020297	315.019069	1.335443	0.000024	0.000015
RS	4	0.027939	3.434846	130.129632	0.002301	0.001498
RS	5	0.036068	3.434846	138.089853	0.002442	0.001897
RS	6	0.044712	1.292821	388.411903	0.006869	0.005457
RS	7	0.053907	1.292821	410.170413	0.007254	0.006130
RS	8	0.063685	0.913342	611.816118	0.010820	0.009489
RS	9	0.074084	0.913342	643.267405	0.011376	0.010541
RS	10	0.085144	1.051243	587.681481	0.010393	0.009839
RS	11	0.096907	1.051243	618.040003	0.010930	0.010187
RS	12	0.109417	1.454939	470.111756	0.008314	0.007630
RS	13	0.122722	1.454939	495.461260	0.008762	0.007824
RS	14	0.136872	1.799588	422.346451	0.007469	0.006651
RS	15	0.151921	1.799588	445.500335	0.007878	0.006973
RS	16	0.167927	1.966986	429.879330	0.007602	0.006785
RS	17	0.184949	1.966986	453.333699	0.008017	0.007171
RS	18	0.203053	1.949214	482.145506	0.008526	0.007687
RS	19	0.222306	1.949214	507.840090	0.008981	0.008132
RS	20	0.242784	1.778020	585.731354	0.010358	0.009437
RS	21	0.264562	1.778020	615.480354	0.010884	0.009999
RS	22	0.287723	1.531094	749.631351	0.013257	0.012272
RS	23	0.312357	1.531094	784.649612	0.013876	0.013021
RS	24	0.338555	1.290349	971.904356	0.017187	0.016292
RS	25	0.366418	1.290349	1011.631845	0.017890	0.017229
RS	26	0.396051	1.099657	1231.293233	0.021775	0.021185
RS	27	0.427566	1.099657	1272.437990	0.022502	0.022204
RS	28	0.461084	0.966626	1489.890239	0.026348	0.026215
RS	29	0.496732	0.966626	1526.845039	0.027001	0.027149
RS	30	0.534644	0.882784	1705.932851	0.030168	0.030508
RS	31	0.574965	0.882784	1732.669137	0.030641	0.031194
RS	32	0.617847	0.836001	1850.222249	0.032720	0.033429
RS	33	0.663454	0.836001	1862.347283	0.032934	0.033770
RS	34	0.711959	0.816327	1911.616237	0.033806	0.034731
RS	35	0.763545	0.816327	1907.373785	0.033731	0.034699
RS	36	0.818409	0.817245	1893.384741	0.033483	0.034471
RS	37	0.876758	0.817245	1873.594967	0.033133	0.034092
RS	38	0.938815	0.833758	1810.414489	0.032016	0.032935
RS	39	1.004814	0.833758	1777.562321	0.031435	0.032276
RS	40	1.075006	0.860355	1685.080578	0.029799	0.030573
RS	41	1.149658	0.860355	1641.934633	0.029036	0.029719
RS	42	1.229052	0.890918	1538.987516	0.027216	0.027835
RS	43	1.313491	0.890918	1487.619945	0.026307	0.026855
RS	44	1.403295	0.920238	1386.047423	0.024511	0.025020
RS	45	1.498804	0.920238	1327.766956	0.023481	0.023951
RS	46	1.600381	0.945541	1231.596484	0.021780	0.022237
RS	47	1.708411	0.945541	1167.515008	0.020647	0.021093
RS	48	1.823305	0.966324	1076.538346	0.019038	0.019488
RS	49	1.945498	0.966324	1008.124487	0.017828	0.018283
RS	50	2.075455	0.983231	921.455606	0.016295	0.016759
RS	51	2.213669	0.983231	850.764077	0.015045	0.015517
RS	52	2.360663	0.997179	768.408167	0.013589	0.014067
RS	53	2.516997	0.997179	698.013165	0.012344	0.012825
RS	54	2.683262	1.013771	618.338883	0.010935	0.011413
RS	55	2.860092	1.013771	551.836681	0.009759	0.010230
RS	56	3.048155	1.013771	487.024500	0.008613	0.009071
RS	57	3.248167	1.013771	424.755528	0.007511	0.007951
RS	58	3.460887	1.094538	341.513071	0.006039	0.006456
RS	59	3.687121	1.094538	295.154563	0.005220	0.005608
RS	60	3.927728	1.094538	251.743753	0.004452	0.004808
RS	61	4.183622	1.094538	211.723876	0.003744	0.004066
RS	62	4.455774	1.094538	175.426232	0.003102	0.003389
RS	63	4.745217	1.094538	596.346820	0.010546	0.011762
PA	4+25*2+4+6 0.201480485 0.052177083 4.745216506 315.019068771 3.434845847 1.292821035 0.913341896 1.051243337 1.454938660 1.799588143 1.966986303 1.949213654 1.778019675 1.531094387 1.290349341 1.099656756 0.966625999 0.882783643 0.836000732 0.816327017 0.817245039 0.833757550 0.860355348 0.890917508 0.920237839 0.945541232 0.966324212 0.983231010 0.997179182 1.013770756 1.094538041
//
IT	4719
RD	14
LK	-475291.429312
QD	-53.742016 -> -45.494063
RI	0.0016081549
TR	0.199874	0.052482
MT	4.774797
MM	C_pi: 1.077774, n_recomb: 57334.638894
RS	0	0.000000	474.222553	0.748269	0.000013	0.000000
RS	1	0.006364	474.222553	0.796012	0.000014	0.000002
RS	2	0.013132	474.222553	0.846809	0.000015	0.000005
RS	3	0.020331	474.222553	0.900858	0.000016	0.000010
RS	4	0.027989	3.707308	122.456664	0.002136	0.001403
RS	5	0.036133	3.707308	129.983014	0.002267	0.001774
RS	6	0.044796	1.311162	389.180305	0.006788	0.005420
RS	7	0.054011	1.311162	411.057893	0.007169	0.006070
RS	8	0.063811	0.900468	630.759399	0.011001	0.009643
RS	9	0.074235	0.900468	663.119434	0.011566	0.010704
RS	10	0.085323	1.035810	606.116686	0.010572	0.009991
RS	11	0.097116	1.035810	637.361516	0.011117	0.010362
RS	12	0.109660	1.454642	477.779700	0.008333	0.007651
RS	13	0.123002	1.454642	503.578471	0.008783	0.007858
RS	14	0.137193	1.821334	424.106091	0.007397	0.006602
RS	15	0.152287	1.821334	447.435818	0.007804	0.006929
RS	16	0.168341	2.007065	428.329525	0.007471	0.006689
RS	17	0.185417	2.007065	451.812667	0.007880	0.007074
RS	18	0.203580	1.997696	478.554142	0.008347	0.007552
RS	19	0.222899	1.997696	504.216019	0.008794	0.007991
RS	20	0.243447	1.822923	581.533065	0.010143	0.009272
RS	21	0.265302	1.822923	611.294314	0.010662	0.009822
RS	22	0.288548	1.565033	747.069606	0.013030	0.012092
RS	23	0.313274	1.565033	782.281958	0.013644	0.012825
RS	24	0.339573	1.312705	973.970877	0.016987	0.016125
RS	25	0.367546	1.312705	1014.184167	0.017689	0.017046
RS	26	0.397298	1.113360	1240.791377	0.021641	0.021061
RS	27	0.428944	1.113360	1282.698001	0.022372	0.022069
RS	28	0.462604	0.974914	1508.156357	0.026304	0.026157
RS	29	0.498406	0.974914	1545.972846	0.026964	0.027085
RS	30	0.536486	0.888071	1732.124570	0.030211	0.030517
RS	31	0.576989	0.888071	1759.577276	0.030690	0.031200
RS	32	0.620070	0.839863	1881.779357	0.032821	0.033484
RS	33	0.665892	0.839863	1894.302352	0.033039	0.033825
RS	34	0.714630	0.819772	1945.351540	0.033930	0.034804
RS	35	0.766470	0.819772	1941.156358	0.033857	0.034775
RS	36	0.821609	0.821015	1926.296949	0.033597	0.034537
RS	37	0.880256	0.821015	1906.303018	0.033249	0.034164
RS	38	0.942635	0.838452	1840.348863	0.032098	0.032977
RS	39	1.008984	0.838452	1807.203320	0.031520	0.032328
RS	40	1.079556	0.866398	1711.136922	0.029845	0.030589
RS	41	1.154618	0.866398	1667.740030	0.029088	0.029748
RS	42	1.234456	0.898457	1561.435405	0.027234	0.027834
RS	43	1.319375	0.898457	1509.900020	0.026335	0.026869
RS	44	1.409699	0.929139	1405.753298	0.024518	0.025016
RS	45	1.505770	0.929139	1347.345935	0.023500	0.023964
RS	46	1.607954	0.955512	1249.402769	0.021791	0.022244
RS	47	1.716641	0.955512	1185.157047	0.020671	0.021116
RS	48	1.832245	0.977077	1092.936341	0.019062	0.019511
RS	49	1.955205	0.977077	1024.250690	0.017864	0.018321
RS	50	2.085989	0.994574	936.568505	0.016335	0.016800
RS	51	2.225097	0.994574	865.458738	0.015095	0.015569
RS	52	2.373056	1.009028	782.125765	0.013641	0.014121
RS	53	2.530431	1.009028	711.162734	0.012404	0.012886
RS	54	2.697821	1.026402	630.288869	0.010993	0.011472
RS	55	2.875862	1.026402	563.140355	0.009822	0.010294
RS	56	3.065234	1.026402	497.588701	0.008679	0.009137
RS	57	3.266656	1.026402	434.503973	0.007578	0.008019
RS	58	3.480896	1.113198	348.363833	0.006076	0.006490
RS	59	3.708769	1.113198	301.739940	0.005263	0.005649
RS	60	3.951144	1.113198	257.957469	0.004499	0.004854
RS	61	4.208941	1.113198	217.478501	0.003793	0.004114
RS	62	4.483145	1.113198	180.655695	0.003151	0.003437
RS	63	4.774797	1.113198	621.011892	0.010831	0.012054
PA	4+25*2+4+6 0.199874138 0.052481838 4.774796725 474.222552874 3.707308307 1.311162413 0.900467844 1.035810428 1.454641727 1.821333521 2.007065082 1.997696016 1.822923076 1.565033376 1.312705161 1.113360307 0.974913629 0.888070910 0.839862719 0.819771924 0.821014927 0.838451619 0.866397912 0.898456834 0.929138751 0.955511753 0.977076957 0.994574151 1.009027732 1.026402091 1.113198184
//
IT	4251
RD	15
LK	-475275.150036
QD	-50.936263 -> -43.174303
RI	0.0015014271
TR	0.198345	0.052784
MT	4.802847
MM	C_pi: 1.086485, n_recomb: 58109.065420
RS	0	0.000000	713.017118	0.504967	0.000009	0.000000
RS	1	0.006373	713.017118	0.537238	0.000009	0.000001
RS	2	0.013153	713.017118	0.571577	0.000010	0.000003
RS	3	0.020364	713.017118	0.608119	0.000010	0.000007
RS	4	0.028035	4.003600	115.110764	0.001981	0.001314
RS	5	0.036195	4.003600	122.216967	0.002103	0.001658
RS	6	0.044876	1.332410	388.959711	0.006694	0.005375
RS	7	0.054109	1.332410	410.904423	0.007071	0.006001
RS	8	0.063931	0.889576	648.626488	0.011162	0.009785
RS	9	0.074378	0.889576	681.848142	0.011734	0.010852
RS	10	0.085492	1.021507	624.261604	0.010743	0.010140
RS	11	0.097314	1.021507	656.375926	0.011296	0.010531
RS	12	0.109889	1.453754	485.524563	0.008355	0.007676
RS	13	0.123266	1.453754	511.773827	0.008807	0.007895
RS	14	0.137495	1.841093	426.169459	0.007334	0.006560
RS	15	0.152632	1.841093	449.685649	0.007739	0.006891
RS	16	0.168733	2.044649	427.238152	0.007352	0.006603
RS	17	0.185860	2.044649	450.765285	0.007757	0.006986
RS	18	0.204078	2.043945	475.502932	0.008183	0.007428
RS	19	0.223458	2.043945	501.146582	0.008624	0.007862
RS	20	0.244073	1.866148	577.858758	0.009944	0.009118
RS	21	0.266001	1.866148	607.639691	0.010457	0.009658
RS	22	0.289328	1.597833	744.872700	0.012819	0.011923
RS	23	0.314141	1.597833	780.273819	0.013428	0.012642
RS	24	0.340535	1.334343	976.112279	0.016798	0.015965
RS	25	0.368611	1.334343	1016.793490	0.017498	0.016871
RS	26	0.398477	1.126667	1249.995471	0.021511	0.020940
RS	27	0.430247	1.126667	1292.641088	0.022245	0.021937
RS	28	0.464041	0.983025	1525.772977	0.026257	0.026096
RS	29	0.499988	0.983025	1564.434747	0.026922	0.027018
RS	30	0.538227	0.893318	1757.396003	0.030243	0.030517
RS	31	0.578903	0.893318	1785.564609	0.030728	0.031199
RS	32	0.622172	0.843751	1912.281622	0.032908	0.033527
RS	33	0.668198	0.843751	1925.221484	0.033131	0.033870
RS	34	0.717157	0.823261	1978.027148	0.034040	0.034866
RS	35	0.769237	0.823261	1973.915497	0.033969	0.034841
RS	36	0.824635	0.824805	1958.268067	0.033700	0.034593
RS	37	0.883565	0.824805	1938.115748	0.033353	0.034227
RS	38	0.946250	0.843112	1869.530705	0.032173	0.033014
RS	39	1.012930	0.843112	1836.137792	0.031598	0.032374
RS	40	1.083860	0.872334	1736.651330	0.029886	0.030602
RS	41	1.159311	0.872334	1693.041627	0.029136	0.029774
RS	42	1.239570	0.905808	1583.534612	0.027251	0.027832
RS	43	1.324945	0.905808	1531.856921	0.026362	0.026883
RS	44	1.415760	0.937766	1425.267934	0.024527	0.025015
RS	45	1.512364	0.937766	1366.744937	0.023520	0.023978
RS	46	1.615124	0.965125	1267.130542	0.021806	0.022253
RS	47	1.724434	0.965125	1202.718729	0.020698	0.021141
RS	48	1.840710	0.987395	1109.323657	0.019090	0.019538
RS	49	1.964397	0.987395	1040.354243	0.017903	0.018360
RS	50	2.095966	1.005413	951.701155	0.016378	0.016843
RS	51	2.235921	1.005413	880.154789	0.015147	0.015622
RS	52	2.384796	1.020313	795.863583	0.013696	0.014176
RS	53	2.543158	1.020313	724.312403	0.012465	0.012948
RS	54	2.711614	1.038410	642.247252	0.011052	0.011532
RS	55	2.890806	1.038410	574.433141	0.009885	0.010357
RS	56	3.081418	1.038410	508.127601	0.008744	0.009203
RS	57	3.284178	1.038410	444.217240	0.007645	0.008085
RS	58	3.499861	1.131099	355.177457	0.006112	0.006524
RS	59	3.729290	1.131099	308.278105	0.005305	0.005689
RS	60	3.973341	1.131099	264.119901	0.004545	0.004898
RS	61	4.232946	1.131099	223.182621	0.003841	0.004161
RS	62	4.509097	1.131099	185.839069	0.003198	0.003484
RS	63	4.802847	1.131099	645.600498	0.011110	0.012340
PA	4+25*2+4+6 0.198345097 0.052784444 4.802846907 713.017118212 4.003599679 1.332409582 0.889575527 1.021506711 1.453754231 1.841093166 2.044649125 2.043945471 1.866147647 1.597833263 1.334342883 1.126667104 0.983025117 0.893318491 0.843750758 0.823261077 0.824804554 0.843111744 0.872333567 0.905807624 0.937766222 0.965125409 0.987395158 1.005412658 1.020313397 1.038409684 1.131099430
//
IT	4614
RD	16
LK	-475259.824514
QD	-48.349478 -> -41.031924
RI	0.0014077381
TR	0.196887	0.053085
MT	4.829478
MM	C_pi: 1.094916, n_recomb: 58870.790457
RS	0	0.000000	1070.414759	0.341136	0.000006	0.000000
RS	1	0.006382	1070.414759	0.362970	0.000006	0.000001
RS	2	0.013172	1070.414759	0.386205	0.000007	0.000002
RS	3	0.020395	1070.414759	0.410933	0.000007	0.000005
RS	4	0.028079	4.323652	108.148678	0.001837	0.001231
RS	5	0.036254	4.323652	114.852622	0.001951	0.001549
RS	6	0.044950	1.356125	387.924910	0.006589	0.005324
RS	7	0.054202	1.356125	409.892771	0.006963	0.005926
RS	8	0.064043	0.880378	665.473812	0.011304	0.009915
RS	9	0.074513	0.880378	699.512933	0.011882	0.010985
RS	10	0.085652	1.008199	642.126544	0.010907	0.010286
RS	11	0.097501	1.008199	675.094171	0.011467	0.010696
RS	12	0.110106	1.452396	493.314534	0.008380	0.007703
RS	13	0.123516	1.452396	520.014174	0.008833	0.007933
RS	14	0.137781	1.859055	428.490242	0.007278	0.006523
RS	15	0.152958	1.859055	452.201781	0.007681	0.006858
RS	16	0.169102	2.079926	426.538821	0.007245	0.006525
RS	17	0.186278	2.079926	450.122969	0.007646	0.006907
RS	18	0.204549	2.088102	472.916691	0.008033	0.007315
RS	19	0.223987	2.088102	498.554658	0.008469	0.007742
RS	20	0.244665	1.907794	574.637078	0.009761	0.008975
RS	21	0.266663	1.907794	604.444099	0.010267	0.009505
RS	22	0.290065	1.629561	742.990905	0.012621	0.011763
RS	23	0.314960	1.629561	778.575765	0.013225	0.012470
RS	24	0.341445	1.355313	978.303078	0.016618	0.015812
RS	25	0.369620	1.355313	1019.435353	0.017316	0.016705
RS	26	0.399593	1.139598	1258.916986	0.021384	0.020822
RS	27	0.431479	1.139598	1302.279769	0.022121	0.021808
RS	28	0.465400	0.990965	1542.776387	0.026206	0.026033
RS	29	0.501486	0.990965	1582.267176	0.026877	0.026949
RS	30	0.539876	0.898517	1781.802032	0.030266	0.030510
RS	31	0.580715	0.898517	1810.684803	0.030757	0.031191
RS	32	0.624161	0.847650	1941.789318	0.032984	0.033562
RS	33	0.670380	0.847650	1955.162437	0.033211	0.033906
RS	34	0.719549	0.826777	2009.703483	0.034138	0.034919
RS	35	0.771856	0.826777	2005.707832	0.034070	0.034897
RS	36	0.827502	0.828599	1989.346720	0.033792	0.034642
RS	37	0.886699	0.828599	1969.077450	0.033447	0.034282
RS	38	0.949674	0.847728	1897.994792	0.032240	0.033045
RS	39	1.016669	0.847728	1864.396081	0.031669	0.032415
RS	40	1.087939	0.878159	1761.642081	0.029924	0.030612
RS	41	1.163759	0.878159	1717.853928	0.029180	0.029797
RS	42	1.244417	0.912974	1605.285651	0.027268	0.027831
RS	43	1.330223	0.912974	1553.488915	0.026388	0.026896
RS	44	1.421506	0.946133	1444.577620	0.024538	0.025014
RS	45	1.518615	0.946133	1385.949883	0.023542	0.023993
RS	46	1.621922	0.974401	1284.759695	0.021823	0.022265
RS	47	1.731822	0.974401	1220.180972	0.020726	0.021167
RS	48	1.848736	0.997303	1125.677730	0.019121	0.019566
RS	49	1.973113	0.997303	1056.414715	0.017945	0.018401
RS	50	2.105428	1.015777	966.831699	0.016423	0.016888
RS	51	2.246187	1.015777	894.833218	0.015200	0.015676
RS	52	2.395931	1.031070	809.603312	0.013752	0.014233
RS	53	2.555231	1.031070	737.446812	0.012527	0.013011
RS	54	2.724699	1.049831	654.200064	0.011112	0.011592
RS	55	2.904984	1.049831	585.703809	0.009949	0.010421
RS	56	3.096774	1.049831	518.632246	0.008810	0.009269
RS	57	3.300806	1.049831	453.888229	0.007710	0.008150
RS	58	3.517859	1.148280	361.949062	0.006148	0.006557
RS	59	3.748766	1.148280	314.765732	0.005347	0.005729
RS	60	3.994411	1.148280	270.228699	0.004590	0.004942
RS	61	4.255733	1.148280	228.834420	0.003887	0.004206
RS	62	4.533734	1.148280	190.974747	0.003244	0.003529
RS	63	4.829478	1.148280	670.094116	0.011382	0.012620
PA	4+25*2+4+6 0.196887255 0.053084554 4.829478217 1070.414759160 4.323651578 1.356125008 0.880377551 1.008199348 1.452396244 1.859055034 2.079926272 2.088102020 1.907793893 1.629560564 1.355312881 1.139598392 0.990964684 0.898517424 0.847650157 0.826777054 0.828599482 0.847728020 0.878158686 0.912974301 0.946133066 0.974401125 0.997303470 1.015776599 1.031070306 1.049831363 1.148279825
//
IT	4303
RD	17
LK	-475245.371449
QD	-45.955886 -> -39.046564
RI	0.0013242211
TR	0.195496	0.053382
MT	4.854755
MM	C_pi: 1.103076, n_recomb: 59619.951277
RS	0	0.000000	1603.103248	0.230907	0.000004	0.000000
RS	1	0.006391	1603.103248	0.245706	0.000004	0.000000
RS	2	0.013191	1603.103248	0.261458	0.000004	0.000002
RS	3	0.020425	1603.103248	0.278221	0.000005	0.000003
RS	4	0.028121	4.667673	101.593727	0.001704	0.001153
RS	5	0.036309	4.667673	107.915458	0.001810	0.001449
RS	6	0.045021	1.382002	386.210232	0.006478	0.005268
RS	7	0.054289	1.382002	408.163381	0.006846	0.005845
RS	8	0.064150	0.872641	681.352490	0.011428	0.010034
RS	9	0.074641	0.872641	716.167468	0.012012	0.011105
RS	10	0.085802	0.995794	659.707722	0.011065	0.010429
RS	11	0.097677	0.995794	693.512474	0.011632	0.010855
RS	12	0.110311	1.450627	501.135834	0.008406	0.007733
RS	13	0.123752	1.450627	528.285129	0.008861	0.007972
RS	14	0.138052	1.875393	431.027389	0.007230	0.006492
RS	15	0.153266	1.875393	454.941544	0.007631	0.006830
RS	16	0.169452	2.113048	426.179232	0.007148	0.006454
RS	17	0.186673	2.113048	449.831655	0.007545	0.006835
RS	18	0.204995	2.130279	470.734823	0.007896	0.007209
RS	19	0.224487	2.130279	496.378035	0.008326	0.007632
RS	20	0.245225	1.947954	571.806551	0.009591	0.008842
RS	21	0.267289	1.947954	601.645040	0.010091	0.009363
RS	22	0.290762	1.660272	741.381613	0.012435	0.011613
RS	23	0.315736	1.660272	777.145339	0.013035	0.012307
RS	24	0.342306	1.375635	980.536759	0.016446	0.015665
RS	25	0.370574	1.375635	1022.104351	0.017144	0.016547
RS	26	0.400649	1.152166	1267.570218	0.021261	0.020706
RS	27	0.432645	1.152166	1311.629201	0.022000	0.021683
RS	28	0.466687	0.998732	1559.200486	0.026152	0.025968
RS	29	0.502904	0.998732	1599.504059	0.026828	0.026879
RS	30	0.541436	0.903657	1805.391861	0.030282	0.030498
RS	31	0.582431	0.903657	1834.985879	0.030778	0.031178
RS	32	0.626045	0.851547	1970.353077	0.033049	0.033588
RS	33	0.672447	0.851547	1984.173668	0.033280	0.033934
RS	34	0.721815	0.830303	2040.431645	0.034224	0.034963
RS	35	0.774337	0.830303	2036.581222	0.034159	0.034945
RS	36	0.830217	0.832384	2019.577816	0.033874	0.034684
RS	37	0.889667	0.832384	1999.229078	0.033533	0.034330
RS	38	0.952917	0.852289	1925.771430	0.032301	0.033071
RS	39	1.020210	0.852289	1892.004733	0.031734	0.032451
RS	40	1.091803	0.883869	1786.121499	0.029958	0.030621
RS	41	1.167972	0.883869	1742.186593	0.029222	0.029818
RS	42	1.249009	0.919956	1626.692982	0.027284	0.027830
RS	43	1.335225	0.919956	1574.798353	0.026414	0.026909
RS	44	1.426951	0.954244	1463.676909	0.024550	0.025015
RS	45	1.524539	0.954244	1404.954462	0.023565	0.024008
RS	46	1.628364	0.983351	1302.275315	0.021843	0.022278
RS	47	1.738825	0.983351	1237.529703	0.020757	0.021194
RS	48	1.856345	1.006818	1141.981933	0.019154	0.019597
RS	49	1.981376	1.006818	1072.417180	0.017988	0.018442
RS	50	2.114398	1.025688	981.943379	0.016470	0.016934
RS	51	2.255921	1.025688	909.479680	0.015255	0.015731
RS	52	2.406490	1.041324	823.330736	0.013810	0.014290
RS	53	2.566681	1.041324	750.554353	0.012589	0.013074
RS	54	2.737110	1.060696	666.136813	0.011173	0.011652
RS	55	2.918431	1.060696	596.944291	0.010012	0.010485
RS	56	3.111340	1.060696	529.096578	0.008874	0.009334
RS	57	3.316579	1.060696	463.512499	0.007774	0.008215
RS	58	3.534934	1.164768	368.676167	0.006184	0.006590
RS	59	3.767245	1.164768	321.201612	0.005387	0.005768
RS	60	4.014403	1.164768	276.283419	0.004634	0.004985
RS	61	4.277357	1.164768	234.433810	0.003932	0.004251
RS	62	4.557116	1.164768	196.062705	0.003289	0.003573
RS	63	4.854755	1.164768	694.483394	0.011649	0.012893
PA	4+25*2+4+6 0.195496376 0.053382130 4.854754569 1603.103247960 4.667673433 1.382002032 0.872640697 0.995794154 1.450627455 1.875392612 2.113047962 2.130279221 1.947953819 1.660272096 1.375635284 1.152165670 0.998731640 0.903656640 0.851546559 0.830303119 0.832383817 0.852289331 0.883869444 0.919956286 0.954243866 0.983350841 1.006818302 1.025687574 1.041324213 1.060696355 1.164768451
//
IT	4821
RD	18
LK	-475231.721232
QD	-43.733876 -> -37.200993
RI	0.0012488204
TR	0.194168	0.053677
MT	4.878765
MM	C_pi: 1.110977, n_recomb: 60356.627685
RS	0	0.000000	2409.312478	0.155681	0.000003	0.000000
RS	1	0.006399	2409.312478	0.165672	0.000003	0.000000
RS	2	0.013208	2409.312478	0.176307	0.000003	0.000001
RS	3	0.020452	2409.312478	0.187626	0.000003	0.000002
RS	4	0.028160	5.035887	95.452409	0.001581	0.001081
RS	5	0.036362	5.035887	101.413083	0.001680	0.001356
RS	6	0.045088	1.409712	383.952059	0.006361	0.005208
RS	7	0.054372	1.409712	405.859050	0.006724	0.005761
RS	8	0.064251	0.866161	696.320530	0.011537	0.010144
RS	9	0.074762	0.866161	731.872472	0.012126	0.011212
RS	10	0.085945	0.984201	677.007678	0.011217	0.010569
RS	11	0.097844	0.984201	711.633659	0.011790	0.011010
RS	12	0.110504	1.448527	508.966985	0.008433	0.007764
RS	13	0.123975	1.448527	536.564302	0.008890	0.008013
RS	14	0.138308	1.890271	433.744125	0.007186	0.006465
RS	15	0.153558	1.890271	457.866716	0.007586	0.006806
RS	16	0.169783	2.144194	426.107597	0.007060	0.006389
RS	17	0.187047	2.144194	449.837717	0.007453	0.006769
RS	18	0.205416	2.170604	468.902162	0.007769	0.007112
RS	19	0.224960	2.170604	494.560008	0.008194	0.007530
RS	20	0.245755	1.986699	569.319798	0.009433	0.008716
RS	21	0.267881	1.986699	599.194462	0.009928	0.009229
RS	22	0.291422	1.690017	740.010889	0.012261	0.011470
RS	23	0.316470	1.690017	775.948850	0.012856	0.012154
RS	24	0.343121	1.395348	982.795969	0.016283	0.015525
RS	25	0.371477	1.395348	1024.783931	0.016979	0.016395
RS	26	0.401648	1.164384	1275.966193	0.021140	0.020593
RS	27	0.433750	1.164384	1320.701259	0.021882	0.021561
RS	28	0.467906	1.006327	1575.078735	0.026096	0.025901
RS	29	0.504247	1.006327	1616.178923	0.026777	0.026808
RS	30	0.542914	0.908729	1828.210030	0.030290	0.030480
RS	31	0.584056	0.908729	1858.511330	0.030792	0.031159
RS	32	0.627830	0.855428	1998.024276	0.033104	0.033607
RS	33	0.674406	0.855428	2012.304234	0.033340	0.033955
RS	34	0.723961	0.833827	2070.258025	0.034300	0.034999
RS	35	0.776689	0.833827	2066.578915	0.034239	0.034985
RS	36	0.832790	0.836149	2048.994829	0.033948	0.034719
RS	37	0.892481	0.836149	2028.600841	0.033610	0.034372
RS	38	0.955992	0.856791	1952.882232	0.032356	0.033093
RS	39	1.023567	0.856791	1918.982234	0.031794	0.032482
RS	40	1.095467	0.889464	1810.103664	0.029990	0.030628
RS	41	1.171967	0.889464	1766.050640	0.029260	0.029837
RS	42	1.253363	0.926760	1647.753015	0.027300	0.027829
RS	43	1.339968	0.926760	1595.780286	0.026439	0.026922
RS	44	1.432115	0.962110	1482.554275	0.024563	0.025018
RS	45	1.530158	0.962110	1423.746915	0.023589	0.024025
RS	46	1.634476	0.991991	1319.660284	0.021864	0.022293
RS	47	1.745468	0.991991	1254.748759	0.020789	0.021222
RS	48	1.863564	1.015963	1158.215975	0.019190	0.019629
RS	49	1.989217	1.015963	1088.343436	0.018032	0.018485
RS	50	2.122910	1.035173	997.017163	0.016519	0.016981
RS	51	2.265159	1.035173	924.077759	0.015310	0.015786
RS	52	2.416511	1.051105	837.030961	0.013868	0.014348
RS	53	2.577548	1.051105	763.622624	0.012652	0.013136
RS	54	2.748890	1.071040	678.045534	0.011234	0.011713
RS	55	2.931197	1.071040	608.145130	0.010076	0.010548
RS	56	3.125170	1.071040	539.513256	0.008939	0.009398
RS	57	3.331555	1.071040	473.084448	0.007838	0.008279
RS	58	3.551148	1.180602	375.355197	0.006219	0.006623
RS	59	3.784793	1.180602	327.583537	0.005427	0.005806
RS	60	4.033389	1.180602	282.282738	0.004677	0.005026
RS	61	4.297894	1.180602	239.979971	0.003976	0.004294
RS	62	4.579325	1.180602	201.102341	0.003332	0.003616
RS	63	4.878765	1.180602	718.757986	0.011909	0.013161
PA	4+25*2+4+6 0.194167759 0.053676932 4.878764996 2409.312478108 5.035886557 1.409712229 0.866160863 0.984200665 1.448527414 1.890271034 2.144194268 2.170604048 1.986699221 1.690017076 1.395348014 1.164384224 1.006326594 0.908729160 0.855427576 0.833826801 0.836148721 0.856790856 0.889463507 0.926759608 0.962109779 0.991991228 1.015962545 1.035173151 1.051105348 1.071039544 1.180601864
//
IT	4234
RD	19
LK	-475218.811963
QD	-41.665251 -> -35.480686
RI	0.0011805350
TR	0.192894	0.053968
MT	4.901691
MM	C_pi: 1.118647, n_recomb: 61080.955197
RS	0	0.000000	3591.100864	0.105792	0.000002	0.000000
RS	1	0.006407	3591.100864	0.112590	0.000002	0.000000
RS	2	0.013224	3591.100864	0.119826	0.000002	0.000001
RS	3	0.020479	3591.100864	0.127529	0.000002	0.000001
RS	4	0.028198	5.427946	89.729435	0.001469	0.001015
RS	5	0.036411	5.427946	95.351177	0.001561	0.001270
RS	6	0.045151	1.439036	381.253128	0.006242	0.005145
RS	7	0.054451	1.439036	403.087544	0.006599	0.005675
RS	8	0.064347	0.860784	710.425495	0.011631	0.010244
RS	9	0.074876	0.860784	746.677959	0.012224	0.011309
RS	10	0.086081	0.973350	694.028271	0.011362	0.010705
RS	11	0.098003	0.973350	729.460079	0.011943	0.011160
RS	12	0.110689	1.446173	516.790982	0.008461	0.007797
RS	13	0.124188	1.446173	544.834144	0.008920	0.008053
RS	14	0.138551	1.903854	436.609900	0.007148	0.006442
RS	15	0.153835	1.903854	460.945689	0.007546	0.006786
RS	16	0.170098	2.173526	426.285563	0.006979	0.006330
RS	17	0.187403	2.173526	450.101626	0.007369	0.006709
RS	18	0.205817	2.209215	467.373005	0.007652	0.007021
RS	19	0.225411	2.209215	493.053750	0.008072	0.007436
RS	20	0.246260	2.024138	567.131768	0.009285	0.008599
RS	21	0.268445	2.024138	597.046720	0.009775	0.009104
RS	22	0.292051	1.718867	738.847989	0.012096	0.011335
RS	23	0.317169	1.718867	774.955959	0.012687	0.012008
RS	24	0.343897	1.414501	985.068942	0.016127	0.015390
RS	25	0.372338	1.414501	1027.463445	0.016821	0.016250
RS	26	0.402600	1.176288	1284.111760	0.021023	0.020482
RS	27	0.434802	1.176288	1329.504006	0.021766	0.021443
RS	28	0.469067	1.013766	1590.441078	0.026038	0.025833
RS	29	0.505527	1.013766	1632.322384	0.026724	0.026736
RS	30	0.544322	0.913743	1850.299501	0.030293	0.030458
RS	31	0.585604	0.913743	1881.303790	0.030800	0.031137
RS	32	0.629531	0.859298	2024.847087	0.033150	0.033619
RS	33	0.676271	0.859298	2039.597088	0.033392	0.033969
RS	34	0.726007	0.837351	2099.227513	0.034368	0.035028
RS	35	0.778929	0.837351	2095.743578	0.034311	0.035019
RS	36	0.835242	0.839899	2077.634646	0.034014	0.034749
RS	37	0.895163	0.839899	2057.226930	0.033680	0.034409
RS	38	0.958922	0.861242	1979.351819	0.032405	0.033112
RS	39	1.026767	0.861242	1945.350630	0.031849	0.032510
RS	40	1.098959	0.894959	1833.596660	0.030019	0.030633
RS	41	1.175776	0.894959	1789.452606	0.029296	0.029854
RS	42	1.257515	0.933406	1668.466772	0.027316	0.027827
RS	43	1.344491	0.933406	1616.434683	0.026464	0.026934
RS	44	1.437039	0.969760	1501.200612	0.024577	0.025021
RS	45	1.535516	0.969760	1442.318361	0.023613	0.024041
RS	46	1.640304	1.000358	1336.899911	0.021887	0.022310
RS	47	1.751805	1.000358	1271.824745	0.020822	0.021251
RS	48	1.870449	1.024779	1174.362506	0.019226	0.019662
RS	49	1.996696	1.024779	1104.178345	0.018077	0.018529
RS	50	2.131030	1.044281	1012.037152	0.016569	0.017030
RS	51	2.273972	1.044281	938.614089	0.015367	0.015842
RS	52	2.426072	1.060468	850.689426	0.013927	0.014407
RS	53	2.587917	1.060468	776.639963	0.012715	0.013199
RS	54	2.760131	1.080917	689.917047	0.011295	0.011774
RS	55	2.943379	1.080917	619.299375	0.010139	0.010611
RS	56	3.138367	1.080917	549.877145	0.009002	0.009462
RS	57	3.345849	1.080917	482.600378	0.007901	0.008342
RS	58	3.566624	1.195843	381.983490	0.006254	0.006656
RS	59	3.801544	1.195843	333.910102	0.005467	0.005844
RS	60	4.051515	1.195843	288.226042	0.004719	0.005067
RS	61	4.317501	1.195843	245.472705	0.004019	0.004336
RS	62	4.600530	1.195843	206.093590	0.003374	0.003658
RS	63	4.901691	1.195843	742.909378	0.012163	0.013423
PA	4+25*2+4+6 0.192894233 0.053967949 4.901691436 3591.100863579 5.427946454 1.439035748 0.860784198 0.973350369 1.446173469 1.903854401 2.173525783 2.209214608 2.024137782 1.718866969 1.414500888 1.176288176 1.013766249 0.913742624 0.859298135 0.837351124 0.839899356 0.861242414 0.894958525 0.933406428 0.969760337 1.000358448 1.024779027 1.044281102 1.060467877 1.080917215 1.195842952
//
IT	4045
RD	20
LK	-475206.587788
QD	-39.734482 -> -33.873202
RI	0.0011180059
TR	0.191674	0.054255
MT	4.923555
MM	C_pi: 1.126090, n_recomb: 61793.141595
RS	0	0.000000	5356.840640	0.071805	0.000001	0.000000
RS	1	0.006414	5356.840640	0.076424	0.000001	0.000000
RS	2	0.013240	5356.840640	0.081342	0.000001	0.000000
RS	3	0.020504	5356.840640	0.086577	0.000001	0.000001
RS	4	0.028233	5.843826	84.411325	0.001366	0.000953
RS	5	0.036459	5.843826	89.716005	0.001452	0.001191
RS	6	0.045212	1.469809	378.191740	0.006120	0.005080
RS	7	0.054526	1.469809	399.930887	0.006472	0.005587
RS	8	0.064438	0.856364	723.720227	0.011712	0.010335
RS	9	0.074985	0.856364	760.638994	0.012309	0.011395
RS	10	0.086209	0.963184	710.763401	0.011502	0.010838
RS	11	0.098154	0.963184	746.985490	0.012088	0.011305
RS	12	0.110864	1.443630	524.587876	0.008489	0.007831
RS	13	0.124389	1.443630	553.073785	0.008950	0.008094
RS	14	0.138782	1.916260	439.600276	0.007114	0.006422
RS	15	0.154099	1.916260	464.152998	0.007511	0.006768
RS	16	0.170398	2.201193	426.674569	0.006905	0.006276
RS	17	0.187742	2.201193	450.583339	0.007292	0.006653
RS	18	0.206199	2.246205	466.109370	0.007543	0.006937
RS	19	0.225839	2.246205	491.820135	0.007959	0.007347
RS	20	0.246740	2.060340	565.204152	0.009147	0.008488
RS	21	0.268981	2.060340	595.162745	0.009632	0.008987
RS	22	0.292648	1.746868	737.864119	0.011941	0.011207
RS	23	0.317834	1.746868	774.137831	0.012528	0.011870
RS	24	0.344636	1.433114	987.348111	0.015978	0.015261
RS	25	0.373156	1.433114	1030.135978	0.016671	0.016110
RS	26	0.403506	1.187879	1292.025072	0.020909	0.020374
RS	27	0.435803	1.187879	1338.056292	0.021654	0.021328
RS	28	0.470171	1.021046	1605.317737	0.025979	0.025764
RS	29	0.506743	1.021046	1647.964707	0.026669	0.026663
RS	30	0.545662	0.918686	1871.702184	0.030290	0.030432
RS	31	0.587077	0.918686	1903.404226	0.030803	0.031111
RS	32	0.631149	0.863142	2050.871791	0.033189	0.033626
RS	33	0.678047	0.863142	2066.100347	0.033436	0.033979
RS	34	0.727954	0.840862	2127.382910	0.034427	0.035052
RS	35	0.781061	0.840862	2124.115316	0.034375	0.035047
RS	36	0.837576	0.843622	2105.533195	0.034074	0.034774
RS	37	0.897715	0.843622	2085.140187	0.033744	0.034440
RS	38	0.961712	0.865633	2005.207770	0.032450	0.033127
RS	39	1.029814	0.865633	1971.134338	0.031899	0.032535
RS	40	1.102284	0.900346	1856.618012	0.030046	0.030636
RS	41	1.179403	0.900346	1812.407251	0.029330	0.029869
RS	42	1.261468	0.939893	1688.839064	0.027331	0.027826
RS	43	1.348797	0.939893	1636.764723	0.026488	0.026945
RS	44	1.441728	0.977197	1519.611207	0.024592	0.025025
RS	45	1.540620	0.977197	1460.663682	0.023638	0.024058
RS	46	1.645855	1.008458	1353.984618	0.021912	0.022328
RS	47	1.757840	1.008458	1288.748637	0.020856	0.021280
RS	48	1.877008	1.033276	1190.411555	0.019264	0.019697
RS	49	2.003820	1.033276	1119.912926	0.018124	0.018573
RS	50	2.138767	1.053023	1026.992892	0.016620	0.017079
RS	51	2.282369	1.053023	953.079731	0.015424	0.015898
RS	52	2.435182	1.069425	864.298030	0.013987	0.014466
RS	53	2.597798	1.069425	789.599732	0.012778	0.013262
RS	54	2.770844	1.090347	701.744398	0.011356	0.011834
RS	55	2.954989	1.090347	630.401712	0.010202	0.010673
RS	56	3.150947	1.090347	560.184308	0.009065	0.009525
RS	57	3.359474	1.090347	492.057475	0.007963	0.008403
RS	58	3.581377	1.210509	388.559965	0.006288	0.006689
RS	59	3.817513	1.210509	340.181010	0.005505	0.005881
RS	60	4.068796	1.210509	294.113490	0.004760	0.005107
RS	61	4.336197	1.210509	250.912366	0.004061	0.004377
RS	62	4.620749	1.210509	211.036804	0.003415	0.003699
RS	63	4.923555	1.210509	766.932430	0.012411	0.013680
PA	4+25*2+4+6 0.191673624 0.054255448 4.923554620 5356.840640283 5.843825912 1.469809119 0.856364431 0.963184074 1.443630264 1.916259878 2.201192958 2.246204946 2.060339908 1.746867635 1.433114020 1.187878571 1.021046274 0.918686149 0.863142366 0.840861595 0.843622359 0.865632502 0.900345811 0.939893066 0.977196939 1.008458046 1.033275720 1.053023148 1.069425324 1.090346851 1.210509142
//
IT	3862
RD	21
LK	-475195.000365
QD	-37.927937 -> -32.367498
RI	0.0010605491
TR	0.190504	0.054540
MT	4.944370
MM	C_pi: 1.133306, n_recomb: 62493.387574
RS	0	0.000000	7957.684357	0.048921	0.000001	0.000000
RS	1	0.006421	7957.684357	0.052071	0.000001	0.000000
RS	2	0.013255	7957.684357	0.055426	0.000001	0.000000
RS	3	0.020527	7957.684357	0.058997	0.000001	0.000001
RS	4	0.028267	6.283779	79.475149	0.001272	0.000896
RS	5	0.036503	6.283779	84.483731	0.001352	0.001118
RS	6	0.045269	1.501785	374.861501	0.005998	0.005014
RS	7	0.054597	1.501785	396.487293	0.006344	0.005499
RS	8	0.064524	0.852808	736.227333	0.011781	0.010417
RS	9	0.075089	0.852808	773.779185	0.012382	0.011471
RS	10	0.086332	0.953648	727.207841	0.011637	0.010968
RS	11	0.098297	0.953648	764.204551	0.012229	0.011446
RS	12	0.111030	1.440910	532.355465	0.008519	0.007865
RS	13	0.124581	1.440910	561.280878	0.008981	0.008135
RS	14	0.139002	1.927593	442.693584	0.007084	0.006405
RS	15	0.154349	1.927593	467.466043	0.007480	0.006754
RS	16	0.170682	2.227268	427.253436	0.006837	0.006226
RS	17	0.188063	2.227268	451.260940	0.007221	0.006603
RS	18	0.206561	2.281662	465.077970	0.007442	0.006858
RS	19	0.226246	2.281662	490.824835	0.007854	0.007265
RS	20	0.247195	2.095341	563.511099	0.009017	0.008384
RS	21	0.269490	2.095341	593.516285	0.009497	0.008876
RS	22	0.293216	1.774049	737.037903	0.011794	0.011085
RS	23	0.318466	1.774049	773.473137	0.012377	0.011739
RS	24	0.345337	1.451204	989.626177	0.015836	0.015137
RS	25	0.373933	1.451204	1032.794754	0.016526	0.015977
RS	26	0.404366	1.199165	1299.710778	0.020798	0.020269
RS	27	0.436753	1.199165	1346.363268	0.021544	0.021215
RS	28	0.471220	1.028164	1619.731432	0.025918	0.025695
RS	29	0.507899	1.028164	1663.128642	0.026613	0.026591
RS	30	0.546935	0.923550	1892.453153	0.030282	0.030403
RS	31	0.588476	0.923550	1924.846860	0.030801	0.031082
RS	32	0.632686	0.866949	2076.136099	0.033222	0.033628
RS	33	0.679734	0.866949	2091.850038	0.033473	0.033983
RS	34	0.729803	0.844344	2154.765872	0.034480	0.035070
RS	35	0.783088	0.844344	2151.733048	0.034431	0.035070
RS	36	0.839794	0.847305	2132.723659	0.034127	0.034794
RS	37	0.900141	0.847305	2112.370803	0.033802	0.034467
RS	38	0.964363	0.869952	2030.470446	0.032491	0.033139
RS	39	1.032710	0.869952	1996.351158	0.031945	0.032556
RS	40	1.105445	0.905620	1879.177513	0.030070	0.030639
RS	41	1.182850	0.905620	1834.922453	0.029362	0.029882
RS	42	1.265226	0.946217	1708.872405	0.027345	0.027824
RS	43	1.352892	0.946217	1656.771665	0.026511	0.026956
RS	44	1.446187	0.984419	1537.783558	0.024607	0.025030
RS	45	1.545473	0.984419	1478.779777	0.023663	0.024075
RS	46	1.651134	1.016293	1370.907837	0.021937	0.022346
RS	47	1.763580	1.016293	1305.514008	0.020890	0.021310
RS	48	1.883246	1.041461	1206.352345	0.019304	0.019732
RS	49	2.010597	1.041461	1135.537552	0.018171	0.018617
RS	50	2.146126	1.061410	1041.873846	0.016672	0.017129
RS	51	2.290357	1.061410	967.465711	0.015481	0.015954
RS	52	2.443849	1.077991	877.848354	0.014047	0.014525
RS	53	2.607198	1.077991	802.495109	0.012841	0.013325
RS	54	2.781037	1.099344	713.521586	0.011418	0.011895
RS	55	2.966037	1.099344	641.447606	0.010264	0.010736
RS	56	3.162918	1.099344	570.431448	0.009128	0.009587
RS	57	3.372441	1.099344	501.453455	0.008024	0.008465
RS	58	3.595417	1.224618	395.083371	0.006322	0.006721
RS	59	3.832712	1.224618	346.395879	0.005543	0.005917
RS	60	4.085245	1.224618	299.945247	0.004800	0.005146
RS	61	4.353993	1.224618	256.299402	0.004101	0.004418
RS	62	4.639999	1.224618	215.932517	0.003455	0.003739
RS	63	4.944370	1.224618	790.825170	0.012655	0.013931
PA	4+25*2+4+6 0.190504061 0.054539745 4.944369628 7957.684357171 6.283779493 1.501785138 0.852808346 0.953648232 1.440909971 1.927593043 2.227268434 2.281661779 2.095340551 1.774049157 1.451203979 1.199165007 1.028164355 0.923550409 0.866948642 0.844343580 0.847304743 0.869951889 0.905619772 0.946216828 0.984419378 1.016292865 1.041460523 1.061410444 1.077991071 1.099344030 1.224617954
//
IT	3771
RD	22
LK	-475184.006145
QD	-36.234109 -> -30.954262
RI	0.0010077554
TR	0.189376	0.054819
MT	4.964436
MM	C_pi: 1.140343, n_recomb: 63181.597251
RS	0	0.000000	11777.799884	0.033441	0.000001	0.000000
RS	1	0.006428	11777.799884	0.035597	0.000001	0.000000
RS	2	0.013269	11777.799884	0.037892	0.000001	0.000000
RS	3	0.020550	11777.799884	0.040336	0.000001	0.000000
RS	4	0.028299	6.747495	74.903719	0.001186	0.000844
RS	5	0.036546	6.747495	79.636613	0.001260	0.001051
RS	6	0.045324	1.534813	371.329945	0.005877	0.004948
RS	7	0.054665	1.534813	392.828028	0.006217	0.005410
RS	8	0.064607	0.850004	748.010213	0.011839	0.010493
RS	9	0.075188	0.850004	786.165050	0.012443	0.011539
RS	10	0.086449	0.944684	743.378188	0.011766	0.011094
RS	11	0.098434	0.944684	781.135170	0.012363	0.011583
RS	12	0.111190	1.438074	540.083155	0.008548	0.007900
RS	13	0.124765	1.438074	569.444778	0.009013	0.008176
RS	14	0.139213	1.937976	445.873936	0.007057	0.006391
RS	15	0.154590	1.937976	470.868646	0.007453	0.006741
RS	16	0.170955	2.251905	427.997066	0.006774	0.006180
RS	17	0.188372	2.251905	452.108742	0.007156	0.006556
RS	18	0.206908	2.315711	464.252013	0.007348	0.006785
RS	19	0.226637	2.315711	490.040636	0.007756	0.007188
RS	20	0.247633	2.129248	562.024537	0.008895	0.008285
RS	21	0.269979	2.129248	592.079164	0.009371	0.008771
RS	22	0.293761	1.800486	736.351648	0.011655	0.010969
RS	23	0.319072	1.800486	772.944857	0.012234	0.011615
RS	24	0.346011	1.468830	991.896111	0.015699	0.015017
RS	25	0.374680	1.468830	1035.433957	0.016388	0.015849
RS	26	0.405193	1.210185	1307.181539	0.020689	0.020166
RS	27	0.437667	1.210185	1354.439015	0.021437	0.021106
RS	28	0.472228	1.035152	1633.702090	0.025857	0.025625
RS	29	0.509011	1.035152	1677.835118	0.026556	0.026519
RS	30	0.548159	0.928360	1912.578832	0.030271	0.030371
RS	31	0.589823	0.928360	1945.658402	0.030795	0.031051
RS	32	0.634165	0.870740	2100.665721	0.033248	0.033626
RS	33	0.681357	0.870740	2116.871464	0.033505	0.033984
RS	34	0.731583	0.847822	2181.394469	0.034526	0.035084
RS	35	0.785038	0.847822	2178.614121	0.034482	0.035088
RS	36	0.841928	0.850973	2159.218617	0.034175	0.034810
RS	37	0.902476	0.850973	2138.930310	0.033854	0.034490
RS	38	0.966915	0.874231	2055.144995	0.032528	0.033148
RS	39	1.035497	0.874231	2021.005188	0.031987	0.032574
RS	40	1.108487	0.910817	1901.271147	0.030092	0.030640
RS	41	1.186169	0.910817	1856.993602	0.029391	0.029894
RS	42	1.268844	0.952423	1728.552889	0.027358	0.027823
RS	43	1.356834	0.952423	1676.441948	0.026534	0.026967
RS	44	1.450480	0.991481	1555.696500	0.024623	0.025035
RS	45	1.550145	0.991481	1496.646866	0.023688	0.024093
RS	46	1.656217	1.023923	1387.644987	0.021963	0.022366
RS	47	1.769108	1.023923	1322.098520	0.020925	0.021340
RS	48	1.889254	1.049401	1222.159757	0.019344	0.019768
RS	49	2.017124	1.049401	1151.029991	0.018218	0.018662
RS	50	2.153214	1.069517	1056.656972	0.016724	0.017179
RS	51	2.298051	1.069517	981.752186	0.015539	0.016010
RS	52	2.452199	1.086245	891.320567	0.014107	0.014584
RS	53	2.616255	1.086245	815.309552	0.012904	0.013387
RS	54	2.790857	1.107995	725.232954	0.011479	0.011955
RS	55	2.976682	1.107995	652.424485	0.010326	0.010797
RS	56	3.174453	1.107995	580.608615	0.009190	0.009648
RS	57	3.384936	1.107995	510.780543	0.008084	0.008525
RS	58	3.608949	1.238267	401.547950	0.006355	0.006752
RS	59	3.847361	1.238267	352.550548	0.005580	0.005953
RS	60	4.101099	1.238267	305.718320	0.004839	0.005185
RS	61	4.371147	1.238267	261.631621	0.004141	0.004457
RS	62	4.658554	1.238267	220.779042	0.003494	0.003778
RS	63	4.964436	1.238267	814.574371	0.012893	0.014178
PA	4+25*2+4+6 0.189375654 0.054818769 4.964435665 11777.799883848 6.747494501 1.534813423 0.850003676 0.944684497 1.438073708 1.937975739 2.251905208 2.315711236 2.129247738 1.800486242 1.468829605 1.210185432 1.035151639 0.928360273 0.870739872 0.847821766 0.850973303 0.874231435 0.910817316 0.952422514 0.991480679 1.023923474 1.049401022 1.069516714 1.086244789 1.107994512 1.238266973
//
IT	3975
RD	23
LK	-475173.564234
QD	-34.643562 -> -29.626013
RI	0.0009588308
TR	0.188294	0.055095
MT	4.983523
MM	C_pi: 1.147167, n_recomb: 63858.333958
RS	0	0.000000	17412.801894	0.022876	0.000000	0.000000
RS	1	0.006434	17412.801894	0.024353	0.000000	0.000000
RS	2	0.013283	17412.801894	0.025925	0.000000	0.000000
RS	3	0.020572	17412.801894	0.027598	0.000000	0.000000
RS	4	0.028330	7.234629	70.674760	0.001107	0.000795
RS	5	0.036587	7.234629	75.151310	0.001177	0.000989
RS	6	0.045376	1.568802	367.635161	0.005757	0.004881
RS	7	0.054730	1.568802	388.992858	0.006091	0.005322
RS	8	0.064686	0.847880	759.084936	0.011887	0.010560
RS	9	0.075282	0.847880	797.812809	0.012493	0.011598
RS	10	0.086561	0.936254	759.258899	0.011890	0.011217
RS	11	0.098565	0.936254	797.760803	0.012493	0.011715
RS	12	0.111341	1.435144	547.756515	0.008578	0.007935
RS	13	0.124940	1.435144	577.550000	0.009044	0.008217
RS	14	0.139413	1.947498	449.117381	0.007033	0.006379
RS	15	0.154818	1.947498	474.335460	0.007428	0.006731
RS	16	0.171214	2.275202	428.876349	0.006716	0.006138
RS	17	0.188665	2.275202	453.096122	0.007095	0.006513
RS	18	0.207239	2.348397	463.605134	0.007260	0.006716
RS	19	0.227007	2.348397	489.439971	0.007664	0.007115
RS	20	0.248048	2.162087	560.716682	0.008781	0.008192
RS	21	0.270443	2.162087	590.822543	0.009252	0.008672
RS	22	0.294279	1.826181	735.785036	0.011522	0.010858
RS	23	0.319648	1.826181	772.532102	0.012098	0.011496
RS	24	0.346650	1.485979	994.151050	0.015568	0.014902
RS	25	0.375389	1.485979	1038.046575	0.016255	0.015725
RS	26	0.405978	1.220921	1314.444195	0.020584	0.020066
RS	27	0.438534	1.220921	1362.290263	0.021333	0.021000
RS	28	0.473186	1.041977	1647.259748	0.025796	0.025556
RS	29	0.510067	1.041977	1692.113633	0.026498	0.026447
RS	30	0.549321	0.933081	1932.122304	0.030256	0.030337
RS	31	0.591101	0.933081	1965.880567	0.030785	0.031017
RS	32	0.635569	0.874477	2124.516044	0.033269	0.033620
RS	33	0.682898	0.874477	2141.217480	0.033531	0.033980
RS	34	0.733273	0.851257	2207.322156	0.034566	0.035093
RS	35	0.786889	0.851257	2204.808809	0.034527	0.035102
RS	36	0.843955	0.854588	2185.067447	0.034217	0.034823
RS	37	0.904693	0.854588	2164.864499	0.033901	0.034509
RS	38	0.969339	0.878430	2079.274815	0.032561	0.033155
RS	39	1.038144	0.878430	2045.136125	0.032026	0.032590
RS	40	1.111377	0.915897	1922.933378	0.030112	0.030639
RS	41	1.189321	0.915897	1878.651855	0.029419	0.029905
RS	42	1.272281	0.958468	1747.906743	0.027372	0.027821
RS	43	1.360579	0.958468	1695.799081	0.026556	0.026977
RS	44	1.454559	0.998337	1573.370325	0.024638	0.025040
RS	45	1.554585	0.998337	1514.283050	0.023713	0.024110
RS	46	1.661048	1.031305	1404.211785	0.021989	0.022386
RS	47	1.774360	1.031305	1338.516187	0.020961	0.021370
RS	48	1.894964	1.057052	1237.846188	0.019384	0.019804
RS	49	2.023328	1.057052	1166.401333	0.018265	0.018706
RS	50	2.159951	1.077297	1071.351644	0.016777	0.017229
RS	51	2.305365	1.077297	995.947652	0.015596	0.016066
RS	52	2.460136	1.094141	904.722848	0.014168	0.014643
RS	53	2.624865	1.094141	828.050486	0.012967	0.013449
RS	54	2.800193	1.116250	736.886309	0.011539	0.012015
RS	55	2.986803	1.116250	663.339321	0.010388	0.010858
RS	56	3.185420	1.116250	590.722011	0.009251	0.009709
RS	57	3.396817	1.116250	520.044240	0.008144	0.008584
RS	58	3.621816	1.251401	407.958876	0.006388	0.006784
RS	59	3.861292	1.251401	358.649790	0.005616	0.005988
RS	60	4.116177	1.251401	311.436998	0.004877	0.005222
RS	61	4.387462	1.251401	266.912778	0.004180	0.004496
RS	62	4.676203	1.251401	225.579580	0.003533	0.003817
RS	63	4.983523	1.251401	838.190210	0.013126	0.014419
PA	4+25*2+4+6 0.188293866 0.055094791 4.983522620 17412.801894221 7.234629420 1.568802282 0.847879835 0.936253675 1.435143853 1.947497538 2.275202201 2.348397169 2.162087253 1.826181448 1.485978716 1.220920793 1.041977370 0.933080977 0.874476683 0.851256519 0.854587648 0.878429693 0.915896589 0.958467711 0.998337332 1.031305430 1.057052037 1.077296922 1.094140600 1.116250243 1.251401202
//
IT	3745
RD	24
LK	-475163.640664
QD	-33.146461 -> -28.374523
RI	0.0009134579
TR	0.187253	0.055367
MT	5.001778
MM	C_pi: 1.153799, n_recomb: 64523.561436
RS	0	0.000000	25538.652119	0.015770	0.000000	0.000000
RS	1	0.006440	25538.652119	0.016788	0.000000	0.000000
RS	2	0.013296	25538.652119	0.017873	0.000000	0.000000
RS	3	0.020592	25538.652119	0.019028	0.000000	0.000000
RS	4	0.028359	7.744694	66.766732	0.001035	0.000751
RS	5	0.036626	7.744694	71.005305	0.001100	0.000932
RS	6	0.045425	1.603596	363.832386	0.005639	0.004814
RS	7	0.054791	1.603596	385.040073	0.005967	0.005236
RS	8	0.064761	0.846348	769.505922	0.011926	0.010621
RS	9	0.075372	0.846348	808.779238	0.012535	0.011650
RS	10	0.086667	0.928315	774.853863	0.012009	0.011336
RS	11	0.098689	0.928315	814.085840	0.012617	0.011843
RS	12	0.111485	1.432144	555.371426	0.008607	0.007970
RS	13	0.125106	1.432144	585.592414	0.009076	0.008258
RS	14	0.139604	1.956219	452.416617	0.007012	0.006369
RS	15	0.155035	1.956219	477.859056	0.007406	0.006723
RS	16	0.171461	2.297230	429.879092	0.006662	0.006099
RS	17	0.188944	2.297230	454.210632	0.007039	0.006473
RS	18	0.207553	2.379805	463.116616	0.007177	0.006651
RS	19	0.227361	2.379805	489.001634	0.007579	0.007047
RS	20	0.248445	2.193917	559.568721	0.008672	0.008104
RS	21	0.270886	2.193917	589.727456	0.009140	0.008579
RS	22	0.294773	1.851173	735.325753	0.011396	0.010752
RS	23	0.320198	1.851173	772.222904	0.011968	0.011382
RS	24	0.347261	1.502678	996.388620	0.015442	0.014791
RS	25	0.376066	1.502678	1040.630980	0.016128	0.015607
RS	26	0.406727	1.231388	1321.507533	0.020481	0.019968
RS	27	0.439362	1.231388	1369.926566	0.021231	0.020896
RS	28	0.474100	1.048652	1660.423026	0.025734	0.025487
RS	29	0.511074	1.048652	1705.983149	0.026440	0.026375
RS	30	0.550430	0.937721	1951.104147	0.030239	0.030301
RS	31	0.592321	0.937721	1985.533667	0.030772	0.030982
RS	32	0.636909	0.878166	2147.706835	0.033286	0.033610
RS	33	0.684370	0.878166	2164.907002	0.033552	0.033974
RS	34	0.734887	0.854653	2232.570621	0.034601	0.035099
RS	35	0.788657	0.854653	2230.337150	0.034566	0.035113
RS	36	0.845891	0.858156	2210.282821	0.034255	0.034832
RS	37	0.906810	0.858156	2190.184357	0.033944	0.034525
RS	38	0.971653	0.882559	2102.861623	0.032591	0.033160
RS	39	1.040672	0.882559	2068.744472	0.032062	0.032604
RS	40	1.114137	0.920873	1944.159450	0.030131	0.030638
RS	41	1.192333	0.920873	1899.891628	0.029445	0.029914
RS	42	1.275565	0.964373	1766.922995	0.027384	0.027819
RS	43	1.364157	0.964373	1714.831897	0.026577	0.026986
RS	44	1.458455	1.005014	1590.789069	0.024654	0.025046
RS	45	1.558827	1.005014	1531.672933	0.023738	0.024127
RS	46	1.665663	1.038470	1420.587881	0.022017	0.022406
RS	47	1.779379	1.038470	1354.748182	0.020996	0.021401
RS	48	1.900420	1.064448	1253.391818	0.019425	0.019841
RS	49	2.029256	1.064448	1181.633689	0.018313	0.018751
RS	50	2.166389	1.084791	1085.938861	0.016830	0.017280
RS	51	2.312355	1.084791	1010.035488	0.015654	0.016121
RS	52	2.467722	1.101720	918.040319	0.014228	0.014701
RS	53	2.633094	1.101720	840.705198	0.013029	0.013511
RS	54	2.809118	1.124157	748.469501	0.011600	0.012075
RS	55	2.996478	1.124157	674.182105	0.010449	0.010918
RS	56	3.195905	1.124157	600.763489	0.009311	0.009769
RS	57	3.408176	1.124157	529.237988	0.008202	0.008643
RS	58	3.634118	1.264075	414.310911	0.006421	0.006815
RS	59	3.874612	1.264075	364.689699	0.005652	0.006023
RS	60	4.130595	1.264075	317.098388	0.004914	0.005259
RS	61	4.403064	1.264075	272.140720	0.004218	0.004533
RS	62	4.693082	1.264075	230.332490	0.003570	0.003854
RS	63	5.001778	1.264075	861.663033	0.013354	0.014656
PA	4+25*2+4+6 0.187253387 0.055366987 5.001777577 25538.652118997 7.744694197 1.603596199 0.846347535 0.928314623 1.432143751 1.956219317 2.297230030 2.379804844 2.193917221 1.851173154 1.502677582 1.231388397 1.048652100 0.937720906 0.878166356 0.854653180 0.858155711 0.882558893 0.920873386 0.964372577 1.005014330 1.038469705 1.064448471 1.084790708 1.101720248 1.124157107 1.264074898
//
IT	3855
RD	25
LK	-475154.202154
QD	-31.735647 -> -27.194089
RI	0.0008715505
TR	0.186244	0.055633
MT	5.019522
MM	C_pi: 1.160288, n_recomb: 65177.205707
RS	0	0.000000	38015.163499	0.010708	0.000000	0.000000
RS	1	0.006446	38015.163499	0.011400	0.000000	0.000000
RS	2	0.013308	38015.163499	0.012137	0.000000	0.000000
RS	3	0.020612	38015.163499	0.012922	0.000000	0.000000
RS	4	0.028387	8.277403	63.156111	0.000969	0.000709
RS	5	0.036664	8.277403	67.173948	0.001031	0.000880
RS	6	0.045473	1.639082	359.966294	0.005523	0.004747
RS	7	0.054851	1.639082	381.017111	0.005846	0.005150
RS	8	0.064833	0.845345	779.320851	0.011957	0.010676
RS	9	0.075459	0.845345	819.114541	0.012568	0.011695
RS	10	0.086770	0.920828	790.181256	0.012124	0.011453
RS	11	0.098809	0.920828	830.129925	0.012737	0.011967
RS	12	0.111625	1.429112	562.925979	0.008637	0.008006
RS	13	0.125267	1.429112	593.570527	0.009107	0.008298
RS	14	0.139789	1.964250	455.760595	0.006993	0.006360
RS	15	0.155246	1.964250	481.428336	0.007386	0.006716
RS	16	0.171700	2.318141	430.986257	0.006613	0.006063
RS	17	0.189215	2.318141	455.432866	0.006988	0.006436
RS	18	0.207859	2.410054	462.769681	0.007100	0.006589
RS	19	0.227704	2.410054	488.708760	0.007498	0.006983
RS	20	0.248829	2.224833	558.565362	0.008570	0.008020
RS	21	0.271316	2.224833	588.778861	0.009034	0.008490
RS	22	0.295252	1.875543	734.960935	0.011276	0.010650
RS	23	0.320731	1.875543	772.005080	0.011845	0.011274
RS	24	0.347853	1.518986	998.606547	0.015321	0.014684
RS	25	0.376722	1.518986	1043.186157	0.016005	0.015493
RS	26	0.407454	1.241633	1328.380537	0.020381	0.019873
RS	27	0.440166	1.241633	1377.358399	0.021133	0.020796
RS	28	0.474986	1.055213	1673.208473	0.025672	0.025418
RS	29	0.512052	1.055213	1719.461495	0.026381	0.026304
RS	30	0.551507	0.942309	1969.549811	0.030218	0.030263
RS	31	0.593505	0.942309	2004.643788	0.030757	0.030945
RS	32	0.638210	0.881838	2170.260191	0.033298	0.033598
RS	33	0.685798	0.881838	2187.962247	0.033569	0.033965
RS	34	0.736452	0.858042	2257.156893	0.034631	0.035101
RS	35	0.790373	0.858042	2255.215893	0.034601	0.035120
RS	36	0.847769	0.861709	2234.877753	0.034289	0.034838
RS	37	0.908865	0.861709	2214.902209	0.033983	0.034539
RS	38	0.973900	0.886656	2125.907974	0.032617	0.033163
RS	39	1.043127	0.886656	2091.832388	0.032095	0.032616
RS	40	1.116816	0.925791	1964.942850	0.030148	0.030636
RS	41	1.195256	0.925791	1920.706532	0.029469	0.029922
RS	42	1.278752	0.970188	1785.588248	0.027396	0.027817
RS	43	1.367631	0.970188	1733.527740	0.026597	0.026995
RS	44	1.462239	1.011569	1607.934997	0.024670	0.025052
RS	45	1.562946	1.011569	1548.800095	0.023763	0.024144
RS	46	1.670145	1.045480	1436.753010	0.022044	0.022426
RS	47	1.784254	1.045480	1370.776109	0.021032	0.021431
RS	48	1.905719	1.071662	1268.774305	0.019467	0.019878
RS	49	2.035014	1.071662	1196.707293	0.018361	0.018795
RS	50	2.172643	1.092075	1100.398491	0.016883	0.017330
RS	51	2.319145	1.092075	1023.998245	0.015711	0.016177
RS	52	2.475091	1.109069	931.253166	0.014288	0.014760
RS	53	2.641089	1.109069	853.257125	0.013091	0.013571
RS	54	2.817788	1.131805	759.967337	0.011660	0.012134
RS	55	3.005878	1.131805	684.940545	0.010509	0.010978
RS	56	3.206093	1.131805	610.723236	0.009370	0.009828
RS	57	3.419214	1.131805	538.354038	0.008260	0.008700
RS	58	3.646074	1.276393	420.598108	0.006453	0.006845
RS	59	3.887557	1.276393	370.665823	0.005687	0.006057
RS	60	4.144608	1.276393	322.699168	0.004951	0.005295
RS	61	4.418228	1.276393	277.312935	0.004255	0.004570
RS	62	4.709488	1.276393	235.035811	0.003606	0.003891
RS	63	5.019522	1.276393	884.979302	0.013578	0.014888
PA	4+25*2+4+6 0.186244261 0.055633057 5.019522226 38015.163499254 8.277403385 1.639081509 0.845344664 0.920827558 1.429111678 1.964249776 2.318141304 2.410053523 2.224832787 1.875542961 1.518985862 1.241633370 1.055212576 0.942309458 0.881837889 0.858041795 0.861709208 0.886656160 0.925791380 0.970187824 1.011569213 1.045480476 1.071662036 1.092074883 1.109068720 1.131805324 1.276392783
//
CC
CC	Brief Description of the file format:
CC	  CC  comments
CC	  MM  useful-messages
CC	  RD  round-of-iterations
CC	  LL  \log[P(sequence)]
CC	  QD  Q-before-opt Q-after-opt
CC	  TR  \theta_0 \rho_0
CC	  RS  k t_k \lambda_k \pi_k \sum_{l\not=k}A_{kl} A_{kk}
CC	  DC  begin end best-k t_k+\Delta_k max-prob
CC
MM	Version: 0.6.5-r67
MM	pattern:4+25*2+4+6, n:63, n_free_lambdas:28
MM	n_iterations:25, skip:1, max_t:5, theta/rho:5
MM	is_decoding:0
MM	n_seqs:9, sum_L:1150744, sum_n:213655
RD	0
LK	0.000000
QD	0.000000 -> 0.000000
RI	inf
TR	0.205386	0.041077
MT	5.000000
MM	C_pi: 1.000000, n_recomb: 46317.969114
RS	0	0.000000	1.000000	291.358339	0.006290	0.000000
RS	1	0.006440	1.000000	308.108919	0.006652	0.000000
RS	2	0.013294	1.000000	325.685933	0.007032	0.000000
RS	3	0.020590	1.000000	344.112079	0.007429	0.000000
RS	4	0.028356	1.000000	363.408047	0.007846	0.000000
RS	5	0.036622	1.000000	383.592034	0.008282	0.000000
RS	6	0.045421	1.000000	404.679213	0.008737	0.000000
RS	7	0.054785	1.000000	426.681134	0.009212	0.000000
RS	8	0.064753	1.000000	449.605059	0.009707	0.000000
RS	9	0.075363	1.000000	473.453236	0.010222	0.000000
RS	10	0.086656	1.000000	498.222101	0.010757	0.000000
RS	11	0.098677	1.000000	523.901411	0.011311	0.000000
RS	12	0.111471	1.000000	550.473305	0.011885	0.000000
RS	13	0.125090	1.000000	577.911296	0.012477	0.000000
RS	14	0.139585	1.000000	606.179200	0.013087	0.000000
RS	15	0.155014	1.000000	635.230007	0.013715	0.000000
RS	16	0.171437	1.000000	665.004694	0.014357	0.000000
RS	17	0.188917	1.000000	695.431007	0.015014	0.000000
RS	18	0.207523	1.000000	726.422215	0.015683	0.000000
RS	19	0.227327	1.000000	757.875869	0.016362	0.000000
RS	20	0.248406	1.000000	789.672571	0.017049	0.000000
RS	21	0.270843	1.000000	821.674812	0.017740	0.000000
RS	22	0.294725	1.000000	853.725893	0.018432	0.000000
RS	23	0.320144	1.000000	885.648989	0.019121	0.000000
RS	24	0.347201	1.000000	917.246398	0.019803	0.000000
RS	25	0.376000	1.000000	948.299040	0.020474	0.000000
RS	26	0.406654	1.000000	978.566273	0.021127	0.000000
RS	27	0.439282	1.000000	1007.786098	0.021758	0.000000
RS	28	0.474011	1.000000	1035.675833	0.022360	0.000000
RS	29	0.510976	1.000000	1061.933343	0.022927	0.000000
RS	30	0.550322	1.000000	1086.238913	0.023452	0.000000
RS	31	0.592202	1.000000	1108.257846	0.023927	0.000000
RS	32	0.636779	1.000000	1127.643885	0.024346	0.000000
RS	33	0.684227	1.000000	1144.043509	0.024700	0.000000
RS	34	0.734730	1.000000	1157.101188	0.024982	0.000000
RS	35	0.788485	1.000000	1166.465615	0.025184	0.000000
RS	36	0.845702	1.000000	1171.796935	0.025299	0.000000
RS	37	0.906604	1.000000	1172.774930	0.025320	0.000000
RS	38	0.971428	1.000000	1169.108092	0.025241	0.000000
RS	39	1.040426	1.000000	1160.543438	0.025056	0.000000
RS	40	1.113868	1.000000	1146.876865	0.024761	0.000000
RS	41	1.192040	1.000000	1127.963775	0.024353	0.000000
RS	42	1.275245	1.000000	1103.729610	0.023829	0.000000
RS	43	1.363809	1.000000	1074.179875	0.023191	0.000000
RS	44	1.458076	1.000000	1039.409127	0.022441	0.000000
RS	45	1.558414	1.000000	999.608390	0.021581	0.000000
RS	46	1.665214	1.000000	955.070374	0.020620	0.000000
RS	47	1.778891	1.000000	906.191880	0.019565	0.000000
RS	48	1.899889	1.000000	853.472816	0.018426	0.000000
RS	49	2.028679	1.000000	797.511291	0.017218	0.000000
RS	50	2.165763	1.000000	738.994409	0.015955	0.000000
RS	51	2.311675	1.000000	678.684568	0.014653	0.000000
RS	52	2.466983	1.000000	617.401290	0.013330	0.000000
RS	53	2.632293	1.000000	555.998942	0.012004	0.000000
RS	54	2.808249	1.000000	495.341010	0.010694	0.000000
RS	55	2.995536	1.000000	436.271940	0.009419	0.000000
RS	56	3.194884	1.000000	379.587881	0.008195	0.000000
RS	57	3.407070	1.000000	326.007953	0.007038	0.000000
RS	58	3.632920	1.000000	276.147816	0.005962	0.000000
RS	59	3.873315	1.000000	230.497365	0.004976	0.000000
RS	60	4.129191	1.000000	189.404255	0.004089	0.000000
RS	61	4.401545	1.000000	153.064649	0.003305	0.000000
RS	62	4.691438	1.000000	121.522100	0.002624	0.000000
RS	63	5.000000	1.000000	343.492233	0.007416	0.000000
PA	4+25*2+4+6 0.205385707 0.041077141 5.000000000 1.000000000 1.000000000 1.000000000 1.000000000 1.000000000 1.000000000 1.000000000 1.000000000 1.000000000 1.000000000 1.000000000 1.000000000 1.000000000 1.000000000 1.000000000 1.000000000 1.000000000 1.000000000 1.000000000 1.000000000 1.000000000 1.000000000 1.000000000 1.000000000 1.000000000 1.000000000 1.000000000 1.000000000
//
IT	4891
RD	1
LK	-518811.022154
QD	-375.576879 -> -241.985656
RI	0.0288239963
TR	0.213012	0.044145
MT	4.663506
MM	C_pi: 0.983593, n_recomb: 48904.619848
RS	0	0.000000	1.754813	172.215449	0.003521	0.000037
RS	1	0.006325	1.754813	182.454118	0.003731	0.000388
RS	2	0.013049	1.754813	193.257811	0.003952	0.001134
RS	3	0.020199	1.754813	204.652027	0.004185	0.002176
RS	4	0.027801	1.266630	299.902413	0.006132	0.003324
RS	5	0.035884	1.266630	316.836068	0.006479	0.004406
RS	6	0.044478	1.174379	360.771324	0.007377	0.005383
RS	7	0.053616	1.174379	380.601170	0.007783	0.006269
RS	8	0.063332	1.145297	411.467261	0.008414	0.007047
RS	9	0.073662	1.145297	433.541026	0.008865	0.007675
RS	10	0.084645	1.149004	455.071592	0.009305	0.008119
RS	11	0.096323	1.149004	478.933659	0.009793	0.008396
RS	12	0.108740	1.160273	498.856881	0.010201	0.008578
RS	13	0.121942	1.160273	524.375523	0.010722	0.008751
RS	14	0.135979	1.160360	550.759556	0.011262	0.008988
RS	15	0.150903	1.160360	578.070325	0.011820	0.009340
RS	16	0.166772	1.146112	613.720508	0.012549	0.009829
RS	17	0.183644	1.146112	642.947487	0.013147	0.010451
RS	18	0.201584	1.121671	687.475210	0.014057	0.011190
RS	19	0.220657	1.121671	718.555739	0.014693	0.012043
RS	20	0.240938	1.090429	771.511755	0.015776	0.013014
RS	21	0.262501	1.090429	804.136091	0.016443	0.014116
RS	22	0.285427	1.054831	865.010202	0.017688	0.015357
RS	23	0.309804	1.054831	898.549175	0.018374	0.016740
RS	24	0.335723	1.017497	965.750800	0.019748	0.018258
RS	25	0.363280	1.017497	999.163413	0.020431	0.019901
RS	26	0.392581	0.981354	1069.354253	0.021866	0.021642
RS	27	0.423735	0.981354	1101.133275	0.022516	0.023440
RS	28	0.456859	0.949673	1168.614316	0.023896	0.025230
RS	29	0.492078	0.949673	1196.843206	0.024473	0.026936
RS	30	0.529525	0.925218	1254.484936	0.025652	0.028480
RS	31	0.569340	0.925218	1277.062764	0.026113	0.029795
RS	32	0.611673	0.908955	1319.102712	0.026973	0.030834
RS	33	0.656683	0.908955	1334.046032	0.027279	0.031576
RS	34	0.704540	0.899978	1357.932439	0.027767	0.032018
RS	35	0.755424	0.899978	1363.587448	0.027883	0.032177
RS	36	0.809526	0.896472	1369.489418	0.028003	0.032077
RS	37	0.867050	0.896472	1364.618774	0.027904	0.031746
RS	38	0.928212	0.896667	1353.912293	0.027685	0.031209
RS	39	0.993243	0.896667	1337.742416	0.027354	0.030491
RS	40	1.062386	0.899147	1312.165399	0.026831	0.029616
RS	41	1.135902	0.899147	1284.443367	0.026264	0.028606
RS	42	1.214068	0.902777	1245.948072	0.025477	0.027485
RS	43	1.297177	0.902777	1206.997862	0.024681	0.026270
RS	44	1.385543	0.906685	1157.645598	0.023671	0.024981
RS	45	1.479498	0.906685	1108.426353	0.022665	0.023632
RS	46	1.579395	0.910280	1050.363509	0.021478	0.022236
RS	47	1.685610	0.910280	992.520104	0.020295	0.020806
RS	48	1.798543	0.913218	928.088009	0.018978	0.019352
RS	49	1.918618	0.913218	863.956663	0.017666	0.017886
RS	50	2.046287	0.915353	795.796584	0.016272	0.016417
RS	51	2.182031	0.915353	728.324979	0.014893	0.014957
RS	52	2.326361	0.916692	659.396285	0.013483	0.013515
RS	53	2.479818	0.916692	591.944635	0.012104	0.012104
RS	54	2.642981	0.917264	525.436052	0.010744	0.010737
RS	55	2.816464	0.917264	461.438964	0.009435	0.009425
RS	56	3.000919	0.917264	400.364599	0.008187	0.008180
RS	57	3.197039	0.917264	342.934968	0.007012	0.007014
RS	58	3.405564	0.918436	289.427085	0.005918	0.005935
RS	59	3.627277	0.918436	241.090521	0.004930	0.004952
RS	60	3.863012	0.918436	197.749801	0.004044	0.004068
RS	61	4.113657	0.918436	159.559546	0.003263	0.003288
RS	62	4.380154	0.918436	126.517149	0.002587	0.002610
RS	63	4.663506	0.918436	357.572877	0.007312	0.007367
PA	4+25*2+4+6 0.213011947 0.044145227 4.663505554 1.754813194 1.266630173 1.174379349 1.145297050 1.149003983 1.160272598 1.160360336 1.146112442 1.121670723 1.090429306 1.054830551 1.017497063 0.981353760 0.949672699 0.925217628 0.908954620 0.899977684 0.896471977 0.896666765 0.899147034 0.902776718 0.906684875 0.910280228 0.913217545 0.915352821 0.916691780 0.917264462 0.918436110
//
IT	4557
RD	2
LK	-518593.915962
QD	-223.658275 -> -167.750707
RI	0.0181206767
TR	0.215718	0.046052
MT	4.519323
MM	C_pi: 0.974041, n_recomb: 50485.917981
RS	0	0.000000	2.489524	124.268996	0.002461	0.000029
RS	1	0.006273	2.489524	131.740945	0.002609	0.000310
RS	2	0.012939	2.489524	139.640699	0.002766	0.000894
RS	3	0.020023	2.489524	147.989984	0.002931	0.001686
RS	4	0.027552	1.340971	290.721239	0.005758	0.003490
RS	5	0.035553	1.340971	307.120387	0.006083	0.004513
RS	6	0.044056	1.191074	364.984930	0.007229	0.005806
RS	7	0.053092	1.191074	384.938938	0.007625	0.006612
RS	8	0.062695	1.163146	415.490753	0.008230	0.007472
RS	9	0.072901	1.163146	437.681787	0.008669	0.007997
RS	10	0.083746	1.196647	447.964663	0.008873	0.008304
RS	11	0.095272	1.196647	471.487514	0.009339	0.008473
RS	12	0.107521	1.243300	477.432475	0.009457	0.008470
RS	13	0.120539	1.243300	502.086237	0.009945	0.008544
RS	14	0.134372	1.264338	518.936948	0.010279	0.008680
RS	15	0.149074	1.264338	545.104252	0.010797	0.008927
RS	16	0.164698	1.252800	577.407584	0.011437	0.009411
RS	17	0.181301	1.252800	605.534513	0.011994	0.009894
RS	18	0.198947	1.217942	652.522882	0.012925	0.010696
RS	19	0.217699	1.217942	682.832552	0.013525	0.011370
RS	20	0.237627	1.167606	744.355370	0.014744	0.012482
RS	21	0.258806	1.167606	776.775646	0.015386	0.013369
RS	22	0.281313	1.107640	853.046042	0.016897	0.014846
RS	23	0.305232	1.107640	887.090464	0.017571	0.015979
RS	24	0.330651	1.044088	976.590273	0.019344	0.017843
RS	25	0.357664	1.044088	1011.167771	0.020029	0.019211
RS	26	0.386372	0.982989	1109.227484	0.021971	0.021403
RS	27	0.416881	0.982989	1142.495321	0.022630	0.022916
RS	28	0.449304	0.930322	1239.717257	0.024556	0.025218
RS	29	0.483760	0.930322	1269.140124	0.025138	0.026663
RS	30	0.520378	0.890565	1352.829562	0.026796	0.028692
RS	31	0.559293	0.890565	1375.602928	0.027247	0.029799
RS	32	0.600648	0.864849	1435.322143	0.028430	0.031203
RS	33	0.644598	0.864849	1448.977309	0.028701	0.031800
RS	34	0.691305	0.851255	1480.668188	0.029328	0.032448
RS	35	0.740941	0.851255	1483.449503	0.029383	0.032520
RS	36	0.793691	0.846582	1488.655659	0.029487	0.032485
RS	37	0.849750	0.846582	1479.561451	0.029306	0.032110
RS	38	0.909326	0.847871	1462.214379	0.028963	0.031541
RS	39	0.972638	0.847871	1440.911483	0.028541	0.030812
RS	40	1.039922	0.852818	1405.348264	0.027836	0.029854
RS	41	1.111426	0.852818	1372.098726	0.027178	0.028856
RS	42	1.187416	0.859581	1322.531633	0.026196	0.027640
RS	43	1.268172	0.859581	1278.133153	0.025317	0.026451
RS	44	1.353994	0.866724	1218.289221	0.024131	0.025080
RS	45	1.445199	0.866724	1164.054929	0.023057	0.023763
RS	46	1.542126	0.873250	1097.058347	0.021730	0.022310
RS	47	1.645132	0.873250	1034.836072	0.020498	0.020914
RS	48	1.754600	0.878566	963.386140	0.019082	0.019429
RS	49	1.870934	0.878566	895.574661	0.017739	0.017995
RS	50	1.994565	0.882421	822.230739	0.016286	0.016516
RS	51	2.125952	0.882421	751.736473	0.014890	0.015082
RS	52	2.265580	0.884835	679.121990	0.013452	0.013642
RS	53	2.413967	0.884835	609.210520	0.012067	0.012250
RS	54	2.571662	0.885921	540.113572	0.010698	0.010888
RS	55	2.739248	0.885921	474.114109	0.009391	0.009585
RS	56	2.917347	0.885921	411.217441	0.008145	0.008343
RS	57	3.106617	0.885921	352.147144	0.006975	0.007175
RS	58	3.307760	0.889092	296.566106	0.005874	0.006084
RS	59	3.521520	0.889092	247.185340	0.004896	0.005094
RS	60	3.748688	0.889092	202.909850	0.004019	0.004201
RS	61	3.990106	0.889092	163.888078	0.003246	0.003408
RS	62	4.246668	0.889092	130.110980	0.002577	0.002718
RS	63	4.519323	0.889092	370.367856	0.007336	0.007805
PA	4+25*2+4+6 0.215718486 0.046051838 4.519323171 2.489523738 1.340971204 1.191073702 1.163145624 1.196647209 1.243300490 1.264337575 1.252799743 1.217942354 1.167605775 1.107639931 1.044088103 0.982988646 0.930321973 0.890564850 0.864849461 0.851255385 0.846581819 0.847870592 0.852818432 0.859580670 0.866724458 0.873250090 0.878565802 0.882420840 0.884835006 0.885921287 0.889091696
//
IT	3893
RD	3
LK	-518496.660857
QD	-168.753951 -> -136.228987
RI	0.0133920029
TR	0.215929	0.047287
MT	4.465811
MM	C_pi: 0.972961, n_recomb: 51753.379886
RS	0	0.000000	3.265256	96.795409	0.001870	0.000023
RS	1	0.006253	3.265256	102.660845	0.001984	0.000249
RS	2	0.012897	3.265256	108.869294	0.002104	0.000713
RS	3	0.019957	3.265256	115.439218	0.002231	0.001332
RS	4	0.027458	1.333400	299.181511	0.005781	0.003647
RS	5	0.035428	1.333400	315.997517	0.006106	0.004657
RS	6	0.043896	1.147653	387.421384	0.007486	0.006184
RS	7	0.052894	1.147653	408.421860	0.007892	0.006983
RS	8	0.062455	1.129910	437.076393	0.008445	0.007835
RS	9	0.072613	1.129910	460.235246	0.008893	0.008355
RS	10	0.083407	1.197761	457.041480	0.008831	0.008442
RS	11	0.094875	1.197761	480.983471	0.009294	0.008605
RS	12	0.107061	1.286415	471.188475	0.009104	0.008356
RS	13	0.120009	1.286415	495.638840	0.009577	0.008422
RS	14	0.133766	1.337590	501.204425	0.009684	0.008403
RS	15	0.148384	1.337590	526.764459	0.010178	0.008624
RS	16	0.163915	1.338154	553.018753	0.010686	0.009036
RS	17	0.180418	1.338154	580.406591	0.011215	0.009463
RS	18	0.197953	1.301330	625.782440	0.012092	0.010249
RS	19	0.216584	1.301330	655.464873	0.012665	0.010835
RS	20	0.236381	1.239076	720.112849	0.013914	0.011989
RS	21	0.257415	1.239076	752.248240	0.014535	0.012761
RS	22	0.279764	1.160900	837.305335	0.016179	0.014357
RS	23	0.303511	1.160900	871.594466	0.016841	0.015351
RS	24	0.328743	1.076694	976.111942	0.018861	0.017425
RS	25	0.355553	1.076694	1011.514338	0.019545	0.018637
RS	26	0.384039	0.995828	1130.262462	0.021839	0.021135
RS	27	0.414306	0.995828	1164.736218	0.022506	0.022490
RS	28	0.446466	0.926855	1285.481661	0.024839	0.025162
RS	29	0.480637	0.926855	1316.000939	0.025428	0.026468
RS	30	0.516945	0.875627	1421.031734	0.027458	0.028856
RS	31	0.555523	0.875627	1444.177724	0.027905	0.029854
RS	32	0.596514	0.843210	1518.451419	0.029340	0.031526
RS	33	0.640067	0.843210	1531.331266	0.029589	0.032048
RS	34	0.686344	0.826708	1569.106432	0.030319	0.032831
RS	35	0.735515	0.826708	1569.911517	0.030334	0.032856
RS	36	0.787761	0.821759	1573.931272	0.030412	0.032840
RS	37	0.843273	0.821759	1561.919485	0.030180	0.032440
RS	38	0.902257	0.824468	1538.509609	0.029728	0.031815
RS	39	0.964929	0.824468	1513.765154	0.029250	0.031080
RS	40	1.031520	0.831860	1469.658093	0.028397	0.030032
RS	41	1.102275	0.831860	1432.880222	0.027687	0.029044
RS	42	1.177454	0.841550	1374.276919	0.026554	0.027734
RS	43	1.257334	0.841550	1326.615820	0.025633	0.026567
RS	44	1.342210	0.851658	1258.624791	0.024320	0.025119
RS	45	1.432392	0.851658	1201.603246	0.023218	0.023832
RS	46	1.528214	0.860846	1128.056096	0.021797	0.022328
RS	47	1.630028	0.860846	1063.582196	0.020551	0.020965
RS	48	1.738208	0.868306	987.327712	0.019078	0.019455
RS	49	1.853152	0.868306	917.740077	0.017733	0.018053
RS	50	1.975285	0.873698	841.108908	0.016252	0.016568
RS	51	2.105054	0.873698	769.183951	0.014862	0.015162
RS	52	2.242938	0.877059	694.385796	0.013417	0.013727
RS	53	2.389444	0.877059	623.246198	0.012043	0.012355
RS	54	2.545111	0.878601	552.639162	0.010678	0.011001
RS	55	2.710512	0.878601	485.505647	0.009381	0.009709
RS	56	2.886256	0.878601	421.483955	0.008144	0.008472
RS	57	3.072989	0.878601	361.309002	0.006981	0.007305
RS	58	3.271399	0.884156	303.893435	0.005872	0.006199
RS	59	3.482215	0.884156	253.783274	0.004904	0.005208
RS	60	3.706214	0.884156	208.766964	0.004034	0.004310
RS	61	3.944220	0.884156	169.008429	0.003266	0.003510
RS	62	4.197109	0.884156	134.514121	0.002599	0.002810
RS	63	4.465811	0.884156	387.089326	0.007479	0.008200
PA	4+25*2+4+6 0.215929123 0.047287042 4.465810677 3.265256292 1.333400413 1.147652927 1.129909912 1.197761032 1.286415049 1.337590288 1.338153607 1.301330222 1.239075663 1.160899976 1.076693950 0.995827975 0.926854701 0.875627206 0.843209585 0.826708321 0.821758626 0.824468311 0.831859610 0.841550049 0.851657688 0.860845591 0.868306452 0.873698256 0.877058980 0.878600716 0.884156100
//
IT	4751
RD	4
LK	-518436.637165
QD	-143.405022 -> -119.407616
RI	0.0106028155
TR	0.214887	0.048141
MT	4.457540
MM	C_pi: 0.977312, n_recomb: 52897.110009
RS	0	0.000000	4.193676	76.971494	0.001455	0.000019
RS	1	0.006250	4.193676	81.669306	0.001544	0.000199
RS	2	0.012891	4.193676	86.646355	0.001638	0.000567
RS	3	0.019946	4.193676	91.918276	0.001738	0.001051
RS	4	0.027443	1.307492	312.073545	0.005900	0.003767
RS	5	0.035408	1.307492	329.566826	0.006230	0.004776
RS	6	0.043871	1.093001	415.901783	0.007862	0.006510
RS	7	0.052863	1.093001	438.260423	0.008285	0.007329
RS	8	0.062417	1.083540	465.594260	0.008802	0.008153
RS	9	0.072568	1.083540	490.061153	0.009264	0.008709
RS	10	0.083354	1.180860	473.230642	0.008946	0.008565
RS	11	0.094814	1.180860	497.942334	0.009413	0.008762
RS	12	0.106990	1.309500	472.441066	0.008931	0.008261
RS	13	0.119927	1.309500	497.040041	0.009396	0.008353
RS	14	0.133672	1.393114	491.395188	0.009290	0.008170
RS	15	0.148277	1.393114	516.680317	0.009768	0.008397
RS	16	0.163794	1.410258	536.350438	0.010140	0.008717
RS	17	0.180281	1.410258	563.273084	0.010648	0.009121
RS	18	0.197799	1.376343	605.584383	0.011448	0.009860
RS	19	0.216411	1.376343	634.814972	0.012001	0.010400
RS	20	0.236187	1.306550	700.127781	0.013236	0.011555
RS	21	0.257199	1.306550	732.031079	0.013839	0.012259
RS	22	0.279524	1.213846	822.447314	0.015548	0.013915
RS	23	0.303244	1.213846	856.919189	0.016200	0.014823
RS	24	0.328447	1.112150	972.308897	0.018381	0.017036
RS	25	0.355225	1.112150	1008.410157	0.019064	0.018150
RS	26	0.383677	1.014317	1143.502013	0.021617	0.020872
RS	27	0.413907	1.014317	1179.078618	0.022290	0.022131
RS	28	0.446026	0.931472	1319.448545	0.024944	0.025092
RS	29	0.480153	0.931472	1351.075137	0.025542	0.026313
RS	30	0.516413	0.870710	1474.476443	0.027874	0.028991
RS	31	0.554939	0.870710	1498.181879	0.028323	0.029926
RS	32	0.595873	0.832949	1585.060692	0.029965	0.031810
RS	33	0.639365	0.832949	1597.561449	0.030201	0.032288
RS	34	0.685575	0.814362	1640.394535	0.031011	0.033169
RS	35	0.734674	0.814362	1639.846963	0.031001	0.033165
RS	36	0.786841	0.809550	1642.444325	0.031050	0.033146
RS	37	0.842269	0.809550	1628.364386	0.030784	0.032731
RS	38	0.901161	0.813819	1599.320979	0.030235	0.032040
RS	39	0.963734	0.813819	1572.177930	0.029721	0.031303
RS	40	1.030218	0.823626	1520.465397	0.028744	0.030163
RS	41	1.100857	0.823626	1481.331709	0.028004	0.029186
RS	42	1.175911	0.836132	1414.942805	0.026749	0.027786
RS	43	1.255656	0.836132	1365.237625	0.025809	0.026640
RS	44	1.340384	0.849063	1290.464515	0.024396	0.025122
RS	45	1.430409	0.849063	1231.833812	0.023287	0.023863
RS	46	1.526060	0.860772	1153.050714	0.021798	0.022315
RS	47	1.627689	0.860772	1087.387898	0.020557	0.020983
RS	48	1.735670	0.870248	1007.479299	0.019046	0.019453
RS	49	1.850400	0.870248	937.008073	0.017714	0.018082
RS	50	1.972301	0.877067	858.007764	0.016220	0.016595
RS	51	2.101820	0.877067	785.344495	0.014847	0.015216
RS	52	2.239434	0.881289	709.028354	0.013404	0.013789
RS	53	2.385650	0.881289	637.146182	0.012045	0.012437
RS	54	2.541004	0.883225	565.456586	0.010690	0.011093
RS	55	2.706067	0.883225	497.481193	0.009405	0.009811
RS	56	2.881447	0.883225	432.543973	0.008177	0.008582
RS	57	3.067788	0.883225	371.398080	0.007021	0.007418
RS	58	3.265776	0.891358	312.131315	0.005901	0.006294
RS	59	3.476138	0.891358	261.328400	0.004940	0.005305
RS	60	3.699647	0.891358	215.558763	0.004075	0.004405
RS	61	3.937127	0.891358	175.012858	0.003309	0.003601
RS	62	4.189448	0.891358	139.723524	0.002641	0.002893
RS	63	4.457540	0.891358	407.152479	0.007697	0.008567
PA	4+25*2+4+6 0.214887060 0.048141349 4.457539837 4.193675601 1.307492229 1.093000807 1.083539551 1.180859947 1.309499527 1.393114439 1.410258077 1.376342718 1.306550466 1.213845800 1.112149885 1.014317123 0.931471844 0.870709519 0.832948665 0.814361813 0.809549518 0.813819013 0.823625709 0.836132336 0.849062696 0.860771704 0.870247889 0.877066771 0.881288799 0.883225080 0.891357793
//
IT	4197
RD	5
LK	-518390.798356
QD	-128.476466 -> -108.448553
RI	0.0086494639
TR	0.213235	0.048780
MT	4.472350
MM	C_pi: 0.984764, n_recomb: 53981.310007
RS	0	0.000000	5.392646	61.119121	0.001132	0.000015
RS	1	0.006256	5.392646	64.874990	0.001202	0.000157
RS	2	0.012902	5.392646	68.857186	0.001276	0.000445
RS	3	0.019965	5.392646	73.078771	0.001354	0.000821
RS	4	0.027469	1.287820	323.985210	0.006002	0.003840
RS	5	0.035443	1.287820	342.129540	0.006338	0.004847
RS	6	0.043916	1.044663	444.850632	0.008241	0.006780
RS	7	0.052918	1.044663	468.602181	0.008681	0.007625
RS	8	0.062484	1.038783	496.133123	0.009191	0.008436
RS	9	0.072648	1.038783	522.009404	0.009670	0.009040
RS	10	0.083449	1.158668	492.385219	0.009121	0.008686
RS	11	0.094924	1.158668	518.019201	0.009596	0.008928
RS	12	0.107118	1.322385	477.549290	0.008847	0.008191
RS	13	0.120074	1.322385	502.484656	0.009308	0.008319
RS	14	0.133841	1.437545	486.284422	0.009008	0.007981
RS	15	0.148468	1.437545	511.497814	0.009475	0.008223
RS	16	0.164011	1.473058	524.787602	0.009722	0.008449
RS	17	0.180527	1.473058	551.433918	0.010215	0.008847
RS	18	0.198075	1.444904	590.238924	0.010934	0.009528
RS	19	0.216721	1.444904	619.159440	0.011470	0.010042
RS	20	0.236534	1.370417	683.979496	0.012671	0.011176
RS	21	0.257585	1.370417	715.720403	0.013259	0.011837
RS	22	0.279954	1.265623	809.589583	0.014998	0.013522
RS	23	0.303722	1.265623	844.235881	0.015639	0.014372
RS	24	0.328977	1.148470	967.986520	0.017932	0.016680
RS	25	0.355812	1.148470	1004.725937	0.018612	0.017728
RS	26	0.384325	1.035413	1153.381457	0.021366	0.020623
RS	27	0.414622	1.035413	1190.004684	0.022045	0.021816
RS	28	0.446814	0.940168	1347.442910	0.024961	0.025014
RS	29	0.481020	0.940168	1380.190377	0.025568	0.026181
RS	30	0.517366	0.871017	1520.012567	0.028158	0.029103
RS	31	0.555985	0.871017	1544.404645	0.028610	0.029998
RS	32	0.597020	0.828693	1642.635289	0.030430	0.032060
RS	33	0.640622	0.828693	1655.016802	0.030659	0.032510
RS	34	0.686952	0.808475	1702.264191	0.031534	0.033467
RS	35	0.736180	0.808475	1700.763000	0.031507	0.033444
RS	36	0.788487	0.804010	1701.810473	0.031526	0.033411
RS	37	0.844066	0.804010	1686.193697	0.031237	0.032986
RS	38	0.903123	0.809889	1651.818286	0.030600	0.032227
RS	39	0.965873	0.809889	1622.912714	0.030064	0.031490
RS	40	1.032549	0.822065	1564.214657	0.028977	0.030261
RS	41	1.103395	0.822065	1523.418968	0.028221	0.029295
RS	42	1.178674	0.837297	1450.041644	0.026862	0.027812
RS	43	1.258661	0.837297	1398.988230	0.025916	0.026686
RS	44	1.343652	0.852946	1318.272873	0.024421	0.025104
RS	45	1.433960	0.852946	1258.678635	0.023317	0.023872
RS	46	1.529917	0.867072	1175.438022	0.021775	0.022285
RS	47	1.631876	0.867072	1109.141712	0.020547	0.020985
RS	48	1.740213	0.878468	1026.226732	0.019011	0.019438
RS	49	1.855328	0.878468	955.314060	0.017697	0.018098
RS	50	1.977644	0.886626	874.436370	0.016199	0.016611
RS	51	2.107611	0.886626	801.355650	0.014845	0.015258
RS	52	2.245708	0.891636	723.853895	0.013409	0.013839
RS	53	2.392443	0.891636	651.434151	0.012068	0.012507
RS	54	2.548358	0.893903	578.858541	0.010723	0.011173
RS	55	2.714026	0.893903	510.143476	0.009450	0.009903
RS	56	2.890058	0.893903	444.353578	0.008232	0.008680
RS	57	3.077101	0.893903	382.263890	0.007081	0.007519
RS	58	3.275844	0.904698	321.094942	0.005948	0.006378
RS	59	3.487020	0.904698	269.580507	0.004994	0.005392
RS	60	3.711406	0.904698	223.018636	0.004131	0.004491
RS	61	3.949829	0.904698	181.631299	0.003365	0.003683
RS	62	4.203166	0.904698	145.482659	0.002695	0.002970
RS	63	4.472350	0.904698	429.497323	0.007956	0.008917
PA	4+25*2+4+6 0.213234614 0.048779812 4.472350465 5.392645942 1.287820168 1.044662610 1.038783362 1.158667921 1.322385017 1.437544727 1.473058095 1.444904163 1.370416653 1.265622960 1.148470057 1.035412616 0.940168060 0.871016757 0.828693269 0.808474912 0.804010084 0.809888750 0.822065028 0.837297334 0.852946158 0.867072080 0.878467546 0.886625562 0.891635628 0.893903032 0.904697916
//
IT	4275
RD	6
LK	-518351.927603
QD	-117.909690 -> -100.253791
RI	0.0071657388
TR	0.211305	0.049294
MT	4.498905
MM	C_pi: 0.993890, n_recomb: 55030.591102
RS	0	0.000000	6.993055	48.106672	0.000874	0.000012
RS	1	0.006265	6.993055	51.081604	0.000928	0.000123
RS	2	0.012923	6.993055	54.237906	0.000986	0.000346
RS	3	0.019998	6.993055	57.586300	0.001046	0.000636
RS	4	0.027516	1.281291	332.832697	0.006048	0.003866
RS	5	0.035505	1.281291	351.489813	0.006387	0.004865
RS	6	0.043995	1.006891	471.714550	0.008572	0.006997
RS	7	0.053017	1.006891	496.771991	0.009027	0.007865
RS	8	0.062604	1.000137	526.378141	0.009565	0.008689
RS	9	0.072791	1.000137	553.655096	0.010061	0.009341
RS	10	0.083617	1.136331	512.572701	0.009314	0.008806
RS	11	0.095121	1.136331	539.186795	0.009798	0.009095
RS	12	0.107346	1.329868	484.734214	0.008808	0.008146
RS	13	0.120337	1.329868	510.108914	0.009270	0.008309
RS	14	0.134142	1.474412	484.151128	0.008798	0.007829
RS	15	0.148811	1.474412	509.421769	0.009257	0.008089
RS	16	0.164400	1.528723	516.751449	0.009390	0.008226
RS	17	0.180965	1.528723	543.252685	0.009872	0.008623
RS	18	0.198569	1.508015	578.516717	0.010513	0.009245
RS	19	0.217275	1.508015	607.235341	0.011035	0.009742
RS	20	0.237153	1.430837	670.987762	0.012193	0.010845
RS	21	0.258276	1.430837	702.628511	0.012768	0.011476
RS	22	0.280723	1.315728	798.813452	0.014516	0.013171
RS	23	0.304577	1.315728	833.640214	0.015149	0.013979
RS	24	0.329924	1.184583	964.116857	0.017520	0.016354
RS	25	0.356860	1.184583	1001.456883	0.018198	0.017353
RS	26	0.385484	1.057526	1161.776810	0.021111	0.020387
RS	27	0.415901	1.057526	1199.404417	0.021795	0.021532
RS	28	0.448223	0.950887	1372.138350	0.024934	0.024931
RS	29	0.482571	0.950887	1406.008613	0.025550	0.026059
RS	30	0.519071	0.874112	1560.907606	0.028364	0.029194
RS	31	0.557857	0.874112	1586.064882	0.028822	0.030062
RS	32	0.599074	0.827729	1694.808364	0.030798	0.032279
RS	33	0.642872	0.827729	1707.237047	0.031023	0.032711
RS	34	0.689415	0.806153	1758.486541	0.031955	0.033729
RS	35	0.738874	0.806153	1756.287475	0.031915	0.033695
RS	36	0.791432	0.802141	1755.724904	0.031905	0.033642
RS	37	0.847283	0.802141	1738.908808	0.031599	0.033212
RS	38	0.906633	0.809626	1699.432286	0.030882	0.032384
RS	39	0.969701	0.809626	1669.161536	0.030332	0.031650
RS	40	1.036720	0.824108	1603.914544	0.029146	0.030337
RS	41	1.107939	0.824108	1561.879927	0.028382	0.029383
RS	42	1.183620	0.841975	1482.057890	0.026932	0.027821
RS	43	1.264042	0.841975	1430.066880	0.025987	0.026716
RS	44	1.349503	0.860244	1343.965186	0.024422	0.025076
RS	45	1.440318	0.860244	1283.772847	0.023328	0.023871
RS	46	1.536823	0.876693	1196.570021	0.021744	0.022249
RS	47	1.639374	0.876693	1129.939319	0.020533	0.020978
RS	48	1.748351	0.889918	1044.415174	0.018979	0.019418
RS	49	1.864155	0.889918	973.284972	0.017686	0.018107
RS	50	1.987214	0.899334	890.815984	0.016188	0.016622
RS	51	2.117984	0.899334	817.468340	0.014855	0.015294
RS	52	2.256947	0.905062	738.963637	0.013428	0.013885
RS	53	2.404616	0.905062	666.091980	0.012104	0.012571
RS	54	2.561536	0.907597	592.732509	0.010771	0.011247
RS	55	2.728289	0.907597	523.309013	0.009509	0.009988
RS	56	2.905489	0.907597	456.680249	0.008299	0.008772
RS	57	3.093791	0.907597	393.644728	0.007153	0.007614
RS	58	3.293890	0.921072	330.532573	0.006006	0.006455
RS	59	3.506526	0.921072	278.281751	0.005057	0.005472
RS	60	3.732485	0.921072	230.895762	0.004196	0.004572
RS	61	3.972600	0.921072	188.629867	0.003428	0.003761
RS	62	4.227760	0.921072	151.581352	0.002754	0.003042
RS	63	4.498905	0.921072	453.318794	0.008238	0.009254
PA	4+25*2+4+6 0.211305118 0.049294394 4.498905387 6.993055423 1.281290650 1.006890607 1.000136686 1.136330511 1.329867900 1.474412300 1.528722590 1.508015097 1.430837388 1.315728220 1.184583180 1.057525985 0.950886858 0.874111820 0.827728506 0.806152595 0.802141289 0.809625951 0.824108086 0.841975000 0.860244277 0.876692699 0.889918213 0.899334209 0.905062339 0.907597043 0.921071837
//
IT	4802
RD	7
LK	-518317.414340
QD	-109.552777 -> -93.595039
RI	0.0060023099
TR	0.209277	0.049737
MT	4.531104
MM	C_pi: 1.003839, n_recomb: 56055.145107
RS	0	0.000000	9.156384	37.481984	0.000669	0.000009
RS	1	0.006277	9.156384	39.812995	0.000710	0.000094
RS	2	0.012948	9.156384	42.287522	0.000754	0.000266
RS	3	0.020038	9.156384	44.914211	0.000801	0.000487
RS	4	0.027573	1.288346	338.119955	0.006032	0.003854
RS	5	0.035580	1.288346	357.120964	0.006371	0.004838
RS	6	0.044091	0.979315	495.473266	0.008839	0.007167
RS	7	0.053136	0.979315	521.703298	0.009307	0.008051
RS	8	0.062748	0.968155	555.296802	0.009906	0.008916
RS	9	0.072964	0.968155	583.918249	0.010417	0.009610
RS	10	0.083821	1.115650	532.902884	0.009507	0.008928
RS	11	0.095359	1.115650	560.509984	0.009999	0.009260
RS	12	0.107622	1.334248	493.107742	0.008797	0.008122
RS	13	0.120654	1.334248	518.980476	0.009258	0.008316
RS	14	0.134505	1.505674	484.030596	0.008635	0.007708
RS	15	0.149225	1.505674	509.444361	0.009088	0.007984
RS	16	0.164869	1.578513	511.268691	0.009121	0.008039
RS	17	0.181495	1.578513	537.719032	0.009593	0.008438
RS	18	0.199164	1.566318	569.541198	0.010160	0.009001
RS	19	0.217943	1.566318	598.139870	0.010671	0.009488
RS	20	0.237900	1.487948	660.532037	0.011784	0.010555
RS	21	0.259111	1.487948	692.123374	0.012347	0.011163
RS	22	0.281652	1.363934	789.886016	0.014091	0.012857
RS	23	0.305609	1.363934	824.901181	0.014716	0.013632
RS	24	0.331069	1.219955	960.959070	0.017143	0.016055
RS	25	0.358127	1.219955	998.870713	0.017819	0.017015
RS	26	0.386884	1.079837	1169.476320	0.020863	0.020163
RS	27	0.417446	1.079837	1208.070496	0.021551	0.021270
RS	28	0.449926	0.962559	1394.788933	0.024882	0.024844
RS	29	0.484445	0.962559	1429.773872	0.025507	0.025942
RS	30	0.521131	0.878714	1598.776889	0.028522	0.029266
RS	31	0.560120	0.878714	1624.746407	0.028985	0.030116
RS	32	0.601555	0.828622	1743.417921	0.031102	0.032471
RS	33	0.645592	0.828622	1756.002917	0.031326	0.032891
RS	34	0.692393	0.805864	1810.988610	0.032307	0.033962
RS	35	0.742132	0.805864	1808.261798	0.032259	0.033920
RS	36	0.794993	0.802352	1806.080790	0.032220	0.033845
RS	37	0.851172	0.802352	1788.288895	0.031902	0.033412
RS	38	0.910878	0.811408	1743.907151	0.031111	0.032518
RS	39	0.974331	0.811408	1712.530616	0.030551	0.031789
RS	40	1.041767	0.828116	1641.074608	0.029276	0.030396
RS	41	1.113436	0.828116	1598.070142	0.028509	0.029455
RS	42	1.189604	0.848518	1512.208348	0.026977	0.027822
RS	43	1.270553	0.848518	1459.531291	0.026037	0.026737
RS	44	1.356583	0.869308	1368.439801	0.024412	0.025044
RS	45	1.448013	0.869308	1307.862602	0.023332	0.023864
RS	46	1.545183	0.887982	1217.041589	0.021712	0.022212
RS	47	1.648451	0.887982	1150.239756	0.020520	0.020969
RS	48	1.758202	0.902949	1062.369579	0.018952	0.019399
RS	49	1.874842	0.902949	991.133952	0.017681	0.018114
RS	50	1.998804	0.913543	907.254279	0.016185	0.016632
RS	51	2.130547	0.913543	833.706391	0.014873	0.015328
RS	52	2.270559	0.919921	754.307151	0.013457	0.013928
RS	53	2.419360	0.919921	681.014138	0.012149	0.012632
RS	54	2.577501	0.922659	606.931159	0.010827	0.011319
RS	55	2.745569	0.922659	536.801294	0.009576	0.010069
RS	56	2.924186	0.922659	469.329703	0.008373	0.008860
RS	57	3.114015	0.922659	405.338785	0.007231	0.007704
RS	58	3.315760	0.938786	340.257721	0.006070	0.006529
RS	59	3.530169	0.938786	287.249178	0.005124	0.005549
RS	60	3.758036	0.938786	239.017123	0.004264	0.004649
RS	61	4.000206	0.938786	195.850196	0.003494	0.003835
RS	62	4.257578	0.938786	157.878991	0.002816	0.003111
RS	63	4.531104	0.938786	478.079247	0.008529	0.009581
PA	4+25*2+4+6 0.209276517 0.049737189 4.531104446 9.156383890 1.288346096 0.979315471 0.968155138 1.115649521 1.334248473 1.505673622 1.578512909 1.566317911 1.487948019 1.363933899 1.219955140 1.079837309 0.962558636 0.878714225 0.828622285 0.805863908 0.802352233 0.811408195 0.828115645 0.848518151 0.869308183 0.887982278 0.902948820 0.913542617 0.919920987 0.922658513 0.938786307
//
IT	4499
RD	8
LK	-518286.110329
QD	-102.527124 -> -87.916374
RI	0.0050809634
TR	0.207242	0.050138
MT	4.565639
MM	C_pi: 1.014121, n_recomb: 57059.571022
RS	0	0.000000	12.090711	28.941163	0.000507	0.000007
RS	1	0.006290	12.090711	30.749937	0.000539	0.000072
RS	2	0.012975	12.090711	32.670987	0.000573	0.000203
RS	3	0.020080	12.090711	34.711182	0.000608	0.000371
RS	4	0.027633	1.307505	340.083235	0.005960	0.003812
RS	5	0.035660	1.307505	359.265717	0.006296	0.004774
RS	6	0.044193	0.960336	515.887671	0.009041	0.007298
RS	7	0.053262	0.960336	543.147005	0.009519	0.008190
RS	8	0.062902	0.942140	582.482818	0.010208	0.009120
RS	9	0.073147	0.942140	612.374908	0.010732	0.009850
RS	10	0.084038	1.097069	552.980878	0.009691	0.009050
RS	11	0.095613	1.097069	581.573146	0.010192	0.009420
RS	12	0.107916	1.336681	502.202254	0.008801	0.008114
RS	13	0.120993	1.336681	528.607743	0.009264	0.008335
RS	14	0.134892	1.532517	485.345245	0.008506	0.007612
RS	15	0.149666	1.532517	510.961972	0.008955	0.007903
RS	16	0.165369	1.623298	507.696406	0.008898	0.007883
RS	17	0.182060	1.623298	534.165396	0.009362	0.008283
RS	18	0.199800	1.620293	562.690251	0.009861	0.008791
RS	19	0.218656	1.620293	591.231945	0.010362	0.009269
RS	20	0.238698	1.541940	652.098547	0.011428	0.010299
RS	21	0.260001	1.541940	683.680645	0.011982	0.010888
RS	22	0.282644	1.410194	782.513269	0.013714	0.012573
RS	23	0.306710	1.410194	817.723272	0.014331	0.013321
RS	24	0.332290	1.254353	958.512045	0.016798	0.015778
RS	25	0.359480	1.254353	996.970012	0.017472	0.016707
RS	26	0.388379	1.101947	1176.796489	0.020624	0.019949
RS	27	0.419096	1.101947	1216.321438	0.021317	0.021025
RS	28	0.451745	0.974628	1416.005984	0.024816	0.024751
RS	29	0.486447	0.974628	1452.091162	0.025449	0.025826
RS	30	0.523332	0.884145	1634.449117	0.028645	0.029321
RS	31	0.562537	0.884145	1661.259255	0.029114	0.030156
RS	32	0.604208	0.830604	1789.432697	0.031361	0.032638
RS	33	0.648500	0.830604	1802.249699	0.031585	0.033050
RS	34	0.695577	0.806778	1860.805319	0.032612	0.034168
RS	35	0.745615	0.806778	1857.670752	0.032557	0.034121
RS	36	0.798801	0.803777	1853.900045	0.032491	0.034024
RS	37	0.855332	0.803777	1835.289284	0.032164	0.033591
RS	38	0.915418	0.814349	1786.185819	0.031304	0.032635
RS	39	0.979283	0.814349	1753.882356	0.030738	0.031912
RS	40	1.047166	0.833193	1676.498737	0.029382	0.030444
RS	41	1.119317	0.833193	1632.704944	0.028614	0.029517
RS	42	1.196007	0.856028	1541.126742	0.027009	0.027817
RS	43	1.277521	0.856028	1487.925291	0.026077	0.026752
RS	44	1.364161	0.879234	1392.151810	0.024398	0.025011
RS	45	1.456250	0.879234	1331.318270	0.023332	0.023856
RS	46	1.554132	0.900036	1237.134240	0.021681	0.022177
RS	47	1.658169	0.900036	1170.251149	0.020509	0.020960
RS	48	1.768751	0.916653	1080.225116	0.018932	0.019382
RS	49	1.886287	0.916653	1008.937161	0.017682	0.018123
RS	50	2.011216	0.928344	923.770419	0.016190	0.016645
RS	51	2.144002	0.928344	850.046139	0.014898	0.015362
RS	52	2.285141	0.935305	769.822974	0.013492	0.013973
RS	53	2.435156	0.935305	696.112067	0.012200	0.012692
RS	54	2.594606	0.938184	621.344227	0.010889	0.011389
RS	55	2.764085	0.938184	550.497333	0.009648	0.010149
RS	56	2.944224	0.938184	482.172135	0.008450	0.008945
RS	57	3.135693	0.938184	417.214743	0.007312	0.007792
RS	58	3.339204	0.956909	350.151012	0.006137	0.006599
RS	59	3.555515	0.956909	296.367462	0.005194	0.005623
RS	60	3.785431	0.956909	247.274601	0.004334	0.004723
RS	61	4.029808	0.956909	203.193725	0.003561	0.003906
RS	62	4.289555	0.956909	164.288101	0.002879	0.003178
RS	63	4.565639	0.956909	503.435559	0.008823	0.009899
PA	4+25*2+4+6 0.207242343 0.050137524 4.565639460 12.090711455 1.307504632 0.960336247 0.942140105 1.097068946 1.336681376 1.532516752 1.623298179 1.620293333 1.541939518 1.410193727 1.254352822 1.101947396 0.974627613 0.884144512 0.830604197 0.806777692 0.803777003 0.814349482 0.833193359 0.856027619 0.879234241 0.900036282 0.916652669 0.928344245 0.935305408 0.938183746 0.956908953
//
IT	5204
RD	9
LK	-518257.390388
QD	-96.414332 -> -82.931018
RI	0.0043494001
TR	0.205249	0.050511
MT	4.600766
MM	C_pi: 1.024461, n_recomb: 58045.777481
RS	0	0.000000	16.071790	22.184823	0.000382	0.000005
RS	1	0.006302	16.071790	23.577294	0.000406	0.000055
RS	2	0.013002	16.071790	25.056785	0.000432	0.000154
RS	3	0.020123	16.071790	26.628686	0.000459	0.000281
RS	4	0.027694	1.336828	339.279308	0.005845	0.003747
RS	5	0.035741	1.336828	358.503994	0.006176	0.004684
RS	6	0.044296	0.948217	533.125697	0.009185	0.007395
RS	7	0.053390	0.948217	561.278741	0.009670	0.008289
RS	8	0.063057	0.921076	607.864191	0.010472	0.009303
RS	9	0.073333	0.921076	638.950561	0.011008	0.010064
RS	10	0.084257	1.080501	572.655715	0.009866	0.009173
RS	11	0.095869	1.080501	602.216689	0.010375	0.009575
RS	12	0.108213	1.337754	511.766505	0.008817	0.008119
RS	13	0.121335	1.337754	538.726321	0.009281	0.008364
RS	14	0.135284	1.555690	487.738320	0.008403	0.007537
RS	15	0.150113	1.555690	513.601901	0.008848	0.007840
RS	16	0.165875	1.663702	505.599862	0.008710	0.007751
RS	17	0.182631	1.663702	532.140587	0.009168	0.008153
RS	18	0.200443	1.670338	557.512078	0.009605	0.008608
RS	19	0.219378	1.670338	586.046066	0.010096	0.009079
RS	20	0.239506	1.593013	645.286660	0.011117	0.010071
RS	21	0.260902	1.593013	676.891298	0.011661	0.010645
RS	22	0.283647	1.454574	776.411253	0.013376	0.012314
RS	23	0.307825	1.454574	811.820083	0.013986	0.013039
RS	24	0.333527	1.287718	956.673072	0.016481	0.015521
RS	25	0.360849	1.287718	995.653711	0.017153	0.016422
RS	26	0.389893	1.123680	1183.843968	0.020395	0.019743
RS	27	0.420767	1.123680	1224.265119	0.021091	0.020793
RS	28	0.453587	0.986820	1436.075767	0.024740	0.024653
RS	29	0.488476	0.986820	1473.243113	0.025381	0.025710
RS	30	0.525563	0.890043	1668.352181	0.028742	0.029359
RS	31	0.564987	0.890043	1696.020390	0.029219	0.030185
RS	32	0.606896	0.833255	1833.371574	0.031585	0.032783
RS	33	0.651446	0.833255	1846.476712	0.031811	0.033189
RS	34	0.698804	0.808438	1908.498319	0.032879	0.034351
RS	35	0.749146	0.808438	1905.046747	0.032820	0.034302
RS	36	0.802662	0.805938	1899.743275	0.032728	0.034183
RS	37	0.859549	0.805938	1880.431389	0.032396	0.033751
RS	38	0.920022	0.817961	1826.786062	0.031471	0.032736
RS	39	0.984306	0.817961	1793.686953	0.030901	0.032020
RS	40	1.052642	0.838848	1710.625410	0.029470	0.030484
RS	41	1.125284	0.838848	1666.170537	0.028704	0.029570
RS	42	1.202504	0.864010	1569.146734	0.027033	0.027809
RS	43	1.284591	0.864010	1515.530643	0.026109	0.026763
RS	44	1.371851	0.889528	1415.328217	0.024383	0.024979
RS	45	1.464610	0.889528	1354.319215	0.023332	0.023847
RS	46	1.563216	0.912360	1256.976031	0.021655	0.022144
RS	47	1.668035	0.912360	1190.061297	0.020502	0.020953
RS	48	1.779461	0.930537	1098.024442	0.018917	0.019368
RS	49	1.897909	0.930537	1026.706608	0.017688	0.018133
RS	50	2.023821	0.943248	940.345211	0.016200	0.016659
RS	51	2.157669	0.943248	866.447224	0.014927	0.015397
RS	52	2.299953	0.950729	785.448630	0.013532	0.014018
RS	53	2.451203	0.950729	711.311536	0.012254	0.012752
RS	54	2.611986	0.953689	635.887831	0.010955	0.011459
RS	55	2.782901	0.953689	564.309047	0.009722	0.010227
RS	56	2.964588	0.953689	495.118152	0.008530	0.009029
RS	57	3.157726	0.953689	429.184516	0.007394	0.007877
RS	58	3.363035	0.974939	360.133421	0.006204	0.006668
RS	59	3.581283	0.974939	305.561582	0.005264	0.005694
RS	60	3.813286	0.974939	255.598592	0.004403	0.004794
RS	61	4.059910	0.974939	210.597310	0.003628	0.003975
RS	62	4.322077	0.974939	170.752674	0.002942	0.003242
RS	63	4.600766	0.974939	529.160851	0.009116	0.010209
PA	4+25*2+4+6 0.205248805 0.050511484 4.600766429 16.071789811 1.336828457 0.948217288 0.921075793 1.080501109 1.337754404 1.555689912 1.663701596 1.670337607 1.593013206 1.454573617 1.287718162 1.123680249 0.986819799 0.890043440 0.833254848 0.808437679 0.805938266 0.817961367 0.838847897 0.864010101 0.889528334 0.912359920 0.930537180 0.943247584 0.950728801 0.953688603 0.974938729
//
IT	4570
RD	10
LK	-518230.850237
QD	-90.986185 -> -78.475059
RI	0.0037670852
TR	0.203324	0.050870
MT	4.635359
MM	C_pi: 1.034679, n_recomb: 59014.943424
RS	0	0.000000	21.464155	16.915445	0.000287	0.000004
RS	1	0.006315	21.464155	17.981109	0.000305	0.000041
RS	2	0.013028	21.464155	19.113743	0.000324	0.000116
RS	3	0.020165	21.464155	20.317532	0.000344	0.000212
RS	4	0.027753	1.374639	336.298359	0.005699	0.003667
RS	5	0.035820	1.374639	355.451566	0.006023	0.004576
RS	6	0.044397	0.941489	547.504219	0.009277	0.007465
RS	7	0.053515	0.941489	576.428597	0.009768	0.008356
RS	8	0.063209	0.904039	631.489385	0.010700	0.009469
RS	9	0.073515	0.904039	663.696045	0.011246	0.010254
RS	10	0.084471	1.065707	591.875464	0.010029	0.009295
RS	11	0.096120	1.065707	622.384857	0.010546	0.009724
RS	12	0.108504	1.337780	521.656471	0.008839	0.008135
RS	13	0.121670	1.337780	549.184253	0.009306	0.008400
RS	14	0.135668	1.575731	490.963717	0.008319	0.007478
RS	15	0.150549	1.575731	517.106940	0.008762	0.007791
RS	16	0.166371	1.700194	504.670220	0.008552	0.007639
RS	17	0.183191	1.700194	531.323938	0.009003	0.008043
RS	18	0.201073	1.716782	553.668719	0.009382	0.008448
RS	19	0.220085	1.716782	582.233754	0.009866	0.008913
RS	20	0.240297	1.641349	639.785886	0.010841	0.009867
RS	21	0.261785	1.641349	671.437985	0.011377	0.010427
RS	22	0.284631	1.497138	771.351368	0.013070	0.012078
RS	23	0.308919	1.497138	806.960690	0.013674	0.012783
RS	24	0.334740	1.320032	955.335243	0.016188	0.015280
RS	25	0.362192	1.320032	994.815694	0.016857	0.016158
RS	26	0.391378	1.144941	1190.650533	0.020175	0.019544
RS	27	0.422406	1.144941	1231.933980	0.020875	0.020571
RS	28	0.455394	0.998968	1455.160653	0.024657	0.024552
RS	29	0.490465	0.998968	1493.389448	0.025305	0.025593
RS	30	0.527751	0.896189	1700.737751	0.028819	0.029384
RS	31	0.567390	0.896189	1729.274165	0.029302	0.030202
RS	32	0.609533	0.836309	1875.552452	0.031781	0.032908
RS	33	0.654338	0.836309	1888.988903	0.032009	0.033311
RS	34	0.701971	0.810555	1954.414919	0.033117	0.034514
RS	35	0.752612	0.810555	1950.717999	0.033055	0.034463
RS	36	0.806451	0.808534	1943.957837	0.032940	0.034324
RS	37	0.863690	0.808534	1924.037201	0.032603	0.033895
RS	38	0.924543	0.821938	1866.023704	0.031620	0.032826
RS	39	0.989239	0.821938	1832.230112	0.031047	0.032117
RS	40	1.058020	0.844771	1743.720602	0.029547	0.030517
RS	41	1.131144	0.844771	1698.700144	0.028784	0.029616
RS	42	1.208886	0.872154	1596.473305	0.027052	0.027799
RS	43	1.291537	0.872154	1542.519672	0.026138	0.026773
RS	44	1.379407	0.899880	1438.103813	0.024368	0.024948
RS	45	1.472826	0.899880	1376.971224	0.023333	0.023840
RS	46	1.572143	0.924643	1276.637382	0.021632	0.022116
RS	47	1.677733	0.924643	1209.717303	0.020498	0.020949
RS	48	1.789989	0.944292	1115.788664	0.018907	0.019357
RS	49	1.909334	0.944292	1044.446047	0.017698	0.018146
RS	50	2.036216	0.957944	956.962690	0.016216	0.016677
RS	51	2.171109	0.957944	882.882424	0.014960	0.015434
RS	52	2.314521	0.965881	801.148052	0.013575	0.014064
RS	53	2.466988	0.965881	726.569711	0.012312	0.012813
RS	54	2.629083	0.968866	650.512919	0.011023	0.011530
RS	55	2.801414	0.968866	578.185044	0.009797	0.010305
RS	56	2.984626	0.968866	508.115584	0.008610	0.009111
RS	57	3.179408	0.968866	441.196586	0.007476	0.007961
RS	58	3.386489	0.992555	370.159739	0.006272	0.006736
RS	59	3.606647	0.992555	314.788309	0.005334	0.005764
RS	60	3.840707	0.992555	263.948601	0.004473	0.004864
RS	61	4.089547	0.992555	218.023800	0.003694	0.004042
RS	62	4.354100	0.992555	177.239335	0.003003	0.003305
RS	63	4.635359	0.992555	555.111616	0.009406	0.010513
PA	4+25*2+4+6 0.203324493 0.050869711 4.635358525 21.464155046 1.374639411 0.941489367 0.904039102 1.065706994 1.337779919 1.575730672 1.700194074 1.716781892 1.641348575 1.497138140 1.320031589 1.144941289 0.998967579 0.896188836 0.836309100 0.810554808 0.808534414 0.821938157 0.844771006 0.872154361 0.899879539 0.924643475 0.944292336 0.957944448 0.965881331 0.968866023 0.992554750
//
IT	4673
RD	11
LK	-518206.200565
QD	-86.100503 -> -74.443230
RI	0.0033012521
TR	0.201477	0.051217
MT	4.668995
MM	C_pi: 1.044699, n_recomb: 59967.496417
RS	0	0.000000	28.759085	12.847800	0.000214	0.000003
RS	1	0.006327	28.759085	13.659805	0.000228	0.000031
RS	2	0.013053	28.759085	14.523074	0.000242	0.000087
RS	3	0.020206	28.759085	15.440837	0.000257	0.000159
RS	4	0.027811	1.419415	331.719826	0.005532	0.003576
RS	5	0.035897	1.419415	350.714382	0.005848	0.004455
RS	6	0.044494	0.938962	559.405778	0.009328	0.007512
RS	7	0.053636	0.938962	588.995087	0.009822	0.008395
RS	8	0.063355	0.890220	653.502508	0.010898	0.009620
RS	9	0.073690	0.890220	686.762075	0.011452	0.010423
RS	10	0.084679	1.052434	610.639089	0.010183	0.009416
RS	11	0.096363	1.052434	642.075920	0.010707	0.009869
RS	12	0.108786	1.336986	531.775922	0.008868	0.008159
RS	13	0.121994	1.336986	559.880410	0.009336	0.008441
RS	14	0.136039	1.593065	494.850660	0.008252	0.007432
RS	15	0.150972	1.593065	521.299053	0.008693	0.007755
RS	16	0.166850	1.733184	504.683750	0.008416	0.007544
RS	17	0.183732	1.733184	531.483607	0.008863	0.007950
RS	18	0.201683	1.759935	550.910101	0.009187	0.008306
RS	19	0.220769	1.759935	579.537609	0.009664	0.008767
RS	20	0.241062	1.687155	635.354038	0.010595	0.009682
RS	21	0.262640	1.687155	667.073597	0.011124	0.010231
RS	22	0.285583	1.538013	767.142453	0.012793	0.011860
RS	23	0.309977	1.538013	802.952406	0.013390	0.012548
RS	24	0.335914	1.351350	954.393227	0.015915	0.015053
RS	25	0.363492	1.351350	994.351731	0.016582	0.015910
RS	26	0.392815	1.165724	1197.213237	0.019964	0.019351
RS	27	0.423993	1.165724	1239.326409	0.020667	0.020359
RS	28	0.457144	1.011011	1473.345703	0.024569	0.024446
RS	29	0.492392	1.011011	1512.614339	0.025224	0.025474
RS	30	0.529870	0.902475	1731.757016	0.028878	0.029396
RS	31	0.569719	0.902475	1761.167623	0.029369	0.030207
RS	32	0.612089	0.839637	1916.155696	0.031953	0.033016
RS	33	0.657140	0.839637	1929.959481	0.032183	0.033417
RS	34	0.705040	0.812982	1998.758031	0.033331	0.034659
RS	35	0.755972	0.812982	1994.876289	0.033266	0.034608
RS	36	0.810125	0.811412	1986.747371	0.033130	0.034451
RS	37	0.867705	0.811412	1966.295143	0.032789	0.034024
RS	38	0.928927	0.826126	1904.082376	0.031752	0.032905
RS	39	0.994022	0.826126	1869.677134	0.031178	0.032204
RS	40	1.063236	0.850812	1775.933638	0.029615	0.030545
RS	41	1.136829	0.850812	1730.423373	0.028856	0.029658
RS	42	1.215077	0.880315	1623.210218	0.027068	0.027789
RS	43	1.298276	0.880315	1568.977595	0.026164	0.026781
RS	44	1.386739	0.910147	1460.537263	0.024355	0.024921
RS	45	1.480798	0.910147	1399.317408	0.023335	0.023834
RS	46	1.580808	0.936748	1296.142103	0.021614	0.022091
RS	47	1.687145	0.936748	1229.230779	0.020498	0.020946
RS	48	1.800209	0.957783	1133.511069	0.018902	0.019351
RS	49	1.920427	0.957783	1062.140822	0.017712	0.018160
RS	50	2.048250	0.972304	973.595760	0.016235	0.016698
RS	51	2.184160	0.972304	899.320538	0.014997	0.015472
RS	52	2.328668	0.980639	816.881516	0.013622	0.014112
RS	53	2.482319	0.980639	741.846207	0.012371	0.012873
RS	54	2.645691	0.983596	665.177339	0.011092	0.011600
RS	55	2.819398	0.983596	592.084471	0.009873	0.010382
RS	56	3.004095	0.983596	521.125293	0.008690	0.009191
RS	57	3.200477	0.983596	453.213920	0.007558	0.008043
RS	58	3.409283	1.009633	380.197431	0.006340	0.006802
RS	59	3.631299	1.009633	324.017713	0.005403	0.005833
RS	60	3.867362	1.009633	272.297323	0.004541	0.004931
RS	61	4.118358	1.009633	225.448541	0.003760	0.004107
RS	62	4.385235	1.009633	183.726105	0.003064	0.003366
RS	63	4.668995	1.009633	581.189402	0.009692	0.010809
PA	4+25*2+4+6 0.201476538 0.051216774 4.668995041 28.759084793 1.419415192 0.938961851 0.890219557 1.052433628 1.336986368 1.593064707 1.733183718 1.759934912 1.687155082 1.538012688 1.351350012 1.165723988 1.011010529 0.902474951 0.839636647 0.812981658 0.811411693 0.826126328 0.850811869 0.880314672 0.910146948 0.936747513 0.957782985 0.972304351 0.980639315 0.983596155 1.009632897
//
IT	4485
RD	12
LK	-518183.215501
QD	-81.662219 -> -70.764512
RI	0.0029263746
TR	0.199712	0.051557
MT	4.701304
MM	C_pi: 1.054457, n_recomb: 60903.869140
RS	0	0.000000	38.600561	9.735353	0.000160	0.000002
RS	1	0.006338	38.600561	10.352365	0.000170	0.000023
RS	2	0.013078	38.600561	11.008481	0.000181	0.000066
RS	3	0.020244	38.600561	11.706180	0.000192	0.000119
RS	4	0.027865	1.469981	326.012128	0.005353	0.003481
RS	5	0.035969	1.469981	344.782674	0.005661	0.004329
RS	6	0.044587	0.939704	569.199051	0.009346	0.007542
RS	7	0.053751	0.939704	599.361634	0.009841	0.008414
RS	8	0.063496	0.878990	674.040172	0.011067	0.009757
RS	9	0.073858	0.878990	708.291010	0.011630	0.010574
RS	10	0.084877	1.040428	628.971026	0.010327	0.009535
RS	11	0.096594	1.040428	661.314599	0.010858	0.010009
RS	12	0.109054	1.335495	542.067934	0.008900	0.008190
RS	13	0.122304	1.335495	570.754654	0.009371	0.008487
RS	14	0.136393	1.608017	499.271876	0.008198	0.007397
RS	15	0.151376	1.608017	526.045365	0.008637	0.007728
RS	16	0.167308	1.763033	505.459557	0.008299	0.007463
RS	17	0.184250	1.763033	532.431836	0.008742	0.007870
RS	18	0.202265	1.800076	549.034002	0.009015	0.008181
RS	19	0.221423	1.800076	577.749088	0.009486	0.008638
RS	20	0.241794	1.730604	631.799352	0.010374	0.009514
RS	21	0.263457	1.730604	663.602097	0.010896	0.010053
RS	22	0.286493	1.577298	763.628967	0.012538	0.011658
RS	23	0.310988	1.577298	799.638036	0.013130	0.012331
RS	24	0.337037	1.381710	953.761617	0.015660	0.014839
RS	25	0.364736	1.381710	994.177022	0.016324	0.015677
RS	26	0.394190	1.186019	1203.523194	0.019761	0.019164
RS	27	0.425512	1.186019	1246.434304	0.020466	0.020154
RS	28	0.458818	1.022898	1490.691601	0.024476	0.024338
RS	29	0.494236	1.022898	1530.977466	0.025138	0.025353
RS	30	0.531898	0.908820	1761.515993	0.028923	0.029397
RS	31	0.571948	0.908820	1791.803356	0.029420	0.030203
RS	32	0.614535	0.843132	1955.320667	0.032105	0.033108
RS	33	0.659822	0.843132	1969.521661	0.032338	0.033508
RS	34	0.707979	0.815604	2041.675049	0.033523	0.034787
RS	35	0.759188	0.815604	2037.660375	0.033457	0.034738
RS	36	0.813643	0.814452	2028.258200	0.033303	0.034564
RS	37	0.871549	0.814452	2007.340134	0.032959	0.034142
RS	38	0.933126	0.830408	1941.093457	0.031871	0.032975
RS	39	0.998605	0.830408	1906.145914	0.031298	0.032283
RS	40	1.068233	0.856855	1807.370517	0.029676	0.030569
RS	41	1.142275	0.856855	1761.432015	0.028922	0.029696
RS	42	1.221010	0.888378	1649.433330	0.027083	0.027779
RS	43	1.304735	0.888378	1594.966859	0.026188	0.026789
RS	44	1.393766	0.920219	1482.672992	0.024344	0.024895
RS	45	1.488440	0.920219	1421.391037	0.023338	0.023829
RS	46	1.589115	0.948565	1315.504563	0.021600	0.022070
RS	47	1.696170	0.948565	1248.608414	0.020501	0.020946
RS	48	1.810010	0.970905	1151.185536	0.018902	0.019348
RS	49	1.931065	0.970905	1079.780314	0.017729	0.018177
RS	50	2.059793	0.986224	990.227700	0.016259	0.016721
RS	51	2.196679	0.986224	915.742544	0.015036	0.015512
RS	52	2.342241	0.994902	832.626203	0.013671	0.014161
RS	53	2.497029	0.994902	757.117665	0.012431	0.012934
RS	54	2.661627	0.997782	679.855969	0.011163	0.011670
RS	55	2.836657	0.997782	605.982995	0.009950	0.010458
RS	56	3.022781	0.997782	534.123932	0.008770	0.009271
RS	57	3.220701	0.997782	465.214361	0.007639	0.008124
RS	58	3.431165	1.026073	390.227220	0.006407	0.006868
RS	59	3.654968	1.026073	333.232057	0.005471	0.005900
RS	60	3.892955	1.026073	280.628503	0.004608	0.004998
RS	61	4.146027	1.026073	232.856733	0.003823	0.004171
RS	62	4.415137	1.026073	190.199634	0.003123	0.003425
RS	63	4.701304	1.026073	607.330597	0.009972	0.011099
PA	4+25*2+4+6 0.199711729 0.051556656 4.701303837 38.600561346 1.469981154 0.939704190 0.878989681 1.040427620 1.335495197 1.608016552 1.763033309 1.800075639 1.730604423 1.577298474 1.381710332 1.186019498 1.022897840 0.908819789 0.843131877 0.815603789 0.814452042 0.830408372 0.856855157 0.888377552 0.920219086 0.948564662 0.970904906 0.986224287 0.994902211 0.997781988 1.026072845
//
IT	4680
RD	13
LK	-518161.716040
QD	-77.601718 -> -67.386180
RI	0.0026216140
TR	0.198027	0.051891
MT	4.732236
MM	C_pi: 1.063941, n_recomb: 61824.291088
RS	0	0.000000	51.857614	7.365803	0.000119	0.000002
RS	1	0.006349	51.857614	7.833784	0.000127	0.000018
RS	2	0.013101	51.857614	8.331519	0.000135	0.000049
RS	3	0.020281	51.857614	8.860906	0.000143	0.000090
RS	4	0.027918	1.525318	319.568456	0.005169	0.003383
RS	5	0.036039	1.525318	338.068805	0.005468	0.004201
RS	6	0.044676	0.942999	577.223037	0.009337	0.007557
RS	7	0.053861	0.942999	607.880976	0.009832	0.008415
RS	8	0.063629	0.869862	693.238752	0.011213	0.009881
RS	9	0.074017	0.869862	728.425172	0.011782	0.010708
RS	10	0.085065	1.029508	646.889023	0.010463	0.009652
RS	11	0.096815	1.029508	680.119232	0.011001	0.010143
RS	12	0.109310	1.333452	552.476972	0.008936	0.008225
RS	13	0.122599	1.333452	581.748833	0.009410	0.008535
RS	14	0.136731	1.620894	504.126363	0.008154	0.007371
RS	15	0.151761	1.620894	531.240743	0.008593	0.007709
RS	16	0.167744	1.790058	506.865655	0.008198	0.007394
RS	17	0.184743	1.790058	534.031951	0.008638	0.007802
RS	18	0.202820	1.837436	547.896705	0.008862	0.008069
RS	19	0.222046	1.837436	576.720402	0.009328	0.008522
RS	20	0.242492	1.771855	628.980823	0.010174	0.009361
RS	21	0.264236	1.771855	660.879829	0.010690	0.009891
RS	22	0.287360	1.615095	760.698538	0.012304	0.011471
RS	23	0.311953	1.615095	796.904698	0.012890	0.012130
RS	24	0.338107	1.411182	953.369427	0.015421	0.014636
RS	25	0.365921	1.411182	994.221644	0.016081	0.015457
RS	26	0.395502	1.205852	1209.574715	0.019565	0.018983
RS	27	0.426960	1.205852	1253.253383	0.020271	0.019957
RS	28	0.460416	1.034621	1507.244611	0.024379	0.024227
RS	29	0.495995	1.034621	1548.525054	0.025047	0.025232
RS	30	0.533834	0.915187	1790.097705	0.028955	0.029388
RS	31	0.574074	0.915187	1821.262291	0.029459	0.030190
RS	32	0.616870	0.846745	1993.144047	0.032239	0.033186
RS	33	0.662382	0.846745	2007.768312	0.032475	0.033586
RS	34	0.710784	0.818363	2083.270355	0.033697	0.034902
RS	35	0.762259	0.818363	2079.168832	0.033630	0.034854
RS	36	0.817002	0.817597	2068.591532	0.033459	0.034666
RS	37	0.875221	0.817597	2047.265560	0.033114	0.034248
RS	38	0.937135	0.834728	1977.145762	0.031980	0.033038
RS	39	1.002981	0.834728	1941.715913	0.031407	0.032354
RS	40	1.073006	0.862851	1838.097056	0.029731	0.030590
RS	41	1.147478	0.862851	1791.782434	0.028982	0.029729
RS	42	1.226678	0.896301	1675.179031	0.027096	0.027769
RS	43	1.310905	0.896301	1620.516048	0.026212	0.026796
RS	44	1.400481	0.930059	1504.524434	0.024335	0.024873
RS	45	1.495743	0.930059	1443.199812	0.023344	0.023826
RS	46	1.597053	0.960064	1334.718864	0.021589	0.022052
RS	47	1.704795	0.960064	1267.841191	0.020507	0.020949
RS	48	1.819378	0.983632	1168.794827	0.018905	0.019348
RS	49	1.941235	0.983632	1097.346309	0.017749	0.018197
RS	50	2.070828	0.999684	1006.833570	0.016285	0.016746
RS	51	2.208649	0.999684	932.124562	0.015077	0.015553
RS	52	2.355220	1.008654	848.356494	0.013722	0.014212
RS	53	2.511097	1.008654	772.360450	0.012493	0.012995
RS	54	2.676870	1.011413	694.524487	0.011234	0.011741
RS	55	2.853167	1.011413	619.858867	0.010026	0.010534
RS	56	3.040657	1.011413	547.092066	0.008849	0.009350
RS	57	3.240051	1.011413	477.180551	0.007718	0.008203
RS	58	3.452103	1.041866	400.234126	0.006474	0.006932
RS	59	3.677618	1.041866	342.418356	0.005539	0.005965
RS	60	3.917451	1.041866	288.930782	0.004673	0.005062
RS	61	4.172510	1.041866	240.238371	0.003886	0.004233
RS	62	4.443762	1.041866	196.651076	0.003181	0.003483
RS	63	4.732236	1.041866	633.491203	0.010247	0.011382
PA	4+25*2+4+6 0.198027301 0.051890610 4.732235591 51.857613916 1.525317692 0.942998517 0.869862389 1.029507829 1.333452299 1.620893554 1.790057801 1.837436304 1.771855345 1.615095237 1.411182047 1.205851932 1.034620561 0.915187133 0.846744578 0.818363496 0.817596989 0.834728450 0.862850665 0.896300780 0.930059276 0.960064157 0.983631773 0.999684309 1.008654302 1.011413072 1.041865553
//
IT	4992
RD	14
LK	-518141.552040
QD	-73.866305 -> -64.268140
RI	0.0023713422
TR	0.196420	0.052219
MT	4.761778
MM	C_pi: 1.073145, n_recomb: 62728.999136
RS	0	0.000000	69.679354	5.568941	0.000089	0.000001
RS	1	0.006359	69.679354	5.923531	0.000094	0.000013
RS	2	0.013123	69.679354	6.300729	0.000100	0.000037
RS	3	0.020316	69.679354	6.701980	0.000107	0.000067
RS	4	0.027967	1.584540	312.701129	0.004985	0.003285
RS	5	0.036105	1.584540	330.900853	0.005275	0.004073
RS	6	0.044760	0.948286	583.773563	0.009306	0.007561
RS	7	0.053965	0.948286	614.860810	0.009802	0.008403
RS	8	0.063756	0.862465	711.214492	0.011338	0.009994
RS	9	0.074169	0.862465	747.285735	0.011913	0.010828
RS	10	0.085244	1.019529	664.407402	0.010592	0.009766
RS	11	0.097024	1.019529	698.504640	0.011135	0.010273
RS	12	0.109553	1.330943	562.971436	0.008975	0.008265
RS	13	0.122879	1.330943	592.829807	0.009451	0.008586
RS	14	0.137052	1.631968	509.329869	0.008120	0.007352
RS	15	0.152126	1.631968	536.797459	0.008557	0.007696
RS	16	0.168159	1.814531	508.797302	0.008111	0.007334
RS	17	0.185211	1.814531	536.175453	0.008547	0.007743
RS	18	0.203348	1.872271	547.369283	0.008726	0.007969
RS	19	0.222638	1.872271	576.318723	0.009187	0.008419
RS	20	0.243155	1.811085	626.773080	0.009992	0.009221
RS	21	0.264977	1.811085	658.778782	0.010502	0.009743
RS	22	0.288186	1.651518	758.248825	0.012088	0.011296
RS	23	0.312871	1.651518	794.649279	0.012668	0.011942
RS	24	0.339125	1.439815	953.168607	0.015195	0.014443
RS	25	0.367050	1.439815	994.438696	0.015853	0.015249
RS	26	0.396750	1.225248	1215.361669	0.019375	0.018806
RS	27	0.428338	1.225248	1259.778787	0.020083	0.019766
RS	28	0.461936	1.046171	1523.051580	0.024280	0.024114
RS	29	0.497670	1.046171	1565.303967	0.024953	0.025109
RS	30	0.535676	0.921552	1817.569662	0.028975	0.029371
RS	31	0.576099	0.921552	1849.610301	0.029486	0.030170
RS	32	0.619093	0.850437	2029.708250	0.032357	0.033252
RS	33	0.664820	0.850437	2044.778604	0.032597	0.033652
RS	34	0.713456	0.821218	2123.630066	0.033854	0.035003
RS	35	0.765184	0.821218	2119.482969	0.033788	0.034958
RS	36	0.820201	0.820804	2107.829199	0.033602	0.034757
RS	37	0.878718	0.820804	2086.146922	0.033256	0.034344
RS	38	0.940955	0.839049	2012.304972	0.032079	0.033094
RS	39	1.007150	0.839049	1976.445879	0.031508	0.032419
RS	40	1.077555	0.868768	1868.157947	0.029781	0.030608
RS	41	1.152436	0.868768	1821.512805	0.029038	0.029760
RS	42	1.232079	0.904057	1700.477217	0.027108	0.027759
RS	43	1.316787	0.904057	1645.649039	0.026234	0.026803
RS	44	1.406882	0.939646	1526.100776	0.024328	0.024852
RS	45	1.502705	0.939646	1464.748969	0.023350	0.023824
RS	46	1.604622	0.971229	1353.780857	0.021581	0.022037
RS	47	1.713020	0.971229	1286.922892	0.020516	0.020953
RS	48	1.828312	0.995952	1186.324610	0.018912	0.019352
RS	49	1.950934	0.995952	1114.824376	0.017772	0.018217
RS	50	2.081355	1.012677	1023.394715	0.016315	0.016773
RS	51	2.220068	1.012677	948.449144	0.015120	0.015595
RS	52	2.367603	1.021893	864.053242	0.013774	0.014263
RS	53	2.524520	1.021893	787.557318	0.012555	0.013057
RS	54	2.691415	1.024491	709.165610	0.011305	0.011811
RS	55	2.868923	1.024491	633.696897	0.010102	0.010609
RS	56	3.057719	1.024491	560.016311	0.008928	0.009427
RS	57	3.258520	1.024491	489.100663	0.007797	0.008281
RS	58	3.472091	1.057014	410.207980	0.006539	0.006996
RS	59	3.699242	1.057014	351.567916	0.005605	0.006030
RS	60	3.940839	1.057014	297.196605	0.004738	0.005126
RS	61	4.197799	1.057014	247.586783	0.003947	0.004294
RS	62	4.471098	1.057014	203.074472	0.003237	0.003540
RS	63	4.761778	1.057014	659.638760	0.010516	0.011660
PA	4+25*2+4+6 0.196420039 0.052219474 4.761777765 69.679353726 1.584540024 0.948286256 0.862464946 1.019528660 1.330943276 1.631967698 1.814530821 1.872271466 1.811084691 1.651517731 1.439814787 1.225248238 1.046170519 0.921552394 0.850436956 0.821218000 0.820803983 0.839049060 0.868767573 0.904056617 0.939646130 0.971228844 0.995951842 1.012677356 1.021892832 1.024490558 1.057014171
//
IT	4949
RD	15
LK	-518122.598296
QD	-70.414278 -> -61.378370
RI	0.0021634449
TR	0.194887	0.052544
MT	4.789919
MM	C_pi: 1.082065, n_recomb: 63618.192272
RS	0	0.000000	93.555844	4.211304	0.000066	0.000001
RS	1	0.006369	93.555844	4.479972	0.000070	0.000010
RS	2	0.013143	93.555844	4.765812	0.000075	0.000028
RS	3	0.020349	93.555844	5.069925	0.000080	0.000051
RS	4	0.028014	1.646970	305.632137	0.004804	0.003188
RS	5	0.036167	1.646970	323.512403	0.005085	0.003948
RS	6	0.044839	0.955145	589.093366	0.009260	0.007555
RS	7	0.054064	0.955145	620.553515	0.009754	0.008380
RS	8	0.063876	0.856494	728.077478	0.011444	0.010096
RS	9	0.074313	0.856494	764.987257	0.012025	0.010935
RS	10	0.085414	1.010365	681.540766	0.010713	0.009877
RS	11	0.097223	1.010365	716.485918	0.011262	0.010397
RS	12	0.109784	1.328067	573.512456	0.009015	0.008307
RS	13	0.123144	1.328067	603.956868	0.009493	0.008638
RS	14	0.137356	1.641443	514.822025	0.008092	0.007340
RS	15	0.152473	1.641443	542.652621	0.008530	0.007689
RS	16	0.168552	1.836708	511.164790	0.008035	0.007282
RS	17	0.185656	1.836708	538.769298	0.008469	0.007692
RS	18	0.203849	1.904765	547.358719	0.008604	0.007879
RS	19	0.223200	1.904765	576.448257	0.009061	0.008326
RS	20	0.243784	1.848434	625.078259	0.009825	0.009092
RS	21	0.265679	1.848434	657.198997	0.010330	0.009606
RS	22	0.288969	1.686645	756.204551	0.011887	0.011132
RS	23	0.313742	1.686645	792.796058	0.012462	0.011767
RS	24	0.340092	1.467655	953.115671	0.014982	0.014259
RS	25	0.368121	1.467655	994.785540	0.015637	0.015052
RS	26	0.397934	1.244215	1220.893853	0.019191	0.018635
RS	27	0.429647	1.244215	1266.021492	0.019900	0.019581
RS	28	0.463379	1.057541	1538.149819	0.024178	0.024000
RS	29	0.499260	1.057541	1581.351472	0.024857	0.024987
RS	30	0.537425	0.927888	1844.000743	0.028985	0.029346
RS	31	0.578022	0.927888	1876.914351	0.029503	0.030142
RS	32	0.621204	0.854175	2065.085523	0.032461	0.033307
RS	33	0.667136	0.854175	2080.621548	0.032705	0.033708
RS	34	0.715993	0.824130	2162.827237	0.033997	0.035094
RS	35	0.767962	0.824130	2158.671272	0.033932	0.035051
RS	36	0.823241	0.824039	2146.031787	0.033733	0.034839
RS	37	0.882041	0.824039	2124.039605	0.033387	0.034431
RS	38	0.944585	0.843339	2046.622388	0.032170	0.033145
RS	39	1.011113	0.843339	2010.381133	0.031601	0.032478
RS	40	1.081878	0.874578	1897.590873	0.029828	0.030624
RS	41	1.157149	0.874578	1850.654794	0.029090	0.029788
RS	42	1.237215	0.911625	1725.342931	0.027120	0.027750
RS	43	1.322379	0.911625	1670.376589	0.026256	0.026810
RS	44	1.412968	0.948964	1547.402658	0.024323	0.024834
RS	45	1.509326	0.948964	1486.036470	0.023359	0.023824
RS	46	1.611821	0.982048	1372.679357	0.021577	0.022025
RS	47	1.720844	0.982048	1305.841573	0.020526	0.020959
RS	48	1.836810	1.007859	1203.757841	0.018922	0.019357
RS	49	1.960162	1.007859	1132.198168	0.017797	0.018240
RS	50	2.091370	1.025200	1039.892675	0.016346	0.016802
RS	51	2.230934	1.025200	964.699393	0.015164	0.015637
RS	52	2.379387	1.034618	879.698812	0.013828	0.014315
RS	53	2.537294	1.034618	802.692631	0.012617	0.013118
RS	54	2.705259	1.037020	723.763272	0.011377	0.011881
RS	55	2.883920	1.037020	647.483279	0.010178	0.010683
RS	56	3.073961	1.037020	572.884810	0.009005	0.009504
RS	57	3.276104	1.037020	500.964508	0.007875	0.008357
RS	58	3.491122	1.071526	420.140302	0.006604	0.007059
RS	59	3.719834	1.071526	360.673709	0.005669	0.006093
RS	60	3.963112	1.071526	305.420045	0.004801	0.005188
RS	61	4.221884	1.071526	254.896876	0.004007	0.004353
RS	62	4.497136	1.071526	209.465367	0.003293	0.003595
RS	63	4.789919	1.071526	685.749151	0.010779	0.011931
PA	4+25*2+4+6 0.194887170 0.052544023 4.789919489 93.555843737 1.646969549 0.955144894 0.856494341 1.010365477 1.328067073 1.641443047 1.836708111 1.904764895 1.848434418 1.686645180 1.467655024 1.244215424 1.057541374 0.927888102 0.854175039 0.824129941 0.824039065 0.843338823 0.874577993 0.911624741 0.948963948 0.982048206 1.007858706 1.025200423 1.034618301 1.037019507 1.071525830
//
IT	4487
RD	16
LK	-518104.748584
QD	-67.211899 -> -58.690734
RI	0.0019881937
TR	0.193424	0.052864
MT	4.816725
MM	C_pi: 1.090708, n_recomb: 64492.121407
RS	0	0.000000	125.524507	3.185280	0.000049	0.000001
RS	1	0.006378	125.524507	3.388851	0.000053	0.000007
RS	2	0.013163	125.524507	3.605459	0.000056	0.000021
RS	3	0.020380	125.524507	3.835944	0.000059	0.000038
RS	4	0.028058	1.712003	298.531497	0.004629	0.003095
RS	5	0.036226	1.712003	316.082796	0.004901	0.003828
RS	6	0.044915	0.963228	593.398603	0.009201	0.007543
RS	7	0.054157	0.963228	625.184005	0.009694	0.008349
RS	8	0.063989	0.851728	743.913026	0.011535	0.010189
RS	9	0.074449	0.851728	781.618609	0.012120	0.011030
RS	10	0.085575	1.001928	698.297404	0.010828	0.009986
RS	11	0.097411	1.001928	734.071769	0.011382	0.010517
RS	12	0.110002	1.324906	584.070828	0.009056	0.008351
RS	13	0.123396	1.324906	615.099539	0.009538	0.008691
RS	14	0.137645	1.649530	520.546174	0.008071	0.007332
RS	15	0.152802	1.649530	548.747286	0.008509	0.007686
RS	16	0.168925	1.856820	513.897181	0.007968	0.007238
RS	17	0.186078	1.856820	541.740008	0.008400	0.007649
RS	18	0.204324	1.935108	547.785678	0.008494	0.007798
RS	19	0.223734	1.935108	577.027335	0.008947	0.008242
RS	20	0.244382	1.884025	623.823378	0.009673	0.008972
RS	21	0.266346	1.884025	656.066152	0.010173	0.009480
RS	22	0.289712	1.720562	754.503981	0.011699	0.010978
RS	23	0.314568	1.720562	791.283106	0.012269	0.011603
RS	24	0.341010	1.494758	953.174680	0.014780	0.014084
RS	25	0.369137	1.494758	995.227187	0.015432	0.014864
RS	26	0.399059	1.262781	1226.172922	0.019013	0.018468
RS	27	0.430889	1.262781	1271.984456	0.019723	0.019402
RS	28	0.464750	1.068735	1552.579433	0.024074	0.023885
RS	29	0.500770	1.068735	1596.708016	0.024758	0.024864
RS	30	0.539087	0.934185	1869.445831	0.028987	0.029315
RS	31	0.579848	0.934185	1903.228299	0.029511	0.030109
RS	32	0.623209	0.857940	2099.342712	0.032552	0.033352
RS	33	0.669336	0.857940	2115.361547	0.032800	0.033754
RS	34	0.718404	0.827079	2200.925828	0.034127	0.035175
RS	35	0.770603	0.827079	2196.794281	0.034063	0.035135
RS	36	0.826130	0.827282	2183.259266	0.033853	0.034914
RS	37	0.885199	0.827282	2160.999057	0.033508	0.034511
RS	38	0.948035	0.847583	2080.143264	0.032254	0.033191
RS	39	1.014880	0.847583	2043.562250	0.031687	0.032532
RS	40	1.085987	0.880273	1926.425101	0.029871	0.030637
RS	41	1.161630	0.880273	1879.233463	0.029139	0.029814
RS	42	1.242097	0.919002	1749.789294	0.027132	0.027742
RS	43	1.327697	0.919002	1694.708790	0.026278	0.026817
RS	44	1.418756	0.958015	1568.431821	0.024320	0.024817
RS	45	1.515623	0.958015	1507.062294	0.023368	0.023824
RS	46	1.618668	0.992530	1391.406220	0.021575	0.022015
RS	47	1.728285	0.992530	1324.588915	0.020539	0.020967
RS	48	1.844894	1.019365	1221.080945	0.018934	0.019365
RS	49	1.968940	1.019365	1149.455214	0.017823	0.018263
RS	50	2.100898	1.037271	1056.311751	0.016379	0.016833
RS	51	2.241272	1.037271	980.861620	0.015209	0.015680
RS	52	2.390600	1.046852	895.279344	0.013882	0.014367
RS	53	2.549451	1.046852	817.754676	0.012680	0.013179
RS	54	2.718434	1.049025	738.305869	0.011448	0.011951
RS	55	2.898195	1.049025	661.208497	0.010253	0.010757
RS	56	3.089421	1.049025	585.689773	0.009082	0.009579
RS	57	3.292844	1.049025	512.765692	0.007951	0.008432
RS	58	3.509241	1.085430	430.025432	0.006668	0.007121
RS	59	3.739440	1.085430	369.731386	0.005733	0.006155
RS	60	3.984321	1.085430	313.597680	0.004863	0.005249
RS	61	4.244821	1.085430	262.165860	0.004065	0.004411
RS	62	4.521936	1.085430	215.821380	0.003346	0.003649
RS	63	4.816725	1.085430	711.807470	0.011037	0.012198
PA	4+25*2+4+6 0.193424043 0.052864351 4.816724649 125.524507303 1.712003246 0.963228195 0.851727808 1.001927586 1.324905780 1.649529914 1.856820227 1.935108135 1.884025439 1.720562226 1.494758136 1.262780597 1.068735271 0.934185072 0.857939735 0.827078831 0.827282329 0.847582959 0.880272973 0.919002410 0.958014652 0.992529652 1.019364860 1.037271198 1.046851763 1.049024721 1.085429684
//
IT	4205
RD	17
LK	-518087.910606
QD	-64.231133 -> -56.183334
RI	0.0018389555
TR	0.192027	0.053181
MT	4.842237
MM	C_pi: 1.099081, n_recomb: 65350.975484
RS	0	0.000000	168.152581	2.411843	0.000037	0.000001
RS	1	0.006387	168.152581	2.566231	0.000039	0.000006
RS	2	0.013181	168.152581	2.730526	0.000042	0.000016
RS	3	0.020410	168.152581	2.905366	0.000044	0.000029
RS	4	0.028100	1.779061	291.530892	0.004461	0.003006
RS	5	0.036282	1.779061	308.751236	0.004725	0.003712
RS	6	0.044986	0.972260	596.869143	0.009133	0.007524
RS	7	0.054246	0.972260	628.939437	0.009624	0.008313
RS	8	0.064097	0.847981	758.799273	0.011611	0.010273
RS	9	0.074578	0.847981	797.261047	0.012200	0.011114
RS	10	0.085728	0.994142	714.679792	0.010936	0.010091
RS	11	0.097590	0.994142	751.264802	0.011496	0.010632
RS	12	0.110209	1.321525	594.620852	0.009099	0.008397
RS	13	0.123635	1.321525	626.230958	0.009583	0.008745
RS	14	0.137918	1.656402	526.455824	0.008056	0.007329
RS	15	0.153113	1.656402	555.033031	0.008493	0.007688
RS	16	0.169279	1.875061	516.936765	0.007910	0.007199
RS	17	0.186477	1.875061	545.027742	0.008340	0.007611
RS	18	0.204774	1.963479	548.580889	0.008394	0.007724
RS	19	0.224239	1.963479	577.984524	0.008844	0.008166
RS	20	0.244948	1.917973	622.943579	0.009532	0.008862
RS	21	0.266979	1.917973	655.314034	0.010028	0.009363
RS	22	0.290417	1.753335	753.097239	0.011524	0.010833
RS	23	0.315352	1.753335	790.060372	0.012089	0.011448
RS	24	0.341880	1.521154	953.324395	0.014588	0.013917
RS	25	0.370102	1.521154	995.743363	0.015237	0.014685
RS	26	0.400126	1.280956	1231.208226	0.018840	0.018306
RS	27	0.432068	1.280956	1277.678147	0.019551	0.019229
RS	28	0.466050	1.079751	1566.374680	0.023969	0.023769
RS	29	0.502203	1.079751	1611.408018	0.024658	0.024741
RS	30	0.540664	0.940430	1893.957059	0.028981	0.029278
RS	31	0.581582	0.940430	1928.602995	0.029511	0.030070
RS	32	0.625113	0.861713	2132.535265	0.032632	0.033389
RS	33	0.671424	0.861713	2149.051626	0.032885	0.033793
RS	34	0.720693	0.830045	2237.979577	0.034246	0.035246
RS	35	0.773109	0.830045	2233.902356	0.034183	0.035210
RS	36	0.828873	0.830517	2219.553315	0.033964	0.034981
RS	37	0.888198	0.830517	2197.063310	0.033619	0.034583
RS	38	0.951312	0.851767	2112.903312	0.032332	0.033232
RS	39	1.018457	0.851767	2076.020684	0.031767	0.032582
RS	40	1.089891	0.885843	1954.681710	0.029911	0.030650
RS	41	1.165886	0.885843	1907.266192	0.029185	0.029838
RS	42	1.246736	0.926184	1773.826275	0.027143	0.027733
RS	43	1.332749	0.926184	1718.652659	0.026299	0.026823
RS	44	1.424255	0.966799	1589.183379	0.024318	0.024803
RS	45	1.521606	0.966799	1527.820418	0.023379	0.023826
RS	46	1.625175	1.002680	1409.948242	0.021575	0.022007
RS	47	1.735358	1.002680	1343.152083	0.020553	0.020976
RS	48	1.852578	1.030481	1238.277519	0.018948	0.019375
RS	49	1.977285	1.030481	1166.580521	0.017851	0.018288
RS	50	2.109957	1.048904	1072.635461	0.016413	0.016864
RS	51	2.251102	1.048904	996.921343	0.015255	0.015724
RS	52	2.401262	1.058610	910.780512	0.013937	0.014420
RS	53	2.561012	1.058610	832.731239	0.012742	0.013239
RS	54	2.730965	1.060526	752.782182	0.011519	0.012020
RS	55	2.911773	1.060526	674.863194	0.010327	0.010830
RS	56	3.104128	1.060526	598.423410	0.009157	0.009653
RS	57	3.308769	1.060526	524.497718	0.008026	0.008506
RS	58	3.526479	1.098750	439.857403	0.006731	0.007182
RS	59	3.758095	1.098750	378.736280	0.005795	0.006217
RS	60	4.004503	1.098750	321.725806	0.004923	0.005309
RS	61	4.266649	1.098750	269.390716	0.004122	0.004468
RS	62	4.545537	1.098750	222.139979	0.003399	0.003702
RS	63	4.842237	1.098750	737.799519	0.011290	0.012459
PA	4+25*2+4+6 0.192026939 0.053180695 4.842237429 168.152580950 1.779060827 0.972259699 0.847980599 0.994142069 1.321525209 1.656402064 1.875061256 1.963479359 1.917973171 1.753335043 1.521154350 1.280955612 1.079751059 0.940430117 0.861712637 0.830044583 0.830517254 0.851766813 0.885843013 0.926183870 0.966799243 1.002679508 1.030480818 1.048903917 1.058610396 1.060525641 1.098749754
//
IT	5439
RD	18
LK	-518072.004259
QD	-61.448772 -> -53.837949
RI	0.0017101824
TR	0.190689	0.053492
MT	4.866602
MM	C_pi: 1.107205, n_recomb: 66194.940695
RS	0	0.000000	224.832752	1.828809	0.000028	0.000000
RS	1	0.006395	224.832752	1.946050	0.000029	0.000004
RS	2	0.013199	224.832752	2.070825	0.000031	0.000012
RS	3	0.020438	224.832752	2.203623	0.000033	0.000022
RS	4	0.028140	1.847694	284.715052	0.004301	0.002920
RS	5	0.036335	1.847694	301.607722	0.004556	0.003601
RS	6	0.045054	0.982039	599.646528	0.009059	0.007502
RS	7	0.054330	0.982039	631.967322	0.009547	0.008271
RS	8	0.064200	0.845102	772.812926	0.011675	0.010349
RS	9	0.074701	0.845102	811.994523	0.012267	0.011189
RS	10	0.085873	0.986953	730.691685	0.011038	0.010192
RS	11	0.097759	0.986953	768.069206	0.011603	0.010742
RS	12	0.110406	1.317990	605.141582	0.009142	0.008444
RS	13	0.123862	1.317990	637.329436	0.009628	0.008799
RS	14	0.138178	1.662203	532.519329	0.008045	0.007329
RS	15	0.153410	1.662203	561.477084	0.008482	0.007692
RS	16	0.169616	1.891631	520.233369	0.007859	0.007166
RS	17	0.186858	1.891631	548.580613	0.008287	0.007579
RS	18	0.205203	1.990034	549.693862	0.008304	0.007657
RS	19	0.224721	1.990034	579.267997	0.008751	0.008097
RS	20	0.245487	1.950398	622.386682	0.009402	0.008759
RS	21	0.267581	1.950398	654.889593	0.009893	0.009255
RS	22	0.291088	1.785039	751.944824	0.011360	0.010697
RS	23	0.316099	1.785039	789.088535	0.011921	0.011302
RS	24	0.342708	1.546901	953.540636	0.014405	0.013757
RS	25	0.371020	1.546901	996.310895	0.015051	0.014514
RS	26	0.401142	1.298773	1236.005348	0.018672	0.018148
RS	27	0.433191	1.298773	1283.109547	0.019384	0.019060
RS	28	0.467289	1.090601	1579.570494	0.023862	0.023653
RS	29	0.503567	1.090601	1625.487086	0.024556	0.024618
RS	30	0.542166	0.946626	1917.582291	0.028969	0.029236
RS	31	0.583233	0.946626	1953.085751	0.029505	0.030027
RS	32	0.626926	0.865492	2164.713646	0.032702	0.033418
RS	33	0.673414	0.865492	2181.740698	0.032959	0.033824
RS	34	0.722874	0.833024	2274.036093	0.034354	0.035310
RS	35	0.775498	0.833024	2270.040768	0.034293	0.035278
RS	36	0.831487	0.833739	2254.963695	0.034065	0.035042
RS	37	0.891056	0.833739	2232.278430	0.033723	0.034649
RS	38	0.954435	0.855893	2144.933493	0.032403	0.033269
RS	39	1.021867	0.855893	2107.784142	0.031842	0.032627
RS	40	1.093612	0.891298	1982.375806	0.029948	0.030660
RS	41	1.169944	0.891298	1934.765611	0.029228	0.029860
RS	42	1.251158	0.933185	1797.456971	0.027154	0.027726
RS	43	1.337566	0.933185	1742.209783	0.026319	0.026829
RS	44	1.429500	0.975339	1609.651484	0.024317	0.024789
RS	45	1.527312	0.975339	1548.304591	0.023390	0.023828
RS	46	1.631380	1.012524	1428.294059	0.021577	0.022002
RS	47	1.742104	1.012524	1361.520320	0.020568	0.020986
RS	48	1.859908	1.041239	1255.331229	0.018964	0.019386
RS	49	1.985246	1.041239	1183.559556	0.017880	0.018313
RS	50	2.118599	1.060135	1088.848193	0.016449	0.016896
RS	51	2.260480	1.060135	1012.865118	0.015301	0.015768
RS	52	2.411435	1.069937	926.186840	0.013992	0.014472
RS	53	2.572044	1.069937	847.609508	0.012805	0.013300
RS	54	2.742923	1.071570	767.179154	0.011590	0.012089
RS	55	2.924731	1.071570	688.436999	0.010400	0.010902
RS	56	3.118165	1.071570	611.077595	0.009231	0.009726
RS	57	3.323969	1.071570	536.154300	0.008100	0.008579
RS	58	3.542935	1.111538	449.631282	0.006793	0.007242
RS	59	3.775904	1.111538	387.684849	0.005857	0.006277
RS	60	4.023771	1.111538	329.801872	0.004982	0.005367
RS	61	4.287490	1.111538	276.569567	0.004178	0.004523
RS	62	4.568074	1.111538	228.419713	0.003451	0.003754
RS	63	4.866602	1.111538	763.716103	0.011537	0.012714
PA	4+25*2+4+6 0.190689498 0.053492427 4.866601562 224.832751658 1.847694343 0.982038616 0.845101636 0.986953194 1.317990055 1.662203395 1.891630696 1.990034499 1.950398012 1.785039201 1.546901122 1.298772630 1.090601333 0.946626102 0.865491653 0.833024136 0.833739383 0.855892881 0.891297502 0.933184674 0.975338915 1.012523953 1.041239398 1.060135429 1.069937009 1.071569896 1.111538036
//
IT	4536
RD	19
LK	-518056.957834
QD	-58.845009 -> -51.638941
RI	0.0015977987
TR	0.189409	0.053800
MT	4.889844
MM	C_pi: 1.115084, n_recomb: 67024.270647
RS	0	0.000000	300.123858	1.388387	0.000021	0.000000
RS	1	0.006403	300.123858	1.477515	0.000022	0.000003
RS	2	0.013216	300.123858	1.572381	0.000023	0.000009
RS	3	0.020465	300.123858	1.673355	0.000025	0.000016
RS	4	0.028178	1.917475	278.144639	0.004150	0.002839
RS	5	0.036386	1.917475	294.716843	0.004397	0.003497
RS	6	0.045118	0.992389	601.853502	0.008980	0.007476
RS	7	0.054410	0.992389	634.395457	0.009465	0.008227
RS	8	0.064297	0.842969	786.014865	0.011727	0.010418
RS	9	0.074817	0.842969	825.882238	0.012322	0.011254
RS	10	0.086011	0.980301	746.340051	0.011135	0.010290
RS	11	0.097921	0.980301	784.492247	0.011705	0.010848
RS	12	0.110594	1.314355	615.609486	0.009185	0.008491
RS	13	0.124078	1.314355	648.370381	0.009674	0.008852
RS	14	0.138425	1.667080	538.698649	0.008037	0.007332
RS	15	0.153692	1.667080	568.039773	0.008475	0.007699
RS	16	0.169936	1.906677	523.747956	0.007814	0.007138
RS	17	0.187220	1.906677	552.358101	0.008241	0.007551
RS	18	0.205610	2.014904	551.079764	0.008222	0.007596
RS	19	0.225178	2.014904	580.831501	0.008666	0.008033
RS	20	0.245999	1.981390	622.108434	0.009282	0.008663
RS	21	0.268154	1.981390	654.747619	0.009769	0.009154
RS	22	0.291726	1.815739	751.006959	0.011205	0.010567
RS	23	0.316808	1.815739	788.327523	0.011762	0.011165
RS	24	0.343497	1.572018	953.812365	0.014231	0.013603
RS	25	0.371894	1.572018	996.919596	0.014874	0.014350
RS	26	0.402109	1.316237	1240.577521	0.018509	0.017995
RS	27	0.434259	1.316237	1288.292903	0.019221	0.018897
RS	28	0.468467	1.101282	1592.201173	0.023756	0.023538
RS	29	0.504866	1.101282	1638.979725	0.024454	0.024496
RS	30	0.543595	0.952760	1940.372508	0.028950	0.029191
RS	31	0.584805	0.952760	1976.726395	0.029493	0.029981
RS	32	0.628652	0.869259	2195.934271	0.032763	0.033440
RS	33	0.675308	0.869259	2213.482738	0.033025	0.033849
RS	34	0.724951	0.836002	2309.140877	0.034452	0.035367
RS	35	0.777772	0.836002	2305.252170	0.034394	0.035338
RS	36	0.833975	0.836937	2289.521601	0.034160	0.035097
RS	37	0.893778	0.836937	2266.672928	0.033819	0.034710
RS	38	0.957409	0.859951	2176.260516	0.032470	0.033303
RS	39	1.025114	0.859951	2138.876269	0.031912	0.032669
RS	40	1.097155	0.896629	2009.526875	0.029982	0.030669
RS	41	1.173809	0.896629	1961.748214	0.029269	0.029881
RS	42	1.255370	0.940002	1820.688751	0.027165	0.027718
RS	43	1.342154	0.940002	1765.385559	0.026339	0.026836
RS	44	1.434495	0.983634	1629.836254	0.024317	0.024778
RS	45	1.532748	0.983634	1568.513832	0.023402	0.023832
RS	46	1.637293	1.022068	1446.435420	0.021581	0.021997
RS	47	1.748531	1.022068	1379.685649	0.020585	0.020996
RS	48	1.866892	1.051648	1272.232461	0.018982	0.019398
RS	49	1.992832	1.051648	1200.383528	0.017910	0.018339
RS	50	2.126835	1.070976	1104.939740	0.016486	0.016929
RS	51	2.269419	1.070976	1028.684004	0.015348	0.015812
RS	52	2.421132	1.080845	941.488720	0.014047	0.014525
RS	53	2.582560	1.080845	862.381349	0.012867	0.013360
RS	54	2.754323	1.082173	781.489006	0.011660	0.012158
RS	55	2.937085	1.082173	701.923498	0.010473	0.010973
RS	56	3.131548	1.082173	623.647060	0.009305	0.009798
RS	57	3.338464	1.082173	547.731108	0.008172	0.008651
RS	58	3.558628	1.123814	459.342920	0.006853	0.007301
RS	59	3.792888	1.123814	396.573949	0.005917	0.006336
RS	60	4.042149	1.123814	337.823471	0.005040	0.005425
RS	61	4.307370	1.123814	283.700526	0.004233	0.004578
RS	62	4.589572	1.123814	234.659050	0.003501	0.003804
RS	63	4.889844	1.123814	789.548521	0.011780	0.012965
PA	4+25*2+4+6 0.189409052 0.053799865 4.889844456 300.123857801 1.917475211 0.992388843 0.842969088 0.980300567 1.314355004 1.667080265 1.906676955 2.014903857 1.981390074 1.815739309 1.572017818 1.316236976 1.101281899 0.952759542 0.869258766 0.836001673 0.836937339 0.859951242 0.896628749 0.940001724 0.983633578 1.022068122 1.051648059 1.070976133 1.080844907 1.082172917 1.123814354
//
IT	4347
RD	20
LK	-518042.708844
QD	-56.402789 -> -49.572713
RI	0.0014988038
TR	0.188180	0.054102
MT	4.912116
MM	C_pi: 1.122743, n_recomb: 67839.144760
RS	0	0.000000	399.514469	1.056525	0.000016	0.000000
RS	1	0.006410	399.514469	1.124436	0.000017	0.000002
RS	2	0.013232	399.514469	1.196725	0.000018	0.000007
RS	3	0.020491	399.514469	1.273675	0.000019	0.000012
RS	4	0.028215	1.988022	271.860598	0.004007	0.002762
RS	5	0.036434	1.988022	288.122545	0.004247	0.003398
RS	6	0.045180	1.003182	603.587753	0.008897	0.007447
RS	7	0.054487	1.003182	636.325838	0.009380	0.008180
RS	8	0.064390	0.841496	798.452891	0.011770	0.010479
RS	9	0.074928	0.841496	838.974101	0.012367	0.011312
RS	10	0.086142	0.974156	761.619541	0.011227	0.010385
RS	11	0.098075	0.974156	800.528705	0.011800	0.010949
RS	12	0.110772	1.310658	626.014164	0.009228	0.008539
RS	13	0.124284	1.310658	659.343145	0.009719	0.008906
RS	14	0.138662	1.671157	544.967905	0.008033	0.007338
RS	15	0.153961	1.671157	574.694330	0.008471	0.007708
RS	16	0.170241	1.920359	527.446247	0.007775	0.007113
RS	17	0.187565	1.920359	556.324811	0.008201	0.007528
RS	18	0.205999	2.038239	552.698291	0.008147	0.007540
RS	19	0.225615	2.038239	582.633628	0.008588	0.007976
RS	20	0.246489	2.011057	622.071625	0.009170	0.008573
RS	21	0.268700	2.011057	654.850334	0.009653	0.009059
RS	22	0.292336	1.845500	750.257879	0.011059	0.010445
RS	23	0.317487	1.845500	787.751889	0.011612	0.011035
RS	24	0.344250	1.596554	954.125210	0.014065	0.013456
RS	25	0.372728	1.596554	997.556089	0.014705	0.014194
RS	26	0.403032	1.333379	1244.932575	0.018351	0.017845
RS	27	0.435279	1.333379	1293.237389	0.019063	0.018738
RS	28	0.469593	1.111806	1604.300634	0.023649	0.023423
RS	29	0.506107	1.111806	1651.920639	0.024351	0.024375
RS	30	0.544962	0.958838	1962.367859	0.028927	0.029142
RS	31	0.586307	0.958838	1999.564868	0.029475	0.029931
RS	32	0.630303	0.873018	2226.239352	0.032816	0.033457
RS	33	0.677119	0.873018	2244.318891	0.033083	0.033868
RS	34	0.726936	0.838977	2343.342115	0.034543	0.035418
RS	35	0.779946	0.838977	2339.582427	0.034487	0.035393
RS	36	0.836355	0.840113	2323.267025	0.034247	0.035147
RS	37	0.896380	0.840113	2300.283982	0.033908	0.034765
RS	38	0.960253	0.863950	2206.908120	0.032531	0.033333
RS	39	1.028221	0.863950	2169.318456	0.031977	0.032707
RS	40	1.100545	0.901850	2036.148003	0.030014	0.030677
RS	41	1.177506	0.901850	1988.225165	0.029308	0.029900
RS	42	1.259401	0.946655	1843.522550	0.027175	0.027711
RS	43	1.346545	0.946655	1788.180058	0.026359	0.026842
RS	44	1.439276	0.991708	1649.731325	0.024318	0.024767
RS	45	1.537951	0.991708	1588.441843	0.023415	0.023835
RS	46	1.642951	1.031341	1464.363693	0.021586	0.021995
RS	47	1.754683	1.031341	1397.639989	0.020602	0.021008
RS	48	1.873578	1.061742	1288.968133	0.019000	0.019412
RS	49	2.000094	1.061742	1217.040875	0.017940	0.018366
RS	50	2.134720	1.081468	1120.894498	0.016523	0.016963
RS	51	2.277977	1.081468	1044.364791	0.015395	0.015856
RS	52	2.430417	1.091377	956.674662	0.014102	0.014577
RS	53	2.592629	1.091377	877.037271	0.012928	0.013419
RS	54	2.765240	1.092382	795.701641	0.011729	0.012225
RS	55	2.948916	1.092382	715.314655	0.010544	0.011043
RS	56	3.144367	1.092382	636.125485	0.009377	0.009869
RS	57	3.352346	1.092382	559.223211	0.008243	0.008721
RS	58	3.573659	1.135631	468.987901	0.006913	0.007359
RS	59	3.809159	1.135631	405.400372	0.005976	0.006394
RS	60	4.059755	1.135631	345.788276	0.005097	0.005481
RS	61	4.326416	1.135631	290.781870	0.004286	0.004631
RS	62	4.610171	1.135631	240.856659	0.003550	0.003854
RS	63	4.912116	1.135631	815.288623	0.012018	0.013212
PA	4+25*2+4+6 0.188179585 0.054102246 4.912116468 399.514469325 1.988021664 1.003181768 0.841496310 0.974156486 1.310657904 1.671157439 1.920359121 2.038239307 2.011056807 1.845499864 1.596553611 1.333378826 1.111805547 0.958838225 0.873017820 0.838977098 0.840113240 0.863950115 0.901849940 0.946654768 0.991708451 1.031340634 1.061741544 1.081467568 1.091377098 1.092381862 1.135631434
//
IT	4709
RD	21
LK	-518029.200896
QD	-54.107428 -> -47.627518
RI	0.0014106153
TR	0.187000	0.054400
MT	4.933417
MM	C_pi: 1.130182, n_recomb: 68639.942207
RS	0	0.000000	530.484661	0.805687	0.000012	0.000000
RS	1	0.006418	530.484661	0.857537	0.000012	0.000002
RS	2	0.013247	530.484661	0.912734	0.000013	0.000005
RS	3	0.020515	530.484661	0.971494	0.000014	0.000009
RS	4	0.028249	2.059018	265.882563	0.003874	0.002690
RS	5	0.036480	2.059018	281.846149	0.004106	0.003306
RS	6	0.045239	1.014282	604.944828	0.008813	0.007416
RS	7	0.054560	1.014282	637.858047	0.009293	0.008131
RS	8	0.064479	0.840604	810.171109	0.011803	0.010534
RS	9	0.075034	0.840604	851.315806	0.012403	0.011362
RS	10	0.086267	0.968477	776.533556	0.011313	0.010476
RS	11	0.098221	0.968477	816.182118	0.011891	0.011045
RS	12	0.110943	1.306958	636.327319	0.009271	0.008587
RS	13	0.124480	1.306958	670.218160	0.009764	0.008959
RS	14	0.138887	1.674552	551.296911	0.008032	0.007346
RS	15	0.154218	1.674552	581.409221	0.008470	0.007719
RS	16	0.170532	1.932822	531.292949	0.007740	0.007092
RS	17	0.187894	1.932822	560.444006	0.008165	0.007507
RS	18	0.206370	2.060168	554.512124	0.008079	0.007489
RS	19	0.226032	2.060168	584.635755	0.008517	0.007923
RS	20	0.246956	2.039468	622.245968	0.009065	0.008489
RS	21	0.269222	2.039468	655.166777	0.009545	0.008971
RS	22	0.292917	1.874359	749.674957	0.010922	0.010328
RS	23	0.318134	1.874359	787.338985	0.011471	0.010911
RS	24	0.344968	1.620532	954.467641	0.013905	0.013315
RS	25	0.373524	1.620532	998.209411	0.014543	0.014044
RS	26	0.403914	1.350201	1249.084211	0.018198	0.017700
RS	27	0.436253	1.350201	1297.957628	0.018910	0.018584
RS	28	0.470668	1.122169	1615.898715	0.023542	0.023308
RS	29	0.507292	1.122169	1664.339996	0.024247	0.024256
RS	30	0.546265	0.964851	1983.614741	0.028899	0.029090
RS	31	0.587741	0.964851	2021.646772	0.029453	0.029878
RS	32	0.631877	0.876754	2255.679115	0.032862	0.033469
RS	33	0.678847	0.876754	2274.297575	0.033134	0.033882
RS	34	0.728830	0.841937	2376.684739	0.034625	0.035463
RS	35	0.782022	0.841937	2373.074144	0.034573	0.035442
RS	36	0.838627	0.843254	2356.241950	0.034328	0.035192
RS	37	0.898865	0.843254	2333.150621	0.033991	0.034816
RS	38	0.962969	0.867877	2236.912396	0.032589	0.033361
RS	39	1.031186	0.867877	2199.143520	0.032039	0.032743
RS	40	1.103782	0.906953	2062.261456	0.030045	0.030684
RS	41	1.181037	0.906953	2014.216200	0.029345	0.029917
RS	42	1.263249	0.953136	1865.975963	0.027185	0.027704
RS	43	1.350738	0.953136	1810.608475	0.026378	0.026847
RS	44	1.443841	0.999561	1669.341608	0.024320	0.024757
RS	45	1.542920	0.999561	1608.092550	0.023428	0.023840
RS	46	1.648357	1.040344	1482.075827	0.021592	0.021993
RS	47	1.760560	1.040344	1415.380530	0.020620	0.021020
RS	48	1.879965	1.071522	1305.535737	0.019020	0.019426
RS	49	2.007032	1.071522	1233.529433	0.017971	0.018392
RS	50	2.142254	1.091614	1136.709679	0.016560	0.016997
RS	51	2.286155	1.091614	1059.905195	0.015442	0.015899
RS	52	2.439290	1.101540	971.740804	0.014157	0.014629
RS	53	2.602253	1.101540	891.574240	0.012989	0.013477
RS	54	2.775674	1.102206	809.813590	0.011798	0.012292
RS	55	2.960225	1.102206	728.607868	0.010615	0.011112
RS	56	3.156620	1.102206	648.510966	0.009448	0.009939
RS	57	3.365619	1.102206	570.629256	0.008313	0.008790
RS	58	3.588030	1.147002	478.564839	0.006972	0.007417
RS	59	3.824715	1.147002	414.163331	0.006034	0.006451
RS	60	4.076590	1.147002	353.695894	0.005153	0.005536
RS	61	4.344629	1.147002	297.813448	0.004339	0.004684
RS	62	4.629871	1.147002	247.012510	0.003599	0.003902
RS	63	4.933417	1.147002	840.934877	0.012251	0.013454
PA	4+25*2+4+6 0.186999634 0.054400067 4.933417452 530.484661207 2.059018020 1.014282100 0.840603514 0.968477396 1.306958079 1.674552205 1.932821779 2.060167501 2.039468477 1.874358680 1.620531773 1.350200864 1.122168923 0.964850533 0.876754415 0.841936708 0.843253522 0.867876951 0.906952741 0.953135972 0.999560917 1.040343679 1.071522451 1.091613713 1.101540494 1.102205814 1.147001749
//
IT	4190
RD	22
LK	-518016.383605
QD	-51.945588 -> -45.792527
RI	0.0013315737
TR	0.185864	0.054693
MT	4.953891
MM	C_pi: 1.137423, n_recomb: 69426.722655
RS	0	0.000000	702.066146	0.616201	0.000009	0.000000
RS	1	0.006425	702.066146	0.655902	0.000009	0.000001
RS	2	0.013262	702.066146	0.698168	0.000010	0.000004
RS	3	0.020538	702.066146	0.743167	0.000011	0.000007
RS	4	0.028282	2.130123	260.227847	0.003748	0.002622
RS	5	0.036524	2.130123	275.906624	0.003974	0.003218
RS	6	0.045295	1.025618	605.983458	0.008728	0.007384
RS	7	0.054629	1.025618	639.053564	0.009205	0.008082
RS	8	0.064563	0.840219	821.219680	0.011829	0.010582
RS	9	0.075136	0.840219	862.959646	0.012430	0.011406
RS	10	0.086388	0.963222	791.093623	0.011395	0.010563
RS	11	0.098362	0.963222	831.464766	0.011976	0.011138
RS	12	0.111106	1.303272	646.545077	0.009313	0.008634
RS	13	0.124668	1.303272	680.991577	0.009809	0.009011
RS	14	0.139102	1.677338	557.673373	0.008033	0.007355
RS	15	0.154463	1.677338	588.171828	0.008472	0.007732
RS	16	0.170811	1.944163	535.270544	0.007710	0.007074
RS	17	0.188210	1.944163	564.697705	0.008134	0.007490
RS	18	0.206726	2.080775	556.501559	0.008016	0.007442
RS	19	0.226431	2.080775	586.817805	0.008452	0.007875
RS	20	0.247403	2.066723	622.600958	0.008968	0.008410
RS	21	0.269722	2.066723	655.665902	0.009444	0.008888
RS	22	0.293475	1.902384	749.232922	0.010792	0.010218
RS	23	0.318754	1.902384	787.063586	0.011337	0.010794
RS	24	0.345657	1.643986	954.832899	0.013753	0.013179
RS	25	0.374288	1.643986	998.873707	0.014387	0.013899
RS	26	0.404759	1.366729	1253.037372	0.018048	0.017558
RS	27	0.437187	1.366729	1302.459637	0.018760	0.018434
RS	28	0.471699	1.132385	1627.019557	0.023435	0.023195
RS	29	0.508427	1.132385	1676.262574	0.024144	0.024137
RS	30	0.547516	0.970802	2004.148506	0.028867	0.029036
RS	31	0.589116	0.970802	2043.007070	0.029427	0.029824
RS	32	0.633388	0.880472	2284.287668	0.032902	0.033475
RS	33	0.680505	0.880472	2303.451689	0.033178	0.033891
RS	34	0.730648	0.844884	2409.197729	0.034701	0.035503
RS	35	0.784013	0.844884	2405.754561	0.034652	0.035486
RS	36	0.840807	0.846365	2388.465422	0.034403	0.035234
RS	37	0.901249	0.846365	2365.290118	0.034069	0.034863
RS	38	0.965575	0.871742	2266.284742	0.032643	0.033386
RS	39	1.034033	0.871742	2228.361119	0.032097	0.032776
RS	40	1.106889	0.911951	2087.870688	0.030073	0.030690
RS	41	1.184425	0.911951	2039.723397	0.029380	0.029934
RS	42	1.266944	0.959467	1888.039270	0.027195	0.027698
RS	43	1.354763	0.959467	1832.661078	0.026397	0.026853
RS	44	1.448225	1.007216	1688.655912	0.024323	0.024748
RS	45	1.547690	1.007216	1627.455085	0.023441	0.023844
RS	46	1.653547	1.049106	1499.557874	0.021599	0.021992
RS	47	1.766203	1.049106	1432.894267	0.020639	0.021033
RS	48	1.886098	1.081026	1321.917792	0.019040	0.019441
RS	49	2.013695	1.081026	1249.833589	0.018002	0.018419
RS	50	2.149490	1.101453	1152.369318	0.016598	0.017031
RS	51	2.294009	1.101453	1075.291313	0.015488	0.015943
RS	52	2.447812	1.111377	986.672677	0.014212	0.014681
RS	53	2.611497	1.111377	905.980026	0.013049	0.013535
RS	54	2.785697	1.111689	823.813401	0.011866	0.012358
RS	55	2.971089	1.111689	741.793722	0.010685	0.011180
RS	56	3.168392	1.111689	660.795829	0.009518	0.010007
RS	57	3.378370	1.111689	581.943026	0.008382	0.008857
RS	58	3.601839	1.157976	488.067936	0.007030	0.007473
RS	59	3.839664	1.157976	422.858383	0.006091	0.006507
RS	60	4.092768	1.157976	361.542937	0.005208	0.005590
RS	61	4.362133	1.157976	304.792662	0.004390	0.004735
RS	62	4.648803	1.157976	253.124580	0.003646	0.003950
RS	63	4.953891	1.157976	866.478042	0.012480	0.013691
PA	4+25*2+4+6 0.185863707 0.054692576 4.953891003 702.066145882 2.130122752 1.025618251 0.840218767 0.963222044 1.303271815 1.677337733 1.944162689 2.080774559 2.066722631 1.902383539 1.643985667 1.366729163 1.132384896 0.970801853 0.880471990 0.844884176 0.846364930 0.871741765 0.911951216 0.959467026 1.007215738 1.049106277 1.081025967 1.101453140 1.111377478 1.111689379 1.157975893
//
IT	5474
RD	23
LK	-518004.210834
QD	-49.906660 -> -44.059298
RI	0.0012600219
TR	0.184772	0.054981
MT	4.973497
MM	C_pi: 1.144463, n_recomb: 70199.923879
RS	0	0.000000	927.326674	0.472030	0.000007	0.000000
RS	1	0.006431	927.326674	0.502475	0.000007	0.000001
RS	2	0.013276	927.326674	0.534889	0.000008	0.000003
RS	3	0.020561	927.326674	0.569401	0.000008	0.000005
RS	4	0.028314	2.201081	254.896173	0.003631	0.002559
RS	5	0.036566	2.201081	270.304179	0.003850	0.003137
RS	6	0.045348	1.037099	606.767713	0.008643	0.007351
RS	7	0.054696	1.037099	639.979178	0.009117	0.008032
RS	8	0.064644	0.840286	831.633248	0.011847	0.010625
RS	9	0.075233	0.840286	873.941387	0.012449	0.011443
RS	10	0.086502	0.958372	805.289221	0.011471	0.010647
RS	11	0.098496	0.958372	846.365660	0.012057	0.011226
RS	12	0.111262	1.299613	656.658303	0.009354	0.008681
RS	13	0.124848	1.299613	691.653748	0.009853	0.009062
RS	14	0.139308	1.679607	564.072172	0.008035	0.007366
RS	15	0.154698	1.679607	594.955835	0.008475	0.007745
RS	16	0.171078	1.954480	539.356158	0.007683	0.007059
RS	17	0.188511	1.954480	569.062030	0.008106	0.007476
RS	18	0.207065	2.100165	558.637187	0.007958	0.007399
RS	19	0.226813	2.100165	589.149238	0.008392	0.007830
RS	20	0.247830	2.092883	623.111251	0.008876	0.008336
RS	21	0.270199	2.092883	656.321657	0.009349	0.008810
RS	22	0.294007	1.929603	748.914431	0.010668	0.010113
RS	23	0.319346	1.929603	786.908236	0.011210	0.010683
RS	24	0.346314	1.666923	955.216507	0.013607	0.013049
RS	25	0.375017	1.666923	999.544995	0.014239	0.013761
RS	26	0.405566	1.382964	1256.801908	0.017903	0.017421
RS	27	0.438079	1.382964	1306.753943	0.018615	0.018289
RS	28	0.472683	1.142446	1637.690381	0.023329	0.023082
RS	29	0.509513	1.142446	1687.715849	0.024042	0.024020
RS	30	0.548711	0.976680	2024.007284	0.028832	0.028979
RS	31	0.590430	0.976680	2063.683286	0.029397	0.029767
RS	32	0.634832	0.884156	2312.109471	0.032936	0.033478
RS	33	0.682089	0.884156	2331.824167	0.033217	0.033897
RS	34	0.732386	0.847802	2440.930008	0.034771	0.035539
RS	35	0.785917	0.847802	2437.670071	0.034725	0.035526
RS	36	0.842891	0.849432	2419.977855	0.034473	0.035272
RS	37	0.903529	0.849432	2396.740191	0.034142	0.034907
RS	38	0.968066	0.875531	2295.057447	0.032693	0.033409
RS	39	1.036754	0.875531	2257.000898	0.032151	0.032807
RS	40	1.109859	0.916832	2113.002438	0.030100	0.030696
RS	41	1.187666	0.916832	2064.770875	0.029413	0.029949
RS	42	1.270477	0.965635	1909.733274	0.027204	0.027691
RS	43	1.358613	0.965635	1854.356313	0.026415	0.026859
RS	44	1.452417	1.014664	1707.683552	0.024326	0.024741
RS	45	1.552254	1.014664	1646.537621	0.023455	0.023849
RS	46	1.658511	1.057619	1516.817204	0.021607	0.021993
RS	47	1.771602	1.057619	1450.187622	0.020658	0.021046
RS	48	1.891966	1.090245	1338.116543	0.019062	0.019457
RS	49	2.020070	1.090245	1265.955376	0.018034	0.018446
RS	50	2.156413	1.110981	1167.873861	0.016636	0.017065
RS	51	2.301524	1.110981	1090.523685	0.015535	0.015986
RS	52	2.455968	1.120884	1001.470541	0.014266	0.014733
RS	53	2.620343	1.120884	920.254995	0.013109	0.013592
RS	54	2.795290	1.120829	837.700963	0.011933	0.012423
RS	55	2.981488	1.120829	754.872249	0.010753	0.011246
RS	56	3.179660	1.120829	672.980193	0.009587	0.010075
RS	57	3.390577	1.120829	593.164679	0.008450	0.008924
RS	58	3.615058	1.168551	497.497606	0.007087	0.007529
RS	59	3.853975	1.168551	431.485950	0.006147	0.006562
RS	60	4.108258	1.168551	369.329766	0.005261	0.005643
RS	61	4.378893	1.168551	311.719771	0.004440	0.004785
RS	62	4.666933	1.168551	259.193009	0.003692	0.003997
RS	63	4.973497	1.168551	891.915732	0.012705	0.013925
PA	4+25*2+4+6 0.184771759 0.054980572 4.973497257 927.326673576 2.201081068 1.037099257 0.840285675 0.958371835 1.299613348 1.679606814 1.954479818 2.100164940 2.092882960 1.929602797 1.666922975 1.382963842 1.142445896 0.976680403 0.884155682 0.847802179 0.849431923 0.875530678 0.916831997 0.965634941 1.014663887 1.057619080 1.090245466 1.110980781 1.120883651 1.120829274 1.168551320
//
IT	4201
RD	24
LK	-517992.641451
QD	-47.980152 -> -42.419211
RI	0.0011948775
TR	0.183720	0.055264
MT	4.992318
MM	C_pi: 1.151313, n_recomb: 70959.696559
RS	0	0.000000	1222.315456	0.362218	0.000005	0.000000
RS	1	0.006437	1222.315456	0.385603	0.000005	0.000001
RS	2	0.013289	1222.315456	0.410504	0.000006	0.000002
RS	3	0.020582	1222.315456	0.437017	0.000006	0.000004
RS	4	0.028344	2.271619	249.887987	0.003522	0.002499
RS	5	0.036606	2.271619	265.039841	0.003735	0.003061
RS	6	0.045400	1.048664	607.344598	0.008559	0.007318
RS	7	0.054759	1.048664	640.684123	0.009029	0.007982
RS	8	0.064722	0.840757	841.446900	0.011858	0.010663
RS	9	0.075325	0.840757	884.297528	0.012462	0.011474
RS	10	0.086612	0.953891	819.131506	0.011544	0.010728
RS	11	0.098625	0.953891	860.896567	0.012132	0.011310
RS	12	0.111411	1.296016	666.651525	0.009395	0.008727
RS	13	0.125020	1.296016	702.188644	0.009896	0.009112
RS	14	0.139505	1.681396	570.489828	0.008040	0.007378
RS	15	0.154923	1.681396	601.757722	0.008480	0.007760
RS	16	0.171333	1.963874	543.529796	0.007660	0.007046
RS	17	0.188799	1.963874	573.516275	0.008082	0.007464
RS	18	0.207390	2.118417	560.901722	0.007905	0.007359
RS	19	0.227178	2.118417	591.612318	0.008337	0.007790
RS	20	0.248239	2.117992	623.764145	0.008790	0.008266
RS	21	0.270657	2.117992	657.121294	0.009260	0.008737
RS	22	0.294517	1.956058	748.704255	0.010551	0.010012
RS	23	0.319913	1.956058	786.857821	0.011089	0.010577
RS	24	0.346944	1.689376	955.608228	0.013467	0.012923
RS	25	0.375716	1.689376	1000.213551	0.014096	0.013628
RS	26	0.406339	1.398915	1260.389482	0.017762	0.017287
RS	27	0.438934	1.398915	1310.853139	0.018473	0.018147
RS	28	0.473626	1.152356	1647.936300	0.023224	0.022971
RS	29	0.510552	1.152356	1698.725404	0.023939	0.023904
RS	30	0.549856	0.982487	2043.222112	0.028794	0.028921
RS	31	0.591689	0.982487	2083.706067	0.029365	0.029709
RS	32	0.636215	0.887803	2339.179172	0.032965	0.033477
RS	33	0.683608	0.887803	2359.448349	0.033251	0.033899
RS	34	0.734051	0.850693	2471.901343	0.034835	0.035570
RS	35	0.787741	0.850693	2468.839318	0.034792	0.035561
RS	36	0.844888	0.852455	2450.801748	0.034538	0.035307
RS	37	0.905713	0.852455	2427.521453	0.034210	0.034947
RS	38	0.970454	0.879247	2323.244804	0.032740	0.033430
RS	39	1.039363	0.879247	2285.075419	0.032202	0.032835
RS	40	1.112707	0.921603	2137.659740	0.030125	0.030700
RS	41	1.190773	0.921603	2089.360743	0.029444	0.029963
RS	42	1.273864	0.971652	1931.054463	0.027213	0.027685
RS	43	1.362304	0.971652	1875.690415	0.026433	0.026864
RS	44	1.456437	1.021919	1726.420002	0.024330	0.024733
RS	45	1.556629	1.021919	1665.335580	0.023469	0.023854
RS	46	1.663272	1.065902	1533.842871	0.021616	0.021994
RS	47	1.776779	1.065902	1467.250675	0.020677	0.021059
RS	48	1.897593	1.099202	1354.123168	0.019083	0.019473
RS	49	2.026185	1.099202	1281.886937	0.018065	0.018473
RS	50	2.163054	1.120221	1183.213849	0.016674	0.017099
RS	51	2.308733	1.120221	1105.594170	0.015581	0.016028
RS	52	2.463791	1.130085	1016.126210	0.014320	0.014783
RS	53	2.628830	1.130085	934.392296	0.013168	0.013649
RS	54	2.804494	1.129655	851.468751	0.011999	0.012487
RS	55	2.991465	1.129655	767.837403	0.010821	0.011312
RS	56	3.190472	1.129655	685.059277	0.009654	0.010141
RS	57	3.402290	1.129655	604.290486	0.008516	0.008989
RS	58	3.627743	1.178762	506.850462	0.007143	0.007583
RS	59	3.867710	1.178762	440.043592	0.006201	0.006616
RS	60	4.123124	1.178762	377.054664	0.005314	0.005696
RS	61	4.394979	1.178762	318.593586	0.004490	0.004835
RS	62	4.684335	1.178762	265.216974	0.003738	0.004042
RS	63	4.992318	1.178762	917.244619	0.012926	0.014154
PA	4+25*2+4+6 0.183720367 0.055263765 4.992317864 1222.315456374 2.271618662 1.048664276 0.840756874 0.953890617 1.296015967 1.681396022 1.963874061 2.118417125 2.117991743 1.956057694 1.689375921 1.398914584 1.152355637 0.982486969 0.887803350 0.850692664 0.852455147 0.879247135 0.921603375 0.971651995 1.021919393 1.065901902 1.099201779 1.120220801 1.130085241 1.129654697 1.178761542
//
IT	4317
RD	25
LK	-517981.637781
QD	-46.157590 -> -40.865425
RI	0.0011354327
TR	0.182704	0.055541
MT	5.010510
MM	C_pi: 1.157999, n_recomb: 71706.136298
RS	0	0.000000	1607.011945	0.278573	0.000004	0.000000
RS	1	0.006443	1607.011945	0.296576	0.000004	0.000001
RS	2	0.013302	1607.011945	0.315746	0.000004	0.000002
RS	3	0.020602	1607.011945	0.336160	0.000005	0.000003
RS	4	0.028373	2.341539	245.194508	0.003419	0.002443
RS	5	0.036645	2.341539	260.104903	0.003627	0.002989
RS	6	0.045449	1.060235	607.772391	0.008476	0.007285
RS	7	0.054821	1.060235	641.229607	0.008942	0.007933
RS	8	0.064796	0.841588	850.701312	0.011864	0.010695
RS	9	0.075415	0.841588	894.070559	0.012469	0.011500
RS	10	0.086717	0.949753	832.629510	0.011612	0.010805
RS	11	0.098748	0.949753	875.067239	0.012204	0.011390
RS	12	0.111554	1.292493	676.522475	0.009435	0.008773
RS	13	0.125185	1.292493	712.594161	0.009938	0.009162
RS	14	0.139695	1.682789	576.909467	0.008045	0.007391
RS	15	0.155139	1.682789	608.560111	0.008487	0.007776
RS	16	0.171579	1.972452	547.773379	0.007639	0.007036
RS	17	0.189077	1.972452	578.041846	0.008061	0.007454
RS	18	0.207704	2.135620	563.279893	0.007855	0.007322
RS	19	0.227530	2.135620	594.191513	0.008286	0.007752
RS	20	0.248634	2.142137	624.539242	0.008710	0.008200
RS	21	0.271098	2.142137	658.044143	0.009177	0.008668
RS	22	0.295009	1.981804	748.589128	0.010440	0.009916
RS	23	0.320460	1.981804	786.899367	0.010974	0.010475
RS	24	0.347552	1.711379	956.005397	0.013332	0.012802
RS	25	0.376389	1.711379	1000.877585	0.013958	0.013500
RS	26	0.407085	1.414608	1263.807346	0.017625	0.017156
RS	27	0.439758	1.414608	1314.765581	0.018335	0.018010
RS	28	0.474536	1.162134	1657.773509	0.023119	0.022861
RS	29	0.511556	1.162134	1709.308280	0.023838	0.023790
RS	30	0.550960	0.988233	2061.821014	0.028754	0.028862
RS	31	0.592904	0.988233	2103.103542	0.029329	0.029650
RS	32	0.637550	0.891426	2365.521006	0.032989	0.033474
RS	33	0.685073	0.891426	2386.348086	0.033280	0.033898
RS	34	0.735657	0.853563	2502.143493	0.034894	0.035598
RS	35	0.789502	0.853563	2499.292556	0.034855	0.035594
RS	36	0.846815	0.855446	2480.955657	0.034599	0.035338
RS	37	0.907822	0.855446	2457.651173	0.034274	0.034984
RS	38	0.972759	0.882906	2350.856209	0.032785	0.033449
RS	39	1.041881	0.882906	2312.593052	0.032251	0.032862
RS	40	1.115456	0.926284	2161.847399	0.030149	0.030704
RS	41	1.193772	0.926284	2113.496862	0.029474	0.029977
RS	42	1.277134	0.977541	1952.001040	0.027222	0.027680
RS	43	1.365867	0.977541	1896.661163	0.026450	0.026870
RS	44	1.460318	1.029009	1744.858289	0.024333	0.024727
RS	45	1.560855	1.029009	1683.842165	0.023483	0.023859
RS	46	1.667869	1.073987	1550.623251	0.021625	0.021995
RS	47	1.781779	1.073987	1484.072717	0.020697	0.021072
RS	48	1.903028	1.107933	1369.923011	0.019105	0.019489
RS	49	2.032090	1.107933	1297.615245	0.018096	0.018500
RS	50	2.169468	1.129214	1198.376470	0.016712	0.017133
RS	51	2.315697	1.129214	1120.491588	0.015626	0.016070
RS	52	2.471349	1.139027	1030.627044	0.014373	0.014833
RS	53	2.637029	1.139027	948.381234	0.013226	0.013704
RS	54	2.813385	1.138212	865.107019	0.012065	0.012550
RS	55	3.001104	1.138212	780.681114	0.010887	0.011377
RS	56	3.200919	1.138212	697.026435	0.009721	0.010206
RS	57	3.413608	1.138212	615.314997	0.008581	0.009053
RS	58	3.640002	1.188660	516.120852	0.007198	0.007637
RS	59	3.880983	1.188660	448.526933	0.006255	0.006669
RS	60	4.137491	1.188660	384.714260	0.005365	0.005747
RS	61	4.410527	1.188660	325.411508	0.004538	0.004883
RS	62	4.701155	1.188660	271.194454	0.003782	0.004087
RS	63	5.010510	1.188660	942.455956	0.013143	0.014380
PA	4+25*2+4+6 0.182704153 0.055541250 5.010509818 1607.011944622 2.341538717 1.060234750 0.841587547 0.949753297 1.292492814 1.682789467 1.972451926 2.135619810 2.142137321 1.981803591 1.711378910 1.414607707 1.162134289 0.988233422 0.891426273 0.853562986 0.855446043 0.882906416 0.926283568 0.977540789 1.029009450 1.073987328 1.107933169 1.129213968 1.139027194 1.138211871 1.188659653
//
CC
CC	Brief Description of the file format:
CC	  CC  comments
CC	  MM  useful-messages
CC	  RD  round-of-iterations
CC	  LL  \log[P(sequence)]
CC	  QD  Q-before-opt Q-after-opt
CC	  TR  \theta_0 \rho_0
CC	  RS  k t_k \lambda_k \pi_k \sum_{l\not=k}A_{kl} A_{kk}
CC	  DC  begin end best-k t_k+\Delta_k max-prob
CC
MM	Version: 0.6.5-r67
MM	pattern:4+25*2+4+6, n:63, n_free_lambdas:28
MM	n_iterations:25, skip:1, max_t:5, theta/rho:5
MM	is_decoding:0
MM	n_seqs:12, sum_L:1018920, sum_n:188810
RD	0
LK	0.000000
QD	0.000000 -> 0.000000
RI	inf
TR	0.204940	0.040988
MT	5.000000
MM	C_pi: 1.000000, n_recomb: 40924.839148
RS	0	0.000000	1.000000	257.444618	0.006291	0.000000
RS	1	0.006440	1.000000	272.245373	0.006652	0.000000
RS	2	0.013294	1.000000	287.776351	0.007032	0.000000
RS	3	0.020590	1.000000	304.057606	0.007430	0.000000
RS	4	0.028356	1.000000	321.107418	0.007846	0.000000
RS	5	0.036622	1.000000	338.941864	0.008282	0.000000
RS	6	0.045421	1.000000	357.574349	0.008737	0.000000
RS	7	0.054785	1.000000	377.015073	0.009212	0.000000
RS	8	0.064753	1.000000	397.270451	0.009707	0.000000
RS	9	0.075363	1.000000	418.342466	0.010222	0.000000
RS	10	0.086656	1.000000	440.227965	0.010757	0.000000
RS	11	0.098677	1.000000	462.917893	0.011311	0.000000
RS	12	0.111471	1.000000	486.396463	0.011885	0.000000
RS	13	0.125090	1.000000	510.640266	0.012478	0.000000
RS	14	0.139585	1.000000	535.617327	0.013088	0.000000
RS	15	0.155014	1.000000	561.286099	0.013715	0.000000
RS	16	0.171437	1.000000	587.594424	0.014358	0.000000
RS	17	0.188917	1.000000	614.478454	0.015015	0.000000
RS	18	0.207523	1.000000	641.861546	0.015684	0.000000
RS	19	0.227327	1.000000	669.653169	0.016363	0.000000
RS	20	0.248406	1.000000	697.747816	0.017049	0.000000
RS	21	0.270843	1.000000	726.023977	0.017740	0.000000
RS	22	0.294725	1.000000	754.343187	0.018432	0.000000
RS	23	0.320144	1.000000	782.549195	0.019122	0.000000
RS	24	0.347201	1.000000	810.467306	0.019804	0.000000
RS	25	0.376000	1.000000	837.903935	0.020474	0.000000
RS	26	0.406654	1.000000	864.646446	0.021128	0.000000
RS	27	0.439282	1.000000	890.463333	0.021759	0.000000
RS	28	0.474011	1.000000	915.104815	0.022361	0.000000
RS	29	0.510976	1.000000	938.303925	0.022927	0.000000
RS	30	0.550322	1.000000	959.778162	0.023452	0.000000
RS	31	0.592202	1.000000	979.231796	0.023928	0.000000
RS	32	0.636779	1.000000	996.358876	0.024346	0.000000
RS	33	0.684227	1.000000	1010.847044	0.024700	0.000000
RS	34	0.734730	1.000000	1022.382167	0.024982	0.000000
RS	35	0.788485	1.000000	1030.653847	0.025184	0.000000
RS	36	0.845702	1.000000	1035.361810	0.025299	0.000000
RS	37	0.906604	1.000000	1036.223140	0.025320	0.000000
RS	38	0.971428	1.000000	1032.980293	0.025241	0.000000
RS	39	1.040426	1.000000	1025.409768	0.025056	0.000000
RS	40	1.113868	1.000000	1013.331263	0.024761	0.000000
RS	41	1.192040	1.000000	996.617057	0.024352	0.000000
RS	42	1.275245	1.000000	975.201322	0.023829	0.000000
RS	43	1.363809	1.000000	949.088972	0.023191	0.000000
RS	44	1.458076	1.000000	918.363615	0.022440	0.000000
RS	45	1.558414	1.000000	883.194095	0.021581	0.000000
RS	46	1.665214	1.000000	843.839102	0.020619	0.000000
RS	47	1.778891	1.000000	800.649301	0.019564	0.000000
RS	48	1.899889	1.000000	754.066453	0.018426	0.000000
RS	49	2.028679	1.000000	704.619083	0.017217	0.000000
RS	50	2.165763	1.000000	652.914341	0.015954	0.000000
RS	51	2.311675	1.000000	599.625893	0.014652	0.000000
RS	52	2.466983	1.000000	545.477864	0.013329	0.000000
RS	53	2.632293	1.000000	491.225155	0.012003	0.000000
RS	54	2.808249	1.000000	437.630703	0.010694	0.000000
RS	55	2.995536	1.000000	385.440607	0.009418	0.000000
RS	56	3.194884	1.000000	335.358274	0.008194	0.000000
RS	57	3.407070	1.000000	288.019034	0.007038	0.000000
RS	58	3.632920	1.000000	243.966789	0.005961	0.000000
RS	59	3.873315	1.000000	203.634311	0.004976	0.000000
RS	60	4.129191	1.000000	167.328682	0.004089	0.000000
RS	61	4.401545	1.000000	135.223135	0.003304	0.000000
RS	62	4.691438	1.000000	107.356059	0.002623	0.000000
RS	63	5.000000	1.000000	303.438028	0.007415	0.000000
PA	4+25*2+4+6 0.204940300 0.040988060 5.000000000 1.000000000 1.000000000 1.000000000 1.000000000 1.000000000 1.000000000 1.000000000 1.000000000 1.000000000 1.000000000 1.000000000 1.000000000 1.000000000 1.000000000 1.000000000 1.000000000 1.000000000 1.000000000 1.000000000 1.000000000 1.000000000 1.000000000 1.000000000 1.000000000 1.000000000 1.000000000 1.000000000 1.000000000
//
IT	4504
RD	1
LK	-458955.353867
QD	-337.866569 -> -227.133396
RI	0.0296588034
TR	0.210326	0.043622
MT	4.729223
MM	C_pi: 0.989791, n_recomb: 43064.176995
RS	0	0.000000	1.888816	141.439022	0.003284	0.000033
RS	1	0.006348	1.888816	149.917958	0.003481	0.000345
RS	2	0.013098	1.888816	158.871652	0.003689	0.000990
RS	3	0.020278	1.888816	168.322313	0.003909	0.001892
RS	4	0.027912	1.339524	251.182791	0.005833	0.002892
RS	5	0.036032	1.339524	265.510338	0.006165	0.003839
RS	6	0.044667	1.208485	310.852118	0.007218	0.004710
RS	7	0.053850	1.208485	328.070321	0.007618	0.005553
RS	8	0.063616	1.152536	362.798782	0.008425	0.006363
RS	9	0.074002	1.152536	382.347069	0.008879	0.007062
RS	10	0.085047	1.141331	406.650305	0.009443	0.007596
RS	11	0.096793	1.141331	428.008704	0.009939	0.007997
RS	12	0.109285	1.144085	449.115411	0.010429	0.008338
RS	13	0.122570	1.144085	472.077146	0.010962	0.008678
RS	14	0.136698	1.141449	496.982540	0.011541	0.009063
RS	15	0.151723	1.141449	521.576490	0.012112	0.009528
RS	16	0.167702	1.128862	552.979870	0.012841	0.010092
RS	17	0.184695	1.128862	579.239862	0.013451	0.010755
RS	18	0.202766	1.107025	618.017653	0.014351	0.011520
RS	19	0.221985	1.107025	645.858993	0.014998	0.012397
RS	20	0.242424	1.077613	692.422472	0.016079	0.013399
RS	21	0.264160	1.077613	721.561691	0.016755	0.014539
RS	22	0.287276	1.043309	775.359221	0.018005	0.015827
RS	23	0.311859	1.043309	805.217301	0.018698	0.017261
RS	24	0.338003	1.007536	864.203776	0.020068	0.018834
RS	25	0.365806	1.007536	893.821549	0.020756	0.020524
RS	26	0.395374	0.973797	954.281139	0.022160	0.022296
RS	27	0.426819	0.973797	982.296136	0.022810	0.024097
RS	28	0.460260	0.945292	1038.901545	0.024124	0.025859
RS	29	0.495824	0.945292	1063.633589	0.024699	0.027507
RS	30	0.533645	0.924224	1110.556812	0.025788	0.028968
RS	31	0.573868	0.924224	1130.215451	0.026245	0.030186
RS	32	0.616643	0.911072	1163.162144	0.027010	0.031123
RS	33	0.662133	0.911072	1176.087148	0.027310	0.031765
RS	34	0.710511	0.904804	1193.330371	0.027711	0.032116
RS	35	0.761961	0.904804	1198.152755	0.027822	0.032192
RS	36	0.816675	0.903751	1199.962486	0.027865	0.032017
RS	37	0.874863	0.903751	1195.676823	0.027765	0.031616
RS	38	0.936745	0.906277	1183.303716	0.027478	0.031016
RS	39	1.002555	0.906277	1169.306609	0.027153	0.030241
RS	40	1.072542	0.910917	1144.477424	0.026576	0.029318
RS	41	1.146972	0.910917	1120.594389	0.026021	0.028274
RS	42	1.226126	0.916411	1085.221428	0.025200	0.027131
RS	43	1.310305	0.916411	1051.735277	0.024423	0.025911
RS	44	1.399827	0.921822	1007.643899	0.023399	0.024628
RS	45	1.495032	0.921822	965.347130	0.022416	0.023298
RS	46	1.596281	0.926577	914.268707	0.021230	0.021930
RS	47	1.703956	0.926577	864.524568	0.020075	0.020534
RS	48	1.818466	0.930386	808.302828	0.018770	0.019119
RS	49	1.940245	0.930386	753.067357	0.017487	0.017695
RS	50	2.069754	0.933140	693.831672	0.016112	0.016270
RS	51	2.207484	0.933140	635.594950	0.014759	0.014853
RS	52	2.353957	0.934855	575.784378	0.013370	0.013453
RS	53	2.509728	0.934855	517.408353	0.012015	0.012081
RS	54	2.675386	0.935623	459.661595	0.010674	0.010748
RS	55	2.851560	0.935623	404.107419	0.009384	0.009465
RS	56	3.038917	0.935623	350.999619	0.008151	0.008243
RS	57	3.238167	0.935623	300.977769	0.006989	0.007092
RS	58	3.450064	0.937619	254.101385	0.005901	0.006022
RS	59	3.675413	0.937619	211.940595	0.004922	0.005041
RS	60	3.915066	0.937619	174.069044	0.004042	0.004156
RS	61	4.169931	0.937619	140.638379	0.003266	0.003370
RS	62	4.440975	0.937619	111.662854	0.002593	0.002685
RS	63	4.729223	0.937619	316.943903	0.007360	0.007657
PA	4+25*2+4+6 0.210325627 0.043622305 4.729223251 1.888815880 1.339524269 1.208484650 1.152535915 1.141330719 1.144084930 1.141448975 1.128862381 1.107024670 1.077612877 1.043309212 1.007535934 0.973796844 0.945291519 0.924224377 0.911072254 0.904804230 0.903751373 0.906276703 0.910917282 0.916411400 0.921822071 0.926577330 0.930386305 0.933139801 0.934854507 0.935622692 0.937619030
//
IT	3770
RD	2
LK	-458773.666200
QD	-215.011192 -> -166.180526
RI	0.0177655634
TR	0.211659	0.045246
MT	4.622275
MM	C_pi: 0.986002, n_recomb: 44465.292130
RS	0	0.000000	2.891867	94.807656	0.002132	0.000025
RS	1	0.006310	2.891867	100.578159	0.002262	0.000261
RS	2	0.013018	2.891867	106.685722	0.002399	0.000739
RS	3	0.020149	2.891867	113.148194	0.002545	0.001386
RS	4	0.027731	1.509603	229.554344	0.005163	0.002912
RS	5	0.035790	1.509603	242.744384	0.005459	0.003755
RS	6	0.044359	1.272813	304.173925	0.006841	0.004961
RS	7	0.053468	1.272813	321.056917	0.007220	0.005700
RS	8	0.063151	1.189652	362.299380	0.008148	0.006700
RS	9	0.073446	1.189652	381.829067	0.008587	0.007295
RS	10	0.084390	1.193027	401.058583	0.009020	0.007794
RS	11	0.096025	1.193027	422.211904	0.009495	0.008087
RS	12	0.108394	1.221840	433.787724	0.009756	0.008301
RS	13	0.121544	1.221840	456.207982	0.010260	0.008532
RS	14	0.135523	1.236734	473.720664	0.010654	0.008824
RS	15	0.150385	1.236734	497.580322	0.011190	0.009169
RS	16	0.166184	1.228170	525.861417	0.011826	0.009705
RS	17	0.182980	1.228170	551.427534	0.012401	0.010221
RS	18	0.200835	1.197962	592.189409	0.013318	0.011030
RS	19	0.219818	1.197962	619.623191	0.013935	0.011725
RS	20	0.239998	1.150300	674.264191	0.015164	0.012861
RS	21	0.261452	1.150300	703.502285	0.015821	0.013789
RS	22	0.284259	1.091740	772.030545	0.017363	0.015320
RS	23	0.308506	1.091740	802.608757	0.018050	0.016515
RS	24	0.334282	1.030053	882.461341	0.019846	0.018447
RS	25	0.361685	1.030053	913.331348	0.020540	0.019881
RS	26	0.390817	0.972363	998.785129	0.022462	0.022110
RS	27	0.421787	0.972363	1028.229861	0.023124	0.023658
RS	28	0.454712	0.924416	1110.159718	0.024967	0.025916
RS	29	0.489714	0.924416	1135.927335	0.025546	0.027346
RS	30	0.526924	0.889654	1203.798394	0.027073	0.029252
RS	31	0.566482	0.889654	1223.510634	0.027516	0.030308
RS	32	0.608537	0.868426	1269.560665	0.028552	0.031558
RS	33	0.653245	0.868426	1281.197630	0.028813	0.032099
RS	34	0.700774	0.858714	1302.851160	0.029300	0.032599
RS	35	0.751303	0.858714	1305.025795	0.029349	0.032623
RS	36	0.805019	0.857640	1303.879855	0.029324	0.032454
RS	37	0.862126	0.857640	1295.863510	0.029143	0.032037
RS	38	0.922835	0.862507	1275.465155	0.028685	0.031348
RS	39	0.987375	0.862507	1257.106350	0.028272	0.030583
RS	40	1.055988	0.870920	1221.688787	0.027475	0.029529
RS	41	1.128930	0.870920	1193.301543	0.026837	0.028514
RS	42	1.206474	0.880781	1146.978293	0.025795	0.027240
RS	43	1.288912	0.880781	1109.251531	0.024946	0.026060
RS	44	1.376551	0.890489	1055.351509	0.023734	0.024672
RS	45	1.469721	0.890489	1009.338908	0.022699	0.023387
RS	46	1.568769	0.899033	950.320094	0.021372	0.021948
RS	47	1.674067	0.899033	897.495006	0.020184	0.020599
RS	48	1.786009	0.905886	835.342795	0.018786	0.019148
RS	49	1.905015	0.905886	777.643936	0.017489	0.017767
RS	50	2.031530	0.910833	714.271698	0.016064	0.016331
RS	51	2.166028	0.910833	654.082819	0.014710	0.014950
RS	52	2.309013	0.913899	591.521961	0.013303	0.013555
RS	53	2.461020	0.913899	531.559992	0.011954	0.012210
RS	54	2.622619	0.915270	471.992586	0.010615	0.010887
RS	55	2.794414	0.915270	415.085757	0.009335	0.009618
RS	56	2.977050	0.915270	360.696182	0.008112	0.008404
RS	57	3.171209	0.915270	309.469713	0.006960	0.007255
RS	58	3.377620	0.919860	260.792890	0.005865	0.006170
RS	59	3.597056	0.919860	217.863340	0.004900	0.005187
RS	60	3.830337	0.919860	179.252424	0.004031	0.004295
RS	61	4.078339	0.919860	145.118013	0.003264	0.003499
RS	62	4.341989	0.919860	115.480762	0.002597	0.002801
RS	63	4.622275	0.919860	331.285456	0.007450	0.008146
PA	4+25*2+4+6 0.211659398 0.045246447 4.622275459 2.891867437 1.509603417 1.272812633 1.189651807 1.193027294 1.221839970 1.236734278 1.228169771 1.197961976 1.150299971 1.091740224 1.030052754 0.972362955 0.924416380 0.889653531 0.868426128 0.858713900 0.857640392 0.862507186 0.870919966 0.880781442 0.890488546 0.899033424 0.905885690 0.910833058 0.913898924 0.915269577 0.919859938
//
IT	4550
RD	3
LK	-458687.786032
QD	-169.122890 -> -139.214443
RI	0.0126083796
TR	0.210974	0.046294
MT	4.593503
MM	C_pi: 0.989474, n_recomb: 45628.053471
RS	0	0.000000	4.034962	69.592880	0.001525	0.000019
RS	1	0.006300	4.034962	73.869034	0.001619	0.000201
RS	2	0.012996	4.034962	78.400725	0.001718	0.000565
RS	3	0.020114	4.034962	83.202287	0.001823	0.001045
RS	4	0.027681	1.581954	224.843333	0.004928	0.002942
RS	5	0.035725	1.581954	237.803033	0.005212	0.003734
RS	6	0.044275	1.266791	313.758457	0.006876	0.005202
RS	7	0.053363	1.266791	331.136713	0.007257	0.005904
RS	8	0.063025	1.172387	377.324650	0.008270	0.007016
RS	9	0.073295	1.172387	397.584250	0.008714	0.007589
RS	10	0.084212	1.199330	409.338889	0.008971	0.007970
RS	11	0.095816	1.199330	430.923736	0.009444	0.008242
RS	12	0.108152	1.262991	430.635742	0.009438	0.008257
RS	13	0.121265	1.262991	453.029615	0.009929	0.008463
RS	14	0.135204	1.305397	460.891950	0.010101	0.008601
RS	15	0.150020	1.305397	484.394810	0.010616	0.008906
RS	16	0.165771	1.310557	506.741660	0.011106	0.009349
RS	17	0.182513	1.310557	531.824842	0.011656	0.009800
RS	18	0.200311	1.280281	570.791544	0.012510	0.010576
RS	19	0.219229	1.280281	597.840437	0.013102	0.011179
RS	20	0.239339	1.220975	655.709357	0.014371	0.012356
RS	21	0.260716	1.220975	684.890083	0.015010	0.013165
RS	22	0.283440	1.143554	762.448304	0.016710	0.014828
RS	23	0.307595	1.143554	793.467706	0.017390	0.015885
RS	24	0.333272	1.060763	888.183686	0.019466	0.018049
RS	25	0.360567	1.060763	920.004264	0.020163	0.019335
RS	26	0.389581	0.983609	1024.877336	0.022462	0.021887
RS	27	0.420422	0.983609	1055.543155	0.023134	0.023292
RS	28	0.453207	0.920203	1158.315195	0.025386	0.025923
RS	29	0.488057	0.920203	1185.095508	0.025973	0.027232
RS	30	0.525102	0.874890	1270.827249	0.027852	0.029483
RS	31	0.564481	0.874890	1290.810258	0.028290	0.030452
RS	32	0.606341	0.847705	1348.190182	0.029547	0.031941
RS	33	0.650838	0.847705	1359.030105	0.029785	0.032426
RS	34	0.698138	0.835703	1384.408326	0.030341	0.033029
RS	35	0.748417	0.835703	1384.727910	0.030348	0.033022
RS	36	0.801864	0.835019	1380.837904	0.030263	0.032837
RS	37	0.858678	0.835019	1370.196155	0.030030	0.032408
RS	38	0.919071	0.842140	1342.737384	0.029428	0.031624
RS	39	0.983269	0.842140	1321.408432	0.028960	0.030866
RS	40	1.051511	0.853965	1276.948049	0.027986	0.029685
RS	41	1.124052	0.853965	1245.663759	0.027300	0.028691
RS	42	1.201162	0.867732	1190.304893	0.026087	0.027296
RS	43	1.283130	0.867732	1150.055255	0.025205	0.026148
RS	44	1.370262	0.881280	1088.398549	0.023854	0.024666
RS	45	1.462883	0.881280	1040.380792	0.022801	0.023420
RS	46	1.561339	0.893215	975.407694	0.021377	0.021922
RS	47	1.665997	0.893215	921.095598	0.020187	0.020615
RS	48	1.777248	0.902784	854.779911	0.018734	0.019135
RS	49	1.895507	0.902784	796.008051	0.017446	0.017795
RS	50	2.021216	0.909672	729.954332	0.015998	0.016353
RS	51	2.154845	0.909672	668.943845	0.014661	0.015007
RS	52	2.296892	0.913912	604.736930	0.013254	0.013621
RS	53	2.447887	0.913912	544.036500	0.011923	0.012302
RS	54	2.608394	0.915774	483.413848	0.010595	0.010991
RS	55	2.779012	0.915774	425.724881	0.009330	0.009737
RS	56	2.960379	0.915774	370.500792	0.008120	0.008532
RS	57	3.153171	0.915774	318.401302	0.006978	0.007387
RS	58	3.358108	0.923246	268.048632	0.005875	0.006286
RS	59	3.575956	0.923246	224.519497	0.004921	0.005304
RS	60	3.807527	0.923246	185.256089	0.004060	0.004410
RS	61	4.053686	0.923246	150.438097	0.003297	0.003608
RS	62	4.315353	0.923246	120.108328	0.002632	0.002901
RS	63	4.593503	0.923246	349.290762	0.007655	0.008587
PA	4+25*2+4+6 0.210974242 0.046293734 4.593502943 4.034961705 1.581954033 1.266790729 1.172386513 1.199329913 1.262991348 1.305396657 1.310557182 1.280281476 1.220974939 1.143553781 1.060763489 0.983608535 0.920203306 0.874889513 0.847704569 0.835702589 0.835019466 0.842140413 0.853964992 0.867731849 0.881280280 0.893215316 0.902783785 0.909672449 0.913912107 0.915773550 0.923246165
//
IT	4367
RD	4
LK	-458632.076625
QD	-146.884677 -> -123.975778
RI	0.0097560995
TR	0.209319	0.047021
MT	4.603298
MM	C_pi: 0.997393, n_recomb: 46690.459515
RS	0	0.000000	5.429880	52.930799	0.001134	0.000015
RS	1	0.006303	5.429880	56.208354	0.001204	0.000155
RS	2	0.013004	5.429880	59.684930	0.001278	0.000434
RS	3	0.020126	5.429880	63.372099	0.001357	0.000796
RS	4	0.027698	1.615546	225.741002	0.004835	0.002958
RS	5	0.035747	1.615546	238.786263	0.005114	0.003722
RS	6	0.044303	1.236684	329.578818	0.007059	0.005416
RS	7	0.053399	1.236684	347.781374	0.007449	0.006111
RS	8	0.063068	1.135779	399.260843	0.008551	0.007310
RS	9	0.073346	1.135779	420.588087	0.009008	0.007898
RS	10	0.084273	1.185568	424.295811	0.009087	0.008135
RS	11	0.095888	1.185568	446.630351	0.009566	0.008425
RS	12	0.108235	1.284460	433.859821	0.009292	0.008223
RS	13	0.121360	1.284460	456.515851	0.009777	0.008441
RS	14	0.135313	1.357833	454.246894	0.009729	0.008408
RS	15	0.150145	1.357833	477.639804	0.010230	0.008708
RS	16	0.165912	1.381798	493.240167	0.010564	0.009037
RS	17	0.182672	1.381798	518.020246	0.011095	0.009460
RS	18	0.200489	1.356499	553.698363	0.011859	0.010173
RS	19	0.219430	1.356499	580.447855	0.012432	0.010725
RS	20	0.239564	1.289668	639.198712	0.013690	0.011900
RS	21	0.260967	1.289668	668.300789	0.014313	0.012639
RS	22	0.283719	1.196582	751.749680	0.016101	0.014374
RS	23	0.307906	1.196582	783.101663	0.016772	0.015343
RS	24	0.333616	1.095361	889.071801	0.019042	0.017668
RS	25	0.360948	1.095361	921.704494	0.019741	0.018859
RS	26	0.390002	1.001139	1042.436298	0.022327	0.021658
RS	27	0.420887	1.001139	1074.235354	0.023008	0.022973
RS	28	0.453720	0.924359	1194.888043	0.025592	0.025904
RS	29	0.488621	0.924359	1222.714701	0.026188	0.027139
RS	30	0.525723	0.870109	1324.260362	0.028363	0.029675
RS	31	0.565163	0.870109	1344.707980	0.028800	0.030591
RS	32	0.607089	0.838034	1412.272186	0.030248	0.032278
RS	33	0.651658	0.838034	1422.683805	0.030471	0.032728
RS	34	0.699036	0.824306	1451.390586	0.031085	0.033409
RS	35	0.749400	0.824306	1450.403410	0.031064	0.033381
RS	36	0.802939	0.824195	1443.968535	0.030926	0.033169
RS	37	0.859853	0.824195	1431.421276	0.030658	0.032733
RS	38	0.920354	0.833500	1397.577194	0.029933	0.031854
RS	39	0.984668	0.833500	1374.138112	0.029431	0.031101
RS	40	1.053036	0.848533	1321.649634	0.028307	0.029801
RS	41	1.125713	0.848533	1288.412070	0.027595	0.028824
RS	42	1.202972	0.865956	1225.213061	0.026241	0.027319
RS	43	1.285100	0.865956	1183.397469	0.025346	0.026199
RS	44	1.372405	0.883101	1115.205613	0.023885	0.024634
RS	45	1.465212	0.883101	1066.083377	0.022833	0.023423
RS	46	1.563870	0.898208	996.274931	0.021338	0.021875
RS	47	1.668746	0.898208	941.265171	0.020160	0.020606
RS	48	1.780232	0.910304	871.723760	0.018670	0.019104
RS	49	1.898746	0.910304	812.521413	0.017402	0.017801
RS	50	2.024729	0.918978	744.503682	0.015946	0.016358
RS	51	2.158654	0.918978	683.152977	0.014632	0.015045
RS	52	2.301020	0.924270	617.797498	0.013232	0.013668
RS	53	2.452359	0.924270	556.682332	0.011923	0.012374
RS	54	2.613238	0.926521	495.314014	0.010608	0.011077
RS	55	2.784257	0.926521	437.023487	0.009360	0.009838
RS	56	2.966056	0.926521	381.088908	0.008162	0.008642
RS	57	3.159313	0.926521	328.188521	0.007029	0.007501
RS	58	3.364752	0.937001	276.133865	0.005914	0.006382
RS	59	3.583140	0.937001	232.005397	0.004969	0.005405
RS	60	3.815293	0.937001	192.058567	0.004113	0.004510
RS	61	4.062080	0.937001	156.502073	0.003352	0.003704
RS	62	4.324421	0.937001	125.408026	0.002686	0.002991
RS	63	4.603298	0.937001	370.100956	0.007927	0.008996
PA	4+25*2+4+6 0.209318712 0.047020583 4.603298201 5.429879816 1.615546055 1.236684129 1.135778504 1.185568070 1.284460043 1.357832825 1.381798331 1.356499404 1.289668287 1.196582040 1.095360992 1.001138668 0.924358620 0.870108632 0.838034080 0.824305659 0.824194862 0.833500366 0.848532914 0.865955962 0.883100809 0.898208036 0.910304286 0.918978456 0.924269898 0.926520992 0.937001019
//
IT	4378
RD	5
LK	-458588.070860
QD	-133.017245 -> -113.485632
RI	0.0079054354
TR	0.207237	0.047573
MT	4.631873
MM	C_pi: 1.007658, n_recomb: 47700.704280
RS	0	0.000000	7.230924	40.658158	0.000852	0.000011
RS	1	0.006313	7.230924	43.192828	0.000905	0.000119
RS	2	0.013025	7.230924	45.883351	0.000962	0.000332
RS	3	0.020161	7.230924	48.739027	0.001022	0.000606
RS	4	0.027747	1.641780	227.577972	0.004771	0.002950
RS	5	0.035812	1.641780	240.770450	0.005048	0.003693
RS	6	0.044387	1.203897	346.920602	0.007273	0.005595
RS	7	0.053502	1.203897	366.035220	0.007674	0.006294
RS	8	0.063193	1.095948	423.861569	0.008886	0.007579
RS	9	0.073496	1.095948	446.385414	0.009358	0.008197
RS	10	0.084450	1.164383	442.350533	0.009273	0.008295
RS	11	0.096095	1.164383	465.583882	0.009761	0.008619
RS	12	0.108475	1.295335	440.469372	0.009234	0.008204
RS	13	0.121637	1.295335	463.544575	0.009718	0.008447
RS	14	0.135629	1.399737	451.346603	0.009462	0.008247
RS	15	0.150506	1.399737	474.782735	0.009953	0.008556
RS	16	0.166321	1.444870	483.601753	0.010138	0.008768
RS	17	0.183135	1.444870	508.207441	0.010654	0.009180
RS	18	0.201010	1.427651	540.068401	0.011322	0.009820
RS	19	0.220014	1.427651	566.597880	0.011878	0.010343
RS	20	0.240217	1.356034	625.052692	0.013104	0.011495
RS	21	0.261697	1.356034	654.088100	0.013712	0.012186
RS	22	0.284532	1.249383	741.593981	0.015547	0.013961
RS	23	0.308809	1.249383	773.226056	0.016210	0.014870
RS	24	0.334618	1.131423	888.154413	0.018619	0.017311
RS	25	0.362057	1.131423	921.515501	0.019319	0.018436
RS	26	0.391228	1.021609	1055.729967	0.022132	0.021431
RS	27	0.422241	1.021609	1088.603886	0.022822	0.022684
RS	28	0.455212	0.932722	1225.111344	0.025683	0.025866
RS	29	0.490265	0.932722	1254.005395	0.026289	0.027053
RS	30	0.527530	0.870502	1369.971458	0.028720	0.029833
RS	31	0.567149	0.870502	1391.012628	0.029161	0.030716
RS	32	0.609268	0.834158	1468.009341	0.030775	0.032571
RS	33	0.654047	0.834158	1478.235551	0.030990	0.033000
RS	34	0.701652	0.819012	1510.034017	0.031656	0.033744
RS	35	0.752264	0.819012	1508.094305	0.031616	0.033703
RS	36	0.806070	0.819543	1499.286383	0.031431	0.033459
RS	37	0.863273	0.819543	1485.287385	0.031138	0.033018
RS	38	0.924088	0.830951	1445.536225	0.030304	0.032049
RS	39	0.988743	0.830951	1420.514116	0.029780	0.031301
RS	40	1.057479	0.849031	1360.684325	0.028525	0.029890
RS	41	1.130555	0.849031	1326.052735	0.027799	0.028930
RS	42	1.208244	0.869927	1255.795124	0.026327	0.027323
RS	43	1.290838	0.869927	1212.958038	0.025429	0.026229
RS	44	1.378647	0.890489	1139.002677	0.023878	0.024589
RS	45	1.471999	0.890489	1089.264100	0.022835	0.023412
RS	46	1.571245	0.908605	1015.300777	0.021285	0.021819
RS	47	1.676756	0.908605	959.997030	0.020125	0.020586
RS	48	1.788929	0.923085	887.771662	0.018611	0.019066
RS	49	1.908184	0.923085	828.445736	0.017368	0.017798
RS	50	2.034968	0.933418	758.854795	0.015909	0.016356
RS	51	2.169756	0.933418	697.375129	0.014620	0.015074
RS	52	2.313054	0.939654	631.124263	0.013231	0.013708
RS	53	2.465398	0.939654	569.719850	0.011944	0.012437
RS	54	2.627361	0.942195	507.752396	0.010645	0.011153
RS	55	2.799549	0.942195	448.912771	0.009411	0.009928
RS	56	2.982608	0.942195	392.296090	0.008224	0.008741
RS	57	3.177224	0.942195	338.601187	0.007098	0.007606
RS	58	3.384127	0.955703	284.808574	0.005971	0.006469
RS	59	3.604092	0.955703	240.052665	0.005032	0.005496
RS	60	3.837945	0.955703	199.384011	0.004180	0.004601
RS	61	4.086561	0.955703	163.042931	0.003418	0.003792
RS	62	4.350874	0.955703	131.133474	0.002749	0.003073
RS	63	4.631873	0.955703	392.733431	0.008233	0.009383
PA	4+25*2+4+6 0.207237055 0.047572726 4.631873018 7.230923522 1.641779636 1.203896979 1.095948442 1.164383160 1.295335207 1.399736769 1.444870185 1.427650630 1.356033730 1.249383030 1.131423282 1.021608727 0.932721762 0.870501957 0.834157904 0.819012326 0.819543235 0.830951160 0.849030991 0.869926601 0.890489347 0.908605422 0.923084518 0.933418124 0.939653888 0.942195159 0.955702988
//
IT	3950
RD	6
LK	-458550.056982
QD	-122.731020 -> -105.325116
RI	0.0065879854
TR	0.205003	0.048030
MT	4.669173
MM	C_pi: 1.019033, n_recomb: 48678.422450
RS	0	0.000000	9.632363	31.200736	0.000641	0.000009
RS	1	0.006327	9.632363	33.157409	0.000681	0.000091
RS	2	0.013053	9.632363	35.235627	0.000724	0.000252
RS	3	0.020206	9.632363	37.442789	0.000769	0.000459
RS	4	0.027811	1.674149	228.460307	0.004693	0.002918
RS	5	0.035897	1.674149	241.755132	0.004966	0.003639
RS	6	0.044495	1.176496	363.506290	0.007468	0.005738
RS	7	0.053636	1.176496	383.504927	0.007878	0.006442
RS	8	0.063356	1.059238	448.954231	0.009223	0.007825
RS	9	0.073691	1.059238	472.698055	0.009711	0.008476
RS	10	0.084680	1.141555	461.705570	0.009485	0.008452
RS	11	0.096364	1.141555	485.900167	0.009982	0.008813
RS	12	0.108787	1.300396	448.925370	0.009222	0.008201
RS	13	0.121996	1.300396	472.505670	0.009707	0.008473
RS	14	0.136041	1.434333	450.836486	0.009262	0.008116
RS	15	0.150974	1.434333	474.413136	0.009746	0.008438
RS	16	0.166852	1.501493	476.705632	0.009793	0.008537
RS	17	0.183735	1.501493	501.228442	0.010297	0.008947
RS	18	0.201686	1.494310	529.155097	0.010870	0.009511
RS	19	0.220772	1.494310	555.529277	0.011412	0.010016
RS	20	0.241066	1.419854	613.076758	0.012594	0.011134
RS	21	0.262644	1.419854	642.065213	0.013190	0.011792
RS	22	0.285588	1.301166	732.485215	0.015047	0.013587
RS	23	0.309982	1.301166	764.367636	0.015702	0.014450
RS	24	0.335920	1.167672	886.703417	0.018216	0.016979
RS	25	0.363499	1.167672	920.733131	0.018915	0.018053
RS	26	0.392823	1.043298	1066.749445	0.021914	0.021209
RS	27	0.424002	1.043298	1100.649440	0.022611	0.022416
RS	28	0.457153	0.943177	1251.556113	0.025711	0.025814
RS	29	0.492402	0.943177	1281.522261	0.026326	0.026966
RS	30	0.529881	0.873645	1410.911598	0.028984	0.029961
RS	31	0.569731	0.873645	1432.626758	0.029430	0.030821
RS	32	0.612102	0.833439	1518.539074	0.031195	0.032828
RS	33	0.657154	0.833439	1528.738301	0.031405	0.033242
RS	34	0.705057	0.817057	1563.496059	0.032119	0.034040
RS	35	0.755989	0.817057	1560.834472	0.032064	0.033990
RS	36	0.810144	0.818242	1549.803087	0.031838	0.033714
RS	37	0.867726	0.818242	1534.644254	0.031526	0.033270
RS	38	0.928950	0.831657	1489.347923	0.030596	0.032216
RS	39	0.994047	0.831657	1463.074758	0.030056	0.031474
RS	40	1.063264	0.852634	1396.398682	0.028686	0.029960
RS	41	1.136859	0.852634	1360.714895	0.027953	0.029016
RS	42	1.215110	0.876838	1283.945762	0.026376	0.027317
RS	43	1.298312	0.876838	1240.406500	0.025482	0.026247
RS	44	1.386777	0.900662	1161.209633	0.023855	0.024541
RS	45	1.480840	0.900662	1111.126022	0.022826	0.023394
RS	46	1.580853	0.921642	1033.452434	0.021230	0.021762
RS	47	1.687194	0.921642	978.063843	0.020092	0.020563
RS	48	1.800263	0.938371	903.495082	0.018560	0.019029
RS	49	1.920485	0.938371	844.190189	0.017342	0.017794
RS	50	2.048313	0.950246	773.258647	0.015885	0.016354
RS	51	2.184229	0.950246	711.737022	0.014621	0.015100
RS	52	2.328743	0.957327	644.730086	0.013245	0.013746
RS	53	2.482400	0.957327	583.077462	0.011978	0.012496
RS	54	2.645778	0.960060	520.589948	0.010694	0.011226
RS	55	2.819493	0.960060	461.205648	0.009475	0.010013
RS	56	3.004198	0.960060	403.903250	0.008297	0.008835
RS	57	3.200588	0.960060	349.402770	0.007178	0.007703
RS	58	3.409403	0.976552	293.848477	0.006037	0.006549
RS	59	3.631429	0.976552	248.436829	0.005104	0.005580
RS	60	3.867502	0.976552	207.017079	0.004253	0.004686
RS	61	4.118511	0.976552	169.861484	0.003489	0.003875
RS	62	4.385399	0.976552	137.106419	0.002817	0.003151
RS	63	4.669173	0.976552	416.499024	0.008556	0.009755
PA	4+25*2+4+6 0.205003415 0.048029500 4.669172686 9.632362601 1.674149003 1.176495813 1.059237614 1.141554687 1.300396346 1.434333191 1.501492658 1.494310342 1.419853868 1.301165816 1.167671522 1.043298193 0.943177318 0.873645001 0.833438957 0.817056719 0.818242495 0.831656645 0.852634152 0.876838220 0.900661930 0.921641849 0.938370979 0.950246139 0.957326793 0.960060246 0.976551764
//
IT	4501
RD	7
LK	-458515.992378
QD	-114.348494 -> -98.536281
RI	0.0056031321
TR	0.202758	0.048435
MT	4.709890
MM	C_pi: 1.030813, n_recomb: 49632.527006
RS	0	0.000000	12.881784	23.832146	0.000480	0.000006
RS	1	0.006341	12.881784	25.334477	0.000510	0.000069
RS	2	0.013084	12.881784	26.930915	0.000543	0.000191
RS	3	0.020255	12.881784	28.627275	0.000577	0.000346
RS	4	0.027880	1.717551	227.759409	0.004589	0.002864
RS	5	0.035989	1.717551	241.073498	0.004857	0.003563
RS	6	0.044612	1.156660	378.299963	0.007622	0.005847
RS	7	0.053781	1.156660	399.102281	0.008041	0.006553
RS	8	0.063533	1.027553	473.446163	0.009539	0.008047
RS	9	0.073902	1.027553	498.381689	0.010041	0.008731
RS	10	0.084929	1.119505	481.454558	0.009700	0.008606
RS	11	0.096656	1.119505	506.628706	0.010208	0.009004
RS	12	0.109125	1.302103	458.432549	0.009237	0.008211
RS	13	0.122386	1.302103	482.565910	0.009723	0.008511
RS	14	0.136487	1.463475	451.952611	0.009106	0.008009
RS	15	0.151483	1.463475	475.734562	0.009585	0.008346
RS	16	0.167429	1.552715	471.838532	0.009507	0.008341
RS	17	0.184387	1.552715	496.345397	0.010000	0.008751
RS	18	0.202420	1.556843	520.391153	0.010485	0.009241
RS	19	0.221596	1.556843	546.661856	0.011014	0.009733
RS	20	0.241988	1.481042	602.967319	0.012149	0.010813
RS	21	0.263674	1.481042	631.928719	0.012732	0.011444
RS	22	0.286734	1.351531	724.500917	0.014597	0.013246
RS	23	0.311257	1.351531	756.614237	0.015244	0.014074
RS	24	0.337334	1.203451	885.243211	0.017836	0.016668
RS	25	0.365065	1.203451	919.894169	0.018534	0.017703
RS	26	0.394555	1.065319	1076.453928	0.021688	0.020993
RS	27	0.425914	1.065319	1111.335601	0.022391	0.022163
RS	28	0.459262	0.954629	1275.533209	0.025700	0.025750
RS	29	0.494725	0.954629	1306.564964	0.026325	0.026875
RS	30	0.532436	0.878272	1448.628358	0.029187	0.030063
RS	31	0.572539	0.878272	1471.067422	0.029639	0.030907
RS	32	0.615184	0.834494	1565.528283	0.031542	0.033050
RS	33	0.660534	0.834494	1575.807224	0.031749	0.033454
RS	34	0.708759	0.816987	1613.458291	0.032508	0.034301
RS	35	0.760042	0.816987	1610.231370	0.032443	0.034245
RS	36	0.814577	0.818807	1597.120528	0.032179	0.033940
RS	37	0.872569	0.818807	1580.997977	0.031854	0.033495
RS	38	0.934240	0.834122	1530.450272	0.030836	0.032361
RS	39	0.999820	0.834122	1503.144700	0.030285	0.031626
RS	40	1.069559	0.857850	1430.006071	0.028812	0.030017
RS	41	1.143721	0.857850	1393.488172	0.028076	0.029088
RS	42	1.222584	0.885205	1310.618361	0.026406	0.027305
RS	43	1.306449	0.885205	1266.571214	0.025519	0.026259
RS	44	1.395631	0.912138	1182.514354	0.023825	0.024492
RS	45	1.490469	0.912138	1132.239618	0.022812	0.023374
RS	46	1.591319	0.935840	1051.170205	0.021179	0.021709
RS	47	1.698565	0.935840	995.803542	0.020064	0.020541
RS	48	1.812611	0.954692	919.120520	0.018519	0.018996
RS	49	1.933889	0.954692	859.899179	0.017325	0.017791
RS	50	2.062857	0.967995	787.776583	0.015872	0.016355
RS	51	2.200003	0.967995	726.239820	0.014632	0.015127
RS	52	2.345845	0.975824	658.560429	0.013269	0.013785
RS	53	2.500935	0.975824	596.661806	0.012022	0.012554
RS	54	2.665859	0.978654	533.702081	0.010753	0.011297
RS	55	2.841241	0.978654	473.757763	0.009545	0.010096
RS	56	3.027744	0.978654	415.754242	0.008377	0.008925
RS	57	3.226073	0.978654	360.432570	0.007262	0.007797
RS	58	3.436978	0.998044	303.104984	0.006107	0.006626
RS	59	3.661256	0.998044	257.013156	0.005178	0.005661
RS	60	3.899756	0.998044	214.821247	0.004328	0.004767
RS	61	4.153378	0.998044	176.832684	0.003563	0.003954
RS	62	4.423083	0.998044	143.215473	0.002886	0.003225
RS	63	4.709890	0.998044	440.958584	0.008884	0.010114
PA	4+25*2+4+6 0.202757681 0.048434504 4.709889730 12.881783965 1.717550785 1.156660084 1.027552694 1.119504736 1.302102798 1.463474650 1.552715120 1.556843089 1.481041952 1.351530995 1.203450794 1.065319293 0.954629098 0.878272443 0.834494491 0.816986591 0.818807068 0.834122485 0.857850415 0.885205001 0.912137773 0.935840345 0.954692171 0.967994563 0.975823727 0.978653942 0.998043601
//
IT	4323
RD	8
LK	-458484.965121
QD	-107.182991 -> -92.675168
RI	0.0048450137
TR	0.200568	0.048811
MT	4.751238
MM	C_pi: 1.042611, n_recomb: 50567.427424
RS	0	0.000000	17.312330	18.100888	0.000358	0.000005
RS	1	0.006355	17.312330	19.247062	0.000381	0.000052
RS	2	0.013115	17.312330	20.465528	0.000405	0.000143
RS	3	0.020304	17.312330	21.760809	0.000430	0.000260
RS	4	0.027949	1.773143	225.443890	0.004458	0.002795
RS	5	0.036081	1.773143	238.688749	0.004720	0.003469
RS	6	0.044730	1.144242	390.938142	0.007731	0.005926
RS	7	0.053928	1.144242	412.445088	0.008156	0.006630
RS	8	0.063710	1.001001	496.824079	0.009825	0.008249
RS	9	0.074115	1.001001	522.899827	0.010341	0.008960
RS	10	0.085181	1.099111	501.148388	0.009910	0.008758
RS	11	0.096950	1.099111	527.298433	0.010428	0.009190
RS	12	0.109467	1.301759	468.564303	0.009266	0.008232
RS	13	0.122779	1.301759	493.277948	0.009755	0.008558
RS	14	0.136938	1.488318	454.236017	0.008983	0.007924
RS	15	0.151996	1.488318	478.268457	0.009458	0.008275
RS	16	0.168011	1.599258	468.525754	0.009265	0.008172
RS	17	0.185044	1.599258	493.067295	0.009751	0.008584
RS	18	0.203160	1.615545	513.349539	0.010152	0.009004
RS	19	0.222427	1.615545	539.558597	0.010670	0.009486
RS	20	0.242919	1.539616	594.428995	0.011755	0.010525
RS	21	0.264713	1.539616	623.381392	0.012328	0.011135
RS	22	0.287892	1.400308	717.568539	0.014190	0.012935
RS	23	0.312544	1.400308	749.898680	0.014830	0.013733
RS	24	0.338763	1.238443	883.978557	0.017481	0.016378
RS	25	0.366648	1.238443	919.211050	0.018178	0.017379
RS	26	0.396305	1.087217	1085.326435	0.021463	0.020783
RS	27	0.427847	1.087217	1121.148523	0.022171	0.021922
RS	28	0.461394	0.966505	1297.743185	0.025664	0.025675
RS	29	0.497073	0.966505	1329.827546	0.026298	0.026779
RS	30	0.535019	0.883710	1483.972145	0.029346	0.030143
RS	31	0.575377	0.883710	1507.166743	0.029805	0.030974
RS	32	0.618300	0.836581	1609.903404	0.031837	0.033244
RS	33	0.663951	0.836581	1620.337910	0.032043	0.033641
RS	34	0.712503	0.818019	1660.856208	0.032844	0.034533
RS	35	0.764141	0.818019	1657.176734	0.032772	0.034474
RS	36	0.819061	0.820436	1642.129328	0.032474	0.034140
RS	37	0.877471	0.820436	1625.182847	0.032139	0.033696
RS	38	0.939593	0.837544	1569.639099	0.031041	0.032489
RS	39	1.005664	0.837544	1541.453469	0.030483	0.031761
RS	40	1.075933	0.863878	1462.167526	0.028915	0.030065
RS	41	1.150668	0.863878	1424.962311	0.028179	0.029151
RS	42	1.230153	0.894229	1336.320822	0.026427	0.027291
RS	43	1.314690	0.894229	1291.889425	0.025548	0.026267
RS	44	1.404599	0.924122	1203.270203	0.023795	0.024446
RS	45	1.500223	0.924122	1152.893629	0.022799	0.023356
RS	46	1.601923	0.950410	1068.664392	0.021133	0.021661
RS	47	1.710087	0.950410	1013.372235	0.020040	0.020522
RS	48	1.825126	0.971258	934.743401	0.018485	0.018968
RS	49	1.947475	0.971258	875.625862	0.017316	0.017791
RS	50	2.077601	0.985876	802.415516	0.015868	0.016360
RS	51	2.215996	0.985876	740.860864	0.014651	0.015156
RS	52	2.363187	0.994361	672.563254	0.013300	0.013825
RS	53	2.519732	0.994361	610.402859	0.012071	0.012612
RS	54	2.686227	0.997200	547.001990	0.010817	0.011369
RS	55	2.863303	0.997200	486.474604	0.009620	0.010178
RS	56	3.051633	0.997200	427.750616	0.008459	0.009013
RS	57	3.251932	0.997200	371.591654	0.007348	0.007889
RS	58	3.464961	1.019376	312.488175	0.006180	0.006700
RS	59	3.691529	1.019376	265.695257	0.005254	0.005739
RS	60	3.932496	1.019376	222.715575	0.004404	0.004846
RS	61	4.188777	1.019376	183.882512	0.003636	0.004029
RS	62	4.461346	1.019376	149.394547	0.002954	0.003296
RS	63	4.751238	1.019376	465.840616	0.009212	0.010462
PA	4+25*2+4+6 0.200568429 0.048811374 4.751238082 17.312329638 1.773143145 1.144241643 1.001001422 1.099110621 1.301759446 1.488317722 1.599257659 1.615544514 1.539616200 1.400308254 1.238443023 1.087217460 0.966504879 0.883710417 0.836580576 0.818019340 0.820436413 0.837543849 0.863878249 0.894229100 0.924121707 0.950409748 0.971257634 0.985876470 0.994361289 0.997199537 1.019375593
//
IT	4814
RD	9
LK	-458456.453699
QD	-100.896651 -> -87.501363
RI	0.0042524871
TR	0.198467	0.049173
MT	4.791791
MM	C_pi: 1.054221, n_recomb: 51485.193959
RS	0	0.000000	23.359347	13.683139	0.000266	0.000004
RS	1	0.006369	23.359347	14.552938	0.000283	0.000039
RS	2	0.013145	23.359347	15.477908	0.000301	0.000107
RS	3	0.020351	23.359347	16.461535	0.000320	0.000194
RS	4	0.028017	1.840486	221.751639	0.004307	0.002714
RS	5	0.036171	1.840486	234.848743	0.004561	0.003362
RS	6	0.044844	1.138356	401.395741	0.007796	0.005979
RS	7	0.054070	1.138356	423.505971	0.008226	0.006677
RS	8	0.063884	0.979075	518.871756	0.010078	0.008431
RS	9	0.074322	0.979075	546.027235	0.010606	0.009166
RS	10	0.085426	1.080554	520.579061	0.010111	0.008907
RS	11	0.097236	1.080554	547.691066	0.010638	0.009368
RS	12	0.109799	1.300059	479.089863	0.009305	0.008263
RS	13	0.123162	1.300059	504.399624	0.009797	0.008612
RS	14	0.137376	1.509594	457.405250	0.008884	0.007857
RS	15	0.152496	1.509594	481.721471	0.009357	0.008220
RS	16	0.168578	1.641618	466.445828	0.009060	0.008028
RS	17	0.185685	1.641618	491.061844	0.009538	0.008441
RS	18	0.203882	1.670665	507.706344	0.009861	0.008795
RS	19	0.223238	1.670665	533.887958	0.010370	0.009269
RS	20	0.243826	1.595639	587.207695	0.011405	0.010266
RS	21	0.265726	1.595639	616.166914	0.011968	0.010858
RS	22	0.289021	1.447446	711.567716	0.013821	0.012650
RS	23	0.313799	1.447446	744.103555	0.014453	0.013422
RS	24	0.340156	1.272513	882.963838	0.017150	0.016105
RS	25	0.368192	1.272513	918.743164	0.017845	0.017077
RS	26	0.398013	1.108776	1093.599876	0.021241	0.020578
RS	27	0.429734	1.108776	1130.323486	0.021954	0.021691
RS	28	0.463475	0.978499	1318.576261	0.025611	0.025592
RS	29	0.499365	0.978499	1351.696266	0.026254	0.026677
RS	30	0.537542	0.889593	1517.420895	0.029473	0.030202
RS	31	0.578150	0.889593	1541.391412	0.029939	0.031024
RS	32	0.621344	0.839287	1652.187022	0.032091	0.033411
RS	33	0.667290	0.839287	1662.834301	0.032297	0.033803
RS	34	0.716162	0.819723	1706.216618	0.033140	0.034739
RS	35	0.768147	0.819723	1702.171253	0.033061	0.034677
RS	36	0.823443	0.822690	1685.329240	0.032734	0.034319
RS	37	0.882262	0.822690	1667.665137	0.032391	0.033876
RS	38	0.944826	0.841482	1607.354903	0.031220	0.032601
RS	39	1.011376	0.841482	1578.402563	0.030657	0.031881
RS	40	1.082165	0.870281	1493.245930	0.029003	0.030105
RS	41	1.157462	0.870281	1455.458324	0.028269	0.029207
RS	42	1.237556	0.903480	1361.321720	0.026441	0.027275
RS	43	1.322751	0.903480	1316.589270	0.025572	0.026274
RS	44	1.413373	0.936189	1223.649977	0.023767	0.024403
RS	45	1.509766	0.936189	1173.225582	0.022788	0.023339
RS	46	1.612300	0.964928	1086.027471	0.021094	0.021618
RS	47	1.721364	0.964928	1030.833884	0.020022	0.020507
RS	48	1.837375	0.987649	950.390371	0.018459	0.018945
RS	49	1.960775	0.987649	891.376290	0.017313	0.017794
RS	50	2.092035	1.003477	817.156605	0.015872	0.016369
RS	51	2.231656	1.003477	755.568000	0.014675	0.015187
RS	52	2.380170	1.012530	686.690534	0.013338	0.013868
RS	53	2.538143	1.012530	624.245721	0.012125	0.012671
RS	54	2.706179	1.015293	560.427532	0.010885	0.011441
RS	55	2.884917	1.015293	499.292189	0.009698	0.010259
RS	56	3.075040	1.015293	439.828175	0.008543	0.009100
RS	57	3.277273	1.015293	382.817102	0.007435	0.007978
RS	58	3.492387	1.040130	321.941283	0.006253	0.006773
RS	59	3.721203	1.040130	274.429641	0.005330	0.005815
RS	60	3.964593	1.040130	230.650499	0.004480	0.004922
RS	61	4.223485	1.040130	190.965844	0.003709	0.004103
RS	62	4.498868	1.040130	155.603311	0.003022	0.003365
RS	63	4.791791	1.040130	490.971672	0.009536	0.010801
PA	4+25*2+4+6 0.198466666 0.049172685 4.791791162 23.359347296 1.840486206 1.138355800 0.979075137 1.080553927 1.300058653 1.509594084 1.641617757 1.670665486 1.595638897 1.447446378 1.272513386 1.108776192 0.978499248 0.889592543 0.839287298 0.819722643 0.822689809 0.841481658 0.870281277 0.903479564 0.936189060 0.964927711 0.987649255 1.003477109 1.012530182 1.015293331 1.040130498
//
IT	4675
RD	10
LK	-458430.102511
QD	-95.294789 -> -82.868822
RI	0.0037824053
TR	0.196465	0.049525
MT	4.830821
MM	C_pi: 1.065533, n_recomb: 52387.048170
RS	0	0.000000	31.614357	10.304718	0.000197	0.000003
RS	1	0.006383	31.614357	10.961959	0.000209	0.000029
RS	2	0.013173	31.614357	11.661085	0.000223	0.000080
RS	3	0.020397	31.614357	12.404762	0.000237	0.000145
RS	4	0.028082	1.918666	216.996435	0.004142	0.002626
RS	5	0.036257	1.918666	229.882262	0.004388	0.003247
RS	6	0.044954	1.137930	409.834377	0.007823	0.006011
RS	7	0.054206	1.137930	432.453050	0.008255	0.006698
RS	8	0.064049	0.961090	539.545521	0.010299	0.008596
RS	9	0.074520	0.961090	567.719021	0.010837	0.009350
RS	10	0.085660	1.063748	539.656668	0.010301	0.009052
RS	11	0.097510	1.063748	567.712161	0.010837	0.009540
RS	12	0.110117	1.297386	489.880750	0.009351	0.008301
RS	13	0.123528	1.297386	515.796040	0.009846	0.008671
RS	14	0.137796	1.527837	461.268508	0.008805	0.007805
RS	15	0.152974	1.527837	485.893838	0.009275	0.008179
RS	16	0.169121	1.680206	465.362238	0.008883	0.007903
RS	17	0.186299	1.680206	490.084675	0.009355	0.008318
RS	18	0.204573	1.722441	503.211317	0.009606	0.008609
RS	19	0.224013	1.722441	529.393756	0.010105	0.009076
RS	20	0.244695	1.649203	581.092336	0.011092	0.010031
RS	21	0.266696	1.649203	610.072085	0.011645	0.010608
RS	22	0.290102	1.492964	706.371988	0.013484	0.012387
RS	23	0.315002	1.492964	739.104173	0.014109	0.013136
RS	24	0.341491	1.305620	882.194868	0.016840	0.015848
RS	25	0.369671	1.305620	918.490043	0.017533	0.016795
RS	26	0.399649	1.129893	1101.399107	0.021024	0.020378
RS	27	0.431541	1.129893	1138.987501	0.021742	0.021468
RS	28	0.465469	0.990457	1338.254780	0.025546	0.025502
RS	29	0.501562	0.990457	1372.391434	0.026197	0.026572
RS	30	0.539959	0.895714	1549.264573	0.029573	0.030243
RS	31	0.580807	0.895714	1574.024454	0.030046	0.031057
RS	32	0.624262	0.842380	1692.698086	0.032311	0.033554
RS	33	0.670490	0.842380	1703.603821	0.032520	0.033944
RS	34	0.719670	0.821846	1749.864680	0.033403	0.034922
RS	35	0.771988	0.821846	1745.523735	0.033320	0.034859
RS	36	0.827646	0.825313	1727.027848	0.032967	0.034478
RS	37	0.886857	0.825313	1708.731447	0.032617	0.034038
RS	38	0.949847	0.845685	1643.868122	0.031379	0.032702
RS	39	1.016857	0.845685	1614.237883	0.030814	0.031990
RS	40	1.088145	0.876816	1523.455667	0.029081	0.030139
RS	41	1.163983	0.876816	1485.165125	0.028350	0.029256
RS	42	1.244661	0.912720	1385.774735	0.026453	0.027260
RS	43	1.330489	0.912720	1340.800449	0.025594	0.026279
RS	44	1.421795	0.948108	1243.748315	0.023742	0.024364
RS	45	1.518930	0.948108	1193.309834	0.022779	0.023325
RS	46	1.622264	0.979168	1103.301895	0.021061	0.021580
RS	47	1.732194	0.979168	1048.215866	0.020009	0.020495
RS	48	1.849141	1.003647	966.065030	0.018441	0.018928
RS	49	1.973552	1.003647	907.144285	0.017316	0.017801
RS	50	2.105904	1.020581	831.978294	0.015881	0.016382
RS	51	2.246705	1.020581	770.334444	0.014705	0.015220
RS	52	2.396492	1.030120	700.907419	0.013379	0.013913
RS	53	2.555840	1.030120	638.153670	0.012182	0.012731
RS	54	2.725359	1.032731	573.938733	0.010956	0.011514
RS	55	2.905698	1.032731	512.171047	0.009777	0.010340
RS	56	3.097548	1.032731	451.948462	0.008627	0.009186
RS	57	3.301644	1.032731	394.071981	0.007522	0.008066
RS	58	3.518766	1.060096	331.431535	0.006327	0.006845
RS	59	3.749748	1.060096	283.185890	0.005406	0.005889
RS	60	3.995473	1.060096	238.598008	0.004555	0.004996
RS	61	4.256881	1.060096	198.057149	0.003781	0.004174
RS	62	4.534976	1.060096	161.818789	0.003089	0.003432
RS	63	4.830821	1.060096	516.245444	0.009854	0.011131
PA	4+25*2+4+6 0.196464966 0.049525321 4.830820751 31.614356656 1.918666096 1.137929965 0.961089612 1.063748074 1.297385574 1.527837469 1.680205894 1.722440811 1.649203435 1.492964474 1.305620304 1.129893226 0.990456883 0.895714253 0.842380070 0.821846067 0.825313439 0.845685150 0.876816421 0.912719634 0.948108200 0.979168450 1.003646647 1.020581397 1.030120231 1.032730710 1.060096444
//
IT	4331
RD	11
LK	-458405.639157
QD	-90.248623 -> -78.678584
RI	0.0034046522
TR	0.194564	0.049872
MT	4.868073
MM	C_pi: 1.076509, n_recomb: 53273.606639
RS	0	0.000000	42.863443	7.741111	0.000145	0.000002
RS	1	0.006396	42.863443	8.236288	0.000155	0.000022
RS	2	0.013200	42.863443	8.763145	0.000164	0.000060
RS	3	0.020440	42.863443	9.323711	0.000175	0.000108
RS	4	0.028143	2.006585	211.496028	0.003970	0.002534
RS	5	0.036338	2.006585	224.123228	0.004207	0.003128
RS	6	0.045058	1.142006	416.476236	0.007818	0.006025
RS	7	0.054335	1.142006	439.517971	0.008250	0.006699
RS	8	0.064206	0.946399	558.880202	0.010491	0.008745
RS	9	0.074708	0.946399	588.012308	0.011038	0.009514
RS	10	0.085882	1.048529	558.345059	0.010481	0.009195
RS	11	0.097770	1.048529	587.323850	0.011025	0.009706
RS	12	0.110418	1.294002	500.852000	0.009402	0.008346
RS	13	0.123876	1.294002	527.378182	0.009899	0.008734
RS	14	0.138194	1.543472	465.687707	0.008741	0.007765
RS	15	0.153428	1.543472	490.641976	0.009210	0.008149
RS	16	0.169636	1.715381	465.096964	0.008730	0.007796
RS	17	0.186881	1.715381	489.952048	0.009197	0.008213
RS	18	0.205229	1.771099	499.669688	0.009379	0.008443
RS	19	0.224750	1.771099	525.876720	0.009871	0.008904
RS	20	0.245519	1.700445	575.904714	0.010810	0.009817
RS	21	0.267617	1.700445	604.916781	0.011355	0.010381
RS	22	0.291129	1.536929	701.865155	0.013175	0.012143
RS	23	0.316144	1.536929	734.785653	0.013793	0.012873
RS	24	0.342758	1.337778	881.647052	0.016549	0.015605
RS	25	0.371075	1.337778	918.430249	0.017240	0.016529
RS	26	0.401203	1.150535	1108.796403	0.020813	0.020183
RS	27	0.433258	1.150535	1147.215043	0.021534	0.021253
RS	28	0.467363	1.002304	1356.922306	0.025471	0.025406
RS	29	0.503650	1.002304	1392.055685	0.026130	0.026462
RS	30	0.542257	0.901966	1579.691841	0.029652	0.030269
RS	31	0.583333	0.901966	1605.250091	0.030132	0.031077
RS	32	0.627036	0.845728	1731.642948	0.032505	0.033678
RS	33	0.673534	0.845728	1742.845290	0.032715	0.034065
RS	34	0.723006	0.824251	1792.004177	0.033638	0.035084
RS	35	0.775642	0.824251	1787.427597	0.033552	0.035022
RS	36	0.831645	0.828169	1767.414867	0.033176	0.034621
RS	37	0.891229	0.828169	1748.558235	0.032822	0.034185
RS	38	0.954624	0.850023	1679.339102	0.031523	0.032791
RS	39	1.022073	0.850023	1649.104650	0.030955	0.032088
RS	40	1.093836	0.883361	1552.921520	0.029150	0.030169
RS	41	1.170189	0.883361	1514.191792	0.028423	0.029301
RS	42	1.251425	0.921836	1409.760848	0.026463	0.027245
RS	43	1.337857	0.921836	1364.590034	0.025615	0.026284
RS	44	1.429816	0.959773	1263.608541	0.023719	0.024329
RS	45	1.527657	0.959773	1213.178636	0.022773	0.023312
RS	46	1.631755	0.993033	1120.498369	0.021033	0.021548
RS	47	1.742511	0.993033	1065.521610	0.020001	0.020487
RS	48	1.860350	1.019157	981.755922	0.018429	0.018915
RS	49	1.985726	1.019157	922.914619	0.017324	0.017812
RS	50	2.119121	1.037103	846.855333	0.015896	0.016399
RS	51	2.261047	1.037103	785.134135	0.014738	0.015256
RS	52	2.412049	1.047052	715.183116	0.013425	0.013960
RS	53	2.572710	1.047052	652.097011	0.012241	0.012792
RS	54	2.743645	1.049442	587.503129	0.011028	0.011587
RS	55	2.925513	1.049442	525.081264	0.009856	0.010420
RS	56	3.119012	1.049442	464.083977	0.008711	0.009270
RS	57	3.324887	1.049442	405.331085	0.007608	0.008152
RS	58	3.543929	1.079204	340.936435	0.006400	0.006917
RS	59	3.776980	1.079204	291.944125	0.005480	0.005962
RS	60	4.024935	1.079204	246.540465	0.004628	0.005068
RS	61	4.288749	1.079204	205.140750	0.003851	0.004244
RS	62	4.569435	1.079204	168.027060	0.003154	0.003497
RS	63	4.868073	1.079204	541.594601	0.010166	0.011454
PA	4+25*2+4+6 0.194563601 0.049872233 4.868073193 42.863443000 2.006585319 1.142006031 0.946399343 1.048529007 1.294001604 1.543472445 1.715381103 1.771099318 1.700445356 1.536928628 1.337777824 1.150534777 1.002303722 0.901965859 0.845727655 0.824250684 0.828168966 0.850023357 0.883360501 0.921836158 0.959772657 0.993032695 1.019156578 1.037103203 1.047051881 1.049441564 1.079204157
//
IT	4293
RD	12
LK	-458382.846542
QD	-85.666120 -> -74.859324
RI	0.0030967884
TR	0.192761	0.050215
MT	4.903422
MM	C_pi: 1.087126, n_recomb: 54145.270656
RS	0	0.000000	58.157573	5.807147	0.000107	0.000001
RS	1	0.006408	58.157573	6.179567	0.000114	0.000016
RS	2	0.013226	58.157573	6.575893	0.000121	0.000044
RS	3	0.020481	58.157573	6.997661	0.000129	0.000080
RS	4	0.028201	2.103207	205.522699	0.003796	0.002441
RS	5	0.036415	2.103207	217.858297	0.004024	0.003008
RS	6	0.045156	1.149766	421.559706	0.007786	0.006024
RS	7	0.054457	1.149766	444.949278	0.008218	0.006684
RS	8	0.064354	0.934450	576.941830	0.010655	0.008880
RS	9	0.074885	0.934450	606.976501	0.011210	0.009659
RS	10	0.086091	1.034716	576.632165	0.010650	0.009333
RS	11	0.098015	1.034716	606.513453	0.011202	0.009865
RS	12	0.110703	1.290070	511.949652	0.009455	0.008396
RS	13	0.124204	1.290070	539.089456	0.009956	0.008800
RS	14	0.138569	1.556814	470.565358	0.008691	0.007735
RS	15	0.153856	1.556814	495.864511	0.009158	0.008128
RS	16	0.170122	1.747461	465.508193	0.008597	0.007702
RS	17	0.187430	1.747461	490.517483	0.009059	0.008121
RS	18	0.205847	1.816842	496.927075	0.009178	0.008294
RS	19	0.225445	1.816842	523.178759	0.009663	0.008750
RS	20	0.246298	1.749478	571.502973	0.010555	0.009622
RS	21	0.268487	1.749478	600.557486	0.011092	0.010174
RS	22	0.292098	1.579403	697.947763	0.012890	0.011917
RS	23	0.317222	1.579403	731.049371	0.013502	0.012629
RS	24	0.343956	1.369012	881.287831	0.016276	0.015375
RS	25	0.372403	1.369012	918.533606	0.016964	0.016279
RS	26	0.402672	1.170691	1115.832384	0.020608	0.019993
RS	27	0.434881	1.170691	1155.048505	0.021332	0.021045
RS	28	0.469154	1.013992	1374.681974	0.025389	0.025304
RS	29	0.505623	1.013992	1410.791432	0.026056	0.026349
RS	30	0.544429	0.908274	1608.836413	0.029713	0.030282
RS	31	0.585721	0.908274	1635.198585	0.030200	0.031085
RS	32	0.629659	0.849242	1769.165312	0.032674	0.033783
RS	33	0.676412	0.849242	1780.696779	0.032887	0.034170
RS	34	0.726161	0.826841	1832.780192	0.033849	0.035228
RS	35	0.779098	0.826841	1828.020021	0.033761	0.035167
RS	36	0.835427	0.831165	1806.618143	0.033366	0.034750
RS	37	0.895365	0.831165	1787.263870	0.033009	0.034317
RS	38	0.959143	0.854409	1713.878399	0.031653	0.032872
RS	39	1.027009	0.854409	1683.102301	0.031085	0.032177
RS	40	1.099222	0.889835	1581.723189	0.029213	0.030195
RS	41	1.176063	0.889835	1542.607148	0.028490	0.029341
RS	42	1.257828	0.930758	1433.329855	0.026472	0.027231
RS	43	1.344832	0.930758	1387.998306	0.025635	0.026289
RS	44	1.437410	0.971121	1283.249556	0.023700	0.024297
RS	45	1.535921	0.971121	1232.844272	0.022769	0.023303
RS	46	1.640743	1.006465	1137.613718	0.021010	0.021520
RS	47	1.752282	1.006465	1082.744311	0.019997	0.020482
RS	48	1.870969	1.034131	997.445043	0.018422	0.018907
RS	49	1.997260	1.034131	938.668453	0.017336	0.017825
RS	50	2.131643	1.053001	861.762705	0.015916	0.016419
RS	51	2.274637	1.053001	799.943219	0.014774	0.015294
RS	52	2.426793	1.063289	729.491587	0.013473	0.014009
RS	53	2.588699	1.063289	666.051905	0.012301	0.012854
RS	54	2.760979	1.065395	601.097275	0.011102	0.011661
RS	55	2.944298	1.065395	538.001840	0.009936	0.010500
RS	56	3.139363	1.065395	476.215875	0.008795	0.009354
RS	57	3.346927	1.065395	416.577482	0.007694	0.008237
RS	58	3.567791	1.097426	350.440714	0.006472	0.006987
RS	59	3.802807	1.097426	300.691202	0.005553	0.006034
RS	60	4.052882	1.097426	254.466419	0.004700	0.005139
RS	61	4.318981	1.097426	212.206562	0.003919	0.004312
RS	62	4.602130	1.097426	174.219178	0.003218	0.003561
RS	63	4.903422	1.097426	566.972819	0.010471	0.011768
PA	4+25*2+4+6 0.192760504 0.050215285 4.903421618 58.157572518 2.103206833 1.149766154 0.934450394 1.034715626 1.290069593 1.556814381 1.747460985 1.816842222 1.749478202 1.579402533 1.369012385 1.170690992 1.013992116 0.908274432 0.849241788 0.826840774 0.831164690 0.854408949 0.889835481 0.930758464 0.971120677 1.006465365 1.034130825 1.053000714 1.063288996 1.065394722 1.097425600
//
IT	4899
RD	13
LK	-458361.546674
QD	-81.477876 -> -71.357059
RI	0.0028422247
TR	0.191050	0.050555
MT	4.936894
MM	C_pi: 1.097384, n_recomb: 55002.255435
RS	0	0.000000	78.907020	4.353665	0.000079	0.000001
RS	1	0.006419	78.907020	4.633506	0.000084	0.000012
RS	2	0.013250	78.907020	4.931361	0.000090	0.000033
RS	3	0.020519	78.907020	5.248392	0.000095	0.000060
RS	4	0.028255	2.207497	199.304460	0.003624	0.002350
RS	5	0.036487	2.207497	211.328024	0.003842	0.002891
RS	6	0.045248	1.160507	425.325416	0.007733	0.006012
RS	7	0.054571	1.160507	448.998032	0.008163	0.006654
RS	8	0.064493	0.924777	593.815039	0.010796	0.009001
RS	9	0.075052	0.924777	624.700297	0.011358	0.009788
RS	10	0.086288	1.022126	594.526054	0.010809	0.009468
RS	11	0.098245	1.022126	625.289433	0.011368	0.010017
RS	12	0.110970	1.285717	523.131998	0.009511	0.008449
RS	13	0.124512	1.285717	550.886243	0.010016	0.008867
RS	14	0.138923	1.568161	475.816660	0.008651	0.007714
RS	15	0.154259	1.568161	501.473328	0.009117	0.008115
RS	16	0.170580	1.776725	466.485422	0.008481	0.007621
RS	17	0.187948	1.776725	491.666908	0.008939	0.008041
RS	18	0.206431	1.859868	494.857857	0.008997	0.008160
RS	19	0.226100	1.859868	521.171217	0.009475	0.008611
RS	20	0.247032	1.796422	567.769827	0.010323	0.009443
RS	21	0.269307	1.796422	596.875511	0.010852	0.009984
RS	22	0.293012	1.620457	694.536356	0.012627	0.011706
RS	23	0.318239	1.620457	727.812599	0.013232	0.012402
RS	24	0.345085	1.399367	881.083430	0.016019	0.015157
RS	25	0.373654	1.399367	918.768393	0.016704	0.016042
RS	26	0.404057	1.190372	1122.533455	0.020409	0.019808
RS	27	0.436412	1.190372	1162.515997	0.021136	0.020843
RS	28	0.470843	1.025502	1391.609106	0.025301	0.025199
RS	29	0.507485	1.025502	1428.673696	0.025975	0.026233
RS	30	0.546478	0.914601	1636.792736	0.029759	0.030283
RS	31	0.587974	0.914601	1663.961977	0.030253	0.031082
RS	32	0.632134	0.852869	1805.370744	0.032824	0.033873
RS	33	0.679129	0.852869	1817.259586	0.033040	0.034259
RS	34	0.729139	0.829561	1872.289857	0.034040	0.035356
RS	35	0.782360	0.829561	1867.392718	0.033951	0.035297
RS	36	0.838998	0.834246	1844.728712	0.033539	0.034866
RS	37	0.899270	0.834246	1824.932304	0.033179	0.034437
RS	38	0.963412	0.858796	1747.556362	0.031772	0.032944
RS	39	1.031670	0.858796	1716.293581	0.031204	0.032258
RS	40	1.104310	0.896204	1609.908004	0.029270	0.030219
RS	41	1.181613	0.896204	1570.451276	0.028552	0.029378
RS	42	1.263877	0.939459	1456.505136	0.026481	0.027218
RS	43	1.351422	0.939459	1411.042880	0.025654	0.026294
RS	44	1.444586	0.982132	1302.674209	0.023684	0.024268
RS	45	1.543730	0.982132	1252.306002	0.022768	0.023295
RS	46	1.649239	1.019453	1154.636050	0.020993	0.021496
RS	47	1.761519	1.019453	1099.870783	0.019997	0.020480
RS	48	1.881007	1.048565	1013.109563	0.018419	0.018903
RS	49	2.008164	1.048565	954.384049	0.017352	0.017841
RS	50	2.143484	1.068275	876.675749	0.015939	0.016442
RS	51	2.287489	1.068275	814.739287	0.014813	0.015334
RS	52	2.440738	1.078839	743.809168	0.013523	0.014060
RS	53	2.603823	1.078839	679.997550	0.012363	0.012916
RS	54	2.777377	1.080606	614.699542	0.011176	0.011735
RS	55	2.962070	1.080606	550.914372	0.010016	0.010580
RS	56	3.158619	1.080606	488.328506	0.008878	0.009437
RS	57	3.367784	1.080606	427.797845	0.007778	0.008321
RS	58	3.590375	1.114780	359.933086	0.006544	0.007057
RS	59	3.827254	1.114780	309.417883	0.005626	0.006105
RS	60	4.079338	1.114780	262.368170	0.004770	0.005209
RS	61	4.347602	1.114780	219.248028	0.003986	0.004379
RS	62	4.633086	1.114780	180.389436	0.003280	0.003623
RS	63	4.936894	1.114780	592.348604	0.010770	0.012076
PA	4+25*2+4+6 0.191050120 0.050555046 4.936894339 78.907020411 2.207496569 1.160507492 0.924777283 1.022126265 1.285716769 1.568161154 1.776724877 1.859868026 1.796422051 1.620456868 1.399367397 1.190371913 1.025501567 0.914601142 0.852868926 0.829561226 0.834246158 0.858795779 0.896204323 0.939458671 0.982132397 1.019453443 1.048565200 1.068275148 1.078838914 1.080605850 1.114780165
//
IT	4184
RD	14
LK	-458341.590516
QD	-77.629883 -> -68.129730
RI	0.0026282848
TR	0.189426	0.050892
MT	4.968570
MM	C_pi: 1.107297, n_recomb: 55844.867614
RS	0	0.000000	106.988989	3.264154	0.000058	0.000001
RS	1	0.006429	106.988989	3.474391	0.000062	0.000009
RS	2	0.013272	106.988989	3.698194	0.000066	0.000025
RS	3	0.020555	106.988989	3.936442	0.000070	0.000044
RS	4	0.028306	2.318563	193.012722	0.003456	0.002261
RS	5	0.036555	2.318563	204.713636	0.003666	0.002777
RS	6	0.045335	1.173708	427.973891	0.007664	0.005991
RS	7	0.054679	1.173708	451.873474	0.008092	0.006615
RS	8	0.064624	0.917028	609.570417	0.010915	0.009111
RS	9	0.075208	0.917028	641.257676	0.011483	0.009902
RS	10	0.086473	1.010632	612.024113	0.010959	0.009599
RS	11	0.098462	1.010632	643.649253	0.011526	0.010163
RS	12	0.111222	1.281057	534.362504	0.009569	0.008505
RS	13	0.124803	1.281057	562.730424	0.010077	0.008936
RS	14	0.139256	1.577744	481.383054	0.008620	0.007700
RS	15	0.154639	1.577744	507.407663	0.009086	0.008109
RS	16	0.171011	1.803429	467.940330	0.008379	0.007550
RS	17	0.188435	1.803429	493.309164	0.008834	0.007972
RS	18	0.206980	1.900372	493.359398	0.008834	0.008039
RS	19	0.226717	1.900372	519.748949	0.009307	0.008486
RS	20	0.247723	1.841408	564.606431	0.010110	0.009278
RS	21	0.270080	1.841408	593.770749	0.010633	0.009809
RS	22	0.293874	1.660180	691.556641	0.012384	0.011509
RS	23	0.319197	1.660180	725.001549	0.012982	0.012190
RS	24	0.346149	1.428887	881.009150	0.015776	0.014950
RS	25	0.374834	1.428887	919.111896	0.016458	0.015818
RS	26	0.405363	1.209596	1128.923610	0.020215	0.019628
RS	27	0.437855	1.209596	1169.643292	0.020945	0.020648
RS	28	0.472436	1.036827	1407.766435	0.025209	0.025091
RS	29	0.509240	1.036827	1445.765374	0.025889	0.026115
RS	30	0.548411	0.920918	1663.652478	0.029791	0.030274
RS	31	0.590100	0.920918	1691.629962	0.030292	0.031069
RS	32	0.634469	0.856573	1840.352447	0.032955	0.033948
RS	33	0.681691	0.856573	1852.623525	0.033174	0.034335
RS	34	0.731949	0.832371	1910.626900	0.034213	0.035470
RS	35	0.785439	0.832371	1905.634466	0.034124	0.035413
RS	36	0.842367	0.837378	1881.824748	0.033697	0.034970
RS	37	0.902956	0.837378	1861.636020	0.033336	0.034546
RS	38	0.967440	0.863156	1780.433416	0.031882	0.033009
RS	39	1.036071	0.863156	1748.732861	0.031314	0.032332
RS	40	1.109113	0.902447	1637.516918	0.029323	0.030239
RS	41	1.186852	0.902447	1597.759440	0.028611	0.029412
RS	42	1.269589	0.947925	1479.307574	0.026490	0.027205
RS	43	1.357646	0.947925	1433.740247	0.025674	0.026299
RS	44	1.451364	0.992804	1321.885875	0.023671	0.024243
RS	45	1.551107	0.992804	1271.564712	0.022770	0.023289
RS	46	1.657264	1.032004	1171.552570	0.020979	0.021476
RS	47	1.770246	1.032004	1116.888312	0.020000	0.020480
RS	48	1.890492	1.062470	1028.733762	0.018421	0.018902
RS	49	2.018469	1.062470	970.046809	0.017370	0.017859
RS	50	2.154674	1.082946	891.574419	0.015965	0.016467
RS	51	2.299636	1.082946	829.504856	0.014854	0.015374
RS	52	2.453919	1.093728	758.117383	0.013575	0.014111
RS	53	2.618121	1.093728	693.918419	0.012426	0.012978
RS	54	2.792880	1.095107	628.294805	0.011251	0.011809
RS	55	2.978875	1.095107	563.806540	0.010096	0.010659
RS	56	3.176829	1.095107	500.411875	0.008961	0.009518
RS	57	3.387510	1.095107	438.984054	0.007861	0.008403
RS	58	3.611736	1.131306	369.406422	0.006615	0.007126
RS	59	3.850379	1.131306	318.118768	0.005696	0.006174
RS	60	4.104366	1.131306	270.241537	0.004839	0.005277
RS	61	4.374682	1.131306	226.261786	0.004052	0.004444
RS	62	4.662377	1.131306	186.535000	0.003340	0.003684
RS	63	4.968570	1.131306	617.703735	0.011061	0.012377
PA	4+25*2+4+6 0.189426232 0.050891645 4.968570448 106.988988742 2.318563124 1.173707654 0.917028150 1.010631711 1.281057380 1.577743667 1.803428888 1.900372431 1.841408154 1.660179717 1.428887272 1.209595849 1.036826744 0.920917843 0.856572963 0.832371225 0.837377636 0.863155582 0.902447064 0.947925282 0.992804292 1.032004037 1.062470431 1.082946184 1.093727561 1.095106728 1.131305636
//
IT	5029
RD	15
LK	-458322.851159
QD	-74.077881 -> -65.142552
RI	0.0024461381
TR	0.187883	0.051225
MT	4.998538
MM	C_pi: 1.116874, n_recomb: 56673.225010
RS	0	0.000000	144.841266	2.449663	0.000043	0.000001
RS	1	0.006439	144.841266	2.607730	0.000046	0.000007
RS	2	0.013293	144.841266	2.776019	0.000049	0.000018
RS	3	0.020589	144.841266	2.955193	0.000052	0.000033
RS	4	0.028354	2.435581	186.774961	0.003296	0.002176
RS	5	0.036619	2.435581	198.150221	0.003496	0.002667
RS	6	0.045417	1.188885	429.701279	0.007582	0.005962
RS	7	0.054780	1.188885	453.780397	0.008007	0.006567
RS	8	0.064747	0.910892	624.291048	0.011016	0.009210
RS	9	0.075356	0.910892	656.735418	0.011588	0.010002
RS	10	0.086648	1.000101	629.134660	0.011101	0.009726
RS	11	0.098667	1.000101	661.601706	0.011674	0.010304
RS	12	0.111460	1.276163	545.616577	0.009627	0.008564
RS	13	0.125076	1.276163	574.596313	0.010139	0.009006
RS	14	0.139570	1.585791	487.205104	0.008597	0.007693
RS	15	0.154997	1.585791	513.605735	0.009063	0.008108
RS	16	0.171417	1.827802	469.798512	0.008290	0.007488
RS	17	0.188895	1.827802	495.367367	0.008741	0.007911
RS	18	0.207498	1.938524	492.347723	0.008687	0.007928
RS	19	0.227298	1.938524	518.825844	0.009155	0.008372
RS	20	0.248374	1.884538	561.933952	0.009915	0.009125
RS	21	0.270808	1.884538	591.163330	0.010431	0.009648
RS	22	0.294685	1.698638	688.948482	0.012157	0.011324
RS	23	0.320100	1.698638	722.556469	0.012750	0.011992
RS	24	0.347152	1.457607	881.042394	0.015546	0.014752
RS	25	0.375946	1.457607	919.543088	0.016225	0.015605
RS	26	0.406594	1.228376	1135.020846	0.020027	0.019452
RS	27	0.439216	1.228376	1176.449787	0.020758	0.020458
RS	28	0.473938	1.047960	1423.207370	0.025113	0.024981
RS	29	0.510896	1.047960	1462.119764	0.025799	0.025996
RS	30	0.550234	0.927204	1689.482644	0.029811	0.030256
RS	31	0.592105	0.927204	1718.267691	0.030319	0.031048
RS	32	0.636672	0.860326	1874.179470	0.033070	0.034011
RS	33	0.684109	0.860326	1886.854508	0.033294	0.034398
RS	34	0.734600	0.835243	1947.849759	0.034370	0.035572
RS	35	0.788344	0.835243	1942.800000	0.034281	0.035517
RS	36	0.845547	0.840533	1917.959195	0.033842	0.035065
RS	37	0.906435	0.840533	1897.423274	0.033480	0.034645
RS	38	0.971243	0.867469	1812.547497	0.031982	0.033069
RS	39	1.040224	0.867469	1780.453253	0.031416	0.032400
RS	40	1.113647	0.908552	1664.571898	0.029371	0.030257
RS	41	1.191799	0.908552	1624.549266	0.028665	0.029443
RS	42	1.274982	0.956154	1501.743562	0.026498	0.027193
RS	43	1.363523	0.956154	1456.093634	0.025693	0.026304
RS	44	1.457764	1.003141	1340.874427	0.023660	0.024219
RS	45	1.558075	1.003141	1290.609209	0.022773	0.023284
RS	46	1.664844	1.044125	1188.348391	0.020968	0.021459
RS	47	1.778489	1.044125	1133.782032	0.020006	0.020482
RS	48	1.899452	1.075865	1044.293658	0.018427	0.018904
RS	49	2.028204	1.075865	985.634888	0.017392	0.017879
RS	50	2.165247	1.097037	906.436392	0.015994	0.016494
RS	51	2.311115	1.097037	844.220255	0.014896	0.015416
RS	52	2.466376	1.107984	772.395830	0.013629	0.014164
RS	53	2.631634	1.107984	707.797128	0.012489	0.013041
RS	54	2.807535	1.108932	641.866429	0.011326	0.011884
RS	55	2.994762	1.108932	576.664571	0.010175	0.010737
RS	56	3.194045	1.108932	512.454629	0.009042	0.009599
RS	57	3.406161	1.108932	450.126773	0.007942	0.008484
RS	58	3.631936	1.147044	378.852279	0.006685	0.007194
RS	59	3.872249	1.147044	326.787338	0.005766	0.006242
RS	60	4.128037	1.147044	278.081437	0.004907	0.005343
RS	61	4.400296	1.147044	233.243791	0.004116	0.004507
RS	62	4.690087	1.147044	192.652558	0.003399	0.003743
RS	63	4.998538	1.147044	643.020394	0.011346	0.012671
PA	4+25*2+4+6 0.187882999 0.051225098 4.998538446 144.841265564 2.435581268 1.188885275 0.910891896 1.000100603 1.276162593 1.585790930 1.827801576 1.938523924 1.884538060 1.698637957 1.457607392 1.228376390 1.047959587 0.927203959 0.860325662 0.835243234 0.840532847 0.867468731 0.908551588 0.956153599 1.003141230 1.044125392 1.075865353 1.097036890 1.107984103 1.108931775 1.147043576
//
IT	4953
RD	16
LK	-458305.220683
QD	-70.786655 -> -62.367894
RI	0.0022887840
TR	0.186413	0.051555
MT	5.026954
MM	C_pi: 1.126138, n_recomb: 57487.516865
RS	0	0.000000	195.664640	1.841362	0.000032	0.000000
RS	1	0.006449	195.664640	1.960376	0.000034	0.000005
RS	2	0.013313	195.664640	2.087102	0.000036	0.000014
RS	3	0.020621	195.664640	2.222040	0.000039	0.000025
RS	4	0.028399	2.557712	180.688962	0.003143	0.002094
RS	5	0.036679	2.557712	191.741701	0.003335	0.002563
RS	6	0.045494	1.205686	430.664494	0.007491	0.005927
RS	7	0.054876	1.205686	454.882773	0.007913	0.006513
RS	8	0.064864	0.906128	638.050215	0.011099	0.009298
RS	9	0.075495	0.906128	671.210135	0.011676	0.010091
RS	10	0.086813	0.990441	645.857699	0.011235	0.009849
RS	11	0.098860	0.990441	679.147102	0.011814	0.010438
RS	12	0.111684	1.271127	556.861773	0.009687	0.008624
RS	13	0.125335	1.271127	586.450199	0.010201	0.009076
RS	14	0.139866	1.592480	493.243965	0.008580	0.007690
RS	15	0.155334	1.592480	520.027317	0.009046	0.008111
RS	16	0.171800	1.850062	471.999049	0.008210	0.007434
RS	17	0.189328	1.850062	497.778654	0.008659	0.007858
RS	18	0.207986	1.974513	491.748779	0.008554	0.007828
RS	19	0.227848	1.974513	518.325954	0.009016	0.008268
RS	20	0.248990	1.925935	559.683665	0.009736	0.008984
RS	21	0.271495	1.925935	588.983640	0.010245	0.009498
RS	22	0.295452	1.735906	686.663257	0.011945	0.011150
RS	23	0.320954	1.735906	720.429276	0.012532	0.011806
RS	24	0.348100	1.485578	881.163125	0.015328	0.014564
RS	25	0.376997	1.485578	920.043523	0.016004	0.015402
RS	26	0.407757	1.246740	1140.841848	0.019845	0.019282
RS	27	0.440502	1.246740	1182.953782	0.020578	0.020274
RS	28	0.475357	1.058910	1437.974998	0.025014	0.024869
RS	29	0.512461	1.058910	1477.780413	0.025706	0.025876
RS	30	0.551957	0.933454	1714.344902	0.029821	0.030230
RS	31	0.594000	0.933454	1743.935726	0.030336	0.031021
RS	32	0.638754	0.864112	1906.921764	0.033171	0.034063
RS	33	0.686395	0.864112	1920.019920	0.033399	0.034452
RS	34	0.737108	0.838161	1984.023300	0.034512	0.035662
RS	35	0.791091	0.838161	1978.950649	0.034424	0.035610
RS	36	0.848555	0.843702	1953.179593	0.033976	0.035150
RS	37	0.909725	0.843702	1932.338005	0.033613	0.034736
RS	38	0.974840	0.871729	1843.938379	0.032075	0.033122
RS	39	1.044154	0.871729	1811.490281	0.031511	0.032462
RS	40	1.117938	0.914520	1691.095165	0.029417	0.030273
RS	41	1.196480	0.914520	1650.839424	0.028716	0.029471
RS	42	1.280086	0.964157	1523.816721	0.026507	0.027182
RS	43	1.369085	0.964157	1478.104709	0.025712	0.026308
RS	44	1.463823	1.013163	1359.634118	0.023651	0.024198
RS	45	1.564670	1.013163	1309.432976	0.022778	0.023281
RS	46	1.672021	1.055847	1205.006386	0.020961	0.021445
RS	47	1.786294	1.055847	1150.536039	0.020014	0.020486
RS	48	1.907937	1.088786	1059.770550	0.018435	0.018909
RS	49	2.037424	1.088786	1001.131682	0.017415	0.017900
RS	50	2.175261	1.110591	921.242050	0.016025	0.016523
RS	51	2.321988	1.110591	858.868810	0.014940	0.015459
RS	52	2.478176	1.121656	786.628593	0.013683	0.014217
RS	53	2.644437	1.121656	721.620604	0.012553	0.013103
RS	54	2.821419	1.122135	655.401174	0.011401	0.011958
RS	55	3.009814	1.122135	589.478022	0.010254	0.010815
RS	56	3.210359	1.122135	524.448642	0.009123	0.009679
RS	57	3.423836	1.122135	461.219745	0.008023	0.008563
RS	58	3.651080	1.162057	388.264687	0.006754	0.007261
RS	59	3.892978	1.162057	335.419423	0.005835	0.006310
RS	60	4.150476	1.162057	285.884999	0.004973	0.005409
RS	61	4.424579	1.162057	240.192055	0.004178	0.004569
RS	62	4.716359	1.162057	198.740679	0.003457	0.003801
RS	63	5.026954	1.162057	668.289915	0.011625	0.012960
PA	4+25*2+4+6 0.186413181 0.051554838 5.026954401 195.664640356 2.557712113 1.205686061 0.906127543 0.990440997 1.271126999 1.592479957 1.850061749 1.974513312 1.925934685 1.735906062 1.485577941 1.246740077 1.058910146 0.933453842 0.864111671 0.838160598 0.843701551 0.871728823 0.914520214 0.964156531 1.013162588 1.055847426 1.088785575 1.110590617 1.121656175 1.122135012 1.162056957
//
IT	4038
RD	17
LK	-458288.604819
QD	-67.726313 -> -59.782073
RI	0.0021510227
TR	0.185012	0.051881
MT	5.053916
MM	C_pi: 1.135105, n_recomb: 58287.947980
RS	0	0.000000	263.660732	1.386865	0.000024	0.000000
RS	1	0.006458	263.660732	1.476642	0.000025	0.000004
RS	2	0.013332	263.660732	1.572245	0.000027	0.000010
RS	3	0.020651	263.660732	1.674054	0.000029	0.000019
RS	4	0.028442	2.684157	174.822434	0.002999	0.002017
RS	5	0.036736	2.684157	185.560267	0.003184	0.002464
RS	6	0.045566	1.223817	430.997188	0.007394	0.005889
RS	7	0.054966	1.223817	455.320282	0.007812	0.006455
RS	8	0.064974	0.902555	650.901244	0.011167	0.009377
RS	9	0.075627	0.902555	684.737500	0.011747	0.010168
RS	10	0.086968	0.981564	662.197985	0.011361	0.009968
RS	11	0.099042	0.981564	696.290579	0.011946	0.010567
RS	12	0.111895	1.265981	568.088823	0.009746	0.008684
RS	13	0.125579	1.265981	598.282433	0.010264	0.009146
RS	14	0.140146	1.598019	499.448392	0.008569	0.007692
RS	15	0.155654	1.598019	526.619104	0.009035	0.008118
RS	16	0.172163	1.870408	474.488715	0.008140	0.007387
RS	17	0.189738	1.870408	500.487980	0.008586	0.007812
RS	18	0.208448	2.008480	491.507455	0.008432	0.007736
RS	19	0.228367	2.008480	518.192766	0.008890	0.008173
RS	20	0.249571	1.965711	557.795609	0.009570	0.008852
RS	21	0.272145	1.965711	587.170757	0.010074	0.009359
RS	22	0.296177	1.772044	684.659664	0.011746	0.010986
RS	23	0.321761	1.772044	718.579015	0.012328	0.011631
RS	24	0.348996	1.512846	881.349254	0.015121	0.014384
RS	25	0.377991	1.512846	920.592260	0.015794	0.015209
RS	26	0.408858	1.264704	1146.402748	0.019668	0.019115
RS	27	0.441718	1.264704	1189.172759	0.020402	0.020096
RS	28	0.476700	1.069679	1452.113102	0.024913	0.024757
RS	29	0.513941	1.069679	1492.791359	0.025611	0.025756
RS	30	0.553587	0.939655	1738.299536	0.029823	0.030199
RS	31	0.595793	0.939655	1768.693053	0.030344	0.030987
RS	32	0.640725	0.867915	1938.637662	0.033260	0.034106
RS	33	0.688558	0.867915	1952.175791	0.033492	0.034496
RS	34	0.739481	0.841105	2019.204411	0.034642	0.035742
RS	35	0.793691	0.841105	2014.140012	0.034555	0.035693
RS	36	0.851402	0.846868	1987.534962	0.034099	0.035228
RS	37	0.912840	0.846868	1966.425282	0.033736	0.034819
RS	38	0.978246	0.875928	1874.636002	0.032162	0.033171
RS	39	1.047875	0.875928	1841.870483	0.031600	0.032519
RS	40	1.122000	0.920351	1717.104147	0.029459	0.030287
RS	41	1.200913	0.920351	1676.644417	0.028765	0.029498
RS	42	1.284921	0.971937	1545.535241	0.026516	0.027171
RS	43	1.374354	0.971937	1499.779370	0.025731	0.026313
RS	44	1.469562	1.022878	1378.161598	0.023644	0.024179
RS	45	1.570918	1.022878	1328.031778	0.022784	0.023279
RS	46	1.678820	1.067187	1221.515805	0.020957	0.021433
RS	47	1.793690	1.067187	1167.140001	0.020024	0.020491
RS	48	1.915977	1.101254	1075.149356	0.018445	0.018916
RS	49	2.046161	1.101254	1016.523656	0.017440	0.017922
RS	50	2.184753	1.123635	935.976409	0.016058	0.016554
RS	51	2.332293	1.123635	873.437579	0.014985	0.015502
RS	52	2.489362	1.134777	800.801733	0.013739	0.014270
RS	53	2.656573	1.134777	735.377235	0.012616	0.013166
RS	54	2.834582	1.134754	668.887706	0.011476	0.012031
RS	55	3.024087	1.134754	602.237763	0.010332	0.010892
RS	56	3.225829	1.134754	536.386631	0.009202	0.009757
RS	57	3.440598	1.134754	472.257196	0.008102	0.008642
RS	58	3.669237	1.176390	397.638562	0.006822	0.007327
RS	59	3.912640	1.176390	344.011292	0.005902	0.006376
RS	60	4.171762	1.176390	293.649468	0.005038	0.005473
RS	61	4.447616	1.176390	247.104498	0.004239	0.004630
RS	62	4.741284	1.176390	204.797723	0.003514	0.003857
RS	63	5.053916	1.176390	693.502146	0.011898	0.013242
PA	4+25*2+4+6 0.185011594 0.051880713 5.053916291 263.660732078 2.684156624 1.223816610 0.902555145 0.981563980 1.265981036 1.598018683 1.870408196 2.008479635 1.965710573 1.772044456 1.512846273 1.264703842 1.069678739 0.939655496 0.867915424 0.841105338 0.846867717 0.875928053 0.920351438 0.971937266 1.022878485 1.067186516 1.101254044 1.123635139 1.134777050 1.134754237 1.176389686
//
IT	4563
RD	18
LK	-458272.922121
QD	-64.871907 -> -57.365219
RI	0.0020290653
TR	0.183672	0.052202
MT	5.079562
MM	C_pi: 1.143793, n_recomb: 59074.648919
RS	0	0.000000	354.361732	1.046762	0.000018	0.000000
RS	1	0.006466	354.361732	1.114619	0.000019	0.000003
RS	2	0.013350	354.361732	1.186887	0.000020	0.000008
RS	3	0.020679	354.361732	1.263853	0.000021	0.000014
RS	4	0.028483	2.814216	169.216518	0.002864	0.001944
RS	5	0.036790	2.814216	179.650069	0.003041	0.002372
RS	6	0.045635	1.243016	430.819912	0.007293	0.005846
RS	7	0.055052	1.243016	455.219080	0.007706	0.006393
RS	8	0.065078	0.900015	662.903369	0.011221	0.009448
RS	9	0.075751	0.900015	697.379331	0.011805	0.010234
RS	10	0.087116	0.973402	678.155137	0.011480	0.010082
RS	11	0.099215	0.973402	713.032022	0.012070	0.010690
RS	12	0.112096	1.260796	579.270251	0.009806	0.008746
RS	13	0.125810	1.260796	610.064484	0.010327	0.009216
RS	14	0.140411	1.602530	505.794323	0.008562	0.007697
RS	15	0.155956	1.602530	533.356200	0.009029	0.008129
RS	16	0.172506	1.889016	477.224877	0.008078	0.007345
RS	17	0.190126	1.889016	503.451314	0.008522	0.007771
RS	18	0.208886	2.040556	491.577615	0.008321	0.007651
RS	19	0.228858	2.040556	518.379012	0.008775	0.008086
RS	20	0.250123	2.003937	556.229862	0.009416	0.008729
RS	21	0.272761	2.003937	585.684421	0.009914	0.009229
RS	22	0.296864	1.807107	682.905390	0.011560	0.010831
RS	23	0.322526	1.807107	716.973834	0.012137	0.011466
RS	24	0.349846	1.539436	881.596254	0.014923	0.014212
RS	25	0.378933	1.539436	921.186210	0.015594	0.015024
RS	26	0.409901	1.282288	1151.717361	0.019496	0.018954
RS	27	0.442871	1.282288	1195.121830	0.020231	0.019923
RS	28	0.477974	1.080268	1465.662836	0.024810	0.024644
RS	29	0.515346	1.080268	1507.194052	0.025513	0.025636
RS	30	0.555134	0.945804	1761.396596	0.029816	0.030162
RS	31	0.597495	0.945804	1792.588641	0.030344	0.030949
RS	32	0.642595	0.871728	1969.377128	0.033337	0.034140
RS	33	0.690611	0.871728	1983.369957	0.033574	0.034532
RS	34	0.741732	0.844068	2053.437387	0.034760	0.035814
RS	35	0.796159	0.844068	2048.409562	0.034675	0.035768
RS	36	0.854105	0.850026	2021.056606	0.034212	0.035298
RS	37	0.915797	0.850026	1999.713536	0.033851	0.034894
RS	38	0.981479	0.880065	1904.664897	0.032242	0.033216
RS	39	1.051407	0.880065	1871.615160	0.031682	0.032572
RS	40	1.125858	0.926050	1742.610903	0.029498	0.030300
RS	41	1.205122	0.926050	1701.973606	0.028811	0.029522
RS	42	1.289511	0.979509	1566.896476	0.026524	0.027161
RS	43	1.379357	0.979509	1521.113637	0.025749	0.026318
RS	44	1.475013	1.032310	1396.444379	0.023639	0.024162
RS	45	1.576853	1.032310	1346.393167	0.022791	0.023278
RS	46	1.685279	1.078171	1237.858470	0.020954	0.021424
RS	47	1.800715	1.078171	1183.577003	0.020035	0.020498
RS	48	1.923616	1.113305	1090.410536	0.018458	0.018924
RS	49	2.054463	1.113305	1031.793333	0.017466	0.017945
RS	50	2.193771	1.136210	950.620828	0.016092	0.016585
RS	51	2.342087	1.136210	887.910445	0.015030	0.015545
RS	52	2.499992	1.147392	814.898559	0.013794	0.014324
RS	53	2.668108	1.147392	749.053090	0.012680	0.013227
RS	54	2.847094	1.146839	682.312986	0.011550	0.012104
RS	55	3.037654	1.146839	614.933282	0.010409	0.010968
RS	56	3.240535	1.146839	548.260229	0.009281	0.009835
RS	57	3.456535	1.146839	483.232540	0.008180	0.008719
RS	58	3.686501	1.190100	406.967599	0.006889	0.007393
RS	59	3.931337	1.190100	352.558376	0.005968	0.006441
RS	60	4.192003	1.190100	301.371587	0.005102	0.005536
RS	61	4.469525	1.190100	253.978814	0.004299	0.004690
RS	62	4.764991	1.190100	210.822042	0.003569	0.003913
RS	63	5.079562	1.190100	718.649873	0.012165	0.013520
PA	4+25*2+4+6 0.183672276 0.052202266 5.079562395 354.361732114 2.814215514 1.243015774 0.900014660 0.973402191 1.260796142 1.602529691 1.889016383 2.040555996 2.003937452 1.807106762 1.539435667 1.282287801 1.080268148 0.945804260 0.871727953 0.844068044 0.850026381 0.880064707 0.926049896 0.979509207 1.032310160 1.078171075 1.113304996 1.136210153 1.147392075 1.146838737 1.190099704
//
IT	4233
RD	19
LK	-458258.100086
QD	-62.202501 -> -55.100634
RI	0.0019199196
TR	0.182390	0.052519
MT	5.104016
MM	C_pi: 1.152224, n_recomb: 59847.866233
RS	0	0.000000	475.024267	0.791758	0.000013	0.000000
RS	1	0.006474	475.024267	0.843152	0.000014	0.000002
RS	2	0.013367	475.024267	0.897892	0.000015	0.000006
RS	3	0.020706	475.024267	0.956196	0.000016	0.000011
RS	4	0.028521	2.947195	163.897685	0.002739	0.001876
RS	5	0.036841	2.947195	174.039729	0.002908	0.002285
RS	6	0.045700	1.263104	430.221571	0.007189	0.005802
RS	7	0.055133	1.263104	454.672267	0.007597	0.006329
RS	8	0.065176	0.898350	674.130087	0.011264	0.009510
RS	9	0.075870	0.898350	709.212215	0.011850	0.010292
RS	10	0.087256	0.965894	693.731987	0.011592	0.010192
RS	11	0.099378	0.965894	729.374646	0.012187	0.010807
RS	12	0.112286	1.255615	590.389977	0.009865	0.008807
RS	13	0.126029	1.255615	621.779702	0.010389	0.009285
RS	14	0.140663	1.606160	512.249365	0.008559	0.007705
RS	15	0.156243	1.606160	540.204980	0.009026	0.008142
RS	16	0.172832	1.906060	480.168089	0.008023	0.007308
RS	17	0.190495	1.906060	506.627871	0.008465	0.007736
RS	18	0.209302	2.070914	491.909379	0.008219	0.007574
RS	19	0.229326	2.070914	518.833365	0.008669	0.008005
RS	20	0.250646	2.040747	554.935892	0.009272	0.008614
RS	21	0.273347	2.040747	584.473132	0.009766	0.009108
RS	22	0.297518	1.841182	681.360310	0.011385	0.010685
RS	23	0.323253	1.841182	715.573591	0.011957	0.011310
RS	24	0.350654	1.565404	881.883227	0.014735	0.014047
RS	25	0.379829	1.565404	921.805400	0.015402	0.014848
RS	26	0.410893	1.299513	1156.800990	0.019329	0.018797
RS	27	0.443968	1.299513	1200.817668	0.020065	0.019756
RS	28	0.479185	1.090688	1478.659700	0.024707	0.024530
RS	29	0.516681	1.090688	1521.024590	0.025415	0.025516
RS	30	0.556605	0.951899	1783.686258	0.029804	0.030120
RS	31	0.599113	0.951899	1815.672021	0.030338	0.030906
RS	32	0.644374	0.875542	1999.196213	0.033405	0.034167
RS	33	0.692564	0.875542	2013.656620	0.033646	0.034560
RS	34	0.743875	0.847043	2086.768489	0.034868	0.035878
RS	35	0.798507	0.847043	2081.803335	0.034785	0.035836
RS	36	0.856676	0.853171	2053.790280	0.034317	0.035362
RS	37	0.918611	0.853171	2032.245300	0.033957	0.034964
RS	38	0.984556	0.884139	1934.054136	0.032316	0.033256
RS	39	1.054770	0.884139	1900.750654	0.031760	0.032621
RS	40	1.129529	0.931623	1767.632246	0.029535	0.030311
RS	41	1.209129	0.931623	1726.841640	0.028854	0.029545
RS	42	1.293881	0.986885	1587.907369	0.026532	0.027152
RS	43	1.384121	0.986885	1542.113068	0.025767	0.026323
RS	44	1.480202	1.041476	1414.482163	0.023635	0.024146
RS	45	1.582504	1.041476	1364.516310	0.022800	0.023278
RS	46	1.691429	1.088826	1254.027617	0.020954	0.021416
RS	47	1.807406	1.088826	1199.840788	0.020048	0.020506
RS	48	1.930891	1.124968	1105.544630	0.018473	0.018934
RS	49	2.062370	1.124968	1046.932441	0.017493	0.017969
RS	50	2.202362	1.148352	965.164146	0.016127	0.016617
RS	51	2.351416	1.148352	902.278062	0.015076	0.015589
RS	52	2.510120	1.159539	828.910707	0.013850	0.014378
RS	53	2.679098	1.159539	762.641361	0.012743	0.013289
RS	54	2.859017	1.158433	695.668386	0.011624	0.012177
RS	55	3.050583	1.158433	627.557853	0.010486	0.011043
RS	56	3.254551	1.158433	560.064290	0.009358	0.009911
RS	57	3.471723	1.158433	494.141907	0.008257	0.008794
RS	58	3.702956	1.203237	416.248644	0.006955	0.007457
RS	59	3.949158	1.203237	361.058537	0.006033	0.006505
RS	60	4.211300	1.203237	309.049933	0.005164	0.005598
RS	61	4.490412	1.203237	260.814044	0.004358	0.004749
RS	62	4.787594	1.203237	216.812951	0.003623	0.003967
RS	63	5.104016	1.203237	743.727425	0.012427	0.013791
PA	4+25*2+4+6 0.182390024 0.052519076 5.104016160 475.024266505 2.947194668 1.263104109 0.898349624 0.965894030 1.255614973 1.606160339 1.906060435 2.070913999 2.040747220 1.841181655 1.565403778 1.299513358 1.090687833 0.951899001 0.875542006 0.847043198 0.853171291 0.884139484 0.931622573 0.986885236 1.041475741 1.088825532 1.124968104 1.148351605 1.159539215 1.158433095 1.203236882
//
IT	4498
RD	20
LK	-458244.074587
QD	-59.699698 -> -52.973496
RI	0.0018214334
TR	0.181161	0.052831
MT	5.127340
MM	C_pi: 1.160408, n_recomb: 60607.827063
RS	0	0.000000	634.888925	0.600387	0.000010	0.000000
RS	1	0.006482	634.888925	0.639408	0.000011	0.000002
RS	2	0.013383	634.888925	0.680971	0.000011	0.000004
RS	3	0.020732	634.888925	0.725245	0.000012	0.000008
RS	4	0.028557	3.082489	158.876079	0.002621	0.001812
RS	5	0.036890	3.082489	168.740527	0.002784	0.002204
RS	6	0.045762	1.283864	429.298192	0.007083	0.005756
RS	7	0.055210	1.283864	453.780443	0.007487	0.006265
RS	8	0.065270	0.897473	684.612233	0.011296	0.009565
RS	9	0.075982	0.897473	720.268244	0.011884	0.010341
RS	10	0.087389	0.958982	708.931796	0.011697	0.010298
RS	11	0.099534	0.958982	745.321990	0.012297	0.010919
RS	12	0.112467	1.250472	601.431847	0.009923	0.008868
RS	13	0.126238	1.250472	633.411266	0.010451	0.009353
RS	14	0.140902	1.609028	518.787084	0.008560	0.007716
RS	15	0.156516	1.609028	547.137930	0.009028	0.008157
RS	16	0.173142	1.921671	483.288954	0.007974	0.007276
RS	17	0.190846	1.921671	509.987214	0.008415	0.007704
RS	18	0.209697	2.099662	492.469277	0.008126	0.007502
RS	19	0.229770	2.099662	519.521423	0.008572	0.007931
RS	20	0.251145	2.076207	553.882053	0.009139	0.008506
RS	21	0.273904	2.076207	583.504779	0.009628	0.008994
RS	22	0.298139	1.874312	679.999980	0.011220	0.010546
RS	23	0.323944	1.874312	714.354057	0.011786	0.011162
RS	24	0.351422	1.590769	882.204994	0.014556	0.013889
RS	25	0.380682	1.590769	922.445631	0.015220	0.014680
RS	26	0.411837	1.316393	1161.664838	0.019167	0.018644
RS	27	0.445012	1.316393	1206.272474	0.019903	0.019593
RS	28	0.480337	1.100937	1491.136520	0.024603	0.024417
RS	29	0.517952	1.100937	1534.316072	0.025315	0.025398
RS	30	0.558005	0.957932	1805.211964	0.029785	0.030074
RS	31	0.600653	0.957932	1837.985744	0.030326	0.030859
RS	32	0.646066	0.879347	2028.138799	0.033463	0.034187
RS	33	0.694423	0.879347	2043.077870	0.033710	0.034583
RS	34	0.745914	0.850018	2119.241066	0.034966	0.035935
RS	35	0.800742	0.850018	2114.362050	0.034886	0.035896
RS	36	0.859124	0.856292	2085.770319	0.034414	0.035421
RS	37	0.921290	0.856292	2064.052053	0.034056	0.035028
RS	38	0.987485	0.888146	1962.827610	0.032386	0.033294
RS	39	1.057971	0.888146	1929.298138	0.031832	0.032666
RS	40	1.133025	0.937067	1792.182982	0.029570	0.030321
RS	41	1.212944	0.937067	1751.260972	0.028895	0.029567
RS	42	1.298043	0.994068	1608.573485	0.026541	0.027143
RS	43	1.388658	0.994068	1562.781640	0.025785	0.026327
RS	44	1.485145	1.050384	1432.270503	0.023632	0.024132
RS	45	1.587887	1.050384	1382.396434	0.022809	0.023279
RS	46	1.697288	1.099162	1270.016030	0.020955	0.021409
RS	47	1.813780	1.099162	1215.924407	0.020062	0.020515
RS	48	1.937822	1.136261	1120.540641	0.018488	0.018945
RS	49	2.069904	1.136261	1061.931129	0.017521	0.017994
RS	50	2.210548	1.160081	979.595417	0.016163	0.016650
RS	51	2.360306	1.160081	916.530970	0.015122	0.015632
RS	52	2.519772	1.171245	842.827466	0.013906	0.014432
RS	53	2.689573	1.171245	776.133156	0.012806	0.013350
RS	54	2.870381	1.169565	708.945924	0.011697	0.012248
RS	55	3.062907	1.169565	640.105056	0.010561	0.011118
RS	56	3.267912	1.169565	571.793721	0.009434	0.009986
RS	57	3.486204	1.169565	504.981304	0.008332	0.008869
RS	58	3.718645	1.215836	425.477522	0.007020	0.007521
RS	59	3.966152	1.215836	369.508809	0.006097	0.006568
RS	60	4.229701	1.215836	316.682453	0.005225	0.005659
RS	61	4.510332	1.215836	267.608798	0.004415	0.004806
RS	62	4.809152	1.215836	222.769518	0.003676	0.004021
RS	63	5.127340	1.215836	768.731203	0.012684	0.014058
PA	4+25*2+4+6 0.181161438 0.052831194 5.127340334 634.888925435 3.082489487 1.283864012 0.897473187 0.958981733 1.250471935 1.609027782 1.921671366 2.099661895 2.076207133 1.874311743 1.590769394 1.316392949 1.100937319 0.957932251 0.879347123 0.850018338 0.856292443 0.888146281 0.937067306 0.994067753 1.050384133 1.099161876 1.136260957 1.160080835 1.171244625 1.169565427 1.215836461
//
IT	4475
RD	21
LK	-458230.788716
QD	-57.347916 -> -50.971219
RI	0.0017319150
TR	0.179982	0.053138
MT	5.149638
MM	C_pi: 1.168358, n_recomb: 61354.635895
RS	0	0.000000	847.793955	0.455487	0.000007	0.000000
RS	1	0.006489	847.793955	0.485125	0.000008	0.000001
RS	2	0.013398	847.793955	0.516697	0.000008	0.000003
RS	3	0.020757	847.793955	0.550330	0.000009	0.000006
RS	4	0.028592	3.219248	154.166885	0.002513	0.001753
RS	5	0.036936	3.219248	163.769071	0.002669	0.002129
RS	6	0.045822	1.305157	428.114695	0.006978	0.005708
RS	7	0.055284	1.305157	452.611732	0.007377	0.006199
RS	8	0.065359	0.897282	694.402613	0.011318	0.009613
RS	9	0.076089	0.897282	730.602389	0.011908	0.010382
RS	10	0.087515	0.952620	723.754474	0.011796	0.010399
RS	11	0.099683	0.952620	760.874185	0.012401	0.011026
RS	12	0.112639	1.245388	612.386004	0.009981	0.008929
RS	13	0.126437	1.245388	644.948987	0.010512	0.009420
RS	14	0.141130	1.611222	525.389407	0.008563	0.007729
RS	15	0.156776	1.611222	554.136310	0.009032	0.008174
RS	16	0.173438	1.935980	486.559717	0.007930	0.007248
RS	17	0.191180	1.935980	513.500627	0.008369	0.007677
RS	18	0.210074	2.126903	493.228627	0.008039	0.007435
RS	19	0.230194	2.126903	520.413743	0.008482	0.007863
RS	20	0.251619	2.110391	553.039118	0.009014	0.008405
RS	21	0.274435	2.110391	582.749695	0.009498	0.008887
RS	22	0.298731	1.906540	678.803562	0.011064	0.010414
RS	23	0.324604	1.906540	713.294650	0.011626	0.011022
RS	24	0.352155	1.615564	882.551459	0.014384	0.013738
RS	25	0.381494	1.615564	923.097613	0.015045	0.014518
RS	26	0.412737	1.332944	1166.317101	0.019009	0.018495
RS	27	0.446007	1.332944	1211.495420	0.019746	0.019435
RS	28	0.481436	1.111023	1503.119141	0.024499	0.024305
RS	29	0.519164	1.111023	1547.094704	0.025216	0.025280
RS	30	0.559340	0.963901	1826.012489	0.029762	0.030025
RS	31	0.602122	0.963901	1859.567809	0.030309	0.030809
RS	32	0.647681	0.883137	2056.245356	0.033514	0.034201
RS	33	0.696196	0.883137	2071.672409	0.033766	0.034599
RS	34	0.747859	0.852987	2150.890464	0.035057	0.035985
RS	35	0.802875	0.852987	2146.118689	0.034979	0.035951
RS	36	0.861460	0.859388	2117.019685	0.034505	0.035475
RS	37	0.923846	0.859388	2095.154523	0.034148	0.035086
RS	38	0.990281	0.892086	1991.001702	0.032451	0.033328
RS	39	1.061026	0.892086	1957.271686	0.031901	0.032708
RS	40	1.136362	0.942390	1816.269220	0.029603	0.030330
RS	41	1.216586	0.942390	1775.235992	0.028934	0.029587
RS	42	1.302016	1.001069	1628.891007	0.026549	0.027134
RS	43	1.392989	1.001069	1583.114797	0.025803	0.026332
RS	44	1.489865	1.059051	1449.802057	0.023630	0.024119
RS	45	1.593027	1.059051	1400.025997	0.022819	0.023280
RS	46	1.702883	1.109202	1285.810977	0.020957	0.021404
RS	47	1.819867	1.109202	1231.815914	0.020077	0.020524
RS	48	1.944442	1.147210	1135.384557	0.018505	0.018957
RS	49	2.077100	1.147210	1076.776722	0.017550	0.018019
RS	50	2.218366	1.171429	993.900738	0.016199	0.016683
RS	51	2.368799	1.171429	930.656980	0.015168	0.015676
RS	52	2.528992	1.182542	856.637066	0.013962	0.014485
RS	53	2.699580	1.182542	789.518390	0.012868	0.013410
RS	54	2.881238	1.180273	722.135399	0.011770	0.012319
RS	55	3.074682	1.180273	652.566411	0.010636	0.011191
RS	56	3.280678	1.180273	583.441525	0.009509	0.010060
RS	57	3.500041	1.180273	515.744993	0.008406	0.008942
RS	58	3.733638	1.227942	434.648751	0.007084	0.007584
RS	59	3.982393	1.227942	377.904960	0.006159	0.006629
RS	60	4.247288	1.227942	324.265899	0.005285	0.005719
RS	61	4.529372	1.227942	274.360582	0.004472	0.004863
RS	62	4.829759	1.227942	228.689805	0.003727	0.004073
RS	63	5.149638	1.227942	793.652775	0.012935	0.014320
PA	4+25*2+4+6 0.179982268 0.053138308 5.149637880 847.793954643 3.219248324 1.305157040 0.897282322 0.952620080 1.245387528 1.611221525 1.935980343 2.126902833 2.110391158 1.906539726 1.615564198 1.332944277 1.111022936 0.963901422 0.883137225 0.852987310 0.859387653 0.892085689 0.942389927 1.001068917 1.059051052 1.109201942 1.147209883 1.171428557 1.182541681 1.180272560 1.227941839
//
IT	3933
RD	22
LK	-458218.191623
QD	-55.134011 -> -49.083218
RI	0.0016501834
TR	0.178848	0.053440
MT	5.171011
MM	C_pi: 1.176093, n_recomb: 62088.544248
RS	0	0.000000	1126.506735	0.347133	0.000006	0.000000
RS	1	0.006496	1126.506735	0.369745	0.000006	0.000001
RS	2	0.013413	1126.506735	0.393835	0.000006	0.000003
RS	3	0.020780	1126.506735	0.419499	0.000007	0.000005
RS	4	0.028625	3.356975	149.761539	0.002412	0.001698
RS	5	0.036980	3.356975	159.116774	0.002563	0.002059
RS	6	0.045878	1.326876	426.723399	0.006873	0.005660
RS	7	0.055354	1.326876	451.221119	0.007267	0.006134
RS	8	0.065445	0.897700	703.544127	0.011331	0.009654
RS	9	0.076191	0.897700	740.259343	0.011923	0.010416
RS	10	0.087636	0.946766	738.205398	0.011890	0.010497
RS	11	0.099824	0.946766	776.037067	0.012499	0.011128
RS	12	0.112804	1.240390	623.240314	0.010038	0.008990
RS	13	0.126627	1.240390	656.380343	0.010572	0.009487
RS	14	0.141348	1.612832	532.038905	0.008569	0.007744
RS	15	0.157025	1.612832	561.182066	0.009038	0.008193
RS	16	0.173720	1.949119	489.955162	0.007891	0.007223
RS	17	0.191500	1.949119	517.142027	0.008329	0.007653
RS	18	0.210434	2.152757	494.159131	0.007959	0.007374
RS	19	0.230599	2.152757	521.481235	0.008399	0.007799
RS	20	0.252073	2.143384	552.380130	0.008897	0.008309
RS	21	0.274942	2.143384	582.180505	0.009377	0.008787
RS	22	0.299297	1.937922	677.750217	0.010916	0.010289
RS	23	0.325234	1.937922	712.374716	0.011474	0.010889
RS	24	0.352855	1.639821	882.916271	0.014220	0.013592
RS	25	0.382271	1.639821	923.755874	0.014878	0.014363
RS	26	0.413597	1.349181	1170.773492	0.018857	0.018350
RS	27	0.446959	1.349181	1216.503372	0.019593	0.019281
RS	28	0.482487	1.120951	1514.638492	0.024395	0.024193
RS	29	0.520323	1.120951	1559.391983	0.025116	0.025163
RS	30	0.560617	0.969809	1846.125276	0.029734	0.029973
RS	31	0.603528	0.969809	1880.455309	0.030287	0.030757
RS	32	0.649226	0.886910	2083.556970	0.033558	0.034210
RS	33	0.697893	0.886910	2099.480059	0.033814	0.034611
RS	34	0.749720	0.855948	2181.755124	0.035139	0.036030
RS	35	0.804915	0.855948	2177.109806	0.035065	0.036000
RS	36	0.863694	0.862456	2147.570040	0.034589	0.035524
RS	37	0.926292	0.862456	2125.582195	0.034235	0.035141
RS	38	0.992956	0.895960	2018.600112	0.032512	0.033359
RS	39	1.063950	0.895960	1984.692825	0.031966	0.032747
RS	40	1.139556	0.947597	1839.905393	0.029634	0.030339
RS	41	1.220072	0.947597	1798.779379	0.028971	0.029605
RS	42	1.305819	1.007899	1648.867598	0.026557	0.027126
RS	43	1.397135	1.007899	1603.118916	0.025820	0.026337
RS	44	1.494383	1.067494	1467.075259	0.023629	0.024107
RS	45	1.597947	1.067494	1417.403214	0.022829	0.023282
RS	46	1.708239	1.118968	1301.406569	0.020960	0.021400
RS	47	1.825695	1.118968	1247.509900	0.020092	0.020534
RS	48	1.950780	1.157842	1150.067791	0.018523	0.018969
RS	49	2.083991	1.157842	1091.461725	0.017579	0.018044
RS	50	2.225854	1.182425	1008.071928	0.016236	0.016716
RS	51	2.376932	1.182425	944.649164	0.015215	0.015719
RS	52	2.537824	1.193465	870.331205	0.014018	0.014538
RS	53	2.709166	1.193465	802.790287	0.012930	0.013469
RS	54	2.891638	1.190592	735.230084	0.011842	0.012389
RS	55	3.085963	1.190592	664.936635	0.010709	0.011263
RS	56	3.292910	1.190592	595.003637	0.009583	0.010132
RS	57	3.513300	1.190592	526.429903	0.008479	0.009014
RS	58	3.748005	1.239597	443.759076	0.007147	0.007646
RS	59	3.997956	1.239597	386.244770	0.006221	0.006690
RS	60	4.264143	1.239597	331.798827	0.005344	0.005777
RS	61	4.547620	1.239597	281.068503	0.004527	0.004918
RS	62	4.849511	1.239597	234.573294	0.003778	0.004124
[truncated: 10,011,190 more chars]
