# Supplementary material for: Recent speciation associated with range expansion and a shift to self-fertilization in North American Arabidopsis
Source: Nat Commun. 2022 Dec 8;13:7564. doi: 10.1038/s41467-022-35368-1 (PMC9732334; doi:10.1038/s41467-022-35368-1)
Supplement: Supplementary file 5 — Source Data [file 41467_2022_35368_MOESM5_ESM.zip › Source Data/SuppFig16-2_lyrNY1_18.psmc]

CC
CC	Brief Description of the file format:
CC	  CC  comments
CC	  MM  useful-messages
CC	  RD  round-of-iterations
CC	  LL  \log[P(sequence)]
CC	  QD  Q-before-opt Q-after-opt
CC	  TR  \theta_0 \rho_0
CC	  RS  k t_k \lambda_k \pi_k \sum_{l\not=k}A_{kl} A_{kk}
CC	  DC  begin end best-k t_k+\Delta_k max-prob
CC
MM	Version: 0.6.5-r67
MM	pattern:4+25*2+4+6, n:63, n_free_lambdas:28
MM	n_iterations:25, skip:1, max_t:5, theta/rho:5
MM	is_decoding:0
MM	n_seqs:21, sum_L:1187418, sum_n:242078
RD	0
LK	0.000000
QD	0.000000 -> 0.000000
RI	inf
TR	0.227992	0.045598
MT	5.000000
MM	C_pi: 1.000000, n_recomb: 52937.391230
RS	0	0.000000	1.000000	332.263540	0.006277	0.000000
RS	1	0.006440	1.000000	351.371093	0.006637	0.000000
RS	2	0.013294	1.000000	371.422066	0.007016	0.000000
RS	3	0.020590	1.000000	392.442474	0.007413	0.000000
RS	4	0.028356	1.000000	414.456052	0.007829	0.000000
RS	5	0.036622	1.000000	437.483712	0.008264	0.000000
RS	6	0.045421	1.000000	461.542931	0.008719	0.000000
RS	7	0.054785	1.000000	486.647071	0.009193	0.000000
RS	8	0.064753	1.000000	512.804626	0.009687	0.000000
RS	9	0.075363	1.000000	540.018390	0.010201	0.000000
RS	10	0.086656	1.000000	568.284551	0.010735	0.000000
RS	11	0.098677	1.000000	597.591700	0.011289	0.000000
RS	12	0.111471	1.000000	627.919764	0.011862	0.000000
RS	13	0.125090	1.000000	659.238856	0.012453	0.000000
RS	14	0.139585	1.000000	691.508055	0.013063	0.000000
RS	15	0.155014	1.000000	724.674111	0.013689	0.000000
RS	16	0.171437	1.000000	758.670099	0.014331	0.000000
RS	17	0.188917	1.000000	793.414026	0.014988	0.000000
RS	18	0.207523	1.000000	828.807406	0.015656	0.000000
RS	19	0.227327	1.000000	864.733838	0.016335	0.000000
RS	20	0.248406	1.000000	901.057604	0.017021	0.000000
RS	21	0.270843	1.000000	937.622334	0.017712	0.000000
RS	22	0.294725	1.000000	974.249770	0.018404	0.000000
RS	23	0.320144	1.000000	1010.738686	0.019093	0.000000
RS	24	0.347201	1.000000	1046.864023	0.019776	0.000000
RS	25	0.376000	1.000000	1082.376305	0.020446	0.000000
RS	26	0.406654	1.000000	1117.001411	0.021100	0.000000
RS	27	0.439282	1.000000	1150.440795	0.021732	0.000000
RS	28	0.474011	1.000000	1182.372230	0.022335	0.000000
RS	29	0.510976	1.000000	1212.451192	0.022903	0.000000
RS	30	0.550322	1.000000	1240.312971	0.023430	0.000000
RS	31	0.592202	1.000000	1265.575608	0.023907	0.000000
RS	32	0.636779	1.000000	1287.843767	0.024328	0.000000
RS	33	0.684227	1.000000	1306.713613	0.024684	0.000000
RS	34	0.734730	1.000000	1321.778773	0.024969	0.000000
RS	35	0.788485	1.000000	1332.637418	0.025174	0.000000
RS	36	0.845702	1.000000	1338.900484	0.025292	0.000000
RS	37	0.906604	1.000000	1340.200995	0.025317	0.000000
RS	38	0.971428	1.000000	1336.204390	0.025241	0.000000
RS	39	1.040426	1.000000	1326.619722	0.025060	0.000000
RS	40	1.113868	1.000000	1311.211475	0.024769	0.000000
RS	41	1.192040	1.000000	1289.811708	0.024365	0.000000
RS	42	1.275245	1.000000	1262.332106	0.023846	0.000000
RS	43	1.363809	1.000000	1228.775472	0.023212	0.000000
RS	44	1.458076	1.000000	1189.246062	0.022465	0.000000
RS	45	1.558414	1.000000	1143.958133	0.021610	0.000000
RS	46	1.665214	1.000000	1093.242017	0.020652	0.000000
RS	47	1.778891	1.000000	1037.547004	0.019600	0.000000
RS	48	1.899889	1.000000	977.440366	0.018464	0.000000
RS	49	2.028679	1.000000	913.601920	0.017258	0.000000
RS	50	2.165763	1.000000	846.813693	0.015997	0.000000
RS	51	2.311675	1.000000	777.944431	0.014696	0.000000
RS	52	2.466983	1.000000	707.929022	0.013373	0.000000
RS	53	2.632293	1.000000	637.743168	0.012047	0.000000
RS	54	2.808249	1.000000	568.374100	0.010737	0.000000
RS	55	2.995536	1.000000	500.788450	0.009460	0.000000
RS	56	3.194884	1.000000	435.898818	0.008234	0.000000
RS	57	3.407070	1.000000	374.530859	0.007075	0.000000
RS	58	3.632920	1.000000	317.392929	0.005996	0.000000
RS	59	3.873315	1.000000	265.050377	0.005007	0.000000
RS	60	4.129191	1.000000	217.906444	0.004116	0.000000
RS	61	4.401545	1.000000	176.191368	0.003328	0.000000
RS	62	4.691438	1.000000	139.960773	0.002644	0.000000
RS	63	5.000000	1.000000	396.444088	0.007489	0.000000
PA	4+25*2+4+6 0.227991830 0.045598366 5.000000000 1.000000000 1.000000000 1.000000000 1.000000000 1.000000000 1.000000000 1.000000000 1.000000000 1.000000000 1.000000000 1.000000000 1.000000000 1.000000000 1.000000000 1.000000000 1.000000000 1.000000000 1.000000000 1.000000000 1.000000000 1.000000000 1.000000000 1.000000000 1.000000000 1.000000000 1.000000000 1.000000000 1.000000000
//
IT	5315
RD	1
LK	-560646.730653
QD	-388.100481 -> -280.020471
RI	0.0259000803
TR	0.231504	0.048128
MT	4.803226
MM	C_pi: 0.988655, n_recomb: 55186.239957
RS	0	0.000000	1.505788	227.688682	0.004126	0.000239
RS	1	0.006373	1.505788	241.182879	0.004370	0.001129
RS	2	0.013153	1.505788	255.408291	0.004628	0.001652
RS	3	0.020365	1.505788	270.395564	0.004900	0.002271
RS	4	0.028036	1.218597	353.393780	0.006404	0.003044
RS	5	0.036196	1.218597	373.404091	0.006766	0.003870
RS	6	0.044877	1.118799	429.413096	0.007781	0.004725
RS	7	0.054110	1.118799	453.011709	0.008209	0.005589
RS	8	0.063932	1.083372	493.199112	0.008937	0.006424
RS	9	0.074380	1.083372	519.572548	0.009415	0.007152
RS	10	0.085494	1.081822	547.797595	0.009926	0.007699
RS	11	0.097317	1.081822	576.346103	0.010444	0.008090
RS	12	0.109892	1.090331	601.258277	0.010895	0.008437
RS	13	0.123270	1.090331	631.742541	0.011447	0.008815
RS	14	0.137499	1.096325	659.649848	0.011953	0.009242
RS	15	0.152636	1.096325	692.025751	0.012540	0.009718
RS	16	0.168738	1.095832	725.672567	0.013150	0.010248
RS	17	0.185866	1.095832	759.895538	0.013770	0.010849
RS	18	0.204085	1.086178	801.939002	0.014532	0.011540
RS	19	0.223465	1.086178	837.889934	0.015183	0.012336
RS	20	0.244081	1.067292	889.768197	0.016123	0.013249
RS	21	0.266011	1.067292	927.124445	0.016800	0.014295
RS	22	0.289338	1.041012	988.843648	0.017918	0.015490
RS	23	0.314152	1.041012	1026.941232	0.018609	0.016844
RS	24	0.340548	1.010720	1096.351471	0.019866	0.018351
RS	25	0.368626	1.010720	1134.058660	0.020550	0.019986
RS	26	0.398493	0.980781	1206.142843	0.021856	0.021708
RS	27	0.430264	0.980781	1241.814169	0.022502	0.023459
RS	28	0.464060	0.954996	1309.687171	0.023732	0.025174
RS	29	0.500010	0.954996	1341.273583	0.024304	0.026792
RS	30	0.538251	0.935647	1398.028058	0.025333	0.028251
RS	31	0.578929	0.935647	1423.320650	0.025791	0.029500
RS	32	0.622200	0.923512	1463.545543	0.026520	0.030498
RS	33	0.668229	0.923512	1480.464529	0.026827	0.031218
RS	34	0.717191	0.918142	1501.270980	0.027204	0.031651
RS	35	0.769274	0.918142	1508.099065	0.027327	0.031803
RS	36	0.824676	0.918165	1509.402652	0.027351	0.031693
RS	37	0.883609	0.918165	1504.893950	0.027269	0.031351
RS	38	0.946299	0.921786	1488.557061	0.026973	0.030808
RS	39	1.012984	0.921786	1471.949905	0.026672	0.030096
RS	40	1.083919	0.927310	1440.484943	0.026102	0.029243
RS	41	1.159374	0.927310	1411.508380	0.025577	0.028273
RS	42	1.239639	0.933435	1367.272402	0.024776	0.027205
RS	43	1.325020	0.933435	1326.199700	0.024031	0.026055
RS	44	1.415842	0.939255	1271.292148	0.023036	0.024838
RS	45	1.512453	0.939255	1219.026491	0.022089	0.023566
RS	46	1.615221	0.944165	1155.506898	0.020938	0.022249
RS	47	1.724539	0.944165	1093.658647	0.019818	0.020897
RS	48	1.840824	0.947835	1023.716416	0.018550	0.019518
RS	49	1.964521	0.947835	954.644708	0.017299	0.018121
RS	50	2.096101	0.950214	880.741956	0.015959	0.016711
RS	51	2.236067	0.950214	807.520042	0.014633	0.015297
RS	52	2.384954	0.951510	732.485920	0.013273	0.013887
RS	53	2.543330	0.951510	658.740185	0.011937	0.012492
RS	54	2.711800	0.952265	585.688067	0.010613	0.011123
RS	55	2.891008	0.952265	515.290679	0.009337	0.009794
RS	56	3.081637	0.952265	447.899719	0.008116	0.008520
RS	57	3.284415	0.952265	384.340838	0.006964	0.007316
RS	58	3.500118	0.957176	323.837264	0.005868	0.006196
RS	59	3.729567	0.957176	270.480932	0.004901	0.005172
RS	60	3.973641	0.957176	222.458446	0.004031	0.004251
RS	61	4.233271	0.957176	179.985003	0.003261	0.003439
RS	62	4.509447	0.957176	143.101584	0.002593	0.002735
RS	63	4.803226	0.957176	407.933867	0.007392	0.007819
PA	4+25*2+4+6 0.231503881 0.048127555 4.803225994 1.505788326 1.218597412 1.118798733 1.083372116 1.081822395 1.090331078 1.096324921 1.095832348 1.086178303 1.067291737 1.041012287 1.010720253 0.980780602 0.954996109 0.935647488 0.923511505 0.918141842 0.918165207 0.921785593 0.927310348 0.933435440 0.939254999 0.944164634 0.947835445 0.950213671 0.951510191 0.952265263 0.957176030
//
IT	4251
RD	2
LK	-560464.377309
QD	-273.877509 -> -219.450190
RI	0.0181298087
TR	0.231709	0.049764
MT	4.732280
MM	C_pi: 0.987377, n_recomb: 56945.625275
RS	0	0.000000	1.911302	184.329466	0.003237	0.000236
RS	1	0.006349	1.911302	195.393332	0.003431	0.001069
RS	2	0.013101	1.911302	207.078353	0.003636	0.001472
RS	3	0.020281	1.911302	219.413798	0.003853	0.001922
RS	4	0.027918	1.326426	334.604066	0.005876	0.003065
RS	5	0.036039	1.326426	353.680322	0.006211	0.003783
RS	6	0.044676	1.145866	432.349317	0.007592	0.004921
RS	7	0.053861	1.145866	456.118814	0.008010	0.005729
RS	8	0.063629	1.092691	504.243301	0.008855	0.006715
RS	9	0.074018	1.092691	531.163852	0.009328	0.007395
RS	10	0.085066	1.104578	553.197371	0.009714	0.007890
RS	11	0.096815	1.104578	582.072876	0.010222	0.008218
RS	12	0.109310	1.135484	595.478976	0.010457	0.008438
RS	13	0.122599	1.135484	625.897307	0.010991	0.008755
RS	14	0.136731	1.160795	643.138283	0.011294	0.009064
RS	15	0.151761	1.160795	675.153682	0.011856	0.009460
RS	16	0.167745	1.172135	701.377387	0.012317	0.009904
RS	17	0.184743	1.172135	735.148849	0.012910	0.010402
RS	18	0.202821	1.163466	775.524678	0.013619	0.011070
RS	19	0.222047	1.163466	811.218298	0.014245	0.011733
RS	20	0.242493	1.134673	868.967292	0.015260	0.012711
RS	21	0.264237	1.134673	906.548264	0.015920	0.013590
RS	22	0.287362	1.090092	982.798657	0.017259	0.014959
RS	23	0.311954	1.090092	1021.789670	0.017943	0.016116
RS	24	0.338109	1.037227	1114.145071	0.019565	0.017917
RS	25	0.365923	1.037227	1153.366597	0.020254	0.019339
RS	26	0.395504	0.985074	1254.029956	0.022022	0.021459
RS	27	0.426962	0.985074	1291.458007	0.022679	0.023002
RS	28	0.460418	0.940745	1388.659932	0.024386	0.025163
RS	29	0.495998	0.940745	1421.597822	0.024964	0.026603
RS	30	0.533836	0.907990	1503.019869	0.026394	0.028470
RS	31	0.574077	0.907990	1528.571264	0.026843	0.029588
RS	32	0.616873	0.887777	1584.548036	0.027826	0.030876
RS	33	0.662386	0.887777	1600.190947	0.028100	0.031517
RS	34	0.710788	0.879100	1626.125149	0.028556	0.032082
RS	35	0.762264	0.879100	1630.123034	0.028626	0.032201
RS	36	0.817007	0.879567	1627.173454	0.028574	0.032079
RS	37	0.875226	0.879567	1618.650120	0.028424	0.031739
RS	38	0.937141	0.886158	1591.868228	0.027954	0.031089
RS	39	1.002987	0.886158	1570.629784	0.027581	0.030402
RS	40	1.073013	0.896017	1526.038638	0.026798	0.029406
RS	41	1.147485	0.896017	1492.378237	0.026207	0.028477
RS	42	1.226686	0.906915	1435.062716	0.025201	0.027273
RS	43	1.310914	0.906915	1389.688548	0.024404	0.026175
RS	44	1.400490	0.917259	1323.450020	0.023241	0.024853
RS	45	1.495753	0.917259	1267.513429	0.022258	0.023637
RS	46	1.597064	0.925955	1195.214038	0.020989	0.022256
RS	47	1.704808	0.925955	1130.376434	0.019850	0.020958
RS	48	1.819391	0.932380	1054.275079	0.018514	0.019552
RS	49	1.941249	0.932380	982.785891	0.017258	0.018202
RS	50	2.070844	0.936415	904.875058	0.015890	0.016791
RS	51	2.208667	0.936415	829.617419	0.014569	0.015415
RS	52	2.355239	0.938444	751.985963	0.013205	0.014017
RS	53	2.511117	0.938444	676.414789	0.011878	0.012647
RS	54	2.676892	0.939386	601.451169	0.010562	0.011287
RS	55	2.853191	0.939386	529.364222	0.009296	0.009970
RS	56	3.040683	0.939386	460.350274	0.008084	0.008701
RS	57	3.240078	0.939386	395.248372	0.006941	0.007495
RS	58	3.452133	0.948951	331.781447	0.005826	0.006339
RS	59	3.677651	0.948951	277.670772	0.004876	0.005315
RS	60	3.917486	0.948951	228.874490	0.004019	0.004389
RS	61	4.172548	0.948951	185.623782	0.003260	0.003566
RS	62	4.443803	0.948951	147.976245	0.002599	0.002849
RS	63	4.732280	0.948951	426.764759	0.007494	0.008288
PA	4+25*2+4+6 0.231709288 0.049763911 4.732279907 1.911302125 1.326425879 1.145865618 1.092691437 1.104577708 1.135484254 1.160794818 1.172134792 1.163465915 1.134673322 1.090091690 1.037227447 0.985073836 0.940744611 0.907989665 0.887776798 0.879100219 0.879567411 0.886158107 0.896017108 0.906914798 0.917259125 0.925955328 0.932380113 0.936415049 0.938444094 0.939386320 0.948951337
//
IT	4343
RD	3
LK	-560365.966908
QD	-227.443800 -> -190.295261
RI	0.0146873125
TR	0.230272	0.050887
MT	4.722748
MM	C_pi: 0.993060, n_recomb: 58525.532853
RS	0	0.000000	2.239412	161.531685	0.002760	0.000230
RS	1	0.006345	2.239412	171.308691	0.002927	0.001022
RS	2	0.013094	2.239412	181.645685	0.003104	0.001350
RS	3	0.020270	2.239412	192.570592	0.003290	0.001699
RS	4	0.027902	1.381705	330.445029	0.005646	0.003080
RS	5	0.036018	1.381705	349.364506	0.005969	0.003735
RS	6	0.044648	1.135120	449.115224	0.007674	0.005103
RS	7	0.053827	1.135120	473.759845	0.008095	0.005896
RS	8	0.063588	1.071192	529.165461	0.009042	0.006985
RS	9	0.073969	1.071192	557.297009	0.009522	0.007666
RS	10	0.085008	1.099642	571.467256	0.009764	0.008065
RS	11	0.096747	1.099642	601.257522	0.010273	0.008393
RS	12	0.109232	1.156440	601.300374	0.010274	0.008447
RS	13	0.122508	1.156440	632.146054	0.010801	0.008759
RS	14	0.136628	1.206344	636.787934	0.010881	0.008910
RS	15	0.151643	1.206344	668.817418	0.011428	0.009284
RS	16	0.167611	1.235896	685.234873	0.011708	0.009600
RS	17	0.184592	1.235896	718.778411	0.012281	0.010055
RS	18	0.202650	1.234447	754.184532	0.012886	0.010652
RS	19	0.221855	1.234447	789.667114	0.013493	0.011246
RS	20	0.242278	1.201082	848.742254	0.014502	0.012223
RS	21	0.263997	1.201082	886.418823	0.015146	0.013008
RS	22	0.287095	1.142612	971.518523	0.016600	0.014465
RS	23	0.311658	1.142612	1011.152319	0.017277	0.015505
RS	24	0.337779	1.071089	1120.238619	0.019141	0.017499
RS	25	0.365558	1.071089	1160.710258	0.019833	0.018792
RS	26	0.395100	1.000436	1284.128231	0.021941	0.021201
RS	27	0.426516	1.000436	1323.162443	0.022608	0.022620
RS	28	0.459926	0.940949	1445.060276	0.024691	0.025124
RS	29	0.495456	0.940949	1479.411702	0.025278	0.026461
RS	30	0.533241	0.897541	1582.378000	0.027037	0.028650
RS	31	0.573423	0.897541	1608.516138	0.027484	0.029692
RS	32	0.616155	0.871132	1678.559040	0.028681	0.031210
RS	33	0.661598	0.871132	1693.546442	0.028937	0.031803
RS	34	0.709925	0.860131	1724.105182	0.029459	0.032464
RS	35	0.761318	0.860131	1726.206951	0.029495	0.032561
RS	36	0.815973	0.861296	1719.458006	0.029380	0.032411
RS	37	0.874096	0.861296	1708.172763	0.029187	0.032069
RS	38	0.935906	0.870637	1672.190745	0.028572	0.031314
RS	39	1.001640	0.870637	1647.854722	0.028156	0.030643
RS	40	1.071544	0.884372	1591.982284	0.027202	0.029515
RS	41	1.145884	0.884372	1555.363327	0.026576	0.028615
RS	42	1.224941	0.899505	1487.172438	0.025411	0.027291
RS	43	1.309014	0.899505	1439.288249	0.024592	0.026233
RS	44	1.398423	0.913849	1364.015388	0.023306	0.024824
RS	45	1.493504	0.913849	1306.131820	0.022317	0.023653
RS	46	1.594620	0.925860	1227.206517	0.020969	0.022222
RS	47	1.702151	0.925860	1160.918874	0.019836	0.020972
RS	48	1.816506	0.934636	1080.497834	0.018462	0.019549
RS	49	1.938117	0.934636	1007.861469	0.017221	0.018242
RS	50	2.067445	0.939990	927.383751	0.015846	0.016838
RS	51	2.204979	0.939990	851.043530	0.014541	0.015496
RS	52	2.351241	0.942477	771.834173	0.013188	0.014114
RS	53	2.506784	0.942477	695.061539	0.011876	0.012767
RS	54	2.672196	0.943325	618.844457	0.010574	0.011421
RS	55	2.848105	0.943325	545.372958	0.009319	0.010115
RS	56	3.035176	0.943325	474.923768	0.008115	0.008851
RS	57	3.234117	0.943325	408.360052	0.006977	0.007645
RS	58	3.445682	0.957515	341.865703	0.005841	0.006455
RS	59	3.670672	0.957515	286.919627	0.004902	0.005434
RS	60	3.909939	0.957515	237.211422	0.004053	0.004505
RS	61	4.164388	0.957515	193.004180	0.003298	0.003676
RS	62	4.434983	0.957515	154.387598	0.002638	0.002950
RS	63	4.722748	0.957515	451.505244	0.007715	0.008723
PA	4+25*2+4+6 0.230272093 0.050886543 4.722748337 2.239411638 1.381705430 1.135120287 1.071192455 1.099642494 1.156440189 1.206344272 1.235896091 1.234447171 1.201082339 1.142611900 1.071088960 1.000435553 0.940948940 0.897541396 0.871131661 0.860131140 0.861296215 0.870636886 0.884371866 0.899505188 0.913849285 0.925859957 0.934635981 0.939990426 0.942476829 0.943325455 0.957514753
//
IT	4177
RD	4
LK	-560295.587557
QD	-202.560090 -> -172.419564
RI	0.0127985035
TR	0.228066	0.051720
MT	4.743588
MM	C_pi: 1.002637, n_recomb: 60019.015026
RS	0	0.000000	2.526180	146.946241	0.002448	0.000223
RS	1	0.006353	2.526180	155.902810	0.002598	0.000982
RS	2	0.013109	2.526180	165.379808	0.002755	0.001259
RS	3	0.020295	2.526180	175.404144	0.002922	0.001538
RS	4	0.027937	1.420373	330.399939	0.005505	0.003076
RS	5	0.036064	1.420373	349.396705	0.005821	0.003686
RS	6	0.044708	1.114559	470.278299	0.007835	0.005257
RS	7	0.053901	1.114559	496.037257	0.008265	0.006051
RS	8	0.063678	1.040733	559.842127	0.009328	0.007231
RS	9	0.074076	1.040733	589.464778	0.009821	0.007935
RS	10	0.085134	1.083518	595.900258	0.009929	0.008232
RS	11	0.096895	1.083518	626.894782	0.010445	0.008587
RS	12	0.109404	1.164728	613.355553	0.010219	0.008469
RS	13	0.122707	1.164728	644.907035	0.010745	0.008801
RS	14	0.136854	1.240119	636.645719	0.010607	0.008786
RS	15	0.151901	1.240119	668.934666	0.011145	0.009163
RS	16	0.167904	1.290723	674.966557	0.011246	0.009341
RS	17	0.184923	1.290723	708.466264	0.011804	0.009781
RS	18	0.203024	1.300125	737.673790	0.012291	0.010287
RS	19	0.222274	1.300125	773.037712	0.012880	0.010845
RS	20	0.242747	1.265551	831.258275	0.013850	0.011791
RS	21	0.264521	1.265551	869.013514	0.014479	0.012518
RS	22	0.287678	1.195917	959.790952	0.015991	0.014019
RS	23	0.312306	1.195917	999.957690	0.016661	0.014982
RS	24	0.338499	1.108004	1121.961742	0.018693	0.017109
RS	25	0.366356	1.108004	1163.542767	0.019386	0.018317
RS	26	0.395982	1.020920	1305.920825	0.021758	0.020948
RS	27	0.427490	1.020920	1346.478728	0.022434	0.022287
RS	28	0.461000	0.948146	1489.925836	0.024824	0.025068
RS	29	0.496639	0.948146	1525.743308	0.025421	0.026340
RS	30	0.534542	0.895593	1648.088968	0.027459	0.028798
RS	31	0.574853	0.895593	1675.041594	0.027909	0.029793
RS	32	0.617725	0.864009	1757.964924	0.029290	0.031502
RS	33	0.663320	0.864009	1772.712154	0.029536	0.032065
RS	34	0.711812	0.851215	1807.522306	0.030116	0.032801
RS	35	0.763384	0.851215	1808.333174	0.030129	0.032882
RS	36	0.818233	0.853213	1798.051749	0.029958	0.032698
RS	37	0.876566	0.853213	1784.790350	0.029737	0.032354
RS	38	0.938604	0.865188	1740.383443	0.028997	0.031497
RS	39	1.004584	0.865188	1713.879908	0.028556	0.030838
RS	40	1.074755	0.882557	1647.872320	0.027456	0.029588
RS	41	1.149385	0.882557	1609.302778	0.026813	0.028713
RS	42	1.228755	0.901645	1531.576099	0.025518	0.027281
RS	43	1.313167	0.901645	1482.186492	0.024695	0.026258
RS	44	1.402942	0.919711	1399.235854	0.023313	0.024772
RS	45	1.498420	0.919711	1340.329467	0.022332	0.023643
RS	46	1.599963	0.934778	1256.004594	0.020927	0.022171
RS	47	1.707958	0.934778	1189.052675	0.019811	0.020963
RS	48	1.822812	0.945672	1105.316981	0.018416	0.019530
RS	49	1.944964	0.945672	1032.147416	0.017197	0.018262
RS	50	2.074875	0.952138	949.853132	0.015826	0.016868
RS	51	2.213039	0.952138	872.861043	0.014543	0.015558
RS	52	2.359981	0.954906	792.573978	0.013205	0.014195
RS	53	2.516257	0.954906	714.852950	0.011910	0.012869
RS	54	2.682461	0.955487	637.680682	0.010625	0.011539
RS	55	2.859223	0.955487	562.912962	0.009379	0.010243
RS	56	3.047215	0.955487	491.060839	0.008182	0.008983
RS	57	3.247149	0.955487	423.017395	0.007048	0.007778
RS	58	3.459785	0.974318	353.379542	0.005888	0.006555
RS	59	3.685929	0.974318	297.509388	0.004957	0.005538
RS	60	3.926439	0.974318	246.778030	0.004112	0.004608
RS	61	4.182229	0.974318	201.487580	0.003357	0.003775
RS	62	4.454267	0.974318	161.766776	0.002695	0.003041
RS	63	4.743588	0.974318	480.059407	0.007998	0.009134
PA	4+25*2+4+6 0.228066206 0.051720007 4.743588178 2.526179710 1.420372589 1.114558616 1.040733361 1.083517671 1.164728237 1.240119463 1.290722998 1.300125361 1.265551216 1.195916848 1.108004376 1.020919859 0.948145758 0.895593226 0.864009419 0.851214642 0.853212857 0.865187601 0.882557285 0.901645487 0.919711092 0.934777943 0.945671640 0.952138149 0.954905656 0.955486589 0.974317816
//
IT	4360
RD	5
LK	-560237.241130
QD	-185.697767 -> -159.367244
RI	0.0115673308
TR	0.225542	0.052391
MT	4.779166
MM	C_pi: 1.014210, n_recomb: 61460.575968
RS	0	0.000000	2.793685	136.263083	0.002217	0.000217
RS	1	0.006365	2.793685	144.620906	0.002353	0.000947
RS	2	0.013135	2.793685	153.470074	0.002497	0.001186
RS	3	0.020337	2.793685	162.836683	0.002649	0.001412
RS	4	0.027996	1.459308	330.266323	0.005374	0.003051
RS	5	0.036143	1.459308	349.347214	0.005684	0.003621
RS	6	0.044809	1.095819	491.417788	0.007996	0.005378
RS	7	0.054026	1.095819	518.309288	0.008433	0.006175
RS	8	0.063830	1.010612	592.208234	0.009636	0.007453
RS	9	0.074258	1.010612	623.407660	0.010143	0.008186
RS	10	0.085349	1.064039	623.070620	0.010138	0.008394
RS	11	0.097147	1.064039	655.399756	0.010664	0.008786
RS	12	0.109696	1.166411	628.800162	0.010231	0.008506
RS	13	0.123043	1.166411	661.211527	0.010758	0.008864
RS	14	0.137240	1.266139	640.387583	0.010419	0.008691
RS	15	0.152341	1.266139	673.092059	0.010952	0.009080
RS	16	0.168402	1.338727	668.844021	0.010882	0.009124
RS	17	0.185486	1.338727	702.433662	0.011429	0.009560
RS	18	0.203658	1.361100	725.082892	0.011798	0.009972
RS	19	0.222986	1.361100	760.412758	0.012372	0.010509
RS	20	0.243544	1.327570	816.704704	0.013288	0.011410
RS	21	0.265411	1.327570	854.552230	0.013904	0.012098
RS	22	0.288670	1.248623	949.139016	0.015443	0.013616
RS	23	0.313409	1.248623	989.781319	0.016104	0.014524
RS	24	0.339723	1.145805	1122.243783	0.018260	0.016749
RS	25	0.367712	1.145805	1164.841590	0.018953	0.017895
RS	26	0.397482	1.043609	1323.604266	0.021536	0.020705
RS	27	0.429147	1.043609	1365.620989	0.022219	0.021986
RS	28	0.462828	0.958732	1528.426707	0.024868	0.025001
RS	29	0.498653	0.958732	1565.732048	0.025475	0.026228
RS	30	0.536758	0.897980	1705.945066	0.027757	0.028917
RS	31	0.577288	0.897980	1733.851076	0.028211	0.029881
RS	32	0.620398	0.861850	1828.836817	0.029756	0.031756
RS	33	0.666252	0.861850	1843.605102	0.029997	0.032299
RS	34	0.715024	0.847573	1882.408103	0.030628	0.033096
RS	35	0.766902	0.847573	1882.308128	0.030626	0.033168
RS	36	0.822081	0.850463	1868.667686	0.030404	0.032946
RS	37	0.880772	0.850463	1853.917935	0.030164	0.032603
RS	38	0.943199	0.864971	1801.601460	0.029313	0.031649
RS	39	1.009600	0.864971	1773.496638	0.028856	0.031000
RS	40	1.080227	0.885801	1698.101787	0.027629	0.029638
RS	41	1.155349	0.885801	1658.179205	0.026980	0.028785
RS	42	1.235253	0.908646	1571.781324	0.025574	0.027256
RS	43	1.320244	0.908646	1521.461107	0.024755	0.026264
RS	44	1.410644	0.930237	1431.688317	0.023294	0.024711
RS	45	1.506797	0.930237	1372.265526	0.022328	0.023619
RS	46	1.609072	0.948175	1283.291270	0.020880	0.022113
RS	47	1.717856	0.948175	1216.084691	0.019786	0.020944
RS	48	1.833564	0.961014	1129.628591	0.018380	0.019506
RS	49	1.956637	0.961014	1056.228085	0.017185	0.018274
RS	50	2.087544	0.968435	972.543842	0.015824	0.016893
RS	51	2.226783	0.968435	895.097533	0.014564	0.015612
RS	52	2.374885	0.971350	814.004812	0.013244	0.014268
RS	53	2.532414	0.971350	735.438563	0.011966	0.012961
RS	54	2.699970	0.971537	657.467576	0.010697	0.011649
RS	55	2.878191	0.971537	581.422295	0.009460	0.010361
RS	56	3.067755	0.971537	508.160662	0.008268	0.009105
RS	57	3.269386	0.971537	438.608286	0.007136	0.007900
RS	58	3.483851	0.995018	365.728738	0.005951	0.006645
RS	59	3.711966	0.995018	308.875542	0.005026	0.005632
RS	60	3.954601	0.995018	257.054306	0.004182	0.004703
RS	61	4.212681	0.995018	210.608643	0.003427	0.003866
RS	62	4.487187	0.995018	169.708851	0.002761	0.003126
RS	63	4.779166	0.995018	510.979459	0.008314	0.009528
PA	4+25*2+4+6 0.225542095 0.052390519 4.779165903 2.793684799 1.459308432 1.095819232 1.010612344 1.064039274 1.166410500 1.266138500 1.338726782 1.361100354 1.327570499 1.248622620 1.145804822 1.043609460 0.958732392 0.897979807 0.861850170 0.847572990 0.850463408 0.864970598 0.885800563 0.908645738 0.930237228 0.948175455 0.961013679 0.968434671 0.971349606 0.971537213 0.995017723
//
IT	4784
RD	6
LK	-560185.823343
QD	-172.514739 -> -148.818856
RI	0.0106569085
TR	0.222932	0.052968
MT	4.821321
MM	C_pi: 1.026690, n_recomb: 62864.877723
RS	0	0.000000	3.050684	127.860734	0.002034	0.000210
RS	1	0.006380	3.050684	135.748230	0.002159	0.000916
RS	2	0.013166	3.050684	144.104050	0.002292	0.001126
RS	3	0.020386	3.050684	152.953605	0.002433	0.001312
RS	4	0.028066	1.505032	328.575807	0.005227	0.003007
RS	5	0.036236	1.505032	347.662763	0.005530	0.003539
RS	6	0.044927	1.082850	510.493138	0.008120	0.005468
RS	7	0.054173	1.082850	538.432938	0.008565	0.006265
RS	8	0.064009	0.984168	624.202016	0.009929	0.007653
RS	9	0.074472	0.984168	656.966665	0.010450	0.008414
RS	10	0.085603	1.044613	651.223474	0.010359	0.008552
RS	11	0.097443	1.044613	684.934697	0.010895	0.008982
RS	12	0.110040	1.164656	646.096704	0.010278	0.008555
RS	13	0.123439	1.164656	679.451872	0.010808	0.008941
RS	14	0.137694	1.286774	646.642378	0.010286	0.008620
RS	15	0.152858	1.286774	679.862317	0.010815	0.009025
RS	16	0.168989	1.381251	665.701280	0.010589	0.008941
RS	17	0.186150	1.381251	699.476478	0.011127	0.009379
RS	18	0.204405	1.417832	715.568191	0.011383	0.009699
RS	19	0.223825	1.417832	750.932293	0.011945	0.010222
RS	20	0.244484	1.386950	804.753343	0.012801	0.011073
RS	21	0.266461	1.386950	842.713046	0.013405	0.011732
RS	22	0.289839	1.300068	939.929610	0.014952	0.013253
RS	23	0.314710	1.300068	981.011876	0.015605	0.014119
RS	24	0.341167	1.183427	1122.245377	0.017852	0.016415
RS	25	0.369311	1.183427	1165.789927	0.018544	0.017513
RS	26	0.399252	1.067059	1339.098196	0.021301	0.020470
RS	27	0.431102	1.067059	1382.515415	0.021992	0.021708
RS	28	0.464984	0.970916	1563.084381	0.024864	0.024924
RS	29	0.501028	0.970916	1601.877641	0.025481	0.026118
RS	30	0.539371	0.902621	1758.866744	0.027979	0.029012
RS	31	0.580161	0.902621	1787.808457	0.028439	0.029954
RS	32	0.623553	0.862370	1894.285163	0.030133	0.031977
RS	33	0.669712	0.862370	1909.240786	0.030371	0.032506
RS	34	0.718817	0.846800	1951.880487	0.031049	0.033357
RS	35	0.771055	0.846800	1951.113650	0.031037	0.033422
RS	36	0.826625	0.850588	1934.263005	0.030769	0.033163
RS	37	0.885740	0.850588	1918.335809	0.030515	0.032822
RS	38	0.948626	0.867522	1858.483013	0.029563	0.031776
RS	39	1.015525	0.867522	1829.132542	0.029096	0.031139
RS	40	1.086691	0.891654	1744.883741	0.027756	0.029672
RS	41	1.162397	0.891654	1703.973391	0.027105	0.028840
RS	42	1.242933	0.918086	1609.504286	0.025603	0.027223
RS	43	1.328607	0.918086	1558.591558	0.024793	0.026260
RS	44	1.419747	0.943036	1462.577992	0.023265	0.024648
RS	45	1.516701	0.943036	1402.921478	0.022316	0.023590
RS	46	1.619841	0.963687	1309.792054	0.020835	0.022056
RS	47	1.729560	0.963687	1242.544865	0.019765	0.020923
RS	48	1.846279	0.978320	1153.748166	0.018353	0.019482
RS	49	1.970444	0.978320	1080.261898	0.017184	0.018284
RS	50	2.102531	0.986560	995.450021	0.015835	0.016917
RS	51	2.243044	0.986560	917.634136	0.014597	0.015662
RS	52	2.392521	0.989510	835.897092	0.013297	0.014339
RS	53	2.551534	0.989510	756.520398	0.012034	0.013049
RS	54	2.720692	0.989204	677.843068	0.010783	0.011754
RS	55	2.900642	0.989204	600.512344	0.009552	0.010473
RS	56	3.092071	0.989204	525.823917	0.008364	0.009221
RS	57	3.295713	0.989204	454.736803	0.007234	0.008016
RS	58	3.512347	1.017313	378.541227	0.006022	0.006730
RS	59	3.742801	1.017313	320.668710	0.005101	0.005721
RS	60	3.987957	1.017313	267.720709	0.004259	0.004793
RS	61	4.248753	1.017313	220.082482	0.003501	0.003953
RS	62	4.526187	1.017313	177.966161	0.002831	0.003207
RS	63	4.821321	1.017313	543.363127	0.008643	0.009909
PA	4+25*2+4+6 0.222931906 0.052968321 4.821320698 3.050683840 1.505032202 1.082849581 0.984167736 1.044612959 1.164655728 1.286773794 1.381251417 1.417832124 1.386949809 1.300067860 1.183426785 1.067058864 0.970916142 0.902620532 0.862369626 0.846800247 0.850588312 0.867522427 0.891654364 0.918085957 0.943035601 0.963686970 0.978319836 0.986560219 0.989510258 0.989204288 1.017313199
//
IT	4612
RD	7
LK	-560139.377278
QD	-161.423224 -> -139.813392
RI	0.0099284792
TR	0.220351	0.053492
MT	4.865797
MM	C_pi: 1.039468, n_recomb: 64238.149003
RS	0	0.000000	3.297485	121.100228	0.001885	0.000204
RS	1	0.006395	3.297485	128.609459	0.002002	0.000890
RS	2	0.013199	3.297485	136.568383	0.002126	0.001077
RS	3	0.020437	3.297485	145.001832	0.002257	0.001230
RS	4	0.028139	1.559424	325.055139	0.005060	0.002948
RS	5	0.036333	1.559424	344.049272	0.005356	0.003444
RS	6	0.045052	1.076300	526.734139	0.008200	0.005529
RS	7	0.054327	1.076300	555.597911	0.008649	0.006321
RS	8	0.064196	0.962159	654.825720	0.010194	0.007831
RS	9	0.074696	0.962159	689.098123	0.010727	0.008616
RS	10	0.085868	1.026597	679.432417	0.010577	0.008706
RS	11	0.097754	1.026597	714.529410	0.011123	0.009170
RS	12	0.110400	1.161086	664.409359	0.010343	0.008614
RS	13	0.123855	1.161086	698.753068	0.010878	0.009027
RS	14	0.138170	1.303426	654.603844	0.010190	0.008570
RS	15	0.153400	1.303426	688.405217	0.010716	0.008990
RS	16	0.169605	1.419200	664.756873	0.010348	0.008787
RS	17	0.186845	1.419200	698.786770	0.010878	0.009230
RS	18	0.205189	1.470696	708.462159	0.011029	0.009460
RS	19	0.224705	1.470696	743.913871	0.011581	0.009975
RS	20	0.245469	1.443684	794.973852	0.012375	0.010773
RS	21	0.267561	1.443684	833.064122	0.012968	0.011409
RS	22	0.291066	1.349970	932.116126	0.014510	0.012922
RS	23	0.316074	1.349970	973.612251	0.015156	0.013755
RS	24	0.342681	1.220367	1122.384677	0.017472	0.016105
RS	25	0.370990	1.220367	1166.817733	0.018164	0.017164
RS	26	0.401109	1.090566	1353.268165	0.021066	0.020244
RS	27	0.433154	1.090566	1398.030780	0.021763	0.021447
RS	28	0.467248	0.983793	1595.145695	0.024832	0.024839
RS	29	0.503522	0.983793	1635.413570	0.025459	0.026007
RS	30	0.542116	0.908448	1808.350014	0.028151	0.029085
RS	31	0.583179	0.908448	1838.375976	0.028618	0.030011
RS	32	0.626867	0.864385	1955.930212	0.030448	0.032168
RS	33	0.673348	0.864385	1971.183575	0.030686	0.032689
RS	34	0.722803	0.847642	2017.579249	0.031408	0.033588
RS	35	0.775419	0.847642	2016.310020	0.031388	0.033649
RS	36	0.831401	0.852305	1996.386830	0.031078	0.033354
RS	37	0.890962	0.852305	1979.491242	0.030815	0.033016
RS	38	0.954332	0.871554	1912.403882	0.029771	0.031884
RS	39	1.021755	0.871554	1882.043231	0.029298	0.031259
RS	40	1.093489	0.898836	1789.353565	0.027855	0.029696
RS	41	1.169810	0.898836	1747.690377	0.027206	0.028883
RS	42	1.251012	0.928694	1645.601014	0.025617	0.027186
RS	43	1.337407	0.928694	1594.303820	0.024819	0.026251
RS	44	1.429327	0.956846	1492.476956	0.023233	0.024585
RS	45	1.527124	0.956846	1432.749635	0.022304	0.023561
RS	46	1.631176	0.980062	1335.819847	0.020795	0.022002
RS	47	1.741881	0.980062	1268.644196	0.019749	0.020903
RS	48	1.859666	0.996353	1177.769944	0.018334	0.019462
RS	49	1.984983	0.996353	1104.264139	0.017190	0.018294
RS	50	2.118314	1.005290	1018.501730	0.015855	0.016943
RS	51	2.260171	1.005290	940.346345	0.014638	0.015712
RS	52	2.411099	1.008176	858.071480	0.013358	0.014409
RS	53	2.571679	1.008176	777.888170	0.012109	0.013135
RS	54	2.742528	1.007293	698.566512	0.010875	0.011856
RS	55	2.924303	1.007293	619.933384	0.009651	0.010582
RS	56	3.117701	1.007293	543.799785	0.008465	0.009333
RS	57	3.323467	1.007293	471.158148	0.007335	0.008127
RS	58	3.542392	1.039984	391.591564	0.006096	0.006810
RS	59	3.775316	1.039984	332.678680	0.005179	0.005806
RS	60	4.023135	1.039984	278.585605	0.004337	0.004878
RS	61	4.286802	1.039984	229.738286	0.003576	0.004035
RS	62	4.567330	1.039984	186.389870	0.002902	0.003284
RS	63	4.865797	1.039984	576.651557	0.008977	0.010278
PA	4+25*2+4+6 0.220350968 0.053491822 4.865796859 3.297484749 1.559423655 1.076300287 0.962158610 1.026597307 1.161086486 1.303425784 1.419200475 1.470695783 1.443684312 1.349969613 1.220366831 1.090565531 0.983792696 0.908448189 0.864384555 0.847642342 0.852305183 0.871554438 0.898835871 0.928694181 0.956845777 0.980062487 0.996352831 1.005290215 1.008176061 1.007293045 1.039984433
//
IT	5184
RD	8
LK	-560096.939479
QD	-151.740453 -> -131.890279
RI	0.0093186135
TR	0.217856	0.053982
MT	4.910335
MM	C_pi: 1.052198, n_recomb: 65582.975122
RS	0	0.000000	3.530823	115.677073	0.001764	0.000199
RS	1	0.006410	3.530823	122.883381	0.001874	0.000868
RS	2	0.013231	3.530823	130.524432	0.001990	0.001037
RS	3	0.020489	3.530823	138.624579	0.002114	0.001165
RS	4	0.028212	1.622512	319.910984	0.004878	0.002879
RS	5	0.036430	1.622512	338.719566	0.005165	0.003339
RS	6	0.045175	1.075682	539.987589	0.008234	0.005565
RS	7	0.054481	1.075682	569.640610	0.008686	0.006348
RS	8	0.064383	0.944344	683.652509	0.010424	0.007989
RS	9	0.074919	0.944344	719.355992	0.010969	0.008794
RS	10	0.086132	1.010342	707.261954	0.010784	0.008856
RS	11	0.098062	1.010342	743.727359	0.011340	0.009350
RS	12	0.110758	1.156523	683.278538	0.010419	0.008680
RS	13	0.124267	1.156523	718.633394	0.010958	0.009117
RS	14	0.138643	1.316956	663.779482	0.010121	0.008536
RS	15	0.153939	1.316956	698.207206	0.010646	0.008972
RS	16	0.170217	1.453201	665.481371	0.010147	0.008658
RS	17	0.187537	1.453201	699.816998	0.010671	0.009105
RS	18	0.205968	1.519997	703.259155	0.010723	0.009252
RS	19	0.225580	1.519997	738.839977	0.011266	0.009759
RS	20	0.246450	1.497846	786.970468	0.012000	0.010504
RS	21	0.268657	1.497846	825.206120	0.012583	0.011121
RS	22	0.292287	1.398239	925.516790	0.014112	0.012621
RS	23	0.317433	1.398239	967.404731	0.014751	0.013425
RS	24	0.344190	1.256406	1122.764015	0.017120	0.015815
RS	25	0.372662	1.256406	1168.033936	0.017810	0.016842
RS	26	0.402959	1.113777	1366.514933	0.020836	0.020026
RS	27	0.435198	1.113777	1412.569735	0.021539	0.021200
RS	28	0.469503	0.996895	1625.239544	0.024781	0.024746
RS	29	0.506008	0.996895	1666.960505	0.025418	0.025894
RS	30	0.544852	0.914898	1855.174484	0.028287	0.029139
RS	31	0.586187	0.914898	1886.312995	0.028762	0.030053
RS	32	0.630171	0.867256	2014.635608	0.030719	0.032334
RS	33	0.676974	0.867256	2030.263970	0.030957	0.032849
RS	34	0.726777	0.849421	2080.379088	0.031721	0.033792
RS	35	0.779773	0.849421	2078.725632	0.031696	0.033852
RS	36	0.836165	0.854918	2055.871405	0.031348	0.033523
RS	37	0.896172	0.854918	2038.157051	0.031078	0.033189
RS	38	0.960026	0.876367	1964.100393	0.029948	0.031977
RS	39	1.027972	0.876367	1932.895224	0.029473	0.031363
RS	40	1.100274	0.906650	1832.107722	0.027936	0.029711
RS	41	1.177211	0.906650	1789.852020	0.027291	0.028919
RS	42	1.259078	0.939780	1680.509290	0.025624	0.027147
RS	43	1.346194	0.939780	1628.962412	0.024838	0.026239
RS	44	1.438893	0.970985	1521.657772	0.023202	0.024526
RS	45	1.537535	0.970985	1461.957260	0.022292	0.023532
RS	46	1.642499	0.996627	1361.500323	0.020760	0.021953
RS	47	1.754192	0.996627	1294.455028	0.019738	0.020886
RS	48	1.873043	1.014445	1201.702921	0.018323	0.019446
RS	49	1.999513	1.014445	1128.204007	0.017203	0.018307
RS	50	2.134090	1.023966	1041.621940	0.015883	0.016971
RS	51	2.277293	1.023966	963.131222	0.014686	0.015763
RS	52	2.429675	1.026699	880.396225	0.013424	0.014479
RS	53	2.591824	1.026699	799.397128	0.012189	0.013219
RS	54	2.764367	1.025167	719.479230	0.010971	0.011958
RS	55	2.947970	1.025167	639.525054	0.009751	0.010688
RS	56	3.143342	1.025167	561.930171	0.008568	0.009441
RS	57	3.351236	1.025167	487.720012	0.007437	0.008235
RS	58	3.572457	1.062375	404.742690	0.006171	0.006888
RS	59	3.807858	1.062375	344.778250	0.005257	0.005887
RS	60	4.058347	1.062375	289.533151	0.004415	0.004959
RS	61	4.324893	1.062375	239.472578	0.003651	0.004114
RS	62	4.608524	1.062375	194.889384	0.002972	0.003359
RS	63	4.910335	1.062375	610.490557	0.009309	0.010637
PA	4+25*2+4+6 0.217855624 0.053982396 4.910335279 3.530823456 1.622512158 1.075682370 0.944343678 1.010342314 1.156522756 1.316956315 1.453200619 1.519996637 1.497845742 1.398238633 1.256406068 1.113777240 0.996895377 0.914897833 0.867256148 0.849420767 0.854917591 0.876366965 0.906650076 0.939780135 0.970985263 0.996627006 1.014444565 1.023966070 1.026699292 1.025167478 1.062374525
//
IT	4066
RD	9
LK	-560057.911940
QD	-143.116962 -> -124.796152
RI	0.0087959504
TR	0.215471	0.054452
MT	4.953773
MM	C_pi: 1.064693, n_recomb: 66900.664829
RS	0	0.000000	3.745681	111.427633	0.001666	0.000195
RS	1	0.006424	3.745681	118.397902	0.001770	0.000851
RS	2	0.013262	3.745681	125.791337	0.001880	0.001006
RS	3	0.020538	3.745681	133.631930	0.001997	0.001113
RS	4	0.028282	1.693517	313.532191	0.004687	0.002802
RS	5	0.036524	1.693517	332.080072	0.004964	0.003229
RS	6	0.045294	1.080184	550.405583	0.008227	0.005579
RS	7	0.054629	1.080184	580.717289	0.008680	0.006350
RS	8	0.064563	0.930215	710.521680	0.010621	0.008130
RS	9	0.075135	0.930215	747.572648	0.011174	0.008950
RS	10	0.086387	0.995858	734.480254	0.010979	0.009000
RS	11	0.098361	0.995858	772.285602	0.011544	0.009521
RS	12	0.111105	1.151412	702.432345	0.010500	0.008751
RS	13	0.124667	1.151412	738.807756	0.011043	0.009210
RS	14	0.139101	1.327985	673.832127	0.010072	0.008517
RS	15	0.154462	1.327985	708.916847	0.010597	0.008965
RS	16	0.170810	1.483770	667.486102	0.009977	0.008550
RS	17	0.188208	1.483770	702.165272	0.010496	0.009001
RS	18	0.206724	1.566061	699.554273	0.010457	0.009068
RS	19	0.226429	1.566061	735.295866	0.010991	0.009569
RS	20	0.247400	1.549564	780.408554	0.011665	0.010261
RS	21	0.269719	1.549564	818.800743	0.012239	0.010863
RS	22	0.293472	1.444894	919.929730	0.013751	0.012344
RS	23	0.318750	1.444894	962.189517	0.014382	0.013124
RS	24	0.345653	1.291474	1123.371000	0.016792	0.015544
RS	25	0.374283	1.291474	1169.430735	0.017480	0.016541
RS	26	0.404754	1.136542	1379.017161	0.020613	0.019814
RS	27	0.437181	1.136542	1426.312840	0.021320	0.020963
RS	28	0.471693	1.009993	1653.696965	0.024719	0.024649
RS	29	0.508421	1.009993	1696.845037	0.025364	0.025779
RS	30	0.547509	0.921665	1899.781165	0.028397	0.029177
RS	31	0.589108	0.921665	1932.048419	0.028879	0.030081
RS	32	0.633379	0.870631	2070.896705	0.030955	0.032478
RS	33	0.680495	0.870631	2086.957497	0.031195	0.032988
RS	34	0.730638	0.851759	2140.780822	0.031999	0.033973
RS	35	0.784002	0.851759	2138.833893	0.031970	0.034032
RS	36	0.840794	0.858040	2113.195148	0.031587	0.033673
RS	37	0.901236	0.858040	2094.776299	0.031312	0.033344
RS	38	0.965560	0.881575	2013.997006	0.030104	0.032058
RS	39	1.034016	0.881575	1982.071209	0.029627	0.031456
RS	40	1.106871	0.914719	1873.482101	0.028004	0.029721
RS	41	1.184406	0.914719	1830.750395	0.027365	0.028948
RS	42	1.266922	0.950972	1714.467799	0.025627	0.027109
RS	43	1.354740	0.950972	1662.764025	0.024854	0.026226
RS	44	1.448199	0.985087	1550.262838	0.023173	0.024470
RS	45	1.547663	0.985087	1490.650188	0.022282	0.023505
RS	46	1.653517	1.013019	1386.890232	0.020731	0.021909
RS	47	1.766171	1.013019	1320.005359	0.019731	0.020871
RS	48	1.886063	1.032242	1225.535027	0.018319	0.019435
RS	49	2.013657	1.032242	1152.049463	0.017220	0.018322
RS	50	2.149448	1.042243	1064.752142	0.015915	0.017002
RS	51	2.293964	1.042243	985.918256	0.014737	0.015814
RS	52	2.447763	1.044745	902.784523	0.013494	0.014550
RS	53	2.611444	1.044745	820.955541	0.012271	0.013303
RS	54	2.785640	1.042502	740.482683	0.011068	0.012058
RS	55	2.971027	1.042502	659.189631	0.009853	0.010793
RS	56	3.168324	1.042502	580.119985	0.008671	0.009547
RS	57	3.378297	1.042502	504.331571	0.007539	0.008340
RS	58	3.601759	1.084141	417.914931	0.006247	0.006963
RS	59	3.839578	1.084141	356.893560	0.005335	0.005966
RS	60	4.092675	1.084141	300.495877	0.004492	0.005038
RS	61	4.362033	1.084141	249.224705	0.003725	0.004191
RS	62	4.648695	1.084141	203.411107	0.003040	0.003430
RS	63	4.953773	1.084141	644.657734	0.009636	0.010986
PA	4+25*2+4+6 0.215470514 0.054451806 4.953773494 3.745681305 1.693516871 1.080183803 0.930215123 0.995858418 1.151411704 1.327984789 1.483770363 1.566061446 1.549564457 1.444893964 1.291473852 1.136541633 1.009992882 0.921665111 0.870631461 0.851759390 0.858040240 0.881574535 0.914718871 0.950971648 0.985086910 1.013019073 1.032241770 1.042242808 1.044744782 1.042501611 1.084141430
//
IT	4593
RD	10
LK	-560021.861309
QD	-135.341593 -> -118.371593
RI	0.0083414259
TR	0.213202	0.054906
MT	4.995607
MM	C_pi: 1.076864, n_recomb: 68191.697287
RS	0	0.000000	3.938364	108.199250	0.001587	0.000191
RS	1	0.006438	3.938364	114.992360	0.001686	0.000837
RS	2	0.013291	3.938364	122.200118	0.001792	0.000982
RS	3	0.020585	3.938364	129.846263	0.001904	0.001074
RS	4	0.028349	1.771663	306.279036	0.004491	0.002722
RS	5	0.036613	1.771663	324.508706	0.004759	0.003117
RS	6	0.045409	1.088959	558.288150	0.008187	0.005576
RS	7	0.054771	1.088959	589.139383	0.008639	0.006331
RS	8	0.064735	0.919186	735.453029	0.010785	0.008254
RS	9	0.075342	0.919186	773.768923	0.011347	0.009086
RS	10	0.086631	0.983004	760.983194	0.011159	0.009139
RS	11	0.098647	0.983004	800.095085	0.011733	0.009683
RS	12	0.111437	1.145983	721.719944	0.010584	0.008827
RS	13	0.125050	1.145983	759.117958	0.011132	0.009304
RS	14	0.139539	1.336934	684.546129	0.010039	0.008508
RS	15	0.154962	1.336934	720.309549	0.010563	0.008969
RS	16	0.171377	1.511279	670.512303	0.009833	0.008457
RS	17	0.188850	1.511279	705.564396	0.010347	0.008913
RS	18	0.207447	1.609146	697.057045	0.010222	0.008905
RS	19	0.227242	1.609146	732.984346	0.010749	0.009402
RS	20	0.248311	1.598978	775.024156	0.011365	0.010042
RS	21	0.270736	1.598978	813.581203	0.011931	0.010630
RS	22	0.294606	1.489985	915.183780	0.013421	0.012089
RS	23	0.320012	1.489985	957.797112	0.014046	0.012847
RS	24	0.347054	1.325567	1124.159599	0.016485	0.015289
RS	25	0.375838	1.325567	1170.965746	0.017172	0.016261
RS	26	0.406474	1.158804	1390.856975	0.020396	0.019610
RS	27	0.439083	1.158804	1439.344059	0.021107	0.020736
RS	28	0.473791	1.022969	1680.711231	0.024647	0.024546
RS	29	0.510734	1.022969	1725.257721	0.025300	0.025662
RS	30	0.550056	0.928589	1942.422764	0.028485	0.029200
RS	31	0.591909	0.928589	1975.827317	0.028975	0.030096
RS	32	0.636457	0.874317	2124.995278	0.031162	0.032601
RS	33	0.683873	0.874317	2141.533741	0.031405	0.033108
RS	34	0.734341	0.854447	2199.075889	0.032248	0.034134
RS	35	0.788060	0.854447	2196.909067	0.032217	0.034194
RS	36	0.845237	0.861459	2168.634259	0.031802	0.033807
RS	37	0.906095	0.861459	2149.603080	0.031523	0.033483
RS	38	0.970871	0.886970	2062.326837	0.030243	0.032129
RS	39	1.039818	0.886970	2029.779070	0.029766	0.031538
RS	40	1.113204	0.922841	1913.659872	0.028063	0.029727
RS	41	1.191315	0.922841	1870.541959	0.027431	0.028973
RS	42	1.274455	0.962077	1747.594395	0.025628	0.027072
RS	43	1.362948	0.962077	1695.802032	0.024868	0.026212
RS	44	1.457139	0.998967	1578.347261	0.023146	0.024418
RS	45	1.557394	0.998967	1518.863667	0.022273	0.023481
RS	46	1.664103	1.029064	1411.991605	0.020706	0.021870
RS	47	1.777683	1.029064	1345.283265	0.019728	0.020859
RS	48	1.898576	1.049577	1249.230804	0.018319	0.019427
RS	49	2.027253	1.049577	1175.756725	0.017242	0.018339
RS	50	2.164214	1.059963	1087.832588	0.015953	0.017036
RS	51	2.309993	1.059963	1008.644367	0.014791	0.015867
RS	52	2.465158	1.062162	925.166345	0.013567	0.014622
RS	53	2.630313	1.062162	842.493553	0.012355	0.013387
RS	54	2.806102	1.059155	761.503474	0.011167	0.012158
RS	55	2.993208	1.059155	678.856998	0.009955	0.010896
RS	56	3.192361	1.059155	598.302982	0.008774	0.009651
RS	57	3.404337	1.059155	520.930990	0.007639	0.008442
RS	58	3.629960	1.105135	431.055570	0.006321	0.007036
RS	59	3.870110	1.105135	368.976458	0.005411	0.006042
RS	60	4.125722	1.105135	311.430173	0.004567	0.005114
RS	61	4.397791	1.105135	258.955572	0.003797	0.004265
RS	62	4.687376	1.105135	211.920424	0.003108	0.003500
RS	63	4.995607	1.105135	679.002154	0.009957	0.011327
PA	4+25*2+4+6 0.213201726 0.054906031 4.995607051 3.938363618 1.771663336 1.088959016 0.919186419 0.983004311 1.145983386 1.336933631 1.511278971 1.609146297 1.598978458 1.489984893 1.325567030 1.158803661 1.022969170 0.928588744 0.874317209 0.854447295 0.861459060 0.886970372 0.922841265 0.962076850 0.998967256 1.029063780 1.049577450 1.059962820 1.062162410 1.059154951 1.105135196
//
IT	4731
RD	11
LK	-559988.446187
QD	-128.273498 -> -112.508885
RI	0.0079432090
TR	0.211050	0.055349
MT	5.035564
MM	C_pi: 1.088658, n_recomb: 69456.437243
RS	0	0.000000	4.106219	105.863009	0.001524	0.000189
RS	1	0.006452	4.106219	112.530979	0.001620	0.000826
RS	2	0.013319	4.106219	119.607844	0.001722	0.000964
RS	3	0.020630	4.106219	127.117203	0.001830	0.001044
RS	4	0.028413	1.855954	298.501987	0.004298	0.002639
RS	5	0.036698	1.855954	316.374144	0.004555	0.003006
RS	6	0.045517	1.101313	563.945436	0.008119	0.005558
RS	7	0.054905	1.101313	595.229114	0.008570	0.006296
RS	8	0.064899	0.910746	758.520208	0.010921	0.008363
RS	9	0.075537	0.910746	798.021598	0.011490	0.009203
RS	10	0.086862	0.971581	786.739102	0.011327	0.009272
RS	11	0.098918	0.971581	827.122388	0.011909	0.009837
RS	12	0.111751	1.140391	741.030212	0.010669	0.008905
RS	13	0.125413	1.140391	779.447489	0.011222	0.009400
RS	14	0.139955	1.344122	695.765967	0.010017	0.008509
RS	15	0.155436	1.344122	732.223322	0.010542	0.008981
RS	16	0.171916	1.536053	674.355750	0.009709	0.008379
RS	17	0.189459	1.536053	709.803389	0.010219	0.008838
RS	18	0.208134	1.649462	695.548459	0.010014	0.008760
RS	19	0.228013	1.649462	731.681315	0.010534	0.009252
RS	20	0.249176	1.646209	770.610669	0.011095	0.009842
RS	21	0.271703	1.646209	809.338579	0.011652	0.010418
RS	22	0.295684	1.533595	911.119223	0.013118	0.011853
RS	23	0.321212	1.533595	954.068484	0.013736	0.012591
RS	24	0.348387	1.358715	1125.069752	0.016198	0.015048
RS	25	0.377315	1.358715	1172.581645	0.016882	0.015997
RS	26	0.408109	1.180541	1402.081579	0.020186	0.019412
RS	27	0.440890	1.180541	1451.712258	0.020901	0.020518
RS	28	0.475786	1.035761	1706.404526	0.024568	0.024440
RS	29	0.512934	1.035761	1752.319003	0.025229	0.025543
RS	30	0.552478	0.935568	1983.271047	0.028554	0.029210
RS	31	0.594573	0.935568	2017.815949	0.029052	0.030101
RS	32	0.639384	0.878190	2177.119531	0.031345	0.032708
RS	33	0.687086	0.878190	2194.172357	0.031591	0.033213
RS	34	0.737866	0.857351	2255.455271	0.032473	0.034278
RS	35	0.791922	0.857351	2253.130462	0.032439	0.034340
RS	36	0.849465	0.865041	2222.365397	0.031997	0.033927
RS	37	0.910721	0.865041	2202.799409	0.031715	0.033608
RS	38	0.975928	0.892425	2109.244293	0.030368	0.032191
RS	39	1.045343	0.892425	2076.155938	0.029891	0.031612
RS	40	1.119236	0.930896	1952.756100	0.028115	0.029730
RS	41	1.197896	0.930896	1909.324219	0.027490	0.028993
RS	42	1.281631	0.972983	1779.958667	0.025627	0.027035
RS	43	1.370768	0.972983	1728.130531	0.024881	0.026199
RS	44	1.465657	1.012521	1605.938546	0.023122	0.024370
RS	45	1.566666	1.012521	1546.613321	0.022267	0.023458
RS	46	1.674193	1.044662	1436.799064	0.020686	0.021835
RS	47	1.788657	1.044662	1370.275533	0.019729	0.020850
RS	48	1.910506	1.066361	1272.759379	0.018325	0.019424
RS	49	2.040215	1.066361	1199.291305	0.017267	0.018358
RS	50	2.178293	1.077043	1110.818809	0.015993	0.017072
RS	51	2.325280	1.077043	1031.264595	0.014848	0.015920
RS	52	2.481749	1.078877	947.492171	0.013642	0.014695
RS	53	2.648313	1.078877	863.963272	0.012439	0.013470
RS	54	2.825623	1.075060	782.492181	0.011266	0.012256
RS	55	3.014373	1.075060	698.480888	0.010056	0.010998
RS	56	3.215300	1.075060	616.436173	0.008875	0.009753
RS	57	3.429190	1.075060	537.478661	0.007738	0.008542
RS	58	3.656879	1.125280	444.132328	0.006394	0.007108
RS	59	3.899258	1.125280	380.997594	0.005485	0.006116
RS	60	4.157274	1.125280	322.309419	0.004640	0.005189
RS	61	4.431936	1.125280	268.641165	0.003868	0.004336
RS	62	4.724319	1.125280	220.395843	0.003173	0.003567
RS	63	5.035564	1.125280	713.423193	0.010272	0.011659
PA	4+25*2+4+6 0.211049938 0.055348834 5.035564247 4.106219271 1.855954438 1.101312639 0.910746471 0.971581289 1.140391043 1.344122076 1.536052926 1.649461813 1.646209331 1.533594875 1.358714549 1.180541397 1.035761455 0.935567931 0.878190275 0.857350657 0.865041024 0.892425458 0.930896289 0.972983267 1.012521168 1.044662019 1.066360964 1.077043310 1.078876707 1.075059558 1.125280253
//
IT	3876
RD	12
LK	-559957.388569
QD	-121.809225 -> -107.128243
RI	0.0075918370
TR	0.209010	0.055782
MT	5.073598
MM	C_pi: 1.100063, n_recomb: 70695.292504
RS	0	0.000000	4.248305	104.295334	0.001475	0.000186
RS	1	0.006464	4.248305	110.883415	0.001568	0.000818
RS	2	0.013346	4.248305	117.877093	0.001667	0.000952
RS	3	0.020673	4.248305	125.299934	0.001772	0.001023
RS	4	0.028473	1.945752	290.438674	0.004108	0.002556
RS	5	0.036778	1.945752	307.927003	0.004356	0.002897
RS	6	0.045619	1.116633	567.703981	0.008030	0.005528
RS	7	0.055032	1.116633	599.326347	0.008478	0.006247
RS	8	0.065053	0.904438	779.854597	0.011031	0.008459
RS	9	0.075723	0.904438	820.467584	0.011606	0.009303
RS	10	0.087081	0.961420	811.733721	0.011482	0.009400
RS	11	0.099174	0.961420	853.352655	0.012071	0.009982
RS	12	0.112049	1.134715	760.302910	0.010755	0.008985
RS	13	0.125756	1.134715	799.733225	0.011312	0.009495
RS	14	0.140349	1.349803	707.381524	0.010006	0.008517
RS	15	0.155886	1.349803	744.543663	0.010532	0.008999
RS	16	0.172426	1.558387	678.858390	0.009603	0.008313
RS	17	0.190036	1.558387	714.719141	0.010110	0.008776
RS	18	0.208784	1.687235	694.848229	0.009829	0.008629
RS	19	0.228744	1.687235	731.202316	0.010343	0.009118
RS	20	0.249994	1.691405	766.996331	0.010849	0.009659
RS	21	0.272618	1.691405	805.899181	0.011400	0.010224
RS	22	0.296705	1.575795	907.622778	0.012839	0.011633
RS	23	0.322348	1.575795	950.891649	0.013451	0.012354
RS	24	0.349649	1.390962	1126.054716	0.015928	0.014820
RS	25	0.378714	1.390962	1174.234467	0.016610	0.015748
RS	26	0.409659	1.201766	1412.721519	0.019983	0.019219
RS	27	0.442603	1.201766	1463.449988	0.020701	0.020307
RS	28	0.477678	1.048342	1730.875064	0.024484	0.024331
RS	29	0.515019	1.048342	1778.126370	0.025152	0.025423
RS	30	0.554775	0.942549	2022.454428	0.028608	0.029210
RS	31	0.597100	0.942549	2058.139109	0.029113	0.030096
RS	32	0.642161	0.882178	2227.411165	0.031507	0.032799
RS	33	0.690134	0.882178	2245.009037	0.031756	0.033303
RS	34	0.741209	0.860391	2310.059581	0.032676	0.034407
RS	35	0.795586	0.860391	2307.630480	0.032642	0.034470
RS	36	0.853477	0.868709	2274.518417	0.032174	0.034035
RS	37	0.915110	0.868709	2254.484675	0.031890	0.033722
RS	38	0.980728	0.897871	2154.855261	0.030481	0.032245
RS	39	1.050587	0.897871	2121.295960	0.030006	0.031677
RS	40	1.124961	0.938823	1990.848027	0.028161	0.029731
RS	41	1.204144	0.938823	1947.162624	0.027543	0.029010
RS	42	1.288444	0.983640	1811.603424	0.025626	0.027000
RS	43	1.378194	0.983640	1759.782434	0.024892	0.026186
RS	44	1.473746	1.025706	1633.048795	0.023100	0.024325
RS	45	1.575474	1.025706	1573.904317	0.022263	0.023438
RS	46	1.683778	1.059781	1461.297931	0.020670	0.021804
RS	47	1.799082	1.059781	1394.964301	0.019732	0.020843
RS	48	1.921840	1.082567	1296.091445	0.018333	0.019424
RS	49	2.052533	1.082567	1222.623548	0.017294	0.018380
RS	50	2.191675	1.093466	1133.675160	0.016036	0.017109
RS	51	2.339810	1.093466	1053.744823	0.014905	0.015975
RS	52	2.497521	1.094878	969.724058	0.013717	0.014767
RS	53	2.665427	1.094878	885.329674	0.012523	0.013552
RS	54	2.844186	1.090211	803.414575	0.011364	0.012354
RS	55	3.034500	1.090211	718.030232	0.010157	0.011098
RS	56	3.237116	1.090211	634.491432	0.008975	0.009853
RS	57	3.452829	1.090211	553.949208	0.007836	0.008640
RS	58	3.682487	1.144571	457.124307	0.006466	0.007178
RS	59	3.926989	1.144571	392.938521	0.005558	0.006188
RS	60	4.187297	1.144571	333.117221	0.004712	0.005260
RS	61	4.464430	1.144571	278.266845	0.003936	0.004406
RS	62	4.759478	1.144571	228.824284	0.003237	0.003632
RS	63	5.073598	1.144571	747.855406	0.010579	0.011983
PA	4+25*2+4+6 0.209010112 0.055781986 5.073598370 4.248305306 1.945751519 1.116632746 0.904438153 0.961419572 1.134715059 1.349803257 1.558386703 1.687234661 1.691404982 1.575795294 1.390961758 1.201765959 1.048341810 0.942548716 0.882178486 0.860390617 0.868709035 0.897870689 0.938823204 0.983639608 1.025705682 1.059780874 1.082567255 1.093466388 1.094878113 1.090210801 1.144571414
//
IT	4778
RD	13
LK	-559928.452250
QD	-115.868330 -> -102.167362
RI	0.0072817315
TR	0.207077	0.056207
MT	5.109700
MM	C_pi: 1.111070, n_recomb: 71908.545702
RS	0	0.000000	4.363982	103.408524	0.001438	0.000185
RS	1	0.006476	4.363982	109.957181	0.001529	0.000813
RS	2	0.013371	4.363982	116.910369	0.001626	0.000944
RS	3	0.020713	4.363982	124.291720	0.001728	0.001009
RS	4	0.028530	2.040317	282.294446	0.003926	0.002473
RS	5	0.036853	2.040317	299.384345	0.004163	0.002791
RS	6	0.045716	1.134439	569.848482	0.007925	0.005488
RS	7	0.055152	1.134439	601.727457	0.008368	0.006189
RS	8	0.065199	0.899911	799.567642	0.011119	0.008542
RS	9	0.075897	0.899911	841.222828	0.011699	0.009389
RS	10	0.087288	0.952344	835.982068	0.011626	0.009522
RS	11	0.099416	0.952344	878.801417	0.012221	0.010119
RS	12	0.112330	1.129016	779.485773	0.010840	0.009067
RS	13	0.126080	1.129016	819.920406	0.011402	0.009590
RS	14	0.140721	1.354178	719.307243	0.010003	0.008531
RS	15	0.156310	1.354178	757.181542	0.010530	0.009022
RS	16	0.172908	1.578516	683.900173	0.009511	0.008257
RS	17	0.190581	1.578516	720.187696	0.010015	0.008723
RS	18	0.209398	1.722650	694.816320	0.009662	0.008512
RS	19	0.229434	1.722650	731.403990	0.010171	0.008997
RS	20	0.250768	1.734685	764.045757	0.010625	0.009490
RS	21	0.273483	1.734685	803.126018	0.011169	0.010045
RS	22	0.297669	1.616662	904.591981	0.012580	0.011428
RS	23	0.323421	1.616662	948.164802	0.013186	0.012132
RS	24	0.350842	1.422346	1127.075274	0.015674	0.014603
RS	25	0.380037	1.422346	1175.887243	0.016353	0.015513
RS	26	0.411124	1.222488	1422.799541	0.019786	0.019033
RS	27	0.444223	1.222488	1474.581604	0.020506	0.020104
RS	28	0.479466	1.060697	1754.188539	0.024395	0.024220
RS	29	0.516991	1.060697	1802.744892	0.025070	0.025301
RS	30	0.556946	0.949492	2060.069424	0.028648	0.029201
RS	31	0.599489	0.949492	2096.890186	0.029161	0.030082
RS	32	0.644787	0.886229	2275.975117	0.031651	0.032877
RS	33	0.693018	0.886229	2294.143684	0.031904	0.033381
RS	34	0.744372	0.863509	2362.990665	0.032861	0.034522
RS	35	0.799052	0.863509	2360.504324	0.032826	0.034587
RS	36	0.857273	0.872408	2325.185508	0.032335	0.034132
RS	37	0.919264	0.872408	2304.742817	0.032051	0.033825
RS	38	0.985270	0.903258	2199.232627	0.030584	0.032293
RS	39	1.055550	0.903258	2165.262962	0.030111	0.031736
RS	40	1.130382	0.946583	2027.982049	0.028202	0.029729
RS	41	1.210059	0.946583	1984.095134	0.027592	0.029025
RS	42	1.294896	0.994015	1842.549926	0.025624	0.026966
RS	43	1.385227	0.994015	1790.772227	0.024903	0.026172
RS	44	1.481408	1.038497	1659.676776	0.023080	0.024283
RS	45	1.583817	1.038497	1600.731153	0.022261	0.023419
RS	46	1.692858	1.074402	1485.471437	0.020658	0.021776
RS	47	1.808960	1.074402	1419.330975	0.019738	0.020838
RS	48	1.932581	1.098187	1319.198091	0.018345	0.019426
RS	49	2.064207	1.098187	1245.725226	0.017324	0.018402
RS	50	2.204357	1.109230	1156.367990	0.016081	0.017149
RS	51	2.353583	1.109230	1076.053727	0.014964	0.016029
RS	52	2.512473	1.110170	991.829979	0.013793	0.014840
RS	53	2.681652	1.110170	906.563585	0.012607	0.013634
RS	54	2.861787	1.104617	824.241500	0.011462	0.012451
RS	55	3.053587	1.104617	737.479028	0.010256	0.011196
RS	56	3.257807	1.104617	652.445628	0.009073	0.009952
RS	57	3.475253	1.104617	570.322107	0.007931	0.008736
RS	58	3.706780	1.163016	470.015689	0.006536	0.007246
RS	59	3.953300	1.163016	404.785365	0.005629	0.006259
RS	60	4.215784	1.163016	343.841271	0.004782	0.005330
RS	61	4.495267	1.163016	287.821602	0.004003	0.004473
RS	62	4.792848	1.163016	237.195851	0.003299	0.003696
RS	63	5.109700	1.163016	782.246802	0.010878	0.012299
PA	4+25*2+4+6 0.207077083 0.056206811 5.109700080 4.363981699 2.040316818 1.134439272 0.899911330 0.952344283 1.129015652 1.354178053 1.578516078 1.722649941 1.734684713 1.616661564 1.422345670 1.222487613 1.060696550 0.949492150 0.886228767 0.863509461 0.872407512 0.903257522 0.946582819 0.994014682 1.038496972 1.074402466 1.098186686 1.109230038 1.110169794 1.104617488 1.163016057
//
IT	4533
RD	14
LK	-559901.437173
QD	-110.387113 -> -97.576791
RI	0.0070063143
TR	0.205243	0.056624
MT	5.143972
MM	C_pi: 1.121692, n_recomb: 73096.608874
RS	0	0.000000	4.455005	103.093835	0.001410	0.000184
RS	1	0.006487	4.455005	109.637303	0.001500	0.000811
RS	2	0.013395	4.455005	116.586151	0.001595	0.000941
RS	3	0.020750	4.455005	123.964163	0.001696	0.001000
RS	4	0.028583	2.139046	274.215112	0.003751	0.002393
RS	5	0.036924	2.139046	290.900827	0.003980	0.002689
RS	6	0.045807	1.154333	570.640680	0.007807	0.005441
RS	7	0.055265	1.154333	602.705329	0.008245	0.006122
RS	8	0.065337	0.896869	817.787951	0.011188	0.008615
RS	9	0.076062	0.896869	860.421226	0.011771	0.009462
RS	10	0.087483	0.944228	859.491954	0.011758	0.009640
RS	11	0.099645	0.944228	903.477033	0.012360	0.010249
RS	12	0.112596	1.123331	798.549389	0.010925	0.009149
RS	13	0.126387	1.123331	839.978357	0.011491	0.009684
RS	14	0.141072	1.357446	731.465622	0.010007	0.008551
RS	15	0.156710	1.357446	770.056514	0.010535	0.009050
RS	16	0.173363	1.596670	689.383172	0.009431	0.008210
RS	17	0.191095	1.596670	726.108102	0.009934	0.008679
RS	18	0.209978	1.755888	695.342897	0.009513	0.008406
RS	19	0.230086	1.755888	732.174106	0.010017	0.008888
RS	20	0.251499	1.776169	761.653989	0.010420	0.009335
RS	21	0.274300	1.776169	800.913202	0.010957	0.009881
RS	22	0.298581	1.656279	901.946389	0.012339	0.011235
RS	23	0.324436	1.656279	945.808443	0.012939	0.011926
RS	24	0.351969	1.452920	1128.100587	0.015433	0.014398
RS	25	0.381288	1.452920	1177.511519	0.016109	0.015290
RS	26	0.412509	1.242728	1432.345297	0.019595	0.018852
RS	27	0.445754	1.242728	1485.138873	0.020317	0.019908
RS	28	0.481157	1.072821	1776.422367	0.024302	0.024108
RS	29	0.518856	1.072821	1826.252051	0.024984	0.025179
RS	30	0.559001	0.956378	2096.211665	0.028677	0.029184
RS	31	0.601749	0.956378	2134.162600	0.029196	0.030062
RS	32	0.647271	0.890309	2322.913327	0.031779	0.032943
RS	33	0.695746	0.890309	2341.674199	0.032035	0.033447
RS	34	0.747365	0.866673	2414.342952	0.033029	0.034625
RS	35	0.802333	0.866673	2411.841092	0.032995	0.034693
RS	36	0.860867	0.876108	2374.445598	0.032484	0.034219
RS	37	0.923197	0.876108	2353.646528	0.032199	0.033919
RS	38	0.989571	0.908564	2242.440133	0.030678	0.032336
RS	39	1.060250	0.908564	2208.113690	0.030208	0.031790
RS	40	1.135514	0.954161	2064.200792	0.028239	0.029725
RS	41	1.215661	0.954161	2020.157785	0.027637	0.029037
RS	42	1.301007	1.004102	1872.819797	0.025621	0.026934
RS	43	1.391889	1.004102	1821.116288	0.024914	0.026159
RS	44	1.488666	1.050899	1685.820552	0.023063	0.024245
RS	45	1.591721	1.050899	1627.089309	0.022259	0.023402
RS	46	1.701462	1.088541	1509.301224	0.020648	0.021752
RS	47	1.818321	1.088541	1443.357243	0.019746	0.020836
RS	48	1.942760	1.113239	1342.056676	0.018360	0.019431
RS	49	2.075272	1.113239	1268.574991	0.017355	0.018426
RS	50	2.216380	1.124361	1178.870969	0.016128	0.017189
RS	51	2.366641	1.124361	1098.167517	0.015024	0.016084
RS	52	2.526650	1.124787	1013.783184	0.013869	0.014913
RS	53	2.697038	1.124787	927.641589	0.012691	0.013715
RS	54	2.878479	1.118321	844.948909	0.011559	0.012547
RS	55	3.071690	1.118321	756.806790	0.010354	0.011293
RS	56	3.277435	1.118321	670.281380	0.009170	0.010048
RS	57	3.496526	1.118321	586.582656	0.008025	0.008830
RS	58	3.729829	1.180655	482.796781	0.006605	0.007313
RS	59	3.978266	1.180655	416.529911	0.005698	0.006327
RS	60	4.242819	1.180655	354.474423	0.004849	0.005399
RS	61	4.524534	1.180655	297.299058	0.004067	0.004539
RS	62	4.824523	1.180655	245.504737	0.003359	0.003757
RS	63	5.143972	1.180655	816.562087	0.011171	0.012608
PA	4+25*2+4+6 0.205243110 0.056623601 5.143971816 4.455004804 2.139046109 1.154332984 0.896868932 0.944228372 1.123330606 1.357446054 1.596669579 1.755888022 1.776168548 1.656278850 1.452920155 1.242728313 1.072821097 0.956377619 0.890309265 0.866673374 0.876107591 0.908563614 0.954161252 1.004102465 1.050899476 1.088541079 1.113238660 1.124361441 1.124786765 1.118321231 1.180654618
//
IT	5266
RD	15
LK	-559876.169759
QD	-105.312531 -> -93.315087
RI	0.0067610103
TR	0.203500	0.057032
MT	5.176547
MM	C_pi: 1.131948, n_recomb: 74259.905125
RS	0	0.000000	4.523501	103.263934	0.001391	0.000183
RS	1	0.006497	4.523501	109.831409	0.001479	0.000810
RS	2	0.013417	4.523501	116.806759	0.001573	0.000941
RS	3	0.020786	4.523501	124.214001	0.001673	0.000997
RS	4	0.028634	2.241491	266.293931	0.003586	0.002314
RS	5	0.036992	2.241491	282.575811	0.003805	0.002592
RS	6	0.045893	1.175996	570.304709	0.007680	0.005387
RS	7	0.055372	1.175996	602.493859	0.008113	0.006048
RS	8	0.065467	0.895072	834.635978	0.011239	0.008679
RS	9	0.076218	0.895072	878.188153	0.011826	0.009524
RS	10	0.087667	0.936955	882.283356	0.011881	0.009752
RS	11	0.099861	0.936955	927.400558	0.012489	0.010371
RS	12	0.112847	1.117703	817.460853	0.011008	0.009231
RS	13	0.126676	1.117703	859.872905	0.011579	0.009778
RS	14	0.141404	1.359759	743.803677	0.010016	0.008574
RS	15	0.157089	1.359759	783.113674	0.010546	0.009082
RS	16	0.173793	1.613038	695.233622	0.009362	0.008170
RS	17	0.191582	1.613038	732.404408	0.009863	0.008641
RS	18	0.210527	1.787109	696.341243	0.009377	0.008310
RS	19	0.230704	1.787109	733.424128	0.009876	0.008789
RS	20	0.252191	1.815966	759.737201	0.010231	0.009191
RS	21	0.275074	1.815966	799.176267	0.010762	0.009729
RS	22	0.299444	1.694716	899.626812	0.012115	0.011055
RS	23	0.325397	1.694716	943.764480	0.012709	0.011732
RS	24	0.353037	1.482729	1129.113295	0.015205	0.014202
RS	25	0.382472	1.482729	1179.092287	0.015878	0.015078
RS	26	0.413820	1.262513	1441.384817	0.019410	0.018677
RS	27	0.447205	1.262513	1495.149859	0.020134	0.019718
RS	28	0.482759	1.084719	1797.641660	0.024207	0.023995
RS	29	0.520623	1.084719	1848.713276	0.024895	0.025057
RS	30	0.560947	0.963193	2130.965951	0.028696	0.029160
RS	31	0.603891	0.963193	2170.039354	0.029222	0.030035
RS	32	0.649625	0.894402	2368.306226	0.031892	0.032999
RS	33	0.698331	0.894402	2387.677978	0.032153	0.033504
RS	34	0.750202	0.869862	2464.193313	0.033183	0.034717
RS	35	0.805443	0.869862	2461.713427	0.033150	0.034788
RS	36	0.864273	0.879792	2422.364639	0.032620	0.034299
RS	37	0.926925	0.879792	2401.256642	0.032336	0.034004
RS	38	0.993648	0.913779	2284.527937	0.030764	0.032374
RS	39	1.064707	0.913779	2249.892846	0.030298	0.031838
RS	40	1.140382	0.961556	2099.538798	0.028273	0.029720
RS	41	1.220974	0.961556	2055.379876	0.027678	0.029048
RS	42	1.306803	1.013910	1902.425698	0.025618	0.026902
RS	43	1.398208	1.013910	1850.823738	0.024924	0.026147
RS	44	1.495552	1.062928	1711.476947	0.023047	0.024208
RS	45	1.599221	1.062928	1652.973934	0.022259	0.023386
RS	46	1.709626	1.102219	1532.773406	0.020641	0.021730
RS	47	1.827204	1.102219	1467.029307	0.019755	0.020834
RS	48	1.952421	1.127754	1364.645009	0.018377	0.019438
RS	49	2.085775	1.127754	1291.152528	0.017387	0.018451
RS	50	2.227793	1.138901	1201.157625	0.016175	0.017231
RS	51	2.379038	1.138901	1120.063009	0.015083	0.016139
RS	52	2.540110	1.138771	1035.563002	0.013945	0.014986
RS	53	2.711648	1.138771	948.545775	0.012773	0.013795
RS	54	2.894331	1.131370	865.517688	0.011655	0.012641
RS	55	3.088884	1.131370	775.997425	0.010450	0.011389
RS	56	3.296077	1.131370	687.985186	0.009265	0.010142
RS	57	3.516733	1.131370	602.719542	0.008116	0.008922
RS	58	3.751726	1.197539	495.459456	0.006672	0.007378
RS	59	4.001987	1.197539	428.165524	0.005766	0.006394
RS	60	4.268508	1.197539	365.011109	0.004915	0.005465
RS	61	4.552346	1.197539	306.694387	0.004130	0.004603
RS	62	4.854626	1.197539	253.746631	0.003417	0.003817
RS	63	5.176547	1.197539	850.774288	0.011457	0.012910
PA	4+25*2+4+6 0.203500224 0.057032331 5.176546717 4.523501115 2.241490525 1.175995662 0.895071903 0.936955144 1.117703380 1.359759435 1.613038253 1.787108977 1.815965560 1.694716424 1.482728839 1.262513342 1.084718982 0.963192855 0.894401971 0.869861691 0.879792188 0.913779028 0.961555579 1.013909829 1.062928070 1.102218746 1.127754038 1.138900949 1.138771230 1.131370433 1.197538599
//
IT	4681
RD	16
LK	-559852.498323
QD	-100.600551 -> -89.347740
RI	0.0065435543
TR	0.201842	0.057433
MT	5.207542
MM	C_pi: 1.141856, n_recomb: 75398.832348
RS	0	0.000000	4.570566	103.875454	0.001378	0.000182
RS	1	0.006507	4.570566	110.493706	0.001465	0.000810
RS	2	0.013438	4.570566	117.523857	0.001559	0.000943
RS	3	0.020820	4.570566	124.990231	0.001658	0.000998
RS	4	0.028682	2.347257	258.593606	0.003430	0.002238
RS	5	0.037055	2.347257	274.476433	0.003640	0.002500
RS	6	0.045974	1.199143	569.041978	0.007547	0.005329
RS	7	0.055473	1.199143	601.303411	0.007975	0.005971
RS	8	0.065590	0.894333	850.213221	0.011276	0.008733
RS	9	0.076365	0.894333	894.629148	0.011865	0.009575
RS	10	0.087842	0.930427	904.372179	0.011995	0.009858
RS	11	0.100065	0.930427	950.588752	0.012607	0.010487
RS	12	0.113084	1.112165	836.191848	0.011090	0.009313
RS	13	0.126950	1.112165	879.574627	0.011666	0.009869
RS	14	0.141718	1.361248	756.275366	0.010030	0.008602
RS	15	0.157448	1.361248	796.305259	0.010561	0.009116
RS	16	0.174200	1.627789	701.389750	0.009302	0.008136
RS	17	0.192043	1.627789	739.012948	0.009801	0.008610
RS	18	0.211047	1.816472	697.732434	0.009254	0.008222
RS	19	0.231288	1.816472	735.073262	0.009749	0.008699
RS	20	0.252846	1.854179	758.222591	0.010056	0.009057
RS	21	0.275807	1.854179	797.841690	0.010582	0.009587
RS	22	0.300261	1.732031	897.584781	0.011904	0.010885
RS	23	0.326308	1.732031	941.985367	0.012493	0.011550
RS	24	0.354049	1.511822	1130.089012	0.014988	0.014015
RS	25	0.383595	1.511822	1180.606928	0.015658	0.014877
RS	26	0.415064	1.281868	1449.936033	0.019230	0.018506
RS	27	0.448580	1.281868	1504.634225	0.019956	0.019535
RS	28	0.484278	1.096400	1817.892535	0.024110	0.023881
RS	29	0.522298	1.096400	1870.175043	0.024804	0.024936
RS	30	0.562793	0.969934	2164.392754	0.028706	0.029130
RS	31	0.605923	0.969934	2204.579688	0.029239	0.030003
RS	32	0.651859	0.898491	2412.228502	0.031993	0.033046
RS	33	0.700784	0.898491	2432.226759	0.032258	0.033552
RS	34	0.752894	0.873059	2512.605425	0.033324	0.034801
RS	35	0.808394	0.873059	2510.181408	0.033292	0.034875
RS	36	0.867505	0.883447	2469.000073	0.032746	0.034371
RS	37	0.930464	0.883447	2447.626019	0.032462	0.034082
RS	38	0.997519	0.918896	2325.539695	0.030843	0.032407
RS	39	1.068937	0.918896	2290.639242	0.030380	0.031882
RS	40	1.145003	0.968767	2134.019901	0.028303	0.029714
RS	41	1.226019	0.968767	2089.781304	0.027716	0.029056
RS	42	1.312307	1.023446	1931.374509	0.025615	0.026872
RS	43	1.404209	1.023446	1879.898948	0.024933	0.026134
RS	44	1.502092	1.074598	1736.641957	0.023033	0.024174
RS	45	1.606345	1.074598	1678.379891	0.022260	0.023371
RS	46	1.717381	1.115458	1555.874082	0.020635	0.021711
RS	47	1.835643	1.115458	1490.333811	0.019766	0.020834
RS	48	1.961601	1.141763	1386.943246	0.018395	0.019447
RS	49	2.095755	1.141763	1313.439945	0.017420	0.018477
RS	50	2.238638	1.152882	1223.210565	0.016223	0.017273
RS	51	2.390820	1.152882	1141.724783	0.015142	0.016193
RS	52	2.552904	1.152165	1057.149352	0.014021	0.015058
RS	53	2.725536	1.152165	969.259070	0.012855	0.013874
RS	54	2.909401	1.143809	885.932314	0.011750	0.012734
RS	55	3.105231	1.143809	795.037945	0.010544	0.011482
RS	56	3.313804	1.143809	705.546227	0.009358	0.010235
RS	57	3.535950	1.143809	618.723770	0.008206	0.009012
RS	58	3.772551	1.213716	507.997072	0.006737	0.007442
RS	59	4.024548	1.213716	439.686900	0.005831	0.006459
RS	60	4.292944	1.213716	375.446974	0.004979	0.005529
RS	61	4.578805	1.213716	316.003884	0.004191	0.004665
RS	62	4.883267	1.213716	261.918265	0.003474	0.003876
RS	63	5.207542	1.213716	884.862395	0.011736	0.013205
PA	4+25*2+4+6 0.201841531 0.057433024 5.207542037 4.570566275 2.347257268 1.199143209 0.894332679 0.930427314 1.112164833 1.361247800 1.627788753 1.816471853 1.854178603 1.732031424 1.511821660 1.281868370 1.096399684 0.969934027 0.898490674 0.873058626 0.883447445 0.918895950 0.968766953 1.023446273 1.074598398 1.115458472 1.141763363 1.152881751 1.152165076 1.143809211 1.213716404
//
IT	4183
RD	17
LK	-559830.289601
QD	-96.214079 -> -85.645576
RI	0.0063478466
TR	0.200262	0.057826
MT	5.237022
MM	C_pi: 1.151428, n_recomb: 76514.104912
RS	0	0.000000	4.600718	104.821395	0.001370	0.000182
RS	1	0.006517	4.600718	111.510731	0.001457	0.000812
RS	2	0.013458	4.600718	118.617151	0.001550	0.000948
RS	3	0.020852	4.600718	126.165341	0.001649	0.001003
RS	4	0.028727	2.455924	251.163781	0.003283	0.002165
RS	5	0.037116	2.455924	266.656013	0.003485	0.002412
RS	6	0.046051	1.223605	566.996065	0.007410	0.005267
RS	7	0.055569	1.223605	599.283985	0.007832	0.005890
RS	8	0.065707	0.894496	864.618679	0.011300	0.008780
RS	9	0.076505	0.894496	909.847073	0.011891	0.009618
RS	10	0.088007	0.924553	925.788273	0.012100	0.009960
RS	11	0.100259	0.924553	973.072804	0.012718	0.010597
RS	12	0.113309	1.106726	854.732294	0.011171	0.009394
RS	13	0.127210	1.106726	899.073045	0.011750	0.009959
RS	14	0.142016	1.362037	768.837258	0.010048	0.008632
RS	15	0.157787	1.362037	809.586182	0.010581	0.009153
RS	16	0.174586	1.641104	707.788833	0.009250	0.008108
RS	17	0.192480	1.641104	745.868913	0.009748	0.008584
RS	18	0.211540	1.844120	699.454796	0.009142	0.008142
RS	19	0.231842	1.844120	737.058399	0.009633	0.008617
RS	20	0.253467	1.890916	757.047791	0.009894	0.008932
RS	21	0.276501	1.890916	796.846413	0.010414	0.009456
RS	22	0.301036	1.768304	895.770326	0.011707	0.010725
RS	23	0.327170	1.768304	940.421642	0.012291	0.011378
RS	24	0.355008	1.540226	1131.027250	0.014782	0.013837
RS	25	0.384659	1.540226	1182.057091	0.015449	0.014685
RS	26	0.416242	1.300807	1458.034406	0.019056	0.018341
RS	27	0.449884	1.300807	1513.629449	0.019782	0.019357
RS	28	0.485718	1.107861	1837.244513	0.024012	0.023768
RS	29	0.523887	1.107861	1890.707516	0.024711	0.024815
RS	30	0.564543	0.976583	2196.591456	0.028708	0.029096
RS	31	0.607849	0.976583	2237.881410	0.029248	0.029966
RS	32	0.653977	0.902556	2454.773500	0.032083	0.033086
RS	33	0.703111	0.902556	2475.410966	0.032352	0.033593
RS	34	0.755447	0.876243	2559.669705	0.033454	0.034876
RS	35	0.811193	0.876243	2557.331198	0.033423	0.034953
RS	36	0.870573	0.887054	2514.431484	0.032862	0.034437
RS	37	0.933821	0.887054	2492.829110	0.032580	0.034154
RS	38	1.001192	0.923902	2365.536252	0.030916	0.032437
RS	39	1.072952	0.923902	2330.408637	0.030457	0.031922
RS	40	1.149389	0.975789	2167.685788	0.028331	0.029707
RS	41	1.230807	0.975789	2123.399392	0.027752	0.029063
RS	42	1.317531	1.032710	1959.695494	0.025612	0.026842
RS	43	1.409907	1.032710	1908.367474	0.024941	0.026122
RS	44	1.508302	1.085916	1761.326572	0.023020	0.024142
RS	45	1.613109	1.085916	1703.316375	0.022261	0.023358
RS	46	1.724746	1.128272	1578.604482	0.020632	0.021694
RS	47	1.843658	1.128272	1513.271517	0.019778	0.020835
RS	48	1.970319	1.155284	1408.945441	0.018414	0.019457
RS	49	2.105234	1.155284	1335.432026	0.017453	0.018503
RS	50	2.248942	1.166326	1245.021762	0.016272	0.017315
RS	51	2.402014	1.166326	1163.146034	0.015202	0.016248
RS	52	2.565061	1.164995	1078.533343	0.014096	0.015129
RS	53	2.738733	1.164995	989.774103	0.012936	0.013952
RS	54	2.923723	1.155666	906.185688	0.011843	0.012826
RS	55	3.120768	1.155666	813.922515	0.010638	0.011575
RS	56	3.330654	1.155666	722.959689	0.009449	0.010326
RS	57	3.554217	1.155666	634.591336	0.008294	0.009100
RS	58	3.792349	1.229220	520.407079	0.006801	0.007505
RS	59	4.045999	1.229220	451.092043	0.005896	0.006523
RS	60	4.316179	1.229220	385.780318	0.005042	0.005592
RS	61	4.603965	1.229220	325.225963	0.004251	0.004726
RS	62	4.910506	1.229220	270.018055	0.003529	0.003932
RS	63	5.237022	1.229220	918.811295	0.012008	0.013493
PA	4+25*2+4+6 0.200262058 0.057826070 5.237021988 4.600718493 2.455923933 1.223604644 0.894496436 0.924553225 1.106725856 1.362037098 1.641103519 1.844119721 1.890915557 1.768303991 1.540226276 1.300807107 1.107861119 0.976582936 0.902555653 0.876242541 0.887054278 0.923901533 0.975789427 1.032709815 1.085916475 1.128271751 1.155284412 1.166326115 1.164995100 1.155666440 1.229219900
//
IT	4285
RD	18
LK	-559809.426491
QD	-92.119963 -> -82.182140
RI	0.0061731503
TR	0.198754	0.058211
MT	5.265171
MM	C_pi: 1.160691, n_recomb: 77605.950255
RS	0	0.000000	4.615377	106.073954	0.001367	0.000182
RS	1	0.006526	4.615377	112.853117	0.001454	0.000816
RS	2	0.013477	4.615377	120.055627	0.001547	0.000954
RS	3	0.020882	4.615377	127.706589	0.001646	0.001010
RS	4	0.028770	2.567142	244.031229	0.003144	0.002095
RS	5	0.037173	2.567142	259.143761	0.003339	0.002329
RS	6	0.046124	1.249164	564.323018	0.007272	0.005203
RS	7	0.055660	1.249164	596.599040	0.007688	0.005808
RS	8	0.065817	0.895425	877.951555	0.011313	0.008819
RS	9	0.076638	0.895425	923.945174	0.011906	0.009652
RS	10	0.088164	0.919274	946.538639	0.012197	0.010057
RS	11	0.100443	0.919274	994.860400	0.012819	0.010700
RS	12	0.113523	1.101410	873.061494	0.011250	0.009474
RS	13	0.127456	1.101410	918.346878	0.011833	0.010048
RS	14	0.142299	1.362220	781.461036	0.010070	0.008664
RS	15	0.158110	1.362220	822.927243	0.010604	0.009191
RS	16	0.174954	1.653105	714.395212	0.009205	0.008085
RS	17	0.192896	1.653105	752.935756	0.009702	0.008563
RS	18	0.212009	1.870184	701.456488	0.009039	0.008068
RS	19	0.232369	1.870184	739.326628	0.009527	0.008541
RS	20	0.254058	1.926261	756.166751	0.009744	0.008815
RS	21	0.277162	1.926261	796.144197	0.010259	0.009333
RS	22	0.301774	1.803590	894.151026	0.011522	0.010573
RS	23	0.327992	1.803590	939.041796	0.012100	0.011216
RS	24	0.355920	1.567988	1131.915006	0.014585	0.013667
RS	25	0.385672	1.567988	1183.431473	0.015249	0.014501
RS	26	0.417364	1.319358	1465.696922	0.018886	0.018180
RS	27	0.451125	1.319358	1522.154218	0.019614	0.019185
RS	28	0.487089	1.119115	1855.742809	0.023912	0.023654
RS	29	0.525399	1.119115	1910.356453	0.024616	0.024695
RS	30	0.566210	0.983147	2227.607707	0.028704	0.029057
RS	31	0.609684	0.983147	2269.989417	0.029250	0.029926
RS	32	0.655994	0.906598	2495.989436	0.032162	0.033118
RS	33	0.705327	0.906598	2517.276939	0.032437	0.033627
RS	34	0.757879	0.879411	2605.434551	0.033573	0.034944
RS	35	0.813860	0.879411	2603.208213	0.033544	0.035025
RS	36	0.873494	0.890617	2558.687194	0.032970	0.034497
RS	37	0.937020	0.890617	2536.891592	0.032689	0.034220
RS	38	1.004691	0.928805	2404.539466	0.030984	0.032464
RS	39	1.076778	0.928805	2369.219856	0.030529	0.031958
RS	40	1.153569	0.982638	2200.549227	0.028355	0.029700
RS	41	1.235371	0.982638	2156.244052	0.027785	0.029069
RS	42	1.322511	1.041725	1987.384304	0.025609	0.026814
RS	43	1.415338	1.041725	1936.223701	0.024949	0.026110
RS	44	1.514221	1.096913	1785.518933	0.023008	0.024111
RS	45	1.619558	1.096913	1727.771298	0.022263	0.023345
RS	46	1.731768	1.140697	1600.944950	0.020629	0.021678
RS	47	1.851301	1.140697	1535.823925	0.019790	0.020837
RS	48	1.978634	1.168362	1430.629019	0.018435	0.019468
RS	49	2.114275	1.168362	1357.108247	0.017487	0.018529
RS	50	2.258769	1.179287	1266.566013	0.016320	0.017357
RS	51	2.412691	1.179287	1184.304625	0.015260	0.016301
RS	52	2.576657	1.177316	1099.694024	0.014170	0.015200
RS	53	2.751323	1.177316	1010.072768	0.013015	0.014029
RS	54	2.937387	1.167003	926.258181	0.011935	0.012917
RS	55	3.135593	1.167003	832.634751	0.010729	0.011665
RS	56	3.346733	1.167003	740.212018	0.009538	0.010415
RS	57	3.571650	1.167003	650.311108	0.008380	0.009186
RS	58	3.811245	1.244115	532.681555	0.006864	0.007566
RS	59	4.066474	1.244115	462.374606	0.005958	0.006585
RS	60	4.338359	1.244115	396.005985	0.005103	0.005654
RS	61	4.627985	1.244115	334.356346	0.004308	0.004785
RS	62	4.936511	1.244115	278.042360	0.003583	0.003988
RS	63	5.265171	1.244115	952.600401	0.012275	0.013775
PA	4+25*2+4+6 0.198753827 0.058210833 5.265170502 4.615377421 2.567142172 1.249163700 0.895424564 0.919274352 1.101409524 1.362220249 1.653104540 1.870183501 1.926260582 1.803589934 1.567987999 1.319358237 1.119115369 0.983147035 0.906597708 0.879411325 0.890617465 0.928804861 0.982637604 1.041724812 1.096912848 1.140696905 1.168361812 1.179286580 1.177316378 1.167002943 1.244114905
//
IT	3945
RD	19
LK	-559789.803726
QD	-88.291571 -> -78.936471
RI	0.0060155539
TR	0.197313	0.058588
MT	5.292044
MM	C_pi: 1.169657, n_recomb: 78675.071021
RS	0	0.000000	4.618071	107.561621	0.001367	0.000183
RS	1	0.006534	4.618071	114.444986	0.001455	0.000820
RS	2	0.013495	4.618071	121.758793	0.001548	0.000963
RS	3	0.020911	4.618071	129.528602	0.001646	0.001020
RS	4	0.028811	2.680695	237.201563	0.003015	0.002028
RS	5	0.037227	2.680695	251.946358	0.003202	0.002250
RS	6	0.046194	1.275680	561.136096	0.007132	0.005137
RS	7	0.055746	1.275680	593.367206	0.007542	0.005724
RS	8	0.065922	0.897009	890.296009	0.011316	0.008852
RS	9	0.076764	0.897009	937.010851	0.011910	0.009679
RS	10	0.088314	0.914523	966.650288	0.012287	0.010150
RS	11	0.100618	0.914523	1015.979759	0.012914	0.010798
RS	12	0.113726	1.096225	891.169284	0.011327	0.009554
RS	13	0.127691	1.096225	937.385608	0.011915	0.010134
RS	14	0.142568	1.361888	794.116914	0.010094	0.008699
RS	15	0.158418	1.361888	836.297528	0.010630	0.009232
RS	16	0.175303	1.663935	721.164161	0.009166	0.008066
RS	17	0.193291	1.663935	760.167235	0.009662	0.008547
RS	18	0.212454	1.894768	703.699121	0.008944	0.008001
RS	19	0.232870	1.894768	741.838731	0.009429	0.008472
RS	20	0.254620	1.960297	755.537915	0.009603	0.008706
RS	21	0.277791	1.960297	795.693085	0.010114	0.009217
RS	22	0.302475	1.837936	892.701222	0.011347	0.010429
RS	23	0.328773	1.837936	937.820909	0.011920	0.011062
RS	24	0.356789	1.595138	1132.748328	0.014398	0.013503
RS	25	0.386635	1.595138	1184.727715	0.015058	0.014326
RS	26	0.418432	1.337532	1472.955019	0.018722	0.018024
RS	27	0.452306	1.337532	1530.241732	0.019450	0.019018
RS	28	0.488394	1.130166	1873.438597	0.023812	0.023542
RS	29	0.526839	1.130166	1929.173763	0.024521	0.024576
RS	30	0.567797	0.989616	2257.517708	0.028694	0.029015
RS	31	0.611431	0.989616	2300.978945	0.029247	0.029883
RS	32	0.657916	0.910603	2535.956710	0.032233	0.033145
RS	33	0.707438	0.910603	2557.902641	0.032512	0.033655
RS	34	0.760195	0.882553	2649.967214	0.033682	0.035006
RS	35	0.816400	0.882553	2647.876813	0.033656	0.035090
RS	36	0.876278	0.894124	2601.833452	0.033071	0.034552
RS	37	0.940068	0.894124	2579.875655	0.032792	0.034281
RS	38	1.008025	0.933598	2442.600467	0.031047	0.032488
RS	39	1.080424	0.933598	2407.120050	0.030596	0.031992
RS	40	1.157552	0.989310	2232.644672	0.028378	0.029691
RS	41	1.239720	0.989310	2188.346520	0.027815	0.029073
RS	42	1.327257	1.050494	2014.464561	0.025605	0.026786
RS	43	1.420514	1.050494	1963.488710	0.024957	0.026098
RS	44	1.519864	1.107596	1809.230219	0.022996	0.024082
RS	45	1.625706	1.107596	1751.754571	0.022266	0.023333
RS	46	1.738463	1.152749	1622.896288	0.020628	0.021664
RS	47	1.858588	1.152749	1557.991954	0.019803	0.020840
RS	48	1.986562	1.181015	1451.991123	0.018456	0.019480
RS	49	2.122897	1.181015	1378.466515	0.017521	0.018556
RS	50	2.268141	1.191784	1287.840459	0.016369	0.017400
RS	51	2.422875	1.191784	1205.198489	0.015319	0.016354
RS	52	2.587719	1.189154	1120.626713	0.014244	0.015270
RS	53	2.763334	1.189154	1030.151542	0.013094	0.014104
RS	54	2.950423	1.177846	946.145819	0.012026	0.013006
RS	55	3.149737	1.177846	851.171749	0.010819	0.011754
RS	56	3.362074	1.177846	757.301162	0.009626	0.010502
RS	57	3.588286	1.177846	665.881687	0.008464	0.009270
RS	58	3.829277	1.258431	544.820768	0.006925	0.007626
RS	59	4.086016	1.258431	473.535040	0.006019	0.006646
RS	60	4.359529	1.258431	406.124418	0.005162	0.005714
RS	61	4.650914	1.258431	343.395334	0.004365	0.004842
RS	62	4.961338	1.258431	285.991263	0.003635	0.004042
RS	63	5.292044	1.258431	986.222791	0.012535	0.014052
PA	4+25*2+4+6 0.197312824 0.058587663 5.292044274 4.618071180 2.680695399 1.275679551 0.897009483 0.914522701 1.096224819 1.361887675 1.663935255 1.894767899 1.960296985 1.837935641 1.595137572 1.337532227 1.130165899 0.989616489 0.910602530 0.882552991 0.894124469 0.933598245 0.989309872 1.050493641 1.107595597 1.152748688 1.181014526 1.191784312 1.189154370 1.177846325 1.258430904
//
IT	4789
RD	20
LK	-559771.327691
QD	-84.704116 -> -75.888651
RI	0.0058734258
TR	0.195934	0.058956
MT	5.317754
MM	C_pi: 1.178344, n_recomb: 79721.915621
RS	0	0.000000	4.610743	109.250488	0.001370	0.000183
RS	1	0.006542	4.610743	116.250397	0.001458	0.000824
RS	2	0.013512	4.610743	123.688553	0.001552	0.000972
RS	3	0.020938	4.610743	131.591012	0.001651	0.001032
RS	4	0.028850	2.796362	230.675816	0.002894	0.001964
RS	5	0.037279	2.796362	245.065617	0.003074	0.002176
RS	6	0.046260	1.303016	557.537771	0.006994	0.005069
RS	7	0.055828	1.303016	589.696031	0.007397	0.005640
RS	8	0.066023	0.899157	901.732003	0.011311	0.008880
RS	9	0.076884	0.899157	949.127233	0.011905	0.009700
RS	10	0.088456	0.910251	986.136452	0.012370	0.010238
RS	11	0.100785	0.910251	1036.444895	0.013001	0.010890
RS	12	0.113920	1.091190	909.037300	0.011403	0.009632
RS	13	0.127915	1.091190	956.170316	0.011994	0.010219
RS	14	0.142825	1.361116	806.780313	0.010120	0.008735
RS	15	0.158711	1.361116	849.671620	0.010658	0.009273
RS	16	0.175635	1.673690	728.072458	0.009133	0.008050
RS	17	0.193668	1.673690	767.539539	0.009628	0.008533
RS	18	0.212879	1.917982	706.145439	0.008858	0.007939
RS	19	0.233348	1.917982	744.556623	0.009339	0.008408
RS	20	0.255156	1.993103	755.126115	0.009472	0.008603
RS	21	0.278390	1.993103	795.457645	0.009978	0.009109
RS	22	0.303144	1.871391	891.396550	0.011181	0.010293
RS	23	0.329518	1.871391	936.735258	0.011750	0.010917
RS	24	0.357617	1.621708	1133.522850	0.014218	0.013346
RS	25	0.387555	1.621708	1185.942920	0.014876	0.014158
RS	26	0.419451	1.355349	1479.828162	0.018562	0.017873
RS	27	0.453433	1.355349	1537.913020	0.019291	0.018857
RS	28	0.489639	1.141018	1890.378768	0.023712	0.023430
RS	29	0.528214	1.141018	1947.207010	0.024425	0.024459
RS	30	0.569311	0.995993	2286.374038	0.028679	0.028971
RS	31	0.613098	0.995993	2330.901985	0.029238	0.029837
RS	32	0.659749	0.914566	2574.733296	0.032296	0.033166
RS	33	0.709452	0.914566	2597.344206	0.032580	0.033678
RS	34	0.762406	0.885663	2693.320556	0.033784	0.035062
RS	35	0.818825	0.885663	2691.387241	0.033760	0.035149
RS	36	0.878935	0.897573	2643.915272	0.033164	0.034603
RS	37	0.942977	0.897573	2621.823188	0.032887	0.034337
RS	38	1.011209	0.938284	2479.751592	0.031105	0.032510
RS	39	1.083905	0.938284	2444.138561	0.030658	0.032022
RS	40	1.161356	0.995814	2263.991781	0.028399	0.029682
RS	41	1.243874	0.995814	2219.724039	0.027843	0.029077
RS	42	1.331791	1.059029	2040.946238	0.025601	0.026759
RS	43	1.425459	1.059029	1990.170790	0.024964	0.026086
RS	44	1.525255	1.117983	1832.461235	0.022986	0.024054
RS	45	1.631579	1.117983	1775.266329	0.022268	0.023322
RS	46	1.744859	1.164450	1644.453609	0.020627	0.021651
RS	47	1.865551	1.164450	1579.770852	0.019816	0.020843
RS	48	1.994137	1.193271	1473.022190	0.018477	0.019492
RS	49	2.131136	1.193271	1399.498201	0.017555	0.018582
RS	50	2.277098	1.203854	1308.832228	0.016417	0.017442
RS	51	2.432608	1.203854	1225.816447	0.015376	0.016407
RS	52	2.598292	1.200546	1141.319706	0.014316	0.015338
RS	53	2.774815	1.200546	1050.000467	0.013171	0.014178
RS	54	2.962886	1.188236	965.838619	0.012115	0.013094
RS	55	3.163260	1.188236	869.525194	0.010907	0.011841
RS	56	3.376744	1.188236	774.220229	0.009712	0.010588
RS	57	3.604193	1.188236	681.297376	0.008546	0.009353
RS	58	3.846522	1.272212	556.820480	0.006985	0.007685
RS	59	4.104705	1.272212	484.569995	0.006078	0.006705
RS	60	4.379777	1.272212	416.132902	0.005220	0.005772
RS	61	4.672846	1.272212	352.340650	0.004420	0.004898
RS	62	4.985086	1.272212	293.862776	0.003686	0.004094
RS	63	5.317754	1.272212	1019.665178	0.012790	0.014322
PA	4+25*2+4+6 0.195933769 0.058956428 5.317753746 4.610742698 2.796362153 1.303016167 0.899157102 0.910250877 1.091189973 1.361116190 1.673689636 1.917982318 1.993102706 1.871391182 1.621707580 1.355349391 1.141018370 0.995992612 0.914565991 0.885662954 0.897572802 0.938284039 0.995814219 1.059029223 1.117983108 1.164450136 1.193270958 1.203853592 1.200546063 1.188235558 1.272211959
//
IT	4924
RD	21
LK	-559753.913915
QD	-81.336657 -> -73.021942
RI	0.0057439075
TR	0.194612	0.059317
MT	5.342391
MM	C_pi: 1.186772, n_recomb: 80747.184846
RS	0	0.000000	4.596116	111.087962	0.001376	0.000184
RS	1	0.006550	4.596116	118.213526	0.001464	0.000829
RS	2	0.013528	4.596116	125.785669	0.001558	0.000982
RS	3	0.020964	4.596116	133.830966	0.001657	0.001045
RS	4	0.028887	2.913864	224.456683	0.002780	0.001903
RS	5	0.037329	2.913864	238.505036	0.002954	0.002105
RS	6	0.046323	1.331085	553.604462	0.006856	0.005001
RS	7	0.055907	1.331085	585.665845	0.007253	0.005555
RS	8	0.066118	0.901812	912.312411	0.011298	0.008902
RS	9	0.076999	0.901812	960.349324	0.011893	0.009715
RS	10	0.088592	0.906423	1005.008732	0.012446	0.010321
RS	11	0.100944	0.906423	1056.268170	0.013081	0.010977
RS	12	0.114105	1.086303	926.667388	0.011476	0.009708
RS	13	0.128128	1.086303	974.703111	0.012071	0.010301
RS	14	0.143070	1.359983	819.427162	0.010148	0.008772
RS	15	0.158990	1.359983	863.024651	0.010688	0.009315
RS	16	0.175953	1.682483	735.090529	0.009104	0.008038
RS	17	0.194027	1.682483	775.022212	0.009598	0.008523
RS	18	0.213285	1.939926	708.767266	0.008778	0.007881
RS	19	0.233804	1.939926	747.451597	0.009257	0.008349
RS	20	0.255668	2.024753	754.903663	0.009349	0.008506
RS	21	0.278963	2.024753	795.410101	0.009851	0.009008
RS	22	0.303784	1.904010	890.217282	0.011025	0.010163
RS	23	0.330230	1.904010	935.765793	0.011589	0.010778
RS	24	0.358409	1.647723	1134.244316	0.014047	0.013196
RS	25	0.388433	1.647723	1187.084517	0.014701	0.013997
RS	26	0.420424	1.372827	1486.343442	0.018407	0.017726
RS	27	0.454511	1.372827	1545.196951	0.019136	0.018700
RS	28	0.490829	1.151680	1906.612903	0.023612	0.023320
RS	29	0.529527	1.151680	1964.506791	0.024329	0.024343
RS	30	0.570759	1.002276	2314.239821	0.028660	0.028924
RS	31	0.614692	1.002276	2359.821398	0.029225	0.029789
RS	32	0.661502	0.918487	2612.381756	0.032353	0.033183
RS	33	0.711378	0.918487	2635.662977	0.032641	0.033696
RS	34	0.764521	0.888737	2735.561502	0.033878	0.035113
RS	35	0.821144	0.888737	2733.803956	0.033856	0.035203
RS	36	0.881476	0.900961	2684.987384	0.033252	0.034650
RS	37	0.945760	0.900961	2662.786245	0.032977	0.034390
RS	38	1.014254	0.942864	2516.039905	0.031159	0.032529
RS	39	1.087234	0.942864	2480.319456	0.030717	0.032051
RS	40	1.164995	1.002156	2294.627545	0.028417	0.029673
RS	41	1.247848	1.002156	2250.410782	0.027870	0.029080
RS	42	1.336128	1.067343	2066.850854	0.025597	0.026733
RS	43	1.430190	1.067343	2016.289794	0.024970	0.026074
RS	44	1.530413	1.128093	1855.222380	0.022976	0.024027
RS	45	1.637200	1.128093	1798.316413	0.022271	0.023311
RS	46	1.750981	1.175822	1665.624136	0.020628	0.021638
RS	47	1.872215	1.175822	1601.167588	0.019829	0.020846
RS	48	2.001389	1.205156	1493.724316	0.018499	0.019505
RS	49	2.139024	1.205156	1420.205764	0.017588	0.018608
RS	50	2.285673	1.215524	1329.540297	0.016465	0.017484
RS	51	2.441927	1.215524	1246.158253	0.015433	0.016458
RS	52	2.608416	1.211523	1161.771675	0.014388	0.015406
RS	53	2.785809	1.211523	1069.618952	0.013247	0.014251
RS	54	2.974820	1.198205	985.334139	0.012203	0.013180
RS	55	3.176212	1.198205	887.693594	0.010993	0.011927
RS	56	3.390794	1.198205	790.968462	0.009796	0.010672
RS	57	3.619430	1.198205	696.557953	0.008626	0.009433
RS	58	3.863042	1.285495	568.682055	0.007043	0.007742
RS	59	4.122609	1.285495	495.480836	0.006136	0.006763
RS	60	4.399177	1.285495	426.032644	0.005276	0.005829
RS	61	4.693859	1.285495	361.193240	0.004473	0.004953
RS	62	5.007842	1.285495	301.657529	0.003736	0.004146
RS	63	5.342391	1.285495	1052.922782	0.013040	0.014587
PA	4+25*2+4+6 0.194612176 0.059317106 5.342390632 4.596115589 2.913863521 1.331085215 0.901811503 0.906423065 1.086303128 1.359982982 1.682482853 1.939926396 2.024753392 1.904010102 1.647723390 1.372827090 1.151680161 1.002275886 0.918486522 0.888736578 0.900961246 0.942863714 1.002155723 1.067343287 1.128093272 1.175821719 1.205156287 1.215523868 1.211523079 1.198205361 1.285494979
//
IT	3863
RD	22
LK	-559737.485988
QD	-78.169905 -> -70.320715
RI	0.0056270724
TR	0.193345	0.059670
MT	5.366005
MM	C_pi: 1.194944, n_recomb: 81751.041507
RS	0	0.000000	4.575124	113.061482	0.001383	0.000185
RS	1	0.006557	4.575124	120.321057	0.001472	0.000835
RS	2	0.013544	4.575124	128.036025	0.001566	0.000993
RS	3	0.020989	4.575124	136.233503	0.001666	0.001059
RS	4	0.028922	3.032886	218.543169	0.002673	0.001846
RS	5	0.037376	3.032886	232.264124	0.002841	0.002039
RS	6	0.046384	1.359728	549.428936	0.006721	0.004933
RS	7	0.055982	1.359728	581.374147	0.007112	0.005472
RS	8	0.066210	0.904872	922.130251	0.011280	0.008919
RS	9	0.077108	0.904872	970.773652	0.011875	0.009726
RS	10	0.088721	0.902974	1023.303482	0.012517	0.010401
RS	11	0.101096	0.902974	1075.487307	0.013156	0.011059
RS	12	0.114282	1.081573	944.039401	0.011548	0.009784
RS	13	0.128332	1.081573	992.963033	0.012146	0.010382
RS	14	0.143304	1.358515	832.048938	0.010178	0.008810
RS	15	0.159257	1.358515	876.347718	0.010720	0.009358
RS	16	0.176257	1.690379	742.199111	0.009079	0.008028
RS	17	0.194371	1.690379	782.595313	0.009573	0.008515
RS	18	0.213673	1.960693	711.529102	0.008704	0.007828
RS	19	0.234241	1.960693	750.487042	0.009180	0.008295
RS	20	0.256157	2.055302	754.841416	0.009233	0.008415
RS	21	0.279510	2.055302	795.520827	0.009731	0.008912
RS	22	0.304395	1.935814	889.145461	0.010876	0.010039
RS	23	0.330911	1.935814	934.894869	0.011436	0.010647
RS	24	0.359166	1.673216	1134.894820	0.013882	0.013052
RS	25	0.389273	1.673216	1188.135112	0.014534	0.013842
RS	26	0.421355	1.389977	1492.506940	0.018257	0.017583
RS	27	0.455541	1.389977	1552.100384	0.018986	0.018548
RS	28	0.491967	1.162155	1922.161207	0.023512	0.023211
RS	29	0.530783	1.162155	1981.093430	0.024233	0.024229
RS	30	0.572143	1.008461	2341.150353	0.028638	0.028875
RS	31	0.616216	1.008461	2387.771397	0.029208	0.029739
RS	32	0.663178	0.922353	2648.943881	0.032403	0.033196
RS	33	0.713220	0.922353	2672.898365	0.032696	0.033711
RS	34	0.766543	0.891767	2776.714872	0.033965	0.035159
RS	35	0.823363	0.891767	2775.149447	0.033946	0.035253
RS	36	0.883908	0.904284	2725.068749	0.033334	0.034693
RS	37	0.948423	0.904284	2702.781199	0.033061	0.034439
RS	38	1.017168	0.947334	2551.476043	0.031210	0.032547
RS	39	1.090421	0.947334	2515.670960	0.030772	0.032077
RS	40	1.168477	1.008335	2324.554060	0.028435	0.029663
RS	41	1.251651	1.008335	2280.406981	0.027895	0.029081
RS	42	1.340279	1.075441	2092.173462	0.025592	0.026707
RS	43	1.434719	1.075441	2041.839648	0.024976	0.026063
RS	44	1.535350	1.137932	1877.506904	0.022966	0.024002
RS	45	1.642581	1.137932	1820.897275	0.022274	0.023300
RS	46	1.756842	1.186876	1686.392330	0.020628	0.021627
RS	47	1.878596	1.186876	1622.167181	0.019843	0.020849
RS	48	2.008332	1.216686	1514.080888	0.018521	0.019518
RS	49	2.146576	1.216686	1440.573623	0.017621	0.018634
RS	50	2.293885	1.226812	1349.949062	0.016513	0.017525
RS	51	2.450852	1.226812	1266.209461	0.015489	0.016509
RS	52	2.618112	1.222106	1181.966346	0.014458	0.015473
RS	53	2.796339	1.222106	1088.992382	0.013321	0.014322
RS	54	2.986253	1.207778	1004.617961	0.012289	0.013264
RS	55	3.188619	1.207778	905.664286	0.011078	0.012011
RS	56	3.404254	1.207778	807.534816	0.009878	0.010754
RS	57	3.634029	1.207778	711.653850	0.008705	0.009512
RS	58	3.878870	1.298307	580.397610	0.007100	0.007798
RS	59	4.139765	1.298307	506.260952	0.006193	0.006820
RS	60	4.417767	1.298307	435.818101	0.005331	0.005885
RS	61	4.713998	1.298307	369.948441	0.004525	0.005006
RS	62	5.029653	1.298307	309.371587	0.003784	0.004196
RS	63	5.366005	1.298307	1085.977775	0.013284	0.014846
PA	4+25*2+4+6 0.193344876 0.059669957 5.366005497 4.575124457 3.032885594 1.359727813 0.904871506 0.902973980 1.081572587 1.358515448 1.690378798 1.960692835 2.055302070 1.935813936 1.673216074 1.389976693 1.162154913 1.008460680 0.922353345 0.891766623 0.904283864 0.947334462 1.008335415 1.075440601 1.137932173 1.186875997 1.216685973 1.226812221 1.222105951 1.207777740 1.298306778
//
IT	4770
RD	23
LK	-559721.975497
QD	-75.188770 -> -67.773057
RI	0.0055203571
TR	0.192127	0.060015
MT	5.388706
MM	C_pi: 1.202884, n_recomb: 82734.305839
RS	0	0.000000	4.549473	115.139621	0.001392	0.000185
RS	1	0.006564	4.549473	122.539639	0.001481	0.000841
RS	2	0.013559	4.549473	130.404235	0.001576	0.001004
RS	3	0.021013	4.549473	138.761083	0.001677	0.001074
RS	4	0.028956	3.153400	212.914517	0.002573	0.001791
RS	5	0.037421	3.153400	226.321432	0.002736	0.001977
RS	6	0.046441	1.388915	545.051656	0.006588	0.004865
RS	7	0.056054	1.388915	576.863739	0.006972	0.005389
RS	8	0.066297	0.908296	931.237044	0.011256	0.008933
RS	9	0.077213	0.908296	980.453935	0.011851	0.009731
RS	10	0.088845	0.899895	1041.017325	0.012583	0.010476
RS	11	0.101241	0.899895	1094.099229	0.013224	0.011137
RS	12	0.114451	1.077006	961.151126	0.011617	0.009857
RS	13	0.128527	1.077006	1010.948098	0.012219	0.010461
RS	14	0.143528	1.356790	844.621701	0.010209	0.008849
RS	15	0.159513	1.356790	889.616171	0.010753	0.009402
RS	16	0.176548	1.697520	749.358793	0.009057	0.008021
RS	17	0.194700	1.697520	790.218132	0.009551	0.008510
RS	18	0.214045	1.980375	714.411846	0.008635	0.007779
RS	19	0.234659	1.980375	753.643636	0.009109	0.008244
RS	20	0.256626	2.084837	754.916034	0.009125	0.008329
RS	21	0.280035	2.084837	795.766415	0.009618	0.008821
RS	22	0.304980	1.966871	888.162863	0.010735	0.009921
RS	23	0.331563	1.966871	934.104816	0.011290	0.010521
RS	24	0.359891	1.698215	1135.484155	0.013724	0.012913
RS	25	0.390079	1.698215	1189.106207	0.014373	0.013694
RS	26	0.422248	1.406822	1498.344488	0.018110	0.017444
RS	27	0.456528	1.406822	1558.651039	0.018839	0.018401
RS	28	0.493059	1.172452	1937.077420	0.023413	0.023103
RS	29	0.531987	1.172452	1997.022051	0.024138	0.024116
RS	30	0.573471	1.014552	2367.170252	0.028612	0.028825
RS	31	0.617678	1.014552	2414.816888	0.029188	0.029688
RS	32	0.664787	0.926170	2684.485712	0.032447	0.033205
RS	33	0.714988	0.926170	2709.115751	0.032745	0.033723
RS	34	0.768484	0.894755	2816.849297	0.034047	0.035202
RS	35	0.825491	0.894755	2815.490597	0.034031	0.035300
RS	36	0.886241	0.907544	2764.220761	0.033411	0.034733
RS	37	0.950978	0.907544	2741.867177	0.033141	0.034484
RS	38	1.019964	0.951704	2586.110346	0.031258	0.032563
RS	39	1.093479	0.951704	2550.241133	0.030824	0.032101
RS	40	1.171819	1.014364	2353.811848	0.028450	0.029653
RS	41	1.255302	1.014364	2309.751055	0.027918	0.029083
RS	42	1.344264	1.083337	2116.943761	0.025587	0.026682
RS	43	1.439066	1.083337	2066.848534	0.024982	0.026051
RS	44	1.540091	1.147521	1899.334030	0.022957	0.023977
RS	45	1.647747	1.147521	1843.027468	0.022276	0.023290
RS	46	1.762470	1.197637	1706.773676	0.020630	0.021617
RS	47	1.884723	1.197637	1642.784604	0.019856	0.020853
RS	48	2.015001	1.227889	1534.101219	0.018543	0.019531
RS	49	2.153830	1.227889	1460.611126	0.017654	0.018659
RS	50	2.301772	1.237751	1370.064383	0.016560	0.017566
RS	51	2.459425	1.237751	1285.976225	0.015543	0.016559
RS	52	2.627426	1.232330	1201.907881	0.014527	0.015538
RS	53	2.806455	1.232330	1108.125239	0.013394	0.014392
RS	54	2.997236	1.216990	1023.692570	0.012373	0.013347
RS	55	3.200539	1.216990	923.440203	0.011162	0.012093
RS	56	3.417188	1.216990	823.922468	0.009959	0.010834
RS	57	3.648057	1.216990	726.588303	0.008782	0.009590
RS	58	3.894081	1.310687	591.971297	0.007155	0.007852
RS	59	4.156253	1.310687	516.914111	0.006248	0.006875
RS	60	4.435635	1.310687	445.492536	0.005385	0.005939
RS	61	4.733355	1.310687	378.608947	0.004576	0.005059
RS	62	5.050618	1.310687	317.007052	0.003832	0.004245
RS	63	5.388706	1.310687	1118.830944	0.013523	0.015101
PA	4+25*2+4+6 0.192127327 0.060014748 5.388706379 4.549473329 3.153399711 1.388914781 0.908295702 0.899894532 1.077005763 1.356789734 1.697520272 1.980375006 2.084836688 1.966871482 1.698215158 1.406822228 1.172452289 1.014552360 0.926170037 0.894754697 0.907544138 0.951703539 1.014364314 1.083336850 1.147521148 1.197636905 1.227888883 1.237751235 1.232329639 1.216990049 1.310687236
//
IT	4539
RD	24
LK	-559707.318654
QD	-72.377160 -> -65.365728
RI	0.0054233147
TR	0.190957	0.060352
MT	5.410550
MM	C_pi: 1.210600, n_recomb: 83697.194349
RS	0	0.000000	4.520317	117.301086	0.001401	0.000186
RS	1	0.006571	4.520317	124.846664	0.001492	0.000847
RS	2	0.013573	4.520317	132.866297	0.001587	0.001016
RS	3	0.021036	4.520317	141.388232	0.001689	0.001089
RS	4	0.028989	3.275040	207.571265	0.002480	0.001739
RS	5	0.037464	3.275040	220.677985	0.002637	0.001918
RS	6	0.046497	1.418538	540.533846	0.006458	0.004798
RS	7	0.056123	1.418538	572.199169	0.006837	0.005308
RS	8	0.066381	0.912035	939.683907	0.011227	0.008942
RS	9	0.077314	0.912035	989.443244	0.011822	0.009733
RS	10	0.088964	0.897143	1058.174436	0.012643	0.010548
RS	11	0.101381	0.897143	1112.129107	0.013288	0.011210
RS	12	0.114613	1.072596	977.999108	0.011685	0.009929
RS	13	0.128715	1.072596	1028.654773	0.012290	0.010538
RS	14	0.143743	1.354827	857.141274	0.010241	0.008888
RS	15	0.159759	1.354827	902.825695	0.010787	0.009445
RS	16	0.176827	1.703938	756.566811	0.009039	0.008017
RS	17	0.195016	1.703938	797.887931	0.009533	0.008508
RS	18	0.214401	1.999018	717.402347	0.008571	0.007733
RS	19	0.235060	1.999018	756.908006	0.009043	0.008197
RS	20	0.257076	2.113400	755.108620	0.009022	0.008247
RS	21	0.280538	2.113400	796.127762	0.009512	0.008735
RS	22	0.305542	1.997201	887.258797	0.010601	0.009809
RS	23	0.332190	1.997201	933.385352	0.011152	0.010402
RS	24	0.360588	1.722735	1136.009847	0.013573	0.012779
RS	25	0.390852	1.722735	1189.996146	0.014218	0.013551
RS	26	0.423104	1.423369	1503.870120	0.017968	0.017309
RS	27	0.457476	1.423369	1564.863864	0.018697	0.018257
RS	28	0.494107	1.182575	1951.384735	0.023315	0.022997
RS	29	0.533144	1.182575	2012.316134	0.024043	0.024005
RS	30	0.574746	1.020550	2392.329386	0.028583	0.028773
RS	31	0.619082	1.020550	2440.987088	0.029165	0.029636
RS	32	0.666331	0.929934	2719.035181	0.032487	0.033211
RS	33	0.716685	0.929934	2744.341716	0.032789	0.033731
RS	34	0.770347	0.897696	2855.993357	0.034123	0.035241
RS	35	0.827535	0.897696	2854.853891	0.034109	0.035342
RS	36	0.888481	0.910739	2802.465532	0.033483	0.034771
RS	37	0.953432	0.910739	2780.063980	0.033216	0.034527
RS	38	1.022650	0.955971	2619.956450	0.031303	0.032578
RS	39	1.096417	0.955971	2584.041499	0.030874	0.032124
RS	40	1.175031	1.020246	2382.404643	0.028465	0.029643
RS	41	1.258810	1.020246	2338.445310	0.027939	0.029083
RS	42	1.348094	1.091037	2141.163270	0.025582	0.026658
RS	43	1.443244	1.091037	2091.316704	0.024987	0.026040
RS	44	1.544647	1.156871	1920.695620	0.022948	0.023953
RS	45	1.652712	1.156871	1864.698758	0.022279	0.023280
RS	46	1.767879	1.208120	1726.756150	0.020631	0.021607
RS	47	1.890612	1.208120	1663.008441	0.019869	0.020856
RS	48	2.021411	1.238782	1553.773942	0.018564	0.019545
RS	49	2.160803	1.238782	1480.307626	0.017686	0.018684
RS	50	2.309355	1.248360	1389.873935	0.016606	0.017606
RS	51	2.467667	1.248360	1305.447280	0.015597	0.016608
RS	52	2.636382	1.242215	1221.584356	0.014595	0.015603
RS	53	2.816183	1.242215	1127.006841	0.013465	0.014461
RS	54	3.007798	1.225864	1042.547883	0.012456	0.013429
RS	55	3.212004	1.225864	941.012407	0.011243	0.012174
RS	56	3.429627	1.225864	840.123527	0.010038	0.010913
RS	57	3.661550	1.225864	741.354379	0.008858	0.009665
RS	58	3.908712	1.322662	603.397253	0.007209	0.007906
RS	59	4.172115	1.322662	527.435330	0.006302	0.006929
RS	60	4.452824	1.322662	455.051696	0.005437	0.005992
RS	61	4.751979	1.322662	387.171105	0.004626	0.005109
RS	62	5.070790	1.322662	324.560770	0.003878	0.004292
RS	63	5.410550	1.322662	1151.466483	0.013758	0.015350
PA	4+25*2+4+6 0.190956507 0.060351602 5.410550000 4.520317158 3.275039641 1.418538179 0.912034733 0.897142694 1.072596368 1.354826510 1.703937518 1.999017701 2.113400460 1.997201500 1.722735057 1.423369471 1.182575348 1.020549735 0.929933848 0.897696251 0.910738921 0.955970692 1.020246427 1.091037438 1.156871372 1.208119609 1.238781582 1.248360184 1.242215179 1.225863509 1.322662327
//
IT	4972
RD	25
LK	-559693.458966
QD	-69.723053 -> -63.089163
RI	0.0053340987
TR	0.189831	0.060681
MT	5.431528
MM	C_pi: 1.218093, n_recomb: 84640.325980
RS	0	0.000000	4.489084	119.515233	0.001412	0.000187
RS	1	0.006577	4.489084	127.209557	0.001503	0.000853
RS	2	0.013587	4.489084	135.387590	0.001600	0.001028
RS	3	0.021058	4.489084	144.078160	0.001702	0.001106
RS	4	0.029020	3.397732	202.493802	0.002392	0.001689
RS	5	0.037506	3.397732	215.313366	0.002544	0.001862
RS	6	0.046550	1.448518	535.921177	0.006332	0.004732
RS	7	0.056189	1.448518	567.428618	0.006704	0.005228
RS	8	0.066461	0.916043	947.522598	0.011195	0.008949
RS	9	0.077410	0.916043	997.795238	0.011789	0.009731
RS	10	0.089078	0.894693	1074.786085	0.012698	0.010616
RS	11	0.101514	0.894693	1129.588636	0.013346	0.011279
RS	12	0.114768	1.068350	994.571016	0.011751	0.010000
RS	13	0.128894	1.068350	1046.070228	0.012359	0.010612
RS	14	0.143949	1.352675	869.585893	0.010274	0.008928
RS	15	0.159994	1.352675	915.953596	0.010822	0.009489
RS	16	0.177094	1.709689	763.809123	0.009024	0.008014
RS	17	0.195319	1.709689	805.590129	0.009518	0.008507
RS	18	0.214743	2.016705	720.475809	0.008512	0.007691
RS	19	0.235444	2.016705	760.254515	0.008982	0.008154
RS	20	0.257507	2.141017	755.410332	0.008925	0.008170
RS	21	0.281021	2.141017	796.596116	0.009412	0.008654
RS	22	0.306081	2.026835	886.419815	0.010473	0.009701
RS	23	0.332790	2.026835	932.723206	0.011020	0.010287
RS	24	0.361255	1.746788	1136.473642	0.013427	0.012650
RS	25	0.391592	1.746788	1190.807531	0.014069	0.013413
RS	26	0.423925	1.439617	1509.107823	0.017830	0.017178
RS	27	0.458385	1.439617	1570.763979	0.018558	0.018118
RS	28	0.495111	1.192520	1965.120409	0.023217	0.022892
RS	29	0.534252	1.192520	2027.013503	0.023949	0.023896
RS	30	0.575968	1.026444	2416.677701	0.028552	0.028721
RS	31	0.620428	1.026444	2466.331475	0.029139	0.029584
RS	32	0.667812	0.933634	2752.648030	0.032522	0.033215
RS	33	0.718312	0.933634	2778.630423	0.032829	0.033737
RS	34	0.772134	0.900580	2894.199065	0.034194	0.035277
RS	35	0.829495	0.900580	2893.289104	0.034183	0.035382
RS	36	0.890630	0.913858	2839.850130	0.033552	0.034806
RS	37	0.955785	0.913858	2817.415980	0.033287	0.034568
RS	38	1.025226	0.960128	2653.050183	0.031345	0.032591
RS	39	1.099234	0.960128	2617.105477	0.030920	0.032145
RS	40	1.178110	1.025973	2410.367396	0.028478	0.029632
RS	41	1.262174	1.025973	2366.521843	0.027960	0.029083
RS	42	1.351766	1.098539	2164.850175	0.025577	0.026634
RS	43	1.447252	1.098539	2115.260869	0.024991	0.026029
RS	44	1.549017	1.165978	1941.609435	0.022940	0.023930
RS	45	1.657476	1.165978	1885.927250	0.022282	0.023270
RS	46	1.773068	1.218322	1746.350465	0.020633	0.021597
RS	47	1.896263	1.218322	1682.848361	0.019882	0.020860
RS	48	2.027561	1.249365	1573.104272	0.018586	0.019558
RS	49	2.167494	1.249365	1499.667832	0.017718	0.018709
RS	50	2.316631	1.258642	1409.379557	0.016651	0.017646
RS	51	2.475577	1.258642	1324.624306	0.015650	0.016655
RS	52	2.644978	1.251765	1240.997274	0.014662	0.015666
RS	53	2.825520	1.251765	1145.638393	0.013535	0.014528
RS	54	3.017936	1.234405	1061.181407	0.012538	0.013508
RS	55	3.223008	1.234405	958.378933	0.011323	0.012253
RS	56	3.441568	1.234405	856.136490	0.010115	0.010990
RS	57	3.674504	1.234405	755.950969	0.008931	0.009739
RS	58	3.922759	1.334238	614.676352	0.007262	0.007958
RS	59	4.187343	1.334238	537.825332	0.006354	0.006981
RS	60	4.469329	1.334238	464.496114	0.005488	0.006044
RS	61	4.769862	1.334238	395.635242	0.004674	0.005159
RS	62	5.090162	1.334238	332.032862	0.003923	0.004339
RS	63	5.431528	1.334238	1183.880557	0.013987	0.015594
PA	4+25*2+4+6 0.189831282 0.060681195 5.431527584 4.489083535 3.397732287 1.448518437 0.916042698 0.894692735 1.068350278 1.352675225 1.709689210 2.016704913 2.141017286 2.026835460 1.746787526 1.439616561 1.192519933 1.026444357 0.933633803 0.900580485 0.913857878 0.960128202 1.025972674 1.098538882 1.165977833 1.218321632 1.249364511 1.258641890 1.251765386 1.234405060 1.334238174
//
CC
CC	Brief Description of the file format:
CC	  CC  comments
CC	  MM  useful-messages
CC	  RD  round-of-iterations
CC	  LL  \log[P(sequence)]
CC	  QD  Q-before-opt Q-after-opt
CC	  TR  \theta_0 \rho_0
CC	  RS  k t_k \lambda_k \pi_k \sum_{l\not=k}A_{kl} A_{kk}
CC	  DC  begin end best-k t_k+\Delta_k max-prob
CC
MM	Version: 0.6.5-r67
MM	pattern:4+25*2+4+6, n:63, n_free_lambdas:28
MM	n_iterations:25, skip:1, max_t:5, theta/rho:5
MM	is_decoding:0
MM	n_seqs:28, sum_L:1178941, sum_n:240203
RD	0
LK	0.000000
QD	0.000000 -> 0.000000
RI	inf
TR	0.227835	0.045567
MT	5.000000
MM	C_pi: 1.000000, n_recomb: 52524.219694
RS	0	0.000000	1.000000	329.675277	0.006277	0.000000
RS	1	0.006440	1.000000	348.633950	0.006638	0.000000
RS	2	0.013294	1.000000	368.528688	0.007016	0.000000
RS	3	0.020590	1.000000	389.385301	0.007413	0.000000
RS	4	0.028356	1.000000	411.227339	0.007829	0.000000
RS	5	0.036622	1.000000	434.075550	0.008264	0.000000
RS	6	0.045421	1.000000	457.947274	0.008719	0.000000
RS	7	0.054785	1.000000	482.855768	0.009193	0.000000
RS	8	0.064753	1.000000	508.809456	0.009687	0.000000
RS	9	0.075363	1.000000	535.811111	0.010201	0.000000
RS	10	0.086656	1.000000	563.856948	0.010735	0.000000
RS	11	0.098677	1.000000	592.935645	0.011289	0.000000
RS	12	0.111471	1.000000	623.027284	0.011862	0.000000
RS	13	0.125090	1.000000	654.102209	0.012453	0.000000
RS	14	0.139585	1.000000	686.119813	0.013063	0.000000
RS	15	0.155014	1.000000	719.027261	0.013689	0.000000
RS	16	0.171437	1.000000	752.758146	0.014332	0.000000
RS	17	0.188917	1.000000	787.231110	0.014988	0.000000
RS	18	0.207523	1.000000	822.348432	0.015657	0.000000
RS	19	0.227327	1.000000	857.994614	0.016335	0.000000
RS	20	0.248406	1.000000	894.034993	0.017021	0.000000
RS	21	0.270843	1.000000	930.314414	0.017712	0.000000
RS	22	0.294725	1.000000	966.656005	0.018404	0.000000
RS	23	0.320144	1.000000	1002.860104	0.019093	0.000000
RS	24	0.347201	1.000000	1038.703402	0.019776	0.000000
RS	25	0.376000	1.000000	1073.938364	0.020447	0.000000
RS	26	0.406654	1.000000	1108.293003	0.021101	0.000000
RS	27	0.439282	1.000000	1141.471096	0.021732	0.000000
RS	28	0.474011	1.000000	1173.152927	0.022335	0.000000
RS	29	0.510976	1.000000	1202.996654	0.022904	0.000000
RS	30	0.550322	1.000000	1230.640407	0.023430	0.000000
RS	31	0.592202	1.000000	1255.705208	0.023907	0.000000
RS	32	0.636779	1.000000	1277.798802	0.024328	0.000000
RS	33	0.684227	1.000000	1296.520504	0.024684	0.000000
RS	34	0.734730	1.000000	1311.467114	0.024969	0.000000
RS	35	0.788485	1.000000	1322.239940	0.025174	0.000000
RS	36	0.845702	1.000000	1328.452960	0.025292	0.000000
RS	37	0.906604	1.000000	1329.742068	0.025317	0.000000
RS	38	0.971428	1.000000	1325.775326	0.025241	0.000000
RS	39	1.040426	1.000000	1316.264069	0.025060	0.000000
RS	40	1.113868	1.000000	1300.974634	0.024769	0.000000
RS	41	1.192040	1.000000	1279.740408	0.024365	0.000000
RS	42	1.275245	1.000000	1252.473790	0.023846	0.000000
RS	43	1.363809	1.000000	1219.177582	0.023212	0.000000
RS	44	1.458076	1.000000	1179.955253	0.022465	0.000000
RS	45	1.558414	1.000000	1135.019417	0.021609	0.000000
RS	46	1.665214	1.000000	1084.697855	0.020651	0.000000
RS	47	1.778891	1.000000	1029.436381	0.019599	0.000000
RS	48	1.899889	1.000000	969.797865	0.018464	0.000000
RS	49	2.028679	1.000000	906.456846	0.017258	0.000000
RS	50	2.165763	1.000000	840.189268	0.015996	0.000000
RS	51	2.311675	1.000000	771.857117	0.014695	0.000000
RS	52	2.466983	1.000000	702.387993	0.013373	0.000000
RS	53	2.632293	1.000000	632.749990	0.012047	0.000000
RS	54	2.808249	1.000000	563.922631	0.010736	0.000000
RS	55	2.995536	1.000000	496.864994	0.009460	0.000000
RS	56	3.194884	1.000000	432.482537	0.008234	0.000000
RS	57	3.407070	1.000000	371.594445	0.007075	0.000000
RS	58	3.632920	1.000000	314.903514	0.005995	0.000000
RS	59	3.873315	1.000000	262.970642	0.005007	0.000000
RS	60	4.129191	1.000000	216.195883	0.004116	0.000000
RS	61	4.401545	1.000000	174.807636	0.003328	0.000000
RS	62	4.691438	1.000000	138.861052	0.002644	0.000000
RS	63	5.000000	1.000000	393.323423	0.007488	0.000000
PA	4+25*2+4+6 0.227835437 0.045567087 5.000000000 1.000000000 1.000000000 1.000000000 1.000000000 1.000000000 1.000000000 1.000000000 1.000000000 1.000000000 1.000000000 1.000000000 1.000000000 1.000000000 1.000000000 1.000000000 1.000000000 1.000000000 1.000000000 1.000000000 1.000000000 1.000000000 1.000000000 1.000000000 1.000000000 1.000000000 1.000000000 1.000000000 1.000000000
//
IT	5062
RD	1
LK	-557709.601572
QD	-370.781622 -> -255.088940
RI	0.0287730788
TR	0.232018	0.048179
MT	4.784861
MM	C_pi: 0.993229, n_recomb: 55097.221264
RS	0	0.000000	1.991972	171.734067	0.003117	0.000071
RS	1	0.006367	1.991972	182.095839	0.003305	0.000388
RS	2	0.013140	1.991972	193.044199	0.003504	0.000883
RS	3	0.020343	1.991972	204.607300	0.003714	0.001551
RS	4	0.028006	1.384174	311.738083	0.005658	0.002296
RS	5	0.036156	1.384174	329.644952	0.005983	0.003111
RS	6	0.044825	1.197186	402.665337	0.007308	0.004058
RS	7	0.054046	1.197186	425.010252	0.007714	0.005147
RS	8	0.063854	1.118978	479.566634	0.008704	0.006261
RS	9	0.074287	1.118978	505.348217	0.009172	0.007180
RS	10	0.085384	1.104350	539.210262	0.009787	0.007749
RS	11	0.097187	1.104350	567.417997	0.010298	0.008060
RS	12	0.109742	1.106328	595.632987	0.010811	0.008341
RS	13	0.123097	1.106328	625.922757	0.011360	0.008724
RS	14	0.137302	1.105038	658.007488	0.011943	0.009207
RS	15	0.152411	1.105038	690.357115	0.012530	0.009750
RS	16	0.168482	1.099460	727.306721	0.013200	0.010339
RS	17	0.185576	1.099460	761.625815	0.013823	0.010982
RS	18	0.203759	1.086945	805.864458	0.014626	0.011701
RS	19	0.223100	1.086945	841.984180	0.015282	0.012518
RS	20	0.243672	1.065935	895.864089	0.016260	0.013457
RS	21	0.265553	1.065935	933.438772	0.016942	0.014539
RS	22	0.288828	1.037514	997.603708	0.018106	0.015786
RS	23	0.313585	1.037514	1035.950014	0.018802	0.017202
RS	24	0.339919	1.005388	1107.972947	0.020109	0.018775
RS	25	0.367928	1.005388	1145.917259	0.020798	0.020467
RS	26	0.397722	0.974385	1220.079749	0.022144	0.022226
RS	27	0.429412	0.974385	1255.920076	0.022795	0.023989
RS	28	0.463120	0.948245	1325.013777	0.024049	0.025694
RS	29	0.498974	0.948245	1356.654694	0.024623	0.027285
RS	30	0.537111	0.928950	1413.840243	0.025661	0.028709
RS	31	0.577677	0.928950	1439.047957	0.026118	0.029918
RS	32	0.620825	0.917192	1478.861315	0.026841	0.030871
RS	33	0.666720	0.917192	1495.562035	0.027144	0.031540
RS	34	0.715538	0.912511	1515.112328	0.027499	0.031914
RS	35	0.767463	0.912511	1521.632383	0.027617	0.032004
RS	36	0.822695	0.913336	1521.270201	0.027611	0.031833
RS	37	0.881444	0.913336	1516.419760	0.027523	0.031433
RS	38	0.943933	0.917580	1498.635347	0.027200	0.030843
RS	39	1.010401	0.917580	1481.680157	0.026892	0.030094
RS	40	1.081101	0.923398	1449.294184	0.026304	0.029215
RS	41	1.156303	0.923398	1419.952118	0.025772	0.028228
RS	42	1.236292	0.929524	1375.231857	0.024960	0.027148
RS	43	1.321375	0.929524	1333.749457	0.024207	0.025991
RS	44	1.411875	0.935122	1278.623807	0.023207	0.024769
RS	45	1.508137	0.935122	1225.877262	0.022249	0.023495
RS	46	1.610528	0.939629	1162.277472	0.021095	0.022180
RS	47	1.719438	0.939629	1099.855769	0.019962	0.020832
RS	48	1.835283	0.942796	1029.815612	0.018691	0.019457
RS	49	1.958504	0.942796	960.080487	0.017425	0.018061
RS	50	2.089570	0.944709	885.914220	0.016079	0.016650
RS	51	2.228982	0.944709	811.983458	0.014737	0.015233
RS	52	2.377269	0.945720	736.474534	0.013367	0.013817
RS	53	2.534999	0.945720	662.055373	0.012016	0.012414
RS	54	2.702771	0.946614	588.306021	0.010678	0.011038
RS	55	2.881225	0.946614	517.384900	0.009390	0.009703
RS	56	3.071042	0.946614	449.534012	0.008159	0.008427
RS	57	3.272944	0.946614	385.579941	0.006998	0.007224
RS	58	3.487701	0.953083	324.262497	0.005885	0.006109
RS	59	3.716133	0.953083	270.828395	0.004915	0.005094
RS	60	3.959108	0.953083	222.741765	0.004043	0.004185
RS	61	4.217554	0.953083	180.215769	0.003271	0.003386
RS	62	4.492456	0.953083	143.289415	0.002601	0.002695
RS	63	4.784861	0.953083	408.631467	0.007417	0.007754
PA	4+25*2+4+6 0.232017658 0.048178911 4.784860611 1.991971970 1.384174347 1.197185516 1.118978024 1.104350090 1.106328011 1.105037689 1.099460125 1.086944580 1.065935135 1.037513733 1.005388260 0.974384785 0.948245049 0.928950310 0.917192459 0.912510872 0.913335800 0.917579651 0.923398018 0.929524422 0.935122490 0.939628601 0.942795753 0.944709063 0.945719957 0.946614265 0.953083098
//
IT	4460
RD	2
LK	-557518.685256
QD	-244.999095 -> -191.133527
RI	0.0168286646
TR	0.232542	0.049831
MT	4.706565
MM	C_pi: 0.992885, n_recomb: 56921.647581
RS	0	0.000000	3.228069	108.994457	0.001915	0.000059
RS	1	0.006340	3.228069	115.688716	0.002032	0.000310
RS	2	0.013082	3.228069	122.779618	0.002157	0.000663
RS	3	0.020251	3.228069	130.288770	0.002289	0.001101
RS	4	0.027874	1.654430	269.405009	0.004733	0.002221
RS	5	0.035981	1.654430	285.099440	0.005009	0.002868
RS	6	0.044602	1.278832	389.883992	0.006849	0.004177
RS	7	0.053770	1.278832	411.643755	0.007232	0.005171
RS	8	0.063518	1.143334	485.671228	0.008532	0.006605
RS	9	0.073885	1.143334	511.789366	0.008991	0.007446
RS	10	0.084909	1.135680	542.615344	0.009533	0.008009
RS	11	0.096632	1.135680	571.075636	0.010033	0.008210
RS	12	0.109098	1.158432	588.905412	0.010346	0.008382
RS	13	0.122354	1.158432	619.101477	0.010876	0.008677
RS	14	0.136451	1.172222	642.770683	0.011292	0.009077
RS	15	0.151441	1.172222	674.821770	0.011855	0.009517
RS	16	0.167382	1.175543	705.910198	0.012401	0.010041
RS	17	0.184334	1.175543	739.899938	0.012999	0.010560
RS	18	0.202360	1.162817	783.226733	0.013760	0.011267
RS	19	0.221529	1.162817	819.238687	0.014392	0.011933
RS	20	0.241913	1.131068	879.808115	0.015456	0.012947
RS	21	0.263590	1.131068	917.778815	0.016124	0.013845
RS	22	0.286641	1.083252	997.955224	0.017532	0.015284
RS	23	0.311153	1.083252	1037.386648	0.018225	0.016484
RS	24	0.337219	1.027684	1134.267283	0.019927	0.018378
RS	25	0.364938	1.027684	1173.908778	0.020623	0.019838
RS	26	0.394414	0.974238	1278.320067	0.022458	0.022022
RS	27	0.425759	0.974238	1316.037352	0.023120	0.023565
RS	28	0.459091	0.929799	1415.486132	0.024867	0.025735
RS	29	0.494536	0.929799	1448.487952	0.025447	0.027141
RS	30	0.532228	0.897509	1530.670909	0.026891	0.028980
RS	31	0.572310	0.897509	1556.013306	0.027336	0.030052
RS	32	0.614933	0.878191	1611.071601	0.028303	0.031286
RS	33	0.660258	0.878191	1626.256777	0.028570	0.031873
RS	34	0.708457	0.870849	1649.564782	0.028980	0.032357
RS	35	0.759711	0.870849	1652.964786	0.029039	0.032414
RS	36	0.814215	0.872794	1646.587555	0.028927	0.032203
RS	37	0.872175	0.872794	1637.456025	0.028767	0.031808
RS	38	0.933808	0.880522	1607.760635	0.028245	0.031090
RS	39	0.999350	0.880522	1585.960621	0.027862	0.030371
RS	40	1.069046	0.890918	1539.599255	0.027048	0.029341
RS	41	1.143161	0.890918	1505.392037	0.026447	0.028399
RS	42	1.221975	0.901807	1447.260153	0.025425	0.027186
RS	43	1.305785	0.901807	1401.286853	0.024618	0.026083
RS	44	1.394909	0.911721	1334.815037	0.023450	0.024766
RS	45	1.489683	0.911721	1278.159932	0.022455	0.023550
RS	46	1.590466	0.919638	1205.931429	0.021186	0.022181
RS	47	1.697638	0.919638	1140.200475	0.020031	0.020887
RS	48	1.811604	0.925086	1064.149211	0.018695	0.019494
RS	49	1.932796	0.925086	991.583472	0.017420	0.018145
RS	50	2.061671	0.928210	913.395340	0.016047	0.016740
RS	51	2.198716	0.928210	836.951860	0.014704	0.015357
RS	52	2.344450	0.929672	758.600852	0.013327	0.013955
RS	53	2.499423	0.929672	681.883930	0.011979	0.012574
RS	54	2.664221	0.930870	605.715767	0.010641	0.011203
RS	55	2.839466	0.930870	532.745703	0.009359	0.009878
RS	56	3.025822	0.930870	462.957636	0.008133	0.008604
RS	57	3.223993	0.930870	397.192380	0.006978	0.007398
RS	58	3.434727	0.943550	332.158387	0.005835	0.006237
RS	59	3.658821	0.943550	278.001037	0.004884	0.005224
RS	60	3.897123	0.943550	229.165913	0.004026	0.004312
RS	61	4.150532	0.943550	185.882000	0.003266	0.003505
RS	62	4.420006	0.943550	148.205081	0.002604	0.002803
RS	63	4.706565	0.943550	427.860250	0.007517	0.008212
PA	4+25*2+4+6 0.232542038 0.049830981 4.706565248 3.228068639 1.654429816 1.278831989 1.143334441 1.135680396 1.158431914 1.172221956 1.175543333 1.162816831 1.131067844 1.083252058 1.027684017 0.974237964 0.929798791 0.897509149 0.878191207 0.870849089 0.872793946 0.880522096 0.890917634 0.901807255 0.911721152 0.919637514 0.925085785 0.928210061 0.929671843 0.930870101 0.943550174
//
IT	4724
RD	3
LK	-557423.072077
QD	-196.847903 -> -161.861746
RI	0.0118864403
TR	0.231267	0.050937
MT	4.694011
MM	C_pi: 0.998827, n_recomb: 58493.761255
RS	0	0.000000	4.668760	77.359000	0.001323	0.000050
RS	1	0.006335	4.668760	82.158575	0.001405	0.000253
RS	2	0.013072	4.668760	87.249109	0.001492	0.000516
RS	3	0.020236	4.668760	92.647350	0.001584	0.000822
RS	4	0.027853	1.848617	248.111423	0.004242	0.002163
RS	5	0.035953	1.848617	262.696151	0.004491	0.002701
RS	6	0.044566	1.302087	394.364786	0.006742	0.004297
RS	7	0.053725	1.302087	416.417335	0.007119	0.005237
RS	8	0.063464	1.124663	508.524495	0.008694	0.006924
RS	9	0.073820	1.124663	535.774524	0.009160	0.007748
RS	10	0.084832	1.131778	560.626366	0.009584	0.008237
RS	11	0.096542	1.131778	589.996046	0.010086	0.008416
RS	12	0.108994	1.181779	594.390205	0.010162	0.008420
RS	13	0.122234	1.181779	625.000528	0.010685	0.008697
RS	14	0.136314	1.217904	637.360790	0.010896	0.008956
RS	15	0.151285	1.217904	669.461883	0.011445	0.009362
RS	16	0.167205	1.237770	691.432063	0.011821	0.009767
RS	17	0.184133	1.237770	725.257397	0.012399	0.010233
RS	18	0.202134	1.231978	763.625059	0.013055	0.010867
RS	19	0.221275	1.231978	799.492259	0.013668	0.011458
RS	20	0.241629	1.195455	861.538234	0.014729	0.012471
RS	21	0.263273	1.195455	899.676723	0.015381	0.013266
RS	22	0.286288	1.133067	989.540397	0.016917	0.014802
RS	23	0.310760	1.133067	1029.703233	0.017604	0.015876
RS	24	0.336784	1.058281	1144.660402	0.019569	0.017979
RS	25	0.364455	1.058281	1185.640934	0.020270	0.019304
RS	26	0.393880	0.986335	1314.067496	0.022465	0.021795
RS	27	0.425170	0.986335	1353.435394	0.023138	0.023212
RS	28	0.458441	0.927113	1478.347433	0.025274	0.025737
RS	29	0.493820	0.927113	1512.719052	0.025861	0.027039
RS	30	0.531441	0.884615	1616.640491	0.027638	0.029203
RS	31	0.571445	0.884615	1642.418959	0.028079	0.030199
RS	32	0.613984	0.859578	1710.990488	0.029251	0.031654
RS	33	0.659217	0.859578	1725.287506	0.029495	0.032192
RS	34	0.707317	0.850474	1751.867709	0.029950	0.032752
RS	35	0.758463	0.850474	1753.131704	0.029971	0.032787
RS	36	0.812850	0.853701	1741.275847	0.029769	0.032523
RS	37	0.870682	0.853701	1729.214644	0.029562	0.032128
RS	38	0.932179	0.864633	1689.002697	0.028875	0.031287
RS	39	0.997571	0.864633	1664.035276	0.028448	0.030585
RS	40	1.067106	0.879123	1605.751309	0.027452	0.029418
RS	41	1.141047	0.879123	1568.583436	0.026816	0.028507
RS	42	1.219672	0.894236	1499.489227	0.025635	0.027178
RS	43	1.303278	0.894236	1451.021618	0.024806	0.026118
RS	44	1.392181	0.907943	1375.762675	0.023520	0.024720
RS	45	1.486716	0.907943	1317.146035	0.022518	0.023552
RS	46	1.587241	0.918806	1238.700088	0.021177	0.022143
RS	47	1.694134	0.918806	1171.434334	0.020027	0.020896
RS	48	1.807799	0.926139	1091.468856	0.018660	0.019496
RS	49	1.928665	0.926139	1017.581072	0.017396	0.018187
RS	50	2.057189	0.930138	937.063950	0.016020	0.016795
RS	51	2.193854	0.930138	859.290775	0.014690	0.015444
RS	52	2.339179	0.931770	779.354270	0.013324	0.014059
RS	53	2.493710	0.931770	701.172654	0.011987	0.012699
RS	54	2.658031	0.932983	623.447723	0.010658	0.011337
RS	55	2.832763	0.932983	548.914198	0.009384	0.010021
RS	56	3.018564	0.932983	477.542729	0.008164	0.008751
RS	57	3.216137	0.932983	410.198237	0.007013	0.007543
RS	58	3.426226	0.951870	341.496588	0.005838	0.006337
RS	59	3.649626	0.951870	286.658880	0.004901	0.005330
RS	60	3.887179	0.951870	237.046119	0.004053	0.004418
RS	61	4.139782	0.951870	192.919300	0.003298	0.003606
RS	62	4.408388	0.951870	154.367063	0.002639	0.002896
RS	63	4.694011	0.951870	452.210156	0.007731	0.008632
PA	4+25*2+4+6 0.231267336 0.050937436 4.694010829 4.668760386 1.848617161 1.302086507 1.124662695 1.131778097 1.181779226 1.217903998 1.237770304 1.231977793 1.195454756 1.133067194 1.058280515 0.986334920 0.927112901 0.884615184 0.859578420 0.850474275 0.853701454 0.864633120 0.879123283 0.894235547 0.907942804 0.918806304 0.926138507 0.930137938 0.931769991 0.932982717 0.951870260
//
IT	4109
RD	4
LK	-557357.449347
QD	-172.450052 -> -144.620741
RI	0.0093794802
TR	0.229161	0.051743
MT	4.713423
MM	C_pi: 1.008421, n_recomb: 59951.331997
RS	0	0.000000	6.329859	58.516359	0.000976	0.000042
RS	1	0.006342	6.329859	62.173810	0.001037	0.000209
RS	2	0.013087	6.329859	66.056240	0.001102	0.000412
RS	3	0.020259	6.329859	70.177012	0.001171	0.000636
RS	4	0.027886	2.006646	234.840503	0.003917	0.002104
RS	5	0.035997	2.006646	248.749105	0.004149	0.002563
RS	6	0.044622	1.303259	405.084735	0.006757	0.004396
RS	7	0.053794	1.303259	427.764108	0.007135	0.005303
RS	8	0.063548	1.091394	538.745690	0.008986	0.007214
RS	9	0.073920	1.091394	567.480903	0.009466	0.008051
RS	10	0.084951	1.113308	585.690503	0.009769	0.008448
RS	11	0.096681	1.113308	616.295231	0.010280	0.008644
RS	12	0.109155	1.190381	606.338820	0.010114	0.008462
RS	13	0.122420	1.190381	637.648777	0.010636	0.008751
RS	14	0.136526	1.250793	637.930287	0.010641	0.008855
RS	15	0.151527	1.250793	670.314554	0.011181	0.009257
RS	16	0.167479	1.290715	682.181707	0.011379	0.009526
RS	17	0.184443	1.290715	715.999610	0.011943	0.009972
RS	18	0.202483	1.295949	747.859110	0.012474	0.010511
RS	19	0.221667	1.295949	783.635736	0.013071	0.011062
RS	20	0.242068	1.258314	844.680533	0.014089	0.012041
RS	21	0.263763	1.258314	882.924203	0.014727	0.012774
RS	22	0.286833	1.184222	978.976192	0.016330	0.014358
RS	23	0.311367	1.184222	1019.713490	0.017009	0.015351
RS	24	0.337457	1.092557	1148.621999	0.019159	0.017600
RS	25	0.365201	1.092557	1190.761032	0.019862	0.018836
RS	26	0.394705	1.004226	1339.175145	0.022338	0.021566
RS	27	0.426080	1.004226	1380.085332	0.023020	0.022902
RS	28	0.459445	0.932093	1527.184994	0.025474	0.025716
RS	29	0.494926	0.932093	1562.969526	0.026071	0.026953
RS	30	0.532657	0.880858	1686.424564	0.028130	0.029390
RS	31	0.572782	0.880858	1712.874229	0.028571	0.030339
RS	32	0.615451	0.851063	1793.802417	0.029921	0.031977
RS	33	0.660826	0.851063	1807.651432	0.030152	0.032486
RS	34	0.709079	0.840654	1837.199692	0.030645	0.033101
RS	35	0.760393	0.840654	1836.977693	0.030641	0.033121
RS	36	0.814960	0.845236	1820.010309	0.030358	0.032799
RS	37	0.872989	0.845236	1805.870241	0.030122	0.032405
RS	38	0.934698	0.859216	1756.049383	0.029291	0.031445
RS	39	1.000320	0.859216	1728.924493	0.028839	0.030757
RS	40	1.070105	0.877545	1660.013396	0.027689	0.029463
RS	41	1.144315	0.877545	1620.980509	0.027038	0.028578
RS	42	1.223232	0.896595	1542.416964	0.025728	0.027144
RS	43	1.307154	0.896595	1492.549920	0.024896	0.026121
RS	44	1.396399	0.913817	1409.998750	0.023519	0.024655
RS	45	1.491303	0.913817	1350.436107	0.022526	0.023529
RS	46	1.592227	0.927367	1267.123285	0.021136	0.022088
RS	47	1.699551	0.927367	1199.200135	0.020003	0.020883
RS	48	1.813682	0.936345	1116.436877	0.018622	0.019482
RS	49	1.935051	0.936345	1041.931152	0.017380	0.018211
RS	50	2.064118	0.941006	959.938271	0.016012	0.016834
RS	51	2.201371	0.941006	881.350221	0.014701	0.015512
RS	52	2.347328	0.942625	800.420467	0.013351	0.014148
RS	53	2.502543	0.942625	721.099983	0.012028	0.012805
RS	54	2.667601	0.943671	642.189627	0.010712	0.011456
RS	55	2.843128	0.943671	566.239614	0.009445	0.010147
RS	56	3.029787	0.943671	493.370208	0.008230	0.008880
RS	57	3.228284	0.943671	424.476235	0.007080	0.007671
RS	58	3.439370	0.968807	352.018491	0.005872	0.006421
RS	59	3.663844	0.968807	296.450124	0.004945	0.005421
RS	60	3.902554	0.968807	245.983489	0.004103	0.004510
RS	61	4.156404	0.968807	200.918499	0.003351	0.003696
RS	62	4.426353	0.968807	161.383481	0.002692	0.002981
RS	63	4.713423	0.968807	480.046494	0.008007	0.009027
PA	4+25*2+4+6 0.229160910 0.051742831 4.713423421 6.329859290 2.006646165 1.303259355 1.091393969 1.113308299 1.190380738 1.250792572 1.290714939 1.295949053 1.258313904 1.184221713 1.092556832 1.004225937 0.932092511 0.880857635 0.851062775 0.840654179 0.845235890 0.859216052 0.877545001 0.896594844 0.913817379 0.927367188 0.936345165 0.941006058 0.942625191 0.943671424 0.968806660
//
IT	4500
RD	5
LK	-557303.819024
QD	-156.517263 -> -132.348062
RI	0.0079007783
TR	0.226713	0.052383
MT	4.748092
MM	C_pi: 1.019850, n_recomb: 61343.204868
RS	0	0.000000	8.250876	45.999742	0.000750	0.000035
RS	1	0.006354	8.250876	48.892242	0.000797	0.000175
RS	2	0.013112	8.250876	51.964567	0.000847	0.000336
RS	3	0.020300	8.250876	55.227625	0.000900	0.000505
RS	4	0.027944	2.154135	224.495564	0.003660	0.002039
RS	5	0.036074	2.154135	237.884998	0.003878	0.002436
RS	6	0.044721	1.300255	416.927928	0.006797	0.004469
RS	7	0.053917	1.300255	440.306246	0.007178	0.005347
RS	8	0.063697	1.056437	571.530031	0.009317	0.007475
RS	9	0.074099	1.056437	601.872117	0.009812	0.008336
RS	10	0.085162	1.090288	613.866268	0.010007	0.008646
RS	11	0.096927	1.090288	645.849469	0.010528	0.008874
RS	12	0.109441	1.191623	621.609858	0.010133	0.008511
RS	13	0.122749	1.191623	653.769230	0.010658	0.008824
RS	14	0.136903	1.275675	642.098861	0.010467	0.008774
RS	15	0.151957	1.275675	674.909534	0.011002	0.009186
RS	16	0.167967	1.336884	676.617403	0.011030	0.009319
RS	17	0.184995	1.336884	710.542853	0.011583	0.009761
RS	18	0.203104	1.355490	735.406601	0.011988	0.010198
RS	19	0.222364	1.355490	771.153511	0.012571	0.010727
RS	20	0.242848	1.319131	829.996711	0.013530	0.011657
RS	21	0.264634	1.319131	868.331726	0.014155	0.012349
RS	22	0.287804	1.235215	968.526582	0.015789	0.013954
RS	23	0.312446	1.235215	1009.752710	0.016461	0.014889
RS	24	0.338654	1.128135	1149.970468	0.018747	0.017245
RS	25	0.366528	1.128135	1193.152311	0.019450	0.018419
RS	26	0.396172	1.024721	1358.839085	0.022151	0.021340
RS	27	0.427700	1.024721	1401.213713	0.022842	0.022620
RS	28	0.461232	0.940828	1568.243030	0.025565	0.025678
RS	29	0.496895	0.940828	1605.460915	0.026172	0.026873
RS	30	0.534823	0.881755	1746.932613	0.028478	0.029545
RS	31	0.575162	0.881755	1774.201620	0.028923	0.030463
RS	32	0.618064	0.847774	1866.714559	0.030431	0.032262
RS	33	0.663692	0.847774	1880.395329	0.030654	0.032751
RS	34	0.712219	0.836315	1912.724873	0.031181	0.033409
RS	35	0.763830	0.836315	1911.424973	0.031160	0.033421
RS	36	0.818720	0.842263	1889.604701	0.030804	0.033039
RS	37	0.877099	0.842263	1873.910392	0.030548	0.032646
RS	38	0.939187	0.859166	1815.087661	0.029589	0.031573
RS	39	1.005220	0.859166	1786.413498	0.029122	0.030899
RS	40	1.075449	0.881149	1707.726658	0.027839	0.029486
RS	41	1.150140	0.881149	1667.468148	0.027183	0.028626
RS	42	1.229578	0.903937	1580.393925	0.025763	0.027097
RS	43	1.314064	0.903937	1529.742169	0.024937	0.026107
RS	44	1.403918	0.924477	1440.835382	0.023488	0.024582
RS	45	1.499481	0.924477	1380.871467	0.022511	0.023494
RS	46	1.601117	0.940525	1293.507270	0.021086	0.022029
RS	47	1.709212	0.940525	1225.374584	0.019976	0.020862
RS	48	1.824174	0.950970	1140.461718	0.018591	0.019463
RS	49	1.946442	0.950970	1065.678882	0.017372	0.018226
RS	50	2.076480	0.956129	982.686179	0.016019	0.016868
RS	51	2.214780	0.956129	903.517319	0.014729	0.015572
RS	52	2.361868	0.957595	821.910763	0.013399	0.014229
RS	53	2.518303	0.957595	741.585232	0.012089	0.012902
RS	54	2.684678	0.958343	661.679027	0.010787	0.011566
RS	55	2.861625	0.958343	584.354287	0.009526	0.010264
RS	56	3.049816	0.958343	510.001389	0.008314	0.008999
RS	57	3.249965	0.958343	439.547776	0.007165	0.007788
RS	58	3.462832	0.989743	363.243221	0.005921	0.006496
RS	59	3.689226	0.989743	306.900195	0.005003	0.005503
RS	60	3.930005	0.989743	255.528079	0.004166	0.004595
RS	61	4.186084	0.989743	209.467774	0.003415	0.003779
RS	62	4.458435	0.989743	168.889425	0.002753	0.003059
RS	63	4.748092	0.989743	510.011881	0.008314	0.009402
PA	4+25*2+4+6 0.226712511 0.052382500 4.748091655 8.250876109 2.154134972 1.300255302 1.056436505 1.090288324 1.191622686 1.275675397 1.336884272 1.355490413 1.319131001 1.235214658 1.128134900 1.024720813 0.940827856 0.881754810 0.847774429 0.836315323 0.842263067 0.859165556 0.881148658 0.903937026 0.924477373 0.940524500 0.950969865 0.956128819 0.957595417 0.958343056 0.989742766
//
IT	4449
RD	6
LK	-557256.723250
QD	-144.305405 -> -122.586379
RI	0.0069250431
TR	0.224172	0.052931
MT	4.789388
MM	C_pi: 1.032052, n_recomb: 62690.265238
RS	0	0.000000	10.468962	37.114524	0.000592	0.000030
RS	1	0.006369	10.468962	39.460299	0.000629	0.000147
RS	2	0.013143	10.468962	41.953121	0.000669	0.000277
RS	3	0.020349	10.468962	44.602049	0.000711	0.000408
RS	4	0.028013	2.304745	215.086434	0.003431	0.001968
RS	5	0.036166	2.304745	228.001675	0.003637	0.002314
RS	6	0.044838	1.300642	427.526407	0.006820	0.004514
RS	7	0.054062	1.300642	451.551990	0.007203	0.005364
RS	8	0.063873	1.024835	604.355687	0.009640	0.007706
RS	9	0.074310	1.024835	636.306615	0.010150	0.008595
RS	10	0.085411	1.067167	643.099810	0.010258	0.008833
RS	11	0.097219	1.067167	676.508778	0.010791	0.009100
RS	12	0.109779	1.189286	638.537038	0.010186	0.008567
RS	13	0.123139	1.189286	671.620259	0.010713	0.008907
RS	14	0.137350	1.295238	648.504578	0.010345	0.008712
RS	15	0.152466	1.295238	681.829319	0.010876	0.009138
RS	16	0.168545	1.377767	673.692656	0.010746	0.009143
RS	17	0.185648	1.377767	707.807014	0.011291	0.009586
RS	18	0.203839	1.411063	725.650378	0.011575	0.009924
RS	19	0.223190	1.411063	761.419978	0.012146	0.010439
RS	20	0.243773	1.377649	817.467691	0.013040	0.011314
RS	21	0.265666	1.377649	855.895951	0.013653	0.011976
RS	22	0.288954	1.285265	958.959327	0.015297	0.013585
RS	23	0.313725	1.285265	1000.620042	0.015961	0.014477
RS	24	0.340074	1.163802	1150.344199	0.018350	0.016914
RS	25	0.368100	1.163802	1194.483444	0.019054	0.018040
RS	26	0.397912	1.046209	1375.514029	0.021941	0.021121
RS	27	0.429622	1.046209	1419.286395	0.022640	0.022359
RS	28	0.463352	0.951356	1604.615193	0.025596	0.025628
RS	29	0.499230	0.951356	1643.265946	0.026212	0.026791
RS	30	0.537392	0.885063	1801.668993	0.028739	0.029673
RS	31	0.577986	0.885063	1829.845556	0.029189	0.030570
RS	32	0.621164	0.847280	1933.412014	0.030841	0.032512
RS	33	0.667092	0.847280	1947.101412	0.031059	0.032987
RS	34	0.715946	0.834916	1982.113454	0.031618	0.033683
RS	35	0.767910	0.834916	1979.994640	0.031584	0.033689
RS	36	0.823184	0.842204	1953.523459	0.031162	0.033249
RS	37	0.881978	0.842204	1936.605510	0.030892	0.032858
RS	38	0.944517	0.861902	1869.223155	0.029817	0.031679
RS	39	1.011038	0.861902	1839.376044	0.029341	0.031017
RS	40	1.081796	0.887375	1751.515298	0.027939	0.029496
RS	41	1.157060	0.887375	1710.415145	0.027284	0.028659
RS	42	1.237118	0.913730	1615.492869	0.025769	0.027044
RS	43	1.322274	0.913730	1564.410338	0.024955	0.026086
RS	44	1.412853	0.937420	1469.776900	0.023445	0.024507
RS	45	1.509201	0.937420	1409.709108	0.022487	0.023455
RS	46	1.611685	0.955802	1318.824613	0.021037	0.021970
RS	47	1.720696	0.955802	1250.711880	0.019951	0.020839
RS	48	1.836650	0.967561	1164.057777	0.018568	0.019445
RS	49	1.959988	0.967561	1089.160083	0.017374	0.018240
RS	50	2.091181	0.973077	1005.457938	0.016039	0.016902
RS	51	2.230729	0.973077	925.809568	0.014768	0.015629
RS	52	2.379164	0.974275	843.711781	0.013458	0.014307
RS	53	2.537053	0.974275	762.429781	0.012162	0.012995
RS	54	2.704997	0.974617	681.637545	0.010873	0.011672
RS	55	2.883637	0.974617	602.939606	0.009618	0.010375
RS	56	3.073654	0.974617	527.094782	0.008408	0.009111
RS	57	3.275772	0.974617	455.064103	0.007259	0.007899
RS	58	3.490763	1.012260	374.838837	0.005979	0.006566
RS	59	3.719445	1.012260	317.691655	0.005068	0.005579
RS	60	3.962691	1.012260	265.385256	0.004233	0.004674
RS	61	4.221429	1.012260	218.301220	0.003482	0.003857
RS	62	4.496645	1.012260	176.651337	0.002818	0.003133
RS	63	4.789388	1.012260	541.232754	0.008633	0.009764
PA	4+25*2+4+6 0.224171544 0.052930916 4.789388228 10.468961603 2.304745035 1.300642189 1.024835374 1.067166736 1.189286206 1.295237985 1.377766810 1.411063431 1.377649123 1.285265203 1.163802251 1.046208584 0.951355661 0.885062937 0.847279627 0.834916381 0.842203627 0.861902232 0.887375075 0.913730045 0.937420000 0.955802431 0.967560978 0.973077105 0.974274726 0.974616799 1.012260083
//
IT	6100
RD	7
LK	-557214.205020
QD	-134.146200 -> -114.346399
RI	0.0062228545
TR	0.221658	0.053428
MT	4.832937
MM	C_pi: 1.044456, n_recomb: 64002.347316
RS	0	0.000000	13.013290	30.538919	0.000477	0.000026
RS	1	0.006384	13.013290	32.477674	0.000507	0.000126
RS	2	0.013175	13.013290	34.538782	0.000540	0.000232
RS	3	0.020399	13.013290	36.729866	0.000574	0.000336
RS	4	0.028085	2.464861	205.935974	0.003218	0.001893
RS	5	0.036262	2.464861	218.382633	0.003412	0.002195
RS	6	0.044960	1.306978	435.931016	0.006811	0.004533
RS	7	0.054214	1.306978	460.500557	0.007195	0.005354
RS	8	0.064058	0.998055	635.950116	0.009936	0.007911
RS	9	0.074531	0.998055	669.453658	0.010460	0.008825
RS	10	0.085672	1.045712	672.335016	0.010505	0.009012
RS	11	0.097525	1.045712	707.168050	0.011049	0.009315
RS	12	0.110134	1.185256	656.253250	0.010254	0.008628
RS	13	0.123548	1.185256	690.294647	0.010785	0.008994
RS	14	0.137819	1.311021	656.375996	0.010255	0.008667
RS	15	0.153000	1.311021	690.270192	0.010785	0.009109
RS	16	0.169150	1.414291	672.734990	0.010511	0.008993
RS	17	0.186332	1.414291	707.097480	0.011048	0.009441
RS	18	0.204610	1.463028	718.067691	0.011219	0.009684
RS	19	0.224055	1.463028	753.902929	0.011779	0.010190
RS	20	0.244742	1.433806	806.855691	0.012607	0.011007
RS	21	0.266749	1.433806	845.384139	0.013209	0.011645
RS	22	0.290160	1.334012	950.471529	0.014851	0.013249
RS	23	0.315067	1.334012	992.528728	0.015508	0.014105
RS	24	0.341563	1.198975	1150.446596	0.017975	0.016605
RS	25	0.369751	1.198975	1195.474985	0.018679	0.017691
RS	26	0.399738	1.067899	1390.391936	0.021724	0.020907
RS	27	0.431639	1.067899	1435.501862	0.022429	0.022112
RS	28	0.465576	0.962695	1637.885142	0.025591	0.025567
RS	29	0.501681	0.962695	1677.955842	0.026217	0.026707
RS	30	0.540090	0.889647	1852.471301	0.028944	0.029778
RS	31	0.580950	0.889647	1881.608269	0.029399	0.030659
RS	32	0.624419	0.848332	1995.862729	0.031184	0.032732
RS	33	0.670664	0.848332	2009.676819	0.031400	0.033198
RS	34	0.719860	0.835155	2047.323129	0.031988	0.033928
RS	35	0.772196	0.835155	2044.557758	0.031945	0.033929
RS	36	0.827874	0.843729	2013.622402	0.031462	0.033434
RS	37	0.887105	0.843729	1995.698909	0.031182	0.033047
RS	38	0.950118	0.866098	1920.099522	0.030000	0.031768
RS	39	1.017154	0.866098	1889.323831	0.029520	0.031119
RS	40	1.088468	0.894906	1792.745142	0.028011	0.029496
RS	41	1.164336	0.894906	1751.044843	0.027359	0.028681
RS	42	1.245046	0.924668	1648.765975	0.025761	0.026989
RS	43	1.330908	0.924668	1597.464519	0.024959	0.026060
RS	44	1.422251	0.951353	1497.558218	0.023398	0.024435
RS	45	1.519426	0.951353	1437.552766	0.022461	0.023417
RS	46	1.622804	0.971920	1343.524025	0.020992	0.021915
RS	47	1.732781	0.971920	1275.547666	0.019930	0.020817
RS	48	1.849778	0.984853	1187.429359	0.018553	0.019431
RS	49	1.974244	0.984853	1112.489473	0.017382	0.018254
RS	50	2.106656	0.990601	1028.269901	0.016066	0.016937
RS	51	2.247520	0.990601	948.179097	0.014815	0.015686
RS	52	2.397376	0.991430	865.709118	0.013526	0.014385
RS	53	2.556799	0.991430	783.480147	0.012241	0.013085
RS	54	2.726398	0.991276	701.873472	0.010966	0.011776
RS	55	2.906824	0.991276	621.788009	0.009715	0.010483
RS	56	3.098768	0.991276	544.435557	0.008506	0.009220
RS	57	3.302964	0.991276	470.810841	0.007356	0.008006
RS	58	3.520196	1.035107	386.607463	0.006041	0.006631
RS	59	3.751295	1.035107	328.637195	0.005135	0.005652
RS	60	3.997146	1.035107	275.382033	0.004303	0.004748
RS	61	4.258692	1.035107	227.262873	0.003551	0.003931
RS	62	4.536933	1.035107	184.531914	0.002883	0.003203
RS	63	4.832937	1.035107	573.177157	0.008956	0.010113
PA	4+25*2+4+6 0.221658068 0.053427552 4.832936644 13.013290247 2.464861278 1.306978406 0.998055366 1.045711726 1.185255856 1.311021048 1.414291080 1.463028114 1.433805769 1.334011804 1.198974612 1.067898503 0.962694663 0.889646826 0.848331882 0.835155451 0.843728982 0.866098409 0.894905791 0.924667651 0.951352887 0.971920116 0.984852858 0.990601199 0.991429917 0.991276333 1.035107350
//
IT	5041
RD	8
LK	-557175.356352
QD	-125.345885 -> -107.161072
RI	0.0056843400
TR	0.219230	0.053894
MT	4.876428
MM	C_pi: 1.056742, n_recomb: 65284.231344
RS	0	0.000000	15.894635	25.549752	0.000391	0.000022
RS	1	0.006398	15.894635	27.178078	0.000416	0.000108
RS	2	0.013206	15.894635	28.909739	0.000443	0.000197
RS	3	0.020450	15.894635	30.751234	0.000471	0.000281
RS	4	0.028157	2.636954	196.905722	0.003016	0.001817
RS	5	0.036357	2.636954	208.880927	0.003200	0.002081
RS	6	0.045081	1.319696	441.898736	0.006769	0.004530
RS	7	0.054364	1.319696	466.893043	0.007152	0.005320
RS	8	0.064241	0.976120	665.702963	0.010197	0.008091
RS	9	0.074750	0.976120	700.676336	0.010733	0.009028
RS	10	0.085931	1.026445	701.053072	0.010738	0.009181
RS	11	0.097828	1.026445	737.284535	0.011293	0.009519
RS	12	0.110486	1.180443	674.306904	0.010329	0.008693
RS	13	0.123953	1.180443	709.319329	0.010865	0.009083
RS	14	0.138283	1.323924	665.264586	0.010190	0.008636
RS	15	0.153529	1.323924	699.764528	0.010719	0.009093
RS	16	0.169751	1.447096	673.282101	0.010313	0.008865
RS	17	0.187011	1.447096	707.936576	0.010844	0.009319
RS	18	0.205375	1.511647	712.253643	0.010910	0.009471
RS	19	0.224914	1.511647	748.189529	0.011460	0.009971
RS	20	0.245704	1.487599	797.895851	0.012222	0.010731
RS	21	0.267823	1.487599	836.532585	0.012814	0.011350
RS	22	0.291358	1.381296	943.036344	0.014445	0.012941
RS	23	0.316399	1.381296	985.460593	0.015095	0.013767
RS	24	0.343042	1.233360	1150.571476	0.017624	0.016315
RS	25	0.371390	1.233360	1196.431198	0.018326	0.017368
RS	26	0.401551	1.089377	1404.081875	0.021507	0.020700
RS	27	0.433643	1.089377	1450.473310	0.022218	0.021876
RS	28	0.467787	0.974325	1668.901889	0.025564	0.025498
RS	29	0.504117	0.974325	1710.371815	0.026199	0.026618
RS	30	0.542771	0.894895	1900.346495	0.029109	0.029861
RS	31	0.583898	0.894895	1930.474865	0.029570	0.030731
RS	32	0.627657	0.850261	2055.135801	0.031480	0.032926
RS	33	0.674215	0.850261	2069.154666	0.031695	0.033385
RS	34	0.723753	0.836325	2109.432833	0.032312	0.034146
RS	35	0.776460	0.836325	2106.141707	0.032261	0.034144
RS	36	0.832540	0.846126	2070.904819	0.031721	0.033598
RS	37	0.892207	0.846126	2052.128895	0.031434	0.033215
RS	38	0.955693	0.871039	1968.605093	0.030154	0.031843
RS	39	1.023241	0.871039	1937.069075	0.029671	0.031206
RS	40	1.095110	0.903033	1832.140730	0.028064	0.029491
RS	41	1.171579	0.903033	1790.001136	0.027419	0.028697
RS	42	1.252940	0.936049	1680.757823	0.025745	0.026934
RS	43	1.339507	0.936049	1629.370534	0.024958	0.026032
RS	44	1.431612	0.965580	1524.547129	0.023352	0.024367
RS	45	1.529611	0.965580	1464.699006	0.022436	0.023379
RS	46	1.633881	0.988194	1367.806261	0.020952	0.021865
RS	47	1.744822	0.988194	1300.024344	0.019913	0.020798
RS	48	1.862862	1.002168	1210.650286	0.018544	0.019421
RS	49	1.988454	1.002168	1135.695674	0.017396	0.018271
RS	50	2.122082	1.008037	1051.096547	0.016100	0.016974
RS	51	2.264260	1.008037	970.569544	0.014867	0.015743
RS	52	2.415536	1.008409	887.811805	0.013599	0.014464
RS	53	2.576490	1.008409	804.627950	0.012325	0.013175
RS	54	2.747744	1.007682	722.260039	0.011063	0.011879
RS	55	2.929954	1.007682	640.767320	0.009815	0.010589
RS	56	3.123824	1.007682	561.890336	0.008607	0.009326
RS	57	3.330098	1.007682	486.657192	0.007454	0.008110
RS	58	3.549570	1.057617	398.431912	0.006103	0.006695
RS	59	3.783085	1.057617	339.626780	0.005202	0.005721
RS	60	4.031541	1.057617	285.417097	0.004372	0.004820
RS	61	4.295895	1.057617	236.261296	0.003619	0.004002
RS	62	4.577163	1.057617	192.450309	0.002948	0.003271
RS	63	4.876428	1.057617	605.517776	0.009275	0.010452
PA	4+25*2+4+6 0.219230496 0.053894124 4.876427616 15.894634671 2.636954187 1.319695749 0.976119728 1.026444500 1.180442834 1.323924011 1.447096023 1.511647077 1.487598646 1.381296137 1.233359878 1.089377136 0.974325118 0.894894810 0.850261424 0.836325460 0.846125610 0.871039500 0.903033183 0.936048572 0.965579957 0.988193616 1.002168482 1.008036784 1.008409287 1.007682020 1.057616527
//
IT	4250
RD	9
LK	-557139.631330
QD	-117.556447 -> -100.774615
RI	0.0052506783
TR	0.216911	0.054342
MT	4.918785
MM	C_pi: 1.068763, n_recomb: 66538.648755
RS	0	0.000000	19.105164	21.702009	0.000326	0.000019
RS	1	0.006413	19.105164	23.089855	0.000347	0.000094
RS	2	0.013237	19.105164	24.566190	0.000369	0.000169
RS	3	0.020498	19.105164	26.136622	0.000393	0.000239
RS	4	0.028226	2.821404	188.062406	0.002826	0.001742
RS	5	0.036448	2.821404	199.567296	0.002999	0.001973
RS	6	0.045198	1.338475	445.513856	0.006696	0.004509
RS	7	0.054510	1.338475	470.814802	0.007076	0.005266
RS	8	0.064418	0.958522	693.389663	0.010421	0.008249
RS	9	0.074962	0.958522	729.741455	0.010967	0.009204
RS	10	0.086181	1.009380	729.014453	0.010956	0.009343
RS	11	0.098121	1.009380	766.608071	0.011521	0.009712
RS	12	0.110826	1.175312	692.454703	0.010407	0.008762
RS	13	0.124345	1.175312	728.439491	0.010948	0.009174
RS	14	0.138732	1.334542	674.889892	0.010143	0.008617
RS	15	0.154041	1.334542	710.020252	0.010671	0.009088
RS	16	0.170332	1.476646	675.021535	0.010145	0.008758
RS	17	0.187668	1.476646	710.001956	0.010671	0.009216
RS	18	0.206115	1.557185	707.884762	0.010639	0.009284
RS	19	0.225746	1.557185	743.949993	0.011181	0.009778
RS	20	0.246635	1.539102	790.340457	0.011878	0.010481
RS	21	0.268864	1.539102	829.093556	0.012460	0.011084
RS	22	0.292518	1.427091	936.553450	0.014075	0.012657
RS	23	0.317689	1.427091	979.320988	0.014718	0.013458
RS	24	0.344475	1.266859	1150.818214	0.017295	0.016043
RS	25	0.372978	1.266859	1197.458980	0.017996	0.017067
RS	26	0.403309	1.110473	1416.883592	0.021294	0.020498
RS	27	0.435584	1.110473	1464.504405	0.022010	0.021650
RS	28	0.469930	0.985999	1698.129807	0.025521	0.025421
RS	29	0.506478	0.985999	1740.974800	0.026165	0.026525
RS	30	0.545370	0.900495	1945.865477	0.029244	0.029927
RS	31	0.586756	0.900495	1977.004268	0.029712	0.030787
RS	32	0.630796	0.852714	2111.853046	0.031739	0.033096
RS	33	0.677660	0.852714	2126.136091	0.031953	0.033550
RS	34	0.727529	0.838055	2169.060437	0.032599	0.034341
RS	35	0.780597	0.838055	2165.335219	0.032543	0.034339
RS	36	0.837067	0.849015	2125.958895	0.031951	0.033744
RS	37	0.897159	0.849015	2106.445498	0.031657	0.033366
RS	38	0.961104	0.876352	2015.254845	0.030287	0.031907
RS	39	1.029150	0.876352	1983.082367	0.029803	0.031283
RS	40	1.101559	0.911390	1870.120492	0.028106	0.029481
RS	41	1.178612	0.911390	1827.655561	0.027468	0.028707
RS	42	1.260606	0.947516	1711.771368	0.025726	0.026880
RS	43	1.347858	0.947516	1660.387177	0.024954	0.026004
RS	44	1.440705	0.979752	1550.939546	0.023309	0.024302
RS	45	1.539507	0.979752	1491.305331	0.022413	0.023344
RS	46	1.644644	1.004280	1391.775557	0.020917	0.021820
RS	47	1.756524	1.004280	1324.215222	0.019901	0.020782
RS	48	1.875578	1.019179	1233.745440	0.018542	0.019415
RS	49	2.002266	1.019179	1158.781917	0.017415	0.018290
RS	50	2.137079	1.025065	1073.911377	0.016140	0.017014
RS	51	2.280537	1.025065	992.940504	0.014923	0.015801
RS	52	2.433195	1.024902	909.962860	0.013676	0.014543
RS	53	2.595642	1.024902	825.808666	0.012411	0.013264
RS	54	2.768507	1.023536	742.721306	0.011162	0.011981
RS	55	2.952457	1.023536	659.800535	0.009916	0.010693
RS	56	3.148203	1.023536	579.382851	0.008707	0.009430
RS	57	3.356502	1.023536	502.529265	0.007552	0.008211
RS	58	3.578158	1.079470	410.248110	0.006166	0.006756
RS	59	3.814029	1.079470	350.600532	0.005269	0.005788
RS	60	4.065026	1.079470	295.435227	0.004440	0.004889
RS	61	4.332118	1.079470	245.246304	0.003686	0.004070
RS	62	4.616338	1.079470	200.361649	0.003011	0.003336
RS	63	4.918785	1.079470	638.058299	0.009589	0.010781
PA	4+25*2+4+6 0.216910998 0.054341590 4.918784587 19.105163639 2.821404377 1.338474722 0.958521988 1.009379935 1.175311629 1.334542413 1.476645831 1.557184938 1.539101863 1.427090985 1.266858727 1.110473263 0.985999446 0.900495072 0.852713503 0.838054618 0.849015220 0.876352165 0.911390264 0.947516010 0.979751820 1.004280167 1.019178784 1.025065218 1.024902340 1.023535645 1.079469766
//
IT	4148
RD	10
LK	-557106.633668
QD	-110.570478 -> -95.027478
RI	0.0048890908
TR	0.214707	0.054776
MT	4.959464
MM	C_pi: 1.080439, n_recomb: 67767.021513
RS	0	0.000000	22.620988	18.697554	0.000276	0.000017
RS	1	0.006426	22.620988	19.896908	0.000294	0.000082
RS	2	0.013266	22.620988	21.173043	0.000312	0.000147
RS	3	0.020545	22.620988	22.530853	0.000332	0.000206
RS	4	0.028291	3.017301	179.534250	0.002649	0.001669
RS	5	0.036536	3.017301	190.578069	0.002812	0.001871
RS	6	0.045310	1.362640	447.042171	0.006597	0.004473
RS	7	0.054648	1.362640	472.542085	0.006973	0.005196
RS	8	0.064587	0.944624	718.984640	0.010610	0.008387
RS	9	0.075163	0.944624	756.623308	0.011165	0.009355
RS	10	0.086420	0.994336	756.116752	0.011158	0.009498
RS	11	0.098400	0.994336	795.031812	0.011732	0.009893
RS	12	0.111150	1.170079	710.566200	0.010485	0.008833
RS	13	0.124719	1.170079	747.518318	0.011031	0.009264
RS	14	0.139161	1.343270	685.069668	0.010109	0.008608
RS	15	0.154530	1.343270	720.847569	0.010637	0.009091
RS	16	0.170887	1.503293	677.724803	0.010001	0.008666
RS	17	0.188295	1.503293	713.057931	0.010522	0.009129
RS	18	0.206822	1.599853	704.711484	0.010399	0.009117
RS	19	0.226540	1.599853	740.929752	0.010933	0.009607
RS	20	0.247525	1.588423	783.962163	0.011568	0.010254
RS	21	0.269858	1.588423	822.838474	0.012142	0.010843
RS	22	0.293626	1.471421	930.896564	0.013737	0.012396
RS	23	0.318922	1.471421	973.986968	0.014373	0.013173
RS	24	0.345844	1.299446	1151.198911	0.016988	0.015787
RS	25	0.374495	1.299446	1198.575551	0.017687	0.016785
RS	26	0.404988	1.131107	1428.953675	0.021086	0.020303
RS	27	0.437441	1.131107	1477.754580	0.021806	0.021433
RS	28	0.471979	0.997582	1725.842003	0.025467	0.025338
RS	29	0.508736	0.997582	1770.035584	0.026119	0.026428
RS	30	0.547856	0.906271	1989.362968	0.029356	0.029978
RS	31	0.589489	0.906271	2021.523400	0.029830	0.030830
RS	32	0.633799	0.855483	2166.377856	0.031968	0.033246
RS	33	0.680955	0.855483	2180.971530	0.032183	0.033696
RS	34	0.731142	0.840123	2226.577661	0.032856	0.034516
RS	35	0.784555	0.840123	2222.491239	0.032796	0.034514
RS	36	0.841400	0.852180	2179.126201	0.032156	0.033874
RS	37	0.901898	0.852180	2158.966718	0.031859	0.033501
RS	38	0.966283	0.881824	2060.346846	0.030403	0.031961
RS	39	1.034807	0.881824	2027.634288	0.029921	0.031349
RS	40	1.107734	0.919772	1906.918785	0.028139	0.029467
RS	41	1.185347	0.919772	1864.214161	0.027509	0.028713
RS	42	1.267948	0.958872	1741.971942	0.025705	0.026827
RS	43	1.355858	0.958872	1690.653500	0.024948	0.025976
RS	44	1.449417	0.993681	1576.827003	0.023268	0.024242
RS	45	1.548988	0.993681	1517.442375	0.022392	0.023311
RS	46	1.654958	1.020000	1415.468387	0.020887	0.021780
RS	47	1.767739	1.020000	1348.141335	0.019894	0.020769
RS	48	1.887766	1.035711	1256.710750	0.018545	0.019413
RS	49	2.015508	1.035711	1181.733897	0.017438	0.018311
RS	50	2.151458	1.041524	1096.682184	0.016183	0.017056
RS	51	2.296146	1.041524	1015.254269	0.014982	0.015860
RS	52	2.450131	1.040758	932.112239	0.013755	0.014622
RS	53	2.614012	1.040758	846.971086	0.012498	0.013352
RS	54	2.788425	1.038694	763.202601	0.011262	0.012082
RS	55	2.974046	1.038694	678.834591	0.010017	0.010796
RS	56	3.171595	1.038694	596.862305	0.008808	0.009532
RS	57	3.381840	1.038694	518.379124	0.007649	0.008310
RS	58	3.605597	1.100511	422.016007	0.006227	0.006817
RS	59	3.843732	1.100511	361.521783	0.005335	0.005853
RS	60	4.097171	1.100511	305.403007	0.004507	0.004956
RS	61	4.366897	1.100511	254.187664	0.003751	0.004136
RS	62	4.653957	1.100511	208.238852	0.003073	0.003399
RS	63	4.959464	1.100511	670.673314	0.009897	0.011101
PA	4+25*2+4+6 0.214707318 0.054776084 4.959464232 22.620987763 3.017300855 1.362639556 0.944624198 0.994336114 1.170079433 1.343270082 1.503292534 1.599852574 1.588422943 1.471420826 1.299445505 1.131107400 0.997582337 0.906271219 0.855483299 0.840123029 0.852180275 0.881823850 0.919772317 0.958871823 0.993681321 1.019999819 1.035711416 1.041523728 1.040758096 1.038693807 1.100510888
//
IT	4671
RD	11
LK	-557076.052425
QD	-104.249261 -> -89.811317
RI	0.0045801373
TR	0.212617	0.055200
MT	4.998305
MM	C_pi: 1.091743, n_recomb: 68970.184664
RS	0	0.000000	26.393338	16.334209	0.000237	0.000015
RS	1	0.006439	26.393338	17.384828	0.000252	0.000073
RS	2	0.013293	26.393338	18.502940	0.000268	0.000130
RS	3	0.020589	26.393338	19.692872	0.000286	0.000180
RS	4	0.028354	3.223314	171.426573	0.002486	0.001599
RS	5	0.036619	3.223314	182.025762	0.002639	0.001777
RS	6	0.045416	1.391523	446.789262	0.006478	0.004426
RS	7	0.054780	1.391523	472.393570	0.006849	0.005115
RS	8	0.064746	0.933843	742.548549	0.010766	0.008507
RS	9	0.075355	0.933843	781.386078	0.011329	0.009485
RS	10	0.086647	0.981072	782.337652	0.011343	0.009644
RS	11	0.098665	0.981072	822.532750	0.011926	0.010063
RS	12	0.111458	1.164856	728.569665	0.010564	0.008906
RS	13	0.125074	1.164856	766.480678	0.011113	0.009354
RS	14	0.139568	1.350390	695.684000	0.010087	0.008608
RS	15	0.154994	1.350390	732.121842	0.010615	0.009102
RS	16	0.171414	1.527331	681.221418	0.009877	0.008588
RS	17	0.188891	1.527331	716.928898	0.010395	0.009056
RS	18	0.207493	1.639857	702.533567	0.010186	0.008968
RS	19	0.227294	1.639857	738.924616	0.010714	0.009454
RS	20	0.248369	1.635668	778.580348	0.011289	0.010048
RS	21	0.270802	1.635668	817.585893	0.011854	0.010623
RS	22	0.294679	1.514349	925.943943	0.013425	0.012153
RS	23	0.320093	1.514349	969.339236	0.014054	0.012910
RS	24	0.347145	1.331141	1151.696647	0.016698	0.015545
RS	25	0.375937	1.331141	1199.768217	0.017395	0.016520
RS	26	0.406585	1.151258	1440.383714	0.020884	0.020112
RS	27	0.439205	1.151258	1490.318150	0.021608	0.021224
RS	28	0.473926	1.009013	1752.209079	0.025405	0.025251
RS	29	0.510883	1.009013	1797.723728	0.026065	0.026329
RS	30	0.550219	0.912129	2031.054998	0.029448	0.030015
RS	31	0.592089	0.912129	2064.243303	0.029930	0.030861
RS	32	0.636655	0.858456	2218.943383	0.032173	0.033378
RS	33	0.684090	0.858456	2233.885743	0.032389	0.033826
RS	34	0.734580	0.842411	2282.209989	0.033090	0.034674
RS	35	0.788321	0.842411	2277.823847	0.033026	0.034672
RS	36	0.845523	0.855501	2230.623377	0.032342	0.033991
RS	37	0.906408	0.855501	2209.893818	0.032041	0.033624
RS	38	0.971213	0.887344	2104.061457	0.030507	0.032008
RS	39	1.040192	0.887344	2070.887851	0.030026	0.031408
RS	40	1.113612	0.928078	1942.672595	0.028167	0.029452
RS	41	1.191760	0.928078	1899.796388	0.027545	0.028716
RS	42	1.274940	0.970024	1771.446211	0.025684	0.026776
RS	43	1.363477	0.970024	1720.240983	0.024942	0.025948
RS	44	1.457714	1.007286	1602.251123	0.023231	0.024185
RS	45	1.558020	1.007286	1543.140288	0.022374	0.023281
RS	46	1.664785	1.035280	1438.888918	0.020862	0.021744
RS	47	1.778425	1.035280	1371.799787	0.019890	0.020758
RS	48	1.899382	1.051703	1279.525476	0.018552	0.019415
RS	49	2.028128	1.051703	1204.527620	0.017464	0.018335
RS	50	2.165165	1.057359	1119.373444	0.016230	0.017101
RS	51	2.311026	1.057359	1037.475090	0.015042	0.015920
RS	52	2.466279	1.055931	954.219456	0.013835	0.014703
RS	53	2.631529	1.055931	868.076326	0.012586	0.013441
RS	54	2.807420	1.053119	783.663467	0.011362	0.012183
RS	55	2.994638	1.053119	697.831943	0.010118	0.010898
RS	56	3.193911	1.053119	614.294067	0.008907	0.009632
RS	57	3.406015	1.053119	534.175055	0.007745	0.008407
RS	58	3.631778	1.120695	433.710256	0.006288	0.006875
RS	59	3.872078	1.120695	372.367907	0.005399	0.005916
RS	60	4.127852	1.120695	315.300113	0.004572	0.005021
RS	61	4.400096	1.120695	263.067060	0.003814	0.004199
RS	62	4.689871	1.120695	216.065419	0.003133	0.003459
RS	63	4.998305	1.120695	703.279219	0.010197	0.011413
PA	4+25*2+4+6 0.212616914 0.055200365 4.998304641 26.393338459 3.223314189 1.391522562 0.933842660 0.981071674 1.164856024 1.350390114 1.527330568 1.639857432 1.635668473 1.514349241 1.331140507 1.151257667 1.009013031 0.912129361 0.858456266 0.842411267 0.855500977 0.887343995 0.928077737 0.970024473 1.007285761 1.035279739 1.051703034 1.057359005 1.055931120 1.053118569 1.120695494
//
IT	4877
RD	12
LK	-557047.630485
QD	-98.492059 -> -85.047171
RI	0.0043108465
TR	0.210635	0.055616
MT	5.035247
MM	C_pi: 1.102667, n_recomb: 70148.829474
RS	0	0.000000	30.365217	14.460409	0.000206	0.000014
RS	1	0.006451	30.365217	15.392796	0.000219	0.000066
RS	2	0.013319	30.365217	16.385265	0.000234	0.000116
RS	3	0.020630	30.365217	17.441683	0.000249	0.000159
RS	4	0.028412	3.437748	163.817595	0.002335	0.001534
RS	5	0.036697	3.437748	173.994349	0.002480	0.001690
RS	6	0.045516	1.424509	445.059419	0.006345	0.004370
RS	7	0.054904	1.424509	470.687057	0.006710	0.005025
RS	8	0.064898	0.925670	764.187697	0.010894	0.008611
RS	9	0.075536	0.925670	804.141133	0.011463	0.009596
RS	10	0.086861	0.969357	807.681805	0.011514	0.009784
RS	11	0.098916	0.969357	849.115976	0.012104	0.010224
RS	12	0.111749	1.159704	746.416998	0.010640	0.008980
RS	13	0.125410	1.159704	785.276182	0.011194	0.009442
RS	14	0.139952	1.356134	706.638109	0.010073	0.008615
RS	15	0.155433	1.356134	743.744561	0.010602	0.009119
RS	16	0.171912	1.549029	685.369547	0.009770	0.008522
RS	17	0.189454	1.549029	721.468649	0.010285	0.008994
RS	18	0.208128	1.677388	701.189686	0.009996	0.008834
RS	19	0.228007	1.677388	737.769940	0.010517	0.009317
RS	20	0.249169	1.680955	774.039014	0.011034	0.009858
RS	21	0.271695	1.680955	813.178670	0.011592	0.010422
RS	22	0.295675	1.555936	921.593537	0.013138	0.011927
RS	23	0.321202	1.555936	965.277626	0.013760	0.012666
RS	24	0.348376	1.361976	1152.285212	0.016426	0.015315
RS	25	0.377303	1.361976	1201.014146	0.017121	0.016269
RS	26	0.408096	1.170926	1451.228229	0.020688	0.019928
RS	27	0.440876	1.170926	1502.251981	0.021415	0.021021
RS	28	0.475771	1.020259	1777.351436	0.025337	0.025160
RS	29	0.512916	1.020259	1824.159091	0.026004	0.026226
RS	30	0.552459	0.918010	2071.098803	0.029524	0.030040
RS	31	0.594552	0.918010	2105.317576	0.030012	0.030881
RS	32	0.639361	0.861557	2269.716941	0.032356	0.033495
RS	33	0.687061	0.861557	2285.040020	0.032574	0.033940
RS	34	0.737838	0.844837	2336.127799	0.033302	0.034817
RS	35	0.791891	0.844837	2331.494647	0.033236	0.034816
RS	36	0.849431	0.858900	2280.603877	0.032511	0.034096
RS	37	0.910684	0.858900	2259.369271	0.032208	0.033734
RS	38	0.975888	0.892842	2146.528382	0.030600	0.032048
RS	39	1.045299	0.892842	2112.960167	0.030121	0.031460
RS	40	1.119188	0.936246	1977.474247	0.028190	0.029434
RS	41	1.197844	0.936246	1934.482574	0.027577	0.028717
RS	42	1.281574	0.980923	1800.249071	0.025663	0.026726
RS	43	1.370706	0.980923	1749.194684	0.024935	0.025922
RS	44	1.465589	1.020522	1627.234608	0.023197	0.024133
RS	45	1.566593	1.020522	1568.414956	0.022358	0.023253
RS	46	1.674113	1.050085	1462.034822	0.020842	0.021713
RS	47	1.788570	1.050085	1395.184684	0.019889	0.020750
RS	48	1.910411	1.067128	1302.170142	0.018563	0.019420
RS	49	2.040112	1.067128	1227.142945	0.017493	0.018360
RS	50	2.178182	1.072555	1141.956487	0.016279	0.017147
RS	51	2.325159	1.072555	1059.575782	0.015105	0.015980
RS	52	2.481618	1.070411	976.255079	0.013917	0.014783
RS	53	2.648170	1.070411	889.097311	0.012674	0.013528
RS	54	2.825469	1.066808	804.075419	0.011462	0.012283
RS	55	3.014205	1.066808	716.767255	0.010218	0.010998
RS	56	3.215118	1.066808	631.655683	0.009005	0.009731
RS	57	3.428992	1.066808	549.897232	0.007839	0.008501
RS	58	3.656665	1.140017	445.316404	0.006348	0.006933
RS	59	3.899026	1.140017	383.126474	0.005462	0.005978
RS	60	4.157023	1.140017	325.115628	0.004635	0.005084
RS	61	4.431665	1.140017	271.874724	0.003876	0.004261
RS	62	4.724025	1.140017	223.832494	0.003191	0.003518
RS	63	5.035247	1.140017	735.825492	0.010489	0.011717
PA	4+25*2+4+6 0.210635472 0.055616141 5.035246990 30.365216532 3.437748182 1.424509275 0.925669791 0.969356740 1.159703701 1.356133847 1.549029180 1.677387663 1.680955345 1.555936309 1.361976043 1.170925893 1.020259079 0.918009711 0.861557455 0.844837492 0.858899888 0.892841998 0.936246176 0.980922928 1.020522179 1.050085092 1.067127897 1.072554729 1.070411484 1.066807616 1.140016939
//
IT	4531
RD	13
LK	-557021.152431
QD	-93.220793 -> -80.673623
RI	0.0040730623
TR	0.208755	0.056024
MT	5.070397
MM	C_pi: 1.113222, n_recomb: 71303.330462
RS	0	0.000000	34.464578	12.966871	0.000182	0.000012
RS	1	0.006463	34.464578	13.804830	0.000194	0.000060
RS	2	0.013344	34.464578	14.696933	0.000206	0.000104
RS	3	0.020669	34.464578	15.646679	0.000219	0.000143
RS	4	0.028468	3.659138	156.736893	0.002198	0.001474
RS	5	0.036771	3.659138	166.516357	0.002335	0.001610
RS	6	0.045611	1.461067	442.132631	0.006201	0.004307
RS	7	0.055021	1.461067	467.715473	0.006560	0.004929
RS	8	0.065040	0.919669	784.041137	0.010996	0.008701
RS	9	0.075707	0.919669	825.033849	0.011571	0.009689
RS	10	0.087063	0.958977	832.179823	0.011671	0.009917
RS	11	0.099153	0.958977	874.813787	0.012269	0.010375
RS	12	0.112024	1.154640	764.090248	0.010716	0.009054
RS	13	0.125727	1.154640	803.886112	0.011274	0.009530
RS	14	0.140316	1.360691	717.860552	0.010068	0.008627
RS	15	0.155848	1.360691	755.641676	0.010598	0.009141
RS	16	0.172383	1.568594	690.071645	0.009678	0.008466
RS	17	0.189988	1.568594	726.576933	0.010190	0.008942
RS	18	0.208730	1.712625	700.548185	0.009825	0.008714
RS	19	0.228683	1.712625	737.331433	0.010341	0.009194
RS	20	0.249926	1.724393	770.214459	0.010802	0.009684
RS	21	0.272541	1.724393	809.492395	0.011353	0.010238
RS	22	0.296619	1.596256	917.755762	0.012871	0.011716
RS	23	0.322252	1.596256	961.714138	0.013488	0.012438
RS	24	0.349543	1.391996	1152.939006	0.016169	0.015097
RS	25	0.378597	1.391996	1202.290789	0.016862	0.016032
RS	26	0.409529	1.190129	1461.527762	0.020497	0.019748
RS	27	0.442460	1.190129	1513.598894	0.021228	0.020825
RS	28	0.477519	1.031312	1801.357576	0.025263	0.025065
RS	29	0.514844	1.031312	1849.430035	0.025937	0.026122
RS	30	0.554582	0.923882	2109.608937	0.029586	0.030055
RS	31	0.596887	0.923882	2144.858086	0.030081	0.030892
RS	32	0.641927	0.864745	2318.817072	0.032520	0.033597
RS	33	0.689878	0.864745	2334.548384	0.032741	0.034042
RS	34	0.740928	0.847359	2388.439925	0.033497	0.034946
RS	35	0.795278	0.847359	2383.606570	0.033429	0.034946
RS	36	0.853140	0.862339	2329.166101	0.032666	0.034191
RS	37	0.914741	0.862339	2307.483832	0.032362	0.033835
RS	38	0.980324	0.898288	2187.824940	0.030683	0.032082
RS	39	1.050146	0.898288	2153.920107	0.030208	0.031506
RS	40	1.124480	0.944257	2011.375947	0.028209	0.029415
RS	41	1.203618	0.944257	1968.316873	0.027605	0.028715
RS	42	1.287871	0.991556	1828.405626	0.025643	0.026678
RS	43	1.377570	0.991556	1777.533419	0.024929	0.025895
RS	44	1.473066	1.033388	1651.778498	0.023166	0.024084
RS	45	1.574733	1.033388	1593.263697	0.022345	0.023227
RS	46	1.682972	1.064425	1484.885197	0.020825	0.021685
RS	47	1.798205	1.064425	1418.274673	0.019891	0.020745
RS	48	1.920887	1.082003	1324.614780	0.018577	0.019428
RS	49	2.051497	1.082003	1249.551465	0.017524	0.018386
RS	50	2.190549	1.087135	1164.398653	0.016330	0.017194
RS	51	2.338588	1.087135	1081.526434	0.015168	0.016041
RS	52	2.496194	1.084233	998.184878	0.013999	0.014864
RS	53	2.663987	1.084233	910.003823	0.012762	0.013615
RS	54	2.842624	1.079801	824.409024	0.011562	0.012383
RS	55	3.032806	1.079801	735.615168	0.010317	0.011097
RS	56	3.235280	1.079801	648.925402	0.009101	0.009827
RS	57	3.450840	1.079801	565.527070	0.007931	0.008594
RS	58	3.680332	1.158515	456.821402	0.006407	0.006989
RS	59	3.924656	1.158515	393.786616	0.005523	0.006038
RS	60	4.184770	1.158515	334.840286	0.004696	0.005145
RS	61	4.461696	1.158515	280.602550	0.003935	0.004321
RS	62	4.756519	1.158515	231.532830	0.003247	0.003575
RS	63	5.070397	1.158515	768.269336	0.010775	0.012013
PA	4+25*2+4+6 0.208754580 0.056023698 5.070396926 34.464578392 3.659137790 1.461066992 0.919668546 0.958976951 1.154640388 1.360691471 1.568594135 1.712625447 1.724392507 1.596255657 1.391995956 1.190129472 1.031312422 0.923882446 0.864745438 0.847359333 0.862338515 0.898288067 0.944256930 0.991555605 1.033387759 1.064424699 1.082002999 1.087135200 1.084233312 1.079801047 1.158514711
//
IT	3666
RD	14
LK	-556996.432751
QD	-88.374241 -> -76.642682
RI	0.0038610376
TR	0.206968	0.056424
MT	5.103820
MM	C_pi: 1.123420, n_recomb: 72434.236316
RS	0	0.000000	38.602723	11.774574	0.000163	0.000011
RS	1	0.006474	38.602723	12.537042	0.000173	0.000055
RS	2	0.013367	38.602723	13.348897	0.000184	0.000095
RS	3	0.020706	38.602723	14.213340	0.000196	0.000129
RS	4	0.028521	3.885302	150.218127	0.002074	0.001418
RS	5	0.036841	3.885302	159.628545	0.002204	0.001538
RS	6	0.045700	1.500773	438.244218	0.006050	0.004239
RS	7	0.055132	1.500773	463.725185	0.006402	0.004828
RS	8	0.065176	0.915499	802.232208	0.011075	0.008778
RS	9	0.075869	0.915499	844.192880	0.011655	0.009767
RS	10	0.087254	0.949765	855.850556	0.011816	0.010044
RS	11	0.099377	0.949765	899.646123	0.012420	0.010517
RS	12	0.112285	1.149698	781.560188	0.010790	0.009128
RS	13	0.126028	1.149698	822.279989	0.011352	0.009615
RS	14	0.140661	1.364224	729.291591	0.010068	0.008645
RS	15	0.156241	1.364224	767.751181	0.010599	0.009167
RS	16	0.172830	1.586245	695.231265	0.009598	0.008419
RS	17	0.190492	1.586245	732.154298	0.010108	0.008899
RS	18	0.209298	1.745729	700.503525	0.009671	0.008605
RS	19	0.229322	1.745729	737.501342	0.010182	0.009082
RS	20	0.250642	1.766091	766.999070	0.010589	0.009523
RS	21	0.273342	1.766091	806.418508	0.011133	0.010067
RS	22	0.297512	1.635379	914.352509	0.012623	0.011518
RS	23	0.323247	1.635379	958.571766	0.013234	0.012225
RS	24	0.350648	1.421250	1153.627768	0.015927	0.014890
RS	25	0.379822	1.421250	1203.570286	0.016616	0.015807
RS	26	0.410885	1.208889	1471.312032	0.020312	0.019573
RS	27	0.443960	1.208889	1524.390653	0.021045	0.020636
RS	28	0.479175	1.042168	1824.303360	0.025186	0.024968
RS	29	0.516670	1.042168	1873.612512	0.025866	0.026017
RS	30	0.556593	0.929726	2146.681401	0.029636	0.030061
RS	31	0.599100	0.929726	2182.958884	0.030137	0.030894
RS	32	0.644359	0.867985	2366.354247	0.032669	0.033688
RS	33	0.692549	0.867985	2382.517393	0.032892	0.034131
RS	34	0.743858	0.849940	2439.249418	0.033675	0.035063
RS	35	0.798488	0.849940	2434.257479	0.033606	0.035065
RS	36	0.856655	0.865784	2376.401906	0.032808	0.034277
RS	37	0.918589	0.865784	2354.322854	0.032503	0.033927
RS	38	0.984531	0.903656	2228.026835	0.030759	0.032112
RS	39	1.054743	0.903656	2193.836072	0.030287	0.031547
RS	40	1.129500	0.952091	2044.431046	0.028225	0.029395
RS	41	1.209096	0.952091	2001.345792	0.027630	0.028712
RS	42	1.293846	1.001912	1855.944705	0.025622	0.026632
RS	43	1.384082	1.001912	1805.280866	0.024923	0.025870
RS	44	1.480161	1.045882	1675.887183	0.023137	0.024037
RS	45	1.582459	1.045882	1617.688477	0.022333	0.023203
RS	46	1.691380	1.078304	1507.432040	0.020811	0.021660
RS	47	1.807352	1.078304	1441.061206	0.019895	0.020741
RS	48	1.930832	1.096343	1346.841182	0.018594	0.019438
RS	49	2.062307	1.096343	1271.736392	0.017557	0.018414
RS	50	2.202293	1.101122	1186.678491	0.016383	0.017243
RS	51	2.351341	1.101122	1103.308104	0.015232	0.016102
RS	52	2.510039	1.097422	1019.990383	0.014082	0.014944
RS	53	2.679010	1.097422	930.779810	0.012850	0.013701
RS	54	2.858921	1.092130	844.647803	0.011661	0.012481
RS	55	3.050479	1.092130	754.361734	0.010414	0.011194
RS	56	3.254438	1.092130	666.091449	0.009196	0.009923
RS	57	3.471601	1.092130	581.054640	0.008022	0.008685
RS	58	3.702824	1.176221	468.218541	0.006464	0.007044
RS	59	3.949015	1.176221	404.343017	0.005582	0.006096
RS	60	4.211145	1.176221	344.469678	0.004756	0.005204
RS	61	4.490244	1.176221	289.246678	0.003993	0.004379
RS	62	4.787413	1.176221	239.162872	0.003302	0.003630
RS	63	5.103820	1.176221	800.584198	0.011053	0.012301
PA	4+25*2+4+6 0.206967989 0.056423533 5.103819650 38.602723217 3.885302179 1.500772808 0.915498544 0.949765129 1.149698423 1.364224260 1.586244589 1.745728906 1.766090674 1.635378878 1.421249648 1.208888685 1.042168203 0.929725789 0.867984803 0.849940319 0.865784330 0.903655988 0.952091398 1.001912048 1.045882061 1.078304360 1.096342885 1.101122303 1.097422052 1.092129555 1.176220899
//
IT	4111
RD	15
LK	-556973.312647
QD	-83.901568 -> -72.914172
RI	0.0036700237
TR	0.205270	0.056816
MT	5.135594
MM	C_pi: 1.133272, n_recomb: 73541.987970
RS	0	0.000000	42.709317	10.817200	0.000147	0.000011
RS	1	0.006484	42.709317	11.518994	0.000157	0.000051
RS	2	0.013389	42.709317	12.266344	0.000167	0.000088
RS	3	0.020741	42.709317	13.062212	0.000178	0.000119
RS	4	0.028570	4.114591	144.250664	0.001961	0.001366
RS	5	0.036907	4.114591	153.320634	0.002085	0.001472
RS	6	0.045784	1.543246	433.602901	0.005896	0.004168
RS	7	0.055237	1.543246	458.935013	0.006240	0.004726
RS	8	0.065303	0.912874	818.887511	0.011135	0.008843
RS	9	0.076022	0.912874	861.750090	0.011718	0.009831
RS	10	0.087435	0.941563	878.730071	0.011949	0.010164
RS	11	0.099589	0.941563	923.650760	0.012560	0.010650
RS	12	0.112531	1.144883	798.814828	0.010862	0.009201
RS	13	0.126312	1.144883	840.445291	0.011428	0.009699
RS	14	0.140986	1.366858	740.887505	0.010074	0.008666
RS	15	0.156612	1.366858	780.027706	0.010607	0.009197
RS	16	0.173252	1.602162	700.773513	0.009529	0.008380
RS	17	0.190970	1.602162	738.123521	0.010037	0.008863
RS	18	0.209837	1.776848	700.965357	0.009531	0.008506
RS	19	0.229927	1.776848	738.187297	0.010038	0.008981
RS	20	0.251320	1.806142	764.306907	0.010393	0.009373
RS	21	0.274101	1.806142	803.870342	0.010931	0.009909
RS	22	0.298358	1.673365	911.321055	0.012392	0.011332
RS	23	0.324189	1.673365	955.788757	0.012997	0.012025
RS	24	0.351694	1.449770	1154.334524	0.015696	0.014693
RS	25	0.380983	1.449770	1204.837890	0.016383	0.015593
RS	26	0.412170	1.227220	1480.608890	0.020133	0.019403
RS	27	0.445381	1.227220	1534.656898	0.020868	0.020452
RS	28	0.480744	1.052823	1846.254544	0.025105	0.024870
RS	29	0.518401	1.052823	1896.772298	0.025792	0.025911
RS	30	0.558499	0.935519	2182.405291	0.029676	0.030060
RS	31	0.601198	0.935519	2219.706941	0.030183	0.030890
RS	32	0.646665	0.871250	2412.414273	0.032803	0.033767
RS	33	0.695080	0.871250	2429.029490	0.033029	0.034211
RS	34	0.746634	0.852552	2488.639886	0.033840	0.035170
RS	35	0.801532	0.852552	2483.526263	0.033770	0.035174
RS	36	0.859989	0.869214	2422.379527	0.032939	0.034356
RS	37	0.922237	0.869214	2399.949203	0.032634	0.034011
RS	38	0.988520	0.908928	2267.188501	0.030828	0.032137
RS	39	1.059102	0.908928	2232.756607	0.030360	0.031583
RS	40	1.134261	0.959740	2076.673193	0.028238	0.029375
RS	41	1.214293	0.959740	2033.597874	0.027652	0.028707
RS	42	1.299514	1.011992	1882.878358	0.025603	0.026588
RS	43	1.390261	1.011992	1832.445768	0.024917	0.025845
RS	44	1.486893	1.058010	1699.559356	0.023110	0.023994
RS	45	1.589790	1.058010	1641.686291	0.022323	0.023180
RS	46	1.699360	1.091737	1529.660893	0.020800	0.021637
RS	47	1.816034	1.091737	1463.530230	0.019901	0.020739
RS	48	1.940273	1.110167	1368.829008	0.018613	0.019450
RS	49	2.072569	1.110167	1293.679185	0.017591	0.018443
RS	50	2.213442	1.114543	1208.773596	0.016437	0.017292
RS	51	2.363451	1.114543	1124.901123	0.015296	0.016162
RS	52	2.523186	1.110010	1041.650374	0.014164	0.015024
RS	53	2.693278	1.110010	951.407227	0.012937	0.013786
RS	54	2.874400	1.103831	864.773619	0.011759	0.012578
RS	55	3.067266	1.103831	772.992088	0.010511	0.011291
RS	56	3.272638	1.103831	683.141795	0.009289	0.010016
RS	57	3.491327	1.103831	596.470318	0.008111	0.008774
RS	58	3.724195	1.193174	479.502623	0.006520	0.007098
RS	59	3.972164	1.193174	414.791837	0.005640	0.006153
RS	60	4.236211	1.193174	354.000843	0.004814	0.005262
RS	61	4.517380	1.193174	297.804664	0.004049	0.004436
RS	62	4.816780	1.193174	246.720437	0.003355	0.003684
RS	63	5.135594	1.193174	832.751774	0.011323	0.012583
PA	4+25*2+4+6 0.205269620 0.056815967 5.135593918 42.709317180 4.114590646 1.543245822 0.912874043 0.941562506 1.144882868 1.366857536 1.602161857 1.776848410 1.806141898 1.673364955 1.449770170 1.227219574 1.052822693 0.935519196 0.871249547 0.852551963 0.869214189 0.908928441 0.959740264 1.011991594 1.058010072 1.091737197 1.110167462 1.114542736 1.110010355 1.103831211 1.193173700
//
IT	4543
RD	16
LK	-556951.653405
QD	-79.760799 -> -69.454908
RI	0.0034971495
TR	0.203651	0.057201
MT	5.165886
MM	C_pi: 1.142803, n_recomb: 74627.001371
RS	0	0.000000	46.691382	10.051036	0.000135	0.000010
RS	1	0.006494	46.691382	10.704260	0.000143	0.000047
RS	2	0.013410	46.691382	11.399973	0.000153	0.000082
RS	3	0.020774	46.691382	12.140944	0.000163	0.000110
RS	4	0.028617	4.345048	138.824528	0.001860	0.001319
RS	5	0.036970	4.345048	147.582961	0.001978	0.001413
RS	6	0.045865	1.588165	428.385570	0.005740	0.004094
RS	7	0.055337	1.588165	453.530762	0.006077	0.004622
RS	8	0.065424	0.911559	834.132265	0.011177	0.008898
RS	9	0.076167	0.911559	877.835977	0.011763	0.009883
RS	10	0.087607	0.934260	900.835365	0.012071	0.010278
RS	11	0.099790	0.934260	946.845877	0.012688	0.010776
RS	12	0.112765	1.140208	815.841794	0.010932	0.009274
RS	13	0.126581	1.140208	858.369339	0.011502	0.009782
RS	14	0.141295	1.368720	752.605616	0.010085	0.008691
RS	15	0.156965	1.368720	792.427141	0.010619	0.009229
RS	16	0.173652	1.616517	706.637395	0.009469	0.008347
RS	17	0.191423	1.616517	744.421885	0.009975	0.008833
RS	18	0.210348	1.806132	701.860308	0.009405	0.008416
RS	19	0.230502	1.806132	739.314463	0.009907	0.008889
RS	20	0.251965	1.844658	762.061728	0.010212	0.009235
RS	21	0.274821	1.844658	801.771040	0.010744	0.009763
RS	22	0.299162	1.710285	908.608398	0.012175	0.011157
RS	23	0.325083	1.710285	953.313155	0.012774	0.011837
RS	24	0.352688	1.477603	1155.044731	0.015478	0.014504
RS	25	0.382085	1.477603	1206.081313	0.016161	0.015390
RS	26	0.413391	1.245148	1489.445919	0.019959	0.019238
RS	27	0.446731	1.245148	1544.427262	0.020695	0.020275
RS	28	0.482235	1.063286	1867.268453	0.025021	0.024771
RS	29	0.520045	1.063286	1918.967272	0.025714	0.025804
RS	30	0.560311	0.941259	2216.854870	0.029706	0.030052
RS	31	0.603191	0.941259	2255.175319	0.030219	0.030880
RS	32	0.648856	0.874531	2457.070103	0.032925	0.033838
RS	33	0.697486	0.874531	2474.155311	0.033154	0.034281
RS	34	0.749275	0.855184	2536.681141	0.033991	0.035268
RS	35	0.804426	0.855184	2531.479332	0.033922	0.035274
RS	36	0.863159	0.872620	2467.164731	0.033060	0.034427
RS	37	0.925706	0.872620	2444.423912	0.032755	0.034088
RS	38	0.992315	0.914107	2305.352797	0.030892	0.032159
RS	39	1.063249	0.914107	2270.720264	0.030428	0.031615
RS	40	1.138790	0.967213	2108.128581	0.028249	0.029354
RS	41	1.219237	0.967213	2065.095602	0.027672	0.028701
RS	42	1.304907	1.021811	1909.217426	0.025583	0.026545
RS	43	1.396141	1.021811	1859.036431	0.024911	0.025821
RS	44	1.493300	1.069797	1722.790186	0.023085	0.023952
RS	45	1.596768	1.069797	1665.251650	0.022314	0.023159
RS	46	1.706955	1.104755	1551.558132	0.020791	0.021617
RS	47	1.824298	1.104755	1485.668917	0.019908	0.020737
RS	48	1.949261	1.123516	1390.559953	0.018633	0.019463
RS	49	2.082339	1.123516	1315.363405	0.017626	0.018472
RS	50	2.224059	1.127442	1230.663653	0.016491	0.017342
RS	51	2.374983	1.127442	1146.287808	0.015360	0.016223
RS	52	2.535707	1.122051	1063.144174	0.014246	0.015104
RS	53	2.706868	1.122051	971.868685	0.013023	0.013871
RS	54	2.889145	1.114962	884.769814	0.011856	0.012674
RS	55	3.083259	1.114962	791.492635	0.010606	0.011385
RS	56	3.289978	1.114962	700.065457	0.009381	0.010108
RS	57	3.510121	1.114962	611.765311	0.008198	0.008862
RS	58	3.744561	1.209435	490.667657	0.006575	0.007151
RS	59	3.994225	1.209435	425.128680	0.005697	0.006209
RS	60	4.260102	1.209435	363.430476	0.004870	0.005318
RS	61	4.543245	1.209435	306.273894	0.004104	0.004491
RS	62	4.844775	1.209435	254.203311	0.003406	0.003737
RS	63	5.165886	1.209435	864.755024	0.011588	0.012858
PA	4+25*2+4+6 0.203651269 0.057200564 5.165886093 46.691382141 4.345047920 1.588165223 0.911559461 0.934259528 1.140207586 1.368720290 1.616516859 1.806131664 1.844658076 1.710284833 1.477603463 1.245148438 1.063286400 0.941259487 0.874530725 0.855183828 0.872619504 0.914106617 0.967212607 1.021810627 1.069796923 1.104755363 1.123515504 1.127441955 1.122050739 1.114962413 1.209435487
//
IT	4311
RD	17
LK	-556931.331949
QD	-75.916598 -> -66.236894
RI	0.0033399418
TR	0.202108	0.057578
MT	5.194776
MM	C_pi: 1.152023, n_recomb: 75689.642948
RS	0	0.000000	50.477986	9.438532	0.000125	0.000009
RS	1	0.006503	50.477986	10.052944	0.000133	0.000045
RS	2	0.013429	50.477986	10.707394	0.000141	0.000077
RS	3	0.020806	50.477986	11.404496	0.000151	0.000104
RS	4	0.028662	4.574819	133.917469	0.001769	0.001277
RS	5	0.037029	4.574819	142.392680	0.001881	0.001360
RS	6	0.045941	1.635260	422.736352	0.005585	0.004019
RS	7	0.055431	1.635260	447.663941	0.005914	0.004519
RS	8	0.065539	0.911365	848.074681	0.011205	0.008943
RS	9	0.076305	0.911365	892.563044	0.011792	0.009923
RS	10	0.087770	0.927725	922.215395	0.012184	0.010386
RS	11	0.099981	0.927725	969.282535	0.012806	0.010895
RS	12	0.112986	1.135675	832.630310	0.011001	0.009346
RS	13	0.126837	1.135675	876.040922	0.011574	0.009862
RS	14	0.141589	1.369911	764.411124	0.010099	0.008719
RS	15	0.157300	1.369911	804.913352	0.010634	0.009263
RS	16	0.174033	1.629440	712.775492	0.009417	0.008319
RS	17	0.191854	1.629440	751.000498	0.009922	0.008808
RS	18	0.210834	1.833706	703.123959	0.009290	0.008334
RS	19	0.231048	1.833706	740.816871	0.009788	0.008805
RS	20	0.252576	1.881721	760.201368	0.010044	0.009106
RS	21	0.275505	1.881721	800.057770	0.010570	0.009626
RS	22	0.299925	1.746194	906.166349	0.011972	0.010992
RS	23	0.325933	1.746194	951.097325	0.012566	0.011660
RS	24	0.353632	1.504789	1155.737550	0.015269	0.014324
RS	25	0.383133	1.504789	1207.281225	0.015950	0.015196
RS	26	0.414552	1.262695	1497.839307	0.019789	0.019077
RS	27	0.448014	1.262695	1553.719382	0.020528	0.020102
RS	28	0.483653	1.073560	1887.395739	0.024936	0.024670
RS	29	0.521609	1.073560	1940.248236	0.025634	0.025697
RS	30	0.562033	0.946936	2250.094625	0.029728	0.030038
RS	31	0.605087	0.946936	2289.427030	0.030248	0.030864
RS	32	0.650940	0.877810	2500.393544	0.033035	0.033900
RS	33	0.699775	0.877810	2517.963696	0.033267	0.034344
RS	34	0.751786	0.857819	2583.434918	0.034132	0.035357
RS	35	0.807179	0.857819	2578.174778	0.034062	0.035365
RS	36	0.866175	0.875987	2510.806074	0.033172	0.034492
RS	37	0.929007	0.875987	2487.791550	0.032868	0.034159
RS	38	0.995926	0.919181	2342.561346	0.030950	0.032177
RS	39	1.067196	0.919181	2307.764050	0.030490	0.031644
RS	40	1.143101	0.974505	2138.821820	0.028258	0.029332
RS	41	1.223942	0.974505	2095.859734	0.027690	0.028694
RS	42	1.310041	1.031372	1934.970983	0.025565	0.026503
RS	43	1.401739	1.031372	1885.059380	0.024905	0.025797
RS	44	1.499400	1.081252	1745.575491	0.023062	0.023913
RS	45	1.603412	1.081252	1688.379432	0.022307	0.023139
RS	46	1.714188	1.117375	1573.110580	0.020784	0.021599
RS	47	1.832169	1.117375	1507.464620	0.019916	0.020737
RS	48	1.957821	1.136411	1412.013224	0.018655	0.019477
RS	49	2.091646	1.136411	1336.770395	0.017661	0.018501
RS	50	2.234173	1.139848	1252.328919	0.016546	0.017392
RS	51	2.385969	1.139848	1167.450927	0.015424	0.016283
RS	52	2.547636	1.133575	1084.454492	0.014328	0.015183
RS	53	2.719817	1.133575	992.149479	0.013108	0.013954
RS	54	2.903196	1.125558	904.622439	0.011952	0.012769
RS	55	3.098499	1.125558	809.851857	0.010700	0.011478
RS	56	3.306504	1.125558	716.853031	0.009471	0.010198
RS	57	3.528036	1.125558	626.932017	0.008283	0.008947
RS	58	3.763975	1.225043	501.709313	0.006629	0.007203
RS	59	4.015257	1.225043	435.350296	0.005752	0.006263
RS	60	4.282880	1.225043	372.756046	0.004925	0.005373
RS	61	4.567907	1.225043	314.652271	0.004157	0.004545
RS	62	4.871471	1.225043	261.609633	0.003456	0.003787
RS	63	5.194776	1.225043	896.578714	0.011845	0.013127
PA	4+25*2+4+6 0.202107778 0.057577509 5.194775517 50.477985834 4.574819445 1.635259958 0.911364730 0.927725086 1.135675358 1.369910736 1.629440348 1.833705687 1.881720965 1.746194134 1.504788833 1.262694733 1.073559527 0.946936257 0.877810081 0.857818517 0.875987397 0.919180696 0.974505148 1.031372171 1.081252154 1.117374711 1.136411290 1.139848294 1.133574935 1.125557776 1.225043326
//
IT	4683
RD	18
LK	-556912.240903
QD	-72.339128 -> -63.236427
RI	0.0031965739
TR	0.200632	0.057946
MT	5.222424
MM	C_pi: 1.160960, n_recomb: 76730.322229
RS	0	0.000000	53.987029	8.954457	0.000117	0.000009
RS	1	0.006512	53.987029	9.538242	0.000124	0.000043
RS	2	0.013448	53.987029	10.160132	0.000132	0.000074
RS	3	0.020836	53.987029	10.822622	0.000141	0.000098
RS	4	0.028705	4.802320	129.497364	0.001688	0.001238
RS	5	0.037086	4.802320	137.716394	0.001795	0.001312
RS	6	0.046013	1.684274	416.782255	0.005432	0.003944
RS	7	0.055521	1.684274	441.468383	0.005754	0.004416
RS	8	0.065649	0.912142	860.811624	0.011219	0.008980
RS	9	0.076436	0.912142	906.032171	0.011808	0.009955
RS	10	0.087925	0.921878	942.893527	0.012288	0.010489
RS	11	0.100163	0.921878	990.985471	0.012915	0.011006
RS	12	0.113198	1.131295	849.172296	0.011067	0.009417
RS	13	0.127081	1.131295	893.451883	0.011644	0.009940
RS	14	0.141869	1.370528	776.273442	0.010117	0.008749
RS	15	0.157619	1.370528	817.454794	0.010654	0.009299
RS	16	0.174396	1.641072	719.144750	0.009372	0.008297
RS	17	0.192264	1.641072	757.815126	0.009876	0.008789
RS	18	0.211296	1.859701	704.703445	0.009184	0.008259
RS	19	0.231568	1.859701	742.640587	0.009679	0.008728
RS	20	0.253160	1.917419	758.676294	0.009888	0.008985
RS	21	0.276158	1.917419	798.680757	0.010409	0.009499
RS	22	0.300653	1.781154	903.959065	0.011781	0.010836
RS	23	0.326744	1.781154	949.106325	0.012369	0.011492
RS	24	0.354533	1.531369	1156.403530	0.015071	0.014152
RS	25	0.384132	1.531369	1208.430037	0.015749	0.015010
RS	26	0.415659	1.279883	1505.813569	0.019625	0.018921
RS	27	0.449239	1.279883	1562.559632	0.020364	0.019935
RS	28	0.485005	1.083654	1906.685034	0.024849	0.024570
RS	29	0.523101	1.083654	1960.664524	0.025553	0.025591
RS	30	0.563677	0.952552	2282.184573	0.029743	0.030020
RS	31	0.606896	0.952552	2322.521372	0.030269	0.030844
RS	32	0.652929	0.881086	2542.444518	0.033135	0.033954
RS	33	0.701960	0.881086	2560.512836	0.033370	0.034399
RS	34	0.754183	0.860453	2628.959544	0.034262	0.035439
RS	35	0.809808	0.860453	2623.668197	0.034193	0.035450
RS	36	0.869055	0.879318	2553.352637	0.033277	0.034552
RS	37	0.932160	0.879318	2530.097877	0.032974	0.034225
RS	38	0.999374	0.924158	2378.847776	0.031003	0.032193
RS	39	1.070965	0.924158	2343.918466	0.030547	0.031670
RS	40	1.147219	0.981631	2168.775144	0.028265	0.029310
RS	41	1.228437	0.981631	2125.909725	0.027706	0.028686
RS	42	1.314945	1.040697	1960.147201	0.025546	0.026463
RS	43	1.407087	1.040697	1910.521153	0.024899	0.025773
RS	44	1.505228	1.092405	1767.909943	0.023041	0.023876
RS	45	1.609761	1.092405	1711.064296	0.022300	0.023119
RS	46	1.721101	1.129631	1594.306026	0.020778	0.021582
RS	47	1.839691	1.129631	1528.906272	0.019926	0.020738
RS	48	1.966004	1.148894	1433.176408	0.018678	0.019493
RS	49	2.100542	1.148894	1357.889145	0.017697	0.018531
RS	50	2.243841	1.151808	1273.752993	0.016600	0.017442
RS	51	2.396472	1.151808	1188.376447	0.015488	0.016342
RS	52	2.559043	1.144632	1105.566974	0.014408	0.015261
RS	53	2.732200	1.144632	1012.237601	0.013192	0.014035
RS	54	2.916633	1.135672	924.318143	0.012046	0.012862
RS	55	3.113076	1.135672	828.059033	0.010792	0.011570
RS	56	3.322312	1.135672	733.496031	0.009559	0.010286
RS	57	3.545173	1.135672	641.963815	0.008366	0.009031
RS	58	3.782547	1.240058	512.623358	0.006681	0.007254
RS	59	4.035378	1.240058	445.453732	0.005805	0.006316
RS	60	4.304674	1.240058	381.975463	0.004978	0.005426
RS	61	4.591507	1.240058	322.938245	0.004209	0.004597
RS	62	4.897018	1.240058	268.938141	0.003505	0.003837
RS	63	5.222424	1.240058	928.211416	0.012097	0.013390
PA	4+25*2+4+6 0.200631941 0.057946273 5.222424483 53.987028699 4.802320048 1.684274434 0.912141746 0.921877568 1.131295445 1.370527543 1.641072093 1.859701412 1.917418581 1.781153787 1.531369356 1.279883478 1.083654453 0.952552442 0.881085829 0.860452733 0.879318111 0.924157970 0.981631020 1.040696634 1.092404691 1.129630842 1.148893703 1.151807952 1.144632301 1.135671631 1.240058293
//
IT	3883
RD	19
LK	-556894.283698
QD	-69.002541 -> -60.432895
RI	0.0030651254
TR	0.199220	0.058307
MT	5.248881
MM	C_pi: 1.169622, n_recomb: 77749.568014
RS	0	0.000000	57.159084	8.577106	0.000110	0.000009
RS	1	0.006520	57.159084	9.137083	0.000118	0.000041
RS	2	0.013466	57.159084	9.733670	0.000125	0.000071
RS	3	0.020864	57.159084	10.369265	0.000133	0.000094
RS	4	0.028745	5.025947	125.533142	0.001615	0.001203
RS	5	0.037140	5.025947	133.521666	0.001717	0.001269
RS	6	0.046082	1.735051	410.609392	0.005281	0.003868
RS	7	0.055607	1.735051	435.034895	0.005595	0.004315
RS	8	0.065753	0.913757	872.438035	0.011221	0.009010
RS	9	0.076561	0.913757	918.341935	0.011812	0.009977
RS	10	0.088073	0.916660	962.873462	0.012384	0.010587
RS	11	0.100337	0.916660	1011.958735	0.013016	0.011112
RS	12	0.113399	1.127075	865.456008	0.011131	0.009487
RS	13	0.127314	1.127075	910.590026	0.011712	0.010017
RS	14	0.142135	1.370651	788.164484	0.010137	0.008781
RS	15	0.157924	1.370651	830.022286	0.010676	0.009337
RS	16	0.174741	1.651543	725.701367	0.009334	0.008279
RS	17	0.192655	1.651543	764.820458	0.009837	0.008773
RS	18	0.211738	1.884229	706.552888	0.009088	0.008191
RS	19	0.232064	1.884229	744.738575	0.009579	0.008658
RS	20	0.253716	1.951833	757.438830	0.009742	0.008871
RS	21	0.276780	1.951833	797.591687	0.010258	0.009379
RS	22	0.301347	1.815215	901.951866	0.011601	0.010688
RS	23	0.327517	1.815215	947.305901	0.012184	0.011334
RS	24	0.355393	1.557371	1157.036372	0.014882	0.013987
RS	25	0.385086	1.557371	1209.522901	0.015557	0.014833
RS	26	0.416715	1.296725	1513.393435	0.019465	0.018769
RS	27	0.450407	1.296725	1570.974208	0.020206	0.019773
RS	28	0.486296	1.093571	1925.184210	0.024761	0.024470
RS	29	0.524525	1.093571	1980.264428	0.025470	0.025485
RS	30	0.565246	0.958097	2313.192109	0.029752	0.029998
RS	31	0.608623	0.958097	2354.524582	0.030283	0.030821
RS	32	0.654828	0.884343	2583.294612	0.033226	0.034002
RS	33	0.704045	0.884343	2601.871824	0.033465	0.034448
RS	34	0.756472	0.863072	2673.318130	0.034384	0.035514
RS	35	0.812318	0.863072	2668.019545	0.034316	0.035528
RS	36	0.871804	0.882599	2594.861651	0.033375	0.034608
RS	37	0.935170	0.882599	2571.396189	0.033073	0.034286
RS	38	1.002667	0.929028	2414.259625	0.031052	0.032207
RS	39	1.074565	0.929028	2379.226812	0.030601	0.031694
RS	40	1.151151	0.988587	2198.016996	0.028270	0.029287
RS	41	1.232731	0.988587	2155.270828	0.027721	0.028678
RS	42	1.319630	1.049786	1984.760583	0.025528	0.026424
RS	43	1.412196	1.049786	1935.434207	0.024893	0.025751
RS	44	1.510797	1.103258	1789.802339	0.023020	0.023840
RS	45	1.615827	1.103258	1733.313531	0.022294	0.023101
RS	46	1.727706	1.141533	1615.142801	0.020774	0.021567
RS	47	1.846879	1.141533	1549.992032	0.019936	0.020739
RS	48	1.973823	1.160979	1454.040511	0.018702	0.019509
RS	49	2.109045	1.160979	1378.711691	0.017733	0.018560
RS	50	2.253083	1.163339	1294.927092	0.016655	0.017492
RS	51	2.406513	1.163339	1209.056736	0.015551	0.016401
RS	52	2.569948	1.155245	1126.472238	0.014488	0.015338
RS	53	2.744039	1.155245	1032.125146	0.013275	0.014116
RS	54	2.929481	1.145329	943.848160	0.012140	0.012954
RS	55	3.127015	1.145329	846.107076	0.010882	0.011660
RS	56	3.337429	1.145329	749.988827	0.009646	0.010372
RS	57	3.561563	1.145329	656.856305	0.008448	0.009113
RS	58	3.800311	1.254508	523.408138	0.006732	0.007303
RS	59	4.054626	1.254508	455.437908	0.005858	0.006367
RS	60	4.325524	1.254508	391.087975	0.005030	0.005478
RS	61	4.614085	1.254508	331.131197	0.004259	0.004648
RS	62	4.921462	1.254508	276.188223	0.003552	0.003885
RS	63	5.248881	1.254508	959.644080	0.012343	0.013646
PA	4+25*2+4+6 0.199220145 0.058307215 5.248880857 57.159083789 5.025947220 1.735051186 0.913756690 0.916659688 1.127074838 1.370651058 1.651543049 1.884228715 1.951832699 1.815214929 1.557370810 1.296725206 1.093571472 0.958097467 0.884342712 0.863072062 0.882598648 0.929028287 0.988586661 1.049785818 1.103258145 1.141533390 1.160978948 1.163339477 1.155244898 1.145329285 1.254507517
//
IT	4449
RD	20
LK	-556877.375084
QD	-65.883832 -> -57.807758
RI	0.0029442705
TR	0.197868	0.058660
MT	5.274240
MM	C_pi: 1.178024, n_recomb: 78747.739731
RS	0	0.000000	59.966708	8.287042	0.000105	0.000008
RS	1	0.006528	59.966708	8.828805	0.000112	0.000040
RS	2	0.013483	59.966708	9.406038	0.000119	0.000068
RS	3	0.020892	59.966708	10.021069	0.000127	0.000091
RS	4	0.028784	5.244413	121.988759	0.001549	0.001172
RS	5	0.037191	5.244413	129.770709	0.001648	0.001230
RS	6	0.046148	1.787385	404.304732	0.005134	0.003793
RS	7	0.055689	1.787385	428.455369	0.005441	0.004216
RS	8	0.065853	0.916089	883.049741	0.011214	0.009032
RS	9	0.076680	0.916089	929.591930	0.011805	0.009991
RS	10	0.088215	0.911992	982.192005	0.012473	0.010680
RS	11	0.100502	0.911992	1032.240783	0.013108	0.011211
RS	12	0.113592	1.123010	881.478720	0.011194	0.009555
RS	13	0.127536	1.123010	927.452626	0.011778	0.010091
RS	14	0.142390	1.370342	800.065763	0.010160	0.008815
RS	15	0.158214	1.370342	842.596708	0.010700	0.009376
RS	16	0.175072	1.660957	732.414086	0.009301	0.008265
RS	17	0.193029	1.660957	771.984276	0.009803	0.008761
RS	18	0.212159	1.907381	708.636222	0.008999	0.008127
RS	19	0.232538	1.907381	747.073974	0.009487	0.008593
RS	20	0.254248	1.985026	756.453696	0.009606	0.008765
RS	21	0.277374	1.985026	796.755011	0.010118	0.009267
RS	22	0.302011	1.848424	900.116113	0.011430	0.010548
RS	23	0.328256	1.848424	945.667891	0.012009	0.011184
RS	24	0.356214	1.582826	1157.625649	0.014700	0.013829
RS	25	0.385997	1.582826	1210.550621	0.015373	0.014663
RS	26	0.417725	1.313239	1520.592498	0.019310	0.018622
RS	27	0.451524	1.313239	1578.978004	0.020051	0.019615
RS	28	0.487530	1.103316	1942.931452	0.024673	0.024369
RS	29	0.525886	1.103316	1999.086559	0.025386	0.025380
RS	30	0.566746	0.963570	2343.166120	0.029755	0.029972
RS	31	0.610274	0.963570	2385.484713	0.030293	0.030794
RS	32	0.656643	0.887575	2622.993180	0.033309	0.034045
RS	33	0.706040	0.887575	2642.088214	0.033551	0.034492
RS	34	0.758661	0.865670	2716.559204	0.034497	0.035584
RS	35	0.814718	0.865670	2711.274626	0.034430	0.035600
RS	36	0.874434	0.885827	2635.368131	0.033466	0.034659
RS	37	0.938049	0.885827	2611.718784	0.033166	0.034343
RS	38	1.005817	0.933795	2448.818745	0.031097	0.032218
RS	39	1.078009	0.933795	2413.708599	0.030651	0.031715
RS	40	1.154914	0.995377	2226.566363	0.028275	0.029265
RS	41	1.236840	0.995377	2183.959476	0.027734	0.028668
RS	42	1.324114	1.058651	2008.816680	0.025510	0.026385
RS	43	1.417086	1.058651	1959.802712	0.024887	0.025728
RS	44	1.516127	1.113831	1811.247042	0.023001	0.023806
RS	45	1.621634	1.113831	1755.121496	0.022288	0.023084
RS	46	1.734029	1.153105	1635.610720	0.020770	0.021553
RS	47	1.853761	1.153105	1570.712511	0.019946	0.020741
RS	48	1.981310	1.172693	1474.594024	0.018726	0.019525
RS	49	2.117186	1.172693	1399.227725	0.017768	0.018590
RS	50	2.261933	1.174474	1315.837717	0.016710	0.017541
RS	51	2.416129	1.174474	1229.480087	0.015613	0.016459
RS	52	2.580392	1.165447	1147.157246	0.014567	0.015414
RS	53	2.755378	1.165447	1051.801157	0.013357	0.014195
RS	54	2.941788	1.154566	963.202847	0.012231	0.013045
RS	55	3.140368	1.154566	863.988070	0.010972	0.011748
RS	56	3.351911	1.154566	766.324989	0.009731	0.010457
RS	57	3.577266	1.154566	671.604320	0.008529	0.009194
RS	58	3.817332	1.268432	534.059958	0.006782	0.007351
RS	59	4.073070	1.268432	465.300142	0.005909	0.006418
RS	60	4.345504	1.268432	400.091609	0.005081	0.005529
RS	61	4.635724	1.268432	339.229623	0.004308	0.004697
RS	62	4.944891	1.268432	283.358657	0.003598	0.003932
RS	63	5.274240	1.268432	990.867394	0.012583	0.013897
PA	4+25*2+4+6 0.197867658 0.058660259 5.274240475 59.966707834 5.244412689 1.787385208 0.916089498 0.911992362 1.123009709 1.370341916 1.660957028 1.907381395 1.985026341 1.848424376 1.582826073 1.313239477 1.103316433 0.963569693 0.887575473 0.865669733 0.885826612 0.933794915 0.995377104 1.058651034 1.113830664 1.153105071 1.172693079 1.174473609 1.165446894 1.154565666 1.268432393
//
IT	4152
RD	21
LK	-556861.437742
QD	-62.963796 -> -55.345671
RI	0.0028331517
TR	0.196569	0.059005
MT	5.298625
MM	C_pi: 1.186187, n_recomb: 79725.299318
RS	0	0.000000	62.335464	8.077118	0.000101	0.000008
RS	1	0.006536	62.335464	8.605823	0.000108	0.000039
RS	2	0.013499	62.335464	9.169190	0.000115	0.000067
RS	3	0.020918	62.335464	9.769499	0.000123	0.000088
RS	4	0.028821	5.456355	118.834717	0.001491	0.001144
RS	5	0.037241	5.456355	126.432614	0.001586	0.001196
RS	6	0.046211	1.841182	397.920622	0.004991	0.003718
RS	7	0.055767	1.841182	421.785349	0.005290	0.004119
RS	8	0.065948	0.919060	892.717017	0.011197	0.009048
RS	9	0.076795	0.919060	939.855277	0.011789	0.009999
RS	10	0.088350	0.907823	1000.871600	0.012554	0.010768
RS	11	0.100661	0.907823	1051.855282	0.013193	0.011304
RS	12	0.113776	1.119111	897.230640	0.011254	0.009622
RS	13	0.127748	1.119111	944.029742	0.011841	0.010163
RS	14	0.142634	1.369664	811.959113	0.010184	0.008850
RS	15	0.158493	1.369664	855.159379	0.010726	0.009416
RS	16	0.175388	1.669409	739.259389	0.009273	0.008254
RS	17	0.193387	1.669409	779.282471	0.009775	0.008753
RS	18	0.212563	1.929268	710.918579	0.008917	0.008069
RS	19	0.232993	1.929268	749.611148	0.009402	0.008533
RS	20	0.254757	2.017084	755.685782	0.009479	0.008665
RS	21	0.277944	2.017084	796.135296	0.009986	0.009162
RS	22	0.302647	1.880832	898.430335	0.011269	0.010414
RS	23	0.328964	1.880832	944.171497	0.011843	0.011041
RS	24	0.357001	1.607769	1158.168216	0.014527	0.013676
RS	25	0.386871	1.607769	1211.511500	0.015196	0.014499
RS	26	0.418693	1.329446	1527.432312	0.019159	0.018478
RS	27	0.452595	1.329446	1586.594153	0.019901	0.019462
RS	28	0.488713	1.112900	1959.967328	0.024584	0.024270
RS	29	0.527192	1.112900	2017.172275	0.025302	0.025275
RS	30	0.568185	0.968973	2372.157202	0.029754	0.029943
RS	31	0.611858	0.968973	2415.452005	0.030297	0.030764
RS	32	0.658385	0.890784	2661.592603	0.033385	0.034083
RS	33	0.707954	0.890784	2681.213081	0.033631	0.034530
RS	34	0.760762	0.868246	2758.729851	0.034603	0.035649
RS	35	0.817022	0.868246	2753.478643	0.034537	0.035667
RS	36	0.876958	0.889005	2674.912091	0.033552	0.034706
RS	37	0.940813	0.889005	2651.103405	0.033253	0.034396
RS	38	1.008841	0.938462	2482.563464	0.031139	0.032228
RS	39	1.081315	0.938462	2447.399148	0.030698	0.031734
RS	40	1.158526	1.002014	2254.443299	0.028278	0.029243
RS	41	1.240784	1.002014	2211.993829	0.027745	0.028659
RS	42	1.328418	1.067308	2032.329014	0.025492	0.026348
RS	43	1.421781	1.067308	1983.638675	0.024881	0.025706
RS	44	1.521245	1.124144	1832.246002	0.022982	0.023773
RS	45	1.627210	1.124144	1776.489837	0.022283	0.023067
RS	46	1.740101	1.164372	1655.706674	0.020768	0.021540
RS	47	1.860371	1.164372	1591.064940	0.019957	0.020743
RS	48	1.988502	1.184067	1494.830784	0.018750	0.019542
RS	49	2.125007	1.184067	1419.431865	0.017804	0.018619
RS	50	2.270434	1.185246	1336.474748	0.016763	0.017590
RS	51	2.425367	1.185246	1249.637911	0.015674	0.016516
RS	52	2.590426	1.175277	1167.612624	0.014645	0.015489
RS	53	2.766273	1.175277	1071.257850	0.013437	0.014273
RS	54	2.953614	1.163423	982.372916	0.012322	0.013134
RS	55	3.153200	1.163423	881.694642	0.011059	0.011835
RS	56	3.365830	1.163423	782.498780	0.009815	0.010541
RS	57	3.592358	1.163423	686.203482	0.008607	0.009272
RS	58	3.833692	1.281878	544.577469	0.006831	0.007399
RS	59	4.090800	1.281878	475.039569	0.005958	0.006467
RS	60	4.364713	1.281878	408.985761	0.005130	0.005578
RS	61	4.656528	1.281878	347.233007	0.004355	0.004745
RS	62	4.967417	1.281878	290.448899	0.003643	0.003978
RS	63	5.298625	1.281878	1021.871984	0.012817	0.014143
PA	4+25*2+4+6 0.196569228 0.059005090 5.298625467 62.335464165 5.456354630 1.841181859 0.919059912 0.907822811 1.119111321 1.369664309 1.669409316 1.929267851 2.017083566 1.880831597 1.607769061 1.329446195 1.112899912 0.968973012 0.890784395 0.868246327 0.889005135 0.938462216 1.002014369 1.067307668 1.124144403 1.164372461 1.184066595 1.185246398 1.175276618 1.163422751 1.281878118
//
IT	4048
RD	22
LK	-556846.401277
QD	-60.225085 -> -53.032658
RI	0.0027303659
TR	0.195322	0.059342
MT	5.322072
MM	C_pi: 1.194118, n_recomb: 80682.746731
RS	0	0.000000	64.295842	7.930459	0.000098	0.000008
RS	1	0.006543	64.295842	8.450185	0.000105	0.000038
RS	2	0.013515	64.295842	9.004026	0.000112	0.000065
RS	3	0.020943	64.295842	9.594230	0.000119	0.000087
RS	4	0.028856	5.660523	116.042750	0.001438	0.001118
RS	5	0.037288	5.660523	123.477681	0.001530	0.001166
RS	6	0.046271	1.896288	391.513124	0.004853	0.003645
RS	7	0.055842	1.896288	415.084251	0.005145	0.004024
RS	8	0.066040	0.922583	901.516653	0.011174	0.009059
RS	9	0.076904	0.922583	949.211668	0.011765	0.010001
RS	10	0.088480	0.904102	1018.932280	0.012629	0.010851
RS	11	0.100813	0.904102	1070.823146	0.013272	0.011392
RS	12	0.113952	1.115376	912.708456	0.011312	0.009687
RS	13	0.127952	1.115376	960.317960	0.011902	0.010233
RS	14	0.142868	1.368677	823.822251	0.010211	0.008886
RS	15	0.158760	1.368677	867.687133	0.010754	0.009457
RS	16	0.175691	1.677000	746.205952	0.009249	0.008246
RS	17	0.193731	1.677000	786.682580	0.009750	0.008747
RS	18	0.212951	1.949968	713.372638	0.008842	0.008015
RS	19	0.233428	1.949968	752.322077	0.009324	0.008478
RS	20	0.255246	2.048070	755.104363	0.009359	0.008571
RS	21	0.278491	2.048070	795.701352	0.009862	0.009063
RS	22	0.303257	1.912472	896.874285	0.011116	0.010287
RS	23	0.329643	1.912472	942.796821	0.011685	0.010905
RS	24	0.357756	1.632221	1158.660138	0.014361	0.013530
RS	25	0.387709	1.632221	1212.402639	0.015027	0.014343
RS	26	0.419622	1.345358	1533.927633	0.019012	0.018338
RS	27	0.453622	1.345358	1593.838541	0.019754	0.019314
RS	28	0.489848	1.122323	1976.329806	0.024495	0.024171
RS	29	0.528444	1.122323	2034.560000	0.025217	0.025172
RS	30	0.569565	0.974302	2400.214530	0.029749	0.029912
RS	31	0.613378	0.974302	2444.474962	0.030297	0.030733
RS	32	0.660056	0.893961	2699.146210	0.033454	0.034116
RS	33	0.709790	0.893961	2719.298034	0.033704	0.034565
RS	34	0.762777	0.870793	2799.878433	0.034702	0.035709
RS	35	0.819232	0.870793	2794.677667	0.034638	0.035730
RS	36	0.879381	0.892125	2713.541907	0.033632	0.034751
RS	37	0.943465	0.892125	2689.595210	0.033335	0.034445
RS	38	1.011743	0.943028	2515.522478	0.031178	0.032237
RS	39	1.084489	0.943028	2480.324866	0.030742	0.031751
RS	40	1.161994	1.008497	2281.672194	0.028280	0.029220
RS	41	1.244571	1.008497	2239.395952	0.027756	0.028649
RS	42	1.332551	1.075760	2055.308468	0.025474	0.026312
RS	43	1.426288	1.075760	2006.951837	0.024875	0.025684
RS	44	1.526159	1.134205	1852.807326	0.022964	0.023741
RS	45	1.632565	1.134205	1797.425759	0.022278	0.023050
RS	46	1.745933	1.175344	1675.433962	0.020766	0.021528
RS	47	1.866719	1.175344	1611.052229	0.019968	0.020745
RS	48	1.995409	1.195114	1514.746335	0.018774	0.019559
RS	49	2.132519	1.195114	1439.320366	0.017839	0.018648
RS	50	2.278601	1.195672	1356.835927	0.016817	0.017638
RS	51	2.434242	1.195672	1269.528264	0.015735	0.016572
RS	52	2.600067	1.184751	1187.833687	0.014722	0.015562
RS	53	2.776742	1.184751	1090.491327	0.013516	0.014349
RS	54	2.964978	1.171920	1001.353298	0.012411	0.013222
RS	55	3.165531	1.171920	899.222755	0.011145	0.011920
RS	56	3.379207	1.171920	798.507053	0.009897	0.010622
RS	57	3.606864	1.171920	700.651397	0.008684	0.009350
RS	58	3.849418	1.294868	554.959405	0.006878	0.007445
RS	59	4.107843	1.294868	484.655478	0.006007	0.006515
RS	60	4.383178	1.294868	417.770072	0.005178	0.005626
RS	61	4.676529	1.294868	355.141181	0.004402	0.004792
RS	62	4.989075	1.294868	297.458849	0.003687	0.004023
RS	63	5.322072	1.294868	1052.654235	0.013047	0.014383
PA	4+25*2+4+6 0.195322212 0.059342044 5.322072143 64.295842272 5.660522501 1.896287765 0.922583377 0.904101743 1.115375884 1.368676811 1.677000319 1.949967570 2.048069571 1.912472478 1.632221172 1.345357822 1.122322524 0.974302208 0.893960744 0.870793330 0.892125118 0.943027546 1.008497128 1.075760010 1.134204686 1.175343530 1.195113695 1.195671515 1.184751003 1.171919781 1.294868418
//
IT	5179
RD	23
LK	-556832.202916
QD	-57.652258 -> -50.856212
RI	0.0026354340
TR	0.194124	0.059671
MT	5.344635
MM	C_pi: 1.201825, n_recomb: 81620.445289
RS	0	0.000000	65.818182	7.842263	0.000096	0.000008
RS	1	0.006550	65.818182	8.356790	0.000102	0.000038
RS	2	0.013530	65.818182	8.905131	0.000109	0.000065
RS	3	0.020967	65.818182	9.489518	0.000116	0.000086
RS	4	0.028890	5.856203	113.578397	0.001392	0.001096
RS	5	0.037333	5.856203	120.869584	0.001481	0.001139
RS	6	0.046329	1.952585	385.122977	0.004718	0.003573
RS	7	0.055914	1.952585	408.395401	0.005004	0.003932
RS	8	0.066127	0.926583	909.523481	0.011143	0.009064
RS	9	0.077009	0.926583	957.738809	0.011734	0.009997
RS	10	0.088604	0.900785	1036.394210	0.012698	0.010930
RS	11	0.100958	0.900785	1089.165442	0.013344	0.011475
RS	12	0.114122	1.111799	927.909960	0.011369	0.009751
RS	13	0.128148	1.111799	976.315047	0.011962	0.010301
RS	14	0.143092	1.367412	835.646415	0.010238	0.008923
RS	15	0.159016	1.367412	880.170903	0.010784	0.009498
RS	16	0.175982	1.683788	753.240418	0.009229	0.008241
RS	17	0.194060	1.683788	794.170866	0.009730	0.008744
RS	18	0.213322	1.969562	715.971345	0.008772	0.007965
RS	19	0.233846	1.969562	755.178967	0.009252	0.008427
RS	20	0.255714	2.078024	754.690010	0.009246	0.008481
RS	21	0.279015	2.078024	795.433659	0.009746	0.008969
RS	22	0.303842	1.943393	895.424114	0.010971	0.010165
RS	23	0.330295	1.943393	941.520111	0.011535	0.010775
RS	24	0.358481	1.656201	1159.098911	0.014201	0.013389
RS	25	0.388513	1.656201	1213.222506	0.014864	0.014192
RS	26	0.420513	1.360984	1540.093789	0.018869	0.018202
RS	27	0.454609	1.360984	1600.727534	0.019612	0.019170
RS	28	0.490938	1.131586	1992.050778	0.024406	0.024073
RS	29	0.529646	1.131586	2051.281993	0.025132	0.025070
RS	30	0.570891	0.979557	2427.373145	0.029740	0.029879
RS	31	0.614837	0.979557	2472.588109	0.030294	0.030699
RS	32	0.661661	0.897099	2735.697948	0.033517	0.034145
RS	33	0.711553	0.897099	2756.385380	0.033771	0.034595
RS	34	0.764713	0.873305	2840.043706	0.034796	0.035765
RS	35	0.821355	0.873305	2834.908291	0.034733	0.035789
RS	36	0.881708	0.895184	2751.286162	0.033708	0.034792
RS	37	0.946013	0.895184	2727.220642	0.033413	0.034492
RS	38	1.014531	0.947490	2547.720540	0.031214	0.032244
RS	39	1.087537	0.947490	2512.508108	0.030783	0.031767
RS	40	1.165326	1.014828	2308.266748	0.028280	0.029198
RS	41	1.248210	1.014828	2266.177823	0.027765	0.028638
RS	42	1.336523	1.084011	2077.767585	0.025456	0.026276
RS	43	1.430621	1.084011	2029.752930	0.024868	0.025663
RS	44	1.530882	1.144020	1872.931826	0.022947	0.023710
RS	45	1.637712	1.144020	1817.929486	0.022273	0.023034
RS	46	1.751538	1.186032	1694.785831	0.020764	0.021516
RS	47	1.872822	1.186032	1630.668049	0.019979	0.020748
RS	48	2.002049	1.205849	1534.334810	0.018798	0.019576
RS	49	2.139742	1.205849	1458.887696	0.017874	0.018676
RS	50	2.286454	1.205770	1376.909881	0.016870	0.017686
RS	51	2.442776	1.205770	1289.141157	0.015794	0.016627
RS	52	2.609337	1.193892	1207.810640	0.014798	0.015635
RS	53	2.786810	1.193892	1109.493150	0.013593	0.014424
RS	54	2.975907	1.180079	1020.136133	0.012499	0.013308
RS	55	3.177391	1.180079	916.565795	0.011230	0.012004
RS	56	3.392073	1.180079	814.344299	0.009977	0.010702
RS	57	3.620818	1.180079	714.943521	0.008759	0.009425
RS	58	3.864546	1.307428	565.203389	0.006925	0.007490
RS	59	4.124239	1.307428	494.145972	0.006054	0.006561
RS	60	4.400944	1.307428	426.442973	0.005225	0.005673
RS	61	4.695773	1.307428	362.952779	0.004447	0.004838
RS	62	5.009915	1.307428	304.387262	0.003729	0.004066
RS	63	5.344635	1.307428	1083.204195	0.013271	0.014618
PA	4+25*2+4+6 0.194123587 0.059671295 5.344634749 65.818182045 5.856203270 1.952584531 0.926582598 0.900785004 1.111798643 1.367412166 1.683787800 1.969561603 2.078023714 1.943392646 1.656200514 1.360983883 1.131586232 0.979556647 0.897098545 0.873305035 0.895183839 0.947489627 1.014828391 1.084011010 1.144020226 1.186032384 1.205848993 1.205769560 1.193891624 1.180078898 1.307428488
//
IT	4569
RD	24
LK	-556818.785163
QD	-55.232104 -> -48.805702
RI	0.0025472812
TR	0.192969	0.059993
MT	5.366404
MM	C_pi: 1.209327, n_recomb: 82538.877751
RS	0	0.000000	66.932020	7.803430	0.000095	0.000008
RS	1	0.006557	66.932020	8.315960	0.000101	0.000038
RS	2	0.013544	66.932020	8.862211	0.000107	0.000064
RS	3	0.020990	66.932020	9.444411	0.000114	0.000085
RS	4	0.028923	6.042683	111.413718	0.001350	0.001076
RS	5	0.037377	6.042683	118.578883	0.001437	0.001115
RS	6	0.046385	2.009962	378.784770	0.004589	0.003502
RS	7	0.055983	2.009962	401.755717	0.004867	0.003843
RS	8	0.066211	0.931018	916.783787	0.011107	0.009065
RS	9	0.077110	0.931018	965.484865	0.011697	0.009988
RS	10	0.088723	0.897837	1053.279022	0.012761	0.011005
RS	11	0.101098	0.897837	1106.904908	0.013411	0.011553
RS	12	0.114285	1.108381	942.833309	0.011423	0.009813
RS	13	0.128335	1.108381	992.019298	0.012019	0.010367
RS	14	0.143308	1.365922	847.415298	0.010267	0.008960
RS	15	0.159262	1.365922	892.593895	0.010814	0.009540
RS	16	0.176262	1.689872	760.334830	0.009212	0.008238
RS	17	0.194377	1.689872	801.718458	0.009713	0.008744
RS	18	0.213680	1.988123	718.696826	0.008707	0.007919
RS	19	0.234248	1.988123	758.163656	0.009186	0.008380
RS	20	0.256165	2.107025	754.416390	0.009140	0.008397
RS	21	0.279519	2.107025	795.305538	0.009636	0.008880
RS	22	0.304405	1.973610	894.077350	0.010832	0.010049
RS	23	0.330922	1.973610	940.339816	0.011393	0.010651
RS	24	0.359179	1.679744	1159.477755	0.014048	0.013253
RS	25	0.389288	1.679744	1213.965287	0.014708	0.014047
RS	26	0.421371	1.376343	1545.946693	0.018730	0.018070
RS	27	0.455558	1.376343	1607.278370	0.019473	0.019029
RS	28	0.491987	1.140704	2007.157976	0.024318	0.023976
RS	29	0.530804	1.140704	2067.366872	0.025047	0.024969
RS	30	0.572167	0.984736	2453.687615	0.029728	0.029844
RS	31	0.616242	0.984736	2499.845646	0.030287	0.030663
RS	32	0.663207	0.900201	2771.289190	0.033576	0.034170
RS	33	0.713251	0.900201	2792.515815	0.033833	0.034623
RS	34	0.766577	0.875781	2879.274530	0.034884	0.035818
RS	35	0.823400	0.875781	2874.217518	0.034823	0.035845
RS	36	0.883949	0.898184	2788.183332	0.033780	0.034831
RS	37	0.948468	0.898184	2764.016259	0.033487	0.034536
RS	38	1.017217	0.951854	2579.189940	0.031248	0.032250
RS	39	1.090475	0.951854	2543.979094	0.030822	0.031781
RS	40	1.168536	1.021017	2334.249676	0.028281	0.029176
RS	41	1.251715	1.021017	2292.360501	0.027773	0.028628
RS	42	1.340349	1.092076	2099.715372	0.025439	0.026242
RS	43	1.434795	1.092076	2052.050490	0.024862	0.025642
RS	44	1.535434	1.153609	1892.625605	0.022930	0.023681
RS	45	1.642672	1.153609	1838.006897	0.022268	0.023019
RS	46	1.756941	1.196460	1713.765010	0.020763	0.021505
RS	47	1.878703	1.196460	1649.915220	0.019990	0.020750
RS	48	2.008450	1.216298	1553.594011	0.018823	0.019592
RS	49	2.146704	1.216298	1478.132374	0.017908	0.018704
RS	50	2.294023	1.215567	1396.695406	0.016922	0.017732
RS	51	2.451003	1.215567	1308.475841	0.015853	0.016681
RS	52	2.618276	1.202727	1227.540667	0.014872	0.015706
RS	53	2.796517	1.202727	1128.261200	0.013669	0.014498
RS	54	2.986446	1.187931	1038.718008	0.012585	0.013393
RS	55	3.188828	1.187931	933.721229	0.011313	0.012086
RS	56	3.404481	1.187931	830.008702	0.010056	0.010781
RS	57	3.634275	1.187931	729.078600	0.008833	0.009499
RS	58	3.879137	1.319594	575.309146	0.006970	0.007534
RS	59	4.140055	1.319594	503.511096	0.006100	0.006607
RS	60	4.418081	1.319594	435.004654	0.005270	0.005719
RS	61	4.714338	1.319594	370.668014	0.004491	0.004882
RS	62	5.030021	1.319594	311.234277	0.003771	0.004108
RS	63	5.366404	1.319594	1113.517518	0.013491	0.014848
PA	4+25*2+4+6 0.192969482 0.059992649 5.366404210 66.932019898 6.042683436 2.009962334 0.931017677 0.897836725 1.108381316 1.365921619 1.689872120 1.988123165 2.107024758 1.973609887 1.679744182 1.376343326 1.140704095 0.984736197 0.900200732 0.875781094 0.898184002 0.951853547 1.021017089 1.092076408 1.153609225 1.196460173 1.216298351 1.215566806 1.202727034 1.187930609 1.319594188
//
IT	5245
RD	25
LK	-556806.095472
QD	-52.952301 -> -46.871098
RI	0.0024655469
TR	0.191858	0.060306
MT	5.387412
MM	C_pi: 1.216626, n_recomb: 83438.382350
RS	0	0.000000	67.656071	7.808691	0.000094	0.000008
RS	1	0.006564	67.656071	8.322092	0.000100	0.000038
RS	2	0.013558	67.656071	8.869307	0.000106	0.000064
RS	3	0.021012	67.656071	9.452573	0.000113	0.000085
RS	4	0.028954	6.219228	109.525606	0.001313	0.001058
RS	5	0.037418	6.219228	116.581214	0.001397	0.001094
RS	6	0.046438	2.068323	372.523615	0.004465	0.003433
RS	7	0.056050	2.068323	395.192060	0.004736	0.003757
RS	8	0.066292	0.935826	923.363018	0.011066	0.009062
RS	9	0.077207	0.935826	972.517773	0.011656	0.009976
RS	10	0.088838	0.895225	1069.601208	0.012819	0.011075
RS	11	0.101233	0.895225	1124.056653	0.013472	0.011626
RS	12	0.114441	1.105117	957.477420	0.011475	0.009874
RS	13	0.128516	1.105117	1007.429617	0.012074	0.010432
RS	14	0.143515	1.364230	859.121090	0.010296	0.008998
RS	15	0.159499	1.364230	904.947993	0.010846	0.009582
RS	16	0.176531	1.695282	767.486689	0.009198	0.008237
RS	17	0.194682	1.695282	809.322861	0.009700	0.008745
RS	18	0.214024	2.005722	721.526884	0.008647	0.007877
RS	19	0.234635	2.005722	761.253270	0.009124	0.008336
RS	20	0.256599	2.135102	754.269543	0.009040	0.008317
RS	21	0.280005	2.135102	795.302957	0.009532	0.008796
RS	22	0.304947	2.003180	892.806499	0.010700	0.009938
RS	23	0.331526	2.003180	939.228151	0.011257	0.010533
RS	24	0.359850	1.702854	1159.803449	0.013900	0.013122
RS	25	0.390033	1.702854	1214.638752	0.014557	0.013907
RS	26	0.422197	1.391439	1551.502606	0.018595	0.017941
RS	27	0.456472	1.391439	1613.508197	0.019338	0.018893
RS	28	0.492997	1.149668	2021.692365	0.024230	0.023880
RS	29	0.531919	1.149668	2082.855799	0.024963	0.024869
RS	30	0.573396	0.989837	2479.192356	0.029713	0.029807
RS	31	0.617595	0.989837	2526.281324	0.030277	0.030627
RS	32	0.664695	0.903259	2805.962619	0.033629	0.034193
RS	33	0.714887	0.903259	2827.730166	0.033890	0.034647
RS	34	0.768373	0.878217	2917.595850	0.034967	0.035867
RS	35	0.825370	0.878217	2912.628741	0.034908	0.035897
RS	36	0.886108	0.901121	2824.257762	0.033848	0.034868
RS	37	0.950832	0.901121	2800.004362	0.033558	0.034578
RS	38	1.019805	0.956118	2609.947033	0.031280	0.032255
RS	39	1.093305	0.956118	2574.752385	0.030858	0.031795
RS	40	1.171629	1.027066	2359.626398	0.028280	0.029154
RS	41	1.255094	1.027066	2317.948458	0.027780	0.028617
RS	42	1.344037	1.099959	2121.157878	0.025422	0.026208
RS	43	1.438818	1.099959	2073.849518	0.024855	0.025621
RS	44	1.539821	1.162977	1911.889450	0.022914	0.023652
RS	45	1.647453	1.162977	1857.658297	0.022264	0.023004
RS	46	1.762149	1.206635	1732.368064	0.020762	0.021495
RS	47	1.884373	1.206635	1668.790359	0.020000	0.020753
RS	48	2.014620	1.226472	1572.519289	0.018846	0.019609
RS	49	2.153416	1.226472	1497.049960	0.017942	0.018732
RS	50	2.301322	1.225076	1416.185561	0.016973	0.017778
RS	51	2.458936	1.225076	1327.525979	0.015910	0.016734
RS	52	2.626895	1.211270	1247.017088	0.014945	0.015776
RS	53	2.805879	1.211270	1146.789447	0.013744	0.014570
RS	54	2.996610	1.195492	1057.090262	0.012669	0.013476
RS	55	3.199860	1.195492	950.681784	0.011394	0.012166
RS	56	3.416450	1.195492	845.494247	0.010133	0.010858
RS	57	3.647257	1.195492	743.051743	0.008905	0.009571
RS	58	3.893213	1.331384	585.274524	0.007014	0.007577
RS	59	4.155313	1.331384	512.749117	0.006145	0.006651
RS	60	4.434616	1.331384	443.453685	0.005315	0.005763
RS	61	4.732252	1.331384	378.285658	0.004534	0.004926
RS	62	5.049423	1.331384	317.998801	0.003811	0.004150
RS	63	5.387412	1.331384	1143.586232	0.013706	0.015074
PA	4+25*2+4+6 0.191857791 0.060306411 5.387411828 67.656070850 6.219228225 2.068323092 0.935826477 0.895224967 1.105117457 1.364230135 1.695281616 2.005721804 2.135102320 2.003179893 1.702853608 1.391439346 1.149668063 0.989836721 0.903258810 0.878217297 0.901121359 0.956117741 1.027066189 1.099959019 1.162977151 1.206635266 1.226471570 1.225075593 1.211270250 1.195491576 1.331383706
//
CC
CC	Brief Description of the file format:
CC	  CC  comments
CC	  MM  useful-messages
CC	  RD  round-of-iterations
CC	  LL  \log[P(sequence)]
CC	  QD  Q-before-opt Q-after-opt
CC	  TR  \theta_0 \rho_0
CC	  RS  k t_k \lambda_k \pi_k \sum_{l\not=k}A_{kl} A_{kk}
CC	  DC  begin end best-k t_k+\Delta_k max-prob
CC
MM	Version: 0.6.5-r67
MM	pattern:4+25*2+4+6, n:63, n_free_lambdas:28
MM	n_iterations:25, skip:1, max_t:5, theta/rho:5
MM	is_decoding:0
MM	n_seqs:22, sum_L:1253892, sum_n:251848
RD	0
LK	0.000000
QD	0.000000 -> 0.000000
RI	inf
TR	0.224210	0.044842
MT	5.000000
MM	C_pi: 1.000000, n_recomb: 54994.100504
RS	0	0.000000	1.000000	345.299796	0.006279	0.000000
RS	1	0.006440	1.000000	365.156110	0.006640	0.000000
RS	2	0.013294	1.000000	385.992693	0.007019	0.000000
RS	3	0.020590	1.000000	407.836556	0.007416	0.000000
RS	4	0.028356	1.000000	430.712342	0.007832	0.000000
RS	5	0.036622	1.000000	454.641756	0.008267	0.000000
RS	6	0.045421	1.000000	479.642931	0.008722	0.000000
RS	7	0.054785	1.000000	505.729719	0.009196	0.000000
RS	8	0.064753	1.000000	532.910909	0.009690	0.000000
RS	9	0.075363	1.000000	561.189367	0.010205	0.000000
RS	10	0.086656	1.000000	590.561087	0.010739	0.000000
RS	11	0.098677	1.000000	621.014165	0.011292	0.000000
RS	12	0.111471	1.000000	652.527688	0.011865	0.000000
RS	13	0.125090	1.000000	685.070543	0.012457	0.000000
RS	14	0.139585	1.000000	718.600141	0.013067	0.000000
RS	15	0.155014	1.000000	753.061083	0.013693	0.000000
RS	16	0.171437	1.000000	788.383751	0.014336	0.000000
RS	17	0.188917	1.000000	824.482863	0.014992	0.000000
RS	18	0.207523	1.000000	861.255997	0.015661	0.000000
RS	19	0.227327	1.000000	898.582108	0.016340	0.000000
RS	20	0.248406	1.000000	936.320078	0.017026	0.000000
RS	21	0.270843	1.000000	974.307326	0.017717	0.000000
RS	22	0.294725	1.000000	1012.358521	0.018408	0.000000
RS	23	0.320144	1.000000	1050.264469	0.019098	0.000000
RS	24	0.347201	1.000000	1087.791211	0.019780	0.000000
RS	25	0.376000	1.000000	1124.679421	0.020451	0.000000
RS	26	0.406654	1.000000	1160.644169	0.021105	0.000000
RS	27	0.439282	1.000000	1195.375155	0.021736	0.000000
RS	28	0.474011	1.000000	1228.537485	0.022339	0.000000
RS	29	0.510976	1.000000	1259.773112	0.022907	0.000000
RS	30	0.550322	1.000000	1288.703035	0.023433	0.000000
RS	31	0.592202	1.000000	1314.930358	0.023910	0.000000
RS	32	0.636779	1.000000	1338.044315	0.024331	0.000000
RS	33	0.684227	1.000000	1357.625344	0.024687	0.000000
RS	34	0.734730	1.000000	1373.251289	0.024971	0.000000
RS	35	0.788485	1.000000	1384.504766	0.025176	0.000000
RS	36	0.845702	1.000000	1390.981705	0.025293	0.000000
RS	37	0.906604	1.000000	1392.301044	0.025317	0.000000
RS	38	0.971428	1.000000	1388.115467	0.025241	0.000000
RS	39	1.040426	1.000000	1378.123037	0.025059	0.000000
RS	40	1.113868	1.000000	1362.079476	0.024768	0.000000
RS	41	1.192040	1.000000	1339.810783	0.024363	0.000000
RS	42	1.275245	1.000000	1311.225750	0.023843	0.000000
RS	43	1.363809	1.000000	1276.327894	0.023208	0.000000
RS	44	1.458076	1.000000	1235.226183	0.022461	0.000000
RS	45	1.558414	1.000000	1188.143904	0.021605	0.000000
RS	46	1.665214	1.000000	1135.424953	0.020646	0.000000
RS	47	1.778891	1.000000	1077.536807	0.019594	0.000000
RS	48	1.899889	1.000000	1015.069486	0.018458	0.000000
RS	49	2.028679	1.000000	948.729873	0.017251	0.000000
RS	50	2.165763	1.000000	879.330944	0.015990	0.000000
RS	51	2.311675	1.000000	807.775652	0.014688	0.000000
RS	52	2.466983	1.000000	735.035509	0.013366	0.000000
RS	53	2.632293	1.000000	662.124259	0.012040	0.000000
RS	54	2.808249	1.000000	590.067429	0.010730	0.000000
RS	55	2.995536	1.000000	519.868945	0.009453	0.000000
RS	56	3.194884	1.000000	452.476400	0.008228	0.000000
RS	57	3.407070	1.000000	388.746874	0.007069	0.000000
RS	58	3.632920	1.000000	329.415428	0.005990	0.000000
RS	59	3.873315	1.000000	275.068431	0.005002	0.000000
RS	60	4.129191	1.000000	226.123766	0.004112	0.000000
RS	61	4.401545	1.000000	182.819570	0.003324	0.000000
RS	62	4.691438	1.000000	145.212613	0.002641	0.000000
RS	63	5.000000	1.000000	411.176666	0.007477	0.000000
PA	4+25*2+4+6 0.224210400 0.044842080 5.000000000 1.000000000 1.000000000 1.000000000 1.000000000 1.000000000 1.000000000 1.000000000 1.000000000 1.000000000 1.000000000 1.000000000 1.000000000 1.000000000 1.000000000 1.000000000 1.000000000 1.000000000 1.000000000 1.000000000 1.000000000 1.000000000 1.000000000 1.000000000 1.000000000 1.000000000 1.000000000 1.000000000 1.000000000
//
IT	5002
RD	1
LK	-584579.397080
QD	-377.692599 -> -287.661806
RI	0.0227136738
TR	0.226790	0.047087
MT	4.838066
MM	C_pi: 0.989666, n_recomb: 57101.135160
RS	0	0.000000	1.179510	301.288765	0.005276	0.000499
RS	1	0.006385	1.179510	318.791018	0.005583	0.002254
RS	2	0.013178	1.179510	337.193035	0.005905	0.002627
RS	3	0.020405	1.179510	356.525730	0.006244	0.002937
RS	4	0.028094	1.121180	396.351806	0.006941	0.003673
RS	5	0.036273	1.121180	418.581110	0.007331	0.004584
RS	6	0.044974	1.080357	458.474878	0.008029	0.005466
RS	7	0.054231	1.080357	483.565174	0.008469	0.006278
RS	8	0.064080	1.076229	511.693437	0.008961	0.007012
RS	9	0.074557	1.076229	539.062891	0.009440	0.007594
RS	10	0.085703	1.087864	561.504305	0.009834	0.007960
RS	11	0.097561	1.087864	590.847044	0.010347	0.008188
RS	12	0.110176	1.096457	616.448663	0.010796	0.008436
RS	13	0.123596	1.096457	647.790975	0.011345	0.008797
RS	14	0.137873	1.097160	679.759422	0.011904	0.009265
RS	15	0.153063	1.097160	713.169713	0.012490	0.009796
RS	16	0.169221	1.093629	749.952627	0.013134	0.010364
RS	17	0.186412	1.093629	785.330031	0.013753	0.010975
RS	18	0.204701	1.084074	828.722762	0.014513	0.011653
RS	19	0.224157	1.084074	865.870186	0.015164	0.012423
RS	20	0.244855	1.066599	918.293533	0.016082	0.013311
RS	21	0.266876	1.066599	956.847741	0.016757	0.014335
RS	22	0.290302	1.042164	1018.766603	0.017841	0.015509
RS	23	0.315224	1.042164	1058.038878	0.018529	0.016834
RS	24	0.341738	1.014037	1127.147471	0.019739	0.018300
RS	25	0.369944	1.014037	1165.986010	0.020420	0.019875
RS	26	0.399952	0.986444	1237.143813	0.021666	0.021517
RS	27	0.431876	0.986444	1273.896995	0.022309	0.023174
RS	28	0.465838	0.962807	1340.549023	0.023477	0.024790
RS	29	0.501969	0.962807	1373.177413	0.024048	0.026312
RS	30	0.540406	0.945143	1428.865603	0.025023	0.027689
RS	31	0.581299	0.945143	1455.168181	0.025484	0.028872
RS	32	0.624802	0.934282	1494.586489	0.026174	0.029822
RS	33	0.671083	0.934282	1512.477334	0.026488	0.030512
RS	34	0.720320	0.929983	1532.558445	0.026839	0.030928
RS	35	0.772700	0.929983	1540.305200	0.026975	0.031074
RS	36	0.828425	0.930959	1540.913870	0.026986	0.030967
RS	37	0.887708	0.930959	1537.246272	0.026921	0.030638
RS	38	0.950777	0.935226	1520.583581	0.026630	0.030124
RS	39	1.017873	0.935226	1504.675814	0.026351	0.029459
RS	40	1.089253	0.940868	1473.530258	0.025806	0.028672
RS	41	1.165191	0.940868	1444.988339	0.025306	0.027786
RS	42	1.245978	0.946585	1401.513867	0.024544	0.026812
RS	43	1.331923	0.946585	1360.462160	0.023825	0.025761
RS	44	1.423357	0.951639	1306.284708	0.022877	0.024642
RS	45	1.520629	0.951639	1253.503945	0.021952	0.023462
RS	46	1.624112	0.955595	1190.290395	0.020845	0.022230
RS	47	1.734202	0.955595	1127.327625	0.019743	0.020952
RS	48	1.851323	0.958285	1057.010998	0.018511	0.019635
RS	49	1.975921	0.958285	986.245705	0.017272	0.018284
RS	50	2.108476	0.959822	911.182687	0.015957	0.016906
RS	51	2.249496	0.959822	835.805012	0.014637	0.015510
RS	52	2.399519	0.960483	758.956107	0.013291	0.014106
RS	53	2.559122	0.960483	682.777508	0.011957	0.012708
RS	54	2.728917	0.960562	607.655659	0.010642	0.011330
RS	55	2.909553	0.960562	534.719586	0.009364	0.009987
RS	56	3.101724	0.960562	464.868109	0.008141	0.008697
RS	57	3.306166	0.960562	398.962522	0.006987	0.007474
RS	58	3.523661	0.964259	336.588899	0.005895	0.006334
RS	59	3.755045	0.964259	281.070748	0.004922	0.005288
RS	60	4.001204	0.964259	231.106741	0.004047	0.004346
RS	61	4.263080	0.964259	186.922392	0.003274	0.003514
RS	62	4.541678	0.964259	148.561068	0.002602	0.002792
RS	63	4.838066	0.964259	422.648279	0.007402	0.007950
PA	4+25*2+4+6 0.226789862 0.047086801 4.838066101 1.179509878 1.121179581 1.080356598 1.076229095 1.087864161 1.096457481 1.097160339 1.093628645 1.084074020 1.066598892 1.042163849 1.014037132 0.986443520 0.962806702 0.945142746 0.934281826 0.929983139 0.930959225 0.935225964 0.940868378 0.946585119 0.951639175 0.955595016 0.958285332 0.959821701 0.960483432 0.960562229 0.964258730
//
IT	4628
RD	2
LK	-584424.660447
QD	-284.266489 -> -235.096198
RI	0.0186928822
TR	0.226548	0.048560
MT	4.784362
MM	C_pi: 0.989247, n_recomb: 58821.663285
RS	0	0.000000	1.254236	290.876926	0.004945	0.000511
RS	1	0.006367	1.254236	307.829523	0.005233	0.002262
RS	2	0.013139	1.254236	325.664815	0.005536	0.002581
RS	3	0.020343	1.254236	344.414984	0.005855	0.002848
RS	4	0.028005	1.159751	393.671434	0.006693	0.003711
RS	5	0.036155	1.159751	415.795715	0.007069	0.004593
RS	6	0.044823	1.088703	467.492187	0.007948	0.005644
RS	7	0.054044	1.088703	493.044183	0.008382	0.006448
RS	8	0.063852	1.090144	519.027348	0.008824	0.007197
RS	9	0.074284	1.090144	546.791656	0.009296	0.007755
RS	10	0.085381	1.123697	558.588851	0.009496	0.007999
RS	11	0.097184	1.123697	587.922631	0.009995	0.008187
RS	12	0.109738	1.151545	603.514013	0.010260	0.008333
RS	13	0.123092	1.151545	634.515742	0.010787	0.008653
RS	14	0.137296	1.163533	659.792251	0.011217	0.009060
RS	15	0.152405	1.163533	692.722088	0.011777	0.009522
RS	16	0.168475	1.166900	724.611100	0.012319	0.010040
RS	17	0.185568	1.166900	759.508669	0.012912	0.010557
RS	18	0.203750	1.157318	801.872666	0.013632	0.011223
RS	19	0.223090	1.157318	838.751783	0.014259	0.011873
RS	20	0.243660	1.130628	896.880142	0.015247	0.012826
RS	21	0.265541	1.130628	935.634055	0.015906	0.013699
RS	22	0.288814	1.089146	1011.565318	0.017197	0.015040
RS	23	0.313570	1.089146	1051.679661	0.017879	0.016187
RS	24	0.339901	1.040023	1142.672963	0.019426	0.017931
RS	25	0.367909	1.040023	1182.943844	0.020111	0.019315
RS	26	0.397701	0.991887	1280.909394	0.021776	0.021326
RS	27	0.429389	0.991887	1319.326261	0.022429	0.022800
RS	28	0.463094	0.951128	1413.139973	0.024024	0.024822
RS	29	0.498946	0.951128	1447.068012	0.024601	0.026188
RS	30	0.537080	0.921114	1525.343577	0.025932	0.027928
RS	31	0.577643	0.921114	1551.959389	0.026384	0.028995
RS	32	0.620787	0.903009	1605.353724	0.027292	0.030193
RS	33	0.666679	0.903009	1622.185718	0.027578	0.030811
RS	34	0.715493	0.896224	1645.863841	0.027981	0.031322
RS	35	0.767414	0.896224	1651.206363	0.028071	0.031438
RS	36	0.822642	0.898519	1646.329148	0.027988	0.031288
RS	37	0.881385	0.898519	1639.310829	0.027869	0.030963
RS	38	0.943869	0.906506	1611.673989	0.027399	0.030326
RS	39	1.010331	0.906506	1592.014496	0.027065	0.029687
RS	40	1.081025	0.916858	1548.243169	0.026321	0.028759
RS	41	1.156219	0.916858	1516.020044	0.025773	0.027912
RS	42	1.236201	0.927277	1460.822460	0.024835	0.026818
RS	43	1.321276	0.927277	1416.466931	0.024081	0.025817
RS	44	1.411767	0.936427	1352.718674	0.022997	0.024616
RS	45	1.508020	0.936427	1297.141374	0.022052	0.023490
RS	46	1.610400	0.943505	1226.917091	0.020858	0.022216
RS	47	1.719300	0.943505	1161.628637	0.019748	0.020991
RS	48	1.835133	0.948192	1086.637013	0.018473	0.019665
RS	49	1.958341	0.948192	1013.865691	0.017236	0.018360
RS	50	2.089393	0.950701	935.806748	0.015909	0.016994
RS	51	2.228789	0.950701	858.568211	0.014596	0.015632
RS	52	2.377061	0.951572	779.663624	0.013255	0.014246
RS	53	2.534772	0.951572	701.652431	0.011928	0.012870
RS	54	2.702526	0.951273	624.937201	0.010624	0.011505
RS	55	2.880959	0.951273	550.150934	0.009353	0.010170
RS	56	3.070754	0.951273	478.512612	0.008135	0.008881
RS	57	3.272632	0.951273	410.901241	0.006986	0.007654
RS	58	3.487364	0.958416	345.767373	0.005878	0.006482
RS	59	3.715768	0.958416	289.205143	0.004917	0.005433
RS	60	3.958714	0.958416	238.219716	0.004050	0.004482
RS	61	4.217128	0.958416	193.052427	0.003282	0.003638
RS	62	4.491995	0.958416	153.761599	0.002614	0.002902
RS	63	4.784362	0.958416	441.533678	0.007506	0.008383
PA	4+25*2+4+6 0.226548247 0.048560195 4.784362154 1.254236003 1.159751351 1.088702611 1.090143878 1.123697272 1.151544725 1.163532944 1.166900104 1.157318409 1.130628332 1.089145782 1.040023033 0.991887145 0.951128065 0.921114335 0.903009042 0.896223695 0.898518735 0.906505637 0.916858457 0.927277446 0.936427439 0.943504904 0.948192079 0.950700623 0.951571552 0.951273345 0.958415836
//
IT	4304
RD	3
LK	-584334.426706
QD	-243.608623 -> -208.215075
RI	0.0169860997
TR	0.224942	0.049596
MT	4.783185
MM	C_pi: 0.995269, n_recomb: 60403.364999
RS	0	0.000000	1.293833	289.374435	0.004791	0.000515
RS	1	0.006366	1.293833	306.288528	0.005071	0.002261
RS	2	0.013138	1.293833	324.089839	0.005365	0.002557
RS	3	0.020341	1.293833	342.811643	0.005675	0.002799
RS	4	0.028003	1.171229	400.300048	0.006627	0.003732
RS	5	0.036152	1.171229	422.827357	0.007000	0.004606
RS	6	0.044820	1.071701	487.704821	0.008074	0.005804
RS	7	0.054040	1.071701	514.291249	0.008514	0.006631
RS	8	0.063847	1.078386	538.685339	0.008918	0.007368
RS	9	0.074278	1.078386	567.441633	0.009394	0.007945
RS	10	0.085374	1.133960	568.239304	0.009407	0.008044
RS	11	0.097175	1.133960	598.140647	0.009902	0.008245
RS	12	0.109729	1.183428	603.044567	0.009984	0.008265
RS	13	0.123081	1.183428	634.229453	0.010500	0.008586
RS	14	0.137283	1.211025	651.452095	0.010785	0.008900
RS	15	0.152390	1.211025	684.328993	0.011329	0.009341
RS	16	0.168458	1.226830	709.104599	0.011739	0.009769
RS	17	0.185550	1.226830	743.809485	0.012314	0.010244
RS	18	0.203729	1.222923	781.991239	0.012946	0.010850
RS	19	0.223066	1.222923	818.719796	0.013554	0.011437
RS	20	0.243634	1.192076	878.266575	0.014540	0.012392
RS	21	0.265512	1.192076	917.169055	0.015184	0.013177
RS	22	0.288782	1.137818	1001.800026	0.016585	0.014605
RS	23	0.313533	1.137818	1042.585301	0.017260	0.015643
RS	24	0.339861	1.071500	1149.714260	0.019034	0.017573
RS	25	0.367865	1.071500	1191.222907	0.019721	0.018839
RS	26	0.397651	1.006365	1310.669699	0.021699	0.021121
RS	27	0.429334	1.006365	1350.643592	0.022360	0.022485
RS	28	0.463034	0.951657	1467.389741	0.024293	0.024819
RS	29	0.498880	0.951657	1502.684936	0.024878	0.026095
RS	30	0.537007	0.911828	1600.689916	0.026500	0.028124
RS	31	0.577562	0.911828	1627.908550	0.026951	0.029123
RS	32	0.620699	0.888175	1693.704913	0.028040	0.030517
RS	33	0.666582	0.888175	1710.016646	0.028310	0.031093
RS	34	0.715387	0.879751	1736.760402	0.028753	0.031668
RS	35	0.767298	0.879751	1740.510107	0.028815	0.031765
RS	36	0.822515	0.883536	1730.465435	0.028648	0.031561
RS	37	0.881246	0.883536	1721.188414	0.028495	0.031239
RS	38	0.943717	0.895011	1683.607221	0.027873	0.030481
RS	39	1.010165	0.895011	1661.532647	0.027507	0.029862
RS	40	1.080844	0.909679	1606.703299	0.026600	0.028802
RS	41	1.156022	0.909679	1572.296313	0.026030	0.027987
RS	42	1.235987	0.924365	1507.264750	0.024953	0.026785
RS	43	1.321042	0.924365	1461.151094	0.024190	0.025826
RS	44	1.411512	0.937191	1389.805356	0.023009	0.024555
RS	45	1.507743	0.937191	1332.910289	0.022067	0.023476
RS	46	1.610099	0.947007	1257.522845	0.020819	0.022172
RS	47	1.718973	0.947007	1191.222258	0.019721	0.020992
RS	48	1.834777	0.953354	1113.134194	0.018428	0.019667
RS	49	1.957955	0.953354	1039.433618	0.017208	0.018402
RS	50	2.088974	0.956543	959.614397	0.015887	0.017053
RS	51	2.228335	0.956543	881.312361	0.014590	0.015723
RS	52	2.376568	0.957377	801.221377	0.013265	0.014359
RS	53	2.534238	0.957377	721.882835	0.011951	0.013002
RS	54	2.701947	0.956458	644.122064	0.010664	0.011654
RS	55	2.880332	0.956458	567.708010	0.009399	0.010326
RS	56	3.070075	0.956458	494.402351	0.008185	0.009038
RS	57	3.271897	0.956458	425.111852	0.007038	0.007807
RS	58	3.486568	0.966963	357.139286	0.005913	0.006607
RS	59	3.714907	0.966963	299.415184	0.004957	0.005556
RS	60	3.957782	0.966963	247.243070	0.004093	0.004600
RS	61	4.216120	0.966963	200.894841	0.003326	0.003747
RS	62	4.490906	0.966963	160.457962	0.002656	0.003000
RS	63	4.783185	0.966963	465.989979	0.007715	0.008784
PA	4+25*2+4+6 0.224941594 0.049596302 4.783184971 1.293833376 1.171228573 1.071701496 1.078385524 1.133959844 1.183427628 1.211025172 1.226830019 1.222923453 1.192075711 1.137817773 1.071500170 1.006365189 0.951656884 0.911827544 0.888175276 0.879750635 0.883535725 0.895011421 0.909678778 0.924365378 0.937190994 0.947007362 0.953353858 0.956542679 0.957376988 0.956457568 0.966963319
//
IT	4942
RD	4
LK	-584266.880961
QD	-220.284798 -> -190.875891
RI	0.0159966145
TR	0.222711	0.050386
MT	4.807877
MM	C_pi: 1.004932, n_recomb: 61922.366634
RS	0	0.000000	1.328329	289.172488	0.004670	0.000513
RS	1	0.006375	1.328329	306.138420	0.004944	0.002250
RS	2	0.013156	1.328329	324.000867	0.005232	0.002533
RS	3	0.020370	1.328329	342.794252	0.005536	0.002751
RS	4	0.028044	1.180205	407.898320	0.006587	0.003728
RS	5	0.036207	1.180205	430.907618	0.006959	0.004594
RS	6	0.044890	1.050121	511.131287	0.008254	0.005942
RS	7	0.054126	1.050121	538.932787	0.008703	0.006799
RS	8	0.063952	1.058471	563.468468	0.009100	0.007531
RS	9	0.074404	1.058471	593.474462	0.009584	0.008139
RS	10	0.085522	1.132470	584.077569	0.009432	0.008103
RS	11	0.097349	1.132470	614.841807	0.009929	0.008334
RS	12	0.109930	1.202111	609.532286	0.009843	0.008229
RS	13	0.123313	1.202111	641.206770	0.010355	0.008568
RS	14	0.137550	1.246244	650.323166	0.010502	0.008781
RS	15	0.152693	1.246244	683.429764	0.011037	0.009221
RS	16	0.168803	1.277107	700.438775	0.011312	0.009547
RS	17	0.185939	1.277107	735.173141	0.011872	0.010005
RS	18	0.204167	1.282317	767.861840	0.012400	0.010532
RS	19	0.223558	1.282317	804.570889	0.012993	0.011083
RS	20	0.244185	1.250618	863.383999	0.013943	0.012010
RS	21	0.266127	1.250618	902.459813	0.014574	0.012739
RS	22	0.289467	1.186321	992.786536	0.016033	0.014211
RS	23	0.314296	1.186321	1034.178411	0.016701	0.015177
RS	24	0.340707	1.105113	1153.915523	0.018635	0.017236
RS	25	0.368802	1.105113	1196.565283	0.019324	0.018424
RS	26	0.398688	1.025035	1334.057911	0.021544	0.020915
RS	27	0.430480	1.025035	1375.537867	0.022214	0.022207
RS	28	0.464298	0.958180	1512.412255	0.024424	0.024796
RS	29	0.500272	0.958180	1549.134495	0.025017	0.026014
RS	30	0.538539	0.909944	1664.975902	0.026888	0.028283
RS	31	0.579246	0.909944	1693.001474	0.027341	0.029241
RS	32	0.622548	0.881667	1770.182637	0.028587	0.030799
RS	33	0.668610	0.881667	1786.333165	0.028848	0.031349
RS	34	0.717609	0.872042	1815.823730	0.029324	0.031971
RS	35	0.769732	0.872042	1818.499337	0.029367	0.032057
RS	36	0.825177	0.877386	1803.504873	0.029125	0.031794
RS	37	0.884157	0.877386	1792.642252	0.028950	0.031476
RS	38	0.946897	0.892202	1745.779993	0.028193	0.030601
RS	39	1.013637	0.892202	1722.084055	0.027810	0.029998
RS	40	1.084632	0.910955	1657.176792	0.026762	0.028817
RS	41	1.160152	0.910955	1621.439723	0.026185	0.028029
RS	42	1.240486	0.929665	1547.717590	0.024994	0.026731
RS	43	1.325943	0.929665	1500.688986	0.024235	0.025808
RS	44	1.416846	0.945928	1422.897929	0.022979	0.024478
RS	45	1.513545	0.945928	1365.454047	0.022051	0.023441
RS	46	1.616409	0.958256	1285.940537	0.020767	0.022113
RS	47	1.725830	0.958256	1219.276231	0.019690	0.020976
RS	48	1.842227	0.966052	1138.937465	0.018393	0.019655
RS	49	1.966044	0.966052	1064.808967	0.017196	0.018428
RS	50	2.097754	0.969729	983.860879	0.015889	0.017100
RS	51	2.237861	0.969729	904.838194	0.014612	0.015798
RS	52	2.386900	0.970364	823.976734	0.013307	0.014458
RS	53	2.545440	0.970364	743.497676	0.012007	0.013118
RS	54	2.714086	0.968667	664.931619	0.010738	0.011789
RS	55	2.893484	0.968667	586.930529	0.009478	0.010466
RS	56	3.084319	0.968667	511.949479	0.008268	0.009179
RS	57	3.287320	0.968667	440.928602	0.007121	0.007946
RS	58	3.503261	0.982497	369.998087	0.005975	0.006718
RS	59	3.732969	0.982497	310.999031	0.005022	0.005666
RS	60	3.977321	0.982497	257.509106	0.004159	0.004706
RS	61	4.237250	0.982497	209.837719	0.003389	0.003846
RS	62	4.513750	0.982497	168.108139	0.002715	0.003089
RS	63	4.807877	0.982497	494.028082	0.007978	0.009162
PA	4+25*2+4+6 0.222710602 0.050385907 4.807876915 1.328329397 1.180205107 1.050121333 1.058471033 1.132469635 1.202111112 1.246243989 1.277106515 1.282316954 1.250618473 1.186320997 1.105112795 1.025035101 0.958179595 0.909943585 0.881666698 0.872042153 0.877385970 0.892202390 0.910955250 0.929665217 0.945927979 0.958256154 0.966051706 0.969729422 0.970364324 0.968666682 0.982496837
//
IT	4560
RD	5
LK	-584209.776586
QD	-203.726000 -> -177.778203
RI	0.0152264255
TR	0.220233	0.051035
MT	4.844998
MM	C_pi: 1.016511, n_recomb: 63404.470734
RS	0	0.000000	1.366639	288.211845	0.004546	0.000509
RS	1	0.006388	1.366639	305.198008	0.004814	0.002233
RS	2	0.013183	1.366639	323.089182	0.005096	0.002504
RS	3	0.020413	1.366639	341.920972	0.005393	0.002697
RS	4	0.028105	1.195265	413.414981	0.006520	0.003700
RS	5	0.036288	1.195265	436.820605	0.006889	0.004552
RS	6	0.044994	1.031590	534.220241	0.008426	0.006057
RS	7	0.054256	1.031590	563.240806	0.008883	0.006938
RS	8	0.064109	1.037848	589.935038	0.009304	0.007685
RS	9	0.074592	1.037848	621.282171	0.009799	0.008326
RS	10	0.085744	1.126013	602.943217	0.009509	0.008175
RS	11	0.097609	1.126013	634.718579	0.010011	0.008439
RS	12	0.110232	1.213112	620.042072	0.009779	0.008220
RS	13	0.123661	1.213112	652.386413	0.010289	0.008581
RS	14	0.137948	1.273078	653.815927	0.010312	0.008697
RS	15	0.153147	1.273078	687.337091	0.010841	0.009145
RS	16	0.169317	1.319990	696.532999	0.010986	0.009367
RS	17	0.186521	1.319990	731.456535	0.011536	0.009820
RS	18	0.204823	1.336409	758.132616	0.011957	0.010260
RS	19	0.224294	1.336409	794.930014	0.012537	0.010790
RS	20	0.245009	1.306140	851.875950	0.013436	0.011673
RS	21	0.267047	1.306140	891.162783	0.014055	0.012364
RS	22	0.290493	1.233735	985.362028	0.015541	0.013854
RS	23	0.315437	1.233735	1027.330642	0.016203	0.014768
RS	24	0.341974	1.139186	1157.391829	0.018254	0.016921
RS	25	0.370206	1.139186	1201.120066	0.018944	0.018053
RS	26	0.400241	1.045513	1354.332972	0.021360	0.020712
RS	27	0.432196	1.045513	1397.279327	0.022038	0.021953
RS	28	0.466191	0.967663	1552.364048	0.024484	0.024757
RS	29	0.502357	0.967663	1590.546311	0.025086	0.025935
RS	30	0.540834	0.911906	1722.945305	0.027174	0.028413
RS	31	0.581769	0.911906	1751.907209	0.027631	0.029344
RS	32	0.625319	0.879563	1839.823185	0.029017	0.031044
RS	33	0.671650	0.879563	1856.040945	0.029273	0.031577
RS	34	0.720941	0.868982	1888.098606	0.029779	0.032237
RS	35	0.773380	0.868982	1890.025545	0.029809	0.032317
RS	36	0.829169	0.875882	1870.258869	0.029497	0.031995
RS	37	0.888522	0.875882	1858.224497	0.029307	0.031681
RS	38	0.951666	0.893905	1802.532264	0.028429	0.030696
RS	39	1.018844	0.893905	1777.691075	0.028037	0.030109
RS	40	1.090313	0.916567	1703.350584	0.026865	0.028814
RS	41	1.166347	0.916567	1666.778965	0.026288	0.028052
RS	42	1.247237	0.939120	1585.099666	0.025000	0.026667
RS	43	1.333295	0.939120	1537.625577	0.024251	0.025777
RS	44	1.424850	0.958645	1454.107787	0.022934	0.024396
RS	45	1.522253	0.958645	1396.522529	0.022026	0.023397
RS	46	1.625878	0.973317	1313.506933	0.020716	0.022051
RS	47	1.736123	0.973317	1246.803725	0.019664	0.020953
RS	48	1.853409	0.982399	1164.706961	0.018369	0.019640
RS	49	1.978188	0.982399	1090.385279	0.017197	0.018447
RS	50	2.110937	0.986418	1008.661469	0.015908	0.017141
RS	51	2.252165	0.986418	929.063917	0.014653	0.015866
RS	52	2.402415	0.986732	847.652097	0.013369	0.014549
RS	53	2.562263	0.986732	766.096141	0.012083	0.013225
RS	54	2.732321	0.984145	686.847144	0.010833	0.011916
RS	55	2.913241	0.984145	607.247228	0.009577	0.010597
RS	56	3.105719	0.984145	530.557015	0.008368	0.009311
RS	57	3.310492	0.984145	457.752747	0.007220	0.008075
RS	58	3.528344	1.001261	383.764861	0.006053	0.006821
RS	59	3.760113	1.001261	323.412754	0.005101	0.005769
RS	60	4.006687	1.001261	268.521063	0.004235	0.004805
RS	61	4.269011	1.001261	219.439538	0.003461	0.003938
RS	62	4.548091	1.001261	176.330014	0.002781	0.003173
RS	63	4.844998	1.001261	524.293969	0.008269	0.009525
PA	4+25*2+4+6 0.220232940 0.051035110 4.844998280 1.366638504 1.195264716 1.031590062 1.037848243 1.126013352 1.213112182 1.273077594 1.319989703 1.336408830 1.306140239 1.233735326 1.139185953 1.045512811 0.967662921 0.911906092 0.879562959 0.868981702 0.875881510 0.893904982 0.916566537 0.939119897 0.958644985 0.973316637 0.982399345 0.986418010 0.986731847 0.984144595 1.001260780
//
IT	4424
RD	6
LK	-584159.030950
QD	-190.428706 -> -166.962738
RI	0.0145313391
TR	0.217699	0.051602
MT	4.887616
MM	C_pi: 1.028990, n_recomb: 64857.340722
RS	0	0.000000	1.409125	286.424469	0.004416	0.000503
RS	1	0.006402	1.409125	303.388092	0.004678	0.002213
RS	2	0.013214	1.409125	321.263439	0.004953	0.002473
RS	3	0.020463	1.409125	340.087284	0.005244	0.002639
RS	4	0.028175	1.218418	416.037574	0.006415	0.003653
RS	5	0.036381	1.218418	439.703118	0.006780	0.004483
RS	6	0.045112	1.018135	555.475806	0.008565	0.006149
RS	7	0.054403	1.018135	585.643787	0.009030	0.007047
RS	8	0.064288	1.019271	616.403643	0.009504	0.007829
RS	9	0.074806	1.019271	649.101303	0.010008	0.008500
RS	10	0.085997	1.117841	623.166831	0.009608	0.008254
RS	11	0.097905	1.117841	656.021607	0.010115	0.008550
RS	12	0.110576	1.219480	632.933772	0.009759	0.008230
RS	13	0.124057	1.219480	666.054478	0.010270	0.008614
RS	14	0.138402	1.293901	660.364387	0.010182	0.008640
RS	15	0.153665	1.293901	694.421979	0.010707	0.009099
RS	16	0.169905	1.356969	695.987413	0.010731	0.009222
RS	17	0.187185	1.356969	731.212940	0.011274	0.009674
RS	18	0.205571	1.385884	751.695402	0.011590	0.010027
RS	19	0.225134	1.385884	788.662397	0.012160	0.010543
RS	20	0.245950	1.358723	843.094719	0.012999	0.011375
RS	21	0.268099	1.358723	882.624483	0.013609	0.012038
RS	22	0.291665	1.279667	979.515632	0.015103	0.013530
RS	23	0.316740	1.279667	1022.040358	0.015758	0.014405
RS	24	0.343421	1.172932	1160.828456	0.017898	0.016627
RS	25	0.371810	1.172932	1205.583746	0.018588	0.017715
RS	26	0.402016	1.066630	1372.845306	0.021167	0.020513
RS	27	0.434156	1.066630	1417.217888	0.021851	0.021714
RS	28	0.468354	0.978598	1589.123920	0.024502	0.024704
RS	29	0.504742	0.978598	1628.776960	0.025113	0.025853
RS	30	0.543458	0.915931	1776.829010	0.027396	0.028517
RS	31	0.584654	0.915931	1806.807083	0.027858	0.029429
RS	32	0.628487	0.879888	1905.037149	0.029373	0.031257
RS	33	0.675126	0.879888	1921.469698	0.029626	0.031779
RS	34	0.724752	0.868483	1956.021173	0.030159	0.032472
RS	35	0.777554	0.868483	1957.409124	0.030180	0.032549
RS	36	0.833737	0.876895	1933.032533	0.029804	0.032169
RS	37	0.893517	0.876895	1920.090037	0.029605	0.031862
RS	38	0.957124	0.897990	1855.906465	0.028615	0.030772
RS	39	1.024803	0.897990	1830.217399	0.028219	0.030201
RS	40	1.096816	0.924399	1746.908254	0.026935	0.028800
RS	41	1.173439	0.924399	1709.801672	0.026363	0.028063
RS	42	1.254967	0.950637	1620.676963	0.024988	0.026598
RS	43	1.341715	0.950637	1573.028736	0.024254	0.025741
RS	44	1.434017	0.973274	1484.272316	0.022885	0.024313
RS	45	1.532228	0.973274	1426.767863	0.021999	0.023350
RS	46	1.636726	0.990144	1340.661216	0.020671	0.021991
RS	47	1.747915	0.990144	1274.084066	0.019644	0.020928
RS	48	1.866223	1.000378	1190.541481	0.018356	0.019625
RS	49	1.992105	1.000378	1116.136187	0.017209	0.018464
RS	50	2.126046	1.004614	1033.855513	0.015940	0.017181
RS	51	2.268562	1.004614	953.742707	0.014705	0.015930
RS	52	2.420203	1.004507	871.915452	0.013444	0.014637
RS	53	2.581552	1.004507	789.298827	0.012170	0.013327
RS	54	2.753231	1.000948	709.442094	0.010939	0.012039
RS	55	2.935901	1.000948	628.220990	0.009686	0.010723
RS	56	3.130266	1.000948	549.790615	0.008477	0.009437
RS	57	3.337074	1.000948	475.164415	0.007326	0.008198
RS	58	3.557123	1.021301	398.047845	0.006137	0.006918
RS	59	3.791260	1.021301	336.295532	0.005185	0.005865
RS	60	4.040387	1.021301	279.954246	0.004316	0.004898
RS	61	4.305464	1.021301	229.414796	0.003537	0.004026
RS	62	4.587511	1.021301	184.878340	0.002851	0.003253
RS	63	4.887616	1.021301	555.919730	0.008571	0.009874
PA	4+25*2+4+6 0.217699093 0.051602138 4.887615926 1.409124717 1.218418228 1.018134863 1.019270770 1.117840817 1.219479836 1.293900647 1.356969395 1.385884235 1.358723365 1.279666722 1.172932095 1.066630440 0.978597596 0.915930667 0.879888211 0.868482809 0.876894736 0.897990134 0.924398526 0.950637500 0.973273889 0.990144234 1.000378012 1.004614386 1.004507024 1.000947517 1.021300836
//
IT	4059
RD	7
LK	-584112.989547
QD	-179.067155 -> -157.602312
RI	0.0138750051
TR	0.215206	0.052120
MT	4.932027
MM	C_pi: 1.041776, n_recomb: 66283.011148
RS	0	0.000000	1.453898	284.222407	0.004288	0.000497
RS	1	0.006417	1.453898	301.138794	0.004543	0.002193
RS	2	0.013246	1.453898	318.972281	0.004812	0.002443
RS	3	0.020513	1.453898	337.760754	0.005096	0.002582
RS	4	0.028247	1.249453	415.853422	0.006274	0.003589
RS	5	0.036477	1.249453	439.638610	0.006633	0.004393
RS	6	0.045235	1.009862	574.304125	0.008664	0.006219
RS	7	0.054555	1.009862	605.516432	0.009135	0.007128
RS	8	0.064473	1.003543	642.041833	0.009686	0.007963
RS	9	0.075027	1.003543	676.058477	0.010200	0.008658
RS	10	0.086259	1.109466	643.841637	0.009714	0.008338
RS	11	0.098212	1.109466	677.799840	0.010226	0.008661
RS	12	0.110932	1.222960	647.246897	0.009765	0.008256
RS	13	0.124467	1.222960	681.206185	0.010277	0.008659
RS	14	0.138872	1.310248	668.988433	0.010093	0.008606
RS	15	0.154201	1.310248	703.663646	0.010616	0.009076
RS	16	0.170513	1.389115	697.854467	0.010528	0.009104
RS	17	0.187873	1.389115	733.461624	0.011066	0.009559
RS	18	0.206346	1.431316	747.715751	0.011281	0.009825
RS	19	0.226005	1.431316	784.911502	0.011842	0.010332
RS	20	0.246925	1.408538	836.443610	0.012619	0.011110
RS	21	0.269188	1.408538	876.239239	0.013220	0.011750
RS	22	0.292880	1.324001	974.997568	0.014710	0.013235
RS	23	0.318091	1.324001	1018.059011	0.015359	0.014076
RS	24	0.344921	1.205995	1164.393126	0.017567	0.016352
RS	25	0.373473	1.205995	1210.128037	0.018257	0.017403
RS	26	0.403856	1.087811	1390.162229	0.020973	0.020318
RS	27	0.436190	1.087811	1435.918593	0.021663	0.021488
RS	28	0.470598	0.990210	1623.576254	0.024495	0.024640
RS	29	0.507214	0.990210	1664.695987	0.025115	0.025767
RS	30	0.546180	0.921081	1827.732704	0.027575	0.028598
RS	31	0.587647	0.921081	1858.776107	0.028043	0.029496
RS	32	0.631775	0.881596	1967.042211	0.029676	0.031442
RS	33	0.678734	0.881596	1983.788751	0.029929	0.031958
RS	34	0.728707	0.869436	2020.832458	0.030488	0.032680
RS	35	0.781887	0.869436	2021.823140	0.030503	0.032756
RS	36	0.838479	0.879293	1992.996958	0.030068	0.032322
RS	37	0.898703	0.879293	1979.323085	0.029862	0.032021
RS	38	0.962792	0.903321	1906.930465	0.028770	0.030834
RS	39	1.030993	0.903321	1880.588886	0.028372	0.030278
RS	40	1.103571	0.933321	1788.672662	0.026985	0.028780
RS	41	1.180806	0.933321	1751.221422	0.026420	0.028067
RS	42	1.262998	0.963096	1655.041151	0.024969	0.026529
RS	43	1.350464	0.963096	1607.382120	0.024250	0.025702
RS	44	1.443543	0.988704	1513.745030	0.022838	0.024233
RS	45	1.542596	0.988704	1456.445786	0.021973	0.023304
RS	46	1.648004	1.007639	1367.543280	0.020632	0.021934
RS	47	1.760177	1.007639	1301.175649	0.019631	0.020905
RS	48	1.879548	1.018900	1216.406633	0.018352	0.019614
RS	49	2.006579	1.018900	1141.965606	0.017229	0.018482
RS	50	2.141763	1.023247	1059.277404	0.015981	0.017221
RS	51	2.285621	1.023247	978.669084	0.014765	0.015992
RS	52	2.438711	1.022634	896.519245	0.013526	0.014724
RS	53	2.601625	1.022634	812.839386	0.012263	0.013427
RS	54	2.774993	1.018036	732.431177	0.011050	0.012158
RS	55	2.959487	1.018036	649.566671	0.009800	0.010845
RS	56	3.155820	1.018036	569.372112	0.008590	0.009558
RS	57	3.364752	1.018036	492.898366	0.007436	0.008316
RS	58	3.587092	1.041569	412.603143	0.006225	0.007010
RS	59	3.823700	1.041569	349.424444	0.005272	0.005958
RS	60	4.075491	1.041569	291.609026	0.004399	0.004988
RS	61	4.343440	1.041569	239.588401	0.003615	0.004109
RS	62	4.628584	1.041569	193.602793	0.002921	0.003330
RS	63	4.932027	1.041569	588.365021	0.008877	0.010212
PA	4+25*2+4+6 0.215206115 0.052119610 4.932026615 1.453897804 1.249452524 1.009862206 1.003542963 1.109465880 1.222960074 1.310248147 1.389115009 1.431315739 1.408538315 1.324000878 1.205994693 1.087810954 0.990210426 0.921080821 0.881596043 0.869436125 0.879293164 0.903321377 0.933321389 0.963095524 0.988703594 1.007639291 1.018900121 1.023247028 1.022634020 1.018036372 1.041568621
//
IT	4291
RD	8
LK	-584070.801446
QD	-169.048065 -> -149.289381
RI	0.0132586256
TR	0.212801	0.052606
MT	4.976273
MM	C_pi: 1.054525, n_recomb: 67681.211272
RS	0	0.000000	1.498559	282.073285	0.004168	0.000491
RS	1	0.006432	1.498559	298.941340	0.004417	0.002174
RS	2	0.013278	1.498559	316.731395	0.004680	0.002417
RS	3	0.020564	1.498559	335.482383	0.004957	0.002531
RS	4	0.028318	1.287451	413.295681	0.006107	0.003514
RS	5	0.036572	1.287451	437.075709	0.006458	0.004288
RS	6	0.045356	1.006122	590.627714	0.008727	0.006269
RS	7	0.054705	1.006122	622.774495	0.009202	0.007183
RS	8	0.064656	0.990659	666.465378	0.009847	0.008085
RS	9	0.075246	0.990659	701.750103	0.010368	0.008799
RS	10	0.086518	1.101536	664.472378	0.009818	0.008423
RS	11	0.098515	1.101536	699.533335	0.010336	0.008771
RS	12	0.111284	1.224573	662.395782	0.009787	0.008291
RS	13	0.124873	1.224573	697.228444	0.010302	0.008712
RS	14	0.139337	1.323134	679.058041	0.010033	0.008588
RS	15	0.154731	1.323134	714.405473	0.010555	0.009069
RS	16	0.171115	1.417211	701.483809	0.010365	0.009009
RS	17	0.188554	1.417211	737.528963	0.010897	0.009467
RS	18	0.207113	1.473155	745.588810	0.011016	0.009650
RS	19	0.226867	1.473155	783.055836	0.011570	0.010149
RS	20	0.247891	1.455776	831.436109	0.012285	0.010871
RS	21	0.270267	1.455776	871.512126	0.012877	0.011494
RS	22	0.294082	1.366746	971.522725	0.014354	0.012963
RS	23	0.319430	1.366746	1015.100172	0.014998	0.013778
RS	24	0.346407	1.238234	1168.052573	0.017258	0.016092
RS	25	0.375120	1.238234	1214.720725	0.017948	0.017113
RS	26	0.405680	1.108773	1406.501488	0.020781	0.020127
RS	27	0.438205	1.108773	1453.596647	0.021477	0.021270
RS	28	0.472822	1.002097	1656.133837	0.024470	0.024567
RS	29	0.509666	1.002097	1698.705940	0.025099	0.025676
RS	30	0.548880	0.926855	1876.192895	0.027721	0.028660
RS	31	0.590616	0.926855	1908.331536	0.028196	0.029548
RS	32	0.635036	0.884118	2026.439389	0.029941	0.031604
RS	33	0.682313	0.884118	2043.570198	0.030194	0.032115
RS	34	0.732631	0.871237	2083.149301	0.030779	0.032865
RS	35	0.786186	0.871237	2083.844706	0.030789	0.032942
RS	36	0.843186	0.882460	2050.733520	0.030300	0.032457
RS	37	0.903851	0.882460	2036.454713	0.030089	0.032164
RS	38	0.968419	0.909281	1956.107803	0.028902	0.030885
RS	39	1.037139	0.909281	1929.250559	0.028505	0.030345
RS	40	1.110280	0.942722	1829.032691	0.027024	0.028756
RS	41	1.188124	0.942722	1791.365419	0.026468	0.028065
RS	42	1.270976	0.975888	1688.445639	0.024947	0.026461
RS	43	1.359157	0.975888	1640.880347	0.024244	0.025662
RS	44	1.453010	1.004335	1542.647112	0.022793	0.024158
RS	45	1.552899	1.004335	1485.626236	0.021950	0.023260
RS	46	1.659213	1.025211	1394.157449	0.020599	0.021882
RS	47	1.772366	1.025211	1328.042391	0.019622	0.020884
RS	48	1.892796	1.037385	1242.216145	0.018354	0.019605
RS	49	2.020972	1.037385	1167.758891	0.017254	0.018500
RS	50	2.157393	1.041746	1084.778134	0.016028	0.017263
RS	51	2.302588	1.041746	1003.677761	0.014829	0.016055
RS	52	2.457122	1.040557	921.276949	0.013612	0.014810
RS	53	2.621595	1.040557	836.526785	0.012360	0.013524
RS	54	2.796648	1.034869	755.616127	0.011164	0.012275
RS	55	2.982960	1.034869	671.091560	0.009915	0.010964
RS	56	3.181255	1.034869	589.117593	0.008704	0.009676
RS	57	3.392305	1.034869	510.782246	0.007547	0.008431
RS	58	3.616929	1.061509	427.277446	0.006313	0.007100
RS	59	3.856001	1.061509	362.660264	0.005358	0.006047
RS	60	4.110450	1.061509	303.361180	0.004482	0.005074
RS	61	4.381266	1.061509	249.851539	0.003692	0.004190
RS	62	4.669500	1.061509	202.409872	0.002991	0.003404
RS	63	4.976273	1.061509	621.286181	0.009180	0.010540
PA	4+25*2+4+6 0.212800846 0.052605755 4.976272883 1.498559111 1.287451121 1.006121605 0.990659113 1.101535917 1.224573074 1.323133506 1.417210589 1.473155315 1.455776339 1.366745582 1.238233592 1.108773269 1.002096811 0.926854617 0.884117942 0.871237058 0.882460403 0.909281487 0.942722018 0.975887991 1.004335011 1.025211401 1.037384748 1.041745927 1.040556674 1.034868677 1.061509030
//
IT	4458
RD	9
LK	-584031.924212
QD	-160.060088 -> -141.795911
RI	0.0126900623
TR	0.210502	0.053070
MT	5.019402
MM	C_pi: 1.067049, n_recomb: 69051.063657
RS	0	0.000000	1.541028	280.331427	0.004060	0.000485
RS	1	0.006446	1.541028	297.169140	0.004304	0.002158
RS	2	0.013308	1.541028	314.934091	0.004561	0.002394
RS	3	0.020612	1.541028	333.666200	0.004832	0.002487
RS	4	0.028387	1.331445	408.862585	0.005921	0.003431
RS	5	0.036663	1.331445	432.533462	0.006264	0.004173
RS	6	0.045473	1.006142	604.587129	0.008756	0.006303
RS	7	0.054851	1.006142	637.562412	0.009233	0.007217
RS	8	0.064833	0.980325	689.530129	0.009986	0.008197
RS	9	0.075458	0.980325	726.024301	0.010514	0.008926
RS	10	0.086769	1.094313	684.778014	0.009917	0.008508
RS	11	0.098809	1.094313	720.926969	0.010440	0.008876
RS	12	0.111624	1.224923	678.023201	0.009819	0.008334
RS	13	0.125266	1.224923	713.747232	0.010337	0.008770
RS	14	0.139787	1.333270	690.153668	0.009995	0.008583
RS	15	0.155245	1.333270	726.210254	0.010517	0.009074
RS	16	0.171699	1.441839	706.434064	0.010231	0.008931
RS	17	0.189213	1.441839	742.957869	0.010760	0.009393
RS	18	0.207857	1.511782	744.876899	0.010787	0.009496
RS	19	0.227702	1.511782	782.645755	0.011334	0.009990
RS	20	0.248826	1.500642	827.694051	0.011987	0.010656
RS	21	0.271313	1.500642	868.058412	0.012571	0.011263
RS	22	0.295248	1.407973	968.841579	0.014031	0.012713
RS	23	0.320727	1.407973	1012.913009	0.014669	0.013503
RS	24	0.347849	1.269619	1171.723994	0.016969	0.015847
RS	25	0.376718	1.269619	1219.279739	0.017658	0.016841
RS	26	0.407449	1.129398	1421.938564	0.020593	0.019939
RS	27	0.440160	1.129398	1470.325948	0.021293	0.021060
RS	28	0.474980	1.014050	1687.001661	0.024431	0.024487
RS	29	0.512045	1.014050	1731.005162	0.025068	0.025580
RS	30	0.551499	0.932980	1922.489906	0.027842	0.028705
RS	31	0.593497	0.932980	1955.741471	0.028323	0.029586
RS	32	0.638201	0.887136	2083.551402	0.030174	0.031744
RS	33	0.685788	0.887136	2101.118680	0.030428	0.032252
RS	34	0.736442	0.873552	2143.292294	0.031039	0.033030
RS	35	0.790361	0.873552	2143.770638	0.031046	0.033109
RS	36	0.847756	0.886055	2106.551515	0.030507	0.032578
RS	37	0.908851	0.886055	2091.763522	0.030293	0.032292
RS	38	0.973885	0.915535	2003.694971	0.029018	0.030928
RS	39	1.043110	0.915535	1976.424006	0.028623	0.030402
RS	40	1.116798	0.952271	1868.173986	0.027055	0.028729
RS	41	1.195236	0.952271	1830.383340	0.026508	0.028060
RS	42	1.278731	0.988694	1720.992919	0.024923	0.026395
RS	43	1.367608	0.988694	1673.592902	0.024237	0.025623
RS	44	1.462214	1.019853	1571.004663	0.022751	0.024086
RS	45	1.562918	1.019853	1514.307721	0.021930	0.023219
RS	46	1.670114	1.042555	1420.461470	0.020571	0.021835
RS	47	1.784221	1.042555	1354.621958	0.019618	0.020866
RS	48	1.905683	1.055537	1267.875728	0.018361	0.019600
RS	49	2.034975	1.055537	1193.409769	0.017283	0.018521
RS	50	2.172601	1.059827	1110.231880	0.016078	0.017307
RS	51	2.319099	1.059827	1028.638246	0.014897	0.016117
RS	52	2.475041	1.058000	946.049966	0.013701	0.014895
RS	53	2.641035	1.058000	860.223738	0.012458	0.013621
RS	54	2.817730	1.051182	778.856671	0.011279	0.012390
RS	55	3.005815	1.051182	692.662269	0.010031	0.011080
RS	56	3.206024	1.051182	608.901973	0.008818	0.009791
RS	57	3.419139	1.051182	528.700454	0.007657	0.008542
RS	58	3.645993	1.080855	441.968549	0.006401	0.007187
RS	59	3.887470	1.080855	375.911271	0.005444	0.006133
RS	60	4.144513	1.080855	315.129560	0.004564	0.005157
RS	61	4.418126	1.080855	260.133507	0.003767	0.004268
RS	62	4.709377	1.080855	211.238982	0.003059	0.003475
RS	63	5.019402	1.080855	654.456813	0.009478	0.010859
PA	4+25*2+4+6 0.210501670 0.053070317 5.019402201 1.541028071 1.331444748 1.006141755 0.980324788 1.094312634 1.224923427 1.333270486 1.441838667 1.511781921 1.500641822 1.407973078 1.269618797 1.129398023 1.014050382 0.932980165 0.887136457 0.873551672 0.886054790 0.915534784 0.952271500 0.988694138 1.019853185 1.042554525 1.055537171 1.059827378 1.058000241 1.051181604 1.080855174
//
IT	4085
RD	10
LK	-583995.959054
QD	-151.913331 -> -134.977657
RI	0.0121728194
TR	0.208314	0.053519
MT	5.060943
MM	C_pi: 1.079251, n_recomb: 70392.230198
RS	0	0.000000	1.579937	279.188795	0.003966	0.000481
RS	1	0.006460	1.579937	296.025154	0.004205	0.002145
RS	2	0.013337	1.579937	313.794861	0.004458	0.002377
RS	3	0.020659	1.579937	332.538773	0.004724	0.002452
RS	4	0.028453	1.380576	403.018448	0.005725	0.003342
RS	5	0.036751	1.380576	426.497004	0.006059	0.004053
RS	6	0.045585	1.009254	616.390619	0.008757	0.006322
RS	7	0.054990	1.009254	650.095828	0.009235	0.007233
RS	8	0.065002	0.972211	711.195142	0.010103	0.008298
RS	9	0.075661	0.972211	748.837497	0.010638	0.009038
RS	10	0.087009	1.087886	704.596457	0.010010	0.008590
RS	11	0.099089	1.087886	741.810510	0.010538	0.008976
RS	12	0.111950	1.224415	693.892264	0.009858	0.008383
RS	13	0.125642	1.224415	730.514626	0.010378	0.008831
RS	14	0.140219	1.341187	701.990217	0.009973	0.008589
RS	15	0.155736	1.341187	738.780975	0.010495	0.009090
RS	16	0.172257	1.463479	712.389354	0.010120	0.008869
RS	17	0.189844	1.463479	749.421350	0.010646	0.009334
RS	18	0.208568	1.547531	745.259433	0.010587	0.009360
RS	19	0.228501	1.547531	783.352086	0.011128	0.009850
RS	20	0.249722	1.543322	824.941224	0.011719	0.010460
RS	21	0.272314	1.543322	865.597495	0.012297	0.011054
RS	22	0.296366	1.447769	966.768231	0.013734	0.012480
RS	23	0.321970	1.447769	1011.311321	0.014367	0.013250
RS	24	0.349229	1.300159	1175.344532	0.016697	0.015614
RS	25	0.378249	1.300159	1223.743700	0.017385	0.016585
RS	26	0.409144	1.149632	1436.524008	0.020407	0.019756
RS	27	0.442034	1.149632	1486.156808	0.021113	0.020857
RS	28	0.477049	1.025961	1716.314646	0.024382	0.024400
RS	29	0.514326	1.025961	1761.724594	0.025027	0.025481
RS	30	0.554011	0.939299	1966.811988	0.027941	0.028736
RS	31	0.596260	0.939299	2001.186216	0.028429	0.029610
RS	32	0.641238	0.890466	2138.585630	0.030381	0.031866
RS	33	0.689121	0.890466	2156.630139	0.030637	0.032373
RS	34	0.740098	0.876180	2201.476469	0.031274	0.033178
RS	35	0.794368	0.876180	2201.800312	0.031279	0.033260
RS	36	0.852143	0.889881	2160.641839	0.030694	0.032685
RS	37	0.913651	0.889881	2145.421381	0.030478	0.032407
RS	38	0.979132	0.921891	2049.853811	0.029120	0.030964
RS	39	1.048843	0.921891	2022.249044	0.028728	0.030452
RS	40	1.123058	0.961788	1906.210809	0.027080	0.028702
RS	41	1.202067	0.961788	1868.367192	0.026542	0.028053
RS	42	1.286179	1.001338	1752.746192	0.024900	0.026331
RS	43	1.375725	1.001338	1705.562780	0.024229	0.025585
RS	44	1.471056	1.035091	1598.826719	0.022713	0.024020
RS	45	1.572545	1.035091	1542.483667	0.021913	0.023180
RS	46	1.680591	1.059510	1446.421251	0.020548	0.021792
RS	47	1.795615	1.059510	1380.869879	0.019617	0.020850
RS	48	1.918071	1.073208	1293.320670	0.018373	0.019599
RS	49	2.048437	1.073208	1218.848234	0.017315	0.018543
RS	50	2.187224	1.077351	1135.556076	0.016132	0.017352
RS	51	2.334977	1.077351	1053.467089	0.014966	0.016180
RS	52	2.492275	1.074834	970.748733	0.013791	0.014981
RS	53	2.659734	1.074834	883.843420	0.012556	0.013715
RS	54	2.838011	1.066852	802.065899	0.011394	0.012503
RS	55	3.027805	1.066852	714.197132	0.010146	0.011194
RS	56	3.229859	1.066852	628.649395	0.008931	0.009903
RS	57	3.444965	1.066852	546.583384	0.007765	0.008651
RS	58	3.673968	1.099483	456.615462	0.006487	0.007272
RS	59	3.917763	1.099483	389.123021	0.005528	0.006217
RS	60	4.177308	1.099483	326.866110	0.004643	0.005238
RS	61	4.453619	1.099483	270.392419	0.003841	0.004344
RS	62	4.747780	1.099483	220.054120	0.003126	0.003544
RS	63	5.060943	1.099483	687.737763	0.009770	0.011169
PA	4+25*2+4+6 0.208314335 0.053518864 5.060942702 1.579936761 1.380576386 1.009253516 0.972210700 1.087886035 1.224415270 1.341186881 1.463479118 1.547531494 1.543322220 1.447769437 1.300158877 1.149632009 1.025960863 0.939299235 0.890465621 0.876180051 0.889880985 0.921891112 0.961787621 1.001337616 1.035090545 1.059509598 1.073207706 1.077351418 1.074834191 1.066851947 1.099482920
//
IT	4397
RD	11
LK	-583962.589596
QD	-144.475708 -> -128.731952
RI	0.0117072576
TR	0.206236	0.053954
MT	5.100742
MM	C_pi: 1.091088, n_recomb: 71704.488388
RS	0	0.000000	1.614529	278.720703	0.003887	0.000477
RS	1	0.006473	1.614529	295.589609	0.004122	0.002135
RS	2	0.013365	1.614529	313.399142	0.004371	0.002365
RS	3	0.020703	1.614529	332.191060	0.004633	0.002425
RS	4	0.028516	1.434126	396.159191	0.005525	0.003250
RS	5	0.036835	1.434126	419.381030	0.005849	0.003931
RS	6	0.045692	1.014860	626.293578	0.008734	0.006329
RS	7	0.055122	1.014860	660.640095	0.009213	0.007234
RS	8	0.065163	0.965975	731.499605	0.010202	0.008389
RS	9	0.075854	0.965975	770.230069	0.010742	0.009137
RS	10	0.087237	1.082235	723.853532	0.010095	0.008671
RS	11	0.099357	1.082235	762.105948	0.010628	0.009070
RS	12	0.112261	1.223316	709.846510	0.009900	0.008434
RS	13	0.126000	1.223316	747.367012	0.010423	0.008894
RS	14	0.140629	1.347278	714.370834	0.009963	0.008603
RS	15	0.156205	1.347278	751.912714	0.010486	0.009113
RS	16	0.172789	1.482522	719.122487	0.010029	0.008819
RS	17	0.190446	1.482522	756.684403	0.010553	0.009288
RS	18	0.209246	1.580683	746.504862	0.010411	0.009240
RS	19	0.229263	1.580683	784.937351	0.010947	0.009726
RS	20	0.250576	1.583983	822.974098	0.011477	0.010281
RS	21	0.273269	1.583983	863.923015	0.012048	0.010863
RS	22	0.297430	1.486230	965.158699	0.013460	0.012264
RS	23	0.323156	1.486230	1010.151351	0.014088	0.013015
RS	24	0.350546	1.329897	1178.855070	0.016440	0.015393
RS	25	0.379709	1.329897	1228.055144	0.017127	0.016343
RS	26	0.410761	1.169463	1450.292126	0.020226	0.019576
RS	27	0.443822	1.169463	1501.124032	0.020935	0.020659
RS	28	0.479023	1.037771	1744.173260	0.024324	0.024308
RS	29	0.516502	1.037771	1790.962182	0.024977	0.025378
RS	30	0.556408	0.945722	2009.289253	0.028022	0.028755
RS	31	0.598897	0.945722	2044.790425	0.028517	0.029624
RS	32	0.644136	0.893997	2191.680111	0.030565	0.031973
RS	33	0.692303	0.893997	2210.234844	0.030824	0.032479
RS	34	0.743588	0.879008	2257.836327	0.031488	0.033312
RS	35	0.798193	0.879008	2258.058061	0.031491	0.033396
RS	36	0.856332	0.893826	2213.132564	0.030865	0.032782
RS	37	0.918235	0.893826	2197.543126	0.030647	0.032512
RS	38	0.984144	0.928248	2094.682098	0.029213	0.030995
RS	39	1.054320	0.928248	2066.808988	0.028824	0.030497
RS	40	1.129038	0.971176	1943.207484	0.027100	0.028673
RS	41	1.208592	0.971176	1905.367000	0.026572	0.028044
RS	42	1.293296	1.013735	1783.728863	0.024876	0.026271
RS	43	1.383483	1.013735	1736.801594	0.024222	0.025548
RS	44	1.479508	1.049973	1626.100055	0.022678	0.023957
RS	45	1.581748	1.049973	1570.132761	0.021897	0.023143
RS	46	1.690606	1.076011	1471.997449	0.020529	0.021753
RS	47	1.806510	1.076011	1406.742428	0.019619	0.020837
RS	48	1.929917	1.090339	1318.494480	0.018388	0.019600
RS	49	2.061312	1.090339	1244.016761	0.017349	0.018566
RS	50	2.201212	1.094269	1160.685380	0.016187	0.017398
RS	51	2.350167	1.094269	1078.100637	0.015035	0.016242
RS	52	2.508764	1.091018	995.306457	0.013881	0.015065
RS	53	2.677627	1.091018	907.322700	0.012654	0.013809
RS	54	2.857421	1.081847	825.179818	0.011508	0.012615
RS	55	3.048852	1.081847	735.637466	0.010259	0.011306
RS	56	3.252674	1.081847	648.306491	0.009041	0.010013
RS	57	3.469690	1.081847	564.382955	0.007871	0.008756
RS	58	3.700753	1.117359	471.177733	0.006571	0.007355
RS	59	3.946772	1.117359	402.259705	0.005610	0.006299
RS	60	4.208716	1.117359	338.539367	0.004721	0.005316
RS	61	4.487616	1.117359	280.600872	0.003913	0.004417
RS	62	4.784568	1.117359	228.831668	0.003191	0.003611
RS	63	5.100742	1.117359	721.033757	0.010056	0.011472
PA	4+25*2+4+6 0.206236346 0.053954181 5.100741948 1.614528615 1.434125965 1.014860073 0.965975465 1.082234833 1.223316470 1.347277743 1.482521809 1.580683311 1.583982906 1.486230230 1.329897313 1.169463231 1.037770543 0.945722017 0.893996654 0.879007689 0.893825594 0.928247666 0.971176410 1.013734776 1.049973150 1.076010757 1.090338893 1.094269284 1.091017550 1.081846947 1.117358642
//
IT	4144
RD	12
LK	-583931.552880
QD	-137.649703 -> -122.982469
RI	0.0112907020
TR	0.204264	0.054378
MT	5.138743
MM	C_pi: 1.102543, n_recomb: 72988.203047
RS	0	0.000000	1.644482	278.934731	0.003822	0.000474
RS	1	0.006485	1.644482	295.871248	0.004054	0.002127
RS	2	0.013391	1.644482	313.756965	0.004299	0.002358
RS	3	0.020745	1.644482	332.634524	0.004557	0.002406
RS	4	0.028575	1.491613	388.577285	0.005324	0.003156
RS	5	0.036914	1.491613	411.492421	0.005638	0.003808
RS	6	0.045793	1.022506	634.526510	0.008694	0.006326
RS	7	0.055248	1.022506	669.434818	0.009172	0.007223
RS	8	0.065316	0.961323	750.511198	0.010283	0.008471
RS	9	0.076037	0.961323	790.272224	0.010827	0.009225
RS	10	0.087453	1.077334	742.496596	0.010173	0.008747
RS	11	0.099610	1.077334	781.758019	0.010711	0.009159
RS	12	0.112555	1.221821	725.776007	0.009944	0.008488
RS	13	0.126340	1.221821	764.189500	0.010470	0.008958
RS	14	0.141019	1.351869	727.146389	0.009963	0.008624
RS	15	0.156649	1.351869	765.450289	0.010487	0.009142
RS	16	0.173293	1.499293	726.466792	0.009953	0.008780
RS	17	0.191017	1.499293	764.574706	0.010475	0.009252
RS	18	0.209890	1.611481	748.441200	0.010254	0.009133
RS	19	0.229987	1.611481	787.225302	0.010786	0.009616
RS	20	0.251388	1.622778	821.638543	0.011257	0.010117
RS	21	0.274176	1.622778	862.878946	0.011822	0.010689
RS	22	0.298442	1.523439	963.912260	0.013206	0.012061
RS	23	0.324282	1.523439	1009.333230	0.013829	0.012796
RS	24	0.351797	1.358875	1182.224580	0.016197	0.015182
RS	25	0.381097	1.358875	1232.185184	0.016882	0.016113
RS	26	0.412298	1.188893	1463.283583	0.020048	0.019401
RS	27	0.445521	1.188893	1515.269494	0.020760	0.020468
RS	28	0.480899	1.049447	1770.669919	0.024260	0.024213
RS	29	0.518572	1.049447	1818.809067	0.024919	0.025272
RS	30	0.558688	0.952188	2050.043408	0.028087	0.028763
RS	31	0.601405	0.952188	2086.671961	0.028589	0.029628
RS	32	0.646893	0.897654	2242.964676	0.030731	0.032066
RS	33	0.695330	0.897654	2262.056732	0.030992	0.032572
RS	34	0.746909	0.881955	2312.499224	0.031683	0.033433
RS	35	0.801833	0.881955	2312.663269	0.031685	0.033519
RS	36	0.860319	0.897817	2264.131375	0.031021	0.032870
RS	37	0.922598	0.897817	2248.227055	0.030803	0.032607
RS	38	0.988915	0.934538	2138.273110	0.029296	0.031021
RS	39	1.059534	0.934538	2110.186076	0.028911	0.030536
RS	40	1.134732	0.980381	1979.226253	0.027117	0.028644
RS	41	1.214807	0.980381	1941.434590	0.026599	0.028034
RS	42	1.300075	1.025837	1813.973360	0.024853	0.026212
RS	43	1.390873	1.025837	1767.333133	0.024214	0.025512
RS	44	1.487560	1.064459	1652.830793	0.022645	0.023898
RS	45	1.590516	1.064459	1597.255018	0.021884	0.023109
RS	46	1.700150	1.092025	1497.172010	0.020513	0.021718
RS	47	1.816894	1.092025	1432.218659	0.019623	0.020826
RS	48	1.941208	1.106908	1343.363466	0.018405	0.019604
RS	49	2.073585	1.106908	1268.881541	0.017385	0.018591
RS	50	2.214547	1.110565	1185.580361	0.016243	0.017445
RS	51	2.364650	1.110565	1102.501000	0.015105	0.016304
RS	52	2.524488	1.106542	1019.681648	0.013970	0.015149
RS	53	2.694692	1.106542	930.622995	0.012750	0.013901
RS	54	2.875934	1.096164	848.159085	0.011620	0.012724
RS	55	3.068929	1.096164	756.947661	0.010371	0.011415
RS	56	3.274441	1.096164	667.841245	0.009150	0.010120
RS	57	3.493281	1.096164	582.070587	0.007975	0.008860
RS	58	3.726313	1.134481	485.631755	0.006654	0.007435
RS	59	3.974458	1.134481	415.300598	0.005690	0.006378
RS	60	4.238695	1.134481	350.131192	0.004797	0.005392
RS	61	4.520069	1.134481	290.743061	0.003983	0.004489
RS	62	4.819690	1.134481	237.557943	0.003255	0.003676
RS	63	5.138743	1.134481	754.286677	0.010334	0.011766
PA	4+25*2+4+6 0.204263549 0.054378181 5.138743004 1.644482224 1.491612673 1.022506056 0.961323274 1.077334424 1.221820831 1.351869205 1.499292814 1.611481036 1.622778233 1.523439280 1.358875178 1.188893483 1.049446966 0.952188436 0.897654229 0.881955107 0.897816618 0.934538003 0.980381309 1.025836838 1.064458925 1.092025326 1.106907515 1.110564731 1.106541574 1.096164001 1.134480576
//
IT	4633
RD	13
LK	-583902.624778
QD	-131.357251 -> -117.667426
RI	0.0109196749
TR	0.202390	0.054792
MT	5.174979
MM	C_pi: 1.113615, n_recomb: 74243.688224
RS	0	0.000000	1.669808	279.794740	0.003769	0.000471
RS	1	0.006497	1.669808	296.832585	0.003998	0.002123
RS	2	0.013416	1.669808	314.829505	0.004240	0.002355
RS	3	0.020784	1.669808	333.829011	0.004496	0.002394
RS	4	0.028632	1.552530	380.534992	0.005125	0.003062
RS	5	0.036989	1.552530	403.107035	0.005430	0.003686
RS	6	0.045888	1.031814	641.307296	0.008638	0.006314
RS	7	0.055367	1.031814	676.706693	0.009115	0.007202
RS	8	0.065461	0.958000	768.310452	0.010348	0.008544
RS	9	0.076210	0.958000	809.047658	0.010897	0.009302
RS	10	0.087659	1.073128	760.506838	0.010243	0.008821
RS	11	0.099850	1.073128	800.746898	0.010785	0.009242
RS	12	0.112835	1.220043	741.615041	0.009989	0.008542
RS	13	0.126662	1.220043	780.913419	0.010518	0.009021
RS	14	0.141388	1.355205	740.211838	0.009970	0.008651
RS	15	0.157071	1.355205	779.284438	0.010496	0.009175
RS	16	0.173772	1.514064	734.294790	0.009890	0.008749
RS	17	0.191559	1.514064	772.960493	0.010411	0.009225
RS	18	0.210501	1.640143	750.931912	0.010114	0.009037
RS	19	0.230674	1.640143	790.076032	0.010642	0.009518
RS	20	0.252157	1.659846	820.813435	0.011056	0.009965
RS	21	0.275037	1.659846	862.342762	0.011615	0.010528
RS	22	0.299402	1.559485	962.943149	0.012970	0.011871
RS	23	0.325351	1.559485	1008.771895	0.013587	0.012591
RS	24	0.352985	1.387130	1185.434356	0.015967	0.014982
RS	25	0.382415	1.387130	1236.117241	0.016649	0.015895
RS	26	0.413757	1.207934	1475.531759	0.019874	0.019230
RS	27	0.447135	1.207934	1528.627849	0.020589	0.020281
RS	28	0.482682	1.060971	1795.884433	0.024189	0.024114
RS	29	0.520538	1.060971	1845.344165	0.024855	0.025165
RS	30	0.560853	0.958661	2089.169297	0.028139	0.028762
RS	31	0.603788	0.958661	2126.922682	0.028648	0.029624
RS	32	0.649512	0.901390	2292.536237	0.030879	0.032147
RS	33	0.698207	0.901390	2312.188227	0.031143	0.032653
RS	34	0.750066	0.884974	2365.551549	0.031862	0.033542
RS	35	0.805293	0.884974	2365.696792	0.031864	0.033632
RS	36	0.864109	0.901808	2313.721882	0.031164	0.032950
RS	37	0.926746	0.901808	2297.549333	0.030946	0.032694
RS	38	0.993452	0.940726	2180.688643	0.029372	0.031043
RS	39	1.064492	0.940726	2152.434317	0.028991	0.030571
RS	40	1.140148	0.989375	2014.305915	0.027131	0.028615
RS	41	1.220719	0.989375	1976.601600	0.026623	0.028023
RS	42	1.306524	1.037625	1843.494223	0.024830	0.026156
RS	43	1.397904	1.037625	1797.166575	0.024206	0.025478
RS	44	1.495221	1.078538	1679.012178	0.022615	0.023843
RS	45	1.598860	1.078538	1623.840755	0.021872	0.023077
RS	46	1.709233	1.107549	1521.925521	0.020499	0.021685
RS	47	1.826776	1.107549	1457.278207	0.019628	0.020816
RS	48	1.951957	1.122915	1367.900881	0.018424	0.019609
RS	49	2.085269	1.122915	1293.416368	0.017421	0.018616
RS	50	2.227244	1.126250	1210.206489	0.016300	0.017492
RS	51	2.378441	1.126250	1126.636129	0.015175	0.016366
RS	52	2.539463	1.121423	1043.841601	0.014060	0.015232
RS	53	2.710945	1.121423	953.714520	0.012846	0.013991
RS	54	2.893568	1.109824	870.973924	0.011731	0.012832
RS	55	3.088057	1.109824	778.101161	0.010480	0.011523
RS	56	3.295180	1.109824	687.230091	0.009256	0.010225
RS	57	3.515761	1.109824	599.625478	0.008076	0.008961
RS	58	3.750672	1.150873	499.960202	0.006734	0.007514
RS	59	4.000845	1.150873	428.230731	0.005768	0.006456
RS	60	4.267272	1.150873	361.628638	0.004871	0.005466
RS	61	4.551007	1.150873	300.807790	0.004052	0.004558
RS	62	4.853177	1.150873	246.223282	0.003316	0.003740
RS	63	5.174979	1.150873	787.454292	0.010606	0.012054
PA	4+25*2+4+6 0.202389991 0.054791860 5.174978686 1.669807826 1.552529646 1.031814234 0.957999913 1.073127628 1.220043289 1.355205282 1.514064371 1.640142880 1.659846394 1.559484858 1.387129569 1.207934384 1.060971030 0.958661157 0.901390118 0.884974228 0.901807909 0.940725916 0.989375200 1.037625464 1.078538001 1.107549499 1.122915473 1.126249725 1.121422806 1.109824027 1.150872754
//
IT	4500
RD	14
LK	-583875.613854
QD	-125.536283 -> -112.737671
RI	0.0105907888
TR	0.200608	0.055196
MT	5.209550
MM	C_pi: 1.124312, n_recomb: 75471.082738
RS	0	0.000000	1.690692	281.248627	0.003727	0.000469
RS	1	0.006508	1.690692	298.419177	0.003954	0.002120
RS	2	0.013439	1.690692	316.559929	0.004194	0.002355
RS	3	0.020822	1.690692	335.715254	0.004448	0.002388
RS	4	0.028685	1.616537	372.215325	0.004932	0.002969
RS	5	0.037060	1.616537	394.417865	0.005226	0.003567
RS	6	0.045979	1.042443	646.853610	0.008571	0.006295
RS	7	0.055479	1.042443	682.682492	0.009046	0.007173
RS	8	0.065598	0.955783	784.988058	0.010401	0.008609
RS	9	0.076375	0.955783	826.650727	0.010953	0.009369
RS	10	0.087853	1.069535	777.892542	0.010307	0.008890
RS	11	0.100079	1.069535	819.081121	0.010853	0.009320
RS	12	0.113099	1.218079	757.308041	0.010034	0.008598
RS	13	0.126968	1.218079	797.480816	0.010567	0.009084
RS	14	0.141739	1.357477	753.489385	0.009984	0.008681
RS	15	0.157471	1.357477	793.334311	0.010512	0.009213
RS	16	0.174227	1.527041	742.519692	0.009838	0.008725
RS	17	0.192073	1.527041	781.752199	0.010358	0.009205
RS	18	0.211081	1.666820	753.886885	0.009989	0.008951
RS	19	0.231326	1.666820	793.397511	0.010513	0.009429
RS	20	0.252888	1.695292	820.411220	0.010871	0.009825
RS	21	0.275854	1.695292	862.226206	0.011425	0.010380
RS	22	0.300314	1.594425	962.196204	0.012749	0.011692
RS	23	0.326366	1.594425	1008.413308	0.013362	0.012398
RS	24	0.354114	1.414706	1188.462093	0.015747	0.014790
RS	25	0.383667	1.414706	1239.830804	0.016428	0.015687
RS	26	0.415144	1.226594	1487.074912	0.019704	0.019062
RS	27	0.448669	1.226594	1541.238646	0.020422	0.020100
RS	28	0.484376	1.072336	1819.878199	0.024114	0.024013
RS	29	0.522407	1.072336	1870.628188	0.024786	0.025056
RS	30	0.562912	0.965115	2126.744906	0.028180	0.028753
RS	31	0.606054	0.965115	2165.617884	0.028695	0.029612
RS	32	0.652003	0.905172	2340.469027	0.031011	0.032218
RS	33	0.700943	0.905172	2360.699627	0.031280	0.032725
RS	34	0.753068	0.888031	2417.063659	0.032026	0.033642
RS	35	0.808585	0.888031	2417.223733	0.032028	0.033735
RS	36	0.867715	0.905774	2361.954656	0.031296	0.033023
RS	37	0.930693	0.905774	2345.554895	0.031079	0.032774
RS	38	0.997769	0.946794	2221.963492	0.029441	0.031062
RS	39	1.069211	0.946794	2193.582613	0.029065	0.030602
RS	40	1.145302	0.998147	2048.467006	0.027142	0.028586
RS	41	1.226345	0.998147	2010.882937	0.026644	0.028011
RS	42	1.312663	1.049097	1872.294566	0.024808	0.026103
RS	43	1.404598	1.049097	1826.300732	0.024199	0.025445
RS	44	1.502515	1.092215	1704.628313	0.022587	0.023790
RS	45	1.606806	1.092215	1649.872025	0.021861	0.023047
RS	46	1.717883	1.122598	1546.227221	0.020488	0.021656
RS	47	1.836189	1.122598	1481.890653	0.019635	0.020808
RS	48	1.962195	1.138386	1392.067855	0.018445	0.019617
RS	49	2.096401	1.138386	1317.584629	0.017458	0.018642
RS	50	2.239340	1.141353	1234.524702	0.016358	0.017540
RS	51	2.391583	1.141353	1150.470079	0.015244	0.016427
RS	52	2.553733	1.135697	1067.748637	0.014148	0.015314
RS	53	2.726435	1.135697	976.563458	0.012940	0.014080
RS	54	2.910377	1.122868	893.590062	0.011840	0.012938
RS	55	3.106290	1.122868	799.068064	0.010588	0.011628
RS	56	3.314952	1.122868	706.447125	0.009361	0.010328
RS	57	3.537194	1.122868	617.025352	0.008176	0.009059
RS	58	3.773900	1.166579	514.145458	0.006812	0.007590
RS	59	4.026010	1.166579	441.035169	0.005844	0.006531
RS	60	4.294527	1.166579	373.019051	0.004943	0.005538
RS	61	4.580519	1.166579	310.784344	0.004118	0.004625
RS	62	4.885123	1.166579	254.818623	0.003376	0.003801
RS	63	5.209550	1.166579	820.498840	0.010872	0.012335
PA	4+25*2+4+6 0.200608410 0.055195598 5.209550072 1.690692049 1.616537055 1.042442577 0.955782557 1.069534932 1.218079261 1.357477365 1.527040919 1.666820447 1.695291875 1.594424603 1.414706114 1.226593515 1.072335802 0.965115308 0.905172071 0.888030691 0.905773512 0.946793988 0.998147366 1.049096839 1.092215335 1.122597772 1.138386167 1.141353374 1.135696516 1.122867880 1.166578737
//
IT	4110
RD	15
LK	-583850.353081
QD	-120.136512 -> -108.153463
RI	0.0102996182
TR	0.198911	0.055589
MT	5.242589
MM	C_pi: 1.134656, n_recomb: 76671.114769
RS	0	0.000000	1.707432	283.240255	0.003694	0.000467
RS	1	0.006518	1.707432	300.572225	0.003920	0.002120
RS	2	0.013462	1.707432	318.886697	0.004159	0.002359
RS	3	0.020858	1.707432	338.228898	0.004411	0.002387
RS	4	0.028736	1.683405	363.750835	0.004744	0.002878
RS	5	0.037127	1.683405	385.565110	0.005029	0.003451
RS	6	0.046066	1.054159	651.332600	0.008495	0.006270
RS	7	0.055587	1.054159	687.536480	0.008967	0.007138
RS	8	0.065728	0.954514	800.615989	0.010442	0.008668
RS	9	0.076531	0.954514	843.156451	0.010997	0.009428
RS	10	0.088038	1.066519	794.650050	0.010364	0.008956
RS	11	0.100295	1.066519	836.756994	0.010914	0.009392
RS	12	0.113351	1.216016	772.811100	0.010080	0.008653
RS	13	0.127259	1.216016	813.846084	0.010615	0.009146
RS	14	0.142072	1.358870	766.911201	0.010003	0.008716
RS	15	0.157851	1.358870	807.529575	0.010532	0.009253
RS	16	0.174659	1.538451	751.056654	0.009796	0.008708
RS	17	0.192563	1.538451	790.862299	0.010315	0.009191
RS	18	0.211633	1.691710	757.216597	0.009876	0.008873
RS	19	0.231946	1.691710	797.098194	0.010396	0.009350
RS	20	0.253584	1.729244	820.356641	0.010700	0.009695
RS	21	0.276632	1.729244	862.453540	0.011249	0.010242
RS	22	0.301182	1.628345	961.621751	0.012542	0.011524
RS	23	0.327333	1.628345	1008.208967	0.013150	0.012217
RS	24	0.355188	1.441648	1191.309472	0.015538	0.014606
RS	25	0.384859	1.441648	1243.330047	0.016216	0.015488
RS	26	0.416464	1.244896	1497.953896	0.019537	0.018899
RS	27	0.450130	1.244896	1553.144785	0.020257	0.019925
RS	28	0.485989	1.083543	1842.730582	0.024034	0.023911
RS	29	0.524186	1.083543	1894.740906	0.024713	0.024946
RS	30	0.564873	0.971539	2162.864257	0.028210	0.028738
RS	31	0.608212	0.971539	2202.850167	0.028731	0.029595
RS	32	0.654377	0.908979	2386.861563	0.031131	0.032279
RS	33	0.703550	0.908979	2407.686513	0.031403	0.032787
RS	34	0.755928	0.891107	2467.119706	0.032178	0.033733
RS	35	0.811721	0.891107	2467.324648	0.032181	0.033829
RS	36	0.871151	0.909700	2408.906291	0.031419	0.033089
RS	37	0.934454	0.909700	2392.315619	0.031202	0.032848
RS	38	1.001884	0.952735	2262.160938	0.029505	0.031078
RS	39	1.073709	0.952735	2233.688992	0.029133	0.030631
RS	40	1.150217	1.006700	2081.752080	0.027152	0.028558
RS	41	1.231711	1.006700	2044.316647	0.026663	0.027998
RS	42	1.318517	1.060264	1900.394543	0.024786	0.026051
RS	43	1.410981	1.060264	1854.753008	0.024191	0.025413
RS	44	1.509473	1.105511	1729.686341	0.022560	0.023741
RS	45	1.614385	1.105511	1675.354603	0.021851	0.023018
RS	46	1.726136	1.137195	1570.075648	0.020478	0.021629
RS	47	1.845170	1.137195	1506.054292	0.019643	0.020802
RS	48	1.971964	1.153352	1415.855257	0.018467	0.019625
RS	49	2.107023	1.153352	1341.378109	0.017495	0.018668
RS	50	2.250886	1.155914	1258.522276	0.016415	0.017588
RS	51	2.404126	1.155914	1173.991718	0.015312	0.016487
RS	52	2.567355	1.149406	1091.389317	0.014235	0.015395
RS	53	2.741224	1.149406	999.158257	0.013032	0.014167
RS	54	2.926426	1.135342	915.995059	0.011947	0.013042
RS	55	3.123701	1.135342	819.837839	0.010693	0.011731
RS	56	3.333834	1.135342	725.483436	0.009462	0.010429
RS	57	3.557665	1.135342	634.262650	0.008273	0.009155
RS	58	3.796086	1.181650	528.180969	0.006889	0.007665
RS	59	4.050049	1.181650	453.708580	0.005918	0.006604
RS	60	4.320566	1.181650	384.298013	0.005012	0.005609
RS	61	4.608716	1.181650	320.668978	0.004182	0.004691
RS	62	4.915649	1.181650	263.340721	0.003435	0.003861
RS	63	5.242589	1.181650	853.402855	0.011131	0.012609
PA	4+25*2+4+6 0.198911349 0.055589440 5.242588695 1.707431670 1.683404576 1.054158643 0.954513742 1.066518827 1.216016169 1.358870345 1.538451027 1.691710464 1.729243758 1.628345295 1.441648342 1.244895748 1.083542612 0.971538589 0.908979389 0.891106603 0.909699542 0.952735288 1.006700255 1.060263883 1.105510544 1.137195303 1.153351847 1.155913963 1.149405659 1.135341679 1.181650473
//
IT	4485
RD	16
LK	-583826.694314
QD	-115.113080 -> -103.878761
RI	0.0100405566
TR	0.197295	0.055974
MT	5.274123
MM	C_pi: 1.144655, n_recomb: 77844.468012
RS	0	0.000000	1.720608	285.673894	0.003670	0.000466
RS	1	0.006528	1.720608	303.190870	0.003895	0.002121
RS	2	0.013483	1.720608	321.703609	0.004133	0.002366
RS	3	0.020891	1.720608	341.258197	0.004384	0.002390
RS	4	0.028784	1.752905	355.249451	0.004564	0.002788
RS	5	0.037191	1.752905	376.663107	0.004839	0.003339
RS	6	0.046147	1.066753	654.898889	0.008413	0.006240
RS	7	0.055688	1.066753	691.429798	0.008882	0.007098
RS	8	0.065852	0.954041	815.276213	0.010473	0.008720
RS	9	0.076680	0.954041	858.650010	0.011030	0.009479
RS	10	0.088214	1.064021	810.792295	0.010416	0.009018
RS	11	0.100501	1.064021	853.787883	0.010968	0.009459
RS	12	0.113591	1.213901	788.097279	0.010124	0.008708
RS	13	0.127535	1.213901	829.981069	0.010662	0.009207
RS	14	0.142389	1.359500	780.437468	0.010026	0.008753
RS	15	0.158213	1.359500	821.828784	0.010557	0.009296
RS	16	0.175070	1.548454	759.848219	0.009761	0.008696
RS	17	0.193028	1.548454	800.231393	0.010280	0.009183
RS	18	0.212157	1.714949	760.857621	0.009774	0.008803
RS	19	0.232536	1.714949	801.113148	0.010291	0.009278
RS	20	0.254245	1.761791	820.592197	0.010541	0.009574
RS	21	0.277372	1.761791	862.966797	0.011086	0.010114
RS	22	0.302008	1.661295	961.186315	0.012348	0.011365
RS	23	0.328252	1.661295	1008.126371	0.012951	0.012046
RS	24	0.356210	1.467980	1193.978679	0.015338	0.014431
RS	25	0.385993	1.467980	1246.619033	0.016014	0.015299
RS	26	0.417720	1.262845	1508.210106	0.019375	0.018740
RS	27	0.451519	1.262845	1564.389153	0.020096	0.019754
RS	28	0.487524	1.094580	1864.513485	0.023952	0.023808
RS	29	0.525880	1.094580	1917.754130	0.024636	0.024836
RS	30	0.566739	0.977909	2197.612720	0.028231	0.028717
RS	31	0.610266	0.977909	2238.703016	0.028759	0.029572
RS	32	0.656635	0.912787	2431.793309	0.031239	0.032333
RS	33	0.706031	0.912787	2453.225445	0.031514	0.032842
RS	34	0.758651	0.894174	2515.798246	0.032318	0.033816
RS	35	0.814707	0.894174	2516.073983	0.032322	0.033916
RS	36	0.874422	0.913562	2454.645069	0.031533	0.033151
RS	37	0.938036	0.913562	2437.894916	0.031318	0.032917
RS	38	1.005803	0.958533	2301.333710	0.029563	0.031092
RS	39	1.077993	0.958533	2272.801266	0.029197	0.030656
RS	40	1.154897	1.015022	2114.198964	0.027159	0.028529
RS	41	1.236821	1.015022	2076.936114	0.026681	0.027986
RS	42	1.324093	1.071120	1927.816954	0.024765	0.026002
RS	43	1.417063	1.071120	1882.542827	0.024183	0.025382
RS	44	1.516102	1.118424	1754.193600	0.022535	0.023694
RS	45	1.621607	1.118424	1700.294084	0.021842	0.022991
RS	46	1.734000	1.151348	1593.467260	0.020470	0.021604
RS	47	1.853729	1.151348	1529.765300	0.019652	0.020796
RS	48	1.981276	1.167824	1439.254055	0.018489	0.019634
RS	49	2.117149	1.167824	1364.788396	0.017532	0.018694
RS	50	2.261892	1.169946	1282.188630	0.016471	0.017635
RS	51	2.416084	1.169946	1197.191425	0.015379	0.016546
RS	52	2.580343	1.162569	1114.751433	0.014320	0.015475
RS	53	2.755325	1.162569	1021.488136	0.013122	0.014253
RS	54	2.941731	1.147267	938.177074	0.012052	0.013144
RS	55	3.140306	1.147267	840.400304	0.010796	0.011832
RS	56	3.351844	1.147267	744.330313	0.009562	0.010527
RS	57	3.577193	1.147267	651.329955	0.008367	0.009249
RS	58	3.817253	1.196111	542.061684	0.006963	0.007738
RS	59	4.072985	1.196111	466.246667	0.005989	0.006676
RS	60	4.345412	1.196111	395.461802	0.005080	0.005677
RS	61	4.635624	1.196111	330.458418	0.004245	0.004755
RS	62	4.944782	1.196111	271.786663	0.003491	0.003920
RS	63	5.274123	1.196111	886.150812	0.011384	0.012877
PA	4+25*2+4+6 0.197294731 0.055974164 5.274123193 1.720608147 1.752904801 1.066753091 0.954041071 1.064020801 1.213900906 1.359500162 1.548454269 1.714949026 1.761791093 1.661294963 1.467979718 1.262845404 1.094579789 0.977908551 0.912786683 0.894174473 0.913562340 0.958532605 1.015022212 1.071120056 1.118423573 1.151348210 1.167823522 1.169945835 1.162568881 1.147267046 1.196110908
//
IT	4452
RD	17
LK	-583804.508513
QD	-110.428655 -> -99.883577
RI	0.0098098895
TR	0.195751	0.056349
MT	5.304317
MM	C_pi: 1.154335, n_recomb: 78991.750531
RS	0	0.000000	1.730652	288.486409	0.003652	0.000465
RS	1	0.006538	1.730652	306.208724	0.003876	0.002123
RS	2	0.013503	1.730652	324.940902	0.004114	0.002374
RS	3	0.020924	1.730652	344.729883	0.004364	0.002397
RS	4	0.028829	1.824865	346.790715	0.004390	0.002701
RS	5	0.037252	1.824865	367.796542	0.004656	0.003230
RS	6	0.046225	1.080045	657.695126	0.008326	0.006207
RS	7	0.055785	1.080045	694.511498	0.008792	0.007054
RS	8	0.065970	0.954235	829.052552	0.010495	0.008766
RS	9	0.076821	0.954235	873.218823	0.011055	0.009524
RS	10	0.088381	1.062003	826.329411	0.010461	0.009076
RS	11	0.100698	1.062003	870.184558	0.011016	0.009522
RS	12	0.113819	1.211790	803.138102	0.010167	0.008763
RS	13	0.127798	1.211790	845.856346	0.010708	0.009266
RS	14	0.142691	1.359523	794.009289	0.010052	0.008792
RS	15	0.158558	1.359523	836.170934	0.010586	0.009341
RS	16	0.175462	1.557207	768.847128	0.009733	0.008689
RS	17	0.193471	1.557207	809.810900	0.010252	0.009179
RS	18	0.212657	1.736679	764.757125	0.009681	0.008739
RS	19	0.233098	1.736679	805.388554	0.010196	0.009214
RS	20	0.254876	1.793026	821.075304	0.010394	0.009461
RS	21	0.278077	1.793026	863.723514	0.010934	0.009995
RS	22	0.302795	1.693332	960.866474	0.012164	0.011214
RS	23	0.329129	1.693332	1008.143463	0.012763	0.011885
RS	24	0.357185	1.493742	1196.472796	0.015147	0.014262
RS	25	0.387075	1.493742	1249.702981	0.015821	0.015117
RS	26	0.418919	1.280467	1517.878933	0.019216	0.018585
RS	27	0.452845	1.280467	1575.009060	0.019939	0.019587
RS	28	0.488989	1.105455	1885.291915	0.023867	0.023704
RS	29	0.527496	1.105455	1939.733485	0.024556	0.024726
RS	30	0.568520	0.984222	2231.067769	0.028244	0.028691
RS	31	0.612227	0.984222	2273.252890	0.028778	0.029545
RS	32	0.658791	0.916586	2475.340792	0.031337	0.032380
RS	33	0.708400	0.916586	2497.390723	0.031616	0.032890
RS	34	0.761251	0.897230	2563.161492	0.032448	0.033893
RS	35	0.817559	0.897230	2563.531303	0.032453	0.033996
RS	36	0.877547	0.917362	2499.224465	0.031639	0.033208
RS	37	0.941457	0.917362	2482.342983	0.031425	0.032980
RS	38	1.009546	0.964193	2339.522502	0.029617	0.031105
RS	39	1.082086	0.964193	2310.956769	0.029256	0.030679
RS	40	1.159369	1.023128	2145.833249	0.027165	0.028502
RS	41	1.241704	1.023128	2108.764226	0.026696	0.027973
RS	42	1.329422	1.081687	1954.574554	0.024744	0.025954
RS	43	1.422875	1.081687	1909.681223	0.024176	0.025352
RS	44	1.522438	1.130982	1778.153509	0.022511	0.023649
RS	45	1.628510	1.130982	1724.693137	0.021834	0.022965
RS	46	1.741517	1.165092	1616.395603	0.020463	0.021581
RS	47	1.861913	1.165092	1553.017762	0.019661	0.020791
RS	48	1.990179	1.181843	1462.252554	0.018511	0.019645
RS	49	2.126831	1.181843	1387.805190	0.017569	0.018720
RS	50	2.272418	1.183496	1305.510018	0.016527	0.017682
RS	51	2.427522	1.183496	1220.057332	0.015445	0.016605
RS	52	2.592767	1.175238	1137.820382	0.014404	0.015553
RS	53	2.768815	1.175238	1043.540802	0.013211	0.014336
RS	54	2.956373	1.158699	960.122934	0.012155	0.013244
RS	55	3.156194	1.158699	860.744684	0.010897	0.011930
RS	56	3.369078	1.158699	762.979028	0.009659	0.010623
RS	57	3.595880	1.158699	668.220257	0.008459	0.009341
RS	58	3.837510	1.210019	555.782530	0.007036	0.007809
RS	59	4.094938	1.210019	478.645483	0.006059	0.006745
RS	60	4.369195	1.210019	406.507303	0.005146	0.005744
RS	61	4.661384	1.210019	340.150142	0.004306	0.004817
RS	62	4.972675	1.210019	280.154340	0.003547	0.003976
RS	63	5.304317	1.210019	918.731155	0.011631	0.013139
PA	4+25*2+4+6 0.195751061 0.056349433 5.304317058 1.730652094 1.824864811 1.080045082 0.954234868 1.062002505 1.211790481 1.359522851 1.557206795 1.736679134 1.793025545 1.693331788 1.493742050 1.280467354 1.105454854 0.984222295 0.916586421 0.897229881 0.917361821 0.964192885 1.023128249 1.081687471 1.130982328 1.165092016 1.181843071 1.183496028 1.175238134 1.158698950 1.210019395
//
IT	4562
RD	18
LK	-583783.678541
QD	-106.050869 -> -96.141853
RI	0.0096047437
TR	0.194274	0.056715
MT	5.333293
MM	C_pi: 1.163715, n_recomb: 80113.486843
RS	0	0.000000	1.737983	291.619049	0.003640	0.000465
RS	1	0.006547	1.737983	309.563926	0.003864	0.002127
RS	2	0.013522	1.737983	328.533476	0.004101	0.002385
RS	3	0.020955	1.737983	348.575494	0.004351	0.002407
RS	4	0.028873	1.899060	338.447062	0.004225	0.002616
RS	5	0.037310	1.899060	359.042636	0.004482	0.003125
RS	6	0.046300	1.093903	659.830800	0.008236	0.006171
RS	7	0.055878	1.093903	696.896001	0.008699	0.007007
RS	8	0.066083	0.954999	842.008580	0.010510	0.008808
RS	9	0.076956	0.954999	886.929148	0.011071	0.009563
RS	10	0.088541	1.060423	841.276238	0.010501	0.009130
RS	11	0.100885	1.060423	885.962614	0.011059	0.009580
RS	12	0.114037	1.209703	817.926060	0.010210	0.008816
RS	13	0.128049	1.209703	861.464234	0.010753	0.009324
RS	14	0.142979	1.358999	807.615633	0.010081	0.008833
RS	15	0.158887	1.358999	850.544723	0.010617	0.009388
RS	16	0.175836	1.564843	778.011825	0.009711	0.008687
RS	17	0.193895	1.564843	819.558001	0.010230	0.009179
RS	18	0.213136	1.757011	768.875504	0.009597	0.008682
RS	19	0.233636	1.757011	809.884090	0.010109	0.009155
RS	20	0.255479	1.823032	821.765810	0.010258	0.009355
RS	21	0.278752	1.823032	864.683397	0.010793	0.009883
RS	22	0.303548	1.724512	960.636483	0.011991	0.011071
RS	23	0.329968	1.724512	1008.235400	0.012585	0.011732
RS	24	0.358117	1.518966	1198.795368	0.014964	0.014100
RS	25	0.388109	1.518966	1252.587225	0.015635	0.014943
RS	26	0.420065	1.297778	1526.992396	0.019060	0.018433
RS	27	0.454113	1.297778	1585.038114	0.019785	0.019426
RS	28	0.490390	1.116174	1905.116740	0.023780	0.023600
RS	29	0.529042	1.116174	1960.730271	0.024474	0.024616
RS	30	0.570225	0.990478	2263.289501	0.028251	0.028662
RS	31	0.614104	0.990478	2306.558980	0.028791	0.029514
RS	32	0.660855	0.920373	2517.560994	0.031425	0.032420
RS	33	0.710667	0.920373	2540.237568	0.031708	0.032932
RS	34	0.763740	0.900265	2609.267983	0.032570	0.033964
RS	35	0.820288	0.900265	2609.752277	0.032576	0.034070
RS	36	0.880538	0.921096	2542.688857	0.031739	0.033261
RS	37	0.944733	0.921096	2525.701190	0.031527	0.033040
RS	38	1.013130	0.969718	2376.764128	0.029667	0.031115
RS	39	1.086005	0.969718	2348.188979	0.029311	0.030700
RS	40	1.163652	1.031028	2176.676963	0.027170	0.028474
RS	41	1.246381	1.031028	2139.820399	0.026710	0.027960
RS	42	1.334527	1.091981	1980.679537	0.024723	0.025908
RS	43	1.428444	1.091981	1936.178487	0.024168	0.025323
RS	44	1.528509	1.143208	1801.566765	0.022488	0.023605
RS	45	1.635125	1.143208	1748.551779	0.021826	0.022940
RS	46	1.748721	1.178453	1638.854420	0.020457	0.021559
RS	47	1.869755	1.178453	1575.805644	0.019670	0.020787
RS	48	1.998712	1.195442	1484.839889	0.018534	0.019655
RS	49	2.136112	1.195442	1410.418553	0.017605	0.018746
RS	50	2.282507	1.196602	1328.471617	0.016582	0.017728
RS	51	2.438487	1.196602	1242.576338	0.015510	0.016662
RS	52	2.604678	1.187453	1160.582817	0.014487	0.015629
RS	53	2.781750	1.187453	1065.304568	0.013297	0.014418
RS	54	2.970414	1.169679	981.819722	0.012255	0.013342
RS	55	3.171430	1.169679	880.859965	0.010995	0.012027
RS	56	3.385606	1.169679	781.420238	0.009754	0.010716
RS	57	3.613804	1.169679	684.925656	0.008549	0.009431
RS	58	3.856942	1.223422	569.337448	0.007107	0.007879
RS	59	4.115998	1.223422	490.899973	0.006128	0.006813
RS	60	4.392013	1.223422	417.430251	0.005210	0.005808
RS	61	4.686100	1.223422	349.740507	0.004366	0.004878
RS	62	4.999439	1.223422	288.440603	0.003600	0.004032
RS	63	5.333293	1.223422	951.127950	0.011872	0.013395
PA	4+25*2+4+6 0.194274365 0.056715181 5.333292667 1.737982694 1.899060159 1.093902854 0.954999293 1.060422530 1.209703371 1.358999048 1.564843015 1.757010968 1.823031965 1.724512026 1.518966440 1.297778360 1.116174406 0.990477778 0.920373130 0.900264925 0.921095743 0.969718317 1.031027768 1.091980551 1.143207862 1.178453145 1.195442016 1.196602000 1.187452691 1.169679271 1.223421610
//
IT	4271
RD	19
LK	-583764.099953
QD	-101.952291 -> -92.631542
RI	0.0094214273
TR	0.192861	0.057072
MT	5.361084
MM	C_pi: 1.172805, n_recomb: 81210.481909
RS	0	0.000000	1.743017	295.014550	0.003633	0.000464
RS	1	0.006555	1.743017	313.196059	0.003857	0.002131
RS	2	0.013541	1.743017	332.417625	0.004093	0.002396
RS	3	0.020984	1.743017	352.727892	0.004343	0.002419
RS	4	0.028915	1.975444	330.245586	0.004067	0.002534
RS	5	0.037366	1.975444	350.430697	0.004315	0.003025
RS	6	0.046371	1.108202	661.408652	0.008144	0.006132
RS	7	0.055966	1.108202	698.690646	0.008603	0.006958
RS	8	0.066191	0.956248	854.206914	0.010518	0.008844
RS	9	0.077085	0.956248	899.846086	0.011080	0.009596
RS	10	0.088694	1.059236	855.653115	0.010536	0.009181
RS	11	0.101064	1.059236	901.143202	0.011096	0.009633
RS	12	0.114245	1.207683	832.434424	0.010250	0.008868
RS	13	0.128290	1.207683	876.776908	0.010796	0.009380
RS	14	0.143255	1.358034	821.215153	0.010112	0.008875
RS	15	0.159202	1.358034	864.907148	0.010650	0.009435
RS	16	0.176194	1.571491	787.301524	0.009695	0.008687
RS	17	0.194300	1.571491	829.430484	0.010213	0.009183
RS	18	0.213592	1.776061	773.171459	0.009521	0.008629
RS	19	0.234150	1.776061	814.557414	0.010030	0.009102
RS	20	0.256055	1.851899	822.624039	0.010130	0.009256
RS	21	0.279396	1.851899	865.806330	0.010661	0.009779
RS	22	0.304267	1.754884	960.475556	0.011827	0.010936
RS	23	0.330769	1.754884	1008.382131	0.012417	0.011587
RS	24	0.359008	1.543679	1200.950859	0.014788	0.013945
RS	25	0.389099	1.543679	1255.277796	0.015457	0.014777
RS	26	0.421161	1.314785	1535.588416	0.018909	0.018286
RS	27	0.455326	1.314785	1594.515820	0.019634	0.019268
RS	28	0.491730	1.126732	1924.053086	0.023692	0.023496
RS	29	0.530521	1.126732	1980.810094	0.024391	0.024506
RS	30	0.571855	0.996663	2294.353343	0.028252	0.028629
RS	31	0.615899	0.996663	2338.695746	0.028798	0.029480
RS	32	0.662829	0.924130	2558.533175	0.031505	0.032455
RS	33	0.712837	0.924130	2581.842988	0.031792	0.032969
RS	34	0.766122	0.903265	2654.188248	0.032683	0.034029
RS	35	0.822901	0.903265	2654.804540	0.032690	0.034140
RS	36	0.883401	0.924751	2585.103248	0.031832	0.033311
RS	37	0.947868	0.924751	2568.030878	0.031622	0.033096
RS	38	1.016561	0.975102	2413.105337	0.029714	0.031125
RS	39	1.089757	0.975102	2384.541491	0.029362	0.030720
RS	40	1.167752	1.038718	2206.767674	0.027173	0.028448
RS	41	1.250859	1.038718	2170.139252	0.026722	0.027946
RS	42	1.339415	1.102001	2006.156119	0.024703	0.025863
RS	43	1.433775	1.102001	1962.056872	0.024160	0.025294
RS	44	1.534322	1.155106	1824.449132	0.022466	0.023564
RS	45	1.641460	1.155106	1771.884557	0.021818	0.022916
RS	46	1.755621	1.191441	1660.851957	0.020451	0.021538
RS	47	1.877266	1.191441	1598.136744	0.019679	0.020783
RS	48	2.006886	1.208633	1507.020250	0.018557	0.019666
RS	49	2.145003	1.208633	1432.632586	0.017641	0.018771
RS	50	2.292174	1.209279	1351.074615	0.016637	0.017774
RS	51	2.448993	1.209279	1264.749786	0.015574	0.016718
RS	52	2.616092	1.199229	1183.039260	0.014568	0.015705
RS	53	2.794145	1.199229	1086.779979	0.013382	0.014498
RS	54	2.983871	1.180227	1003.265951	0.012354	0.013438
RS	55	3.186034	1.180227	900.744950	0.011091	0.012121
RS	56	3.401449	1.180227	799.652951	0.009847	0.010808
RS	57	3.630987	1.180227	701.445297	0.008637	0.009518
RS	58	3.875571	1.236339	582.726049	0.007176	0.007947
RS	59	4.136190	1.236339	503.009812	0.006194	0.006879
RS	60	4.413893	1.236339	428.230300	0.005273	0.005872
RS	61	4.709801	1.236339	359.229095	0.004423	0.004937
RS	62	5.025108	1.236339	296.644941	0.003653	0.004086
RS	63	5.361084	1.236339	983.335124	0.012108	0.013646
PA	4+25*2+4+6 0.192861416 0.057071958 5.361083796 1.743017258 1.975443797 1.108201715 0.956247942 1.059236277 1.207682730 1.358033982 1.571491437 1.776061049 1.851899327 1.754884098 1.543679001 1.314785017 1.126732320 0.996662975 0.924130499 0.903264732 0.924750871 0.975102476 1.038717635 1.102001363 1.155105738 1.191441320 1.208633107 1.209279385 1.199229109 1.180226537 1.236338725
//
IT	4604
RD	20
LK	-583745.679948
QD	-98.107634 -> -89.332004
RI	0.0092565851
TR	0.191507	0.057420
MT	5.387798
MM	C_pi: 1.181624, n_recomb: 82283.287896
RS	0	0.000000	1.746230	298.605847	0.003629	0.000464
RS	1	0.006564	1.746230	317.034363	0.003853	0.002136
RS	2	0.013558	1.746230	336.518725	0.004090	0.002409
RS	3	0.021012	1.746230	357.108426	0.004340	0.002434
RS	4	0.028955	2.053912	322.217251	0.003916	0.002455
RS	5	0.037419	2.053912	341.994179	0.004156	0.002929
RS	6	0.046439	1.122827	662.524372	0.008052	0.006093
RS	7	0.056051	1.122827	699.995641	0.008507	0.006908
RS	8	0.066294	0.957900	865.714304	0.010521	0.008876
RS	9	0.077209	0.957900	912.039224	0.011084	0.009625
RS	10	0.088840	1.058410	869.477753	0.010567	0.009228
RS	11	0.101235	1.058410	915.744913	0.011129	0.009682
RS	12	0.114444	1.205726	846.669346	0.010290	0.008918
RS	13	0.128520	1.205726	891.800929	0.010838	0.009434
RS	14	0.143519	1.356700	834.784905	0.010145	0.008919
RS	15	0.159503	1.356700	879.234507	0.010685	0.009483
RS	16	0.176536	1.577234	796.699553	0.009682	0.008691
RS	17	0.194687	1.577234	839.411331	0.010201	0.009190
RS	18	0.214030	1.793911	777.622229	0.009451	0.008582
RS	19	0.234642	1.793911	819.385504	0.009958	0.009053
RS	20	0.256607	1.879678	823.632015	0.010010	0.009162
RS	21	0.280014	1.879678	867.074693	0.010538	0.009680
RS	22	0.304957	1.784479	960.376026	0.011672	0.010806
RS	23	0.331537	1.784479	1008.577099	0.012257	0.011449
RS	24	0.359862	1.567907	1202.944200	0.014620	0.013795
RS	25	0.390047	1.567907	1257.781168	0.015286	0.014616
RS	26	0.422212	1.331502	1543.696295	0.018761	0.018142
RS	27	0.456489	1.331502	1603.472976	0.019487	0.019116
RS	28	0.493015	1.137134	1942.148308	0.023603	0.023392
RS	29	0.531939	1.137134	2000.020864	0.024307	0.024398
RS	30	0.573418	1.002778	2324.313043	0.028248	0.028593
RS	31	0.617620	1.002778	2369.716320	0.028799	0.029444
RS	32	0.664722	0.927855	2598.312978	0.031578	0.032486
RS	33	0.714917	0.927855	2622.260994	0.031869	0.033001
RS	34	0.768406	0.906227	2697.969335	0.032789	0.034091
RS	35	0.825406	0.906227	2698.733071	0.032798	0.034204
RS	36	0.886147	0.928330	2626.500798	0.031920	0.033358
RS	37	0.950875	0.928330	2609.363297	0.031712	0.033148
RS	38	1.019852	0.980350	2448.577995	0.029758	0.031133
RS	39	1.093357	0.980350	2420.043691	0.029411	0.030738
RS	40	1.171686	1.046208	2236.127807	0.027176	0.028421
RS	41	1.255156	1.046208	2199.741096	0.026734	0.027933
RS	42	1.344105	1.111765	2031.016679	0.024683	0.025820
RS	43	1.438892	1.111765	1987.327394	0.024152	0.025267
RS	44	1.539901	1.166697	1846.803502	0.022444	0.023524
RS	45	1.647540	1.166697	1794.693974	0.021811	0.022893
RS	46	1.762245	1.204080	1682.388040	0.020446	0.021519
RS	47	1.884478	1.204080	1620.010806	0.019688	0.020779
RS	48	2.014734	1.221446	1528.786622	0.018580	0.019678
RS	49	2.153540	1.221446	1454.441094	0.017676	0.018796
RS	50	2.301456	1.221560	1373.311103	0.016690	0.017819
RS	51	2.459082	1.221560	1286.570707	0.015636	0.016773
RS	52	2.627054	1.210605	1205.178460	0.014647	0.015778
RS	53	2.806051	1.210605	1107.957516	0.013465	0.014577
RS	54	2.996796	1.190378	1024.452629	0.012450	0.013531
RS	55	3.200062	1.190378	920.392160	0.011186	0.012213
RS	56	3.416670	1.190378	817.670994	0.009937	0.010897
RS	57	3.647496	1.190378	717.774116	0.008723	0.009604
RS	58	3.893472	1.248812	595.944542	0.007243	0.008013
RS	59	4.155593	1.248812	514.971972	0.006259	0.006944
RS	60	4.434920	1.248812	438.905000	0.005334	0.005933
RS	61	4.732581	1.248812	368.613883	0.004480	0.004995
RS	62	5.049779	1.248812	304.765649	0.003704	0.004139
RS	63	5.387798	1.248812	1015.343685	0.012340	0.013892
PA	4+25*2+4+6 0.191507161 0.057419699 5.387797799 1.746230427 2.053912308 1.122826592 0.957899938 1.058410466 1.205725930 1.356700007 1.577233672 1.793910990 1.879678011 1.784478572 1.567907189 1.331501701 1.137134094 1.002777905 0.927854515 0.906226726 0.928330107 0.980350304 1.046207549 1.111764758 1.166696580 1.204079866 1.221445880 1.221560221 1.210604662 1.190378170 1.248811975
//
IT	4063
RD	21
LK	-583728.333779
QD	-94.495863 -> -86.226252
RI	0.0091075653
TR	0.190208	0.057759
MT	5.413509
MM	C_pi: 1.190187, n_recomb: 83332.624944
RS	0	0.000000	1.747974	302.345386	0.003628	0.000464
RS	1	0.006572	1.747974	321.028648	0.003852	0.002142
RS	2	0.013575	1.747974	340.783837	0.004089	0.002423
RS	3	0.021039	1.747974	361.661286	0.004340	0.002449
RS	4	0.028993	2.134339	314.389162	0.003773	0.002380
RS	5	0.037470	2.134339	333.762422	0.004005	0.002837
RS	6	0.046504	1.137721	663.236016	0.007959	0.006052
RS	7	0.056132	1.137721	700.871825	0.008411	0.006858
RS	8	0.066392	0.959898	876.581751	0.010519	0.008905
RS	9	0.077327	0.959898	923.561716	0.011083	0.009649
RS	10	0.088981	1.057924	882.761231	0.010593	0.009272
RS	11	0.101400	1.057924	929.779394	0.011157	0.009728
RS	12	0.114635	1.203877	860.604663	0.010327	0.008968
RS	13	0.128740	1.203877	906.509196	0.010878	0.009486
RS	14	0.143772	1.355059	848.306459	0.010180	0.008963
RS	15	0.159792	1.355059	893.507759	0.010722	0.009532
RS	16	0.176865	1.582182	806.173277	0.009674	0.008697
RS	17	0.195059	1.582182	849.466847	0.010194	0.009199
RS	18	0.214449	1.810670	782.195302	0.009386	0.008538
RS	19	0.235114	1.810670	824.335078	0.009892	0.009009
RS	20	0.257137	1.906438	824.766514	0.009897	0.009074
RS	21	0.280606	1.906438	868.465281	0.010422	0.009588
RS	22	0.305619	1.813345	960.323216	0.011524	0.010683
RS	23	0.332274	1.813345	1008.806373	0.012106	0.011317
RS	24	0.360682	1.591664	1204.793409	0.014458	0.013651
RS	25	0.390956	1.591664	1260.117168	0.015122	0.014462
RS	26	0.423220	1.347938	1551.351530	0.018616	0.018002
RS	27	0.457605	1.347938	1611.946724	0.019344	0.018967
RS	28	0.494248	1.147382	1959.456400	0.023514	0.023289
RS	29	0.533300	1.147382	2018.417356	0.024221	0.024290
RS	30	0.574919	1.008817	2353.238359	0.028239	0.028555
RS	31	0.619272	1.008817	2399.689856	0.028797	0.029405
RS	32	0.666540	0.931539	2636.966195	0.031644	0.032512
RS	33	0.716915	0.931539	2661.555867	0.031939	0.033030
RS	34	0.770599	0.909145	2740.672449	0.032888	0.034148
RS	35	0.827812	0.909145	2741.596838	0.032899	0.034264
RS	36	0.888785	0.931829	2666.938586	0.032004	0.033402
RS	37	0.953764	0.931829	2649.752556	0.031797	0.033198
RS	38	1.023014	0.985463	2483.224933	0.029799	0.031141
RS	39	1.096815	0.985463	2454.735730	0.029457	0.030755
RS	40	1.175465	1.053504	2264.786245	0.027178	0.028396
RS	41	1.259284	1.053504	2228.652852	0.026744	0.027920
RS	42	1.348612	1.121281	2055.282455	0.024664	0.025779
RS	43	1.443810	1.121281	2012.009784	0.024144	0.025240
RS	44	1.545264	1.177993	1868.644564	0.022424	0.023486
RS	45	1.653385	1.177993	1816.993682	0.021804	0.022871
RS	46	1.768611	1.216388	1703.467061	0.020442	0.021500
RS	47	1.891410	1.216388	1641.432267	0.019697	0.020776
RS	48	2.022279	1.233901	1550.143129	0.018602	0.019689
RS	49	2.161747	1.233901	1475.848044	0.017710	0.018820
RS	50	2.310382	1.233469	1395.180892	0.016742	0.017863
RS	51	2.468784	1.233469	1308.039192	0.015697	0.016826
RS	52	2.637595	1.221603	1227.000433	0.014724	0.015850
RS	53	2.817501	1.221603	1128.837171	0.013546	0.014653
RS	54	3.009229	1.200162	1045.376162	0.012545	0.013623
RS	55	3.213557	1.200162	939.798665	0.011278	0.012304
RS	56	3.431312	1.200162	835.471976	0.010026	0.010985
RS	57	3.663378	1.200162	733.910151	0.008807	0.009687
RS	58	3.910694	1.260872	608.991699	0.007308	0.008077
RS	59	4.174263	1.260872	526.785453	0.006321	0.007007
RS	60	4.455153	1.260872	449.453481	0.005393	0.005993
RS	61	4.754502	1.260872	377.894062	0.004535	0.005051
RS	62	5.073523	1.260872	312.801931	0.003754	0.004190
RS	63	5.413509	1.260872	1047.147004	0.012566	0.014132
PA	4+25*2+4+6 0.190207722 0.057758552 5.413509374 1.747974033 2.134339134 1.137720501 0.959897816 1.057923946 1.203876940 1.355059405 1.582182382 1.810670053 1.906437954 1.813344696 1.591664084 1.347938238 1.147382199 1.008817088 0.931539173 0.909145174 0.931828910 0.985462529 1.053504031 1.121280605 1.177993301 1.216388351 1.233900579 1.233468550 1.221603294 1.200161608 1.260871709
//
IT	4775
RD	22
LK	-583711.985040
QD	-91.097151 -> -83.298013
RI	0.0089732782
TR	0.188960	0.058089
MT	5.438280
MM	C_pi: 1.198504, n_recomb: 84358.966788
RS	0	0.000000	1.748452	306.208554	0.003630	0.000464
RS	1	0.006579	1.748452	325.152956	0.003854	0.002148
RS	2	0.013591	1.748452	345.185596	0.004092	0.002437
RS	3	0.021065	1.748452	366.357640	0.004343	0.002466
RS	4	0.029030	2.216639	306.774566	0.003637	0.002307
RS	5	0.037519	2.216639	325.750076	0.003861	0.002748
RS	6	0.046567	1.152776	663.625405	0.007867	0.006010
RS	7	0.056210	1.152776	701.404951	0.008315	0.006806
RS	8	0.066487	0.962175	886.867426	0.010513	0.008930
RS	9	0.077441	0.962175	934.474119	0.011077	0.009671
RS	10	0.089115	1.057747	895.519264	0.010616	0.009313
RS	11	0.101557	1.057747	943.263036	0.011182	0.009769
RS	12	0.114818	1.202127	874.245580	0.010363	0.009015
RS	13	0.128952	1.202127	920.907181	0.010917	0.009537
RS	14	0.144015	1.353158	861.763130	0.010215	0.009008
RS	15	0.160069	1.353158	907.709591	0.010760	0.009581
RS	16	0.177180	1.586404	815.705934	0.009669	0.008706
RS	17	0.195416	1.586404	859.579745	0.010190	0.009211
RS	18	0.214852	1.826386	786.879167	0.009328	0.008498
RS	19	0.235567	1.826386	829.394568	0.009832	0.008969
RS	20	0.257645	1.932228	826.007744	0.009792	0.008991
RS	21	0.281175	1.932228	869.958237	0.010313	0.009501
RS	22	0.306254	1.841513	960.304869	0.011384	0.010566
RS	23	0.332982	1.841513	1009.058241	0.011961	0.011192
RS	24	0.361469	1.614974	1206.495905	0.014302	0.013512
RS	25	0.391830	1.614974	1262.284184	0.014963	0.014314
RS	26	0.424189	1.364105	1558.573557	0.018475	0.017865
RS	27	0.458677	1.364105	1619.957567	0.019203	0.018822
RS	28	0.495434	1.157481	1976.009033	0.023424	0.023187
RS	29	0.534609	1.157481	2036.031592	0.024135	0.024184
RS	30	0.576361	1.014778	2381.170779	0.028227	0.028514
RS	31	0.620860	1.014778	2428.657181	0.028790	0.029364
RS	32	0.668288	0.935180	2674.533565	0.031704	0.032535
RS	33	0.718835	0.935180	2699.766916	0.032003	0.033054
RS	34	0.772708	0.912015	2782.334064	0.032982	0.034201
RS	35	0.830126	0.912015	2783.430399	0.032995	0.034321
RS	36	0.891321	0.935247	2706.441234	0.032082	0.033443
RS	37	0.956542	0.935247	2689.221564	0.031878	0.033245
RS	38	1.026055	0.990442	2517.065558	0.029838	0.031148
RS	39	1.100141	0.990442	2488.635290	0.029501	0.030770
RS	40	1.179101	1.060612	2292.759791	0.027179	0.028370
RS	41	1.263256	1.060612	2256.889557	0.026753	0.027907
RS	42	1.352948	1.130558	2078.961546	0.024644	0.025738
RS	43	1.448540	1.130558	2036.111098	0.024136	0.025214
RS	44	1.550423	1.189010	1889.972345	0.022404	0.023449
RS	45	1.659008	1.189010	1838.783546	0.021797	0.022849
RS	46	1.774737	1.228381	1724.088881	0.020438	0.021482
RS	47	1.898081	1.228381	1662.400809	0.019706	0.020773
RS	48	2.029539	1.246015	1571.085135	0.018624	0.019700
RS	49	2.169647	1.246015	1496.849156	0.017744	0.018844
RS	50	2.318972	1.245024	1416.678597	0.016793	0.017906
RS	51	2.478122	1.245024	1329.150229	0.015756	0.016878
RS	52	2.647743	1.232248	1248.497123	0.014800	0.015920
RS	53	2.828524	1.232248	1149.411786	0.013625	0.014728
RS	54	3.021198	1.209601	1066.028279	0.012637	0.013713
RS	55	3.226549	1.209601	958.957332	0.011368	0.012392
RS	56	3.445411	1.209601	853.049786	0.010112	0.011070
RS	57	3.678672	1.209601	749.848199	0.008889	0.009768
RS	58	3.927280	1.272543	621.864243	0.007372	0.008140
RS	59	4.192244	1.272543	538.447383	0.006383	0.007068
RS	60	4.474641	1.272543	459.873190	0.005451	0.006052
RS	61	4.775618	1.272543	387.067340	0.004588	0.005106
RS	62	5.096397	1.272543	320.751719	0.003802	0.004240
RS	63	5.438280	1.272543	1078.733753	0.012787	0.014368
PA	4+25*2+4+6 0.188959716 0.058088760 5.438280128 1.748452045 2.216639066 1.152776166 0.962175406 1.057746881 1.202126651 1.353158453 1.586404247 1.826385996 1.932228453 1.841513055 1.614974163 1.364104611 1.157480838 1.014778154 0.935179775 0.912015471 0.935246923 0.990441878 1.060611528 1.130557634 1.189009576 1.228381117 1.246015405 1.245023907 1.232247714 1.209600822 1.272543171
//
IT	3550
RD	23
LK	-583696.563436
QD	-87.895204 -> -80.534135
RI	0.0088508674
TR	0.187760	0.058410
MT	5.462179
MM	C_pi: 1.206592, n_recomb: 85363.098398
RS	0	0.000000	1.747988	310.149552	0.003633	0.000464
RS	1	0.006587	1.747988	329.358917	0.003858	0.002154
RS	2	0.013607	1.747988	349.672941	0.004096	0.002452
RS	3	0.021090	1.747988	371.143620	0.004348	0.002483
RS	4	0.029065	2.300736	299.383037	0.003507	0.002237
RS	5	0.037566	2.300736	317.967890	0.003725	0.002664
RS	6	0.046627	1.167944	663.741574	0.007776	0.005969
RS	7	0.056285	1.167944	701.646548	0.008220	0.006755
RS	8	0.066578	0.964701	896.607218	0.010503	0.008952
RS	9	0.077550	0.964701	944.813902	0.011068	0.009688
RS	10	0.089244	1.057860	907.767707	0.010634	0.009350
RS	11	0.101709	1.057860	956.212483	0.011202	0.009807
RS	12	0.114995	1.200494	887.583872	0.010398	0.009061
RS	13	0.129155	1.200494	934.986479	0.010953	0.009585
RS	14	0.144249	1.351050	875.138809	0.010252	0.009054
RS	15	0.160336	1.351050	921.823397	0.010799	0.009631
RS	16	0.177483	1.589985	825.276820	0.009668	0.008717
RS	17	0.195760	1.589985	869.728715	0.010189	0.009224
RS	18	0.215240	1.841168	791.643063	0.009274	0.008462
RS	19	0.236003	1.841168	834.532402	0.009776	0.008932
RS	20	0.258134	1.957120	827.336219	0.009692	0.008913
RS	21	0.281723	1.957120	871.534055	0.010210	0.009418
RS	22	0.306865	1.869026	960.313132	0.011250	0.010453
RS	23	0.333664	1.869026	1009.325611	0.011824	0.011072
RS	24	0.362227	1.637868	1208.056427	0.014152	0.013378
RS	25	0.392672	1.637868	1264.288282	0.014811	0.014171
RS	26	0.425122	1.380018	1565.388525	0.018338	0.017732
RS	27	0.459709	1.380018	1627.533202	0.019066	0.018681
RS	28	0.496574	1.167433	1991.858647	0.023334	0.023086
RS	29	0.535868	1.167433	2052.916985	0.024049	0.024079
RS	30	0.577749	1.020662	2408.168016	0.028211	0.028472
RS	31	0.622389	1.020662	2456.676026	0.028779	0.029322
RS	32	0.669970	0.938774	2711.078094	0.031759	0.032554
RS	33	0.720684	0.938774	2736.956170	0.032063	0.033076
RS	34	0.774738	0.914837	2823.009579	0.033071	0.034252
RS	35	0.832353	0.914837	2824.287801	0.033086	0.034375
RS	36	0.893763	0.938583	2745.065949	0.032158	0.033483
RS	37	0.959217	0.938583	2727.825220	0.031956	0.033290
RS	38	1.028983	0.995291	2550.145728	0.029874	0.031154
RS	39	1.103344	0.995291	2521.786058	0.029542	0.030785
RS	40	1.182602	1.067538	2320.081104	0.027179	0.028346
RS	41	1.267081	1.067538	2284.482363	0.026762	0.027894
RS	42	1.357124	1.139608	2102.078525	0.024625	0.025699
RS	43	1.453098	1.139608	2059.654881	0.024128	0.025188
RS	44	1.555393	1.199759	1910.806993	0.022384	0.023413
RS	45	1.664426	1.199759	1860.082872	0.021790	0.022827
RS	46	1.780641	1.240077	1744.265936	0.020433	0.021465
RS	47	1.904510	1.240077	1682.928663	0.019715	0.020770
RS	48	2.036537	1.257810	1591.623245	0.018645	0.019711
RS	49	2.177261	1.257810	1517.454723	0.017776	0.018868
RS	50	2.327253	1.256249	1437.811103	0.016843	0.017948
RS	51	2.487125	1.256249	1349.910585	0.015814	0.016929
RS	52	2.657526	1.242563	1269.672211	0.014874	0.015989
RS	53	2.839151	1.242563	1169.685201	0.013702	0.014801
RS	54	3.032739	1.218720	1086.413171	0.012727	0.013800
RS	55	3.239078	1.218720	977.872081	0.011455	0.012478
RS	56	3.459007	1.218720	870.407993	0.010197	0.011153
RS	57	3.693422	1.218720	765.591419	0.008969	0.009848
RS	58	3.943277	1.283854	634.564808	0.007434	0.008201
RS	59	4.209588	1.283854	549.960071	0.006443	0.007128
RS	60	4.493440	1.283854	470.166066	0.005508	0.006109
RS	61	4.795988	1.283854	396.135267	0.004641	0.005159
RS	62	5.118463	1.283854	328.616181	0.003850	0.004289
RS	63	5.462179	1.283854	1110.104266	0.013004	0.014599
PA	4+25*2+4+6 0.187759746 0.058410399 5.462178820 1.747988493 2.300736295 1.167944216 0.964700647 1.057859861 1.200494125 1.351050466 1.589984555 1.841168461 1.957119870 1.869025742 1.637868247 1.380017687 1.167433238 1.020662182 0.938774014 0.914836991 0.938582931 0.995291126 1.067538130 1.139607639 1.199759284 1.240076836 1.257810400 1.256249089 1.242563295 1.218719755 1.283853618
//
IT	4417
RD	24
LK	-583682.005514
QD	-84.873965 -> -77.921338
RI	0.0087394511
TR	0.186606	0.058724
MT	5.485234
MM	C_pi: 1.214454, n_recomb: 86345.422415
RS	0	0.000000	1.746743	314.147561	0.003638	0.000465
RS	1	0.006594	1.746743	333.624529	0.003864	0.002161
RS	2	0.013622	1.746743	354.222637	0.004102	0.002467
RS	3	0.021113	1.746743	375.994695	0.004355	0.002501
RS	4	0.029099	2.386608	292.212159	0.003384	0.002170
RS	5	0.037611	2.386608	310.413847	0.003595	0.002583
RS	6	0.046685	1.183153	663.638892	0.007686	0.005927
RS	7	0.056356	1.183153	701.653669	0.008126	0.006704
RS	8	0.066666	0.967423	905.848776	0.010491	0.008972
RS	9	0.077655	0.967423	954.630629	0.011056	0.009703
RS	10	0.089369	1.058225	919.532516	0.010649	0.009385
RS	11	0.101855	1.058225	968.654719	0.011218	0.009842
RS	12	0.115164	1.198976	900.618951	0.010430	0.009106
RS	13	0.129351	1.198976	948.746473	0.010988	0.009631
RS	14	0.144473	1.348761	888.424623	0.010289	0.009099
RS	15	0.160593	1.348761	935.839930	0.010838	0.009680
RS	16	0.177775	1.592972	834.873826	0.009669	0.008730
RS	17	0.196090	1.592972	879.901216	0.010190	0.009240
RS	18	0.215613	1.855068	796.472850	0.009224	0.008429
RS	19	0.236423	1.855068	839.734107	0.009725	0.008899
RS	20	0.258605	1.981152	828.736272	0.009598	0.008839
RS	21	0.282250	1.981152	873.176935	0.010113	0.009340
RS	22	0.307453	1.895905	960.338856	0.011122	0.010346
RS	23	0.334319	1.895905	1009.599724	0.011693	0.010958
RS	24	0.362956	1.660349	1209.484245	0.014008	0.013249
RS	25	0.393481	1.660349	1266.139753	0.014664	0.014033
RS	26	0.426019	1.395676	1571.819572	0.018204	0.017602
RS	27	0.460702	1.395676	1634.697687	0.018932	0.018544
RS	28	0.497672	1.177241	2007.030650	0.023244	0.022986
RS	29	0.537080	1.177241	2069.099184	0.023963	0.023975
RS	30	0.579086	1.026465	2434.263687	0.028192	0.028429
RS	31	0.623861	1.026465	2483.779390	0.028766	0.029279
RS	32	0.671589	0.942315	2746.636064	0.031810	0.032571
RS	33	0.722464	0.942315	2773.158490	0.032117	0.033094
RS	34	0.776693	0.917603	2862.733019	0.033154	0.034299
RS	35	0.834498	0.917603	2864.201090	0.033171	0.034425
RS	36	0.896115	0.941835	2782.831394	0.032229	0.033520
RS	37	0.961794	0.941835	2765.580749	0.032029	0.033333
RS	38	1.031803	1.000008	2582.485872	0.029909	0.031159
RS	39	1.106429	1.000008	2554.206545	0.029581	0.030799
RS	40	1.185975	1.074284	2346.764082	0.027179	0.028322
RS	41	1.270766	1.074284	2311.443600	0.026770	0.027881
RS	42	1.361148	1.148432	2124.643386	0.024606	0.025660
RS	43	1.457489	1.148432	2082.649813	0.024120	0.025163
RS	44	1.560183	1.210245	1931.155051	0.022365	0.023378
RS	45	1.669647	1.210245	1880.897133	0.021783	0.022807
RS	46	1.786329	1.251480	1764.000107	0.020430	0.021448
RS	47	1.910705	1.251480	1703.017002	0.019723	0.020767
RS	48	2.043281	1.269296	1611.751412	0.018666	0.019722
RS	49	2.184599	1.269296	1537.658957	0.017808	0.018890
RS	50	2.335235	1.267157	1458.570064	0.016892	0.017989
RS	51	2.495802	1.267157	1370.312555	0.015870	0.016979
RS	52	2.666957	1.252560	1290.521279	0.014946	0.016056
RS	53	2.849397	1.252560	1189.652851	0.013778	0.014872
RS	54	3.043866	1.227532	1106.522117	0.012815	0.013886
RS	55	3.251158	1.227532	996.535079	0.011541	0.012562
RS	56	3.472117	1.227532	887.539614	0.010279	0.011235
RS	57	3.707646	1.227532	781.133632	0.009047	0.009925
RS	58	3.958704	1.294817	647.089173	0.007494	0.008260
RS	59	4.226315	1.294817	561.319675	0.006501	0.007186
RS	60	4.511572	1.294817	480.328614	0.005563	0.006165
RS	61	4.815637	1.294817	405.094673	0.004692	0.005211
RS	62	5.139750	1.294817	336.392458	0.003896	0.004337
RS	63	5.485234	1.294817	1141.244303	0.013217	0.014825
PA	4+25*2+4+6 0.186605560 0.058723876 5.485234472 1.746743235 2.386607768 1.183152565 0.967422957 1.058224561 1.198976013 1.348760869 1.592972099 1.855067968 1.981152344 1.895904965 1.660348839 1.395676495 1.177240748 1.026465470 0.942315312 0.917602678 0.941834838 1.000008094 1.074284207 1.148432302 1.210245118 1.251480340 1.269296009 1.267157057 1.252559665 1.227532024 1.294817237
//
IT	4052
RD	25
LK	-583668.253552
QD	-82.020511 -> -75.449159
RI	0.0086376358
TR	0.185492	0.059029
MT	5.507582
MM	C_pi: 1.222116, n_recomb: 87306.516413
RS	0	0.000000	1.744898	318.178567	0.003644	0.000465
RS	1	0.006600	1.744898	337.924508	0.003871	0.002168
RS	2	0.013636	1.744898	358.808073	0.004110	0.002481
RS	3	0.021137	1.744898	380.882880	0.004363	0.002520
RS	4	0.029132	2.474113	285.274547	0.003268	0.002105
RS	5	0.037655	2.474113	303.101891	0.003472	0.002506
RS	6	0.046741	1.198363	663.356217	0.007598	0.005886
RS	7	0.056426	1.198363	701.467379	0.008035	0.006654
RS	8	0.066750	0.970312	914.631447	0.010476	0.008989
RS	9	0.077756	0.970312	963.965551	0.011041	0.009716
RS	10	0.089489	1.058830	930.828172	0.010662	0.009417
RS	11	0.101996	1.058830	980.605115	0.011232	0.009874
RS	12	0.115328	1.197589	913.345688	0.010461	0.009149
RS	13	0.129540	1.197589	962.182142	0.011021	0.009676
RS	14	0.144690	1.346338	901.606565	0.010327	0.009145
RS	15	0.160841	1.346338	949.744922	0.010878	0.009729
RS	16	0.178057	1.595439	844.482367	0.009673	0.008744
RS	17	0.196409	1.595439	890.082413	0.010195	0.009257
RS	18	0.215973	1.868156	801.356535	0.009179	0.008399
RS	19	0.236828	1.868156	844.987701	0.009678	0.008868
RS	20	0.259060	2.004377	830.200638	0.009509	0.008768
RS	21	0.282759	2.004377	874.880064	0.010021	0.009266
RS	22	0.308022	1.922193	960.377882	0.011000	0.010242
RS	23	0.334953	1.922193	1009.877265	0.011567	0.010848
RS	24	0.363661	1.682457	1210.779168	0.013868	0.013124
RS	25	0.394264	1.682457	1267.839582	0.014522	0.013900
RS	26	0.426886	1.411106	1577.885824	0.018073	0.017476
RS	27	0.461662	1.411106	1641.471653	0.018801	0.018410
RS	28	0.498734	1.186914	2021.568216	0.023155	0.022887
RS	29	0.538252	1.186914	2084.622433	0.023877	0.023872
RS	30	0.580378	1.032196	2459.505871	0.028171	0.028385
RS	31	0.625285	1.032196	2510.015520	0.028749	0.029234
RS	32	0.673156	0.945814	2781.244934	0.031856	0.032585
RS	33	0.724186	0.945814	2808.411214	0.032167	0.033111
RS	34	0.778585	0.920322	2901.540303	0.033234	0.034344
RS	35	0.836574	0.920322	2903.205612	0.033253	0.034473
RS	36	0.898390	0.945012	2819.777812	0.032297	0.033557
RS	37	0.964287	0.945012	2802.526864	0.032100	0.033374
RS	38	1.034533	1.004610	2614.108334	0.029942	0.031165
RS	39	1.109415	1.004610	2585.918454	0.029619	0.030812
RS	40	1.189240	1.080870	2372.827885	0.027178	0.028298
RS	41	1.274333	1.080870	2337.791767	0.026777	0.027868
RS	42	1.365043	1.157057	2146.667320	0.024588	0.025623
RS	43	1.461740	1.157057	2105.107010	0.024112	0.025138
RS	44	1.564819	1.220500	1951.018770	0.022347	0.023344
RS	45	1.674702	1.220500	1901.229407	0.021776	0.022786
RS	46	1.791837	1.262626	1783.294357	0.020426	0.021431
RS	47	1.916704	1.262626	1722.669490	0.019731	0.020764
RS	48	2.049812	1.280507	1631.474932	0.018687	0.019732
RS	49	2.191706	1.280507	1557.467299	0.017839	0.018912
RS	50	2.342965	1.277784	1478.959285	0.016940	0.018029
RS	51	2.504207	1.277784	1390.359948	0.015925	0.017027
RS	52	2.676092	1.262278	1311.041807	0.015017	0.016122
RS	53	2.859322	1.262278	1209.313217	0.013851	0.014941
RS	54	3.054645	1.236077	1126.355157	0.012901	0.013970
RS	55	3.262861	1.236077	1014.946693	0.011625	0.012644
RS	56	3.484819	1.236077	904.445191	0.010359	0.011314
RS	57	3.721427	1.236077	796.475431	0.009123	0.010001
RS	58	3.973652	1.305478	659.437458	0.007553	0.008318
RS	59	4.242524	1.305478	572.526430	0.006558	0.007243
RS	60	4.529143	1.305478	490.361074	0.005617	0.006219
RS	61	4.834679	1.305478	413.945724	0.004741	0.005262
RS	62	5.160382	1.305478	344.080598	0.003941	0.004384
RS	63	5.507582	1.305478	1172.149840	0.013426	0.015047
PA	4+25*2+4+6 0.185492347 0.059028703 5.507581847 1.744898335 2.474112653 1.198362618 0.970312099 1.058829578 1.197589029 1.346337520 1.595439242 1.868155997 2.004376530 1.922192581 1.682456717 1.411105688 1.186913967 1.032196031 0.945813803 0.920322471 0.945011784 1.004609610 1.080869804 1.157057241 1.220500004 1.262626480 1.280506706 1.277783607 1.262278393 1.236076713 1.305478098
//
CC
CC	Brief Description of the file format:
CC	  CC  comments
CC	  MM  useful-messages
CC	  RD  round-of-iterations
CC	  LL  \log[P(sequence)]
CC	  QD  Q-before-opt Q-after-opt
CC	  TR  \theta_0 \rho_0
CC	  RS  k t_k \lambda_k \pi_k \sum_{l\not=k}A_{kl} A_{kk}
CC	  DC  begin end best-k t_k+\Delta_k max-prob
CC
MM	Version: 0.6.5-r67
MM	pattern:4+25*2+4+6, n:63, n_free_lambdas:28
MM	n_iterations:25, skip:1, max_t:5, theta/rho:5
MM	is_decoding:0
MM	n_seqs:26, sum_L:1273798, sum_n:264426
RD	0
LK	0.000000
QD	0.000000 -> 0.000000
RI	inf
TR	0.232675	0.046535
MT	5.000000
MM	C_pi: 1.000000, n_recomb: 57928.253070
RS	0	0.000000	1.000000	363.423030	0.006274	0.000000
RS	1	0.006440	1.000000	384.323675	0.006634	0.000000
RS	2	0.013294	1.000000	406.256431	0.007013	0.000000
RS	3	0.020590	1.000000	429.249781	0.007410	0.000000
RS	4	0.028356	1.000000	453.329719	0.007826	0.000000
RS	5	0.036622	1.000000	478.519153	0.008261	0.000000
RS	6	0.045421	1.000000	504.837240	0.008715	0.000000
RS	7	0.054785	1.000000	532.298638	0.009189	0.000000
RS	8	0.064753	1.000000	560.912684	0.009683	0.000000
RS	9	0.075363	1.000000	590.682488	0.010197	0.000000
RS	10	0.086656	1.000000	621.603937	0.010731	0.000000
RS	11	0.098677	1.000000	653.664614	0.011284	0.000000
RS	12	0.111471	1.000000	686.842630	0.011857	0.000000
RS	13	0.125090	1.000000	721.105369	0.012448	0.000000
RS	14	0.139585	1.000000	756.408147	0.013058	0.000000
RS	15	0.155014	1.000000	792.692805	0.013684	0.000000
RS	16	0.171437	1.000000	829.886229	0.014326	0.000000
RS	17	0.188917	1.000000	867.898826	0.014982	0.000000
RS	18	0.207523	1.000000	906.622970	0.015651	0.000000
RS	19	0.227327	1.000000	945.931442	0.016329	0.000000
RS	20	0.248406	1.000000	985.675899	0.017015	0.000000
RS	21	0.270843	1.000000	1025.685405	0.017706	0.000000
RS	22	0.294725	1.000000	1065.765085	0.018398	0.000000
RS	23	0.320144	1.000000	1105.694940	0.019087	0.000000
RS	24	0.347201	1.000000	1145.228894	0.019770	0.000000
RS	25	0.376000	1.000000	1184.094157	0.020441	0.000000
RS	26	0.406654	1.000000	1221.990972	0.021095	0.000000
RS	27	0.439282	1.000000	1258.592848	0.021727	0.000000
RS	28	0.474011	1.000000	1293.547371	0.022330	0.000000
RS	29	0.510976	1.000000	1326.477717	0.022899	0.000000
RS	30	0.550322	1.000000	1356.984946	0.023425	0.000000
RS	31	0.592202	1.000000	1384.651220	0.023903	0.000000
RS	32	0.636779	1.000000	1409.044021	0.024324	0.000000
RS	33	0.684227	1.000000	1429.721490	0.024681	0.000000
RS	34	0.734730	1.000000	1446.238933	0.024966	0.000000
RS	35	0.788485	1.000000	1458.156565	0.025172	0.000000
RS	36	0.845702	1.000000	1465.048499	0.025291	0.000000
RS	37	0.906604	1.000000	1466.512934	0.025316	0.000000
RS	38	0.971428	1.000000	1462.183454	0.025241	0.000000
RS	39	1.040426	1.000000	1451.741272	0.025061	0.000000
RS	40	1.113868	1.000000	1434.928162	0.024771	0.000000
RS	41	1.192040	1.000000	1411.559741	0.024367	0.000000
RS	42	1.275245	1.000000	1381.538670	0.023849	0.000000
RS	43	1.363809	1.000000	1344.867226	0.023216	0.000000
RS	44	1.458076	1.000000	1301.658631	0.022470	0.000000
RS	45	1.558414	1.000000	1252.146423	0.021615	0.000000
RS	46	1.665214	1.000000	1196.691127	0.020658	0.000000
RS	47	1.778891	1.000000	1135.783437	0.019607	0.000000
RS	48	1.899889	1.000000	1070.043183	0.018472	0.000000
RS	49	2.028679	1.000000	1000.213424	0.017266	0.000000
RS	50	2.165763	1.000000	927.149173	0.016005	0.000000
RS	51	2.311675	1.000000	851.800493	0.014704	0.000000
RS	52	2.466983	1.000000	775.190014	0.013382	0.000000
RS	53	2.632293	1.000000	698.385253	0.012056	0.000000
RS	54	2.808249	1.000000	622.466593	0.010745	0.000000
RS	55	2.995536	1.000000	548.492139	0.009468	0.000000
RS	56	3.194884	1.000000	477.461134	0.008242	0.000000
RS	57	3.407070	1.000000	410.277925	0.007083	0.000000
RS	58	3.632920	1.000000	347.718715	0.006003	0.000000
RS	59	3.873315	1.000000	290.403386	0.005013	0.000000
RS	60	4.129191	1.000000	238.774526	0.004122	0.000000
RS	61	4.401545	1.000000	193.085448	0.003333	0.000000
RS	62	4.691438	1.000000	153.398342	0.002648	0.000000
RS	63	5.000000	1.000000	434.693473	0.007504	0.000000
PA	4+25*2+4+6 0.232674634 0.046534927 5.000000000 1.000000000 1.000000000 1.000000000 1.000000000 1.000000000 1.000000000 1.000000000 1.000000000 1.000000000 1.000000000 1.000000000 1.000000000 1.000000000 1.000000000 1.000000000 1.000000000 1.000000000 1.000000000 1.000000000 1.000000000 1.000000000 1.000000000 1.000000000 1.000000000 1.000000000 1.000000000 1.000000000 1.000000000
//
IT	4883
RD	1
LK	-609170.798832
QD	-464.196866 -> -323.525385
RI	0.0377115932
TR	0.237777	0.049543
MT	4.752750
MM	C_pi: 0.985764, n_recomb: 60726.124541
RS	0	0.000000	2.075549	181.264830	0.002985	0.000019
RS	1	0.006356	2.075549	192.208956	0.003165	0.000171
RS	2	0.013116	2.075549	203.775023	0.003356	0.000507
RS	3	0.020305	2.075549	215.993299	0.003557	0.001083
RS	4	0.027952	1.336555	355.068399	0.005847	0.001914
RS	5	0.036084	1.336555	375.350914	0.006181	0.002958
RS	6	0.044734	1.137613	465.721879	0.007669	0.004120
RS	7	0.053933	1.137613	491.322885	0.008091	0.005296
RS	8	0.063717	1.069428	550.934535	0.009072	0.006381
RS	9	0.074123	1.069428	580.252679	0.009555	0.007275
RS	10	0.085190	1.060940	615.611065	0.010137	0.007943
RS	11	0.096960	1.060940	647.481506	0.010662	0.008457
RS	12	0.109479	1.072071	673.497541	0.011091	0.008914
RS	13	0.122793	1.072071	707.424971	0.011649	0.009354
RS	14	0.136954	1.085793	733.154644	0.012073	0.009772
RS	15	0.152015	1.085793	768.969123	0.012663	0.010163
RS	16	0.168032	1.093696	800.041438	0.013175	0.010550
RS	17	0.185068	1.093696	837.689753	0.013795	0.010984
RS	18	0.203187	1.088385	880.476753	0.014499	0.011520
RS	19	0.222458	1.088385	919.939530	0.015149	0.012202
RS	20	0.242953	1.069061	977.263197	0.016093	0.013057
RS	21	0.264751	1.069061	1018.305331	0.016769	0.014099
RS	22	0.287934	1.040072	1088.876918	0.017931	0.015333
RS	23	0.312591	1.040072	1130.812029	0.018622	0.016750
RS	24	0.338815	1.006994	1210.571577	0.019935	0.018330
RS	25	0.366705	1.006994	1252.131007	0.020619	0.020038
RS	26	0.396369	0.974943	1334.641796	0.021978	0.021822
RS	27	0.427918	0.974943	1373.963066	0.022626	0.023625
RS	28	0.461472	0.947723	1451.297977	0.023899	0.025382
RS	29	0.497159	0.947723	1486.071259	0.024472	0.027028
RS	30	0.535114	0.927529	1550.347747	0.025530	0.028504
RS	31	0.575481	0.927529	1578.102193	0.025987	0.029754
RS	32	0.618414	0.914943	1623.370386	0.026733	0.030741
RS	33	0.664076	0.914943	1641.801126	0.027036	0.031444
RS	34	0.712640	0.909152	1665.382319	0.027424	0.031859
RS	35	0.764291	0.909152	1672.585605	0.027543	0.031998
RS	36	0.819225	0.908511	1674.854721	0.027580	0.031883
RS	37	0.877650	0.908511	1669.423049	0.027491	0.031544
RS	38	0.939789	0.911162	1652.511813	0.027213	0.031013
RS	39	1.005877	0.911162	1633.551099	0.026900	0.030318
RS	40	1.076166	0.915554	1599.915318	0.026346	0.029483
RS	41	1.150922	0.915554	1567.086322	0.025806	0.028528
RS	42	1.230430	0.920640	1518.861806	0.025012	0.027467
RS	43	1.314991	0.920640	1472.482938	0.024248	0.026314
RS	44	1.404927	0.925706	1411.765952	0.023248	0.025083
RS	45	1.500579	0.925706	1352.916644	0.022279	0.023788
RS	46	1.602311	0.930185	1282.111733	0.021113	0.022441
RS	47	1.710508	0.930185	1212.686495	0.019970	0.021054
RS	48	1.825583	0.933676	1134.514104	0.018682	0.019638
RS	49	1.947972	0.933676	1057.228557	0.017410	0.018204
RS	50	2.078139	0.936006	974.706049	0.016051	0.016760
RS	51	2.216580	0.936006	893.028821	0.014706	0.015316
RS	52	2.363821	0.937267	809.470893	0.013330	0.013880
RS	53	2.520419	0.937267	727.435300	0.011979	0.012462
RS	54	2.686972	0.937800	646.413009	0.010645	0.011075
RS	55	2.864110	0.937800	568.262941	0.009358	0.009733
RS	56	3.052506	0.937800	493.546208	0.008127	0.008450
RS	57	3.252877	0.937800	423.166099	0.006968	0.007241
RS	58	3.465984	0.940368	357.020205	0.005879	0.006120
RS	59	3.692635	0.940368	297.775771	0.004904	0.005097
RS	60	3.933693	0.940368	244.552377	0.004027	0.004180
RS	61	4.190071	0.940368	197.566470	0.003253	0.003372
RS	62	4.462745	0.940368	156.840818	0.002583	0.002673
RS	63	4.752750	0.940368	444.725772	0.007323	0.007535
PA	4+25*2+4+6 0.237776656 0.049542702 4.752750397 2.075549364 1.336555481 1.137613297 1.069428444 1.060939789 1.072071075 1.085792542 1.093696117 1.088384628 1.069060802 1.040072441 1.006993771 0.974943161 0.947723389 0.927529335 0.914942741 0.909152031 0.908511162 0.911162376 0.915554047 0.920639992 0.925705910 0.930184603 0.933675766 0.936005592 0.937267065 0.937800407 0.940367877
//
IT	4370
RD	2
LK	-608935.925846
QD	-313.833021 -> -246.746449
RI	0.0227042311
TR	0.238961	0.051518
MT	4.651506
MM	C_pi: 0.981247, n_recomb: 62805.494380
RS	0	0.000000	3.718736	104.032378	0.001656	0.000012
RS	1	0.006320	3.718736	110.432366	0.001758	0.000107
RS	2	0.013040	3.718736	117.214328	0.001866	0.000312
RS	3	0.020185	3.718736	124.399531	0.001981	0.000656
RS	4	0.027781	1.578621	310.517520	0.004944	0.001767
RS	5	0.035857	1.578621	328.475967	0.005230	0.002677
RS	6	0.044444	1.171265	467.701155	0.007447	0.004294
RS	7	0.053573	1.171265	493.398826	0.007856	0.005417
RS	8	0.063279	1.056760	576.349057	0.009177	0.006827
RS	9	0.073599	1.056760	606.800462	0.009662	0.007666
RS	10	0.084571	1.057739	637.877130	0.010156	0.008327
RS	11	0.096237	1.057739	670.728691	0.010679	0.008771
RS	12	0.108639	1.095217	680.806642	0.010840	0.009067
RS	13	0.121826	1.095217	715.151257	0.011387	0.009434
RS	14	0.135846	1.137476	722.950027	0.011511	0.009649
RS	15	0.150753	1.137476	758.621644	0.012079	0.009951
RS	16	0.166601	1.167300	775.217602	0.012343	0.010170
RS	17	0.183451	1.167300	812.394171	0.012935	0.010502
RS	18	0.201366	1.168399	849.782956	0.013530	0.010977
RS	19	0.220414	1.168399	888.873364	0.014153	0.011528
RS	20	0.240665	1.139116	952.455322	0.015165	0.012448
RS	21	0.262196	1.139116	993.665670	0.015821	0.013319
RS	22	0.285088	1.089434	1082.112449	0.017230	0.014747
RS	23	0.309427	1.089434	1125.017845	0.017913	0.015954
RS	24	0.335304	1.031653	1232.517657	0.019624	0.017856
RS	25	0.362817	1.031653	1275.785446	0.020313	0.019329
RS	26	0.392069	0.976167	1392.085924	0.022165	0.021539
RS	27	0.423169	0.976167	1433.395252	0.022823	0.023112
RS	28	0.456235	0.929859	1544.919138	0.024598	0.025336
RS	29	0.491391	0.929859	1581.202004	0.025176	0.026785
RS	30	0.528769	0.896150	1673.838200	0.026651	0.028682
RS	31	0.568509	0.896150	1701.839470	0.027097	0.029785
RS	32	0.610761	0.875568	1764.956608	0.028102	0.031070
RS	33	0.655684	0.875568	1781.885289	0.028371	0.031682
RS	34	0.703446	0.866438	1811.448523	0.028842	0.032237
RS	35	0.754226	0.866438	1815.378951	0.028905	0.032337
RS	36	0.808216	0.865882	1813.655663	0.028877	0.032228
RS	37	0.865619	0.865882	1803.550732	0.028716	0.031888
RS	38	0.926649	0.870780	1776.260645	0.028282	0.031278
RS	39	0.991537	0.870780	1751.785097	0.027892	0.030607
RS	40	1.060526	0.878548	1704.880529	0.027145	0.029660
RS	41	1.133875	0.878548	1666.263854	0.026531	0.028744
RS	42	1.211860	0.887446	1604.381639	0.025545	0.027572
RS	43	1.294774	0.887446	1552.427407	0.024718	0.026469
RS	44	1.382929	0.896270	1479.289840	0.023554	0.025148
RS	45	1.476655	0.896270	1415.420002	0.022537	0.023905
RS	46	1.576305	0.904038	1334.414616	0.021247	0.022498
RS	47	1.682253	0.904038	1260.679566	0.020073	0.021163
RS	48	1.794898	0.910025	1174.880102	0.018707	0.019718
RS	49	1.914662	0.910025	1093.967653	0.017418	0.018328
RS	50	2.041995	0.913895	1006.151286	0.016020	0.016879
RS	51	2.177377	0.913895	921.383487	0.014670	0.015469
RS	52	2.321315	0.915804	834.228511	0.013283	0.014041
RS	53	2.474350	0.915804	749.477150	0.011933	0.012645
RS	54	2.637058	0.916256	665.903577	0.010603	0.011266
RS	55	2.810049	0.916256	585.305541	0.009319	0.009932
RS	56	2.993974	0.916256	508.308283	0.008093	0.008650
RS	57	3.189524	0.916256	435.827183	0.006939	0.007436
RS	58	3.397433	0.921188	366.885246	0.005842	0.006289
RS	59	3.618483	0.921188	306.268796	0.004876	0.005258
RS	60	3.853504	0.921188	251.785795	0.004009	0.004328
RS	61	4.103379	0.921188	203.655096	0.003243	0.003505
RS	62	4.369047	0.921188	161.900405	0.002578	0.002790
RS	63	4.651506	0.921188	462.327854	0.007361	0.007976
PA	4+25*2+4+6 0.238960819 0.051518054 4.651506247 3.718735828 1.578620829 1.171265115 1.056759924 1.057739494 1.095217340 1.137476041 1.167300130 1.168399233 1.139116168 1.089434362 1.031652526 0.976166749 0.929859397 0.896150421 0.875567716 0.866437555 0.865882246 0.870779997 0.878547738 0.887445797 0.896269757 0.904038419 0.910024917 0.913895011 0.915803551 0.916255926 0.921188420
//
IT	4864
RD	3
LK	-608815.737888
QD	-255.530643 -> -211.480559
RI	0.0158986262
TR	0.238146	0.052888
MT	4.621412
MM	C_pi: 0.984329, n_recomb: 64630.024390
RS	0	0.000000	6.261032	63.452582	0.000982	0.000008
RS	1	0.006310	6.261032	67.397709	0.001043	0.000068
RS	2	0.013017	6.261032	71.584202	0.001108	0.000195
RS	3	0.020148	6.261032	76.026317	0.001176	0.000404
RS	4	0.027729	1.777426	283.944425	0.004393	0.001634
RS	5	0.035788	1.777426	300.517687	0.004650	0.002447
RS	6	0.044356	1.162950	485.319525	0.007509	0.004454
RS	7	0.053465	1.162950	511.916913	0.007921	0.005563
RS	8	0.063148	1.014853	618.065237	0.009563	0.007247
RS	9	0.073442	1.014853	650.406185	0.010064	0.008089
RS	10	0.084385	1.029500	674.323552	0.010434	0.008679
RS	11	0.096019	1.029500	708.787458	0.010967	0.009125
RS	12	0.108387	1.095919	699.630014	0.010825	0.009196
RS	13	0.121536	1.095919	734.888921	0.011371	0.009559
RS	14	0.135514	1.171247	722.045324	0.011172	0.009522
RS	15	0.150374	1.171247	757.929579	0.011727	0.009805
RS	16	0.166171	1.229387	757.622151	0.011722	0.009818
RS	17	0.182966	1.229387	794.517870	0.012293	0.010116
RS	18	0.200820	1.243274	823.265830	0.012738	0.010485
RS	19	0.219800	1.243274	861.980325	0.013337	0.010977
RS	20	0.239978	1.209172	926.852275	0.014341	0.011896
RS	21	0.261430	1.209172	968.029259	0.014978	0.012674
RS	22	0.284235	1.143008	1067.747548	0.016521	0.014205
RS	23	0.308478	1.143008	1111.283391	0.017195	0.015290
RS	24	0.334252	1.064498	1239.142974	0.019173	0.017404
RS	25	0.361652	1.064498	1283.765773	0.019863	0.018740
RS	26	0.390780	0.989550	1426.834848	0.022077	0.021256
RS	27	0.421746	0.989550	1469.914147	0.022744	0.022696
RS	28	0.454667	0.927853	1609.902715	0.024910	0.025275
RS	29	0.489664	0.927853	1647.733209	0.025495	0.026610
RS	30	0.526869	0.883645	1764.716554	0.027305	0.028834
RS	31	0.566423	0.883645	1793.332553	0.027748	0.029852
RS	32	0.608471	0.857155	1871.943042	0.028964	0.031363
RS	33	0.653173	0.857155	1888.114297	0.029214	0.031921
RS	34	0.700696	0.845849	1922.735720	0.029750	0.032572
RS	35	0.751216	0.845849	1924.549910	0.029778	0.032644
RS	36	0.804925	0.845809	1919.145637	0.029694	0.032519
RS	37	0.862022	0.845809	1905.941692	0.029490	0.032175
RS	38	0.922722	0.852899	1869.629727	0.028928	0.031483
RS	39	0.987252	0.852899	1841.581530	0.028494	0.030825
RS	40	1.055854	0.863721	1783.562677	0.027597	0.029774
RS	41	1.128784	0.863721	1741.359874	0.026944	0.028885
RS	42	1.206315	0.875984	1668.469324	0.025816	0.027617
RS	43	1.288739	0.875984	1613.250934	0.024961	0.026550
RS	44	1.376363	0.888086	1530.509516	0.023681	0.025155
RS	45	1.469516	0.888086	1463.876955	0.022650	0.023955
RS	46	1.568546	0.898693	1375.363153	0.021281	0.022503
RS	47	1.673825	0.898693	1299.373210	0.020105	0.021211
RS	48	1.785747	0.906785	1208.295532	0.018696	0.019749
RS	49	1.904730	0.906785	1125.492907	0.017414	0.018399
RS	50	2.031221	0.911871	1034.271122	0.016003	0.016954
RS	51	2.165693	0.911871	947.758070	0.014664	0.015575
RS	52	2.308650	0.914164	858.391647	0.013282	0.014161
RS	53	2.460626	0.914164	771.849898	0.011943	0.012785
RS	54	2.622192	0.914264	686.665805	0.010625	0.011421
RS	55	2.793952	0.914264	604.127437	0.009347	0.010095
RS	56	2.976550	0.914264	525.196939	0.008126	0.008815
RS	57	3.170668	0.914264	450.815124	0.006975	0.007598
RS	58	3.377035	0.921534	379.109322	0.005866	0.006429
RS	59	3.596423	0.921534	317.091340	0.004906	0.005393
RS	60	3.829653	0.921534	261.232449	0.004042	0.004455
RS	61	4.077599	0.921534	211.776202	0.003277	0.003620
RS	62	4.341190	0.921534	168.769008	0.002611	0.002892
RS	63	4.621412	0.921534	486.897338	0.007534	0.008384
PA	4+25*2+4+6 0.238146323 0.052887519 4.621412273 6.261031906 1.777426448 1.162950126 1.014853385 1.029499846 1.095919231 1.171247465 1.229386867 1.243273877 1.209171895 1.143007582 1.064497725 0.989550017 0.927852607 0.883645393 0.857154989 0.845849483 0.845808612 0.852898952 0.863721172 0.875983892 0.888086386 0.898693038 0.906784518 0.911871253 0.914164220 0.914264077 0.921533511
//
IT	4485
RD	4
LK	-608732.739810
QD	-225.712531 -> -190.682766
RI	0.0122635868
TR	0.236352	0.053909
MT	4.626954
MM	C_pi: 0.991755, n_recomb: 66330.165683
RS	0	0.000000	10.307679	39.549084	0.000596	0.000005
RS	1	0.006312	10.307679	42.026089	0.000634	0.000043
RS	2	0.013022	10.307679	44.656943	0.000673	0.000121
RS	3	0.020155	10.307679	47.451037	0.000715	0.000250
RS	4	0.027739	1.974055	262.828959	0.003962	0.001502
RS	5	0.035801	1.974055	278.305294	0.004196	0.002232
RS	6	0.044372	1.145112	507.045351	0.007644	0.004577
RS	7	0.053485	1.145112	534.776764	0.008062	0.005686
RS	8	0.063172	0.968255	666.165640	0.010043	0.007630
RS	9	0.073471	0.968255	700.683910	0.010564	0.008502
RS	10	0.084419	0.994681	717.041676	0.010810	0.009004
RS	11	0.096059	0.994681	753.395518	0.011358	0.009483
RS	12	0.108434	1.087277	724.047677	0.010916	0.009315
RS	13	0.121589	1.087277	760.476705	0.011465	0.009703
RS	14	0.135575	1.195260	726.470555	0.010952	0.009409
RS	15	0.150444	1.195260	762.789835	0.011500	0.009701
RS	16	0.166251	1.283974	745.363302	0.011237	0.009507
RS	17	0.183055	1.283974	782.145477	0.011792	0.009802
RS	18	0.200921	1.314058	801.428051	0.012082	0.010054
RS	19	0.219913	1.314058	839.843627	0.012662	0.010517
RS	20	0.240105	1.278109	903.826716	0.013626	0.011409
RS	21	0.261571	1.278109	944.929941	0.014246	0.012129
RS	22	0.284392	1.197787	1052.369266	0.015866	0.013720
RS	23	0.308653	1.197787	1096.392319	0.016529	0.014725
RS	24	0.334446	1.100687	1240.189501	0.018697	0.016990
RS	25	0.361866	1.100687	1285.989308	0.019388	0.018238
RS	26	0.391018	1.008424	1451.332180	0.021880	0.020990
RS	27	0.422009	1.008424	1496.068912	0.022555	0.022344
RS	28	0.454956	0.933346	1660.687671	0.025037	0.025208
RS	29	0.489982	0.933346	1700.108717	0.025631	0.026473
RS	30	0.527220	0.880281	1838.656859	0.027720	0.028963
RS	31	0.566807	0.880281	1868.140286	0.028164	0.029929
RS	32	0.608894	0.849020	1960.546887	0.029557	0.031622
RS	33	0.653636	0.849020	1976.450304	0.029797	0.032145
RS	34	0.701203	0.836180	2015.390135	0.030384	0.032865
RS	35	0.751771	0.836180	2015.827498	0.030391	0.032919
RS	36	0.805532	0.836909	2006.828237	0.030255	0.032765
RS	37	0.862685	0.836909	1991.504807	0.030024	0.032417
RS	38	0.923446	0.846194	1946.946252	0.029352	0.031642
RS	39	0.988042	0.846194	1916.499051	0.028893	0.030994
RS	40	1.056715	0.859934	1848.643510	0.027870	0.029846
RS	41	1.129722	0.859934	1804.143166	0.027199	0.028979
RS	42	1.207337	0.875355	1721.807327	0.025958	0.027624
RS	43	1.289851	0.875355	1664.631612	0.025096	0.026589
RS	44	1.377573	0.890508	1573.912830	0.023728	0.025131
RS	45	1.470831	0.890508	1505.748247	0.022701	0.023969
RS	46	1.569976	0.903732	1411.232565	0.021276	0.022481
RS	47	1.675378	0.903732	1334.066206	0.020113	0.021228
RS	48	1.787433	0.913728	1238.980860	0.018679	0.019756
RS	49	1.906560	0.913728	1155.164084	0.017415	0.018442
RS	50	2.033206	0.919857	1061.518849	0.016004	0.017006
RS	51	2.167846	0.919857	973.909962	0.014683	0.015656
RS	52	2.310983	0.922389	883.020252	0.013312	0.014259
RS	53	2.463155	0.922389	795.108787	0.011987	0.012902
RS	54	2.624931	0.921986	708.760406	0.010685	0.011556
RS	55	2.796918	0.921986	624.481922	0.009415	0.010236
RS	56	2.979760	0.921986	543.736438	0.008197	0.008959
RS	57	3.174142	0.921986	467.497780	0.007048	0.007741
RS	58	3.380792	0.931602	392.965634	0.005924	0.006551
RS	59	3.600486	0.931602	329.480334	0.004967	0.005512
RS	60	3.834046	0.931602	272.138860	0.004103	0.004568
RS	61	4.082347	0.931602	221.220828	0.003335	0.003725
RS	62	4.346320	0.931602	176.806441	0.002666	0.002986
RS	63	4.626954	0.931602	516.012446	0.007779	0.008771
PA	4+25*2+4+6 0.236351867 0.053909281 4.626954481 10.307679123 1.974054723 1.145111753 0.968254812 0.994680532 1.087276885 1.195259928 1.283973667 1.314058283 1.278109013 1.197786760 1.100687264 1.008424185 0.933346318 0.880281295 0.849019555 0.836180393 0.836908704 0.846194196 0.859933760 0.875355251 0.890508225 0.903732125 0.913728245 0.919857049 0.922388922 0.921986041 0.931601700
//
IT	5045
RD	5
LK	-608665.127793
QD	-206.159420 -> -175.855067
RI	0.0101134708
TR	0.234111	0.054731
MT	4.650332
MM	C_pi: 1.001452, n_recomb: 67955.168630
RS	0	0.000000	16.888815	24.748555	0.000364	0.000003
RS	1	0.006320	16.888815	26.307182	0.000387	0.000027
RS	2	0.013039	16.888815	27.963601	0.000412	0.000075
RS	3	0.020183	16.888815	29.723900	0.000437	0.000154
RS	4	0.027779	2.194024	242.814505	0.003573	0.001366
RS	5	0.035854	2.194024	257.240423	0.003785	0.002022
RS	6	0.044440	1.131105	527.468056	0.007762	0.004657
RS	7	0.053569	1.131105	556.297394	0.008186	0.005767
RS	8	0.063274	0.926125	715.471069	0.010529	0.007971
RS	9	0.073593	0.926125	752.214151	0.011069	0.008883
RS	10	0.084564	0.960806	761.931490	0.011212	0.009306
RS	11	0.096228	0.960806	800.266348	0.011776	0.009829
RS	12	0.108630	1.075367	750.954855	0.011051	0.009432
RS	13	0.121815	1.075367	788.672561	0.011606	0.009853
RS	14	0.135833	1.213612	733.942313	0.010800	0.009314
RS	15	0.150738	1.213612	770.826697	0.011343	0.009627
RS	16	0.166584	1.333155	736.858264	0.010843	0.009238
RS	17	0.183432	1.333155	773.646584	0.011385	0.009539
RS	18	0.201345	1.381219	783.578186	0.011531	0.009678
RS	19	0.220390	1.381219	821.773372	0.012093	0.010126
RS	20	0.240638	1.345223	883.942284	0.013008	0.010979
RS	21	0.262166	1.345223	924.977994	0.013612	0.011661
RS	22	0.285055	1.252176	1038.101972	0.015276	0.013286
RS	23	0.309390	1.252176	1082.541208	0.015930	0.014235
RS	24	0.335263	1.137790	1239.488699	0.018240	0.016614
RS	25	0.362772	1.137790	1286.354755	0.018929	0.017798
RS	26	0.392018	1.029551	1470.987364	0.021646	0.020741
RS	27	0.423114	1.029551	1517.298946	0.022328	0.022037
RS	28	0.456174	0.942366	1703.915142	0.025074	0.025140
RS	29	0.491324	0.942366	1744.938482	0.025678	0.026356
RS	30	0.528695	0.881475	1903.113546	0.028005	0.029074
RS	31	0.568428	0.881475	1933.610072	0.028454	0.030005
RS	32	0.610672	0.846145	2038.611309	0.029999	0.031851
RS	33	0.655586	0.846145	2054.543176	0.030234	0.032351
RS	34	0.703339	0.832160	2097.241932	0.030862	0.033121
RS	35	0.754109	0.832160	2096.755019	0.030855	0.033163
RS	36	0.808088	0.833803	2084.157829	0.030670	0.032973
RS	37	0.865479	0.833803	2067.313235	0.030422	0.032625
RS	38	0.926496	0.845277	2014.966055	0.029651	0.031767
RS	39	0.991370	0.845277	1982.829004	0.029178	0.031130
RS	40	1.060344	0.861838	1905.940102	0.028047	0.029890
RS	41	1.133677	0.861838	1859.905307	0.027370	0.029044
RS	42	1.211644	0.880281	1769.104158	0.026033	0.027610
RS	43	1.294539	0.880281	1710.725211	0.025174	0.026605
RS	44	1.382673	0.898335	1613.030557	0.023737	0.025090
RS	45	1.476377	0.898335	1544.023475	0.022721	0.023964
RS	46	1.576003	0.914030	1444.411796	0.021255	0.022446
RS	47	1.681925	0.914030	1366.654865	0.020111	0.021230
RS	48	1.794541	0.925795	1268.303835	0.018664	0.019751
RS	49	1.914275	0.925795	1183.935287	0.017422	0.018471
RS	50	2.041575	0.932846	1088.423160	0.016017	0.017046
RS	51	2.176921	0.932846	1000.053352	0.014716	0.015723
RS	52	2.320821	0.935514	908.025401	0.013362	0.014345
RS	53	2.473815	0.935514	818.956081	0.012051	0.013007
RS	54	2.636478	0.934511	731.691616	0.010767	0.011679
RS	55	2.809422	0.934511	645.768804	0.009503	0.010366
RS	56	2.993295	0.934511	563.262514	0.008289	0.009091
RS	57	3.188789	0.934511	485.183118	0.007140	0.007872
RS	58	3.396638	0.946479	407.770028	0.006001	0.006661
RS	59	3.617623	0.946479	342.778827	0.005044	0.005622
RS	60	3.852574	0.946479	283.895410	0.004178	0.004673
RS	61	4.102374	0.946479	231.440758	0.003406	0.003822
RS	62	4.367961	0.946479	185.534175	0.002730	0.003073
RS	63	4.650332	0.946479	547.963263	0.008064	0.009143
PA	4+25*2+4+6 0.234111181 0.054730998 4.650332476 16.888814964 2.194023973 1.131104808 0.926124698 0.960805506 1.075367478 1.213611566 1.333155417 1.381218900 1.345222851 1.252176160 1.137790319 1.029550511 0.942366231 0.881475066 0.846144758 0.832159881 0.833802948 0.845276644 0.861837563 0.880281011 0.898334958 0.914029540 0.925794836 0.932846402 0.935514309 0.934510865 0.946478649
//
IT	4664
RD	6
LK	-608606.052000
QD	-191.139567 -> -164.007475
RI	0.0087471230
TR	0.231701	0.055435
MT	4.682352
MM	C_pi: 1.012254, n_recomb: 69527.695090
RS	0	0.000000	27.739249	15.435647	0.000222	0.000002
RS	1	0.006331	27.739249	16.412024	0.000236	0.000016
RS	2	0.013063	27.739249	17.450102	0.000251	0.000046
RS	3	0.020222	27.739249	18.553770	0.000267	0.000095
RS	4	0.027833	2.452971	222.748084	0.003204	0.001231
RS	5	0.035927	2.452971	236.100600	0.003396	0.001817
RS	6	0.044533	1.125224	544.241381	0.007828	0.004696
RS	7	0.053683	1.125224	574.014024	0.008256	0.005802
RS	8	0.063413	0.890897	763.338666	0.010979	0.008273
RS	9	0.073760	0.890897	802.238623	0.011538	0.009223
RS	10	0.084761	0.930432	806.923262	0.011606	0.009588
RS	11	0.096458	0.930432	847.238162	0.012186	0.010156
RS	12	0.108897	1.062830	778.817373	0.011202	0.009548
RS	13	0.122123	1.062830	817.871780	0.011763	0.010005
RS	14	0.136186	1.228415	743.227898	0.010690	0.009239
RS	15	0.151139	1.228415	780.753953	0.011229	0.009576
RS	16	0.167040	1.378071	731.088407	0.010515	0.009007
RS	17	0.183947	1.378071	767.968224	0.011046	0.009318
RS	18	0.201924	1.445044	768.973944	0.011060	0.009350
RS	19	0.221040	1.445044	807.015810	0.011607	0.009790
RS	20	0.241365	1.410194	866.990134	0.012470	0.010601
RS	21	0.262978	1.410194	907.978082	0.013059	0.011254
RS	22	0.285959	1.305387	1025.550324	0.014750	0.012898
RS	23	0.310395	1.305387	1070.366459	0.015395	0.013804
RS	24	0.336379	1.174622	1238.588918	0.017814	0.016272
RS	25	0.364007	1.174622	1286.443327	0.018503	0.017407
RS	26	0.393384	1.051357	1488.272775	0.021405	0.020510
RS	27	0.424622	1.051357	1536.090609	0.022093	0.021760
RS	28	0.457837	0.952967	1742.833599	0.025067	0.025069
RS	29	0.493155	0.952967	1785.449794	0.025680	0.026251
RS	30	0.530709	0.884974	1961.862488	0.028217	0.029167
RS	31	0.570641	0.884974	1993.451467	0.028671	0.030073
RS	32	0.613101	0.846057	2110.179311	0.030350	0.032052
RS	33	0.658250	0.846057	2126.318801	0.030582	0.032537
RS	34	0.706257	0.831175	2172.368444	0.031245	0.033346
RS	35	0.757303	0.831175	2171.238448	0.031228	0.033380
RS	36	0.811581	0.833809	2155.021524	0.030995	0.033151
RS	37	0.869295	0.833809	2137.030214	0.030736	0.032804
RS	38	0.930664	0.847435	2077.211079	0.029876	0.031867
RS	39	0.995918	0.847435	2043.823889	0.029396	0.031241
RS	40	1.065304	0.866728	1958.443536	0.028168	0.029915
RS	41	1.139082	0.866728	1911.339333	0.027490	0.029089
RS	42	1.217532	0.888075	1812.733742	0.026072	0.027584
RS	43	1.300948	0.888075	1753.598956	0.025222	0.026607
RS	44	1.389646	0.908903	1649.592077	0.023726	0.025043
RS	45	1.483959	0.908903	1580.138125	0.022727	0.023949
RS	46	1.584244	0.926947	1476.015056	0.021229	0.022406
RS	47	1.690878	0.926947	1397.991716	0.020107	0.021224
RS	48	1.804263	0.940369	1296.839171	0.018652	0.019743
RS	49	1.924827	0.940369	1212.166423	0.017434	0.018495
RS	50	2.053024	0.948245	1115.127098	0.016039	0.017082
RS	51	2.189338	0.948245	1026.171580	0.014759	0.015784
RS	52	2.334282	0.950970	933.234017	0.013422	0.014426
RS	53	2.488402	0.950970	843.117560	0.012126	0.013103
RS	54	2.652281	0.949293	755.092358	0.010860	0.011794
RS	55	2.826535	0.949293	667.574740	0.009602	0.010488
RS	56	3.011822	0.949293	583.336981	0.008390	0.009215
RS	57	3.208840	0.949293	503.427272	0.007241	0.007995
RS	58	3.418331	0.963603	423.096076	0.006085	0.006765
RS	59	3.641086	0.963603	356.582013	0.005129	0.005725
RS	60	3.877944	0.963603	296.129280	0.004259	0.004772
RS	61	4.129798	0.963603	242.102270	0.003482	0.003914
RS	62	4.397598	0.963603	194.661609	0.002800	0.003157
RS	63	4.682352	0.963603	581.702683	0.008366	0.009505
PA	4+25*2+4+6 0.231700970 0.055435142 4.682352474 27.739249139 2.452971179 1.125223705 0.890896532 0.930431683 1.062830125 1.228414586 1.378071298 1.445044107 1.410194266 1.305387102 1.174622322 1.051356549 0.952966746 0.884973810 0.846056801 0.831174814 0.833809310 0.847435430 0.866727531 0.888074522 0.908903443 0.926946626 0.940369199 0.948245036 0.950970365 0.949292623 0.963602996
//
IT	4680
RD	7
LK	-608552.928539
QD	-178.602622 -> -153.930794
RI	0.0078230401
TR	0.229264	0.056068
MT	4.718147
MM	C_pi: 1.023513, n_recomb: 71059.500268
RS	0	0.000000	45.760548	9.576495	0.000135	0.000001
RS	1	0.006344	45.760548	10.184425	0.000143	0.000010
RS	2	0.013090	45.760548	10.830975	0.000152	0.000028
RS	3	0.020264	45.760548	11.518601	0.000162	0.000058
RS	4	0.027894	2.762346	202.650264	0.002852	0.001101
RS	5	0.036007	2.762346	214.904416	0.003024	0.001620
RS	6	0.044635	1.128161	556.582673	0.007833	0.004697
RS	7	0.053811	1.128161	587.101368	0.008262	0.005794
RS	8	0.063568	0.862446	808.532762	0.011378	0.008537
RS	9	0.073945	0.862446	849.472729	0.011954	0.009522
RS	10	0.084980	0.904015	851.058361	0.011977	0.009852
RS	11	0.096714	0.904015	893.311248	0.012571	0.010463
RS	12	0.109194	1.050716	806.902238	0.011355	0.009664
RS	13	0.122465	1.050716	847.306410	0.011924	0.010155
RS	14	0.136577	1.240754	753.676730	0.010606	0.009181
RS	15	0.151586	1.240754	791.891519	0.011144	0.009540
RS	16	0.167546	1.419423	727.379973	0.010236	0.008807
RS	17	0.184518	1.419423	764.413501	0.010757	0.009129
RS	18	0.202568	1.505758	756.995977	0.010653	0.009063
RS	19	0.221762	1.505758	794.939731	0.011187	0.009497
RS	20	0.242175	1.472913	852.581362	0.011998	0.010265
RS	21	0.263882	1.472913	893.543964	0.012575	0.010895
RS	22	0.286966	1.357084	1014.744250	0.014280	0.012549
RS	23	0.311514	1.357084	1059.912880	0.014916	0.013420
RS	24	0.337620	1.210639	1238.070375	0.017423	0.015958
RS	25	0.365382	1.210639	1286.853396	0.018110	0.017054
RS	26	0.394905	1.073090	1504.329242	0.021170	0.020292
RS	27	0.426301	1.073090	1553.593646	0.021863	0.021507
RS	28	0.459689	0.964191	1779.061919	0.025036	0.024996
RS	29	0.495195	0.964191	1823.250834	0.025658	0.026151
RS	30	0.532953	0.889644	2016.867379	0.028383	0.029244
RS	31	0.573107	0.889644	2049.591460	0.028843	0.030133
RS	32	0.615807	0.847488	2177.416646	0.030642	0.032229
RS	33	0.661217	0.847488	2193.876196	0.030874	0.032703
RS	34	0.709508	0.831877	2242.980138	0.031565	0.033543
RS	35	0.760862	0.831877	2241.390143	0.031542	0.033574
RS	36	0.815473	0.835532	2221.551317	0.031263	0.033304
RS	37	0.873550	0.835532	2202.658671	0.030997	0.032961
RS	38	0.935310	0.851257	2135.607390	0.030054	0.031947
RS	39	1.000989	0.851257	2101.256008	0.029570	0.031333
RS	40	1.070834	0.873182	2007.794570	0.028255	0.029928
RS	41	1.145110	0.873182	1959.916329	0.027581	0.029122
RS	42	1.224098	0.897317	1853.990162	0.026091	0.027550
RS	43	1.308097	0.897317	1794.374298	0.025252	0.026601
RS	44	1.397424	0.920801	1684.530043	0.023706	0.024992
RS	45	1.492418	0.920801	1614.861607	0.022725	0.023931
RS	46	1.593439	0.941079	1506.632099	0.021202	0.022366
RS	47	1.700868	0.941079	1428.523238	0.020103	0.021217
RS	48	1.815113	0.956056	1324.880580	0.018645	0.019734
RS	49	1.936605	0.956056	1240.034865	0.017451	0.018516
RS	50	2.065804	0.964668	1141.688803	0.016067	0.017116
RS	51	2.203199	0.964668	1052.237147	0.014808	0.015842
RS	52	2.349311	0.967383	958.536629	0.013489	0.014503
RS	53	2.504691	0.967383	867.429071	0.012207	0.013196
RS	54	2.669929	0.964975	778.744890	0.010959	0.011906
RS	55	2.845649	0.964975	689.657817	0.009705	0.010605
RS	56	3.032517	0.964975	603.705275	0.008496	0.009334
RS	57	3.231239	0.964975	521.973382	0.007346	0.008113
RS	58	3.442568	0.981605	438.699209	0.006174	0.006864
RS	59	3.667303	0.981605	370.657481	0.005216	0.005823
RS	60	3.906295	0.981605	308.625876	0.004343	0.004866
RS	61	4.160449	0.981605	253.012559	0.003561	0.004003
RS	62	4.430725	0.981605	204.020053	0.002871	0.003238
RS	63	4.718147	0.981605	616.606673	0.008677	0.009858
PA	4+25*2+4+6 0.229264337 0.056067855 4.718147435 45.760547740 2.762345974 1.128160772 0.862445560 0.904014574 1.050715652 1.240754074 1.419422925 1.505757745 1.472913439 1.357084030 1.210639222 1.073089526 0.964190672 0.889643534 0.847488175 0.831876723 0.835532073 0.851256897 0.873182261 0.897317111 0.920801111 0.941079217 0.956056129 0.964668336 0.967382824 0.964975412 0.981604743
//
IT	4890
RD	8
LK	-608504.510650
QD	-167.684501 -> -145.058957
RI	0.0071583001
TR	0.226873	0.056655
MT	4.755152
MM	C_pi: 1.034877, n_recomb: 72556.716087
RS	0	0.000000	75.859336	5.907140	0.000081	0.000001
RS	1	0.006357	75.859336	6.283267	0.000087	0.000006
RS	2	0.013118	75.859336	6.683385	0.000092	0.000017
RS	3	0.020308	75.859336	7.109030	0.000098	0.000035
RS	4	0.027956	3.131702	182.942816	0.002521	0.000977
RS	5	0.036090	3.131702	194.097441	0.002675	0.001436
RS	6	0.044741	1.139288	564.532632	0.007781	0.004668
RS	7	0.053942	1.139288	595.596470	0.008209	0.005750
RS	8	0.063727	0.839862	850.574276	0.011723	0.008767
RS	9	0.074135	0.839862	893.421941	0.012313	0.009783
RS	10	0.085204	0.881254	893.934183	0.012320	0.010101
RS	11	0.096977	0.881254	938.066852	0.012929	0.010750
RS	12	0.109499	1.039334	834.900672	0.011507	0.009782
RS	13	0.122816	1.039334	876.651792	0.012082	0.010303
RS	14	0.136980	1.251205	764.933883	0.010543	0.009139
RS	15	0.152044	1.251205	803.867970	0.011079	0.009519
RS	16	0.168066	1.457650	725.283237	0.009996	0.008635
RS	17	0.185106	1.457650	762.517548	0.010509	0.008966
RS	18	0.203230	1.563554	747.149096	0.010297	0.008810
RS	19	0.222506	1.563554	785.039805	0.010820	0.009238
RS	20	0.243007	1.533388	840.314254	0.011581	0.009965
RS	21	0.264811	1.533388	881.272533	0.012146	0.010576
RS	22	0.288001	1.407159	1005.512551	0.013858	0.012233
RS	23	0.312665	1.407159	1051.016343	0.014485	0.013073
RS	24	0.338897	1.245622	1238.089318	0.017064	0.015669
RS	25	0.366797	1.245622	1287.751673	0.017748	0.016731
RS	26	0.396470	1.094404	1519.665569	0.020945	0.020086
RS	27	0.428030	1.094404	1570.322838	0.021643	0.021272
RS	28	0.461595	0.975571	1813.404060	0.024993	0.024920
RS	29	0.497295	0.975571	1859.140439	0.025623	0.026054
RS	30	0.535263	0.894904	2069.157867	0.028518	0.029306
RS	31	0.575645	0.894904	2103.039576	0.028985	0.030182
RS	32	0.618595	0.849779	2241.480041	0.030893	0.032384
RS	33	0.664274	0.849779	2258.335109	0.031125	0.032851
RS	34	0.712857	0.833551	2310.288872	0.031841	0.033718
RS	35	0.764529	0.833551	2308.366123	0.031815	0.033746
RS	36	0.819485	0.838227	2284.928611	0.031492	0.033436
RS	37	0.877934	0.838227	2265.305828	0.031221	0.033098
RS	38	0.940099	0.855985	2191.226472	0.030200	0.032012
RS	39	1.006216	0.855985	2156.108262	0.029716	0.031410
RS	40	1.076535	0.880442	2054.899919	0.028321	0.029931
RS	41	1.151325	0.880442	2006.446201	0.027653	0.029145
RS	42	1.230869	0.907249	1893.583697	0.026098	0.027514
RS	43	1.315469	0.907249	1833.663947	0.025272	0.026590
RS	44	1.405447	0.933269	1718.351258	0.023683	0.024942
RS	45	1.501145	0.933269	1648.609466	0.022722	0.023910
RS	46	1.602926	0.955672	1536.575431	0.021178	0.022327
RS	47	1.711177	0.955672	1458.483135	0.020101	0.021209
RS	48	1.826309	0.972107	1352.573530	0.018642	0.019727
RS	49	1.948760	0.972107	1267.623373	0.017471	0.018536
RS	50	2.078995	0.981375	1168.123743	0.016099	0.017151
RS	51	2.217508	0.981375	1078.220139	0.014860	0.015899
RS	52	2.364827	0.984019	983.857744	0.013560	0.014578
RS	53	2.521510	0.984019	891.786646	0.012291	0.013286
RS	54	2.688154	0.980837	802.516801	0.011061	0.012014
RS	55	2.865390	0.980837	711.873250	0.009811	0.010718
RS	56	3.053893	0.980837	624.216362	0.008603	0.009449
RS	57	3.254379	0.980837	540.669724	0.007452	0.008227
RS	58	3.467609	0.999751	454.436583	0.006263	0.006960
RS	59	3.694393	0.999751	384.869212	0.005304	0.005917
RS	60	3.935594	0.999751	321.259112	0.004428	0.004957
RS	61	4.192127	0.999751	264.057713	0.003639	0.004088
RS	62	4.464968	0.999751	213.509162	0.002943	0.003315
RS	63	4.755152	0.999751	652.290160	0.008990	0.010203
PA	4+25*2+4+6 0.226872595 0.056654800 4.755151948 75.859335748 3.131701633 1.139287708 0.839861569 0.881254197 1.039334475 1.251204761 1.457650487 1.563553973 1.533387710 1.407158548 1.245622255 1.094404442 0.975570699 0.894903801 0.849778692 0.833550669 0.838226937 0.855984947 0.880442014 0.907248926 0.933269004 0.955672292 0.972106860 0.981375162 0.984018573 0.980837225 0.999750652
//
IT	4497
RD	9
LK	-608460.043188
QD	-157.955464 -> -137.091674
RI	0.0066513066
TR	0.224562	0.057211
MT	4.791961
MM	C_pi: 1.046142, n_recomb: 74022.570379
RS	0	0.000000	126.171663	3.628539	0.000049	0.000000
RS	1	0.006370	126.171663	3.860183	0.000052	0.000004
RS	2	0.013145	126.171663	4.106652	0.000055	0.000010
RS	3	0.020352	126.171663	4.368897	0.000059	0.000021
RS	4	0.028017	3.570643	164.056569	0.002216	0.000863
RS	5	0.036171	3.570643	174.137330	0.002352	0.001267
RS	6	0.044845	1.157623	568.515671	0.007680	0.004615
RS	7	0.054071	1.157623	599.938069	0.008105	0.005677
RS	8	0.063884	0.822115	889.379736	0.012015	0.008969
RS	9	0.074323	0.822115	934.003113	0.012618	0.010009
RS	10	0.085427	0.861636	935.420492	0.012637	0.010335
RS	11	0.097237	0.861636	981.370148	0.013258	0.011018
RS	12	0.109800	1.028724	862.676502	0.011654	0.009900
RS	13	0.123164	1.028724	905.763922	0.012236	0.010448
RS	14	0.137378	1.260103	776.782673	0.010494	0.009110
RS	15	0.152498	1.260103	816.456410	0.011030	0.009507
RS	16	0.168581	1.493060	724.476433	0.009787	0.008485
RS	17	0.185688	1.493060	761.947945	0.010293	0.008825
RS	18	0.203885	1.618600	739.041118	0.009984	0.008585
RS	19	0.223241	1.618600	776.915417	0.010496	0.009009
RS	20	0.243830	1.591676	829.828920	0.011210	0.009696
RS	21	0.265730	1.591676	870.800950	0.011764	0.010289
RS	22	0.289026	1.455596	997.637322	0.013477	0.011945
RS	23	0.313805	1.455596	1043.462240	0.014097	0.012759
RS	24	0.340162	1.279503	1238.626986	0.016733	0.015401
RS	25	0.368198	1.279503	1289.125480	0.017415	0.016434
RS	26	0.398020	1.115156	1534.483955	0.020730	0.019890
RS	27	0.429742	1.115156	1586.484208	0.021432	0.021050
RS	28	0.463484	0.986873	1846.263784	0.024942	0.024842
RS	29	0.499375	0.986873	1893.519587	0.025580	0.025958
RS	30	0.537552	0.900448	2119.275412	0.028630	0.029356
RS	31	0.578161	0.900448	2154.325896	0.029104	0.030220
RS	32	0.621357	0.852564	2303.008754	0.031112	0.032520
RS	33	0.667304	0.852564	2320.313162	0.031346	0.032981
RS	34	0.716177	0.835799	2374.971189	0.032084	0.033871
RS	35	0.768164	0.835799	2372.810330	0.032055	0.033899
RS	36	0.823462	0.841479	2345.817361	0.031691	0.033551
RS	37	0.882282	0.841479	2325.592179	0.031417	0.033218
RS	38	0.944848	0.861195	2244.682159	0.030324	0.032065
RS	39	1.011400	0.861195	2208.941533	0.029841	0.031476
RS	40	1.082191	0.888080	2100.276726	0.028373	0.029928
RS	41	1.157491	0.888080	2051.388562	0.027713	0.029161
RS	42	1.237587	0.917445	1931.912790	0.026099	0.027476
RS	43	1.322785	0.917445	1871.809337	0.025287	0.026577
RS	44	1.413409	0.945886	1751.327523	0.023659	0.024894
RS	45	1.509806	0.945886	1681.602094	0.022717	0.023890
RS	46	1.612343	0.970307	1566.006553	0.021156	0.022292
RS	47	1.721411	0.970307	1487.989360	0.020102	0.021202
RS	48	1.837426	0.988106	1379.985849	0.018643	0.019722
RS	49	1.960831	0.988106	1294.965792	0.017494	0.018558
RS	50	2.092096	0.997956	1194.427143	0.016136	0.017186
RS	51	2.231722	0.997956	1104.091782	0.014916	0.015955
RS	52	2.380241	1.000474	1009.142689	0.013633	0.014653
RS	53	2.538221	1.000474	916.121008	0.012376	0.013373
RS	54	2.706263	0.996484	826.322605	0.011163	0.012121
RS	55	2.885008	0.996484	734.129806	0.009918	0.010828
RS	56	3.075139	0.996484	644.776477	0.008711	0.009561
RS	57	3.277380	0.996484	559.422951	0.007557	0.008337
RS	58	3.492502	1.017636	470.222441	0.006352	0.007052
RS	59	3.721328	1.017636	399.135388	0.005392	0.006009
RS	60	3.964728	1.017636	333.952813	0.004511	0.005045
RS	61	4.223631	1.017636	275.168495	0.003717	0.004171
RS	62	4.499026	1.017636	223.067479	0.003014	0.003391
RS	63	4.791961	1.017636	688.507491	0.009301	0.010541
PA	4+25*2+4+6 0.224561573 0.057210879 4.791961458 126.171663311 3.570642690 1.157622555 0.822114823 0.861636051 1.028723823 1.260103362 1.493059721 1.618600206 1.591675618 1.455595648 1.279502863 1.115156436 0.986872916 0.900448218 0.852563673 0.835798748 0.841479277 0.861194771 0.888080355 0.917444678 0.945886136 0.970306643 0.988105829 0.997955784 1.000474469 0.996483649 1.017636227
//
IT	5009
RD	10
LK	-608418.996427
QD	-149.167386 -> -129.850047
RI	0.0062419496
TR	0.222346	0.057745
MT	4.827859
MM	C_pi: 1.057201, n_recomb: 75459.008443
RS	0	0.000000	210.491002	2.220243	0.000029	0.000000
RS	1	0.006382	210.491002	2.362311	0.000031	0.000002
RS	2	0.013171	210.491002	2.513495	0.000033	0.000006
RS	3	0.020393	210.491002	2.674383	0.000035	0.000013
RS	4	0.028077	4.089559	146.320665	0.001939	0.000759
RS	5	0.036250	4.089559	155.375738	0.002059	0.001113
RS	6	0.044946	1.182275	569.064236	0.007541	0.004542
RS	7	0.054196	1.182275	600.678562	0.007960	0.005580
RS	8	0.064037	0.808283	925.068547	0.012259	0.009144
RS	9	0.074505	0.808283	971.343281	0.012872	0.010204
RS	10	0.085642	0.844632	975.533583	0.012928	0.010557
RS	11	0.097489	0.844632	1023.238853	0.013560	0.011270
RS	12	0.110093	1.018824	890.177636	0.011797	0.010018
RS	13	0.123501	1.018824	934.587128	0.012385	0.010590
RS	14	0.137764	1.267656	789.094126	0.010457	0.009091
RS	15	0.152938	1.267656	829.521846	0.010993	0.009505
RS	16	0.169080	1.525915	724.711326	0.009604	0.008355
RS	17	0.186252	1.525915	762.448488	0.010104	0.008701
RS	18	0.204521	1.671059	732.363088	0.009705	0.008384
RS	19	0.223955	1.671059	770.250958	0.010208	0.008804
RS	20	0.244629	1.647877	820.819950	0.010878	0.009451
RS	21	0.266623	1.647877	861.820696	0.011421	0.010029
RS	22	0.290020	1.502469	990.888510	0.013131	0.011680
RS	23	0.314911	1.502469	1037.021720	0.013743	0.012471
RS	24	0.341390	1.312297	1239.603482	0.016428	0.015151
RS	25	0.369559	1.312297	1290.899048	0.017107	0.016158
RS	26	0.399525	1.135303	1548.859542	0.020526	0.019703
RS	27	0.431404	1.135303	1602.155943	0.021232	0.020841
RS	28	0.465318	0.997993	1877.847826	0.024886	0.024762
RS	29	0.501395	0.997993	1926.593975	0.025532	0.025862
RS	30	0.539776	0.906118	2167.522427	0.028725	0.029393
RS	31	0.580605	0.906118	2203.746513	0.029205	0.030249
RS	32	0.624041	0.855644	2362.368510	0.031307	0.032639
RS	33	0.670248	0.855644	2380.163767	0.031542	0.033096
RS	34	0.719404	0.838398	2437.427844	0.032301	0.034007
RS	35	0.771697	0.838398	2435.104110	0.032271	0.034036
RS	36	0.827328	0.845056	2404.616614	0.031867	0.033651
RS	37	0.886509	0.845056	2383.890320	0.031592	0.033324
RS	38	0.949466	0.866651	2296.338257	0.030432	0.032108
RS	39	1.016442	0.866651	2260.087785	0.029951	0.031531
RS	40	1.087691	0.895862	2144.234096	0.028416	0.029920
RS	41	1.163488	0.895862	2095.017647	0.027764	0.029172
RS	42	1.244122	0.927671	1969.214892	0.026096	0.027437
RS	43	1.329902	0.927671	1909.013603	0.025299	0.026562
RS	44	1.421157	0.958422	1783.618805	0.023637	0.024848
RS	45	1.518235	0.958422	1713.968994	0.022714	0.023871
RS	46	1.621509	0.984758	1595.011425	0.021137	0.022260
RS	47	1.731373	0.984758	1517.103725	0.020105	0.021197
RS	48	1.848249	1.003832	1407.149733	0.018648	0.019720
RS	49	1.972583	1.003832	1322.075979	0.017520	0.018580
RS	50	2.104853	1.014194	1220.590153	0.016176	0.017222
RS	51	2.245563	1.014194	1129.830596	0.014973	0.016011
RS	52	2.395254	1.016541	1034.354142	0.013707	0.014727
RS	53	2.554498	1.016541	940.387501	0.012462	0.013460
RS	54	2.723904	1.011712	850.108050	0.011266	0.012225
RS	55	2.904122	1.011712	756.370663	0.010024	0.010936
RS	56	3.095841	1.011712	665.327849	0.008817	0.009670
RS	57	3.299795	1.011712	578.175856	0.007662	0.008444
RS	58	3.516765	1.035055	486.004037	0.006441	0.007142
RS	59	3.747582	1.035055	413.405874	0.005479	0.006098
RS	60	3.993129	1.035055	346.660289	0.004594	0.005131
RS	61	4.254347	1.035055	286.302304	0.003794	0.004251
RS	62	4.532236	1.035055	232.656958	0.003083	0.003464
RS	63	4.827859	1.035055	725.099937	0.009609	0.010872
PA	4+25*2+4+6 0.222346330 0.057744563 4.827858577 210.491001791 4.089558913 1.182275313 0.808282969 0.844632196 1.018824361 1.267656224 1.525914621 1.671058501 1.647877352 1.502469094 1.312296518 1.135302774 0.997992666 0.906117582 0.855644388 0.838398025 0.845056007 0.866651484 0.895861929 0.927670580 0.958422165 0.984758399 1.003832393 1.014194469 1.016541011 1.011712065 1.035054706
//
IT	3815
RD	11
LK	-608380.961152
QD	-141.158293 -> -123.215672
RI	0.0058964592
TR	0.220232	0.058261
MT	4.862473
MM	C_pi: 1.067991, n_recomb: 76867.000632
RS	0	0.000000	351.881220	1.354647	0.000018	0.000000
RS	1	0.006394	351.881220	1.441508	0.000019	0.000001
RS	2	0.013196	351.881220	1.533957	0.000020	0.000004
RS	3	0.020434	351.881220	1.632353	0.000021	0.000008
RS	4	0.028134	4.700384	129.930180	0.001690	0.000666
RS	5	0.036326	4.700384	138.023040	0.001796	0.000974
RS	6	0.045042	1.212454	566.743696	0.007373	0.004455
RS	7	0.054316	1.212454	598.405565	0.007785	0.005466
RS	8	0.064182	0.797604	957.844225	0.012461	0.009296
RS	9	0.074680	0.797604	1005.655833	0.013083	0.010370
RS	10	0.085848	0.829798	1014.321183	0.013196	0.010768
RS	11	0.097731	0.829798	1063.723302	0.013838	0.011506
RS	12	0.110373	1.009532	917.400552	0.011935	0.010136
RS	13	0.123824	1.009532	963.116606	0.012530	0.010730
RS	14	0.138134	1.274015	801.773830	0.010431	0.009081
RS	15	0.153360	1.274015	842.965549	0.010967	0.009510
RS	16	0.169559	1.556405	725.808382	0.009442	0.008240
RS	17	0.186794	1.556405	763.834044	0.009937	0.008592
RS	18	0.205130	1.721073	726.868668	0.009456	0.008203
RS	19	0.224639	1.721073	764.794638	0.009950	0.008619
RS	20	0.245396	1.702092	813.036902	0.010577	0.009229
RS	21	0.267479	1.702092	854.078393	0.011111	0.009793
RS	22	0.290975	1.547839	985.080537	0.012815	0.011437
RS	23	0.315972	1.547839	1031.509973	0.013419	0.012206
RS	24	0.342568	1.344050	1240.918872	0.016144	0.014917
RS	25	0.370865	1.344050	1292.975050	0.016821	0.015901
RS	26	0.400970	1.154848	1562.798646	0.020331	0.019524
RS	27	0.433001	1.154848	1617.346366	0.021041	0.020641
RS	28	0.467079	1.008884	1908.258371	0.024825	0.024679
RS	29	0.503336	1.008884	1958.465033	0.025479	0.025766
RS	30	0.541912	0.911823	2214.069508	0.028804	0.029419
RS	31	0.582954	0.911823	2251.467720	0.029290	0.030269
RS	32	0.626619	0.858904	2419.770322	0.031480	0.032742
RS	33	0.673077	0.858904	2438.089920	0.031718	0.033197
RS	34	0.722505	0.841216	2497.891972	0.032496	0.034127
RS	35	0.775094	0.841216	2495.468206	0.032465	0.034157
RS	36	0.831044	0.848816	2461.566953	0.032024	0.033738
RS	37	0.890572	0.848816	2440.423325	0.031749	0.033418
RS	38	0.953906	0.872215	2346.412983	0.030526	0.032142
RS	39	1.021290	0.872215	2309.744209	0.030049	0.031579
RS	40	1.092982	0.903650	2186.948240	0.028451	0.029908
RS	41	1.169257	0.903650	2137.487578	0.027808	0.029179
RS	42	1.250409	0.937795	2005.615643	0.026092	0.027399
RS	43	1.336750	0.937795	1945.381722	0.025308	0.026547
RS	44	1.428612	0.970750	1815.301946	0.023616	0.024804
RS	45	1.526346	0.970750	1745.769491	0.022712	0.023853
RS	46	1.630330	0.998902	1623.627812	0.021123	0.022231
RS	47	1.740961	0.998902	1545.850011	0.020111	0.021194
RS	48	1.858667	1.019169	1434.063971	0.018656	0.019721
RS	49	1.983897	1.019169	1348.943828	0.017549	0.018604
RS	50	2.117135	1.029977	1246.590388	0.016217	0.017260
RS	51	2.258892	1.029977	1155.408636	0.015031	0.016067
RS	52	2.409712	1.032110	1059.454773	0.013783	0.014800
RS	53	2.570175	1.032110	964.546384	0.012548	0.013545
RS	54	2.740897	1.026420	873.828543	0.011368	0.012327
RS	55	2.922535	1.026420	778.551353	0.010129	0.011042
RS	56	3.115787	1.026420	685.826868	0.008922	0.009777
RS	57	3.321394	1.026420	596.886383	0.007765	0.008549
RS	58	3.540147	1.051900	501.743998	0.006527	0.007229
RS	59	3.772887	1.051900	427.645529	0.005563	0.006184
RS	60	4.020507	1.051900	359.348990	0.004675	0.005214
RS	61	4.283959	1.051900	297.429489	0.003869	0.004329
RS	62	4.564255	1.051900	242.251059	0.003152	0.003536
RS	63	4.862473	1.051900	761.952977	0.009913	0.011196
PA	4+25*2+4+6 0.220231913 0.058260923 4.862472988 351.881220432 4.700383969 1.212453564 0.797603770 0.829798034 1.009531724 1.274015202 1.556404508 1.721073474 1.702092280 1.547839369 1.344049664 1.154847838 1.008883656 0.911822642 0.858903517 0.841215670 0.848816375 0.872214677 0.903650279 0.937795036 0.970749588 0.998901829 1.019168806 1.029977422 1.032110362 1.026420144 1.051900456
//
IT	4996
RD	12
LK	-608345.609874
QD	-133.814551 -> -117.105017
RI	0.0055947659
TR	0.218218	0.058763
MT	4.895638
MM	C_pi: 1.078482, n_recomb: 78247.305886
RS	0	0.000000	588.167183	0.825988	0.000011	0.000000
RS	1	0.006405	588.167183	0.879052	0.000011	0.000001
RS	2	0.013220	588.167183	0.935537	0.000012	0.000002
RS	3	0.020472	588.167183	0.995664	0.000013	0.000005
RS	4	0.028188	5.416529	114.980387	0.001469	0.000582
RS	5	0.036398	5.416529	122.183948	0.001562	0.000851
RS	6	0.045134	1.247538	562.070584	0.007183	0.004357
RS	7	0.054430	1.247538	593.656562	0.007587	0.005340
RS	8	0.064321	0.789489	987.916190	0.012626	0.009427
RS	9	0.074846	0.789489	1037.159565	0.013255	0.010513
RS	10	0.086045	0.816763	1051.856739	0.013443	0.010967
RS	11	0.097961	0.816763	1102.900467	0.014095	0.011728
RS	12	0.110640	1.000766	944.340574	0.012069	0.010253
RS	13	0.124132	1.000766	991.346789	0.012669	0.010866
RS	14	0.138487	1.279320	814.742245	0.010412	0.009079
RS	15	0.153762	1.279320	856.704550	0.010949	0.009520
RS	16	0.170015	1.584719	727.617918	0.009299	0.008139
RS	17	0.187309	1.584719	765.950311	0.009789	0.008496
RS	18	0.205711	1.768800	722.356005	0.009232	0.008039
RS	19	0.225292	1.768800	760.340048	0.009717	0.008451
RS	20	0.246127	1.754428	806.276064	0.010304	0.009026
RS	21	0.268296	1.754428	847.367845	0.010829	0.009577
RS	22	0.291885	1.591800	980.045444	0.012525	0.011211
RS	23	0.316985	1.591800	1026.759213	0.013122	0.011961
RS	24	0.343693	1.374825	1242.482227	0.015879	0.014697
RS	25	0.372111	1.374825	1295.264714	0.016553	0.015660
RS	26	0.402349	1.173814	1576.298849	0.020145	0.019351
RS	27	0.434524	1.173814	1632.054971	0.020858	0.020451
RS	28	0.468760	1.019529	1937.563303	0.024762	0.024595
RS	29	0.505189	1.019529	1989.200442	0.025422	0.025670
RS	30	0.543951	0.917513	2259.034592	0.028870	0.029437
RS	31	0.585196	0.917513	2297.604617	0.029363	0.030281
RS	32	0.629082	0.862270	2475.361860	0.031635	0.032831
RS	33	0.675779	0.862270	2494.233778	0.031876	0.033285
RS	34	0.725467	0.844168	2556.531440	0.032672	0.034234
RS	35	0.778338	0.844168	2554.061534	0.032641	0.034266
RS	36	0.834595	0.852676	2516.831061	0.032165	0.033814
RS	37	0.894455	0.852676	2495.341990	0.031890	0.033501
RS	38	0.958149	0.877800	2395.056834	0.030609	0.032170
RS	39	1.025923	0.877800	2358.046669	0.030136	0.031619
RS	40	1.098038	0.911366	2228.539155	0.028481	0.029894
RS	41	1.174771	0.911366	2178.903160	0.027846	0.029183
RS	42	1.256419	0.947744	2041.197931	0.026086	0.027361
RS	43	1.343297	0.947744	1980.982777	0.025317	0.026531
RS	44	1.435739	0.982799	1846.425181	0.023597	0.024764
RS	45	1.534102	0.982799	1777.040553	0.022711	0.023836
RS	46	1.638766	1.012674	1651.870580	0.021111	0.022205
RS	47	1.750132	1.012674	1574.235555	0.020119	0.021192
RS	48	1.868632	1.034055	1460.725040	0.018668	0.019723
RS	49	1.994722	1.034055	1375.560705	0.017580	0.018628
RS	50	2.128887	1.045252	1272.406239	0.016261	0.017298
RS	51	2.271646	1.045252	1180.802256	0.015091	0.016122
RS	52	2.423548	1.047135	1084.415589	0.013859	0.014873
RS	53	2.585180	1.047135	988.568305	0.012634	0.013628
RS	54	2.757164	1.040565	897.451805	0.011469	0.012428
RS	55	2.940163	1.040565	800.640566	0.010232	0.011145
RS	56	3.134884	1.040565	706.243452	0.009026	0.009880
RS	57	3.342076	1.040565	615.525941	0.007866	0.008651
RS	58	3.562538	1.068129	517.417289	0.006613	0.007314
RS	59	3.797121	1.068129	441.831000	0.005647	0.006268
RS	60	4.046729	1.068129	371.997341	0.004754	0.005295
RS	61	4.312325	1.068129	308.530352	0.003943	0.004405
RS	62	4.594931	1.068129	251.832056	0.003218	0.003605
RS	63	4.895638	1.068129	798.986485	0.010211	0.011513
PA	4+25*2+4+6 0.218217809 0.058763022 4.895638354 588.167183377 5.416528690 1.247537589 0.789489110 0.816762800 1.000765754 1.279319873 1.584719072 1.768799641 1.754428028 1.591800135 1.374825337 1.173813889 1.019529325 0.917513402 0.862269513 0.844167834 0.852675639 0.877800273 0.911365814 0.947743797 0.982798601 1.012673958 1.034054724 1.045252103 1.047134797 1.040564824 1.068129183
//
IT	4507
RD	13
LK	-608312.670122
QD	-127.049181 -> -111.453346
RI	0.0053247718
TR	0.216300	0.059253
MT	4.927313
MM	C_pi: 1.088662, n_recomb: 79600.370005
RS	0	0.000000	983.018639	0.503321	0.000006	0.000000
RS	1	0.006416	983.018639	0.535713	0.000007	0.000001
RS	2	0.013243	983.018639	0.570197	0.000007	0.000001
RS	3	0.020508	983.018639	0.606909	0.000008	0.000003
RS	4	0.028239	6.253783	101.475966	0.001275	0.000509
RS	5	0.036467	6.253783	107.866848	0.001355	0.000743
RS	6	0.045222	1.287043	555.500193	0.006979	0.004252
RS	7	0.054539	1.287043	586.905919	0.007373	0.005204
RS	8	0.064453	0.783458	1015.518509	0.012758	0.009541
RS	9	0.075004	0.783458	1066.098195	0.013393	0.010634
RS	10	0.086232	0.805230	1088.211479	0.013671	0.011157
RS	11	0.098179	0.805230	1140.844944	0.014332	0.011937
RS	12	0.110894	0.992454	971.000280	0.012198	0.010370
RS	13	0.124424	0.992454	1019.279886	0.012805	0.011001
RS	14	0.138822	1.283673	827.945679	0.010401	0.009084
RS	15	0.154144	1.283673	870.682900	0.010938	0.009536
RS	16	0.170449	1.611028	730.019542	0.009171	0.008049
RS	17	0.187800	1.611028	768.673237	0.009657	0.008410
RS	18	0.206264	1.814365	718.668443	0.009028	0.007891
RS	19	0.225913	1.814365	756.727074	0.009507	0.008299
RS	20	0.246822	1.804991	800.370263	0.010055	0.008838
RS	21	0.269073	1.804991	841.519730	0.010572	0.009378
RS	22	0.292751	1.634434	975.649393	0.012257	0.011001
RS	23	0.317948	1.634434	1022.635814	0.012847	0.011733
RS	24	0.344762	1.404683	1244.219440	0.015631	0.014490
RS	25	0.373297	1.404683	1297.695778	0.016303	0.015432
RS	26	0.403661	1.192234	1589.346998	0.019967	0.019184
RS	27	0.435974	1.192234	1646.270176	0.020682	0.020268
RS	28	0.470360	1.029931	1965.801475	0.024696	0.024509
RS	29	0.506952	1.029931	2018.838984	0.025362	0.025574
RS	30	0.545892	0.923161	2302.500102	0.028926	0.029446
RS	31	0.587330	0.923161	2342.237379	0.029425	0.030285
RS	32	0.631426	0.865697	2529.246295	0.031774	0.032909
RS	33	0.678352	0.865697	2548.694206	0.032019	0.033362
RS	34	0.728288	0.847203	2613.455655	0.032832	0.034328
RS	35	0.781428	0.847203	2610.987118	0.032801	0.034363
RS	36	0.837976	0.856580	2570.521977	0.032293	0.033880
RS	37	0.898153	0.856580	2548.750255	0.032019	0.033575
RS	38	0.962191	0.883359	2442.365059	0.030683	0.032192
RS	39	1.030337	0.883359	2405.080082	0.030214	0.031653
RS	40	1.102855	0.918965	2269.078354	0.028506	0.029878
RS	41	1.180025	0.918965	2219.325534	0.027881	0.029185
RS	42	1.262147	0.957479	2076.006572	0.026080	0.027324
RS	43	1.349537	0.957479	2015.852536	0.025325	0.026515
RS	44	1.442534	0.994537	1877.006274	0.023580	0.024725
RS	45	1.541496	0.994537	1807.793425	0.022711	0.023821
RS	46	1.646808	1.026049	1679.736474	0.021102	0.022182
RS	47	1.758877	1.026049	1602.253308	0.020129	0.021192
RS	48	1.878135	1.048470	1487.114784	0.018682	0.019728
RS	49	2.005044	1.048470	1401.907156	0.017612	0.018654
RS	50	2.140096	1.060002	1298.014284	0.016307	0.017338
RS	51	2.283812	1.060002	1205.987906	0.015151	0.016178
RS	52	2.436748	1.061602	1109.209434	0.013935	0.014946
RS	53	2.599495	1.061602	1012.427027	0.012719	0.013711
RS	54	2.772685	1.054139	920.949223	0.011570	0.012527
RS	55	2.956985	1.054139	822.611513	0.010334	0.011247
RS	56	3.153109	1.054139	726.552618	0.009128	0.009982
RS	57	3.361816	1.054139	634.071358	0.007966	0.008751
RS	58	3.583912	1.083734	533.003935	0.006696	0.007397
RS	59	3.820257	1.083734	455.944001	0.005728	0.006350
RS	60	4.071766	1.083734	384.588672	0.004831	0.005374
RS	61	4.339410	1.083734	319.589799	0.004015	0.004478
RS	62	4.624225	1.083734	261.386417	0.003284	0.003673
RS	63	4.927313	1.083734	836.137984	0.010504	0.011825
PA	4+25*2+4+6 0.216300282 0.059252622 4.927312962 983.018639365 6.253783394 1.287042759 0.783457504 0.805229637 0.992454083 1.283673027 1.611027885 1.814365071 1.804990710 1.634434061 1.404682518 1.192233652 1.029930979 0.923161148 0.865696961 0.847202915 0.856579895 0.883359062 0.918964759 0.957478594 0.994537202 1.026048543 1.048470039 1.060001699 1.061602135 1.054138819 1.083733906
//
IT	5384
RD	14
LK	-608281.911779
QD	-120.794089 -> -106.209650
RI	0.0050796381
TR	0.214473	0.059731
MT	4.957547
MM	C_pi: 1.098534, n_recomb: 80926.595104
RS	0	0.000000	1646.236259	0.305874	0.000004	0.000000
RS	1	0.006426	1646.236259	0.325592	0.000004	0.000000
RS	2	0.013264	1646.236259	0.346586	0.000004	0.000001
RS	3	0.020542	1646.236259	0.368937	0.000005	0.000002
RS	4	0.028288	7.229296	89.382054	0.001104	0.000444
RS	5	0.036532	7.229296	95.037740	0.001174	0.000647
RS	6	0.045305	1.330604	547.420224	0.006764	0.004141
RS	7	0.054642	1.330604	578.558165	0.007149	0.005063
RS	8	0.064579	0.779137	1040.865523	0.012862	0.009638
RS	9	0.075154	0.779137	1092.694625	0.013502	0.010736
RS	10	0.086409	0.794959	1123.456482	0.013882	0.011338
RS	11	0.098387	0.794959	1177.631175	0.014552	0.012135
RS	12	0.111135	0.984529	997.394289	0.012325	0.010486
RS	13	0.124702	0.984529	1046.930831	0.012937	0.011132
RS	14	0.139141	1.287176	841.335773	0.010396	0.009093
RS	15	0.154507	1.287176	884.850375	0.010934	0.009556
RS	16	0.170861	1.635493	732.913878	0.009057	0.007969
RS	17	0.188266	1.635493	771.900505	0.009538	0.008334
RS	18	0.206789	1.857920	715.669460	0.008843	0.007755
RS	19	0.226503	1.857920	753.816062	0.009315	0.008159
RS	20	0.247483	1.853888	795.183367	0.009826	0.008665
RS	21	0.269811	1.853888	836.396217	0.010335	0.009194
RS	22	0.293574	1.675824	971.784104	0.012008	0.010804
RS	23	0.318864	1.675824	1019.031843	0.012592	0.011521
RS	24	0.345779	1.433682	1246.071219	0.015398	0.014293
RS	25	0.374424	1.433682	1300.210749	0.016067	0.015218
RS	26	0.404909	1.210141	1601.938932	0.019795	0.019023
RS	27	0.437353	1.210141	1659.989479	0.020512	0.020092
RS	28	0.471882	1.040095	1993.015500	0.024627	0.024421
RS	29	0.508630	1.040095	2047.423388	0.025300	0.025477
RS	30	0.547739	0.928755	2344.526204	0.028971	0.029448
RS	31	0.589361	0.928755	2385.424723	0.029476	0.030283
RS	32	0.633657	0.869160	2581.502832	0.031899	0.032976
RS	33	0.680800	0.869160	2601.547224	0.032147	0.033429
RS	34	0.730972	0.850291	2668.747039	0.032977	0.034411
RS	35	0.784369	0.850291	2666.322619	0.032947	0.034450
RS	36	0.841196	0.860500	2622.718138	0.032409	0.033938
RS	37	0.901674	0.860500	2600.720198	0.032137	0.033641
RS	38	0.966039	0.888865	2488.408382	0.030749	0.032208
RS	39	1.034540	0.888865	2450.907400	0.030286	0.031682
RS	40	1.107443	0.926427	2308.617619	0.028527	0.029861
RS	41	1.185030	0.926427	2258.798786	0.027912	0.029184
RS	42	1.267603	0.966986	2110.069740	0.026074	0.027288
RS	43	1.355481	0.966986	2050.012943	0.025332	0.026500
RS	44	1.449007	1.005959	1907.051573	0.023565	0.024689
RS	45	1.548542	1.005959	1838.030487	0.022712	0.023807
RS	46	1.654473	1.039024	1707.218533	0.021096	0.022161
RS	47	1.767210	1.039024	1629.894203	0.020140	0.021193
RS	48	1.887192	1.062418	1513.216229	0.018699	0.019735
RS	49	2.014884	1.062418	1427.965856	0.017645	0.018680
RS	50	2.150781	1.074237	1323.389176	0.016353	0.017378
RS	51	2.295410	1.074237	1230.941694	0.015211	0.016233
RS	52	2.449333	1.075528	1133.810644	0.014010	0.015017
RS	53	2.613147	1.075528	1036.098842	0.012803	0.013792
RS	54	2.787486	1.067160	944.296922	0.011669	0.012624
RS	55	2.973028	1.067160	844.442368	0.010435	0.011346
RS	56	3.170493	1.067160	746.734423	0.009227	0.010081
RS	57	3.380646	1.067160	652.504440	0.008063	0.008849
RS	58	3.604304	1.098734	548.488188	0.006778	0.007479
RS	59	3.842332	1.098734	469.970348	0.005807	0.006430
RS	60	4.095656	1.098734	397.110187	0.004907	0.005450
RS	61	4.365258	1.098734	330.596309	0.004085	0.004550
RS	62	4.652184	1.098734	270.903820	0.003348	0.003739
RS	63	4.957547	1.098734	873.358068	0.010792	0.012130
PA	4+25*2+4+6 0.214473337 0.059730579 4.957546662 1646.236259139 7.229296184 1.330603882 0.779137033 0.794959479 0.984528986 1.287176399 1.635493453 1.857920303 1.853888039 1.675824253 1.433682387 1.210141443 1.040094732 0.928754958 0.869160117 0.850290921 0.860500496 0.888865230 0.926426808 0.966985914 1.005958850 1.039023667 1.062418130 1.074237269 1.075527503 1.067160034 1.098734484
//
IT	4192
RD	15
LK	-608253.135842
QD	-114.993547 -> -101.331762
RI	0.0048547921
TR	0.212734	0.060198
MT	4.986330
MM	C_pi: 1.108095, n_recomb: 82226.561481
RS	0	0.000000	2737.145117	0.187102	0.000002	0.000000
RS	1	0.006435	2737.145117	0.199182	0.000002	0.000000
RS	2	0.013285	2737.145117	0.212044	0.000003	0.000001
RS	3	0.020575	2737.145117	0.225740	0.000003	0.000001
RS	4	0.028334	8.363951	78.608749	0.000956	0.000387
RS	5	0.036593	8.363951	83.603672	0.001017	0.000563
RS	6	0.045383	1.377904	538.171006	0.006545	0.004027
RS	7	0.054739	1.377904	568.968851	0.006920	0.004917
RS	8	0.064697	0.776244	1064.136561	0.012942	0.009722
RS	9	0.075296	0.776244	1117.134891	0.013586	0.010821
RS	10	0.086577	0.785766	1157.643404	0.014079	0.011511
RS	11	0.098584	0.785766	1213.313172	0.014756	0.012322
RS	12	0.111363	0.976959	1023.507143	0.012447	0.010601
RS	13	0.124965	0.976959	1074.283314	0.013065	0.011261
RS	14	0.139442	1.289929	854.863676	0.010396	0.009107
RS	15	0.154851	1.289929	899.156099	0.010935	0.009579
RS	16	0.171252	1.658269	736.214257	0.008953	0.007897
RS	17	0.188708	1.658269	775.542669	0.009432	0.008266
RS	18	0.207287	1.899571	713.257148	0.008674	0.007630
RS	19	0.227062	1.899571	751.502766	0.009139	0.008030
RS	20	0.248109	1.901207	790.605842	0.009615	0.008504
RS	21	0.270511	1.901207	831.886268	0.010117	0.009023
RS	22	0.294355	1.716041	968.359722	0.011777	0.010620
RS	23	0.319733	1.716041	1015.857543	0.012354	0.011322
RS	24	0.346744	1.461877	1247.987209	0.015177	0.014107
RS	25	0.375494	1.461877	1302.760642	0.015844	0.015015
RS	26	0.406093	1.227561	1614.076251	0.019630	0.018868
RS	27	0.438662	1.227561	1673.215875	0.020349	0.019922
RS	28	0.473326	1.050024	2019.242497	0.024557	0.024333
RS	29	0.510222	1.050024	2074.990892	0.025235	0.025381
RS	30	0.549492	0.934277	2385.183018	0.029007	0.029443
RS	31	0.591289	0.934277	2427.235102	0.029519	0.030276
RS	32	0.635775	0.872632	2632.210778	0.032012	0.033034
RS	33	0.683125	0.872632	2652.869064	0.032263	0.033488
RS	34	0.733521	0.853397	2722.498293	0.033110	0.034485
RS	35	0.787161	0.853397	2720.155507	0.033081	0.034527
RS	36	0.844253	0.864404	2673.506601	0.032514	0.033989
RS	37	0.905019	0.864404	2651.332151	0.032244	0.033699
RS	38	0.969695	0.894290	2533.256294	0.030808	0.032221
RS	39	1.038533	0.894290	2495.590993	0.030350	0.031707
RS	40	1.111801	0.933728	2347.208616	0.028546	0.029842
RS	41	1.189785	0.933728	2297.367705	0.027939	0.029181
RS	42	1.272787	0.976247	2143.419738	0.026067	0.027254
RS	43	1.361130	0.976247	2083.490603	0.025338	0.026484
RS	44	1.455158	1.017049	1936.574463	0.023552	0.024655
RS	45	1.555238	1.017049	1867.761347	0.022715	0.023794
RS	46	1.661758	1.051591	1734.314425	0.021092	0.022143
RS	47	1.775132	1.051591	1657.154311	0.020154	0.021196
RS	48	1.895803	1.075897	1539.016736	0.018717	0.019744
RS	49	2.024240	1.075897	1453.724408	0.017679	0.018707
RS	50	2.160941	1.087958	1348.518084	0.016400	0.017418
RS	51	2.306440	1.087958	1255.651240	0.015271	0.016287
RS	52	2.461303	1.088913	1158.205040	0.014086	0.015088
RS	53	2.626131	1.088913	1059.570354	0.012886	0.013871
RS	54	2.801566	1.079635	967.478589	0.011766	0.012720
RS	55	2.988291	1.079635	866.118311	0.010533	0.011443
RS	56	3.187033	1.079635	766.775401	0.009325	0.010179
RS	57	3.398564	1.079635	670.812957	0.008158	0.008944
RS	58	3.623708	1.113137	563.860543	0.006857	0.007558
RS	59	3.863341	1.113137	483.901299	0.005885	0.006508
RS	60	4.118394	1.113137	409.553817	0.004981	0.005525
RS	61	4.389862	1.113137	341.542436	0.004154	0.004621
RS	62	4.678799	1.113137	280.377434	0.003410	0.003803
RS	63	4.986330	1.113137	910.611639	0.011074	0.012430
PA	4+25*2+4+6 0.212733514 0.060198164 4.986330025 2737.145116591 8.363951434 1.377903833 0.776243623 0.785765607 0.976959413 1.289928559 1.658268603 1.899571201 1.901206936 1.716041120 1.461876781 1.227561139 1.050023768 0.934276597 0.872631532 0.853397481 0.864404062 0.894290432 0.933728130 0.976246542 1.017049498 1.051591127 1.075896741 1.087957901 1.088912927 1.079635284 1.113137302
//
IT	4388
RD	16
LK	-608226.170577
QD	-109.599714 -> -96.782793
RI	0.0046464337
TR	0.211076	0.060656
MT	5.013721
MM	C_pi: 1.117350, n_recomb: 83500.705842
RS	0	0.000000	4584.518901	0.113540	0.000001	0.000000
RS	1	0.006444	4584.518901	0.120881	0.000001	0.000000
RS	2	0.013304	4584.518901	0.128698	0.000002	0.000000
RS	3	0.020606	4584.518901	0.137023	0.000002	0.000001
RS	4	0.028378	9.681779	69.051853	0.000827	0.000337
RS	5	0.036651	9.681779	73.456027	0.000880	0.000490
RS	6	0.045458	1.428773	528.007631	0.006323	0.003911
RS	7	0.054832	1.428773	558.404889	0.006687	0.004771
RS	8	0.064810	0.774546	1085.504505	0.013000	0.009792
RS	9	0.075431	0.774546	1139.598256	0.013648	0.010892
RS	10	0.086736	0.777490	1190.832297	0.014261	0.011675
RS	11	0.098770	0.777490	1247.953670	0.014945	0.012498
RS	12	0.111580	0.969712	1049.335292	0.012567	0.010715
RS	13	0.125215	0.969712	1101.333565	0.013190	0.011386
RS	14	0.139728	1.292013	868.493019	0.010401	0.009125
RS	15	0.155177	1.292013	913.562310	0.010941	0.009605
RS	16	0.171622	1.679466	739.862472	0.008861	0.007833
RS	17	0.189126	1.679466	779.539882	0.009336	0.008205
RS	18	0.207759	1.939433	711.343488	0.008519	0.007514
RS	19	0.227592	1.939433	749.697150	0.008978	0.007912
RS	20	0.248703	1.947014	786.555633	0.009420	0.008355
RS	21	0.271175	1.947014	827.907006	0.009915	0.008864
RS	22	0.295095	1.755147	965.306734	0.011560	0.010447
RS	23	0.320557	1.755147	1013.043780	0.012132	0.011135
RS	24	0.347659	1.489308	1249.935312	0.014969	0.013929
RS	25	0.376508	1.489308	1305.314917	0.015632	0.014822
RS	26	0.407216	1.244522	1625.759574	0.019470	0.018717
RS	27	0.439903	1.244522	1685.951377	0.020191	0.019759
RS	28	0.474697	1.059723	2044.524275	0.024485	0.024245
RS	29	0.511732	1.059723	2101.583494	0.025168	0.025285
RS	30	0.551155	0.939719	2424.525179	0.029036	0.029433
RS	31	0.593118	0.939719	2467.721949	0.029553	0.030263
RS	32	0.637785	0.876094	2681.440458	0.032113	0.033083
RS	33	0.685331	0.876094	2702.727227	0.032368	0.033538
RS	34	0.735941	0.856505	2774.773191	0.033231	0.034551
RS	35	0.789812	0.856505	2772.545886	0.033204	0.034596
RS	36	0.847155	0.868274	2722.948920	0.032610	0.034033
RS	37	0.908194	0.868274	2700.642726	0.032343	0.033751
RS	38	0.973166	0.899620	2576.962561	0.030862	0.032230
RS	39	1.042325	0.899620	2539.178843	0.030409	0.031728
RS	40	1.115941	0.940859	2384.890323	0.028561	0.029822
RS	41	1.194301	0.940859	2335.065704	0.027965	0.029177
RS	42	1.277711	0.985258	2176.073972	0.026061	0.027220
RS	43	1.366496	0.985258	2116.299032	0.025345	0.026469
RS	44	1.461003	1.027812	1965.577290	0.023540	0.024624
RS	45	1.561600	1.027812	1896.986153	0.022718	0.023782
RS	46	1.668680	1.063760	1761.014711	0.021090	0.022127
RS	47	1.782661	1.063760	1684.023789	0.020168	0.021199
RS	48	1.903987	1.088918	1564.502780	0.018736	0.019754
RS	49	2.033132	1.088918	1479.169783	0.017714	0.018734
RS	50	2.170599	1.101181	1373.383465	0.016448	0.017459
RS	51	2.316926	1.101181	1280.100457	0.015330	0.016342
RS	52	2.472682	1.101780	1182.374572	0.014160	0.015158
RS	53	2.638476	1.101780	1082.825363	0.012968	0.013949
RS	54	2.814954	1.091588	990.478089	0.011862	0.012813
RS	55	3.002805	1.091588	887.624948	0.010630	0.011539
RS	56	3.202762	1.091588	786.662698	0.009421	0.010274
RS	57	3.415606	1.091588	688.985416	0.008251	0.009037
RS	58	3.642165	1.126968	579.111226	0.006935	0.007635
RS	59	3.883325	1.126968	497.728218	0.005961	0.006584
RS	60	4.140027	1.126968	421.911874	0.005053	0.005598
RS	61	4.413271	1.126968	352.421306	0.004221	0.004689
RS	62	4.704124	1.126968	289.801106	0.003471	0.003866
RS	63	5.013721	1.126968	947.868078	0.011352	0.012723
PA	4+25*2+4+6 0.211075591 0.060655932 5.013720754 4584.518900966 9.681778537 1.428773184 0.774546338 0.777489626 0.969712409 1.292012778 1.679465939 1.939432585 1.947013908 1.755147165 1.489308161 1.244522146 1.059722891 0.939719244 0.876093510 0.856504811 0.868273608 0.899620392 0.940858811 0.985257664 1.027811886 1.063759516 1.088917893 1.101180793 1.101779549 1.091587632 1.126967773
//
IT	4203
RD	17
LK	-608200.865162
QD	-104.572440 -> -92.531663
RI	0.0044534710
TR	0.209491	0.061103
MT	5.039887
MM	C_pi: 1.126324, n_recomb: 84749.283263
RS	0	0.000000	7679.889809	0.068848	0.000001	0.000000
RS	1	0.006453	7679.889809	0.073306	0.000001	0.000000
RS	2	0.013322	7679.889809	0.078053	0.000001	0.000000
RS	3	0.020635	7679.889809	0.083109	0.000001	0.000000
RS	4	0.028420	11.208536	60.612023	0.000715	0.000293
RS	5	0.036707	11.208536	64.490939	0.000761	0.000427
RS	6	0.045528	1.483014	517.172703	0.006102	0.003795
RS	7	0.054919	1.483014	547.120820	0.006456	0.004624
RS	8	0.064916	0.773856	1105.135520	0.013040	0.009852
RS	9	0.075559	0.773856	1160.257157	0.013690	0.010949
RS	10	0.086887	0.770011	1223.069273	0.014432	0.011832
RS	11	0.098947	0.770011	1281.601253	0.015122	0.012666
RS	12	0.111785	0.962750	1074.893214	0.012683	0.010826
RS	13	0.125452	0.962750	1128.096811	0.013311	0.011510
RS	14	0.140000	1.293499	882.200515	0.010410	0.009146
RS	15	0.155488	1.293499	928.045100	0.010950	0.009634
RS	16	0.171974	1.699224	743.798946	0.008776	0.007776
RS	17	0.189525	1.699224	783.830948	0.009249	0.008150
RS	18	0.208208	1.977623	709.855779	0.008376	0.007408
RS	19	0.228097	1.977623	748.325039	0.008830	0.007802
RS	20	0.249269	1.991422	782.950275	0.009238	0.008215
RS	21	0.271807	1.991422	824.374928	0.009727	0.008716
RS	22	0.295800	1.793217	962.566404	0.011358	0.010285
RS	23	0.321341	1.793217	1010.532401	0.011924	0.010959
RS	24	0.348530	1.516039	1251.881846	0.014772	0.013760
RS	25	0.377474	1.516039	1307.841439	0.015432	0.014638
RS	26	0.408286	1.261062	1636.993768	0.019316	0.018571
RS	27	0.441085	1.261062	1698.202533	0.020038	0.019601
RS	28	0.476002	1.069213	2068.891745	0.024412	0.024156
RS	29	0.513171	1.069213	2127.232778	0.025100	0.025189
RS	30	0.552739	0.945087	2462.605801	0.029058	0.029418
RS	31	0.594861	0.945087	2506.937532	0.029581	0.030246
RS	32	0.639700	0.879545	2729.246221	0.032204	0.033126
RS	33	0.687433	0.879545	2751.174105	0.032463	0.033581
RS	34	0.738247	0.859609	2825.629726	0.033341	0.034609
RS	35	0.792339	0.859609	2823.548346	0.033316	0.034658
RS	36	0.849922	0.872109	2771.090047	0.032698	0.034072
RS	37	0.911220	0.872109	2748.692976	0.032433	0.033797
RS	38	0.976475	0.904861	2619.559524	0.030910	0.032236
RS	39	1.045940	0.904861	2581.699190	0.030463	0.031745
RS	40	1.119887	0.947832	2421.676390	0.028575	0.029801
RS	41	1.198607	0.947832	2371.903284	0.027987	0.029171
RS	42	1.282406	0.994038	2208.035914	0.026054	0.027187
RS	43	1.371613	0.994038	2148.439275	0.025351	0.026454
RS	44	1.466577	1.038272	1994.049176	0.023529	0.024594
RS	45	1.567668	1.038272	1925.693354	0.022722	0.023771
RS	46	1.675283	1.075560	1787.302832	0.021089	0.022113
RS	47	1.789843	1.075560	1710.486452	0.020183	0.021203
RS	48	1.911795	1.101520	1589.651083	0.018757	0.019764
RS	49	2.041616	1.101520	1504.280475	0.017750	0.018761
RS	50	2.179815	1.113949	1397.960819	0.016495	0.017500
RS	51	2.326932	1.113949	1304.267260	0.015390	0.016395
RS	52	2.483543	1.114175	1206.295160	0.014234	0.015227
RS	53	2.650259	1.114175	1105.842604	0.013048	0.014026
RS	54	2.827734	1.103068	1013.274077	0.011956	0.012905
RS	55	3.016662	1.103068	908.943705	0.010725	0.011632
RS	56	3.217780	1.103068	806.380160	0.009515	0.010366
RS	57	3.431878	1.103068	707.007767	0.008342	0.009128
RS	58	3.659790	1.140281	594.227859	0.007012	0.007710
RS	59	3.902410	1.140281	511.440551	0.006035	0.006658
RS	60	4.160687	1.140281	434.175307	0.005123	0.005669
RS	61	4.435630	1.140281	363.225114	0.004286	0.004756
RS	62	4.728315	1.140281	299.168080	0.003530	0.003927
RS	63	5.039887	1.140281	985.095622	0.011624	0.013012
PA	4+25*2+4+6 0.209491305 0.061103400 5.039887276 7679.889809407 11.208535595 1.483014258 0.773856056 0.770010770 0.962749666 1.293498762 1.699224060 1.977622858 1.991421548 1.793216954 1.516038844 1.261062350 1.069212711 0.945087399 0.879544993 0.859608753 0.872109343 0.904860719 0.947832416 0.994037896 1.038272311 1.075559949 1.101519763 1.113949259 1.114175378 1.103067731 1.140281298
//
IT	4323
RD	18
LK	-608177.084309
QD	-99.877861 -> -88.552148
RI	0.0042740609
TR	0.207976	0.061541
MT	5.064900
MM	C_pi: 1.135028, n_recomb: 85972.881186
RS	0	0.000000	12775.132865	0.042019	0.000000	0.000000
RS	1	0.006461	12775.132865	0.044743	0.000001	0.000000
RS	2	0.013340	12775.132865	0.047644	0.000001	0.000000
RS	3	0.020663	12775.132865	0.050735	0.000001	0.000000
RS	4	0.028459	12.975561	53.174415	0.000619	0.000256
RS	5	0.036759	12.975561	56.587664	0.000658	0.000371
RS	6	0.045596	1.540488	505.858857	0.005884	0.003679
RS	7	0.055003	1.540488	535.319023	0.006227	0.004478
RS	8	0.065018	0.774025	1123.169443	0.013064	0.009901
RS	9	0.075680	0.774025	1179.256401	0.013717	0.010995
RS	10	0.087031	0.763234	1254.384855	0.014590	0.011981
RS	11	0.099116	0.763234	1314.288093	0.015287	0.012825
RS	12	0.111981	0.956062	1100.165437	0.012797	0.010937
RS	13	0.125678	0.956062	1154.557109	0.013429	0.011630
RS	14	0.140259	1.294471	895.949604	0.010421	0.009169
RS	15	0.155783	1.294471	942.566578	0.010964	0.009664
RS	16	0.172310	1.717665	747.973647	0.008700	0.007724
RS	17	0.189904	1.717665	788.364331	0.009170	0.008101
RS	18	0.208636	2.014257	708.729865	0.008244	0.007309
RS	19	0.228577	2.014257	747.320756	0.008693	0.007701
RS	20	0.249808	2.034510	779.728284	0.009069	0.008084
RS	21	0.272409	2.034510	821.227836	0.009552	0.008577
RS	22	0.296472	1.830313	960.089992	0.011167	0.010131
RS	23	0.322089	1.830313	1008.275047	0.011728	0.010793
RS	24	0.349361	1.542115	1253.803948	0.014584	0.013598
RS	25	0.378395	1.542115	1310.318706	0.015241	0.014463
RS	26	0.409305	1.277207	1647.792009	0.019166	0.018430
RS	27	0.442212	1.277207	1709.984058	0.019890	0.019448
RS	28	0.477246	1.078503	2092.384544	0.024338	0.024068
RS	29	0.514543	1.078503	2151.979016	0.025031	0.025094
RS	30	0.554250	0.950378	2499.484946	0.029073	0.029400
RS	31	0.596523	0.950378	2544.941185	0.029602	0.030226
RS	32	0.641527	0.882977	2775.693966	0.032286	0.033161
RS	33	0.689438	0.882977	2798.273683	0.032548	0.033618
RS	34	0.740446	0.862700	2875.130818	0.033442	0.034661
RS	35	0.794749	0.862700	2873.223013	0.033420	0.034714
RS	36	0.852560	0.875902	2817.995006	0.032778	0.034106
RS	37	0.914107	0.875902	2795.543705	0.032517	0.033838
RS	38	0.979631	0.910006	2661.099855	0.030953	0.032240
RS	39	1.049389	0.910006	2623.200231	0.030512	0.031760
RS	40	1.123653	0.954648	2457.604135	0.028586	0.029780
RS	41	1.202716	0.954648	2407.913785	0.028008	0.029165
RS	42	1.286888	1.002593	2239.325452	0.026047	0.027156
RS	43	1.376498	1.002593	2179.928589	0.025356	0.026439
RS	44	1.471897	1.048439	2022.002142	0.023519	0.024565
RS	45	1.573461	1.048439	1953.893067	0.022727	0.023761
RS	46	1.681587	1.087007	1813.178188	0.021090	0.022100
RS	47	1.796700	1.087007	1736.541466	0.020199	0.021208
RS	48	1.919250	1.113720	1614.458310	0.018779	0.019776
RS	49	2.049718	1.113720	1529.053359	0.017785	0.018789
RS	50	2.188616	1.126285	1422.242383	0.016543	0.017540
RS	51	2.336489	1.126285	1328.144831	0.015448	0.016448
RS	52	2.493916	1.126123	1229.960754	0.014306	0.015295
RS	53	2.661514	1.126123	1128.616530	0.013128	0.014101
RS	54	2.839942	1.114102	1035.857868	0.012049	0.012995
RS	55	3.029898	1.114102	930.066938	0.010818	0.011723
RS	56	3.232128	1.114102	825.921008	0.009607	0.010457
RS	57	3.447424	1.114102	724.873943	0.008431	0.009216
RS	58	3.676631	1.153105	609.205956	0.007086	0.007784
RS	59	3.920648	1.153105	525.034143	0.006107	0.006731
RS	60	4.180431	1.153105	446.340194	0.005192	0.005739
RS	61	4.457000	1.153105	373.950117	0.004350	0.004821
RS	62	4.751438	1.153105	308.474782	0.003588	0.003987
RS	63	5.064900	1.153105	1022.272176	0.011891	0.013295
PA	4+25*2+4+6 0.207975925 0.061540853 5.064899839 12775.132865278 12.975561163 1.540488386 0.774024690 0.763234285 0.956062324 1.294470820 1.717665422 2.014256680 2.034509862 1.830313419 1.542115424 1.277206627 1.078503022 0.950378062 0.882977360 0.862700169 0.875901517 0.910005582 0.954647999 1.002592543 1.048438919 1.087007139 1.113719642 1.126285339 1.126122807 1.114101816 1.153105203
//
IT	4384
RD	19
LK	-608154.709660
QD	-95.485158 -> -84.819876
RI	0.0041068796
TR	0.206524	0.061968
MT	5.088858
MM	C_pi: 1.143477, n_recomb: 87171.998176
RS	0	0.000000	21201.796547	0.025690	0.000000	0.000000
RS	1	0.006469	21201.796547	0.027358	0.000000	0.000000
RS	2	0.013357	21201.796547	0.029134	0.000000	0.000000
RS	3	0.020690	21201.796547	0.031026	0.000000	0.000000
RS	4	0.028497	15.016014	46.639490	0.000535	0.000223
RS	5	0.036810	15.016014	49.641432	0.000569	0.000323
RS	6	0.045660	1.601133	494.210992	0.005669	0.003565
RS	7	0.055083	1.601133	523.152107	0.006001	0.004334
RS	8	0.065115	0.774934	1139.729369	0.013074	0.009941
RS	9	0.075797	0.774934	1196.723483	0.013728	0.011030
RS	10	0.087169	0.757074	1284.821142	0.014739	0.012124
RS	11	0.099277	0.757074	1346.058335	0.015441	0.012975
RS	12	0.112168	0.949636	1125.146764	0.012907	0.011045
RS	13	0.125893	0.949636	1180.709264	0.013545	0.011748
RS	14	0.140507	1.294988	909.720335	0.010436	0.009194
RS	15	0.156065	1.294988	957.106186	0.010980	0.009697
RS	16	0.172630	1.734892	752.349264	0.008631	0.007677
RS	17	0.190267	1.734892	793.101721	0.009098	0.008056
RS	18	0.209044	2.049431	707.915806	0.008121	0.007217
RS	19	0.229036	2.049431	746.633304	0.008565	0.007606
RS	20	0.250322	2.076354	776.838531	0.008912	0.007961
RS	21	0.272984	2.076354	818.414080	0.009388	0.008447
RS	22	0.297113	1.866501	957.835082	0.010988	0.009985
RS	23	0.322802	1.866501	1006.229675	0.011543	0.010636
RS	24	0.350154	1.567573	1255.691466	0.014405	0.013444
RS	25	0.379274	1.567573	1312.738087	0.015059	0.014296
RS	26	0.410279	1.292978	1658.170696	0.019022	0.018293
RS	27	0.443289	1.292978	1721.313881	0.019746	0.019300
RS	28	0.478434	1.087604	2115.042939	0.024263	0.023979
RS	29	0.515854	1.087604	2175.863099	0.024961	0.024999
RS	30	0.555693	0.955592	2535.214929	0.029083	0.029377
RS	31	0.598111	0.955592	2581.784620	0.029617	0.030202
RS	32	0.643272	0.886387	2820.840037	0.032359	0.033191
RS	33	0.691354	0.886387	2844.080612	0.032626	0.033650
RS	34	0.742547	0.865773	2923.337456	0.033535	0.034707
RS	35	0.797052	0.865773	2921.627820	0.033516	0.034764
RS	36	0.855083	0.879647	2863.713104	0.032851	0.034135
RS	37	0.916868	0.879647	2841.240775	0.032594	0.033874
RS	38	0.982649	0.915056	2701.622756	0.030992	0.032241
RS	39	1.052686	0.915056	2663.717500	0.030557	0.031772
RS	40	1.127254	0.961310	2492.702632	0.028595	0.029759
RS	41	1.206646	0.961310	2443.122764	0.028026	0.029157
RS	42	1.291173	1.010931	2269.957151	0.026040	0.027125
RS	43	1.381169	1.010931	2210.779090	0.025361	0.026424
RS	44	1.476986	1.058328	2049.436932	0.023510	0.024538
RS	45	1.579002	1.058328	1981.585117	0.022732	0.023751
RS	46	1.687618	1.098121	1838.635425	0.021092	0.022089
RS	47	1.803259	1.098121	1762.183448	0.020215	0.021214
RS	48	1.926382	1.125543	1638.912903	0.018801	0.019789
RS	49	2.057470	1.125543	1553.477921	0.017821	0.018816
RS	50	2.197037	1.138217	1446.217214	0.016590	0.017581
RS	51	2.345634	1.138217	1351.723266	0.015506	0.016500
RS	52	2.503843	1.137655	1253.357088	0.014378	0.015362
RS	53	2.672287	1.137655	1151.134721	0.013205	0.014175
RS	54	2.851627	1.124723	1058.218000	0.012139	0.013083
RS	55	3.042569	1.124723	950.984622	0.010909	0.011813
RS	56	3.245864	1.124723	845.276444	0.009697	0.010546
RS	57	3.462309	1.124723	742.576192	0.008519	0.009303
RS	58	3.692757	1.165476	624.038865	0.007159	0.007856
RS	59	3.938112	1.165476	538.503188	0.006177	0.006801
RS	60	4.199339	1.165476	458.401403	0.005259	0.005807
RS	61	4.477465	1.165476	384.591734	0.004412	0.004885
RS	62	4.773584	1.165476	317.717091	0.003645	0.004045
RS	63	5.088858	1.165476	1059.375616	0.012153	0.013573
PA	4+25*2+4+6 0.206524041 0.061968322 5.088857953 21201.796547325 15.016013620 1.601132732 0.774934481 0.757073716 0.949636154 1.294988077 1.734892022 2.049431101 2.076354475 1.866500726 1.567573191 1.292977798 1.087603550 0.955592301 0.886386913 0.865772570 0.879647114 0.915055595 0.961309680 1.010931099 1.058327626 1.098121073 1.125543094 1.138216547 1.137654795 1.124723001 1.165475649
//
IT	4000
RD	20
LK	-608133.633376
QD	-91.367668 -> -81.313756
RI	0.0039506375
TR	0.205133	0.062387
MT	5.111765
MM	C_pi: 1.151674, n_recomb: 88347.254839
RS	0	0.000000	34587.743741	0.015971	0.000000	0.000000
RS	1	0.006476	34587.743741	0.017009	0.000000	0.000000
RS	2	0.013372	34587.743741	0.018114	0.000000	0.000000
RS	3	0.020715	34587.743741	0.019292	0.000000	0.000000
RS	4	0.028533	17.370078	40.903088	0.000463	0.000194
RS	5	0.036858	17.370078	43.542288	0.000493	0.000281
RS	6	0.045721	1.664866	482.358658	0.005460	0.003452
RS	7	0.055159	1.664866	510.756657	0.005781	0.004192
RS	8	0.065208	0.776482	1154.929361	0.013073	0.009973
RS	9	0.075907	0.776482	1212.776192	0.013727	0.011056
RS	10	0.087300	0.751464	1314.395772	0.014878	0.012260
RS	11	0.099430	0.751464	1376.930516	0.015585	0.013118
RS	12	0.112346	0.943453	1149.832261	0.013015	0.011152
RS	13	0.126099	0.943453	1206.548082	0.013657	0.011864
RS	14	0.140742	1.295102	923.490789	0.010453	0.009222
RS	15	0.156334	1.295102	971.641076	0.010998	0.009730
RS	16	0.172935	1.751000	756.887595	0.008567	0.007634
RS	17	0.190612	1.751000	798.003595	0.009033	0.008015
RS	18	0.209433	2.083221	707.371394	0.008007	0.007131
RS	19	0.229474	2.083221	746.219396	0.008446	0.007517
RS	20	0.250812	2.117019	774.234374	0.008764	0.007846
RS	21	0.273532	2.117019	815.886245	0.009235	0.008324
RS	22	0.297724	1.901817	955.769364	0.010818	0.009846
RS	23	0.323483	1.901817	1004.364209	0.011368	0.010487
RS	24	0.350910	1.592440	1257.529825	0.014234	0.013296
RS	25	0.380113	1.592440	1315.085947	0.014885	0.014136
RS	26	0.411207	1.308391	1668.139116	0.018882	0.018160
RS	27	0.444315	1.308391	1732.202334	0.019607	0.019157
RS	28	0.479568	1.096513	2136.906498	0.024188	0.023891
RS	29	0.517104	1.096513	2198.924905	0.024890	0.024906
RS	30	0.557070	0.960723	2569.846166	0.029088	0.029352
RS	31	0.599625	0.960723	2617.517460	0.029628	0.030175
RS	32	0.644937	0.889760	2864.745763	0.032426	0.033217
RS	33	0.693182	0.889760	2888.654148	0.032697	0.033677
RS	34	0.744553	0.868813	2970.306549	0.033621	0.034748
RS	35	0.799250	0.868813	2968.816909	0.033604	0.034809
RS	36	0.857490	0.883332	2908.301391	0.032919	0.034161
RS	37	0.919502	0.883332	2885.837428	0.032665	0.033907
RS	38	0.985529	0.920000	2741.174590	0.031027	0.032240
RS	39	1.055834	0.920000	2703.293461	0.030598	0.031782
RS	40	1.130691	0.967810	2527.004532	0.028603	0.029738
RS	41	1.210397	0.967810	2477.559579	0.028043	0.029149
RS	42	1.295264	1.019049	2299.953499	0.026033	0.027095
RS	43	1.385629	1.019049	2241.010651	0.025366	0.026410
RS	44	1.481845	1.067937	2076.365474	0.023502	0.024513
RS	45	1.584293	1.067937	2008.779892	0.022737	0.023742
RS	46	1.693376	1.108903	1863.680556	0.021095	0.022079
RS	47	1.809524	1.108903	1787.417583	0.020232	0.021220
RS	48	1.933194	1.136994	1663.015698	0.018824	0.019802
RS	49	2.064874	1.136994	1577.554863	0.017856	0.018843
RS	50	2.205082	1.149750	1469.882821	0.016638	0.017621
RS	51	2.354370	1.149750	1375.000406	0.015564	0.016551
RS	52	2.513327	1.148779	1276.482043	0.014448	0.015428
RS	53	2.682579	1.148779	1173.395147	0.013282	0.014247
RS	54	2.862793	1.134941	1080.350571	0.012228	0.013170
RS	55	3.054678	1.134941	971.693203	0.010999	0.011900
RS	56	3.258990	1.134941	864.443190	0.009785	0.010633
RS	57	3.476535	1.134941	760.111455	0.008604	0.009388
RS	58	3.708169	1.177403	638.724313	0.007230	0.007926
RS	59	3.954804	1.177403	551.845507	0.006246	0.006870
RS	60	4.217413	1.177403	470.356803	0.005324	0.005873
RS	61	4.497030	1.177403	395.147860	0.004473	0.004947
RS	62	4.794756	1.177403	326.892942	0.003700	0.004103
RS	63	5.111765	1.177403	1096.392464	0.012410	0.013845
PA	4+25*2+4+6 0.205133478 0.062386585 5.111764647 34587.743741075 17.370077518 1.664865717 0.776482390 0.751464124 0.943453325 1.295101697 1.751000448 2.083221298 2.117019162 1.901816597 1.592440261 1.308391294 1.096513266 0.960722598 0.889760180 0.868812668 0.883332388 0.919999679 0.967810082 1.019048813 1.067937170 1.108902772 1.136994141 1.149749855 1.148778674 1.134940505 1.177402916
//
IT	3839
RD	21
LK	-608113.760680
QD	-87.501566 -> -78.014721
RI	0.0038039517
TR	0.203807	0.062798
MT	5.133448
MM	C_pi: 1.159592, n_recomb: 89499.400237
RS	0	0.000000	56703.724519	0.009875	0.000000	0.000000
RS	1	0.006484	56703.724519	0.010517	0.000000	0.000000
RS	2	0.013387	56703.724519	0.011202	0.000000	0.000000
RS	3	0.020739	56703.724519	0.011931	0.000000	0.000000
RS	4	0.028567	20.080789	35.875912	0.000401	0.000169
RS	5	0.036903	20.080789	38.195869	0.000427	0.000245
RS	6	0.045779	1.731597	470.410235	0.005256	0.003342
RS	7	0.055230	1.731597	498.246954	0.005567	0.004054
RS	8	0.065295	0.778574	1168.871407	0.013060	0.009998
RS	9	0.076012	0.778574	1227.519179	0.013715	0.011074
RS	10	0.087423	0.746334	1343.136323	0.015007	0.012390
RS	11	0.099575	0.746334	1406.932663	0.015720	0.013254
RS	12	0.112514	0.937492	1174.208217	0.013120	0.011256
RS	13	0.126293	0.937492	1232.058700	0.013766	0.011977
RS	14	0.140964	1.294855	937.229828	0.010472	0.009251
RS	15	0.156587	1.294855	986.138330	0.011018	0.009765
RS	16	0.173223	1.766049	761.556679	0.008509	0.007595
RS	17	0.190938	1.766049	803.036472	0.008973	0.007978
RS	18	0.209801	2.115678	707.055274	0.007900	0.007050
RS	19	0.229887	2.115678	746.036134	0.008336	0.007434
RS	20	0.251275	2.156514	771.880324	0.008624	0.007736
RS	21	0.274050	2.156514	813.607949	0.009091	0.008208
RS	22	0.298301	1.936263	953.864188	0.010658	0.009715
RS	23	0.324125	1.936263	1002.649684	0.011203	0.010346
RS	24	0.351623	1.616709	1259.309264	0.014071	0.013154
RS	25	0.380904	1.616709	1317.352805	0.014719	0.013983
RS	26	0.412084	1.323429	1677.713223	0.018746	0.018030
RS	27	0.445285	1.323429	1742.665618	0.019471	0.019019
RS	28	0.480638	1.105210	2158.007426	0.024112	0.023804
RS	29	0.518284	1.105210	2221.196037	0.024818	0.024813
RS	30	0.558371	0.965740	2603.429952	0.029089	0.029324
RS	31	0.601056	0.965740	2652.189142	0.029634	0.030147
RS	32	0.646509	0.893064	2907.473483	0.032486	0.033237
RS	33	0.694909	0.893064	2932.053452	0.032761	0.033699
RS	34	0.746447	0.871786	3016.100642	0.033700	0.034784
RS	35	0.801327	0.871786	3014.848698	0.033686	0.034850
RS	36	0.859764	0.886923	2951.815701	0.032981	0.034183
RS	37	0.921991	0.886923	2929.384948	0.032731	0.033937
RS	38	0.988251	0.924802	2779.805505	0.031059	0.032238
RS	39	1.058808	0.924802	2741.973406	0.030637	0.031789
RS	40	1.133940	0.974115	2560.546841	0.028610	0.029716
RS	41	1.213942	0.974115	2511.257070	0.028059	0.029141
RS	42	1.299132	1.026911	2329.342420	0.026026	0.027066
RS	43	1.389845	1.026911	2270.647700	0.025371	0.026396
RS	44	1.486439	1.077234	2102.805063	0.023495	0.024489
RS	45	1.589296	1.077234	2035.492324	0.022743	0.023734
RS	46	1.698821	1.119320	1888.322455	0.021099	0.022069
RS	47	1.815448	1.119320	1812.251519	0.020249	0.021226
RS	48	1.939636	1.148039	1686.774633	0.018847	0.019815
RS	49	2.071876	1.148039	1601.291008	0.017892	0.018871
RS	50	2.212690	1.160853	1493.242965	0.016684	0.017661
RS	51	2.362633	1.160853	1397.979478	0.015620	0.016601
RS	52	2.522298	1.159462	1299.338781	0.014518	0.015492
RS	53	2.692315	1.159462	1195.400405	0.013357	0.014318
RS	54	2.873355	1.144721	1102.258954	0.012316	0.013254
RS	55	3.066133	1.144721	992.195196	0.011086	0.011985
RS	56	3.271410	1.144721	883.423046	0.009871	0.010718
RS	57	3.489995	1.144721	777.480952	0.008687	0.009470
RS	58	3.722753	1.188849	653.265246	0.007299	0.007995
RS	59	3.970601	1.188849	565.063086	0.006314	0.006938
RS	60	4.234519	1.188849	482.207580	0.005388	0.005938
RS	61	4.515548	1.188849	405.619051	0.004532	0.005008
RS	62	4.814797	1.188849	336.002411	0.003754	0.004158
RS	63	5.133448	1.188849	1133.318903	0.012663	0.014113
PA	4+25*2+4+6 0.203807384 0.062798003 5.133448463 56703.724519086 20.080789355 1.731596828 0.778574335 0.746334328 0.937492500 1.294854676 1.766049444 2.115678255 2.156513800 1.936262647 1.616708598 1.323429373 1.105210490 0.965739800 0.893063552 0.871785557 0.886922745 0.924802457 0.974114871 1.026910943 1.077233712 1.119319859 1.148038911 1.160853019 1.159462035 1.144720743 1.188849270
//
IT	4191
RD	22
LK	-608095.006854
QD	-83.865482 -> -74.905542
RI	0.0036666795
TR	0.202533	0.063200
MT	5.154284
MM	C_pi: 1.167286, n_recomb: 90628.176864
RS	0	0.000000	100794.204713	0.005629	0.000000	0.000000
RS	1	0.006490	100794.204713	0.005995	0.000000	0.000000
RS	2	0.013402	100794.204713	0.006386	0.000000	0.000000
RS	3	0.020762	100794.204713	0.006802	0.000000	0.000000
RS	4	0.028599	23.197194	31.475062	0.000347	0.000147
RS	5	0.036946	23.197194	33.514529	0.000370	0.000214
RS	6	0.045834	1.801259	458.462708	0.005059	0.003234
RS	7	0.055299	1.801259	485.726254	0.005360	0.003920
RS	8	0.065378	0.781130	1181.681485	0.013039	0.010016
RS	9	0.076111	0.781130	1241.083741	0.013694	0.011085
RS	10	0.087542	0.741626	1371.104708	0.015129	0.012515
RS	11	0.099713	0.741626	1436.130094	0.015846	0.013384
RS	12	0.112675	0.931734	1198.300272	0.013222	0.011359
RS	13	0.126478	0.931734	1257.268666	0.013873	0.012087
RS	14	0.141177	1.294272	950.950634	0.010493	0.009281
RS	15	0.156830	1.294272	1000.612493	0.011041	0.009801
RS	16	0.173499	1.780132	766.338981	0.008456	0.007560
RS	17	0.191250	1.780132	808.183053	0.008918	0.007945
RS	18	0.210153	2.146900	706.941833	0.007800	0.006975
RS	19	0.230282	2.146900	746.058049	0.008232	0.007356
RS	20	0.251718	2.194913	769.753722	0.008494	0.007633
RS	21	0.274545	2.194913	811.557216	0.008955	0.008098
RS	22	0.298854	1.969907	952.103142	0.010506	0.009590
RS	23	0.324741	1.969907	1001.071046	0.011046	0.010211
RS	24	0.352307	1.640443	1261.022833	0.013914	0.013018
RS	25	0.381663	1.640443	1319.533615	0.014560	0.013836
RS	26	0.412924	1.338142	1686.905091	0.018613	0.017905
RS	27	0.446214	1.338142	1752.717870	0.019340	0.018884
RS	28	0.481665	1.113734	2178.369802	0.024036	0.023717
RS	29	0.519416	1.113734	2242.701944	0.024746	0.024722
RS	30	0.559618	0.970675	2635.995420	0.029086	0.029294
RS	31	0.602428	0.970675	2685.829072	0.029636	0.030116
RS	32	0.648017	0.896328	2949.039036	0.032540	0.033254
RS	33	0.696565	0.896328	2974.294122	0.032819	0.033718
RS	34	0.748264	0.874724	3060.726490	0.033772	0.034817
RS	35	0.803318	0.874724	3059.729299	0.033761	0.034886
RS	36	0.861946	0.890456	2994.251162	0.033039	0.034203
RS	37	0.924378	0.890456	2971.877818	0.032792	0.033963
RS	38	0.990863	0.929509	2817.498669	0.031089	0.032234
RS	39	1.061662	0.929509	2779.740278	0.030672	0.031795
RS	40	1.137057	0.980277	2593.304606	0.028615	0.029694
RS	41	1.217344	0.980277	2544.190564	0.028073	0.029131
RS	42	1.302843	1.034580	2358.088620	0.026019	0.027037
RS	43	1.393891	1.034580	2299.656396	0.025375	0.026382
RS	44	1.490847	1.086288	2128.717802	0.023488	0.024466
RS	45	1.594097	1.086288	2061.686633	0.022749	0.023726
RS	46	1.704048	1.129452	1912.519311	0.021103	0.022061
RS	47	1.821134	1.129452	1836.646587	0.020266	0.021232
RS	48	1.945820	1.158766	1710.145032	0.018870	0.019829
[truncated: 10,026,800 more chars]
