# Supplementary material for: Recent speciation associated with range expansion and a shift to self-fertilization in North American Arabidopsis
Source: Nat Commun. 2022 Dec 8;13:7564. doi: 10.1038/s41467-022-35368-1 (PMC9732334; doi:10.1038/s41467-022-35368-1)
Supplement: Supplementary file 5 — Source Data [file 41467_2022_35368_MOESM5_ESM.zip › Source Data/SuppFig16-3_lyrNY2_03.psmc]

CC
CC	Brief Description of the file format:
CC	  CC  comments
CC	  MM  useful-messages
CC	  RD  round-of-iterations
CC	  LL  \log[P(sequence)]
CC	  QD  Q-before-opt Q-after-opt
CC	  TR  \theta_0 \rho_0
CC	  RS  k t_k \lambda_k \pi_k \sum_{l\not=k}A_{kl} A_{kk}
CC	  DC  begin end best-k t_k+\Delta_k max-prob
CC
MM	Version: 0.6.5-r67
MM	pattern:4+25*2+4+6, n:63, n_free_lambdas:28
MM	n_iterations:25, skip:1, max_t:5, theta/rho:5
MM	is_decoding:0
MM	n_seqs:20, sum_L:1230729, sum_n:171361
RD	0
LK	0.000000
QD	0.000000 -> 0.000000
RI	inf
TR	0.149934	0.029987
MT	5.000000
MM	C_pi: 1.000000, n_recomb: 36360.498792
RS	0	0.000000	1.000000	229.967375	0.006325	0.000000
RS	1	0.006440	1.000000	243.179546	0.006688	0.000000
RS	2	0.013294	1.000000	257.042386	0.007069	0.000000
RS	3	0.020590	1.000000	271.573594	0.007469	0.000000
RS	4	0.028356	1.000000	286.789256	0.007887	0.000000
RS	5	0.036622	1.000000	302.703470	0.008325	0.000000
RS	6	0.045421	1.000000	319.327914	0.008782	0.000000
RS	7	0.054785	1.000000	336.671378	0.009259	0.000000
RS	8	0.064753	1.000000	354.739236	0.009756	0.000000
RS	9	0.075363	1.000000	373.532871	0.010273	0.000000
RS	10	0.086656	1.000000	393.049043	0.010810	0.000000
RS	11	0.098677	1.000000	413.279203	0.011366	0.000000
RS	12	0.111471	1.000000	434.208751	0.011942	0.000000
RS	13	0.125090	1.000000	455.816240	0.012536	0.000000
RS	14	0.139585	1.000000	478.072534	0.013148	0.000000
RS	15	0.155014	1.000000	500.939909	0.013777	0.000000
RS	16	0.171437	1.000000	524.371127	0.014421	0.000000
RS	17	0.188917	1.000000	548.308473	0.015080	0.000000
RS	18	0.207523	1.000000	572.682777	0.015750	0.000000
RS	19	0.227327	1.000000	597.412441	0.016430	0.000000
RS	20	0.248406	1.000000	622.402473	0.017118	0.000000
RS	21	0.270843	1.000000	647.543583	0.017809	0.000000
RS	22	0.294725	1.000000	672.711344	0.018501	0.000000
RS	23	0.320144	1.000000	697.765467	0.019190	0.000000
RS	24	0.347201	1.000000	722.549228	0.019872	0.000000
RS	25	0.376000	1.000000	746.889095	0.020541	0.000000
RS	26	0.406654	1.000000	770.594611	0.021193	0.000000
RS	27	0.439282	1.000000	793.458583	0.021822	0.000000
RS	28	0.474011	1.000000	815.257649	0.022422	0.000000
RS	29	0.510976	1.000000	835.753285	0.022985	0.000000
RS	30	0.550322	1.000000	854.693327	0.023506	0.000000
RS	31	0.592202	1.000000	871.814065	0.023977	0.000000
RS	32	0.636779	1.000000	886.842988	0.024390	0.000000
RS	33	0.684227	1.000000	899.502224	0.024738	0.000000
RS	34	0.734730	1.000000	909.512732	0.025014	0.000000
RS	35	0.788485	1.000000	916.599265	0.025209	0.000000
RS	36	0.845702	1.000000	920.496112	0.025316	0.000000
RS	37	0.906604	1.000000	920.953591	0.025328	0.000000
RS	38	0.971428	1.000000	917.745225	0.025240	0.000000
RS	39	1.040426	1.000000	910.675487	0.025046	0.000000
RS	40	1.113868	1.000000	899.587964	0.024741	0.000000
RS	41	1.192040	1.000000	884.373692	0.024322	0.000000
RS	42	1.275245	1.000000	864.979408	0.023789	0.000000
RS	43	1.363809	1.000000	841.415350	0.023141	0.000000
RS	44	1.458076	1.000000	813.762232	0.022380	0.000000
RS	45	1.558414	1.000000	782.176913	0.021512	0.000000
RS	46	1.665214	1.000000	746.896320	0.020541	0.000000
RS	47	1.778891	1.000000	708.239116	0.019478	0.000000
RS	48	1.899889	1.000000	666.604662	0.018333	0.000000
RS	49	2.028679	1.000000	622.468884	0.017119	0.000000
RS	50	2.165763	1.000000	576.376736	0.015852	0.000000
RS	51	2.311675	1.000000	528.931131	0.014547	0.000000
RS	52	2.466983	1.000000	480.778394	0.013223	0.000000
RS	53	2.632293	1.000000	432.590520	0.011897	0.000000
RS	54	2.808249	1.000000	385.044781	0.010590	0.000000
RS	55	2.995536	1.000000	338.801525	0.009318	0.000000
RS	56	3.194884	1.000000	294.481213	0.008099	0.000000
RS	57	3.407070	1.000000	252.641977	0.006948	0.000000
RS	58	3.632920	1.000000	213.759127	0.005879	0.000000
RS	59	3.873315	1.000000	178.207999	0.004901	0.000000
RS	60	4.129191	1.000000	146.251490	0.004022	0.000000
RS	61	4.401545	1.000000	118.033335	0.003246	0.000000
RS	62	4.691438	1.000000	93.577795	0.002574	0.000000
RS	63	5.000000	1.000000	263.090374	0.007236	0.000000
PA	4+25*2+4+6 0.149934173 0.029986835 5.000000000 1.000000000 1.000000000 1.000000000 1.000000000 1.000000000 1.000000000 1.000000000 1.000000000 1.000000000 1.000000000 1.000000000 1.000000000 1.000000000 1.000000000 1.000000000 1.000000000 1.000000000 1.000000000 1.000000000 1.000000000 1.000000000 1.000000000 1.000000000 1.000000000 1.000000000 1.000000000 1.000000000 1.000000000
//
IT	4653
RD	1
LK	-408829.904477
QD	-2463.011794 -> -1202.694533
RI	0.0641601547
TR	0.135037	0.026903
MT	5.954971
MM	C_pi: 1.004019, n_recomb: 32800.628130
RS	0	0.000000	0.174941	1221.485707	0.037240	0.005082
RS	1	0.006730	0.174941	1252.996873	0.038200	0.025906
RS	2	0.013913	0.174941	1281.895144	0.039081	0.041105
RS	3	0.021580	0.174941	1307.729626	0.039869	0.040620
RS	4	0.029763	0.248731	942.359999	0.028730	0.036110
RS	5	0.038496	0.248731	970.059158	0.029574	0.031215
RS	6	0.047817	0.355388	701.362441	0.021383	0.026880
RS	7	0.057766	0.355388	727.320042	0.022174	0.023306
RS	8	0.068384	0.483629	555.500888	0.016936	0.020537
RS	9	0.079716	0.483629	578.792537	0.017646	0.018330
RS	10	0.091812	0.629538	463.966613	0.014145	0.016500
RS	11	0.104721	0.629538	484.895012	0.014783	0.014966
RS	12	0.118499	0.787436	405.521847	0.012363	0.013664
RS	13	0.133205	0.787436	424.627179	0.012946	0.012533
RS	14	0.148900	0.948705	369.241201	0.011257	0.011533
RS	15	0.165652	0.948705	387.055124	0.011800	0.010654
RS	16	0.183531	1.100845	349.716105	0.010662	0.009903
RS	17	0.202613	1.100845	366.722274	0.011180	0.009289
RS	18	0.222979	1.232162	343.524011	0.010473	0.008809
RS	19	0.244717	1.232162	360.127852	0.010979	0.008452
RS	20	0.267917	1.336936	347.800448	0.010603	0.008203
RS	21	0.292679	1.336936	364.294869	0.011106	0.008053
RS	22	0.319107	1.413793	360.578325	0.010993	0.007993
RS	23	0.347314	1.413793	377.138894	0.011498	0.008024
RS	24	0.377419	1.463317	380.737509	0.011608	0.008148
RS	25	0.409551	1.463317	397.420400	0.012116	0.008371
RS	26	0.443845	1.487701	407.507407	0.012424	0.008701
RS	27	0.480447	1.487701	424.228182	0.012934	0.009143
RS	28	0.519512	1.491179	439.880846	0.013411	0.009701
RS	29	0.561207	1.491179	456.375622	0.013914	0.010375
RS	30	0.605708	1.479660	476.207666	0.014518	0.011160
RS	31	0.653203	1.479660	491.995437	0.015000	0.012043
RS	32	0.703896	1.459465	514.084276	0.015673	0.013007
RS	33	0.758000	1.459465	528.453705	0.016111	0.014031
RS	34	0.815745	1.436025	550.509269	0.016783	0.015089
RS	35	0.877377	1.436025	562.545887	0.017150	0.016150
RS	36	0.943157	1.413309	582.150476	0.017748	0.017183
RS	37	1.013364	1.413309	590.809039	0.018012	0.018153
RS	38	1.088296	1.393823	605.683671	0.018466	0.019030
RS	39	1.168272	1.393823	609.900736	0.018594	0.019785
RS	40	1.253629	1.378740	618.220187	0.018848	0.020399
RS	41	1.344732	1.378740	617.048362	0.018812	0.020853
RS	42	1.441966	1.368202	617.651758	0.018830	0.021140
RS	43	1.545744	1.368202	610.392685	0.018609	0.021256
RS	44	1.656506	1.361635	602.873357	0.018380	0.021204
RS	45	1.774723	1.361635	589.189240	0.017963	0.020990
RS	46	1.900897	1.358062	573.844282	0.017495	0.020626
RS	47	2.035562	1.358062	553.838560	0.016885	0.020123
RS	48	2.179291	1.356487	531.505294	0.016204	0.019494
RS	49	2.332692	1.356487	505.776038	0.015420	0.018750
RS	50	2.496418	1.356136	477.705465	0.014564	0.017905
RS	51	2.671164	1.356136	447.365342	0.013639	0.016973
RS	52	2.857670	1.356550	415.164294	0.012657	0.015967
RS	53	3.056728	1.356550	381.805338	0.011640	0.014902
RS	54	3.269183	1.358594	347.145243	0.010583	0.013792
RS	55	3.495938	1.358594	312.787675	0.009536	0.012653
RS	56	3.737953	1.358594	278.636853	0.008495	0.011499
RS	57	3.996256	1.358594	245.213844	0.007476	0.010347
RS	58	4.271944	1.391519	208.491359	0.006356	0.009212
RS	59	4.566187	1.391519	179.570251	0.005475	0.008107
RS	60	4.880232	1.391519	152.444872	0.004648	0.007047
RS	61	5.215414	1.391519	127.438800	0.003885	0.006043
RS	62	5.573154	1.391519	104.797503	0.003195	0.005106
RS	63	5.954971	1.391519	338.519234	0.010321	0.017876
PA	4+25*2+4+6 0.135036679 0.026903208 5.954971313 0.174940586 0.248731136 0.355387568 0.483628988 0.629537582 0.787436485 0.948705196 1.100845337 1.232161999 1.336936474 1.413793087 1.463316679 1.487701416 1.491179466 1.479660034 1.459464908 1.436024666 1.413308620 1.393823147 1.378739834 1.368202209 1.361634731 1.358062267 1.356486797 1.356135964 1.356549561 1.358594418 1.391518772
//
IT	4445
RD	2
LK	-406953.608468
QD	-1279.789049 -> -970.017137
RI	0.1024569637
TR	0.128715	0.026602
MT	6.387128
MM	C_pi: 0.995098, n_recomb: 32154.123754
RS	0	0.000000	0.123376	1713.276858	0.053283	0.005145
RS	1	0.006847	0.123376	1728.667312	0.053762	0.026986
RS	2	0.014163	0.123376	1737.370255	0.054033	0.044221
RS	3	0.021980	0.123376	1738.817150	0.054078	0.049780
RS	4	0.030332	0.172318	1253.101912	0.038972	0.036013
RS	5	0.039256	0.172318	1269.252618	0.039474	0.036261
RS	6	0.048791	0.264312	843.656947	0.026238	0.025485
RS	7	0.058979	0.264312	866.323979	0.026943	0.025612
RS	8	0.069864	0.388899	607.207298	0.018884	0.018934
RS	9	0.081495	0.388899	629.126995	0.019566	0.019051
RS	10	0.093922	0.549591	462.572286	0.014386	0.014709
RS	11	0.107200	0.549591	482.137952	0.014995	0.014779
RS	12	0.121387	0.746302	370.785479	0.011532	0.011864
RS	13	0.136546	0.746302	388.019598	0.012067	0.011896
RS	14	0.152743	0.972359	312.047585	0.009705	0.009872
RS	15	0.170048	0.972359	327.411213	0.010183	0.009847
RS	16	0.188539	1.209456	276.391634	0.008596	0.008461
RS	17	0.208295	1.209456	290.448346	0.009033	0.008454
RS	18	0.229404	1.432478	257.780190	0.008017	0.007579
RS	19	0.251959	1.432478	271.065992	0.008430	0.007645
RS	20	0.276058	1.621772	251.754982	0.007830	0.007145
RS	21	0.301807	1.621772	264.705667	0.008232	0.007285
RS	22	0.329319	1.764890	255.658979	0.007951	0.007062
RS	23	0.358715	1.764890	268.607431	0.008354	0.007285
RS	24	0.390124	1.854198	268.432097	0.008348	0.007313
RS	25	0.423683	1.854198	281.622872	0.008759	0.007661
RS	26	0.459540	1.888408	289.800923	0.009013	0.007963
RS	27	0.497852	1.888408	303.373902	0.009435	0.008489
RS	28	0.538788	1.875095	319.363507	0.009932	0.009100
RS	29	0.582526	1.875095	333.297063	0.010366	0.009839
RS	30	0.629260	1.829320	355.850497	0.011067	0.010764
RS	31	0.679193	1.829320	369.885605	0.011504	0.011704
RS	32	0.732545	1.768106	396.822554	0.012341	0.012888
RS	33	0.789550	1.768106	410.409387	0.012764	0.013954
RS	34	0.850458	1.705364	438.802237	0.013647	0.015278
RS	35	0.915537	1.705364	451.106044	0.014029	0.016349
RS	36	0.985072	1.650161	477.658868	0.014855	0.017637
RS	37	1.059368	1.650161	487.641199	0.015166	0.018562
RS	38	1.138751	1.607084	509.236512	0.015837	0.019626
RS	39	1.223570	1.607084	515.800623	0.016042	0.020273
RS	40	1.314196	1.577159	530.118520	0.016487	0.020975
RS	41	1.411027	1.577159	532.274886	0.016554	0.021275
RS	42	1.514489	1.559122	538.110351	0.016735	0.021560
RS	43	1.625034	1.559122	535.113787	0.016642	0.021508
RS	44	1.743149	1.550434	532.371563	0.016557	0.021396
RS	45	1.869351	1.550434	523.803756	0.016290	0.021033
RS	46	2.004195	1.548065	513.220771	0.015961	0.020593
RS	47	2.148271	1.548065	499.024796	0.015520	0.019980
RS	48	2.302212	1.549291	481.737241	0.014982	0.019288
RS	49	2.466694	1.549291	462.238769	0.014376	0.018482
RS	50	2.642439	1.552142	439.514426	0.013669	0.017604
RS	51	2.830216	1.552142	415.444966	0.012920	0.016655
RS	52	3.030851	1.555532	388.620638	0.012086	0.015646
RS	53	3.245223	1.555532	361.129194	0.011231	0.014598
RS	54	3.474274	1.561673	331.182596	0.010300	0.013496
RS	55	3.719008	1.561673	301.921702	0.009390	0.012395
RS	56	3.980499	1.561673	272.270480	0.008468	0.011281
RS	57	4.259895	1.561673	242.696175	0.007548	0.010168
RS	58	4.558422	1.635845	204.894165	0.006372	0.008876
RS	59	4.877388	1.635845	179.719340	0.005589	0.007866
RS	60	5.218195	1.635845	155.521699	0.004837	0.006886
RS	61	5.582337	1.635845	132.652722	0.004126	0.005948
RS	62	5.971413	1.635845	111.414283	0.003465	0.005064
RS	63	6.387128	1.635845	393.834383	0.012248	0.018651
PA	4+25*2+4+6 0.128715351 0.026602298 6.387128350 0.123375601 0.172317503 0.264312251 0.388898886 0.549590603 0.746302013 0.972359131 1.209456304 1.432478100 1.621771916 1.764889927 1.854198359 1.888408194 1.875095151 1.829320268 1.768106488 1.705364200 1.650161168 1.607084232 1.577158626 1.559122066 1.550434396 1.548064526 1.549291243 1.552142254 1.555531805 1.561673042 1.635844575
//
IT	4670
RD	3
LK	-406455.858035
QD	-1039.712966 -> -905.753901
RI	0.1119923773
TR	0.124192	0.026937
MT	6.652560
MM	C_pi: 1.033221, n_recomb: 33783.974346
RS	0	0.000000	0.120711	1855.250404	0.054915	0.004965
RS	1	0.006915	0.120711	1869.616347	0.055340	0.026177
RS	2	0.014308	0.120711	1876.405236	0.055541	0.043023
RS	3	0.022213	0.120711	1875.004188	0.055500	0.049608
RS	4	0.030664	0.154519	1468.683874	0.043473	0.037500
RS	5	0.039700	0.154519	1478.282076	0.043757	0.038824
RS	6	0.049360	0.238231	972.329219	0.028781	0.026222
RS	7	0.059689	0.238231	994.122757	0.029426	0.027249
RS	8	0.070731	0.356503	682.660886	0.020207	0.019261
RS	9	0.082538	0.356503	705.405063	0.020880	0.020027
RS	10	0.095160	0.518342	503.092778	0.014891	0.014707
RS	11	0.108656	0.518342	523.687560	0.015501	0.015250
RS	12	0.123085	0.730140	387.945324	0.011483	0.011627
RS	13	0.138512	0.730140	405.892337	0.012014	0.012010
RS	14	0.155005	0.991263	313.325086	0.009274	0.009484
RS	15	0.172639	0.991263	328.964226	0.009737	0.009723
RS	16	0.191492	1.284136	266.894108	0.007900	0.007995
RS	17	0.211649	1.284136	280.832650	0.008313	0.008180
RS	18	0.233200	1.575647	240.961773	0.007132	0.007082
RS	19	0.256241	1.575647	253.837857	0.007514	0.007284
RS	20	0.280876	1.834126	229.752272	0.006801	0.006638
RS	21	0.307214	1.834126	242.106321	0.007166	0.006869
RS	22	0.335374	2.034682	229.932443	0.006806	0.006552
RS	23	0.365480	2.034682	242.199333	0.007169	0.006829
RS	24	0.397669	2.157773	240.435265	0.007117	0.006808
RS	25	0.432083	2.157773	252.975782	0.007488	0.007177
RS	26	0.468877	2.195104	261.394403	0.007737	0.007483
RS	27	0.508216	2.195104	274.486230	0.008125	0.008007
RS	28	0.550275	2.157013	292.906079	0.008670	0.008686
RS	29	0.595242	2.157013	306.670346	0.009077	0.009407
RS	30	0.643319	2.069931	333.938219	0.009885	0.010473
RS	31	0.694721	2.069931	348.223038	0.010307	0.011384
RS	32	0.749677	1.963982	381.756194	0.011300	0.012776
RS	33	0.808433	1.963982	396.038331	0.011723	0.013804
RS	34	0.871253	1.862315	431.980855	0.012787	0.015371
RS	35	0.938416	1.862315	445.352714	0.013182	0.016388
RS	36	1.010224	1.778354	479.143988	0.014183	0.017904
RS	37	1.086997	1.778354	490.422630	0.014516	0.018753
RS	38	1.169080	1.717422	517.761356	0.015326	0.019976
RS	39	1.256838	1.717422	525.700245	0.015561	0.020528
RS	40	1.350665	1.679133	543.626761	0.016091	0.021300
RS	41	1.450981	1.679133	547.143664	0.016195	0.021501
RS	42	1.558233	1.659984	554.497057	0.016413	0.021776
RS	43	1.672902	1.659984	552.829519	0.016364	0.021636
RS	44	1.795501	1.655043	550.083292	0.016282	0.021466
RS	45	1.926577	1.655043	542.839875	0.016068	0.021041
RS	46	2.066718	1.659030	531.508370	0.015733	0.020531
RS	47	2.216549	1.659030	518.646536	0.015352	0.019886
RS	48	2.376742	1.667422	500.504762	0.014815	0.019139
RS	49	2.548012	1.667422	482.307985	0.014276	0.018331
RS	50	2.731125	1.677026	458.953673	0.013585	0.017426
RS	51	2.926901	1.677026	436.042727	0.012907	0.016498
RS	52	3.136216	1.686177	408.820630	0.012101	0.015488
RS	53	3.360004	1.686177	382.189676	0.011313	0.014474
RS	54	3.599268	1.699348	351.449454	0.010403	0.013378
RS	55	3.855078	1.699348	322.695845	0.009552	0.012317
RS	56	4.128577	1.699348	293.191272	0.008678	0.011241
RS	57	4.420988	1.699348	263.402265	0.007797	0.010162
RS	58	4.733621	1.820340	219.655076	0.006502	0.008717
RS	59	5.067872	1.820340	195.098844	0.005775	0.007784
RS	60	5.425237	1.820340	171.079032	0.005064	0.006868
RS	61	5.807315	1.820340	147.972811	0.004380	0.005982
RS	62	6.215813	1.820340	126.124030	0.003733	0.005138
RS	63	6.652560	1.820340	476.941398	0.014117	0.019907
PA	4+25*2+4+6 0.124192181 0.026937498 6.652560236 0.120710893 0.154519471 0.238230795 0.356503008 0.518342208 0.730140069 0.991263353 1.284136115 1.575646538 1.834125893 2.034682232 2.157773262 2.195104158 2.157013201 2.069931284 1.963981963 1.862314642 1.778354133 1.717421688 1.679132929 1.659984079 1.655043058 1.659029898 1.667422048 1.677025510 1.686176993 1.699348149 1.820340448
//
IT	4744
RD	4
LK	-406212.595650
QD	-953.913411 -> -859.249933
RI	0.1063269731
TR	0.120273	0.027446
MT	6.855428
MM	C_pi: 1.082725, n_recomb: 36037.942784
RS	0	0.000000	0.127757	1884.300025	0.052287	0.004774
RS	1	0.006965	0.127757	1905.203500	0.052867	0.025148
RS	2	0.014416	0.127757	1918.801677	0.053244	0.041146
RS	3	0.022385	0.127757	1924.410420	0.053400	0.047424
RS	4	0.030910	0.149292	1652.630429	0.045858	0.039035
RS	5	0.040028	0.149292	1659.722595	0.046055	0.040349
RS	6	0.049782	0.228176	1098.885156	0.030492	0.027179
RS	7	0.060215	0.228176	1121.286088	0.031114	0.028403
RS	8	0.071374	0.340944	769.787989	0.021360	0.019893
RS	9	0.083311	0.340944	794.248346	0.022039	0.020876
RS	10	0.096080	0.500237	560.676888	0.015558	0.015055
RS	11	0.109737	0.500237	583.138430	0.016181	0.015783
RS	12	0.124346	0.717709	423.892351	0.011762	0.011735
RS	13	0.139973	0.717709	443.415715	0.012304	0.012268
RS	14	0.156688	0.999187	333.819856	0.009263	0.009413
RS	15	0.174567	0.999187	350.610068	0.009729	0.009769
RS	16	0.193692	1.330719	276.852834	0.007682	0.007805
RS	17	0.214149	1.330719	291.547826	0.008090	0.008076
RS	18	0.236030	1.675223	244.059370	0.006772	0.006819
RS	19	0.259436	1.675223	257.397234	0.007142	0.007081
RS	20	0.284472	1.991897	228.371187	0.006337	0.006329
RS	21	0.311252	1.991897	240.994570	0.006687	0.006598
RS	22	0.339897	2.244124	225.713893	0.006263	0.006211
RS	23	0.370538	2.244124	238.151750	0.006608	0.006503
RS	24	0.403312	2.398815	234.965052	0.006520	0.006445
RS	25	0.438370	2.398815	247.681678	0.006873	0.006810
RS	26	0.475870	2.438146	256.647682	0.007122	0.007118
RS	27	0.515981	2.438146	270.043169	0.007493	0.007619
RS	28	0.558886	2.374299	291.370615	0.008085	0.008349
RS	29	0.604780	2.374299	305.691648	0.008482	0.009033
RS	30	0.653871	2.246047	338.360105	0.009389	0.010210
RS	31	0.706381	2.246047	353.539185	0.009810	0.011077
RS	32	0.762549	2.097613	394.521553	0.010947	0.012636
RS	33	0.822628	2.097613	410.024797	0.011378	0.013618
RS	34	0.886893	1.961141	454.362527	0.012608	0.015382
RS	35	0.955634	1.961141	469.152927	0.013018	0.016352
RS	36	1.029163	1.853414	510.730379	0.014172	0.018049
RS	37	1.107813	1.853414	523.414648	0.014524	0.018849
RS	38	1.191942	1.779497	556.475382	0.015441	0.020194
RS	39	1.281930	1.779497	565.605881	0.015695	0.020700
RS	40	1.378187	1.737041	586.435147	0.016273	0.021513
RS	41	1.481149	1.737041	590.820313	0.016394	0.021675
RS	42	1.591282	1.720187	598.371081	0.016604	0.021921
RS	43	1.709086	1.720187	597.252029	0.016573	0.021758
RS	44	1.835095	1.721734	592.755336	0.016448	0.021518
RS	45	1.969882	1.721734	585.814795	0.016256	0.021086
RS	46	2.114057	1.734325	571.776261	0.015866	0.020498
RS	47	2.268275	1.734325	559.047496	0.015513	0.019865
RS	48	2.433234	1.751748	538.056418	0.014930	0.019055
RS	49	2.609683	1.751748	519.849845	0.014425	0.018274
RS	50	2.798423	1.769636	493.951893	0.013706	0.017332
RS	51	3.000309	1.769636	470.852398	0.013065	0.016442
RS	52	3.216258	1.785788	441.471783	0.012250	0.015420
RS	53	3.447248	1.785788	414.396480	0.011499	0.014447
RS	54	3.694327	1.807437	381.170052	0.010577	0.013340
RS	55	3.958616	1.807437	351.759251	0.009761	0.012322
RS	56	4.241314	1.807437	321.295198	0.008915	0.011283
RS	57	4.543703	1.807437	290.257487	0.008054	0.010233
RS	58	4.867155	1.978450	238.656884	0.006622	0.008629
RS	59	5.213136	1.978450	214.038570	0.005939	0.007761
RS	60	5.583216	1.978450	189.616211	0.005262	0.006901
RS	61	5.979073	1.978450	165.787637	0.004600	0.006060
RS	62	6.402504	1.978450	142.930202	0.003966	0.005250
RS	63	6.855428	1.978450	571.074591	0.015846	0.021303
PA	4+25*2+4+6 0.120272934 0.027446377 6.855427998 0.127756975 0.149292273 0.228175674 0.340943808 0.500236891 0.717709439 0.999187213 1.330719262 1.675222887 1.991896514 2.244123857 2.398814666 2.438145914 2.374299302 2.246047264 2.097612961 1.961140703 1.853414403 1.779496618 1.737040801 1.720187187 1.721734012 1.734325371 1.751747575 1.769636270 1.785788498 1.807436523 1.978449579
//
IT	4983
RD	5
LK	-406030.732160
QD	-896.297302 -> -816.242106
RI	0.0977164002
TR	0.116733	0.028006
MT	7.027256
MM	C_pi: 1.131702, n_recomb: 38399.388138
RS	0	0.000000	0.137213	1881.921340	0.049009	0.004597
RS	1	0.007007	0.137213	1910.334854	0.049749	0.024169
RS	2	0.014505	0.137213	1932.027196	0.050314	0.039323
RS	3	0.022528	0.137213	1946.257673	0.050685	0.045085
RS	4	0.031113	0.147851	1816.171379	0.047297	0.040336
RS	5	0.040300	0.147851	1822.659105	0.047466	0.041373
RS	6	0.050130	0.223995	1216.435115	0.031679	0.027989
RS	7	0.060650	0.223995	1240.115618	0.032295	0.029203
RS	8	0.071906	0.332400	856.480853	0.022305	0.020494
RS	9	0.083951	0.332400	882.916065	0.022993	0.021550
RS	10	0.096841	0.488250	622.105546	0.016201	0.015451
RS	11	0.110633	0.488250	646.645669	0.016840	0.016266
RS	12	0.125392	0.707326	465.343462	0.012119	0.011932
RS	13	0.141184	0.707326	486.686362	0.012674	0.012545
RS	14	0.158084	1.001402	360.300055	0.009383	0.009446
RS	15	0.176167	1.001402	378.506081	0.009857	0.009869
RS	16	0.195518	1.361347	292.916510	0.007628	0.007721
RS	17	0.216224	1.361347	308.637507	0.008038	0.008041
RS	18	0.238381	1.748788	253.367556	0.006598	0.006658
RS	19	0.262091	1.748788	267.434387	0.006965	0.006952
RS	20	0.287462	2.116265	233.355581	0.006077	0.006115
RS	21	0.314611	2.116265	246.509471	0.006420	0.006402
RS	22	0.343662	2.416716	228.032616	0.005938	0.005955
RS	23	0.374749	2.416716	240.891447	0.006273	0.006253
RS	24	0.408013	2.602807	236.192474	0.006151	0.006159
RS	25	0.443609	2.602807	249.317764	0.006493	0.006514
RS	26	0.481699	2.645209	258.738720	0.006738	0.006815
RS	27	0.522457	2.645209	272.647746	0.007100	0.007291
RS	28	0.566072	2.556848	296.823309	0.007730	0.008054
RS	29	0.612742	2.556848	311.886513	0.008122	0.008701
RS	30	0.662683	2.389210	350.004677	0.009115	0.009959
RS	31	0.716123	2.389210	366.239621	0.009538	0.010784
RS	32	0.773307	2.201059	414.882165	0.010804	0.012474
RS	33	0.834498	2.201059	431.739872	0.011243	0.013416
RS	34	0.899977	2.033210	484.788507	0.012625	0.015339
RS	35	0.970043	2.033210	501.084849	0.013049	0.016274
RS	36	1.045019	1.905043	550.706468	0.014342	0.018118
RS	37	1.125249	1.905043	564.810111	0.014709	0.018893
RS	38	1.211100	1.820790	603.611226	0.015719	0.020334
RS	39	1.302966	1.820790	613.851595	0.015986	0.020824
RS	40	1.401269	1.775964	637.283074	0.016596	0.021663
RS	41	1.506461	1.775964	642.356860	0.016728	0.021821
RS	42	1.619022	1.762492	649.525247	0.016915	0.022033
RS	43	1.739471	1.762492	648.693859	0.016893	0.021876
RS	44	1.868360	1.771152	641.706670	0.016711	0.021566
RS	45	2.006279	1.771152	634.752329	0.016530	0.021154
RS	46	2.153863	1.792738	617.231151	0.016074	0.020489
RS	47	2.311787	1.792738	604.287756	0.015737	0.019886
RS	48	2.480776	1.819475	579.723129	0.015097	0.019014
RS	49	2.661607	1.819475	561.150156	0.014614	0.018270
RS	50	2.855107	1.845878	532.077241	0.013856	0.017290
RS	51	3.062167	1.845878	508.445105	0.013241	0.016440
RS	52	3.283734	1.869220	476.378626	0.012406	0.015402
RS	53	3.520826	1.869220	448.549312	0.011681	0.014471
RS	54	3.774531	1.899656	412.337054	0.010738	0.013346
RS	55	4.046013	1.899656	382.025285	0.009949	0.012368
RS	56	4.336516	1.899656	350.384395	0.009125	0.011362
RS	57	4.647375	1.899656	317.908811	0.008279	0.010338
RS	58	4.980015	2.122296	257.662114	0.006710	0.008573
RS	59	5.335963	2.122296	232.930073	0.006066	0.007763
RS	60	5.716851	2.122296	208.095769	0.005419	0.006952
RS	61	6.124427	2.122296	183.570529	0.004781	0.006150
RS	62	6.560562	2.122296	159.756553	0.004160	0.005370
RS	63	7.027256	2.122296	669.179978	0.017427	0.022726
PA	4+25*2+4+6 0.116733011 0.028006461 7.027255656 0.137212925 0.147850785 0.223994606 0.332400265 0.488250084 0.707325993 1.001401751 1.361347065 1.748788359 2.116264672 2.416715720 2.602806656 2.645209369 2.556847834 2.389209815 2.201059194 2.033210439 1.905042879 1.820790336 1.775964012 1.762492358 1.771152489 1.792738211 1.819474608 1.845877847 1.869219522 1.899655644 2.122296000
//
IT	4681
RD	6
LK	-405874.532294
QD	-846.995932 -> -775.976661
RI	0.0896104978
TR	0.113509	0.028579
MT	7.179405
MM	C_pi: 1.178015, n_recomb: 40748.114491
RS	0	0.000000	0.147039	1874.246764	0.045996	0.004438
RS	1	0.007043	0.147039	1909.419334	0.046859	0.023295
RS	2	0.014581	0.147039	1938.489082	0.047572	0.037713
RS	3	0.022651	0.147039	1960.678764	0.048117	0.043007
RS	4	0.031289	0.147771	1965.740172	0.048241	0.041406
RS	5	0.040535	0.147771	1972.520086	0.048408	0.042139
RS	6	0.050433	0.222613	1323.620818	0.032483	0.028607
RS	7	0.061027	0.222613	1348.956527	0.033105	0.029755
RS	8	0.072368	0.327690	938.829450	0.023040	0.020995
RS	9	0.084507	0.327690	967.319967	0.023739	0.022072
RS	10	0.097502	0.480118	682.983563	0.016761	0.015820
RS	11	0.111411	0.480118	709.632951	0.017415	0.016682
RS	12	0.126300	0.698954	508.034022	0.012468	0.012147
RS	13	0.142238	0.698954	531.253533	0.013037	0.012811
RS	14	0.159298	1.001252	388.694148	0.009539	0.009520
RS	15	0.177560	1.001252	408.397462	0.010022	0.009988
RS	16	0.197107	1.383166	311.105170	0.007635	0.007688
RS	17	0.218032	1.383166	327.942408	0.008048	0.008041
RS	18	0.240430	1.806775	264.892021	0.006501	0.006551
RS	19	0.264405	1.806775	279.778235	0.006866	0.006866
RS	20	0.290069	2.220005	240.609666	0.005905	0.005953
RS	21	0.317541	2.220005	254.379904	0.006243	0.006251
RS	22	0.346947	2.566650	232.635131	0.005709	0.005751
RS	23	0.378424	2.566650	245.991544	0.006037	0.006050
RS	24	0.412118	2.784883	239.656412	0.005881	0.005921
RS	25	0.448185	2.784883	253.252751	0.006215	0.006266
RS	26	0.486792	2.832244	262.939279	0.006453	0.006555
RS	27	0.528118	2.832244	277.406423	0.006808	0.007007
RS	28	0.572354	2.721206	304.197418	0.007465	0.007788
RS	29	0.619706	2.721206	320.030640	0.007854	0.008402
RS	30	0.670393	2.516040	363.404068	0.008918	0.009719
RS	31	0.724649	2.516040	380.713230	0.009343	0.010507
RS	32	0.782727	2.290380	436.949301	0.010723	0.012299
RS	33	0.844895	2.290380	455.178133	0.011171	0.013207
RS	34	0.911441	2.093497	517.015108	0.012688	0.015260
RS	35	0.982674	2.093497	534.831421	0.013125	0.016170
RS	36	1.058924	1.946871	592.634309	0.014544	0.018139
RS	37	1.140543	1.946871	608.157293	0.014925	0.018899
RS	38	1.227911	1.853567	652.772431	0.016020	0.020423
RS	39	1.321432	1.853567	664.096500	0.016298	0.020910
RS	40	1.421539	1.806936	690.064038	0.016935	0.021773
RS	41	1.528697	1.806936	695.771894	0.017075	0.021940
RS	42	1.643401	1.796852	702.364697	0.017237	0.022121
RS	43	1.766183	1.796852	701.745414	0.017222	0.021984
RS	44	1.897613	1.812314	692.005161	0.016983	0.021612
RS	45	2.038299	1.812314	684.950558	0.016809	0.021228
RS	46	2.188893	1.842470	663.678619	0.016287	0.020494
RS	47	2.350093	1.842470	650.430709	0.015962	0.019926
RS	48	2.522646	1.878096	622.062188	0.015266	0.018997
RS	49	2.707351	1.878096	603.034074	0.014799	0.018294
RS	50	2.905065	1.912628	570.607701	0.014003	0.017278
RS	51	3.116703	1.912628	546.359861	0.013408	0.016469
RS	52	3.343246	1.942837	511.471912	0.012552	0.015415
RS	53	3.585743	1.942837	482.818466	0.011849	0.014522
RS	54	3.845319	1.981775	443.482452	0.010884	0.013377
RS	55	4.123177	1.981775	412.224047	0.010116	0.012436
RS	56	4.420603	1.981775	379.375703	0.009310	0.011459
RS	57	4.738975	1.981775	345.446089	0.008478	0.010458
RS	58	5.079770	2.256629	276.099645	0.006776	0.008536
RS	59	5.444566	2.256629	251.295030	0.006167	0.007778
RS	60	5.835053	2.256629	226.117443	0.005549	0.007010
RS	61	6.253042	2.256629	200.985900	0.004932	0.006243
RS	62	6.700468	2.256629	176.320545	0.004327	0.005490
RS	63	7.179405	2.256629	770.016906	0.018897	0.024140
PA	4+25*2+4+6 0.113509477 0.028578795 7.179404652 0.147039197 0.147771472 0.222612925 0.327689780 0.480118295 0.698953709 1.001251814 1.383165987 1.806775212 2.220004580 2.566649558 2.784883180 2.832243776 2.721205755 2.516039521 2.290379826 2.093497497 1.946870846 1.853567396 1.806935697 1.796852165 1.812314231 1.842470482 1.878096139 1.912628297 1.942836655 1.981775148 2.256628637
//
IT	4404
RD	7
LK	-405735.381093
QD	-802.695165 -> -738.775186
RI	0.0826682006
TR	0.110565	0.029149
MT	7.316889
MM	C_pi: 1.221644, n_recomb: 43059.327112
RS	0	0.000000	0.156570	1869.119250	0.043408	0.004297
RS	1	0.007075	0.156570	1910.105852	0.044360	0.022530
RS	2	0.014649	0.156570	1945.559737	0.045183	0.036325
RS	3	0.022760	0.156570	1974.681583	0.045860	0.041242
RS	4	0.031445	0.148203	2105.904210	0.048907	0.042297
RS	5	0.040744	0.148203	2113.401229	0.049081	0.042762
RS	6	0.050701	0.222772	1421.372797	0.033010	0.029057
RS	7	0.061362	0.222772	1448.606251	0.033642	0.030132
RS	8	0.072778	0.325341	1016.072958	0.023597	0.021395
RS	9	0.085001	0.325341	1046.648603	0.024307	0.022474
RS	10	0.098089	0.474600	742.032439	0.017233	0.016148
RS	11	0.112103	0.474600	770.771458	0.017900	0.017037
RS	12	0.127108	0.692280	550.607826	0.012787	0.012360
RS	13	0.143175	0.692280	575.703761	0.013370	0.013058
RS	14	0.160378	1.000100	417.671952	0.009700	0.009613
RS	15	0.178799	1.000100	438.894958	0.010193	0.010114
RS	16	0.198522	1.399565	330.113855	0.007666	0.007684
RS	17	0.219641	1.399565	348.099327	0.008084	0.008061
RS	18	0.242254	1.854442	277.313688	0.006440	0.006477
RS	19	0.266467	1.854442	293.052111	0.006806	0.006807
RS	20	0.292393	2.309667	248.781109	0.005778	0.005827
RS	21	0.320153	2.309667	263.196726	0.006112	0.006132
RS	22	0.349877	2.701188	238.123102	0.005530	0.005582
RS	23	0.381703	2.701188	251.998125	0.005852	0.005880
RS	24	0.415781	2.952692	243.903964	0.005664	0.005718
RS	25	0.452270	2.952692	257.980013	0.005991	0.006052
RS	26	0.491340	3.007217	267.723112	0.006218	0.006325
RS	27	0.533175	3.007217	282.741214	0.006566	0.006756
RS	28	0.577969	2.875479	311.863995	0.007243	0.007546
RS	29	0.625932	2.875479	328.445411	0.007628	0.008129
RS	30	0.677288	2.634461	376.783770	0.008750	0.009490
RS	31	0.732277	2.634461	395.139255	0.009177	0.010243
RS	32	0.791156	2.372972	458.773338	0.010654	0.012118
RS	33	0.854201	2.372972	478.352034	0.011109	0.012996
RS	34	0.921706	2.148657	548.932702	0.012748	0.015159
RS	35	0.993987	2.148657	568.261847	0.013197	0.016048
RS	36	1.071381	1.984790	634.316802	0.014731	0.018125
RS	37	1.154250	1.984790	651.263257	0.015125	0.018876
RS	38	1.242982	1.883060	701.794428	0.016298	0.020474
RS	39	1.337992	1.883060	714.209759	0.016587	0.020966
RS	40	1.439722	1.834664	742.778186	0.017250	0.021851
RS	41	1.548650	1.834664	749.126466	0.017398	0.022033
RS	42	1.665284	1.827577	755.155013	0.017538	0.022190
RS	43	1.790169	1.827577	754.752986	0.017528	0.022077
RS	44	1.923889	1.849206	742.238012	0.017238	0.021652
RS	45	2.067069	1.849206	735.087856	0.017072	0.021299
RS	46	2.220378	1.887219	710.039445	0.016490	0.020506
RS	47	2.384533	1.887219	696.489996	0.016175	0.019974
RS	48	2.560302	1.931046	664.304699	0.015428	0.018997
RS	49	2.748505	1.931046	644.820371	0.014975	0.018331
RS	50	2.950022	1.973085	609.043047	0.014144	0.017285
RS	51	3.165796	1.973085	584.173530	0.013567	0.016515
RS	52	3.396835	2.009622	546.473055	0.012691	0.015447
RS	53	3.644218	2.009622	516.987044	0.012006	0.014589
RS	54	3.909103	2.056497	474.517550	0.011020	0.013425
RS	55	4.192727	2.056497	442.305848	0.010272	0.012516
RS	56	4.496416	2.056497	408.252595	0.009481	0.011566
RS	57	4.821590	2.056497	372.879834	0.008660	0.010585
RS	58	5.169768	2.383472	294.096433	0.006830	0.008511
RS	59	5.542577	2.383472	269.255275	0.006253	0.007798
RS	60	5.941762	2.383472	243.791673	0.005662	0.007069
RS	61	6.369186	2.383472	218.128128	0.005066	0.006335
RS	62	6.826849	2.383472	192.697590	0.004475	0.005606
RS	63	7.316889	2.383472	873.614668	0.020289	0.025528
PA	4+25*2+4+6 0.110565305 0.029149076 7.316888673 0.156570180 0.148202705 0.222771726 0.325340960 0.474599967 0.692279968 1.000099766 1.399564913 1.854442362 2.309667422 2.701187566 2.952691769 3.007217027 2.875479283 2.634461170 2.372971686 2.148657208 1.984790300 1.883059696 1.834664162 1.827577010 1.849206023 1.887219194 1.931045521 1.973085360 2.009622498 2.056496925 2.383472346
//
IT	4426
RD	8
LK	-405609.948577
QD	-762.566700 -> -704.655636
RI	0.0768310716
TR	0.107870	0.029712
MT	7.442286
MM	C_pi: 1.262888, n_recomb: 45329.943891
RS	0	0.000000	0.165605	1868.198667	0.041213	0.004173
RS	1	0.007103	0.165605	1914.203293	0.042228	0.021863
RS	2	0.014711	0.165605	1955.181355	0.043132	0.035129
RS	3	0.022858	0.165605	1990.320645	0.043907	0.039749
RS	4	0.031585	0.148802	2239.679567	0.049408	0.043058
RS	5	0.040932	0.148802	2248.086110	0.049594	0.043301
RS	6	0.050942	0.223845	1511.102959	0.033336	0.029375
RS	7	0.061663	0.223845	1540.399623	0.033982	0.030384
RS	8	0.073146	0.324529	1088.468823	0.024012	0.021708
RS	9	0.085445	0.324529	1121.142068	0.024733	0.022781
RS	10	0.098617	0.470892	799.006264	0.017626	0.016435
RS	11	0.112725	0.470892	829.802716	0.018306	0.017341
RS	12	0.127835	0.686901	592.668999	0.013075	0.012563
RS	13	0.144018	0.686901	619.623675	0.013669	0.013287
RS	14	0.161350	0.998381	446.807663	0.009857	0.009714
RS	15	0.179914	0.998381	469.553255	0.010359	0.010241
RS	16	0.199796	1.412106	349.499035	0.007710	0.007698
RS	17	0.221091	1.412106	368.644921	0.008132	0.008094
RS	18	0.243898	1.894395	290.168040	0.006401	0.006425
RS	19	0.268325	1.894395	306.771729	0.006768	0.006766
RS	20	0.294487	2.388574	257.380593	0.005678	0.005725
RS	21	0.322507	2.388574	272.451012	0.006010	0.006035
RS	22	0.352518	2.823956	243.988793	0.005383	0.005439
RS	23	0.384660	2.823956	258.384609	0.005700	0.005736
RS	24	0.419086	3.109943	248.416565	0.005480	0.005540
RS	25	0.455957	3.109943	262.963491	0.005801	0.005866
RS	26	0.495446	3.173871	272.565865	0.006013	0.006120
RS	27	0.537741	3.173871	288.111752	0.006356	0.006532
RS	28	0.583039	3.023430	319.278111	0.007043	0.007324
RS	29	0.631556	3.023430	336.570460	0.007425	0.007880
RS	30	0.683518	2.748083	389.550518	0.008594	0.009271
RS	31	0.739171	2.748083	408.908979	0.009021	0.009994
RS	32	0.798778	2.452106	479.681151	0.010582	0.011934
RS	33	0.862618	2.452106	500.574506	0.011043	0.012786
RS	34	0.930993	2.201533	579.779108	0.012790	0.015041
RS	35	1.004224	2.201533	600.605983	0.013250	0.015912
RS	36	1.082657	2.021239	674.934148	0.014889	0.018084
RS	37	1.166661	2.021239	693.311499	0.015295	0.018830
RS	38	1.256632	1.911401	749.863870	0.016542	0.020496
RS	39	1.352994	1.911401	763.395150	0.016841	0.020994
RS	40	1.456200	1.861096	794.689960	0.017531	0.021904
RS	41	1.566737	1.861096	801.714245	0.017686	0.022102
RS	42	1.685125	1.856507	807.293513	0.017809	0.022242
RS	43	1.811922	1.856507	807.150402	0.017806	0.022154
RS	44	1.947726	1.883602	791.960202	0.017471	0.021686
RS	45	2.093176	1.883602	784.757701	0.017312	0.021364
RS	46	2.248958	1.928703	756.023601	0.016678	0.020522
RS	47	2.415804	1.928703	742.212090	0.016374	0.020024
RS	48	2.594502	1.979977	706.298039	0.015581	0.019008
RS	49	2.785892	1.979977	686.388188	0.015142	0.018377
RS	50	2.990877	2.028833	647.342412	0.014281	0.017307
RS	51	3.210422	2.028833	621.870414	0.013719	0.016570
RS	52	3.445561	2.071087	581.426273	0.012827	0.015492
RS	53	3.697402	2.071087	551.116143	0.012158	0.014666
RS	54	3.967132	2.125219	505.555160	0.011153	0.013485
RS	55	4.256020	2.125219	472.389142	0.010421	0.012605
RS	56	4.565428	2.125219	437.135891	0.009643	0.011678
RS	57	4.896814	2.125219	400.330079	0.008831	0.010714
RS	58	5.251737	2.503751	311.825694	0.006879	0.008495
RS	59	5.631871	2.503751	286.969253	0.006331	0.007823
RS	60	6.039006	2.503751	261.258218	0.005763	0.007129
RS	61	6.475060	2.503751	235.115578	0.005187	0.006423
RS	62	6.942086	2.503751	208.983285	0.004610	0.005717
RS	63	7.442286	2.503751	980.092837	0.021621	0.026885
PA	4+25*2+4+6 0.107870115 0.029711889 7.442285543 0.165605125 0.148802398 0.223845457 0.324529295 0.470891703 0.686900580 0.998381073 1.412106027 1.894395314 2.388573687 2.823955822 3.109943241 3.173871024 3.023430274 2.748082759 2.452105743 2.201532680 2.021238895 1.911401417 1.861095583 1.856506755 1.883602113 1.928702611 1.979976528 2.028832507 2.071087144 2.125219346 2.503751265
//
IT	5099
RD	9
LK	-405496.208708
QD	-726.112878 -> -673.409650
RI	0.0719001157
TR	0.105395	0.030265
MT	7.557311
MM	C_pi: 1.302043, n_recomb: 47561.012203
RS	0	0.000000	0.174117	1871.166618	0.039342	0.004063
RS	1	0.007129	0.174117	1921.571810	0.040402	0.021278
RS	2	0.014766	0.174117	1967.397639	0.041366	0.034092
RS	3	0.022947	0.174117	2007.824746	0.042216	0.038476
RS	4	0.031712	0.149421	2369.029148	0.049810	0.043726
RS	5	0.041101	0.149421	2378.415050	0.050008	0.043787
RS	6	0.051160	0.225490	1594.078415	0.033516	0.029590
RS	7	0.061935	0.225490	1625.552869	0.034178	0.030544
RS	8	0.073479	0.324755	1156.512427	0.024316	0.021952
RS	9	0.085846	0.324755	1191.287234	0.025048	0.023015
RS	10	0.099095	0.468458	853.977884	0.017955	0.016685
RS	11	0.113288	0.468458	886.797764	0.018645	0.017603
RS	12	0.128492	0.682465	634.140309	0.013333	0.012755
RS	13	0.144781	0.682465	662.931309	0.013939	0.013498
RS	14	0.162231	0.996239	475.967517	0.010008	0.009820
RS	15	0.180924	0.996239	500.231901	0.010518	0.010368
RS	16	0.200951	1.421624	369.102497	0.007761	0.007725
RS	17	0.222405	1.421624	389.413892	0.008188	0.008137
RS	18	0.245388	1.928122	303.276118	0.006377	0.006390
RS	19	0.270010	1.928122	320.750946	0.006744	0.006740
RS	20	0.296387	2.458584	266.216268	0.005597	0.005642
RS	21	0.324644	2.458584	281.944001	0.005928	0.005956
RS	22	0.354916	2.936871	250.035717	0.005257	0.005316
RS	23	0.387346	2.936871	264.948349	0.005571	0.005612
RS	24	0.422088	3.258470	253.002107	0.005320	0.005383
RS	25	0.459306	3.258470	268.006092	0.005635	0.005701
RS	26	0.499177	3.333979	277.288551	0.005830	0.005934
RS	27	0.541891	3.333979	293.335285	0.006168	0.006331
RS	28	0.587650	3.166806	326.271846	0.006860	0.007118
RS	29	0.636670	3.166806	344.234429	0.007238	0.007650
RS	30	0.689186	2.858543	401.529948	0.008442	0.009062
RS	31	0.745445	2.858543	421.843625	0.008870	0.009758
RS	32	0.805714	2.529214	499.463568	0.010502	0.011751
RS	33	0.870280	2.529214	521.630832	0.010968	0.012578
RS	34	0.939449	2.253307	609.291188	0.012811	0.014912
RS	35	1.013548	2.253307	631.596241	0.013280	0.015768
RS	36	1.092930	2.057183	714.177456	0.015016	0.018024
RS	37	1.177971	2.057183	733.993243	0.015433	0.018765
RS	38	1.269074	1.939430	796.656728	0.016750	0.020495
RS	39	1.366672	1.939430	811.335423	0.017059	0.020999
RS	40	1.471227	1.887020	845.502363	0.017777	0.021936
RS	41	1.583236	1.887020	853.250899	0.017940	0.022150
RS	42	1.703229	1.884443	858.543137	0.018051	0.022279
RS	43	1.831776	1.884443	858.716371	0.018055	0.022215
RS	44	1.969488	1.916339	841.009297	0.017683	0.021714
RS	45	2.117016	1.916339	833.813642	0.017531	0.021421
RS	46	2.275061	1.967790	801.541638	0.016853	0.020540
RS	47	2.444373	1.967790	787.521882	0.016558	0.020073
RS	48	2.625754	2.025779	748.014514	0.015727	0.019025
RS	49	2.820066	2.025779	727.721727	0.015301	0.018427
RS	50	3.028230	2.080766	685.526720	0.014414	0.017337
RS	51	3.251233	2.080766	659.480327	0.013866	0.016632
RS	52	3.490134	2.128124	616.387588	0.012960	0.015547
RS	53	3.746065	2.128124	585.267081	0.012306	0.014748
RS	54	4.020240	2.188808	536.681089	0.011284	0.013554
RS	55	4.313961	2.188808	502.559781	0.010567	0.012699
RS	56	4.628621	2.188808	466.109593	0.009800	0.011792
RS	57	4.965712	2.188808	427.877220	0.008996	0.010844
RS	58	5.326833	2.618007	329.402036	0.006926	0.008487
RS	59	5.713697	2.618007	304.541410	0.006403	0.007851
RS	60	6.128140	2.618007	278.608466	0.005858	0.007188
RS	61	6.572128	2.618007	252.024540	0.005299	0.006508
RS	62	7.047766	2.618007	225.237715	0.004736	0.005823
RS	63	7.557311	2.618007	1089.446179	0.022906	0.028207
PA	4+25*2+4+6 0.105395223 0.030264742 7.557311445 0.174116707 0.149420838 0.225490340 0.324755227 0.468458433 0.682464710 0.996239256 1.421623754 1.928121598 2.458584462 2.936870857 3.258469712 3.333979093 3.166805737 2.858543224 2.529213735 2.253307201 2.057182920 1.939429627 1.887020354 1.884442634 1.916338667 1.967789806 2.025778931 2.080765694 2.128124448 2.188808150 2.618006782
//
IT	5677
RD	10
LK	-405392.629100
QD	-692.892067 -> -644.750378
RI	0.0676910524
TR	0.103115	0.030806
MT	7.663280
MM	C_pi: 1.339343, n_recomb: 49753.761111
RS	0	0.000000	0.182133	1877.272539	0.037731	0.003966
RS	1	0.007152	0.182133	1931.602300	0.038823	0.020761
RS	2	0.014816	0.182133	1981.750148	0.039831	0.033183
RS	3	0.023027	0.182133	2026.893219	0.040738	0.037376
RS	4	0.031827	0.149992	2495.182987	0.050151	0.044329
RS	5	0.041255	0.149992	2505.551222	0.050359	0.044240
RS	6	0.051358	0.227497	1671.344132	0.033592	0.029728
RS	7	0.062183	0.227497	1705.073170	0.034270	0.030636
RS	8	0.073782	0.325699	1220.686392	0.024535	0.022138
RS	9	0.086211	0.325699	1257.560234	0.025276	0.023191
RS	10	0.099530	0.466943	907.080376	0.018231	0.016904
RS	11	0.113800	0.466943	941.890137	0.018931	0.017829
RS	12	0.129091	0.678733	675.009385	0.013567	0.012936
RS	13	0.145476	0.678733	705.612708	0.014182	0.013695
RS	14	0.163033	0.993747	505.101287	0.010152	0.009928
RS	15	0.181845	0.993747	530.877805	0.010670	0.010494
RS	16	0.202003	1.428663	388.856581	0.007816	0.007760
RS	17	0.223603	1.428663	410.335517	0.008247	0.008185
RS	18	0.246747	1.956597	316.560065	0.006363	0.006367
RS	19	0.271547	1.956597	334.909032	0.006731	0.006725
RS	20	0.298120	2.520935	275.199460	0.005531	0.005573
RS	21	0.326594	2.520935	291.584296	0.005861	0.005890
RS	22	0.357105	3.041164	256.173338	0.005149	0.005209
RS	23	0.389797	3.041164	271.596679	0.005459	0.005503
RS	24	0.424828	3.399348	257.579526	0.005177	0.005243
RS	25	0.462365	3.399348	273.025699	0.005488	0.005553
RS	26	0.502585	3.488495	281.829545	0.005664	0.005765
RS	27	0.545683	3.488495	298.350310	0.005997	0.006148
RS	28	0.591863	3.306481	332.807310	0.006689	0.006927
RS	29	0.641346	3.306481	351.400036	0.007063	0.007438
RS	30	0.694368	2.966622	412.696655	0.008295	0.008863
RS	31	0.751182	2.966622	433.917399	0.008721	0.009535
RS	32	0.812059	2.604933	518.083670	0.010413	0.011569
RS	33	0.877291	2.604933	541.481731	0.010883	0.012374
RS	34	0.947187	2.304452	637.400568	0.012811	0.014776
RS	35	1.022083	2.304452	661.160829	0.013289	0.015617
RS	36	1.102336	2.092974	751.939340	0.015113	0.017948
RS	37	1.188328	2.092974	773.198940	0.015541	0.018685
RS	38	1.280471	1.967441	842.040663	0.016924	0.020474
RS	39	1.379204	1.967441	857.899180	0.017243	0.020985
RS	40	1.484998	1.912739	895.084960	0.017990	0.021949
RS	41	1.598359	1.912739	903.609906	0.018162	0.022179
RS	42	1.719827	1.911738	908.793760	0.018266	0.022304
RS	43	1.849983	1.911738	909.346361	0.018277	0.022263
RS	44	1.989448	1.947838	889.306798	0.017874	0.021736
RS	45	2.138888	1.947838	882.182933	0.017731	0.021470
RS	46	2.299015	2.004966	846.548521	0.017015	0.020558
RS	47	2.470596	2.004966	832.379386	0.016730	0.020121
RS	48	2.654447	2.068993	789.435964	0.015867	0.019046
RS	49	2.851448	2.068993	768.807202	0.015452	0.018479
RS	50	3.062539	2.129465	723.599173	0.014544	0.017374
RS	51	3.288727	2.129465	697.010100	0.014009	0.016698
RS	52	3.531093	2.181344	651.376472	0.013092	0.015608
RS	53	3.790792	2.181344	619.461848	0.012451	0.014835
RS	54	4.069066	2.247889	567.930691	0.011415	0.013629
RS	55	4.367242	2.247889	532.853524	0.010710	0.012796
RS	56	4.686744	2.247889	495.208739	0.009953	0.011908
RS	57	5.029097	2.247889	455.554545	0.009156	0.010974
RS	58	5.395936	2.726651	346.886945	0.006972	0.008485
RS	59	5.789011	2.726651	322.027949	0.006472	0.007882
RS	60	6.210200	2.726651	295.891081	0.005947	0.007247
RS	61	6.661512	2.726651	268.894452	0.005405	0.006591
RS	62	7.145102	2.726651	241.490074	0.004854	0.005924
RS	63	7.663280	2.726651	1201.565319	0.024150	0.029496
PA	4+25*2+4+6 0.103114545 0.030806337 7.663280011 0.182133091 0.149991902 0.227497241 0.325699458 0.466943090 0.678733066 0.993746760 1.428662891 1.956596566 2.520935307 3.041164228 3.399347526 3.488494724 3.306481270 2.966622266 2.604932689 2.304452063 2.092973543 1.967440886 1.912738703 1.911737665 1.947837857 2.004966327 2.068992899 2.129465427 2.181343999 2.247888641 2.726651027
//
IT	4565
RD	11
LK	-405297.959882
QD	-662.506477 -> -618.388385
RI	0.0640478203
TR	0.101005	0.031336
MT	7.761269
MM	C_pi: 1.374986, n_recomb: 51909.469443
RS	0	0.000000	0.189714	1885.635008	0.036325	0.003879
RS	1	0.007173	0.189714	1943.518624	0.037441	0.020300
RS	2	0.014861	0.189714	1997.577930	0.038482	0.032377
RS	3	0.023101	0.189714	2046.989033	0.039434	0.036412
RS	4	0.031932	0.150486	2619.009973	0.050453	0.044885
RS	5	0.041396	0.150486	2630.323780	0.050671	0.044670
RS	6	0.051539	0.229736	1743.738901	0.033592	0.029807
RS	7	0.062409	0.229736	1779.772084	0.034286	0.030678
RS	8	0.074059	0.327156	1281.412031	0.024686	0.022278
RS	9	0.086545	0.327156	1320.377744	0.025436	0.023321
RS	10	0.099927	0.466101	958.467687	0.018464	0.017095
RS	11	0.114269	0.466101	995.235339	0.019173	0.018026
RS	12	0.129639	0.675529	715.306674	0.013780	0.013107
RS	13	0.146112	0.675529	747.698618	0.014404	0.013879
RS	14	0.163767	0.990943	534.202849	0.010291	0.010036
RS	15	0.182688	0.990943	561.484049	0.010817	0.010618
RS	16	0.202967	1.433623	408.735055	0.007874	0.007802
RS	17	0.224700	1.433623	431.382419	0.008310	0.008239
RS	18	0.247992	1.980561	329.984163	0.006357	0.006354
RS	19	0.272955	1.980561	349.209220	0.006727	0.006719
RS	20	0.299709	2.576516	284.292363	0.005477	0.005516
RS	21	0.328382	2.576516	301.333443	0.005805	0.005836
RS	22	0.359111	3.137659	262.365772	0.005054	0.005115
RS	23	0.392045	3.137659	278.293667	0.005361	0.005408
RS	24	0.427342	3.533170	262.126519	0.005050	0.005117
RS	25	0.465171	3.533170	278.001083	0.005355	0.005421
RS	26	0.505713	3.637899	286.184469	0.005513	0.005611
RS	27	0.549163	3.637899	303.154516	0.005840	0.005981
RS	28	0.595731	3.442818	338.911516	0.006529	0.006749
RS	29	0.645639	3.442818	358.097123	0.006898	0.007241
RS	30	0.699127	3.072652	423.095659	0.008151	0.008674
RS	31	0.756451	3.072652	445.177187	0.008576	0.009323
RS	32	0.817889	2.679514	535.587778	0.010318	0.011390
RS	33	0.883733	2.679514	560.173186	0.010791	0.012175
RS	34	0.954300	2.355129	664.132541	0.012794	0.014634
RS	35	1.029930	2.355129	689.322604	0.013279	0.015462
RS	36	1.110985	2.128704	788.213663	0.015184	0.017860
RS	37	1.197854	2.128704	810.919506	0.015622	0.018594
RS	38	1.290955	1.995501	885.985629	0.017068	0.020438
RS	39	1.390734	1.995501	903.054415	0.017397	0.020956
RS	40	1.497671	1.938349	943.392522	0.018174	0.021947
RS	41	1.612279	1.938349	952.745649	0.018354	0.022193
RS	42	1.735109	1.938546	958.003315	0.018455	0.022317
RS	43	1.866749	1.938546	958.998688	0.018474	0.022298
RS	44	2.007833	1.978325	936.821061	0.018047	0.021752
RS	45	2.159037	1.978325	929.834403	0.017913	0.021512
RS	46	2.321088	2.040533	891.022310	0.017165	0.020575
RS	47	2.494763	2.040533	876.763237	0.016890	0.020166
RS	48	2.680897	2.109982	830.549918	0.016000	0.019071
RS	49	2.880383	2.109982	809.632910	0.015597	0.018531
RS	50	3.094179	2.175353	761.553254	0.014671	0.017416
RS	51	3.323312	2.175353	734.454542	0.014149	0.016766
RS	52	3.568881	2.231211	686.392953	0.013223	0.015673
RS	53	3.832066	2.231211	653.701953	0.012593	0.014923
RS	54	4.114131	2.302962	599.313283	0.011545	0.013709
RS	55	4.416429	2.302962	563.280515	0.010851	0.012896
RS	56	4.740413	2.302962	524.443571	0.010103	0.012024
RS	57	5.087637	2.302962	483.371731	0.009312	0.011102
RS	58	5.459769	2.830051	364.314096	0.007018	0.008488
RS	59	5.858596	2.830051	339.459928	0.006539	0.007914
RS	60	6.286032	2.830051	313.132688	0.006032	0.007305
RS	61	6.744131	2.830051	285.746088	0.005505	0.006670
RS	62	7.235091	2.830051	257.754349	0.004965	0.006021
RS	63	7.761269	2.830051	1316.302656	0.025358	0.030751
PA	4+25*2+4+6 0.101005091 0.031335926 7.761269340 0.189713951 0.150485759 0.229736142 0.327155758 0.466101006 0.675528979 0.990942958 1.433622996 1.980561038 2.576515678 3.137659451 3.533170317 3.637898602 3.442817619 3.072651875 2.679513822 2.355128615 2.128704209 1.995500920 1.938348573 1.938545632 1.978324836 2.040532779 2.109982281 2.175352741 2.231210672 2.302961672 2.830050992
//
IT	4249
RD	12
LK	-405211.158868
QD	-634.608549 -> -594.059947
RI	0.0608554824
TR	0.099046	0.031853
MT	7.852281
MM	C_pi: 1.409147, n_recomb: 54029.070313
RS	0	0.000000	0.196915	1895.561652	0.035084	0.003801
RS	1	0.007193	0.196915	1956.702732	0.036216	0.019886
RS	2	0.014903	0.196915	2014.345064	0.037283	0.031654
RS	3	0.023168	0.196915	2067.665483	0.038269	0.035555
RS	4	0.032028	0.150891	2741.087932	0.050734	0.045406
RS	5	0.041525	0.150891	2753.286731	0.050959	0.045085
RS	6	0.051705	0.232125	1811.897335	0.033536	0.029840
RS	7	0.062617	0.232125	1850.264217	0.034246	0.030681
RS	8	0.074314	0.328984	1339.037979	0.024784	0.022381
RS	9	0.086852	0.328984	1380.084302	0.025543	0.023414
RS	10	0.100293	0.465774	1008.247597	0.018661	0.017263
RS	11	0.114700	0.465774	1046.942366	0.019377	0.018197
RS	12	0.130143	0.672741	755.048786	0.013975	0.013268
RS	13	0.146698	0.672741	789.205971	0.014607	0.014050
RS	14	0.164443	0.987902	563.252405	0.010425	0.010144
RS	15	0.183464	0.987902	592.029909	0.010958	0.010739
RS	16	0.203854	1.436839	428.719501	0.007935	0.007848
RS	17	0.225710	1.436839	452.535457	0.008376	0.008296
RS	18	0.249138	2.000639	343.524085	0.006358	0.006349
RS	19	0.274252	2.000639	363.626573	0.006730	0.006719
RS	20	0.301172	2.626101	293.469120	0.005432	0.005468
RS	21	0.330028	2.626101	311.165284	0.005759	0.005790
RS	22	0.360961	3.227046	268.593167	0.004971	0.005032
RS	23	0.394118	3.227046	285.019852	0.005275	0.005324
RS	24	0.429660	3.660460	266.631903	0.004935	0.005003
RS	25	0.467758	3.660460	282.922257	0.005236	0.005302
RS	26	0.508597	3.782479	290.367030	0.005374	0.005469
RS	27	0.552374	3.782479	307.764139	0.005696	0.005828
RS	28	0.599299	3.576086	344.618537	0.006378	0.006583
RS	29	0.649600	3.576086	364.362729	0.006744	0.007059
RS	30	0.703519	3.176836	432.785557	0.008010	0.008493
RS	31	0.761316	3.176836	455.684053	0.008434	0.009123
RS	32	0.823271	2.753082	552.045270	0.010218	0.011215
RS	33	0.889682	2.753082	577.775128	0.010694	0.011981
RS	34	0.960870	2.405399	689.543857	0.012762	0.014489
RS	35	1.037179	2.405399	716.136491	0.013255	0.015305
RS	36	1.118976	2.164380	823.036381	0.015233	0.017763
RS	37	1.206658	2.164380	847.187683	0.015680	0.018494
RS	38	1.300646	2.023611	928.500386	0.017185	0.020389
RS	39	1.401395	2.023611	946.806673	0.017524	0.020913
RS	40	1.509390	1.963879	990.416124	0.018331	0.021933
RS	41	1.625154	1.963879	1000.646596	0.018521	0.022193
RS	42	1.749245	1.964955	1006.152908	0.018622	0.022321
RS	43	1.882262	1.964955	1007.652495	0.018650	0.022321
RS	44	2.024846	2.007957	983.531649	0.018204	0.021763
RS	45	2.177687	2.007957	976.745970	0.018078	0.021546
RS	46	2.341522	2.074716	934.943473	0.017304	0.020591
RS	47	2.517141	2.074716	920.652646	0.017040	0.020207
RS	48	2.705393	2.149040	871.337283	0.016127	0.019098
RS	49	2.907186	2.149040	850.179264	0.015736	0.018584
RS	50	3.123493	2.218776	799.371365	0.014795	0.017461
RS	51	3.355360	2.218776	771.796411	0.014285	0.016835
RS	52	3.603905	2.278125	721.420187	0.013352	0.015742
RS	53	3.870328	2.278125	687.971864	0.012733	0.015013
RS	54	4.155915	2.354480	630.817060	0.011676	0.013792
RS	55	4.462044	2.354480	593.830617	0.010991	0.012997
RS	56	4.790193	2.354480	553.805128	0.010250	0.012139
RS	57	5.141946	2.354480	511.320540	0.009464	0.011228
RS	58	5.519000	2.928594	381.697057	0.007065	0.008495
RS	59	5.923176	2.928594	356.850198	0.006605	0.007947
RS	60	6.356425	2.928594	330.343941	0.006114	0.007361
RS	61	6.820837	2.928594	302.586705	0.005600	0.006747
RS	62	7.318655	2.928594	274.033541	0.005072	0.006114
RS	63	7.852281	2.928594	1433.485717	0.026532	0.031974
PA	4+25*2+4+6 0.099046062 0.031852805 7.852280929 0.196915141 0.150891475 0.232124918 0.328984078 0.465773847 0.672740732 0.987901829 1.436838673 2.000639090 2.626101103 3.227045593 3.660459683 3.782479412 3.576086210 3.176836087 2.753082036 2.405399162 2.164380005 2.023610514 1.963878942 1.964954900 2.007956994 2.074716281 2.149039780 2.218775734 2.278125472 2.354479704 2.928593762
//
IT	4813
RD	13
LK	-405131.342737
QD	-608.899749 -> -571.533975
RI	0.0580262553
TR	0.097220	0.032357
MT	7.937111
MM	C_pi: 1.441970, n_recomb: 56113.534554
RS	0	0.000000	0.203789	1906.494524	0.033976	0.003730
RS	1	0.007211	0.203789	1970.650053	0.035119	0.019511
RS	2	0.014942	0.203789	2031.606614	0.036205	0.030999
RS	3	0.023231	0.203789	2088.543106	0.037220	0.034784
RS	4	0.032117	0.151208	2861.814165	0.051000	0.045902
RS	5	0.041644	0.151208	2874.823466	0.051232	0.045490
RS	6	0.051858	0.234610	1876.318129	0.033438	0.029839
RS	7	0.062809	0.234610	1917.033503	0.034163	0.030655
RS	8	0.074549	0.331087	1393.857314	0.024840	0.022453
RS	9	0.087136	0.331087	1436.969597	0.025608	0.023476
RS	10	0.100630	0.465847	1056.519778	0.018828	0.017411
RS	11	0.115098	0.465847	1097.112027	0.019552	0.018346
RS	12	0.130609	0.670300	794.238636	0.014154	0.013420
RS	13	0.147238	0.670300	830.137900	0.014794	0.014210
RS	14	0.165067	0.984685	592.235273	0.010554	0.010251
RS	15	0.184181	0.984685	622.500081	0.011094	0.010858
RS	16	0.204674	1.438613	448.789121	0.007998	0.007898
RS	17	0.226644	1.438613	473.773036	0.008443	0.008356
RS	18	0.250198	2.017369	357.160908	0.006365	0.006350
RS	19	0.275452	2.017369	378.141696	0.006739	0.006725
RS	20	0.302526	2.670375	302.710754	0.005395	0.005429
RS	21	0.331552	2.670375	321.060656	0.005722	0.005753
RS	22	0.362672	3.309953	274.841534	0.004898	0.004958
RS	23	0.396035	3.309953	291.761631	0.005199	0.005249
RS	24	0.431805	3.781663	271.091886	0.004831	0.004899
RS	25	0.470154	3.781663	287.786644	0.005129	0.005193
RS	26	0.511268	3.922513	294.391131	0.005246	0.005338
RS	27	0.555347	3.922513	312.195320	0.005564	0.005687
RS	28	0.602605	3.706436	349.970048	0.006237	0.006428
RS	29	0.653270	3.706436	370.241667	0.006598	0.006888
RS	30	0.707589	3.279263	441.834056	0.007874	0.008322
RS	31	0.765825	3.279263	465.508612	0.008296	0.008933
RS	32	0.828260	2.825678	567.537304	0.010114	0.011044
RS	33	0.895198	2.825678	594.369919	0.010592	0.011793
RS	34	0.966963	2.455242	713.715758	0.012719	0.014342
RS	35	1.043902	2.455242	741.682570	0.013218	0.015147
RS	36	1.126390	2.199957	856.468749	0.015263	0.017658
RS	37	1.214826	2.199957	882.061703	0.015719	0.018386
RS	38	1.309639	2.051721	969.625012	0.017280	0.020329
RS	39	1.411289	2.051721	989.192233	0.017628	0.020859
RS	40	1.520270	1.989305	1036.177779	0.018466	0.021908
RS	41	1.637109	1.989305	1047.330896	0.018664	0.022181
RS	42	1.762373	1.990991	1053.250228	0.018770	0.022316
RS	43	1.896670	1.990991	1055.311861	0.018807	0.022336
RS	44	2.040652	2.036825	1029.435565	0.018346	0.021768
RS	45	2.195016	2.036825	1022.911516	0.018229	0.021575
RS	46	2.360511	2.107672	978.302303	0.017434	0.020605
RS	47	2.537941	2.107672	964.035472	0.017180	0.020246
RS	48	2.728165	2.186382	911.782942	0.016249	0.019125
RS	49	2.932106	2.186382	890.429780	0.015868	0.018635
RS	50	3.150754	2.260006	837.035454	0.014917	0.017509
RS	51	3.385168	2.260006	809.017448	0.014418	0.016905
RS	52	3.636487	2.322408	756.439267	0.013481	0.015814
RS	53	3.905928	2.322408	722.253494	0.012871	0.015103
RS	54	4.194799	2.402813	662.425962	0.011805	0.013878
RS	55	4.504500	2.402813	624.489230	0.011129	0.013099
RS	56	4.836535	2.402813	583.279939	0.010395	0.012254
RS	57	5.192512	2.402813	539.388329	0.009612	0.011352
RS	58	5.574160	3.022628	399.041159	0.007111	0.008505
RS	59	5.983328	3.022628	374.204164	0.006669	0.007981
RS	60	6.422002	3.022628	347.529114	0.006193	0.007417
RS	61	6.892309	3.022628	319.418439	0.005692	0.006821
RS	62	7.396530	3.022628	290.326899	0.005174	0.006203
RS	63	7.937111	3.022628	1552.951201	0.027675	0.033166
PA	4+25*2+4+6 0.097220337 0.032356702 7.937110868 0.203789347 0.151207986 0.234610036 0.331087102 0.465846696 0.670299858 0.984685375 1.438613180 2.017369021 2.670374685 3.309953265 3.781663259 3.922512992 3.706435933 3.279263069 2.825678317 2.455242486 2.199957068 2.051720933 1.989305445 1.990991242 2.036824670 2.107671903 2.186382404 2.260005788 2.322407739 2.402813209 3.022627520
//
IT	4566
RD	14
LK	-405057.759499
QD	-585.125766 -> -550.611146
RI	0.0554940635
TR	0.095512	0.032847
MT	8.016544
MM	C_pi: 1.473579, n_recomb: 58163.200562
RS	0	0.000000	0.210383	1917.987562	0.032976	0.003666
RS	1	0.007228	0.210383	1984.953078	0.034127	0.019168
RS	2	0.014978	0.210383	2048.998497	0.035228	0.030400
RS	3	0.023288	0.210383	2109.305847	0.036265	0.034082
RS	4	0.032200	0.151438	2981.469921	0.051260	0.046380
RS	5	0.041755	0.151438	2995.205406	0.051497	0.045887
RS	6	0.052000	0.237150	1937.431393	0.033310	0.029811
RS	7	0.062987	0.237150	1980.497316	0.034051	0.030606
RS	8	0.074767	0.333393	1446.111560	0.024863	0.022501
RS	9	0.087399	0.333393	1491.271803	0.025639	0.023514
RS	10	0.100944	0.466236	1103.357539	0.018970	0.017540
RS	11	0.115468	0.466236	1145.818199	0.019700	0.018476
RS	12	0.131041	0.668149	832.878334	0.014320	0.013563
RS	13	0.147741	0.668149	870.496610	0.014966	0.014360
RS	14	0.165647	0.981353	621.127238	0.010679	0.010357
RS	15	0.184847	0.981353	652.869437	0.011225	0.010973
RS	16	0.205436	1.439191	468.923262	0.008062	0.007951
RS	17	0.227512	1.439191	495.073682	0.008512	0.008417
RS	18	0.251184	2.031196	370.877911	0.006377	0.006356
RS	19	0.276567	2.031196	392.737407	0.006752	0.006736
RS	20	0.303784	2.709874	312.006234	0.005364	0.005396
RS	21	0.332969	2.709874	331.008579	0.005691	0.005722
RS	22	0.364263	3.386923	281.099831	0.004833	0.004892
RS	23	0.397820	3.386923	298.508283	0.005132	0.005182
RS	24	0.433801	3.897137	275.505728	0.004737	0.004805
RS	25	0.472383	3.897137	292.594614	0.005031	0.005095
RS	26	0.513754	4.058205	298.270267	0.005128	0.005217
RS	27	0.558115	4.058205	316.463526	0.005441	0.005558
RS	28	0.605683	3.834008	354.998709	0.006103	0.006283
RS	29	0.656688	3.834008	375.769210	0.006461	0.006729
RS	30	0.711380	3.380006	450.298123	0.007742	0.008158
RS	31	0.770025	3.380006	474.710406	0.008162	0.008752
RS	32	0.832909	2.897338	582.133722	0.010009	0.010878
RS	33	0.900338	2.897338	610.028517	0.010488	0.011611
RS	34	0.972641	2.504656	736.715585	0.012666	0.014195
RS	35	1.050169	2.504656	766.027036	0.013170	0.014990
RS	36	1.133301	2.235399	888.565877	0.015277	0.017548
RS	37	1.222442	2.235399	915.593561	0.015742	0.018274
RS	38	1.318026	2.079796	1009.393029	0.017354	0.020260
RS	39	1.420518	2.079796	1030.240480	0.017713	0.020797
RS	40	1.530419	2.014619	1080.688477	0.018580	0.021873
RS	41	1.648262	2.014619	1092.805308	0.018789	0.022160
RS	42	1.774624	2.016686	1099.291113	0.018900	0.022304
RS	43	1.910118	2.016686	1101.968625	0.018946	0.022341
RS	44	2.055406	2.065014	1074.516737	0.018474	0.021770
RS	45	2.211195	2.065014	1068.311539	0.018367	0.021597
RS	46	2.378244	2.139545	1021.073241	0.017555	0.020618
RS	47	2.557367	2.139545	1006.883688	0.017311	0.020281
RS	48	2.749437	2.222211	951.855685	0.016365	0.019153
RS	49	2.955389	2.222211	930.351926	0.015996	0.018685
RS	50	3.176227	2.299301	874.508420	0.015035	0.017557
RS	51	3.413026	2.299301	846.080877	0.014547	0.016974
RS	52	3.666942	2.364362	791.412861	0.013607	0.015886
RS	53	3.939209	2.364362	756.511031	0.013007	0.015193
RS	54	4.231156	2.448322	694.105230	0.011934	0.013965
RS	55	4.544205	2.448322	655.224156	0.011265	0.013201
RS	56	4.879879	2.448322	612.838182	0.010537	0.012367
RS	57	5.239816	2.448322	567.547461	0.009758	0.011474
RS	58	5.625768	3.112526	416.338288	0.007158	0.008518
RS	59	6.039617	3.112526	391.514740	0.006731	0.008016
RS	60	6.483377	3.112526	364.681196	0.006270	0.007472
RS	61	6.959212	3.112526	336.233522	0.005781	0.006893
RS	62	7.469439	3.112526	306.625255	0.005272	0.006289
RS	63	8.016544	3.112526	1674.509684	0.028790	0.034328
PA	4+25*2+4+6 0.095512312 0.032847155 8.016544348 0.210383306 0.151437845 0.237149838 0.333393335 0.466236317 0.668148789 0.981352618 1.439191465 2.031196184 2.709873502 3.386923435 3.897137182 4.058204897 3.834007973 3.380005924 2.897337823 2.504656367 2.235399301 2.079795775 2.014619111 2.016686411 2.065013756 2.139545115 2.222210622 2.299301121 2.364361979 2.448322423 3.112526335
//
IT	3885
RD	15
LK	-404989.764244
QD	-563.072224 -> -531.122327
RI	0.0532080079
TR	0.093909	0.033324
MT	8.091253
MM	C_pi: 1.504095, n_recomb: 60178.836784
RS	0	0.000000	0.216738	1929.708899	0.032066	0.003607
RS	1	0.007243	0.216738	1999.308916	0.033223	0.018852
RS	2	0.015012	0.216738	2066.250561	0.034335	0.029848
RS	3	0.023342	0.216738	2129.719888	0.035390	0.033438
RS	4	0.032276	0.151586	3100.273518	0.051518	0.046844
RS	5	0.041858	0.151586	3114.645038	0.051756	0.046280
RS	6	0.052133	0.239717	1995.584635	0.033161	0.029761
RS	7	0.063153	0.239717	2040.994255	0.033915	0.030540
RS	8	0.074971	0.335856	1495.993631	0.024859	0.022527
RS	9	0.087644	0.335856	1543.181632	0.025643	0.023532
RS	10	0.101236	0.466889	1148.814585	0.019090	0.017654
RS	11	0.115813	0.466889	1193.115366	0.019826	0.018589
RS	12	0.131445	0.666259	870.958797	0.014473	0.013698
RS	13	0.148209	0.666259	910.273210	0.015126	0.014500
RS	14	0.166188	0.977957	649.909710	0.010800	0.010461
RS	15	0.185469	0.977957	683.118872	0.011351	0.011086
RS	16	0.206147	1.438802	489.100971	0.008127	0.008006
RS	17	0.228323	1.438802	516.415711	0.008581	0.008480
RS	18	0.252104	2.042559	384.654888	0.006392	0.006366
RS	19	0.277609	2.042559	407.392882	0.006770	0.006751
RS	20	0.304961	2.745201	321.335986	0.005340	0.005368
RS	21	0.334294	2.745201	340.989048	0.005666	0.005696
RS	22	0.365751	3.458488	287.360007	0.004775	0.004833
RS	23	0.399488	3.458488	305.252105	0.005072	0.005122
RS	24	0.435668	4.007275	279.873195	0.004651	0.004718
RS	25	0.474468	4.007275	297.346921	0.004941	0.005004
RS	26	0.516079	4.189800	302.017244	0.005019	0.005105
RS	27	0.560705	4.189800	320.583375	0.005327	0.005437
RS	28	0.608562	3.958910	359.740707	0.005978	0.006146
RS	29	0.659886	3.958910	380.984300	0.006331	0.006580
RS	30	0.714928	3.479139	458.234467	0.007615	0.008002
RS	31	0.773957	3.479139	483.348927	0.008032	0.008581
RS	32	0.837261	2.968085	595.909546	0.009902	0.010716
RS	33	0.905151	2.968085	624.827674	0.010383	0.011435
RS	34	0.977958	2.553621	758.625365	0.012606	0.014048
RS	35	1.056039	2.553621	789.251638	0.013115	0.014833
RS	36	1.139776	2.270673	919.399123	0.015278	0.017434
RS	37	1.229578	2.270673	947.852280	0.015751	0.018158
RS	38	1.325884	2.107798	1047.860458	0.017412	0.020185
RS	39	1.429167	2.107798	1070.003744	0.017780	0.020728
RS	40	1.539931	2.039801	1123.986904	0.018677	0.021832
RS	41	1.658718	2.039801	1137.104212	0.018895	0.022130
RS	42	1.786109	2.042060	1144.295729	0.019015	0.022285
RS	43	1.922728	2.042060	1147.638737	0.019070	0.022340
RS	44	2.069243	2.092590	1118.781680	0.018591	0.021767
RS	45	2.226370	2.092590	1112.948725	0.018494	0.021614
RS	46	2.394879	2.170451	1063.251478	0.017668	0.020628
RS	47	2.575593	2.170451	1049.189436	0.017435	0.020313
RS	48	2.769398	2.256695	991.539534	0.016477	0.019181
RS	49	2.977240	2.256695	969.928032	0.016117	0.018734
RS	50	3.200137	2.336877	911.769555	0.015151	0.017606
RS	51	3.439180	2.336877	882.965391	0.014672	0.017042
RS	52	3.695538	2.404248	826.316519	0.013731	0.015959
RS	53	3.970464	2.404248	790.720649	0.013140	0.015282
RS	54	4.265305	2.491321	725.829658	0.012061	0.014053
RS	55	4.581502	2.491321	686.011970	0.011400	0.013302
RS	56	4.920603	2.491321	642.458049	0.010676	0.012479
RS	57	5.284266	2.491321	595.777587	0.009900	0.011594
RS	58	5.674271	3.198640	433.583425	0.007205	0.008533
RS	59	6.092525	3.198640	408.777716	0.006793	0.008052
RS	60	6.541076	3.198640	381.795974	0.006344	0.007526
RS	61	7.022116	3.198640	353.027043	0.005866	0.006963
RS	62	7.538001	3.198640	322.922433	0.005366	0.006372
RS	63	8.091253	3.198640	1798.004274	0.029878	0.035462
PA	4+25*2+4+6 0.093908783 0.033323898 8.091252974 0.216737886 0.151586312 0.239717475 0.335856165 0.466889045 0.666258865 0.977957207 1.438801670 2.042559210 2.745201385 3.458487800 4.007274896 4.189799633 3.958910424 3.479139132 2.968084662 2.553620820 2.270672773 2.107798091 2.039800505 2.042060007 2.092589588 2.170451496 2.256695305 2.336876674 2.404247689 2.491320961 3.198640187
//
IT	3552
RD	16
LK	-404926.798195
QD	-542.554514 -> -512.920554
RI	0.0511289441
TR	0.092399	0.033787
MT	8.161781
MM	C_pi: 1.533607, n_recomb: 62160.793394
RS	0	0.000000	0.222888	1941.392767	0.031232	0.003552
RS	1	0.007258	0.222888	2013.473118	0.032391	0.018558
RS	2	0.015043	0.222888	2083.142621	0.033512	0.029335
RS	3	0.023393	0.222888	2149.592140	0.034581	0.032840
RS	4	0.032348	0.151659	3218.385476	0.051775	0.047298
RS	5	0.041954	0.151659	3233.297858	0.052015	0.046670
RS	6	0.052257	0.242294	2051.050801	0.032996	0.029696
RS	7	0.063308	0.242294	2098.790071	0.033764	0.030461
RS	8	0.075161	0.338435	1543.686209	0.024834	0.022536
RS	9	0.087874	0.338435	1592.879259	0.025625	0.023533
RS	10	0.101510	0.467756	1192.947742	0.019191	0.017754
RS	11	0.116136	0.467756	1239.060656	0.019933	0.018688
RS	12	0.131823	0.664597	908.475697	0.014615	0.013825
RS	13	0.148649	0.664597	949.463367	0.015274	0.014632
RS	14	0.166696	0.974538	678.560064	0.010916	0.010562
RS	15	0.186053	0.974538	713.224968	0.011474	0.011196
RS	16	0.206814	1.437622	509.300683	0.008193	0.008062
RS	17	0.229083	1.437622	537.776677	0.008651	0.008543
RS	18	0.252968	2.051777	398.479380	0.006410	0.006379
RS	19	0.278586	2.051777	422.095255	0.006790	0.006769
RS	20	0.306064	2.776767	330.692782	0.005320	0.005346
RS	21	0.335537	2.776767	350.994837	0.005647	0.005675
RS	22	0.367148	3.525100	293.613525	0.004723	0.004779
RS	23	0.401053	3.525100	311.984688	0.005019	0.005069
RS	24	0.437420	4.112402	284.192865	0.004572	0.004638
RS	25	0.476426	4.112402	302.042847	0.004859	0.004921
RS	26	0.518263	4.317470	305.642586	0.004917	0.005001
RS	27	0.563137	4.317470	324.566856	0.005221	0.005326
RS	28	0.611267	4.081222	364.223857	0.005859	0.006018
RS	29	0.662891	4.081222	385.916947	0.006208	0.006441
RS	30	0.718262	3.576701	465.690035	0.007492	0.007854
RS	31	0.777651	3.576701	491.473445	0.007906	0.008419
RS	32	0.841351	3.037922	608.927237	0.009796	0.010560
RS	33	0.909675	3.037922	638.831254	0.010277	0.011265
RS	34	0.982957	2.602118	779.510288	0.012540	0.013903
RS	35	1.061558	2.602118	811.421089	0.013054	0.014679
RS	36	1.145864	2.305739	949.027394	0.015267	0.017317
RS	37	1.236289	2.305739	978.894324	0.015748	0.018039
RS	38	1.333277	2.135691	1085.069698	0.017456	0.020105
RS	39	1.437304	2.135691	1108.520656	0.017833	0.020653
RS	40	1.548882	2.064829	1166.097558	0.018759	0.021784
RS	41	1.668558	2.064829	1180.247791	0.018987	0.022094
RS	42	1.796920	2.067118	1188.273533	0.019116	0.022261
RS	43	1.934599	2.067118	1192.327298	0.019181	0.022332
RS	44	2.082271	2.119600	1162.224256	0.018697	0.021760
RS	45	2.240660	2.119600	1156.813208	0.018610	0.021627
RS	46	2.410545	2.200481	1104.820321	0.017774	0.020638
RS	47	2.592761	2.200481	1090.933127	0.017550	0.020342
RS	48	2.788202	2.289965	1030.810913	0.016583	0.019208
RS	49	2.997828	2.289965	1009.132599	0.016234	0.018781
RS	50	3.222669	2.372907	948.787583	0.015263	0.017656
RS	51	3.463828	2.372907	919.639284	0.014795	0.017109
RS	52	3.722492	2.442280	861.115517	0.013853	0.016032
RS	53	3.999928	2.442280	824.848515	0.013270	0.015370
RS	54	4.297502	2.532070	757.565068	0.012187	0.014142
RS	55	4.616673	2.532070	716.820477	0.011532	0.013402
RS	56	4.959009	2.532070	672.109287	0.010812	0.012589
RS	57	5.326193	2.532070	624.050352	0.010039	0.011711
RS	58	5.720027	3.281277	450.764024	0.007252	0.008550
RS	59	6.142445	3.281277	425.981661	0.006853	0.008088
RS	60	6.595522	3.281277	398.862518	0.006417	0.007579
RS	61	7.081484	3.281277	369.788014	0.005949	0.007031
RS	62	7.602717	3.281277	339.206948	0.005457	0.006452
RS	63	8.161781	3.281277	1923.261524	0.030940	0.036568
PA	4+25*2+4+6 0.092398817 0.033786902 8.161781054 0.222888166 0.151658594 0.242293936 0.338434559 0.467755521 0.664596674 0.974538102 1.437621622 2.051776845 2.776766949 3.525099681 4.112402346 4.317470377 4.081221884 3.576700593 3.037922298 2.602117834 2.305738699 2.135690972 2.064828803 2.067117977 2.119599698 2.200480626 2.289965428 2.372906762 2.442279512 2.532070173 3.281276984
//
IT	4402
RD	17
LK	-404868.376538
QD	-523.415982 -> -495.880560
RI	0.0492250062
TR	0.090973	0.034236
MT	8.228596
MM	C_pi: 1.562199, n_recomb: 64109.677606
RS	0	0.000000	0.228865	1952.835375	0.030461	0.003501
RS	1	0.007272	0.228865	2027.258483	0.031622	0.018283
RS	2	0.015072	0.228865	2099.506393	0.032749	0.028855
RS	3	0.023440	0.228865	2168.775493	0.033829	0.032281
RS	4	0.032416	0.151661	3335.931154	0.052035	0.047744
RS	5	0.042045	0.151661	3351.286404	0.052274	0.047057
RS	6	0.052374	0.244865	2104.074030	0.032820	0.029618
RS	7	0.063454	0.244865	2154.123428	0.033601	0.030371
RS	8	0.075340	0.341100	1589.342837	0.024791	0.022531
RS	9	0.088091	0.341100	1640.516471	0.025589	0.023519
RS	10	0.101768	0.468799	1235.808737	0.019276	0.017841
RS	11	0.116440	0.468799	1283.706247	0.020024	0.018773
RS	12	0.132179	0.663144	945.418148	0.014747	0.013945
RS	13	0.149063	0.663144	988.056225	0.015412	0.014756
RS	14	0.167174	0.971132	707.057281	0.011029	0.010661
RS	15	0.186602	0.971132	743.166087	0.011592	0.011302
RS	16	0.207443	1.435806	529.502979	0.008259	0.008120
RS	17	0.229799	1.435806	559.136412	0.008722	0.008607
RS	18	0.253781	2.059160	412.335585	0.006432	0.006396
RS	19	0.279507	2.059160	436.828164	0.006814	0.006789
RS	20	0.307104	2.805006	340.063876	0.005304	0.005327
RS	21	0.336707	2.805006	361.012890	0.005631	0.005658
RS	22	0.368464	3.587179	299.854608	0.004677	0.004731
RS	23	0.402529	3.587179	318.700447	0.004971	0.005020
RS	24	0.439072	4.212858	288.463389	0.004500	0.004564
RS	25	0.478271	4.212858	306.681645	0.004784	0.004844
RS	26	0.520322	4.441398	309.156575	0.004822	0.004903
RS	27	0.565430	4.441398	328.425605	0.005123	0.005222
RS	28	0.613818	4.201056	368.471761	0.005748	0.005897
RS	29	0.665725	4.201056	390.592717	0.006093	0.006310
RS	30	0.721406	3.672739	472.708446	0.007373	0.007713
RS	31	0.781137	3.672739	499.129881	0.007786	0.008264
RS	32	0.845210	3.106861	621.247397	0.009690	0.010408
RS	33	0.913944	3.106861	652.101512	0.010172	0.011101
RS	34	0.987675	2.650133	799.438124	0.012470	0.013759
RS	35	1.066768	2.650133	832.603193	0.012987	0.014527
RS	36	1.151612	2.340564	977.516063	0.015248	0.017199
RS	37	1.242625	2.340564	1008.783215	0.015735	0.017919
RS	38	1.340257	2.163437	1121.076111	0.017487	0.020020
RS	39	1.444989	2.163437	1145.843208	0.017873	0.020573
RS	40	1.557336	2.089679	1207.060775	0.018828	0.021731
RS	41	1.677853	2.089679	1222.272174	0.019065	0.022052
RS	42	1.807134	2.091863	1231.246694	0.019205	0.022233
RS	43	1.945816	2.091863	1236.052243	0.019280	0.022319
RS	44	2.094582	2.146078	1204.853530	0.018794	0.021751
RS	45	2.254166	2.146078	1199.910079	0.018717	0.021635
RS	46	2.425354	2.229706	1145.775043	0.017872	0.020645
RS	47	2.608991	2.229706	1132.106963	0.017659	0.020369
RS	48	2.805981	2.322137	1069.653670	0.016685	0.019235
RS	49	3.017296	2.322137	1047.947653	0.016346	0.018826
RS	50	3.243977	2.407543	985.540306	0.015373	0.017705
RS	51	3.487142	2.407543	956.079640	0.014913	0.017175
RS	52	3.747989	2.478645	895.783374	0.013973	0.016105
RS	53	4.027805	2.478645	858.868617	0.013397	0.015456
RS	54	4.327967	2.570800	789.284016	0.012311	0.014230
RS	55	4.649957	2.570800	747.623770	0.011662	0.013501
RS	56	4.995361	2.570800	701.767493	0.010946	0.012697
RS	57	5.365881	2.570800	652.342820	0.010175	0.011825
RS	58	5.763345	3.360722	467.870511	0.007298	0.008569
RS	59	6.189712	3.360722	443.117869	0.006912	0.008123
RS	60	6.647082	3.360722	415.872471	0.006487	0.007630
RS	61	7.137712	3.360722	386.507963	0.006029	0.007096
RS	62	7.664018	3.360722	355.469825	0.005545	0.006530
RS	63	8.228596	3.360722	2050.133510	0.031979	0.037648
PA	4+25*2+4+6 0.090973056 0.034236250 8.228596171 0.228865270 0.151660835 0.244865047 0.341100043 0.468799363 0.663143667 0.971131880 1.435806388 2.059159575 2.805005960 3.587178624 4.212857701 4.441397707 4.201055544 3.672739215 3.106860897 2.650132548 2.340564154 2.163437158 2.089678797 2.091863440 2.146077614 2.229705969 2.322136728 2.407542806 2.478644654 2.570800372 3.360721512
//
IT	4911
RD	18
LK	-404814.074128
QD	-505.520725 -> -479.892937
RI	0.0474713458
TR	0.089623	0.034672
MT	8.292100
MM	C_pi: 1.589936, n_recomb: 66025.774706
RS	0	0.000000	0.234695	1963.878894	0.029744	0.003453
RS	1	0.007285	0.234695	2040.519793	0.030905	0.018024
RS	2	0.015100	0.234695	2115.211063	0.032036	0.028403
RS	3	0.023485	0.234695	2187.155274	0.033126	0.031756
RS	4	0.032480	0.151600	3452.976948	0.052297	0.048184
RS	5	0.042131	0.151600	3468.675900	0.052535	0.047443
RS	6	0.052485	0.247419	2154.862953	0.032637	0.029531
RS	7	0.063593	0.247419	2207.198250	0.033429	0.030274
RS	8	0.075510	0.343829	1633.097859	0.024734	0.022514
RS	9	0.088295	0.343829	1686.225836	0.025539	0.023494
RS	10	0.102012	0.469990	1277.443034	0.019348	0.017917
RS	11	0.116727	0.469990	1327.097742	0.020100	0.018848
RS	12	0.132515	0.661876	981.782101	0.014870	0.014058
RS	13	0.149453	0.661876	1026.047725	0.015540	0.014872
RS	14	0.167625	0.967764	735.379158	0.011138	0.010758
RS	15	0.187121	0.967764	772.919289	0.011706	0.011406
RS	16	0.208036	1.433461	549.695195	0.008325	0.008177
RS	17	0.230476	1.433461	580.481705	0.008792	0.008672
RS	18	0.254550	2.064957	426.209412	0.006455	0.006414
RS	19	0.280378	2.064957	451.576954	0.006839	0.006812
RS	20	0.308087	2.830254	349.441244	0.005292	0.005312
RS	21	0.337815	2.830254	371.035013	0.005620	0.005645
RS	22	0.369708	3.645089	306.077181	0.004636	0.004688
RS	23	0.403925	3.645089	325.393371	0.004928	0.004976
RS	24	0.440634	4.308889	292.685749	0.004433	0.004496
RS	25	0.480017	4.308889	311.264889	0.004714	0.004773
RS	26	0.522269	4.561732	312.566837	0.004734	0.004812
RS	27	0.567599	4.561732	332.168332	0.005031	0.005125
RS	28	0.616232	4.318484	372.504724	0.005642	0.005783
RS	29	0.668407	4.318484	395.033605	0.005983	0.006186
RS	30	0.724383	3.767285	479.326230	0.007260	0.007578
RS	31	0.784436	3.767285	506.356733	0.007669	0.008117
RS	32	0.848864	3.174914	632.918872	0.009586	0.010262
RS	33	0.917986	3.174914	664.688643	0.010067	0.010943
RS	34	0.992143	2.697646	818.467046	0.012396	0.013618
RS	35	1.071702	2.697646	852.856070	0.012917	0.014378
RS	36	1.157056	2.375118	1004.920417	0.015220	0.017080
RS	37	1.248628	2.375118	1037.572383	0.015715	0.017799
RS	38	1.346871	2.191006	1155.923559	0.017507	0.019932
RS	39	1.452271	2.191006	1182.011975	0.017902	0.020490
RS	40	1.565349	2.114332	1246.904334	0.018885	0.021673
RS	41	1.686664	2.114332	1263.201152	0.019132	0.022005
RS	42	1.816816	2.116295	1273.229707	0.019284	0.022201
RS	43	1.956450	2.116295	1278.823849	0.019369	0.022302
RS	44	2.106255	2.172054	1246.667693	0.018882	0.021738
RS	45	2.266973	2.172054	1242.233894	0.018814	0.021640
RS	46	2.439399	2.258188	1186.103612	0.017964	0.020651
RS	47	2.624386	2.258188	1172.695951	0.017761	0.020393
RS	48	2.822848	2.353299	1108.048184	0.016782	0.019261
RS	49	3.035767	2.353299	1086.351469	0.016453	0.018869
RS	50	3.264197	2.440911	1021.999831	0.015479	0.017754
RS	51	3.509268	2.440911	992.257789	0.015028	0.017240
RS	52	3.772191	2.513500	930.288106	0.014090	0.016177
RS	53	4.054267	2.513500	892.749356	0.013521	0.015541
RS	54	4.356891	2.607712	820.952300	0.012434	0.014317
RS	55	4.681560	2.607712	778.389363	0.011789	0.013599
RS	56	5.029881	2.607712	731.401939	0.011078	0.012803
RS	57	5.403575	2.607712	680.626054	0.010308	0.011937
RS	58	5.804492	3.437231	484.888300	0.007344	0.008588
RS	59	6.234614	3.437231	460.172730	0.006970	0.008159
RS	60	6.696069	3.437231	432.812797	0.006555	0.007680
RS	61	7.191139	3.437231	403.174072	0.006106	0.007159
RS	62	7.722274	3.437231	371.698169	0.005630	0.006604
RS	63	8.292100	3.437231	2178.456094	0.032994	0.038702
PA	4+25*2+4+6 0.089623449 0.034672076 8.292100282 0.234695237 0.151599682 0.247419305 0.343829092 0.469989719 0.661876292 0.967764422 1.433460877 2.064956617 2.830253531 3.645089315 4.308888878 4.561732436 4.318484265 3.767284817 3.174913553 2.697645716 2.375117618 2.191005572 2.114332380 2.116295422 2.172054323 2.258188212 2.353299494 2.440910745 2.513500358 2.607711576 3.437230676
//
IT	4002
RD	19
LK	-404763.519152
QD	-488.752015 -> -464.863327
RI	0.0458477196
TR	0.088342	0.035094
MT	8.352707
MM	C_pi: 1.616893, n_recomb: 67909.558854
RS	0	0.000000	0.240401	1974.408832	0.029074	0.003409
RS	1	0.007297	0.240401	2053.153010	0.030234	0.017780
RS	2	0.015126	0.240401	2130.164461	0.031368	0.027975
RS	3	0.023527	0.240401	2204.652544	0.032465	0.031259
RS	4	0.032541	0.151481	3569.586085	0.052564	0.048620
RS	5	0.042212	0.151481	3585.528988	0.052799	0.047827
RS	6	0.052589	0.249949	2203.598571	0.032449	0.029436
RS	7	0.063723	0.249949	2258.192358	0.033253	0.030172
RS	8	0.075670	0.346604	1675.076625	0.024666	0.022486
RS	9	0.088489	0.346604	1730.131556	0.025477	0.023460
RS	10	0.102242	0.471304	1317.893108	0.019407	0.017984
RS	11	0.117000	0.471304	1369.277990	0.020163	0.018912
RS	12	0.132834	0.660782	1017.559184	0.014984	0.014165
RS	13	0.149824	0.660782	1063.429602	0.015659	0.014981
RS	14	0.168053	0.964460	763.506161	0.011243	0.010853
RS	15	0.187613	0.964460	802.464544	0.011817	0.011506
RS	16	0.208600	1.430708	569.855567	0.008391	0.008235
RS	17	0.231118	1.430708	601.789989	0.008862	0.008736
RS	18	0.255280	2.069388	440.090023	0.006481	0.006435
RS	19	0.281204	2.069388	466.330427	0.006867	0.006836
RS	20	0.309020	2.852856	358.814222	0.005284	0.005301
RS	21	0.338866	2.852856	381.050254	0.005611	0.005635
RS	22	0.370890	3.699200	312.275296	0.004598	0.004648
RS	23	0.405250	3.699200	332.057568	0.004890	0.004936
RS	24	0.442118	4.400805	296.858091	0.004371	0.004433
RS	25	0.481676	4.400805	315.791139	0.004650	0.004707
RS	26	0.524120	4.678689	315.877998	0.004651	0.004726
RS	27	0.569662	4.678689	335.800552	0.004945	0.005034
RS	28	0.618526	4.433619	376.340473	0.005542	0.005675
RS	29	0.670956	4.433619	399.258910	0.005879	0.006070
RS	30	0.727212	3.860409	485.575111	0.007150	0.007449
RS	31	0.787573	3.860409	513.187607	0.007557	0.007978
RS	32	0.852339	3.242107	643.989766	0.009483	0.010121
RS	33	0.921830	3.242107	676.642332	0.009964	0.010790
RS	34	0.996392	2.744664	836.652964	0.012320	0.013480
RS	35	1.076395	2.744664	872.235976	0.012844	0.014232
RS	36	1.162236	2.409393	1031.295583	0.015186	0.016961
RS	37	1.254340	2.409393	1065.315683	0.015687	0.017678
RS	38	1.353165	2.218391	1189.657391	0.017518	0.019842
RS	39	1.459201	2.218391	1217.069690	0.017922	0.020405
RS	40	1.572975	2.138787	1285.663934	0.018932	0.021613
RS	41	1.695050	2.138787	1303.066885	0.019188	0.021955
RS	42	1.826034	2.140433	1314.241711	0.019353	0.022165
RS	43	1.966575	2.140433	1320.657651	0.019447	0.022280
RS	44	2.117371	2.197570	1287.674755	0.018962	0.021724
RS	45	2.279171	2.197570	1283.789207	0.018904	0.021642
RS	46	2.452777	2.285997	1225.802018	0.018051	0.020656
RS	47	2.639051	2.285997	1212.693329	0.017857	0.020414
RS	48	2.838917	2.383556	1145.980115	0.016875	0.019286
RS	49	3.053367	2.383556	1124.327975	0.016556	0.018911
RS	50	3.283466	2.473142	1058.145601	0.015582	0.017801
RS	51	3.530354	2.473142	1028.152391	0.015140	0.017302
RS	52	3.795258	2.547010	964.603511	0.014204	0.016248
RS	53	4.079492	2.547010	926.464958	0.013643	0.015625
RS	54	4.384466	2.642999	852.543602	0.012554	0.014404
RS	55	4.711693	2.642999	809.092119	0.011914	0.013695
RS	56	5.062798	2.642999	760.988680	0.011206	0.012906
RS	57	5.439523	2.642999	708.877316	0.010439	0.012046
RS	58	5.843738	3.511069	501.806038	0.007389	0.008608
RS	59	6.277447	3.511069	477.135619	0.007026	0.008194
RS	60	6.742804	3.511069	449.673257	0.006622	0.007729
RS	61	7.242118	3.511069	419.776167	0.006181	0.007221
RS	62	7.777866	3.511069	387.881605	0.005712	0.006676
RS	63	8.352707	3.511069	2308.084177	0.033988	0.039732
PA	4+25*2+4+6 0.088342476 0.035094360 8.352706910 0.240400928 0.151481418 0.249949241 0.346603790 0.471304004 0.660781766 0.964460326 1.430707628 2.069387533 2.852856130 3.699200280 4.400805179 4.678688779 4.433619025 3.860409228 3.242107234 2.744663932 2.409392940 2.218390634 2.138787091 2.140433267 2.197570227 2.285997341 2.383556333 2.473141933 2.547010069 2.642998929 3.511069029
//
IT	4760
RD	20
LK	-404716.381599
QD	-473.007498 -> -450.708526
RI	0.0443390948
TR	0.087124	0.035503
MT	8.410698
MM	C_pi: 1.643118, n_recomb: 69761.364266
RS	0	0.000000	0.245998	1984.364973	0.028445	0.003366
RS	1	0.007309	0.245998	2065.106198	0.029602	0.017547
RS	2	0.015151	0.245998	2144.323869	0.030738	0.027568
RS	3	0.023567	0.245998	2221.234692	0.031840	0.030785
RS	4	0.032598	0.151313	3685.766813	0.052834	0.049052
RS	5	0.042289	0.151313	3701.854796	0.053065	0.048211
RS	6	0.052688	0.252450	2250.421164	0.032259	0.029335
RS	7	0.063848	0.252450	2307.243395	0.033073	0.030065
RS	8	0.075823	0.349410	1715.381756	0.024589	0.022451
RS	9	0.088673	0.349410	1772.335004	0.025406	0.023417
RS	10	0.102462	0.472726	1357.185872	0.019455	0.018041
RS	11	0.117259	0.472726	1410.273885	0.020216	0.018967
RS	12	0.133138	0.659842	1052.746637	0.015091	0.014266
RS	13	0.150177	0.659842	1100.199085	0.015771	0.015083
RS	14	0.168461	0.961236	791.417061	0.011345	0.010945
RS	15	0.188082	0.961236	831.779945	0.011923	0.011603
RS	16	0.209136	1.427632	589.966734	0.008457	0.008294
RS	17	0.231730	1.427632	623.043165	0.008931	0.008799
RS	18	0.255974	2.072664	453.959489	0.006507	0.006457
RS	19	0.281991	2.072664	481.069863	0.006896	0.006862
RS	20	0.309909	2.873074	368.176422	0.005278	0.005291
RS	21	0.339867	2.873074	391.052048	0.005606	0.005627
RS	22	0.372015	3.749826	318.443016	0.004565	0.004612
RS	23	0.406513	3.749826	338.687044	0.004855	0.004900
RS	24	0.443532	4.488857	300.978913	0.004314	0.004374
RS	25	0.483256	4.488857	320.259193	0.004591	0.004646
RS	26	0.525884	4.792387	319.096898	0.004574	0.004646
RS	27	0.571627	4.792387	339.329973	0.004864	0.004949
RS	28	0.620713	4.546530	379.994214	0.005447	0.005573
RS	29	0.673387	4.546530	403.285152	0.005781	0.005960
RS	30	0.729910	3.952122	491.486146	0.007045	0.007327
RS	31	0.790565	3.952122	519.655306	0.007449	0.007844
RS	32	0.855652	3.308441	654.502776	0.009382	0.009984
RS	33	0.925496	3.308441	688.006645	0.009862	0.010643
RS	34	1.000445	2.791170	854.046834	0.012242	0.013344
RS	35	1.080872	2.791170	890.794116	0.012769	0.014089
RS	36	1.167177	2.443368	1056.690927	0.015147	0.016842
RS	37	1.259789	2.443368	1092.061184	0.015654	0.017558
RS	38	1.359170	2.245561	1222.323696	0.017521	0.019750
RS	39	1.465815	2.245561	1251.059675	0.017933	0.020318
RS	40	1.580253	2.163026	1323.369457	0.018970	0.021550
RS	41	1.703055	2.163026	1341.895791	0.019236	0.021901
RS	42	1.834833	2.164268	1354.303320	0.019413	0.022127
RS	43	1.976241	2.164268	1361.570329	0.019518	0.022255
RS	44	2.127985	2.222640	1327.879932	0.019035	0.021707
RS	45	2.290818	2.222640	1324.577719	0.018987	0.021640
RS	46	2.465553	2.313171	1264.864675	0.018131	0.020659
RS	47	2.653057	2.313171	1252.090595	0.017948	0.020434
RS	48	2.854266	2.412973	1183.433308	0.016964	0.019310
RS	49	3.070181	2.412973	1161.859118	0.016655	0.018951
RS	50	3.301875	2.504328	1093.954694	0.015681	0.017848
RS	51	3.550503	2.504328	1063.739636	0.015248	0.017363
RS	52	3.817303	2.579286	998.703613	0.014316	0.016318
RS	53	4.103601	2.579286	959.989373	0.013761	0.015706
RS	54	4.410824	2.676807	884.029106	0.012672	0.014489
RS	55	4.740500	2.676807	839.704299	0.012037	0.013789
RS	56	5.094271	2.676807	790.501137	0.011332	0.013007
RS	57	5.473897	2.676807	737.071262	0.010566	0.012153
RS	58	5.881269	3.582437	518.610642	0.007434	0.008629
RS	59	6.318413	3.582437	493.994039	0.007081	0.008229
RS	60	6.787507	3.582437	466.441680	0.006686	0.007777
RS	61	7.290885	3.582437	436.302174	0.006254	0.007281
RS	62	7.831052	3.582437	404.007968	0.005791	0.006746
RS	63	8.410698	3.582437	2438.865826	0.034960	0.040739
PA	4+25*2+4+6 0.087124274 0.035503409 8.410697658 0.245997955 0.151312540 0.252449893 0.349409970 0.472725567 0.659842339 0.961236493 1.427631864 2.072663579 2.873073959 3.749825556 4.488856872 4.792386955 4.546529641 3.952121817 3.308441166 2.791169984 2.443367858 2.245561040 2.163026451 2.164268228 2.222640308 2.313171159 2.412972992 2.504327560 2.579285647 2.676807203 3.582436547
//
IT	5195
RD	21
LK	-404672.370089
QD	-458.197538 -> -437.355272
RI	0.0429300711
TR	0.085963	0.035899
MT	8.466394
MM	C_pi: 1.668673, n_recomb: 71581.794005
RS	0	0.000000	0.251508	1993.654727	0.027851	0.003326
RS	1	0.007320	0.251508	2076.293762	0.029006	0.017325
RS	2	0.015175	0.251508	2157.611772	0.030142	0.027179
RS	3	0.023606	0.251508	2236.833352	0.031249	0.030333
RS	4	0.032653	0.151097	3801.603990	0.053109	0.049480
RS	5	0.042363	0.151097	3817.736220	0.053334	0.048593
RS	6	0.052783	0.254919	2295.464716	0.032068	0.029231
RS	7	0.063967	0.254919	2354.483975	0.032892	0.029955
RS	8	0.075968	0.352239	1754.109253	0.024505	0.022408
RS	9	0.088849	0.352239	1812.931771	0.025327	0.023368
RS	10	0.102672	0.474236	1395.373470	0.019493	0.018090
RS	11	0.117507	0.474236	1450.138153	0.020258	0.019014
RS	12	0.133427	0.659049	1087.341027	0.015190	0.014361
RS	13	0.150514	0.659049	1136.353025	0.015875	0.015180
RS	14	0.168850	0.958105	819.099981	0.011443	0.011034
RS	15	0.188529	0.958105	860.853429	0.012026	0.011698
RS	16	0.209649	1.424307	610.017021	0.008522	0.008352
RS	17	0.232314	1.424307	644.229183	0.009000	0.008862
RS	18	0.256638	2.074918	467.816298	0.006535	0.006481
RS	19	0.282743	2.074918	495.793798	0.006926	0.006889
RS	20	0.310759	2.891196	377.517890	0.005274	0.005285
RS	21	0.340825	2.891196	401.030129	0.005602	0.005621
RS	22	0.373092	3.797250	324.578132	0.004534	0.004579
RS	23	0.407720	3.797250	345.279752	0.004824	0.004867
RS	24	0.444884	4.573308	305.047728	0.004262	0.004319
RS	25	0.484768	4.573308	324.668924	0.004536	0.004589
RS	26	0.527571	4.903027	322.227148	0.004502	0.004571
RS	27	0.573507	4.903027	342.760905	0.004788	0.004869
RS	28	0.622805	4.657342	383.478452	0.005357	0.005477
RS	29	0.675712	4.657342	407.126047	0.005688	0.005856
RS	30	0.732492	4.042524	497.081249	0.006944	0.007209
RS	31	0.793428	4.042524	525.783232	0.007345	0.007717
RS	32	0.858824	3.373965	664.494922	0.009283	0.009853
RS	33	0.929006	3.373965	698.820059	0.009763	0.010502
RS	34	1.004326	2.837195	870.692947	0.012164	0.013211
RS	35	1.085159	2.837195	908.575377	0.012693	0.013949
RS	36	1.171909	2.477049	1081.156575	0.015104	0.016724
RS	37	1.265009	2.477049	1117.858334	0.015617	0.017438
RS	38	1.364923	2.272523	1253.966235	0.017518	0.019657
RS	39	1.472150	2.272523	1284.023815	0.017938	0.020229
RS	40	1.587226	2.187054	1360.059657	0.019000	0.021484
RS	41	1.710726	2.187054	1379.723763	0.019275	0.021845
RS	42	1.843265	2.187822	1393.438178	0.019466	0.022087
RS	43	1.985506	2.187822	1401.582561	0.019580	0.022228
RS	44	2.138158	2.247296	1367.300245	0.019101	0.021688
RS	45	2.301984	2.247296	1364.613293	0.019064	0.021636
RS	46	2.477801	2.339767	1303.295246	0.018207	0.020660
RS	47	2.666487	2.339767	1290.888946	0.018034	0.020451
RS	48	2.868985	2.441625	1220.405132	0.017049	0.019333
RS	49	3.086305	2.441625	1198.940216	0.016749	0.018989
RS	50	3.319532	2.534568	1129.416131	0.015778	0.017894
RS	51	3.569831	2.534568	1099.007399	0.015353	0.017423
RS	52	3.838450	2.610451	1032.571812	0.014425	0.016386
RS	53	4.126732	2.610451	993.305747	0.013877	0.015786
RS	54	4.436115	2.709294	915.387842	0.012788	0.014574
RS	55	4.768143	2.709294	870.205811	0.012157	0.013881
RS	56	5.124476	2.709294	819.920113	0.011454	0.013106
RS	57	5.506890	2.709294	765.189613	0.010690	0.012257
RS	58	5.917296	3.651552	535.294137	0.007478	0.008650
RS	59	6.357742	3.651552	510.740350	0.007135	0.008263
RS	60	6.830428	3.651552	483.110508	0.006749	0.007824
RS	61	7.337712	3.651552	452.744391	0.006325	0.007338
RS	62	7.882128	3.651552	420.069223	0.005868	0.006814
RS	63	8.466394	3.651552	2570.676915	0.035912	0.041722
PA	4+25*2+4+6 0.085963060 0.035899302 8.466393938 0.251507669 0.151096969 0.254918594 0.352238661 0.474235834 0.659049296 0.958105253 1.424307091 2.074917944 2.891196166 3.797250170 4.573308475 4.903026625 4.657342456 4.042524056 3.373964692 2.837194665 2.477048822 2.272522952 2.187054211 2.187822161 2.247296367 2.339767390 2.441625113 2.534568378 2.610451293 2.709293527 3.651552105
//
IT	4866
RD	22
LK	-404631.222411
QD	-444.242841 -> -424.738474
RI	0.0416096725
TR	0.084855	0.036283
MT	8.519950
MM	C_pi: 1.693589, n_recomb: 73371.309924
RS	0	0.000000	0.256944	2002.233553	0.027289	0.003287
RS	1	0.007330	0.256944	2086.676570	0.028440	0.017112
RS	2	0.015198	0.256944	2169.995135	0.029576	0.026806
RS	3	0.023642	0.256944	2251.422243	0.030685	0.029900
RS	4	0.032706	0.150841	3917.078733	0.053387	0.049906
RS	5	0.042433	0.150841	3933.156789	0.053606	0.048974
RS	6	0.052874	0.257353	2338.841312	0.031877	0.029123
RS	7	0.064080	0.257353	2400.024730	0.032711	0.029843
RS	8	0.076108	0.355078	1791.358158	0.024415	0.022359
RS	9	0.089017	0.355078	1852.020088	0.025242	0.023314
RS	10	0.102872	0.475824	1432.482354	0.019524	0.018133
RS	11	0.117744	0.475824	1488.897275	0.020293	0.019053
RS	12	0.133705	0.658390	1121.340057	0.015283	0.014450
RS	13	0.150836	0.658390	1171.889131	0.015972	0.015271
RS	14	0.169223	0.955071	846.542374	0.011538	0.011121
RS	15	0.188958	0.955071	889.672043	0.012126	0.011789
RS	16	0.210139	1.420777	629.998714	0.008586	0.008410
RS	17	0.232873	1.420777	665.339953	0.009068	0.008925
RS	18	0.257274	2.076300	481.647560	0.006565	0.006506
RS	19	0.283463	2.076300	510.488736	0.006958	0.006917
RS	20	0.311572	2.907441	386.831395	0.005272	0.005280
RS	21	0.341742	2.907441	410.976965	0.005601	0.005618
RS	22	0.374122	3.841725	330.676595	0.004507	0.004549
RS	23	0.408877	3.841725	351.831584	0.004795	0.004837
RS	24	0.446179	4.654323	309.066774	0.004212	0.004267
RS	25	0.486216	4.654323	329.022950	0.004484	0.004536
RS	26	0.529187	5.010730	325.273061	0.004433	0.004500
RS	27	0.575308	5.010730	346.098254	0.004717	0.004794
RS	28	0.624810	4.766077	386.808404	0.005272	0.005385
RS	29	0.677941	4.766077	410.798005	0.005599	0.005757
RS	30	0.734966	4.131615	502.386244	0.006847	0.007097
RS	31	0.796172	4.131615	531.598698	0.007245	0.007596
RS	32	0.861864	3.438672	674.002195	0.009186	0.009725
RS	33	0.932371	3.438672	709.119842	0.009665	0.010365
RS	34	1.008047	2.882711	886.638426	0.012084	0.013082
RS	35	1.089270	2.882711	925.627362	0.012616	0.013813
RS	36	1.176447	2.510404	1104.742123	0.015057	0.016607
RS	37	1.270014	2.510404	1142.755871	0.015575	0.017320
RS	38	1.370440	2.299243	1284.630823	0.017509	0.019564
RS	39	1.478227	2.299243	1316.005745	0.017936	0.020140
RS	40	1.593916	2.210842	1395.771770	0.019023	0.021417
RS	41	1.718085	2.210842	1416.584941	0.019307	0.021787
RS	42	1.851356	2.211076	1431.672252	0.019513	0.022044
RS	43	1.994396	2.211076	1440.716836	0.019636	0.022198
RS	44	2.147921	2.271538	1405.947520	0.019162	0.021668
RS	45	2.312700	2.271538	1403.904594	0.019134	0.021630
RS	46	2.489558	2.365795	1341.099156	0.018278	0.020661
RS	47	2.679380	2.365795	1329.090772	0.018115	0.020466
RS	48	2.883117	2.469544	1256.889636	0.017131	0.019354
RS	49	3.101788	2.469544	1235.563175	0.016840	0.019025
RS	50	3.336488	2.563913	1164.517457	0.015872	0.017939
RS	51	3.588393	2.563913	1133.941806	0.015455	0.017480
RS	52	3.858763	2.640573	1066.190288	0.014531	0.016454
RS	53	4.148951	2.640573	1026.395701	0.013989	0.015863
RS	54	4.460412	2.740543	946.600040	0.012902	0.014656
RS	55	4.794703	2.740543	900.577017	0.012274	0.013972
RS	56	5.153499	2.740543	849.226202	0.011574	0.013203
RS	57	5.538596	2.740543	793.213305	0.010811	0.012358
RS	58	5.951921	3.718546	551.846716	0.007521	0.008671
RS	59	6.395544	3.718546	527.364866	0.007188	0.008296
RS	60	6.871687	3.718546	499.670013	0.006810	0.007869
RS	61	7.382731	3.718546	469.092899	0.006393	0.007394
RS	62	7.931237	3.718546	436.055152	0.005943	0.006879
RS	63	8.519950	3.718546	2703.380989	0.036845	0.042684
PA	4+25*2+4+6 0.084854823 0.036282585 8.519949990 0.256944194 0.150840836 0.257352848 0.355078201 0.475823573 0.658390294 0.955071016 1.420776974 2.076300133 2.907440560 3.841724751 4.654323440 5.010729920 4.766076969 4.131615060 3.438671905 2.882711293 2.510403877 2.299243479 2.210842046 2.211076388 2.271537976 2.365795276 2.469544010 2.563912613 2.640573245 2.740543098 3.718545699
//
IT	4434
RD	23
LK	-404592.707100
QD	-431.073457 -> -412.800406
RI	0.0403694096
TR	0.083795	0.036653
MT	8.571594
MM	C_pi: 1.717903, n_recomb: 75130.098316
RS	0	0.000000	0.262315	2010.103665	0.026755	0.003251
RS	1	0.007340	0.262315	2096.261980	0.027902	0.016907
RS	2	0.015220	0.262315	2181.486806	0.029036	0.026446
RS	3	0.023677	0.262315	2265.020000	0.030148	0.029482
RS	4	0.032756	0.150549	4032.164730	0.053669	0.050330
RS	5	0.042501	0.150549	4048.091839	0.053881	0.049355
RS	6	0.052961	0.259751	2380.640272	0.031687	0.029013
RS	7	0.064189	0.259751	2443.953750	0.032530	0.029730
RS	8	0.076241	0.357921	1827.201002	0.024320	0.022305
RS	9	0.089178	0.357921	1889.671774	0.025152	0.023255
RS	10	0.103065	0.477474	1468.551390	0.019547	0.018168
RS	11	0.117971	0.477474	1526.590134	0.020319	0.019086
RS	12	0.133971	0.657848	1154.749781	0.015370	0.014535
RS	13	0.151145	0.657848	1206.813544	0.016063	0.015356
RS	14	0.169581	0.952133	873.732799	0.011630	0.011206
RS	15	0.189369	0.952133	918.223961	0.012222	0.011878
RS	16	0.210610	1.417108	649.888696	0.008650	0.008467
RS	17	0.233410	1.417108	686.351403	0.009136	0.008987
RS	18	0.257884	2.076930	495.441958	0.006594	0.006532
RS	19	0.284155	2.076930	525.142842	0.006990	0.006945
RS	20	0.312353	2.921950	396.115865	0.005272	0.005277
RS	21	0.342622	2.921950	420.891515	0.005602	0.005616
RS	22	0.375112	3.883448	336.736259	0.004482	0.004522
RS	23	0.409988	3.883448	358.340439	0.004770	0.004809
RS	24	0.447423	4.732161	313.030109	0.004167	0.004219
RS	25	0.487607	4.732161	333.315252	0.004437	0.004486
RS	26	0.530740	5.115620	328.237123	0.004369	0.004433
RS	27	0.577039	5.115620	349.344983	0.004650	0.004723
RS	28	0.626737	4.872828	389.990687	0.005191	0.005298
RS	29	0.680083	4.872828	414.308399	0.005515	0.005664
RS	30	0.737345	4.219435	507.418634	0.006754	0.006990
RS	31	0.798810	4.219435	537.120354	0.007149	0.007480
RS	32	0.864786	3.502579	683.052475	0.009092	0.009603
RS	33	0.935606	3.502579	718.934935	0.009569	0.010233
RS	34	1.011625	2.927729	901.916016	0.012005	0.012955
RS	35	1.093223	2.927729	941.983111	0.012538	0.013680
RS	36	1.180811	2.543433	1127.481374	0.015007	0.016492
RS	37	1.274829	2.543433	1166.786767	0.015530	0.017203
RS	38	1.375748	2.325722	1314.345647	0.017494	0.019470
RS	39	1.484074	2.325722	1347.031746	0.017929	0.020051
RS	40	1.600353	2.234393	1430.525157	0.019041	0.021349
RS	41	1.725166	2.234393	1452.496097	0.019333	0.021728
RS	42	1.859142	2.234037	1469.018225	0.019553	0.022001
RS	43	2.002952	2.234037	1478.982824	0.019686	0.022166
RS	44	2.157319	2.295385	1443.824035	0.019218	0.021646
RS	45	2.323017	2.295385	1442.451046	0.019199	0.021622
RS	46	2.500877	2.391295	1378.266985	0.018345	0.020660
RS	47	2.691794	2.391295	1366.684493	0.018191	0.020480
RS	48	2.896724	2.496784	1292.872030	0.017208	0.019375
RS	49	3.116698	2.496784	1271.711518	0.016927	0.019060
RS	50	3.352819	2.592433	1199.237544	0.015962	0.017982
RS	51	3.606272	2.592433	1168.520851	0.015553	0.017536
RS	52	3.878329	2.669742	1099.533457	0.014635	0.016519
RS	53	4.170357	2.669742	1059.233648	0.014099	0.015939
RS	54	4.483821	2.770673	977.636939	0.013013	0.014738
RS	55	4.820295	2.770673	930.790240	0.012389	0.014060
RS	56	5.181468	2.770673	878.392916	0.011692	0.013297
RS	57	5.569152	2.770673	821.117136	0.010929	0.012457
RS	58	5.985294	3.783586	568.255100	0.007564	0.008691
RS	59	6.431983	3.783586	543.854717	0.007239	0.008329
RS	60	6.911461	3.783586	516.107594	0.006870	0.007913
RS	61	7.426135	3.783586	485.335241	0.006460	0.007448
RS	62	7.978588	3.783586	451.953342	0.006016	0.006942
RS	63	8.571594	3.783586	2836.833167	0.037759	0.043623
PA	4+25*2+4+6 0.083795237 0.036653481 8.571594126 0.262315250 0.150549246 0.259751198 0.357921330 0.477473519 0.657847797 0.952132689 1.417107746 2.076929809 2.921950368 3.883447584 4.732160637 5.115620287 4.872827537 4.219434575 3.502578688 2.927728914 2.543432987 2.325721784 2.234393134 2.234037443 2.295384688 2.391294828 2.496783567 2.592432698 2.669742098 2.770672513 3.783586497
//
IT	3944
RD	24
LK	-404556.614779
QD	-418.627469 -> -401.489856
RI	0.0391995841
TR	0.082781	0.037013
MT	8.621426
MM	C_pi: 1.741644, n_recomb: 76858.870004
RS	0	0.000000	0.267636	2017.219523	0.026246	0.003215
RS	1	0.007350	0.267636	2105.008353	0.027388	0.016710
RS	2	0.015241	0.267636	2192.049660	0.028520	0.026100
RS	3	0.023711	0.267636	2277.594622	0.029633	0.029079
RS	4	0.032804	0.150226	4146.870824	0.053954	0.050750
RS	5	0.042566	0.150226	4162.551800	0.054158	0.049734
RS	6	0.053045	0.262112	2420.961860	0.031499	0.028902
RS	7	0.064294	0.262112	2486.370773	0.032350	0.029616
RS	8	0.076370	0.360761	1861.721846	0.024223	0.022247
RS	9	0.089333	0.360761	1925.970723	0.025059	0.023192
RS	10	0.103250	0.479177	1503.613309	0.019563	0.018198
RS	11	0.118189	0.479177	1563.249769	0.020339	0.019114
RS	12	0.134226	0.657416	1187.568486	0.015451	0.014615
RS	13	0.151443	0.657416	1241.124701	0.016148	0.015437
RS	14	0.169924	0.949296	900.661157	0.011718	0.011288
RS	15	0.189764	0.949296	946.498852	0.012315	0.011963
RS	16	0.211062	1.413328	669.683191	0.008713	0.008524
RS	17	0.233926	1.413328	707.259590	0.009202	0.009048
RS	18	0.258471	2.076897	509.196105	0.006625	0.006558
RS	19	0.284819	2.076897	539.752575	0.007023	0.006975
RS	20	0.313104	2.934914	405.365184	0.005274	0.005275
RS	21	0.343468	2.934914	430.767403	0.005605	0.005616
RS	22	0.376064	3.922661	342.752482	0.004460	0.004497
RS	23	0.411056	3.922661	364.801545	0.004746	0.004784
RS	24	0.448620	4.806949	316.942061	0.004124	0.004174
RS	25	0.488945	4.806949	337.550595	0.004392	0.004439
RS	26	0.532233	5.217798	331.124833	0.004308	0.004369
RS	27	0.578704	5.217798	352.507178	0.004586	0.004655
RS	28	0.628590	4.977656	393.035954	0.005114	0.005215
RS	29	0.682143	4.977656	417.668791	0.005434	0.005575
RS	30	0.739633	4.305998	512.200059	0.006664	0.006887
RS	31	0.801348	4.305998	542.371169	0.007057	0.007369
RS	32	0.867599	3.565691	691.677325	0.008999	0.009484
RS	33	0.938719	3.565691	728.298193	0.009476	0.010107
RS	34	1.015068	2.972235	916.568224	0.011925	0.012832
RS	35	1.097028	2.972235	957.685888	0.012460	0.013551
RS	36	1.185012	2.576120	1149.420130	0.014955	0.016378
RS	37	1.279463	2.576120	1189.996535	0.015483	0.017088
RS	38	1.380857	2.351934	1343.158862	0.017476	0.019377
RS	39	1.489703	2.351934	1377.148503	0.017918	0.019961
RS	40	1.606550	2.257684	1464.363901	0.019053	0.021280
RS	41	1.731985	2.257684	1487.498876	0.019354	0.021667
RS	42	1.866641	2.256693	1505.507994	0.019588	0.021956
RS	43	2.011193	2.256693	1516.409707	0.019730	0.022132
RS	44	2.166371	2.318834	1480.952551	0.019268	0.021623
RS	45	2.332954	2.318834	1480.272658	0.019260	0.021613
RS	46	2.511782	2.416273	1414.813544	0.018408	0.020658
RS	47	2.703754	2.416273	1403.682343	0.018263	0.020492
RS	48	2.909836	2.523366	1328.357690	0.017283	0.019395
RS	49	3.131066	2.523366	1307.388618	0.017010	0.019093
RS	50	3.368557	2.620162	1233.576100	0.016050	0.018025
RS	51	3.623504	2.620162	1202.742671	0.015649	0.017590
RS	52	3.897190	2.698003	1132.596046	0.014736	0.016583
RS	53	4.190992	2.698003	1091.813271	0.014205	0.016012
RS	54	4.506390	2.799742	1008.489845	0.013121	0.014817
RS	55	4.844970	2.799742	960.836328	0.012501	0.014147
RS	56	5.208437	2.799742	907.410702	0.011806	0.013389
RS	57	5.598619	2.799742	848.891231	0.011045	0.012553
RS	58	6.017481	3.846771	584.515745	0.007605	0.008712
RS	59	6.467130	3.846771	560.206078	0.007289	0.008361
RS	60	6.949829	3.846771	532.419002	0.006927	0.007956
RS	61	7.468007	3.846771	501.466630	0.006525	0.007501
RS	62	8.024273	3.846771	467.758377	0.006086	0.007003
RS	63	8.621426	3.846771	2970.931461	0.038654	0.044542
PA	4+25*2+4+6 0.082781286 0.037012561 8.621425934 0.267635723 0.150226490 0.262112446 0.360761282 0.479177455 0.657416165 0.949296020 1.413328306 2.076897128 2.934913581 3.922660710 4.806949079 5.217798433 4.977656313 4.305998140 3.565690681 2.972234986 2.576120463 2.351933885 2.257683689 2.256693383 2.318833785 2.416273183 2.523366372 2.620162424 2.698003414 2.799741988 3.846771375
//
IT	4114
RD	25
LK	-404522.758388
QD	-406.849298 -> -390.760564
RI	0.0380937860
TR	0.081809	0.037360
MT	8.669714
MM	C_pi: 1.764855, n_recomb: 78557.742105
RS	0	0.000000	0.272914	2023.578292	0.025759	0.003181
RS	1	0.007360	0.272914	2112.916850	0.026896	0.016519
RS	2	0.015261	0.272914	2201.689158	0.028026	0.025765
RS	3	0.023744	0.272914	2289.156129	0.029140	0.028689
RS	4	0.032851	0.149875	4261.209996	0.054243	0.051169
RS	5	0.042628	0.149875	4276.549124	0.054438	0.050112
RS	6	0.053125	0.264434	2459.898236	0.031313	0.028789
RS	7	0.064394	0.264434	2527.367107	0.032172	0.029502
RS	8	0.076493	0.363596	1894.970723	0.024122	0.022186
RS	9	0.089483	0.363596	1960.966714	0.024962	0.023126
RS	10	0.103428	0.480925	1537.702101	0.019574	0.018223
RS	11	0.118399	0.480925	1598.910337	0.020353	0.019136
RS	12	0.134473	0.657087	1219.794855	0.015527	0.014690
RS	13	0.151729	0.657087	1274.821368	0.016228	0.015513
RS	14	0.170255	0.946565	927.313830	0.011804	0.011368
RS	15	0.190145	0.946565	974.482783	0.012405	0.012047
RS	16	0.211499	1.409474	689.370010	0.008775	0.008581
RS	17	0.234424	1.409474	728.051891	0.009268	0.009109
RS	18	0.259037	2.076304	522.898747	0.006656	0.006585
RS	19	0.285460	2.076304	554.306223	0.007056	0.007004
RS	20	0.313829	2.946486	414.573813	0.005277	0.005275
RS	21	0.344285	2.946486	440.598922	0.005609	0.005617
RS	22	0.376983	3.959578	348.720399	0.004439	0.004474
RS	23	0.412087	3.959578	371.209940	0.004725	0.004761
RS	24	0.449775	4.878927	320.797951	0.004084	0.004132
RS	25	0.490236	4.878927	341.724273	0.004350	0.004395
RS	26	0.533676	5.317471	333.933461	0.004251	0.004309
RS	27	0.580312	5.317471	355.582278	0.004526	0.004592
RS	28	0.630380	5.080656	395.950605	0.005040	0.005136
RS	29	0.684134	5.080656	420.886304	0.005358	0.005490
RS	30	0.741843	4.391407	516.739530	0.006578	0.006789
RS	31	0.803800	4.391407	547.360973	0.006968	0.007263
RS	32	0.870316	3.628047	699.899011	0.008909	0.009370
RS	33	0.941728	3.628047	737.232908	0.009385	0.009984
RS	34	1.018395	3.016267	930.619964	0.011846	0.012712
RS	35	1.100705	3.016267	972.761042	0.012383	0.013425
RS	36	1.189073	2.608486	1170.587625	0.014901	0.016266
RS	37	1.283944	2.608486	1212.413958	0.015433	0.016975
RS	38	1.385797	2.377895	1371.097104	0.017453	0.019284
RS	39	1.495146	2.377895	1406.381212	0.017903	0.019872
RS	40	1.612543	2.280736	1497.305009	0.019060	0.021211
RS	41	1.738580	2.280736	1521.608247	0.019369	0.021606
RS	42	1.873893	2.279068	1541.153252	0.019618	0.021910
RS	43	2.019164	2.279068	1553.006683	0.019769	0.022097
RS	44	2.175127	2.341920	1517.335448	0.019315	0.021599
RS	45	2.342568	2.341920	1517.369391	0.019315	0.021602
RS	46	2.522333	2.440783	1450.730790	0.018467	0.020655
RS	47	2.715327	2.440783	1440.074390	0.018331	0.020502
RS	48	2.922525	2.549356	1363.333805	0.017355	0.019414
RS	49	3.144972	2.549356	1342.580095	0.017090	0.019124
RS	50	3.383790	2.647184	1267.513029	0.016135	0.018066
RS	51	3.640184	2.647184	1236.586409	0.015741	0.017642
RS	52	3.915448	2.725456	1165.353515	0.014834	0.016646
RS	53	4.210970	2.725456	1124.110044	0.014309	0.016084
RS	54	4.528242	2.827872	1039.131268	0.013228	0.014895
RS	55	4.868864	2.827872	990.688729	0.012611	0.014231
RS	56	5.234555	2.827872	936.254035	0.011918	0.013479
RS	57	5.627158	2.827872	876.511174	0.011158	0.012646
RS	58	6.048657	3.908281	600.615167	0.007646	0.008733
RS	59	6.501175	3.908281	576.405792	0.007337	0.008393
RS	60	6.986998	3.908281	548.591305	0.006983	0.007997
RS	61	7.508575	3.908281	517.474264	0.006587	0.007552
RS	62	8.068539	3.908281	483.457513	0.006154	0.007062
RS	63	8.669714	3.908281	3105.527006	0.039532	0.045441
PA	4+25*2+4+6 0.081808800 0.037359769 8.669713931 0.272914095 0.149875485 0.264434291 0.363595728 0.480925172 0.657087010 0.946564672 1.409474115 2.076304408 2.946485846 3.959578184 4.878926606 5.317470566 5.080655712 4.391406566 3.628047490 3.016266795 2.608486081 2.377895245 2.280735800 2.279068216 2.341920376 2.440782694 2.549356245 2.647184248 2.725455893 2.827872215 3.908280634
//
CC
CC	Brief Description of the file format:
CC	  CC  comments
CC	  MM  useful-messages
CC	  RD  round-of-iterations
CC	  LL  \log[P(sequence)]
CC	  QD  Q-before-opt Q-after-opt
CC	  TR  \theta_0 \rho_0
CC	  RS  k t_k \lambda_k \pi_k \sum_{l\not=k}A_{kl} A_{kk}
CC	  DC  begin end best-k t_k+\Delta_k max-prob
CC
MM	Version: 0.6.5-r67
MM	pattern:4+25*2+4+6, n:63, n_free_lambdas:28
MM	n_iterations:25, skip:1, max_t:5, theta/rho:5
MM	is_decoding:0
MM	n_seqs:18, sum_L:1256834, sum_n:174444
RD	0
LK	0.000000
QD	0.000000 -> 0.000000
RI	inf
TR	0.149424	0.029885
MT	5.000000
MM	C_pi: 1.000000, n_recomb: 37007.329037
RS	0	0.000000	1.000000	234.070069	0.006325	0.000000
RS	1	0.006440	1.000000	247.517865	0.006688	0.000000
RS	2	0.013294	1.000000	261.627924	0.007070	0.000000
RS	3	0.020590	1.000000	276.418257	0.007469	0.000000
RS	4	0.028356	1.000000	291.905236	0.007888	0.000000
RS	5	0.036622	1.000000	308.103206	0.008325	0.000000
RS	6	0.045421	1.000000	325.024053	0.008783	0.000000
RS	7	0.054785	1.000000	342.676719	0.009260	0.000000
RS	8	0.064753	1.000000	361.066672	0.009757	0.000000
RS	9	0.075363	1.000000	380.195314	0.010274	0.000000
RS	10	0.086656	1.000000	400.059346	0.010810	0.000000
RS	11	0.098677	1.000000	420.650059	0.011367	0.000000
RS	12	0.111471	1.000000	441.952590	0.011942	0.000000
RS	13	0.125090	1.000000	463.945105	0.012537	0.000000
RS	14	0.139585	1.000000	486.597939	0.013149	0.000000
RS	15	0.155014	1.000000	509.872693	0.013778	0.000000
RS	16	0.171437	1.000000	533.721279	0.014422	0.000000
RS	17	0.188917	1.000000	558.084945	0.015080	0.000000
RS	18	0.207523	1.000000	582.893283	0.015751	0.000000
RS	19	0.227327	1.000000	608.063228	0.016431	0.000000
RS	20	0.248406	1.000000	633.498090	0.017118	0.000000
RS	21	0.270843	1.000000	659.086621	0.017810	0.000000
RS	22	0.294725	1.000000	684.702167	0.018502	0.000000
RS	23	0.320144	1.000000	710.201929	0.019191	0.000000
RS	24	0.347201	1.000000	735.426381	0.019872	0.000000
RS	25	0.376000	1.000000	760.198891	0.020542	0.000000
RS	26	0.406654	1.000000	784.325597	0.021194	0.000000
RS	27	0.439282	1.000000	807.595607	0.021823	0.000000
RS	28	0.474011	1.000000	829.781571	0.022422	0.000000
RS	29	0.510976	1.000000	850.640710	0.022986	0.000000
RS	30	0.550322	1.000000	869.916363	0.023507	0.000000
RS	31	0.592202	1.000000	887.340120	0.023977	0.000000
RS	32	0.636779	1.000000	902.634615	0.024391	0.000000
RS	33	0.684227	1.000000	915.517030	0.024739	0.000000
RS	34	0.734730	1.000000	925.703360	0.025014	0.000000
RS	35	0.788485	1.000000	932.913466	0.025209	0.000000
RS	36	0.845702	1.000000	936.876923	0.025316	0.000000
RS	37	0.906604	1.000000	937.339621	0.025328	0.000000
RS	38	0.971428	1.000000	934.071075	0.025240	0.000000
RS	39	1.040426	1.000000	926.872313	0.025046	0.000000
RS	40	1.113868	1.000000	915.584172	0.024741	0.000000
RS	41	1.192040	1.000000	900.095793	0.024322	0.000000
RS	42	1.275245	1.000000	880.353014	0.023789	0.000000
RS	43	1.363809	1.000000	856.366314	0.023140	0.000000
RS	44	1.458076	1.000000	828.217901	0.022380	0.000000
RS	45	1.558414	1.000000	796.067491	0.021511	0.000000
RS	46	1.665214	1.000000	760.156292	0.020541	0.000000
RS	47	1.778891	1.000000	720.808703	0.019477	0.000000
RS	48	1.899889	1.000000	678.431256	0.018332	0.000000
RS	49	2.028679	1.000000	633.508402	0.017118	0.000000
RS	50	2.165763	1.000000	586.594843	0.015851	0.000000
RS	51	2.311675	1.000000	538.304258	0.014546	0.000000
RS	52	2.466983	1.000000	489.294499	0.013222	0.000000
RS	53	2.632293	1.000000	440.249526	0.011896	0.000000
RS	54	2.808249	1.000000	391.858655	0.010589	0.000000
RS	55	2.995536	1.000000	344.793958	0.009317	0.000000
RS	56	3.194884	1.000000	299.686887	0.008098	0.000000
RS	57	3.407070	1.000000	257.105448	0.006947	0.000000
RS	58	3.632920	1.000000	217.533327	0.005878	0.000000
RS	59	3.873315	1.000000	181.352452	0.004900	0.000000
RS	60	4.129191	1.000000	148.830302	0.004022	0.000000
RS	61	4.401545	1.000000	120.113073	0.003246	0.000000
RS	62	4.691438	1.000000	95.225364	0.002573	0.000000
RS	63	5.000000	1.000000	267.708877	0.007234	0.000000
PA	4+25*2+4+6 0.149424301 0.029884860 5.000000000 1.000000000 1.000000000 1.000000000 1.000000000 1.000000000 1.000000000 1.000000000 1.000000000 1.000000000 1.000000000 1.000000000 1.000000000 1.000000000 1.000000000 1.000000000 1.000000000 1.000000000 1.000000000 1.000000000 1.000000000 1.000000000 1.000000000 1.000000000 1.000000000 1.000000000 1.000000000 1.000000000 1.000000000
//
IT	4599
RD	1
LK	-416129.998955
QD	-2740.806920 -> -1363.145873
RI	0.0724979527
TR	0.133583	0.026610
MT	6.021137
MM	C_pi: 1.011672, n_recomb: 33384.779199
RS	0	0.000000	0.184227	1184.933123	0.035493	0.003976
RS	1	0.006749	0.184227	1218.018676	0.036484	0.020047
RS	2	0.013953	0.184227	1248.841605	0.037408	0.041736
RS	3	0.021643	0.184227	1276.966252	0.038250	0.041648
RS	4	0.029852	0.244675	986.029598	0.029535	0.036832
RS	5	0.038616	0.244675	1014.444551	0.030386	0.031632
RS	6	0.047970	0.345026	742.652132	0.022245	0.027447
RS	7	0.057956	0.345026	769.512576	0.023050	0.024140
RS	8	0.068616	0.466822	590.655006	0.017692	0.021460
RS	9	0.079996	0.466822	614.924822	0.018419	0.019254
RS	10	0.092143	0.606039	493.863293	0.014793	0.017425
RS	11	0.105110	0.606039	515.752986	0.015449	0.015879
RS	12	0.118952	0.759529	430.185817	0.012886	0.014529
RS	13	0.133728	0.759529	450.166766	0.013484	0.013318
RS	14	0.149502	0.920877	388.768101	0.011645	0.012225
RS	15	0.166340	0.920877	407.328963	0.012201	0.011247
RS	16	0.184314	1.077906	364.695955	0.010924	0.010394
RS	17	0.203502	1.077906	382.311064	0.011452	0.009670
RS	18	0.223984	1.218050	354.643701	0.010623	0.009073
RS	19	0.245848	1.218050	371.729289	0.011135	0.008600
RS	20	0.269189	1.332682	355.996433	0.010663	0.008246
RS	21	0.294104	1.332682	372.875449	0.011169	0.008007
RS	22	0.320701	1.417870	366.853547	0.010989	0.007878
RS	23	0.349092	1.417870	383.738251	0.011494	0.007857
RS	24	0.379400	1.473499	385.882383	0.011559	0.007942
RS	25	0.411753	1.473499	402.859245	0.012067	0.008134
RS	26	0.446289	1.502112	412.050166	0.012342	0.008438
RS	27	0.483157	1.502112	429.055986	0.012852	0.008857
RS	28	0.522512	1.508373	444.188961	0.013305	0.009394
RS	29	0.564523	1.508373	460.974610	0.013808	0.010048
RS	30	0.609369	1.498435	480.601080	0.014396	0.010814
RS	31	0.657242	1.498435	496.695028	0.014878	0.011682
RS	32	0.708346	1.478713	518.913993	0.015543	0.012638
RS	33	0.762898	1.478713	533.606493	0.015984	0.013663
RS	34	0.821132	1.454885	556.106464	0.016657	0.014731
RS	35	0.883297	1.454885	568.472125	0.017028	0.015813
RS	36	0.949656	1.431402	588.688847	0.017633	0.016877
RS	37	1.020493	1.431402	597.659596	0.017902	0.017887
RS	38	1.096112	1.411240	613.110280	0.018365	0.018809
RS	39	1.176833	1.411240	617.595705	0.018499	0.019611
RS	40	1.263002	1.395905	626.268456	0.018759	0.020266
RS	41	1.354987	1.395905	625.301323	0.018730	0.020754
RS	42	1.453179	1.385635	625.959924	0.018750	0.021064
RS	43	1.557997	1.385635	618.834822	0.018536	0.021193
RS	44	1.669890	1.379677	611.146250	0.018306	0.021145
RS	45	1.789334	1.379677	597.524167	0.017898	0.020932
RS	46	1.916838	1.376747	581.928335	0.017431	0.020568
RS	47	2.052948	1.376747	561.904619	0.016831	0.020066
RS	48	2.198243	1.375613	539.328836	0.016155	0.019442
RS	49	2.353343	1.375613	513.483224	0.015381	0.018709
RS	50	2.518911	1.375395	485.187910	0.014533	0.017877
RS	51	2.695652	1.375395	454.611919	0.013617	0.016962
RS	52	2.884321	1.375630	422.164121	0.012645	0.015974
RS	53	3.085723	1.375630	388.438531	0.011635	0.014926
RS	54	3.300716	1.377137	353.486078	0.010588	0.013833
RS	55	3.530219	1.377137	318.635001	0.009544	0.012706
RS	56	3.775210	1.377137	283.961126	0.008506	0.011559
RS	57	4.036734	1.377137	249.996660	0.007488	0.010408
RS	58	4.315908	1.413098	212.286020	0.006359	0.009268
RS	59	4.613923	1.413098	182.973583	0.005481	0.008154
RS	60	4.932049	1.413098	155.448630	0.004656	0.007083
RS	61	5.271645	1.413098	130.045114	0.003895	0.006069
RS	62	5.634159	1.413098	107.018397	0.003206	0.005124
RS	63	6.021137	1.413098	346.497236	0.010379	0.018060
PA	4+25*2+4+6 0.133583133 0.026609549 6.021137238 0.184227467 0.244674683 0.345026016 0.466821671 0.606039047 0.759529114 0.920877457 1.077905655 1.218049526 1.332681715 1.417869568 1.473499298 1.502112389 1.508373260 1.498435020 1.478713036 1.454884529 1.431401730 1.411239624 1.395905137 1.385634899 1.379676819 1.376747012 1.375612736 1.375395417 1.375629902 1.377137184 1.413098395
//
IT	5067
RD	2
LK	-414070.727458
QD	-1458.076053 -> -1110.083743
RI	0.1029094582
TR	0.126997	0.026266
MT	6.483372
MM	C_pi: 1.011075, n_recomb: 32939.743805
RS	0	0.000000	0.133283	1633.715918	0.049597	0.004536
RS	1	0.006872	0.133283	1655.489707	0.050258	0.021412
RS	2	0.014216	0.133283	1671.431148	0.050742	0.042061
RS	3	0.022065	0.133283	1680.945009	0.051031	0.048798
RS	4	0.030454	0.168276	1342.658055	0.040761	0.037908
RS	5	0.039419	0.168276	1358.181241	0.041232	0.038034
RS	6	0.049000	0.254066	915.816732	0.027803	0.027030
RS	7	0.059239	0.254066	938.929484	0.028504	0.027146
RS	8	0.070182	0.370890	662.289603	0.020106	0.020178
RS	9	0.081877	0.370890	685.202195	0.020802	0.020330
RS	10	0.094376	0.520929	506.207407	0.015368	0.015788
RS	11	0.107734	0.520929	526.931647	0.015997	0.015909
RS	12	0.122009	0.708138	404.323646	0.012275	0.012760
RS	13	0.137266	0.708138	422.674595	0.012832	0.012778
RS	14	0.153571	0.930878	336.607125	0.010219	0.010509
RS	15	0.170997	0.930878	352.924560	0.010714	0.010442
RS	16	0.189620	1.174068	293.648464	0.008915	0.008848
RS	17	0.209523	1.174068	308.457009	0.009364	0.008779
RS	18	0.230793	1.413368	269.273970	0.008175	0.007724
RS	19	0.253526	1.413368	283.118211	0.008595	0.007711
RS	20	0.277820	1.623716	259.127997	0.007867	0.007072
RS	21	0.303784	1.623716	272.488745	0.008272	0.007146
RS	22	0.331533	1.785450	260.507598	0.007909	0.006841
RS	23	0.361188	1.785450	273.777797	0.008311	0.007028
RS	24	0.392881	1.887769	271.954850	0.008256	0.007014
RS	25	0.426752	1.887769	285.430586	0.008665	0.007345
RS	26	0.462951	1.929675	292.768798	0.008888	0.007620
RS	27	0.501638	1.929675	306.627279	0.009309	0.008136
RS	28	0.542983	1.919933	322.304593	0.009785	0.008723
RS	29	0.587169	1.919933	336.552040	0.010217	0.009453
RS	30	0.634392	1.874496	359.260264	0.010907	0.010356
RS	31	0.684860	1.874496	373.659305	0.011344	0.011291
RS	32	0.738796	1.810964	401.303727	0.012183	0.012465
RS	33	0.796439	1.810964	415.315329	0.012608	0.013543
RS	34	0.858043	1.744177	444.981584	0.013509	0.014884
RS	35	0.923880	1.744177	457.759061	0.013897	0.015991
RS	36	0.994242	1.684624	485.905694	0.014751	0.017328
RS	37	1.069439	1.684624	496.371418	0.015069	0.018310
RS	38	1.149804	1.638116	519.470129	0.015770	0.019438
RS	39	1.235691	1.638116	526.474642	0.015983	0.020144
RS	40	1.327481	1.606406	541.808274	0.016448	0.020896
RS	41	1.425579	1.606406	544.320939	0.016525	0.021232
RS	42	1.530418	1.588260	550.530473	0.016713	0.021532
RS	43	1.642461	1.588260	547.791109	0.016630	0.021485
RS	44	1.762205	1.580473	544.961140	0.016544	0.021360
RS	45	1.890177	1.580473	536.548733	0.016289	0.020990
RS	46	2.026944	1.579108	525.730091	0.015960	0.020534
RS	47	2.173109	1.579108	511.571359	0.015531	0.019921
RS	48	2.329319	1.580826	494.086802	0.015000	0.019227
RS	49	2.496263	1.580826	474.469883	0.014404	0.018433
RS	50	2.674681	1.583440	451.591806	0.013710	0.017568
RS	51	2.865359	1.583440	427.204054	0.012969	0.016638
RS	52	3.069141	1.585948	400.168177	0.012148	0.015650
RS	53	3.286927	1.585948	372.132458	0.011297	0.014620
RS	54	3.519679	1.590605	341.841340	0.010378	0.013538
RS	55	3.768426	1.590605	311.814688	0.009466	0.012445
RS	56	4.034267	1.590605	281.345896	0.008541	0.011334
RS	57	4.318378	1.590605	250.917925	0.007617	0.010218
RS	58	4.622012	1.672123	211.254657	0.006413	0.008902
RS	59	4.946512	1.672123	185.517008	0.005632	0.007888
RS	60	5.293313	1.672123	160.730704	0.004880	0.006903
RS	61	5.663945	1.672123	137.261478	0.004167	0.005960
RS	62	6.060048	1.672123	115.425707	0.003504	0.005075
RS	63	6.483372	1.672123	409.851943	0.012442	0.018849
PA	4+25*2+4+6 0.126997085 0.026265629 6.483371735 0.133282930 0.168275504 0.254066015 0.370889703 0.520928954 0.708137673 0.930878045 1.174068481 1.413367791 1.623716209 1.785449782 1.887768507 1.929675381 1.919933140 1.874495659 1.810963775 1.744177096 1.684624416 1.638116121 1.606405787 1.588260230 1.580472844 1.579108082 1.580826227 1.583439721 1.585948272 1.590605064 1.672122978
//
IT	5062
RD	3
LK	-413509.122844
QD	-1190.568710 -> -1038.058137
RI	0.1075921374
TR	0.122366	0.026596
MT	6.764124
MM	C_pi: 1.055529, n_recomb: 34794.012652
RS	0	0.000000	0.133119	1743.812279	0.050118	0.004460
RS	1	0.006943	0.133119	1767.107514	0.050788	0.020755
RS	2	0.014368	0.133119	1784.032884	0.051274	0.039877
RS	3	0.022308	0.133119	1793.935163	0.051559	0.047589
RS	4	0.030800	0.150479	1595.176178	0.045846	0.039909
RS	5	0.039882	0.150479	1602.894451	0.046068	0.041106
RS	6	0.049594	0.228320	1069.338320	0.030733	0.028069
RS	7	0.059980	0.228320	1091.171279	0.031361	0.029057
RS	8	0.071087	0.338509	754.885833	0.021696	0.020652
RS	9	0.082966	0.338509	778.643765	0.022379	0.021477
RS	10	0.095669	0.487276	559.948028	0.016093	0.015906
RS	11	0.109254	0.487276	581.908283	0.016724	0.016531
RS	12	0.123782	0.685764	430.817173	0.012382	0.012599
RS	13	0.139319	0.685764	450.150683	0.012938	0.012996
RS	14	0.155935	0.940528	343.592561	0.009875	0.010145
RS	15	0.173705	0.940528	360.423215	0.010359	0.010362
RS	16	0.192708	1.240318	287.057756	0.008250	0.008362
RS	17	0.213030	1.240318	301.911935	0.008677	0.008500
RS	18	0.234764	1.555651	253.356325	0.007282	0.007178
RS	19	0.258006	1.555651	266.875658	0.007670	0.007311
RS	20	0.282863	1.847537	236.773760	0.006805	0.006503
RS	21	0.309445	1.847537	249.562297	0.007173	0.006675
RS	22	0.337872	2.078104	233.834076	0.006721	0.006267
RS	23	0.368273	2.078104	246.415071	0.007082	0.006515
RS	24	0.400785	2.220942	242.854310	0.006980	0.006452
RS	25	0.435554	2.220942	255.664336	0.007348	0.006811
RS	26	0.472738	2.267899	263.338407	0.007568	0.007092
RS	27	0.512503	2.267899	276.709414	0.007953	0.007610
RS	28	0.555028	2.231812	295.052187	0.008480	0.008265
RS	29	0.600507	2.231812	309.146724	0.008885	0.008980
RS	30	0.649142	2.141345	336.954648	0.009684	0.010024
RS	31	0.701155	2.141345	351.655901	0.010107	0.010931
RS	32	0.756779	2.028100	386.535988	0.011109	0.012317
RS	33	0.816264	2.028100	401.342781	0.011535	0.013357
RS	34	0.879880	1.917094	439.518006	0.012632	0.014954
RS	35	0.947913	1.917094	453.509540	0.013034	0.016009
RS	36	1.020669	1.824210	490.049375	0.014084	0.017595
RS	37	1.098476	1.824210	501.981683	0.014427	0.018503
RS	38	1.181686	1.756684	531.880928	0.015287	0.019814
RS	39	1.270672	1.756684	540.421306	0.015532	0.020424
RS	40	1.365837	1.715087	560.030846	0.016096	0.021257
RS	41	1.467610	1.715087	564.032224	0.016211	0.021487
RS	42	1.576448	1.695672	571.957421	0.016438	0.021772
RS	43	1.692843	1.695672	570.639579	0.016401	0.021631
RS	44	1.817319	1.692178	567.710880	0.016316	0.021438
RS	45	1.950437	1.692178	560.685678	0.016114	0.021000
RS	46	2.092798	1.697719	548.978054	0.015778	0.020468
RS	47	2.245043	1.697719	536.182523	0.015410	0.019821
RS	48	2.407858	1.706739	517.784499	0.014881	0.019073
RS	49	2.581977	1.706739	499.446245	0.014354	0.018276
RS	50	2.768186	1.715735	475.952530	0.013679	0.017389
RS	51	2.967322	1.715735	452.624302	0.013009	0.016479
RS	52	3.180285	1.723283	425.195998	0.012220	0.015497
RS	53	3.408033	1.723283	397.830384	0.011434	0.014499
RS	54	3.651594	1.734156	366.644285	0.010538	0.013428
RS	55	3.912065	1.734156	336.850242	0.009681	0.012372
RS	56	4.190621	1.734156	306.230080	0.008801	0.011295
RS	57	4.488516	1.734156	275.270498	0.007911	0.010210
RS	58	4.807094	1.867697	228.544030	0.006568	0.008726
RS	59	5.147791	1.867697	203.300144	0.005843	0.007792
RS	60	5.512143	1.867697	178.545607	0.005132	0.006875
RS	61	5.901791	1.867697	154.674321	0.004445	0.005989
RS	62	6.318492	1.867697	132.048017	0.003795	0.005148
RS	63	6.764124	1.867697	502.614247	0.014445	0.020139
PA	4+25*2+4+6 0.122365706 0.026595610 6.764124356 0.133118579 0.150478671 0.228320223 0.338509152 0.487276203 0.685763901 0.940528380 1.240317646 1.555651330 1.847536660 2.078103550 2.220942251 2.267898942 2.231812232 2.141344786 2.028099606 1.917094274 1.824209973 1.756683855 1.715086543 1.695671703 1.692177873 1.697718590 1.706738918 1.715735317 1.723282705 1.734155679 1.867697055
//
IT	4887
RD	4
LK	-413232.258478
QD	-1092.630427 -> -985.214781
RI	0.0990965868
TR	0.118373	0.027109
MT	6.977122
MM	C_pi: 1.109985, n_recomb: 37258.146816
RS	0	0.000000	0.143530	1746.029282	0.046863	0.004314
RS	1	0.006995	0.143530	1776.469960	0.047680	0.019772
RS	2	0.014479	0.143530	1801.091802	0.048341	0.037461
RS	3	0.022487	0.143530	1819.192376	0.048827	0.044719
RS	4	0.031054	0.145250	1809.092162	0.048556	0.041756
RS	5	0.040221	0.145250	1813.518041	0.048674	0.042893
RS	6	0.050030	0.218645	1216.730683	0.032657	0.029181
RS	7	0.060524	0.218645	1238.948553	0.033253	0.030341
RS	8	0.071752	0.323353	857.641392	0.023019	0.021377
RS	9	0.083766	0.323353	883.171834	0.023704	0.022420
RS	10	0.096620	0.467867	630.974852	0.016935	0.016359
RS	11	0.110373	0.467867	655.009952	0.017580	0.017183
RS	12	0.125089	0.668997	476.925139	0.012801	0.012793
RS	13	0.140833	0.668997	498.117473	0.013369	0.013356
RS	14	0.157679	0.941369	370.536678	0.009945	0.010116
RS	15	0.175703	0.941369	388.774983	0.010435	0.010461
RS	16	0.194988	1.280272	300.389456	0.008062	0.008173
RS	17	0.215622	1.280272	316.176245	0.008486	0.008405
RS	18	0.237700	1.655703	257.573913	0.006913	0.006888
RS	19	0.261321	1.655703	271.641375	0.007291	0.007087
RS	20	0.286595	2.018329	235.113444	0.006310	0.006153
RS	21	0.313637	2.018329	248.189020	0.006661	0.006367
RS	22	0.342570	2.312352	228.685394	0.006138	0.005883
RS	23	0.373527	2.312352	241.419190	0.006480	0.006149
RS	24	0.406649	2.493219	236.282582	0.006342	0.006051
RS	25	0.442088	2.493219	249.241616	0.006690	0.006408
RS	26	0.480007	2.542905	257.558999	0.006913	0.006693
RS	27	0.520577	2.542905	271.215409	0.007279	0.007189
RS	28	0.563985	2.477914	292.689804	0.007856	0.007896
RS	29	0.610430	2.477914	307.345616	0.008249	0.008575
RS	30	0.660123	2.341187	340.922529	0.009150	0.009729
RS	31	0.713293	2.341187	356.560013	0.009570	0.010592
RS	32	0.770181	2.179587	399.542615	0.010724	0.012146
RS	33	0.831049	2.179587	415.663738	0.011156	0.013138
RS	34	0.896174	2.028089	463.276240	0.012434	0.014944
RS	35	0.965855	2.028089	478.830184	0.012852	0.015950
RS	36	1.040410	1.906868	524.443910	0.014076	0.017739
RS	37	1.120180	1.906868	537.949788	0.014438	0.018597
RS	38	1.205529	1.823443	574.723893	0.015425	0.020050
RS	39	1.296849	1.823443	584.607703	0.015691	0.020610
RS	40	1.394556	1.776478	607.771141	0.016312	0.021493
RS	41	1.499098	1.776478	612.751886	0.016446	0.021680
RS	42	1.610952	1.759509	620.942887	0.016666	0.021933
RS	43	1.730630	1.759509	620.248146	0.016647	0.021764
RS	44	1.858680	1.763308	615.304789	0.016515	0.021492
RS	45	1.995686	1.763308	608.634681	0.016336	0.021047
RS	46	2.142276	1.778214	593.938243	0.015941	0.020431
RS	47	2.299119	1.778214	581.305573	0.015602	0.019796
RS	48	2.466934	1.796556	559.916844	0.015028	0.018986
RS	49	2.646486	1.796556	541.557616	0.014535	0.018216
RS	50	2.838598	1.813576	515.503899	0.013836	0.017298
RS	51	3.044148	1.813576	491.909462	0.013203	0.016425
RS	52	3.264076	1.827491	462.328252	0.012409	0.015437
RS	53	3.499388	1.827491	434.357056	0.011658	0.014479
RS	54	3.751159	1.846224	400.571336	0.010751	0.013401
RS	55	4.020541	1.846224	369.886192	0.009928	0.012385
RS	56	4.308766	1.846224	338.048719	0.009073	0.011343
RS	57	4.617152	1.846224	305.562446	0.008201	0.010285
RS	58	4.947109	2.035751	249.692723	0.006702	0.008626
RS	59	5.300146	2.035751	224.337216	0.006021	0.007760
RS	60	5.677877	2.035751	199.106474	0.005344	0.006902
RS	61	6.082030	2.035751	174.415862	0.004681	0.006064
RS	62	6.514452	2.035751	150.662431	0.004044	0.005259
RS	63	6.977122	2.035751	607.125104	0.016295	0.021582
PA	4+25*2+4+6 0.118373216 0.027108892 6.977122386 0.143529957 0.145250041 0.218645133 0.323352724 0.467867019 0.668997420 0.941368830 1.280272260 1.655702800 2.018329353 2.312352363 2.493219355 2.542904745 2.477914219 2.341187105 2.179586795 2.028089369 1.906868444 1.823443055 1.776477612 1.759509074 1.763307937 1.778213923 1.796555545 1.813575866 1.827491433 1.846224292 2.035750778
//
IT	4459
RD	5
LK	-413026.195618
QD	-1026.624667 -> -936.161284
RI	0.0886819392
TR	0.114765	0.027674
MT	7.157307
MM	C_pi: 1.163187, n_recomb: 39817.280784
RS	0	0.000000	0.156843	1719.514162	0.043185	0.004165
RS	1	0.007038	0.156843	1757.189174	0.044131	0.018816
RS	2	0.014570	0.156843	1789.845255	0.044951	0.035248
RS	3	0.022633	0.156843	1816.757971	0.045627	0.041857
RS	4	0.031264	0.143825	1998.224455	0.050185	0.043277
RS	5	0.040501	0.143825	2001.579002	0.050269	0.044086
RS	6	0.050389	0.214851	1352.069303	0.033957	0.030082
RS	7	0.060973	0.214851	1375.500597	0.034545	0.031207
RS	8	0.072301	0.315350	958.493838	0.024072	0.022038
RS	9	0.084427	0.315350	986.092384	0.024765	0.023145
RS	10	0.097406	0.455092	705.745238	0.017725	0.016846
RS	11	0.111299	0.455092	732.063251	0.018386	0.017761
RS	12	0.126169	0.655267	529.028231	0.013286	0.013077
RS	13	0.142086	0.655267	552.325253	0.013871	0.013728
RS	14	0.159123	0.937695	403.942446	0.010145	0.010198
RS	15	0.177359	0.937695	423.864056	0.010645	0.010618
RS	16	0.196878	1.305102	320.111700	0.008040	0.008100
RS	17	0.217771	1.305102	337.109347	0.008466	0.008387
RS	18	0.240134	1.729910	268.126137	0.006734	0.006710
RS	19	0.264071	1.729910	283.010956	0.007108	0.006947
RS	20	0.289693	2.155704	239.857101	0.006024	0.005909
RS	21	0.317118	2.155704	253.477531	0.006366	0.006144
RS	22	0.346472	2.509976	230.091787	0.005779	0.005597
RS	23	0.377893	2.509976	243.222714	0.006108	0.005868
RS	24	0.411525	2.728576	236.432582	0.005938	0.005737
RS	25	0.447524	2.728576	249.767001	0.006273	0.006084
RS	26	0.486056	2.781375	258.642266	0.006496	0.006365
RS	27	0.527300	2.781375	272.787379	0.006851	0.006837
RS	28	0.571446	2.687836	297.321680	0.007467	0.007578
RS	29	0.618700	2.687836	312.716766	0.007854	0.008219
RS	30	0.669278	2.505945	352.090878	0.008843	0.009453
RS	31	0.723417	2.505945	368.818642	0.009263	0.010271
RS	32	0.781365	2.298469	420.107523	0.010551	0.011958
RS	33	0.843391	2.298469	437.670754	0.010992	0.012906
RS	34	0.909783	2.109934	495.085802	0.012434	0.014880
RS	35	0.980847	2.109934	512.287263	0.012866	0.015849
RS	36	1.056912	1.963923	567.331862	0.014248	0.017805
RS	37	1.138330	1.963923	582.422547	0.014627	0.018634
RS	38	1.225478	1.867529	626.168867	0.015726	0.020203
RS	39	1.318759	1.867529	637.305803	0.016006	0.020743
RS	40	1.418605	1.817249	663.707277	0.016669	0.021661
RS	41	1.525477	1.817249	669.472696	0.016814	0.021841
RS	42	1.639871	1.803996	677.246934	0.017009	0.022055
RS	43	1.762315	1.803996	676.898919	0.017000	0.021892
RS	44	1.893376	1.815851	669.067305	0.016803	0.021542
RS	45	2.033661	1.815851	662.426065	0.016637	0.021116
RS	46	2.183818	1.840636	643.855508	0.016170	0.020419
RS	47	2.344542	1.840636	631.037226	0.015848	0.019814
RS	48	2.516578	1.868693	605.868253	0.015216	0.018943
RS	49	2.700721	1.868693	587.139377	0.014746	0.018211
RS	50	2.897823	1.894054	557.869260	0.014011	0.017260
RS	51	3.108796	1.894054	533.680025	0.013403	0.016428
RS	52	3.334616	1.914607	501.416290	0.012593	0.015429
RS	53	3.576328	1.914607	472.552144	0.011868	0.014511
RS	54	3.835051	1.941663	435.653679	0.010941	0.013418
RS	55	4.111982	1.941663	403.865998	0.010143	0.012440
RS	56	4.408402	1.941663	370.626137	0.009308	0.011429
RS	57	4.725683	1.941663	336.455655	0.008450	0.010397
RS	58	5.065292	2.189454	270.513016	0.006794	0.008559
RS	59	5.428802	2.189454	245.049684	0.006154	0.007756
RS	60	5.817893	2.189454	219.388564	0.005510	0.006950
RS	61	6.234367	2.189454	193.957955	0.004871	0.006154
RS	62	6.680151	2.189454	169.180173	0.004249	0.005381
RS	63	7.157307	2.189454	716.153141	0.017986	0.023063
PA	4+25*2+4+6 0.114765162 0.027674428 7.157306736 0.156843432 0.143824519 0.214850920 0.315349669 0.455091656 0.655267379 0.937695199 1.305101759 1.729909542 2.155704389 2.509976349 2.728575518 2.781375424 2.687835766 2.505944718 2.298469077 2.109934300 1.963923050 1.867529443 1.817248926 1.803995859 1.815851462 1.840635562 1.868692688 1.894054056 1.914606873 1.941662856 2.189453989
//
IT	3960
RD	6
LK	-412849.890308
QD	-970.185449 -> -890.127198
RI	0.0793413976
TR	0.111475	0.028251
MT	7.317087
MM	C_pi: 1.213310, n_recomb: 42355.108003
RS	0	0.000000	0.170812	1689.524726	0.039890	0.004028
RS	1	0.007075	0.170812	1733.312085	0.040923	0.017960
RS	2	0.014650	0.170812	1772.863452	0.041857	0.033316
RS	3	0.022761	0.170812	1807.453903	0.042674	0.039353
RS	4	0.031445	0.143767	2170.755930	0.051251	0.044516
RS	5	0.040744	0.143767	2174.115154	0.051331	0.044977
RS	6	0.050701	0.213829	1474.743882	0.034819	0.030753
RS	7	0.061363	0.213829	1499.882761	0.035412	0.031792
RS	8	0.072779	0.311216	1053.598301	0.024875	0.022577
RS	9	0.085002	0.311216	1083.383531	0.025579	0.023693
RS	10	0.098090	0.446427	779.651595	0.018407	0.017295
RS	11	0.112104	0.446427	808.282023	0.019083	0.018257
RS	12	0.127109	0.644129	582.636726	0.013756	0.013376
RS	13	0.143176	0.644129	608.095042	0.014357	0.014083
RS	14	0.160380	0.932416	439.576505	0.010378	0.010325
RS	15	0.178801	0.932416	461.269845	0.010891	0.010795
RS	16	0.198524	1.321576	342.150147	0.008078	0.008083
RS	17	0.219644	1.321576	360.455519	0.008510	0.008408
RS	18	0.242257	1.788364	280.969797	0.006634	0.006592
RS	19	0.266470	1.788364	296.764221	0.007007	0.006854
RS	20	0.292396	2.271974	246.894794	0.005829	0.005726
RS	21	0.320157	2.271974	261.143920	0.006166	0.005974
RS	22	0.349881	2.684695	233.801226	0.005520	0.005369
RS	23	0.381708	2.684695	247.402320	0.005841	0.005642
RS	24	0.415786	2.941920	238.846799	0.005639	0.005478
RS	25	0.452276	2.941920	252.614984	0.005964	0.005813
RS	26	0.491347	2.999445	261.860155	0.006182	0.006086
RS	27	0.533182	2.999445	276.533807	0.006529	0.006533
RS	28	0.577977	2.878668	303.882663	0.007175	0.007293
RS	29	0.625941	2.878668	320.038873	0.007556	0.007899
RS	30	0.677298	2.653097	364.987222	0.008617	0.009191
RS	31	0.732288	2.653097	382.816548	0.009038	0.009969
RS	32	0.791168	2.401848	442.322221	0.010443	0.011759
RS	33	0.854215	2.401848	461.338109	0.010892	0.012669
RS	34	0.921721	2.178711	528.655461	0.012482	0.014783
RS	35	0.994003	2.178711	547.515472	0.012927	0.015723
RS	36	1.071399	2.010072	612.203785	0.014454	0.017820
RS	37	1.154270	2.010072	628.877423	0.014848	0.018633
RS	38	1.243004	1.902184	679.739910	0.016049	0.020301
RS	39	1.338015	1.902184	692.098368	0.016340	0.020837
RS	40	1.439748	1.849287	721.675146	0.017039	0.021786
RS	41	1.548679	1.849287	728.160716	0.017192	0.021973
RS	42	1.665315	1.839830	735.256689	0.017359	0.022152
RS	43	1.790203	1.839830	735.169865	0.017357	0.022009
RS	44	1.923927	1.859480	724.093198	0.017096	0.021588
RS	45	2.067110	1.859480	717.389155	0.016937	0.021192
RS	46	2.220423	1.893767	694.600938	0.016399	0.020421
RS	47	2.384583	1.893767	681.508248	0.016090	0.019853
RS	48	2.560356	1.931171	652.286125	0.015400	0.018926
RS	49	2.748564	1.931171	633.105825	0.014948	0.018235
RS	50	2.950087	1.964540	600.426950	0.014176	0.017252
RS	51	3.165867	1.964540	575.571771	0.013589	0.016461
RS	52	3.396912	1.991456	540.492878	0.012761	0.015451
RS	53	3.644303	1.991456	510.681642	0.012057	0.014571
RS	54	3.909195	2.026648	470.523829	0.011109	0.013460
RS	55	4.192827	2.026648	437.610384	0.010332	0.012518
RS	56	4.496525	2.026648	402.959852	0.009514	0.011535
RS	57	4.821709	2.026648	367.110822	0.008667	0.010525
RS	58	5.169897	2.333856	290.523559	0.006859	0.008512
RS	59	5.542719	2.333856	265.031092	0.006257	0.007763
RS	60	5.941915	2.333856	239.046884	0.005644	0.007003
RS	61	6.369354	2.333856	213.005338	0.005029	0.006245
RS	62	6.827031	2.333856	187.346051	0.004423	0.005501
RS	63	7.317087	2.333856	828.471843	0.019560	0.024539
PA	4+25*2+4+6 0.111474700 0.028251148 7.317087062 0.170812106 0.143766911 0.213828941 0.311216286 0.446427096 0.644128641 0.932415512 1.321575685 1.788363997 2.271974471 2.684694904 2.941919826 2.999445248 2.878668206 2.653097060 2.401847753 2.178710959 2.010072365 1.902183540 1.849286557 1.839829721 1.859479824 1.893767225 1.931170622 1.964540364 1.991455832 2.026647733 2.333855736
//
IT	4268
RD	7
LK	-412693.179401
QD	-919.467886 -> -847.529691
RI	0.0715114307
TR	0.108467	0.028825
MT	7.461709
MM	C_pi: 1.260485, n_recomb: 44849.894702
RS	0	0.000000	0.184643	1663.448048	0.037089	0.003904
RS	1	0.007107	0.184643	1712.251026	0.038177	0.017215
RS	2	0.014720	0.184643	1757.515266	0.039187	0.031651
RS	3	0.022873	0.184643	1798.527674	0.040101	0.037227
RS	4	0.031607	0.144220	2332.288492	0.052002	0.045547
RS	5	0.040960	0.144220	2336.173354	0.052089	0.045703
RS	6	0.050979	0.214309	1586.264194	0.035368	0.031234
RS	7	0.061710	0.214309	1613.439603	0.035974	0.032183
RS	8	0.073203	0.309439	1142.361173	0.025471	0.022998
RS	9	0.085513	0.309439	1174.398528	0.026185	0.024103
RS	10	0.098698	0.440528	851.321247	0.018982	0.017691
RS	11	0.112820	0.440528	882.246207	0.019671	0.018678
RS	12	0.127946	0.635088	636.270927	0.014187	0.013669
RS	13	0.144147	0.635088	663.888975	0.014802	0.014415
RS	14	0.161500	0.926669	476.038139	0.010614	0.010471
RS	15	0.180085	0.926669	499.530876	0.011138	0.010979
RS	16	0.199992	1.332934	365.161190	0.008142	0.008097
RS	17	0.221314	1.332934	384.811960	0.008580	0.008451
RS	18	0.244151	1.836207	294.772770	0.006572	0.006512
RS	19	0.268611	1.836207	311.511647	0.006946	0.006792
RS	20	0.294809	2.373568	254.868583	0.005683	0.005581
RS	21	0.322870	2.373568	269.774142	0.006015	0.005838
RS	22	0.352925	2.843673	238.411470	0.005316	0.005181
RS	23	0.385116	2.843673	252.501112	0.005630	0.005452
RS	24	0.419595	3.140980	242.065702	0.005397	0.005257
RS	25	0.456524	3.140980	256.273179	0.005714	0.005581
RS	26	0.496079	3.205366	265.680800	0.005924	0.005841
RS	27	0.538444	3.205366	280.871941	0.006262	0.006266
RS	28	0.583821	3.059030	310.735014	0.006928	0.007035
RS	29	0.632422	3.059030	327.625042	0.007305	0.007609
RS	30	0.684478	2.791223	377.823356	0.008424	0.008943
RS	31	0.740234	2.791223	396.719198	0.008845	0.009684
RS	32	0.799953	2.497818	464.211341	0.010350	0.011556
RS	33	0.863916	2.497818	484.651753	0.010806	0.012432
RS	34	0.932425	2.241743	561.829230	0.012527	0.014662
RS	35	1.005803	2.241743	582.336978	0.012984	0.015578
RS	36	1.084396	2.051803	656.797382	0.014644	0.017799
RS	37	1.168576	2.051803	675.057163	0.015051	0.018601
RS	38	1.258738	1.933139	733.206766	0.016348	0.020360
RS	39	1.355309	1.933139	746.792130	0.016651	0.020898
RS	40	1.458743	1.877721	779.628893	0.017383	0.021876
RS	41	1.569529	1.877721	786.836078	0.017544	0.022077
RS	42	1.688188	1.871677	793.227629	0.017686	0.022229
RS	43	1.815282	1.871677	793.402456	0.017690	0.022110
RS	44	1.951408	1.898480	778.998859	0.017369	0.021629
RS	45	2.097209	1.898480	772.235425	0.017218	0.021266
RS	46	2.253373	1.941563	745.153876	0.016614	0.020431
RS	47	2.420636	1.941563	731.792842	0.016316	0.019900
RS	48	2.599787	1.987644	698.479752	0.015574	0.018925
RS	49	2.791671	1.987644	678.853746	0.015136	0.018273
RS	50	2.997193	2.028419	642.766720	0.014332	0.017264
RS	51	3.217322	2.028419	617.248884	0.013763	0.016511
RS	52	3.453096	2.061182	579.371990	0.012918	0.015492
RS	53	3.705628	2.061182	548.616204	0.012232	0.014646
RS	54	3.976108	2.104000	505.185704	0.011264	0.013518
RS	55	4.265812	2.104000	471.154143	0.010505	0.012608
RS	56	4.576106	2.104000	435.109544	0.009701	0.011651
RS	57	4.908455	2.104000	397.606384	0.008865	0.010660
RS	58	5.264424	2.470978	309.929967	0.006910	0.008477
RS	59	5.645694	2.470978	284.468918	0.006343	0.007777
RS	60	6.054062	2.470978	258.245049	0.005758	0.007059
RS	61	6.491454	2.470978	231.693954	0.005166	0.006335
RS	62	6.959933	2.470978	205.266544	0.004577	0.005617
RS	63	7.461709	2.470978	944.167563	0.021052	0.025992
PA	4+25*2+4+6 0.108466855 0.028824684 7.461708557 0.184642974 0.144219844 0.214308568 0.309439054 0.440528384 0.635088150 0.926669368 1.332933984 1.836207154 2.373567812 2.843673138 3.140979515 3.205366483 3.059029710 2.791222691 2.497818496 2.241742514 2.051802545 1.933138608 1.877721135 1.871677436 1.898479520 1.941563321 1.987643599 2.028418895 2.061181646 2.104000488 2.470978463
//
IT	4424
RD	8
LK	-412552.141618
QD	-873.518094 -> -808.432307
RI	0.0650193587
TR	0.105713	0.029390
MT	7.593768
MM	C_pi: 1.305070, n_recomb: 47300.002859
RS	0	0.000000	0.198050	1642.715153	0.034730	0.003793
RS	1	0.007137	0.198050	1695.677060	0.035849	0.016569
RS	2	0.014783	0.198050	1745.706106	0.036907	0.030215
RS	3	0.022975	0.198050	1792.107179	0.037888	0.035422
RS	4	0.031751	0.144837	2486.427595	0.052567	0.046429
RS	5	0.041154	0.144837	2491.077979	0.052665	0.046330
RS	6	0.051228	0.215662	1688.439555	0.035696	0.031566
RS	7	0.062021	0.215662	1717.877692	0.036319	0.032438
RS	8	0.073584	0.309181	1225.187766	0.025902	0.023320
RS	9	0.085972	0.309181	1259.519745	0.026628	0.024407
RS	10	0.099245	0.436540	920.472415	0.019460	0.018036
RS	11	0.113465	0.436540	953.662544	0.020162	0.019036
RS	12	0.128699	0.627639	689.465915	0.014576	0.013948
RS	13	0.145021	0.627639	719.223815	0.015206	0.014722
RS	14	0.162508	0.920798	512.848891	0.010842	0.010625
RS	15	0.181242	0.920798	538.147328	0.011377	0.011163
RS	16	0.201314	1.340701	388.672924	0.008217	0.008132
RS	17	0.222818	1.340701	409.685774	0.008661	0.008508
RS	18	0.245857	1.876091	309.049942	0.006534	0.006456
RS	19	0.270540	1.876091	326.747701	0.006908	0.006751
RS	20	0.296985	2.463811	263.276932	0.005566	0.005465
RS	21	0.325317	2.463811	278.846975	0.005895	0.005728
RS	22	0.355671	2.990514	243.404495	0.005146	0.005022
RS	23	0.388192	2.990514	257.982386	0.005454	0.005291
RS	24	0.423033	3.329525	245.559420	0.005192	0.005065
RS	25	0.460361	3.329525	260.194426	0.005501	0.005379
RS	26	0.500353	3.403104	269.565482	0.005699	0.005623
RS	27	0.543199	3.403104	285.247156	0.006031	0.006028
RS	28	0.589103	3.233036	317.317513	0.006709	0.006800
RS	29	0.638283	3.233036	334.898544	0.007080	0.007345
RS	30	0.690973	2.924350	389.986118	0.008245	0.008707
RS	31	0.747423	2.924350	409.897503	0.008666	0.009416
RS	32	0.807902	2.590061	485.074672	0.010255	0.011352
RS	33	0.872697	2.590061	506.896532	0.010717	0.012199
RS	34	0.942117	2.302240	593.800408	0.012554	0.014526
RS	35	1.016491	2.302240	615.936056	0.013022	0.015421
RS	36	1.096172	2.091855	700.232916	0.014804	0.017751
RS	37	1.181541	2.091855	720.085464	0.015224	0.018545
RS	38	1.273002	1.962780	785.690025	0.016611	0.020388
RS	39	1.370991	1.962780	800.527017	0.016924	0.020931
RS	40	1.475972	1.904698	836.783358	0.017691	0.021940
RS	41	1.588447	1.904698	844.746467	0.017859	0.022157
RS	42	1.708948	1.901547	850.532259	0.017982	0.022288
RS	43	1.838049	1.901547	851.009548	0.017992	0.022195
RS	44	1.976364	1.934766	833.342515	0.017618	0.021664
RS	45	2.124550	1.934766	826.564477	0.017475	0.021333
RS	46	2.283312	1.985852	795.252019	0.016813	0.020445
RS	47	2.453405	1.985852	781.666456	0.016526	0.019950
RS	48	2.635636	2.039848	744.339343	0.015737	0.018935
RS	49	2.830873	2.039848	724.304797	0.015313	0.018320
RS	50	3.040044	2.087338	684.897645	0.014480	0.017289
RS	51	3.264143	2.087338	658.743913	0.013927	0.016572
RS	52	3.504236	2.125342	618.150548	0.013069	0.015546
RS	53	3.761463	2.125342	586.466441	0.012399	0.014731
RS	54	4.037049	2.175133	539.807572	0.011412	0.013588
RS	55	4.332302	2.175133	504.665675	0.010669	0.012705
RS	56	4.648627	2.175133	467.240453	0.009878	0.011771
RS	57	4.987528	2.175133	428.101332	0.009051	0.010797
RS	58	5.350615	2.601634	328.954288	0.006955	0.008452
RS	59	5.739615	2.601634	303.562016	0.006418	0.007795
RS	60	6.156377	2.601634	277.155021	0.005860	0.007114
RS	61	6.602883	2.601634	250.166607	0.005289	0.006421
RS	62	7.081255	2.601634	223.054581	0.004716	0.005728
RS	63	7.593768	2.601634	1063.362414	0.022481	0.027415
PA	4+25*2+4+6 0.105713118 0.029389989 7.593768024 0.198049706 0.144837049 0.215662232 0.309180690 0.436539759 0.627639352 0.920797794 1.340700924 1.876091201 2.463810895 2.990513735 3.329524974 3.403103544 3.233036063 2.924349838 2.590060761 2.302240455 2.091854800 1.962779761 1.904697654 1.901547136 1.934765733 1.985851504 2.039848398 2.087337557 2.125341595 2.175132772 2.601634057
//
IT	4846
RD	9
LK	-412424.427730
QD	-831.780851 -> -772.625527
RI	0.0596010140
TR	0.103188	0.029945
MT	7.714785
MM	C_pi: 1.347358, n_recomb: 49707.086027
RS	0	0.000000	0.210948	1626.882715	0.032729	0.003694
RS	1	0.007163	0.210948	1683.363418	0.033866	0.016006
RS	2	0.014840	0.210948	1737.437372	0.034954	0.028966
RS	3	0.023066	0.210948	1788.430195	0.035979	0.033877
RS	4	0.031882	0.145467	2635.457857	0.053020	0.047203
RS	5	0.041329	0.145467	2640.962790	0.053131	0.046895
RS	6	0.051453	0.217545	1782.814245	0.035866	0.031788
RS	7	0.062302	0.217545	1814.670503	0.036507	0.032596
RS	8	0.073928	0.309937	1302.694763	0.026207	0.023561
RS	9	0.086387	0.309937	1339.348619	0.026945	0.024629
RS	10	0.099739	0.433898	987.157186	0.019859	0.018335
RS	11	0.114047	0.433898	1022.580895	0.020572	0.019343
RS	12	0.129380	0.621377	742.085154	0.014929	0.014211
RS	13	0.145811	0.621377	773.956921	0.015570	0.015007
RS	14	0.163420	0.914872	549.841551	0.011062	0.010783
RS	15	0.182289	0.914872	576.943589	0.011607	0.011345
RS	16	0.202511	1.345684	412.507819	0.008299	0.008179
RS	17	0.224181	1.345684	434.891154	0.008749	0.008575
RS	18	0.247403	1.909490	323.615253	0.006510	0.006419
RS	19	0.272289	1.909490	342.278738	0.006886	0.006726
RS	20	0.298957	2.544522	271.921364	0.005470	0.005369
RS	21	0.327536	2.544522	288.156903	0.005797	0.005637
RS	22	0.358162	3.127059	248.574968	0.005001	0.004885
RS	23	0.390981	3.127059	263.634583	0.005304	0.005152
RS	24	0.426152	3.509343	249.126384	0.005012	0.004896
RS	25	0.463842	3.509343	264.172164	0.005315	0.005201
RS	26	0.504232	3.594507	273.322879	0.005499	0.005427
RS	27	0.547515	3.594507	289.464246	0.005823	0.005814
RS	28	0.593899	3.402572	323.451666	0.006507	0.006583
RS	29	0.643606	3.402572	341.677343	0.006874	0.007103
RS	30	0.696873	3.054284	401.291105	0.008073	0.008484
RS	31	0.753956	3.054284	422.162292	0.008493	0.009164
RS	32	0.815128	2.680189	504.684444	0.010153	0.011149
RS	33	0.880681	2.680189	527.838137	0.010619	0.011969
RS	34	0.950931	2.361530	624.276871	0.012559	0.014379
RS	35	1.026213	2.361530	648.014849	0.013037	0.015256
RS	36	1.106888	2.131319	742.151647	0.014930	0.017683
RS	37	1.193341	2.131319	763.603173	0.015362	0.018470
RS	38	1.285988	1.992027	836.811676	0.016835	0.020391
RS	39	1.385271	1.992027	852.932767	0.017159	0.020940
RS	40	1.491667	1.931071	892.793540	0.017961	0.021982
RS	41	1.605683	1.931071	901.561802	0.018137	0.022215
RS	42	1.727867	1.930280	906.907443	0.018245	0.022332
RS	43	1.858804	1.930280	907.745935	0.018262	0.022264
RS	44	1.999120	1.969197	886.956458	0.017844	0.021693
RS	45	2.149488	1.969197	880.225918	0.017708	0.021393
RS	46	2.310626	2.027509	844.815334	0.016996	0.020461
RS	47	2.483308	2.027509	831.063827	0.016719	0.019999
RS	48	2.668360	2.088666	789.856553	0.015890	0.018952
RS	49	2.866667	2.088666	769.462072	0.015480	0.018370
RS	50	3.079180	2.142167	726.866058	0.014623	0.017324
RS	51	3.306916	2.142167	700.110714	0.014085	0.016638
RS	52	3.550965	2.184790	656.912334	0.013216	0.015609
RS	53	3.812497	2.184790	624.319177	0.012560	0.014821
RS	54	4.092763	2.240847	574.505432	0.011558	0.013666
RS	55	4.393106	2.240847	538.257377	0.010829	0.012808
RS	56	4.714963	2.240847	499.459553	0.010048	0.011894
RS	57	5.059876	2.240847	458.695601	0.009228	0.010934
RS	58	5.429496	2.726168	347.741162	0.006996	0.008434
RS	59	5.825593	2.726168	322.439279	0.006487	0.007815
RS	60	6.250064	2.726168	295.887128	0.005953	0.007168
RS	61	6.704942	2.726168	268.513242	0.005402	0.006504
RS	62	7.192404	2.726168	240.779013	0.004844	0.005833
RS	63	7.714785	2.726168	1186.020878	0.023860	0.028804
PA	4+25*2+4+6 0.103187692 0.029945500 7.714785156 0.210947596 0.145466703 0.217545360 0.309936706 0.433898021 0.621377479 0.914872097 1.345684237 1.909489824 2.544522168 3.127059223 3.509342807 3.594507347 3.402572388 3.054283633 2.680188837 2.361530103 2.131318865 1.992027459 1.931070854 1.930279543 1.969196901 2.027508751 2.088666009 2.142166756 2.184790094 2.240846684 2.726168335
//
IT	4583
RD	10
LK	-412308.278083
QD	-793.763609 -> -739.796912
RI	0.0550236160
TR	0.100865	0.030490
MT	7.826022
MM	C_pi: 1.387594, n_recomb: 52072.841324
RS	0	0.000000	0.223338	1615.041196	0.031015	0.003606
RS	1	0.007187	0.223338	1674.560284	0.032158	0.015513
RS	2	0.014891	0.223338	1732.133184	0.033264	0.027870
RS	3	0.023149	0.223338	1787.107225	0.034319	0.032536
RS	4	0.032000	0.146043	2780.817745	0.053402	0.047899
RS	5	0.041488	0.146043	2787.183878	0.053525	0.047419
RS	6	0.051657	0.219752	1870.647499	0.035924	0.031924
RS	7	0.062557	0.219752	1905.025662	0.036584	0.032681
RS	8	0.074241	0.311388	1375.481529	0.026415	0.023739
RS	9	0.086764	0.311388	1414.472483	0.027163	0.024786
RS	10	0.100188	0.432229	1051.516399	0.020193	0.018595
RS	11	0.114576	0.432229	1089.142360	0.020916	0.019605
RS	12	0.129998	0.616011	794.097291	0.015250	0.014458
RS	13	0.146529	0.616011	828.055019	0.015902	0.015272
RS	14	0.164248	0.908912	586.948979	0.011272	0.010942
RS	15	0.183241	0.908912	615.848671	0.011827	0.011525
RS	16	0.203599	1.348405	436.592794	0.008384	0.008236
RS	17	0.225419	1.348405	460.351431	0.008841	0.008649
RS	18	0.248809	1.937421	338.384578	0.006498	0.006395
RS	19	0.273879	1.937421	358.017469	0.006875	0.006712
RS	20	0.300751	2.616926	280.711866	0.005391	0.005289
RS	21	0.329555	2.616926	297.611334	0.005715	0.005560
RS	22	0.360428	3.254447	253.832680	0.004875	0.004765
RS	23	0.393521	3.254447	269.365716	0.005173	0.005031
RS	24	0.428993	3.681392	252.687191	0.004853	0.004746
RS	25	0.467013	3.681392	268.126438	0.005149	0.005042
RS	26	0.507767	3.780452	276.895759	0.005317	0.005249
RS	27	0.551450	3.780452	293.466755	0.005636	0.005621
RS	28	0.598272	3.568537	329.102936	0.006320	0.006382
RS	29	0.648459	3.568537	347.928049	0.006682	0.006879
RS	30	0.702254	3.181893	411.714368	0.007907	0.008271
RS	31	0.759915	3.181893	433.489458	0.008325	0.008925
RS	32	0.821721	2.768929	523.003723	0.010044	0.010949
RS	33	0.887969	2.768929	547.437004	0.010513	0.011745
RS	34	0.958978	2.420189	653.173040	0.012543	0.014225
RS	35	1.035091	2.420189	678.483577	0.013030	0.015085
RS	36	1.116675	2.170609	782.422382	0.015026	0.017598
RS	37	1.204122	2.170609	805.476496	0.015468	0.018380
RS	38	1.297854	2.021224	886.408427	0.017022	0.020373
RS	39	1.398324	2.021224	903.847616	0.017357	0.020928
RS	40	1.506014	1.957178	947.500902	0.018196	0.022004
RS	41	1.621445	1.957178	957.128922	0.018381	0.022253
RS	42	1.745172	1.958259	962.227197	0.018478	0.022363
RS	43	1.877792	1.958259	963.492692	0.018503	0.022319
RS	44	2.019944	2.002219	939.760976	0.018047	0.021716
RS	45	2.172312	2.002219	933.146568	0.017920	0.021445
RS	46	2.335633	2.067037	893.808031	0.017165	0.020477
RS	47	2.510691	2.067037	879.954239	0.016899	0.020047
RS	48	2.698332	2.134641	835.029703	0.016036	0.018973
RS	49	2.899459	2.134641	814.327528	0.015638	0.018423
RS	50	3.115042	2.193487	768.693061	0.014762	0.017365
RS	51	3.346120	2.193487	741.372922	0.014237	0.016708
RS	52	3.593807	2.240130	695.695632	0.013360	0.015678
RS	53	3.859295	2.240130	662.213592	0.012717	0.014915
RS	54	4.143866	2.301742	609.336082	0.011702	0.013750
RS	55	4.448889	2.301742	571.983701	0.010984	0.012914
RS	56	4.775836	2.301742	531.817858	0.010213	0.012017
RS	57	5.126282	2.301742	489.435826	0.009399	0.011071
RS	58	5.501916	2.844861	366.373910	0.007036	0.008422
RS	59	5.904548	2.844861	341.174829	0.006552	0.007838
RS	60	6.336119	2.844861	314.503962	0.006040	0.007221
RS	61	6.798708	2.844861	286.783300	0.005507	0.006583
RS	62	7.294546	2.844861	258.475296	0.004964	0.005933
RS	63	7.826022	2.844861	1311.994107	0.025195	0.030158
PA	4+25*2+4+6 0.100864981 0.030490348 7.826021573 0.223337883 0.146042839 0.219751984 0.311388440 0.432228763 0.616011265 0.908912118 1.348404927 1.937420804 2.616925988 3.254446710 3.681391891 3.780451773 3.568536768 3.181893044 2.768928991 2.420189096 2.170608715 2.021223697 1.957177556 1.958258744 2.002219169 2.067036989 2.134641217 2.193487186 2.240129931 2.301741580 2.844860995
//
IT	4386
RD	11
LK	-412202.258459
QD	-759.016446 -> -709.620855
RI	0.0511059792
TR	0.098722	0.031024
MT	7.928540
MM	C_pi: 1.425984, n_recomb: 54398.844573
RS	0	0.000000	0.235255	1606.299451	0.029528	0.003527
RS	1	0.007209	0.235255	1668.488515	0.030671	0.015077
RS	2	0.014938	0.235255	1729.138909	0.031786	0.026901
RS	3	0.023224	0.235255	1787.619771	0.032861	0.031359
RS	4	0.032108	0.146541	2923.399069	0.053740	0.048539
RS	5	0.041632	0.146541	2930.589446	0.053872	0.047914
RS	6	0.051843	0.222159	1952.897873	0.035900	0.031998
RS	7	0.062789	0.222159	1989.865442	0.036579	0.032714
RS	8	0.074525	0.313329	1444.068808	0.026546	0.023865
RS	9	0.087107	0.313329	1485.402486	0.027306	0.024894
RS	10	0.100596	0.431282	1113.699151	0.020473	0.018820
RS	11	0.115058	0.431282	1153.497035	0.021204	0.019831
RS	12	0.130562	0.611346	845.494602	0.015543	0.014691
RS	13	0.147184	0.611346	881.509981	0.016205	0.015519
RS	14	0.165004	0.902938	624.138584	0.011473	0.011100
RS	15	0.184109	0.902938	654.827984	0.012038	0.011701
RS	16	0.204591	1.349269	460.889995	0.008472	0.008300
RS	17	0.226550	1.349269	486.026876	0.008935	0.008727
RS	18	0.250092	1.960647	353.320595	0.006495	0.006382
RS	19	0.275331	1.960647	373.925424	0.006874	0.006707
RS	20	0.302389	2.681964	289.604231	0.005324	0.005221
RS	21	0.331399	2.681964	307.165265	0.005647	0.005496
RS	22	0.362499	3.373467	259.138404	0.004764	0.004660
RS	23	0.395842	3.373467	275.136630	0.005058	0.004923
RS	24	0.431589	3.846247	256.214055	0.004710	0.004610
RS	25	0.469912	3.846247	272.030629	0.005001	0.004899
RS	26	0.510999	3.961403	280.277878	0.005152	0.005087
RS	27	0.555048	3.961403	297.250830	0.005464	0.005445
RS	28	0.602272	3.731364	334.294378	0.006145	0.006196
RS	29	0.652900	3.731364	353.676798	0.006502	0.006673
RS	30	0.707179	3.307569	421.303215	0.007745	0.008070
RS	31	0.765371	3.307569	443.928535	0.008161	0.008700
RS	32	0.827757	2.856583	540.083092	0.009928	0.010754
RS	33	0.894642	2.856583	565.743413	0.010400	0.011527
RS	34	0.966348	2.478403	680.517121	0.012510	0.014065
RS	35	1.043224	2.478403	707.367547	0.013003	0.014910
RS	36	1.125642	2.209849	821.026338	0.015093	0.017500
RS	37	1.214002	2.209849	845.683258	0.015546	0.018277
RS	38	1.308732	2.050461	934.427993	0.017177	0.020338
RS	39	1.410291	2.050461	953.217657	0.017523	0.020899
RS	40	1.519172	1.983129	1000.843777	0.018398	0.022010
RS	41	1.635903	1.983129	1011.386547	0.018592	0.022275
RS	42	1.761049	1.985653	1016.439928	0.018685	0.022382
RS	43	1.895217	1.985653	1018.199415	0.018717	0.022361
RS	44	2.039057	2.034075	991.722692	0.018231	0.021733
RS	45	2.193267	2.034075	985.293982	0.018112	0.021489
RS	46	2.358595	2.104749	942.214744	0.017320	0.020492
RS	47	2.535842	2.104749	928.322729	0.017065	0.020091
RS	48	2.725867	2.178146	879.856464	0.016174	0.018998
RS	49	2.929591	2.178146	858.899064	0.015789	0.018476
RS	50	3.148002	2.241719	810.385375	0.014897	0.017411
RS	51	3.382159	2.241719	782.537511	0.014385	0.016780
RS	52	3.633198	2.291820	734.514168	0.013502	0.015751
RS	53	3.902334	2.291820	700.163416	0.012871	0.015011
RS	54	4.190873	2.358306	644.322388	0.011844	0.013839
RS	55	4.500213	2.358306	605.866424	0.011137	0.013022
RS	56	4.831855	2.358306	564.335358	0.010374	0.012141
RS	57	5.187405	2.358306	520.339611	0.009565	0.011207
RS	58	5.568589	2.957975	384.902109	0.007076	0.008415
RS	59	5.977252	2.957975	359.812834	0.006614	0.007862
RS	60	6.415378	2.957975	333.042347	0.006122	0.007274
RS	61	6.885089	2.957975	305.004809	0.005607	0.006659
RS	62	7.388662	2.957975	276.161799	0.005077	0.006029
RS	63	7.928540	2.957975	1441.089819	0.026491	0.031477
PA	4+25*2+4+6 0.098721798 0.031024087 7.928539876 0.235255189 0.146540721 0.222158706 0.313329391 0.431281618 0.611345545 0.902938090 1.349269078 1.960646920 2.681963803 3.373466717 3.846247312 3.961402772 3.731363918 3.307569468 2.856582942 2.478403293 2.209848655 2.050461369 1.983128577 1.985652770 2.034074774 2.104748562 2.178146266 2.241719488 2.291819826 2.358305770 2.957975193
//
IT	5064
RD	12
LK	-412105.170169
QD	-727.140423 -> -681.794413
RI	0.0477137745
TR	0.096737	0.031546
MT	8.023343
MM	C_pi: 1.462697, n_recomb: 56685.702950
RS	0	0.000000	0.246741	1599.914118	0.028224	0.003455
RS	1	0.007229	0.246741	1664.482589	0.029363	0.014689
RS	2	0.014981	0.246741	1727.876775	0.030482	0.026035
RS	3	0.023293	0.246741	1789.487284	0.031569	0.030313
RS	4	0.032207	0.146949	3063.832430	0.054049	0.049136
RS	5	0.041764	0.146949	3071.779830	0.054190	0.048387
RS	6	0.052013	0.224685	2030.294781	0.035817	0.032023
RS	7	0.063002	0.224685	2069.891483	0.036515	0.032706
RS	8	0.074786	0.315618	1508.879997	0.026618	0.023949
RS	9	0.087421	0.315618	1552.553158	0.027389	0.024961
RS	10	0.100971	0.430884	1173.818409	0.020707	0.019016
RS	11	0.115499	0.430884	1215.758107	0.021447	0.020025
RS	12	0.131078	0.607241	896.262533	0.015811	0.014910
RS	13	0.147783	0.607241	934.306768	0.016482	0.015749
RS	14	0.165696	0.896980	661.371016	0.011667	0.011257
RS	15	0.184904	0.896980	693.840192	0.012240	0.011873
RS	16	0.205501	1.348601	485.367464	0.008562	0.008369
RS	17	0.227586	1.348601	511.883926	0.009030	0.008809
RS	18	0.251268	1.979809	368.392944	0.006499	0.006377
RS	19	0.276662	1.979809	389.971258	0.006880	0.006710
RS	20	0.303892	2.740377	298.572389	0.005267	0.005164
RS	21	0.333090	2.740377	316.792380	0.005589	0.005442
RS	22	0.364399	3.484740	264.469311	0.004666	0.004566
RS	23	0.397972	3.484740	280.924914	0.004956	0.004828
RS	24	0.433971	4.004317	259.694231	0.004581	0.004488
RS	25	0.472574	4.004317	275.873350	0.004867	0.004770
RS	26	0.513966	4.137622	283.477196	0.005001	0.004938
RS	27	0.558351	4.137622	300.826970	0.005307	0.005285
RS	28	0.605945	3.891272	339.061820	0.005981	0.006022
RS	29	0.656980	3.891272	358.962723	0.006333	0.006482
RS	30	0.711704	3.431507	430.118250	0.007588	0.007879
RS	31	0.770384	3.431507	453.542801	0.008001	0.008487
RS	32	0.833306	2.943288	555.991357	0.009808	0.010563
RS	33	0.900777	2.943288	582.826486	0.010282	0.011315
RS	34	0.973126	2.536243	706.360067	0.012461	0.013903
RS	35	1.050704	2.536243	734.715079	0.012961	0.014734
RS	36	1.133892	2.249051	857.980951	0.015136	0.017392
RS	37	1.223093	2.249051	884.236729	0.015599	0.018165
RS	38	1.318742	2.079747	980.850019	0.017303	0.020289
RS	39	1.421307	2.079747	1001.018910	0.017659	0.020856
RS	40	1.531286	2.008957	1052.782826	0.018572	0.022002
RS	41	1.649215	2.008957	1064.292903	0.018775	0.022281
RS	42	1.775670	2.012553	1069.502165	0.018867	0.022391
RS	43	1.911267	2.012553	1071.820903	0.018908	0.022391
RS	44	2.056667	2.064926	1042.802804	0.018396	0.021744
RS	45	2.212577	2.064926	1036.627760	0.018287	0.021526
RS	46	2.379759	2.140877	990.002282	0.017465	0.020507
RS	47	2.559027	2.140877	976.134730	0.017220	0.020133
RS	48	2.751255	2.219480	924.306803	0.016306	0.019024
RS	49	2.957379	2.219480	903.146001	0.015933	0.018529
RS	50	3.178404	2.287217	851.916393	0.015029	0.017459
RS	51	3.415408	2.287217	823.578073	0.014529	0.016853
RS	52	3.669546	2.340263	773.343820	0.013643	0.015828
RS	53	3.942056	2.340263	738.145604	0.013022	0.015108
RS	54	4.234266	2.410988	679.447829	0.011986	0.013931
RS	55	4.547600	2.410988	639.890156	0.011288	0.013132
RS	56	4.883587	2.410988	596.997379	0.010532	0.012264
RS	57	5.243863	2.410988	551.392646	0.009727	0.011340
RS	58	5.630183	3.065822	403.343234	0.007115	0.008413
RS	59	6.044432	3.065822	378.368596	0.006675	0.007888
RS	60	6.488629	3.065822	351.513815	0.006201	0.007325
RS	61	6.964937	3.065822	323.184276	0.005701	0.006732
RS	62	7.475678	3.065822	293.839159	0.005184	0.006120
RS	63	8.023343	3.065822	1573.061798	0.027751	0.032763
PA	4+25*2+4+6 0.096736937 0.031546199 8.023342764 0.246741361 0.146949286 0.224685433 0.315618159 0.430883991 0.607241052 0.896979647 1.348601007 1.979809289 2.740377012 3.484739618 4.004317169 4.137622361 3.891271609 3.431506800 2.943288320 2.536242693 2.249050736 2.079746522 2.008956553 2.012552770 2.064926067 2.140876959 2.219480269 2.287216842 2.340263113 2.410988212 3.065821859
//
IT	4540
RD	13
LK	-412016.000524
QD	-697.792718 -> -656.051919
RI	0.0447451345
TR	0.094893	0.032057
MT	8.111230
MM	C_pi: 1.497876, n_recomb: 58934.229027
RS	0	0.000000	0.257840	1595.297851	0.027069	0.003390
RS	1	0.007248	0.257840	1662.010458	0.028201	0.014341
RS	2	0.015020	0.257840	1727.877777	0.029319	0.025255
RS	3	0.023357	0.257840	1792.311351	0.030412	0.029374
RS	4	0.032297	0.147270	3202.485756	0.054340	0.049699
RS	5	0.041885	0.147270	3211.109229	0.054486	0.048844
RS	6	0.052168	0.227278	2103.444237	0.035691	0.032011
RS	7	0.063197	0.227278	2145.688699	0.036408	0.032669
RS	8	0.075025	0.318160	1570.259220	0.026644	0.024000
RS	9	0.087710	0.318160	1616.261687	0.027425	0.024995
RS	10	0.101314	0.430916	1231.972861	0.020904	0.019186
RS	11	0.115905	0.430916	1276.024611	0.021652	0.020192
RS	12	0.131552	0.603606	946.379826	0.016058	0.015116
RS	13	0.148334	0.603606	986.423924	0.016738	0.015963
RS	14	0.166332	0.891067	698.614209	0.011854	0.011410
RS	15	0.185635	0.891067	732.851776	0.012435	0.012041
RS	16	0.206337	1.346674	510.000403	0.008654	0.008441
RS	17	0.228539	1.346674	537.896558	0.009127	0.008893
RS	18	0.252350	1.995464	383.579118	0.006509	0.006379
RS	19	0.277886	1.995464	406.131751	0.006891	0.006719
RS	20	0.305274	2.792836	307.598289	0.005219	0.005115
RS	21	0.334646	2.792836	326.474552	0.005540	0.005396
RS	22	0.366148	3.588846	269.810767	0.004578	0.004482
RS	23	0.399932	3.588846	286.716436	0.004865	0.004743
RS	24	0.436165	4.155916	263.126483	0.004465	0.004377
RS	25	0.475024	4.155916	279.654916	0.004745	0.004653
RS	26	0.516699	4.309251	286.512344	0.004862	0.004802
RS	27	0.561395	4.309251	304.216524	0.005162	0.005137
RS	28	0.609330	4.048344	343.450934	0.005828	0.005861
RS	29	0.660739	4.048344	363.835088	0.006174	0.006304
RS	30	0.715874	3.553766	438.232760	0.007436	0.007697
RS	31	0.775005	3.553766	462.408870	0.007846	0.008286
RS	32	0.838421	3.029074	570.816284	0.009686	0.010377
RS	33	0.906434	3.029074	598.775301	0.010160	0.011111
RS	34	0.979376	2.593683	730.784713	0.012400	0.013740
RS	35	1.057604	2.593683	760.607375	0.012906	0.014557
RS	36	1.141502	2.288162	893.342202	0.015158	0.017276
RS	37	1.231481	2.288162	921.189069	0.015631	0.018045
RS	38	1.327981	2.109016	1025.703601	0.017404	0.020229
RS	39	1.431475	2.109016	1047.276020	0.017770	0.020802
RS	40	1.542469	2.034635	1103.320414	0.018721	0.021983
RS	41	1.661508	2.034635	1115.846433	0.018934	0.022276
RS	42	1.789175	2.038986	1121.404552	0.019028	0.022391
RS	43	1.926094	2.038986	1124.344262	0.019078	0.022410
RS	44	2.072936	2.094865	1092.986880	0.018546	0.021751
RS	45	2.230421	2.094865	1087.130191	0.018446	0.021556
RS	46	2.399320	2.175580	1037.152919	0.017598	0.020520
RS	47	2.580460	2.175580	1023.369756	0.017365	0.020171
RS	48	2.774728	2.258861	968.360266	0.016431	0.019051
RS	49	2.983075	2.258861	947.046029	0.016070	0.018581
RS	50	3.206523	2.330256	893.261232	0.015157	0.017510
RS	51	3.446166	2.330256	864.469341	0.014668	0.016926
RS	52	3.703176	2.385785	812.159548	0.013781	0.015906
RS	53	3.978814	2.385785	776.135810	0.013170	0.015205
RS	54	4.274428	2.460160	714.692895	0.012127	0.014025
RS	55	4.591468	2.460160	674.036392	0.011437	0.013241
RS	56	4.931485	2.460160	629.786161	0.010686	0.012386
RS	57	5.296145	2.460160	582.577684	0.009885	0.011471
RS	58	5.687234	3.168690	421.706645	0.007156	0.008414
RS	59	6.106667	3.168690	396.850388	0.006734	0.007915
RS	60	6.556500	3.168690	369.924227	0.006277	0.007375
RS	61	7.038934	3.168690	341.324060	0.005792	0.006803
RS	62	7.556332	3.168690	311.505462	0.005286	0.006207
RS	63	8.111230	3.168690	1707.683643	0.028976	0.034016
PA	4+25*2+4+6 0.094892830 0.032056588 8.111229684 0.257839800 0.147270491 0.227277538 0.318160379 0.430915632 0.603605978 0.891066940 1.346674390 1.995463942 2.792836336 3.588845523 4.155916465 4.309251203 4.048343641 3.553765618 3.029073974 2.593683157 2.288162293 2.109015569 2.034635230 2.038985643 2.094864832 2.175579978 2.258860753 2.330256373 2.385785017 2.460159839 3.168689941
//
IT	3972
RD	14
LK	-411933.886489
QD	-670.679013 -> -632.162203
RI	0.0421207762
TR	0.093173	0.032555
MT	8.193005
MM	C_pi: 1.531659, n_recomb: 61145.094443
RS	0	0.000000	0.268597	1591.961323	0.026036	0.003331
RS	1	0.007264	0.268597	1660.622694	0.027159	0.014025
RS	2	0.015057	0.268597	1728.738560	0.028273	0.024547
RS	3	0.023415	0.268597	1795.740805	0.029369	0.028524
RS	4	0.032380	0.147508	3339.660866	0.054619	0.050237
RS	5	0.041997	0.147508	3348.869237	0.054769	0.049289
RS	6	0.052312	0.229899	2172.829409	0.035536	0.031971
RS	7	0.063377	0.229899	2217.724825	0.036270	0.032609
RS	8	0.075245	0.320886	1628.519224	0.026634	0.024023
RS	9	0.087976	0.320886	1676.834982	0.027424	0.025004
RS	10	0.101631	0.431292	1288.241792	0.021069	0.019333
RS	11	0.116278	0.431292	1334.376202	0.021823	0.020335
RS	12	0.131990	0.600370	995.832633	0.016286	0.015310
RS	13	0.148843	0.600370	1037.847756	0.016974	0.016164
RS	14	0.166920	0.885237	735.831366	0.012034	0.011561
RS	15	0.186310	0.885237	771.824640	0.012623	0.012204
RS	16	0.207109	1.343736	534.761059	0.008746	0.008516
RS	17	0.229418	1.343736	564.035827	0.009225	0.008979
RS	18	0.253349	2.008092	398.861099	0.006523	0.006386
RS	19	0.279017	2.008092	422.388376	0.006908	0.006733
RS	20	0.306551	2.839972	316.665739	0.005179	0.005074
RS	21	0.336084	2.839972	336.195495	0.005498	0.005358
RS	22	0.367764	3.686282	275.156221	0.004500	0.004407
RS	23	0.401744	3.686282	292.505368	0.004784	0.004667
RS	24	0.438193	4.301357	266.511914	0.004359	0.004275
RS	25	0.477289	4.301357	283.377869	0.004635	0.004547
RS	26	0.519226	4.476447	289.400480	0.004733	0.004676
RS	27	0.564210	4.476447	307.439086	0.005028	0.005001
RS	28	0.612461	4.202675	347.502730	0.005683	0.005710
RS	29	0.664217	4.202675	368.338230	0.006024	0.006138
RS	30	0.719733	3.674400	445.715513	0.007289	0.007524
RS	31	0.779282	3.674400	470.598882	0.007696	0.008095
RS	32	0.843157	3.113954	584.645909	0.009562	0.010197
RS	33	0.911672	3.113954	613.679708	0.010036	0.010913
RS	34	0.985164	2.650709	753.876944	0.012329	0.013576
RS	35	1.063995	2.650709	785.129347	0.012840	0.014381
RS	36	1.148553	2.327144	927.175548	0.015164	0.017155
RS	37	1.239253	2.327144	956.602381	0.015645	0.017920
RS	38	1.336542	2.138234	1069.024511	0.017483	0.020159
RS	39	1.440899	2.138234	1092.020505	0.017859	0.020737
RS	40	1.552836	2.060154	1152.470507	0.018848	0.021953
RS	41	1.672905	2.060154	1166.056862	0.019070	0.022259
RS	42	1.801697	2.064986	1172.146456	0.019170	0.022383
RS	43	1.939844	2.064986	1175.764884	0.019229	0.022421
RS	44	2.088028	2.123984	1142.265016	0.018681	0.021753
RS	45	2.246975	2.123984	1136.787759	0.018592	0.021580
RS	46	2.417470	2.209011	1083.649746	0.017723	0.020531
RS	47	2.600350	2.209011	1070.007976	0.017499	0.020206
RS	48	2.796515	2.296500	1011.993382	0.016551	0.019079
RS	49	3.006930	2.296500	990.573920	0.016200	0.018632
RS	50	3.232631	2.371103	934.392098	0.015282	0.017562
RS	51	3.474728	2.371103	905.183077	0.014804	0.016999
RS	52	3.734412	2.428700	850.931345	0.013917	0.015986
RS	53	4.012960	2.428700	814.104858	0.013314	0.015302
RS	54	4.311743	2.506189	750.030123	0.012266	0.014121
RS	55	4.632231	2.506189	708.279359	0.011584	0.013351
RS	56	4.976001	2.506189	662.677419	0.010838	0.012507
RS	57	5.344744	2.506189	613.871751	0.010040	0.011600
RS	58	5.740274	3.266924	439.993376	0.007196	0.008419
RS	59	6.164537	3.266924	415.259182	0.006791	0.007943
RS	60	6.619620	3.266924	388.273367	0.006350	0.007425
RS	61	7.107762	3.266924	359.421811	0.005878	0.006871
RS	62	7.631365	3.266924	329.155495	0.005383	0.006291
RS	63	8.193005	3.266924	1844.739614	0.030170	0.035238
PA	4+25*2+4+6 0.093173338 0.032554904 8.193005220 0.268597469 0.147508270 0.229899331 0.320885710 0.431292271 0.600369566 0.885236971 1.343735937 2.008092401 2.839972187 3.686281520 4.301357054 4.476447073 4.202675314 3.674400184 3.113954117 2.650708513 2.327144428 2.138234430 2.060153644 2.064986417 2.123984040 2.209011146 2.296500318 2.371103462 2.428699869 2.506189179 3.266923730
//
IT	4336
RD	15
LK	-411858.086357
QD	-645.548829 -> -609.927010
RI	0.0397824595
TR	0.091564	0.033041
MT	8.269421
MM	C_pi: 1.564168, n_recomb: 63318.687599
RS	0	0.000000	0.279052	1589.550559	0.025104	0.003276
RS	1	0.007280	0.279052	1659.995000	0.026217	0.013737
RS	2	0.015090	0.279052	1730.169149	0.027325	0.023901
RS	3	0.023469	0.279052	1799.524610	0.028420	0.027747
RS	4	0.032457	0.147668	3475.559279	0.054890	0.050753
RS	5	0.042100	0.147668	3485.255038	0.055043	0.049723
RS	6	0.052445	0.232525	2238.847756	0.035358	0.031910
RS	7	0.063543	0.232525	2286.385048	0.036109	0.032532
RS	8	0.075449	0.323745	1683.908994	0.026594	0.024025
RS	9	0.088222	0.323745	1734.517105	0.027393	0.024991
RS	10	0.101925	0.431943	1342.712202	0.021206	0.019460
RS	11	0.116625	0.431943	1390.899894	0.021967	0.020458
RS	12	0.132395	0.597485	1044.588369	0.016497	0.015492
RS	13	0.149314	0.597485	1088.545512	0.017192	0.016352
RS	14	0.167464	0.879522	772.981572	0.012208	0.011709
RS	15	0.186936	0.879522	810.716530	0.012804	0.012362
RS	16	0.207825	1.339995	559.618499	0.008838	0.008593
RS	17	0.230235	1.339995	590.269499	0.009322	0.009065
RS	18	0.254276	2.018127	414.217273	0.006542	0.006398
RS	19	0.280067	2.018127	438.718779	0.006929	0.006751
RS	20	0.307736	2.882321	325.762639	0.005145	0.005039
RS	21	0.337420	2.882321	345.943081	0.005464	0.005325
RS	22	0.369264	3.777569	280.495145	0.004430	0.004339
RS	23	0.403427	3.777569	298.281508	0.004711	0.004598
RS	24	0.440077	4.440972	269.848928	0.004262	0.004182
RS	25	0.479394	4.440972	287.041678	0.004533	0.004449
RS	26	0.521575	4.639372	292.155013	0.004614	0.004559
RS	27	0.566826	4.639372	310.510101	0.004904	0.004876
RS	28	0.615371	4.354353	351.251978	0.005547	0.005568
RS	29	0.667450	4.354353	372.509840	0.005883	0.005983
RS	30	0.723321	3.793467	452.625275	0.007148	0.007360
RS	31	0.783259	3.793467	478.174675	0.007552	0.007915
RS	32	0.847561	3.197961	597.555662	0.009437	0.010022
RS	33	0.916544	3.197961	627.616911	0.009912	0.010722
RS	34	0.990549	2.707306	775.717139	0.012251	0.013414
RS	35	1.069941	2.707306	808.360705	0.012767	0.014207
RS	36	1.155114	2.365968	959.544245	0.015154	0.017029
RS	37	1.246487	2.365968	990.536822	0.015644	0.017791
RS	38	1.344512	2.167374	1110.851155	0.017544	0.020081
RS	39	1.449673	2.167374	1135.286436	0.017930	0.020665
RS	40	1.562490	2.085504	1200.248851	0.018956	0.021915
RS	41	1.683520	2.085504	1214.935382	0.019188	0.022234
RS	42	1.813361	2.090590	1221.725728	0.019295	0.022368
RS	43	1.952655	2.090590	1226.076362	0.019364	0.022424
RS	44	2.102089	2.152365	1190.625776	0.018804	0.021750
RS	45	2.262402	2.152365	1185.585055	0.018724	0.021599
RS	46	2.434386	2.241307	1129.471360	0.017838	0.020541
RS	47	2.618891	2.241307	1116.024870	0.017626	0.020238
RS	48	2.816828	2.332589	1055.176506	0.016665	0.019107
RS	49	3.029174	2.332589	1033.698167	0.016325	0.018681
RS	50	3.256980	2.409999	975.273172	0.015403	0.017615
RS	51	3.501370	2.409999	945.683091	0.014935	0.017071
RS	52	3.763551	2.469298	889.619515	0.014050	0.016066
RS	53	4.044820	2.469298	852.014239	0.013456	0.015398
RS	54	4.346565	2.549421	785.421782	0.012404	0.014217
RS	55	4.670277	2.549421	742.583609	0.011728	0.013459
RS	56	5.017556	2.549421	695.637888	0.010986	0.012626
RS	57	5.390116	2.549421	645.243656	0.010190	0.011726
RS	58	5.789800	3.360881	458.195863	0.007236	0.008426
RS	59	6.218580	3.360881	433.588010	0.006848	0.007972
RS	60	6.678576	3.360881	406.553957	0.006421	0.007473
RS	61	7.172060	3.360881	377.469138	0.005961	0.006936
RS	62	7.701470	3.360881	346.779135	0.005477	0.006371
RS	63	8.269421	3.360881	1984.006887	0.031334	0.036429
PA	4+25*2+4+6 0.091564210 0.033040786 8.269420846 0.279052159 0.147668498 0.232525058 0.323744859 0.431943378 0.597485024 0.879521549 1.339995278 2.018127347 2.882320863 3.777568821 4.440971814 4.639371959 4.354353442 3.793467001 3.197960936 2.707305949 2.365968138 2.167374301 2.085504370 2.090589604 2.152364568 2.241306507 2.332589006 2.409999120 2.469298025 2.549421095 3.360880509
//
IT	4903
RD	16
LK	-411787.957989
QD	-622.188048 -> -589.175761
RI	0.0376850042
TR	0.090054	0.033514
MT	8.341068
MM	C_pi: 1.595504, n_recomb: 65455.400266
RS	0	0.000000	0.289235	1587.804545	0.024258	0.003225
RS	1	0.007295	0.289235	1659.888921	0.025359	0.013472
RS	2	0.015121	0.289235	1731.957228	0.026460	0.023307
RS	3	0.023519	0.289235	1803.480175	0.027553	0.027033
RS	4	0.032529	0.147759	3610.277035	0.055156	0.051252
RS	5	0.042196	0.147759	3620.361611	0.055310	0.050148
RS	6	0.052569	0.235138	2301.817899	0.035166	0.031832
RS	7	0.063698	0.235138	2351.978866	0.035933	0.032441
RS	8	0.075639	0.326699	1736.654530	0.026532	0.024007
RS	9	0.088452	0.326699	1789.529794	0.027340	0.024961
RS	10	0.102198	0.432823	1395.435255	0.021319	0.019570
RS	11	0.116948	0.432823	1445.646738	0.022086	0.020562
RS	12	0.132773	0.594909	1092.628079	0.016693	0.015663
RS	13	0.149753	0.594909	1138.498242	0.017393	0.016527
RS	14	0.167971	0.873947	810.023639	0.012375	0.011853
RS	15	0.187519	0.873947	849.484969	0.012978	0.012516
RS	16	0.208492	1.335615	584.547806	0.008930	0.008671
RS	17	0.230995	1.335615	616.571564	0.009420	0.009152
RS	18	0.255140	2.025922	429.631293	0.006564	0.006413
RS	19	0.281046	2.025922	455.106022	0.006953	0.006772
RS	20	0.308841	2.920353	334.879075	0.005116	0.005009
RS	21	0.338664	2.920353	355.707342	0.005434	0.005297
RS	22	0.370663	3.863146	285.821430	0.004367	0.004278
RS	23	0.404996	3.863146	304.039120	0.004645	0.004536
RS	24	0.441833	4.575009	273.140020	0.004173	0.004097
RS	25	0.481358	4.575009	290.649907	0.004440	0.004360
RS	26	0.523765	4.798154	294.788636	0.004504	0.004451
RS	27	0.569266	4.798154	313.444037	0.004789	0.004759
RS	28	0.618086	4.503392	354.733365	0.005419	0.005435
RS	29	0.670468	4.503392	376.387382	0.005750	0.005839
RS	30	0.726670	3.910964	459.019128	0.007013	0.007205
RS	31	0.786972	3.910964	485.196348	0.007413	0.007743
RS	32	0.851673	3.281071	609.622137	0.009314	0.009853
RS	33	0.921093	3.281071	640.665513	0.009788	0.010538
RS	34	0.995577	2.763448	796.383410	0.012167	0.013254
RS	35	1.075495	2.763448	830.379217	0.012686	0.014036
RS	36	1.161242	2.404585	990.517610	0.015133	0.016901
RS	37	1.253244	2.404585	1023.058913	0.015630	0.017659
RS	38	1.351958	2.196390	1151.230647	0.017588	0.019997
RS	39	1.457872	2.196390	1177.116626	0.017983	0.020586
RS	40	1.571512	2.110662	1246.680605	0.019046	0.021871
RS	41	1.693441	2.110662	1262.502363	0.019288	0.022200
RS	42	1.824265	2.115800	1270.151375	0.019405	0.022348
RS	43	1.964632	2.115800	1275.282894	0.019483	0.022420
RS	44	2.115238	2.180061	1238.060989	0.018915	0.021744
RS	45	2.276830	2.180061	1233.509808	0.018845	0.021613
RS	46	2.450210	2.272567	1174.598865	0.017945	0.020549
RS	47	2.636236	2.272567	1161.398304	0.017743	0.020267
RS	48	2.835833	2.367275	1097.881722	0.016773	0.019134
RS	49	3.049989	2.367275	1076.388855	0.016445	0.018728
RS	50	3.279768	2.447136	1015.869818	0.015520	0.017667
RS	51	3.526307	2.447136	985.934197	0.015063	0.017141
RS	52	3.790830	2.507813	928.186023	0.014180	0.016146
RS	53	4.074650	2.507813	889.826731	0.013594	0.015492
RS	54	4.379172	2.590140	820.830067	0.012540	0.014314
RS	55	4.705909	2.590140	776.913410	0.011869	0.013567
RS	56	5.056479	2.590140	728.633879	0.011132	0.012742
RS	57	5.432622	2.590140	676.661732	0.010338	0.011849
RS	58	5.836203	3.450873	476.304096	0.007277	0.008435
RS	59	6.269223	3.450873	451.827577	0.006903	0.008001
RS	60	6.733830	3.450873	424.756678	0.006489	0.007520
RS	61	7.232329	3.450873	395.456053	0.006042	0.007000
RS	62	7.767191	3.450873	364.365196	0.005567	0.006449
RS	63	8.341068	3.450873	2125.274953	0.032469	0.037591
PA	4+25*2+4+6 0.090053816 0.033514179 8.341068193 0.289234895 0.147759403 0.235137643 0.326698952 0.432823062 0.594908645 0.873947037 1.335614651 2.025922124 2.920353024 3.863146078 4.575008714 4.798154404 4.503391773 3.910963702 3.281071205 2.763447816 2.404584663 2.196390415 2.110661864 2.115800467 2.180060783 2.272567100 2.367274716 2.447135929 2.507812809 2.590140192 3.450873101
//
IT	4223
RD	17
LK	-411722.946088
QD	-600.413334 -> -569.761477
RI	0.0357885561
TR	0.088632	0.033975
MT	8.408524
MM	C_pi: 1.625771, n_recomb: 67556.006902
RS	0	0.000000	0.299189	1586.449558	0.023483	0.003178
RS	1	0.007308	0.299189	1660.047318	0.024573	0.013227
RS	2	0.015150	0.299189	1733.865451	0.025666	0.022757
RS	3	0.023566	0.299189	1807.393230	0.026754	0.026371
RS	4	0.032596	0.147787	3743.970316	0.055420	0.051737
RS	5	0.042286	0.147787	3754.342417	0.055574	0.050566
RS	6	0.052685	0.237725	2362.032103	0.034964	0.031742
RS	7	0.063843	0.237725	2414.792238	0.035745	0.032342
RS	8	0.075817	0.329723	1786.950461	0.026451	0.023975
RS	9	0.088666	0.329723	1842.065111	0.027267	0.024918
RS	10	0.102454	0.433895	1446.479410	0.021412	0.019664
RS	11	0.117249	0.433895	1498.685714	0.022184	0.020651
RS	12	0.133126	0.592614	1139.932423	0.016874	0.015824
RS	13	0.150163	0.592614	1187.687107	0.017581	0.016691
RS	14	0.168446	0.868530	846.933449	0.012537	0.011994
RS	15	0.188064	0.868530	888.105361	0.013146	0.012665
RS	16	0.209116	1.330746	609.525417	0.009023	0.008749
RS	17	0.231707	1.330746	642.917619	0.009517	0.009239
RS	18	0.255948	2.031792	445.092048	0.006588	0.006432
RS	19	0.281961	2.031792	471.538723	0.006980	0.006796
RS	20	0.309876	2.954564	344.002628	0.005092	0.004983
RS	21	0.339830	2.954564	365.475675	0.005410	0.005274
RS	22	0.371973	3.943439	291.132810	0.004310	0.004223
RS	23	0.406466	3.943439	309.776460	0.004585	0.004479
RS	24	0.443479	4.703780	276.387283	0.004091	0.004018
RS	25	0.483197	4.703780	294.205614	0.004355	0.004277
RS	26	0.525818	4.952911	297.317495	0.004401	0.004350
RS	27	0.571553	4.952911	316.258931	0.004681	0.004651
RS	28	0.620631	4.649878	357.976989	0.005299	0.005311
RS	29	0.673296	4.649878	380.003521	0.005625	0.005703
RS	30	0.729809	4.026945	464.948604	0.006882	0.007056
RS	31	0.790453	4.026945	491.718422	0.007279	0.007581
RS	32	0.855528	3.363296	620.919573	0.009191	0.009690
RS	33	0.925359	3.363296	652.902172	0.009665	0.010361
RS	34	1.000294	2.819113	815.962619	0.012078	0.013095
RS	35	1.080705	2.819113	851.272255	0.012601	0.013867
RS	36	1.166992	2.442966	1020.175780	0.015101	0.016771
RS	37	1.259585	2.442966	1054.246908	0.015606	0.017526
RS	38	1.358945	2.225257	1190.226432	0.017618	0.019909
RS	39	1.465567	2.225257	1217.570945	0.018023	0.020502
RS	40	1.579981	2.135618	1291.809144	0.019122	0.021820
RS	41	1.702756	2.135618	1308.796887	0.019374	0.022161
RS	42	1.834503	2.140643	1317.447217	0.019502	0.022322
RS	43	1.975879	2.140643	1323.404053	0.019590	0.022411
RS	44	2.127587	2.207130	1284.582890	0.019015	0.021735
RS	45	2.290382	2.207130	1280.570147	0.018956	0.021622
RS	46	2.465074	2.302892	1219.032201	0.018045	0.020555
RS	47	2.652533	2.302892	1206.124806	0.017854	0.020293
RS	48	2.853691	2.400699	1140.098197	0.016876	0.019160
RS	49	3.069551	2.400699	1118.632799	0.016559	0.018774
RS	50	3.301186	2.482698	1056.161835	0.015634	0.017719
RS	51	3.549748	2.482698	1025.915198	0.015186	0.017210
RS	52	3.816477	2.544468	966.604688	0.014308	0.016225
RS	53	4.102698	2.544468	927.516498	0.013730	0.015585
RS	54	4.409836	2.628619	856.227015	0.012674	0.014410
RS	55	4.739421	2.628619	811.242339	0.012008	0.013673
RS	56	5.093091	2.628619	761.640459	0.011274	0.012857
RS	57	5.472609	2.628619	708.102477	0.010482	0.011970
RS	58	5.879862	3.537224	494.312291	0.007317	0.008446
RS	59	6.316878	3.537224	469.972599	0.006957	0.008031
RS	60	6.785832	3.537224	442.876103	0.006556	0.007567
RS	61	7.289057	3.537224	413.376404	0.006119	0.007062
RS	62	7.829058	3.537224	381.906329	0.005653	0.006523
RS	63	8.408524	3.537224	2268.367735	0.033578	0.038725
PA	4+25*2+4+6 0.088631626 0.033974913 8.408523731 0.299188985 0.147787022 0.237725428 0.329722996 0.433894619 0.592613718 0.868529541 1.330746412 2.031791752 2.954564075 3.943439167 4.703780312 4.952910552 4.649877756 4.026945117 3.363296212 2.819113352 2.442965795 2.225256664 2.135617600 2.140643431 2.207130248 2.302891806 2.400698618 2.482697926 2.544468228 2.628618956 3.537224036
//
IT	4909
RD	18
LK	-411662.564256
QD	-580.065985 -> -551.556186
RI	0.0340665493
TR	0.087289	0.034423
MT	8.472213
MM	C_pi: 1.655038, n_recomb: 69620.694014
RS	0	0.000000	0.308934	1585.353628	0.022771	0.003134
RS	1	0.007321	0.308934	1660.352102	0.023849	0.012999
RS	2	0.015178	0.308934	1735.791733	0.024932	0.022245
RS	3	0.023610	0.308934	1811.179820	0.026015	0.025755
RS	4	0.032659	0.147760	3876.632470	0.055682	0.052209
RS	5	0.042371	0.147760	3887.193576	0.055834	0.050976
RS	6	0.052793	0.240277	2419.740409	0.034756	0.031642
RS	7	0.063979	0.240277	2475.068728	0.035551	0.032235
RS	8	0.075984	0.332790	1834.980803	0.026357	0.023931
RS	9	0.088867	0.332790	1892.303649	0.027180	0.024863
RS	10	0.102694	0.435124	1495.898103	0.021486	0.019745
RS	11	0.117533	0.435124	1550.069696	0.022264	0.020725
RS	12	0.133458	0.590568	1186.480523	0.017042	0.015975
RS	13	0.150549	0.590568	1236.090975	0.017755	0.016845
RS	14	0.168891	0.863285	883.666129	0.012693	0.012131
RS	15	0.188576	0.863285	926.531443	0.013308	0.012810
RS	16	0.209702	1.325494	634.526918	0.009114	0.008828
RS	17	0.232375	1.325494	669.282119	0.009613	0.009326
RS	18	0.256708	2.036003	460.580730	0.006616	0.006453
RS	19	0.282821	2.036003	487.997244	0.007009	0.006822
RS	20	0.310847	2.985314	353.124242	0.005072	0.004962
RS	21	0.340925	2.985314	375.238815	0.005390	0.005254
RS	22	0.373204	4.018812	296.423074	0.004258	0.004172
RS	23	0.407846	4.018812	315.487437	0.004532	0.004428
RS	24	0.445025	4.827550	279.588297	0.004016	0.003945
RS	25	0.484925	4.827550	297.706881	0.004276	0.004200
RS	26	0.527747	5.103754	299.748710	0.004305	0.004256
RS	27	0.573703	5.103754	318.963084	0.004581	0.004550
RS	28	0.623024	4.793849	361.004243	0.005185	0.005193
RS	29	0.675955	4.793849	383.381565	0.005507	0.005575
RS	30	0.732761	4.141393	470.456392	0.006757	0.006915
RS	31	0.793726	4.141393	497.786016	0.007150	0.007427
RS	32	0.859154	3.444623	631.504777	0.009071	0.009533
RS	33	0.929372	3.444623	664.385425	0.009543	0.010191
RS	34	1.004731	2.874275	834.518956	0.011987	0.012940
RS	35	1.085606	2.874275	871.103969	0.012512	0.013702
RS	36	1.172403	2.481078	1048.575295	0.015061	0.016640
RS	37	1.265553	2.481078	1084.155108	0.015572	0.017392
RS	38	1.365523	2.253939	1227.879264	0.017637	0.019817
RS	39	1.472811	2.253939	1256.686323	0.018050	0.020414
RS	40	1.587954	2.160350	1335.656561	0.019185	0.021764
RS	41	1.711526	2.160350	1353.836557	0.019446	0.022116
RS	42	1.844145	2.165117	1363.620360	0.019586	0.022293
RS	43	1.986472	2.165117	1370.442350	0.019684	0.022396
RS	44	2.139219	2.233606	1330.182716	0.019106	0.021723
RS	45	2.303149	2.233606	1326.753312	0.019057	0.021628
RS	46	2.479079	2.332348	1262.751413	0.018138	0.020560
RS	47	2.667889	2.332348	1250.181271	0.017957	0.020316
RS	48	2.870522	2.432965	1181.796339	0.016975	0.019186
RS	49	3.087988	2.432965	1160.398450	0.016667	0.018817
RS	50	3.321375	2.516825	1096.112668	0.015744	0.017771
RS	51	3.571849	2.516825	1065.588929	0.015306	0.017277
RS	52	3.840658	2.579435	1004.835481	0.014433	0.016303
RS	53	4.129147	2.579435	965.044158	0.013861	0.015675
RS	54	4.438756	2.665071	891.571772	0.012806	0.014505
RS	55	4.771030	2.665071	845.531507	0.012145	0.013778
RS	56	5.127630	2.665071	794.620786	0.011414	0.012969
RS	57	5.510336	2.665071	739.531171	0.010622	0.012088
RS	58	5.921059	3.620202	512.204817	0.007357	0.008458
RS	59	6.361850	3.620202	488.008403	0.007010	0.008060
RS	60	6.834911	3.620202	460.898045	0.006620	0.007612
RS	61	7.342604	3.620202	431.216060	0.006194	0.007121
RS	62	7.887464	3.620202	399.388097	0.005737	0.006595
RS	63	8.472213	3.620202	2413.084120	0.034660	0.039832
PA	4+25*2+4+6 0.087289236 0.034423157 8.472212579 0.308934035 0.147759785 0.240276625 0.332790282 0.435124001 0.590568261 0.863285196 1.325493930 2.036003273 2.985313546 4.018812252 4.827550074 5.103754361 4.793849444 4.141392702 3.444622903 2.874274642 2.481077725 2.253938855 2.160349813 2.165117163 2.233605998 2.332348457 2.432965184 2.516824558 2.579435144 2.665071009 3.620201728
//
IT	4387
RD	19
LK	-411606.386791
QD	-561.010051 -> -534.449900
RI	0.0324928504
TR	0.086018	0.034859
MT	8.532624
MM	C_pi: 1.683402, n_recomb: 71650.337059
RS	0	0.000000	0.318503	1584.358152	0.022112	0.003093
RS	1	0.007333	0.318503	1660.655472	0.023177	0.012785
RS	2	0.015203	0.318503	1737.601121	0.024251	0.021767
RS	3	0.023651	0.318503	1814.719943	0.025327	0.025179
RS	4	0.032718	0.147683	4008.385521	0.055944	0.052670
RS	5	0.042450	0.147683	4019.035448	0.056092	0.051380
RS	6	0.052895	0.242789	2475.129420	0.034545	0.031536
RS	7	0.064107	0.242789	2532.992610	0.035352	0.032124
RS	8	0.076141	0.335891	1880.883680	0.026251	0.023877
RS	9	0.089057	0.335891	1940.382459	0.027081	0.024799
RS	10	0.102920	0.436489	1543.755609	0.021546	0.019813
RS	11	0.117799	0.436489	1599.863623	0.022329	0.020787
RS	12	0.133770	0.588756	1232.257569	0.017198	0.016117
RS	13	0.150912	0.588756	1283.695748	0.017916	0.016989
RS	14	0.169311	0.858224	920.201314	0.012843	0.012264
RS	15	0.189059	0.858224	964.742689	0.013465	0.012950
RS	16	0.210255	1.319985	659.523616	0.009205	0.008907
RS	17	0.233005	1.319985	695.635464	0.009709	0.009412
RS	18	0.257424	2.038825	476.082465	0.006645	0.006476
RS	19	0.283633	2.038825	504.466261	0.007041	0.006850
RS	20	0.311764	3.012977	362.238337	0.005056	0.004944
RS	21	0.341958	3.012977	384.991257	0.005373	0.005238
RS	22	0.374366	4.089688	301.688168	0.004211	0.004126
RS	23	0.409150	4.089688	321.168269	0.004482	0.004381
RS	24	0.446485	4.946593	282.746980	0.003946	0.003877
RS	25	0.486558	4.946593	301.158495	0.004203	0.004130
RS	26	0.529569	5.250921	302.089368	0.004216	0.004168
RS	27	0.575734	5.250921	321.564783	0.004488	0.004456
RS	28	0.625284	4.935417	363.838450	0.005078	0.005083
RS	29	0.678467	4.935417	386.546935	0.005395	0.005455
RS	30	0.735551	4.254417	475.579483	0.006638	0.006781
RS	31	0.796820	4.254417	503.438572	0.007026	0.007281
RS	32	0.862582	3.525112	641.434901	0.008952	0.009382
RS	33	0.933166	3.525112	675.174724	0.009423	0.010027
RS	34	1.008926	2.928961	852.122545	0.011893	0.012788
RS	35	1.090241	2.928961	889.945486	0.012421	0.013540
RS	36	1.177519	2.518918	1075.792735	0.015014	0.016509
RS	37	1.271197	2.518918	1112.859146	0.015532	0.017258
RS	38	1.371744	2.282433	1264.256065	0.017645	0.019722
RS	39	1.479664	2.282433	1294.527023	0.018067	0.020323
RS	40	1.595497	2.184863	1378.275662	0.019236	0.021705
RS	41	1.719824	2.184863	1397.670523	0.019507	0.022067
RS	42	1.853268	2.189245	1408.709368	0.019661	0.022259
RS	43	1.996497	2.189245	1416.432290	0.019769	0.022377
RS	44	2.150229	2.259543	1374.882359	0.019189	0.021708
RS	45	2.315234	2.259543	1372.077464	0.019150	0.021630
RS	46	2.492338	2.361024	1305.766096	0.018224	0.020563
RS	47	2.682428	2.361024	1293.574089	0.018054	0.020337
RS	48	2.886458	2.464192	1222.975472	0.017069	0.019211
RS	49	3.105449	2.464192	1201.682680	0.016771	0.018859
RS	50	3.340498	2.549669	1135.711091	0.015851	0.017821
RS	51	3.592782	2.549669	1104.942880	0.015421	0.017342
RS	52	3.863566	2.612902	1042.859107	0.014555	0.016380
RS	53	4.154206	2.612902	1002.390441	0.013990	0.015764
RS	54	4.466158	2.699725	926.842178	0.012936	0.014599
RS	55	4.800985	2.699725	879.759827	0.012279	0.013881
RS	56	5.160364	2.699725	827.554813	0.011550	0.013079
RS	57	5.546096	2.699725	770.928771	0.010760	0.012203
RS	58	5.960112	3.700109	529.976074	0.007397	0.008472
RS	59	6.404488	3.700109	505.929829	0.007061	0.008089
RS	60	6.881448	3.700109	478.817320	0.006683	0.007656
RS	61	7.393384	3.700109	448.969388	0.006266	0.007179
RS	62	7.942858	3.700109	416.804055	0.005817	0.006664
RS	63	8.532624	3.700109	2559.275374	0.035719	0.040912
PA	4+25*2+4+6 0.086018363 0.034858733 8.532623722 0.318502636 0.147682546 0.242789236 0.335890585 0.436488878 0.588756486 0.858224208 1.319984553 2.038825025 3.012977297 4.089688269 4.946593389 5.250921415 4.935416622 4.254417178 3.525112337 2.928960710 2.518917925 2.282432536 2.184863165 2.189245062 2.259543026 2.361023587 2.464192500 2.549669318 2.612902335 2.699724588 3.700109040
//
IT	4863
RD	20
LK	-411554.036251
QD	-543.125159 -> -518.344496
RI	0.0310498460
TR	0.084813	0.035282
MT	8.590057
MM	C_pi: 1.710906, n_recomb: 73644.939803
RS	0	0.000000	0.327913	1583.366946	0.021500	0.003053
RS	1	0.007344	0.327913	1660.869797	0.022552	0.012584
RS	2	0.015228	0.327913	1739.215987	0.023616	0.021319
RS	3	0.023690	0.327913	1817.947449	0.024685	0.024637
RS	4	0.032774	0.147561	4139.220180	0.056205	0.053121
RS	5	0.042525	0.147561	4149.860237	0.056350	0.051779
RS	6	0.052992	0.245258	2528.364268	0.034332	0.031425
RS	7	0.064228	0.245258	2588.725243	0.035151	0.032009
RS	8	0.076289	0.339002	1924.825715	0.026137	0.023814
RS	9	0.089236	0.339002	1986.465444	0.026974	0.024727
RS	10	0.103133	0.437967	1590.093160	0.021591	0.019870
RS	11	0.118052	0.437967	1648.108011	0.022379	0.020838
RS	12	0.134066	0.587153	1277.247127	0.017343	0.016250
RS	13	0.151256	0.587153	1330.484689	0.018066	0.017124
RS	14	0.169708	0.853341	956.510396	0.012988	0.012394
RS	15	0.189516	0.853341	1002.709519	0.013615	0.013086
RS	16	0.210778	1.314264	684.501247	0.009295	0.008986
RS	17	0.233602	1.314264	721.962613	0.009803	0.009498
RS	18	0.258102	2.040419	491.586363	0.006675	0.006501
RS	19	0.284401	2.040419	520.934339	0.007074	0.006879
RS	20	0.312632	3.037826	371.337180	0.005042	0.004929
RS	21	0.342936	3.037826	394.725009	0.005360	0.005224
RS	22	0.375466	4.156351	306.923304	0.004168	0.004083
RS	23	0.410384	4.156351	326.814199	0.004438	0.004338
RS	24	0.447867	5.061086	285.863053	0.003882	0.003814
RS	25	0.488103	5.061086	304.560596	0.004136	0.004064
RS	26	0.531294	5.394424	304.348345	0.004133	0.004085
RS	27	0.577657	5.394424	324.073958	0.004400	0.004368
RS	28	0.627424	5.074588	366.495407	0.004977	0.004978
RS	29	0.680847	5.074588	389.516881	0.005289	0.005342
RS	30	0.738193	4.365963	480.352802	0.006523	0.006653
RS	31	0.799751	4.365963	508.713066	0.006908	0.007142
RS	32	0.865829	3.604707	650.760730	0.008836	0.009236
RS	33	0.936761	3.604707	685.322545	0.009306	0.009869
RS	34	1.012901	2.983118	868.831763	0.011798	0.012639
RS	35	1.094634	2.983118	907.855367	0.012327	0.013382
RS	36	1.182369	2.556456	1101.874016	0.014962	0.016379
RS	37	1.276547	2.556456	1140.403077	0.015485	0.017124
RS	38	1.377642	2.310707	1299.390466	0.017644	0.019625
RS	39	1.486161	2.310707	1331.123260	0.018075	0.020230
RS	40	1.602650	2.209139	1419.681966	0.019277	0.021642
RS	41	1.727695	2.209139	1440.310227	0.019557	0.022014
RS	42	1.861922	2.213030	1452.711694	0.019726	0.022223
RS	43	2.006007	2.213030	1461.367415	0.019843	0.022354
RS	44	2.160674	2.284957	1418.672580	0.019264	0.021691
RS	45	2.326700	2.284957	1416.529487	0.019235	0.021629
RS	46	2.504919	2.388961	1348.054801	0.018305	0.020564
RS	47	2.696227	2.388961	1336.278812	0.018145	0.020355
RS	48	2.901585	2.494453	1263.604675	0.017158	0.019234
RS	49	3.122024	2.494453	1242.452672	0.016871	0.018898
RS	50	3.358652	2.581331	1174.919721	0.015954	0.017870
RS	51	3.612658	2.581331	1143.938944	0.015533	0.017406
RS	52	3.885319	2.644992	1080.634534	0.014674	0.016456
RS	53	4.178005	2.644992	1039.514759	0.014115	0.015851
RS	54	4.492185	2.732737	961.995619	0.013063	0.014692
RS	55	4.829439	2.732737	913.886463	0.012409	0.013982
RS	56	5.191462	2.732737	860.403636	0.011683	0.013187
RS	57	5.580072	2.732737	802.258457	0.010894	0.012315
RS	58	5.997221	3.777155	547.608384	0.007436	0.008486
RS	59	6.445006	3.777155	523.719893	0.007111	0.008118
RS	60	6.925678	3.777155	496.617348	0.006743	0.007699
RS	61	7.441650	3.777155	466.619945	0.006336	0.007235
RS	62	7.995515	3.777155	434.137683	0.005895	0.006731
RS	63	8.590057	3.777155	2706.736333	0.036754	0.041968
PA	4+25*2+4+6 0.084812881 0.035281961 8.590057096 0.327913349 0.147561212 0.245257935 0.339002113 0.437966682 0.587152612 0.853341238 1.314264406 2.040419413 3.037826452 4.156351011 5.061085635 5.394423679 5.074587871 4.365963279 3.604706529 2.983118114 2.556455730 2.310706746 2.209138704 2.213029585 2.284957002 2.388960904 2.494452752 2.581330584 2.644992168 2.732736853 3.777155315
//
IT	3737
RD	21
LK	-411505.181560
QD	-526.308506 -> -503.156077
RI	0.0297215319
TR	0.083667	0.035693
MT	8.644846
MM	C_pi: 1.737617, n_recomb: 75605.105208
RS	0	0.000000	0.337181	1582.326246	0.020929	0.003016
RS	1	0.007355	0.337181	1660.949502	0.021969	0.012393
RS	2	0.015251	0.337181	1740.600134	0.023022	0.020895
RS	3	0.023727	0.337181	1820.836722	0.024084	0.024125
RS	4	0.032827	0.147403	4269.103340	0.056466	0.053564
RS	5	0.042596	0.147403	4279.640291	0.056605	0.052171
RS	6	0.053084	0.247678	2579.623547	0.034120	0.031310
RS	7	0.064343	0.247678	2642.442820	0.034951	0.031892
RS	8	0.076430	0.342117	1966.921463	0.026016	0.023745
RS	9	0.089406	0.342117	2030.666209	0.026859	0.024650
RS	10	0.103336	0.439540	1634.965153	0.021625	0.019917
RS	11	0.118291	0.439540	1694.857393	0.022417	0.020879
RS	12	0.134346	0.585735	1321.452057	0.017478	0.016376
RS	13	0.151582	0.585735	1376.461137	0.018206	0.017250
RS	14	0.170085	0.848650	992.556842	0.013128	0.012519
RS	15	0.189949	0.848650	1040.394674	0.013761	0.013217
RS	16	0.211274	1.308419	709.431729	0.009383	0.009065
RS	17	0.234168	1.308419	748.234473	0.009897	0.009582
RS	18	0.258745	2.040988	507.075637	0.006707	0.006527
RS	19	0.285130	2.040988	537.384020	0.007108	0.006910
RS	20	0.313456	3.060175	380.411501	0.005032	0.004916
RS	21	0.343865	3.060175	404.430533	0.005349	0.005213
RS	22	0.376510	4.219122	312.125402	0.004128	0.004044
RS	23	0.411557	4.219122	332.422300	0.004397	0.004298
RS	24	0.449181	5.171321	288.934452	0.003822	0.003756
RS	25	0.489572	5.171321	307.911452	0.004073	0.004003
RS	26	0.532933	5.534457	306.529082	0.004054	0.004008
RS	27	0.579484	5.534457	326.494825	0.004318	0.004286
RS	28	0.629459	5.211449	368.990790	0.004881	0.004880
RS	29	0.683109	5.211449	392.308576	0.005189	0.005235
RS	30	0.740705	4.476102	484.803987	0.006412	0.006532
RS	31	0.802538	4.476102	513.639044	0.006794	0.007009
RS	32	0.868918	3.683444	659.525891	0.008723	0.009095
RS	33	0.940179	3.683444	694.874391	0.009191	0.009717
RS	34	1.016683	3.036767	884.700718	0.011702	0.012493
RS	35	1.098812	3.036767	924.888592	0.012233	0.013229
RS	36	1.186983	2.593679	1126.883007	0.014905	0.016249
RS	37	1.281638	2.593679	1166.849983	0.015433	0.016992
RS	38	1.383254	2.338755	1333.335560	0.017636	0.019526
RS	39	1.492345	2.338755	1366.525789	0.018075	0.020135
RS	40	1.609458	2.233173	1459.918407	0.019310	0.021577
RS	41	1.735186	2.233173	1481.795240	0.019599	0.021958
RS	42	1.870160	2.236479	1495.658036	0.019783	0.022184
RS	43	2.015061	2.236479	1505.274633	0.019910	0.022329
RS	44	2.170620	2.309882	1461.568059	0.019332	0.021672
RS	45	2.337619	2.309882	1460.120636	0.019312	0.021626
RS	46	2.516901	2.416216	1389.621857	0.018380	0.020565
RS	47	2.709369	2.416216	1378.296765	0.018230	0.020371
RS	48	2.915992	2.523827	1303.677602	0.017243	0.019257
RS	49	3.137812	2.523827	1282.699894	0.016966	0.018936
RS	50	3.375947	2.611914	1213.724059	0.016053	0.017919
RS	51	3.631596	2.611914	1182.561337	0.015641	0.017468
RS	52	3.906047	2.675835	1118.140763	0.014789	0.016530
RS	53	4.200684	2.675835	1076.395872	0.014237	0.015936
RS	54	4.516991	2.764270	997.007379	0.013187	0.014784
RS	55	4.856561	2.764270	947.887570	0.012537	0.014081
RS	56	5.221106	2.764270	893.144336	0.011813	0.013292
RS	57	5.612463	2.764270	833.498284	0.011024	0.012424
RS	58	6.032603	3.851574	565.092506	0.007474	0.008500
RS	59	6.483644	3.851574	541.369752	0.007160	0.008147
RS	60	6.967857	3.851574	514.289389	0.006802	0.007741
RS	61	7.487684	3.851574	484.158818	0.006404	0.007289
RS	62	8.045743	3.851574	451.379656	0.005970	0.006796
RS	63	8.644846	3.851574	2855.315094	0.037766	0.042999
PA	4+25*2+4+6 0.083666848 0.035692932 8.644845974 0.337181195 0.147403036 0.247678293 0.342117085 0.439540491 0.585734813 0.848650439 1.308418640 2.040987614 3.060174659 4.219121830 5.171320978 5.534456961 5.211449048 4.476101657 3.683443978 3.036766963 2.593678904 2.338754952 2.233173066 2.236479455 2.309881603 2.416215810 2.523827354 2.611914119 2.675834931 2.764270018 3.851574245
//
IT	5028
RD	22
LK	-411459.526688
QD	-510.468063 -> -488.809004
RI	0.0284928959
TR	0.082575	0.036092
MT	8.697247
MM	C_pi: 1.763587, n_recomb: 77531.521361
RS	0	0.000000	0.346332	1581.140970	0.020394	0.002981
RS	1	0.007365	0.346332	1660.804996	0.021421	0.012213
RS	2	0.015272	0.346332	1741.670651	0.022464	0.020495
RS	3	0.023762	0.346332	1823.312774	0.023517	0.023640
RS	4	0.032877	0.147212	4398.085130	0.056726	0.053998
RS	5	0.042664	0.147212	4408.426407	0.056860	0.052558
RS	6	0.053171	0.250049	2629.046218	0.033909	0.031193
RS	7	0.064452	0.250049	2694.283254	0.034751	0.031774
RS	8	0.076564	0.345229	2007.280724	0.025890	0.023671
RS	9	0.089567	0.345229	2073.093994	0.026739	0.024568
RS	10	0.103529	0.441199	1678.417957	0.021648	0.019955
RS	11	0.118519	0.441199	1740.158400	0.022445	0.020912
RS	12	0.134613	0.584490	1364.866852	0.017604	0.016494
RS	13	0.151892	0.584490	1421.620070	0.018336	0.017368
RS	14	0.170444	0.844146	1028.328944	0.013263	0.012641
RS	15	0.190362	0.844146	1077.786381	0.013901	0.013345
RS	16	0.211747	1.302490	734.305060	0.009471	0.009143
RS	17	0.234707	1.302490	774.440703	0.009989	0.009666
RS	18	0.259358	2.040660	522.546060	0.006740	0.006555
RS	19	0.285825	2.040660	553.810954	0.007143	0.006941
RS	20	0.314241	3.080269	389.457168	0.005023	0.004906
RS	21	0.344750	3.080269	414.103651	0.005341	0.005205
RS	22	0.377505	4.278290	317.292304	0.004092	0.004009
RS	23	0.412674	4.278290	337.990561	0.004359	0.004262
RS	24	0.450432	5.277494	291.963930	0.003766	0.003701
RS	25	0.490971	5.277494	311.214345	0.004014	0.003945
RS	26	0.534496	5.671148	308.637800	0.003981	0.003935
RS	27	0.581226	5.671148	328.834446	0.004241	0.004208
RS	28	0.631399	5.346082	371.338283	0.004790	0.004786
RS	29	0.685266	5.346082	394.937024	0.005094	0.005134
RS	30	0.743101	4.584851	488.962604	0.006307	0.006415
RS	31	0.805195	4.584851	518.248025	0.006684	0.006883
RS	32	0.871862	3.761333	667.774364	0.008613	0.008959
RS	33	0.943440	3.761333	703.876158	0.009079	0.009571
RS	34	1.020289	3.089896	899.787510	0.011605	0.012351
RS	35	1.102798	3.089896	941.104312	0.012138	0.013079
RS	36	1.191384	2.630575	1150.879272	0.014844	0.016120
RS	37	1.286494	2.630575	1192.258865	0.015378	0.016861
RS	38	1.388609	2.366564	1366.145334	0.017621	0.019427
RS	39	1.498245	2.366564	1400.786501	0.018067	0.020039
RS	40	1.615955	2.256959	1499.028225	0.019334	0.021509
RS	41	1.742335	2.256959	1522.165743	0.019633	0.021899
RS	42	1.878022	2.259599	1537.579572	0.019832	0.022143
RS	43	2.023703	2.259599	1548.181684	0.019968	0.022300
RS	44	2.180114	2.334338	1503.587733	0.019393	0.021652
RS	45	2.348044	2.334338	1502.866526	0.019384	0.021620
RS	46	2.528341	2.442828	1430.475908	0.018450	0.020564
RS	47	2.721918	2.442828	1419.633645	0.018310	0.020386
RS	48	2.929752	2.552378	1343.192454	0.017324	0.019278
RS	49	3.152893	2.552378	1322.420316	0.017057	0.018972
RS	50	3.392468	2.641501	1252.114788	0.016150	0.017966
RS	51	3.649687	2.641501	1220.799231	0.015746	0.017527
RS	52	3.925851	2.705535	1155.360862	0.014902	0.016602
RS	53	4.222354	2.705535	1113.016404	0.014356	0.016018
RS	54	4.540694	2.794455	1031.856715	0.013309	0.014874
RS	55	4.882481	2.794455	981.742970	0.012663	0.014178
RS	56	5.249439	2.794455	925.757358	0.011940	0.013394
RS	57	5.643424	2.794455	864.629386	0.011152	0.012531
RS	58	6.066426	3.923555	582.421718	0.007512	0.008515
RS	59	6.520583	3.923555	558.872780	0.007208	0.008175
RS	60	7.008187	3.923555	531.826655	0.006859	0.007782
RS	61	7.531704	3.923555	501.578826	0.006469	0.007341
RS	62	8.093777	3.923555	468.522209	0.006043	0.006858
RS	63	8.697247	3.923555	3004.870700	0.038757	0.044006
PA	4+25*2+4+6 0.082575338 0.036091908 8.697247174 0.346331616 0.147211890 0.250049313 0.345229195 0.441198657 0.584489972 0.844145674 1.302490318 2.040660126 3.080268641 4.278289870 5.277494287 5.671148403 5.346082058 4.584851092 3.761333423 3.089895673 2.630575239 2.366563989 2.256958841 2.259598732 2.334337918 2.442827974 2.552378113 2.641501212 2.705534929 2.794455320 3.923555309
//
IT	4448
RD	23
LK	-411416.807150
QD	-495.522531 -> -475.236157
RI	0.0273534931
TR	0.081534	0.036479
MT	8.747478
MM	C_pi: 1.788857, n_recomb: 79424.558708
RS	0	0.000000	0.355376	1579.783024	0.019890	0.002947
RS	1	0.007375	0.355376	1660.413927	0.020906	0.012040
RS	2	0.015293	0.355376	1742.411730	0.021938	0.020116
RS	3	0.023796	0.355376	1825.367154	0.022982	0.023179
RS	4	0.032925	0.146994	4526.094730	0.056986	0.054424
RS	5	0.042728	0.146994	4536.154116	0.057113	0.052939
RS	6	0.053254	0.252371	2676.739681	0.033702	0.031075
RS	7	0.064556	0.252371	2744.353092	0.034553	0.031656
RS	8	0.076691	0.348328	2046.024009	0.025761	0.023593
RS	9	0.089722	0.348328	2113.868427	0.026615	0.024482
RS	10	0.103713	0.442920	1720.529681	0.021662	0.019986
RS	11	0.118736	0.442920	1784.089027	0.022463	0.020936
RS	12	0.134867	0.583404	1407.482398	0.017721	0.016605
RS	13	0.152188	0.583404	1465.952456	0.018457	0.017480
RS	14	0.170786	0.839827	1063.800309	0.013394	0.012760
RS	15	0.190756	0.839827	1114.857653	0.014037	0.013468
RS	16	0.212198	1.296524	759.100865	0.009558	0.009220
RS	17	0.235222	1.296524	800.560116	0.010080	0.009749
RS	18	0.259943	2.039562	537.986929	0.006774	0.006584
RS	19	0.286488	2.039562	570.203955	0.007179	0.006974
RS	20	0.314990	3.098301	398.471167	0.005017	0.004898
RS	21	0.345595	3.098301	423.741301	0.005335	0.005198
RS	22	0.378456	4.334065	322.423878	0.004059	0.003976
RS	23	0.413740	4.334065	343.519046	0.004325	0.004229
RS	24	0.451627	5.379800	294.951106	0.003714	0.003650
RS	25	0.492308	5.379800	314.469175	0.003959	0.003892
RS	26	0.535989	5.804569	310.680303	0.003912	0.003866
RS	27	0.582891	5.804569	331.099360	0.004169	0.004135
RS	28	0.633252	5.478478	373.552988	0.004703	0.004698
RS	29	0.687327	5.478478	397.418629	0.005004	0.005039
RS	30	0.745390	4.692229	492.851141	0.006205	0.006304
RS	31	0.807734	4.692229	522.564042	0.006579	0.006763
RS	32	0.874677	3.838370	675.543001	0.008505	0.008828
RS	33	0.946556	3.838370	712.366296	0.008969	0.009430
RS	34	1.023736	3.142501	914.136383	0.011509	0.012213
RS	35	1.106608	3.142501	956.547495	0.012043	0.012933
RS	36	1.195592	2.667140	1173.907223	0.014780	0.015993
RS	37	1.291138	2.667140	1216.673434	0.015319	0.016731
RS	38	1.393730	2.394119	1397.862519	0.017600	0.019327
RS	39	1.503888	2.394119	1433.945985	0.018054	0.019943
RS	40	1.622169	2.280488	1537.042789	0.019352	0.021441
RS	41	1.749174	2.280488	1561.450098	0.019660	0.021839
RS	42	1.885545	2.282388	1578.496785	0.019874	0.022100
RS	43	2.031972	2.282388	1590.105694	0.020020	0.022269
RS	44	2.189198	2.358340	1544.741601	0.019449	0.021629
RS	45	2.358020	2.358340	1544.773878	0.019450	0.021612
RS	46	2.539291	2.468830	1470.615331	0.018516	0.020561
RS	47	2.733930	2.468830	1460.285118	0.018386	0.020398
RS	48	2.942923	2.580156	1382.138790	0.017402	0.019298
RS	49	3.167329	2.580156	1361.601455	0.017143	0.019006
RS	50	3.408285	2.670164	1290.073154	0.016243	0.018011
RS	51	3.667010	2.670164	1258.632769	0.015847	0.017585
RS	52	3.944815	2.734180	1192.271420	0.015011	0.016673
RS	53	4.243107	2.734180	1149.352664	0.014471	0.016099
RS	54	4.563397	2.823405	1066.516823	0.013428	0.014962
RS	55	4.907308	2.823405	1015.426623	0.012785	0.014273
RS	56	5.276581	2.823405	958.217540	0.012064	0.013494
RS	57	5.673087	2.823405	895.627593	0.011276	0.012635
RS	58	6.098834	3.993267	599.585179	0.007549	0.008530
RS	59	6.555978	3.993267	576.218335	0.007255	0.008203
RS	60	7.046836	3.993267	549.218517	0.006915	0.007822
RS	61	7.573892	3.993267	518.869184	0.006533	0.007391
RS	62	8.139817	3.993267	485.554256	0.006113	0.006918
RS	63	8.747478	3.993267	3155.245362	0.039726	0.044991
PA	4+25*2+4+6 0.081534056 0.036479184 8.747477705 0.355375550 0.146993966 0.252370954 0.348328296 0.442919985 0.583404132 0.839826635 1.296524264 2.039561538 3.098300934 4.334064771 5.379800296 5.804568928 5.478477859 4.692228742 3.838369705 3.142501128 2.667139717 2.394119427 2.280487842 2.282388102 2.358339673 2.468830500 2.580156489 2.670163895 2.734180300 2.823405217 3.993266566
//
IT	4654
RD	24
LK	-411376.787133
QD	-481.400386 -> -462.378306
RI	0.0262945141
TR	0.080539	0.036855
MT	8.795754
MM	C_pi: 1.813464, n_recomb: 81284.392635
RS	0	0.000000	0.364320	1578.239763	0.019416	0.002915
RS	1	0.007384	0.364320	1659.768914	0.020419	0.011876
RS	2	0.015313	0.364320	1742.821918	0.021441	0.019755
RS	3	0.023828	0.364320	1827.004996	0.022477	0.022740
RS	4	0.032971	0.146752	4653.119999	0.057245	0.054842
RS	5	0.042790	0.146752	4662.812713	0.057364	0.053314
RS	6	0.053333	0.254640	2722.821274	0.033497	0.030956
RS	7	0.064655	0.254640	2792.768109	0.034358	0.031538
RS	8	0.076813	0.351407	2083.246875	0.025629	0.023511
RS	9	0.089869	0.351407	2153.084133	0.026488	0.024394
RS	10	0.103889	0.444697	1761.322419	0.021669	0.020009
RS	11	0.118944	0.444697	1826.670973	0.022473	0.020954
RS	12	0.135111	0.582461	1449.295886	0.017830	0.016710
RS	13	0.152471	0.582461	1509.455473	0.018570	0.017584
RS	14	0.171114	0.835685	1098.950767	0.013520	0.012875
RS	15	0.191133	0.835685	1151.587800	0.014167	0.013587
RS	16	0.212630	1.290545	783.803843	0.009643	0.009296
RS	17	0.235714	1.290545	826.576746	0.010169	0.009830
RS	18	0.260503	2.037799	553.385938	0.006808	0.006613
RS	19	0.287123	2.037799	586.550132	0.007216	0.007007
RS	20	0.315708	3.114481	407.444224	0.005013	0.004891
RS	21	0.346404	3.114481	433.333809	0.005331	0.005193
RS	22	0.379366	4.386682	327.515665	0.004029	0.003945
RS	23	0.414762	4.386682	349.003220	0.004294	0.004198
RS	24	0.452772	5.478436	297.893812	0.003665	0.003602
RS	25	0.493588	5.478436	317.673910	0.003908	0.003842
RS	26	0.537418	5.934823	312.658654	0.003846	0.003802
RS	27	0.584485	5.934823	333.292112	0.004100	0.004066
RS	28	0.635027	5.608729	375.640230	0.004621	0.004614
RS	29	0.689301	5.608729	399.759453	0.004918	0.004948
RS	30	0.747583	4.798278	496.485416	0.006108	0.006198
RS	31	0.810168	4.798278	526.604119	0.006479	0.006648
RS	32	0.877375	3.914575	682.858748	0.008401	0.008702
RS	33	0.949544	3.914575	720.373011	0.008862	0.009295
RS	34	1.027042	3.194592	927.782754	0.011414	0.012078
RS	35	1.110262	3.194592	971.254139	0.011949	0.012790
RS	36	1.199627	2.703365	1196.007219	0.014714	0.015868
RS	37	1.295591	2.703365	1240.133342	0.015257	0.016603
RS	38	1.398641	2.421415	1428.520814	0.017574	0.019227
RS	39	1.509300	2.421415	1466.035916	0.018036	0.019846
RS	40	1.628130	2.303761	1573.983822	0.019364	0.021370
RS	41	1.755734	2.303761	1599.667258	0.019680	0.021777
RS	42	1.892761	2.304858	1618.420152	0.019911	0.022055
RS	43	2.039905	2.304858	1631.054157	0.020066	0.022237
RS	44	2.197915	2.381910	1585.029958	0.019500	0.021606
RS	45	2.367592	2.381910	1585.840193	0.019510	0.021602
RS	46	2.549798	2.494260	1510.032925	0.018577	0.020558
RS	47	2.745458	2.494260	1500.241523	0.018457	0.020409
RS	48	2.955566	2.607214	1420.502481	0.017476	0.019317
RS	49	3.181188	2.607214	1400.227248	0.017226	0.019039
RS	50	3.423469	2.697971	1327.577391	0.016333	0.018056
RS	51	3.683641	2.697971	1296.039116	0.015945	0.017641
RS	52	3.963023	2.761854	1228.846536	0.015118	0.016743
RS	53	4.263035	2.761854	1185.378423	0.014583	0.016177
RS	54	4.585200	2.851226	1100.957773	0.013545	0.015049
RS	55	4.931153	2.851226	1048.909419	0.012904	0.014366
RS	56	5.302651	2.851226	990.496725	0.012186	0.013592
RS	57	5.701581	2.851226	926.465836	0.011398	0.012736
RS	58	6.129967	4.060875	616.569184	0.007585	0.008546
RS	59	6.589985	4.060875	593.393001	0.007300	0.008230
RS	60	7.083971	4.060875	566.451707	0.006969	0.007860
RS	61	7.614432	4.060875	536.016637	0.006594	0.007440
RS	62	8.184063	4.060875	502.462452	0.006182	0.006976
RS	63	8.795754	4.060875	3306.269483	0.040675	0.045953
PA	4+25*2+4+6 0.080539015 0.036854977 8.795754275 0.364320299 0.146752429 0.254640443 0.351406551 0.444697450 0.582461072 0.835685122 1.290545352 2.037799298 3.114481254 4.386681505 5.478435646 5.934823203 5.608729221 4.798278402 3.914575131 3.194592139 2.703365421 2.421415205 2.303760834 2.304857711 2.381910115 2.494259847 2.607213565 2.697971311 2.761853883 2.851226264 4.060875124
//
IT	4683
RD	25
LK	-411339.254346
QD	-468.038124 -> -450.182706
RI	0.0253060800
TR	0.079587	0.037220
MT	8.842242
MM	C_pi: 1.837455, n_recomb: 83112.111629
RS	0	0.000000	0.373185	1576.465003	0.018968	0.002884
RS	1	0.007393	0.373185	1658.827597	0.019959	0.011718
RS	2	0.015332	0.373185	1742.863425	0.020970	0.019410
RS	3	0.023859	0.373185	1828.193870	0.021997	0.022322
RS	4	0.033015	0.146492	4779.162445	0.057503	0.055252
RS	5	0.042849	0.146492	4788.408623	0.057614	0.053684
RS	6	0.053409	0.256862	2767.367213	0.033297	0.030838
RS	7	0.064751	0.256862	2839.605935	0.034166	0.031420
RS	8	0.076931	0.354463	2119.042065	0.025496	0.023427
RS	9	0.090011	0.354463	2190.834559	0.026360	0.024304
RS	10	0.104058	0.446525	1800.849099	0.021668	0.020026
RS	11	0.119144	0.446525	1867.957994	0.022475	0.020966
RS	12	0.135345	0.581652	1490.317945	0.017931	0.016808
RS	13	0.152743	0.581652	1552.140712	0.018675	0.017682
RS	14	0.171428	0.831723	1133.769821	0.013641	0.012987
RS	15	0.191494	0.831723	1187.966571	0.014294	0.013702
RS	16	0.213044	1.284596	808.401226	0.009727	0.009372
RS	17	0.236187	1.284596	852.477551	0.010257	0.009911
RS	18	0.261041	2.035491	568.736027	0.006843	0.006643
RS	19	0.287732	2.035491	602.842220	0.007253	0.007041
RS	20	0.316396	3.128998	416.375875	0.005010	0.004887
RS	21	0.347180	3.128998	442.880834	0.005329	0.005190
RS	22	0.380239	4.436417	332.565736	0.004001	0.003917
RS	23	0.415742	4.436417	354.441244	0.004265	0.004170
RS	24	0.453870	5.573587	300.796062	0.003619	0.003557
RS	25	0.494817	5.573587	320.833069	0.003860	0.003795
RS	26	0.538791	6.062091	314.576859	0.003785	0.003741
RS	27	0.586016	6.062091	335.417300	0.004036	0.004001
RS	28	0.636732	5.736889	377.614735	0.004543	0.004534
RS	29	0.691197	5.736889	401.975494	0.004837	0.004862
RS	30	0.749689	4.903005	499.893443	0.006015	0.006097
RS	31	0.812506	4.903005	530.398150	0.006382	0.006538
RS	32	0.879966	3.989964	689.761050	0.008299	0.008581
RS	33	0.952413	3.989964	727.937734	0.008759	0.009164
RS	34	1.030216	3.246162	940.782483	0.011319	0.011947
RS	35	1.113771	3.246162	985.281687	0.011855	0.012652
RS	36	1.203504	2.739245	1217.241735	0.014646	0.015745
RS	37	1.299870	2.739245	1262.701440	0.015193	0.016477
RS	38	1.403360	2.448446	1458.181335	0.017545	0.019127
RS	39	1.514501	2.448446	1497.116455	0.018013	0.019749
RS	40	1.633858	2.326772	1609.909348	0.019370	0.021300
RS	41	1.762040	2.326772	1636.873174	0.019695	0.021714
RS	42	1.899697	2.327008	1657.399320	0.019942	0.022010
RS	43	2.047532	2.327008	1671.074027	0.020106	0.022202
RS	44	2.206296	2.405061	1624.491532	0.019546	0.021582
RS	45	2.376796	2.405061	1626.101382	0.019565	0.021591
RS	46	2.559902	2.519141	1548.756849	0.018635	0.020554
RS	47	2.756544	2.519141	1539.528373	0.018524	0.020418
RS	48	2.967724	2.633590	1458.301330	0.017546	0.019336
RS	49	3.194516	2.633590	1438.313262	0.017306	0.019070
RS	50	3.438075	2.724977	1364.637433	0.016419	0.018099
RS	51	3.699639	2.724977	1333.026358	0.016039	0.017695
RS	52	3.980540	2.788625	1265.087957	0.015221	0.016810
RS	53	4.282208	2.788625	1221.094282	0.014692	0.016253
RS	54	4.606178	2.878005	1135.176286	0.013658	0.015134
RS	55	4.954099	2.878005	1082.187587	0.013021	0.014457
RS	56	5.327740	2.878005	1022.590649	0.012304	0.013687
RS	57	5.729004	2.878005	957.139375	0.011516	0.012834
RS	58	6.159934	4.126516	633.375395	0.007621	0.008561
RS	59	6.622721	4.126516	610.398015	0.007344	0.008256
RS	60	7.119721	4.126516	583.526833	0.007021	0.007897
RS	61	7.653463	4.126516	553.020984	0.006654	0.007487
RS	62	8.226665	4.126516	519.245635	0.006248	0.007033
RS	63	8.842242	4.126516	3457.853622	0.041605	0.046894
PA	4+25*2+4+6 0.079586860 0.037219625 8.842242151 0.373185132 0.146491554 0.256862224 0.354462577 0.446525306 0.581652296 0.831722580 1.284595858 2.035490543 3.128998296 4.436416635 5.573586851 6.062091101 5.736888889 4.903004621 3.989963973 3.246161945 2.739245259 2.448446176 2.326771781 2.327007800 2.405060785 2.519140873 2.633589643 2.724976729 2.788624936 2.878004707 4.126516097
//
CC
CC	Brief Description of the file format:
CC	  CC  comments
CC	  MM  useful-messages
CC	  RD  round-of-iterations
CC	  LL  \log[P(sequence)]
CC	  QD  Q-before-opt Q-after-opt
CC	  TR  \theta_0 \rho_0
CC	  RS  k t_k \lambda_k \pi_k \sum_{l\not=k}A_{kl} A_{kk}
CC	  DC  begin end best-k t_k+\Delta_k max-prob
CC
MM	Version: 0.6.5-r67
MM	pattern:4+25*2+4+6, n:63, n_free_lambdas:28
MM	n_iterations:25, skip:1, max_t:5, theta/rho:5
MM	is_decoding:0
MM	n_seqs:25, sum_L:1291486, sum_n:182055
RD	0
LK	0.000000
QD	0.000000 -> 0.000000
RI	inf
TR	0.151946	0.030389
MT	5.000000
MM	C_pi: 1.000000, n_recomb: 38659.861727
RS	0	0.000000	1.000000	244.461735	0.006323	0.000000
RS	1	0.006440	1.000000	258.506987	0.006687	0.000000
RS	2	0.013294	1.000000	273.243982	0.007068	0.000000
RS	3	0.020590	1.000000	288.691540	0.007467	0.000000
RS	4	0.028356	1.000000	304.866775	0.007886	0.000000
RS	5	0.036622	1.000000	321.784679	0.008323	0.000000
RS	6	0.045421	1.000000	339.457680	0.008781	0.000000
RS	7	0.054785	1.000000	357.895135	0.009258	0.000000
RS	8	0.064753	1.000000	377.102769	0.009754	0.000000
RS	9	0.075363	1.000000	397.082069	0.010271	0.000000
RS	10	0.086656	1.000000	417.829606	0.010808	0.000000
RS	11	0.098677	1.000000	439.336310	0.011364	0.000000
RS	12	0.111471	1.000000	461.586681	0.011940	0.000000
RS	13	0.125090	1.000000	484.557941	0.012534	0.000000
RS	14	0.139585	1.000000	508.219139	0.013146	0.000000
RS	15	0.155014	1.000000	532.530197	0.013775	0.000000
RS	16	0.171437	1.000000	557.440927	0.014419	0.000000
RS	17	0.188917	1.000000	582.890000	0.015077	0.000000
RS	18	0.207523	1.000000	608.803917	0.015748	0.000000
RS	19	0.227327	1.000000	635.095962	0.016428	0.000000
RS	20	0.248406	1.000000	661.665187	0.017115	0.000000
RS	21	0.270843	1.000000	688.395442	0.017806	0.000000
RS	22	0.294725	1.000000	715.154488	0.018499	0.000000
RS	23	0.320144	1.000000	741.793219	0.019188	0.000000
RS	24	0.347201	1.000000	768.145061	0.019869	0.000000
RS	25	0.376000	1.000000	794.025568	0.020539	0.000000
RS	26	0.406654	1.000000	819.232300	0.021191	0.000000
RS	27	0.439282	1.000000	843.545018	0.021820	0.000000
RS	28	0.474011	1.000000	866.726292	0.022419	0.000000
RS	29	0.510976	1.000000	888.522568	0.022983	0.000000
RS	30	0.550322	1.000000	908.665780	0.023504	0.000000
RS	31	0.592202	1.000000	926.875581	0.023975	0.000000
RS	32	0.636779	1.000000	942.862251	0.024389	0.000000
RS	33	0.684227	1.000000	956.330361	0.024737	0.000000
RS	34	0.734730	1.000000	966.983221	0.025013	0.000000
RS	35	0.788485	1.000000	974.528158	0.025208	0.000000
RS	36	0.845702	1.000000	978.682617	0.025315	0.000000
RS	37	0.906604	1.000000	979.181059	0.025328	0.000000
RS	38	0.971428	1.000000	975.782593	0.025240	0.000000
RS	39	1.040426	1.000000	968.279211	0.025046	0.000000
RS	40	1.113868	1.000000	956.504459	0.024742	0.000000
RS	41	1.192040	1.000000	940.342306	0.024323	0.000000
RS	42	1.275245	1.000000	919.735916	0.023790	0.000000
RS	43	1.363809	1.000000	894.695948	0.023143	0.000000
RS	44	1.458076	1.000000	865.307964	0.022383	0.000000
RS	45	1.558414	1.000000	831.738479	0.021514	0.000000
RS	46	1.665214	1.000000	794.239123	0.020544	0.000000
RS	47	1.778891	1.000000	753.148434	0.019481	0.000000
RS	48	1.899889	1.000000	708.890759	0.018337	0.000000
RS	49	2.028679	1.000000	661.971872	0.017123	0.000000
RS	50	2.165763	1.000000	612.970973	0.015855	0.000000
RS	51	2.311675	1.000000	562.528931	0.014551	0.000000
RS	52	2.466983	1.000000	511.332829	0.013226	0.000000
RS	53	2.632293	1.000000	460.097103	0.011901	0.000000
RS	54	2.808249	1.000000	409.541881	0.010593	0.000000
RS	55	2.995536	1.000000	360.369368	0.009322	0.000000
RS	56	3.194884	1.000000	313.239436	0.008102	0.000000
RS	57	3.407070	1.000000	268.745763	0.006952	0.000000
RS	58	3.632920	1.000000	227.394023	0.005882	0.000000
RS	59	3.873315	1.000000	189.583648	0.004904	0.000000
RS	60	4.129191	1.000000	155.594548	0.004025	0.000000
RS	61	4.401545	1.000000	125.579946	0.003248	0.000000
RS	62	4.691438	1.000000	99.566022	0.002575	0.000000
RS	63	5.000000	1.000000	279.981988	0.007242	0.000000
PA	4+25*2+4+6 0.151946222 0.030389244 5.000000000 1.000000000 1.000000000 1.000000000 1.000000000 1.000000000 1.000000000 1.000000000 1.000000000 1.000000000 1.000000000 1.000000000 1.000000000 1.000000000 1.000000000 1.000000000 1.000000000 1.000000000 1.000000000 1.000000000 1.000000000 1.000000000 1.000000000 1.000000000 1.000000000 1.000000000 1.000000000 1.000000000 1.000000000
//
IT	4528
RD	1
LK	-436498.752655
QD	-2289.811583 -> -1133.829276
RI	0.0602748231
TR	0.137082	0.027491
MT	5.916390
MM	C_pi: 1.008835, n_recomb: 35328.580346
RS	0	0.000000	0.185832	1237.510483	0.035029	0.004614
RS	1	0.006719	0.185832	1272.348138	0.036015	0.022178
RS	2	0.013890	0.185832	1304.895198	0.036936	0.040475
RS	3	0.021543	0.185832	1334.703729	0.037780	0.038715
RS	4	0.029710	0.262885	968.890111	0.027425	0.033513
RS	5	0.038426	0.262885	999.291024	0.028286	0.028471
RS	6	0.047727	0.376836	721.428232	0.020421	0.024499
RS	7	0.057654	0.376836	749.333587	0.021210	0.021400
RS	8	0.068247	0.510432	575.809893	0.016299	0.018976
RS	9	0.079552	0.510432	600.691365	0.017003	0.017078
RS	10	0.091617	0.652279	490.966592	0.013897	0.015612
RS	11	0.104493	0.652279	513.469872	0.014534	0.014473
RS	12	0.118233	0.797615	439.455151	0.012439	0.013529
RS	13	0.132897	0.797615	460.252821	0.013028	0.012678
RS	14	0.148547	0.944695	407.133980	0.011524	0.011873
RS	15	0.165248	0.944695	426.725597	0.012079	0.011121
RS	16	0.183071	1.084263	389.719093	0.011031	0.010457
RS	17	0.202091	1.084263	408.543520	0.011564	0.009911
RS	18	0.222390	1.205742	385.052508	0.010899	0.009490
RS	19	0.244053	1.205742	403.489812	0.011421	0.009183
RS	20	0.267171	1.304329	390.673844	0.011058	0.008972
RS	21	0.291843	1.304329	408.996373	0.011577	0.008842
RS	22	0.318172	1.378368	404.889583	0.011461	0.008789
RS	23	0.346271	1.378368	423.255714	0.011981	0.008817
RS	24	0.376258	1.426880	426.986692	0.012086	0.008935
RS	25	0.408260	1.426880	445.438586	0.012608	0.009155
RS	26	0.442412	1.450728	456.446855	0.012920	0.009490
RS	27	0.478859	1.450728	474.877027	0.013442	0.009947
RS	28	0.517755	1.453796	492.181183	0.013932	0.010531
RS	29	0.559264	1.453796	510.279096	0.014444	0.011238
RS	30	0.603563	1.442406	532.117098	0.015062	0.012061
RS	31	0.650838	1.442406	549.325788	0.015549	0.012983
RS	32	0.701290	1.423321	573.271532	0.016227	0.013982
RS	33	0.755132	1.423321	588.783230	0.016666	0.015031
RS	34	0.812592	1.401989	612.137013	0.017327	0.016098
RS	35	0.873913	1.401989	624.938111	0.017689	0.017151
RS	36	0.939354	1.382072	645.046081	0.018258	0.018153
RS	37	1.009192	1.382072	654.007028	0.018512	0.019072
RS	38	1.083724	1.365688	668.512624	0.018923	0.019878
RS	39	1.163263	1.365688	672.512999	0.019036	0.020546
RS	40	1.248147	1.353626	679.663605	0.019238	0.021060
RS	41	1.338734	1.353626	677.730061	0.019184	0.021411
RS	42	1.435409	1.345673	676.552052	0.019150	0.021596
RS	43	1.538579	1.345673	667.985415	0.018908	0.021616
RS	44	1.648682	1.341031	658.262584	0.018633	0.021479
RS	45	1.766183	1.341031	642.743425	0.018193	0.021192
RS	46	1.891580	1.338787	624.846832	0.017687	0.020764
RS	47	2.025402	1.338787	602.524704	0.017055	0.020204
RS	48	2.168217	1.338182	577.300763	0.016341	0.019523
RS	49	2.320628	1.338182	548.861778	0.015536	0.018732
RS	50	2.483280	1.338596	517.638111	0.014652	0.017846
RS	51	2.656861	1.338596	484.322788	0.013709	0.016878
RS	52	2.842106	1.339591	448.854345	0.012705	0.015843
RS	53	3.039798	1.339591	412.408415	0.011674	0.014754
RS	54	3.250774	1.342129	374.477459	0.010600	0.013625
RS	55	3.475926	1.342129	337.100408	0.009542	0.012471
RS	56	3.716208	1.342129	300.003985	0.008492	0.011306
RS	57	3.972635	1.342129	263.751740	0.007466	0.010147
RS	58	4.246292	1.375183	223.943195	0.006339	0.009008
RS	59	4.538337	1.375183	192.689341	0.005454	0.007905
RS	60	4.850006	1.375183	163.415728	0.004626	0.006850
RS	61	5.182617	1.375183	136.465943	0.003863	0.005856
RS	62	5.537578	1.375183	112.098183	0.003173	0.004933
RS	63	5.916390	1.375183	360.552325	0.010206	0.017081
PA	4+25*2+4+6 0.137081577 0.027491434 5.916390419 0.185831547 0.262885094 0.376836061 0.510432243 0.652278900 0.797615051 0.944694996 1.084263325 1.205741823 1.304328680 1.378367901 1.426879883 1.450728416 1.453796387 1.442405701 1.423320770 1.401988983 1.382072389 1.365688205 1.353625894 1.345672607 1.341030538 1.338787138 1.338182390 1.338596284 1.339590549 1.342129469 1.375183165
//
IT	4741
RD	2
LK	-434775.558479
QD	-1210.008746 -> -917.999217
RI	0.1012903534
TR	0.130376	0.027183
MT	6.351858
MM	C_pi: 1.004016, n_recomb: 34773.320960
RS	0	0.000000	0.130824	1747.081693	0.050242	0.004598
RS	1	0.006838	0.130824	1768.525779	0.050859	0.023566
RS	2	0.014143	0.130824	1783.644005	0.051293	0.042552
RS	3	0.021948	0.130824	1791.818989	0.051529	0.046966
RS	4	0.030287	0.183547	1290.021826	0.037098	0.033541
RS	5	0.039196	0.183547	1310.939171	0.037700	0.033416
RS	6	0.048714	0.285891	860.800744	0.024755	0.023274
RS	7	0.058883	0.285891	886.579217	0.025496	0.023319
RS	8	0.069747	0.419786	624.329534	0.017954	0.017320
RS	9	0.081354	0.419786	648.325364	0.018644	0.017529
RS	10	0.093754	0.576377	491.476387	0.014134	0.013971
RS	11	0.107003	0.576377	512.844717	0.014748	0.014305
RS	12	0.121158	0.754334	409.497138	0.011776	0.011986
RS	13	0.136280	0.754334	428.612705	0.012326	0.012232
RS	14	0.152437	0.956330	354.219213	0.010187	0.010465
RS	15	0.169698	0.956330	371.532172	0.010684	0.010537
RS	16	0.188139	1.169832	318.765919	0.009167	0.009215
RS	17	0.207842	1.169832	334.775083	0.009627	0.009262
RS	18	0.228892	1.372538	299.736186	0.008620	0.008402
RS	19	0.251381	1.372538	314.950701	0.009057	0.008516
RS	20	0.275408	1.548182	293.368861	0.008437	0.008008
RS	21	0.301077	1.548182	308.211501	0.008863	0.008172
RS	22	0.328503	1.685461	297.318708	0.008550	0.007913
RS	23	0.357803	1.685461	312.117519	0.008976	0.008132
RS	24	0.389107	1.773934	311.091178	0.008946	0.008120
RS	25	0.422551	1.773934	326.098589	0.009378	0.008462
RS	26	0.458283	1.809000	334.837707	0.009629	0.008753
RS	27	0.496457	1.809000	350.198280	0.010071	0.009291
RS	28	0.537242	1.797238	368.095212	0.010586	0.009926
RS	29	0.580816	1.797238	383.761405	0.011036	0.010698
RS	30	0.627369	1.754574	409.000979	0.011762	0.011671
RS	31	0.677105	1.754574	424.639695	0.012212	0.012652
RS	32	0.730243	1.698806	454.219148	0.013062	0.013881
RS	33	0.787013	1.698806	469.166225	0.013492	0.014974
RS	34	0.847666	1.643481	499.444368	0.014363	0.016307
RS	35	0.912466	1.643481	512.740687	0.014745	0.017368
RS	36	0.981697	1.596599	540.018453	0.015530	0.018610
RS	37	1.055662	1.596599	550.524851	0.015832	0.019480
RS	38	1.134684	1.561718	571.599791	0.016438	0.020442
RS	39	1.219110	1.561718	578.163768	0.016627	0.021002
RS	40	1.309309	1.539059	590.930580	0.016994	0.021573
RS	41	1.405675	1.539059	592.551239	0.017040	0.021779
RS	42	1.508631	1.526730	596.213166	0.017146	0.021942
RS	43	1.618627	1.526730	592.157495	0.017029	0.021814
RS	44	1.736144	1.521942	586.968259	0.016880	0.021612
RS	45	1.861697	1.521942	576.835394	0.016588	0.021200
RS	46	1.995835	1.522076	563.600224	0.016208	0.020699
RS	47	2.139145	1.522076	547.368056	0.015741	0.020051
RS	48	2.292255	1.525108	527.153217	0.015160	0.019312
RS	49	2.455834	1.525108	505.222602	0.014529	0.018476
RS	50	2.630598	1.529479	479.329172	0.013784	0.017560
RS	51	2.817312	1.529479	452.546658	0.013014	0.016585
RS	52	3.016794	1.534159	422.458754	0.012149	0.015548
RS	53	3.229916	1.534159	392.111234	0.011276	0.014480
RS	54	3.457610	1.541672	358.837270	0.010319	0.013358
RS	55	3.700874	1.541672	326.758152	0.009397	0.012245
RS	56	3.960773	1.541672	294.313049	0.008464	0.011122
RS	57	4.238442	1.541672	262.012644	0.007535	0.010002
RS	58	4.535099	1.616687	220.692449	0.006347	0.008708
RS	59	4.852040	1.616687	193.361669	0.005561	0.007700
RS	60	5.190653	1.616687	167.132760	0.004806	0.006725
RS	61	5.552420	1.616687	142.382984	0.004095	0.005795
RS	62	5.938925	1.616687	119.434380	0.003435	0.004922
RS	63	6.351858	1.616687	419.856088	0.012074	0.017957
PA	4+25*2+4+6 0.130375770 0.027183301 6.351857525 0.130823570 0.183547184 0.285891419 0.419786096 0.576377428 0.754334354 0.956329849 1.169831972 1.372538105 1.548181904 1.685460733 1.773934242 1.808999505 1.797237995 1.754573972 1.698805680 1.643481297 1.596598533 1.561717984 1.539059200 1.526730097 1.521941917 1.522076125 1.525107879 1.529478918 1.534158521 1.541672121 1.616686958
//
IT	4529
RD	3
LK	-434303.077488
QD	-991.459419 -> -858.771602
RI	0.1124307322
TR	0.125563	0.027494
MT	6.626680
MM	C_pi: 1.041860, n_recomb: 36472.410631
RS	0	0.000000	0.127055	1903.065069	0.052178	0.004448
RS	1	0.006909	0.127055	1923.473381	0.052738	0.023006
RS	2	0.014295	0.127055	1936.577799	0.053097	0.041279
RS	3	0.022191	0.127055	1941.707004	0.053238	0.047031
RS	4	0.030632	0.164612	1508.073071	0.041348	0.034885
RS	5	0.039657	0.164612	1523.581574	0.041774	0.035852
RS	6	0.049306	0.260725	979.182020	0.026847	0.023738
RS	7	0.059621	0.260725	1005.005622	0.027555	0.024592
RS	8	0.070648	0.391026	691.001794	0.018946	0.017413
RS	9	0.082438	0.391026	716.177480	0.019636	0.018202
RS	10	0.095042	0.548386	530.747137	0.014552	0.013928
RS	11	0.108516	0.548386	553.280183	0.015170	0.014693
RS	12	0.122922	0.736286	430.363281	0.011800	0.011838
RS	13	0.138323	0.736286	450.345777	0.012348	0.012424
RS	14	0.154787	0.965092	360.013551	0.009871	0.010202
RS	15	0.172390	0.965092	377.786259	0.010358	0.010539
RS	16	0.191208	1.224673	312.694281	0.008573	0.008857
RS	17	0.211326	1.224673	328.758025	0.009014	0.009099
RS	18	0.232835	1.485983	285.005357	0.007814	0.007983
RS	19	0.255829	1.485983	299.954502	0.008224	0.008239
RS	20	0.280412	1.723435	272.228620	0.007464	0.007551
RS	21	0.306693	1.723435	286.587501	0.007858	0.007812
RS	22	0.334790	1.915561	271.391381	0.007441	0.007427
RS	23	0.364828	1.915561	285.593643	0.007830	0.007702
RS	24	0.396941	2.039022	282.186422	0.007737	0.007618
RS	25	0.431273	2.039022	296.616528	0.008133	0.007982
RS	26	0.467977	2.079779	305.374464	0.008373	0.008265
RS	27	0.507216	2.079779	320.339193	0.008783	0.008802
RS	28	0.549166	2.046307	341.026898	0.009350	0.009506
RS	29	0.594015	2.046307	356.640091	0.009778	0.010261
RS	30	0.641961	1.966313	387.353961	0.010620	0.011384
RS	31	0.693221	1.966313	403.388401	0.011060	0.012339
RS	32	0.748021	1.870902	440.376910	0.012074	0.013784
RS	33	0.806608	1.870902	456.171361	0.012507	0.014844
RS	34	0.869242	1.782284	494.509168	0.013558	0.016419
RS	35	0.936203	1.782284	509.000951	0.013956	0.017432
RS	36	1.007790	1.711962	543.534701	0.014903	0.018883
RS	37	1.084323	1.711962	555.424405	0.015229	0.019685
RS	38	1.166144	1.663675	581.800173	0.015952	0.020779
RS	39	1.253617	1.663675	589.795305	0.016171	0.021254
RS	40	1.347133	1.635993	605.483093	0.016601	0.021866
RS	41	1.447110	1.635993	608.516773	0.016684	0.021988
RS	42	1.553994	1.624688	613.049614	0.016809	0.022121
RS	43	1.668262	1.624688	610.394277	0.016736	0.021924
RS	44	1.790424	1.624688	604.770216	0.016582	0.021658
RS	45	1.921026	1.624688	596.057074	0.016343	0.021200
RS	46	2.060651	1.631563	581.827030	0.015953	0.020630
RS	47	2.209923	1.631563	567.043178	0.015547	0.019962
RS	48	2.369506	1.641985	545.805184	0.014965	0.019170
RS	49	2.540115	1.641985	525.305083	0.014403	0.018340
RS	50	2.722510	1.653439	498.641024	0.013672	0.017394
RS	51	2.917507	1.653439	473.157595	0.012973	0.016446
RS	52	3.125975	1.664328	442.569054	0.012134	0.015404
RS	53	3.348845	1.664328	413.227079	0.011330	0.014374
RS	54	3.587113	1.679563	379.026456	0.010392	0.013252
RS	55	3.841841	1.679563	347.609477	0.009531	0.012181
RS	56	4.114168	1.679563	315.436359	0.008649	0.011098
RS	57	4.405308	1.679563	283.016570	0.007760	0.010013
RS	58	4.716563	1.802247	235.326612	0.006452	0.008564
RS	59	5.049321	1.802247	208.801620	0.005725	0.007632
RS	60	5.405068	1.802247	182.894669	0.005015	0.006721
RS	61	5.785392	1.802247	158.010398	0.004332	0.005843
RS	62	6.191991	1.802247	134.516028	0.003688	0.005008
RS	63	6.626680	1.802247	505.792924	0.013868	0.019237
PA	4+25*2+4+6 0.125563360 0.027494234 6.626680390 0.127055194 0.164611599 0.260724982 0.391025827 0.548385709 0.736286316 0.965092150 1.224673424 1.485982560 1.723434909 1.915560885 2.039021760 2.079779426 2.046306671 1.966313195 1.870902393 1.782283882 1.711962498 1.663674692 1.635993087 1.624687813 1.624687685 1.631563312 1.641985072 1.653439414 1.664328326 1.679562749 1.802247410
//
IT	4992
RD	4
LK	-434060.663638
QD	-910.292058 -> -813.716723
RI	0.1079670578
TR	0.121463	0.027985
MT	6.837575
MM	C_pi: 1.090802, n_recomb: 38831.516576
RS	0	0.000000	0.133704	1940.437422	0.049971	0.004279
RS	1	0.006961	0.133704	1966.882098	0.050652	0.022141
RS	2	0.014407	0.133704	1986.242892	0.051150	0.039529
RS	3	0.022370	0.133704	1997.784822	0.051448	0.045210
RS	4	0.030889	0.158810	1693.508236	0.043612	0.036312
RS	5	0.040000	0.158810	1707.242621	0.043965	0.037344
RS	6	0.049745	0.251887	1093.718867	0.028166	0.024418
RS	7	0.060169	0.251887	1120.993963	0.028868	0.025463
RS	8	0.071318	0.379056	767.255341	0.019759	0.017793
RS	9	0.083244	0.379056	794.518427	0.020461	0.018766
RS	10	0.096000	0.533593	586.184986	0.015096	0.014190
RS	11	0.109643	0.533593	610.740161	0.015728	0.015115
RS	12	0.124236	0.723055	470.522768	0.012117	0.011994
RS	13	0.139846	0.723055	492.270219	0.012677	0.012725
RS	14	0.156541	0.965629	386.244070	0.009947	0.010221
RS	15	0.174399	0.965629	405.404959	0.010440	0.010680
RS	16	0.193500	1.255933	327.527630	0.008435	0.008747
RS	17	0.213931	1.255933	344.581175	0.008874	0.009080
RS	18	0.235783	1.561715	291.735460	0.007513	0.007776
RS	19	0.259157	1.561715	307.351614	0.007915	0.008096
RS	20	0.284158	1.850710	273.316767	0.007039	0.007273
RS	21	0.310900	1.850710	288.115160	0.007420	0.007576
RS	22	0.339503	2.092362	268.621345	0.006918	0.007095
RS	23	0.370096	2.092362	283.130612	0.007291	0.007389
RS	24	0.402820	2.249108	277.503294	0.007146	0.007250
RS	25	0.437821	2.249108	292.226195	0.007525	0.007611
RS	26	0.475259	2.294768	301.333062	0.007760	0.007888
RS	27	0.515303	2.294768	316.723881	0.008156	0.008403
RS	28	0.558134	2.238646	340.746448	0.008775	0.009160
RS	29	0.603947	2.238646	357.064427	0.009195	0.009879
RS	30	0.652949	2.121263	394.050675	0.010148	0.011122
RS	31	0.705362	2.121263	411.150932	0.010588	0.012037
RS	32	0.761423	1.988003	456.528660	0.011757	0.013658
RS	33	0.821387	1.988003	473.710610	0.012199	0.014677
RS	34	0.885525	1.869502	521.026165	0.013418	0.016448
RS	35	0.954128	1.869502	537.059868	0.013831	0.017421
RS	36	1.027506	1.779814	579.378653	0.014920	0.019039
RS	37	1.105991	1.779814	592.735405	0.015264	0.019800
RS	38	1.189941	1.721993	624.298178	0.016077	0.020992
RS	39	1.279734	1.721993	633.497140	0.016314	0.021431
RS	40	1.375777	1.692533	651.292346	0.016772	0.022062
RS	41	1.478506	1.692533	655.188680	0.016873	0.022157
RS	42	1.588386	1.684836	659.194508	0.016976	0.022247
RS	43	1.705915	1.684836	657.088101	0.016922	0.022037
RS	44	1.831625	1.691707	649.238347	0.016719	0.021698
RS	45	1.966086	1.691707	640.837821	0.016503	0.021242
RS	46	2.109906	1.707053	623.614750	0.016060	0.020596
RS	47	2.263738	1.707053	608.977029	0.015683	0.019946
RS	48	2.428278	1.726330	584.657175	0.015056	0.019093
RS	49	2.604272	1.726330	564.162851	0.014528	0.018294
RS	50	2.792517	1.746108	534.721554	0.013770	0.017311
RS	51	2.993866	1.746108	509.071460	0.013110	0.016402
RS	52	3.209230	1.764253	476.109358	0.012261	0.015345
RS	53	3.439586	1.764253	446.352279	0.011495	0.014358
RS	54	3.685977	1.788487	409.416848	0.010543	0.013220
RS	55	3.949520	1.788487	377.392041	0.009719	0.012193
RS	56	4.231408	1.788487	344.287157	0.008866	0.011147
RS	57	4.532918	1.788487	310.625089	0.007999	0.010092
RS	58	4.855416	1.962087	254.546193	0.006555	0.008480
RS	59	5.200363	1.962087	228.076956	0.005874	0.007615
RS	60	5.569322	1.962087	201.854206	0.005198	0.006759
RS	61	5.963964	1.962087	176.304029	0.004540	0.005925
RS	62	6.386078	1.962087	151.829132	0.003910	0.005124
RS	63	6.837575	1.962087	603.313457	0.015537	0.020626
PA	4+25*2+4+6 0.121462669 0.027985135 6.837574928 0.133703692 0.158809873 0.251886710 0.379055934 0.533592920 0.723055188 0.965628734 1.255933327 1.561714703 1.850709817 2.092362469 2.249107937 2.294767612 2.238645557 2.121262822 1.988003294 1.869501531 1.779814401 1.721993488 1.692532561 1.684836416 1.691706811 1.707053238 1.726330166 1.746108488 1.764253007 1.788486552 1.962086768
//
IT	4074
RD	5
LK	-433874.783195
QD	-853.402154 -> -770.935536
RI	0.1000396682
TR	0.117814	0.028535
MT	7.015202
MM	C_pi: 1.139454, n_recomb: 41319.999673
RS	0	0.000000	0.143017	1943.308344	0.047031	0.004120
RS	1	0.007004	0.143017	1976.875332	0.047843	0.021292
RS	2	0.014498	0.143017	2003.914051	0.048497	0.037847
RS	3	0.022518	0.143017	2023.641158	0.048975	0.043180
RS	4	0.031099	0.156912	1860.291213	0.045022	0.037575
RS	5	0.040281	0.156912	1873.892831	0.045351	0.038404
RS	6	0.050106	0.248860	1199.776198	0.029036	0.025002
RS	7	0.060620	0.248860	1229.086058	0.029746	0.026055
RS	8	0.071869	0.373876	842.277838	0.020384	0.018158
RS	9	0.083907	0.373876	871.891384	0.021101	0.019184
RS	10	0.096788	0.524819	644.867394	0.015607	0.014486
RS	11	0.110571	0.524819	671.668991	0.016255	0.015478
RS	12	0.125319	0.712497	516.367575	0.012497	0.012217
RS	13	0.141100	0.712497	540.138206	0.013072	0.013025
RS	14	0.157987	0.962295	419.044008	0.010141	0.010328
RS	15	0.176056	0.962295	439.881292	0.010646	0.010857
RS	16	0.195391	1.274466	349.098955	0.008449	0.008730
RS	17	0.216080	1.274466	367.438185	0.008893	0.009114
RS	18	0.238218	1.615868	305.274759	0.007388	0.007658
RS	19	0.261906	1.615868	321.849529	0.007789	0.008013
RS	20	0.287254	1.949711	281.333992	0.006809	0.007077
RS	21	0.314377	1.949711	296.853700	0.007184	0.007402
RS	22	0.343400	2.237710	272.927558	0.006605	0.006839
RS	23	0.374455	2.237710	288.009922	0.006970	0.007143
RS	24	0.407686	2.427651	280.047226	0.006778	0.006953
RS	25	0.443244	2.427651	295.307368	0.007147	0.007307
RS	26	0.481293	2.479229	304.661217	0.007373	0.007572
RS	27	0.522006	2.479229	320.697182	0.007761	0.008062
RS	28	0.565571	2.401405	348.011332	0.008422	0.008855
RS	29	0.612187	2.401405	365.228523	0.008839	0.009538
RS	30	0.662068	2.247936	408.600426	0.009889	0.010871
RS	31	0.715443	2.247936	426.939030	0.010333	0.011746
RS	32	0.772556	2.079003	481.016806	0.011641	0.013508
RS	33	0.833670	2.079003	499.730803	0.012094	0.014491
RS	34	0.899064	1.933351	556.430092	0.013466	0.016423
RS	35	0.969037	1.933351	574.099791	0.013894	0.017366
RS	36	1.043912	1.826899	624.497893	0.015114	0.019122
RS	37	1.124031	1.826899	639.334612	0.015473	0.019863
RS	38	1.209762	1.761499	676.100128	0.016363	0.021133
RS	39	1.301497	1.761499	686.413809	0.016612	0.021563
RS	40	1.399657	1.731462	706.006947	0.017086	0.022203
RS	41	1.504692	1.731462	710.574012	0.017197	0.022301
RS	42	1.617084	1.727995	713.488353	0.017267	0.022348
RS	43	1.737347	1.727995	711.651237	0.017223	0.022151
RS	44	1.866034	1.742020	700.867826	0.016962	0.021742
RS	45	2.003734	1.742020	692.434278	0.016758	0.021309
RS	46	2.151079	1.765966	671.469532	0.016250	0.020590
RS	47	2.308743	1.765966	656.588850	0.015890	0.019972
RS	48	2.477450	1.794175	628.463142	0.015210	0.019059
RS	49	2.657973	1.794175	607.565232	0.014704	0.018299
RS	50	2.851140	1.822346	574.685862	0.013908	0.017278
RS	51	3.057837	1.822346	548.464363	0.013274	0.016410
RS	52	3.279010	1.847827	512.548678	0.012404	0.015336
RS	53	3.515674	1.847827	482.003313	0.011665	0.014389
RS	54	3.768914	1.881275	441.770176	0.010691	0.013230
RS	55	4.039891	1.881275	408.832115	0.009894	0.012243
RS	56	4.329846	1.881275	374.519622	0.009064	0.011229
RS	57	4.640110	1.881275	339.371400	0.008213	0.010200
RS	58	4.972105	2.107420	274.024289	0.006632	0.008426
RS	59	5.327353	2.107420	247.516321	0.005990	0.007619
RS	60	5.707482	2.107420	220.932041	0.005347	0.006813
RS	61	6.114235	2.107420	194.711460	0.004712	0.006017
RS	62	6.549476	2.107420	169.283522	0.004097	0.005245
RS	63	7.015202	2.107420	705.402389	0.017072	0.022031
PA	4+25*2+4+6 0.117813710 0.028534976 7.015202054 0.143017261 0.156912243 0.248859965 0.373876420 0.524818917 0.712496658 0.962295093 1.274465535 1.615868095 1.949710762 2.237709761 2.427650784 2.479228607 2.401405283 2.247935617 2.079003071 1.933350588 1.826899258 1.761498756 1.731462024 1.727994667 1.742020350 1.765966319 1.794174881 1.822345536 1.847826858 1.881274730 2.107420478
//
IT	4956
RD	6
LK	-433713.837644
QD	-803.948302 -> -730.594746
RI	0.0922799331
TR	0.114525	0.029103
MT	7.171325
MM	C_pi: 1.185555, n_recomb: 43804.537351
RS	0	0.000000	0.152814	1939.123633	0.044268	0.003978
RS	1	0.007041	0.152814	1979.211883	0.045183	0.020531
RS	2	0.014577	0.152814	2013.375024	0.045963	0.036351
RS	3	0.022645	0.152814	2040.799403	0.046589	0.041343
RS	4	0.031280	0.156372	2015.162274	0.046004	0.038664
RS	5	0.040523	0.156372	2029.336908	0.046327	0.039245
RS	6	0.050417	0.248486	1296.557662	0.029599	0.025445
RS	7	0.061007	0.248486	1328.170452	0.030320	0.026456
RS	8	0.072344	0.372303	912.601433	0.020833	0.018446
RS	9	0.084478	0.372303	944.624959	0.021565	0.019480
RS	10	0.097467	0.519768	702.404182	0.016035	0.014753
RS	11	0.111370	0.519768	731.481352	0.016699	0.015775
RS	12	0.126252	0.704297	563.337485	0.012860	0.012446
RS	13	0.142182	0.704297	589.188929	0.013450	0.013302
RS	14	0.159234	0.957770	453.952861	0.010363	0.010463
RS	15	0.177486	0.957770	476.554429	0.010879	0.011042
RS	16	0.197023	1.286350	373.017300	0.008515	0.008753
RS	17	0.217936	1.286350	392.741077	0.008966	0.009173
RS	18	0.240322	1.657534	321.202315	0.007333	0.007585
RS	19	0.264283	1.657534	338.832889	0.007735	0.007963
RS	20	0.289932	2.031671	291.753243	0.006660	0.006929
RS	21	0.317386	2.031671	308.083924	0.007033	0.007268
RS	22	0.346773	2.364067	279.622714	0.006383	0.006631
RS	23	0.378230	2.364067	295.355298	0.006743	0.006939
RS	24	0.411901	2.587857	284.915044	0.006504	0.006702
RS	25	0.447943	2.587857	300.772429	0.006866	0.007048
RS	26	0.486523	2.647028	310.166646	0.007081	0.007296
RS	27	0.527819	2.647028	326.888246	0.007462	0.007763
RS	28	0.572022	2.548972	357.250772	0.008156	0.008578
RS	29	0.619338	2.548972	375.391745	0.008570	0.009227
RS	30	0.669986	2.360825	424.976224	0.009702	0.010630
RS	31	0.724199	2.360825	444.572110	0.010149	0.011467
RS	32	0.782229	2.157950	507.347049	0.011582	0.013343
RS	33	0.844345	2.157950	527.614681	0.012045	0.014294
RS	34	0.910835	1.987008	593.846962	0.013557	0.016362
RS	35	0.982006	1.987008	613.172859	0.013998	0.017283
RS	36	1.058188	1.865313	671.831555	0.015337	0.019157
RS	37	1.139734	1.865313	688.152842	0.015710	0.019887
RS	38	1.227022	1.793212	730.211862	0.016670	0.021226
RS	39	1.320455	1.793212	741.617210	0.016930	0.021658
RS	40	1.420467	1.762826	762.964996	0.017417	0.022308
RS	41	1.527520	1.762826	768.149905	0.017536	0.022420
RS	42	1.642111	1.763353	769.817997	0.017574	0.022429
RS	43	1.764769	1.763353	768.172789	0.017536	0.022256
RS	44	1.896064	1.784057	754.244307	0.017218	0.021785
RS	45	2.036604	1.784057	745.682512	0.017023	0.021383
RS	46	2.187038	1.816055	720.751131	0.016454	0.020599
RS	47	2.348064	1.816055	705.520010	0.016106	0.020017
RS	48	2.520428	1.852663	673.379735	0.015372	0.019052
RS	49	2.704928	1.852663	651.963451	0.014883	0.018331
RS	50	2.902417	1.888759	615.461265	0.014050	0.017275
RS	51	3.113812	1.888759	588.553438	0.013436	0.016448
RS	52	3.340091	1.921194	549.524756	0.012545	0.015355
RS	53	3.582301	1.921194	518.086287	0.011827	0.014446
RS	54	3.841566	1.963514	474.383772	0.010830	0.013264
RS	55	4.119084	1.963514	440.452288	0.010055	0.012313
RS	56	4.416142	1.963514	404.868880	0.009243	0.011329
RS	57	4.734116	1.963514	368.187820	0.008405	0.010322
RS	58	5.074477	2.242801	293.058637	0.006690	0.008389
RS	59	5.438802	2.242801	266.530323	0.006085	0.007634
RS	60	5.828779	2.242801	239.634543	0.005471	0.006871
RS	61	6.246214	2.242801	212.819149	0.004858	0.006110
RS	62	6.693039	2.242801	186.532004	0.004258	0.005364
RS	63	7.171325	2.242801	810.577490	0.018504	0.023419
PA	4+25*2+4+6 0.114525439 0.029102885 7.171324982 0.152814290 0.156372181 0.248486168 0.372302581 0.519767807 0.704297425 0.957769834 1.286349657 1.657533974 2.031670773 2.364066644 2.587856599 2.647028417 2.548971648 2.360824829 2.157949894 1.987008471 1.865312759 1.793211835 1.762825883 1.763352956 1.784056731 1.816055245 1.852662711 1.888759003 1.921194012 1.963514207 2.242801250
//
IT	4918
RD	7
LK	-433570.133470
QD	-759.363554 -> -693.302219
RI	0.0854851881
TR	0.111543	0.029673
MT	7.311465
MM	C_pi: 1.228993, n_recomb: 46253.917135
RS	0	0.000000	0.162386	1936.285966	0.041862	0.003853
RS	1	0.007073	0.162386	1982.059018	0.042852	0.019865
RS	2	0.014647	0.162386	2022.471238	0.043725	0.035048
RS	3	0.022756	0.162386	2056.691555	0.044465	0.039759
RS	4	0.031439	0.156320	2162.369012	0.046750	0.039613
RS	5	0.040736	0.156320	2177.405411	0.047075	0.039965
RS	6	0.050691	0.249513	1385.044664	0.029944	0.025763
RS	7	0.061349	0.249513	1419.097494	0.030681	0.026724
RS	8	0.072762	0.372904	977.683745	0.021137	0.018655
RS	9	0.084982	0.372904	1012.112266	0.021882	0.019681
RS	10	0.098066	0.517224	757.540269	0.016378	0.014978
RS	11	0.112076	0.517224	788.864583	0.017055	0.016012
RS	12	0.127077	0.698022	609.947624	0.013187	0.012664
RS	13	0.143138	0.698022	637.874416	0.013791	0.013551
RS	14	0.160336	0.953030	489.489414	0.010583	0.010608
RS	15	0.178750	0.953030	513.877604	0.011110	0.011223
RS	16	0.198467	1.294319	397.832187	0.008601	0.008798
RS	17	0.219578	1.294319	418.974695	0.009058	0.009245
RS	18	0.242183	1.691084	338.059643	0.007309	0.007541
RS	19	0.266386	1.691084	356.779640	0.007714	0.007934
RS	20	0.292302	2.102161	303.079973	0.006553	0.006811
RS	21	0.320050	2.102161	320.248792	0.006924	0.007159
RS	22	0.349762	2.477579	287.174746	0.006209	0.006455
RS	23	0.381574	2.477579	303.574313	0.006563	0.006767
RS	24	0.415637	2.736148	290.522315	0.006281	0.006484
RS	25	0.452110	2.736148	306.979117	0.006637	0.006822
RS	26	0.491162	2.804827	316.188348	0.006836	0.007050
RS	27	0.532976	2.804827	333.580560	0.007212	0.007497
RS	28	0.577748	2.688150	366.684782	0.007928	0.008324
RS	29	0.625687	2.688150	385.720465	0.008339	0.008942
RS	30	0.677017	2.466639	441.222972	0.009539	0.010397
RS	31	0.731977	2.466639	462.044814	0.009989	0.011201
RS	32	0.790825	2.231167	533.356360	0.011531	0.013170
RS	33	0.853836	2.231167	555.158371	0.012002	0.014093
RS	34	0.921303	2.036237	630.930775	0.013641	0.016275
RS	35	0.993542	2.036237	651.911220	0.014094	0.017178
RS	36	1.070891	1.900240	718.939767	0.015543	0.019156
RS	37	1.153712	1.900240	736.756101	0.015929	0.019881
RS	38	1.242390	1.821828	784.233001	0.016955	0.021282
RS	39	1.337341	1.821828	796.744037	0.017225	0.021721
RS	40	1.439007	1.790950	819.938239	0.017727	0.022383
RS	41	1.547865	1.790950	825.753399	0.017853	0.022513
RS	42	1.664423	1.794951	826.229921	0.017863	0.022494
RS	43	1.789225	1.794951	824.785229	0.017832	0.022347
RS	44	1.922855	1.821623	807.739262	0.017463	0.021826
RS	45	2.065937	1.821623	799.052247	0.017275	0.021455
RS	46	2.219139	1.860906	770.171335	0.016651	0.020618
RS	47	2.383178	1.860906	754.584482	0.016314	0.020071
RS	48	2.558819	1.905171	718.441925	0.015533	0.019061
RS	49	2.746884	1.905171	696.491625	0.015058	0.018378
RS	50	2.948252	1.948523	656.373624	0.014191	0.017293
RS	51	3.163863	1.948523	628.754218	0.013594	0.016502
RS	52	3.394724	1.987338	586.609274	0.012682	0.015394
RS	53	3.641915	1.987338	554.247706	0.011983	0.014518
RS	54	3.906590	2.037932	507.044762	0.010962	0.013315
RS	55	4.189987	2.037932	472.091669	0.010207	0.012396
RS	56	4.493428	2.037932	435.219622	0.009409	0.011437
RS	57	4.818333	2.037932	396.997832	0.008583	0.010450
RS	58	5.166220	2.370271	311.704540	0.006739	0.008363
RS	59	5.538713	2.370271	285.178956	0.006166	0.007654
RS	60	5.937554	2.370271	258.018953	0.005578	0.006929
RS	61	6.364606	2.370271	230.675820	0.004987	0.006200
RS	62	6.821864	2.370271	203.610884	0.004402	0.005479
RS	63	7.311465	2.370271	918.690335	0.019862	0.024778
PA	4+25*2+4+6 0.111543195 0.029672689 7.311465153 0.162386315 0.156319912 0.249512684 0.372904045 0.517223682 0.698022177 0.953030199 1.294319294 1.691083761 2.102160861 2.477578709 2.736148421 2.804826957 2.688149755 2.466638852 2.231167213 2.036237136 1.900239699 1.821827609 1.790950038 1.794951010 1.821622993 1.860906480 1.905171335 1.948522590 1.987338484 2.037932274 2.370270850
//
IT	4679
RD	8
LK	-433440.529594
QD	-719.005610 -> -659.156877
RI	0.0796757042
TR	0.108825	0.030237
MT	7.438701
MM	C_pi: 1.270051, n_recomb: 48662.349161
RS	0	0.000000	0.171522	1936.724383	0.039799	0.003743
RS	1	0.007102	0.171522	1987.456620	0.040842	0.019285
RS	2	0.014709	0.171522	2033.335595	0.041785	0.033913
RS	3	0.022856	0.171522	2073.521050	0.042610	0.038401
RS	4	0.031581	0.156421	2304.573320	0.047358	0.040458
RS	5	0.040926	0.156421	2320.567077	0.047687	0.040612
RS	6	0.050935	0.251342	1466.533424	0.030137	0.025980
RS	7	0.061655	0.251342	1503.099134	0.030888	0.026898
RS	8	0.073136	0.374906	1037.882767	0.021328	0.018797
RS	9	0.085432	0.374906	1074.689091	0.022085	0.019810
RS	10	0.098602	0.516413	810.080062	0.016647	0.015163
RS	11	0.112707	0.516413	843.607835	0.017336	0.016201
RS	12	0.127814	0.693205	655.768184	0.013476	0.012865
RS	13	0.143994	0.693205	685.745954	0.014092	0.013774
RS	14	0.161323	0.948329	525.169581	0.010792	0.010755
RS	15	0.179882	0.948329	551.344949	0.011330	0.011400
RS	16	0.199760	1.299600	423.052145	0.008694	0.008856
RS	17	0.221050	1.299600	445.625597	0.009158	0.009325
RS	18	0.243851	1.718673	355.338387	0.007302	0.007515
RS	19	0.268272	1.718673	375.159758	0.007709	0.007921
RS	20	0.294427	2.163932	314.792477	0.006469	0.006716
RS	21	0.322440	2.163932	332.805802	0.006839	0.007071
RS	22	0.352443	2.581279	295.043692	0.006063	0.006305
RS	23	0.384576	2.581279	312.107303	0.006414	0.006618
RS	24	0.418992	2.875581	296.322863	0.006089	0.006291
RS	25	0.455852	2.875581	313.363386	0.006440	0.006623
RS	26	0.495329	2.955704	322.174052	0.006621	0.006829
RS	27	0.537611	2.955704	340.205521	0.006991	0.007258
RS	28	0.582895	2.822051	375.736268	0.007721	0.008089
RS	29	0.631396	2.822051	395.621498	0.008130	0.008680
RS	30	0.683341	2.568395	456.701541	0.009385	0.010174
RS	31	0.738975	2.568395	478.701393	0.009837	0.010947
RS	32	0.798561	2.301420	558.308221	0.011473	0.012993
RS	33	0.862378	2.301420	581.610350	0.011952	0.013890
RS	34	0.930728	2.083482	666.841233	0.013703	0.016172
RS	35	1.003932	2.083482	689.466411	0.014168	0.017059
RS	36	1.082336	1.933830	764.918160	0.015719	0.019129
RS	37	1.166308	1.933830	784.244099	0.016116	0.019849
RS	38	1.256243	1.849291	837.265310	0.017206	0.021310
RS	39	1.352566	1.849291	850.914468	0.017486	0.021757
RS	40	1.455730	1.817671	876.106601	0.018004	0.022435
RS	41	1.566221	1.817671	882.595073	0.018137	0.022583
RS	42	1.684559	1.824585	882.032702	0.018126	0.022544
RS	43	1.811302	1.824585	880.835603	0.018101	0.022423
RS	44	1.947047	1.856492	860.816340	0.017690	0.021861
RS	45	2.092432	1.856492	852.048543	0.017509	0.021521
RS	46	2.248142	1.902270	819.348031	0.016837	0.020641
RS	47	2.414912	1.902270	803.440885	0.016511	0.020127
RS	48	2.593526	1.953415	763.408678	0.015688	0.019082
RS	49	2.784825	1.953415	740.945940	0.015226	0.018432
RS	50	2.989711	2.003299	697.302885	0.014329	0.017324
RS	51	3.209148	2.003299	668.977925	0.013747	0.016566
RS	52	3.444170	2.047862	623.779149	0.012819	0.015446
RS	53	3.695884	2.047862	590.487578	0.012134	0.014601
RS	54	3.965475	2.106032	539.810251	0.011093	0.013378
RS	55	4.254213	2.106032	503.819127	0.010353	0.012486
RS	56	4.563457	2.106032	465.648830	0.009569	0.011550
RS	57	4.894665	2.106032	425.882949	0.008752	0.010580
RS	58	5.249395	2.490857	330.104601	0.006784	0.008347
RS	59	5.629320	2.490857	303.594458	0.006239	0.007678
RS	60	6.036227	2.490857	276.202504	0.005676	0.006988
RS	61	6.472034	2.490857	248.380342	0.005104	0.006287
RS	62	6.938792	2.490857	220.598730	0.004533	0.005588
RS	63	7.438701	2.490857	1029.762481	0.021161	0.026102
PA	4+25*2+4+6 0.108824992 0.030237243 7.438700528 0.171522226 0.156420651 0.251342371 0.374905614 0.516412511 0.693204941 0.948328561 1.299599574 1.718672555 2.163932045 2.581278597 2.875581414 2.955704208 2.822051441 2.568395032 2.301420480 2.083481793 1.933829913 1.849290733 1.817671433 1.824584813 1.856491907 1.902270271 1.953414916 2.003299330 2.047861679 2.106031886 2.490856703
//
IT	4809
RD	9
LK	-433323.016635
QD	-682.417901 -> -627.967577
RI	0.0747093505
TR	0.106336	0.030793
MT	7.555044
MM	C_pi: 1.309000, n_recomb: 51028.965155
RS	0	0.000000	0.180179	1940.393246	0.038025	0.003646
RS	1	0.007128	0.180179	1995.507210	0.039105	0.018777
RS	2	0.014765	0.180179	2046.221220	0.040099	0.032916
RS	3	0.022945	0.180179	2091.691007	0.040990	0.037227
RS	4	0.031709	0.156535	2443.378063	0.047882	0.041226
RS	5	0.041098	0.156535	2460.328227	0.048214	0.041213
RS	6	0.051155	0.253650	1542.144812	0.030221	0.026122
RS	7	0.061930	0.253650	1581.257798	0.030987	0.027003
RS	8	0.073473	0.377836	1093.734805	0.021434	0.018885
RS	9	0.085838	0.377836	1132.881427	0.022201	0.019885
RS	10	0.099085	0.516816	860.127126	0.016856	0.015313
RS	11	0.113277	0.516816	895.810884	0.017555	0.016351
RS	12	0.128479	0.689470	700.686303	0.013731	0.013050
RS	13	0.144766	0.689470	732.684633	0.014358	0.013977
RS	14	0.162213	0.943694	560.822040	0.010990	0.010901
RS	15	0.180905	0.943694	588.776831	0.011538	0.011571
RS	16	0.200928	1.302812	448.493827	0.008789	0.008922
RS	17	0.222379	1.302812	472.501944	0.009259	0.009410
RS	18	0.245359	1.741469	372.846759	0.007307	0.007503
RS	19	0.269977	1.741469	393.773454	0.007717	0.007919
RS	20	0.296350	2.218529	326.683859	0.006402	0.006638
RS	21	0.324603	2.218529	345.540433	0.006771	0.006998
RS	22	0.354869	2.676763	303.021138	0.005938	0.006174
RS	23	0.387293	2.676763	320.739342	0.006285	0.006488
RS	24	0.422029	3.007626	302.117880	0.005921	0.006120
RS	25	0.459240	3.007626	319.721510	0.006265	0.006445
RS	26	0.499104	3.101063	327.940261	0.006427	0.006628
RS	27	0.541810	3.101063	346.575990	0.006792	0.007041
RS	28	0.587559	2.952069	384.231319	0.007530	0.007871
RS	29	0.636570	2.952069	404.917217	0.007935	0.008438
RS	30	0.689074	2.667415	471.223590	0.009234	0.009961
RS	31	0.745321	2.667415	494.348120	0.009688	0.010706
RS	32	0.805578	2.369896	581.961408	0.011405	0.012814
RS	33	0.870130	2.369896	606.722429	0.011890	0.013688
RS	34	0.939283	2.129738	701.270501	0.013743	0.016055
RS	35	1.013365	2.129738	725.525021	0.014218	0.016928
RS	36	1.092728	1.966928	809.403218	0.015862	0.019080
RS	37	1.177749	1.966928	830.252852	0.016270	0.019798
RS	38	1.268830	1.876375	888.923321	0.017420	0.021313
RS	39	1.366403	1.876375	903.749671	0.017711	0.021770
RS	40	1.470932	1.843758	931.109184	0.018247	0.022465
RS	41	1.582911	1.843758	938.326763	0.018388	0.022632
RS	42	1.702873	1.853063	936.921321	0.018361	0.022580
RS	43	1.831386	1.853063	936.035237	0.018343	0.022484
RS	44	1.969060	1.889527	913.241309	0.017897	0.021892
RS	45	2.116547	1.889527	904.454684	0.017724	0.021581
RS	46	2.274547	1.941060	868.118578	0.017012	0.020666
RS	47	2.443811	1.941060	851.943650	0.016695	0.020184
RS	48	2.625139	1.998342	808.182275	0.015838	0.019109
RS	49	2.819394	1.998342	785.244286	0.015388	0.018492
RS	50	3.027495	2.054057	738.205762	0.014466	0.017364
RS	51	3.250430	2.054057	709.194651	0.013898	0.016637
RS	52	3.489256	2.103741	661.034124	0.012954	0.015507
RS	53	3.745106	2.103741	626.815875	0.012284	0.014689
RS	54	4.019194	2.168761	572.721693	0.011223	0.013449
RS	55	4.312820	2.168761	535.680645	0.010498	0.012583
RS	56	4.627376	2.168761	496.204927	0.009724	0.011666
RS	57	4.964354	2.168761	454.892046	0.008914	0.010710
RS	58	5.325353	2.605179	348.349919	0.006827	0.008337
RS	59	5.712085	2.605179	321.860827	0.006307	0.007704
RS	60	6.126384	2.605179	294.258734	0.005767	0.007045
RS	61	6.570215	2.605179	265.993322	0.005213	0.006371
RS	62	7.045683	2.605179	237.541741	0.004655	0.005691
RS	63	7.555044	2.605179	1143.702909	0.022413	0.027391
PA	4+25*2+4+6 0.106335982 0.030793095 7.555043729 0.180179013 0.156535217 0.253650190 0.377835994 0.516816352 0.689469938 0.943694433 1.302812085 1.741468516 2.218528933 2.676762982 3.007626440 3.101063013 2.952069013 2.667414977 2.369896220 2.129738293 1.966927637 1.876374662 1.843757504 1.853062630 1.889527454 1.941060347 1.998341600 2.054057364 2.103740717 2.168761379 2.605179422
//
IT	4190
RD	10
LK	-433216.035104
QD	-649.161333 -> -599.445341
RI	0.0704219071
TR	0.104046	0.031338
MT	7.662082
MM	C_pi: 1.346092, n_recomb: 53354.567128
RS	0	0.000000	0.188389	1946.593397	0.036484	0.003560
RS	1	0.007152	0.188389	2005.637331	0.037591	0.018328
RS	2	0.014815	0.188389	2060.688884	0.038623	0.032033
RS	3	0.023027	0.188389	2110.903173	0.039564	0.036200
RS	4	0.031825	0.156606	2579.815770	0.048352	0.041938
RS	5	0.041253	0.156606	2597.671905	0.048687	0.041781
RS	6	0.051355	0.256250	1612.786404	0.030228	0.026206
RS	7	0.062180	0.256250	1654.457673	0.031009	0.027057
RS	8	0.073779	0.381401	1145.766665	0.021475	0.018931
RS	9	0.086207	0.381401	1187.211453	0.022251	0.019917
RS	10	0.099525	0.518092	907.874084	0.017016	0.015434
RS	11	0.113794	0.518092	945.667040	0.017724	0.016469
RS	12	0.129085	0.686543	744.711942	0.013958	0.013221
RS	13	0.145468	0.686543	778.699687	0.014595	0.014160
RS	14	0.163024	0.939112	596.399033	0.011178	0.011044
RS	15	0.181835	0.939112	626.122831	0.011735	0.011736
RS	16	0.201991	1.304344	474.095992	0.008886	0.008994
RS	17	0.223589	1.304344	499.539611	0.009363	0.009498
RS	18	0.246732	1.760262	390.510740	0.007319	0.007502
RS	19	0.271530	1.760262	412.543993	0.007732	0.007926
RS	20	0.298101	2.266969	338.673915	0.006348	0.006573
RS	21	0.326572	2.266969	358.370263	0.006717	0.006938
RS	22	0.357080	2.765009	311.031376	0.005830	0.006058
RS	23	0.389770	2.765009	329.393556	0.006174	0.006373
RS	24	0.424797	3.133094	307.843984	0.005770	0.005966
RS	25	0.462330	3.133094	325.990291	0.006110	0.006286
RS	26	0.502547	3.241587	333.447497	0.006250	0.006444
RS	27	0.545640	3.241587	352.653980	0.006610	0.006844
RS	28	0.591816	3.078845	392.156003	0.007350	0.007668
RS	29	0.641293	3.078845	413.595353	0.007752	0.008213
RS	30	0.694309	2.764310	484.782100	0.009086	0.009756
RS	31	0.751117	2.764310	508.977884	0.009540	0.010476
RS	32	0.811988	2.437107	604.289653	0.011326	0.012636
RS	33	0.877212	2.437107	630.465723	0.011817	0.013488
RS	34	0.947100	2.175408	734.149366	0.013760	0.015929
RS	35	1.021987	2.175408	760.014071	0.014245	0.016789
RS	36	1.102230	1.999856	852.279413	0.015974	0.019015
RS	37	1.188212	1.999856	874.664543	0.016393	0.019731
RS	38	1.280343	1.903372	939.066294	0.017600	0.021298
RS	39	1.379062	1.903372	955.109702	0.017901	0.021764
RS	40	1.484843	1.869538	984.799479	0.018458	0.022479
RS	41	1.598188	1.869538	992.805934	0.018608	0.022663
RS	42	1.719640	1.880781	990.766793	0.018569	0.022604
RS	43	1.849778	1.880781	990.260966	0.018560	0.022532
RS	44	1.989223	1.921207	964.912759	0.018085	0.021917
RS	45	2.138641	1.921207	956.175791	0.017921	0.021633
RS	46	2.298745	1.977828	916.411892	0.017176	0.020691
RS	47	2.470300	1.977828	900.028258	0.016869	0.020238
RS	48	2.654123	2.040565	852.719377	0.015982	0.019142
RS	49	2.851094	2.040565	829.349709	0.015544	0.018553
RS	50	3.062152	2.101461	779.062152	0.014602	0.017412
RS	51	3.288304	2.101461	749.390339	0.014045	0.016712
RS	52	3.530630	2.155671	698.375741	0.013089	0.015576
RS	53	3.790287	2.155671	663.238895	0.012431	0.014781
RS	54	4.068515	2.226837	605.800809	0.011354	0.013528
RS	55	4.366640	2.226837	567.700420	0.010640	0.012683
RS	56	4.686088	2.226837	526.913235	0.009876	0.011783
RS	57	5.028381	2.226837	484.050303	0.009072	0.010840
RS	58	5.395155	2.713742	366.497737	0.006869	0.008334
RS	59	5.788160	2.713742	340.031115	0.006373	0.007733
RS	60	6.209272	2.713742	312.233878	0.005852	0.007102
RS	61	6.660502	2.713742	283.552165	0.005314	0.006451
RS	62	7.144002	2.713742	254.467206	0.004769	0.005790
RS	63	7.662082	2.713742	1260.369596	0.023623	0.028645
PA	4+25*2+4+6 0.104045659 0.031338050 7.662081969 0.188389322 0.156606276 0.256250128 0.381401304 0.518091912 0.686543273 0.939111749 1.304344036 1.760262059 2.266969122 2.765009346 3.133094316 3.241587028 3.078845345 2.764310039 2.437107346 2.175408069 1.999855577 1.903372099 1.869538347 1.880781448 1.921206505 1.977827678 2.040564822 2.101460828 2.155670858 2.226836951 2.713741660
//
IT	4015
RD	11
LK	-433118.301397
QD	-618.828386 -> -573.291143
RI	0.0666778214
TR	0.101929	0.031871
MT	7.761021
MM	C_pi: 1.381531, n_recomb: 55640.101731
RS	0	0.000000	0.196205	1954.585628	0.035129	0.003483
RS	1	0.007173	0.196205	2017.200439	0.036254	0.017927
RS	2	0.014861	0.196205	2076.193221	0.037315	0.031241
RS	3	0.023101	0.196205	2130.720831	0.038295	0.035289
RS	4	0.031931	0.156612	2714.536908	0.048787	0.042606
RS	5	0.041395	0.156612	2733.222069	0.049123	0.042327
RS	6	0.051538	0.259028	1679.165409	0.030179	0.026246
RS	7	0.062409	0.259028	1723.390095	0.030974	0.027074
RS	8	0.074059	0.385407	1194.433616	0.021467	0.018943
RS	9	0.086545	0.385407	1238.131607	0.022253	0.019917
RS	10	0.099926	0.520006	953.508067	0.017137	0.015530
RS	11	0.114268	0.520006	993.364793	0.017853	0.016561
RS	12	0.129638	0.684235	787.874236	0.014160	0.013378
RS	13	0.146111	0.684235	823.820605	0.014806	0.014326
RS	14	0.163765	0.934573	631.879937	0.011357	0.011185
RS	15	0.182686	0.934573	663.361060	0.011922	0.011895
RS	16	0.202964	1.304492	499.828262	0.008983	0.009070
RS	17	0.224697	1.304492	526.706755	0.009466	0.009589
RS	18	0.247989	1.775639	408.297616	0.007338	0.007508
RS	19	0.272952	1.775639	431.437640	0.007754	0.007940
RS	20	0.299705	2.310009	350.726487	0.006303	0.006520
RS	21	0.328377	2.310009	371.258568	0.006672	0.006889
RS	22	0.359106	2.846738	319.041497	0.005734	0.005956
RS	23	0.392040	2.846738	338.037285	0.006075	0.006272
RS	24	0.427336	3.252523	313.481469	0.005634	0.005826
RS	25	0.465164	3.252523	332.151494	0.005970	0.006142
RS	26	0.505705	3.377640	338.702629	0.006087	0.006276
RS	27	0.549155	3.377640	358.449204	0.006442	0.006663
RS	28	0.595721	3.202689	399.546461	0.007181	0.007479
RS	29	0.645628	3.202689	421.695270	0.007579	0.008004
RS	30	0.699115	2.859342	497.434496	0.008940	0.009561
RS	31	0.756438	2.859342	522.649998	0.009393	0.010258
RS	32	0.817874	2.503254	625.346162	0.011239	0.012460
RS	33	0.883716	2.503254	652.892593	0.011734	0.013292
RS	34	0.954282	2.220627	765.501435	0.013758	0.015797
RS	35	1.029910	2.220627	792.954082	0.014251	0.016645
RS	36	1.110963	2.032694	893.536674	0.016059	0.018937
RS	37	1.197830	2.032694	917.465591	0.016489	0.019652
RS	38	1.290928	1.930360	987.653885	0.017751	0.021267
RS	39	1.390705	1.930360	1004.951864	0.018062	0.021741
RS	40	1.497639	1.895129	1037.122391	0.018640	0.022477
RS	41	1.612244	1.895129	1045.976628	0.018799	0.022679
RS	42	1.735070	1.907922	1043.512600	0.018755	0.022617
RS	43	1.866707	1.907922	1043.456467	0.018754	0.022567
RS	44	2.007786	1.951792	1015.778304	0.018256	0.021937
RS	45	2.158986	1.951792	1007.160489	0.018101	0.021678
RS	46	2.321032	2.012912	964.184565	0.017329	0.020717
RS	47	2.494702	2.012912	947.652927	0.017032	0.020290
RS	48	2.680830	2.080495	896.985038	0.016121	0.019177
RS	49	2.880310	2.080495	873.229731	0.015694	0.018615
RS	50	3.094099	2.145976	819.847850	0.014735	0.017464
RS	51	3.323224	2.145976	789.543754	0.014190	0.016789
RS	52	3.568785	2.204163	735.790152	0.013224	0.015649
RS	53	3.831962	2.204163	699.745842	0.012576	0.014876
RS	54	4.114016	2.280810	639.045867	0.011485	0.013611
RS	55	4.416304	2.280810	599.879107	0.010781	0.012785
RS	56	4.740276	2.280810	557.775930	0.010025	0.011900
RS	57	5.087488	2.280810	513.360608	0.009226	0.010968
RS	58	5.459607	2.816957	384.578587	0.006912	0.008335
RS	59	5.858419	2.816957	358.134041	0.006437	0.007763
RS	60	6.285840	2.816957	330.152761	0.005934	0.007158
RS	61	6.743921	2.816957	301.076146	0.005411	0.006528
RS	62	7.234862	2.816957	271.387708	0.004878	0.005885
RS	63	7.761021	2.816957	1379.588299	0.024795	0.029864
PA	4+25*2+4+6 0.101929026 0.031870953 7.761020520 0.196204981 0.156612101 0.259027742 0.385406727 0.520005773 0.684235319 0.934572814 1.304492063 1.775639104 2.310009227 2.846737994 3.252522741 3.377640348 3.202689052 2.859341633 2.503254269 2.220626722 2.032693934 1.930360450 1.895128751 1.907922107 1.951791508 2.012911769 2.080495499 2.145976102 2.204163255 2.280810207 2.816957140
//
IT	4126
RD	12
LK	-433028.738823
QD	-591.059211 -> -549.230390
RI	0.0633689983
TR	0.099964	0.032391
MT	7.852917
MM	C_pi: 1.415497, n_recomb: 57886.644614
RS	0	0.000000	0.203683	1963.720122	0.033924	0.003414
RS	1	0.007193	0.203683	2029.614062	0.035062	0.017567
RS	2	0.014904	0.203683	2092.226400	0.036144	0.030524
RS	3	0.023169	0.203683	2150.717485	0.037154	0.034470
RS	4	0.032029	0.156547	2847.988382	0.049199	0.043242
RS	5	0.041526	0.156547	2867.410814	0.049535	0.042854
RS	6	0.051706	0.261911	1741.839807	0.030091	0.026253
RS	7	0.062618	0.261911	1788.602433	0.030898	0.027063
RS	8	0.074316	0.389728	1240.100291	0.021423	0.018930
RS	9	0.086855	0.389728	1286.005042	0.022216	0.019892
RS	10	0.100295	0.522403	997.189509	0.017227	0.015606
RS	11	0.114703	0.522403	1039.066201	0.017950	0.016631
RS	12	0.130147	0.682425	830.196305	0.014342	0.013523
RS	13	0.146702	0.682425	868.071268	0.014996	0.014478
RS	14	0.164447	0.930090	667.250761	0.011527	0.011323
RS	15	0.183469	0.930090	700.476941	0.012101	0.012048
RS	16	0.203860	1.303508	525.672361	0.009081	0.009149
RS	17	0.225717	1.303508	553.984363	0.009570	0.009680
RS	18	0.249146	1.788114	426.184746	0.007362	0.007522
RS	19	0.274261	1.788114	450.431217	0.007781	0.007960
RS	20	0.301182	2.348268	362.826686	0.006268	0.006476
RS	21	0.330040	2.348268	384.190725	0.006637	0.006847
RS	22	0.360973	2.922550	327.038445	0.005650	0.005865
RS	23	0.394132	2.922550	346.658350	0.005989	0.006181
RS	24	0.429676	3.366311	319.032325	0.005511	0.005699
RS	25	0.467776	3.366311	338.209198	0.005843	0.006011
RS	26	0.508617	3.509476	343.729197	0.005938	0.006120
RS	27	0.552396	3.509476	363.988455	0.006288	0.006497
RS	28	0.599324	3.323775	406.457260	0.007022	0.007301
RS	29	0.649628	3.323775	429.275435	0.007416	0.007809
RS	30	0.703549	2.952653	509.259537	0.008798	0.009374
RS	31	0.761350	2.952653	535.446128	0.009250	0.010051
RS	32	0.823308	2.568432	645.215697	0.011146	0.012287
RS	33	0.889723	2.568432	674.088226	0.011645	0.013101
RS	34	0.960916	2.265426	795.399606	0.013741	0.015660
RS	35	1.037229	2.265426	824.415783	0.014242	0.016498
RS	36	1.119032	2.065443	933.220122	0.016122	0.018849
RS	37	1.206719	2.065443	958.697517	0.016562	0.019562
RS	38	1.300713	1.957343	1034.703597	0.017875	0.021222
RS	39	1.401469	1.957343	1053.289977	0.018196	0.021704
RS	40	1.509472	1.920569	1088.075108	0.018797	0.022463
RS	41	1.625244	1.920569	1097.832913	0.018965	0.022680
RS	42	1.749344	1.934591	1095.141008	0.018919	0.022621
RS	43	1.882370	1.934591	1095.601746	0.018927	0.022592
RS	44	2.024965	1.981458	1065.815930	0.018412	0.021951
RS	45	2.177817	1.981458	1057.385087	0.018266	0.021716
RS	46	2.341665	2.046564	1011.410527	0.017472	0.020741
RS	47	2.517297	2.046564	994.790941	0.017185	0.020339
RS	48	2.705564	2.118451	940.953942	0.016255	0.019214
RS	49	2.907373	2.118451	916.859376	0.015839	0.018677
RS	50	3.123698	2.187982	860.538881	0.014866	0.017519
RS	51	3.355584	2.187982	829.632421	0.014332	0.016867
RS	52	3.604150	2.249652	773.255964	0.013358	0.015726
RS	53	3.870595	2.249652	736.317808	0.012720	0.014972
RS	54	4.156206	2.331161	672.444817	0.011617	0.013698
RS	55	4.462362	2.331161	632.206958	0.010921	0.012889
RS	56	4.790541	2.331161	588.784950	0.010171	0.012018
RS	57	5.142325	2.331161	542.815997	0.009377	0.011095
RS	58	5.519414	2.915237	402.608439	0.006955	0.008340
RS	59	5.923628	2.915237	376.185176	0.006499	0.007795
RS	60	6.356917	2.915237	348.028852	0.006012	0.007213
RS	61	6.821374	2.915237	318.575230	0.005503	0.006603
RS	62	7.319239	2.915237	288.308687	0.004981	0.005976
RS	63	7.852917	2.915237	1501.183077	0.025933	0.031050
PA	4+25*2+4+6 0.099964380 0.032390927 7.852917370 0.203682684 0.156546832 0.261911054 0.389727674 0.522403032 0.682425180 0.930090131 1.303508011 1.788114245 2.348268116 2.922550146 3.366311105 3.509476346 3.323774605 2.952652762 2.568432041 2.265425704 2.065443305 1.957343037 1.920568807 1.934591051 1.981458078 2.046564409 2.118451374 2.187982049 2.249652095 2.331160854 2.915237406
//
IT	5518
RD	13
LK	-432946.431958
QD	-565.542577 -> -527.020973
RI	0.0604174313
TR	0.098133	0.032897
MT	7.938679
MM	C_pi: 1.448132, n_recomb: 60094.514684
RS	0	0.000000	0.210868	1973.517440	0.032840	0.003351
RS	1	0.007211	0.210868	2042.446476	0.033987	0.017239
RS	2	0.014943	0.210868	2108.409824	0.035085	0.029868
RS	3	0.023232	0.210868	2170.572676	0.036119	0.033724
RS	4	0.032119	0.156411	2980.451066	0.049596	0.043853
RS	5	0.041646	0.156411	3000.508993	0.049930	0.043369
RS	6	0.051861	0.264851	1801.238172	0.029973	0.026235
RS	7	0.062812	0.264851	1850.514731	0.030793	0.027030
RS	8	0.074553	0.394271	1283.068506	0.021351	0.018897
RS	9	0.087141	0.394271	1331.131927	0.022151	0.019847
RS	10	0.100637	0.525169	1039.047167	0.017290	0.015664
RS	11	0.115105	0.525169	1082.900798	0.018020	0.016683
RS	12	0.130618	0.681016	871.694228	0.014505	0.013656
RS	13	0.147248	0.681016	911.468037	0.015167	0.014617
RS	14	0.165078	0.925680	702.484101	0.011690	0.011457
RS	15	0.184194	0.925680	737.441969	0.012271	0.012196
RS	16	0.204689	1.301609	551.599166	0.009179	0.009230
RS	17	0.226661	1.301609	581.342051	0.009674	0.009773
RS	18	0.250218	1.798095	444.152156	0.007391	0.007540
RS	19	0.275474	1.798095	469.504135	0.007813	0.007985
RS	20	0.302551	2.382326	374.950520	0.006239	0.006439
RS	21	0.331580	2.382326	397.142325	0.006609	0.006814
RS	22	0.362703	2.992972	335.008792	0.005575	0.005783
RS	23	0.396071	2.992972	355.243823	0.005911	0.006101
RS	24	0.431844	3.474815	324.495585	0.005400	0.005583
RS	25	0.470198	3.474815	344.163962	0.005727	0.005891
RS	26	0.511317	3.637288	348.546605	0.005800	0.005977
RS	27	0.555402	3.637288	369.293807	0.006145	0.006344
RS	28	0.602666	3.442213	412.935225	0.006871	0.007135
RS	29	0.653338	3.442213	436.386026	0.007262	0.007628
RS	30	0.707664	3.044315	520.328724	0.008659	0.009197
RS	31	0.765908	3.044315	547.440444	0.009110	0.009855
RS	32	0.828352	2.632675	663.978522	0.011049	0.012117
RS	33	0.895300	2.632675	694.133315	0.011551	0.012914
RS	34	0.967075	2.309803	823.912282	0.013710	0.015521
RS	35	1.044026	2.309803	854.465332	0.014219	0.016348
RS	36	1.126527	2.098072	971.376631	0.016164	0.018753
RS	37	1.214977	2.098072	998.403113	0.016614	0.019465
RS	38	1.309805	1.984295	1080.234194	0.017976	0.021167
RS	39	1.411472	1.984295	1100.138140	0.018307	0.021657
RS	40	1.520470	1.945868	1137.652036	0.018931	0.022439
RS	41	1.637329	1.945868	1148.364834	0.019109	0.022671
RS	42	1.762615	1.960850	1145.629647	0.019064	0.022617
RS	43	1.896936	1.960850	1146.670730	0.019081	0.022607
RS	44	2.040943	2.010332	1114.991157	0.018554	0.021961
RS	45	2.195336	2.010332	1106.812401	0.018418	0.021748
RS	46	2.360862	2.078976	1058.048648	0.017606	0.020763
RS	47	2.538325	2.078976	1041.399647	0.017329	0.020385
RS	48	2.728585	2.154691	984.579241	0.016384	0.019253
RS	49	2.932566	2.154691	960.191992	0.015978	0.018739
RS	50	3.151257	2.227795	901.088422	0.014995	0.017577
RS	51	3.385719	2.227795	869.611207	0.014471	0.016946
RS	52	3.637089	2.292499	810.731443	0.013491	0.015805
RS	53	3.906586	2.292499	772.915610	0.012862	0.015069
RS	54	4.195517	2.378307	705.961988	0.011748	0.013788
RS	55	4.505285	2.378307	664.651640	0.011060	0.012993
RS	56	4.837391	2.378307	619.910938	0.010316	0.012134
RS	57	5.193447	2.378307	572.389728	0.009525	0.011221
RS	58	5.575179	3.008975	420.584579	0.006999	0.008349
RS	59	5.984440	3.008975	394.182759	0.006559	0.007827
RS	60	6.423214	3.008975	365.860004	0.006088	0.007266
RS	61	6.893630	3.008975	336.045749	0.005592	0.006675
RS	62	7.397969	3.008975	305.224080	0.005079	0.006063
RS	63	7.938679	3.008975	1624.945215	0.027040	0.032204
PA	4+25*2+4+6 0.098133310 0.032897329 7.938679092 0.210868364 0.156410787 0.264850564 0.394271380 0.525169051 0.681016173 0.925679952 1.301608520 1.798095241 2.382326173 2.992971950 3.474815002 3.637287666 3.442212540 3.044314934 2.632674930 2.309803009 2.098072383 1.984294919 1.945867743 1.960849584 2.010332170 2.078976243 2.154690732 2.227794802 2.292498586 2.378307027 3.008975408
//
IT	4321
RD	14
LK	-432870.601857
QD	-542.015358 -> -506.456279
RI	0.0577605209
TR	0.096420	0.033390
MT	8.019097
MM	C_pi: 1.479567, n_recomb: 62264.412197
RS	0	0.000000	0.217806	1983.586955	0.031857	0.003293
RS	1	0.007228	0.217806	2055.342835	0.033010	0.016938
RS	2	0.014979	0.217806	2124.428851	0.034119	0.029265
RS	3	0.023290	0.217806	2190.016141	0.035173	0.033039
RS	4	0.032202	0.156209	3112.127888	0.049982	0.044444
RS	5	0.041758	0.156209	3132.714452	0.050313	0.043872
RS	6	0.052005	0.267813	1857.720046	0.029836	0.026197
RS	7	0.062992	0.267813	1909.480906	0.030667	0.026980
RS	8	0.074774	0.398975	1323.591738	0.021258	0.018847
RS	9	0.087407	0.398975	1373.765115	0.022063	0.019786
RS	10	0.100954	0.528226	1079.193065	0.017332	0.015707
RS	11	0.115480	0.528226	1124.981644	0.018068	0.016719
RS	12	0.131055	0.679949	912.375311	0.014653	0.013780
RS	13	0.147757	0.679949	954.018662	0.015322	0.014744
RS	14	0.165665	0.921370	737.552652	0.011845	0.011588
RS	15	0.184869	0.921370	774.228064	0.012435	0.012339
RS	16	0.205460	1.298981	577.585461	0.009276	0.009313
RS	17	0.227540	1.298981	608.755747	0.009777	0.009866
RS	18	0.251215	1.805954	462.182267	0.007423	0.007563
RS	19	0.276603	1.805954	488.638354	0.007848	0.008013
RS	20	0.303825	2.412666	387.086838	0.006217	0.006408
RS	21	0.333015	2.412666	410.102327	0.006586	0.006786
RS	22	0.364314	3.058475	342.947000	0.005508	0.005710
RS	23	0.397877	3.058475	363.788887	0.005843	0.006028
RS	24	0.433865	3.578366	329.875809	0.005298	0.005477
RS	25	0.472455	3.578366	350.021931	0.005622	0.005782
RS	26	0.513834	3.761256	353.177001	0.005672	0.005843
RS	27	0.558204	3.761256	374.390029	0.006013	0.006202
RS	28	0.605781	3.558112	419.026518	0.006730	0.006979
RS	29	0.656798	3.558112	443.076544	0.007116	0.007458
RS	30	0.711502	3.134395	530.713434	0.008524	0.009027
RS	31	0.770160	3.134395	558.707317	0.008973	0.009668
RS	32	0.833058	2.696005	681.721602	0.010949	0.011952
RS	33	0.900503	2.696005	713.116032	0.011453	0.012733
RS	34	0.972823	2.353743	851.124936	0.013670	0.015381
RS	35	1.050370	2.353743	883.186883	0.014184	0.016199
RS	36	1.133523	2.130551	1008.073273	0.016190	0.018651
RS	37	1.222687	2.130551	1036.646072	0.016649	0.019362
RS	38	1.318295	2.011184	1124.293244	0.018057	0.021103
RS	39	1.420814	2.011184	1145.539380	0.018398	0.021600
RS	40	1.530744	1.971022	1185.877153	0.019046	0.022406
RS	41	1.648620	1.971022	1197.591649	0.019234	0.022651
RS	42	1.775017	1.986740	1194.982706	0.019192	0.022605
RS	43	1.910550	1.986740	1196.663299	0.019219	0.022614
RS	44	2.055879	2.038513	1163.291807	0.018683	0.021966
RS	45	2.211714	2.038513	1155.426868	0.018557	0.021774
RS	46	2.378813	2.110304	1104.075994	0.017732	0.020784
RS	47	2.557990	2.110304	1087.453893	0.017465	0.020428
RS	48	2.750119	2.189425	1027.832162	0.016508	0.019291
RS	49	2.956136	2.189425	1003.197832	0.016112	0.018798
RS	50	3.177045	2.265681	941.462939	0.015120	0.017636
RS	51	3.413921	2.265681	909.447176	0.014606	0.017024
RS	52	3.667920	2.333019	848.182023	0.013622	0.015885
RS	53	3.940278	2.333019	809.506631	0.013001	0.015165
RS	54	4.232324	2.422619	739.566844	0.011878	0.013879
RS	55	4.545480	2.422619	697.185372	0.011197	0.013098
RS	56	4.881272	2.422619	651.128583	0.010457	0.012249
RS	57	5.241336	2.422619	602.058675	0.009669	0.011344
RS	58	5.627426	3.098553	438.503727	0.007043	0.008361
RS	59	6.041425	3.098553	412.124547	0.006619	0.007861
RS	60	6.485349	3.098553	383.643906	0.006162	0.007319
RS	61	6.961362	3.098553	353.484355	0.005677	0.006745
RS	62	7.471782	3.098553	322.128740	0.005174	0.006146
RS	63	8.019097	3.098553	1750.694108	0.028117	0.033328
PA	4+25*2+4+6 0.096420097 0.033389710 8.019097344 0.217806305 0.156208743 0.267813342 0.398975409 0.528225554 0.679948814 0.921370136 1.298981286 1.805954156 2.412665971 3.058475394 3.578365931 3.761256073 3.558112480 3.134395156 2.696005192 2.353742532 2.130550631 2.011183620 1.971022083 1.986739898 2.038513124 2.110304476 2.189424511 2.265680503 2.333019415 2.422619489 3.098553194
//
IT	4806
RD	15
LK	-432800.576037
QD	-520.252127 -> -487.357693
RI	0.0553491195
TR	0.094812	0.033868
MT	8.094820
MM	C_pi: 1.509916, n_recomb: 64397.040744
RS	0	0.000000	0.224537	1993.616217	0.030958	0.003240
RS	1	0.007244	0.224537	2068.017347	0.032114	0.016660
RS	2	0.015013	0.224537	2140.027865	0.033232	0.028704
RS	3	0.023345	0.224537	2208.825811	0.034300	0.032404
RS	4	0.032280	0.155948	3243.147602	0.050362	0.045018
RS	5	0.041863	0.155948	3264.154044	0.050688	0.044367
RS	6	0.052139	0.270776	1911.585995	0.029684	0.026144
RS	7	0.063161	0.270776	1965.797528	0.030526	0.026918
RS	8	0.074980	0.403791	1361.896039	0.021148	0.018784
RS	9	0.087656	0.403791	1414.130478	0.021960	0.019714
RS	10	0.101250	0.531513	1117.728334	0.017357	0.015737
RS	11	0.115829	0.531513	1165.410822	0.018097	0.016743
RS	12	0.131464	0.679178	952.244897	0.014787	0.013894
RS	13	0.148232	0.679178	995.728888	0.015462	0.014860
RS	14	0.166214	0.917173	772.438632	0.011995	0.011714
RS	15	0.185499	0.917173	810.816977	0.012591	0.012476
RS	16	0.206181	1.295775	603.611791	0.009373	0.009395
RS	17	0.228361	1.295775	636.205268	0.009879	0.009959
RS	18	0.252148	1.812023	480.254774	0.007458	0.007589
RS	19	0.277658	1.812023	507.812926	0.007886	0.008045
RS	20	0.305017	2.439729	399.222885	0.006199	0.006384
RS	21	0.334357	2.439729	423.057879	0.006570	0.006763
RS	22	0.365822	3.119494	350.847830	0.005448	0.005644
RS	23	0.399567	3.119494	372.288858	0.005781	0.005962
RS	24	0.435756	3.677297	335.174907	0.005205	0.005379
RS	25	0.474567	3.677297	355.786236	0.005525	0.005682
RS	26	0.516190	3.881556	357.639234	0.005554	0.005720
RS	27	0.560828	3.881556	379.298218	0.005890	0.006071
RS	28	0.608699	3.671544	424.774907	0.006596	0.006833
RS	29	0.660039	3.671544	449.393888	0.006978	0.007299
RS	30	0.715097	3.222931	540.480871	0.008393	0.008865
RS	31	0.774144	3.222931	569.316907	0.008841	0.009490
RS	32	0.837468	2.758432	698.527247	0.010847	0.011791
RS	33	0.905380	2.758432	731.120116	0.011353	0.012557
RS	34	0.978211	2.397225	877.120823	0.013621	0.015241
RS	35	1.056318	2.397225	910.662790	0.014141	0.016050
RS	36	1.140084	2.162837	1043.384259	0.016202	0.018545
RS	37	1.229918	2.162837	1073.497543	0.016670	0.019255
RS	38	1.326259	2.037977	1166.932786	0.018121	0.021033
RS	39	1.429579	2.037977	1189.541436	0.018472	0.021536
RS	40	1.540385	1.996016	1232.784724	0.019143	0.022365
RS	41	1.659217	1.996016	1245.542737	0.019342	0.022624
RS	42	1.786657	2.012284	1243.214433	0.019305	0.022587
RS	43	1.923329	2.012284	1245.589047	0.019342	0.022614
RS	44	2.069903	2.066068	1210.716096	0.018801	0.021967
RS	45	2.227094	2.066068	1203.222740	0.018684	0.021796
RS	46	2.395672	2.140667	1149.476946	0.017850	0.020803
RS	47	2.576462	2.140667	1132.935309	0.017593	0.020468
RS	48	2.770350	2.222824	1070.686613	0.016626	0.019329
RS	49	2.978282	2.222824	1045.849610	0.016241	0.018857
RS	50	3.201278	2.301858	981.630941	0.015243	0.017695
RS	51	3.440428	2.301858	949.109125	0.014738	0.017101
RS	52	3.696902	2.371479	885.574474	0.013752	0.015966
RS	53	3.971955	2.371479	846.059227	0.013138	0.015261
RS	54	4.266934	2.464410	773.229720	0.012007	0.013971
RS	55	4.583282	2.464410	729.780808	0.011333	0.013202
RS	56	4.922546	2.464410	682.412674	0.010597	0.012363
RS	57	5.286387	2.464410	631.799575	0.009811	0.011464
RS	58	5.676586	3.184311	456.360253	0.007087	0.008375
RS	59	6.095051	3.184311	430.005950	0.006677	0.007895
RS	60	6.543830	3.184311	401.376110	0.006233	0.007371
RS	61	7.025119	3.184311	370.885955	0.005759	0.006812
RS	62	7.541274	3.184311	339.016291	0.005264	0.006227
RS	63	8.094820	3.184311	1878.259533	0.029167	0.034423
PA	4+25*2+4+6 0.094811723 0.033867887 8.094820126 0.224536520 0.155947558 0.270776315 0.403791494 0.531513060 0.679178131 0.917173087 1.295775259 1.812022653 2.439729128 3.119493899 3.677297080 3.881555532 3.671543909 3.222930544 2.758431764 2.397225250 2.162836750 2.037976840 1.996016159 2.012283808 2.066067751 2.140667212 2.222823604 2.301858405 2.371478628 2.464409823 3.184311480
//
IT	4195
RD	16
LK	-432735.773981
QD	-500.060965 -> -469.572198
RI	0.0531459130
TR	0.093297	0.034332
MT	8.166404
MM	C_pi: 1.539270, n_recomb: 66492.801469
RS	0	0.000000	0.231091	2003.383703	0.030129	0.003191
RS	1	0.007259	0.231091	2080.268497	0.031286	0.016401
RS	2	0.015045	0.231091	2155.027943	0.032410	0.028180
RS	3	0.023396	0.231091	2226.847820	0.033490	0.031810
RS	4	0.032353	0.155634	3373.591730	0.050736	0.045579
RS	5	0.041961	0.155634	3394.907796	0.051057	0.044854
RS	6	0.052266	0.273722	1963.080479	0.029523	0.026079
RS	7	0.063318	0.273722	2019.705807	0.030375	0.026846
RS	8	0.075174	0.408685	1398.163161	0.021027	0.018712
RS	9	0.087889	0.408685	1452.409515	0.021843	0.019632
RS	10	0.101528	0.534987	1154.732746	0.017366	0.015757
RS	11	0.116157	0.534987	1204.268608	0.018111	0.016755
RS	12	0.131848	0.678664	991.308183	0.014909	0.013999
RS	13	0.148678	0.678664	1036.604120	0.015590	0.014967
RS	14	0.166729	0.913111	807.108780	0.012138	0.011837
RS	15	0.186091	0.913111	847.174480	0.012741	0.012608
RS	16	0.206858	1.292121	629.652204	0.009469	0.009478
RS	17	0.229133	1.292121	663.663644	0.009981	0.010051
RS	18	0.253024	1.816559	498.354001	0.007495	0.007618
RS	19	0.278650	1.816559	527.011634	0.007926	0.008079
RS	20	0.306136	2.463866	411.350527	0.006186	0.006363
RS	21	0.335618	2.463866	436.000841	0.006557	0.006745
RS	22	0.367239	3.176416	358.704739	0.005395	0.005584
RS	23	0.401156	3.176416	380.737506	0.005726	0.005903
RS	24	0.437534	3.771851	340.398196	0.005119	0.005289
RS	25	0.476554	3.771851	361.463379	0.005436	0.005589
RS	26	0.518406	3.998331	361.948593	0.005443	0.005604
RS	27	0.563296	3.998331	384.035529	0.005776	0.005949
RS	28	0.611444	3.782577	430.214557	0.006470	0.006695
RS	29	0.663087	3.782577	455.374807	0.006848	0.007149
RS	30	0.718480	3.309959	549.685937	0.008267	0.008711
RS	31	0.777893	3.309959	579.326651	0.008713	0.009322
RS	32	0.841619	2.819956	714.467183	0.010745	0.011634
RS	33	0.909971	2.819956	748.218613	0.011253	0.012388
RS	34	0.983284	2.440226	901.975383	0.013565	0.015102
RS	35	1.061919	2.440226	936.967669	0.014091	0.015902
RS	36	1.146262	2.194896	1077.373783	0.016203	0.018436
RS	37	1.236728	2.194896	1109.018800	0.016679	0.019145
RS	38	1.333761	2.064636	1208.203484	0.018170	0.020956
RS	39	1.437837	2.064636	1232.190538	0.018531	0.021467
RS	40	1.549468	2.020835	1278.402089	0.019226	0.022318
RS	41	1.669202	2.020835	1292.240558	0.019434	0.022589
RS	42	1.797628	2.037496	1290.333530	0.019406	0.022565
RS	43	1.935376	2.037496	1293.451938	0.019453	0.022608
RS	44	2.083123	2.093049	1257.256174	0.018908	0.021965
RS	45	2.241596	2.093049	1250.188157	0.018802	0.021812
RS	46	2.411571	2.170162	1194.229456	0.017960	0.020820
RS	47	2.593885	2.170162	1177.819083	0.017713	0.020504
RS	48	2.789433	2.255029	1113.111047	0.016740	0.019367
RS	49	2.999176	2.255029	1088.114443	0.016364	0.018913
RS	50	3.224144	2.336512	1021.555437	0.015363	0.017755
RS	51	3.465443	2.336512	988.560181	0.014867	0.017178
RS	52	3.724257	2.408099	922.870194	0.013879	0.016046
RS	53	4.001858	2.408099	882.536168	0.013273	0.015356
RS	54	4.299611	2.503951	806.913015	0.012135	0.014063
RS	55	4.618977	2.503951	762.402926	0.011466	0.013305
RS	56	4.961526	2.503951	713.730691	0.010734	0.012475
RS	57	5.328940	2.503951	661.582319	0.009950	0.011583
RS	58	5.723025	3.266566	474.142015	0.007131	0.008391
RS	59	6.145716	3.266566	447.816140	0.006735	0.007929
RS	60	6.599090	3.266566	419.046398	0.006302	0.007422
RS	61	7.085375	3.266566	388.240305	0.005839	0.006878
RS	62	7.606959	3.266566	355.875943	0.005352	0.006305
RS	63	8.166404	3.266566	2007.461696	0.030191	0.035490
PA	4+25*2+4+6 0.093297100 0.034331796 8.166404106 0.231090755 0.155633603 0.273722488 0.408684584 0.534987413 0.678663846 0.913110615 1.292120535 1.816559293 2.463866387 3.176415702 3.771851298 3.998330616 3.782576865 3.309958730 2.819955987 2.440225862 2.194896392 2.064635765 2.020834635 2.037495503 2.093048818 2.170161774 2.255029421 2.336512199 2.408098751 2.503950922 3.266566329
//
IT	4010
RD	17
LK	-432675.691555
QD	-481.277989 -> -452.968452
RI	0.0511224790
TR	0.091867	0.034781
MT	8.234347
MM	C_pi: 1.567709, n_recomb: 68552.038724
RS	0	0.000000	0.237493	2012.750299	0.029361	0.003144
RS	1	0.007273	0.237493	2091.972945	0.030517	0.016158
RS	2	0.015075	0.237493	2169.323368	0.031645	0.027688
RS	3	0.023444	0.237493	2243.995811	0.032734	0.031251
RS	4	0.032422	0.155270	3503.576091	0.051108	0.046129
RS	5	0.042053	0.155270	3525.086610	0.051422	0.045335
RS	6	0.052384	0.276645	2012.362272	0.029355	0.026006
RS	7	0.063467	0.276645	2071.362471	0.030216	0.026768
RS	8	0.075356	0.413630	1432.539364	0.020897	0.018631
RS	9	0.088109	0.413630	1488.748295	0.021717	0.019543
RS	10	0.101790	0.538614	1190.275386	0.017363	0.015766
RS	11	0.116466	0.538614	1241.624425	0.018112	0.016757
RS	12	0.132210	0.678379	1029.558757	0.015019	0.014096
RS	13	0.149098	0.678379	1076.637861	0.015705	0.015065
RS	14	0.167215	0.909192	841.535883	0.012276	0.011957
RS	15	0.186649	0.909192	883.272560	0.012885	0.012736
RS	16	0.207497	1.288130	655.676947	0.009565	0.009561
RS	17	0.229861	1.288130	691.099959	0.010081	0.010142
RS	18	0.253851	1.819806	516.457994	0.007534	0.007649
RS	19	0.279586	1.819806	546.211677	0.007968	0.008114
RS	20	0.307193	2.485442	423.452137	0.006177	0.006347
RS	21	0.336808	2.485442	448.913059	0.006549	0.006731
RS	22	0.368577	3.229616	366.508662	0.005346	0.005529
RS	23	0.402656	3.229616	389.125847	0.005676	0.005848
RS	24	0.439213	3.862375	345.539181	0.005041	0.005205
RS	25	0.478430	3.862375	367.047313	0.005354	0.005503
RS	26	0.520498	4.111763	366.113982	0.005341	0.005496
RS	27	0.565627	4.111763	388.612282	0.005669	0.005835
RS	28	0.614037	3.891331	435.368951	0.006351	0.006565
RS	29	0.665968	3.891331	461.044819	0.006725	0.007009
RS	30	0.721676	3.395535	558.374016	0.008145	0.008564
RS	31	0.781436	3.395535	588.784191	0.008589	0.009161
RS	32	0.845542	2.880606	729.600453	0.010643	0.011483
RS	33	0.914310	2.880606	764.471819	0.011152	0.012224
RS	34	0.988080	2.482743	925.752568	0.013504	0.014964
RS	35	1.067215	2.482743	962.164911	0.014036	0.015757
RS	36	1.152105	2.226705	1110.103387	0.016194	0.018324
RS	37	1.243170	2.226705	1143.268853	0.016677	0.019033
RS	38	1.340857	2.091138	1248.151452	0.018207	0.020876
RS	39	1.445649	2.091138	1273.528857	0.018578	0.021393
RS	40	1.558063	2.045464	1322.760589	0.019296	0.022266
RS	41	1.678652	2.045464	1337.711711	0.019514	0.022550
RS	42	1.808012	2.062387	1336.353206	0.019494	0.022537
RS	43	1.946780	2.062387	1340.260457	0.019551	0.022597
RS	44	2.095640	2.119505	1302.906159	0.019006	0.021959
RS	45	2.255327	2.119505	1296.313347	0.018910	0.021824
RS	46	2.426627	2.198874	1238.314452	0.018064	0.020835
RS	47	2.610386	2.198874	1222.083328	0.017827	0.020538
RS	48	2.807510	2.286165	1155.077012	0.016850	0.019403
RS	49	3.018970	2.286165	1129.962342	0.016483	0.018967
RS	50	3.245810	2.369805	1061.201031	0.015480	0.017814
RS	51	3.489147	2.369805	1027.764896	0.014992	0.017252
RS	52	3.750183	2.443081	960.030487	0.014004	0.016127
RS	53	4.030203	2.443081	918.900098	0.013404	0.015449
RS	54	4.330588	2.541487	840.579624	0.012262	0.014156
RS	55	4.652820	2.541487	795.016976	0.011597	0.013408
RS	56	4.998488	2.541487	745.050208	0.010868	0.012585
RS	57	5.369296	2.541487	691.376759	0.010085	0.011698
RS	58	5.767073	3.345618	491.835371	0.007175	0.008408
RS	59	6.193779	3.345618	465.542759	0.006791	0.007963
RS	60	6.651519	3.345618	436.643123	0.006370	0.007472
RS	61	7.142551	3.345618	405.535952	0.005916	0.006941
RS	62	7.669294	3.345618	372.695998	0.005437	0.006380
RS	63	8.234347	3.345618	2138.127124	0.031190	0.036530
PA	4+25*2+4+6 0.091866570 0.034781400 8.234347402 0.237492949 0.155269891 0.276645116 0.413630147 0.538613941 0.678379067 0.909191970 1.288130470 1.819805822 2.485441572 3.229615673 3.862374564 4.111762870 3.891331144 3.395534769 2.880605522 2.482743454 2.226704907 2.091138372 2.045464482 2.062386706 2.119504954 2.198873717 2.286165282 2.369804806 2.443080826 2.541487166 3.345618475
//
IT	3878
RD	18
LK	-432619.887114
QD	-463.762120 -> -437.432856
RI	0.0492532105
TR	0.090512	0.035217
MT	8.299091
MM	C_pi: 1.595310, n_recomb: 70575.252819
RS	0	0.000000	0.243771	2021.555400	0.028644	0.003101
RS	1	0.007286	0.243771	2102.982552	0.029798	0.015928
RS	2	0.015103	0.243771	2182.780283	0.030928	0.027222
RS	3	0.023490	0.243771	2260.151989	0.032025	0.030721
RS	4	0.032487	0.154864	3633.116444	0.051479	0.046669
RS	5	0.042140	0.154864	3654.708347	0.051785	0.045810
RS	6	0.052497	0.279532	2059.646156	0.029184	0.025926
RS	7	0.063608	0.279532	2120.980663	0.030053	0.026683
RS	8	0.075528	0.418605	1465.179521	0.020761	0.018544
RS	9	0.088317	0.418605	1523.302285	0.021584	0.019448
RS	10	0.102038	0.542361	1224.438648	0.017349	0.015767
RS	11	0.116759	0.542361	1277.561531	0.018102	0.016751
RS	12	0.132552	0.678296	1067.007674	0.015119	0.014186
RS	13	0.149496	0.678296	1115.841598	0.015811	0.015154
RS	14	0.167675	0.905425	875.698847	0.012408	0.012072
RS	15	0.187178	0.905425	919.089653	0.013023	0.012859
RS	16	0.208102	1.283891	681.665854	0.009659	0.009643
RS	17	0.230550	1.283891	718.493331	0.010181	0.010232
RS	18	0.254634	1.821953	534.553995	0.007574	0.007681
RS	19	0.280473	1.821953	565.399873	0.008011	0.008151
RS	20	0.308195	2.504744	435.519248	0.006171	0.006334
RS	21	0.337936	2.504744	461.785950	0.006543	0.006720
RS	22	0.369844	3.279392	374.258306	0.005303	0.005479
RS	23	0.404078	3.279392	397.452993	0.005632	0.005799
RS	24	0.440805	3.949098	350.601939	0.004968	0.005127
RS	25	0.480209	3.949098	372.543004	0.005279	0.005424
RS	26	0.522483	4.221979	370.148837	0.005245	0.005396
RS	27	0.567838	4.221979	393.043451	0.005569	0.005728
RS	28	0.616497	3.997861	440.267096	0.006238	0.006443
RS	29	0.668701	3.997861	466.435154	0.006609	0.006877
RS	30	0.724710	3.479690	566.591201	0.008028	0.008424
RS	31	0.784799	3.479690	597.737968	0.008470	0.009008
RS	32	0.849266	2.940384	743.989676	0.010542	0.011337
RS	33	0.918430	2.940384	779.943915	0.011051	0.012065
RS	34	0.992634	2.524766	948.520581	0.013440	0.014827
RS	35	1.072244	2.524766	986.322543	0.013975	0.015613
RS	36	1.157654	2.258245	1141.634761	0.016176	0.018212
RS	37	1.249288	2.258245	1176.307310	0.016667	0.018920
RS	38	1.347598	2.117463	1286.829409	0.018233	0.020792
RS	39	1.453071	2.117463	1313.605471	0.018613	0.021315
RS	40	1.566229	2.069899	1365.894320	0.019354	0.022210
RS	41	1.687632	2.069899	1381.985964	0.019582	0.022505
RS	42	1.817880	2.086974	1381.289259	0.019572	0.022506
RS	43	1.957619	2.086974	1386.026111	0.019639	0.022581
RS	44	2.107538	2.145479	1347.667400	0.019095	0.021950
RS	45	2.268381	2.145479	1341.595817	0.019009	0.021833
RS	46	2.440943	2.226877	1281.720017	0.018161	0.020848
RS	47	2.626078	2.226877	1265.713224	0.017934	0.020569
RS	48	2.824703	2.316342	1196.560715	0.016954	0.019439
RS	49	3.037799	2.316342	1171.368007	0.016597	0.019020
RS	50	3.266421	2.401880	1100.537986	0.015594	0.017872
RS	51	3.511701	2.401880	1066.693235	0.015114	0.017325
RS	52	3.774853	2.476602	997.022047	0.014127	0.016206
RS	53	4.057178	2.476602	955.118646	0.013533	0.015541
RS	54	4.360073	2.577236	874.196339	0.012387	0.014247
RS	55	4.685037	2.577236	827.591727	0.011726	0.013509
RS	56	5.033679	2.577236	776.341967	0.011000	0.012694
RS	57	5.407722	2.577236	721.155593	0.010218	0.011812
RS	58	5.809019	3.421744	509.428297	0.007218	0.008426
RS	59	6.239555	3.421744	483.174773	0.006846	0.007997
RS	60	6.701460	3.421744	454.155771	0.006435	0.007521
RS	61	7.197020	3.421744	422.762467	0.005990	0.007003
RS	62	7.728686	3.421744	389.465752	0.005518	0.006452
RS	63	8.299091	3.421744	2270.093930	0.032166	0.037544
PA	4+25*2+4+6 0.090511724 0.035216746 8.299090518 0.243771376 0.154864160 0.279531870 0.418605134 0.542360530 0.678295610 0.905424537 1.283891065 1.821952638 2.504744124 3.279391578 3.949097880 4.221978852 3.997860907 3.479690002 2.940383713 2.524765902 2.258245086 2.117462669 2.069899281 2.086973992 2.145478504 2.226877180 2.316342493 2.401880168 2.476601729 2.577235827 3.421744324
//
IT	5451
RD	19
LK	-432567.971098
QD	-447.390937 -> -422.866340
RI	0.0475191733
TR	0.089225	0.035638
MT	8.361015
MM	C_pi: 1.622139, n_recomb: 72562.944769
RS	0	0.000000	0.249945	2029.722312	0.027972	0.003060
RS	1	0.007299	0.249945	2113.230915	0.029123	0.015710
RS	2	0.015130	0.249945	2195.343758	0.030254	0.026779
RS	3	0.023533	0.249945	2275.273998	0.031356	0.030218
RS	4	0.032549	0.154422	3762.222784	0.051848	0.047200
RS	5	0.042223	0.154422	3783.784201	0.052145	0.046279
RS	6	0.052603	0.282379	2105.072388	0.029010	0.025841
RS	7	0.063741	0.282379	2168.699905	0.029887	0.026595
RS	8	0.075692	0.423594	1496.209840	0.020619	0.018452
RS	9	0.088515	0.423594	1556.198281	0.021446	0.019349
RS	10	0.102274	0.546207	1257.282376	0.017327	0.015761
RS	11	0.117037	0.546207	1312.140329	0.018083	0.016738
RS	12	0.132878	0.678396	1103.655423	0.015210	0.014269
RS	13	0.149875	0.678396	1154.216007	0.015906	0.015237
RS	14	0.168112	0.901814	909.576054	0.012535	0.012184
RS	15	0.187680	0.901814	954.603659	0.013156	0.012977
RS	16	0.208677	1.279473	707.599108	0.009752	0.009725
RS	17	0.231206	1.279473	745.823233	0.010278	0.010321
RS	18	0.255379	1.823174	552.626284	0.007616	0.007716
RS	19	0.281317	1.823174	584.559924	0.008056	0.008189
RS	20	0.309148	2.522017	447.545902	0.006168	0.006324
RS	21	0.339010	2.522017	474.613508	0.006541	0.006711
RS	22	0.371051	3.326036	381.949641	0.005264	0.005434
RS	23	0.405431	3.326036	405.715109	0.005591	0.005754
RS	24	0.442321	4.032255	355.588192	0.004900	0.005055
RS	25	0.481902	4.032255	377.952840	0.005209	0.005350
RS	26	0.524373	4.329169	374.058521	0.005155	0.005301
RS	27	0.569944	4.329169	397.335427	0.005476	0.005629
RS	28	0.618840	4.102254	444.930344	0.006132	0.006327
RS	29	0.671305	4.102254	471.568974	0.006499	0.006752
RS	30	0.727599	3.562474	574.375399	0.007916	0.008290
RS	31	0.788003	3.562474	606.227958	0.008355	0.008863
RS	32	0.852814	2.999325	757.684581	0.010442	0.011195
RS	33	0.922356	2.999325	794.686032	0.010952	0.011913
RS	34	0.996974	2.566298	970.338373	0.013372	0.014694
RS	35	1.077037	2.566298	1009.499536	0.013912	0.015473
RS	36	1.162944	2.289502	1172.028828	0.016152	0.018099
RS	37	1.255122	2.289502	1208.193353	0.016650	0.018807
RS	38	1.354026	2.143595	1324.287462	0.018250	0.020706
RS	39	1.460150	2.143595	1352.467313	0.018639	0.021235
RS	40	1.574019	2.094134	1407.839769	0.019402	0.022150
RS	41	1.696198	2.094134	1425.095788	0.019639	0.022457
RS	42	1.827295	2.111270	1425.161804	0.019640	0.022471
RS	43	1.967961	2.111270	1430.764896	0.019718	0.022561
RS	44	2.118893	2.171007	1391.544739	0.019177	0.021939
RS	45	2.280841	2.171007	1386.036747	0.019101	0.021838
RS	46	2.454608	2.254237	1324.437767	0.018252	0.020860
RS	47	2.641059	2.254237	1308.697605	0.018035	0.020597
RS	48	2.841117	2.345653	1237.545239	0.017055	0.019473
RS	49	3.055777	2.345653	1212.312650	0.016707	0.019070
RS	50	3.286104	2.432862	1139.540707	0.015704	0.017929
RS	51	3.533242	2.432862	1105.319087	0.015233	0.017397
RS	52	3.798418	2.508814	1033.815431	0.014247	0.016285
RS	53	4.082947	2.508814	991.162960	0.013659	0.015630
RS	54	4.388243	2.611388	907.732355	0.012510	0.014338
RS	55	4.715822	2.611388	860.098096	0.011853	0.013608
RS	56	5.067309	2.611388	807.578620	0.011129	0.012800
RS	57	5.444449	2.611388	750.893207	0.010348	0.011922
RS	58	5.849116	3.495196	526.909320	0.007261	0.008445
RS	59	6.283317	3.495196	500.701541	0.006900	0.008031
RS	60	6.749209	3.495196	471.574144	0.006499	0.007568
RS	61	7.249105	3.495196	439.909742	0.006062	0.007062
RS	62	7.785485	3.495196	406.174882	0.005598	0.006522
RS	63	8.361015	3.495196	2403.209604	0.033119	0.038534
PA	4+25*2+4+6 0.089225322 0.035637929 8.361014579 0.249945076 0.154422493 0.282378770 0.423593624 0.546207209 0.678395754 0.901814273 1.279473456 1.823173701 2.522016887 3.326036252 4.032254779 4.329169481 4.102254322 3.562473908 2.999324529 2.566298121 2.289501800 2.143595333 2.094133952 2.111270500 2.171006517 2.254237273 2.345652540 2.432862406 2.508814113 2.611387564 3.495195749
//
IT	4503
RD	20
LK	-432519.599949
QD	-432.057841 -> -409.182212
RI	0.0459035121
TR	0.088002	0.036045
MT	8.420355
MM	C_pi: 1.648245, n_recomb: 74515.806386
RS	0	0.000000	0.256032	2037.181855	0.027339	0.003021
RS	1	0.007310	0.256032	2122.657058	0.028486	0.015502
RS	2	0.015155	0.256032	2206.962045	0.029617	0.026357
RS	3	0.023574	0.256032	2289.320313	0.030723	0.029736
RS	4	0.032608	0.153950	3890.915438	0.052216	0.047724
RS	5	0.042302	0.153950	3912.335065	0.052503	0.046744
RS	6	0.052705	0.285185	2148.752151	0.028836	0.025753
RS	7	0.063868	0.285185	2214.631098	0.029720	0.026504
RS	8	0.075848	0.428583	1525.742350	0.020475	0.018357
RS	9	0.088703	0.428583	1587.548984	0.021305	0.019247
RS	10	0.102499	0.550135	1288.869583	0.017297	0.015749
RS	11	0.117302	0.550135	1345.424437	0.018056	0.016718
RS	12	0.133188	0.678657	1139.515437	0.015292	0.014345
RS	13	0.150235	0.678657	1191.774870	0.015994	0.015312
RS	14	0.168529	0.898364	943.147841	0.012657	0.012292
RS	15	0.188159	0.898364	989.794431	0.013283	0.013091
RS	16	0.209225	1.274939	733.455702	0.009843	0.009806
RS	17	0.231831	1.274939	773.067854	0.010375	0.010409
RS	18	0.256090	1.823608	570.662499	0.007658	0.007751
RS	19	0.282122	1.823608	603.678959	0.008101	0.008229
RS	20	0.310057	2.537501	459.521187	0.006167	0.006316
RS	21	0.340034	2.537501	487.384445	0.006541	0.006706
RS	22	0.372202	3.369841	389.575602	0.005228	0.005392
RS	23	0.406723	3.369841	413.905059	0.005555	0.005713
RS	24	0.443766	4.112063	360.498905	0.004838	0.004988
RS	25	0.483519	4.112063	383.278292	0.005144	0.005281
RS	26	0.526177	4.433434	377.854008	0.005071	0.005212
RS	27	0.571953	4.433434	401.500353	0.005388	0.005535
RS	28	0.621076	4.204590	449.377045	0.006031	0.006217
RS	29	0.673790	4.204590	476.466177	0.006394	0.006634
RS	30	0.730358	3.643916	581.761922	0.007807	0.008162
RS	31	0.791062	3.643916	614.291395	0.008244	0.008724
RS	32	0.856203	3.057419	770.738870	0.010343	0.011058
RS	33	0.926106	3.057419	808.753426	0.010853	0.011765
RS	34	1.001119	2.607319	991.267825	0.013303	0.014562
RS	35	1.081616	2.607319	1031.757994	0.013846	0.015335
RS	36	1.167998	2.320450	1201.346049	0.016122	0.017986
RS	37	1.260695	2.320450	1238.986022	0.016627	0.018694
RS	38	1.360169	2.169509	1360.580039	0.018259	0.020618
RS	39	1.466914	2.169509	1390.165945	0.018656	0.021153
RS	40	1.581463	2.118144	1448.641753	0.019441	0.022088
RS	41	1.704387	2.118144	1467.082143	0.019688	0.022405
RS	42	1.836296	2.135265	1468.001641	0.019701	0.022434
RS	43	1.977849	2.135265	1474.503455	0.019788	0.022537
RS	44	2.129750	2.196097	1434.553934	0.019252	0.021926
RS	45	2.292756	2.196097	1429.648065	0.019186	0.021840
RS	46	2.467678	2.280983	1366.471079	0.018338	0.020870
RS	47	2.655388	2.280983	1351.036665	0.018131	0.020623
RS	48	2.856820	2.374152	1278.021498	0.017151	0.019506
RS	49	3.072978	2.374152	1252.785155	0.016812	0.019118
RS	50	3.304938	2.462832	1178.192753	0.015811	0.017985
RS	51	3.553856	2.462832	1143.625015	0.015347	0.017466
RS	52	3.820971	2.539819	1070.390894	0.014365	0.016363
RS	53	4.107613	2.539819	1027.013098	0.013782	0.015718
RS	54	4.415211	2.644072	941.165901	0.012630	0.014428
RS	55	4.745295	2.644072	892.515036	0.011978	0.013706
RS	56	5.099510	2.644072	838.739891	0.011256	0.012903
RS	57	5.479619	2.644072	780.570154	0.010475	0.012030
RS	58	5.887517	3.566155	544.269904	0.007304	0.008465
RS	59	6.325234	3.566155	518.114990	0.006953	0.008065
RS	60	6.794950	3.566155	488.890320	0.006561	0.007614
RS	61	7.299005	3.566155	456.969722	0.006133	0.007120
RS	62	7.839908	3.566155	422.814966	0.005674	0.006590
RS	63	8.420355	3.566155	2537.339825	0.034051	0.039500
PA	4+25*2+4+6 0.088001892 0.036045433 8.420354741 0.256032472 0.153949613 0.285184849 0.428583466 0.550134823 0.678657129 0.898363804 1.274939190 1.823608379 2.537501454 3.369840955 4.112063410 4.433433593 4.204590031 3.643915638 3.057418822 2.607319203 2.320449865 2.169508776 2.118144349 2.135264956 2.196097062 2.280983037 2.374151774 2.462831892 2.539818511 2.644071903 3.566154788
//
IT	4312
RD	21
LK	-432474.469309
QD	-417.669141 -> -396.303857
RI	0.0443922809
TR	0.086836	0.036439
MT	8.477402
MM	C_pi: 1.673677, n_recomb: 76434.161007
RS	0	0.000000	0.262050	2043.881180	0.026740	0.002983
RS	1	0.007322	0.262050	2131.214979	0.027883	0.015303
RS	2	0.015180	0.262050	2217.596804	0.029013	0.025952
RS	3	0.023613	0.262050	2302.261022	0.030121	0.029274
RS	4	0.032664	0.153450	4019.185218	0.052584	0.048241
RS	5	0.042377	0.153450	4040.353141	0.052861	0.047203
RS	6	0.052802	0.287944	2190.822844	0.028663	0.025661
RS	7	0.063990	0.287944	2258.911024	0.029554	0.026411
RS	8	0.075997	0.433564	1553.877494	0.020330	0.018259
RS	9	0.088883	0.433564	1617.455515	0.021161	0.019142
RS	10	0.102713	0.554131	1319.247481	0.017260	0.015731
RS	11	0.117555	0.554131	1377.461439	0.018022	0.016694
RS	12	0.133485	0.679069	1174.583989	0.015367	0.014416
RS	13	0.150580	0.679069	1228.514449	0.016073	0.015381
RS	14	0.168927	0.895071	976.396720	0.012774	0.012396
RS	15	0.188618	0.895071	1024.644076	0.013406	0.013201
RS	16	0.209750	1.270330	759.219388	0.009933	0.009886
RS	17	0.232429	1.270330	800.210338	0.010469	0.010496
RS	18	0.256769	1.823370	588.651568	0.007701	0.007787
RS	19	0.282891	1.823370	622.745467	0.008147	0.008269
RS	20	0.310926	2.551394	471.436856	0.006168	0.006311
RS	21	0.341014	2.551394	500.090264	0.006543	0.006702
RS	22	0.373304	3.411038	397.132469	0.005196	0.005354
RS	23	0.407959	3.411038	422.019202	0.005521	0.005675
RS	24	0.445151	4.188754	365.331695	0.004780	0.004925
RS	25	0.485066	4.188754	388.517268	0.005083	0.005216
RS	26	0.527903	4.534920	381.539569	0.004992	0.005128
RS	27	0.573878	4.534920	405.543286	0.005306	0.005447
RS	28	0.623218	4.304933	453.623670	0.005935	0.006113
RS	29	0.676171	4.304933	481.144658	0.006295	0.006522
RS	30	0.733001	3.724052	588.780043	0.007703	0.008040
RS	31	0.793992	3.724052	621.959245	0.008137	0.008592
RS	32	0.859449	3.114691	783.192465	0.010247	0.010925
RS	33	0.929699	3.114691	822.187277	0.010757	0.011623
RS	34	1.005092	2.647835	1011.356530	0.013232	0.014434
RS	35	1.086005	2.647835	1053.145656	0.013778	0.015200
RS	36	1.172843	2.351084	1229.634557	0.016087	0.017874
RS	37	1.266038	2.351084	1268.732113	0.016599	0.018581
RS	38	1.366058	2.195191	1395.751426	0.018261	0.020529
RS	39	1.473400	2.195191	1426.742913	0.018666	0.021069
RS	40	1.588603	2.141926	1488.332628	0.019472	0.022024
RS	41	1.712240	2.141926	1507.973802	0.019729	0.022351
RS	42	1.844929	2.158965	1509.827168	0.019753	0.022395
RS	43	1.987334	2.158965	1517.256382	0.019851	0.022511
RS	44	2.140166	2.220776	1476.698992	0.019320	0.021910
RS	45	2.304188	2.220776	1472.430343	0.019264	0.021840
RS	46	2.480219	2.307162	1407.811404	0.018419	0.020878
RS	47	2.669139	2.307162	1392.719179	0.018221	0.020647
RS	48	2.871892	2.401908	1317.972370	0.017243	0.019538
RS	49	3.089489	2.401908	1292.766559	0.016913	0.019164
RS	50	3.323019	2.491879	1216.470291	0.015915	0.018040
RS	51	3.573648	2.491879	1181.586329	0.015459	0.017534
RS	52	3.842627	2.569731	1106.718791	0.014479	0.016439
RS	53	4.131301	2.569731	1062.639803	0.013903	0.015804
RS	54	4.441111	2.675434	974.466187	0.012749	0.014517
RS	55	4.773604	2.675434	924.813115	0.012099	0.013802
RS	56	5.130443	2.675434	869.797784	0.011380	0.013005
RS	57	5.513408	2.675434	810.159937	0.010599	0.012136
RS	58	5.924414	3.634823	561.497085	0.007346	0.008485
RS	59	6.365513	3.634823	535.402737	0.007005	0.008098
RS	60	6.838909	3.634823	506.092252	0.006621	0.007660
RS	61	7.346966	3.634823	473.930467	0.006201	0.007176
RS	62	7.892223	3.634823	439.373984	0.005748	0.006655
RS	63	8.477402	3.634823	2672.328124	0.034962	0.040442
PA	4+25*2+4+6 0.086835889 0.036439429 8.477401822 0.262049592 0.153450286 0.287944156 0.433563625 0.554130554 0.679068760 0.895071327 1.270329801 1.823370119 2.551394387 3.411037770 4.188753619 4.534919519 4.304932507 3.724051646 3.114690608 2.647834778 2.351083918 2.195191333 2.141925538 2.158964984 2.220775969 2.307161865 2.401908204 2.491878753 2.569730972 2.675433782 3.634823162
//
IT	4217
RD	22
LK	-432432.308869
QD	-404.143314 -> -384.164468
RI	0.0429749729
TR	0.085722	0.036820
MT	8.532442
MM	C_pi: 1.698487, n_recomb: 78318.448702
RS	0	0.000000	0.268008	2049.804921	0.026173	0.002948
RS	1	0.007333	0.268008	2138.895626	0.027310	0.015111
RS	2	0.015203	0.268008	2227.245854	0.028438	0.025564
RS	3	0.023651	0.268008	2314.101320	0.029547	0.028829
RS	4	0.032718	0.152929	4147.019504	0.052951	0.048751
RS	5	0.042450	0.152929	4167.827540	0.053216	0.047658
RS	6	0.052895	0.290658	2231.366878	0.028491	0.025568
RS	7	0.064107	0.290658	2301.622390	0.029388	0.026316
RS	8	0.076140	0.438529	1580.698254	0.020183	0.018159
RS	9	0.089056	0.438529	1646.001746	0.021017	0.019036
RS	10	0.102919	0.558179	1348.477667	0.017218	0.015709
RS	11	0.117799	0.558179	1408.313740	0.017982	0.016664
RS	12	0.133769	0.679613	1208.876678	0.015435	0.014481
RS	13	0.150911	0.679613	1264.450797	0.016145	0.015444
RS	14	0.169310	0.891935	1009.307975	0.012887	0.012497
RS	15	0.189057	0.891935	1059.137633	0.013523	0.013307
RS	16	0.210253	1.265686	784.873089	0.010022	0.009965
RS	17	0.233003	1.265686	827.233042	0.010562	0.010581
RS	18	0.257422	1.822575	606.578689	0.007745	0.007824
RS	19	0.283631	1.822575	641.744089	0.008194	0.008309
RS	20	0.311761	2.563867	483.287253	0.006171	0.006308
RS	21	0.341955	2.563867	512.725196	0.006547	0.006700
RS	22	0.374362	3.449833	404.618631	0.005166	0.005319
RS	23	0.409146	3.449833	430.056104	0.005491	0.005640
RS	24	0.446481	4.262513	370.087841	0.004725	0.004866
RS	25	0.486553	4.262513	393.671498	0.005027	0.005156
RS	26	0.529563	4.633777	385.119402	0.004917	0.005050
RS	27	0.575727	4.633777	409.469161	0.005228	0.005364
RS	28	0.625277	4.403369	457.683609	0.005844	0.006015
RS	29	0.678460	4.403369	485.619062	0.006201	0.006417
RS	30	0.735542	3.802938	595.454723	0.007603	0.007923
RS	31	0.796811	3.802938	629.258025	0.008035	0.008465
RS	32	0.862571	3.171171	795.082838	0.010152	0.010798
RS	33	0.933154	3.171171	835.026372	0.010662	0.011486
RS	34	1.008913	2.687859	1030.649716	0.013160	0.014308
RS	35	1.090227	2.687859	1073.708098	0.013710	0.015069
RS	36	1.177504	2.381407	1256.941312	0.016049	0.017763
RS	37	1.271180	2.381407	1297.477576	0.016567	0.018470
RS	38	1.371725	2.220646	1429.842049	0.018257	0.020440
RS	39	1.479643	2.220646	1462.236409	0.018670	0.020985
RS	40	1.595474	2.165488	1526.941136	0.019497	0.021958
RS	41	1.719799	2.165488	1547.796569	0.019763	0.022295
RS	42	1.853241	2.182390	1550.656580	0.019799	0.022353
RS	43	1.996467	2.182390	1559.038636	0.019906	0.022483
RS	44	2.150196	2.245075	1517.987667	0.019382	0.021893
RS	45	2.315197	2.245075	1514.388205	0.019336	0.021837
RS	46	2.492298	2.332824	1448.454943	0.018494	0.020885
RS	47	2.682385	2.332824	1433.738834	0.018307	0.020668
RS	48	2.886410	2.428994	1357.383801	0.017332	0.019569
RS	49	3.105396	2.428994	1332.241221	0.017011	0.019209
RS	50	3.340440	2.520094	1254.353411	0.016016	0.018094
RS	51	3.592719	2.520094	1219.182350	0.015567	0.017600
RS	52	3.863498	2.598664	1142.774527	0.014591	0.016513
RS	53	4.154131	2.598664	1098.018674	0.014020	0.015889
RS	54	4.466076	2.705614	1007.606071	0.012866	0.014605
RS	55	4.800895	2.705614	956.966430	0.012219	0.013896
RS	56	5.160266	2.705614	900.727689	0.011501	0.013104
RS	57	5.545989	2.705614	839.639289	0.010721	0.012239
RS	58	5.959995	3.701402	578.579898	0.007388	0.008505
RS	59	6.404360	3.701402	552.554289	0.007055	0.008130
RS	60	6.881309	3.701402	523.169697	0.006680	0.007704
RS	61	7.393231	3.701402	490.781784	0.006266	0.007231
RS	62	7.942691	3.701402	455.841620	0.005820	0.006718
RS	63	8.532442	3.701402	2808.033076	0.035854	0.041362
PA	4+25*2+4+6 0.085722181 0.036820043 8.532442327 0.268008320 0.152928871 0.290657802 0.438528675 0.558178558 0.679612753 0.891935177 1.265685589 1.822575006 2.563866966 3.449833276 4.262512883 4.633776627 4.403369140 3.802938284 3.171170545 2.687858754 2.381407002 2.220646170 2.165488075 2.182389652 2.245074601 2.332823742 2.428993855 2.520094235 2.598663776 2.705614111 3.701401943
//
IT	3856
RD	23
LK	-432392.874593
QD	-391.407672 -> -372.704201
RI	0.0416420587
TR	0.084658	0.037188
MT	8.585562
MM	C_pi: 1.722695, n_recomb: 80169.235240
RS	0	0.000000	0.273919	2054.939033	0.025633	0.002913
RS	1	0.007343	0.273919	2145.689826	0.026765	0.014926
RS	2	0.015226	0.273919	2235.905374	0.027890	0.025190
RS	3	0.023687	0.273919	2324.843190	0.028999	0.028400
RS	4	0.032769	0.152389	4274.395589	0.053317	0.049255
RS	5	0.042519	0.152389	4294.737225	0.053571	0.048108
RS	6	0.052984	0.293325	2270.465445	0.028321	0.025473
RS	7	0.064218	0.293325	2342.846303	0.029224	0.026221
RS	8	0.076277	0.443470	1606.288486	0.020036	0.018057
RS	9	0.089222	0.443470	1673.272204	0.020872	0.018929
RS	10	0.103117	0.562267	1376.608235	0.017171	0.015682
RS	11	0.118032	0.562267	1438.029781	0.017937	0.016631
RS	12	0.134043	0.680274	1242.402404	0.015497	0.014540
RS	13	0.151229	0.680274	1299.592868	0.016211	0.015502
RS	14	0.169677	0.888948	1041.869046	0.012996	0.012595
RS	15	0.189480	0.888948	1093.262132	0.013637	0.013409
RS	16	0.210737	1.261031	810.401836	0.010109	0.010043
RS	17	0.233555	1.261031	854.120322	0.010654	0.010664
RS	18	0.258049	1.821296	624.435470	0.007789	0.007861
RS	19	0.284341	1.821296	660.665984	0.008241	0.008350
RS	20	0.312564	2.575061	495.065880	0.006175	0.006306
RS	21	0.342860	2.575061	525.282436	0.006552	0.006700
RS	22	0.375380	3.486403	412.031149	0.005140	0.005286
RS	23	0.410288	3.486403	438.012791	0.005464	0.005608
RS	24	0.447759	4.333505	374.766620	0.004675	0.004810
RS	25	0.487982	4.333505	398.740455	0.004974	0.005099
RS	26	0.531159	4.730080	388.599529	0.004847	0.004975
RS	27	0.577506	4.730080	413.284671	0.005155	0.005286
RS	28	0.627257	4.499938	461.569403	0.005757	0.005921
RS	29	0.680661	4.499938	489.902972	0.006111	0.006316
RS	30	0.737987	3.880595	601.808282	0.007507	0.007811
RS	31	0.799522	3.880595	636.211345	0.007936	0.008345
RS	32	0.865576	3.226853	806.445188	0.010059	0.010674
RS	33	0.936480	3.226853	847.307041	0.010569	0.011354
RS	34	1.012591	2.727375	1049.190397	0.013087	0.014185
RS	35	1.094290	2.727375	1093.488605	0.013640	0.014941
RS	36	1.181990	2.411390	1283.315039	0.016008	0.017653
RS	37	1.276129	2.411390	1325.270150	0.016531	0.018360
RS	38	1.377181	2.245843	1462.896906	0.018248	0.020350
RS	39	1.485653	2.245843	1496.689211	0.018669	0.020900
RS	40	1.602091	2.188800	1564.508039	0.019515	0.021892
RS	41	1.727079	2.188800	1586.587952	0.019790	0.022238
RS	42	1.861245	2.205517	1590.517368	0.019839	0.022311
RS	43	2.005264	2.205517	1599.874193	0.019956	0.022452
RS	44	2.159858	2.268982	1558.435515	0.019439	0.021874
RS	45	2.325804	2.268982	1555.533842	0.019403	0.021832
RS	46	2.503936	2.357972	1488.405157	0.018566	0.020890
RS	47	2.695148	2.357972	1474.096331	0.018387	0.020688
RS	48	2.900401	2.455422	1396.252690	0.017416	0.019598
RS	49	3.120727	2.455422	1371.203723	0.017104	0.019251
RS	50	3.357232	2.547512	1291.829326	0.016114	0.018146
RS	51	3.611104	2.547512	1256.399078	0.015672	0.017663
RS	52	3.883618	2.626661	1178.542456	0.014701	0.016586
RS	53	4.176143	2.626661	1133.133414	0.014134	0.015970
RS	54	4.490149	2.734674	1040.567520	0.012980	0.014690
RS	55	4.827213	2.734674	988.957049	0.012336	0.013988
RS	56	5.189029	2.734674	931.511888	0.011619	0.013201
RS	57	5.577413	2.734674	868.990828	0.010839	0.012339
RS	58	5.994317	3.765990	595.510329	0.007428	0.008525
RS	59	6.441836	3.765990	569.561694	0.007104	0.008162
RS	60	6.922216	3.765990	540.114605	0.006737	0.007746
RS	61	7.437872	3.765990	507.515384	0.006331	0.007283
RS	62	7.991394	3.765990	472.209237	0.005890	0.006779
RS	63	8.585562	3.765990	2944.328795	0.036726	0.042261
PA	4+25*2+4+6 0.084657614 0.037187988 8.585561780 0.273919412 0.152388955 0.293325229 0.443470286 0.562266780 0.680274169 0.888947815 1.261031197 1.821295733 2.575060607 3.486403464 4.333504900 4.730080163 4.499938084 3.880594566 3.226853292 2.727375232 2.411389889 2.245843436 2.188799718 2.205516935 2.268981789 2.357972362 2.455422451 2.547511642 2.626660892 2.734674455 3.765990212
//
IT	4690
RD	24
LK	-432355.949797
QD	-379.397916 -> -361.869870
RI	0.0403854113
TR	0.083638	0.037543
MT	8.637047
MM	C_pi: 1.746346, n_recomb: 81986.597550
RS	0	0.000000	0.279792	2059.279531	0.025117	0.002880
RS	1	0.007353	0.279792	2151.598385	0.026243	0.014747
RS	2	0.015247	0.279792	2243.581335	0.027365	0.024828
RS	3	0.023722	0.279792	2334.498087	0.028474	0.027985
RS	4	0.032819	0.151834	4401.287629	0.053683	0.049754
RS	5	0.042586	0.151834	4421.057836	0.053924	0.048554
RS	6	0.053071	0.295945	2308.201636	0.028153	0.025377
RS	7	0.064326	0.295945	2382.665992	0.029062	0.026125
RS	8	0.076410	0.448380	1630.731815	0.019890	0.017955
RS	9	0.089382	0.448380	1699.351538	0.020727	0.018822
RS	10	0.103307	0.566381	1403.693953	0.017121	0.015651
RS	11	0.118257	0.566381	1466.665027	0.017889	0.016595
RS	12	0.134306	0.681043	1275.165003	0.015553	0.014596
RS	13	0.151535	0.681043	1333.944604	0.016270	0.015556
RS	14	0.170031	0.886109	1074.060017	0.013100	0.012689
RS	15	0.189888	0.886109	1126.997229	0.013746	0.013507
RS	16	0.211204	1.256393	835.788556	0.010194	0.010120
RS	17	0.234088	1.256393	880.854530	0.010744	0.010746
RS	18	0.258654	1.819611	642.209611	0.007833	0.007899
RS	19	0.285027	1.819611	679.498384	0.008288	0.008391
RS	20	0.313339	2.585115	506.765230	0.006181	0.006306
RS	21	0.343733	2.585115	537.754246	0.006559	0.006702
RS	22	0.376362	3.520942	419.364557	0.005115	0.005257
RS	23	0.411390	3.520942	445.883723	0.005438	0.005578
RS	24	0.448994	4.401894	379.367735	0.004627	0.004758
RS	25	0.489363	4.401894	403.724136	0.004924	0.005046
RS	26	0.532700	4.823989	391.979831	0.004781	0.004904
RS	27	0.579225	4.823989	416.990111	0.005086	0.005212
RS	28	0.629170	4.594739	465.288161	0.005675	0.005832
RS	29	0.682788	4.594739	494.004356	0.006025	0.006221
RS	30	0.740348	3.957054	607.861965	0.007414	0.007704
RS	31	0.802142	3.957054	642.841809	0.007841	0.008229
RS	32	0.868479	3.281777	817.306110	0.009969	0.010555
RS	33	0.939693	3.281777	859.056913	0.010478	0.011226
RS	34	1.016145	2.766403	1067.012725	0.013014	0.014066
RS	35	1.098218	2.766403	1112.521605	0.013570	0.014816
RS	36	1.186327	2.441051	1308.786889	0.015963	0.017545
RS	37	1.280914	2.441051	1352.140119	0.016492	0.018251
RS	38	1.382456	2.270795	1494.944778	0.018234	0.020260
RS	39	1.491465	2.270795	1530.128106	0.018663	0.020815
RS	40	1.608490	2.211880	1601.050714	0.019528	0.021824
RS	41	1.734120	2.211880	1624.362711	0.019813	0.022179
RS	42	1.868988	2.228372	1629.418309	0.019874	0.022266
RS	43	2.013773	2.228372	1639.768871	0.020000	0.022420
RS	44	2.169205	2.292538	1598.038294	0.019491	0.021854
RS	45	2.336066	2.292538	1595.860410	0.019465	0.021826
RS	46	2.515197	2.382659	1527.650560	0.018633	0.020894
RS	47	2.707499	2.382659	1513.777895	0.018464	0.020705
RS	48	2.913943	2.481267	1434.556191	0.017497	0.019626
RS	49	3.135566	2.481267	1409.630002	0.017193	0.019292
RS	50	3.373486	2.574219	1328.871029	0.016208	0.018197
RS	51	3.628902	2.574219	1293.208962	0.015773	0.017725
RS	52	3.903098	2.653830	1213.990911	0.014807	0.016658
RS	53	4.197457	2.653830	1167.952837	0.014246	0.016050
RS	54	4.513461	2.762747	1073.317240	0.013091	0.014775
RS	55	4.852702	2.762747	1020.753137	0.012450	0.014078
RS	56	5.216888	2.762747	962.120100	0.011735	0.013296
RS	57	5.607853	2.762747	898.185911	0.010955	0.012437
RS	58	6.027567	3.828777	612.273872	0.007468	0.008545
RS	59	6.478145	3.828777	586.410852	0.007153	0.008193
RS	60	6.961854	3.828777	556.913146	0.006793	0.007788
RS	61	7.481132	3.828777	524.117582	0.006393	0.007334
RS	62	8.038593	3.828777	488.463193	0.005958	0.006838
RS	63	8.637047	3.828777	3081.051021	0.037580	0.043138
PA	4+25*2+4+6 0.083637628 0.037543208 8.637046853 0.279792121 0.151833796 0.295945103 0.448379614 0.566381191 0.681042949 0.886109492 1.256392718 1.819610918 2.585114526 3.520942457 4.401893685 4.823989245 4.594738920 3.957053577 3.281776601 2.766403328 2.441051169 2.270795443 2.211880123 2.228371880 2.292537674 2.382659005 2.481267499 2.574219096 2.653829895 2.762746520 3.828777082
//
IT	4903
RD	25
LK	-432321.338562
QD	-368.057234 -> -351.614440
RI	0.0391970258
TR	0.082660	0.037887
MT	8.686913
MM	C_pi: 1.769463, n_recomb: 83771.705168
RS	0	0.000000	0.285638	2062.820890	0.024624	0.002848
RS	1	0.007363	0.285638	2156.619762	0.025744	0.014574
RS	2	0.015268	0.285638	2250.276594	0.026862	0.024479
RS	3	0.023755	0.285638	2343.073664	0.027970	0.027582
RS	4	0.032867	0.151267	4527.690581	0.054048	0.050246
RS	5	0.042650	0.151267	4546.787087	0.054276	0.048994
RS	6	0.053154	0.298519	2344.648935	0.027989	0.025281
RS	7	0.064430	0.298519	2421.155755	0.028902	0.026030
RS	8	0.076537	0.453262	1654.070910	0.019745	0.017853
RS	9	0.089536	0.453262	1724.283303	0.020583	0.018714
RS	10	0.103491	0.570525	1429.761036	0.017067	0.015618
RS	11	0.118474	0.570525	1494.246172	0.017837	0.016555
RS	12	0.134560	0.681910	1307.182777	0.015604	0.014646
RS	13	0.151831	0.681910	1367.524887	0.016324	0.015604
RS	14	0.170373	0.883420	1105.872786	0.013201	0.012781
RS	15	0.190281	0.883420	1160.334815	0.013851	0.013602
RS	16	0.211654	1.251793	861.024653	0.010278	0.010196
RS	17	0.234601	1.251793	907.426802	0.010832	0.010827
RS	18	0.259238	1.817577	659.899843	0.007877	0.007937
RS	19	0.285688	1.817577	698.239964	0.008335	0.008432
RS	20	0.314086	2.594128	518.387775	0.006188	0.006307
RS	21	0.344575	2.594128	550.143253	0.006567	0.006704
RS	22	0.377309	3.553579	426.623037	0.005093	0.005229
RS	23	0.412454	3.553579	453.673404	0.005416	0.005551
RS	24	0.450185	4.467835	383.893451	0.004583	0.004709
RS	25	0.490695	4.467835	408.625120	0.004878	0.004996
RS	26	0.534188	4.915569	395.269666	0.004718	0.004838
RS	27	0.580883	4.915569	420.595636	0.005021	0.005142
RS	28	0.631017	4.687810	468.854643	0.005597	0.005747
RS	29	0.684841	4.687810	497.939095	0.005944	0.006131
RS	30	0.742629	4.032368	613.635093	0.007325	0.007601
RS	31	0.804671	4.032368	649.169982	0.007749	0.008119
RS	32	0.871282	3.335945	827.702193	0.009880	0.010440
RS	33	0.942798	3.335945	870.314035	0.010389	0.011103
RS	34	1.019578	2.804931	1084.165616	0.012942	0.013949
RS	35	1.102013	2.804931	1130.856950	0.013499	0.014694
RS	36	1.190517	2.470364	1333.416708	0.015917	0.017438
RS	37	1.285537	2.470364	1378.147236	0.016451	0.018144
RS	38	1.387554	2.295474	1526.046610	0.018217	0.020170
RS	39	1.497082	2.295474	1562.612770	0.018653	0.020730
RS	40	1.614675	2.234699	1636.628279	0.019537	0.021756
RS	41	1.740926	2.234699	1661.177636	0.019830	0.022120
RS	42	1.876473	2.250928	1667.410353	0.019904	0.022221
RS	43	2.022000	2.250928	1678.770712	0.020040	0.022386
RS	44	2.178243	2.315724	1636.835894	0.019539	0.021833
RS	45	2.345989	2.315724	1635.404794	0.019522	0.021817
RS	46	2.526087	2.406876	1566.219491	0.018696	0.020897
RS	47	2.719445	2.406876	1552.809159	0.018536	0.020721
RS	48	2.927040	2.506527	1472.315837	0.017575	0.019652
RS	49	3.149920	2.506527	1447.539009	0.017280	0.019331
RS	50	3.389211	2.600225	1365.491795	0.016300	0.018247
RS	51	3.646121	2.600225	1329.623170	0.015872	0.017785
RS	52	3.921947	2.680190	1249.125875	0.014911	0.016727
RS	53	4.218082	2.680190	1202.481442	0.014354	0.016128
RS	54	4.536021	2.789862	1105.856686	0.013201	0.014858
RS	55	4.877371	2.789862	1052.355212	0.012562	0.014167
RS	56	5.243853	2.789862	992.551937	0.011848	0.013389
RS	57	5.637320	2.789862	927.223301	0.011068	0.012532
RS	58	6.059757	3.889823	628.873123	0.007507	0.008565
RS	59	6.513299	3.889823	603.103878	0.007199	0.008224
RS	60	7.000235	3.889823	573.566794	0.006847	0.007828
RS	61	7.523023	3.889823	540.589072	0.006453	0.007384
RS	62	8.084305	3.889823	504.603294	0.006024	0.006896
RS	63	8.686913	3.889823	3218.134936	0.038416	0.043995
PA	4+25*2+4+6 0.082660102 0.037886532 8.686913226 0.285637578 0.151266543 0.298518948 0.453262043 0.570525170 0.681910023 0.883420089 1.251792869 1.817577127 2.594127872 3.553578909 4.467835444 4.915569390 4.687810147 4.032368001 3.335944681 2.804930980 2.470363776 2.295473530 2.234698701 2.250928127 2.315723749 2.406875836 2.506526794 2.600224557 2.680190374 2.789862157 3.889822891
//
CC
CC	Brief Description of the file format:
CC	  CC  comments
CC	  MM  useful-messages
CC	  RD  round-of-iterations
CC	  LL  \log[P(sequence)]
CC	  QD  Q-before-opt Q-after-opt
CC	  TR  \theta_0 \rho_0
CC	  RS  k t_k \lambda_k \pi_k \sum_{l\not=k}A_{kl} A_{kk}
CC	  DC  begin end best-k t_k+\Delta_k max-prob
CC
MM	Version: 0.6.5-r67
MM	pattern:4+25*2+4+6, n:63, n_free_lambdas:28
MM	n_iterations:25, skip:1, max_t:5, theta/rho:5
MM	is_decoding:0
MM	n_seqs:28, sum_L:1203160, sum_n:140506
RD	0
LK	0.000000
QD	0.000000 -> 0.000000
RI	inf
TR	0.124182	0.024836
MT	5.000000
MM	C_pi: 1.000000, n_recomb: 29515.603007
RS	0	0.000000	1.000000	187.149101	0.006341	0.000000
RS	1	0.006440	1.000000	197.897874	0.006705	0.000000
RS	2	0.013294	1.000000	209.175550	0.007087	0.000000
RS	3	0.020590	1.000000	220.996450	0.007487	0.000000
RS	4	0.028356	1.000000	233.373575	0.007907	0.000000
RS	5	0.036622	1.000000	246.318294	0.008345	0.000000
RS	6	0.045421	1.000000	259.840002	0.008803	0.000000
RS	7	0.054785	1.000000	273.945726	0.009281	0.000000
RS	8	0.064753	1.000000	288.639706	0.009779	0.000000
RS	9	0.075363	1.000000	303.922919	0.010297	0.000000
RS	10	0.086656	1.000000	319.792566	0.010835	0.000000
RS	11	0.098677	1.000000	336.241516	0.011392	0.000000
RS	12	0.111471	1.000000	353.257696	0.011969	0.000000
RS	13	0.125090	1.000000	370.823450	0.012564	0.000000
RS	14	0.139585	1.000000	388.914846	0.013177	0.000000
RS	15	0.155014	1.000000	407.500952	0.013806	0.000000
RS	16	0.171437	1.000000	426.543079	0.014451	0.000000
RS	17	0.188917	1.000000	445.993998	0.015110	0.000000
RS	18	0.207523	1.000000	465.797150	0.015781	0.000000
RS	19	0.227327	1.000000	485.885850	0.016462	0.000000
RS	20	0.248406	1.000000	506.182509	0.017150	0.000000
RS	21	0.270843	1.000000	526.597903	0.017841	0.000000
RS	22	0.294725	1.000000	547.030488	0.018534	0.000000
RS	23	0.320144	1.000000	567.365823	0.019223	0.000000
RS	24	0.347201	1.000000	587.476110	0.019904	0.000000
RS	25	0.376000	1.000000	607.219894	0.020573	0.000000
RS	26	0.406654	1.000000	626.441985	0.021224	0.000000
RS	27	0.439282	1.000000	644.973615	0.021852	0.000000
RS	28	0.474011	1.000000	662.632919	0.022450	0.000000
RS	29	0.510976	1.000000	679.225766	0.023012	0.000000
RS	30	0.550322	1.000000	694.547014	0.023532	0.000000
RS	31	0.592202	1.000000	708.382228	0.024000	0.000000
RS	32	0.636779	1.000000	720.509935	0.024411	0.000000
RS	33	0.684227	1.000000	730.704438	0.024757	0.000000
RS	34	0.734730	1.000000	738.739249	0.025029	0.000000
RS	35	0.788485	1.000000	744.391139	0.025220	0.000000
RS	36	0.845702	1.000000	747.444829	0.025324	0.000000
RS	37	0.906604	1.000000	747.698284	0.025332	0.000000
RS	38	0.971428	1.000000	744.968557	0.025240	0.000000
RS	39	1.040426	1.000000	739.098100	0.025041	0.000000
RS	40	1.113868	1.000000	729.961389	0.024731	0.000000
RS	41	1.192040	1.000000	717.471704	0.024308	0.000000
RS	42	1.275245	1.000000	701.587808	0.023770	0.000000
RS	43	1.363809	1.000000	682.320263	0.023117	0.000000
RS	44	1.458076	1.000000	659.737049	0.022352	0.000000
RS	45	1.558414	1.000000	633.968121	0.021479	0.000000
RS	46	1.665214	1.000000	605.208519	0.020505	0.000000
RS	47	1.778891	1.000000	573.719640	0.019438	0.000000
RS	48	1.899889	1.000000	539.828298	0.018290	0.000000
RS	49	2.028679	1.000000	503.923254	0.017073	0.000000
RS	50	2.165763	1.000000	466.448989	0.015803	0.000000
RS	51	2.311675	1.000000	427.896598	0.014497	0.000000
RS	52	2.466983	1.000000	388.791867	0.013172	0.000000
RS	53	2.632293	1.000000	349.680780	0.011847	0.000000
RS	54	2.808249	1.000000	311.112894	0.010541	0.000000
RS	55	2.995536	1.000000	273.623272	0.009270	0.000000
RS	56	3.194884	1.000000	237.713850	0.008054	0.000000
RS	57	3.407070	1.000000	203.835265	0.006906	0.000000
RS	58	3.632920	1.000000	172.370309	0.005840	0.000000
RS	59	3.873315	1.000000	143.620149	0.004866	0.000000
RS	60	4.129191	1.000000	117.794386	0.003991	0.000000
RS	61	4.401545	1.000000	95.005798	0.003219	0.000000
RS	62	4.691438	1.000000	75.270306	0.002550	0.000000
RS	63	5.000000	1.000000	211.071415	0.007151	0.000000
PA	4+25*2+4+6 0.124181876 0.024836375 5.000000000 1.000000000 1.000000000 1.000000000 1.000000000 1.000000000 1.000000000 1.000000000 1.000000000 1.000000000 1.000000000 1.000000000 1.000000000 1.000000000 1.000000000 1.000000000 1.000000000 1.000000000 1.000000000 1.000000000 1.000000000 1.000000000 1.000000000 1.000000000 1.000000000 1.000000000 1.000000000 1.000000000 1.000000000
//
IT	4893
RD	1
LK	-345308.578549
QD	-3757.928284 -> -1720.026153
RI	0.0942851074
TR	0.105565	0.020671
MT	6.526632
MM	C_pi: 1.033075, n_recomb: 25422.278980
RS	0	0.000000	0.161588	1049.014790	0.041264	0.004052
RS	1	0.006883	0.161588	1072.978962	0.042206	0.019934
RS	2	0.014240	0.161588	1094.174189	0.043040	0.044645
RS	3	0.022104	0.161588	1112.184833	0.043748	0.051542
RS	4	0.030508	0.205808	889.785208	0.035000	0.046376
RS	5	0.039491	0.205808	909.143899	0.035762	0.039443
RS	6	0.049093	0.291582	658.411391	0.025899	0.033308
RS	7	0.059355	0.291582	678.650756	0.026695	0.028600
RS	8	0.070324	0.397213	514.939903	0.020255	0.024965
RS	9	0.082047	0.397213	533.904099	0.021001	0.022131
RS	10	0.094578	0.517612	425.574422	0.016740	0.019919
RS	11	0.107971	0.517612	442.919345	0.017422	0.018179
RS	12	0.122286	0.651083	366.907108	0.014433	0.016756
RS	13	0.137587	0.651083	382.807769	0.015058	0.015514
RS	14	0.153940	0.799645	325.462561	0.012802	0.014367
RS	15	0.171420	0.799645	340.151863	0.013380	0.013289
RS	16	0.190102	0.960278	296.195726	0.011651	0.012289
RS	17	0.210070	0.960278	309.913266	0.012191	0.011380
RS	18	0.231413	1.124317	277.027491	0.010897	0.010569
RS	19	0.254225	1.124317	290.017431	0.011408	0.009853
RS	20	0.278607	1.281902	266.290554	0.010475	0.009226
RS	21	0.304667	1.281902	278.775151	0.010966	0.008687
RS	22	0.332521	1.422976	262.837784	0.010339	0.008238
RS	23	0.362292	1.422976	275.002778	0.010817	0.007885
RS	24	0.394113	1.539297	265.836560	0.010457	0.007631
RS	25	0.428123	1.539297	277.815579	0.010928	0.007475
RS	26	0.464475	1.626964	274.451087	0.010796	0.007416
RS	27	0.503329	1.626964	286.303613	0.011262	0.007451
RS	28	0.544857	1.686069	287.853885	0.011323	0.007578
RS	29	0.589244	1.686069	299.544633	0.011783	0.007799
RS	30	0.636686	1.719147	305.237934	0.012007	0.008113
RS	31	0.687393	1.719147	316.616225	0.012454	0.008522
RS	32	0.741591	1.730488	325.629772	0.012809	0.009025
RS	33	0.799519	1.730488	336.406717	0.013233	0.009619
RS	34	0.861435	1.725468	347.717363	0.013678	0.010297
RS	35	0.927612	1.725468	357.448857	0.014060	0.011052
RS	36	0.998345	1.709596	369.796197	0.014546	0.011869
RS	37	1.073946	1.709596	377.883296	0.014864	0.012732
RS	38	1.154751	1.687845	389.789744	0.015333	0.013622
RS	39	1.241118	1.687845	395.507420	0.015558	0.014512
RS	40	1.333430	1.664370	405.349739	0.015945	0.015376
RS	41	1.432096	1.664370	407.913403	0.016046	0.016184
RS	42	1.537553	1.642401	414.076787	0.016288	0.016904
RS	43	1.650268	1.642401	412.748746	0.016236	0.017509
RS	44	1.770743	1.624104	413.886026	0.016280	0.017973
RS	45	1.899510	1.624104	408.107165	0.016053	0.018279
RS	46	2.037140	1.610377	403.439960	0.015870	0.018416
RS	47	2.184243	1.610377	392.952600	0.015457	0.018382
RS	48	2.341472	1.600956	382.421034	0.015043	0.018184
RS	49	2.509523	1.600956	367.352253	0.014450	0.017831
RS	50	2.689141	1.594950	351.535208	0.013828	0.017339
RS	51	2.881123	1.594950	332.434015	0.013076	0.016722
RS	52	3.086320	1.591711	312.324633	0.012285	0.015992
RS	53	3.305640	1.591711	290.166426	0.011414	0.015164
RS	54	3.540057	1.593538	266.710017	0.010491	0.014250
RS	55	3.790609	1.593538	242.938140	0.009556	0.013265
RS	56	4.058407	1.593538	218.863256	0.008609	0.012226
RS	57	4.344638	1.593538	194.868676	0.007665	0.011151
RS	58	4.650571	1.664309	164.745249	0.006480	0.010061
RS	59	4.977562	1.664309	144.211183	0.005673	0.008979
RS	60	5.327060	1.664309	124.513788	0.004898	0.007924
RS	61	5.700615	1.664309	105.939509	0.004167	0.006916
RS	62	6.099883	1.664309	88.732315	0.003490	0.005969
RS	63	6.526632	1.664309	309.138690	0.012160	0.023146
PA	4+25*2+4+6 0.105564613 0.020671486 6.526632309 0.161587715 0.205807686 0.291582108 0.397212982 0.517611504 0.651082516 0.799645424 0.960277557 1.124317169 1.281902313 1.422975540 1.539297104 1.626963615 1.686068535 1.719146729 1.730487823 1.725467682 1.709595680 1.687845230 1.664369583 1.642400742 1.624104500 1.610377312 1.600955963 1.594949722 1.591711044 1.593538284 1.664308608
//
IT	4872
RD	2
LK	-342310.088857
QD	-1832.774466 -> -1352.037176
RI	0.1254049512
TR	0.098631	0.020273
MT	7.201057
MM	C_pi: 1.069367, n_recomb: 25803.778029
RS	0	0.000000	0.126423	1384.177365	0.053642	0.003801
RS	1	0.007048	0.126423	1398.767902	0.054208	0.020677
RS	2	0.014592	0.126423	1407.785810	0.054557	0.043261
RS	3	0.022668	0.126423	1410.718490	0.054671	0.056704
RS	4	0.031314	0.146078	1223.714597	0.047424	0.047037
RS	5	0.040568	0.146078	1226.948723	0.047549	0.047096
RS	6	0.050475	0.217124	833.591341	0.032305	0.032954
RS	7	0.061080	0.217124	848.448076	0.032881	0.032830
RS	8	0.072433	0.313346	601.366913	0.023305	0.024118
RS	9	0.084586	0.313346	618.499552	0.023969	0.024265
RS	10	0.097595	0.432828	462.031073	0.017906	0.018839
RS	11	0.111521	0.432828	478.464003	0.018542	0.019162
RS	12	0.126428	0.578452	371.591211	0.014401	0.015529
RS	13	0.142386	0.578452	386.646652	0.014984	0.015811
RS	14	0.159469	0.760124	306.697508	0.011886	0.013049
RS	15	0.177756	0.760124	320.299490	0.012413	0.013153
RS	16	0.197331	0.982258	259.210886	0.010045	0.010982
RS	17	0.218287	0.982258	271.478641	0.010521	0.010968
RS	18	0.240719	1.238248	225.767009	0.008749	0.009328
RS	19	0.264732	1.238248	236.934990	0.009182	0.009270
RS	20	0.290437	1.512939	203.634294	0.007892	0.008067
RS	21	0.317954	1.512939	213.981933	0.008293	0.008004
RS	22	0.347410	1.781724	190.984150	0.007401	0.007165
RS	23	0.378943	1.781724	200.799200	0.007782	0.007151
RS	24	0.412698	2.015421	186.620604	0.007232	0.006641
RS	25	0.448831	2.015421	196.173897	0.007603	0.006728
RS	26	0.487511	2.191961	189.521108	0.007345	0.006510
RS	27	0.528918	2.191961	199.035606	0.007713	0.006724
RS	28	0.573242	2.301800	198.887468	0.007708	0.006767
RS	29	0.620691	2.301800	208.512967	0.008081	0.007124
RS	30	0.671483	2.346461	214.176686	0.008300	0.007419
RS	31	0.725856	2.346461	223.964392	0.008680	0.007940
RS	32	0.784060	2.336819	234.765039	0.009098	0.008495
RS	33	0.846366	2.336819	244.628304	0.009480	0.009189
RS	34	0.913064	2.289586	259.589396	0.010060	0.009991
RS	35	0.984462	2.289586	269.258167	0.010435	0.010834
RS	36	1.060892	2.222176	286.965729	0.011121	0.011836
RS	37	1.142709	2.222176	295.955311	0.011469	0.012764
RS	38	1.230292	2.149192	314.540210	0.012190	0.013869
RS	39	1.324048	2.149192	322.156574	0.012485	0.014777
RS	40	1.424411	2.081262	339.392785	0.013153	0.015840
RS	41	1.531848	2.081262	344.794501	0.013362	0.016594
RS	42	1.646856	2.025063	358.386774	0.013889	0.017449
RS	43	1.769970	2.025063	360.708714	0.013979	0.017924
RS	44	1.901761	1.983520	368.776340	0.014292	0.018432
RS	45	2.042840	1.983520	367.286811	0.014234	0.018557
RS	46	2.193862	1.956074	368.846237	0.014294	0.018663
RS	47	2.355528	1.956074	363.079205	0.014071	0.018445
RS	48	2.528588	1.939690	358.156253	0.013880	0.018184
RS	49	2.713844	1.939690	347.980215	0.013486	0.017686
RS	50	2.912157	1.930689	337.272460	0.013071	0.017141
RS	51	3.124446	1.930689	322.917221	0.012514	0.016433
RS	52	3.351697	1.926942	307.310512	0.011910	0.015674
RS	53	3.594964	1.926942	289.404639	0.011216	0.014807
RS	54	3.855376	1.934282	269.139155	0.010430	0.013862
RS	55	4.134141	1.934282	248.903628	0.009646	0.012882
RS	56	4.432553	1.934282	227.828903	0.008829	0.011862
RS	57	4.751996	1.934282	206.250120	0.007993	0.010816
RS	58	5.093952	2.104451	170.865776	0.006622	0.009385
RS	59	5.460009	2.104451	153.350429	0.005943	0.008453
RS	60	5.851865	2.104451	135.931300	0.005268	0.007533
RS	61	6.271338	2.104451	118.899007	0.004608	0.006638
RS	62	6.720374	2.104451	102.530764	0.003973	0.005782
RS	63	7.201057	2.104451	408.475012	0.015830	0.024134
PA	4+25*2+4+6 0.098630629 0.020272871 7.201056562 0.126423013 0.146077929 0.217123803 0.313346413 0.432828096 0.578452183 0.760124374 0.982258398 1.238248296 1.512938525 1.781723945 2.015421433 2.191960841 2.301799932 2.346461103 2.336819351 2.289586429 2.222176348 2.149191568 2.081261564 2.025062559 1.983519803 1.956074230 1.939689722 1.930689304 1.926941928 1.934282097 2.104451112
//
IT	4877
RD	3
LK	-341540.239329
QD	-1448.873132 -> -1246.139600
RI	0.1213015806
TR	0.094088	0.020665
MT	7.586713
MM	C_pi: 1.153299, n_recomb: 28337.347692
RS	0	0.000000	0.134205	1450.030532	0.051170	0.003531
RS	1	0.007135	0.134205	1470.403113	0.051889	0.019369
RS	2	0.014780	0.134205	1485.227037	0.052412	0.039608
RS	3	0.022969	0.134205	1493.912044	0.052719	0.052748
RS	4	0.031744	0.135275	1484.474946	0.052386	0.049306
RS	5	0.041144	0.135275	1480.151201	0.052233	0.050327
RS	6	0.051215	0.200255	1004.628185	0.035452	0.034354
RS	7	0.062004	0.200255	1018.031993	0.035925	0.035102
RS	8	0.073564	0.289962	716.396700	0.025281	0.025001
RS	9	0.085948	0.289962	734.408992	0.025917	0.025858
RS	10	0.099216	0.403126	543.531667	0.019181	0.019467
RS	11	0.113430	0.403126	561.521787	0.019816	0.020347
RS	12	0.128659	0.545692	429.692253	0.015163	0.015943
RS	13	0.144975	0.545692	446.395661	0.015753	0.016674
RS	14	0.162454	0.734826	345.143980	0.012180	0.013212
RS	15	0.181181	0.734826	360.212338	0.012712	0.013680
RS	16	0.201244	0.984392	281.141705	0.009921	0.010898
RS	17	0.222738	0.984392	294.535272	0.010394	0.011166
RS	18	0.245767	1.295782	234.744338	0.008284	0.009040
RS	19	0.270438	1.295782	246.648773	0.008704	0.009196
RS	20	0.296870	1.656450	202.928775	0.007161	0.007634
RS	21	0.325187	1.656450	213.657745	0.007540	0.007730
RS	22	0.355525	2.032626	183.426318	0.006473	0.006647
RS	23	0.388028	2.032626	193.353823	0.006823	0.006749
RS	24	0.422850	2.373049	174.607272	0.006162	0.006088
RS	25	0.460157	2.373049	184.118227	0.006497	0.006256
RS	26	0.500126	2.631304	175.048423	0.006177	0.005958
RS	27	0.542946	2.631304	184.488600	0.006510	0.006224
RS	28	0.588822	2.782419	183.755714	0.006485	0.006241
RS	29	0.637971	2.782419	193.399703	0.006825	0.006624
RS	30	0.690627	2.824903	200.264951	0.007067	0.006946
RS	31	0.747040	2.824903	210.288852	0.007421	0.007472
RS	32	0.807479	2.778425	224.143992	0.007910	0.008111
RS	33	0.872230	2.778425	234.572356	0.008278	0.008794
RS	34	0.941601	2.675495	254.373527	0.008977	0.009740
RS	35	1.015922	2.675495	265.004766	0.009352	0.010557
RS	36	1.095545	2.548815	288.996080	0.010198	0.011753
RS	37	1.180851	2.548815	299.340223	0.010563	0.012637
RS	38	1.272243	2.423596	324.968998	0.011468	0.013958
RS	39	1.370155	2.423596	334.237955	0.011795	0.014796
RS	40	1.475055	2.315885	358.330382	0.012645	0.016055
RS	41	1.587439	2.315885	365.518008	0.012899	0.016712
RS	42	1.707842	2.233780	384.812719	0.013580	0.017703
RS	43	1.836836	2.233780	388.870251	0.013723	0.018064
RS	44	1.975034	2.178893	400.862099	0.014146	0.018632
RS	45	2.123093	2.178893	400.911712	0.014148	0.018645
RS	46	2.281716	2.147588	404.586733	0.014278	0.018752
RS	47	2.451658	2.147588	400.071826	0.014118	0.018445
RS	48	2.633725	2.133047	395.911831	0.013971	0.018161
RS	49	2.828783	2.133047	386.635560	0.013644	0.017609
RS	50	3.037759	2.128395	375.866469	0.013264	0.017044
RS	51	3.261646	2.128395	361.982347	0.012774	0.016317
RS	52	3.501508	2.130056	345.716440	0.012200	0.015550
RS	53	3.758484	2.130056	327.774695	0.011567	0.014689
RS	54	4.033797	2.149528	305.462047	0.010779	0.013723
RS	55	4.328754	2.149528	284.793631	0.010050	0.012770
RS	56	4.644757	2.149528	262.903161	0.009278	0.011779
RS	57	4.983307	2.149528	240.130012	0.008474	0.010763
RS	58	5.346013	2.434918	193.412708	0.006825	0.009016
RS	59	5.734600	2.434918	176.362302	0.006224	0.008198
RS	60	6.150914	2.434918	158.974912	0.005610	0.007379
RS	61	6.596932	2.434918	141.545677	0.004995	0.006572
RS	62	7.074775	2.434918	124.373374	0.004389	0.005787
RS	63	7.586713	2.434918	545.329977	0.019244	0.025892
PA	4+25*2+4+6 0.094087547 0.020665152 7.586713094 0.134204970 0.135274997 0.200255220 0.289962447 0.403125899 0.545692186 0.734826064 0.984392325 1.295782223 1.656450038 2.032625509 2.373048718 2.631303731 2.782418680 2.824903076 2.778425025 2.675495163 2.548814714 2.423595615 2.315884840 2.233780367 2.178893220 2.147587719 2.133047371 2.128395235 2.130055784 2.149528017 2.434918435
//
IT	4540
RD	4
LK	-341174.065313
QD	-1311.892288 -> -1172.997120
RI	0.1070928854
TR	0.090354	0.021272
MT	7.859808
MM	C_pi: 1.236247, n_recomb: 31228.986429
RS	0	0.000000	0.149931	1444.241470	0.046247	0.003302
RS	1	0.007195	0.149931	1473.206499	0.047174	0.018029
RS	2	0.014907	0.149931	1497.398954	0.047949	0.036305
RS	3	0.023174	0.149931	1516.177577	0.048550	0.048198
RS	4	0.032036	0.133421	1711.462598	0.054804	0.051364
RS	5	0.041535	0.133421	1704.376526	0.054577	0.052042
RS	6	0.051718	0.196042	1163.984791	0.037273	0.035558
RS	7	0.062634	0.196042	1177.957394	0.037720	0.036337
RS	8	0.074335	0.281759	834.015426	0.026706	0.025864
RS	9	0.086878	0.281759	853.854664	0.027342	0.026867
RS	10	0.100323	0.388736	635.939921	0.020364	0.020205
RS	11	0.114735	0.388736	656.116377	0.021010	0.021251
RS	12	0.130185	0.524530	503.054996	0.016109	0.016558
RS	13	0.146746	0.524530	521.993491	0.016715	0.017460
RS	14	0.164498	0.711752	400.130565	0.012813	0.013625
RS	15	0.183528	0.711752	417.290406	0.013362	0.014250
RS	16	0.203927	0.972515	319.175863	0.010221	0.011068
RS	17	0.225793	0.972515	334.343350	0.010706	0.011468
RS	18	0.249233	1.317510	258.964929	0.008292	0.008992
RS	19	0.274359	1.317510	272.241635	0.008718	0.009252
RS	20	0.301293	1.741052	216.848246	0.006944	0.007423
RS	21	0.330164	1.741052	228.563280	0.007319	0.007598
RS	22	0.361113	2.205722	190.309386	0.006094	0.006334
RS	23	0.394288	2.205722	200.920803	0.006434	0.006493
RS	24	0.429851	2.640744	177.237414	0.005675	0.005724
RS	25	0.467971	2.640744	187.247341	0.005996	0.005927
RS	26	0.508835	2.973532	175.661855	0.005625	0.005573
RS	27	0.552638	2.973532	185.537485	0.005941	0.005853
RS	28	0.599593	3.160429	184.275390	0.005901	0.005854
RS	29	0.649926	3.160429	194.408308	0.006225	0.006233
RS	30	0.703881	3.195344	202.644867	0.006489	0.006577
RS	31	0.761717	3.195344	213.324352	0.006831	0.007084
RS	32	0.823715	3.107827	230.522396	0.007382	0.007787
RS	33	0.890173	3.107827	241.869613	0.007745	0.008438
RS	34	0.961412	2.948270	266.920442	0.008547	0.009495
RS	35	1.037777	2.948270	278.781831	0.008927	0.010271
RS	36	1.119635	2.765513	309.528909	0.009912	0.011618
RS	37	1.207384	2.765513	321.377705	0.010291	0.012453
RS	38	1.301445	2.594519	354.432199	0.011349	0.013942
RS	39	1.402274	2.594519	365.342890	0.011699	0.014726
RS	40	1.510357	2.455054	396.363262	0.012692	0.016135
RS	41	1.626217	2.455054	405.120804	0.012973	0.016736
RS	42	1.750412	2.355035	429.690294	0.013759	0.017826
RS	43	1.883542	2.355035	435.038257	0.013931	0.018138
RS	44	2.026251	2.293810	449.968404	0.014409	0.018743
RS	45	2.179227	2.293810	450.896210	0.014438	0.018722
RS	46	2.343209	2.264359	455.263400	0.014578	0.018816
RS	47	2.518989	2.264359	451.173744	0.014447	0.018496
RS	48	2.707416	2.256174	446.143920	0.014286	0.018178
RS	49	2.909399	2.256174	436.845060	0.013988	0.017631
RS	50	3.125914	2.259401	424.385958	0.013589	0.017036
RS	51	3.358007	2.259401	410.030872	0.013130	0.016327
RS	52	3.606798	2.269232	391.605322	0.012540	0.015541
RS	53	3.873489	2.269232	372.740374	0.011936	0.014706
RS	54	4.159367	2.303848	346.821254	0.011106	0.013698
RS	55	4.465813	2.303848	324.996322	0.010407	0.012782
RS	56	4.794307	2.303848	301.611589	0.009658	0.011825
RS	57	5.146434	2.303848	277.020469	0.008871	0.010838
RS	58	5.523896	2.712284	216.498914	0.006933	0.008771
RS	59	5.928515	2.712284	199.704619	0.006395	0.008048
RS	60	6.362245	2.712284	182.231156	0.005835	0.007313
RS	61	6.827180	2.712284	164.369325	0.005263	0.006578
RS	62	7.325565	2.712284	146.426478	0.004689	0.005853
RS	63	7.859808	2.712284	692.358276	0.022170	0.027862
PA	4+25*2+4+6 0.090353816 0.021271710 7.859807734 0.149931156 0.133420568 0.196042240 0.281759468 0.388735905 0.524530127 0.711752376 0.972514758 1.317510490 1.741051614 2.205722478 2.640743612 2.973531610 3.160428701 3.195344010 3.107826695 2.948270001 2.765512677 2.594518950 2.455054241 2.355034854 2.293810338 2.264359074 2.256174378 2.259400798 2.269231687 2.303847972 2.712283815
//
IT	4097
RD	5
LK	-340908.293836
QD	-1221.420977 -> -1106.320396
RI	0.0938310976
TR	0.087062	0.021936
MT	8.080001
MM	C_pi: 1.310478, n_recomb: 34096.625582
RS	0	0.000000	0.167251	1424.287827	0.041772	0.003109
RS	1	0.007241	0.167251	1460.549710	0.042836	0.016882
RS	2	0.015006	0.167251	1492.888804	0.043784	0.033554
RS	3	0.023334	0.167251	1520.649980	0.044598	0.044299
RS	4	0.032265	0.133686	1916.935863	0.056221	0.053035
RS	5	0.041842	0.133686	1908.930217	0.055986	0.053199
RS	6	0.052113	0.196028	1306.275272	0.038311	0.036374
RS	7	0.063128	0.196028	1321.820917	0.038767	0.037012
RS	8	0.074940	0.279618	942.743865	0.027649	0.026477
RS	9	0.087608	0.279618	964.796496	0.028296	0.027473
RS	10	0.101192	0.381599	726.050104	0.021294	0.020811
RS	11	0.115761	0.381599	748.553605	0.021954	0.021897
RS	12	0.131384	0.510349	578.589602	0.016969	0.017137
RS	13	0.148139	0.510349	599.850710	0.017593	0.018110
RS	14	0.166107	0.692556	459.419662	0.013474	0.014070
RS	15	0.185376	0.692556	478.791972	0.014042	0.014778
RS	16	0.206040	0.957074	361.914360	0.010614	0.011311
RS	17	0.228201	0.957074	379.016003	0.011116	0.011788
RS	18	0.251966	1.323532	287.586852	0.008434	0.009037
RS	19	0.277452	1.323532	302.406386	0.008869	0.009359
RS	20	0.304784	1.795026	234.810480	0.006887	0.007313
RS	21	0.334095	1.795026	247.671022	0.007264	0.007537
RS	22	0.365528	2.334558	201.056110	0.005897	0.006126
RS	23	0.399237	2.334558	212.494021	0.006232	0.006318
RS	24	0.435387	2.855141	183.717554	0.005388	0.005461
RS	25	0.474155	2.855141	194.353421	0.005700	0.005681
RS	26	0.515730	3.257949	180.179987	0.005284	0.005281
RS	27	0.560315	3.257949	190.602392	0.005590	0.005563
RS	28	0.608129	3.478492	188.751048	0.005536	0.005547
RS	29	0.659406	3.478492	199.465902	0.005850	0.005914
RS	30	0.714395	3.504671	209.005111	0.006130	0.006270
RS	31	0.773366	3.504671	220.411991	0.006464	0.006752
RS	32	0.836607	3.376195	240.905316	0.007065	0.007500
RS	33	0.904427	3.376195	253.221240	0.007427	0.008116
RS	34	0.977158	3.162234	283.542748	0.008316	0.009255
RS	35	1.055156	3.162234	296.662001	0.008701	0.009990
RS	36	1.138802	2.927760	334.269305	0.009804	0.011452
RS	37	1.228505	2.927760	347.623366	0.010195	0.012247
RS	38	1.324703	2.716474	388.233436	0.011386	0.013866
RS	39	1.427867	2.716474	400.745568	0.011753	0.014613
RS	40	1.538501	2.550572	438.731389	0.012867	0.016139
RS	41	1.657146	2.550572	448.959376	0.013167	0.016714
RS	42	1.784382	2.436907	478.633164	0.014038	0.017881
RS	43	1.920831	2.436907	485.102777	0.014227	0.018181
RS	44	2.067161	2.372295	502.552522	0.014739	0.018812
RS	45	2.224087	2.372295	504.128869	0.014785	0.018796
RS	46	2.392376	2.346527	508.586798	0.014916	0.018876
RS	47	2.572851	2.346527	504.656946	0.014801	0.018574
RS	48	2.766394	2.345786	498.098713	0.014608	0.018224
RS	49	2.973952	2.345786	488.506945	0.014327	0.017705
RS	50	3.196539	2.357562	473.749855	0.013894	0.017078
RS	51	3.435244	2.357562	458.677461	0.013452	0.016402
RS	52	3.691234	2.375987	437.583235	0.012834	0.015591
RS	53	3.965760	2.375987	417.598355	0.012247	0.014790
RS	54	4.260165	2.426116	387.527688	0.011366	0.013732
RS	55	4.575888	2.426116	364.441811	0.010689	0.012855
RS	56	4.914472	2.426116	339.485672	0.009957	0.011929
RS	57	5.277574	2.426116	313.027862	0.009181	0.010967
RS	58	5.666968	2.961078	237.484103	0.006965	0.008588
RS	59	6.084559	2.961078	221.061967	0.006483	0.007947
RS	60	6.532387	2.961078	203.674211	0.005973	0.007284
RS	61	7.012644	2.961078	185.599622	0.005443	0.006610
RS	62	7.527676	2.961078	167.143756	0.004902	0.005936
RS	63	8.080001	2.961078	841.832260	0.024690	0.029873
PA	4+25*2+4+6 0.087062076 0.021935923 8.080001322 0.167250988 0.133685735 0.196028031 0.279618413 0.381598660 0.510348831 0.692556479 0.957074365 1.323532150 1.795026113 2.334558046 2.855140837 3.257948896 3.478492170 3.504671116 3.376194829 3.162233939 2.927760152 2.716473535 2.550571991 2.436907091 2.372295048 2.346527108 2.345786394 2.357561792 2.375986863 2.426115538 2.961077564
//
IT	4862
RD	6
LK	-340684.263262
QD	-1144.781841 -> -1044.004617
RI	0.0831077812
TR	0.084094	0.022606
MT	8.270471
MM	C_pi: 1.377728, n_recomb: 36897.842653
RS	0	0.000000	0.184514	1405.677315	0.038096	0.002944
RS	1	0.007280	0.184514	1447.729029	0.039236	0.015914
RS	2	0.015091	0.184514	1486.617788	0.040290	0.031279
RS	3	0.023469	0.184514	1521.696093	0.041241	0.041092
RS	4	0.032458	0.134383	2110.898898	0.057209	0.054420
RS	5	0.042102	0.134383	2102.572367	0.056984	0.054143
RS	6	0.052447	0.197750	1434.160440	0.038868	0.036881
RS	7	0.063546	0.197750	1451.847069	0.039348	0.037378
RS	8	0.075452	0.280538	1041.445659	0.028225	0.026866
RS	9	0.088226	0.280538	1065.940542	0.028889	0.027818
RS	10	0.101929	0.378715	810.865999	0.021976	0.021269
RS	11	0.116630	0.378715	835.748468	0.022650	0.022351
RS	12	0.132401	0.501052	652.708419	0.017690	0.017637
RS	13	0.149320	0.501052	676.283929	0.018329	0.018640
RS	14	0.167472	0.677438	519.562036	0.014081	0.014496
RS	15	0.186944	0.677438	541.153293	0.014666	0.015253
RS	16	0.207835	0.942237	406.244356	0.011010	0.011574
RS	17	0.230246	0.942237	425.320847	0.011527	0.012102
RS	18	0.254289	1.323218	317.766931	0.008612	0.009124
RS	19	0.280082	1.323218	334.184732	0.009057	0.009489
RS	20	0.307753	1.833048	254.122691	0.006887	0.007258
RS	21	0.337438	1.833048	268.179255	0.007268	0.007515
RS	22	0.369285	2.438030	213.021637	0.005773	0.005978
RS	23	0.403450	2.438030	225.325112	0.006107	0.006191
RS	24	0.440102	3.038129	191.369146	0.005186	0.005259
RS	25	0.479423	3.038129	202.658909	0.005492	0.005488
RS	26	0.521607	3.508785	185.836989	0.005037	0.005046
RS	27	0.566862	3.508785	196.823054	0.005334	0.005325
RS	28	0.615411	3.763074	194.287566	0.005266	0.005292
RS	29	0.667495	3.763074	205.588371	0.005572	0.005645
RS	30	0.723370	3.781385	216.284905	0.005862	0.006005
RS	31	0.783314	3.781385	228.409310	0.006190	0.006462
RS	32	0.847621	3.613397	252.031822	0.006831	0.007238
RS	33	0.916611	3.613397	265.295476	0.007190	0.007822
RS	34	0.990623	3.347548	300.756518	0.008151	0.009019
RS	35	1.070023	3.347548	315.108024	0.008540	0.009720
RS	36	1.155204	3.064792	359.531475	0.009744	0.011268
RS	37	1.246586	3.064792	374.366379	0.010146	0.012031
RS	38	1.344621	2.816819	422.574005	0.011453	0.013753
RS	39	1.449793	2.816819	436.663610	0.011834	0.014476
RS	40	1.562622	2.627461	481.682611	0.013054	0.016097
RS	41	1.683665	2.627461	493.349797	0.013371	0.016662
RS	42	1.813521	2.502038	528.145442	0.014314	0.017894
RS	43	1.952830	2.502038	535.690278	0.014518	0.018200
RS	44	2.102282	2.434812	555.582076	0.015057	0.018855
RS	45	2.262614	2.434812	557.744596	0.015116	0.018860
RS	46	2.434619	2.412677	562.133881	0.015235	0.018929
RS	47	2.619145	2.412677	558.292232	0.015131	0.018659
RS	48	2.817106	2.418882	550.017613	0.014906	0.018283
RS	49	3.029480	2.418882	540.061022	0.014637	0.017800
RS	50	3.257314	2.438546	522.836710	0.014170	0.017147
RS	51	3.501735	2.438546	506.982615	0.013740	0.016506
RS	52	3.763951	2.464886	483.080855	0.013092	0.015675
RS	53	4.045257	2.464886	461.927347	0.012519	0.014907
RS	54	4.347043	2.529599	427.510814	0.011586	0.013800
RS	55	4.670799	2.529599	403.149583	0.010926	0.012958
RS	56	5.018126	2.529599	376.621754	0.010207	0.012062
RS	57	5.390739	2.529599	348.311050	0.009440	0.011121
RS	58	5.790480	3.192063	256.900693	0.006962	0.008443
RS	59	6.219322	3.192063	240.934859	0.006530	0.007871
RS	60	6.679386	3.192063	223.756891	0.006064	0.007271
RS	61	7.172943	3.192063	205.629174	0.005573	0.006651
RS	62	7.702433	3.192063	186.849069	0.005064	0.006022
RS	63	8.270471	3.192063	993.993225	0.026939	0.031864
PA	4+25*2+4+6 0.084093503 0.022606066 8.270470561 0.184514154 0.134383120 0.197749812 0.280537607 0.378714951 0.501051762 0.677437584 0.942236908 1.323217858 1.833048464 2.438030360 3.038128894 3.508785011 3.763074241 3.781384703 3.613396780 3.347548226 3.064792292 2.816819037 2.627460629 2.502037631 2.434811861 2.412677145 2.418881930 2.438546096 2.464885610 2.529599161 3.192062820
//
IT	5009
RD	7
LK	-340487.175472
QD	-1076.300870 -> -986.538766
RI	0.0745646037
TR	0.081393	0.023264
MT	8.441247
MM	C_pi: 1.440041, n_recomb: 39642.600527
RS	0	0.000000	0.201315	1391.293539	0.035096	0.002802
RS	1	0.007315	0.201315	1438.012852	0.036274	0.015087
RS	2	0.015164	0.201315	1482.223360	0.037390	0.029371
RS	3	0.023588	0.201315	1523.295631	0.038426	0.038431
RS	4	0.032628	0.135024	2299.634069	0.058009	0.055621
RS	5	0.042330	0.135024	2291.068002	0.057793	0.055004
RS	6	0.052741	0.200243	1551.302604	0.039132	0.037176
RS	7	0.063913	0.200243	1571.466259	0.039641	0.037566
RS	8	0.075903	0.283133	1131.608577	0.028545	0.027089
RS	9	0.088769	0.283133	1158.698195	0.029229	0.027998
RS	10	0.102577	0.378451	890.378087	0.022460	0.021603
RS	11	0.117395	0.378451	917.675125	0.023149	0.022667
RS	12	0.133297	0.495111	724.635362	0.018279	0.018060
RS	13	0.150362	0.495111	750.507160	0.018932	0.019074
RS	14	0.168675	0.665632	579.597497	0.014621	0.014889
RS	15	0.188327	0.665632	603.391486	0.015221	0.015679
RS	16	0.209418	0.928952	451.264167	0.011383	0.011838
RS	17	0.232051	0.928952	472.325759	0.011915	0.012403
RS	18	0.256339	1.320155	348.679139	0.008796	0.009232
RS	19	0.282404	1.320155	366.719363	0.009251	0.009630
RS	20	0.310375	1.861691	273.999922	0.006912	0.007234
RS	21	0.340393	1.861691	289.273174	0.007297	0.007517
RS	22	0.372606	2.525286	225.424056	0.005686	0.005866
RS	23	0.407176	2.525286	238.603784	0.006019	0.006096
RS	24	0.444274	3.200661	199.392352	0.005030	0.005096
RS	25	0.484086	3.200661	211.337061	0.005331	0.005330
RS	26	0.526810	3.738397	191.800184	0.004838	0.004851
RS	27	0.572659	3.738397	203.341403	0.005129	0.005125
RS	28	0.621862	4.027752	200.013238	0.005045	0.005074
RS	29	0.674663	4.027752	211.880491	0.005345	0.005413
RS	30	0.731327	4.040035	223.562511	0.005639	0.005770
RS	31	0.792136	4.040035	236.373202	0.005963	0.006204
RS	32	0.857393	3.834493	262.906122	0.006632	0.006998
RS	33	0.927423	3.834493	277.077782	0.006989	0.007552
RS	34	1.002575	3.518995	317.474554	0.008008	0.008791
RS	35	1.083225	3.518995	333.019000	0.008401	0.009460
RS	36	1.169774	3.190465	384.133146	0.009690	0.011076
RS	37	1.262654	3.190465	400.421039	0.010101	0.011812
RS	38	1.362327	2.908117	456.212785	0.011508	0.013617
RS	39	1.469292	2.908117	471.870186	0.011903	0.014323
RS	40	1.584080	2.696932	524.002427	0.013218	0.016025
RS	41	1.707265	2.696932	537.115792	0.013549	0.016585
RS	42	1.839460	2.560473	577.152780	0.014559	0.017877
RS	43	1.981325	2.560473	585.789313	0.014777	0.018194
RS	44	2.133567	2.490487	608.234880	0.015343	0.018876
RS	45	2.296945	2.490487	611.002129	0.015413	0.018907
RS	46	2.472273	2.471217	615.406203	0.015524	0.018975
RS	47	2.660427	2.471217	611.668355	0.015430	0.018740
RS	48	2.862342	2.483289	601.738483	0.015179	0.018346
RS	49	3.079028	2.483289	591.426238	0.014919	0.017901
RS	50	3.311563	2.509697	571.783991	0.014423	0.017230
RS	51	3.561107	2.509697	555.148575	0.014004	0.016624
RS	52	3.828905	2.542849	528.472881	0.013331	0.015777
RS	53	4.116291	2.542849	506.142683	0.012768	0.015040
RS	54	4.424699	2.620683	467.341708	0.011789	0.013890
RS	55	4.755665	2.620683	441.696513	0.011142	0.013079
RS	56	5.110841	2.620683	413.594070	0.010433	0.012207
RS	57	5.491996	2.620683	383.433107	0.009672	0.011286
RS	58	5.901032	3.410003	275.441841	0.006948	0.008325
RS	59	6.339987	3.410003	259.969366	0.006558	0.007813
RS	60	6.811051	3.410003	243.067530	0.006131	0.007267
RS	61	7.316571	3.410003	224.980110	0.005675	0.006695
RS	62	7.859068	3.410003	205.992549	0.005196	0.006106
RS	63	8.441247	3.410003	1150.106777	0.029012	0.033810
PA	4+25*2+4+6 0.081393102 0.023263669 8.441247147 0.201314811 0.135024197 0.200242769 0.283132759 0.378451297 0.495111252 0.665631578 0.928952196 1.320154550 1.861691158 2.525286223 3.200660631 3.738397180 4.027751528 4.040034668 3.834493239 3.518995080 3.190465243 2.908117251 2.696931692 2.560473335 2.490486875 2.471216852 2.483288500 2.509696597 2.542849451 2.620683461 3.410003302
//
IT	4249
RD	8
LK	-340311.332851
QD	-1014.587607 -> -934.030987
RI	0.0676434918
TR	0.078926	0.023902
MT	8.597155
MM	C_pi: 1.498715, n_recomb: 42342.134873
RS	0	0.000000	0.217650	1380.496843	0.032603	0.002676
RS	1	0.007345	0.217650	1431.088482	0.033798	0.014366
RS	2	0.015231	0.217650	1479.737768	0.034947	0.027740
RS	3	0.023695	0.217650	1525.838368	0.036036	0.036177
RS	4	0.032781	0.135477	2486.557201	0.058725	0.056705
RS	5	0.042534	0.135477	2477.618608	0.058514	0.055832
RS	6	0.053004	0.203065	1660.552096	0.039217	0.037331
RS	7	0.064243	0.203065	1683.393953	0.039757	0.037649
RS	8	0.076307	0.286665	1214.947686	0.028694	0.027196
RS	9	0.089258	0.286665	1244.732055	0.029397	0.028069
RS	10	0.103160	0.379824	965.271128	0.022797	0.021842
RS	11	0.118083	0.379824	995.010398	0.023499	0.022885
RS	12	0.134102	0.491448	794.393534	0.018761	0.018416
RS	13	0.151298	0.491448	822.547438	0.019426	0.019433
RS	14	0.169757	0.656290	639.299615	0.015098	0.015250
RS	15	0.189572	0.656290	665.277905	0.015712	0.016063
RS	16	0.210842	0.917142	496.716555	0.011731	0.012097
RS	17	0.233675	0.917142	519.765487	0.012275	0.012691
RS	18	0.258185	1.315617	380.082939	0.008976	0.009351
RS	19	0.284496	1.315617	399.760663	0.009441	0.009775
RS	20	0.312739	1.883907	294.201885	0.006948	0.007232
RS	21	0.343056	1.883907	310.703821	0.007338	0.007534
RS	22	0.375601	2.600717	238.013151	0.005621	0.005781
RS	23	0.410536	2.600717	252.071736	0.005953	0.006022
RS	24	0.448038	3.348060	207.522487	0.004901	0.004960
RS	25	0.488294	3.348060	220.115717	0.005199	0.005198
RS	26	0.531507	3.952752	197.791702	0.004671	0.004684
RS	27	0.577894	3.952752	209.872849	0.004957	0.004953
RS	28	0.627688	4.279083	205.639625	0.004857	0.004882
RS	29	0.681141	4.279083	218.047952	0.005150	0.005208
RS	30	0.738519	4.287690	230.535849	0.005445	0.005560
RS	31	0.800112	4.287690	243.996278	0.005762	0.005973
RS	32	0.866230	4.046686	273.204042	0.006452	0.006776
RS	33	0.937204	4.046686	288.238869	0.006807	0.007303
RS	34	1.013392	3.683498	333.329080	0.007872	0.008572
RS	35	1.095176	3.683498	350.022444	0.008267	0.009213
RS	36	1.182967	3.311067	407.648782	0.009627	0.010880
RS	37	1.277207	3.311067	425.359856	0.010046	0.011592
RS	38	1.378370	2.995887	488.674185	0.011541	0.013465
RS	39	1.486963	2.995887	505.895017	0.011948	0.014158
RS	40	1.603533	2.763811	565.204008	0.013349	0.015930
RS	41	1.728666	2.763811	579.787626	0.013693	0.016490
RS	42	1.862990	2.616524	625.222985	0.014766	0.017837
RS	43	2.007181	2.616524	634.997777	0.014997	0.018168
RS	44	2.161964	2.543302	660.200948	0.015592	0.018880
RS	45	2.328116	2.543302	663.630937	0.015673	0.018937
RS	46	2.506473	2.525931	668.260230	0.015782	0.019011
RS	47	2.697931	2.525931	664.683796	0.015698	0.018810
RS	48	2.903452	2.542658	653.291932	0.015429	0.018410
RS	49	3.124070	2.542658	642.671000	0.015178	0.018000
RS	50	3.360894	2.574556	620.775339	0.014661	0.017319
RS	51	3.615113	2.574556	603.387399	0.014250	0.016746
RS	52	3.888006	2.613319	574.060756	0.013558	0.015889
RS	53	4.180944	2.613319	550.561087	0.013003	0.015181
RS	54	4.495400	2.702645	507.419149	0.011984	0.013993
RS	55	4.832954	2.702645	480.478022	0.011348	0.013209
RS	56	5.195304	2.702645	450.790003	0.010646	0.012360
RS	57	5.584269	2.702645	418.768750	0.009890	0.011454
RS	58	6.001806	3.617038	293.551634	0.006933	0.008227
RS	59	6.450013	3.617038	278.582576	0.006579	0.007767
RS	60	6.931143	3.617038	261.988870	0.006187	0.007268
RS	61	7.447614	3.617038	243.994715	0.005762	0.006738
RS	62	8.002023	3.617038	224.871492	0.005311	0.006185
RS	63	8.597155	3.617038	1310.979794	0.030962	0.035701
PA	4+25*2+4+6 0.078925764 0.023902337 8.597155382 0.217649983 0.135476949 0.203065061 0.286664574 0.379823873 0.491448120 0.656289924 0.917142025 1.315617123 1.883907327 2.600716606 3.348060440 3.952752069 4.279082677 4.287689915 4.046686065 3.683498273 3.311067346 2.995886938 2.763811265 2.616523735 2.543302271 2.525930836 2.542658121 2.574556243 2.613318985 2.702644801 3.617037654
//
IT	4289
RD	9
LK	-340153.378277
QD	-958.850703 -> -886.196974
RI	0.0618997961
TR	0.076664	0.024520
MT	8.740812
MM	C_pi: 1.554515, n_recomb: 45003.499743
RS	0	0.000000	0.233644	1371.971883	0.030486	0.002564
RS	1	0.007373	0.233644	1425.852114	0.031683	0.013728
RS	2	0.015290	0.233644	1478.289011	0.032848	0.026318
RS	3	0.023791	0.233644	1528.701983	0.033969	0.034225
RS	4	0.032919	0.135730	2673.321271	0.059403	0.057712
RS	5	0.042720	0.135730	2663.797641	0.059191	0.056642
RS	6	0.053243	0.205999	1763.873540	0.039194	0.037394
RS	7	0.064542	0.205999	1789.514173	0.039764	0.037666
RS	8	0.076674	0.290714	1292.864127	0.028728	0.027223
RS	9	0.089701	0.290714	1325.405276	0.029451	0.028069
RS	10	0.103689	0.382227	1036.267375	0.023026	0.022009
RS	11	0.118708	0.382227	1068.468663	0.023742	0.023031
RS	12	0.134834	0.489340	862.190881	0.019158	0.018718
RS	13	0.152149	0.489340	892.616645	0.019834	0.019732
RS	14	0.170741	0.648746	698.649808	0.015524	0.015582
RS	15	0.190704	0.648746	726.795536	0.016150	0.016411
RS	16	0.212138	0.906522	542.534711	0.012055	0.012348
RS	17	0.235154	0.906522	567.570872	0.012612	0.012965
RS	18	0.259866	1.310107	411.908718	0.009153	0.009476
RS	19	0.286400	1.310107	433.235926	0.009627	0.009923
RS	20	0.314891	1.901199	314.656533	0.006992	0.007243
RS	21	0.345483	1.901199	332.396617	0.007386	0.007562
RS	22	0.378330	2.666649	250.708820	0.005571	0.005713
RS	23	0.413599	2.666649	265.646896	0.005903	0.005964
RS	24	0.451469	3.483084	215.670813	0.004792	0.004846
RS	25	0.492131	3.483084	228.904660	0.005086	0.005086
RS	26	0.535791	4.154763	203.721057	0.004527	0.004538
RS	27	0.582670	4.154763	216.326132	0.004807	0.004802
RS	28	0.633006	4.520169	211.079341	0.004690	0.004713
RS	29	0.687054	4.520169	224.003286	0.004977	0.005027
RS	30	0.745086	4.527642	237.123842	0.005269	0.005369
RS	31	0.807398	4.527642	251.197726	0.005582	0.005764
RS	32	0.874304	4.253326	282.843297	0.006285	0.006569
RS	33	0.946143	4.253326	298.696154	0.006637	0.007073
RS	34	1.023280	3.844222	348.219330	0.007738	0.008360
RS	35	1.106103	3.844222	366.015962	0.008133	0.008977
RS	36	1.195034	3.429368	429.941463	0.009554	0.010683
RS	37	1.290522	3.429368	449.043639	0.009978	0.011374
RS	38	1.393051	3.082456	519.778318	0.011550	0.013304
RS	39	1.503140	3.082456	538.557928	0.011967	0.013985
RS	40	1.621345	2.830068	605.079643	0.013445	0.015818
RS	41	1.748267	2.830068	621.162620	0.013803	0.016379
RS	42	1.884547	2.671947	672.155086	0.014936	0.017778
RS	43	2.030876	2.671947	683.126735	0.015179	0.018124
RS	44	2.187994	2.594940	711.328722	0.015806	0.018868
RS	45	2.356697	2.594940	715.497025	0.015899	0.018951
RS	46	2.537839	2.578519	720.622281	0.016013	0.019038
RS	47	2.732337	2.578519	717.284504	0.015938	0.018869
RS	48	2.941177	2.598740	704.691737	0.015659	0.018470
RS	49	3.165415	2.598740	693.827142	0.015417	0.018094
RS	50	3.406187	2.634917	669.905178	0.014886	0.017411
RS	51	3.664712	2.634917	651.807130	0.014483	0.016868
RS	52	3.942299	2.678121	620.001486	0.013777	0.016007
RS	53	4.240354	2.678121	595.346854	0.013229	0.015324
RS	54	4.560386	2.777318	547.955969	0.012176	0.014106
RS	55	4.904014	2.777318	519.704616	0.011548	0.013346
RS	56	5.272980	2.777318	488.415300	0.010853	0.012515
RS	57	5.669152	2.777318	454.516557	0.010100	0.011622
RS	58	6.094534	3.814209	311.479828	0.006921	0.008145
RS	59	6.551282	3.814209	297.011511	0.006600	0.007731
RS	60	7.041708	3.814209	280.740083	0.006238	0.007273
RS	61	7.568294	3.814209	262.869849	0.005841	0.006781
RS	62	8.133708	3.814209	243.656909	0.005414	0.006261
RS	63	8.740812	3.814209	1476.951012	0.032819	0.037534
PA	4+25*2+4+6 0.076664293 0.024520379 8.740812168 0.233643866 0.135730377 0.205998979 0.290713538 0.382227438 0.489340459 0.648745797 0.906521967 1.310106611 1.901199031 2.666649357 3.483084301 4.154763207 4.520169166 4.527642075 4.253326100 3.844222052 3.429368244 3.082455652 2.830068079 2.671947099 2.594939875 2.578518663 2.598739856 2.634917047 2.678121359 2.777318477 3.814209482
//
IT	4382
RD	10
LK	-340010.817704
QD	-908.383032 -> -842.589858
RI	0.0570248469
TR	0.074585	0.025118
MT	8.873970
MM	C_pi: 1.607892, n_recomb: 47629.604146
RS	0	0.000000	0.249436	1364.569613	0.028650	0.002463
RS	1	0.007399	0.249436	1421.284230	0.029840	0.013154
RS	2	0.015345	0.249436	1477.002539	0.031010	0.025058
RS	3	0.023879	0.249436	1531.171246	0.032147	0.032500
RS	4	0.033045	0.135804	2860.713877	0.060062	0.058665
RS	5	0.042889	0.135804	2850.359042	0.059844	0.057441
RS	6	0.053461	0.208936	1862.496160	0.039104	0.037397
RS	7	0.064816	0.208936	1891.006906	0.039702	0.037641
RS	8	0.077010	0.295029	1366.379696	0.028688	0.027196
RS	9	0.090107	0.295029	1401.710834	0.029429	0.028022
RS	10	0.104173	0.385289	1103.915923	0.023177	0.022123
RS	11	0.119279	0.385289	1138.590272	0.023905	0.023126
RS	12	0.135503	0.488317	928.203206	0.019488	0.018975
RS	13	0.152928	0.488317	960.891689	0.020174	0.019984
RS	14	0.171642	0.642527	757.647269	0.015907	0.015886
RS	15	0.191740	0.642527	787.944180	0.016543	0.016727
RS	16	0.213326	0.896827	588.684980	0.012360	0.012590
RS	17	0.236508	0.896827	615.706330	0.012927	0.013227
RS	18	0.261406	1.303860	444.123346	0.009325	0.009605
RS	19	0.288146	1.303860	467.109846	0.009807	0.010070
RS	20	0.316865	1.914460	335.335689	0.007040	0.007264
RS	21	0.347708	1.914460	354.322125	0.007439	0.007597
RS	22	0.380833	2.724480	263.482767	0.005532	0.005660
RS	23	0.416410	2.724480	279.300533	0.005864	0.005919
RS	24	0.454618	3.607290	223.806252	0.004699	0.004747
RS	25	0.495654	3.607290	237.672959	0.004990	0.004988
RS	26	0.539725	4.345960	209.557885	0.004400	0.004410
RS	27	0.587058	4.345960	222.671613	0.004675	0.004670
RS	28	0.637893	4.752485	216.311763	0.004542	0.004561
RS	29	0.692488	4.752485	229.727332	0.004823	0.004864
RS	30	0.751124	4.761400	243.319179	0.005109	0.005195
RS	31	0.814097	4.761400	257.972067	0.005416	0.005574
RS	32	0.881730	4.455921	291.826518	0.006127	0.006377
RS	33	0.954367	4.455921	308.453488	0.006476	0.006860
RS	34	1.032379	4.002539	362.144675	0.007603	0.008158
RS	35	1.116162	4.002539	380.998330	0.007999	0.008752
RS	36	1.206144	3.546524	450.984841	0.009469	0.010488
RS	37	1.302784	3.546524	471.443201	0.009898	0.011160
RS	38	1.406575	3.168746	549.457665	0.011536	0.013136
RS	39	1.518045	3.168746	569.787735	0.011963	0.013806
RS	40	1.637762	2.896454	643.521732	0.013511	0.015694
RS	41	1.766337	2.896454	661.131349	0.013881	0.016256
RS	42	1.904425	2.727416	717.822950	0.015071	0.017704
RS	43	2.052730	2.727416	730.052011	0.015328	0.018063
RS	44	2.212008	2.646102	761.498058	0.015988	0.018842
RS	45	2.383070	2.646102	766.486133	0.016093	0.018950
RS	46	2.566790	2.629768	772.403811	0.016217	0.019055
RS	47	2.764102	2.629768	769.390039	0.016154	0.018917
RS	48	2.976014	2.652433	755.890647	0.015870	0.018526
RS	49	3.203604	2.652433	744.855993	0.015639	0.018181
RS	50	3.448034	2.691785	719.167994	0.015099	0.017502
RS	51	3.710549	2.691785	700.409859	0.014705	0.016987
RS	52	3.992487	2.738359	666.325082	0.013990	0.016128
RS	53	4.295285	2.738359	640.535520	0.013448	0.015467
RS	54	4.620487	2.845900	589.020236	0.012367	0.014225
RS	55	4.969750	2.845900	559.445436	0.011746	0.013485
RS	56	5.344855	2.845900	526.539076	0.011055	0.012670
RS	57	5.747713	2.845900	490.744511	0.010303	0.011789
RS	58	6.180379	4.002200	329.346100	0.006915	0.008078
RS	59	6.645056	4.002200	315.371535	0.006621	0.007702
RS	60	7.144115	4.002200	299.428651	0.006287	0.007282
RS	61	7.680098	4.002200	281.701880	0.005914	0.006822
RS	62	8.255739	4.002200	262.431353	0.005510	0.006332
RS	63	8.873970	4.002200	1647.996388	0.034600	0.039308
PA	4+25*2+4+6 0.074584938 0.025117665 8.873969644 0.249436356 0.135803771 0.208936388 0.295029427 0.385289410 0.488316582 0.642526703 0.896827164 1.303859536 1.914460225 2.724479792 3.607290148 4.345959595 4.752485142 4.761400008 4.455921454 4.002538629 3.546524110 3.168746396 2.896454141 2.727415605 2.646102391 2.629768079 2.652433340 2.691785417 2.738358759 2.845900161 4.002199596
//
IT	4522
RD	11
LK	-339881.637528
QD	-862.536049 -> -802.739182
RI	0.0528066439
TR	0.072666	0.025694
MT	8.998065
MM	C_pi: 1.659164, n_recomb: 50221.650612
RS	0	0.000000	0.265159	1357.438358	0.027029	0.002371
RS	1	0.007422	0.265159	1416.614781	0.028207	0.012632
RS	2	0.015395	0.265159	1475.200810	0.029374	0.023924
RS	3	0.023960	0.265159	1532.671447	0.030518	0.030952
RS	4	0.033161	0.135730	3048.963424	0.060710	0.059580
RS	5	0.043045	0.135730	3037.528930	0.060482	0.058230
RS	6	0.053662	0.211822	1957.253788	0.038972	0.037359
RS	7	0.065067	0.211822	1988.674559	0.039598	0.037590
RS	8	0.077319	0.299467	1436.221270	0.028598	0.027133
RS	9	0.090480	0.299467	1474.355600	0.029357	0.027944
RS	10	0.104618	0.388768	1168.662680	0.023270	0.022195
RS	11	0.119806	0.388768	1205.813313	0.024010	0.023180
RS	12	0.136120	0.488062	992.581118	0.019764	0.019194
RS	13	0.153646	0.488062	1027.523180	0.020460	0.020197
RS	14	0.172472	0.637310	816.288715	0.016254	0.016167
RS	15	0.192696	0.637310	848.720810	0.016900	0.017017
RS	16	0.214421	0.887884	635.127650	0.012646	0.012823
RS	17	0.237758	0.887884	664.130302	0.013224	0.013477
RS	18	0.262827	1.297048	476.701191	0.009492	0.009735
RS	19	0.289757	1.297048	501.355006	0.009983	0.010216
RS	20	0.318686	1.924364	356.222376	0.007093	0.007293
RS	21	0.349762	1.924364	376.462511	0.007496	0.007638
RS	22	0.383145	2.775291	276.319730	0.005502	0.005617
RS	23	0.419005	2.775291	293.017281	0.005834	0.005883
RS	24	0.457528	3.721797	231.918588	0.004618	0.004661
RS	25	0.498909	3.721797	246.411094	0.004906	0.004904
RS	26	0.543362	4.527269	215.298974	0.004287	0.004296
RS	27	0.591114	4.527269	228.907538	0.004558	0.004551
RS	28	0.642410	4.976840	221.343481	0.004407	0.004424
RS	29	0.697514	4.976840	235.228803	0.004684	0.004718
RS	30	0.756708	4.989729	249.144463	0.004961	0.005036
RS	31	0.820296	4.989729	264.344499	0.005264	0.005400
RS	32	0.888603	4.655199	300.192438	0.005977	0.006197
RS	33	0.961980	4.655199	317.551841	0.006323	0.006661
RS	34	1.040803	4.159082	375.149504	0.007470	0.007965
RS	35	1.125477	4.159082	395.014455	0.007865	0.008538
RS	36	1.216435	3.663030	470.809693	0.009375	0.010295
RS	37	1.314145	3.663030	492.587162	0.009808	0.010951
RS	38	1.419107	3.255102	577.713314	0.011503	0.012963
RS	39	1.531859	3.255102	599.581218	0.011939	0.013625
RS	40	1.652981	2.963203	680.497276	0.013550	0.015560
RS	41	1.783092	2.963203	699.656152	0.013931	0.016124
RS	42	1.922861	2.783158	762.161085	0.015176	0.017617
RS	43	2.073004	2.783158	775.705152	0.015446	0.017990
RS	44	2.234290	2.697078	810.629877	0.016141	0.018804
RS	45	2.407548	2.697078	816.518736	0.016258	0.018934
RS	46	2.593666	2.680084	823.526820	0.016398	0.019063
RS	47	2.793598	2.680084	820.924343	0.016346	0.018954
RS	48	3.008369	2.704269	806.826151	0.016065	0.018577
RS	49	3.239082	2.704269	795.698388	0.015844	0.018261
RS	50	3.486918	2.745821	768.519257	0.015303	0.017592
RS	51	3.753150	2.745821	749.155282	0.014917	0.017102
RS	52	4.039142	2.794804	713.007357	0.014197	0.016249
RS	53	4.346361	2.794804	686.107028	0.013662	0.015608
RS	54	4.676383	2.909298	630.612902	0.012557	0.014348
RS	55	5.030901	2.909298	599.703921	0.011941	0.013626
RS	56	5.411731	2.909298	565.166786	0.011253	0.012825
RS	57	5.820828	2.909298	527.459586	0.010503	0.011953
RS	58	6.260290	4.181635	347.206009	0.006913	0.008021
RS	59	6.732369	4.181635	333.717668	0.006645	0.007680
RS	60	7.239488	4.181635	318.106465	0.006334	0.007293
RS	61	7.784246	4.181635	300.537152	0.005984	0.006863
RS	62	8.369438	4.181635	281.233509	0.005600	0.006400
RS	63	8.998065	4.181635	1823.927818	0.036318	0.041024
PA	4+25*2+4+6 0.072666040 0.025694389 8.998065040 0.265158509 0.135730370 0.211821533 0.299467068 0.388768453 0.488062313 0.637309960 0.887883918 1.297047877 1.924364123 2.775291490 3.721796538 4.527268509 4.976839664 4.989728577 4.655199265 4.159082467 3.663029637 3.255101698 2.963203454 2.783158405 2.697077966 2.680084298 2.704269034 2.745821307 2.794803772 2.909297932 4.181634522
//
IT	4417
RD	12
LK	-339764.160342
QD	-820.733078 -> -766.206438
RI	0.0491029762
TR	0.070889	0.026251
MT	9.114255
MM	C_pi: 1.708560, n_recomb: 52779.780214
RS	0	0.000000	0.280911	1350.050144	0.025579	0.002286
RS	1	0.007444	0.280911	1411.370118	0.026741	0.012151
RS	2	0.015442	0.280911	1472.471635	0.027898	0.022893
RS	3	0.024035	0.280911	1532.858625	0.029043	0.029545
RS	4	0.033269	0.135541	3238.048871	0.061350	0.060464
RS	5	0.043189	0.135541	3225.292506	0.061108	0.059008
RS	6	0.053848	0.214627	2048.692196	0.038816	0.037295
RS	7	0.065300	0.214627	2083.041882	0.039467	0.037520
RS	8	0.077605	0.303938	1502.903349	0.028475	0.027045
RS	9	0.090826	0.303938	1543.839202	0.029251	0.027845
RS	10	0.105031	0.392515	1230.814595	0.023320	0.022236
RS	11	0.120293	0.392515	1270.437767	0.024071	0.023205
RS	12	0.136692	0.488381	1055.396577	0.019996	0.019381
RS	13	0.154311	0.488381	1092.582065	0.020701	0.020378
RS	14	0.173242	0.632891	874.525924	0.016569	0.016426
RS	15	0.193581	0.632891	909.076645	0.017224	0.017284
RS	16	0.215435	0.879568	681.816138	0.012918	0.013047
RS	17	0.238916	0.879568	712.794182	0.013505	0.013715
RS	18	0.264145	1.289804	509.614103	0.009655	0.009865
RS	19	0.291252	1.289804	535.941376	0.010154	0.010361
RS	20	0.320376	1.931433	377.301788	0.007149	0.007327
RS	21	0.351669	1.931433	398.802092	0.007556	0.007683
RS	22	0.385291	2.819919	289.211732	0.005480	0.005583
RS	23	0.421415	2.819919	306.789169	0.005813	0.005855
RS	24	0.460229	3.827517	240.001290	0.004547	0.004586
RS	25	0.501932	3.827517	255.113074	0.004834	0.004830
RS	26	0.546740	4.699409	220.945076	0.004186	0.004194
RS	27	0.594883	4.699409	235.035911	0.004453	0.004445
RS	28	0.646609	5.193726	226.188049	0.004286	0.004299
RS	29	0.702186	5.193726	240.523301	0.004557	0.004585
RS	30	0.761901	5.213013	254.630240	0.004824	0.004889
RS	31	0.826060	5.213013	270.348201	0.005122	0.005240
RS	32	0.894995	4.851507	307.988635	0.005835	0.006029
RS	33	0.969062	4.851507	326.041237	0.006177	0.006476
RS	34	1.048642	4.314129	387.291918	0.007338	0.007780
RS	35	1.134147	4.314129	408.123437	0.007733	0.008336
RS	36	1.226016	3.779036	489.472132	0.009274	0.010107
RS	37	1.324724	3.779036	512.530033	0.009711	0.010746
RS	38	1.430779	3.341575	604.580256	0.011455	0.012789
RS	39	1.544729	3.341575	627.968970	0.011898	0.013443
RS	40	1.667162	3.030339	716.003755	0.013566	0.015418
RS	41	1.798708	3.030339	736.728638	0.013959	0.015984
RS	42	1.940047	2.839205	805.133720	0.015255	0.017520
RS	43	2.091907	2.839205	820.044889	0.015537	0.017905
RS	44	2.255071	2.747965	858.663159	0.016269	0.018756
RS	45	2.430381	2.747965	865.530085	0.016399	0.018908
RS	46	2.618741	2.729668	873.919796	0.016558	0.019063
RS	47	2.821122	2.729668	871.814270	0.016518	0.018980
RS	48	3.038568	2.754572	857.425429	0.016245	0.018623
RS	49	3.272201	2.754572	846.281976	0.016034	0.018334
RS	50	3.523226	2.797473	817.892011	0.015496	0.017679
RS	51	3.792936	2.797473	797.978676	0.015119	0.017213
RS	52	4.082724	2.848020	759.991812	0.014399	0.016370
RS	53	4.394083	2.848020	732.008273	0.013869	0.015747
RS	54	4.728620	2.968222	672.695079	0.012745	0.014474
RS	55	5.088060	2.968222	640.444524	0.012134	0.013767
RS	56	5.474255	2.968222	604.266145	0.011449	0.012977
RS	57	5.889199	2.968222	564.632628	0.010698	0.012113
RS	58	6.335031	4.353103	365.077432	0.006917	0.007974
RS	59	6.814051	4.353103	352.069038	0.006671	0.007664
RS	60	7.328729	4.353103	336.792029	0.006381	0.007306
RS	61	7.881718	4.353103	319.391739	0.006051	0.006904
RS	62	8.475872	4.353103	300.075395	0.005685	0.006464
RS	63	9.114255	4.353103	2004.465275	0.037978	0.042686
PA	4+25*2+4+6 0.070888887 0.026250999 9.114254806 0.280910590 0.135540736 0.214626627 0.303938043 0.392514782 0.488380682 0.632891355 0.879567966 1.289804232 1.931433377 2.819919230 3.827516649 4.699408816 5.193725865 5.213012859 4.851507021 4.314129439 3.779036381 3.341575271 3.030339098 2.839205056 2.747965065 2.729668014 2.754572271 2.797473244 2.848019802 2.968221859 4.353103258
//
IT	4570
RD	13
LK	-339656.977081
QD	-782.475824 -> -732.604692
RI	0.0458113429
TR	0.069237	0.026788
MT	9.223566
MM	C_pi: 1.756257, n_recomb: 55303.508940
RS	0	0.000000	0.296780	1342.043842	0.024267	0.002207
RS	1	0.007464	0.296780	1405.227095	0.025409	0.011705
RS	2	0.015485	0.296780	1468.534873	0.026554	0.021946
RS	3	0.024105	0.296780	1531.500418	0.027693	0.028254
RS	4	0.033368	0.135260	3427.850242	0.061983	0.061321
RS	5	0.043323	0.135260	3413.538373	0.061724	0.059773
RS	6	0.054021	0.217339	2137.185415	0.038645	0.037212
RS	7	0.065517	0.217339	2174.468438	0.039319	0.037438
RS	8	0.077871	0.308388	1566.805285	0.028331	0.026940
RS	9	0.091148	0.308388	1610.529985	0.029122	0.027733
RS	10	0.105415	0.396428	1290.608126	0.023337	0.022252
RS	11	0.120747	0.396428	1332.694028	0.024098	0.023208
RS	12	0.137224	0.489126	1116.716734	0.020193	0.019542
RS	13	0.154930	0.489126	1156.133915	0.020905	0.020531
RS	14	0.173959	0.629114	932.316248	0.016858	0.016666
RS	15	0.194407	0.629114	968.968220	0.017521	0.017529
RS	16	0.216382	0.871800	728.688333	0.013176	0.013263
RS	17	0.239997	0.871800	761.633579	0.013772	0.013943
RS	18	0.265374	1.282264	542.818975	0.009815	0.009994
RS	19	0.292646	1.282264	570.823572	0.010322	0.010503
RS	20	0.321953	1.936129	398.551395	0.007207	0.007366
RS	21	0.353448	1.936129	421.317128	0.007618	0.007732
RS	22	0.387293	2.859098	302.148035	0.005463	0.005556
RS	23	0.423665	2.859098	320.605222	0.005797	0.005834
RS	24	0.462752	3.925175	248.053104	0.004485	0.004519
RS	25	0.504756	3.925175	263.778255	0.004770	0.004764
RS	26	0.549895	4.862911	226.501680	0.004096	0.004102
RS	27	0.598404	4.862911	241.063465	0.004359	0.004350
RS	28	0.650533	5.403449	230.862037	0.004174	0.004186
RS	29	0.706553	5.403449	245.629353	0.004441	0.004464
RS	30	0.766755	5.431445	259.808368	0.004698	0.004754
RS	31	0.831450	5.431445	276.017568	0.004991	0.005093
RS	32	0.900974	5.044966	315.266024	0.005701	0.005871
RS	33	0.975687	5.044966	333.975194	0.006039	0.006303
RS	34	1.055977	4.467748	398.636573	0.007208	0.007604
RS	35	1.142259	4.467748	420.391365	0.007602	0.008143
RS	36	1.234982	3.894556	507.036794	0.009168	0.009923
RS	37	1.334626	3.894556	531.335368	0.009608	0.010548
RS	38	1.441707	3.428129	630.105490	0.011394	0.012615
RS	39	1.556781	3.428129	654.993890	0.011844	0.013261
RS	40	1.680444	3.097789	750.060027	0.013563	0.015272
RS	41	1.813337	3.097789	772.361354	0.013966	0.015840
RS	42	1.956150	2.895510	846.723454	0.015310	0.017415
RS	43	2.109622	2.895510	863.047028	0.015606	0.017812
RS	44	2.274549	2.798782	905.549950	0.016374	0.018699
RS	45	2.451786	2.798782	913.466537	0.016517	0.018871
RS	46	2.642253	2.778636	923.513496	0.016699	0.019055
RS	47	2.846936	2.778636	921.986976	0.016671	0.018997
RS	48	3.066897	2.803577	907.607445	0.016411	0.018663
RS	49	3.303276	2.803577	896.524642	0.016211	0.018399
RS	50	3.557298	2.847089	867.203323	0.015681	0.017763
RS	51	3.830281	2.847089	846.798368	0.015312	0.017318
RS	52	4.123639	2.898467	807.199377	0.014596	0.016488
RS	53	4.438893	2.898467	778.163465	0.014071	0.015882
RS	54	4.777679	3.023274	715.201831	0.012932	0.014600
RS	55	5.141751	3.023274	681.606334	0.012325	0.013907
RS	56	5.532998	3.023274	643.780411	0.011641	0.013127
RS	57	5.953448	3.023274	602.211170	0.010889	0.012270
RS	58	6.405281	4.517219	382.954228	0.006925	0.007935
RS	59	6.890838	4.517219	370.421641	0.006698	0.007652
RS	60	7.412638	4.517219	355.482113	0.006428	0.007320
RS	61	7.973385	4.517219	338.261838	0.006116	0.006943
RS	62	8.575986	4.517219	318.951390	0.005767	0.006526
RS	63	9.223566	4.517219	2189.270537	0.039586	0.044296
PA	4+25*2+4+6 0.069236953 0.026787915 9.223566328 0.296780017 0.135260246 0.217339098 0.308387652 0.396428041 0.489125892 0.629114200 0.871800375 1.282264006 1.936129105 2.859098408 3.925174900 4.862910956 5.403448830 5.431445446 5.044965638 4.467748218 3.894555556 3.428128863 3.097789058 2.895509505 2.798782355 2.778636427 2.803576986 2.847088946 2.898466637 3.023274173 4.517218872
//
IT	4250
RD	14
LK	-339558.893393
QD	-747.338409 -> -701.599332
RI	0.0428567077
TR	0.067696	0.027306
MT	9.326852
MM	C_pi: 1.802410, n_recomb: 57792.529505
RS	0	0.000000	0.312843	1333.190390	0.023069	0.002133
RS	1	0.007483	0.312843	1397.984912	0.024190	0.011288
RS	2	0.015526	0.312843	1463.221568	0.025319	0.021068
RS	3	0.024170	0.312843	1528.463098	0.026447	0.027059
RS	4	0.033462	0.134911	3618.193854	0.062607	0.062156
RS	5	0.043448	0.134911	3602.104616	0.062328	0.060524
RS	6	0.054182	0.219957	2222.989950	0.038465	0.037118
RS	7	0.065720	0.219957	2263.201746	0.039161	0.037348
RS	8	0.078120	0.312782	1628.230326	0.028174	0.026823
RS	9	0.091449	0.312782	1674.723352	0.028978	0.027611
RS	10	0.105774	0.400442	1348.235066	0.023329	0.022249
RS	11	0.121172	0.400442	1392.769155	0.024099	0.023192
RS	12	0.137722	0.490202	1176.583972	0.020359	0.019680
RS	13	0.155511	0.490202	1218.219781	0.021079	0.020662
RS	14	0.174630	0.625870	989.613522	0.017124	0.016889
RS	15	0.195180	0.625870	1028.348780	0.017794	0.017755
RS	16	0.217268	0.864527	775.684122	0.013422	0.013470
RS	17	0.241009	0.864527	810.586487	0.014026	0.014161
RS	18	0.266526	1.274527	576.282143	0.009972	0.010123
RS	19	0.293953	1.274527	605.966133	0.010485	0.010643
RS	20	0.323431	1.938834	419.952849	0.007267	0.007407
RS	21	0.355116	1.938834	443.988282	0.007682	0.007783
RS	22	0.389172	2.893454	315.122363	0.005453	0.005535
RS	23	0.425776	2.893454	334.459087	0.005787	0.005819
RS	24	0.465119	4.015438	256.074078	0.004431	0.004461
RS	25	0.507406	4.015438	272.407247	0.004714	0.004707
RS	26	0.552857	5.018244	231.976529	0.004014	0.004019
RS	27	0.601709	5.018244	246.999155	0.004274	0.004264
RS	28	0.654217	5.606255	235.383166	0.004073	0.004082
RS	29	0.710654	5.606255	250.566550	0.004336	0.004354
RS	30	0.771314	5.645134	264.711517	0.004580	0.004629
RS	31	0.836513	5.645134	281.387778	0.004869	0.004958
RS	32	0.906591	5.235636	322.074460	0.005573	0.005724
RS	33	0.981912	5.235636	341.406238	0.005907	0.006142
RS	34	1.062870	4.619947	409.249454	0.007081	0.007436
RS	35	1.149886	4.619947	431.886085	0.007473	0.007960
RS	36	1.243413	4.009545	523.575643	0.009060	0.009744
RS	37	1.343939	4.009545	549.074840	0.009501	0.010357
RS	38	1.451986	3.514676	654.352491	0.011322	0.012442
RS	39	1.568119	3.514676	680.716227	0.011779	0.013080
RS	40	1.692942	3.165461	782.704237	0.013543	0.015122
RS	41	1.827105	3.165461	806.586696	0.013957	0.015692
RS	42	1.971307	2.951995	886.938795	0.015347	0.017304
RS	43	2.126300	2.951995	904.713164	0.015655	0.017712
RS	44	2.292890	2.849512	951.266952	0.016460	0.018634
RS	45	2.471946	2.849512	960.298421	0.016616	0.018825
RS	46	2.664401	2.827055	972.259981	0.016823	0.019041
RS	47	2.871257	2.827055	971.389865	0.016808	0.019006
RS	48	3.093592	2.851442	957.309798	0.016565	0.018698
RS	49	3.332563	2.851442	946.361489	0.016375	0.018457
RS	50	3.589417	2.894928	916.382589	0.015856	0.017843
RS	51	3.865490	2.894928	895.543685	0.015496	0.017418
RS	52	4.162221	2.946506	854.557554	0.014787	0.016605
RS	53	4.481157	2.946506	824.502310	0.014267	0.016014
RS	54	4.823958	3.074952	758.068691	0.013117	0.014727
RS	55	5.192410	3.074952	723.128404	0.012512	0.014045
RS	56	5.588433	3.074952	683.652385	0.011829	0.013274
RS	57	6.014089	3.074952	640.141936	0.011077	0.012423
RS	58	6.471597	4.674563	400.824493	0.006936	0.007902
RS	59	6.963340	4.674563	388.765617	0.006727	0.007645
RS	60	7.491878	4.674563	374.167862	0.006474	0.007336
RS	61	8.059967	4.674563	357.138565	0.006180	0.006982
RS	62	8.670564	4.674563	337.851600	0.005846	0.006585
RS	63	9.326852	4.674563	2378.017398	0.041147	0.045856
PA	4+25*2+4+6 0.067696187 0.027305649 9.326852228 0.312843469 0.134910543 0.219957238 0.312781526 0.400441561 0.490201564 0.625869562 0.864527168 1.274526956 1.938834134 2.893454182 4.015438021 5.018243846 5.606255429 5.645134154 5.235635640 4.619947423 4.009545256 3.514675896 3.165461316 2.951994772 2.849511780 2.827054997 2.851441552 2.894927977 2.946505550 3.074951547 4.674562912
//
IT	5058
RD	15
LK	-339468.892007
QD	-714.958538 -> -672.903220
RI	0.0401894428
TR	0.066254	0.027805
MT	9.424859
MM	C_pi: 1.847124, n_recomb: 60245.666767
RS	0	0.000000	0.329141	1323.443908	0.021967	0.002064
RS	1	0.007500	0.329141	1389.621520	0.023066	0.010895
RS	2	0.015564	0.329141	1456.535669	0.024177	0.020250
RS	3	0.024231	0.329141	1523.778538	0.025293	0.025946
RS	4	0.033549	0.134508	3808.826696	0.063222	0.062969
RS	5	0.043566	0.134508	3790.748726	0.062922	0.061260
RS	6	0.054334	0.222478	2306.292222	0.038281	0.037015
RS	7	0.065910	0.222478	2349.418966	0.038997	0.037253
RS	8	0.078354	0.317095	1687.394455	0.028009	0.026700
RS	9	0.091732	0.317095	1736.627966	0.028826	0.027484
RS	10	0.106113	0.404509	1403.816002	0.023302	0.022232
RS	11	0.121572	0.404509	1450.778579	0.024081	0.023163
RS	12	0.138191	0.491535	1235.006273	0.020500	0.019798
RS	13	0.156057	0.491535	1278.845114	0.021227	0.020772
RS	14	0.175262	0.623074	1046.346411	0.017368	0.017095
RS	15	0.195908	0.623074	1087.145332	0.018045	0.017964
RS	16	0.218103	0.857705	822.722872	0.013656	0.013670
RS	17	0.241962	0.857705	859.569570	0.014268	0.014370
RS	18	0.267611	1.266685	609.948619	0.010124	0.010250
RS	19	0.295183	1.266685	641.311390	0.010645	0.010781
RS	20	0.324824	1.939858	441.478685	0.007328	0.007452
RS	21	0.356688	1.939858	466.786540	0.007748	0.007836
RS	22	0.390942	2.923532	328.119692	0.005446	0.005520
RS	23	0.427765	2.923532	348.335072	0.005782	0.005808
RS	24	0.467350	4.098900	264.057550	0.004383	0.004409
RS	25	0.509904	4.098900	280.993415	0.004664	0.004655
RS	26	0.555650	5.165837	237.370297	0.003940	0.003943
RS	27	0.604827	5.165837	252.844288	0.004197	0.004186
RS	28	0.657692	5.802377	239.760307	0.003980	0.003987
RS	29	0.714523	5.802377	255.344962	0.004238	0.004252
RS	30	0.775616	5.854148	269.362060	0.004471	0.004513
RS	31	0.841291	5.854148	286.483034	0.004755	0.004832
RS	32	0.911893	5.423533	328.451078	0.005452	0.005585
RS	33	0.987790	5.423533	348.373535	0.005783	0.005991
RS	34	1.069379	4.770694	419.182207	0.006958	0.007277
RS	35	1.157089	4.770694	442.660624	0.007348	0.007786
RS	36	1.251376	4.123934	539.146030	0.008949	0.009571
RS	37	1.352736	4.123934	565.805258	0.009392	0.010172
RS	38	1.461699	3.601122	677.369521	0.011243	0.012270
RS	39	1.578834	3.601122	705.180872	0.011705	0.012902
RS	40	1.704755	3.233252	813.962685	0.013511	0.014971
RS	41	1.840120	3.233252	839.424960	0.013933	0.015542
RS	42	1.985639	3.008582	925.773502	0.015367	0.017188
RS	43	2.142072	3.008582	945.029719	0.015686	0.017606
RS	44	2.310238	2.900124	995.774902	0.016529	0.018564
RS	45	2.491018	2.900124	1005.979495	0.016698	0.018772
RS	46	2.685357	2.874963	1020.093494	0.016932	0.019021
RS	47	2.894272	2.874963	1019.951862	0.016930	0.019007
RS	48	3.118858	2.898292	1006.447113	0.016706	0.018728
RS	49	3.360288	2.898292	995.704390	0.016527	0.018509
RS	50	3.619826	2.941206	965.333721	0.016023	0.017919
RS	51	3.898832	2.941206	944.118617	0.015671	0.017513
RS	52	4.198764	2.992437	901.969142	0.014972	0.016718
RS	53	4.521192	2.992437	870.930126	0.014456	0.016141
RS	54	4.867804	3.123682	801.204779	0.013299	0.014853
RS	55	5.240414	3.123682	764.924347	0.012697	0.014181
RS	56	5.640972	3.123682	723.800596	0.012014	0.013418
RS	57	6.071573	3.123682	678.348733	0.011260	0.012572
RS	58	6.534471	4.825703	418.658537	0.006949	0.007875
RS	59	7.032089	4.825703	407.073561	0.006757	0.007640
RS	60	7.567031	4.825703	392.823467	0.006520	0.007353
RS	61	8.142096	4.825703	375.996983	0.006241	0.007019
RS	62	8.760294	4.825703	356.751265	0.005922	0.006642
RS	63	9.424859	4.825703	2570.306918	0.042664	0.047368
PA	4+25*2+4+6 0.066254439 0.027804693 9.424859355 0.329141030 0.134508157 0.222478435 0.317094675 0.404509080 0.491534620 0.623073796 0.857705443 1.266684960 1.939858489 2.923531783 4.098900232 5.165837001 5.802377276 5.854147796 5.423533153 4.770693951 4.123934243 3.601121941 3.233251919 3.008581832 2.900123974 2.874963164 2.898291815 2.941206196 2.992436514 3.123682221 4.825703124
//
IT	5329
RD	16
LK	-339386.102801
QD	-685.029109 -> -646.271438
RI	0.0377621612
TR	0.064901	0.028286
MT	9.518247
MM	C_pi: 1.890532, n_recomb: 62663.174899
RS	0	0.000000	0.345739	1312.707062	0.020949	0.001999
RS	1	0.007517	0.345739	1380.057919	0.022023	0.010525
RS	2	0.015599	0.345739	1448.418685	0.023114	0.019484
RS	3	0.024289	0.345739	1517.410817	0.024215	0.024905
RS	4	0.033632	0.134069	3999.538865	0.063826	0.063761
RS	5	0.043677	0.134069	3979.277580	0.063503	0.061981
RS	6	0.054478	0.224910	2387.246186	0.038096	0.036908
RS	7	0.066090	0.224910	2433.271079	0.038831	0.037154
RS	8	0.078575	0.321319	1744.493425	0.027839	0.026572
RS	9	0.091999	0.321319	1796.436591	0.028668	0.027354
RS	10	0.106432	0.408595	1457.520338	0.023260	0.022202
RS	11	0.121950	0.408595	1506.889193	0.024047	0.023122
RS	12	0.138634	0.493074	1292.029850	0.020619	0.019900
RS	13	0.156573	0.493074	1338.055547	0.021353	0.020866
RS	14	0.175860	0.620669	1102.478288	0.017594	0.017287
RS	15	0.196596	0.620669	1145.321371	0.018277	0.018158
RS	16	0.218892	0.851299	869.762690	0.013880	0.013861
RS	17	0.242863	0.851299	908.540042	0.014499	0.014570
RS	18	0.268637	1.258826	643.783561	0.010274	0.010375
RS	19	0.296348	1.258826	676.823111	0.010801	0.010916
RS	20	0.326142	1.939498	463.113278	0.007391	0.007499
RS	21	0.358176	1.939498	489.695567	0.007815	0.007890
RS	22	0.392617	2.949839	341.136672	0.005444	0.005508
RS	23	0.429648	2.949839	362.229884	0.005781	0.005801
RS	24	0.469462	4.176142	272.006311	0.004341	0.004362
RS	25	0.512270	4.176142	289.540133	0.004621	0.004610
RS	26	0.558295	5.306169	242.690546	0.003873	0.003874
RS	27	0.607780	5.306169	258.607446	0.004127	0.004115
RS	28	0.660985	5.992071	244.010340	0.003894	0.003899
RS	29	0.718189	5.992071	259.983120	0.004149	0.004159
RS	30	0.779694	6.058623	273.788248	0.004369	0.004405
RS	31	0.845821	6.058623	291.333817	0.004649	0.004716
RS	32	0.916920	5.608661	334.444141	0.005337	0.005455
RS	33	0.993363	5.608661	354.928161	0.005664	0.005849
RS	34	1.075553	4.919960	428.500334	0.006838	0.007125
RS	35	1.163921	4.919960	452.782986	0.007226	0.007622
RS	36	1.258932	4.237668	553.825487	0.008838	0.009404
RS	37	1.361085	4.237668	581.605165	0.009281	0.009993
RS	38	1.470917	3.687395	699.234246	0.011159	0.012102
RS	39	1.589005	3.687395	728.463975	0.011625	0.012728
RS	40	1.715969	3.301081	843.901122	0.013467	0.014819
RS	41	1.852478	3.301081	870.937692	0.013899	0.015391
RS	42	1.999249	3.065203	963.271934	0.015372	0.017069
RS	43	2.157053	3.065203	984.034973	0.015704	0.017496
RS	44	2.326718	2.950587	1039.091944	0.016582	0.018489
RS	45	2.509138	2.950587	1050.521318	0.016765	0.018713
RS	46	2.705271	2.922392	1067.004203	0.017028	0.018996
RS	47	2.916147	2.922392	1067.657575	0.017038	0.019002
RS	48	3.142875	2.944232	1054.987956	0.016836	0.018754
RS	49	3.386647	2.944232	1044.518228	0.016669	0.018555
RS	50	3.648743	2.986102	1014.011568	0.016182	0.017991
RS	51	3.930541	2.986102	992.476468	0.015838	0.017603
RS	52	4.233523	3.036516	949.380794	0.015151	0.016828
RS	53	4.559280	3.036516	917.394257	0.014640	0.016264
RS	54	4.909525	3.169832	844.557532	0.013478	0.014978
RS	55	5.286098	3.169832	806.943927	0.012877	0.014315
RS	56	5.690978	3.169832	764.177363	0.012195	0.013559
RS	57	6.126294	3.169832	716.786649	0.011439	0.012717
RS	58	6.594334	4.971179	436.443472	0.006965	0.007853
RS	59	7.097557	4.971179	425.334002	0.006788	0.007637
RS	60	7.638607	4.971179	411.438235	0.006566	0.007371
RS	61	8.220329	4.971179	394.826532	0.006301	0.007056
RS	62	8.845780	4.971179	375.639327	0.005995	0.006696
RS	63	9.518247	4.971179	2765.855770	0.044138	0.048835
PA	4+25*2+4+6 0.064901163 0.028285532 9.518247234 0.345738925 0.134069129 0.224909925 0.321319274 0.408594576 0.493074040 0.620669327 0.851299498 1.258826284 1.939498203 2.949838874 4.176142386 5.306168788 5.992071103 6.058623354 5.608660845 4.919960125 4.237667528 3.687394929 3.301081113 3.065202767 2.950586553 2.922391991 2.944231662 2.986101745 3.036516461 3.169831765 4.971179072
//
IT	4573
RD	17
LK	-339309.772589
QD	-657.285485 -> -621.491258
RI	0.0355453168
TR	0.063627	0.028749
MT	9.607604
MM	C_pi: 1.932723, n_recomb: 65044.210734
RS	0	0.000000	0.362669	1301.015204	0.020002	0.001937
RS	1	0.007533	0.362669	1369.346704	0.021053	0.010173
RS	2	0.015633	0.362669	1438.941755	0.022123	0.018762
RS	3	0.024344	0.362669	1509.450738	0.023207	0.023927
RS	4	0.033711	0.133603	4190.112721	0.064419	0.064533
RS	5	0.043783	0.133603	4167.482843	0.064072	0.062685
RS	6	0.054614	0.227253	2465.969352	0.037912	0.036796
RS	7	0.066261	0.227253	2514.870037	0.038664	0.037053
RS	8	0.078785	0.325443	1799.682281	0.027669	0.026443
RS	9	0.092253	0.325443	1854.299903	0.028508	0.027223
RS	10	0.106735	0.412677	1509.426577	0.023206	0.022163
RS	11	0.122309	0.412677	1561.176039	0.024002	0.023074
RS	12	0.139055	0.494784	1347.647096	0.020719	0.019986
RS	13	0.157063	0.494784	1395.841452	0.021460	0.020945
RS	14	0.176427	0.618607	1157.945596	0.017802	0.017465
RS	15	0.197250	0.618607	1202.812119	0.018492	0.018337
RS	16	0.219642	0.845288	916.725408	0.014094	0.014045
RS	17	0.243720	0.845288	957.417590	0.014719	0.014761
RS	18	0.269612	1.251004	677.741366	0.010420	0.010498
RS	19	0.297455	1.251004	712.453602	0.010953	0.011048
RS	20	0.327395	1.937981	484.831062	0.007454	0.007547
RS	21	0.359590	1.937981	512.688430	0.007882	0.007946
RS	22	0.394211	2.972806	354.160158	0.005445	0.005500
RS	23	0.431439	2.972806	376.129775	0.005783	0.005797
RS	24	0.471472	4.247649	279.916399	0.004303	0.004321
RS	25	0.514521	4.247649	298.043500	0.004582	0.004569
RS	26	0.560812	5.439631	247.938287	0.003812	0.003811
RS	27	0.610591	5.439631	264.290135	0.004063	0.004049
RS	28	0.664119	6.175563	248.140555	0.003815	0.003818
RS	29	0.721679	6.175563	264.489270	0.004066	0.004073
RS	30	0.783576	6.258621	278.008664	0.004274	0.004305
RS	31	0.850135	6.258621	295.960268	0.004550	0.004608
RS	32	0.921708	5.791056	340.082950	0.005228	0.005333
RS	33	0.998672	5.791056	361.101226	0.005552	0.005716
RS	34	1.081435	5.067741	437.246831	0.006722	0.006980
RS	35	1.170431	5.067741	462.297722	0.007107	0.007465
RS	36	1.266132	4.350706	567.666208	0.008727	0.009243
RS	37	1.369042	4.350706	596.527014	0.009171	0.009822
RS	38	1.479703	3.773422	720.000116	0.011069	0.011937
RS	39	1.598701	3.773422	750.616972	0.011540	0.012557
RS	40	1.726663	3.368870	872.560034	0.013415	0.014667
RS	41	1.864264	3.368870	901.160780	0.013855	0.015240
RS	42	2.012231	3.121802	999.448507	0.015366	0.016947
RS	43	2.171344	3.121802	1021.737008	0.015708	0.017383
RS	44	2.342442	3.000877	1081.204182	0.016623	0.018410
RS	45	2.526430	3.000877	1093.903332	0.016818	0.018650
RS	46	2.724277	2.969370	1112.951000	0.017111	0.018966
RS	47	2.937027	2.969370	1114.460338	0.017134	0.018992
RS	48	3.165804	2.989349	1102.870466	0.016956	0.018774
RS	49	3.411815	2.989349	1092.737570	0.016800	0.018595
RS	50	3.676357	3.029769	1062.339497	0.016333	0.018060
RS	51	3.960827	3.029769	1040.539572	0.015997	0.017688
RS	52	4.266726	3.078967	996.708974	0.015324	0.016935
RS	53	4.595669	3.078967	963.812641	0.014818	0.016383
RS	54	4.949390	3.213721	888.045326	0.013653	0.015101
RS	55	5.329757	3.213721	849.109018	0.013054	0.014446
RS	56	5.738776	3.213721	804.708492	0.012372	0.013696
RS	57	6.178607	3.213721	755.385804	0.011613	0.012858
RS	58	6.651570	5.111502	454.149621	0.006982	0.007834
RS	59	7.160160	5.111502	443.518835	0.006819	0.007637
RS	60	7.707063	5.111502	429.985241	0.006611	0.007389
RS	61	8.295163	5.111502	413.601047	0.006359	0.007091
RS	62	8.927565	5.111502	394.489974	0.006065	0.006748
RS	63	9.607604	5.111502	2964.289546	0.045573	0.050258
PA	4+25*2+4+6 0.063627164 0.028748588 9.607604253 0.362668683 0.133603213 0.227253452 0.325443262 0.412677498 0.494783804 0.618607091 0.845288468 1.251003759 1.937981490 2.972805721 4.247649409 5.439630640 6.175563194 6.258621436 5.791056146 5.067740604 4.350706239 3.773421754 3.368870362 3.121801865 3.000877253 2.969369835 2.989348707 3.029769428 3.078967417 3.213721004 5.111501884
//
IT	4286
RD	18
LK	-339239.251541
QD	-631.502371 -> -598.380664
RI	0.0335118110
TR	0.062425	0.029195
MT	9.693365
MM	C_pi: 1.973774, n_recomb: 67388.546148
RS	0	0.000000	0.379969	1288.391646	0.019119	0.001878
RS	1	0.007548	0.379969	1357.525740	0.020145	0.009839
RS	2	0.015666	0.379969	1428.158527	0.021193	0.018080
RS	3	0.024396	0.379969	1499.968840	0.022259	0.023005
RS	4	0.033785	0.133119	4380.355795	0.065001	0.065284
RS	5	0.043883	0.133119	4355.183032	0.064628	0.063373
RS	6	0.054744	0.229514	2542.557103	0.037730	0.036683
RS	7	0.066424	0.229514	2594.308160	0.038498	0.036951
RS	8	0.078985	0.329465	1853.078478	0.027498	0.026313
RS	9	0.092495	0.329465	1910.333060	0.028348	0.027093
RS	10	0.107024	0.416741	1559.628763	0.023144	0.022117
RS	11	0.122650	0.416741	1613.730812	0.023947	0.023019
RS	12	0.139456	0.496629	1401.886423	0.020803	0.020059
RS	13	0.157530	0.496629	1452.229859	0.021550	0.021011
RS	14	0.176968	0.616847	1212.703699	0.017996	0.017632
RS	15	0.197873	0.616847	1259.572333	0.018691	0.018504
RS	16	0.220356	0.839641	963.560404	0.014299	0.014222
RS	17	0.244537	0.839641	1006.150278	0.014931	0.014944
RS	18	0.270542	1.243263	711.782752	0.010562	0.010619
RS	19	0.298511	1.243263	748.161897	0.011102	0.011177
RS	20	0.328590	1.935505	506.611461	0.007518	0.007597
RS	21	0.360940	1.935505	535.743473	0.007950	0.008002
RS	22	0.395731	2.992800	367.182506	0.005449	0.005496
RS	23	0.433148	2.992800	390.026763	0.005788	0.005797
RS	24	0.473390	4.313897	287.784640	0.004271	0.004284
RS	25	0.516669	4.313897	306.500405	0.004548	0.004533
RS	26	0.563215	5.566580	253.117336	0.003756	0.003754
RS	27	0.613274	5.566580	269.896757	0.004005	0.003990
RS	28	0.667112	6.353048	252.160696	0.003742	0.003743
RS	29	0.725013	6.353048	268.874183	0.003990	0.003994
RS	30	0.787284	6.454227	282.041256	0.004185	0.004211
RS	31	0.854256	6.454227	300.381826	0.004457	0.004507
RS	32	0.926283	5.970718	345.399016	0.005125	0.005217
RS	33	1.003746	5.970718	366.926192	0.005445	0.005591
RS	34	1.087056	5.213995	445.467990	0.006610	0.006843
RS	35	1.176654	5.213995	471.253013	0.006993	0.007317
RS	36	1.273015	4.462974	580.727796	0.008618	0.009088
RS	37	1.376650	4.462974	610.631308	0.009061	0.009656
RS	38	1.488106	3.859119	739.729321	0.010977	0.011776
RS	39	1.607976	3.859119	771.700871	0.011452	0.012390
RS	40	1.736893	3.436538	899.992674	0.013355	0.014516
RS	41	1.875540	3.436538	930.143817	0.013803	0.015090
RS	42	2.024653	3.178309	1034.338309	0.015349	0.016824
RS	43	2.185020	3.178309	1058.165295	0.015702	0.017268
RS	44	2.357492	3.050957	1122.120559	0.016652	0.018328
RS	45	2.542982	3.050957	1136.128228	0.016859	0.018582
RS	46	2.742473	3.015895	1157.918932	0.017183	0.018932
RS	47	2.957021	3.015895	1160.339507	0.017219	0.018976
RS	48	3.187763	3.033693	1150.057647	0.017066	0.018791
RS	49	3.435922	3.033693	1140.321384	0.016922	0.018630
RS	50	3.702811	3.072315	1110.264573	0.016476	0.018124
RS	51	3.989845	3.072315	1088.253108	0.016149	0.017768
RS	52	4.298544	3.119950	1043.891966	0.015491	0.017038
RS	53	4.630543	3.119950	1010.123849	0.014990	0.016497
RS	54	4.987602	3.255596	931.604397	0.013824	0.015221
RS	55	5.371611	3.255596	891.358158	0.013227	0.014574
RS	56	5.784605	3.255596	845.335189	0.012544	0.013829
RS	57	6.228771	3.255596	794.090422	0.011784	0.012995
RS	58	6.706463	5.247092	471.755072	0.007001	0.007818
RS	59	7.220211	5.247092	461.607113	0.006850	0.007638
RS	60	7.772736	5.247092	448.444169	0.006655	0.007407
RS	61	8.366965	5.247092	432.300500	0.006415	0.007126
RS	62	9.006047	5.247092	413.283122	0.006133	0.006798
RS	63	9.693365	5.247092	3165.283750	0.046971	0.051640
PA	4+25*2+4+6 0.062424912 0.029194509 9.693365491 0.379968991 0.133118849 0.229514010 0.329464840 0.416741201 0.496629259 0.616846681 0.839641175 1.243263249 1.935504898 2.992800182 4.313897405 5.566579876 6.353048443 6.454227230 5.970718441 5.213995461 4.462974123 3.859119181 3.436538464 3.178308784 3.050957291 3.015895086 3.033692844 3.072314594 3.119949805 3.255595573 5.247091584
//
IT	4170
RD	19
LK	-339173.971521
QD	-607.484130 -> -576.780495
RI	0.0316400542
TR	0.061288	0.029624
MT	9.775899
MM	C_pi: 2.013755, n_recomb: 69696.021910
RS	0	0.000000	0.397671	1274.889653	0.018292	0.001821
RS	1	0.007562	0.397671	1344.661772	0.019293	0.009519
RS	2	0.015696	0.397671	1416.150240	0.020319	0.017433
RS	3	0.024446	0.397671	1489.061753	0.021365	0.022133
RS	4	0.033857	0.132624	4570.027867	0.065571	0.066017
RS	5	0.043979	0.132624	4542.153350	0.065171	0.064043
RS	6	0.054867	0.231696	2617.096617	0.037550	0.036569
RS	7	0.066579	0.231696	2671.670116	0.038333	0.036849
RS	8	0.079176	0.333380	1904.808125	0.027330	0.026185
RS	9	0.092726	0.333380	1964.660191	0.028189	0.026964
RS	10	0.107300	0.420772	1608.216062	0.023075	0.022065
RS	11	0.122977	0.420772	1664.640690	0.023884	0.022959
RS	12	0.139839	0.498584	1454.770459	0.020873	0.020121
RS	13	0.157976	0.498584	1507.242107	0.021626	0.021066
RS	14	0.177485	0.615352	1266.716311	0.018175	0.017786
RS	15	0.198469	0.615352	1315.565170	0.018876	0.018659
RS	16	0.221040	0.834340	1010.208372	0.014494	0.014392
RS	17	0.245318	0.834340	1054.677470	0.015133	0.015120
RS	18	0.271432	1.235642	745.869280	0.010702	0.010738
RS	19	0.299520	1.235642	783.907973	0.011248	0.011304
RS	20	0.329733	1.932236	528.434142	0.007582	0.007647
RS	21	0.362231	1.932236	558.839306	0.008018	0.008059
RS	22	0.397186	3.010148	380.196149	0.005455	0.005494
RS	23	0.434784	3.010148	403.912930	0.005795	0.005799
RS	24	0.475226	4.375277	295.610800	0.004241	0.004251
RS	25	0.518726	4.375277	314.910791	0.004518	0.004501
RS	26	0.565516	5.687385	258.229485	0.003705	0.003701
RS	27	0.615844	5.687385	275.429524	0.003952	0.003935
RS	28	0.669978	6.524729	256.078721	0.003674	0.003673
RS	29	0.728206	6.524729	273.146682	0.003919	0.003920
RS	30	0.790837	6.645496	285.902991	0.004102	0.004123
RS	31	0.858205	6.645496	304.616850	0.004371	0.004413
RS	32	0.930667	6.147623	350.421694	0.005028	0.005109
RS	33	1.008609	6.147623	372.434272	0.005344	0.005474
RS	34	1.092445	5.358675	453.206686	0.006503	0.006712
RS	35	1.182620	5.358675	479.693596	0.006883	0.007176
RS	36	1.279616	4.574416	593.063570	0.008509	0.008939
RS	37	1.383946	4.574416	623.972360	0.008953	0.009498
RS	38	1.496166	3.944423	758.479365	0.010883	0.011618
RS	39	1.616872	3.944423	791.772365	0.011360	0.012227
RS	40	1.746706	3.504017	926.251381	0.013290	0.014367
RS	41	1.886359	3.504017	957.936040	0.013744	0.014942
RS	42	2.036573	3.234662	1067.978895	0.015323	0.016700
RS	43	2.198146	3.234662	1093.352330	0.015687	0.017152
RS	44	2.371938	3.100787	1161.856619	0.016670	0.018243
RS	45	2.558873	3.100787	1177.205617	0.016891	0.018511
RS	46	2.759944	3.061965	1201.898761	0.017245	0.018895
RS	47	2.976221	3.061965	1205.280390	0.017293	0.018956
RS	48	3.208853	3.077304	1196.519046	0.017168	0.018805
RS	49	3.459077	3.077304	1187.235187	0.017034	0.018661
RS	50	3.728224	3.113827	1157.739514	0.016611	0.018185
RS	51	4.017724	3.113827	1135.567823	0.016293	0.017844
RS	52	4.329118	3.159599	1090.873470	0.015652	0.017138
RS	53	4.664059	3.159599	1056.271632	0.015155	0.016607
RS	54	5.024330	3.295659	975.177086	0.013992	0.015340
RS	55	5.411846	3.295659	933.635411	0.013396	0.014699
RS	56	5.828666	3.295659	886.003604	0.012712	0.013959
RS	57	6.277008	3.295659	832.849082	0.011950	0.013127
RS	58	6.759254	5.378327	489.238975	0.007020	0.007805
RS	59	7.277969	5.378327	479.578689	0.006881	0.007641
RS	60	7.835911	5.378327	466.795318	0.006698	0.007425
RS	61	8.436046	5.378327	450.905362	0.006470	0.007159
RS	62	9.081564	5.378327	431.999151	0.006198	0.006846
RS	63	9.775899	5.378327	3368.526673	0.048332	0.052982
PA	4+25*2+4+6 0.061287905 0.029623923 9.775898724 0.397671327 0.132624339 0.231696260 0.333379799 0.420771891 0.498584373 0.615352473 0.834339848 1.235641774 1.932236375 3.010147746 4.375277021 5.687384750 6.524728875 6.645495640 6.147623387 5.358675213 4.574415895 3.944423088 3.504017225 3.234662465 3.100787436 3.061965045 3.077304262 3.113826657 3.159599455 3.295658851 5.378326607
//
IT	4991
RD	20
LK	-339113.437039
QD	-585.061796 -> -556.552558
RI	0.0299117158
TR	0.060210	0.030037
MT	9.855573
MM	C_pi: 2.052728, n_recomb: 71966.345166
RS	0	0.000000	0.415806	1260.564062	0.017516	0.001767
RS	1	0.007576	0.415806	1330.821769	0.018492	0.009213
RS	2	0.015726	0.415806	1402.996903	0.019495	0.016818
RS	3	0.024493	0.415806	1476.823345	0.020521	0.021307
RS	4	0.033925	0.132124	4758.981198	0.066128	0.066730
RS	5	0.044071	0.132124	4728.253618	0.065701	0.064696
RS	6	0.054986	0.233805	2689.653241	0.037374	0.036455
RS	7	0.066728	0.233805	2747.019018	0.038171	0.036747
RS	8	0.079359	0.337189	1954.956305	0.027165	0.026058
RS	9	0.092947	0.337189	2017.364953	0.028032	0.026837
RS	10	0.107565	0.424758	1655.267262	0.023001	0.022008
RS	11	0.123290	0.424758	1713.982663	0.023816	0.022896
RS	12	0.140206	0.500631	1506.309417	0.020931	0.020173
RS	13	0.158404	0.500631	1560.887084	0.021689	0.021112
RS	14	0.177981	0.614095	1319.947381	0.018341	0.017931
RS	15	0.199041	0.614095	1370.753943	0.019047	0.018802
RS	16	0.221696	0.829357	1056.623902	0.014682	0.014555
RS	17	0.246067	0.829357	1102.952625	0.015326	0.015288
RS	18	0.272285	1.228165	779.963444	0.010838	0.010855
RS	19	0.300490	1.228165	819.652787	0.011389	0.011428
RS	20	0.330831	1.928311	550.279499	0.007646	0.007698
RS	21	0.363470	1.928311	581.955293	0.008086	0.008117
RS	22	0.398583	3.025150	393.190523	0.005464	0.005495
RS	23	0.436356	3.025150	417.777194	0.005805	0.005803
RS	24	0.476990	4.432183	303.390947	0.004216	0.004221
RS	25	0.520702	4.432183	323.270673	0.004492	0.004472
RS	26	0.567727	5.802361	263.276773	0.003658	0.003652
RS	27	0.618314	5.802361	280.890863	0.003903	0.003885
RS	28	0.672733	6.690844	259.899087	0.003611	0.003608
RS	29	0.731275	6.690844	277.311847	0.003853	0.003851
RS	30	0.794252	6.832529	289.606018	0.004024	0.004041
RS	31	0.862001	6.832529	308.678586	0.004289	0.004325
RS	32	0.934882	6.321837	355.171294	0.004935	0.005006
RS	33	1.013284	6.321837	377.647189	0.005248	0.005363
RS	34	1.097627	5.501780	460.496963	0.006399	0.006587
RS	35	1.188359	5.501780	487.655097	0.006776	0.007042
RS	36	1.285965	4.685010	604.718209	0.008403	0.008795
RS	37	1.390965	4.685010	636.595771	0.008846	0.009345
RS	38	1.503920	4.029288	776.301587	0.010787	0.011465
RS	39	1.625433	4.029288	810.882174	0.011268	0.012068
RS	40	1.756152	3.571264	951.381812	0.013220	0.014220
RS	41	1.896774	3.571264	984.580360	0.013681	0.014796
RS	42	2.048049	3.290831	1100.400847	0.015290	0.016576
RS	43	2.210785	3.290831	1127.324137	0.015665	0.017036
RS	44	2.385850	3.150351	1200.423362	0.016680	0.018157
RS	45	2.574177	3.150351	1217.141043	0.016913	0.018437
RS	46	2.776773	3.107592	1244.879096	0.017298	0.018855
RS	47	2.994717	3.107592	1249.266454	0.017359	0.018932
RS	48	3.229172	3.120231	1242.223323	0.017261	0.018814
RS	49	3.481389	3.120231	1233.443741	0.017139	0.018687
RS	50	3.752715	3.154391	1204.718080	0.016740	0.018242
RS	51	4.044596	3.154391	1182.435303	0.016430	0.017915
RS	52	4.358590	3.198044	1137.596754	0.015807	0.017234
RS	53	4.696372	3.198044	1102.199129	0.015315	0.016714
RS	54	5.059745	3.334109	1018.701661	0.014155	0.015456
RS	55	5.450647	3.334109	975.881073	0.013560	0.014821
RS	56	5.871163	3.334109	926.656431	0.012876	0.014085
RS	57	6.323537	3.334109	871.607233	0.012111	0.013256
RS	58	6.810184	5.505572	506.579608	0.007039	0.007793
RS	59	7.333698	5.505572	497.412312	0.006912	0.007644
RS	60	7.896874	5.505572	485.017711	0.006740	0.007443
RS	61	8.502716	5.505572	469.394719	0.006522	0.007192
RS	62	9.154457	5.505572	450.617009	0.006261	0.006892
RS	63	9.855573	5.505572	3573.693460	0.049658	0.054286
PA	4+25*2+4+6 0.060210191 0.030037329 9.855573283 0.415806442 0.132123856 0.233804797 0.337188988 0.424758401 0.500630869 0.614094862 0.829357247 1.228164827 1.928311372 3.025150028 4.432182794 5.802360853 6.690843837 6.832528859 6.321837396 5.501780055 4.685009707 4.029287867 3.571263748 3.290830768 3.150351343 3.107591880 3.120230609 3.154391072 3.198044488 3.334108560 5.505572067
//
IT	5024
RD	21
LK	-339057.211031
QD	-564.087783 -> -537.575489
RI	0.0283119148
TR	0.059187	0.030435
MT	9.932650
MM	C_pi: 2.090748, n_recomb: 74199.570426
RS	0	0.000000	0.434401	1245.484073	0.016786	0.001716
RS	1	0.007589	0.434401	1316.086390	0.017737	0.008920
RS	2	0.015754	0.434401	1388.791456	0.018717	0.016232
RS	3	0.024539	0.434401	1463.359576	0.019722	0.020521
RS	4	0.033991	0.131623	4946.999543	0.066672	0.067425
RS	5	0.044159	0.131623	4913.282893	0.066217	0.065332
RS	6	0.055100	0.235843	2760.305879	0.037201	0.036341
RS	7	0.066870	0.235843	2820.431997	0.038011	0.036645
RS	8	0.079535	0.340893	2003.610786	0.027003	0.025933
RS	9	0.093160	0.340893	2068.534312	0.027878	0.026713
RS	10	0.107819	0.428694	1700.855745	0.022923	0.021949
RS	11	0.123591	0.428694	1761.828934	0.023744	0.022830
RS	12	0.140559	0.502750	1556.532344	0.020978	0.020216
RS	13	0.158816	0.502750	1613.192854	0.021741	0.021148
RS	14	0.178458	0.613051	1372.365987	0.018496	0.018065
RS	15	0.199590	0.613051	1425.107375	0.019206	0.018936
RS	16	0.222327	0.824676	1102.760734	0.014862	0.014713
RS	17	0.246788	0.824676	1150.928586	0.015511	0.015450
RS	18	0.273107	1.220850	814.034802	0.010971	0.010970
RS	19	0.301422	1.220850	855.364690	0.011528	0.011549
RS	20	0.331887	1.923857	572.127791	0.007711	0.007750
RS	21	0.364663	1.923857	605.070705	0.008155	0.008174
RS	22	0.399928	3.038042	406.161676	0.005474	0.005498
RS	23	0.437868	3.038042	431.615404	0.005817	0.005810
RS	24	0.478687	4.484938	311.125236	0.004193	0.004195
RS	25	0.522605	4.484938	331.580347	0.004469	0.004447
RS	26	0.569855	5.911842	268.260425	0.003615	0.003607
RS	27	0.620692	5.911842	286.282302	0.003858	0.003839
RS	28	0.675386	6.851546	263.629757	0.003553	0.003548
RS	29	0.734231	6.851546	281.378410	0.003792	0.003788
RS	30	0.797543	7.015401	293.163358	0.003951	0.003964
RS	31	0.865659	7.015401	312.581155	0.004213	0.004242
RS	32	0.938944	6.493332	359.672506	0.004847	0.004909
RS	33	1.017791	6.493332	382.591257	0.005156	0.005259
RS	34	1.102622	5.643266	467.375103	0.006299	0.006468
RS	35	1.193891	5.643266	495.175552	0.006674	0.006914
RS	36	1.292086	4.794685	615.741615	0.008298	0.008656
RS	37	1.397734	4.794685	648.552741	0.008741	0.009199
RS	38	1.511399	4.113660	793.249352	0.010691	0.011316
RS	39	1.633691	4.113660	829.083488	0.011174	0.011914
RS	40	1.765263	3.638221	975.436759	0.013146	0.014075
RS	41	1.906821	3.638221	1010.127417	0.013614	0.014651
RS	42	2.059122	3.346758	1131.648016	0.015251	0.016452
RS	43	2.222981	3.346758	1160.120482	0.015635	0.016919
RS	44	2.399275	3.199615	1237.844984	0.016683	0.018069
RS	45	2.588949	3.199615	1255.953598	0.016927	0.018362
RS	46	2.793018	3.152762	1286.864589	0.017343	0.018813
RS	47	3.012573	3.152762	1292.297198	0.017417	0.018905
RS	48	3.248792	3.162496	1287.152473	0.017347	0.018821
RS	49	3.502937	3.162496	1278.925085	0.017236	0.018710
RS	50	3.776369	3.194064	1251.167063	0.016862	0.018296
RS	51	4.070553	3.194064	1228.819891	0.016561	0.017982
RS	52	4.387063	3.235377	1184.017616	0.015957	0.017327
RS	53	4.727593	3.235377	1147.861512	0.015470	0.016816
RS	54	5.093966	3.371090	1062.129219	0.014314	0.015569
RS	55	5.488145	3.371090	1018.047371	0.013720	0.014939
RS	56	5.912238	3.371090	967.247358	0.013036	0.014207
RS	57	6.368516	3.371090	910.320348	0.012269	0.013380
RS	58	6.859422	5.629125	523.759689	0.007059	0.007784
RS	59	7.387583	5.629125	515.090915	0.006942	0.007648
RS	60	7.955827	5.629125	503.094322	0.006780	0.007461
RS	61	8.567197	5.629125	487.751414	0.006574	0.007223
RS	62	9.224964	5.629125	469.119239	0.006322	0.006936
RS	63	9.932650	5.629125	3780.496736	0.050950	0.055553
PA	4+25*2+4+6 0.059186864 0.030435377 9.932649841 0.434401378 0.131623120 0.235843334 0.340893456 0.428693765 0.502750459 0.613050947 0.824676088 1.220849665 1.923857360 3.038041685 4.484938220 5.911842387 6.851546449 7.015400603 6.493331561 5.643265507 4.794685051 4.113660458 3.638220516 3.346758282 3.199614640 3.152762055 3.162495734 3.194064028 3.235376702 3.371089522 5.629125069
//
IT	5691
RD	22
LK	-339004.907618
QD	-544.432243 -> -519.741858
RI	0.0268284877
TR	0.058213	0.030819
MT	10.007407
MM	C_pi: 2.127861, n_recomb: 76395.418936
RS	0	0.000000	0.453474	1229.737894	0.016097	0.001666
RS	1	0.007602	0.453474	1300.555175	0.017024	0.008638
RS	2	0.015782	0.453474	1373.645489	0.017981	0.015673
RS	3	0.024583	0.453474	1448.794730	0.018964	0.019774
RS	4	0.034054	0.131124	5133.941743	0.067202	0.068100
RS	5	0.044244	0.131124	5097.107168	0.066720	0.065950
RS	6	0.055209	0.237818	2829.069312	0.037032	0.036228
RS	7	0.067008	0.237818	2891.923024	0.037855	0.036544
RS	8	0.079704	0.344492	2050.852480	0.026845	0.025810
RS	9	0.093365	0.344492	2118.248099	0.027727	0.026592
RS	10	0.108064	0.432575	1745.028457	0.022842	0.021886
RS	11	0.123881	0.432575	1808.225133	0.023669	0.022762
RS	12	0.140900	0.504929	1605.456420	0.021015	0.020251
RS	13	0.159212	0.504929	1664.175336	0.021784	0.021177
RS	14	0.178917	0.612193	1423.955028	0.018639	0.018191
RS	15	0.200120	0.612193	1478.607713	0.019355	0.019061
RS	16	0.222935	0.820275	1148.574624	0.015035	0.014864
RS	17	0.247484	0.820275	1198.560050	0.015689	0.015605
RS	18	0.273899	1.213712	848.045801	0.011101	0.011082
RS	19	0.302322	1.213712	891.004651	0.011663	0.011668
RS	20	0.332906	1.918957	593.963230	0.007775	0.007802
RS	21	0.365815	1.918957	628.168869	0.008223	0.008232
RS	22	0.401225	3.049053	419.099437	0.005486	0.005503
RS	23	0.439328	3.049053	445.416847	0.005830	0.005818
RS	24	0.480326	4.533902	318.806832	0.004173	0.004171
RS	25	0.524442	4.533902	339.832697	0.004448	0.004424
RS	26	0.571911	6.016125	273.180221	0.003576	0.003566
RS	27	0.622988	6.016125	291.603798	0.003817	0.003796
RS	28	0.677949	7.007023	267.274380	0.003499	0.003492
RS	29	0.737087	7.007023	285.350505	0.003735	0.003728
RS	30	0.800721	7.194247	296.581849	0.003882	0.003892
RS	31	0.869192	7.194247	316.332113	0.004141	0.004165
RS	32	0.942869	6.662138	363.941760	0.004764	0.004818
RS	33	1.022146	6.662138	387.284090	0.005069	0.005160
RS	34	1.107450	5.783158	473.865397	0.006203	0.006355
RS	35	1.199238	5.783158	502.280506	0.006575	0.006793
RS	36	1.298004	4.903461	626.165453	0.008196	0.008523
RS	37	1.404278	4.903461	659.875742	0.008638	0.009058
RS	38	1.518631	4.197508	809.365899	0.010594	0.011171
RS	39	1.641676	4.197508	846.419309	0.011079	0.011765
RS	40	1.774076	3.704862	998.455314	0.013070	0.013933
RS	41	1.916540	3.704862	1034.614278	0.013543	0.014509
RS	42	2.069834	3.402427	1161.748248	0.015207	0.016330
RS	43	2.234781	3.402427	1191.765536	0.015600	0.016802
RS	44	2.412267	3.248567	1274.134301	0.016678	0.017980
RS	45	2.603246	3.248567	1293.651420	0.016934	0.018284
RS	46	2.808742	3.197494	1327.845261	0.017381	0.018768
RS	47	3.029860	3.197494	1334.358260	0.017466	0.018875
RS	48	3.267787	3.204134	1331.282464	0.017426	0.018825
RS	49	3.523800	3.204134	1323.651450	0.017326	0.018729
RS	50	3.799276	3.232908	1297.047917	0.016978	0.018347
RS	51	4.095692	3.232908	1274.680734	0.016685	0.018046
RS	52	4.414642	3.271689	1230.086966	0.016102	0.017416
RS	53	4.757837	3.271689	1193.209139	0.015619	0.016914
RS	54	5.127122	3.406739	1105.407069	0.014470	0.015679
RS	55	5.524479	3.406739	1060.082645	0.013876	0.015055
RS	56	5.952043	3.406739	1007.726107	0.013191	0.014326
RS	57	6.412109	3.406739	948.939885	0.012421	0.013501
RS	58	6.907149	5.749270	540.759477	0.007078	0.007776
RS	59	7.439821	5.749270	532.594773	0.006972	0.007653
RS	60	8.012986	5.749270	521.005314	0.006820	0.007478
RS	61	8.629722	5.749270	505.955370	0.006623	0.007253
RS	62	9.293341	5.749270	487.485399	0.006381	0.006979
RS	63	10.007407	5.749270	3988.614350	0.052210	0.056785
[truncated: 10,002,122 more chars]
