# Supplementary material for: Recent speciation associated with range expansion and a shift to self-fertilization in North American Arabidopsis
Source: Nat Commun. 2022 Dec 8;13:7564. doi: 10.1038/s41467-022-35368-1 (PMC9732334; doi:10.1038/s41467-022-35368-1)
Supplement: Supplementary file 5 — Source Data [file 41467_2022_35368_MOESM5_ESM.zip › Source Data/SuppFig16-3_lyrNY2_25.psmc]

CC
CC	Brief Description of the file format:
CC	  CC  comments
CC	  MM  useful-messages
CC	  RD  round-of-iterations
CC	  LL  \log[P(sequence)]
CC	  QD  Q-before-opt Q-after-opt
CC	  TR  \theta_0 \rho_0
CC	  RS  k t_k \lambda_k \pi_k \sum_{l\not=k}A_{kl} A_{kk}
CC	  DC  begin end best-k t_k+\Delta_k max-prob
CC
MM	Version: 0.6.5-r67
MM	pattern:4+25*2+4+6, n:63, n_free_lambdas:28
MM	n_iterations:25, skip:1, max_t:5, theta/rho:5
MM	is_decoding:0
MM	n_seqs:13, sum_L:1040040, sum_n:148938
RD	0
LK	0.000000
QD	0.000000 -> 0.000000
RI	inf
TR	0.154556	0.030911
MT	5.000000
MM	C_pi: 1.000000, n_recomb: 31659.476858
RS	0	0.000000	1.000000	200.144233	0.006322	0.000000
RS	1	0.006440	1.000000	211.643644	0.006685	0.000000
RS	2	0.013294	1.000000	223.709460	0.007066	0.000000
RS	3	0.020590	1.000000	236.357102	0.007466	0.000000
RS	4	0.028356	1.000000	249.600587	0.007884	0.000000
RS	5	0.036622	1.000000	263.452202	0.008321	0.000000
RS	6	0.045421	1.000000	277.922136	0.008778	0.000000
RS	7	0.054785	1.000000	293.018059	0.009255	0.000000
RS	8	0.064753	1.000000	308.744676	0.009752	0.000000
RS	9	0.075363	1.000000	325.103219	0.010269	0.000000
RS	10	0.086656	1.000000	342.090899	0.010805	0.000000
RS	11	0.098677	1.000000	359.700309	0.011362	0.000000
RS	12	0.111471	1.000000	377.918779	0.011937	0.000000
RS	13	0.125090	1.000000	396.727683	0.012531	0.000000
RS	14	0.139585	1.000000	416.101705	0.013143	0.000000
RS	15	0.155014	1.000000	436.008057	0.013772	0.000000
RS	16	0.171437	1.000000	456.405675	0.014416	0.000000
RS	17	0.188917	1.000000	477.244380	0.015074	0.000000
RS	18	0.207523	1.000000	498.464023	0.015745	0.000000
RS	19	0.227327	1.000000	519.993639	0.016425	0.000000
RS	20	0.248406	1.000000	541.750613	0.017112	0.000000
RS	21	0.270843	1.000000	563.639881	0.017803	0.000000
RS	22	0.294725	1.000000	585.553208	0.018495	0.000000
RS	23	0.320144	1.000000	607.368548	0.019184	0.000000
RS	24	0.347201	1.000000	628.949553	0.019866	0.000000
RS	25	0.376000	1.000000	650.145239	0.020536	0.000000
RS	26	0.406654	1.000000	670.789887	0.021188	0.000000
RS	27	0.439282	1.000000	690.703201	0.021817	0.000000
RS	28	0.474011	1.000000	709.690803	0.022416	0.000000
RS	29	0.510976	1.000000	727.545107	0.022980	0.000000
RS	30	0.550322	1.000000	744.046637	0.023502	0.000000
RS	31	0.592202	1.000000	758.965848	0.023973	0.000000
RS	32	0.636779	1.000000	772.065512	0.024387	0.000000
RS	33	0.684227	1.000000	783.103709	0.024735	0.000000
RS	34	0.734730	1.000000	791.837471	0.025011	0.000000
RS	35	0.788485	1.000000	798.027097	0.025207	0.000000
RS	36	0.845702	1.000000	801.441152	0.025314	0.000000
RS	37	0.906604	1.000000	801.862112	0.025328	0.000000
RS	38	0.971428	1.000000	799.092606	0.025240	0.000000
RS	39	1.040426	1.000000	792.962167	0.025047	0.000000
RS	40	1.113868	1.000000	783.334323	0.024742	0.000000
RS	41	1.192040	1.000000	770.113867	0.024325	0.000000
RS	42	1.275245	1.000000	753.254039	0.023792	0.000000
RS	43	1.363809	1.000000	732.763322	0.023145	0.000000
RS	44	1.458076	1.000000	708.711521	0.022385	0.000000
RS	45	1.558414	1.000000	681.234711	0.021518	0.000000
RS	46	1.665214	1.000000	650.538667	0.020548	0.000000
RS	47	1.778891	1.000000	616.900328	0.019485	0.000000
RS	48	1.899889	1.000000	580.666920	0.018341	0.000000
RS	49	2.028679	1.000000	542.252367	0.017128	0.000000
RS	50	2.165763	1.000000	502.130762	0.015860	0.000000
RS	51	2.311675	1.000000	460.826746	0.014556	0.000000
RS	52	2.466983	1.000000	418.902863	0.013232	0.000000
RS	53	2.632293	1.000000	376.944131	0.011906	0.000000
RS	54	2.808249	1.000000	335.540301	0.010598	0.000000
RS	55	2.995536	1.000000	295.266533	0.009326	0.000000
RS	56	3.194884	1.000000	256.663396	0.008107	0.000000
RS	57	3.407070	1.000000	220.217331	0.006956	0.000000
RS	58	3.632920	1.000000	186.342777	0.005886	0.000000
RS	59	3.873315	1.000000	155.367216	0.004907	0.000000
RS	60	4.129191	1.000000	127.520289	0.004028	0.000000
RS	61	4.401545	1.000000	102.927893	0.003251	0.000000
RS	62	4.691438	1.000000	81.611878	0.002578	0.000000
RS	63	5.000000	1.000000	229.553858	0.007251	0.000000
PA	4+25*2+4+6 0.154555554 0.030911111 5.000000000 1.000000000 1.000000000 1.000000000 1.000000000 1.000000000 1.000000000 1.000000000 1.000000000 1.000000000 1.000000000 1.000000000 1.000000000 1.000000000 1.000000000 1.000000000 1.000000000 1.000000000 1.000000000 1.000000000 1.000000000 1.000000000 1.000000000 1.000000000 1.000000000 1.000000000 1.000000000 1.000000000 1.000000000
//
IT	4916
RD	1
LK	-378424.380463
QD	-762.168034 -> -466.089032
RI	0.0354352839
TR	0.150929	0.030716
MT	5.216594
MM	C_pi: 0.987249, n_recomb: 31067.171090
RS	0	0.000000	0.295083	667.810100	0.021496	0.003188
RS	1	0.006510	0.295083	695.339116	0.022382	0.013115
RS	2	0.013444	0.295083	722.935147	0.023270	0.021040
RS	3	0.020830	0.295083	750.445742	0.024156	0.024469
RS	4	0.028696	0.389985	590.476352	0.019006	0.022838
RS	5	0.037074	0.389985	615.202903	0.019802	0.020201
RS	6	0.045998	0.518124	483.202734	0.015553	0.018202
RS	7	0.055502	0.518124	505.080266	0.016258	0.016770
RS	8	0.065626	0.661847	413.727758	0.013317	0.015640
RS	9	0.076408	0.661847	433.385970	0.013950	0.014580
RS	10	0.087893	0.816867	368.069629	0.011848	0.013450
RS	11	0.100125	0.816867	386.091858	0.012428	0.012308
RS	12	0.113153	0.965877	342.623373	0.011028	0.011299
RS	13	0.127030	0.965877	359.634479	0.011576	0.010498
RS	14	0.141810	1.090610	334.309413	0.010761	0.009905
RS	15	0.157552	1.090610	350.893615	0.011295	0.009491
RS	16	0.174319	1.185059	338.844421	0.010907	0.009224
RS	17	0.192178	1.185059	355.432177	0.011441	0.009075
RS	18	0.211199	1.249411	353.432540	0.011376	0.009027
RS	19	0.231458	1.249411	370.310269	0.011920	0.009070
RS	20	0.253037	1.284972	376.948943	0.012133	0.009209
RS	21	0.276020	1.284972	394.285838	0.012691	0.009454
RS	22	0.300500	1.294042	409.076058	0.013167	0.009822
RS	23	0.326573	1.294042	426.913041	0.013742	0.010329
RS	24	0.354343	1.281511	449.237196	0.014460	0.010987
RS	25	0.383922	1.281511	467.433972	0.015046	0.011802
RS	26	0.415426	1.254376	495.993941	0.015965	0.012772
RS	27	0.448981	1.254376	514.165427	0.016550	0.013891
RS	28	0.484720	1.219876	546.877797	0.017603	0.015139
RS	29	0.522787	1.219876	564.352392	0.018166	0.016492
RS	30	0.563331	1.184075	598.441577	0.019263	0.017915
RS	31	0.606515	1.184075	614.265357	0.019772	0.019365
RS	32	0.652510	1.151311	646.513749	0.020810	0.020797
RS	33	0.701499	1.151311	659.516364	0.021229	0.022160
RS	34	0.753678	1.124197	686.677155	0.022103	0.023408
RS	35	0.809254	1.124197	695.598713	0.022390	0.024497
RS	36	0.868448	1.103825	714.934479	0.023013	0.025392
RS	37	0.931495	1.103825	718.587819	0.023130	0.026066
RS	38	0.998647	1.090132	728.284153	0.023442	0.026502
RS	39	1.070171	1.090132	725.713177	0.023359	0.026696
RS	40	1.146351	1.082239	725.079444	0.023339	0.026649
RS	41	1.227490	1.082239	715.678194	0.023036	0.026377
RS	42	1.313912	1.078784	705.063735	0.022695	0.025897
RS	43	1.405960	1.078784	688.643421	0.022166	0.025235
RS	44	1.504000	1.078260	669.132284	0.021538	0.024415
RS	45	1.608423	1.078260	645.950268	0.020792	0.023464
RS	46	1.719644	1.079338	619.007538	0.019925	0.022404
RS	47	1.838105	1.079338	589.782170	0.018984	0.021255
RS	48	1.964279	1.081048	557.046586	0.017930	0.020036
RS	49	2.098667	1.081048	522.961754	0.016833	0.018764
RS	50	2.241803	1.082789	486.216331	0.015650	0.017453
RS	51	2.394258	1.082789	448.891655	0.014449	0.016117
RS	52	2.556638	1.084267	410.077837	0.013200	0.014771
RS	53	2.729589	1.084267	371.476407	0.011957	0.013426
RS	54	2.913800	1.086045	332.483040	0.010702	0.012095
RS	55	3.110003	1.086045	294.791002	0.009489	0.010791
RS	56	3.318979	1.086045	258.270613	0.008313	0.009528
RS	57	3.541560	1.086045	223.416122	0.007191	0.008318
RS	58	3.778631	1.100669	188.412682	0.006065	0.007174
RS	59	4.031136	1.100669	158.996625	0.005118	0.006109
RS	60	4.300079	1.100669	132.155394	0.004254	0.005132
RS	61	4.586531	1.100669	108.086882	0.003479	0.004249
RS	62	4.891631	1.100669	86.895294	0.002797	0.003464
RS	63	5.216594	1.100669	257.590804	0.008291	0.010795
PA	4+25*2+4+6 0.150929169 0.030715708 5.216593742 0.295083046 0.389985085 0.518124104 0.661847115 0.816867352 0.965877056 1.090610027 1.185058594 1.249410629 1.284971714 1.294041634 1.281511307 1.254376411 1.219875813 1.184075356 1.151310921 1.124197006 1.103825092 1.090131760 1.082238674 1.078783512 1.078259945 1.079337597 1.081047535 1.082788944 1.084267139 1.086045265 1.100668967
//
IT	4203
RD	2
LK	-377955.619954
QD	-503.735769 -> -399.974500
RI	0.0587992690
TR	0.148907	0.031205
MT	5.303575
MM	C_pi: 0.962211, n_recomb: 30765.931469
RS	0	0.000000	0.200305	973.369703	0.031638	0.003626
RS	1	0.006538	0.200305	1002.746450	0.032593	0.015119
RS	2	0.013503	0.200305	1030.743988	0.033503	0.024121
RS	3	0.020923	0.200305	1057.047577	0.034358	0.029432
RS	4	0.028828	0.270238	805.844094	0.026193	0.023550
RS	5	0.037251	0.270238	831.452456	0.027025	0.023770
RS	6	0.046224	0.395649	587.993649	0.019112	0.018047
RS	7	0.055783	0.395649	611.093302	0.019863	0.018304
RS	8	0.065967	0.558533	450.951320	0.014657	0.014560
RS	9	0.076818	0.558533	470.973781	0.015308	0.014714
RS	10	0.088377	0.759428	362.346548	0.011778	0.011897
RS	11	0.100693	0.759428	379.700071	0.012342	0.011750
RS	12	0.113813	0.977610	309.384092	0.010056	0.009786
RS	13	0.127791	0.977610	324.852545	0.010559	0.009676
RS	14	0.142684	1.179745	282.775389	0.009191	0.008536
RS	15	0.158549	1.179745	297.183154	0.009659	0.008572
RS	16	0.175452	1.345216	273.919424	0.008903	0.007979
RS	17	0.193460	1.345216	287.904180	0.009358	0.008118
RS	18	0.212645	1.464029	277.970175	0.009035	0.007874
RS	19	0.233085	1.464029	291.999839	0.009491	0.008091
RS	20	0.254860	1.529869	293.366198	0.009535	0.008132
RS	21	0.278060	1.529869	307.803883	0.010005	0.008467
RS	22	0.302776	1.541547	320.206394	0.010408	0.008829
RS	23	0.329108	1.541547	335.317334	0.010899	0.009359
RS	24	0.357161	1.507667	358.550383	0.011654	0.010108
RS	25	0.387048	1.507667	374.430471	0.012170	0.010895
RS	26	0.418889	1.444372	407.415403	0.013242	0.012065
RS	27	0.452812	1.444372	423.881007	0.013778	0.013120
RS	28	0.488953	1.368810	464.296305	0.015091	0.014681
RS	29	0.527456	1.368810	480.785719	0.015627	0.015947
RS	30	0.568477	1.294466	524.997346	0.017064	0.017774
RS	31	0.612179	1.294466	540.535396	0.017569	0.019117
RS	32	0.658738	1.229843	583.885764	0.018978	0.020993
RS	33	0.708342	1.229843	597.157542	0.019410	0.022227
RS	34	0.761188	1.179081	634.704033	0.020630	0.023883
RS	35	0.817489	1.179081	644.248092	0.020940	0.024821
RS	36	0.877470	1.143090	671.825604	0.021837	0.026020
RS	37	0.941373	1.143090	676.293445	0.021982	0.026528
RS	38	1.009454	1.120726	691.374025	0.022472	0.027133
RS	39	1.081986	1.120726	689.762111	0.022420	0.027160
RS	40	1.159259	1.109598	691.826583	0.022487	0.027155
RS	41	1.241584	1.109598	683.601530	0.022219	0.026737
RS	42	1.329292	1.106699	673.845004	0.021902	0.026214
RS	43	1.422733	1.106699	658.949650	0.021418	0.025441
RS	44	1.522283	1.108947	639.546797	0.020787	0.024544
RS	45	1.628341	1.108947	618.340192	0.020098	0.023523
RS	46	1.741333	1.113717	591.646374	0.019231	0.022389
RS	47	1.861712	1.113717	564.852467	0.018360	0.021208
RS	48	1.989960	1.119158	532.972315	0.017323	0.019940
RS	49	2.126594	1.119158	501.665041	0.016306	0.018664
RS	50	2.272159	1.124156	466.446852	0.015161	0.017332
RS	51	2.427241	1.124156	432.040392	0.014043	0.016012
RS	52	2.592462	1.128220	395.207767	0.012846	0.014666
RS	53	2.768484	1.128220	359.413230	0.011682	0.013346
RS	54	2.956014	1.132815	322.296708	0.010476	0.012021
RS	55	3.155804	1.132815	287.121811	0.009332	0.010745
RS	56	3.368655	1.132815	252.812136	0.008217	0.009506
RS	57	3.595421	1.132815	219.846306	0.007146	0.008318
RS	58	3.837013	1.163732	184.181114	0.005987	0.007108
RS	59	4.094399	1.163732	156.805865	0.005097	0.006088
RS	60	4.368611	1.163732	131.556907	0.004276	0.005146
RS	61	4.660751	1.163732	108.663368	0.003532	0.004289
RS	62	4.971989	1.163732	88.272955	0.002869	0.003520
RS	63	5.303575	1.163732	272.931914	0.008871	0.011308
PA	4+25*2+4+6 0.148906716 0.031204781 5.303575444 0.200305358 0.270237658 0.395649135 0.558533230 0.759428250 0.977610437 1.179745464 1.345215820 1.464029162 1.529869449 1.541546644 1.507666687 1.444372253 1.368809701 1.294465865 1.229842531 1.179080861 1.143090416 1.120726011 1.109597667 1.106699192 1.108946737 1.113717437 1.119158271 1.124156022 1.128219947 1.132814846 1.163731691
//
IT	5563
RD	3
LK	-377779.512823
QD	-432.170249 -> -376.024944
RI	0.0712344068
TR	0.146867	0.031799
MT	5.365739
MM	C_pi: 0.960602, n_recomb: 31291.636313
RS	0	0.000000	0.180466	1099.784612	0.035146	0.003721
RS	1	0.006557	0.180466	1128.866640	0.036076	0.015534
RS	2	0.013544	0.180466	1155.879525	0.036939	0.024706
RS	3	0.020989	0.180466	1180.450085	0.037724	0.030531
RS	4	0.028922	0.229920	948.342155	0.030307	0.024716
RS	5	0.037375	0.229920	973.014639	0.031095	0.025897
RS	6	0.046383	0.347867	662.851656	0.021183	0.018492
RS	7	0.055981	0.347867	686.582174	0.021941	0.019399
RS	8	0.066209	0.513756	483.064635	0.015437	0.014423
RS	9	0.077107	0.513756	503.675750	0.016096	0.015053
RS	10	0.088720	0.735455	367.662816	0.011750	0.011416
RS	11	0.101094	0.735455	385.100017	0.012307	0.011646
RS	12	0.114280	0.995759	298.326547	0.009534	0.009185
RS	13	0.128330	0.995759	313.361252	0.010014	0.009337
RS	14	0.143301	1.253845	261.586379	0.008360	0.007898
RS	15	0.159254	1.253845	275.171772	0.008794	0.008104
RS	16	0.176253	1.477369	245.727822	0.007853	0.007322
RS	17	0.194367	1.477369	258.622205	0.008265	0.007567
RS	18	0.213669	1.645100	244.415800	0.007811	0.007199
RS	19	0.234236	1.645100	257.187549	0.008219	0.007472
RS	20	0.256151	1.739442	255.836123	0.008176	0.007447
RS	21	0.279504	1.739442	268.960252	0.008595	0.007796
RS	22	0.304388	1.752034	280.492651	0.008964	0.008154
RS	23	0.330903	1.752034	294.376890	0.009408	0.008661
RS	24	0.359157	1.694292	319.065991	0.010197	0.009477
RS	25	0.389264	1.694292	333.969016	0.010673	0.010209
RS	26	0.421345	1.592983	371.127104	0.011860	0.011531
RS	27	0.455529	1.592983	387.010121	0.012368	0.012507
RS	28	0.491955	1.476708	434.318602	0.013880	0.014312
RS	29	0.530769	1.476708	450.688973	0.014403	0.015484
RS	30	0.572128	1.366587	503.881192	0.016103	0.017634
RS	31	0.616199	1.366587	519.707336	0.016609	0.018876
RS	32	0.663160	1.274478	572.789968	0.018305	0.021108
RS	33	0.713199	1.274478	586.574062	0.018745	0.022238
RS	34	0.766520	1.204928	632.900854	0.020226	0.024218
RS	35	0.823338	1.204928	642.943016	0.020547	0.025050
RS	36	0.883880	1.157833	676.854434	0.021631	0.026480
RS	37	0.948393	1.157833	681.625974	0.021783	0.026885
RS	38	1.017135	1.130541	699.874139	0.022366	0.027596
RS	39	1.090385	1.130541	698.335017	0.022317	0.027533
RS	40	1.168438	1.119077	700.650399	0.022391	0.027523
RS	41	1.251608	1.119077	692.376661	0.022127	0.027034
RS	42	1.340233	1.118909	680.924672	0.021761	0.026438
RS	43	1.434668	1.118909	666.039903	0.021285	0.025620
RS	44	1.535295	1.125555	644.188205	0.020587	0.024629
RS	45	1.642520	1.125555	623.206524	0.019916	0.023590
RS	46	1.756776	1.135259	594.249400	0.018991	0.022375
RS	47	1.878524	1.135259	567.961785	0.018151	0.021198
RS	48	2.008254	1.145384	534.497584	0.017081	0.019877
RS	49	2.146491	1.145384	503.943186	0.016105	0.018622
RS	50	2.293792	1.154374	467.911729	0.014953	0.017264
RS	51	2.450752	1.154374	434.390203	0.013882	0.015974
RS	52	2.618003	1.161602	397.340843	0.012698	0.014625
RS	53	2.796221	1.161602	362.411286	0.011582	0.013336
RS	54	2.986124	1.169655	325.135556	0.010390	0.012011
RS	55	3.188479	1.169655	290.731658	0.009291	0.010765
RS	56	3.404103	1.169655	256.996384	0.008213	0.009551
RS	57	3.633864	1.169655	224.409476	0.007172	0.008382
RS	58	3.878692	1.218159	186.508820	0.005960	0.007097
RS	59	4.139572	1.218159	159.984305	0.005113	0.006117
RS	60	4.417558	1.218159	135.293959	0.004324	0.005205
RS	61	4.713771	1.218159	112.693142	0.003601	0.004367
RS	62	5.029407	1.218159	92.364087	0.002952	0.003610
RS	63	5.365739	1.218159	296.420803	0.009473	0.011972
PA	4+25*2+4+6 0.146867260 0.031799302 5.365739364 0.180466010 0.229919820 0.347866598 0.513755535 0.735455305 0.995759017 1.253844929 1.477369044 1.645100457 1.739441631 1.752033735 1.694292158 1.592983046 1.476707754 1.366586985 1.274478123 1.204927749 1.157833415 1.130541405 1.119076909 1.118909337 1.125554879 1.135259165 1.145383740 1.154373700 1.161602306 1.169654588 1.218158632
//
IT	4346
RD	4
LK	-377675.774587
QD	-399.188637 -> -356.947903
RI	0.0728835479
TR	0.144579	0.032354
MT	5.430628
MM	C_pi: 0.973546, n_recomb: 32251.807159
RS	0	0.000000	0.180360	1137.043439	0.035255	0.003714
RS	1	0.006577	0.180360	1167.168650	0.036189	0.015432
RS	2	0.013586	0.180360	1195.137654	0.037056	0.024332
RS	3	0.021057	0.180360	1220.561066	0.037845	0.030018
RS	4	0.029019	0.212389	1059.303836	0.032845	0.025885
RS	5	0.037504	0.212389	1083.496356	0.033595	0.027360
RS	6	0.046548	0.324048	730.059558	0.022636	0.019109
RS	7	0.056186	0.324048	754.659811	0.023399	0.020287
RS	8	0.066458	0.488835	519.014808	0.016093	0.014603
RS	9	0.077406	0.488835	540.601493	0.016762	0.015459
RS	10	0.089074	0.721239	382.627266	0.011864	0.011308
RS	11	0.101509	0.721239	400.678208	0.012423	0.011722
RS	12	0.114762	1.009882	300.146691	0.009306	0.008926
RS	13	0.128886	1.009882	315.373654	0.009778	0.009205
RS	14	0.143940	1.311136	255.461348	0.007921	0.007559
RS	15	0.159984	1.311136	268.915458	0.008338	0.007844
RS	16	0.177083	1.584475	234.333802	0.007266	0.006926
RS	17	0.195306	1.584475	246.871509	0.007655	0.007215
RS	18	0.214728	1.798303	229.158232	0.007105	0.006753
RS	19	0.235427	1.798303	241.426625	0.007486	0.007043
RS	20	0.257488	1.921863	237.918237	0.007377	0.006961
RS	21	0.281000	1.921863	250.480101	0.007766	0.007303
RS	22	0.306058	1.936714	261.486332	0.008108	0.007649
RS	23	0.332764	1.936714	274.865167	0.008522	0.008124
RS	24	0.361226	1.855918	301.130931	0.009337	0.008982
RS	25	0.391561	1.855918	315.722822	0.009789	0.009659
RS	26	0.423890	1.717754	356.995923	0.011069	0.011090
RS	27	0.458346	1.717754	372.887362	0.011562	0.011994
RS	28	0.495068	1.563156	426.960557	0.013238	0.013984
RS	29	0.534205	1.563156	443.713661	0.013758	0.015076
RS	30	0.575916	1.420794	505.770277	0.015682	0.017481
RS	31	0.620370	1.420794	522.279356	0.016194	0.018643
RS	32	0.667748	1.305132	584.988279	0.018138	0.021163
RS	33	0.718242	1.305132	599.544059	0.018589	0.022220
RS	34	0.772057	1.220402	654.442454	0.020292	0.024461
RS	35	0.829411	1.220402	665.072616	0.020621	0.025229
RS	36	0.890538	1.165089	704.864946	0.021855	0.026837
RS	37	0.955685	1.165089	709.838475	0.022009	0.027186
RS	38	1.025116	1.134940	730.497087	0.022650	0.027965
RS	39	1.099114	1.134940	728.739319	0.022595	0.027857
RS	40	1.177978	1.124521	730.290334	0.022643	0.027819
RS	41	1.262030	1.124521	721.508065	0.022371	0.027300
RS	42	1.351609	1.127974	707.206170	0.021928	0.026619
RS	43	1.447080	1.127974	691.728919	0.021448	0.025789
RS	44	1.548830	1.139611	666.234012	0.020657	0.024698
RS	45	1.657272	1.139611	644.751868	0.019991	0.023665
RS	46	1.772846	1.154671	612.353546	0.018987	0.022366
RS	47	1.896021	1.154671	585.743388	0.018162	0.021211
RS	48	2.027297	1.169801	549.545810	0.017039	0.019834
RS	49	2.167207	1.169801	518.837410	0.016087	0.018610
RS	50	2.316319	1.183042	480.874388	0.014910	0.017226
RS	51	2.475238	1.183042	447.289491	0.013869	0.015971
RS	52	2.644609	1.193652	408.947599	0.012680	0.014615
RS	53	2.825119	1.193652	373.939695	0.011594	0.013359
RS	54	3.017501	1.205462	335.458807	0.010401	0.012030
RS	55	3.222536	1.205462	300.945173	0.009331	0.010814
RS	56	3.441056	1.205462	266.940719	0.008277	0.009623
RS	57	3.673948	1.205462	233.936455	0.007253	0.008471
RS	58	3.922157	1.272604	192.787250	0.005978	0.007108
RS	59	4.186690	1.272604	166.493352	0.005162	0.006164
RS	60	4.468621	1.272604	141.810004	0.004397	0.005278
RS	61	4.769095	1.272604	119.018096	0.003690	0.004459
RS	62	5.089331	1.272604	98.331817	0.003049	0.003711
RS	63	5.430628	1.272604	326.597368	0.010126	0.012696
PA	4+25*2+4+6 0.144578771 0.032354453 5.430627610 0.180360079 0.212389293 0.324047674 0.488834930 0.721239286 1.009882386 1.311136168 1.584475116 1.798303355 1.921863236 1.936714113 1.855917692 1.717753876 1.563156142 1.420793613 1.305132053 1.220402221 1.165089087 1.134939523 1.124521408 1.127974406 1.139611219 1.154670582 1.169800983 1.183041597 1.193652341 1.205462276 1.272604183
//
IT	4267
RD	5
LK	-377594.556728
QD	-375.363233 -> -339.255015
RI	0.0698667230
TR	0.142140	0.032851
MT	5.501550
MM	C_pi: 0.993089, n_recomb: 33385.544057
RS	0	0.000000	0.187355	1136.858111	0.034052	0.003666
RS	1	0.006598	0.187355	1168.715517	0.035007	0.015141
RS	2	0.013632	0.187355	1198.594868	0.035902	0.023621
RS	3	0.021130	0.187355	1226.107500	0.036726	0.028952
RS	4	0.029123	0.203578	1153.241064	0.034543	0.026934
RS	5	0.037643	0.203578	1177.503869	0.035270	0.028440
RS	6	0.046725	0.310281	793.002299	0.023753	0.019727
RS	7	0.056407	0.310281	818.654694	0.024521	0.021014
RS	8	0.066728	0.472604	557.054997	0.016686	0.014882
RS	9	0.077729	0.472604	579.813153	0.017367	0.015857
RS	10	0.089456	0.710524	402.558442	0.012058	0.011346
RS	11	0.101958	0.710524	421.482312	0.012625	0.011869
RS	12	0.115284	1.019113	308.235543	0.009233	0.008819
RS	13	0.129489	1.019113	323.955388	0.009703	0.009172
RS	14	0.144632	1.354872	256.363563	0.007679	0.007362
RS	15	0.160774	1.354872	270.010905	0.008088	0.007693
RS	16	0.177981	1.672095	230.544865	0.006906	0.006662
RS	17	0.196323	1.672095	243.063703	0.007281	0.006975
RS	18	0.215876	1.930391	221.996531	0.006649	0.006430
RS	19	0.236719	1.930391	234.102727	0.007012	0.006726
RS	20	0.258937	2.084835	228.521790	0.006845	0.006589
RS	21	0.282622	2.084835	240.855225	0.007214	0.006920
RS	22	0.307869	2.104442	251.316289	0.007528	0.007245
RS	23	0.334782	2.104442	264.503774	0.007923	0.007690
RS	24	0.363471	2.002524	292.197494	0.008752	0.008570
RS	25	0.394052	2.002524	306.761338	0.009188	0.009199
RS	26	0.426652	1.829330	351.898445	0.010540	0.010705
RS	27	0.461403	1.829330	368.045043	0.011024	0.011549
RS	28	0.498447	1.638778	428.615334	0.012838	0.013680
RS	29	0.537936	1.638778	445.962479	0.013358	0.014707
RS	30	0.580029	1.467001	516.691924	0.015477	0.017316
RS	31	0.624901	1.467001	534.059888	0.015997	0.018419
RS	32	0.672733	1.330569	606.300626	0.018161	0.021175
RS	33	0.723722	1.330569	621.759065	0.018624	0.022183
RS	34	0.778075	1.232967	685.155996	0.020523	0.024642
RS	35	0.836014	1.232967	696.442333	0.020861	0.025371
RS	36	0.897776	1.171075	741.954764	0.022224	0.027125
RS	37	0.963614	1.171075	747.122543	0.022379	0.027445
RS	38	1.033796	1.139082	769.871346	0.023060	0.028273
RS	39	1.108610	1.139082	767.813792	0.022998	0.028144
RS	40	1.188359	1.130245	768.144584	0.023008	0.028069
RS	41	1.273371	1.130245	758.713108	0.022726	0.027541
RS	42	1.363992	1.137555	741.045523	0.022197	0.026771
RS	43	1.460593	1.137555	724.788239	0.021710	0.025947
RS	44	1.563568	1.154266	695.145363	0.020822	0.024758
RS	45	1.673338	1.154266	672.932575	0.020156	0.023743
RS	46	1.790351	1.174703	636.626077	0.019069	0.022362
RS	47	1.915085	1.174703	609.420276	0.018254	0.021235
RS	48	2.048050	1.194843	570.055115	0.017075	0.019805
RS	49	2.189788	1.194843	538.879273	0.016141	0.018616
RS	50	2.340879	1.212336	498.567707	0.014934	0.017205
RS	51	2.501939	1.212336	464.576003	0.013915	0.015985
RS	52	2.673627	1.226342	424.532537	0.012716	0.014622
RS	53	2.856643	1.226342	389.091158	0.011654	0.013398
RS	54	3.051736	1.241984	348.986348	0.010453	0.012062
RS	55	3.259702	1.241984	314.021970	0.009406	0.010875
RS	56	3.481391	1.241984	279.418111	0.008369	0.009706
RS	57	3.717707	1.241984	245.680935	0.007359	0.008570
RS	58	3.969617	1.328562	200.751340	0.006013	0.007125
RS	59	4.238149	1.328562	174.453335	0.005225	0.006215
RS	60	4.524400	1.328562	149.569646	0.004480	0.005354
RS	61	4.829539	1.328562	126.405048	0.003786	0.004552
RS	62	5.154813	1.328562	105.203457	0.003151	0.003814
RS	63	5.501550	1.328562	360.826793	0.010808	0.013437
PA	4+25*2+4+6 0.142140250 0.032850913 5.501549522 0.187355212 0.203578106 0.310280972 0.472603617 0.710524311 1.019112726 1.354872238 1.672095074 1.930390610 2.084835415 2.104441532 2.002523678 1.829329753 1.638778496 1.467000610 1.330569081 1.232967030 1.171074597 1.139081725 1.130244952 1.137554771 1.154265873 1.174703242 1.194843062 1.212335690 1.226341644 1.241984144 1.328561713
//
IT	4362
RD	6
LK	-377524.181230
QD	-355.142145 -> -322.959080
RI	0.0654145338
TR	0.139671	0.033300
MT	5.576178
MM	C_pi: 1.015339, n_recomb: 34579.506935
RS	0	0.000000	0.197261	1122.447836	0.032460	0.003602
RS	1	0.006621	0.197261	1156.115976	0.033434	0.014789
RS	2	0.013680	0.197261	1188.073314	0.034358	0.022826
RS	3	0.021207	0.197261	1217.940120	0.035221	0.027761
RS	4	0.029232	0.198817	1235.780981	0.035737	0.027836
RS	5	0.037788	0.198817	1260.500951	0.036452	0.029267
RS	6	0.046911	0.301714	851.780741	0.024633	0.020285
RS	7	0.056637	0.301714	878.578807	0.025407	0.021607
RS	8	0.067008	0.461177	595.314465	0.017216	0.015178
RS	9	0.078065	0.461177	619.319815	0.017910	0.016224
RS	10	0.089855	0.701650	424.761275	0.012284	0.011447
RS	11	0.102425	0.701650	444.675988	0.012860	0.012043
RS	12	0.115827	1.024594	319.429736	0.009238	0.008788
RS	13	0.130117	1.024594	335.789448	0.009711	0.009192
RS	14	0.145352	1.388501	260.770011	0.007541	0.007243
RS	15	0.161597	1.388501	274.771719	0.007946	0.007604
RS	16	0.178917	1.744970	230.512177	0.006666	0.006475
RS	17	0.197383	1.744970	243.178732	0.007032	0.006803
RS	18	0.217073	2.046504	218.782007	0.006327	0.006182
RS	19	0.238066	2.046504	230.891402	0.006677	0.006479
RS	20	0.260448	2.233668	223.210814	0.006455	0.006290
RS	21	0.284313	2.233668	235.473169	0.006810	0.006609
RS	22	0.309758	2.260755	245.278027	0.007093	0.006908
RS	23	0.336888	2.260755	258.415479	0.007473	0.007328
RS	24	0.365813	2.139854	287.301265	0.008308	0.008214
RS	25	0.396654	2.139854	301.955217	0.008732	0.008804
RS	26	0.429537	1.933383	350.608067	0.010139	0.010361
RS	27	0.464597	1.933383	367.103509	0.010616	0.011155
RS	28	0.501978	1.708776	433.790539	0.012545	0.013395
RS	29	0.541834	1.708776	451.807681	0.013066	0.014370
RS	30	0.584329	1.509633	530.898488	0.015353	0.017143
RS	31	0.629637	1.509633	549.192757	0.015882	0.018201
RS	32	0.677945	1.354308	630.779909	0.018241	0.021156
RS	33	0.729452	1.354308	647.201991	0.018716	0.022130
RS	34	0.784369	1.245272	719.009369	0.020793	0.024776
RS	35	0.842922	1.245272	730.998938	0.021140	0.025482
RS	36	0.905351	1.177716	782.158511	0.022619	0.027361
RS	37	0.971914	1.177716	787.545382	0.022775	0.027667
RS	38	1.042884	1.144339	812.257123	0.023490	0.028533
RS	39	1.118552	1.144339	809.902860	0.023421	0.028398
RS	40	1.199231	1.137215	808.829357	0.023390	0.028282
RS	41	1.285251	1.137215	798.737009	0.023099	0.027757
RS	42	1.376967	1.148319	777.506878	0.022485	0.026903
RS	43	1.474754	1.148319	760.447042	0.021991	0.026092
RS	44	1.579017	1.169960	726.484964	0.021009	0.024810
RS	45	1.690182	1.169960	703.504485	0.020345	0.023818
RS	46	1.808707	1.195617	663.151445	0.019178	0.022362
RS	47	1.935080	1.195617	635.291342	0.018372	0.021265
RS	48	2.069820	1.220618	592.640854	0.017138	0.019786
RS	49	2.213480	1.220618	560.912792	0.016221	0.018631
RS	50	2.366652	1.242235	518.136027	0.014984	0.017196
RS	51	2.529966	1.242235	483.628649	0.013986	0.016010
RS	52	2.704092	1.259537	441.755997	0.012775	0.014640
RS	53	2.889747	1.259537	405.756604	0.011734	0.013447
RS	54	3.087694	1.278957	363.875689	0.010523	0.012103
RS	55	3.298746	1.278957	328.333292	0.009495	0.010942
RS	56	3.523772	1.278957	293.006277	0.008473	0.009794
RS	57	3.763697	1.278957	258.417047	0.007473	0.008672
RS	58	4.019507	1.385522	209.408180	0.006056	0.007144
RS	59	4.292254	1.385522	183.023162	0.005293	0.006266
RS	60	4.583058	1.385522	157.870169	0.004565	0.005429
RS	61	4.893117	1.385522	134.275519	0.003883	0.004642
RS	62	5.223704	1.385522	112.510326	0.003254	0.003914
RS	63	5.576178	1.385522	397.699234	0.011501	0.014180
PA	4+25*2+4+6 0.139671394 0.033299545 5.576178390 0.197261404 0.198816840 0.301713873 0.461177219 0.701650347 1.024594251 1.388500611 1.744969854 2.046503888 2.233668156 2.260754983 2.139854189 1.933382897 1.708775912 1.509632881 1.354308216 1.245272290 1.177716348 1.144339480 1.137214560 1.148318719 1.169959613 1.195616850 1.220618352 1.242235491 1.259537306 1.278956700 1.385522202
//
IT	4403
RD	7
LK	-377461.136940
QD	-337.258206 -> -308.101314
RI	0.0608307989
TR	0.137254	0.033715
MT	5.651724
MM	C_pi: 1.038487, n_recomb: 35787.592346
RS	0	0.000000	0.208339	1103.880843	0.030845	0.003533
RS	1	0.006643	0.208339	1139.200307	0.031832	0.014430
RS	2	0.013728	0.208339	1173.089484	0.032779	0.022050
RS	3	0.021283	0.208339	1205.181519	0.033676	0.026614
RS	4	0.029340	0.196218	1309.727976	0.036597	0.028598
RS	5	0.037932	0.196218	1335.164083	0.037308	0.029918
RS	6	0.047096	0.296270	906.285415	0.025324	0.020764
RS	7	0.056868	0.296270	934.274779	0.026106	0.022087
RS	8	0.067289	0.452879	632.723357	0.017680	0.015461
RS	9	0.078402	0.452879	657.993010	0.018386	0.016551
RS	10	0.090254	0.694103	447.877573	0.012515	0.011574
RS	11	0.102893	0.694103	468.832890	0.013100	0.012226
RS	12	0.116371	1.027463	332.240837	0.009284	0.008800
RS	13	0.130745	1.027463	349.315413	0.009761	0.009242
RS	14	0.146074	1.414592	267.085951	0.007463	0.007172
RS	15	0.162422	1.414592	281.528578	0.007867	0.007556
RS	16	0.179855	1.806416	232.535309	0.006498	0.006338
RS	17	0.198446	1.806416	245.439493	0.006858	0.006676
RS	18	0.218273	2.150013	217.713161	0.006083	0.005985
RS	19	0.239416	2.150013	229.913625	0.006424	0.006283
RS	20	0.261965	2.371597	220.084208	0.006150	0.006041
RS	21	0.286011	2.371597	232.355931	0.006493	0.006351
RS	22	0.311654	2.408809	241.382337	0.006745	0.006620
RS	23	0.339001	2.408809	254.536729	0.007112	0.007018
RS	24	0.368165	2.270993	284.372362	0.007946	0.007901
RS	25	0.399267	2.270993	299.164162	0.008359	0.008458
RS	26	0.432434	2.032771	350.970808	0.009807	0.010049
RS	27	0.467805	2.032771	367.843079	0.010279	0.010802
RS	28	0.505526	1.775582	440.230867	0.012301	0.013124
RS	29	0.545752	1.775582	458.934362	0.012824	0.014057
RS	30	0.588651	1.550560	546.020760	0.015257	0.016967
RS	31	0.634399	1.550560	565.259124	0.015795	0.017989
RS	32	0.683187	1.377636	655.954961	0.018329	0.021114
RS	33	0.735216	1.377636	673.368348	0.018816	0.022063
RS	34	0.790702	1.258093	753.483071	0.021054	0.024872
RS	35	0.849873	1.258093	766.211823	0.021410	0.025565
RS	36	0.912975	1.185402	822.987200	0.022996	0.027555
RS	37	0.980270	1.185402	828.631304	0.023154	0.027855
RS	38	1.052034	1.150826	855.283373	0.023899	0.028755
RS	39	1.128567	1.150826	852.670378	0.023826	0.028621
RS	40	1.210183	1.145358	850.157293	0.023756	0.028468
RS	41	1.297222	1.145358	839.443269	0.023456	0.027951
RS	42	1.390043	1.160067	814.619132	0.022763	0.027018
RS	43	1.489030	1.160067	796.795780	0.022265	0.026224
RS	44	1.594593	1.186399	758.504314	0.021195	0.024857
RS	45	1.707168	1.186399	734.788173	0.020532	0.023889
RS	46	1.827223	1.217036	690.400221	0.019292	0.022365
RS	47	1.955253	1.217036	661.901927	0.018495	0.021299
RS	48	2.091788	1.246681	615.982209	0.017212	0.019775
RS	49	2.237393	1.246681	583.696712	0.016310	0.018653
RS	50	2.392672	1.272229	538.460036	0.015046	0.017197
RS	51	2.558266	1.272229	503.410521	0.014067	0.016043
RS	52	2.734861	1.292669	459.691956	0.012845	0.014667
RS	53	2.923187	1.292669	423.092390	0.011822	0.013501
RS	54	3.124024	1.315731	379.391092	0.010601	0.012150
RS	55	3.338204	1.315731	343.220297	0.009590	0.011013
RS	56	3.566612	1.315731	307.121988	0.008582	0.009883
RS	57	3.810193	1.315731	271.634803	0.007590	0.008774
RS	58	4.069956	1.442612	218.356762	0.006101	0.007165
RS	59	4.346976	1.442612	191.855179	0.005361	0.006316
RS	60	4.642399	1.442612	166.413400	0.004650	0.005501
RS	61	4.957448	1.442612	142.376754	0.003978	0.004730
RS	62	5.293426	1.442612	120.040921	0.003354	0.004010
RS	63	5.651724	1.442612	436.488431	0.012197	0.014916
PA	4+25*2+4+6 0.137253679 0.033714624 5.651723883 0.208339317 0.196217524 0.296269893 0.452879050 0.694103050 1.027463102 1.414592202 1.806416298 2.150013178 2.371597019 2.408809148 2.270993153 2.032771119 1.775582008 1.550559899 1.377635888 1.258092855 1.185401555 1.150826329 1.145358313 1.160067189 1.186399228 1.217036053 1.246680768 1.272229424 1.292669085 1.315730901 1.442612133
//
IT	4030
RD	8
LK	-377403.883852
QD	-321.224201 -> -294.582789
RI	0.0565750904
TR	0.134934	0.034108
MT	5.726040
MM	C_pi: 1.061650, n_recomb: 36990.596649
RS	0	0.000000	0.219759	1085.440412	0.029344	0.003465
RS	1	0.006665	0.219759	1122.200861	0.030337	0.014089
RS	2	0.013774	0.219759	1157.795298	0.031300	0.021334
RS	3	0.021357	0.219759	1191.871257	0.032221	0.025570
RS	4	0.029446	0.194885	1376.850147	0.037222	0.029239
RS	5	0.038073	0.194885	1403.177115	0.037933	0.030439
RS	6	0.047276	0.292896	956.573973	0.025860	0.021164
RS	7	0.057091	0.292896	985.776728	0.026649	0.022472
RS	8	0.067562	0.446807	668.762703	0.018079	0.015718
RS	9	0.078729	0.446807	695.286520	0.018796	0.016837
RS	10	0.090642	0.687632	471.228917	0.012739	0.011711
RS	11	0.103348	0.687632	493.241057	0.013334	0.012406
RS	12	0.116901	1.028484	345.945244	0.009352	0.008837
RS	13	0.131357	1.028484	363.774418	0.009834	0.009311
RS	14	0.146777	1.434867	274.543465	0.007422	0.007133
RS	15	0.163225	1.434867	289.477365	0.007826	0.007536
RS	16	0.180769	1.858608	235.804419	0.006375	0.006236
RS	17	0.199482	1.858608	248.999431	0.006731	0.006583
RS	18	0.219442	2.243073	217.933081	0.005892	0.005825
RS	19	0.240733	2.243073	230.275561	0.006225	0.006123
RS	20	0.263443	2.500475	218.253567	0.005900	0.005830
RS	21	0.287666	2.500475	230.579352	0.006233	0.006132
RS	22	0.313504	2.550286	238.716427	0.006453	0.006369
RS	23	0.341064	2.550286	251.921033	0.006810	0.006749
RS	24	0.370461	2.397518	282.484305	0.007637	0.007622
RS	25	0.401817	2.397518	297.430591	0.008041	0.008151
RS	26	0.435263	2.128895	352.048632	0.009517	0.009764
RS	27	0.470938	2.128895	369.296951	0.009984	0.010481
RS	28	0.508990	1.840301	446.975542	0.012083	0.012868
RS	29	0.549579	1.840301	466.354960	0.012607	0.013764
RS	30	0.592874	1.590524	561.056801	0.015168	0.016787
RS	31	0.639053	1.590524	581.233416	0.015713	0.017780
RS	32	0.688311	1.400935	680.779078	0.018404	0.021053
RS	33	0.740852	1.400935	699.194265	0.018902	0.021983
RS	34	0.796894	1.271521	787.503632	0.021289	0.024938
RS	35	0.856672	1.271521	801.000444	0.021654	0.025622
RS	36	0.920434	1.194016	863.382809	0.023341	0.027715
RS	37	0.988445	1.194016	869.326441	0.023501	0.028014
RS	38	1.060990	1.158296	897.954727	0.024275	0.028945
RS	39	1.138369	1.158296	895.134096	0.024199	0.028815
RS	40	1.220906	1.154352	891.227249	0.024093	0.028629
RS	41	1.308944	1.154352	879.949018	0.023788	0.028123
RS	42	1.402850	1.172429	851.585628	0.023022	0.027120
RS	43	1.503014	1.172429	833.058247	0.022521	0.026343
RS	44	1.609855	1.203178	790.506901	0.021370	0.024900
RS	45	1.723816	1.203178	766.108620	0.020711	0.023957
RS	46	1.845373	1.238522	717.764425	0.019404	0.022371
RS	47	1.975031	1.238522	688.667074	0.018617	0.021334
RS	48	2.113331	1.272556	639.552279	0.017290	0.019771
RS	49	2.260849	1.272556	606.729063	0.016402	0.018680
RS	50	2.418199	1.301812	559.086182	0.015114	0.017205
RS	51	2.586036	1.301812	523.495277	0.014152	0.016081
RS	52	2.765059	1.325200	477.958195	0.012921	0.014700
RS	53	2.956015	1.325200	440.744777	0.011915	0.013561
RS	54	3.159697	1.351722	395.223966	0.010684	0.012201
RS	55	3.376955	1.351722	358.401593	0.009689	0.011087
RS	56	3.608693	1.351722	321.511312	0.008692	0.009974
RS	57	3.855876	1.351722	285.107590	0.007708	0.008876
RS	58	4.119534	1.499044	227.427543	0.006148	0.007186
RS	59	4.400764	1.499044	200.797703	0.005428	0.006365
RS	60	4.700739	1.499044	175.064433	0.004733	0.005571
RS	61	5.020706	1.499044	150.589657	0.004071	0.004814
RS	62	5.361999	1.499044	127.691076	0.003452	0.004103
RS	63	5.726040	1.499044	476.763799	0.012889	0.015641
PA	4+25*2+4+6 0.134933511 0.034107723 5.726039878 0.219758703 0.194884801 0.292895741 0.446806764 0.687631844 1.028484122 1.434867228 1.858608212 2.243073193 2.500474985 2.550285703 2.397518479 2.128894742 1.840300964 1.590524033 1.400935101 1.271521138 1.194015866 1.158296006 1.154352302 1.172429279 1.203177895 1.238522118 1.272555990 1.301811922 1.325199823 1.351721720 1.499043879
//
IT	4540
RD	9
LK	-377351.496487
QD	-306.733994 -> -282.253964
RI	0.0527793835
TR	0.132733	0.034487
MT	5.797740
MM	C_pi: 1.084371, n_recomb: 38179.992416
RS	0	0.000000	0.231072	1068.919474	0.027997	0.003400
RS	1	0.006686	0.231072	1106.927859	0.028992	0.013775
RS	2	0.013818	0.231072	1144.008392	0.029964	0.020690
RS	3	0.021428	0.231072	1179.823091	0.030902	0.024642
RS	4	0.029546	0.194337	1438.417699	0.037675	0.029776
RS	5	0.038207	0.194337	1465.753033	0.038391	0.030863
RS	6	0.047447	0.290978	1002.840713	0.026266	0.021492
RS	7	0.057305	0.290978	1033.266018	0.027063	0.022776
RS	8	0.067822	0.442403	703.193459	0.018418	0.015948
RS	9	0.079042	0.442403	730.948284	0.019145	0.017085
RS	10	0.091012	0.682065	494.458204	0.012951	0.011850
RS	11	0.103783	0.682065	517.525795	0.013555	0.012581
RS	12	0.117407	1.028172	360.157412	0.009433	0.008891
RS	13	0.131942	1.028172	378.761995	0.009920	0.009392
RS	14	0.147449	1.450530	282.733998	0.007405	0.007116
RS	15	0.163993	1.450530	298.190171	0.007810	0.007535
RS	16	0.181642	1.903093	239.889216	0.006283	0.006159
RS	17	0.200472	1.903093	253.408763	0.006637	0.006513
RS	18	0.220561	2.327125	218.993144	0.005736	0.005692
RS	19	0.241992	2.327125	231.509422	0.006064	0.005990
RS	20	0.264857	2.621481	217.254891	0.005690	0.005648
RS	21	0.289250	2.621481	229.661120	0.006015	0.005943
RS	22	0.315274	2.686140	236.816515	0.006203	0.006147
RS	23	0.343038	2.686140	250.088107	0.006550	0.006512
RS	24	0.372658	2.520274	281.184493	0.007365	0.007371
RS	25	0.404258	2.520274	296.287472	0.007760	0.007875
RS	26	0.437971	2.222458	353.406889	0.009256	0.009500
RS	27	0.473938	2.222458	371.017589	0.009718	0.010186
RS	28	0.512310	1.903441	453.599663	0.011881	0.012623
RS	29	0.553247	1.903441	473.632166	0.012405	0.013489
RS	30	0.596921	1.629801	575.574137	0.015075	0.016606
RS	31	0.643515	1.629801	596.671086	0.015628	0.017574
RS	32	0.693224	1.424265	704.797900	0.018460	0.020976
RS	33	0.746256	1.424265	724.215359	0.018968	0.021892
RS	34	0.802834	1.285448	820.597926	0.021493	0.024978
RS	35	0.863195	1.285448	834.886179	0.021867	0.025657
RS	36	0.927591	1.203335	902.878380	0.023648	0.027844
RS	37	0.996293	1.203335	909.163654	0.023813	0.028144
RS	38	1.069587	1.166463	939.834941	0.024616	0.029107
RS	39	1.147782	1.166463	936.861483	0.024538	0.028984
RS	40	1.231205	1.163881	931.652142	0.024402	0.028770
RS	41	1.320205	1.163881	919.872148	0.024093	0.028276
RS	42	1.415155	1.185079	888.070240	0.023260	0.027210
RS	43	1.516453	1.185079	868.902962	0.022758	0.026452
RS	44	1.624524	1.219961	822.201059	0.021535	0.024940
RS	45	1.739820	1.219961	797.178349	0.020879	0.024022
RS	46	1.862825	1.259732	744.987136	0.019513	0.022380
RS	47	1.994053	1.259732	715.334632	0.018736	0.021371
RS	48	2.134055	1.297889	663.122699	0.017368	0.019774
RS	49	2.283416	1.297889	629.787836	0.016495	0.018712
RS	50	2.442764	1.330611	579.813221	0.015186	0.017221
RS	51	2.612765	1.330611	543.689811	0.014240	0.016125
RS	52	2.794132	1.356741	496.380174	0.013001	0.014740
RS	53	2.987624	1.356741	458.548825	0.012010	0.013623
RS	54	3.194053	1.386512	411.229681	0.010771	0.012257
RS	55	3.414282	1.386512	373.742322	0.009789	0.011162
RS	56	3.649236	1.386512	336.049625	0.008802	0.010064
RS	57	3.899898	1.386512	298.721360	0.007824	0.008977
RS	58	4.167318	1.554232	236.540332	0.006195	0.007209
RS	59	4.452617	1.554232	209.776406	0.005494	0.006413
RS	60	4.756990	1.554232	183.754353	0.004813	0.005637
RS	61	5.081713	1.554232	158.850499	0.004161	0.004894
RS	62	5.428146	1.554232	135.402222	0.003546	0.004191
RS	63	5.797740	1.554232	518.228287	0.013573	0.016353
PA	4+25*2+4+6 0.132733070 0.034486833 5.797739882 0.231072364 0.194337082 0.290978439 0.442402936 0.682064954 1.028172215 1.450529889 1.903092818 2.327124584 2.621481094 2.686140290 2.520273503 2.222457807 1.903440563 1.629801138 1.424264958 1.285447969 1.203335005 1.166462588 1.163881348 1.185078522 1.219961426 1.259731896 1.297888759 1.330611259 1.356740626 1.386512013 1.554232233
//
IT	4068
RD	10
LK	-377303.311846
QD	-293.554758 -> -270.965018
RI	0.0494449520
TR	0.130660	0.034857
MT	5.866025
MM	C_pi: 1.106424, n_recomb: 39352.019897
RS	0	0.000000	0.242035	1054.938696	0.026808	0.003339
RS	1	0.006705	0.242035	1094.037727	0.027801	0.013493
RS	2	0.013860	0.242035	1132.419596	0.028777	0.020120
RS	3	0.021494	0.242035	1169.760147	0.029726	0.023830
RS	4	0.029641	0.194296	1495.384809	0.038000	0.030229
RS	5	0.038334	0.194296	1523.807017	0.038722	0.031211
RS	6	0.047609	0.290125	1045.375579	0.026565	0.021756
RS	7	0.057506	0.290125	1077.024637	0.027369	0.023013
RS	8	0.068068	0.439292	735.932501	0.018701	0.016150
RS	9	0.079337	0.439292	764.889299	0.019437	0.017298
RS	10	0.091362	0.677264	517.378243	0.013147	0.011987
RS	11	0.104193	0.677264	541.490599	0.013760	0.012747
RS	12	0.117884	1.026882	374.660439	0.009521	0.008956
RS	13	0.132494	1.026882	394.050557	0.010013	0.009479
RS	14	0.148083	1.462424	291.432527	0.007406	0.007117
RS	15	0.164717	1.462424	307.431279	0.007812	0.007549
RS	16	0.182467	1.941027	244.544749	0.006214	0.006102
RS	17	0.201407	1.941027	258.411545	0.006567	0.006462
RS	18	0.221617	2.403238	220.637637	0.005607	0.005581
RS	19	0.243182	2.403238	233.348785	0.005930	0.005879
RS	20	0.266193	2.735378	216.830881	0.005510	0.005490
RS	21	0.290746	2.735378	229.334191	0.005828	0.005778
RS	22	0.316947	2.816938	235.430771	0.005983	0.005949
RS	23	0.344904	2.816938	248.777796	0.006322	0.006301
RS	24	0.374735	2.639702	280.242358	0.007121	0.007142
RS	25	0.406567	2.639702	295.497745	0.007509	0.007626
RS	26	0.440533	2.313824	354.840943	0.009017	0.009255
RS	27	0.476777	2.313824	372.795026	0.009473	0.009915
RS	28	0.515451	1.965239	459.921699	0.011687	0.012389
RS	29	0.556718	1.965239	480.579082	0.012212	0.013228
RS	30	0.600752	1.668478	589.400518	0.014978	0.016425
RS	31	0.647739	1.668478	611.393712	0.015537	0.017371
RS	32	0.697876	1.447577	727.831131	0.018495	0.020887
RS	33	0.751375	1.447577	748.245083	0.019014	0.021790
RS	34	0.808461	1.299720	852.574506	0.021665	0.024996
RS	35	0.869375	1.299720	867.672932	0.022049	0.025672
RS	36	0.934373	1.213145	941.279021	0.023919	0.027947
RS	37	1.003730	1.213145	947.945913	0.024089	0.028251
RS	38	1.077737	1.175086	980.741232	0.024922	0.029245
RS	39	1.156706	1.175086	977.669283	0.024844	0.029131
RS	40	1.240970	1.173702	971.271187	0.024682	0.028893
RS	41	1.330884	1.173702	959.051496	0.024371	0.028412
RS	42	1.426828	1.197775	923.937554	0.023479	0.027291
RS	43	1.529204	1.197775	904.193043	0.022977	0.026551
RS	44	1.638445	1.236515	853.469649	0.021688	0.024978
RS	45	1.755011	1.236515	827.878053	0.021038	0.024083
RS	46	1.879393	1.280431	771.963245	0.019617	0.022393
RS	47	2.012114	1.280431	741.797570	0.018850	0.021410
RS	48	2.153735	1.322446	686.593811	0.017447	0.019783
RS	49	2.304852	1.322446	652.773037	0.016588	0.018748
RS	50	2.466102	1.358391	600.548245	0.015261	0.017244
RS	51	2.638163	1.358391	563.902615	0.014330	0.016172
RS	52	2.821762	1.387048	514.873708	0.013084	0.014784
RS	53	3.017671	1.387048	476.423138	0.012107	0.013690
RS	54	3.226716	1.419844	427.336101	0.010859	0.012317
RS	55	3.449778	1.419844	389.173753	0.009890	0.011240
RS	56	3.687797	1.419844	350.671893	0.008911	0.010156
RS	57	3.941776	1.419844	312.415078	0.007939	0.009078
RS	58	4.212784	1.607780	245.656748	0.006243	0.007233
RS	59	4.501963	1.607780	218.754233	0.005559	0.006459
RS	60	4.810533	1.607780	192.447036	0.004890	0.005702
RS	61	5.139793	1.607780	167.123982	0.004247	0.004971
RS	62	5.491130	1.607780	143.140026	0.003637	0.004276
RS	63	5.866025	1.607780	560.664506	0.014247	0.017050
PA	4+25*2+4+6 0.130659907 0.034857034 5.866024954 0.242035110 0.194295752 0.290124576 0.439291784 0.677263851 1.026881823 1.462423787 1.941026686 2.403238346 2.735377880 2.816938283 2.639702014 2.313824194 1.965239355 1.668478326 1.447576523 1.299719882 1.213145176 1.175086110 1.173702307 1.197774952 1.236514934 1.280430968 1.322445981 1.358390594 1.387048028 1.419844070 1.607779601
//
IT	4521
RD	11
LK	-377258.815754
QD	-281.500114 -> -260.582218
RI	0.0465305188
TR	0.128713	0.035221
MT	5.930510
MM	C_pi: 1.127694, n_recomb: 40504.893028
RS	0	0.000000	0.252510	1043.597408	0.025765	0.003284
RS	1	0.006723	0.252510	1083.665247	0.026754	0.013240
RS	2	0.013899	0.252510	1123.201072	0.027730	0.019617
RS	3	0.021557	0.252510	1161.893510	0.028685	0.023121
RS	4	0.029729	0.194581	1548.545381	0.038231	0.030612
RS	5	0.038452	0.194581	1578.103649	0.038961	0.031503
RS	6	0.047760	0.290068	1084.484988	0.026774	0.021965
RS	7	0.057695	0.290068	1117.353092	0.027586	0.023194
RS	8	0.068297	0.437192	766.994641	0.018936	0.016325
RS	9	0.079612	0.437192	797.121974	0.019680	0.017479
RS	10	0.091688	0.673114	539.884609	0.013329	0.012119
RS	11	0.104576	0.673114	565.025783	0.013950	0.012904
RS	12	0.118331	1.024853	389.325002	0.009612	0.009028
RS	13	0.133010	1.024853	409.504360	0.010110	0.009571
RS	14	0.148676	1.471213	300.495825	0.007419	0.007129
RS	15	0.165396	1.471213	317.050699	0.007827	0.007573
RS	16	0.183239	1.973301	249.620993	0.006163	0.006060
RS	17	0.202282	1.973301	263.851085	0.006514	0.006426
RS	18	0.222606	2.472225	222.710977	0.005498	0.005487
RS	19	0.244296	2.472225	235.631718	0.005817	0.005785
RS	20	0.267445	2.842740	216.823248	0.005353	0.005350
RS	21	0.292149	2.842740	229.434545	0.005664	0.005633
RS	22	0.318515	2.943029	234.411099	0.005787	0.005771
RS	23	0.346653	2.943029	247.837587	0.006119	0.006112
RS	24	0.376683	2.756082	279.527581	0.006901	0.006933
RS	25	0.408733	2.756082	294.928075	0.007281	0.007398
RS	26	0.442937	2.403182	356.252185	0.008795	0.009026
RS	27	0.479441	2.403182	374.528804	0.009247	0.009662
RS	28	0.518399	2.025803	465.870539	0.011502	0.012166
RS	29	0.559976	2.025803	487.122564	0.012026	0.012980
RS	30	0.604349	1.706573	602.476824	0.014874	0.016244
RS	31	0.651705	1.706573	625.338846	0.015439	0.017171
RS	32	0.702245	1.470795	749.818611	0.018512	0.020787
RS	33	0.756183	1.470795	771.218890	0.019040	0.021680
RS	34	0.813747	1.314199	883.362277	0.021809	0.024995
RS	35	0.875182	1.314199	899.285421	0.022202	0.025670
RS	36	0.940747	1.223276	978.504059	0.024158	0.028027
RS	37	1.010720	1.223276	985.589553	0.024333	0.028336
RS	38	1.085398	1.183987	1020.593992	0.025197	0.029362
RS	39	1.165097	1.183987	1017.475712	0.025120	0.029256
RS	40	1.250155	1.183641	1010.014946	0.024936	0.029001
RS	41	1.340931	1.183641	997.415085	0.024625	0.028533
RS	42	1.437810	1.210358	959.127706	0.023679	0.027363
RS	43	1.541203	1.210358	938.865298	0.023179	0.026641
RS	44	1.651547	1.252692	884.257353	0.021831	0.025014
RS	45	1.769311	1.252692	858.148871	0.021186	0.024141
RS	46	1.894992	1.300484	798.638033	0.019717	0.022408
RS	47	2.029122	1.300484	767.998342	0.018961	0.021451
RS	48	2.172272	1.346096	709.912140	0.017527	0.019797
RS	49	2.325045	1.346096	675.629487	0.016680	0.018788
RS	50	2.488090	1.385020	621.238709	0.015337	0.017272
RS	51	2.662097	1.385020	584.080903	0.014420	0.016224
RS	52	2.847804	1.415995	533.388305	0.013168	0.014834
RS	53	3.045996	1.415995	494.318357	0.012204	0.013759
RS	54	3.257513	1.451585	443.499183	0.010949	0.012381
RS	55	3.483252	1.451585	404.653539	0.009990	0.011320
RS	56	3.724168	1.451585	365.337573	0.009020	0.010247
RS	57	3.981281	1.451585	326.150140	0.008052	0.009177
RS	58	4.255681	1.659443	254.755161	0.006289	0.007259
RS	59	4.548531	1.659443	227.709777	0.005622	0.006506
RS	60	4.861069	1.659443	201.120825	0.004965	0.005764
RS	61	5.194621	1.659443	175.387996	0.004330	0.005045
RS	62	5.550599	1.659443	150.881978	0.003725	0.004358
RS	63	5.930510	1.659443	603.900897	0.014909	0.017734
PA	4+25*2+4+6 0.128713141 0.035221403 5.930510189 0.252510074 0.194581106 0.290068409 0.437192470 0.673114013 1.024852691 1.471213384 1.973300741 2.472225311 2.842739876 2.943029110 2.756082156 2.403181866 2.025803136 1.706572885 1.470795431 1.314198592 1.223275968 1.183987429 1.183641116 1.210357531 1.252691645 1.300483799 1.346095680 1.385020116 1.415994687 1.451584797 1.659442835
//
IT	3713
RD	12
LK	-377217.588423
QD	-270.418963 -> -250.991799
RI	0.0439823607
TR	0.126886	0.035581
MT	5.991137
MM	C_pi: 1.148152, n_recomb: 41638.063058
RS	0	0.000000	0.262427	1034.767572	0.024851	0.003235
RS	1	0.006740	0.262427	1075.712468	0.025835	0.013016
RS	2	0.013935	0.262427	1116.287964	0.026809	0.019176
RS	3	0.021615	0.262427	1156.194287	0.027768	0.022504
RS	4	0.029812	0.195080	1598.509738	0.038391	0.030938
RS	5	0.038562	0.195080	1629.233206	0.039128	0.031749
RS	6	0.047901	0.290624	1120.479756	0.026910	0.022126
RS	7	0.057870	0.290624	1154.557961	0.027728	0.023327
RS	8	0.068511	0.435910	796.421410	0.019127	0.016476
RS	9	0.079869	0.435910	827.687247	0.019878	0.017633
RS	10	0.091993	0.669527	561.922340	0.013495	0.012246
RS	11	0.104934	0.669527	588.073704	0.014123	0.013051
RS	12	0.118747	1.022269	404.071100	0.009704	0.009105
RS	13	0.133492	1.022269	425.039549	0.010208	0.009665
RS	14	0.149230	1.477421	309.834729	0.007441	0.007152
RS	15	0.166029	1.477421	326.955154	0.007852	0.007607
RS	16	0.183960	2.000641	255.023737	0.006125	0.006030
RS	17	0.203100	2.000641	269.629140	0.006476	0.006401
RS	18	0.223529	2.534808	225.110548	0.005406	0.005407
RS	19	0.245336	2.534808	238.251595	0.005722	0.005706
RS	20	0.268613	2.944045	217.131672	0.005215	0.005226
RS	21	0.293459	2.944045	229.858525	0.005520	0.005504
RS	22	0.319979	3.064724	233.663627	0.005612	0.005610
RS	23	0.348287	3.064724	247.171218	0.005936	0.005940
RS	24	0.378503	2.869587	278.969742	0.006700	0.006741
RS	25	0.410756	2.869587	294.507187	0.007073	0.007190
RS	26	0.445183	2.490680	357.594601	0.008588	0.008813
RS	27	0.481930	2.490680	376.172923	0.009034	0.009428
RS	28	0.521154	2.085222	471.427668	0.011322	0.011952
RS	29	0.563022	2.085222	493.244022	0.011846	0.012744
RS	30	0.607712	1.744090	614.807305	0.014766	0.016065
RS	31	0.655414	1.744090	638.509471	0.015335	0.016974
RS	32	0.706331	1.493866	770.767176	0.018511	0.020680
RS	33	0.760681	1.493866	793.140866	0.019048	0.021563
RS	34	0.818693	1.328787	912.959440	0.021926	0.024978
RS	35	0.880616	1.328787	929.718552	0.022329	0.025652
RS	36	0.946713	1.233610	1014.542926	0.024366	0.028087
RS	37	1.017265	1.233610	1022.081000	0.024547	0.028401
RS	38	1.092572	1.193047	1059.380069	0.025443	0.029461
RS	39	1.172956	1.193047	1056.264737	0.025368	0.029364
RS	40	1.258757	1.193592	1047.869151	0.025166	0.029094
RS	41	1.350342	1.193592	1034.945517	0.024856	0.028640
RS	42	1.448100	1.222738	993.626727	0.023863	0.027428
RS	43	1.552447	1.222738	972.902117	0.023366	0.026724
RS	44	1.663827	1.268419	914.549923	0.021964	0.025049
RS	45	1.782715	1.268419	887.972640	0.021326	0.024197
RS	46	1.909616	1.319833	824.993015	0.019813	0.022426
RS	47	2.045071	1.319833	793.915210	0.019067	0.021492
RS	48	2.189656	1.368792	733.054393	0.017605	0.019816
RS	49	2.343986	1.368792	698.331901	0.016771	0.018830
RS	50	2.508719	1.410464	641.857982	0.015415	0.017305
RS	51	2.684555	1.410464	604.197470	0.014511	0.016278
RS	52	2.872243	1.443550	551.897572	0.013255	0.014888
RS	53	3.072583	1.443550	512.208423	0.012301	0.013830
RS	54	3.286425	1.481704	459.695826	0.011040	0.012447
RS	55	3.514681	1.481704	420.159266	0.010091	0.011400
RS	56	3.758323	1.481704	380.024864	0.009127	0.010338
RS	57	4.018387	1.481704	339.905350	0.008163	0.009275
RS	58	4.295979	1.709112	263.826393	0.006336	0.007285
RS	59	4.592283	1.709112	236.633507	0.005683	0.006552
RS	60	4.908558	1.709112	209.765289	0.005038	0.005825
RS	61	5.246152	1.709112	183.630910	0.004410	0.005117
RS	62	5.606500	1.709112	158.615198	0.003809	0.004437
RS	63	5.991137	1.709112	647.808486	0.015558	0.018403
PA	4+25*2+4+6 0.126886492 0.035581392 5.991137272 0.262426547 0.195080374 0.290623815 0.435909964 0.669527221 1.022268509 1.477420515 2.000640785 2.534808041 2.944044962 3.064723736 2.869586530 2.490680223 2.085222388 1.744089947 1.493866380 1.328787207 1.233609772 1.193046506 1.193591560 1.222738412 1.268419342 1.319832752 1.368792148 1.410464136 1.443550229 1.481703864 1.709111831
//
IT	4375
RD	13
LK	-377179.279216
QD	-260.186511 -> -242.097201
RI	0.0417478120
TR	0.125174	0.035938
MT	6.047896
MM	C_pi: 1.167787, n_recomb: 42751.371399
RS	0	0.000000	0.271758	1028.206444	0.024051	0.003191
RS	1	0.006756	0.271758	1069.959518	0.025027	0.012818
RS	2	0.013969	0.271758	1111.486483	0.025999	0.018789
RS	3	0.021668	0.271758	1152.497973	0.026958	0.021967
RS	4	0.029888	0.195712	1645.809491	0.038497	0.031220
RS	5	0.038664	0.195712	1677.711083	0.039243	0.031961
RS	6	0.048032	0.291650	1153.666237	0.026985	0.022246
RS	7	0.058033	0.291650	1188.941626	0.027811	0.023421
RS	8	0.068710	0.435287	824.285552	0.019281	0.016605
RS	9	0.080108	0.435287	856.657910	0.020038	0.017761
RS	10	0.092276	0.666427	583.459261	0.013648	0.012367
RS	11	0.105266	0.666427	610.600512	0.014283	0.013189
RS	12	0.119134	1.019266	418.841672	0.009797	0.009185
RS	13	0.133939	1.019266	440.596286	0.010306	0.009761
RS	14	0.149744	1.481470	319.383763	0.007471	0.007182
RS	15	0.166617	1.481470	337.076110	0.007885	0.007646
RS	16	0.184629	2.023670	260.683657	0.006098	0.006010
RS	17	0.203859	2.023670	275.673379	0.006448	0.006386
RS	18	0.224388	2.591568	227.766366	0.005328	0.005338
RS	19	0.246304	2.591568	241.135725	0.005640	0.005637
RS	20	0.269700	3.039685	217.686244	0.005092	0.005114
RS	21	0.294677	3.039685	230.533961	0.005392	0.005389
RS	22	0.321342	3.182207	233.127891	0.005453	0.005463
RS	23	0.349808	3.182207	246.716928	0.005771	0.005784
RS	24	0.380197	2.980339	278.522744	0.006515	0.006564
RS	25	0.412640	2.980339	294.188727	0.006881	0.006997
RS	26	0.447274	2.576383	358.849536	0.008394	0.008612
RS	27	0.484248	2.576383	377.709484	0.008835	0.009208
RS	28	0.523720	2.143521	476.601526	0.011148	0.011747
RS	29	0.565859	2.143521	498.952589	0.011671	0.012519
RS	30	0.610844	1.781008	626.418862	0.014653	0.015888
RS	31	0.658869	1.781008	650.931922	0.015226	0.016781
RS	32	0.710139	1.516724	790.709823	0.018496	0.020565
RS	33	0.764872	1.516724	814.041767	0.019041	0.021441
RS	34	0.823303	1.343392	941.392291	0.022020	0.024948
RS	35	0.885682	1.343392	958.995352	0.022432	0.025621
RS	36	0.952275	1.244043	1049.410764	0.024547	0.028130
RS	37	1.023368	1.244043	1057.431992	0.024734	0.028450
RS	38	1.099263	1.202165	1097.105321	0.025662	0.029543
RS	39	1.180286	1.202165	1094.038966	0.025591	0.029456
RS	40	1.266782	1.203466	1084.837084	0.025375	0.029176
RS	41	1.359123	1.203466	1071.642468	0.025067	0.028735
RS	42	1.457702	1.234848	1027.434227	0.024033	0.027486
RS	43	1.562941	1.234848	1006.299226	0.023538	0.026799
RS	44	1.675290	1.283644	944.343077	0.022089	0.025082
RS	45	1.795229	1.283644	917.341243	0.021458	0.024250
RS	46	1.923272	1.338439	851.017839	0.019906	0.022446
RS	47	2.059965	1.338439	819.534777	0.019170	0.021534
RS	48	2.205894	1.390508	756.004739	0.017684	0.019839
RS	49	2.361681	1.390508	720.862610	0.016862	0.018875
RS	50	2.527993	1.434705	662.387052	0.015494	0.017343
RS	51	2.705542	1.434705	624.232641	0.014601	0.016335
RS	52	2.895085	1.469705	570.381480	0.013342	0.014945
RS	53	3.097435	1.469705	530.073552	0.012399	0.013903
RS	54	3.313455	1.510196	475.907989	0.011132	0.012516
RS	55	3.544069	1.510196	435.673562	0.010191	0.011482
RS	56	3.790264	1.510196	394.716957	0.009233	0.010430
RS	57	4.053093	1.510196	353.664400	0.008273	0.009373
RS	58	4.333677	1.756718	272.864106	0.006383	0.007313
RS	59	4.633219	1.756718	245.518939	0.005743	0.006597
RS	60	4.952997	1.756718	218.373238	0.005108	0.005885
RS	61	5.294380	1.756718	191.844489	0.004487	0.005187
RS	62	5.658827	1.756718	166.330281	0.003891	0.004513
RS	63	6.047896	1.756718	692.279685	0.016193	0.019059
PA	4+25*2+4+6 0.125173512 0.035938131 6.047896112 0.271758094 0.195711805 0.291649586 0.435286806 0.666427250 1.019265783 1.481469917 2.023669859 2.591568154 3.039685095 3.182206527 2.980338795 2.576382748 2.143520861 1.781008416 1.516723657 1.343392035 1.244042637 1.202164658 1.203466292 1.234847718 1.283644110 1.338438716 1.390508482 1.434705109 1.469705023 1.510195805 1.756718291
//
IT	4253
RD	14
LK	-377143.593677
QD	-250.700312 -> -233.818087
RI	0.0397813641
TR	0.123565	0.036292
MT	6.100994
MM	C_pi: 1.186625, n_recomb: 43844.871789
RS	0	0.000000	0.280498	1023.673293	0.023348	0.003151
RS	1	0.006771	0.280498	1066.183434	0.024317	0.012643
RS	2	0.014000	0.280498	1108.594274	0.025284	0.018449
RS	3	0.021718	0.280498	1150.625707	0.026243	0.021499
RS	4	0.029959	0.196420	1690.870761	0.038565	0.031464
RS	5	0.038758	0.196420	1723.951704	0.039319	0.032147
RS	6	0.048153	0.293044	1184.314260	0.027011	0.022333
RS	7	0.058184	0.293044	1220.770842	0.027843	0.023482
RS	8	0.068894	0.435203	850.667061	0.019402	0.016714
RS	9	0.080329	0.435203	884.114555	0.020165	0.017867
RS	10	0.092539	0.663758	604.474604	0.013787	0.012481
RS	11	0.105575	0.663758	632.584576	0.014428	0.013318
RS	12	0.119493	1.015958	433.594613	0.009889	0.009266
RS	13	0.134354	1.015958	456.130584	0.010403	0.009856
RS	14	0.150222	1.483718	329.095108	0.007506	0.007218
RS	15	0.167163	1.483718	347.363620	0.007923	0.007691
RS	16	0.185252	2.042944	266.548717	0.006079	0.005998
RS	17	0.204565	2.042944	281.929602	0.006430	0.006378
RS	18	0.225186	2.643068	230.625158	0.005260	0.005279
RS	19	0.247203	2.643068	244.228861	0.005570	0.005578
RS	20	0.270711	3.130052	218.435520	0.004982	0.005014
RS	21	0.295810	3.130052	231.407876	0.005278	0.005285
RS	22	0.322609	3.295708	232.758407	0.005309	0.005329
RS	23	0.351222	3.295708	246.428412	0.005620	0.005642
RS	24	0.381773	3.088453	278.157955	0.006344	0.006399
RS	25	0.414392	3.088453	293.944374	0.006704	0.006819
RS	26	0.449219	2.660371	360.009847	0.008211	0.008423
RS	27	0.486405	2.660371	379.132503	0.008647	0.009002
RS	28	0.526108	2.200735	481.411971	0.010980	0.011551
RS	29	0.568500	2.200735	504.269401	0.011501	0.012304
RS	30	0.613761	1.817330	637.349476	0.014536	0.015713
RS	31	0.662087	1.817330	662.644347	0.015113	0.016591
RS	32	0.713685	1.539338	809.689581	0.018467	0.020446
RS	33	0.768777	1.539338	833.963140	0.019021	0.021314
RS	34	0.827599	1.357961	968.698419	0.022094	0.024906
RS	35	0.890403	1.357961	987.150734	0.022515	0.025579
RS	36	0.957459	1.254517	1083.133216	0.024704	0.028159
RS	37	1.029056	1.254517	1091.665169	0.024898	0.028484
RS	38	1.105500	1.211288	1133.786706	0.025859	0.029610
RS	39	1.187120	1.211288	1130.812251	0.025791	0.029533
RS	40	1.274266	1.213228	1120.926497	0.025566	0.029246
RS	41	1.367312	1.213228	1107.510638	0.025260	0.028819
RS	42	1.466658	1.246664	1060.554390	0.024189	0.027538
RS	43	1.572730	1.246664	1039.057467	0.023698	0.026868
RS	44	1.685985	1.298367	973.631998	0.022206	0.025113
RS	45	1.806907	1.298367	946.247161	0.021582	0.024301
RS	46	1.936016	1.356319	876.702883	0.019996	0.022467
RS	47	2.073867	1.356319	844.845392	0.019269	0.021576
RS	48	2.221052	1.411278	778.748409	0.017761	0.019865
RS	49	2.378201	1.411278	743.205952	0.016951	0.018921
RS	50	2.545991	1.457790	682.808145	0.015573	0.017383
RS	51	2.725141	1.457790	644.168846	0.014692	0.016394
RS	52	2.916420	1.494516	588.822341	0.013430	0.015004
RS	53	3.120651	1.494516	547.896914	0.012496	0.013977
RS	54	3.338709	1.537128	492.119808	0.011224	0.012587
RS	55	3.571531	1.537128	451.181800	0.010290	0.011565
RS	56	3.820116	1.537128	409.400230	0.009337	0.010521
RS	57	4.085532	1.537128	367.414494	0.008380	0.009469
RS	58	4.368919	1.802293	281.863693	0.006429	0.007342
RS	59	4.671492	1.802293	254.361752	0.005801	0.006643
RS	60	4.994552	1.802293	226.940035	0.005176	0.005943
RS	61	5.339485	1.802293	200.023361	0.004562	0.005254
RS	62	5.707772	1.802293	174.020892	0.003969	0.004586
RS	63	6.100994	1.802293	737.228055	0.016814	0.019700
PA	4+25*2+4+6 0.123565012 0.036291694 6.100993772 0.280497781 0.196419750 0.293043617 0.435203366 0.663758239 1.015957905 1.483717745 2.042943989 2.643067667 3.130051557 3.295707622 3.088453159 2.660371406 2.200734512 1.817329607 1.539337619 1.357961369 1.254516871 1.211288294 1.213228181 1.246664183 1.298367304 1.356319013 1.411277738 1.457790078 1.494516499 1.537128198 1.802293219
//
IT	3836
RD	15
LK	-377110.277159
QD	-241.874704 -> -226.086711
RI	0.0380399215
TR	0.122052	0.036642
MT	6.150706
MM	C_pi: 1.204717, n_recomb: 44919.016683
RS	0	0.000000	0.288673	1020.874175	0.022727	0.003116
RS	1	0.006784	0.288673	1064.102780	0.023689	0.012488
RS	2	0.014029	0.288673	1107.345137	0.024652	0.018150
RS	3	0.021764	0.288673	1150.329368	0.025609	0.021089
RS	4	0.030025	0.197166	1734.055026	0.038604	0.031679
RS	5	0.038846	0.197166	1768.308667	0.039367	0.032312
RS	6	0.048266	0.294726	1212.693771	0.026997	0.022390
RS	7	0.058324	0.294726	1250.313509	0.027835	0.023516
RS	8	0.069065	0.435569	875.652721	0.019494	0.016805
RS	9	0.080535	0.435569	910.145158	0.020262	0.017953
RS	10	0.092783	0.661469	624.970296	0.013913	0.012588
RS	11	0.105861	0.661469	654.027966	0.014560	0.013438
RS	12	0.119827	1.012448	448.298249	0.009980	0.009348
RS	13	0.134741	1.012448	471.609543	0.010499	0.009951
RS	14	0.150666	1.484473	338.934043	0.007545	0.007258
RS	15	0.167672	1.484473	357.781527	0.007965	0.007740
RS	16	0.185831	2.058940	272.583720	0.006068	0.005992
RS	17	0.205222	2.058940	288.361254	0.006420	0.006377
RS	18	0.225929	2.689795	233.651337	0.005202	0.005228
RS	19	0.248040	2.689795	247.494235	0.005510	0.005528
RS	20	0.271652	3.215506	219.344068	0.004883	0.004924
RS	21	0.296865	3.215506	232.443944	0.005175	0.005191
RS	22	0.323789	3.405398	232.527977	0.005177	0.005205
RS	23	0.352540	3.405398	246.278341	0.005483	0.005511
RS	24	0.383241	3.194038	277.859711	0.006186	0.006246
RS	25	0.416024	3.194038	293.759183	0.006540	0.006654
RS	26	0.451032	2.742714	361.081143	0.008038	0.008245
RS	27	0.488415	2.742714	380.449196	0.008470	0.008808
RS	28	0.528334	2.256906	485.888174	0.010817	0.011362
RS	29	0.570961	2.256906	509.225406	0.011337	0.012099
RS	30	0.616480	1.853063	647.649047	0.014418	0.015541
RS	31	0.665088	1.853063	673.697534	0.014998	0.016406
RS	32	0.716992	1.561688	827.767343	0.018428	0.020324
RS	33	0.772418	1.561688	852.965156	0.018989	0.021185
RS	34	0.831604	1.372461	994.935311	0.022150	0.024854
RS	35	0.894806	1.372461	1014.240080	0.022579	0.025528
RS	36	0.962295	1.264993	1115.759417	0.024839	0.028174
RS	37	1.034363	1.264993	1124.826814	0.025041	0.028506
RS	38	1.111320	1.220386	1169.460452	0.026035	0.029665
RS	39	1.193498	1.220386	1166.617852	0.025972	0.029597
RS	40	1.281250	1.222858	1156.166356	0.025739	0.029307
RS	41	1.374957	1.222858	1142.575704	0.025436	0.028893
RS	42	1.475020	1.258191	1093.004262	0.024333	0.027584
RS	43	1.581872	1.258191	1071.190931	0.023847	0.026931
RS	44	1.695972	1.312608	1002.427914	0.022316	0.025143
RS	45	1.817814	1.312608	974.698796	0.021699	0.024350
RS	46	1.947921	1.373511	902.051195	0.020082	0.022490
RS	47	2.086856	1.373511	869.848117	0.019365	0.021619
RS	48	2.235215	1.431154	801.282293	0.017838	0.019893
RS	49	2.393640	1.431154	765.357819	0.017039	0.018968
RS	50	2.562812	1.479788	703.114060	0.015653	0.017427
RS	51	2.743461	1.479788	663.998843	0.014782	0.016455
RS	52	2.936366	1.518067	607.211411	0.013518	0.015066
RS	53	3.142358	1.518067	565.670353	0.012593	0.014053
RS	54	3.362324	1.562595	508.323120	0.011316	0.012660
RS	55	3.597214	1.562595	466.676720	0.010389	0.011648
RS	56	3.848039	1.562595	424.068069	0.009441	0.010611
RS	57	4.115880	1.562595	381.149440	0.008485	0.009565
RS	58	4.401891	1.845909	290.825059	0.006474	0.007373
RS	59	4.707307	1.845909	263.161955	0.005859	0.006688
RS	60	5.033442	1.845909	235.465218	0.005242	0.006000
RS	61	5.381702	1.845909	208.166180	0.004634	0.005320
RS	62	5.753589	1.845909	181.684556	0.004045	0.004658
RS	63	6.150706	1.845909	782.589683	0.017422	0.020329
PA	4+25*2+4+6 0.122051553 0.036641778 6.150705848 0.288672956 0.197166222 0.294726015 0.435569434 0.661468961 1.012448090 1.484473347 2.058939559 2.689795027 3.215506069 3.405397857 3.194037613 2.742713892 2.256906367 1.853063500 1.561688326 1.372460781 1.264992553 1.220386449 1.222858096 1.258190681 1.312608067 1.373511390 1.431153979 1.479788114 1.518066611 1.562595254 1.845909400
//
IT	4997
RD	16
LK	-377079.109476
QD	-233.636978 -> -218.845074
RI	0.0364919044
TR	0.120626	0.036988
MT	6.197221
MM	C_pi: 1.222090, n_recomb: 45974.047712
RS	0	0.000000	0.296304	1019.584784	0.022177	0.003084
RS	1	0.006797	0.296304	1063.502473	0.023133	0.012350
RS	2	0.014055	0.296304	1107.535304	0.024090	0.017887
RS	3	0.021807	0.296304	1151.418680	0.025045	0.020729
RS	4	0.030086	0.197922	1775.649836	0.038623	0.031871
RS	5	0.038928	0.197922	1811.062799	0.039393	0.032461
RS	6	0.048370	0.296633	1239.034092	0.026951	0.022423
RS	7	0.058455	0.296633	1277.796610	0.027794	0.023527
RS	8	0.069225	0.436308	899.322743	0.019562	0.016880
RS	9	0.080726	0.436308	934.830582	0.020334	0.018022
RS	10	0.093010	0.659518	644.940231	0.014028	0.012689
RS	11	0.106128	0.659518	674.924325	0.014681	0.013549
RS	12	0.120138	1.008798	462.928805	0.010069	0.009431
RS	13	0.135100	1.008798	487.008338	0.010593	0.010045
RS	14	0.151079	1.483966	348.873598	0.007588	0.007302
RS	15	0.168144	1.483966	368.301637	0.008011	0.007792
RS	16	0.186369	2.072078	278.754936	0.006063	0.005993
RS	17	0.205833	2.072078	294.933165	0.006415	0.006381
RS	18	0.226620	2.732181	236.813626	0.005151	0.005184
RS	19	0.248819	2.732181	250.899411	0.005457	0.005484
RS	20	0.272528	3.296346	220.382756	0.004794	0.004841
RS	21	0.297847	3.296346	233.612216	0.005081	0.005106
RS	22	0.324888	3.511454	232.410331	0.005055	0.005091
RS	23	0.353766	3.511454	246.240069	0.005356	0.005390
RS	24	0.384607	3.297178	277.612816	0.006038	0.006103
RS	25	0.417545	3.297178	293.618383	0.006387	0.006500
RS	26	0.452721	2.823447	362.066801	0.007875	0.008077
RS	27	0.490288	2.823447	381.664184	0.008302	0.008625
RS	28	0.530408	2.312052	490.054025	0.010659	0.011182
RS	29	0.573255	2.312052	513.845907	0.011177	0.011903
RS	30	0.619014	1.888202	657.359078	0.014298	0.015372
RS	31	0.667884	1.888202	684.133597	0.014881	0.016224
RS	32	0.720075	1.583744	844.994657	0.018380	0.020198
RS	33	0.775813	1.583744	871.098451	0.018948	0.021053
RS	34	0.835340	1.386849	1020.150898	0.022190	0.024794
RS	35	0.898912	1.386849	1040.309007	0.022628	0.025469
RS	36	0.966805	1.275427	1147.326307	0.024956	0.028178
RS	37	1.039313	1.275427	1156.950885	0.025165	0.028516
RS	38	1.116749	1.229423	1204.152130	0.026192	0.029708
RS	39	1.199448	1.229423	1201.478198	0.026134	0.029651
RS	40	1.287768	1.232333	1190.571662	0.025897	0.029360
RS	41	1.382090	1.232333	1176.849631	0.025598	0.028958
RS	42	1.482824	1.269418	1124.792119	0.024466	0.027626
RS	43	1.590404	1.269418	1102.704917	0.023985	0.026988
RS	44	1.705296	1.326372	1030.732579	0.022420	0.025171
RS	45	1.827997	1.326372	1002.695304	0.021810	0.024396
RS	46	1.959038	1.390040	927.055865	0.020165	0.022514
RS	47	2.098985	1.390040	894.534536	0.019457	0.021661
RS	48	2.248444	1.450177	823.594145	0.017914	0.019924
RS	49	2.408061	1.450177	787.305554	0.017125	0.019017
RS	50	2.578527	1.500750	723.291105	0.015733	0.017473
RS	51	2.760579	1.500750	683.709260	0.014872	0.016517
RS	52	2.955004	1.540418	625.534416	0.013606	0.015130
RS	53	3.162645	1.540418	583.380552	0.012689	0.014129
RS	54	3.384397	1.586669	524.505722	0.011409	0.012734
RS	55	3.621222	1.586669	482.147267	0.010487	0.011731
RS	56	3.874143	1.586669	438.710369	0.009543	0.010701
RS	57	4.144255	1.586669	394.859919	0.008589	0.009659
RS	58	4.432725	1.887628	299.744236	0.006520	0.007404
RS	59	4.740802	1.887628	271.916242	0.005915	0.006732
RS	60	5.069817	1.887628	243.945627	0.005306	0.006056
RS	61	5.421195	1.887628	216.269530	0.004704	0.005384
RS	62	5.796456	1.887628	189.317339	0.004118	0.004727
RS	63	6.197221	1.887628	828.303143	0.018017	0.020945
PA	4+25*2+4+6 0.120625787 0.036988426 6.197221406 0.296304410 0.197922395 0.296632952 0.436308207 0.659518290 1.008797844 1.483965817 2.072077724 2.732180919 3.296346152 3.511453616 3.297177599 2.823447416 2.312052357 1.888202442 1.583744365 1.386848651 1.275427232 1.229422881 1.232332956 1.269417884 1.326371927 1.390039652 1.450176643 1.500749907 1.540417925 1.586669175 1.887628263
//
IT	4507
RD	17
LK	-377049.899691
QD	-225.926348 -> -212.044547
RI	0.0351055462
TR	0.119279	0.037331
MT	6.240844
MM	C_pi: 1.238806, n_recomb: 47010.651323
RS	0	0.000000	0.303436	1019.559541	0.021688	0.003055
RS	1	0.006808	0.303436	1064.143270	0.022636	0.012228
RS	2	0.014080	0.303436	1108.933819	0.023589	0.017653
RS	3	0.021847	0.303436	1153.673055	0.024541	0.020413
RS	4	0.030143	0.198670	1815.904065	0.038628	0.032045
RS	5	0.039004	0.198670	1852.459323	0.039405	0.032598
RS	6	0.048468	0.298721	1263.535036	0.026878	0.022435
RS	7	0.058576	0.298721	1303.419106	0.027726	0.023519
RS	8	0.069373	0.437366	921.757707	0.019607	0.016941
RS	9	0.080905	0.437366	958.252777	0.020384	0.018076
RS	10	0.093221	0.657875	664.393403	0.014133	0.012784
RS	11	0.106377	0.657875	695.283270	0.014790	0.013652
RS	12	0.120428	1.005075	477.469348	0.010157	0.009513
RS	13	0.135435	1.005075	502.309564	0.010685	0.010138
RS	14	0.151465	1.482443	358.887466	0.007634	0.007349
RS	15	0.168586	1.482443	378.896640	0.008060	0.007846
RS	16	0.186872	2.082705	285.044806	0.006063	0.005997
RS	17	0.206403	2.082705	301.627203	0.006416	0.006389
RS	18	0.227265	2.770661	240.089212	0.005107	0.005145
RS	19	0.249546	2.770661	254.420868	0.005412	0.005446
RS	20	0.273345	3.372919	221.529816	0.004712	0.004766
RS	21	0.298764	3.372919	234.890457	0.004997	0.005028
RS	22	0.325913	3.614063	232.389808	0.004943	0.004985
RS	23	0.354911	3.614063	246.298033	0.005239	0.005278
RS	24	0.385884	3.397984	277.411163	0.005901	0.005969
RS	25	0.418965	3.397984	293.516686	0.006244	0.006357
RS	26	0.454298	2.902654	362.975925	0.007721	0.007919
RS	27	0.492037	2.902654	382.788127	0.008143	0.008453
RS	28	0.532345	2.366216	493.941425	0.010507	0.011008
RS	29	0.575398	2.366216	518.164775	0.011022	0.011715
RS	30	0.621382	1.922766	666.531115	0.014178	0.015207
RS	31	0.670497	1.922766	694.005484	0.014763	0.016047
RS	32	0.722955	1.605509	861.432892	0.018324	0.020071
RS	33	0.778986	1.605509	888.424461	0.018898	0.020920
RS	34	0.838831	1.401114	1044.409828	0.022216	0.024727
RS	35	0.902750	1.401114	1065.420798	0.022663	0.025403
RS	36	0.971022	1.285806	1177.892637	0.025056	0.028172
RS	37	1.043942	1.285806	1188.093819	0.025273	0.028516
RS	38	1.121826	1.238388	1237.911542	0.026333	0.029742
RS	39	1.205013	1.238388	1235.440275	0.026280	0.029694
RS	40	1.293864	1.241655	1224.181286	0.026041	0.029404
RS	41	1.388764	1.241655	1210.368351	0.025747	0.029015
RS	42	1.490125	1.280362	1155.947701	0.024589	0.027663
RS	43	1.598388	1.280362	1133.626220	0.024114	0.027040
RS	44	1.714021	1.339697	1058.562828	0.022518	0.025197
RS	45	1.837528	1.339697	1030.251409	0.021915	0.024440
RS	46	1.969443	1.405956	951.727768	0.020245	0.022538
RS	47	2.110339	1.405956	918.913884	0.019547	0.021703
RS	48	2.260828	1.468411	845.689830	0.017989	0.019956
RS	49	2.421564	1.468411	809.053986	0.017210	0.019066
RS	50	2.593242	1.520760	743.338206	0.015812	0.017520
RS	51	2.776610	1.520760	703.299134	0.014960	0.016579
RS	52	2.972462	1.561669	643.788194	0.013695	0.015195
RS	53	3.181648	1.561669	601.025008	0.012785	0.014205
RS	54	3.405076	1.609461	540.664848	0.011501	0.012809
RS	55	3.643717	1.609461	497.591486	0.010585	0.011815
RS	56	3.898605	1.609461	453.325722	0.009643	0.010791
RS	57	4.170847	1.609461	408.544826	0.008690	0.009752
RS	58	4.461624	1.927559	308.624111	0.006565	0.007435
RS	59	4.772199	1.927559	280.627615	0.005969	0.006777
RS	60	5.103919	1.927559	252.383887	0.005369	0.006110
RS	61	5.458224	1.927559	224.335290	0.004772	0.005446
RS	62	5.836652	1.927559	196.920118	0.004189	0.004795
RS	63	6.240844	1.927559	874.331074	0.018599	0.021548
PA	4+25*2+4+6 0.119279277 0.037331087 6.240844082 0.303435758 0.198670047 0.298721255 0.437365715 0.657875432 1.005075135 1.482443040 2.082705121 2.770660578 3.372918951 3.614062843 3.397984209 2.902654387 2.366215727 1.922765657 1.605509265 1.401113575 1.285806280 1.238387579 1.241654993 1.280362415 1.339696667 1.405955678 1.468410757 1.520759887 1.561668936 1.609461233 1.927558901
//
IT	4628
RD	18
LK	-377022.479497
QD	-218.689732 -> -205.642291
RI	0.0338607280
TR	0.118005	0.037669
MT	6.281837
MM	C_pi: 1.254903, n_recomb: 48028.931426
RS	0	0.000000	0.310093	1020.631878	0.021250	0.003030
RS	1	0.006819	0.310093	1065.863569	0.022192	0.012119
RS	2	0.014104	0.310093	1111.385438	0.023140	0.017445
RS	3	0.021885	0.310093	1156.945079	0.024089	0.020132
RS	4	0.030197	0.199394	1855.016113	0.038623	0.032204
RS	5	0.039075	0.199394	1892.692753	0.039407	0.032726
RS	6	0.048559	0.300947	1286.389900	0.026784	0.022431
RS	7	0.058690	0.300947	1327.372697	0.027637	0.023495
RS	8	0.069512	0.438688	943.034156	0.019635	0.016989
RS	9	0.081071	0.438688	980.488968	0.020415	0.018116
RS	10	0.093419	0.656514	683.324627	0.014227	0.012872
RS	11	0.106609	0.656514	715.099544	0.014889	0.013748
RS	12	0.120698	1.001330	491.896399	0.010242	0.009594
RS	13	0.135749	1.001330	517.488865	0.010775	0.010228
RS	14	0.151825	1.480070	368.955326	0.007682	0.007398
RS	15	0.168998	1.480070	389.545352	0.008111	0.007902
RS	16	0.187342	2.091144	291.429527	0.006068	0.006006
RS	17	0.206937	2.091144	308.418573	0.006422	0.006401
RS	18	0.227868	2.805609	243.455116	0.005069	0.005112
RS	19	0.250226	2.805609	258.034769	0.005372	0.005413
RS	20	0.274109	3.445509	222.764667	0.004638	0.004696
RS	21	0.299621	3.445509	236.257510	0.004919	0.004957
RS	22	0.326873	3.713408	232.447876	0.004840	0.004886
RS	23	0.355983	3.713408	246.433450	0.005131	0.005174
RS	24	0.387078	3.496541	277.245112	0.005772	0.005843
RS	25	0.420293	3.496541	293.444864	0.006110	0.006222
RS	26	0.455774	2.980385	363.811513	0.007575	0.007768
RS	27	0.493674	2.980385	383.825070	0.007992	0.008290
RS	28	0.534159	2.419429	497.568697	0.010360	0.010842
RS	29	0.577404	2.419429	522.201611	0.010873	0.011535
RS	30	0.623599	1.956759	675.200256	0.014058	0.015046
RS	31	0.672944	1.956759	703.349065	0.014644	0.015875
RS	32	0.725653	1.626975	877.124333	0.018262	0.019943
RS	33	0.781958	1.626975	904.984958	0.018842	0.020787
RS	34	0.842101	1.415243	1067.749846	0.022231	0.024655
RS	35	0.906347	1.415243	1089.611426	0.022687	0.025332
RS	36	0.974973	1.296114	1207.488229	0.025141	0.028158
RS	37	1.048279	1.296114	1218.282890	0.025366	0.028508
RS	38	1.126584	1.247269	1270.758969	0.026458	0.029767
RS	39	1.210229	1.247269	1268.521513	0.026412	0.029729
RS	40	1.299578	1.250824	1257.003644	0.026172	0.029442
RS	41	1.395021	1.250824	1243.137668	0.025883	0.029065
RS	42	1.496971	1.291039	1186.470084	0.024703	0.027696
RS	43	1.605874	1.291039	1163.951750	0.024234	0.027088
RS	44	1.722204	1.352608	1085.913507	0.022610	0.025223
RS	45	1.846466	1.352608	1057.360062	0.022015	0.024481
RS	46	1.979203	1.421301	976.055061	0.020322	0.022562
RS	47	2.120991	1.421301	942.973322	0.019633	0.021745
RS	48	2.272448	1.485918	867.550447	0.018063	0.019989
RS	49	2.434234	1.485918	830.584575	0.017293	0.019115
RS	50	2.607052	1.539891	763.236678	0.015891	0.017569
RS	51	2.791655	1.539891	722.750677	0.015048	0.016642
RS	52	2.988847	1.581902	661.955289	0.013782	0.015261
RS	53	3.199487	1.581902	618.587520	0.012879	0.014282
RS	54	3.424490	1.631071	556.783442	0.011593	0.012885
RS	55	3.664837	1.631071	512.994196	0.010681	0.011898
RS	56	3.921575	1.631071	467.900621	0.009742	0.010879
RS	57	4.195820	1.631071	422.192140	0.008790	0.009844
RS	58	4.488767	1.965811	317.457675	0.006610	0.007468
RS	59	4.801691	1.965811	289.290262	0.006023	0.006821
RS	60	5.135955	1.965811	260.774941	0.005430	0.006164
RS	61	5.493013	1.965811	232.358780	0.004838	0.005507
RS	62	5.874420	1.965811	204.488311	0.004258	0.004860
RS	63	6.281837	1.965811	920.620269	0.019168	0.022140
PA	4+25*2+4+6 0.118004754 0.037669356 6.281836641 0.310093425 0.199393525 0.300946973 0.438688041 0.656513819 1.001330459 1.480069677 2.091144084 2.805609063 3.445508652 3.713407901 3.496541293 2.980385076 2.419429157 1.956759102 1.626975366 1.415242951 1.296114363 1.247268837 1.250824339 1.291038960 1.352608439 1.421301407 1.485918028 1.539890559 1.581902141 1.631071116 1.965811210
//
IT	4612
RD	19
LK	-376996.700818
QD	-211.883013 -> -199.602822
RI	0.0327353923
TR	0.116797	0.038003
MT	6.320376
MM	C_pi: 1.270418, n_recomb: 49029.480608
RS	0	0.000000	0.316323	1022.605222	0.020857	0.003007
RS	1	0.006830	0.316323	1068.469399	0.021792	0.012022
RS	2	0.014126	0.316323	1114.700149	0.022735	0.017259
RS	3	0.021920	0.316323	1161.050161	0.023681	0.019882
RS	4	0.030246	0.200082	1893.164762	0.038613	0.032351
RS	5	0.039142	0.200082	1931.939668	0.039404	0.032847
RS	6	0.048644	0.303282	1307.756297	0.026673	0.022411
RS	7	0.058796	0.303282	1349.814386	0.027531	0.023459
RS	8	0.069641	0.440238	963.222111	0.019646	0.017025
RS	9	0.081227	0.440238	1001.610140	0.020429	0.018144
RS	10	0.093604	0.655402	701.749663	0.014313	0.012954
RS	11	0.106826	0.655402	734.389547	0.014979	0.013836
RS	12	0.120952	0.997590	506.203790	0.010324	0.009674
RS	13	0.136042	0.997590	532.539910	0.010862	0.010317
RS	14	0.152162	1.477001	379.060733	0.007731	0.007449
RS	15	0.169384	1.477001	400.230651	0.008163	0.007960
RS	16	0.187782	2.097688	297.891135	0.006076	0.006018
RS	17	0.207436	2.097688	315.288576	0.006431	0.006417
RS	18	0.228432	2.837353	246.896414	0.005036	0.005083
RS	19	0.250863	2.837353	261.725690	0.005338	0.005385
RS	20	0.274825	3.514372	224.073722	0.004570	0.004633
RS	21	0.300424	3.514372	237.699491	0.004848	0.004891
RS	22	0.327771	3.809632	232.574098	0.004744	0.004795
RS	23	0.356986	3.809632	246.635933	0.005030	0.005077
RS	24	0.388196	3.592924	277.110744	0.005652	0.005726
RS	25	0.421538	3.592924	293.399571	0.005984	0.006096
RS	26	0.457157	3.056661	364.584356	0.007436	0.007625
RS	27	0.495208	3.056661	384.787111	0.007848	0.008136
RS	28	0.535858	2.471702	500.963240	0.010218	0.010682
RS	29	0.579284	2.471702	525.985446	0.010728	0.011362
RS	30	0.625677	1.990185	683.408573	0.013939	0.014888
RS	31	0.675237	1.990185	712.207604	0.014526	0.015707
RS	32	0.728182	1.648130	892.123275	0.018196	0.019815
RS	33	0.784743	1.648130	920.834301	0.018781	0.020653
RS	34	0.845168	1.429212	1090.232031	0.022236	0.024578
RS	35	0.909718	1.429212	1112.940557	0.022699	0.025256
RS	36	0.978678	1.306327	1236.168039	0.025213	0.028137
RS	37	1.052347	1.306327	1247.570602	0.025445	0.028493
RS	38	1.131047	1.256052	1302.734564	0.026570	0.029784
RS	39	1.215122	1.256052	1300.759482	0.026530	0.029755
RS	40	1.304939	1.259831	1289.074086	0.026292	0.029474
RS	41	1.400890	1.259831	1275.189869	0.026009	0.029109
RS	42	1.503394	1.301450	1216.383089	0.024809	0.027725
RS	43	1.612899	1.301450	1193.702616	0.024347	0.027132
RS	44	1.729882	1.365124	1112.798204	0.022697	0.025246
RS	45	1.854855	1.365124	1084.032806	0.022110	0.024521
RS	46	1.988363	1.436108	1000.043603	0.020397	0.022586
RS	47	2.130989	1.436108	966.717445	0.019717	0.021785
RS	48	2.283356	1.502739	889.178485	0.018136	0.020023
RS	49	2.446129	1.502739	851.899007	0.017375	0.019165
RS	50	2.620018	1.558195	782.984551	0.015970	0.017619
RS	51	2.805783	1.558195	742.061895	0.015135	0.016704
RS	52	3.004235	1.601183	680.031453	0.013870	0.015328
RS	53	3.216241	1.601183	636.064394	0.012973	0.014358
RS	54	3.442726	1.651573	572.858199	0.011684	0.012961
RS	55	3.684678	1.651573	528.352692	0.010776	0.011981
RS	56	3.943155	1.651573	482.432797	0.009840	0.010967
RS	57	4.219285	1.651573	435.799881	0.008889	0.009934
RS	58	4.514273	2.002466	326.245679	0.006654	0.007501
RS	59	4.829407	2.002466	297.905265	0.006076	0.006865
RS	60	5.166064	2.002466	269.119830	0.005489	0.006217
RS	61	5.525713	2.002466	240.340707	0.004902	0.005567
RS	62	5.909924	2.002466	212.022075	0.004324	0.004924
RS	63	6.320376	2.002466	967.140837	0.019726	0.022720
PA	4+25*2+4+6 0.116796713 0.038003178 6.320375627 0.316323049 0.200082486 0.303281547 0.440237719 0.655402334 0.997589589 1.477000890 2.097687783 2.837352824 3.514371936 3.809631670 3.592924296 3.056661487 2.471702113 1.990185347 1.648130332 1.429211642 1.306327091 1.256052465 1.259830576 1.301450093 1.365124320 1.436107759 1.502738612 1.558195167 1.601183052 1.651573135 2.002465846
//
IT	4240
RD	20
LK	-376972.432843
QD	-205.466923 -> -193.894198
RI	0.0317139978
TR	0.115648	0.038332
MT	6.356782
MM	C_pi: 1.285405, n_recomb: 50012.563439
RS	0	0.000000	0.322159	1025.340819	0.020502	0.002987
RS	1	0.006839	0.322159	1071.824554	0.021431	0.011934
RS	2	0.014146	0.322159	1118.745303	0.022369	0.017093
RS	3	0.021953	0.322159	1165.860298	0.023311	0.019659
RS	4	0.030293	0.200729	1930.498948	0.038600	0.032489
RS	5	0.039204	0.200729	1970.347388	0.039397	0.032964
RS	6	0.048724	0.305700	1327.779118	0.026549	0.022380
RS	7	0.058896	0.305700	1370.888679	0.027411	0.023412
RS	8	0.069763	0.441983	982.386758	0.019643	0.017051
RS	9	0.081373	0.441983	1021.682441	0.020429	0.018162
RS	10	0.093778	0.654524	719.672404	0.014390	0.013031
RS	11	0.107031	0.654524	753.157608	0.015059	0.013917
RS	12	0.121190	0.993893	520.375232	0.010405	0.009752
RS	13	0.136317	0.993893	547.446009	0.010946	0.010403
RS	14	0.152479	1.473372	389.188039	0.007782	0.007501
RS	15	0.169747	1.473372	410.936346	0.008217	0.008018
RS	16	0.188195	2.102593	304.414110	0.006087	0.006032
RS	17	0.207905	2.102593	322.221135	0.006443	0.006435
RS	18	0.228963	2.866209	250.398874	0.005007	0.005058
RS	19	0.251462	2.866209	265.478957	0.005308	0.005360
RS	20	0.275499	3.579795	225.443061	0.004508	0.004574
RS	21	0.301179	3.579795	239.202160	0.004783	0.004830
RS	22	0.328617	3.902915	232.757653	0.004654	0.004709
RS	23	0.357930	3.902915	246.894671	0.004937	0.004987
RS	24	0.389249	3.687234	277.003567	0.005539	0.005614
RS	25	0.422709	3.687234	293.376839	0.005866	0.005977
RS	26	0.458458	3.131580	365.296632	0.007304	0.007489
RS	27	0.496652	3.131580	385.677381	0.007712	0.007989
RS	28	0.537458	2.523090	504.142762	0.010080	0.010528
RS	29	0.581055	2.523090	529.535368	0.010588	0.011197
RS	30	0.627633	2.023081	691.186796	0.013820	0.014734
RS	31	0.677397	2.023081	720.612928	0.014409	0.015543
RS	32	0.730564	1.668993	906.470366	0.018125	0.019687
RS	33	0.787368	1.668993	936.013285	0.018716	0.020520
RS	34	0.848056	1.443029	1111.898335	0.022232	0.024498
RS	35	0.912895	1.443029	1135.449104	0.022703	0.025177
RS	36	0.982169	1.316454	1263.966035	0.025273	0.028109
RS	37	1.056180	1.316454	1275.989133	0.025513	0.028471
RS	38	1.135253	1.264747	1333.867917	0.026671	0.029795
RS	39	1.219733	1.264747	1332.181337	0.026637	0.029775
RS	40	1.309992	1.268696	1320.406503	0.026401	0.029499
RS	41	1.406423	1.268696	1306.536904	0.026124	0.029147
RS	42	1.509450	1.311628	1245.694973	0.024908	0.027751
RS	43	1.619522	1.311628	1222.885177	0.024452	0.027171
RS	44	1.737123	1.377292	1139.216293	0.022779	0.025268
RS	45	1.862767	1.377292	1110.267807	0.022200	0.024558
RS	46	1.997003	1.450436	1023.687498	0.020469	0.022611
RS	47	2.140420	1.450436	990.139777	0.019798	0.021825
RS	48	2.293646	1.518949	910.563871	0.018207	0.020058
RS	49	2.457351	1.518949	872.987378	0.017455	0.019214
RS	50	2.632252	1.575763	802.569987	0.016047	0.017669
RS	51	2.819115	1.575763	761.221685	0.015221	0.016767
RS	52	3.018757	1.619614	698.003877	0.013957	0.015394
RS	53	3.232054	1.619614	653.444096	0.013066	0.014434
RS	54	3.459938	1.671086	588.876888	0.011775	0.013037
RS	55	3.703407	1.671086	543.656403	0.010870	0.012064
RS	56	3.963528	1.671086	496.913127	0.009936	0.011054
RS	57	4.241438	1.671086	449.360165	0.008985	0.010023
RS	58	4.538356	2.037662	334.984286	0.006698	0.007534
RS	59	4.855580	2.037662	306.469664	0.006128	0.006908
RS	60	5.194499	2.037662	277.416108	0.005547	0.006269
RS	61	5.556598	2.037662	248.278828	0.004964	0.005625
RS	62	5.943461	2.037662	219.519130	0.004389	0.004986
RS	63	6.356782	2.037662	1013.854662	0.020272	0.023289
PA	4+25*2+4+6 0.115647955 0.038331763 6.356782209 0.322158764 0.200729344 0.305699959 0.441982588 0.654523684 0.993893495 1.473372394 2.102593036 2.866208654 3.579794509 3.902914558 3.687233864 3.131579975 2.523090226 2.023081286 1.668992562 1.443028738 1.316453662 1.264746569 1.268696208 1.311627601 1.377291728 1.450436210 1.518948669 1.575762786 1.619614410 1.671085801 2.037661502
//
IT	5008
RD	21
LK	-376949.558138
QD	-199.407985 -> -188.489253
RI	0.0307816120
TR	0.114555	0.038655
MT	6.391168
MM	C_pi: 1.299891, n_recomb: 50978.775491
RS	0	0.000000	0.327643	1028.688318	0.020179	0.002968
RS	1	0.006848	0.327643	1075.779494	0.021102	0.011855
RS	2	0.014165	0.327643	1123.373100	0.022036	0.016942
RS	3	0.021983	0.327643	1171.230451	0.022975	0.019459
RS	4	0.030337	0.201330	1967.132226	0.038587	0.032621
RS	5	0.039263	0.201330	2008.028797	0.039390	0.033077
RS	6	0.048800	0.308180	1346.595711	0.026415	0.022339
RS	7	0.058990	0.308180	1390.732699	0.027281	0.023357
RS	8	0.069878	0.443894	1000.594944	0.019628	0.017068
RS	9	0.081511	0.443894	1040.773587	0.020416	0.018170
RS	10	0.093941	0.653856	737.105189	0.014459	0.013102
RS	11	0.107223	0.653856	771.416570	0.015132	0.013992
RS	12	0.121414	0.990262	534.403204	0.010483	0.009829
RS	13	0.136576	0.990262	562.199424	0.011028	0.010488
RS	14	0.152777	1.469284	399.327322	0.007833	0.007555
RS	15	0.170088	1.469284	421.652099	0.008271	0.008077
RS	16	0.188584	2.106058	310.988341	0.006100	0.006049
RS	17	0.208347	2.106058	329.205721	0.006458	0.006455
RS	18	0.229463	2.892439	253.951839	0.004982	0.005036
RS	19	0.252025	2.892439	269.283527	0.005282	0.005339
RS	20	0.276132	3.641990	226.863403	0.004450	0.004520
RS	21	0.301890	3.641990	240.756022	0.004723	0.004774
RS	22	0.329412	3.993380	232.991245	0.004570	0.004628
RS	23	0.358819	3.993380	247.202395	0.004849	0.004902
RS	24	0.390240	3.779561	276.918926	0.005432	0.005510
RS	25	0.423812	3.779561	293.372337	0.005755	0.005865
RS	26	0.459684	3.205157	365.957076	0.007179	0.007360
RS	27	0.498012	3.205157	386.505643	0.007582	0.007850
RS	28	0.538965	2.573611	507.127014	0.009948	0.010381
RS	29	0.582722	2.573611	532.872417	0.010453	0.011038
RS	30	0.629476	2.055438	698.573188	0.013703	0.014585
RS	31	0.679431	2.055438	728.604454	0.014292	0.015384
RS	32	0.732808	1.689547	920.213789	0.018051	0.019559
RS	33	0.789840	1.689547	950.570302	0.018646	0.020388
RS	34	0.850778	1.456677	1132.799271	0.022221	0.024415
RS	35	0.915888	1.456677	1157.186599	0.022699	0.025095
RS	36	0.985458	1.326474	1290.931830	0.025323	0.028076
RS	37	1.059792	1.326474	1303.586061	0.025571	0.028444
RS	38	1.139216	1.273336	1364.199468	0.026760	0.029799
RS	39	1.224080	1.273336	1362.825074	0.026733	0.029789
RS	40	1.314755	1.277410	1351.034197	0.026502	0.029520
RS	41	1.411639	1.277410	1337.209394	0.026231	0.029179
RS	42	1.515159	1.321569	1274.429944	0.024999	0.027773
RS	43	1.625767	1.321569	1251.521172	0.024550	0.027207
RS	44	1.743951	1.389116	1165.185157	0.022856	0.025289
RS	45	1.870227	1.389116	1136.080265	0.022285	0.024594
RS	46	2.005151	1.464302	1046.997246	0.020538	0.022635
RS	47	2.149315	1.464302	1013.249198	0.019876	0.021864
RS	48	2.303352	1.534575	931.710553	0.018276	0.020092
RS	49	2.467937	1.534575	893.852793	0.017534	0.019262
RS	50	2.643794	1.592630	821.992979	0.016124	0.017720
RS	51	2.831693	1.592630	780.229818	0.015305	0.016829
RS	52	3.032460	1.637241	715.870683	0.014043	0.015461
RS	53	3.246975	1.637241	670.724924	0.013157	0.014510
RS	54	3.476182	1.689664	604.836997	0.011864	0.013114
RS	55	3.721084	1.689664	558.903264	0.010963	0.012145
RS	56	3.982758	1.689664	511.339882	0.010030	0.011140
RS	57	4.262351	1.689664	462.871498	0.009080	0.010111
RS	58	4.561092	2.071464	343.673821	0.006742	0.007567
RS	59	4.880291	2.071464	314.984149	0.006179	0.006951
RS	60	5.221349	2.071464	285.664547	0.005604	0.006319
RS	61	5.585763	2.071464	256.173759	0.005025	0.005681
RS	62	5.975133	2.071464	226.979754	0.004452	0.005047
RS	63	6.391168	2.071464	1060.740421	0.020807	0.023847
PA	4+25*2+4+6 0.114554659 0.038655284 6.391167574 0.327642901 0.201330435 0.308180366 0.443893703 0.653856411 0.990262279 1.469283502 2.106058003 2.892438644 3.641989997 3.993380427 3.779560994 3.205157065 2.573610934 2.055437629 1.689547457 1.456676998 1.326473553 1.273335608 1.277410376 1.321569324 1.389116401 1.464301846 1.534574527 1.592629815 1.637241210 1.689663829 2.071464240
//
IT	4316
RD	22
LK	-376927.971964
QD	-193.676084 -> -183.363288
RI	0.0299262385
TR	0.113511	0.038973
MT	6.423789
MM	C_pi: 1.313922, n_recomb: 51928.470255
RS	0	0.000000	0.332810	1032.534260	0.019884	0.002951
RS	1	0.006857	0.332810	1080.221770	0.020802	0.011784
RS	2	0.014183	0.332810	1128.472835	0.021731	0.016806
RS	3	0.022013	0.332810	1177.052447	0.022667	0.019277
RS	4	0.030379	0.201882	2003.176467	0.038576	0.032748
RS	5	0.039318	0.201882	2045.095172	0.039383	0.033189
RS	6	0.048871	0.310707	1364.316738	0.026273	0.022290
RS	7	0.059078	0.310707	1409.457257	0.027142	0.023294
RS	8	0.069986	0.445951	1017.899994	0.019602	0.017077
RS	9	0.081641	0.445951	1058.937795	0.020392	0.018170
RS	10	0.094096	0.653388	754.054728	0.014521	0.013168
RS	11	0.107404	0.653388	789.173663	0.015197	0.014061
RS	12	0.121625	0.986725	548.275448	0.010558	0.009904
RS	13	0.136821	0.986725	576.787670	0.011107	0.010569
RS	14	0.153059	1.464842	409.465005	0.007885	0.007608
RS	15	0.170411	1.464842	432.363877	0.008326	0.008136
RS	16	0.188952	2.108293	317.601022	0.006116	0.006068
RS	17	0.208764	2.108293	336.229064	0.006475	0.006477
RS	18	0.229935	2.916313	257.544657	0.004960	0.005017
RS	19	0.252558	2.916313	273.128419	0.005260	0.005321
RS	20	0.276731	3.701209	228.325079	0.004397	0.004469
RS	21	0.302562	3.701209	242.351202	0.004667	0.004722
RS	22	0.330165	4.081215	233.266398	0.004492	0.004553
RS	23	0.359660	4.081215	247.550612	0.004767	0.004823
RS	24	0.391177	3.869977	276.856072	0.005331	0.005410
RS	25	0.424855	3.869977	293.385851	0.005650	0.005759
RS	26	0.460843	3.277461	366.570519	0.007059	0.007237
RS	27	0.499298	3.277461	387.277641	0.007458	0.007718
RS	28	0.540390	2.623307	509.933119	0.009820	0.010239
RS	29	0.584299	2.623307	536.015015	0.010322	0.010885
RS	30	0.631219	2.087284	705.596474	0.013588	0.014439
RS	31	0.681356	2.087284	736.212054	0.014177	0.015229
RS	32	0.734931	1.709808	933.393949	0.017975	0.019433
RS	33	0.792180	1.709808	964.546141	0.018575	0.020258
RS	34	0.853353	1.470163	1152.977663	0.022203	0.024329
RS	35	0.918722	1.470163	1178.195138	0.022689	0.025011
RS	36	0.988572	1.336391	1317.105250	0.025364	0.028039
RS	37	1.063211	1.336391	1330.399530	0.025620	0.028413
RS	38	1.142969	1.281828	1393.760813	0.026840	0.029799
RS	39	1.228195	1.281828	1392.720163	0.026820	0.029797
RS	40	1.319265	1.285988	1380.979478	0.026594	0.029537
RS	41	1.416579	1.285988	1367.227478	0.026329	0.029207
RS	42	1.520565	1.331302	1302.599748	0.025085	0.027793
RS	43	1.631682	1.331302	1279.620620	0.024642	0.027240
RS	44	1.750418	1.400635	1190.710110	0.022930	0.025308
RS	45	1.877294	1.400635	1161.474147	0.022367	0.024627
RS	46	2.012871	1.477755	1069.971432	0.020605	0.022658
RS	47	2.157743	1.477755	1036.043645	0.019951	0.021902
RS	48	2.312549	1.549679	952.612511	0.018345	0.020127
RS	49	2.477969	1.549679	914.489275	0.017611	0.019311
RS	50	2.654731	1.608871	841.245204	0.016200	0.017771
RS	51	2.843614	1.608871	799.078548	0.015388	0.016891
RS	52	3.045447	1.654146	733.623772	0.014128	0.015528
RS	53	3.261120	1.654146	687.899548	0.013247	0.014585
RS	54	3.491581	1.707404	620.729825	0.011954	0.013189
RS	55	3.737843	1.707404	574.085774	0.011055	0.012227
RS	56	4.000991	1.707404	525.706600	0.010124	0.011224
RS	57	4.282182	1.707404	476.328303	0.009173	0.010197
RS	58	4.582653	2.103997	352.311118	0.006785	0.007600
RS	59	4.903726	2.103997	323.446347	0.006229	0.006994
RS	60	5.246815	2.103997	293.863278	0.005659	0.006369
RS	61	5.613427	2.103997	264.023885	0.005084	0.005737
RS	62	6.005177	2.103997	234.402383	0.004514	0.005106
RS	63	6.423789	2.103997	1107.770255	0.021333	0.024394
PA	4+25*2+4+6 0.113511199 0.038973167 6.423788509 0.332810284 0.201882158 0.310707497 0.445951087 0.653388113 0.986725075 1.464841641 2.108293456 2.916312981 3.701209290 4.081215099 3.869977328 3.277461206 2.623307355 2.087284312 1.709807667 1.470163307 1.336391339 1.281827540 1.285987958 1.331301722 1.400635230 1.477754711 1.549679148 1.608870879 1.654146433 1.707404416 2.103996935
//
IT	4188
RD	23
LK	-376907.579823
QD	-188.244983 -> -178.494783
RI	0.0291400092
TR	0.112514	0.039285
MT	6.454775
MM	C_pi: 1.327518, n_recomb: 52861.802046
RS	0	0.000000	0.337686	1036.796396	0.019613	0.002935
RS	1	0.006865	0.337686	1085.069826	0.020527	0.011718
RS	2	0.014201	0.337686	1133.964167	0.021451	0.016681
RS	3	0.022040	0.337686	1183.247743	0.022384	0.019112
RS	4	0.030418	0.202383	2038.697810	0.038567	0.032872
RS	5	0.039371	0.202383	2081.612146	0.039378	0.033299
RS	6	0.048938	0.313265	1381.042791	0.026126	0.022234
RS	7	0.059162	0.313265	1427.162682	0.026998	0.023226
RS	8	0.070088	0.448127	1034.365842	0.019567	0.017078
RS	9	0.081764	0.448127	1076.239620	0.020359	0.018162
RS	10	0.094242	0.653096	770.532012	0.014576	0.013228
RS	11	0.107576	0.653096	806.440196	0.015256	0.014124
RS	12	0.121825	0.983281	561.987563	0.010631	0.009978
RS	13	0.137053	0.983281	591.206194	0.011184	0.010649
RS	14	0.153326	1.460109	419.591351	0.007938	0.007663
RS	15	0.170716	1.460109	443.061505	0.008382	0.008195
RS	16	0.189300	2.109427	324.244619	0.006134	0.006089
RS	17	0.209159	2.109427	343.283299	0.006494	0.006500
RS	18	0.230382	2.938012	261.169637	0.004941	0.005001
RS	19	0.253062	2.938012	277.005651	0.005240	0.005305
RS	20	0.277298	3.757650	229.818194	0.004348	0.004422
RS	21	0.303199	3.757650	243.977472	0.004615	0.004674
RS	22	0.330877	4.166512	233.576556	0.004419	0.004481
RS	23	0.360456	4.166512	247.932719	0.004690	0.004748
RS	24	0.392064	3.958578	276.807712	0.005236	0.005316
RS	25	0.425843	3.958578	293.410136	0.005551	0.005658
RS	26	0.461941	3.348536	367.137240	0.006945	0.007120
RS	27	0.500516	3.348536	387.994163	0.007340	0.007592
RS	28	0.541740	2.672197	512.571709	0.009696	0.010102
RS	29	0.585793	2.672197	538.974627	0.010196	0.010739
RS	30	0.632871	2.118628	712.277001	0.013474	0.014297
RS	31	0.683180	2.118628	743.456751	0.014064	0.015079
RS	32	0.736943	1.729775	946.036162	0.017896	0.019308
RS	33	0.794397	1.729775	977.966093	0.018500	0.020129
RS	34	0.855794	1.483480	1172.463113	0.022180	0.024242
RS	35	0.921407	1.483480	1198.503313	0.022672	0.024925
RS	36	0.991523	1.346200	1342.510476	0.025397	0.027997
RS	37	1.066453	1.346200	1356.452011	0.025660	0.028377
RS	38	1.146527	1.290216	1422.570464	0.026911	0.029793
RS	39	1.232097	1.290216	1421.883000	0.026898	0.029801
RS	40	1.323541	1.294427	1410.253792	0.026678	0.029549
RS	41	1.421263	1.294427	1396.600466	0.026420	0.029231
RS	42	1.525693	1.340828	1330.210144	0.025164	0.027809
RS	43	1.637292	1.340828	1307.187282	0.024728	0.027270
RS	44	1.756552	1.411861	1215.789697	0.022999	0.025326
RS	45	1.883998	1.411861	1186.446579	0.022444	0.024659
RS	46	2.020194	1.490816	1092.603879	0.020669	0.022682
RS	47	2.165738	1.490816	1058.516096	0.020024	0.021939
RS	48	2.321274	1.564292	973.260388	0.018411	0.020162
RS	49	2.487488	1.564292	934.887179	0.017685	0.019358
RS	50	2.665111	1.624525	860.314963	0.016275	0.017822
RS	51	2.854927	1.624525	817.756482	0.015470	0.016952
RS	52	3.057774	1.670380	751.249585	0.014212	0.015595
RS	53	3.274545	1.670380	704.955389	0.013336	0.014659
RS	54	3.506198	1.724364	636.543836	0.012042	0.013265
RS	55	3.753752	1.724364	589.193444	0.011146	0.012307
RS	56	4.018300	1.724364	540.003775	0.010215	0.011308
RS	57	4.301009	1.724364	489.721983	0.009264	0.010282
RS	58	4.603125	2.135332	360.890938	0.006827	0.007634
RS	59	4.925980	2.135332	331.851730	0.006278	0.007036
RS	60	5.270998	2.135332	302.008278	0.005713	0.006418
RS	61	5.639701	2.135332	271.825507	0.005142	0.005791
RS	62	6.033714	2.135332	241.783495	0.004574	0.005164
RS	63	6.454775	2.135332	1154.907174	0.021848	0.024932
PA	4+25*2+4+6 0.112514002 0.039285394 6.454774839 0.337685594 0.202383217 0.313265277 0.448126881 0.653096493 0.983280962 1.460108667 2.109427449 2.938012003 3.757649965 4.166511567 3.958578069 3.348535506 2.672197157 2.118628133 1.729775175 1.483480045 1.346199753 1.290215964 1.294426911 1.340828219 1.411860871 1.490816073 1.564292147 1.624524684 1.670379871 1.724364055 2.135331751
//
IT	4060
RD	24
LK	-376888.297225
QD	-183.092217 -> -173.865348
RI	0.0284126233
TR	0.111560	0.039592
MT	6.484224
MM	C_pi: 1.340708, n_recomb: 53779.455988
RS	0	0.000000	0.342304	1041.377218	0.019364	0.002921
RS	1	0.006872	0.342304	1090.226118	0.020272	0.011658
RS	2	0.014217	0.342304	1139.750076	0.021193	0.016567
RS	3	0.022066	0.342304	1189.720456	0.022122	0.018961
RS	4	0.030455	0.202833	2073.779432	0.038561	0.032992
RS	5	0.039420	0.202833	2117.663020	0.039377	0.033409
RS	6	0.049002	0.315845	1396.857524	0.025974	0.022172
RS	7	0.059241	0.315845	1443.933096	0.026849	0.023153
RS	8	0.070185	0.450414	1050.026864	0.019525	0.017073
RS	9	0.081881	0.450414	1092.714094	0.020318	0.018148
RS	10	0.094380	0.652975	786.544337	0.014625	0.013284
RS	11	0.107738	0.652975	823.223925	0.015307	0.014181
RS	12	0.122015	0.979941	575.537396	0.010702	0.010049
RS	13	0.137272	0.979941	605.452908	0.011258	0.010726
RS	14	0.153578	1.455163	429.696895	0.007990	0.007717
RS	15	0.171005	1.455163	453.735174	0.008437	0.008255
RS	16	0.189629	2.109618	330.910912	0.006153	0.006111
RS	17	0.209533	2.109618	350.359877	0.006515	0.006525
RS	18	0.230806	2.957760	264.819089	0.004924	0.004987
RS	19	0.253539	2.957760	280.907253	0.005223	0.005291
RS	20	0.277836	3.811468	231.339696	0.004302	0.004378
RS	21	0.303802	3.811468	245.631807	0.004567	0.004628
RS	22	0.331552	4.249419	233.916632	0.004350	0.004414
RS	23	0.361210	4.249419	248.343639	0.004618	0.004677
RS	24	0.392905	4.045419	276.774573	0.005146	0.005227
RS	25	0.426779	4.045419	293.446354	0.005456	0.005563
RS	26	0.462981	3.418420	367.663760	0.006837	0.007008
RS	27	0.501671	3.418420	388.662534	0.007227	0.007472
RS	28	0.543020	2.720302	515.060017	0.009577	0.009971
RS	29	0.587210	2.720302	541.769668	0.010074	0.010598
RS	30	0.634437	2.149477	718.645037	0.013363	0.014159
RS	31	0.684910	2.149477	750.369994	0.013953	0.014933
RS	32	0.738851	1.749446	958.183630	0.017817	0.019184
RS	33	0.796499	1.749446	990.873952	0.018425	0.020001
RS	34	0.858110	1.496620	1191.303554	0.022152	0.024154
RS	35	0.923954	1.496620	1218.158667	0.022651	0.024838
RS	36	0.994323	1.355889	1367.197055	0.025422	0.027953
RS	37	1.069528	1.355889	1381.791650	0.025694	0.028338
RS	38	1.149901	1.298493	1450.672719	0.026974	0.029784
RS	39	1.235798	1.298493	1450.355899	0.026969	0.029800
RS	40	1.327599	1.302724	1438.894189	0.026755	0.029558
RS	41	1.425707	1.302724	1425.363206	0.026504	0.029251
RS	42	1.530559	1.350151	1357.290256	0.025238	0.027824
RS	43	1.642615	1.350151	1334.248179	0.024810	0.027297
RS	44	1.762373	1.422804	1240.444997	0.023065	0.025342
RS	45	1.890361	1.422804	1211.016914	0.022518	0.024689
RS	46	2.027145	1.503504	1114.909251	0.020731	0.022704
RS	47	2.173328	1.503504	1080.679925	0.020095	0.021975
RS	48	2.329558	1.578438	993.664663	0.018477	0.020197
RS	49	2.496525	1.578438	955.056020	0.017759	0.019405
RS	50	2.674966	1.639625	879.207462	0.016348	0.017872
RS	51	2.865670	1.639625	836.268488	0.015550	0.017013
RS	52	3.069479	1.685980	768.752244	0.014295	0.015661
RS	53	3.287295	1.685980	721.896302	0.013423	0.014732
RS	54	3.520080	1.740592	652.280643	0.012129	0.013340
RS	55	3.768863	1.740592	604.228050	0.011235	0.012386
RS	56	4.034743	1.740592	554.233244	0.010306	0.011390
RS	57	4.318895	1.740592	503.054349	0.009354	0.010366
RS	58	4.622575	2.165534	369.415563	0.006869	0.007667
RS	59	4.947124	2.165534	340.202754	0.006326	0.007077
RS	60	5.293978	2.165534	310.101972	0.005766	0.006466
RS	61	5.664668	2.165534	279.580845	0.005199	0.005844
RS	62	6.060833	2.165534	249.124965	0.004632	0.005221
RS	63	6.484224	2.165534	1202.145007	0.022353	0.025459
PA	4+25*2+4+6 0.111560143 0.039592087 6.484223961 0.342303516 0.202832828 0.315845309 0.450413722 0.652974728 0.979940769 1.455162620 2.109617555 2.957759840 3.811468083 4.249418541 4.045418862 3.418420141 2.720302139 2.149476841 1.749445508 1.496620306 1.355888864 1.298493173 1.302723728 1.350151318 1.422803515 1.503503797 1.578437634 1.639625394 1.685980104 1.740591801 2.165533891
//
IT	5182
RD	25
LK	-376870.046627
QD	-178.196220 -> -169.457023
RI	0.0277374286
TR	0.110645	0.039893
MT	6.512373
MM	C_pi: 1.353527, n_recomb: 54681.476774
RS	0	0.000000	0.346692	1046.199267	0.019133	0.002908
RS	1	0.006880	0.346692	1095.613309	0.020036	0.011603
RS	2	0.014232	0.346692	1145.753774	0.020953	0.016462
RS	3	0.022091	0.346692	1196.394820	0.021879	0.018822
RS	4	0.030490	0.203232	2108.473302	0.038559	0.033112
RS	5	0.039467	0.203232	2153.300040	0.039379	0.033520
RS	6	0.049062	0.318436	1411.850610	0.025820	0.022106
RS	7	0.059317	0.318436	1459.858558	0.026697	0.023076
RS	8	0.070277	0.452791	1064.942660	0.019475	0.017062
RS	9	0.081991	0.452791	1108.421732	0.020271	0.018128
RS	10	0.094512	0.653003	802.109394	0.014669	0.013336
RS	11	0.107893	0.653003	839.543237	0.015353	0.014234
RS	12	0.122195	0.976710	588.920426	0.010770	0.010119
RS	13	0.137481	0.976710	619.523311	0.011330	0.010801
RS	14	0.153819	1.450034	439.780314	0.008043	0.007771
RS	15	0.171280	1.450034	464.383613	0.008493	0.008314
RS	16	0.189943	2.108973	337.594506	0.006174	0.006134
RS	17	0.209890	2.108973	357.453261	0.006537	0.006551
RS	18	0.231209	2.975741	268.485789	0.004910	0.004975
RS	19	0.253995	2.975741	284.825784	0.005209	0.005280
RS	20	0.278348	3.862882	232.880898	0.004259	0.004337
RS	21	0.304376	3.862882	247.305263	0.004523	0.004586
RS	22	0.332196	4.330075	234.280757	0.004284	0.004351
RS	23	0.361929	4.330075	248.777483	0.004550	0.004610
RS	24	0.393707	4.130608	276.751913	0.005061	0.005143
RS	25	0.427672	4.130608	293.489921	0.005367	0.005473
RS	26	0.463973	3.487185	368.150538	0.006733	0.006901
RS	27	0.502772	3.487185	389.283741	0.007119	0.007357
RS	28	0.544240	2.767663	517.407176	0.009462	0.009844
RS	29	0.588561	2.767663	544.410138	0.009956	0.010463
RS	30	0.635931	2.179861	724.717113	0.013253	0.014024
RS	31	0.686559	2.179861	756.969111	0.013843	0.014791
RS	32	0.740671	1.768839	969.859227	0.017737	0.019062
RS	33	0.798505	1.768839	1003.292847	0.018348	0.019876
RS	34	0.860318	1.509598	1209.523593	0.022119	0.024065
RS	35	0.926383	1.509598	1237.185218	0.022625	0.024751
RS	36	0.996994	1.365470	1391.186986	0.025442	0.027905
RS	37	1.072462	1.365470	1406.439086	0.025721	0.028297
RS	38	1.153122	1.306674	1478.080632	0.027031	0.029771
RS	39	1.239331	1.306674	1478.150330	0.027032	0.029796
RS	40	1.331471	1.310897	1466.907615	0.026826	0.029564
RS	41	1.429949	1.310897	1453.520985	0.026582	0.029267
RS	42	1.535203	1.359299	1383.838385	0.025307	0.027836
RS	43	1.647697	1.359299	1360.800411	0.024886	0.027321
RS	44	1.767930	1.433497	1264.671684	0.023128	0.025358
RS	45	1.896435	1.433497	1235.179754	0.022589	0.024717
RS	46	2.033781	1.515863	1136.877367	0.020791	0.022726
RS	47	2.180575	1.515863	1102.524561	0.020163	0.022010
RS	48	2.337468	1.592174	1013.810599	0.018540	0.020231
RS	49	2.505154	1.592174	974.981444	0.017830	0.019451
RS	50	2.684377	1.654237	897.908693	0.016421	0.017922
RS	51	2.875929	1.654237	854.601099	0.015629	0.017073
RS	52	3.080659	1.701023	786.115819	0.014376	0.015726
RS	53	3.299474	1.701023	738.707566	0.013509	0.014804
RS	54	3.533342	1.756174	667.925708	0.012215	0.013414
RS	55	3.783299	1.756174	619.176479	0.011323	0.012465
RS	56	4.050452	1.756174	568.383226	0.010394	0.011471
RS	57	4.335984	1.756174	516.314851	0.009442	0.010448
RS	58	4.641159	2.194717	377.877950	0.006911	0.007700
RS	59	4.967329	2.194717	348.493261	0.006373	0.007118
RS	60	5.315938	2.194717	318.138903	0.005818	0.006513
RS	61	5.688529	2.194717	287.284973	0.005254	0.005896
RS	62	6.086753	2.194717	256.422257	0.004689	0.005276
RS	63	6.512373	2.194717	1249.443506	0.022849	0.025978
PA	4+25*2+4+6 0.110644945 0.039892640 6.512372791 0.346691604 0.203231694 0.318435595 0.452790841 0.653003062 0.976709582 1.450034185 2.108972745 2.975740645 3.862881915 4.330074643 4.130607626 3.487184576 2.767663356 2.179861496 1.768839004 1.509598104 1.365469914 1.306674264 1.310897307 1.359299105 1.433497174 1.515863251 1.592173637 1.654237095 1.701023392 1.756173824 2.194716527
//
CC
CC	Brief Description of the file format:
CC	  CC  comments
CC	  MM  useful-messages
CC	  RD  round-of-iterations
CC	  LL  \log[P(sequence)]
CC	  QD  Q-before-opt Q-after-opt
CC	  TR  \theta_0 \rho_0
CC	  RS  k t_k \lambda_k \pi_k \sum_{l\not=k}A_{kl} A_{kk}
CC	  DC  begin end best-k t_k+\Delta_k max-prob
CC
MM	Version: 0.6.5-r67
MM	pattern:4+25*2+4+6, n:63, n_free_lambdas:28
MM	n_iterations:25, skip:1, max_t:5, theta/rho:5
MM	is_decoding:0
MM	n_seqs:15, sum_L:934930, sum_n:122565
RD	0
LK	0.000000
QD	0.000000 -> 0.000000
RI	inf
TR	0.140522	0.028104
MT	5.000000
MM	C_pi: 1.000000, n_recomb: 25911.516946
RS	0	0.000000	1.000000	164.032853	0.006330	0.000000
RS	1	0.006440	1.000000	173.455844	0.006694	0.000000
RS	2	0.013294	1.000000	183.342752	0.007076	0.000000
RS	3	0.020590	1.000000	193.706175	0.007476	0.000000
RS	4	0.028356	1.000000	204.557558	0.007894	0.000000
RS	5	0.036622	1.000000	215.906923	0.008332	0.000000
RS	6	0.045421	1.000000	227.762565	0.008790	0.000000
RS	7	0.054785	1.000000	240.130715	0.009267	0.000000
RS	8	0.064753	1.000000	253.015161	0.009765	0.000000
RS	9	0.075363	1.000000	266.416844	0.010282	0.000000
RS	10	0.086656	1.000000	280.333400	0.010819	0.000000
RS	11	0.098677	1.000000	294.758675	0.011376	0.000000
RS	12	0.111471	1.000000	309.682194	0.011952	0.000000
RS	13	0.125090	1.000000	325.088596	0.012546	0.000000
RS	14	0.139585	1.000000	340.957025	0.013159	0.000000
RS	15	0.155014	1.000000	357.260500	0.013788	0.000000
RS	16	0.171437	1.000000	373.965249	0.014432	0.000000
RS	17	0.188917	1.000000	391.030019	0.015091	0.000000
RS	18	0.207523	1.000000	408.405388	0.015762	0.000000
RS	19	0.227327	1.000000	426.033062	0.016442	0.000000
RS	20	0.248406	1.000000	443.845195	0.017129	0.000000
RS	21	0.270843	1.000000	461.763740	0.017821	0.000000
RS	22	0.294725	1.000000	479.699854	0.018513	0.000000
RS	23	0.320144	1.000000	497.553383	0.019202	0.000000
RS	24	0.347201	1.000000	515.212456	0.019884	0.000000
RS	25	0.376000	1.000000	532.553221	0.020553	0.000000
RS	26	0.406654	1.000000	549.439764	0.021204	0.000000
RS	27	0.439282	1.000000	565.724248	0.021833	0.000000
RS	28	0.474011	1.000000	581.247323	0.022432	0.000000
RS	29	0.510976	1.000000	595.838846	0.022995	0.000000
RS	30	0.550322	1.000000	609.318975	0.023515	0.000000
RS	31	0.592202	1.000000	621.499665	0.023985	0.000000
RS	32	0.636779	1.000000	632.186632	0.024398	0.000000
RS	33	0.684227	1.000000	641.181814	0.024745	0.000000
RS	34	0.734730	1.000000	648.286365	0.025019	0.000000
RS	35	0.788485	1.000000	653.304203	0.025213	0.000000
RS	36	0.845702	1.000000	656.046105	0.025319	0.000000
RS	37	0.906604	1.000000	656.334348	0.025330	0.000000
RS	38	0.971428	1.000000	654.007824	0.025240	0.000000
RS	39	1.040426	1.000000	648.927571	0.025044	0.000000
RS	40	1.113868	1.000000	640.982586	0.024737	0.000000
RS	41	1.192040	1.000000	630.095775	0.024317	0.000000
RS	42	1.275245	1.000000	616.229819	0.023782	0.000000
RS	43	1.363809	1.000000	599.392737	0.023132	0.000000
RS	44	1.458076	1.000000	579.642836	0.022370	0.000000
RS	45	1.558414	1.000000	557.092739	0.021500	0.000000
RS	46	1.665214	1.000000	531.912156	0.020528	0.000000
RS	47	1.778891	1.000000	504.329048	0.019464	0.000000
RS	48	1.899889	1.000000	474.628853	0.018317	0.000000
RS	49	2.028679	1.000000	443.151510	0.017102	0.000000
RS	50	2.165763	1.000000	410.286043	0.015834	0.000000
RS	51	2.311675	1.000000	376.462645	0.014529	0.000000
RS	52	2.466983	1.000000	342.142269	0.013204	0.000000
RS	53	2.632293	1.000000	307.803953	0.011879	0.000000
RS	54	2.808249	1.000000	273.930272	0.010572	0.000000
RS	55	2.995536	1.000000	240.991497	0.009301	0.000000
RS	56	3.194884	1.000000	209.429233	0.008082	0.000000
RS	57	3.407070	1.000000	179.640443	0.006933	0.000000
RS	58	3.632920	1.000000	151.962874	0.005865	0.000000
RS	59	3.873315	1.000000	126.662875	0.004888	0.000000
RS	60	4.129191	1.000000	103.926574	0.004011	0.000000
RS	61	4.401545	1.000000	83.855154	0.003236	0.000000
RS	62	4.691438	1.000000	66.464693	0.002565	0.000000
RS	63	5.000000	1.000000	186.687330	0.007205	0.000000
PA	4+25*2+4+6 0.140521914 0.028104383 5.000000000 1.000000000 1.000000000 1.000000000 1.000000000 1.000000000 1.000000000 1.000000000 1.000000000 1.000000000 1.000000000 1.000000000 1.000000000 1.000000000 1.000000000 1.000000000 1.000000000 1.000000000 1.000000000 1.000000000 1.000000000 1.000000000 1.000000000 1.000000000 1.000000000 1.000000000 1.000000000 1.000000000 1.000000000
//
IT	4126
RD	1
LK	-313212.743359
QD	-1036.243307 -> -543.123825
RI	0.0507805040
TR	0.133274	0.026770
MT	5.506668
MM	C_pi: 1.000358, n_recomb: 24706.608359
RS	0	0.000000	0.231761	684.527953	0.027706	0.003644
RS	1	0.006600	0.231761	708.621275	0.028681	0.016575
RS	2	0.013636	0.231761	732.144600	0.029634	0.027636
RS	3	0.021136	0.231761	754.890177	0.030554	0.034966
RS	4	0.029131	0.314380	575.291758	0.023285	0.033757
RS	5	0.037653	0.314380	596.398266	0.024139	0.027936
RS	6	0.046738	0.447991	435.068084	0.017609	0.022655
RS	7	0.056423	0.447991	453.602284	0.018360	0.019217
RS	8	0.066747	0.589197	360.113607	0.014576	0.017179
RS	9	0.077752	0.589197	376.603164	0.015243	0.015871
RS	10	0.089484	0.737816	314.787629	0.012741	0.014829
RS	11	0.101990	0.737816	329.796756	0.013349	0.013789
RS	12	0.115321	0.893276	285.539726	0.011557	0.012706
RS	13	0.129532	0.893276	299.483105	0.012122	0.011672
RS	14	0.144681	1.037941	270.378210	0.010944	0.010785
RS	15	0.160830	1.037941	283.691434	0.011482	0.010090
RS	16	0.178045	1.156421	267.125516	0.010812	0.009583
RS	17	0.196396	1.156421	280.197301	0.011341	0.009235
RS	18	0.215958	1.246363	272.585752	0.011033	0.009009
RS	19	0.236812	1.246363	285.679953	0.011563	0.008875
RS	20	0.259041	1.309819	284.709315	0.011524	0.008821
RS	21	0.282738	1.309819	297.978594	0.012061	0.008846
RS	22	0.307999	1.347583	302.846596	0.012258	0.008964
RS	23	0.334927	1.347583	316.356834	0.012805	0.009192
RS	24	0.363632	1.361454	326.703142	0.013223	0.009541
RS	25	0.394232	1.361454	340.417050	0.013778	0.010020
RS	26	0.426851	1.356018	355.575132	0.014392	0.010631
RS	27	0.461623	1.356018	369.312179	0.014948	0.011373
RS	28	0.498690	1.337261	388.214179	0.015713	0.012241
RS	29	0.538204	1.337261	401.615255	0.016255	0.013225
RS	30	0.580325	1.311014	422.818176	0.017114	0.014310
RS	31	0.625227	1.311014	435.327251	0.017620	0.015471
RS	32	0.673092	1.282291	456.998081	0.018497	0.016680
RS	33	0.724116	1.282291	467.872353	0.018937	0.017900
RS	34	0.778507	1.254898	487.919187	0.019749	0.019093
RS	35	0.836489	1.254898	496.279258	0.020087	0.020220
RS	36	0.898297	1.231222	512.641889	0.020749	0.021247
RS	37	0.964185	1.231222	517.560301	0.020948	0.022143
RS	38	1.034421	1.212371	528.502807	0.021391	0.022881
RS	39	1.109293	1.212371	529.116176	0.021416	0.023441
RS	40	1.189106	1.198546	533.412693	0.021590	0.023809
RS	41	1.274188	1.198546	529.039800	0.021413	0.023975
RS	42	1.364884	1.189322	526.097891	0.021294	0.023937
RS	43	1.461566	1.189322	516.344176	0.020899	0.023702
RS	44	1.564630	1.183781	506.267231	0.020491	0.023282
RS	45	1.674495	1.183781	491.095888	0.019877	0.022693
RS	46	1.791612	1.180733	474.581290	0.019209	0.021955
RS	47	1.916459	1.180733	454.348782	0.018390	0.021089
RS	48	2.049545	1.179076	432.475702	0.017504	0.020114
RS	49	2.191415	1.179076	407.944528	0.016512	0.019048
RS	50	2.342649	1.178072	382.015288	0.015462	0.017906
RS	51	2.503863	1.178072	354.345202	0.014342	0.016705
RS	52	2.675719	1.177435	325.839177	0.013188	0.015459
RS	53	2.858916	1.177435	296.535050	0.012002	0.014183
RS	54	3.054205	1.177765	266.996459	0.010807	0.012891
RS	55	3.262382	1.177765	237.814118	0.009626	0.011600
RS	56	3.484300	1.177765	209.325311	0.008472	0.010326
RS	57	3.720864	1.177765	181.935863	0.007364	0.009085
RS	58	3.973041	1.200976	153.324755	0.006206	0.007894
RS	59	4.241862	1.200976	130.196223	0.005270	0.006771
RS	60	4.528425	1.200976	108.910096	0.004408	0.005731
RS	61	4.833901	1.200976	89.658580	0.003629	0.004783
RS	62	5.159538	1.200976	72.562387	0.002937	0.003937
RS	63	5.506668	1.200976	220.251562	0.008915	0.012876
PA	4+25*2+4+6 0.133274428 0.026770412 5.506668091 0.231760502 0.314379692 0.447990894 0.589197159 0.737816334 0.893276215 1.037940502 1.156420708 1.246362686 1.309819460 1.347583294 1.361454487 1.356018305 1.337261200 1.311013699 1.282290936 1.254898071 1.231222153 1.212370872 1.198545694 1.189322472 1.183780670 1.180732846 1.179076195 1.178071976 1.177434802 1.177765012 1.200975597
//
IT	4669
RD	2
LK	-312457.972150
QD	-586.498910 -> -446.238642
RI	0.0807567765
TR	0.129919	0.026849
MT	5.722032
MM	C_pi: 0.975769, n_recomb: 24177.255801
RS	0	0.000000	0.155388	1001.844113	0.041437	0.004008
RS	1	0.006664	0.155388	1022.390153	0.042287	0.019088
RS	2	0.013772	0.155388	1040.288983	0.043028	0.032306
RS	3	0.021353	0.155388	1055.181036	0.043644	0.041701
RS	4	0.029440	0.211503	789.437569	0.032652	0.033198
RS	5	0.038066	0.211503	807.400776	0.033395	0.032296
RS	6	0.047266	0.335960	522.857211	0.021626	0.021524
RS	7	0.057079	0.335960	541.193734	0.022384	0.020914
RS	8	0.067547	0.486469	388.068200	0.016051	0.015894
RS	9	0.078712	0.486469	404.290885	0.016722	0.016173
RS	10	0.090621	0.665781	308.349314	0.012754	0.013176
RS	11	0.103324	0.665781	322.533820	0.013340	0.013314
RS	12	0.116873	0.878222	256.097892	0.010593	0.010965
RS	13	0.131325	0.878222	268.612234	0.011110	0.010845
RS	14	0.146740	1.098295	225.453478	0.009325	0.009228
RS	15	0.163182	1.098295	236.840003	0.009796	0.009177
RS	16	0.180720	1.294219	211.194046	0.008735	0.008255
RS	17	0.199426	1.294219	221.985800	0.009182	0.008336
RS	18	0.219379	1.453094	207.800899	0.008595	0.007851
RS	19	0.240662	1.453094	218.383561	0.009033	0.007998
RS	20	0.263363	1.570195	212.310852	0.008781	0.007775
RS	21	0.287577	1.570195	222.953750	0.009222	0.007978
RS	22	0.313405	1.638638	224.199800	0.009273	0.008009
RS	23	0.340953	1.638638	235.111362	0.009724	0.008343
RS	24	0.370337	1.656676	243.618864	0.010076	0.008685
RS	25	0.401680	1.656676	254.933281	0.010544	0.009221
RS	26	0.435111	1.633018	270.251380	0.011178	0.009908
RS	27	0.470769	1.633018	281.968330	0.011663	0.010671
RS	28	0.508804	1.581999	303.113826	0.012537	0.011703
RS	29	0.549374	1.581999	315.034897	0.013030	0.012683
RS	30	0.592647	1.518035	340.423522	0.014080	0.014019
RS	31	0.638803	1.518035	352.102917	0.014563	0.015156
RS	32	0.688036	1.452925	379.430920	0.015694	0.016679
RS	33	0.740549	1.452925	390.163319	0.016138	0.017845
RS	34	0.796561	1.394704	416.573292	0.017230	0.019368
RS	35	0.856306	1.394704	425.446494	0.017597	0.020404
RS	36	0.920033	1.347498	448.051135	0.018532	0.021719
RS	37	0.988006	1.347498	454.064436	0.018781	0.022483
RS	38	1.060508	1.312422	470.490648	0.019460	0.023427
RS	39	1.137842	1.312422	472.706967	0.019552	0.023826
RS	40	1.220329	1.288804	481.420919	0.019912	0.024301
RS	41	1.308314	1.288804	479.112878	0.019817	0.024297
RS	42	1.402161	1.274927	479.584377	0.019836	0.024282
RS	43	1.502262	1.274927	472.338405	0.019536	0.023890
RS	44	1.609033	1.268304	465.046371	0.019235	0.023440
RS	45	1.722920	1.268304	452.800369	0.018728	0.022729
RS	46	1.844396	1.266127	438.921502	0.018154	0.021949
RS	47	1.973966	1.266127	421.953588	0.017453	0.021004
RS	48	2.112171	1.265995	402.881692	0.016664	0.020001
RS	49	2.259586	1.265995	381.798514	0.015792	0.018895
RS	50	2.416824	1.266414	358.867646	0.014843	0.017746
RS	51	2.584540	1.266414	334.609663	0.013840	0.016535
RS	52	2.763433	1.266916	309.094624	0.012785	0.015298
RS	53	2.954246	1.266916	282.930154	0.011702	0.014030
RS	54	3.157775	1.269267	255.919084	0.010585	0.012749
RS	55	3.374867	1.269267	229.448929	0.009490	0.011476
RS	56	3.606425	1.269267	203.349780	0.008411	0.010221
RS	57	3.853414	1.269267	178.008589	0.007363	0.009001
RS	58	4.116861	1.319133	148.572349	0.006145	0.007696
RS	59	4.397865	1.319133	127.663401	0.005280	0.006641
RS	60	4.697593	1.319133	108.128356	0.004472	0.005657
RS	61	5.017295	1.319133	90.186381	0.003730	0.004755
RS	62	5.358302	1.319133	73.999056	0.003061	0.003941
RS	63	5.722032	1.319133	237.465476	0.009822	0.013318
PA	4+25*2+4+6 0.129919049 0.026849301 5.722032266 0.155387856 0.211502984 0.335959846 0.486468513 0.665780845 0.878221534 1.098294570 1.294218899 1.453094130 1.570195444 1.638638261 1.656675887 1.633018475 1.581998609 1.518035076 1.452925380 1.394704049 1.347498165 1.312422086 1.288803874 1.274927067 1.268303935 1.266126805 1.265994855 1.266414229 1.266915607 1.269267407 1.319132908
//
IT	4647
RD	3
LK	-312229.210485
QD	-484.477936 -> -420.288075
RI	0.0947561993
TR	0.127177	0.027250
MT	5.855575
MM	C_pi: 0.983739, n_recomb: 24731.105878
RS	0	0.000000	0.143161	1116.210940	0.045134	0.004017
RS	1	0.006702	0.143161	1134.887926	0.045889	0.019330
RS	2	0.013854	0.143161	1150.150925	0.046506	0.032707
RS	3	0.021484	0.143161	1161.603054	0.046969	0.042428
RS	4	0.029626	0.180766	931.511270	0.037666	0.034528
RS	5	0.038314	0.180766	945.906359	0.038248	0.034958
RS	6	0.047584	0.297745	587.451280	0.023754	0.021843
RS	7	0.057476	0.297745	605.755314	0.024494	0.022110
RS	8	0.068030	0.447272	417.476385	0.016881	0.015824
RS	9	0.079292	0.447272	434.084494	0.017552	0.016652
RS	10	0.091308	0.636828	317.804055	0.012850	0.012819
RS	11	0.104130	0.636828	332.181182	0.013432	0.013370
RS	12	0.117811	0.879079	251.971663	0.010188	0.010426
RS	13	0.132410	0.879079	264.338984	0.010689	0.010626
RS	14	0.147986	1.147538	212.664915	0.008599	0.008640
RS	15	0.164607	1.147538	223.599178	0.009041	0.008815
RS	16	0.182341	1.399766	192.828392	0.007797	0.007672
RS	17	0.201264	1.399766	202.951541	0.008206	0.007904
RS	18	0.221456	1.614404	185.225666	0.007490	0.007270
RS	19	0.243000	1.614404	194.991787	0.007884	0.007511
RS	20	0.265989	1.778875	186.255919	0.007531	0.007183
RS	21	0.290518	1.778875	195.994586	0.007925	0.007438
RS	22	0.316691	1.874716	195.594716	0.007909	0.007415
RS	23	0.344619	1.874716	205.595957	0.008313	0.007769
RS	24	0.374418	1.893245	213.796103	0.008645	0.008117
RS	25	0.406215	1.893245	224.299837	0.009070	0.008642
RS	26	0.440142	1.847044	240.875047	0.009740	0.009399
RS	27	0.476344	1.847044	251.993194	0.010189	0.010128
RS	28	0.514971	1.760438	276.076938	0.011163	0.011300
RS	29	0.556188	1.760438	287.704223	0.011633	0.012229
RS	30	0.600167	1.657849	317.609775	0.012843	0.013776
RS	31	0.647094	1.657849	329.343175	0.013317	0.014847
RS	32	0.697166	1.558187	362.285784	0.014649	0.016634
RS	33	0.750593	1.558187	373.388276	0.015098	0.017723
RS	34	0.807602	1.473052	405.672221	0.016403	0.019520
RS	35	0.868431	1.473052	415.131168	0.016786	0.020466
RS	36	0.933337	1.407280	442.937048	0.017910	0.022016
RS	37	1.002594	1.407280	449.624475	0.018181	0.022680
RS	38	1.076492	1.361110	469.877108	0.018999	0.023781
RS	39	1.155343	1.361110	472.757217	0.019116	0.024078
RS	40	1.239478	1.332461	483.632796	0.019556	0.024620
RS	41	1.329253	1.332461	481.945823	0.019487	0.024521
RS	42	1.425044	1.318076	483.087286	0.019534	0.024499
RS	43	1.527256	1.318076	476.452342	0.019265	0.024033
RS	44	1.636318	1.313833	468.880252	0.018959	0.023536
RS	45	1.752689	1.313833	457.291415	0.018491	0.022778
RS	46	1.876861	1.315338	442.827861	0.017906	0.021947
RS	47	2.009354	1.315338	426.588679	0.017249	0.020983
RS	48	2.150727	1.318963	407.080418	0.016460	0.019945
RS	49	2.301575	1.318963	386.763453	0.015639	0.018841
RS	50	2.462534	1.322548	363.687603	0.014706	0.017681
RS	51	2.634280	1.322548	340.148941	0.013754	0.016486
RS	52	2.817537	1.325540	314.675801	0.012724	0.015253
RS	53	3.013076	1.325540	289.084942	0.011689	0.014006
RS	54	3.221721	1.331354	261.869743	0.010589	0.012727
RS	55	3.444350	1.331354	235.814531	0.009535	0.011478
RS	56	3.681899	1.331354	209.950851	0.008489	0.010245
RS	57	3.935370	1.331354	184.669724	0.007467	0.009042
RS	58	4.205829	1.410223	152.264653	0.006157	0.007619
RS	59	4.494414	1.410223	132.033810	0.005339	0.006619
RS	60	4.802341	1.410223	112.910320	0.004566	0.005678
RS	61	5.130906	1.410223	95.134927	0.003847	0.004808
RS	62	5.481492	1.410223	78.899195	0.003190	0.004015
RS	63	5.855575	1.410223	265.002433	0.010715	0.014051
PA	4+25*2+4+6 0.127177488 0.027250040 5.855574874 0.143161415 0.180765568 0.297745221 0.447272246 0.636827668 0.879078753 1.147537754 1.399765693 1.614404296 1.778874792 1.874715555 1.893245013 1.847044414 1.760437683 1.657849220 1.558187287 1.473051872 1.407280468 1.361110230 1.332461476 1.318075691 1.313832565 1.315337880 1.318962517 1.322547881 1.325540490 1.331353507 1.410222671
//
IT	4293
RD	4
LK	-312112.425324
QD	-446.643373 -> -400.660648
RI	0.0944997293
TR	0.124432	0.027696
MT	5.970388
MM	C_pi: 1.007970, n_recomb: 25741.090787
RS	0	0.000000	0.145977	1144.646587	0.044468	0.003940
RS	1	0.006735	0.145977	1164.965616	0.045257	0.018970
RS	2	0.013923	0.145977	1181.853359	0.045913	0.031846
RS	3	0.021595	0.145977	1194.893611	0.046420	0.041095
RS	4	0.029784	0.168269	1048.330243	0.040726	0.036129
RS	5	0.038524	0.168269	1060.586551	0.041202	0.036873
RS	6	0.047853	0.280719	648.434442	0.025191	0.022481
RS	7	0.057810	0.280719	667.287148	0.025923	0.023039
RS	8	0.068438	0.427579	452.839930	0.017592	0.016085
RS	9	0.079782	0.427579	470.340367	0.018272	0.017134
RS	10	0.091889	0.620203	337.749627	0.013121	0.012843
RS	11	0.104812	0.620203	352.880209	0.013709	0.013584
RS	12	0.118605	0.879719	260.459615	0.010118	0.010269
RS	13	0.133327	0.879719	273.290683	0.010617	0.010619
RS	14	0.149041	1.181665	213.754022	0.008304	0.008386
RS	15	0.165812	1.181665	224.880700	0.008736	0.008665
RS	16	0.183714	1.477051	189.394496	0.007358	0.007369
RS	17	0.202821	1.477051	199.518931	0.007751	0.007668
RS	18	0.223214	1.738890	178.575526	0.006937	0.006924
RS	19	0.244981	1.738890	188.210021	0.007312	0.007205
RS	20	0.268214	1.947415	177.108146	0.006880	0.006794
RS	21	0.293012	1.947415	186.629866	0.007250	0.007065
RS	22	0.319479	2.070491	184.893335	0.007183	0.006995
RS	23	0.347729	2.070491	194.659857	0.007562	0.007344
RS	24	0.377882	2.089847	202.871418	0.007881	0.007689
RS	25	0.410065	2.089847	213.212246	0.008283	0.008190
RS	26	0.444416	2.021367	231.361813	0.008988	0.008994
RS	27	0.481080	2.021367	242.483023	0.009420	0.009680
RS	28	0.520213	1.900260	269.826789	0.010482	0.010958
RS	29	0.561981	1.900260	281.696517	0.010943	0.011830
RS	30	0.606563	1.761591	316.455324	0.012294	0.013541
RS	31	0.654147	1.761591	328.689798	0.012769	0.014549
RS	32	0.704935	1.631162	367.569627	0.014279	0.016546
RS	33	0.759144	1.631162	379.368960	0.014738	0.017572
RS	34	0.817003	1.523417	417.736552	0.016228	0.019589
RS	35	0.878759	1.523417	427.949559	0.016625	0.020475
RS	36	0.944674	1.443198	460.916732	0.017906	0.022210
RS	37	1.015028	1.443198	468.252759	0.018191	0.022818
RS	38	1.090120	1.389464	491.938232	0.019111	0.024034
RS	39	1.170270	1.389464	495.243462	0.019239	0.024280
RS	40	1.255817	1.358611	507.514064	0.019716	0.024858
RS	41	1.347125	1.358611	506.000381	0.019657	0.024719
RS	42	1.444582	1.345900	506.742352	0.019686	0.024667
RS	43	1.548603	1.345900	500.085463	0.019428	0.024177
RS	44	1.659629	1.345712	490.983048	0.019074	0.023618
RS	45	1.778132	1.345712	479.267166	0.018619	0.022854
RS	46	1.904615	1.352202	462.902539	0.017983	0.021961
RS	47	2.039617	1.352202	446.494019	0.017346	0.021007
RS	48	2.183711	1.360605	425.245014	0.016520	0.019927
RS	49	2.337509	1.360605	404.722503	0.015723	0.018846
RS	50	2.501664	1.368161	380.249454	0.014772	0.017667
RS	51	2.676874	1.368161	356.429820	0.013847	0.016499
RS	52	2.863884	1.374283	329.822451	0.012813	0.015264
RS	53	3.063488	1.374283	303.825888	0.011803	0.014044
RS	54	3.276535	1.384299	275.271459	0.010694	0.012759
RS	55	3.503929	1.384299	248.735332	0.009663	0.011536
RS	56	3.746638	1.384299	222.250566	0.008634	0.010323
RS	57	4.005692	1.384299	196.222765	0.007623	0.009136
RS	58	4.282192	1.493972	159.690429	0.006204	0.007588
RS	59	4.577312	1.493972	139.548061	0.005421	0.006636
RS	60	4.892308	1.493972	120.314610	0.004674	0.005733
RS	61	5.228518	1.493972	102.251232	0.003972	0.004890
RS	62	5.587370	1.493972	85.576360	0.003325	0.004115
RS	63	5.970388	1.493972	299.190111	0.011623	0.014895
PA	4+25*2+4+6 0.124431985 0.027696222 5.970388315 0.145977060 0.168268565 0.280719177 0.427578764 0.620202721 0.879719256 1.181664815 1.477050921 1.738889941 1.947415415 2.070490685 2.089846559 2.021367404 1.900260196 1.761591280 1.631162303 1.523416831 1.443198414 1.389463664 1.358610964 1.345900345 1.345711839 1.352202304 1.360605252 1.368161440 1.374282966 1.384299065 1.493971773
//
IT	4743
RD	5
LK	-312024.002768
QD	-421.078567 -> -381.769312
RI	0.0892854590
TR	0.121669	0.028124
MT	6.081679
MM	C_pi: 1.037859, n_recomb: 26896.803702
RS	0	0.000000	0.153688	1141.704337	0.042448	0.003834
RS	1	0.006765	0.153688	1164.842588	0.043308	0.018429
RS	2	0.013988	0.153688	1184.806096	0.044050	0.030644
RS	3	0.021700	0.153688	1201.167569	0.044658	0.039234
RS	4	0.029933	0.162145	1151.913419	0.042827	0.037623
RS	5	0.038724	0.162145	1162.979051	0.043239	0.038352
RS	6	0.048109	0.272016	705.936162	0.026246	0.023123
RS	7	0.058129	0.272016	725.643575	0.026979	0.023758
RS	8	0.068827	0.416128	489.863219	0.018213	0.016411
RS	9	0.080249	0.416128	508.458402	0.018904	0.017554
RS	10	0.092443	0.608718	361.874333	0.013454	0.012987
RS	11	0.105463	0.608718	377.979496	0.014053	0.013831
RS	12	0.119363	0.878689	274.117647	0.010191	0.010257
RS	13	0.134204	0.878689	287.659245	0.010695	0.010694
RS	14	0.150048	1.205001	220.439680	0.008196	0.008273
RS	15	0.166965	1.205001	232.019197	0.008626	0.008611
RS	16	0.185026	1.534881	191.865381	0.007133	0.007194
RS	17	0.204309	1.534881	202.259062	0.007520	0.007530
RS	18	0.224896	1.838079	178.101773	0.006622	0.006695
RS	19	0.246877	1.838079	187.874587	0.006985	0.006995
RS	20	0.270344	2.088869	174.389994	0.006484	0.006512
RS	21	0.295399	2.088869	183.960395	0.006839	0.006787
RS	22	0.322149	2.240343	180.871652	0.006725	0.006671
RS	23	0.350709	2.240343	190.658836	0.007089	0.007009
RS	24	0.381201	2.262336	198.864040	0.007394	0.007343
RS	25	0.413756	2.262336	209.281334	0.007781	0.007817
RS	26	0.448513	2.173238	228.973710	0.008513	0.008650
RS	27	0.485622	2.173238	240.316013	0.008935	0.009296
RS	28	0.525241	2.019601	270.893130	0.010072	0.010649
RS	29	0.567540	2.019601	283.198179	0.010529	0.011472
RS	30	0.612702	1.847514	322.820786	0.012002	0.013310
RS	31	0.660918	1.847514	335.720089	0.012482	0.014266
RS	32	0.712397	1.689425	380.599556	0.014150	0.016430
RS	33	0.767358	1.689425	393.221934	0.014620	0.017410
RS	34	0.826038	1.562094	437.745438	0.016275	0.019607
RS	35	0.888688	1.562094	448.786083	0.016685	0.020456
RS	36	0.955576	1.469967	486.909039	0.018103	0.022342
RS	37	1.026989	1.469967	494.898225	0.018400	0.022922
RS	38	1.103234	1.410583	521.850341	0.019402	0.024228
RS	39	1.184636	1.410583	525.508258	0.019538	0.024454
RS	40	1.271546	1.378862	538.825080	0.020033	0.025050
RS	41	1.364336	1.378862	537.340650	0.019978	0.024900
RS	42	1.463403	1.368714	537.196397	0.019972	0.024809
RS	43	1.569173	1.368714	530.316638	0.019717	0.024319
RS	44	1.682098	1.373175	519.138560	0.019301	0.023694
RS	45	1.802663	1.373175	507.053487	0.018852	0.022943
RS	46	1.931384	1.385069	488.255080	0.018153	0.021987
RS	47	2.068814	1.385069	471.405621	0.017526	0.021056
RS	48	2.215541	1.398563	447.929518	0.016654	0.019932
RS	49	2.372196	1.398563	426.910079	0.015872	0.018880
RS	50	2.539448	1.410323	400.605791	0.014894	0.017680
RS	51	2.718015	1.410323	376.204780	0.013987	0.016543
RS	52	2.908663	1.419756	348.072309	0.012941	0.015303
RS	53	3.112210	1.419756	321.374436	0.011948	0.014112
RS	54	3.329526	1.434231	291.090577	0.010822	0.012814
RS	55	3.561545	1.434231	263.805406	0.009808	0.011617
RS	56	3.809261	1.434231	236.441503	0.008791	0.010425
RS	57	4.073735	1.434231	209.422056	0.007786	0.009251
RS	58	4.356103	1.576076	168.208151	0.006254	0.007575
RS	59	4.657573	1.576076	148.003153	0.005503	0.006668
RS	60	4.979438	1.576076	128.531611	0.004779	0.005799
RS	61	5.323079	1.576076	110.072602	0.004092	0.004980
RS	62	5.689969	1.576076	92.868412	0.003453	0.004221
RS	63	6.081679	1.576076	336.759955	0.012520	0.015779
PA	4+25*2+4+6 0.121669374 0.028123917 6.081679447 0.153688224 0.162144579 0.272016175 0.416127538 0.608718120 0.878688587 1.205000581 1.534880633 1.838079084 2.088869058 2.240342535 2.262335592 2.173237528 2.019600935 1.847514080 1.689424877 1.562094431 1.469966875 1.410583041 1.378861676 1.368714173 1.373175333 1.385069496 1.398562544 1.410322810 1.419756181 1.434230882 1.576076473
//
IT	4171
RD	6
LK	-311947.149890
QD	-399.105761 -> -363.788578
RI	0.0830807135
TR	0.118956	0.028523
MT	6.191902
MM	C_pi: 1.069427, n_recomb: 28090.328885
RS	0	0.000000	0.163177	1128.601284	0.040178	0.003719
RS	1	0.006795	0.163177	1154.623730	0.041104	0.017849
RS	2	0.014052	0.163177	1177.804649	0.041929	0.029411
RS	3	0.021803	0.163177	1197.713190	0.042638	0.037363
RS	4	0.030079	0.158770	1246.683980	0.044381	0.038935
RS	5	0.038919	0.158770	1257.108217	0.044752	0.039550
RS	6	0.048359	0.267449	759.236783	0.027028	0.023677
RS	7	0.058440	0.267449	779.956964	0.027766	0.024312
RS	8	0.069206	0.409200	526.185014	0.018732	0.016720
RS	9	0.080704	0.409200	545.944258	0.019435	0.017902
RS	10	0.092984	0.600351	387.295854	0.013788	0.013163
RS	11	0.106098	0.600351	404.455851	0.014398	0.014074
RS	12	0.120103	0.876805	289.894831	0.010320	0.010307
RS	13	0.135059	0.876805	304.248855	0.010831	0.010804
RS	14	0.151032	1.221530	229.557296	0.008172	0.008229
RS	15	0.168090	1.221530	241.702858	0.008604	0.008608
RS	16	0.186308	1.579841	196.937035	0.007011	0.007087
RS	17	0.205763	1.579841	207.717991	0.007395	0.007448
RS	18	0.226541	1.920159	180.330409	0.006420	0.006532
RS	19	0.248730	1.920159	190.359147	0.006777	0.006845
RS	20	0.272428	2.212154	174.435294	0.006210	0.006294
RS	21	0.297735	2.212154	184.166622	0.006556	0.006570
RS	22	0.324762	2.393602	179.649962	0.006395	0.006408
RS	23	0.353626	2.393602	189.560789	0.006748	0.006734
RS	24	0.384451	2.420448	197.653088	0.007036	0.007050
RS	25	0.417371	2.420448	208.237192	0.007413	0.007500
RS	26	0.452528	2.312588	229.325810	0.008164	0.008348
RS	27	0.490074	2.312588	240.964968	0.008578	0.008960
RS	28	0.530171	2.128237	274.603882	0.009776	0.010366
RS	29	0.572993	2.128237	287.406425	0.010232	0.011148
RS	30	0.618725	1.924806	331.741013	0.011810	0.013083
RS	31	0.667565	1.924806	345.357244	0.012295	0.013998
RS	32	0.719723	1.741222	396.148776	0.014103	0.016298
RS	33	0.775425	1.741222	409.638133	0.014583	0.017244
RS	34	0.834913	1.596233	460.291514	0.016386	0.019590
RS	35	0.898443	1.596233	472.191785	0.016810	0.020417
RS	36	0.966290	1.493656	515.455186	0.018350	0.022431
RS	37	1.038748	1.493656	524.110051	0.018658	0.022999
RS	38	1.116129	1.429583	554.258976	0.019731	0.024380
RS	39	1.198768	1.429583	558.258335	0.019874	0.024602
RS	40	1.287023	1.397533	572.469227	0.020380	0.025209
RS	41	1.381276	1.397533	570.982120	0.020327	0.025062
RS	42	1.481932	1.390194	569.738250	0.020282	0.024931
RS	43	1.589429	1.390194	562.590509	0.020028	0.024454
RS	44	1.704231	1.399382	549.110341	0.019548	0.023764
RS	45	1.826834	1.399382	536.603498	0.019103	0.023035
RS	46	1.957768	1.416681	515.171642	0.018340	0.022017
RS	47	2.097599	1.416681	497.822525	0.017722	0.021115
RS	48	2.246932	1.435234	471.960430	0.016802	0.019949
RS	49	2.406413	1.435234	450.378393	0.016033	0.018929
RS	50	2.576731	1.451151	422.117526	0.015027	0.017709
RS	51	2.758622	1.451151	397.062875	0.014135	0.016603
RS	52	2.952874	1.463845	367.298614	0.013076	0.015357
RS	53	3.160326	1.463845	339.823658	0.012098	0.014193
RS	54	3.381874	1.482762	307.689226	0.010954	0.012882
RS	55	3.618478	1.482762	279.584263	0.009953	0.011710
RS	56	3.871159	1.482762	251.272761	0.008945	0.010536
RS	57	4.141011	1.482762	223.195951	0.007946	0.009375
RS	58	4.429199	1.657784	176.985953	0.006301	0.007571
RS	59	4.736972	1.657784	156.694412	0.005578	0.006705
RS	60	5.065658	1.657784	136.971999	0.004876	0.005867
RS	61	5.416679	1.657784	118.112855	0.004205	0.005071
RS	62	5.791553	1.657784	100.380082	0.003573	0.004326
RS	63	6.191902	1.657784	376.498533	0.013403	0.016673
PA	4+25*2+4+6 0.118956429 0.028523336 6.191901535 0.163177363 0.158769556 0.267448917 0.409200271 0.600350522 0.876804802 1.221530359 1.579840520 1.920159099 2.212154199 2.393602052 2.420448120 2.312588227 2.128237382 1.924806282 1.741222096 1.596233069 1.493655668 1.429583166 1.397533147 1.390194315 1.399382288 1.416681399 1.435233637 1.451150781 1.463844641 1.482762093 1.657784422
//
IT	4781
RD	7
LK	-311877.766338
QD	-379.246338 -> -347.025200
RI	0.0771811896
TR	0.116343	0.028898
MT	6.300454
MM	C_pi: 1.101205, n_recomb: 29285.736866
RS	0	0.000000	0.173260	1113.410227	0.038019	0.003603
RS	1	0.006824	0.173260	1142.047050	0.038997	0.017285
RS	2	0.014114	0.173260	1168.178424	0.039889	0.028253
RS	3	0.021902	0.173260	1191.375492	0.040681	0.035644
RS	4	0.030221	0.156763	1335.086755	0.045588	0.040070
RS	5	0.039107	0.156763	1345.196605	0.045934	0.040556
RS	6	0.048600	0.265283	808.277503	0.027600	0.024128
RS	7	0.058741	0.265283	830.102609	0.028345	0.024735
RS	8	0.069574	0.405166	560.872135	0.019152	0.016988
RS	9	0.081147	0.405166	581.813074	0.019867	0.018183
RS	10	0.093509	0.594224	412.816161	0.014096	0.013343
RS	11	0.106714	0.594224	431.055072	0.014719	0.014300
RS	12	0.120821	0.874649	306.556051	0.010468	0.010387
RS	13	0.135890	0.874649	321.766184	0.010987	0.010930
RS	14	0.151988	1.233634	239.847955	0.008190	0.008226
RS	15	0.169185	1.233634	252.613964	0.008626	0.008634
RS	16	0.187555	1.615874	203.307351	0.006942	0.007023
RS	17	0.207178	1.615874	214.534072	0.007326	0.007401
RS	18	0.228141	1.989947	183.910405	0.006280	0.006412
RS	19	0.250534	1.989947	194.252871	0.006633	0.006734
RS	20	0.274456	2.322393	175.831952	0.006004	0.006119
RS	21	0.300009	2.322393	185.776805	0.006344	0.006396
RS	22	0.327307	2.535475	179.748079	0.006138	0.006186
RS	23	0.356468	2.535475	189.826814	0.006482	0.006502
RS	24	0.387619	2.569421	197.684577	0.006750	0.006796
RS	25	0.420895	2.569421	208.468948	0.007118	0.007225
RS	26	0.456443	2.444579	230.778484	0.007880	0.008078
RS	27	0.494416	2.444579	242.736004	0.008289	0.008660
RS	28	0.534980	2.231027	279.219423	0.009534	0.010104
RS	29	0.578313	2.231027	292.531301	0.009989	0.010851
RS	30	0.624603	1.997776	341.366571	0.011656	0.012862
RS	31	0.674052	1.997776	355.708130	0.012146	0.013744
RS	32	0.726876	1.790190	412.258249	0.014077	0.016155
RS	33	0.783304	1.790190	426.626073	0.014568	0.017075
RS	34	0.843584	1.628777	483.339705	0.016504	0.019549
RS	35	0.907977	1.628777	496.116032	0.016941	0.020362
RS	36	0.976764	1.516599	544.505573	0.018593	0.022488
RS	37	1.050245	1.516599	553.844148	0.018912	0.023053
RS	38	1.128741	1.448305	587.178242	0.020050	0.024500
RS	39	1.212594	1.448305	591.535092	0.020199	0.024726
RS	40	1.302169	1.416084	606.598751	0.020713	0.025342
RS	41	1.397858	1.416084	605.123097	0.020663	0.025206
RS	42	1.500076	1.411513	602.709129	0.020580	0.025036
RS	43	1.609269	1.411513	595.308104	0.020328	0.024577
RS	44	1.725915	1.425281	579.455353	0.019786	0.023828
RS	45	1.850521	1.425281	566.542306	0.019345	0.023123
RS	46	1.983630	1.447804	542.428327	0.018522	0.022050
RS	47	2.125823	1.447804	524.593028	0.017913	0.021177
RS	48	2.277719	1.471232	496.322603	0.016948	0.019974
RS	49	2.439982	1.471232	474.185352	0.016192	0.018985
RS	50	2.613318	1.491124	443.963561	0.015160	0.017747
RS	51	2.798482	1.491124	418.253908	0.014282	0.016671
RS	52	2.996283	1.506912	386.855192	0.013210	0.015420
RS	53	3.207582	1.506912	358.593389	0.012245	0.014282
RS	54	3.433301	1.530115	324.584353	0.011083	0.012958
RS	55	3.674424	1.530115	295.645136	0.010095	0.011808
RS	56	3.932002	1.530115	266.371960	0.009096	0.010651
RS	57	4.207157	1.530115	237.223818	0.008100	0.009501
RS	58	4.501090	1.738993	185.800026	0.006344	0.007572
RS	59	4.815082	1.738993	165.427786	0.005649	0.006743
RS	60	5.150501	1.738993	145.468599	0.004967	0.005934
RS	61	5.508811	1.738993	126.229003	0.004310	0.005160
RS	62	5.891572	1.738993	107.990091	0.003687	0.004428
RS	63	6.300454	1.738993	417.963832	0.014272	0.017562
PA	4+25*2+4+6 0.116343441 0.028897799 6.300454207 0.173260314 0.156762709 0.265282827 0.405165540 0.594224392 0.874648695 1.233633526 1.615873641 1.989947291 2.322393138 2.535475184 2.569421270 2.444579255 2.231026740 1.997775658 1.790190314 1.628776509 1.516598750 1.448304781 1.416084272 1.411513060 1.425280662 1.447803573 1.471231643 1.491124250 1.506912111 1.530114773 1.738993272
//
IT	5817
RD	8
LK	-311814.351115
QD	-361.135219 -> -331.541486
RI	0.0719203539
TR	0.113859	0.029253
MT	6.406172
MM	C_pi: 1.132577, n_recomb: 30470.824625
RS	0	0.000000	0.183433	1099.080435	0.036070	0.003493
RS	1	0.006852	0.183433	1130.009899	0.037085	0.016756
RS	2	0.014174	0.183433	1158.747768	0.038028	0.027199
RS	3	0.021997	0.183433	1184.870725	0.038885	0.034110
RS	4	0.030356	0.155502	1418.742055	0.046561	0.041057
RS	5	0.039288	0.155502	1428.738309	0.046889	0.041424
RS	6	0.048832	0.264648	853.351069	0.028006	0.024482
RS	7	0.059031	0.264648	876.340126	0.028760	0.025053
RS	8	0.069927	0.403128	593.641877	0.019482	0.017211
RS	9	0.081571	0.403128	615.761485	0.020208	0.018405
RS	10	0.094012	0.589785	437.948108	0.014373	0.013514
RS	11	0.107306	0.589785	457.266749	0.015007	0.014505
RS	12	0.121511	0.872469	323.576495	0.010619	0.010481
RS	13	0.136689	0.872469	339.661279	0.011147	0.011061
RS	14	0.152907	1.242638	250.768598	0.008230	0.008246
RS	15	0.170237	1.242638	264.183770	0.008670	0.008678
RS	16	0.188753	1.645237	210.415552	0.006905	0.006986
RS	17	0.208539	1.645237	222.120670	0.007290	0.007379
RS	18	0.229680	2.050264	188.254553	0.006178	0.006322
RS	19	0.252270	2.050264	198.942501	0.006529	0.006652
RS	20	0.276408	2.422433	177.974385	0.005841	0.005975
RS	21	0.302200	2.422433	188.159889	0.006175	0.006252
RS	22	0.329759	2.668669	180.542973	0.005925	0.005996
RS	23	0.359206	2.668669	190.809450	0.006262	0.006303
RS	24	0.390671	2.711926	198.313884	0.006508	0.006571
RS	25	0.424292	2.711926	209.308717	0.006869	0.006982
RS	26	0.460217	2.571769	232.666456	0.007636	0.007833
RS	27	0.498604	2.571769	244.941967	0.008039	0.008389
RS	28	0.539621	2.330294	284.046306	0.009322	0.009860
RS	29	0.583448	2.330294	297.858883	0.009775	0.010577
RS	30	0.630278	2.068371	350.967207	0.011518	0.012648
RS	31	0.680317	2.068371	366.024156	0.012012	0.013501
RS	32	0.733785	1.837846	428.155170	0.014051	0.016006
RS	33	0.790917	1.837846	443.398741	0.014552	0.016905
RS	34	0.851963	1.660839	506.082722	0.016609	0.019490
RS	35	0.917192	1.660839	519.744461	0.017057	0.020294
RS	36	0.986891	1.539580	573.248165	0.018813	0.022520
RS	37	1.061366	1.539580	583.290834	0.019143	0.023086
RS	38	1.140943	1.467283	619.833394	0.020342	0.024593
RS	39	1.225974	1.467283	624.575521	0.020497	0.024828
RS	40	1.316830	1.434881	640.510808	0.021020	0.025452
RS	41	1.413912	1.434881	639.079724	0.020973	0.025331
RS	42	1.517647	1.432910	635.504650	0.020856	0.025128
RS	43	1.628489	1.432910	627.887718	0.020606	0.024688
RS	44	1.746926	1.451019	609.671480	0.020008	0.023886
RS	45	1.873479	1.451019	596.391503	0.019573	0.023207
RS	46	2.008703	1.478509	569.617962	0.018694	0.022083
RS	47	2.153193	1.478509	551.333157	0.018094	0.021240
RS	48	2.307584	1.506559	520.693290	0.017088	0.020003
RS	49	2.472553	1.506559	498.029987	0.016344	0.019045
RS	50	2.648826	1.530187	465.890771	0.015290	0.017791
RS	51	2.837178	1.530187	439.545006	0.014425	0.016744
RS	52	3.038435	1.548849	406.548272	0.013342	0.015489
RS	53	3.253483	1.548849	377.507947	0.012389	0.014375
RS	54	3.483266	1.576099	341.638449	0.011212	0.013039
RS	55	3.728794	1.576099	311.864290	0.010235	0.011910
RS	56	3.991146	1.576099	281.628936	0.009243	0.010768
RS	57	4.271474	1.576099	251.408683	0.008251	0.009628
RS	58	4.571010	1.819218	194.599337	0.006386	0.007575
RS	59	4.891071	1.819218	174.155619	0.005715	0.006781
RS	60	5.233063	1.819218	153.976427	0.005053	0.006000
RS	61	5.598488	1.819218	134.378368	0.004410	0.005245
RS	62	5.988953	1.819218	115.658023	0.003796	0.004527
RS	63	6.406172	1.819218	460.938916	0.015127	0.018441
PA	4+25*2+4+6 0.113858979 0.029253173 6.406172191 0.183432610 0.155501709 0.264648320 0.403128364 0.589784891 0.872468697 1.242637751 1.645237338 2.050263849 2.422433187 2.668669263 2.711926214 2.571768593 2.330293851 2.068370999 1.837845875 1.660839024 1.539580028 1.467282966 1.434880972 1.432910370 1.451018808 1.478509351 1.506558637 1.530187167 1.548848763 1.576098977 1.819217802
//
IT	4158
RD	9
LK	-311756.053304
QD	-344.563787 -> -317.270049
RI	0.0673169236
TR	0.111514	0.029594
MT	6.508156
MM	C_pi: 1.163262, n_recomb: 31641.251207
RS	0	0.000000	0.193467	1086.548905	0.034340	0.003388
RS	1	0.006878	0.193467	1119.480783	0.035380	0.016269
RS	2	0.014230	0.193467	1150.506290	0.036361	0.026252
RS	3	0.022087	0.193467	1179.209734	0.037268	0.032753
RS	4	0.030485	0.154670	1498.779377	0.047368	0.041924
RS	5	0.039460	0.154670	1508.786459	0.047684	0.042191
RS	6	0.049053	0.265045	894.870308	0.028282	0.024752
RS	7	0.059306	0.265045	919.062161	0.029046	0.025289
RS	8	0.070263	0.402532	624.476889	0.019736	0.017392
RS	9	0.081975	0.402532	647.763175	0.020472	0.018579
RS	10	0.094492	0.586632	462.499648	0.014617	0.013673
RS	11	0.107870	0.586632	482.888694	0.015261	0.014691
RS	12	0.122168	0.870345	340.718369	0.010768	0.010582
RS	13	0.137450	0.870345	357.684528	0.011304	0.011194
RS	14	0.153783	1.249284	262.069921	0.008283	0.008283
RS	15	0.171239	1.249284	276.150881	0.008728	0.008735
RS	16	0.189896	1.669311	217.994668	0.006890	0.006970
RS	17	0.209837	1.669311	230.198419	0.007275	0.007375
RS	18	0.231149	2.102814	193.083314	0.006102	0.006254
RS	19	0.253927	2.102814	204.136150	0.006452	0.006590
RS	20	0.278271	2.513945	180.573657	0.005707	0.005854
RS	21	0.304290	2.513945	191.015002	0.006037	0.006131
RS	22	0.332099	2.794720	181.738745	0.005744	0.005831
RS	23	0.361821	2.794720	192.201564	0.006074	0.006129
RS	24	0.393587	2.849354	199.247802	0.006297	0.006371
RS	25	0.427538	2.849354	210.453203	0.006651	0.006765
RS	26	0.463825	2.695466	234.697751	0.007417	0.007610
RS	27	0.502607	2.695466	247.281673	0.007815	0.008143
RS	28	0.544057	2.427137	288.797844	0.009127	0.009631
RS	29	0.588359	2.427137	303.093961	0.009579	0.010321
RS	30	0.635707	2.137473	360.245677	0.011385	0.012440
RS	31	0.686312	2.137473	375.999819	0.011883	0.013268
RS	32	0.740398	1.884811	443.524066	0.014017	0.015852
RS	33	0.798205	1.884811	459.633499	0.014526	0.016734
RS	34	0.859987	1.692804	528.187312	0.016693	0.019417
RS	35	0.926020	1.692804	542.739478	0.017153	0.020214
RS	36	0.996594	1.562799	601.345404	0.019005	0.022530
RS	37	1.072023	1.562799	612.112514	0.019345	0.023099
RS	38	1.152640	1.486596	651.903847	0.020603	0.024664
RS	39	1.238802	1.486596	657.063350	0.020766	0.024909
RS	40	1.330891	1.453921	673.924891	0.021299	0.025544
RS	41	1.429314	1.453921	672.578490	0.021256	0.025438
RS	42	1.534507	1.454342	667.892348	0.021108	0.025206
RS	43	1.646936	1.454342	660.104734	0.020862	0.024787
RS	44	1.767098	1.476521	639.576037	0.020213	0.023938
RS	45	1.895526	1.476521	625.975563	0.019784	0.023284
RS	46	2.032787	1.508696	596.600463	0.018855	0.022117
RS	47	2.179490	1.508696	577.908869	0.018264	0.021302
RS	48	2.336284	1.541088	544.965073	0.017223	0.020037
RS	49	2.503862	1.541088	521.810104	0.016491	0.019107
RS	50	2.682968	1.568186	487.818045	0.015417	0.017841
RS	51	2.874393	1.568186	460.859499	0.014565	0.016820
RS	52	3.078985	1.589473	426.317741	0.013473	0.015564
RS	53	3.297650	1.589473	396.510750	0.012531	0.014471
RS	54	3.531356	1.620493	358.810763	0.011340	0.013124
RS	55	3.781137	1.620493	328.202875	0.010373	0.012014
RS	56	4.048100	1.620493	297.006939	0.009387	0.010885
RS	57	4.333425	1.620493	265.716087	0.008398	0.009754
RS	58	4.638376	1.897977	203.376907	0.006428	0.007582
RS	59	4.964303	1.897977	182.868361	0.005779	0.006818
RS	60	5.312648	1.897977	162.483031	0.005135	0.006062
RS	61	5.684955	1.897977	142.545634	0.004505	0.005326
RS	62	6.082871	1.897977	123.366063	0.003899	0.004621
RS	63	6.508156	1.897977	505.267093	0.015969	0.019306
PA	4+25*2+4+6 0.111514194 0.029594366 6.508156437 0.193467404 0.154670499 0.265044822 0.402531501 0.586631725 0.870345303 1.249283633 1.669310821 2.102814061 2.513945317 2.794720070 2.849353976 2.695465744 2.427136822 2.137473452 1.884810629 1.692803700 1.562799059 1.486595544 1.453921017 1.454341657 1.476520846 1.508695687 1.541087722 1.568185885 1.589473185 1.620492596 1.897977089
//
IT	4662
RD	10
LK	-311702.252645
QD	-329.353167 -> -304.100682
RI	0.0633000611
TR	0.109310	0.029925
MT	6.605812
MM	C_pi: 1.193114, n_recomb: 32795.311203
RS	0	0.000000	0.203262	1075.964784	0.032808	0.003292
RS	1	0.006903	0.203262	1110.656518	0.033866	0.015823
RS	2	0.014283	0.203262	1143.698958	0.034874	0.025402
RS	3	0.022173	0.203262	1174.685172	0.035819	0.031553
RS	4	0.030607	0.154095	1575.989973	0.048055	0.042698
RS	5	0.039623	0.154095	1586.083551	0.048363	0.042881
RS	6	0.049261	0.266160	933.241165	0.028457	0.024951
RS	7	0.059566	0.266160	958.660385	0.029232	0.025458
RS	8	0.070581	0.402993	653.474858	0.019926	0.017535
RS	9	0.082357	0.402993	677.911392	0.020671	0.018712
RS	10	0.094945	0.584469	486.399515	0.014831	0.013819
RS	11	0.108403	0.584469	507.844831	0.015485	0.014857
RS	12	0.122790	0.868279	357.868980	0.010912	0.010686
RS	13	0.138170	0.868279	375.717192	0.011456	0.011325
RS	14	0.154612	1.254040	273.622923	0.008343	0.008331
RS	15	0.172188	1.254040	288.379844	0.008793	0.008800
RS	16	0.190978	1.688996	225.905731	0.006888	0.006968
RS	17	0.211066	1.688996	238.621817	0.007276	0.007383
RS	18	0.232540	2.148689	198.252518	0.006045	0.006203
RS	19	0.255496	2.148689	209.683330	0.006394	0.006545
RS	20	0.280037	2.597965	183.478912	0.005595	0.005752
RS	21	0.306272	2.597965	194.185231	0.005921	0.006029
RS	22	0.334319	2.914427	183.187931	0.005586	0.005684
RS	23	0.364301	2.914427	193.850440	0.005911	0.005975
RS	24	0.396353	2.982398	200.344327	0.006109	0.006189
RS	25	0.430618	2.982398	211.755966	0.006457	0.006570
RS	26	0.467249	2.816282	236.741974	0.007219	0.007404
RS	27	0.506408	2.816282	249.621031	0.007611	0.007917
RS	28	0.548270	2.522083	293.352027	0.008945	0.009415
RS	29	0.593023	2.522083	308.110952	0.009395	0.010083
RS	30	0.640864	2.205456	369.085001	0.011254	0.012239
RS	31	0.692009	2.205456	385.514199	0.011755	0.013045
RS	32	0.746684	1.931294	458.242431	0.013973	0.015696
RS	33	0.805133	1.931294	475.203591	0.014490	0.016562
RS	34	0.867618	1.724743	549.518291	0.016756	0.019332
RS	35	0.934416	1.724743	564.962344	0.017227	0.020123
RS	36	1.005825	1.586231	628.653175	0.019169	0.022523
RS	37	1.082164	1.586231	640.163394	0.019520	0.023096
RS	38	1.163773	1.506159	683.249860	0.020834	0.024716
RS	39	1.251016	1.506159	688.859245	0.021005	0.024971
RS	40	1.344281	1.473093	706.718394	0.021549	0.025619
RS	41	1.443985	1.473093	705.498399	0.021512	0.025529
RS	42	1.550571	1.475684	699.774784	0.021338	0.025274
RS	43	1.664516	1.475684	691.863218	0.021096	0.024876
RS	44	1.786326	1.501661	669.095024	0.020402	0.023985
RS	45	1.916546	1.501661	655.221267	0.019979	0.023356
RS	46	2.055755	1.538232	623.320691	0.019006	0.022151
RS	47	2.204574	1.538232	604.265067	0.018425	0.021363
RS	48	2.363667	1.574683	569.095344	0.017353	0.020073
RS	49	2.533742	1.574683	545.482891	0.016633	0.019171
RS	50	2.715559	1.604975	509.712323	0.015542	0.017895
RS	51	2.909926	1.604975	482.164032	0.014702	0.016899
RS	52	3.117712	1.628635	446.136219	0.013604	0.015642
RS	53	3.339842	1.628635	415.574356	0.012672	0.014569
RS	54	3.577306	1.663122	376.082706	0.011468	0.013213
RS	55	3.831163	1.663122	344.641562	0.010509	0.012119
RS	56	4.102545	1.663122	312.486141	0.009528	0.011003
RS	57	4.392661	1.663122	280.125991	0.008542	0.009879
RS	58	4.702805	1.974871	212.133510	0.006468	0.007591
RS	59	5.034359	1.974871	191.563711	0.005841	0.006856
RS	60	5.388801	1.974871	170.982696	0.005214	0.006123
RS	61	5.767712	1.974871	150.721665	0.004596	0.005405
RS	62	6.172780	1.974871	131.101963	0.003998	0.004711
RS	63	6.605812	1.974871	550.805489	0.016795	0.020155
PA	4+25*2+4+6 0.109310459 0.029925073 6.605812051 0.203262308 0.154094786 0.266160406 0.402992545 0.584468870 0.868279368 1.254039740 1.688995640 2.148688583 2.597965182 2.914427233 2.982398429 2.816282492 2.522083422 2.205455877 1.931293863 1.724742661 1.586231149 1.506158773 1.473093081 1.475683632 1.501660717 1.538232181 1.574683498 1.604975387 1.628634905 1.663121521 1.974871379
//
IT	4281
RD	11
LK	-311652.452124
QD	-315.344845 -> -291.918611
RI	0.0597801025
TR	0.107243	0.030248
MT	6.698879
MM	C_pi: 1.222081, n_recomb: 33932.609363
RS	0	0.000000	0.212778	1067.182067	0.031450	0.003202
RS	1	0.006927	0.212778	1103.435691	0.032518	0.015415
RS	2	0.014333	0.212778	1138.271775	0.033545	0.024638
RS	3	0.022253	0.212778	1171.292699	0.034518	0.030487
RS	4	0.030721	0.153670	1650.986706	0.048655	0.043397
RS	5	0.039776	0.153670	1661.208544	0.048956	0.043511
RS	6	0.049458	0.267793	968.824941	0.028551	0.025092
RS	7	0.059810	0.267793	995.485728	0.029337	0.025574
RS	8	0.070880	0.404255	680.755144	0.020062	0.017647
RS	9	0.082716	0.404255	706.323182	0.020815	0.018810
RS	10	0.095372	0.583087	509.626976	0.015019	0.013952
RS	11	0.108905	0.583087	532.112200	0.015681	0.015005
RS	12	0.123376	0.866275	374.966420	0.011050	0.010791
RS	13	0.138848	0.866275	393.693982	0.011602	0.011454
RS	14	0.155393	1.257262	285.352503	0.008409	0.008386
RS	15	0.173083	1.257262	300.791796	0.008864	0.008871
RS	16	0.191999	1.705005	234.064738	0.006898	0.006978
RS	17	0.212225	1.705005	247.302960	0.007288	0.007402
RS	18	0.233852	2.188782	203.674039	0.006002	0.006165
RS	19	0.256977	2.188782	215.492149	0.006351	0.006512
RS	20	0.281703	2.675254	186.604799	0.005499	0.005665
RS	21	0.308143	2.675254	197.582008	0.005823	0.005942
RS	22	0.336414	3.028405	184.804882	0.005446	0.005554
RS	23	0.366643	3.028405	195.667660	0.005766	0.005839
RS	24	0.398966	3.111493	201.529839	0.005939	0.006024
RS	25	0.433529	3.111493	213.141555	0.006281	0.006393
RS	26	0.470485	2.934571	238.740130	0.007036	0.007213
RS	27	0.510001	2.934571	251.899924	0.007424	0.007709
RS	28	0.552254	2.615421	297.663781	0.008772	0.009212
RS	29	0.597434	2.615421	312.863770	0.009220	0.009858
RS	30	0.645743	2.272496	377.451764	0.011124	0.012044
RS	31	0.697399	2.272496	394.532353	0.011627	0.012830
RS	32	0.752632	1.977367	472.277779	0.013918	0.015538
RS	33	0.811692	1.977367	490.074166	0.014443	0.016390
RS	34	0.874842	1.756639	570.036236	0.016799	0.019237
RS	35	0.942367	1.756639	586.370983	0.017280	0.020024
RS	36	1.014569	1.609801	655.124230	0.019307	0.022500
RS	37	1.091772	1.609801	667.394168	0.019668	0.023078
RS	38	1.174323	1.525868	713.822934	0.021036	0.024750
RS	39	1.262592	1.525868	719.913554	0.021216	0.025017
RS	40	1.356976	1.492288	738.848656	0.021774	0.025680
RS	41	1.457896	1.492288	737.796121	0.021743	0.025605
RS	42	1.565808	1.496833	731.120737	0.021546	0.025331
RS	43	1.681194	1.496833	723.130948	0.021311	0.024953
RS	44	1.804572	1.526343	698.208411	0.020576	0.024028
RS	45	1.936497	1.526343	684.106868	0.020161	0.023423
RS	46	2.077560	1.567030	649.765974	0.019149	0.022184
RS	47	2.228394	1.567030	630.386857	0.018578	0.021422
RS	48	2.389675	1.607264	593.073593	0.017478	0.020112
RS	49	2.562129	1.607264	569.035763	0.016770	0.019235
RS	50	2.746527	1.640480	531.563385	0.015665	0.017952
RS	51	2.943698	1.640480	503.446797	0.014837	0.016979
RS	52	3.154527	1.666256	465.995267	0.013733	0.015723
RS	53	3.379960	1.666256	434.688895	0.012810	0.014669
RS	54	3.621008	1.703900	393.448714	0.011595	0.013305
RS	55	3.878752	1.703900	361.173216	0.010644	0.012226
RS	56	4.154349	1.703900	328.057991	0.009668	0.011120
RS	57	4.449037	1.703900	294.628639	0.008683	0.010002
RS	58	4.764137	2.049635	220.874548	0.006509	0.007603
RS	59	5.101063	2.049635	200.244374	0.005901	0.006894
RS	60	5.461326	2.049635	179.474994	0.005289	0.006183
RS	61	5.846545	2.049635	158.902752	0.004683	0.005480
RS	62	6.258446	2.049635	138.858869	0.004092	0.004798
RS	63	6.698879	2.049635	597.436238	0.017607	0.020988
PA	4+25*2+4+6 0.107242839 0.030247647 6.698878898 0.212777919 0.153670082 0.267793297 0.404255433 0.583086535 0.866274645 1.257261617 1.705004902 2.188782235 2.675254464 3.028405458 3.111492648 2.934571380 2.615421405 2.272495772 1.977367124 1.756638630 1.609800896 1.525868488 1.492288351 1.496832860 1.526342878 1.567029586 1.607263925 1.640479737 1.666256208 1.703899642 2.049635018
//
IT	5208
RD	12
LK	-311606.233961
QD	-302.399796 -> -280.616977
RI	0.0566759012
TR	0.105304	0.030564
MT	6.787290
MM	C_pi: 1.250143, n_recomb: 35052.956214
RS	0	0.000000	0.222005	1059.959303	0.030239	0.003120
RS	1	0.006949	0.222005	1097.613087	0.031313	0.015042
RS	2	0.014380	0.222005	1134.059051	0.032353	0.023949
RS	3	0.022328	0.222005	1168.909091	0.033347	0.029534
RS	4	0.030828	0.153335	1724.189161	0.049188	0.044037
RS	5	0.039919	0.153335	1734.558714	0.049484	0.044095
RS	6	0.049642	0.269802	1001.943148	0.028584	0.025186
RS	7	0.060040	0.269802	1029.851307	0.029380	0.025647
RS	8	0.071160	0.406135	706.442580	0.020154	0.017730
RS	9	0.083054	0.406135	733.121837	0.020915	0.018879
RS	10	0.095773	0.582316	532.191963	0.015183	0.014073
RS	11	0.109377	0.582316	555.699730	0.015853	0.015138
RS	12	0.123926	0.864322	391.975208	0.011182	0.010896
RS	13	0.139486	0.864322	411.577332	0.011742	0.011579
RS	14	0.156127	1.259202	297.213383	0.008479	0.008447
RS	15	0.173924	1.259202	313.339106	0.008939	0.008946
RS	16	0.192958	1.717813	242.427811	0.006916	0.006996
RS	17	0.213315	1.717813	256.195883	0.007309	0.007429
RS	18	0.235086	2.223739	209.296511	0.005971	0.006138
RS	19	0.258370	2.223739	221.509090	0.006319	0.006489
RS	20	0.283272	2.746411	189.896740	0.005417	0.005589
RS	21	0.309905	2.746411	201.148781	0.005738	0.005867
RS	22	0.338387	3.137006	186.542022	0.005322	0.005436
RS	23	0.368850	3.137006	197.604363	0.005637	0.005716
RS	24	0.401428	3.236887	202.763418	0.005784	0.005873
RS	25	0.436271	3.236887	214.568356	0.006121	0.006231
RS	26	0.473535	3.050499	240.666516	0.006866	0.007036
RS	27	0.513388	3.050499	254.092627	0.007249	0.007515
RS	28	0.556010	2.707265	301.723393	0.008608	0.009019
RS	29	0.601594	2.707265	317.342813	0.009053	0.009646
RS	30	0.650345	2.338650	385.347484	0.010993	0.011855
RS	31	0.702484	2.338650	403.055253	0.011498	0.012622
RS	32	0.758246	2.023025	485.633699	0.013854	0.015379
RS	33	0.817883	2.023025	504.247147	0.014385	0.016219
RS	34	0.881663	1.788437	589.737127	0.016824	0.019134
RS	35	0.949876	1.788437	606.958908	0.017315	0.019918
RS	36	1.022828	1.633419	680.745596	0.019420	0.022465
RS	37	1.100850	1.633419	693.789345	0.019793	0.023048
RS	38	1.184293	1.545625	743.603039	0.021214	0.024770
RS	39	1.273534	1.545625	750.204179	0.021402	0.025048
RS	40	1.368976	1.511410	770.296296	0.021975	0.025727
RS	41	1.471051	1.511410	769.450371	0.021951	0.025668
RS	42	1.580218	1.517706	761.914133	0.021736	0.025380
RS	43	1.696971	1.517706	753.889759	0.021507	0.025022
RS	44	1.821836	1.550501	726.902898	0.020737	0.024066
RS	45	1.955378	1.550501	712.616751	0.020330	0.023484
RS	46	2.098199	1.595037	675.923881	0.019283	0.022217
RS	47	2.250945	1.595037	656.259584	0.018722	0.021479
RS	48	2.414304	1.638785	616.888650	0.017599	0.020152
RS	49	2.589015	1.638785	592.455514	0.016902	0.019299
RS	50	2.775865	1.674664	553.359026	0.015786	0.018012
RS	51	2.975700	1.674664	524.694165	0.014969	0.017061
RS	52	3.189420	1.702314	485.881146	0.013861	0.015806
RS	53	3.417990	1.702314	453.840001	0.012947	0.014769
RS	54	3.662444	1.742801	410.898657	0.011722	0.013399
RS	55	3.923884	1.742801	377.786980	0.010778	0.012333
RS	56	4.203490	1.742801	343.710988	0.009805	0.011236
RS	57	4.502525	1.742801	309.212018	0.008821	0.010124
RS	58	4.822339	2.122097	229.601785	0.006550	0.007617
RS	59	5.164376	2.122097	208.910451	0.005960	0.006932
RS	60	5.530180	2.122097	187.957873	0.005362	0.006240
RS	61	5.921402	2.122097	167.084444	0.004767	0.005553
RS	62	6.339809	2.122097	146.629923	0.004183	0.004882
RS	63	6.787290	2.122097	645.046818	0.018402	0.021805
PA	4+25*2+4+6 0.105303723 0.030563602 6.787290024 0.222004730 0.153334700 0.269802048 0.406134689 0.582316372 0.864322467 1.259201629 1.717813056 2.223738634 2.746410820 3.137005709 3.236886951 3.050498838 2.707265055 2.338650188 2.023025248 1.788436762 1.633418809 1.545625488 1.511409889 1.517705634 1.550500580 1.595036808 1.638785321 1.674664481 1.702314493 1.742801312 2.122096997
//
IT	4482
RD	13
LK	-311563.243789
QD	-290.399401 -> -270.102227
RI	0.0539166161
TR	0.103484	0.030874
MT	6.871178
MM	C_pi: 1.277318, n_recomb: 36156.507734
RS	0	0.000000	0.230954	1054.027739	0.029152	0.003044
RS	1	0.006969	0.230954	1092.948600	0.030228	0.014700
RS	2	0.014424	0.230954	1130.852559	0.031277	0.023324
RS	3	0.022399	0.230954	1167.361040	0.032286	0.028677
RS	4	0.030929	0.153047	1795.965465	0.049672	0.044632
RS	5	0.040054	0.153047	1806.484265	0.049963	0.044642
RS	6	0.049814	0.272086	1032.880838	0.028567	0.025240
RS	7	0.060255	0.272086	1062.035701	0.029373	0.025686
RS	8	0.071424	0.408490	730.668458	0.020208	0.017789
RS	9	0.083370	0.408490	758.437860	0.020977	0.018924
RS	10	0.096150	0.582046	554.103476	0.015325	0.014182
RS	11	0.109820	0.582046	578.615924	0.016003	0.015255
RS	12	0.124443	0.862427	408.870989	0.011308	0.010998
RS	13	0.140085	0.862427	429.341554	0.011875	0.011700
RS	14	0.156817	1.260076	309.173763	0.008551	0.008512
RS	15	0.174715	1.260076	325.988383	0.009016	0.009023
RS	16	0.193861	1.727908	250.954427	0.006941	0.007021
RS	17	0.214340	1.727908	265.258231	0.007336	0.007462
RS	18	0.236247	2.254167	215.081098	0.005949	0.006119
RS	19	0.259681	2.254167	227.693750	0.006297	0.006475
RS	20	0.284748	2.811985	193.317083	0.005347	0.005524
RS	21	0.311562	2.811985	204.846644	0.005666	0.005802
RS	22	0.340245	3.240584	188.366732	0.005210	0.005330
RS	23	0.370926	3.240584	199.627210	0.005521	0.005605
RS	24	0.403746	3.358796	204.021356	0.005643	0.005734
RS	25	0.438854	3.358796	216.012596	0.005974	0.006082
RS	26	0.476407	3.164236	242.508670	0.006707	0.006870
RS	27	0.516578	3.164236	256.187138	0.007086	0.007335
RS	28	0.559549	2.797725	305.534652	0.008450	0.008836
RS	29	0.605515	2.797725	321.552563	0.008893	0.009446
RS	30	0.654683	2.403972	392.789637	0.010864	0.011671
RS	31	0.707279	2.403972	411.100588	0.011370	0.012423
RS	32	0.763540	2.068264	498.334318	0.013783	0.015221
RS	33	0.823722	2.068264	517.745808	0.014320	0.016049
RS	34	0.888098	1.820090	608.642830	0.016834	0.019025
RS	35	0.956961	1.820090	626.746100	0.017334	0.019806
RS	36	1.030623	1.657020	705.529485	0.019513	0.022418
RS	37	1.109419	1.657020	719.358849	0.019896	0.023006
RS	38	1.193706	1.565359	772.595959	0.021368	0.024776
RS	39	1.283867	1.565359	779.734605	0.021566	0.025066
RS	40	1.380312	1.530400	801.061329	0.022155	0.025763
RS	41	1.483478	1.530400	800.459038	0.022139	0.025720
RS	42	1.593834	1.538260	792.154578	0.021909	0.025421
RS	43	1.711881	1.538260	784.136962	0.021687	0.025082
RS	44	1.838155	1.574108	755.178382	0.020886	0.024101
RS	45	1.973229	1.574108	740.748293	0.020487	0.023540
RS	46	2.117717	1.622245	701.792807	0.019410	0.022249
RS	47	2.272274	1.622245	681.879224	0.018859	0.021535
RS	48	2.437604	1.669257	640.535113	0.017716	0.020194
RS	49	2.614455	1.669257	615.734963	0.017030	0.019364
RS	50	2.803631	1.707552	575.091672	0.015906	0.018074
RS	51	3.005991	1.707552	545.897424	0.015098	0.017142
RS	52	3.222455	1.736839	505.786208	0.013989	0.015892
RS	53	3.454004	1.736839	473.019223	0.013083	0.014870
RS	54	3.701690	1.779869	428.424747	0.011849	0.013495
RS	55	3.966638	1.779869	394.474737	0.010910	0.012441
RS	56	4.250051	1.779869	359.436673	0.009941	0.011352
RS	57	4.553216	1.779869	323.867366	0.008957	0.010245
RS	58	4.877509	2.192189	238.318119	0.006591	0.007633
RS	59	5.224403	2.192189	217.563659	0.006017	0.006970
RS	60	5.595472	2.192189	196.431349	0.005433	0.006297
RS	61	5.992402	2.192189	175.264738	0.004847	0.005624
RS	62	6.416995	2.192189	154.411001	0.004271	0.004962
RS	63	6.871178	2.192189	693.543188	0.019182	0.022606
PA	4+25*2+4+6 0.103483581 0.030873675 6.871178344 0.230954143 0.153046624 0.272085872 0.408490371 0.582045921 0.862426618 1.260075861 1.727907856 2.254166760 2.811984647 3.240583715 3.358796226 3.164236233 2.797725304 2.403971526 2.068263643 1.820089883 1.657020273 1.565358976 1.530399879 1.538259756 1.574108327 1.622244780 1.669256548 1.707551645 1.736839264 1.779868682 2.192189046
//
IT	4789
RD	14
LK	-311523.172103
QD	-279.241276 -> -260.292485
RI	0.0514482321
TR	0.101773	0.031178
MT	6.950714
MM	C_pi: 1.303629, n_recomb: 37243.380267
RS	0	0.000000	0.239637	1049.171217	0.028171	0.002974
RS	1	0.006988	0.239637	1089.248069	0.029247	0.014384
RS	2	0.014465	0.239637	1128.482764	0.030300	0.022754
RS	3	0.022465	0.239637	1166.506142	0.031321	0.027901
RS	4	0.031023	0.152780	1866.565048	0.050118	0.045189
RS	5	0.040180	0.152780	1877.222418	0.050404	0.045160
RS	6	0.049976	0.274574	1061.864966	0.028512	0.025262
RS	7	0.060457	0.274574	1092.260624	0.029328	0.025695
RS	8	0.071671	0.411224	753.536979	0.020233	0.017828
RS	9	0.083668	0.411224	782.374663	0.021007	0.018947
RS	10	0.096504	0.582184	575.376599	0.015449	0.014280
RS	11	0.110236	0.582184	600.875613	0.016134	0.015360
RS	12	0.124928	0.860592	425.633502	0.011428	0.011098
RS	13	0.140648	0.860592	446.965315	0.012001	0.011816
RS	14	0.157465	1.260075	321.204719	0.008624	0.008580
RS	15	0.175458	1.260075	338.709288	0.009094	0.009103
RS	16	0.194708	1.735676	259.615456	0.006971	0.007052
RS	17	0.215304	1.735676	274.459529	0.007369	0.007500
RS	18	0.237339	2.280578	220.999077	0.005934	0.006107
RS	19	0.260914	2.280578	234.016237	0.006283	0.006467
RS	20	0.286136	2.872435	196.839193	0.005285	0.005466
RS	21	0.313121	2.872435	208.648102	0.005602	0.005745
RS	22	0.341992	3.339443	190.255601	0.005108	0.005233
RS	23	0.372881	3.339443	201.712328	0.005416	0.005505
RS	24	0.405928	3.477372	205.289026	0.005512	0.005606
RS	25	0.441285	3.477372	217.459809	0.005839	0.005944
RS	26	0.479112	3.275864	244.264392	0.006559	0.006715
RS	27	0.519584	3.275864	258.181988	0.006932	0.007167
RS	28	0.562883	2.886846	309.109664	0.008300	0.008662
RS	29	0.609209	2.886846	325.506066	0.008740	0.009257
RS	30	0.658771	2.468468	399.803041	0.010735	0.011494
RS	31	0.711798	2.468468	418.693658	0.011242	0.012230
RS	32	0.768530	2.113056	510.410549	0.013705	0.015063
RS	33	0.829228	2.113056	530.600465	0.014247	0.015880
RS	34	0.894166	1.851546	626.781860	0.016829	0.018912
RS	35	0.963644	1.851546	645.759323	0.017339	0.019689
RS	36	1.037976	1.680541	729.496038	0.019587	0.022362
RS	37	1.117504	1.680541	744.120403	0.019980	0.022955
RS	38	1.202589	1.585010	800.810676	0.021502	0.024772
RS	39	1.293620	1.585010	808.511362	0.021709	0.025073
RS	40	1.391013	1.549208	831.148022	0.022317	0.025789
RS	41	1.495212	1.549208	830.823882	0.022308	0.025761
RS	42	1.606693	1.558463	821.841669	0.022067	0.025454
RS	43	1.725965	1.558463	813.869709	0.021853	0.025134
RS	44	1.853572	1.597153	783.031662	0.021025	0.024131
RS	45	1.990097	1.597153	768.495923	0.020634	0.023592
RS	46	2.136163	1.648657	727.366950	0.019530	0.022280
RS	47	2.292437	1.648657	707.237895	0.018990	0.021588
RS	48	2.459632	1.698696	664.004520	0.017829	0.020237
RS	49	2.638512	1.698696	638.864106	0.017154	0.019428
RS	50	2.829892	1.739177	596.749572	0.016023	0.018138
RS	51	3.034647	1.739177	567.044131	0.015225	0.017224
RS	52	3.253712	1.769881	525.697204	0.014115	0.015978
RS	53	3.488085	1.769881	492.213363	0.013216	0.014971
RS	54	3.738838	1.815162	446.016135	0.011976	0.013592
RS	55	4.007115	1.815162	411.225822	0.011042	0.012549
RS	56	4.294140	1.815162	375.224549	0.010075	0.011468
RS	57	4.601223	1.815162	338.584354	0.009091	0.010364
RS	58	4.929768	2.259891	247.023452	0.006633	0.007651
RS	59	5.281272	2.259891	226.203445	0.006074	0.007009
RS	60	5.657341	2.259891	204.893907	0.005501	0.006352
RS	61	6.059692	2.259891	183.440809	0.004925	0.005692
RS	62	6.490161	2.259891	162.197787	0.004355	0.005040
RS	63	6.950714	2.259891	742.839632	0.019946	0.023390
PA	4+25*2+4+6 0.101773265 0.031178363 6.950713758 0.239637367 0.152780445 0.274573908 0.411223961 0.582184137 0.860591678 1.260074659 1.735675874 2.280577939 2.872434583 3.339442941 3.477372198 3.275863664 2.886845807 2.468467688 2.113055885 1.851545561 1.680540828 1.585010196 1.549207582 1.558463263 1.597153044 1.648657335 1.698696056 1.739176515 1.769881333 1.815161548 2.259890843
//
IT	4760
RD	15
LK	-311485.751338
QD	-268.838047 -> -251.117283
RI	0.0492221378
TR	0.100164	0.031478
MT	7.026129
MM	C_pi: 1.329116, n_recomb: 38313.890897
RS	0	0.000000	0.248079	1045.164206	0.027279	0.002909
RS	1	0.007007	0.248079	1086.302963	0.028353	0.014093
RS	2	0.014504	0.248079	1126.760581	0.029409	0.022232
RS	3	0.022527	0.248079	1166.177162	0.030437	0.027194
RS	4	0.031112	0.152520	1936.197437	0.050535	0.045717
RS	5	0.040298	0.152520	1946.973813	0.050816	0.045654
RS	6	0.050128	0.277213	1089.104648	0.028426	0.025257
RS	7	0.060647	0.277213	1120.731282	0.029251	0.025682
RS	8	0.071903	0.414260	775.151731	0.020232	0.017849
RS	9	0.083947	0.414260	805.035558	0.021012	0.018954
RS	10	0.096836	0.582671	596.023134	0.015556	0.014368
RS	11	0.110627	0.582671	622.490582	0.016247	0.015452
RS	12	0.125385	0.858837	442.244099	0.011543	0.011195
RS	13	0.141176	0.858837	464.429175	0.012122	0.011928
RS	14	0.158075	1.259349	333.288240	0.008699	0.008649
RS	15	0.176157	1.259349	351.482951	0.009174	0.009183
RS	16	0.195506	1.741423	268.394176	0.007005	0.007086
RS	17	0.216211	1.741423	283.782316	0.007407	0.007541
RS	18	0.238366	2.303399	227.032591	0.005926	0.006101
RS	19	0.262074	2.303399	240.458035	0.006276	0.006466
RS	20	0.287443	2.928164	200.445784	0.005232	0.005416
RS	21	0.314589	2.928164	212.535417	0.005547	0.005696
RS	22	0.343638	3.433832	192.195059	0.005016	0.005145
RS	23	0.374721	3.433832	203.846080	0.005320	0.005413
RS	24	0.407983	3.592749	206.559059	0.005391	0.005487
RS	25	0.443575	3.592749	218.903035	0.005713	0.005817
RS	26	0.481661	3.385445	245.937795	0.006419	0.006569
RS	27	0.522415	3.385445	260.082256	0.006788	0.007010
RS	28	0.566025	2.974645	312.467660	0.008155	0.008497
RS	29	0.612690	2.974645	329.223826	0.008593	0.009077
RS	30	0.662625	2.532144	406.418354	0.010608	0.011323
RS	31	0.716059	2.532144	425.865992	0.011115	0.012044
RS	32	0.773237	2.157381	521.900849	0.013622	0.014906
RS	33	0.834421	2.157381	542.849470	0.014168	0.015714
RS	34	0.899891	1.882764	644.192199	0.016814	0.018795
RS	35	0.969949	1.882764	664.035280	0.017331	0.019569
RS	36	1.044916	1.703934	752.676469	0.019645	0.022298
RS	37	1.125135	1.703934	768.103130	0.020048	0.022897
RS	38	1.210975	1.604535	828.269854	0.021618	0.024758
RS	39	1.302829	1.604535	836.554692	0.021834	0.025069
RS	40	1.401119	1.567803	860.570797	0.022461	0.025805
RS	41	1.506295	1.567803	860.556885	0.022461	0.025793
RS	42	1.618841	1.578300	850.985942	0.022211	0.025481
RS	43	1.739273	1.578300	843.095956	0.022005	0.025179
RS	44	1.868142	1.619636	810.468683	0.021153	0.024158
RS	45	2.006041	1.619636	795.863095	0.020772	0.023639
RS	46	2.153602	1.674296	752.646726	0.019644	0.022310
RS	47	2.311502	1.674296	732.333992	0.019114	0.021640
RS	48	2.480465	1.727142	687.293129	0.017938	0.020279
RS	49	2.661267	1.727142	661.837793	0.017274	0.019491
RS	50	2.854737	1.769593	618.325828	0.016138	0.018202
RS	51	3.061762	1.769593	588.126674	0.015350	0.017306
RS	52	3.283292	1.801508	545.606002	0.014240	0.016066
RS	53	3.520345	1.801508	511.414086	0.013348	0.015072
RS	54	3.774006	1.848763	463.664903	0.012102	0.013690
RS	55	4.045440	1.848763	428.032511	0.011172	0.012656
RS	56	4.335893	1.848763	391.067024	0.010207	0.011582
RS	57	4.646696	1.848763	353.355498	0.009223	0.010482
RS	58	4.979276	2.325230	255.718608	0.006674	0.007671
RS	59	5.335158	2.325230	234.830372	0.006129	0.007048
RS	60	5.715975	2.325230	213.345368	0.005568	0.006406
RS	61	6.123474	2.325230	191.611382	0.005001	0.005759
RS	62	6.559525	2.325230	169.987711	0.004437	0.005116
RS	63	7.026129	2.325230	792.864992	0.020694	0.024159
PA	4+25*2+4+6 0.100163743 0.031477874 7.026128674 0.248079144 0.152519928 0.277212612 0.414259778 0.582670782 0.858836560 1.259348832 1.741422970 2.303399465 2.928163582 3.433832294 3.592748915 3.385444842 2.974645260 2.532144124 2.157380746 1.882764400 1.703933671 1.604535321 1.567802636 1.578299718 1.619636466 1.674296147 1.727142292 1.769593105 1.801507757 1.848762539 2.325229902
//
IT	4097
RD	16
LK	-311450.746539
QD	-259.114124 -> -242.515251
RI	0.0472041837
TR	0.098646	0.031772
MT	7.097718
MM	C_pi: 1.353817, n_recomb: 39368.061282
RS	0	0.000000	0.256295	1041.850663	0.026464	0.002849
RS	1	0.007024	0.256295	1083.970498	0.027534	0.013822
RS	2	0.014540	0.256295	1125.558303	0.028591	0.021751
RS	3	0.022585	0.256295	1166.263245	0.029625	0.026545
RS	4	0.031195	0.152254	2005.010651	0.050930	0.046222
RS	5	0.040409	0.152254	2015.879373	0.051206	0.046130
RS	6	0.050271	0.279959	1114.776601	0.028317	0.025231
RS	7	0.060826	0.279959	1147.620872	0.029151	0.025650
RS	8	0.072121	0.417535	795.604282	0.020209	0.017854
RS	9	0.084210	0.417535	826.511677	0.020994	0.018945
RS	10	0.097148	0.583449	616.058172	0.015649	0.014446
RS	11	0.110995	0.583449	643.475876	0.016345	0.015533
RS	12	0.125814	0.857162	458.688654	0.011651	0.011290
RS	13	0.141674	0.857162	481.718347	0.012236	0.012035
RS	14	0.158649	1.258033	345.402610	0.008774	0.008720
RS	15	0.176815	1.258033	364.286650	0.009253	0.009264
RS	16	0.196257	1.745442	277.268893	0.007043	0.007125
RS	17	0.217065	1.745442	293.203913	0.007448	0.007586
RS	18	0.239334	2.323047	233.160867	0.005923	0.006100
RS	19	0.263167	2.323047	246.997522	0.006274	0.006469
RS	20	0.288674	2.979557	204.119743	0.005185	0.005372
RS	21	0.315973	2.979557	216.490948	0.005499	0.005652
RS	22	0.345189	3.524006	194.171431	0.004932	0.005064
RS	23	0.376457	3.524006	206.014608	0.005233	0.005328
RS	24	0.409921	3.705036	207.825057	0.005279	0.005375
RS	25	0.445735	3.705036	220.336210	0.005597	0.005698
RS	26	0.484065	3.493048	247.530415	0.006288	0.006433
RS	27	0.525087	3.493048	261.890223	0.006652	0.006862
RS	28	0.568990	3.061192	315.618416	0.008017	0.008340
RS	29	0.615977	3.061192	332.716487	0.008451	0.008907
RS	30	0.666264	2.595017	412.659093	0.010482	0.011157
RS	31	0.720083	2.595017	432.641798	0.010990	0.011865
RS	32	0.777682	2.201233	532.834590	0.013535	0.014752
RS	33	0.839326	2.201233	554.521992	0.014086	0.015550
RS	34	0.905300	1.913723	660.902692	0.016788	0.018675
RS	35	0.975907	1.913723	681.601501	0.017314	0.019447
RS	36	1.051474	1.727171	775.091681	0.019688	0.022228
RS	37	1.132348	1.727171	791.325828	0.020101	0.022831
RS	38	1.218903	1.623908	854.985776	0.021718	0.024735
RS	39	1.311536	1.623908	863.874433	0.021944	0.025057
RS	40	1.410676	1.586169	889.334090	0.022590	0.025814
RS	41	1.516779	1.586169	889.659995	0.022599	0.025816
RS	42	1.630334	1.597774	879.583188	0.022343	0.025502
RS	43	1.751864	1.597774	871.809330	0.022145	0.025217
RS	44	1.881931	1.641581	837.481009	0.021273	0.024182
RS	45	2.021132	1.641581	822.839465	0.020901	0.023683
RS	46	2.170111	1.699200	777.620152	0.019753	0.022339
RS	47	2.329553	1.699200	757.154082	0.019233	0.021689
RS	48	2.500193	1.754655	710.384277	0.018045	0.020322
RS	49	2.682818	1.754655	684.638803	0.017391	0.019553
RS	50	2.878271	1.798877	639.802416	0.016252	0.018267
RS	51	3.087450	1.798877	609.127167	0.015473	0.017387
RS	52	3.311322	1.831811	565.493903	0.014364	0.016154
RS	53	3.550917	1.831811	530.603556	0.013478	0.015172
RS	54	3.807341	1.880781	481.354545	0.012227	0.013789
RS	55	4.081774	1.880781	444.879509	0.011301	0.012764
RS	56	4.375482	1.880781	406.949949	0.010337	0.011695
RS	57	4.689819	1.880781	368.167731	0.009352	0.010598
RS	58	5.026234	2.388283	264.399719	0.006716	0.007693
RS	59	5.386277	2.388283	243.440953	0.006184	0.007086
RS	60	5.771607	2.388283	221.782179	0.005634	0.006460
RS	61	6.184001	2.388283	199.772493	0.005074	0.005824
RS	62	6.625360	2.388283	177.776164	0.004516	0.005189
RS	63	7.097718	2.388283	843.546012	0.021427	0.024913
PA	4+25*2+4+6 0.098646094 0.031772126 7.097718295 0.256294854 0.152254329 0.279959158 0.417535294 0.583448731 0.857162421 1.258032526 1.745441985 2.323046687 2.979557017 3.524006021 3.705036023 3.493048016 3.061191660 2.595016920 2.201232992 1.913723171 1.727171139 1.623908470 1.586169342 1.597773787 1.641580679 1.699200395 1.754655149 1.798876609 1.831810752 1.880780750 2.388282501
//
IT	4074
RD	17
LK	-311417.949735
QD	-250.004917 -> -234.433912
RI	0.0453633837
TR	0.097211	0.032061
MT	7.165841
MM	C_pi: 1.377786, n_recomb: 40406.132861
RS	0	0.000000	0.264308	1039.073877	0.025716	0.002793
RS	1	0.007040	0.264308	1082.104474	0.026781	0.013570
RS	2	0.014575	0.264308	1124.741906	0.027836	0.021305
RS	3	0.022640	0.264308	1166.644212	0.028873	0.025947
RS	4	0.031273	0.151977	2073.141325	0.051308	0.046707
RS	5	0.040514	0.151977	2084.070460	0.051578	0.046589
RS	6	0.050406	0.282785	1139.028708	0.028190	0.025187
RS	7	0.060994	0.282785	1173.075107	0.029032	0.025602
RS	8	0.072327	0.421009	814.972390	0.020170	0.017847
RS	9	0.084458	0.421009	846.880798	0.020959	0.018924
RS	10	0.097443	0.584477	635.500458	0.015728	0.014516
RS	11	0.111342	0.584477	663.850585	0.016429	0.015603
RS	12	0.126220	0.855580	474.956622	0.011755	0.011380
RS	13	0.142145	0.855580	498.821958	0.012345	0.012138
RS	14	0.159191	1.256247	357.531470	0.008848	0.008791
RS	15	0.177436	1.256247	377.103372	0.009333	0.009344
RS	16	0.196967	1.747999	286.222895	0.007084	0.007166
RS	17	0.217872	1.747999	302.706924	0.007492	0.007634
RS	18	0.240248	2.339875	239.371285	0.005924	0.006104
RS	19	0.264200	2.339875	253.621654	0.006277	0.006476
RS	20	0.289838	3.026982	207.849349	0.005144	0.005334
RS	21	0.317281	3.026982	220.502713	0.005457	0.005614
RS	22	0.346656	3.610230	196.175582	0.004855	0.004989
RS	23	0.378098	3.610230	208.208791	0.005153	0.005251
RS	24	0.411754	3.814388	209.083173	0.005175	0.005272
RS	25	0.447779	3.814388	221.755912	0.005488	0.005588
RS	26	0.486340	3.598755	249.047666	0.006164	0.006303
RS	27	0.527616	3.598755	263.612225	0.006524	0.006722
RS	28	0.571797	3.146519	318.580240	0.007884	0.008190
RS	29	0.619089	3.146519	336.003638	0.008316	0.008744
RS	30	0.669709	2.657115	418.552976	0.010359	0.010996
RS	31	0.723893	2.657115	439.049831	0.010866	0.011693
RS	32	0.781891	2.244620	543.247320	0.013445	0.014600
RS	33	0.843972	2.244620	565.653857	0.013999	0.015390
RS	34	0.910424	1.944417	676.949651	0.016754	0.018553
RS	35	0.981553	1.944417	698.493504	0.017287	0.019323
RS	36	1.057689	1.750241	796.773805	0.019719	0.022152
RS	37	1.139185	1.750241	813.818915	0.020141	0.022760
RS	38	1.226418	1.643124	880.980723	0.021803	0.024706
RS	39	1.319792	1.643124	890.490753	0.022039	0.025038
RS	40	1.419738	1.604316	917.450681	0.022706	0.025816
RS	41	1.526721	1.604316	918.143863	0.022723	0.025832
RS	42	1.641234	1.616905	907.641713	0.022463	0.025518
RS	43	1.763809	1.616905	900.015902	0.022274	0.025250
RS	44	1.895013	1.663024	864.070145	0.021385	0.024203
RS	45	2.035452	1.663024	849.424628	0.021022	0.023722
RS	46	2.185778	1.723427	802.283350	0.019855	0.022367
RS	47	2.346687	1.723427	781.692868	0.019346	0.021736
RS	48	2.518922	1.781307	733.270941	0.018148	0.020365
RS	49	2.703282	1.781307	707.259177	0.017504	0.019614
RS	50	2.900620	1.827120	661.167933	0.016363	0.018332
RS	51	3.111850	1.827120	630.034151	0.015593	0.017468
RS	52	3.337949	1.860899	585.348227	0.014487	0.016241
RS	53	3.579965	1.860899	549.769641	0.013606	0.015271
RS	54	3.839017	1.911344	499.073247	0.012351	0.013888
RS	55	4.116306	1.911344	461.755924	0.011428	0.012871
RS	56	4.413114	1.911344	422.863265	0.010465	0.011807
RS	57	4.730817	1.911344	383.011750	0.009479	0.010712
RS	58	5.070884	2.449164	273.064860	0.006758	0.007715
RS	59	5.434890	2.449164	252.033556	0.006238	0.007125
RS	60	5.824521	2.449164	230.202593	0.005697	0.006512
RS	61	6.241579	2.449164	207.921957	0.005146	0.005887
RS	62	6.687997	2.449164	185.560293	0.004592	0.005260
RS	63	7.165841	2.449164	894.821093	0.022146	0.025652
PA	4+25*2+4+6 0.097211478 0.032060767 7.165840622 0.264308468 0.151976995 0.282784978 0.421009127 0.584476995 0.855579830 1.256247293 1.747998785 2.339875093 3.026982103 3.610229527 3.814387615 3.598754612 3.146519294 2.657114626 2.244620485 1.944417175 1.750241245 1.643124489 1.604315559 1.616904542 1.663024180 1.723427438 1.781306906 1.827119584 1.860899231 1.911343689 2.449164059
//
IT	4937
RD	18
LK	-311387.176199
QD	-241.453554 -> -226.826776
RI	0.0436745749
TR	0.095854	0.032344
MT	7.230667
MM	C_pi: 1.401056, n_recomb: 41428.445377
RS	0	0.000000	0.272144	1036.697411	0.025024	0.002741
RS	1	0.007055	0.272144	1080.576300	0.026083	0.013333
RS	2	0.014607	0.272144	1124.192046	0.027136	0.020889
RS	3	0.022692	0.272144	1167.211374	0.028174	0.025391
RS	4	0.031347	0.151683	2140.704909	0.051672	0.047176
RS	5	0.040614	0.151683	2151.657864	0.051937	0.047035
RS	6	0.050533	0.285669	1161.982746	0.028048	0.025129
RS	7	0.061153	0.285669	1197.213925	0.028898	0.025542
RS	8	0.072522	0.424643	833.333233	0.020115	0.017828
RS	9	0.084692	0.424643	866.220051	0.020909	0.018892
RS	10	0.097722	0.585721	654.366772	0.015795	0.014577
RS	11	0.111670	0.585721	683.631653	0.016502	0.015665
RS	12	0.126603	0.854094	491.038053	0.011853	0.011468
RS	13	0.142589	0.854094	515.729651	0.012449	0.012235
RS	14	0.159703	1.254078	369.663156	0.008923	0.008862
RS	15	0.178024	1.254078	389.920892	0.009412	0.009424
RS	16	0.197637	1.749279	295.246605	0.007127	0.007210
RS	17	0.218634	1.749279	312.281311	0.007538	0.007683
RS	18	0.241113	2.354192	245.652073	0.005930	0.006110
RS	19	0.265177	2.354192	260.318166	0.006284	0.006486
RS	20	0.290939	3.070763	211.623975	0.005108	0.005299
RS	21	0.318518	3.070763	224.559754	0.005420	0.005581
RS	22	0.348043	3.692710	198.200611	0.004784	0.004920
RS	23	0.379651	3.692710	210.421718	0.005079	0.005179
RS	24	0.413489	3.920899	210.331365	0.005077	0.005175
RS	25	0.449713	3.920899	223.160464	0.005387	0.005484
RS	26	0.488494	3.702594	250.495489	0.006046	0.006181
RS	27	0.530010	3.702594	265.255001	0.006403	0.006591
RS	28	0.574455	3.230630	321.369543	0.007757	0.008046
RS	29	0.622035	3.230630	339.102780	0.008185	0.008589
RS	30	0.672972	2.718428	424.126566	0.010238	0.010841
RS	31	0.727502	2.718428	445.117600	0.010744	0.011526
RS	32	0.785879	2.287511	553.175866	0.013353	0.014450
RS	33	0.848375	2.287511	576.282181	0.013910	0.015232
RS	34	0.915279	1.974814	692.369951	0.016712	0.018430
RS	35	0.986903	1.974814	714.747394	0.017253	0.019198
RS	36	1.063580	1.773110	817.756034	0.019739	0.022072
RS	37	1.145666	1.773110	835.613904	0.020170	0.022685
RS	38	1.233543	1.662153	906.280839	0.021876	0.024670
RS	39	1.327620	1.662153	916.427592	0.022121	0.025012
RS	40	1.428333	1.622216	944.940721	0.022809	0.025812
RS	41	1.536152	1.622216	946.026148	0.022835	0.025841
RS	42	1.651576	1.635682	935.173187	0.022573	0.025529
RS	43	1.775143	1.635682	927.725004	0.022393	0.025278
RS	44	1.907428	1.683970	890.242315	0.021489	0.024220
RS	45	2.049044	1.683970	875.622659	0.021136	0.023758
RS	46	2.200651	1.746994	826.637717	0.019953	0.022393
RS	47	2.362954	1.746994	805.949978	0.019454	0.021781
RS	48	2.536706	1.807130	755.949109	0.018247	0.020407
RS	49	2.722716	1.807130	729.693840	0.017613	0.019674
RS	50	2.921848	1.854367	682.415374	0.016472	0.018396
RS	51	3.135028	1.854367	650.840170	0.015710	0.017547
RS	52	3.363247	1.888832	605.160188	0.014607	0.016329
RS	53	3.607567	1.888832	568.903684	0.013732	0.015369
RS	54	3.869122	1.940526	516.812112	0.012475	0.013987
RS	55	4.149128	1.940526	478.653446	0.011554	0.012977
RS	56	4.448889	1.940526	438.799206	0.010592	0.011917
RS	57	4.769796	1.940526	397.880304	0.009604	0.010825
RS	58	5.113342	2.507937	281.712706	0.006800	0.007739
RS	59	5.481124	2.507937	260.607155	0.006291	0.007164
RS	60	5.874852	2.507937	238.605536	0.005759	0.006564
RS	61	6.296355	2.507937	216.058367	0.005215	0.005948
RS	62	6.747594	2.507937	193.338160	0.004667	0.005329
RS	63	7.230667	2.507937	946.641470	0.022850	0.026376
PA	4+25*2+4+6 0.095853768 0.032344049 7.230666790 0.272143695 0.151682991 0.285668515 0.424643255 0.585720696 0.854093995 1.254077623 1.749279475 2.354192260 3.070762630 3.692710492 3.920898988 3.702594410 3.230629697 2.718428455 2.287511356 1.974814456 1.773109573 1.662152638 1.622216495 1.635682251 1.683970264 1.746993620 1.807129737 1.854367133 1.888831549 1.940526251 2.507937254
//
IT	4235
RD	19
LK	-311358.262283
QD	-233.410285 -> -219.652990
RI	0.0421195333
TR	0.094566	0.032622
MT	7.292507
MM	C_pi: 1.423672, n_recomb: 42435.124746
RS	0	0.000000	0.279812	1034.647658	0.024382	0.002691
RS	1	0.007069	0.279812	1079.319346	0.025435	0.013111
RS	2	0.014638	0.279812	1123.850031	0.026484	0.020501
RS	3	0.022741	0.279812	1167.914934	0.027522	0.024873
RS	4	0.031418	0.151372	2207.745156	0.052026	0.047632
RS	5	0.040707	0.151372	2218.683926	0.052284	0.047471
RS	6	0.050654	0.288589	1183.758768	0.027896	0.025059
RS	7	0.061303	0.288589	1220.155809	0.028753	0.025471
RS	8	0.072706	0.428410	850.748670	0.020048	0.017800
RS	9	0.084914	0.428410	884.591263	0.020846	0.018850
RS	10	0.097986	0.587160	672.662401	0.015852	0.014631
RS	11	0.111981	0.587160	702.824377	0.016562	0.015718
RS	12	0.126966	0.852713	506.921374	0.011946	0.011552
RS	13	0.143010	0.852713	532.429489	0.012547	0.012329
RS	14	0.160188	1.251614	381.781205	0.008997	0.008933
RS	15	0.178580	1.251614	402.722079	0.009490	0.009503
RS	16	0.198273	1.749496	304.322961	0.007171	0.007255
RS	17	0.219358	1.749496	321.909277	0.007586	0.007734
RS	18	0.241933	2.366291	251.991217	0.005938	0.006120
RS	19	0.266103	2.366291	267.074579	0.006294	0.006500
RS	20	0.291983	3.111194	215.435086	0.005077	0.005269
RS	21	0.319692	3.111194	228.653328	0.005388	0.005552
RS	22	0.349360	3.771655	200.240752	0.004719	0.004856
RS	23	0.381124	3.771655	212.647667	0.005011	0.005113
RS	24	0.415135	4.024731	211.565145	0.004986	0.005084
RS	25	0.451549	4.024731	224.545602	0.005292	0.005387
RS	26	0.490537	3.804671	251.875381	0.005936	0.006066
RS	27	0.532282	3.804671	266.820639	0.006288	0.006467
RS	28	0.576977	3.313594	323.995877	0.007635	0.007910
RS	29	0.624832	3.313594	342.024334	0.008060	0.008442
RS	30	0.676070	2.778979	429.402191	0.010119	0.010691
RS	31	0.730930	2.778979	450.868354	0.010625	0.011366
RS	32	0.789667	2.329925	562.646441	0.013259	0.014303
RS	33	0.852557	2.329925	586.433470	0.013820	0.015077
RS	34	0.919892	2.004910	707.195525	0.016665	0.018307
RS	35	0.991987	2.004910	730.394483	0.017212	0.019073
RS	36	1.069179	1.795772	838.064853	0.019749	0.021989
RS	37	1.151827	1.795772	856.735799	0.020189	0.022606
RS	38	1.240318	1.680991	930.905922	0.021937	0.024629
RS	39	1.335063	1.680991	941.702732	0.022192	0.024981
RS	40	1.436507	1.639882	971.813697	0.022901	0.025802
RS	41	1.545121	1.639882	973.314323	0.022937	0.025845
RS	42	1.661413	1.654129	962.180653	0.022674	0.025536
RS	43	1.785926	1.654129	954.937757	0.022503	0.025300
RS	44	1.919240	1.704455	915.995154	0.021586	0.024236
RS	45	2.061978	1.704455	901.429545	0.021243	0.023791
RS	46	2.214806	1.769952	850.675408	0.020046	0.022418
RS	47	2.378438	1.769952	829.916475	0.019557	0.021823
RS	48	2.553636	1.832192	778.407418	0.018343	0.020449
RS	49	2.741219	1.832192	751.930925	0.017720	0.019732
RS	50	2.942062	1.880701	703.531194	0.016579	0.018461
RS	51	3.157103	1.880701	671.531777	0.015825	0.017625
RS	52	3.387344	1.915709	624.913650	0.014726	0.016416
RS	53	3.633861	1.915709	587.990517	0.013856	0.015466
RS	54	3.897804	1.968445	534.557117	0.012597	0.014086
RS	55	4.180405	1.968445	495.559236	0.011678	0.013082
RS	56	4.482983	1.968445	454.746055	0.010716	0.012026
RS	57	4.806950	1.968445	412.762729	0.009727	0.010935
RS	58	5.153817	2.564727	290.339147	0.006842	0.007764
RS	59	5.525205	2.564727	269.158222	0.006343	0.007203
RS	60	5.922845	2.564727	246.987742	0.005820	0.006614
RS	61	6.348594	2.564727	224.178455	0.005283	0.006009
RS	62	6.804439	2.564727	201.106288	0.004739	0.005397
RS	63	7.292507	2.564727	998.953160	0.023541	0.027086
PA	4+25*2+4+6 0.094565881 0.032621660 7.292507439 0.279811959 0.151372269 0.288589016 0.428409893 0.587159615 0.852712557 1.251613901 1.749496346 2.366291281 3.111193604 3.771655167 4.024730778 3.804670558 3.313594018 2.778978778 2.329924873 2.004910066 1.795771941 1.680990588 1.639882444 1.654128944 1.704455076 1.769951968 1.832191612 1.880701305 1.915709196 1.968444856 2.564727243
//
IT	4532
RD	20
LK	-311331.061594
QD	-225.831911 -> -212.877074
RI	0.0406810721
TR	0.093341	0.032893
MT	7.351664
MM	C_pi: 1.445677, n_recomb: 43426.277993
RS	0	0.000000	0.287334	1032.827798	0.023783	0.002645
RS	1	0.007082	0.287334	1078.242013	0.024829	0.012901
RS	2	0.014667	0.287334	1123.630457	0.025874	0.020135
RS	3	0.022788	0.287334	1168.676669	0.026912	0.024388
RS	4	0.031484	0.151042	2274.348168	0.052373	0.048077
RS	5	0.040796	0.151042	2285.231163	0.052623	0.047896
RS	6	0.050768	0.291533	1204.451153	0.027736	0.024979
RS	7	0.061446	0.291533	1241.994143	0.028600	0.025392
RS	8	0.072881	0.432283	867.283720	0.019971	0.017763
RS	9	0.085125	0.432283	902.059639	0.020772	0.018801
RS	10	0.098236	0.588766	690.406818	0.015898	0.014678
RS	11	0.112276	0.588766	721.448563	0.016613	0.015763
RS	12	0.127311	0.851444	522.595110	0.012034	0.011633
RS	13	0.143410	0.851444	548.909678	0.012640	0.012418
RS	14	0.160649	1.248921	393.874410	0.009070	0.009004
RS	15	0.179109	1.248921	415.495291	0.009568	0.009582
RS	16	0.198877	1.748792	313.443744	0.007218	0.007301
RS	17	0.220045	1.748792	331.582265	0.007636	0.007786
RS	18	0.242712	2.376424	258.379060	0.005950	0.006133
RS	19	0.266985	2.376424	273.880871	0.006307	0.006516
RS	20	0.292976	3.148570	219.273749	0.005049	0.005243
RS	21	0.320808	3.148570	232.774240	0.005360	0.005526
RS	22	0.350612	3.847299	202.289189	0.004658	0.004796
RS	23	0.382526	3.847299	214.879766	0.004948	0.005051
RS	24	0.416701	4.125967	212.784548	0.004900	0.004998
RS	25	0.453296	4.125967	225.911765	0.005202	0.005296
RS	26	0.492483	3.905033	253.192240	0.005830	0.005957
RS	27	0.534445	3.905033	268.314741	0.006179	0.006349
RS	28	0.579380	3.395440	326.471940	0.007518	0.007779
RS	29	0.627496	3.395440	344.781958	0.007939	0.008301
RS	30	0.679021	2.838795	434.398951	0.010003	0.010547
RS	31	0.734195	2.838795	456.322052	0.010508	0.011211
RS	32	0.793276	2.371867	571.686717	0.013165	0.014159
RS	33	0.856542	2.371867	596.135776	0.013728	0.014926
RS	34	0.924289	2.034709	721.453817	0.016613	0.018184
RS	35	0.996833	2.034709	745.461711	0.017166	0.018948
RS	36	1.074516	1.818227	857.725551	0.019751	0.021903
RS	37	1.157701	1.818227	877.208522	0.020200	0.022524
RS	38	1.246777	1.699641	954.873786	0.021988	0.024583
RS	39	1.342162	1.699641	966.332118	0.022252	0.024944
RS	40	1.444302	1.657323	998.080062	0.022983	0.025787
RS	41	1.553676	1.657323	1000.016789	0.023028	0.025843
RS	42	1.670797	1.672266	988.667189	0.022767	0.025539
RS	43	1.796213	1.672266	981.655308	0.022605	0.025319
RS	44	1.930511	1.724514	941.325436	0.021676	0.024248
RS	45	2.074321	1.724514	926.840460	0.021343	0.023820
RS	46	2.228317	1.792351	874.389057	0.020135	0.022441
RS	47	2.393219	1.792351	853.583773	0.019656	0.021864
RS	48	2.569800	1.856557	800.633764	0.018437	0.020490
RS	49	2.758887	1.856557	773.957797	0.017822	0.019789
RS	50	2.961366	1.906204	724.499533	0.016683	0.018524
RS	51	3.178186	1.906204	692.093405	0.015937	0.017702
RS	52	3.410362	1.941623	644.593545	0.014843	0.016502
RS	53	3.658982	1.941623	607.015642	0.013978	0.015562
RS	54	3.925210	1.995211	552.292761	0.012718	0.014184
RS	55	4.210293	1.995211	512.459008	0.011801	0.013185
RS	56	4.515568	1.995211	470.690698	0.010839	0.012134
RS	57	4.842463	1.995211	427.647038	0.009848	0.011044
RS	58	5.192511	2.619665	298.938387	0.006884	0.007790
RS	59	5.567350	2.619665	277.681660	0.006394	0.007241
RS	60	5.968737	2.619665	255.344542	0.005880	0.006664
RS	61	6.398553	2.619665	232.277740	0.005349	0.006067
RS	62	6.858810	2.619665	208.860199	0.004810	0.005462
RS	63	7.351664	2.619665	1051.700333	0.024218	0.027783
PA	4+25*2+4+6 0.093341348 0.032893305 7.351663922 0.287333912 0.151042407 0.291533043 0.432283075 0.588766138 0.851443949 1.248920918 1.748792260 2.376423734 3.148569728 3.847298619 4.125967395 3.905032561 3.395440336 2.838794710 2.371867147 2.034709073 1.818227310 1.699641257 1.657323210 1.672266254 1.724514497 1.792351167 1.856557251 1.906204170 1.941622834 1.995210762 2.619664775
//
IT	4773
RD	21
LK	-311305.441950
QD	-218.680068 -> -206.467403
RI	0.0393439939
TR	0.092175	0.033159
MT	7.408321
MM	C_pi: 1.467105, n_recomb: 44402.232422
RS	0	0.000000	0.294733	1031.145169	0.023223	0.002601
RS	1	0.007095	0.294733	1077.255550	0.024261	0.012702
RS	2	0.014694	0.294733	1123.449353	0.025302	0.019790
RS	3	0.022832	0.294733	1169.418288	0.026337	0.023931
RS	4	0.031547	0.150694	2340.566400	0.052713	0.048512
RS	5	0.040881	0.150694	2351.350816	0.052956	0.048314
RS	6	0.050877	0.294486	1224.163657	0.027570	0.024891
RS	7	0.061582	0.294486	1262.831990	0.028441	0.025307
RS	8	0.073047	0.436242	882.998605	0.019886	0.017718
RS	9	0.085325	0.436242	918.685697	0.020690	0.018745
RS	10	0.098475	0.590520	707.617470	0.015937	0.014719
RS	11	0.112557	0.590520	739.521982	0.016655	0.015801
RS	12	0.127639	0.850285	538.056703	0.012118	0.011710
RS	13	0.143790	0.850285	565.167607	0.012728	0.012502
RS	14	0.161088	1.246068	405.928862	0.009142	0.009074
RS	15	0.179613	1.246068	428.226059	0.009644	0.009659
RS	16	0.199453	1.747311	322.598919	0.007265	0.007349
RS	17	0.220700	1.747311	341.289794	0.007686	0.007839
RS	18	0.243455	2.384800	264.809258	0.005964	0.006148
RS	19	0.267824	2.384800	280.730451	0.006322	0.006534
RS	20	0.293922	3.183110	223.136285	0.005025	0.005219
RS	21	0.321872	3.183110	236.918770	0.005336	0.005504
RS	22	0.351805	3.919777	204.344911	0.004602	0.004741
RS	23	0.383863	3.919777	217.117190	0.004890	0.004994
RS	24	0.418194	4.224720	213.988622	0.004819	0.004917
RS	25	0.454962	4.224720	227.258281	0.005118	0.005211
RS	26	0.494338	4.003722	254.451342	0.005731	0.005853
RS	27	0.536508	4.003722	269.743236	0.006075	0.006238
RS	28	0.581671	3.476190	328.810242	0.007405	0.007654
RS	29	0.630037	3.476190	347.389084	0.007824	0.008167
RS	30	0.681836	2.897881	439.138385	0.009890	0.010407
RS	31	0.737310	2.897881	461.501180	0.010394	0.011061
RS	32	0.796720	2.413332	580.326134	0.013070	0.014019
RS	33	0.860345	2.413332	605.419066	0.013635	0.014778
RS	34	0.928484	2.064200	735.177540	0.016557	0.018061
RS	35	1.001459	2.064200	759.981505	0.017116	0.018823
RS	36	1.079611	1.840462	876.769474	0.019746	0.021815
RS	37	1.163308	1.840462	897.062277	0.020203	0.022440
RS	38	1.252944	1.718094	978.210778	0.022031	0.024534
RS	39	1.348940	1.718094	990.340357	0.022304	0.024904
RS	40	1.451747	1.674534	1023.759686	0.023056	0.025769
RS	41	1.561848	1.674534	1026.151403	0.023110	0.025837
RS	42	1.679762	1.690098	1014.646405	0.022851	0.025538
RS	43	1.806042	1.690098	1007.889225	0.022699	0.025333
RS	44	1.941282	1.744164	966.240273	0.021761	0.024258
RS	45	2.086117	1.744164	951.860728	0.021437	0.023847
RS	46	2.241229	1.814218	897.780270	0.020219	0.022463
RS	47	2.407347	1.814218	876.952105	0.019750	0.021903
RS	48	2.585252	1.880265	822.625692	0.018527	0.020529
RS	49	2.775779	1.880265	795.771083	0.017922	0.019844
RS	50	2.979825	1.930925	745.314849	0.016786	0.018587
RS	51	3.198349	1.930925	712.519096	0.016047	0.017777
RS	52	3.432377	1.966637	664.190952	0.014959	0.016588
RS	53	3.683011	1.966637	625.970478	0.014098	0.015656
RS	54	3.951428	2.020903	570.010140	0.012837	0.014282
RS	55	4.238890	2.020903	529.344579	0.011922	0.013288
RS	56	4.546748	2.020903	486.625638	0.010959	0.012239
RS	57	4.876450	2.020903	442.526384	0.009966	0.011151
RS	58	5.229546	2.672841	307.508404	0.006926	0.007816
RS	59	5.607695	2.672841	286.175818	0.006445	0.007280
RS	60	6.012674	2.672841	263.674419	0.005938	0.006713
RS	61	6.446388	2.672841	240.354638	0.005413	0.006125
RS	62	6.910876	2.672841	216.598086	0.004878	0.005526
RS	63	7.408321	2.672841	1104.844788	0.024883	0.028466
PA	4+25*2+4+6 0.092175356 0.033159036 7.408320565 0.294732806 0.150693818 0.294486252 0.436242394 0.590520236 0.850285225 1.246068320 1.747311273 2.384800106 3.183109902 3.919777425 4.224719802 4.003721986 3.476189939 2.897881218 2.413331663 2.064200029 1.840462350 1.718093631 1.674533782 1.690097684 1.744163657 1.814218488 1.880264929 1.930924855 1.966637123 2.020903066 2.672841396
//
IT	4407
RD	22
LK	-311281.285271
QD	-211.920589 -> -200.395661
RI	0.0380965487
TR	0.091063	0.033419
MT	7.462673
MM	C_pi: 1.487992, n_recomb: 45363.326807
RS	0	0.000000	0.302023	1029.549341	0.022696	0.002560
RS	1	0.007108	0.302023	1076.313235	0.023727	0.012512
RS	2	0.014720	0.302023	1123.264315	0.024762	0.019463
RS	3	0.022874	0.302023	1170.102325	0.025794	0.023498
RS	4	0.031608	0.150330	2406.397652	0.053047	0.048940
RS	5	0.040962	0.150330	2417.042380	0.053282	0.048724
RS	6	0.050981	0.297445	1242.955584	0.027400	0.024798
RS	7	0.061712	0.297445	1282.728518	0.028277	0.025216
RS	8	0.073206	0.440272	897.948094	0.019795	0.017668
RS	9	0.085516	0.440272	934.524638	0.020601	0.018684
RS	10	0.098702	0.592408	724.309474	0.015967	0.014754
RS	11	0.112825	0.592408	757.060106	0.016689	0.015833
RS	12	0.127952	0.849229	553.308592	0.012197	0.011783
RS	13	0.144154	0.849229	581.205874	0.012812	0.012583
RS	14	0.161507	1.243079	417.944893	0.009213	0.009143
RS	15	0.180094	1.243079	440.914756	0.009720	0.009735
RS	16	0.200002	1.745188	331.778226	0.007314	0.007398
RS	17	0.221325	1.745188	351.021171	0.007738	0.007892
RS	18	0.244163	2.391621	271.275438	0.005980	0.006164
RS	19	0.268625	2.391621	287.616708	0.006340	0.006554
RS	20	0.294825	3.215049	227.017814	0.005004	0.005198
RS	21	0.322888	3.215049	241.081928	0.005314	0.005484
RS	22	0.352945	3.989322	206.402619	0.004550	0.004689
RS	23	0.385138	3.989322	219.354579	0.004836	0.004940
RS	24	0.419620	4.321065	215.178841	0.004743	0.004841
RS	25	0.456552	4.321065	228.587009	0.005039	0.005130
RS	26	0.496110	4.100797	255.657245	0.005636	0.005754
RS	27	0.538479	4.100797	271.111281	0.005976	0.006132
RS	28	0.583859	3.555860	331.023625	0.007297	0.007534
RS	29	0.632465	3.555860	349.859491	0.007712	0.008038
RS	30	0.684526	2.956232	443.643502	0.009780	0.010272
RS	31	0.740287	2.956232	466.429791	0.010282	0.010917
RS	32	0.800011	2.454323	588.591904	0.012975	0.013881
RS	33	0.863980	2.454323	614.311152	0.013542	0.014634
RS	34	0.932496	2.093372	748.400732	0.016498	0.017940
RS	35	1.005881	2.093372	773.987770	0.017062	0.018700
RS	36	1.084483	1.862473	895.226780	0.019735	0.021725
RS	37	1.168671	1.862473	916.326296	0.020200	0.022354
RS	38	1.258843	1.736345	1000.942589	0.022065	0.024481
RS	39	1.355424	1.736345	1013.751644	0.022347	0.024860
RS	40	1.458869	1.691516	1048.872834	0.023122	0.025747
RS	41	1.569667	1.691516	1051.736626	0.023185	0.025827
RS	42	1.688340	1.707634	1040.132162	0.022929	0.025535
RS	43	1.815448	1.707634	1033.651565	0.022786	0.025344
RS	44	1.951591	1.763421	990.748860	0.021840	0.024267
RS	45	2.097409	1.763421	976.497814	0.021526	0.023871
RS	46	2.253592	1.835584	920.852712	0.020299	0.022484
RS	47	2.420876	1.835584	900.023762	0.019840	0.021939
RS	48	2.600049	1.903357	844.381878	0.018614	0.020568
RS	49	2.791957	1.903357	817.368603	0.018018	0.019897
RS	50	2.997506	1.954916	765.972512	0.016885	0.018648
RS	51	3.217664	1.954916	732.803859	0.016154	0.017851
RS	52	3.453470	1.990815	683.699581	0.015072	0.016672
RS	53	3.706036	1.990815	644.848766	0.014215	0.015749
RS	54	3.976553	2.045602	587.701240	0.012955	0.014378
RS	55	4.266298	2.045602	546.208569	0.012041	0.013390
RS	56	4.576636	2.045602	502.544097	0.011078	0.012343
RS	57	4.909032	2.045602	457.394561	0.010083	0.011256
RS	58	5.265054	2.724353	316.047506	0.006967	0.007843
RS	59	5.646380	2.724353	294.639296	0.006495	0.007318
RS	60	6.054809	2.724353	271.976058	0.005996	0.006761
RS	61	6.492267	2.724353	248.407742	0.005476	0.006181
RS	62	6.960819	2.724353	224.318306	0.004945	0.005588
RS	63	7.462673	2.724353	1158.349982	0.025535	0.029137
PA	4+25*2+4+6 0.091063321 0.033418826 7.462672572 0.302022663 0.150330009 0.297445154 0.440272299 0.592408243 0.849229439 1.243079043 1.745187907 2.391620799 3.215049495 3.989321797 4.321065441 4.100797094 3.555860112 2.956232260 2.454322531 2.093372335 1.862472579 1.736345312 1.691516253 1.707633896 1.763421255 1.835583861 1.903356800 1.954916492 1.990814597 2.045601684 2.724353112
//
IT	3940
RD	23
LK	-311258.484951
QD	-205.522755 -> -194.636270
RI	0.0369264680
TR	0.090001	0.033673
MT	7.514911
MM	C_pi: 1.508373, n_recomb: 46309.867382
RS	0	0.000000	0.309228	1027.961596	0.022197	0.002520
RS	1	0.007119	0.309228	1075.338723	0.023221	0.012331
RS	2	0.014745	0.309228	1123.002032	0.024250	0.019152
RS	3	0.022914	0.309228	1170.659197	0.025279	0.023088
RS	4	0.031665	0.149949	2471.931562	0.053378	0.049360
RS	5	0.041039	0.149949	2482.391929	0.053604	0.049128
RS	6	0.051080	0.300401	1260.903254	0.027228	0.024699
RS	7	0.061836	0.300401	1301.759823	0.028110	0.025121
RS	8	0.073357	0.444360	912.179269	0.019697	0.017613
RS	9	0.085699	0.444360	949.623908	0.020506	0.018617
RS	10	0.098919	0.594412	740.503822	0.015990	0.014783
RS	11	0.113081	0.594412	774.084360	0.016715	0.015859
RS	12	0.128251	0.848294	568.336277	0.012272	0.011854
RS	13	0.144501	0.848294	597.009615	0.012892	0.012659
RS	14	0.161907	1.240013	429.908278	0.009283	0.009211
RS	15	0.180553	1.240013	453.546628	0.009794	0.009809
RS	16	0.200527	1.742511	340.977250	0.007363	0.007447
RS	17	0.221922	1.742511	360.771807	0.007790	0.007946
RS	18	0.244841	2.397072	277.770615	0.005998	0.006183
RS	19	0.269391	2.397072	294.532379	0.006360	0.006575
RS	20	0.295689	3.244612	230.913208	0.004986	0.005180
RS	21	0.323859	3.244612	245.258442	0.005296	0.005467
RS	22	0.354035	4.056106	208.459574	0.004501	0.004640
RS	23	0.386359	4.056106	221.589242	0.004785	0.004890
RS	24	0.420984	4.415145	216.353081	0.004672	0.004768
RS	25	0.458075	4.415145	229.895985	0.004964	0.005054
RS	26	0.497806	4.196321	256.813409	0.005546	0.005660
RS	27	0.540365	4.196321	272.422852	0.005883	0.006032
RS	28	0.585955	3.634492	333.121179	0.007193	0.007420
RS	29	0.634790	3.634492	352.203029	0.007605	0.007915
RS	30	0.687102	3.013898	447.926875	0.009672	0.010141
RS	31	0.743138	3.013898	471.121190	0.010173	0.010778
RS	32	0.803163	2.494845	596.509228	0.012881	0.013747
RS	33	0.867462	2.494845	622.837845	0.013449	0.014493
RS	34	0.936339	2.122232	761.150132	0.016436	0.017819
RS	35	1.010119	2.122232	787.507199	0.017005	0.018577
RS	36	1.089151	1.884252	913.127984	0.019718	0.021634
RS	37	1.173810	1.884252	935.030233	0.020191	0.022267
RS	38	1.264497	1.754395	1023.094577	0.022092	0.024426
RS	39	1.361639	1.754395	1036.589898	0.022384	0.024814
RS	40	1.465697	1.708275	1073.438297	0.023179	0.025721
RS	41	1.577164	1.708275	1076.789566	0.023252	0.025814
RS	42	1.696566	1.724886	1065.138106	0.023000	0.025528
RS	43	1.824469	1.724886	1058.954196	0.022867	0.025352
RS	44	1.961478	1.782308	1014.858789	0.021915	0.024273
RS	45	2.108240	1.782308	1000.757737	0.021610	0.023892
RS	46	2.265451	1.856479	943.608633	0.020376	0.022503
RS	47	2.433855	1.856479	922.799784	0.019927	0.021974
RS	48	2.614247	1.925873	865.900962	0.018698	0.020606
RS	49	2.807482	1.925873	838.748133	0.018112	0.019949
RS	50	3.014475	1.978233	786.466554	0.016983	0.018709
RS	51	3.236203	1.978233	752.941535	0.016259	0.017923
RS	52	3.473717	2.014220	703.111361	0.015183	0.016755
RS	53	3.728141	2.014220	663.642754	0.014330	0.015840
RS	54	4.000677	2.069383	605.358132	0.013072	0.014474
RS	55	4.292616	2.069383	563.043652	0.012158	0.013489
RS	56	4.605340	2.069383	518.439327	0.011195	0.012446
RS	57	4.940326	2.069383	472.245372	0.010198	0.011359
RS	58	5.299162	2.774303	324.553009	0.007008	0.007870
RS	59	5.683544	2.774303	303.069847	0.006544	0.007356
RS	60	6.095292	2.774303	280.247463	0.006052	0.006808
RS	61	6.536352	2.774303	256.435139	0.005537	0.006236
RS	62	7.008814	2.774303	232.018897	0.005010	0.005649
RS	63	7.514911	2.774303	1212.182651	0.026175	0.029795
PA	4+25*2+4+6 0.090001014 0.033672628 7.514911052 0.309227621 0.149948799 0.300401306 0.444360216 0.594411890 0.848293613 1.240013359 1.742510814 2.397071977 3.244612162 4.056106231 4.415145340 4.196320946 3.634491996 3.013897870 2.494844590 2.122232227 1.884252248 1.754394708 1.708275326 1.724885692 1.782307918 1.856478635 1.925873231 1.978233031 2.014220400 2.069383372 2.774302948
//
IT	4358
RD	24
LK	-311236.943611
QD	-199.459347 -> -189.166563
RI	0.0358304751
TR	0.088984	0.033920
MT	7.565254
MM	C_pi: 1.528270, n_recomb: 47241.630108
RS	0	0.000000	0.316344	1026.390053	0.021726	0.002482
RS	1	0.007130	0.316344	1074.343449	0.022741	0.012158
RS	2	0.014769	0.316344	1122.677488	0.023765	0.018855
RS	3	0.022953	0.316344	1171.107642	0.024790	0.022697
RS	4	0.031720	0.149550	2537.177222	0.053706	0.049774
RS	5	0.041113	0.149550	2547.406711	0.053923	0.049526
RS	6	0.051175	0.303346	1278.061052	0.027054	0.024596
RS	7	0.061954	0.303346	1319.979528	0.027941	0.025022
RS	8	0.073502	0.448496	925.718949	0.019595	0.017553
RS	9	0.085874	0.448496	964.010086	0.020406	0.018547
RS	10	0.099127	0.596521	756.201322	0.016007	0.014807
RS	11	0.113326	0.596521	790.595295	0.016735	0.015880
RS	12	0.128537	0.847458	583.139919	0.012344	0.011921
RS	13	0.144833	0.847458	612.578887	0.012967	0.012732
RS	14	0.162291	1.236894	441.807776	0.009352	0.009278
RS	15	0.180994	1.236894	466.109922	0.009867	0.009882
RS	16	0.201030	1.739363	350.184468	0.007413	0.007497
RS	17	0.222495	1.739363	370.529622	0.007843	0.008000
RS	18	0.245491	2.401306	284.284857	0.006018	0.006202
RS	19	0.270126	2.401306	301.467056	0.006381	0.006598
RS	20	0.296518	3.272017	234.812626	0.004970	0.005164
RS	21	0.324791	3.272017	249.438039	0.005280	0.005452
RS	22	0.355081	4.120304	210.509147	0.004456	0.004595
RS	23	0.387530	4.120304	223.814343	0.004738	0.004843
RS	24	0.422294	4.507069	217.506855	0.004604	0.004700
RS	25	0.459536	4.507069	231.180702	0.004894	0.004981
RS	26	0.499434	4.290353	257.918473	0.005460	0.005571
RS	27	0.542176	4.290353	273.676787	0.005793	0.005936
RS	28	0.587967	3.712131	335.104665	0.007093	0.007310
RS	29	0.637022	3.712131	354.421806	0.007502	0.007797
RS	30	0.689575	3.070898	451.996108	0.009568	0.010015
RS	31	0.745876	3.070898	475.583382	0.010067	0.010644
RS	32	0.806191	2.534921	604.086494	0.012787	0.013616
RS	33	0.870807	2.534921	631.007577	0.013357	0.014356
RS	34	0.940031	2.150787	773.437128	0.016372	0.017700
RS	35	1.014190	2.150787	800.550664	0.016946	0.018456
RS	36	1.093637	1.905807	930.481022	0.019696	0.021543
RS	37	1.178749	1.905807	953.180861	0.020177	0.022179
RS	38	1.269931	1.772248	1044.668840	0.022113	0.024369
RS	39	1.367613	1.772248	1058.855643	0.022414	0.024765
RS	40	1.472262	1.724821	1097.452198	0.023231	0.025693
RS	41	1.584372	1.724821	1101.304640	0.023312	0.025797
RS	42	1.704476	1.741873	1089.652997	0.023066	0.025520
RS	43	1.833144	1.741873	1083.784448	0.022941	0.025357
RS	44	1.970987	1.800852	1038.554607	0.021984	0.024277
RS	45	2.118658	1.800852	1024.623930	0.021689	0.023912
RS	46	2.276860	1.876941	966.029185	0.020449	0.022521
RS	47	2.446341	1.876941	945.260667	0.020009	0.022007
RS	48	2.627908	1.947864	887.161385	0.018779	0.020642
RS	49	2.822422	1.947864	859.888039	0.018202	0.019999
RS	50	3.030805	2.000932	806.774567	0.017078	0.018768
RS	51	3.254047	2.000932	772.910139	0.016361	0.017994
RS	52	3.493207	2.036922	722.403700	0.015292	0.016836
RS	53	3.749421	2.036922	682.330825	0.014443	0.015929
RS	54	4.023903	2.092331	622.958681	0.013187	0.014568
RS	55	4.317958	2.092331	579.829304	0.012274	0.013588
RS	56	4.632981	2.092331	534.292434	0.011310	0.012547
RS	57	4.970466	2.092331	487.061556	0.010310	0.011460
RS	58	5.332015	2.822803	333.014801	0.007049	0.007897
RS	59	5.719345	2.822803	311.458213	0.006593	0.007393
RS	60	6.134293	2.822803	288.480093	0.006106	0.006855
RS	61	6.578829	2.822803	264.428884	0.005597	0.006290
RS	62	7.055063	2.822803	239.692404	0.005074	0.005708
RS	63	7.565254	2.822803	1266.279951	0.026804	0.030441
PA	4+25*2+4+6 0.088984210 0.033920257 7.565254082 0.316344059 0.149550287 0.303346086 0.448496047 0.596520808 0.847457920 1.236894186 1.739362973 2.401305697 3.272016859 4.120304401 4.507069287 4.290353143 3.712131389 3.070898376 2.534920704 2.150786680 1.905806594 1.772248166 1.724820855 1.741872570 1.800851883 1.876941132 1.947863512 2.000932482 2.036921957 2.092331437 2.822803264
//
IT	5443
RD	25
LK	-311216.573296
QD	-193.706771 -> -183.966950
RI	0.0347982646
TR	0.088010	0.034162
MT	7.613793
MM	C_pi: 1.547706, n_recomb: 48159.088633
RS	0	0.000000	0.323394	1024.772209	0.021279	0.002446
RS	1	0.007141	0.323394	1073.266442	0.022286	0.011991
RS	2	0.014792	0.323394	1122.231757	0.023303	0.018571
RS	3	0.022990	0.323394	1171.391325	0.024323	0.022323
RS	4	0.031773	0.149139	2602.114513	0.054032	0.050183
RS	5	0.041183	0.149139	2612.069960	0.054238	0.049920
RS	6	0.051265	0.306278	1294.482146	0.026879	0.024491
RS	7	0.062068	0.306278	1337.441240	0.027771	0.024921
RS	8	0.073641	0.452660	938.637011	0.019490	0.017489
RS	9	0.086041	0.452660	977.753987	0.020303	0.018474
RS	10	0.099327	0.598716	771.432249	0.016018	0.014827
RS	11	0.113562	0.598716	806.623896	0.016749	0.015895
RS	12	0.128812	0.846733	597.712586	0.012411	0.011986
RS	13	0.145152	0.846733	627.906661	0.013038	0.012801
RS	14	0.162659	1.233745	453.641383	0.009420	0.009344
RS	15	0.181416	1.233745	478.602593	0.009938	0.009954
RS	16	0.201513	1.735816	359.396911	0.007463	0.007547
RS	17	0.223045	1.735816	380.291527	0.007897	0.008055
RS	18	0.246114	2.404436	290.817773	0.006039	0.006223
RS	19	0.270831	2.404436	308.420369	0.006404	0.006622
RS	20	0.297313	3.297386	238.717723	0.004957	0.005150
RS	21	0.325686	3.297386	253.622540	0.005266	0.005439
RS	22	0.356085	4.181975	212.555073	0.004414	0.004552
RS	23	0.388655	4.181975	226.033955	0.004693	0.004799
RS	24	0.423551	4.596848	218.644999	0.004540	0.004635
RS	25	0.460939	4.596848	232.446453	0.004827	0.004913
RS	26	0.500997	4.382917	258.978255	0.005378	0.005486
RS	27	0.543916	4.382917	274.879462	0.005708	0.005845
RS	28	0.589899	3.788779	336.985910	0.006997	0.007204
RS	29	0.639167	3.788779	356.528472	0.007403	0.007684
RS	30	0.691952	3.127223	455.871083	0.009466	0.009893
RS	31	0.748507	3.127223	479.837211	0.009964	0.010514
RS	32	0.809101	2.574526	611.353701	0.012694	0.013488
RS	33	0.874022	2.574526	638.851138	0.013265	0.014222
RS	34	0.943580	2.179021	785.293704	0.016306	0.017582
RS	35	1.018104	2.179021	813.150297	0.016885	0.018337
RS	36	1.097950	1.927124	947.317752	0.019671	0.021451
RS	37	1.183499	1.927124	970.809476	0.020158	0.022090
RS	38	1.275157	1.789896	1065.694889	0.022129	0.024310
RS	39	1.373360	1.789896	1080.577222	0.022438	0.024714
RS	40	1.478576	1.741150	1120.937953	0.023276	0.025663
RS	41	1.591305	1.741150	1125.303855	0.023366	0.025778
RS	42	1.712085	1.758591	1113.698734	0.023125	0.025509
RS	43	1.841491	1.758591	1108.162447	0.023010	0.025359
RS	44	1.980137	1.819058	1061.851544	0.022049	0.024280
RS	45	2.128684	1.819058	1048.110037	0.021763	0.023929
RS	46	2.287840	1.896981	988.125959	0.020518	0.022538
RS	47	2.458361	1.896981	967.416483	0.020088	0.022038
RS	48	2.641060	1.969344	908.170182	0.018858	0.020678
RS	49	2.836805	1.969344	880.794120	0.018289	0.020048
RS	50	3.046529	2.023040	826.898796	0.017170	0.018826
RS	51	3.271230	2.023040	792.711166	0.016460	0.018063
RS	52	3.511977	2.058954	741.575588	0.015398	0.016916
RS	53	3.769917	2.058954	700.911683	0.014554	0.016016
RS	54	4.046277	2.114490	640.500510	0.013300	0.014662
RS	55	4.342372	2.114490	596.563194	0.012387	0.013685
RS	56	4.659612	2.114490	550.101132	0.011423	0.012646
RS	57	4.999507	2.114490	501.840877	0.010420	0.011559
RS	58	5.363675	2.869915	341.433105	0.007090	0.007924
RS	59	5.753848	2.869915	319.804674	0.006641	0.007430
RS	60	6.171885	2.869915	296.674155	0.006160	0.006900
RS	61	6.619775	2.869915	272.388997	0.005656	0.006342
RS	62	7.099650	2.869915	247.338565	0.005136	0.005766
RS	63	7.613793	2.869915	1320.619026	0.027422	0.031075
PA	4+25*2+4+6 0.088010132 0.034161944 7.613793375 0.323394159 0.149139107 0.306278074 0.452660000 0.598716426 0.846733370 1.233744669 1.735816489 2.404436214 3.297386024 4.181974816 4.596848457 4.382917400 3.788779487 3.127222653 2.574525516 2.179021272 1.927124272 1.789896053 1.741149538 1.758590884 1.819057889 1.896980524 1.969343722 2.023040372 2.058953746 2.114489885 2.869914717
//
CC
CC	Brief Description of the file format:
CC	  CC  comments
CC	  MM  useful-messages
CC	  RD  round-of-iterations
CC	  LL  \log[P(sequence)]
CC	  QD  Q-before-opt Q-after-opt
CC	  TR  \theta_0 \rho_0
CC	  RS  k t_k \lambda_k \pi_k \sum_{l\not=k}A_{kl} A_{kk}
CC	  DC  begin end best-k t_k+\Delta_k max-prob
CC
MM	Version: 0.6.5-r67
MM	pattern:4+25*2+4+6, n:63, n_free_lambdas:28
MM	n_iterations:25, skip:1, max_t:5, theta/rho:5
MM	is_decoding:0
MM	n_seqs:10, sum_L:1009506, sum_n:147380
RD	0
LK	0.000000
QD	0.000000 -> 0.000000
RI	inf
TR	0.157815	0.031563
MT	5.000000
MM	C_pi: 1.000000, n_recomb: 31367.993864
RS	0	0.000000	1.000000	198.238120	0.006320	0.000000
RS	1	0.006440	1.000000	209.628467	0.006683	0.000000
RS	2	0.013294	1.000000	221.579909	0.007064	0.000000
RS	3	0.020590	1.000000	234.107729	0.007463	0.000000
RS	4	0.028356	1.000000	247.225823	0.007881	0.000000
RS	5	0.036622	1.000000	260.946375	0.008319	0.000000
RS	6	0.045421	1.000000	275.279491	0.008776	0.000000
RS	7	0.054785	1.000000	290.232787	0.009253	0.000000
RS	8	0.064753	1.000000	305.810939	0.009749	0.000000
RS	9	0.075363	1.000000	322.015187	0.010266	0.000000
RS	10	0.086656	1.000000	338.842791	0.010802	0.000000
RS	11	0.098677	1.000000	356.286438	0.011358	0.000000
RS	12	0.111471	1.000000	374.333604	0.011934	0.000000
RS	13	0.125090	1.000000	392.965869	0.012528	0.000000
RS	14	0.139585	1.000000	412.158184	0.013139	0.000000
RS	15	0.155014	1.000000	431.878109	0.013768	0.000000
RS	16	0.171437	1.000000	452.085002	0.014412	0.000000
RS	17	0.188917	1.000000	472.729194	0.015070	0.000000
RS	18	0.207523	1.000000	493.751149	0.015741	0.000000
RS	19	0.227327	1.000000	515.080615	0.016421	0.000000
RS	20	0.248406	1.000000	536.635799	0.017108	0.000000
RS	21	0.270843	1.000000	558.322583	0.017799	0.000000
RS	22	0.294725	1.000000	580.033799	0.018491	0.000000
RS	23	0.320144	1.000000	601.648601	0.019180	0.000000
RS	24	0.347201	1.000000	623.031973	0.019862	0.000000
RS	25	0.376000	1.000000	644.034402	0.020532	0.000000
RS	26	0.406654	1.000000	664.491771	0.021184	0.000000
RS	27	0.439282	1.000000	684.225522	0.021813	0.000000
RS	28	0.474011	1.000000	703.043143	0.022413	0.000000
RS	29	0.510976	1.000000	720.739025	0.022977	0.000000
RS	30	0.550322	1.000000	737.095772	0.023498	0.000000
RS	31	0.592202	1.000000	751.886004	0.023970	0.000000
RS	32	0.636779	1.000000	764.874711	0.024384	0.000000
RS	33	0.684227	1.000000	775.822219	0.024733	0.000000
RS	34	0.734730	1.000000	784.487793	0.025009	0.000000
RS	35	0.788485	1.000000	790.633913	0.025205	0.000000
RS	36	0.845702	1.000000	794.031219	0.025313	0.000000
RS	37	0.906604	1.000000	794.464102	0.025327	0.000000
RS	38	0.971428	1.000000	791.736891	0.025240	0.000000
RS	39	1.040426	1.000000	785.680529	0.025047	0.000000
RS	40	1.113868	1.000000	776.159608	0.024744	0.000000
RS	41	1.192040	1.000000	763.079566	0.024327	0.000000
RS	42	1.275245	1.000000	746.393804	0.023795	0.000000
RS	43	1.363809	1.000000	726.110428	0.023148	0.000000
RS	44	1.458076	1.000000	702.298267	0.022389	0.000000
RS	45	1.558414	1.000000	675.091794	0.021522	0.000000
RS	46	1.665214	1.000000	644.694525	0.020553	0.000000
RS	47	1.778891	1.000000	611.380486	0.019491	0.000000
RS	48	1.899889	1.000000	575.493350	0.018347	0.000000
RS	49	2.028679	1.000000	537.442907	0.017133	0.000000
RS	50	2.165763	1.000000	497.698601	0.015866	0.000000
RS	51	2.311675	1.000000	456.780017	0.014562	0.000000
RS	52	2.466983	1.000000	415.244370	0.013238	0.000000
RS	53	2.632293	1.000000	373.671224	0.011912	0.000000
RS	54	2.808249	1.000000	332.644930	0.010605	0.000000
RS	55	2.995536	1.000000	292.735482	0.009332	0.000000
RS	56	3.194884	1.000000	254.478705	0.008113	0.000000
RS	57	3.407070	1.000000	218.356885	0.006961	0.000000
RS	58	3.632920	1.000000	184.781053	0.005891	0.000000
RS	59	3.873315	1.000000	154.076148	0.004912	0.000000
RS	60	4.129191	1.000000	126.470205	0.004032	0.000000
RS	61	4.401545	1.000000	102.088485	0.003255	0.000000
RS	62	4.691438	1.000000	80.953141	0.002581	0.000000
RS	63	5.000000	1.000000	227.774331	0.007261	0.000000
PA	4+25*2+4+6 0.157814950 0.031562990 5.000000000 1.000000000 1.000000000 1.000000000 1.000000000 1.000000000 1.000000000 1.000000000 1.000000000 1.000000000 1.000000000 1.000000000 1.000000000 1.000000000 1.000000000 1.000000000 1.000000000 1.000000000 1.000000000 1.000000000 1.000000000 1.000000000 1.000000000 1.000000000 1.000000000 1.000000000 1.000000000 1.000000000 1.000000000
//
IT	5088
RD	1
LK	-377788.298594
QD	-630.831553 -> -424.867310
RI	0.0352463276
TR	0.155455	0.031859
MT	5.115905
MM	C_pi: 0.983428, n_recomb: 31141.431672
RS	0	0.000000	0.362697	542.779898	0.017430	0.002051
RS	1	0.006478	0.362697	567.442902	0.018221	0.008975
RS	2	0.013375	0.362697	592.522629	0.019027	0.014282
RS	3	0.020720	0.362697	617.929146	0.019843	0.017058
RS	4	0.028540	0.427168	547.371917	0.017577	0.017891
RS	5	0.036866	0.427168	571.297565	0.018345	0.017817
RS	6	0.045732	0.543300	469.311978	0.015070	0.017199
RS	7	0.055172	0.543300	490.905934	0.015764	0.016170
RS	8	0.065224	0.690147	404.613310	0.012993	0.014996
RS	9	0.075927	0.690147	424.055802	0.013617	0.013795
RS	10	0.087323	0.842772	364.150795	0.011693	0.012661
RS	11	0.099458	0.842772	382.095432	0.012270	0.011716
RS	12	0.112378	0.980414	344.704684	0.011069	0.010990
RS	13	0.126136	0.980414	361.837312	0.011619	0.010444
RS	14	0.140785	1.096275	339.650741	0.010907	0.010032
RS	15	0.156382	1.096275	356.470960	0.011447	0.009721
RS	16	0.172990	1.186607	345.531888	0.011096	0.009493
RS	17	0.190674	1.186607	362.403103	0.011637	0.009344
RS	18	0.209504	1.246706	361.568345	0.011611	0.009285
RS	19	0.229553	1.246706	378.776026	0.012163	0.009333
RS	20	0.250901	1.273922	387.991596	0.012459	0.009507
RS	21	0.273631	1.273922	405.736187	0.013029	0.009825
RS	22	0.297834	1.270943	424.779971	0.013640	0.010306
RS	23	0.323606	1.270943	443.114375	0.014229	0.010967
RS	24	0.351046	1.245382	470.990334	0.015124	0.011818
RS	25	0.380264	1.245382	489.734690	0.015726	0.012862
RS	26	0.411375	1.207062	524.363329	0.016838	0.014087
RS	27	0.444501	1.207062	543.029726	0.017438	0.015471
RS	28	0.479773	1.164973	581.304716	0.018667	0.016978
RS	29	0.517329	1.164973	599.069414	0.019237	0.018566
RS	30	0.557319	1.125437	637.307790	0.020465	0.020184
RS	31	0.599899	1.125437	653.054800	0.020971	0.021782
RS	32	0.645237	1.091967	687.541904	0.022078	0.023306
RS	33	0.693512	1.091967	699.974454	0.022477	0.024707
RS	34	0.744915	1.066135	727.342932	0.023356	0.025939
RS	35	0.799647	1.066135	735.145129	0.023607	0.026959
RS	36	0.857924	1.048361	752.715017	0.024171	0.027732
RS	37	0.919977	1.048361	754.737934	0.024236	0.028233
RS	38	0.986050	1.038167	760.980665	0.024436	0.028451
RS	39	1.056402	1.038167	756.404469	0.024289	0.028390
RS	40	1.131312	1.034231	751.252763	0.024124	0.028065
RS	41	1.211074	1.034231	739.672497	0.023752	0.027507
RS	42	1.296003	1.034677	724.287967	0.023258	0.026747
RS	43	1.386434	1.034677	705.721785	0.022662	0.025823
RS	44	1.482723	1.037627	681.841265	0.021895	0.024768
RS	45	1.585249	1.037627	656.716298	0.021088	0.023611
RS	46	1.694416	1.041652	626.125573	0.020106	0.022374
RS	47	1.810656	1.041652	595.283091	0.019115	0.021078
RS	48	1.934425	1.045888	559.687318	0.017972	0.019737
RS	49	2.066211	1.045888	524.393848	0.016839	0.018365
RS	50	2.206535	1.049851	485.561017	0.015592	0.016976
RS	51	2.355948	1.049851	447.475042	0.014369	0.015583
RS	52	2.515041	1.053239	407.325122	0.013080	0.014199
RS	53	2.684439	1.053239	368.390962	0.011830	0.012838
RS	54	2.864810	1.056772	328.669498	0.010554	0.011510
RS	55	3.056865	1.056772	291.017958	0.009345	0.010227
RS	56	3.261362	1.056772	254.620013	0.008176	0.008999
RS	57	3.479105	1.056772	219.959016	0.007063	0.007836
RS	58	3.710954	1.069533	185.472220	0.005956	0.006746
RS	59	3.957821	1.069533	156.254240	0.005018	0.005737
RS	60	4.220680	1.069533	129.657628	0.004164	0.004815
RS	61	4.500566	1.069533	105.864725	0.003399	0.003981
RS	62	4.798583	1.069533	84.964490	0.002728	0.003238
RS	63	5.115905	1.069533	250.477537	0.008043	0.009915
PA	4+25*2+4+6 0.155454754 0.031859408 5.115904808 0.362696648 0.427167892 0.543299675 0.690146923 0.842772484 0.980413914 1.096274853 1.186607361 1.246706009 1.273921967 1.270942688 1.245381832 1.207061768 1.164973259 1.125436783 1.091966629 1.066135049 1.048360825 1.038167000 1.034231186 1.034676552 1.037626743 1.041651726 1.045887947 1.049850941 1.053238630 1.056771517 1.069533408
//
IT	4784
RD	2
LK	-377450.406435
QD	-457.120074 -> -368.355219
RI	0.0553972777
TR	0.153849	0.032520
MT	5.162993
MM	C_pi: 0.963572, n_recomb: 31145.677854
RS	0	0.000000	0.259491	757.828052	0.024332	0.002356
RS	1	0.006493	0.259491	786.540178	0.025254	0.010112
RS	2	0.013408	0.259491	814.978057	0.026167	0.016097
RS	3	0.020771	0.259491	842.943781	0.027065	0.020431
RS	4	0.028613	0.296987	761.890387	0.024462	0.019839
RS	5	0.036964	0.296987	788.257609	0.025309	0.021549
RS	6	0.045857	0.413716	586.960695	0.018846	0.017683
RS	7	0.055327	0.413716	610.570863	0.019604	0.017919
RS	8	0.065413	0.586316	449.185125	0.014422	0.014102
RS	9	0.076153	0.586316	469.474201	0.015073	0.014008
RS	10	0.087591	0.789213	365.059800	0.011721	0.011374
RS	11	0.099771	0.789213	382.696160	0.012287	0.011315
RS	12	0.112742	0.995394	318.335421	0.010221	0.009717
RS	13	0.126556	0.995394	334.260124	0.010732	0.009739
RS	14	0.141266	1.189477	293.820383	0.009434	0.008751
RS	15	0.156931	1.189477	308.753607	0.009913	0.008811
RS	16	0.173614	1.355058	284.812889	0.009145	0.008208
RS	17	0.191380	1.355058	299.317109	0.009610	0.008299
RS	18	0.210299	1.471492	289.591076	0.009298	0.008024
RS	19	0.230447	1.471492	304.168096	0.009766	0.008213
RS	20	0.251903	1.523124	308.453496	0.009904	0.008304
RS	21	0.274752	1.523124	323.556879	0.010389	0.008676
RS	22	0.299085	1.510421	341.894128	0.010977	0.009192
RS	23	0.324998	1.510421	357.856407	0.011490	0.009831
RS	24	0.352593	1.449918	389.598889	0.012509	0.010841
RS	25	0.381980	1.449918	406.503879	0.013052	0.011807
RS	26	0.413275	1.365229	449.536413	0.014433	0.013328
RS	27	0.446602	1.365229	467.070839	0.014996	0.014600
RS	28	0.482093	1.277107	517.453039	0.016614	0.016537
RS	29	0.519888	1.277107	534.807346	0.017171	0.017994
RS	30	0.560138	1.198498	587.211405	0.018854	0.020131
RS	31	0.603001	1.198498	603.103445	0.019364	0.021584
RS	32	0.648647	1.135147	651.726232	0.020925	0.023641
RS	33	0.697257	1.135147	664.568495	0.021337	0.024887
RS	34	0.749023	1.088545	703.960971	0.022602	0.026575
RS	35	0.804150	1.088545	712.138477	0.022865	0.027432
RS	36	0.862857	1.058208	737.994978	0.023695	0.028511
RS	37	0.925375	1.058208	740.186003	0.023765	0.028848
RS	38	0.991953	1.042390	750.344129	0.024091	0.029193
RS	39	1.062854	1.042390	745.765018	0.023944	0.028982
RS	40	1.138358	1.038155	740.794282	0.023785	0.028633
RS	41	1.218765	1.038155	729.253993	0.023414	0.027954
RS	42	1.304393	1.041798	711.848796	0.022855	0.027084
RS	43	1.395580	1.041798	693.632605	0.022271	0.026080
RS	44	1.492688	1.049752	667.150811	0.021420	0.024893
RS	45	1.596102	1.049752	642.880795	0.020641	0.023695
RS	46	1.706230	1.059338	610.218986	0.019592	0.022347
RS	47	1.823509	1.059338	580.797211	0.018648	0.021044
RS	48	1.948403	1.068952	544.142745	0.017471	0.019627
RS	49	2.081407	1.068952	510.760463	0.016399	0.018273
RS	50	2.223046	1.077707	471.914564	0.015152	0.016845
RS	51	2.373882	1.077707	436.045761	0.014000	0.015486
RS	52	2.534511	1.085062	396.708724	0.012737	0.014093
RS	53	2.705571	1.085062	360.044930	0.011560	0.012771
RS	54	2.887737	1.092621	321.350550	0.010318	0.011443
RS	55	3.081732	1.092621	285.830675	0.009177	0.010199
RS	56	3.288322	1.092621	251.282463	0.008068	0.009004
RS	57	3.508327	1.092621	218.177306	0.007005	0.007867
RS	58	3.742616	1.119268	182.966977	0.005875	0.006725
RS	59	3.992118	1.119268	155.440647	0.004991	0.005757
RS	60	4.257820	1.119268	130.132457	0.004178	0.004864
RS	61	4.540775	1.119268	107.256179	0.003444	0.004050
RS	62	4.842101	1.119268	86.942948	0.002791	0.003320
RS	63	5.162993	1.119268	266.928906	0.008570	0.010509
PA	4+25*2+4+6 0.153848857 0.032520446 5.162992969 0.259491421 0.296986862 0.413716162 0.586316135 0.789212689 0.995393945 1.189477076 1.355058313 1.471491706 1.523123621 1.510421357 1.449917706 1.365228927 1.277107001 1.198498471 1.135147408 1.088545139 1.058207803 1.042389786 1.038154766 1.041798010 1.049751797 1.059338157 1.068951671 1.077706769 1.085061697 1.092621479 1.119267888
//
IT	4375
RD	3
LK	-377294.867968
QD	-395.351358 -> -340.830994
RI	0.0647136243
TR	0.152017	0.033189
MT	5.205259
MM	C_pi: 0.962602, n_recomb: 31744.296669
RS	0	0.000000	0.238552	840.744427	0.026485	0.002430
RS	1	0.006507	0.238552	870.682266	0.027428	0.010296
RS	2	0.013436	0.238552	900.042429	0.028353	0.016317
RS	3	0.020817	0.238552	928.586375	0.029252	0.021011
RS	4	0.028678	0.249448	914.993102	0.028824	0.021460
RS	5	0.037051	0.249448	941.473584	0.029658	0.023869
RS	6	0.045968	0.359468	674.620202	0.021252	0.018363
RS	7	0.055466	0.359468	699.294612	0.022029	0.019172
RS	8	0.065581	0.538866	485.101263	0.015282	0.013967
RS	9	0.076355	0.538866	506.202586	0.015946	0.014357
RS	10	0.087829	0.765732	372.474733	0.011734	0.010947
RS	11	0.100050	0.765732	390.308144	0.012295	0.011249
RS	12	0.113067	1.015053	308.894435	0.009731	0.009167
RS	13	0.126930	1.015053	324.463116	0.010221	0.009420
RS	14	0.141695	1.269410	272.701970	0.008591	0.008094
RS	15	0.157421	1.269410	286.831193	0.009036	0.008302
RS	16	0.174170	1.502322	254.989044	0.008033	0.007466
RS	17	0.192010	1.502322	268.352566	0.008454	0.007648
RS	18	0.211009	1.674429	253.366015	0.007981	0.007230
RS	19	0.231245	1.674429	266.597255	0.008398	0.007461
RS	20	0.252798	1.750923	268.132545	0.008447	0.007494
RS	21	0.275753	1.750923	281.849546	0.008879	0.007862
RS	22	0.300201	1.726368	300.193758	0.009457	0.008400
RS	23	0.326241	1.726368	314.925268	0.009921	0.008990
RS	24	0.353974	1.627302	349.965599	0.011025	0.010111
RS	25	0.383512	1.627302	366.000140	0.011530	0.010991
RS	26	0.414972	1.494193	415.993316	0.013105	0.012734
RS	27	0.448479	1.494193	433.167165	0.013646	0.013896
RS	28	0.484166	1.361092	493.819306	0.015556	0.016168
RS	29	0.522175	1.361092	511.333422	0.016108	0.017507
RS	30	0.562657	1.247009	576.017613	0.018146	0.020060
RS	31	0.605773	1.247009	592.417645	0.018662	0.021396
RS	32	0.651695	1.158498	653.371263	0.020582	0.023882
RS	33	0.700604	1.158498	666.758823	0.021004	0.025014
RS	34	0.752696	1.095750	716.411552	0.022568	0.027065
RS	35	0.808177	1.095750	724.848566	0.022834	0.027812
RS	36	0.867268	1.056662	757.181502	0.023853	0.029121
RS	37	0.930203	1.056662	759.167028	0.023915	0.029358
RS	38	0.997234	1.037988	771.347649	0.024299	0.029773
RS	39	1.068626	1.037988	766.156248	0.024135	0.029478
RS	40	1.144663	1.035282	759.456000	0.023924	0.029068
RS	41	1.225648	1.035282	747.147145	0.023536	0.028331
RS	42	1.311901	1.043285	725.885332	0.022867	0.027331
RS	43	1.403767	1.043285	707.041409	0.022273	0.026296
RS	44	1.501611	1.057001	676.241427	0.021303	0.024971
RS	45	1.605820	1.057001	651.697786	0.020530	0.023770
RS	46	1.716810	1.072680	615.345051	0.019384	0.022310
RS	47	1.835022	1.072680	586.084142	0.018463	0.021026
RS	48	1.960925	1.088068	546.806379	0.017225	0.019535
RS	49	2.095020	1.088068	513.979161	0.016191	0.018215
RS	50	2.237840	1.101920	473.593434	0.014919	0.016749
RS	51	2.389952	1.101920	438.544439	0.013815	0.015432
RS	52	2.551962	1.113482	398.546175	0.012555	0.014028
RS	53	2.724513	1.113482	362.785286	0.011428	0.012748
RS	54	2.908292	1.125358	323.718003	0.010198	0.011417
RS	55	3.104027	1.125358	289.070694	0.009106	0.010213
RS	56	3.312499	1.125358	255.188626	0.008039	0.009048
RS	57	3.534535	1.125358	222.543350	0.007010	0.007935
RS	58	3.771017	1.166910	185.455926	0.005842	0.006735
RS	59	4.022887	1.166910	158.742785	0.005001	0.005804
RS	60	4.291144	1.166910	133.958682	0.004220	0.004937
RS	61	4.576856	1.166910	111.344689	0.003508	0.004141
RS	62	4.881158	1.166910	91.067198	0.002869	0.003420
RS	63	5.205259	1.166910	290.276280	0.009144	0.011200
PA	4+25*2+4+6 0.152017486 0.033188889 5.205258987 0.238552340 0.249447768 0.359468430 0.538866272 0.765732208 1.015052856 1.269409587 1.502321864 1.674429174 1.750923403 1.726367868 1.627302314 1.494193022 1.361091558 1.247008710 1.158497976 1.095749675 1.056661731 1.037987909 1.035281607 1.043284961 1.057000917 1.072679824 1.088068055 1.101920268 1.113482354 1.125358152 1.166909979
//
IT	3510
RD	4
LK	-377193.241200
QD	-361.415463 -> -319.278062
RI	0.0650200319
TR	0.149886	0.033785
MT	5.256648
MM	C_pi: 0.973981, n_recomb: 32680.969610
RS	0	0.000000	0.242180	854.465802	0.026146	0.002425
RS	1	0.006523	0.242180	885.339560	0.027090	0.010134
RS	2	0.013471	0.242180	915.673470	0.028019	0.015865
RS	3	0.020873	0.242180	945.226346	0.028923	0.020381
RS	4	0.028757	0.227480	1035.506605	0.031685	0.022816
RS	5	0.037156	0.227480	1061.952933	0.032495	0.025472
RS	6	0.046102	0.331069	751.340152	0.022990	0.019103
RS	7	0.055632	0.331069	777.041677	0.023777	0.020188
RS	8	0.065784	0.511918	521.707196	0.015964	0.014109
RS	9	0.076598	0.511918	543.850048	0.016641	0.014747
RS	10	0.088117	0.751612	387.062038	0.011844	0.010838
RS	11	0.100387	0.751612	405.504214	0.012408	0.011324
RS	12	0.113458	1.030429	310.312787	0.009495	0.008914
RS	13	0.127382	1.030429	326.053118	0.009977	0.009286
RS	14	0.142214	1.333743	264.904870	0.008106	0.007717
RS	15	0.158013	1.333743	278.830354	0.008532	0.008000
RS	16	0.174843	1.628906	240.411672	0.007356	0.006986
RS	17	0.192770	1.628906	253.278463	0.007750	0.007208
RS	18	0.211867	1.857686	233.983376	0.007160	0.006677
RS	19	0.232210	1.857686	246.530513	0.007544	0.006919
RS	20	0.253879	1.961747	245.877103	0.007524	0.006898
RS	21	0.276962	1.961747	258.856094	0.007921	0.007248
RS	22	0.301551	1.926161	277.308262	0.008485	0.007790
RS	23	0.327743	1.926161	291.410388	0.008917	0.008330
RS	24	0.355644	1.787957	329.412097	0.010080	0.009525
RS	25	0.385365	1.787957	345.105557	0.010560	0.010328
RS	26	0.417025	1.606777	401.451976	0.012284	0.012231
RS	27	0.450750	1.606777	418.714689	0.012812	0.013301
RS	28	0.486674	1.430952	488.993536	0.014963	0.015832
RS	29	0.524942	1.430952	507.039487	0.015515	0.017077
RS	30	0.565706	1.284901	583.481455	0.017854	0.019965
RS	31	0.609129	1.284901	600.679088	0.018380	0.021214
RS	32	0.655384	1.174938	673.552466	0.020610	0.024052
RS	33	0.704657	1.174938	687.670637	0.021042	0.025106
RS	34	0.757143	1.099192	747.174653	0.022863	0.027454
RS	35	0.813053	1.099192	755.923819	0.023130	0.028133
RS	36	0.872610	1.053633	794.184261	0.024301	0.029622
RS	37	0.936052	1.053633	795.871327	0.024353	0.029800
RS	38	1.003632	1.033516	809.321700	0.024764	0.030253
RS	39	1.075620	1.033516	803.293317	0.024580	0.029914
RS	40	1.152304	1.033078	793.966363	0.024294	0.029427
RS	41	1.233990	1.033078	780.559394	0.023884	0.028663
RS	42	1.321004	1.045768	754.515143	0.023087	0.027529
RS	43	1.413694	1.045768	734.626566	0.022479	0.026490
RS	44	1.512430	1.065378	698.627749	0.021377	0.025028
RS	45	1.617606	1.065378	673.308843	0.020602	0.023841
RS	46	1.729643	1.087211	632.435836	0.019352	0.022274
RS	47	1.848988	1.087211	602.748731	0.018443	0.021018
RS	48	1.976117	1.108417	560.043935	0.017137	0.019457
RS	49	2.111539	1.108417	527.107989	0.016129	0.018177
RS	50	2.255794	1.127407	484.381988	0.014822	0.016675
RS	51	2.409459	1.127407	449.436484	0.013752	0.015401
RS	52	2.573147	1.143227	407.979661	0.012484	0.013986
RS	53	2.747512	1.143227	372.391021	0.011395	0.012748
RS	54	2.933251	1.159539	332.158261	0.010164	0.011412
RS	55	3.131105	1.159539	297.685975	0.009109	0.010244
RS	56	3.341865	1.159539	263.801513	0.008072	0.009109
RS	57	3.566373	1.159539	230.984332	0.007068	0.008017
RS	58	3.805524	1.216867	191.225146	0.005851	0.006756
RS	59	4.060275	1.216867	164.820636	0.005043	0.005859
RS	60	4.331644	1.216867	140.112746	0.004287	0.005017
RS	61	4.620713	1.216867	117.368543	0.003591	0.004237
RS	62	4.928637	1.216867	96.786948	0.002962	0.003525
RS	63	5.256648	1.216867	319.598703	0.009779	0.011931
PA	4+25*2+4+6 0.149886296 0.033784917 5.256647576 0.242179961 0.227479637 0.331068540 0.511918230 0.751611553 1.030429042 1.333743469 1.628906051 1.857685638 1.961747021 1.926160915 1.787956702 1.606777329 1.430951966 1.284901470 1.174937843 1.099191866 1.053632551 1.033515530 1.033077906 1.045768366 1.065377936 1.087211357 1.108416618 1.127407092 1.143227355 1.159539032 1.216867091
//
IT	4714
RD	5
LK	-377112.363862
QD	-336.295609 -> -300.499132
RI	0.0613436922
TR	0.147591	0.034311
MT	5.316075
MM	C_pi: 0.991426, n_recomb: 33765.946592
RS	0	0.000000	0.255937	837.885487	0.024815	0.002386
RS	1	0.006541	0.255937	869.545236	0.025752	0.009841
RS	2	0.013511	0.255937	900.851750	0.026679	0.015170
RS	3	0.020936	0.255937	931.578160	0.027589	0.019325
RS	4	0.028847	0.215904	1136.298554	0.033652	0.023944
RS	5	0.037276	0.215904	1162.976879	0.034442	0.026640
RS	6	0.046256	0.314030	821.838749	0.024339	0.019808
RS	7	0.055823	0.314030	848.627538	0.025133	0.021028
RS	8	0.066016	0.494277	559.094450	0.016558	0.014346
RS	9	0.076876	0.494277	582.417549	0.017249	0.015127
RS	10	0.088446	0.740755	405.916106	0.012021	0.010864
RS	11	0.100774	0.740755	425.193647	0.012592	0.011463
RS	12	0.113907	1.040274	317.658377	0.009408	0.008806
RS	13	0.127900	1.040274	333.852167	0.009887	0.009251
RS	14	0.142808	1.384224	263.951259	0.007817	0.007485
RS	15	0.158691	1.384224	277.983116	0.008233	0.007813
RS	16	0.175614	1.737618	233.351591	0.006911	0.006650
RS	17	0.193643	1.737618	246.044984	0.007287	0.006893
RS	18	0.212852	2.024484	222.702201	0.006595	0.006262
RS	19	0.233317	2.024484	234.891107	0.006956	0.006505
RS	20	0.255121	2.159729	232.163101	0.006876	0.006431
RS	21	0.278351	2.159729	244.718080	0.007247	0.006761
RS	22	0.303101	2.115255	263.157588	0.007794	0.007295
RS	23	0.329470	2.115255	276.914561	0.008201	0.007792
RS	24	0.357563	1.938541	317.490868	0.009403	0.009031
RS	25	0.387495	1.938541	333.084511	0.009865	0.009769
RS	26	0.419384	1.710228	395.233768	0.011705	0.011789
RS	27	0.453360	1.710228	412.784357	0.012225	0.012783
RS	28	0.489558	1.493739	492.151475	0.014575	0.015516
RS	29	0.528124	1.493739	510.897396	0.015131	0.016687
RS	30	0.569213	1.318401	598.708748	0.017731	0.019849
RS	31	0.612989	1.318401	616.848077	0.018268	0.021033
RS	32	0.659629	1.189538	701.417731	0.020773	0.024167
RS	33	0.709321	1.189538	716.377612	0.021216	0.025168
RS	34	0.762262	1.102780	785.583935	0.023266	0.027769
RS	35	0.818667	1.102780	794.704634	0.023536	0.028404
RS	36	0.878762	1.052033	838.695076	0.024838	0.030042
RS	37	0.942787	1.052033	840.081054	0.024880	0.030186
RS	38	1.011001	1.031122	854.483291	0.025306	0.030663
RS	39	1.083677	1.031122	847.562423	0.025101	0.030299
RS	40	1.161108	1.033146	835.200348	0.024735	0.029732
RS	41	1.243603	1.033146	820.604534	0.024303	0.028959
RS	42	1.331495	1.050467	789.360130	0.023377	0.027696
RS	43	1.425136	1.050467	768.308613	0.022754	0.026663
RS	44	1.524903	1.075821	726.741625	0.021523	0.025073
RS	45	1.631196	1.075821	700.494772	0.020746	0.023908
RS	46	1.744442	1.103653	654.779314	0.019392	0.022240
RS	47	1.865096	1.103653	624.468271	0.018494	0.021018
RS	48	1.993643	1.130544	578.032396	0.017119	0.019392
RS	49	2.130599	1.130544	544.741324	0.016133	0.018152
RS	50	2.276513	1.154575	499.362673	0.014789	0.016616
RS	51	2.431973	1.154575	464.233879	0.013749	0.015384
RS	52	2.597602	1.174589	420.990704	0.012468	0.013960
RS	53	2.774065	1.174589	385.265767	0.011410	0.012760
RS	54	2.962072	1.195328	343.519915	0.010174	0.011418
RS	55	3.162378	1.195328	308.917080	0.009149	0.010285
RS	56	3.375786	1.195328	274.735457	0.008136	0.009177
RS	57	3.603155	1.195328	241.465514	0.007151	0.008105
RS	58	3.845397	1.269085	198.589016	0.005881	0.006780
RS	59	4.103485	1.269085	172.272887	0.005102	0.005914
RS	60	4.378456	1.269085	147.447697	0.004367	0.005096
RS	61	4.671414	1.269085	124.404525	0.003684	0.004332
RS	62	4.983536	1.269085	103.372314	0.003061	0.003629
RS	63	5.316075	1.269085	352.920642	0.010452	0.012672
PA	4+25*2+4+6 0.147590771 0.034311058 5.316075096 0.255936968 0.215903965 0.314030047 0.494277188 0.740755370 1.040273790 1.384224258 1.737617746 2.024484106 2.159728794 2.115254509 1.938541279 1.710228054 1.493739389 1.318400994 1.189538343 1.102780098 1.052032749 1.031121910 1.033145824 1.050467001 1.075820754 1.103653136 1.130544232 1.154574720 1.174588736 1.195327874 1.269085227
//
IT	4479
RD	6
LK	-377042.839601
QD	-315.464126 -> -283.898609
RI	0.0564382970
TR	0.145261	0.034787
MT	5.379671
MM	C_pi: 1.011514, n_recomb: 34907.746141
RS	0	0.000000	0.274672	809.778932	0.023198	0.002333
RS	1	0.006561	0.274672	841.983847	0.024120	0.009509
RS	2	0.013553	0.274672	874.060667	0.025039	0.014420
RS	3	0.021003	0.274672	905.803604	0.025948	0.018179
RS	4	0.028943	0.209397	1223.218369	0.035041	0.024877
RS	5	0.037403	0.209397	1250.405290	0.035820	0.027517
RS	6	0.046418	0.303011	887.122844	0.025413	0.020440
RS	7	0.056025	0.303011	915.038713	0.026213	0.021724
RS	8	0.066262	0.481785	596.291940	0.017082	0.014606
RS	9	0.077171	0.481785	620.852271	0.017786	0.015477
RS	10	0.088796	0.731388	427.032804	0.012233	0.010955
RS	11	0.101183	0.731388	447.260774	0.012813	0.011631
RS	12	0.114383	1.045437	328.299054	0.009405	0.008776
RS	13	0.128450	1.045437	345.099041	0.009886	0.009274
RS	14	0.143439	1.423413	266.731826	0.007641	0.007340
RS	15	0.159411	1.423413	281.038250	0.008051	0.007699
RS	16	0.176432	1.831411	230.300289	0.006597	0.006402
RS	17	0.194569	1.831411	242.992502	0.006961	0.006658
RS	18	0.213897	2.177677	215.669600	0.006178	0.005936
RS	19	0.234492	2.177677	227.670269	0.006522	0.006177
RS	20	0.256439	2.347823	222.870601	0.006385	0.006051
RS	21	0.279826	2.347823	235.161323	0.006737	0.006363
RS	22	0.304747	2.297075	253.415840	0.007260	0.006879
RS	23	0.331304	2.297075	266.964639	0.007648	0.007340
RS	24	0.359603	2.082861	309.719954	0.008873	0.008603
RS	25	0.389758	2.082861	325.318401	0.009319	0.009287
RS	26	0.421893	1.808344	392.713717	0.011250	0.011390
RS	27	0.456135	1.808344	410.627154	0.011763	0.012322
RS	28	0.492625	1.552785	498.520989	0.014281	0.015215
RS	29	0.531508	1.552785	518.027412	0.014840	0.016327
RS	30	0.572943	1.350083	616.784149	0.017669	0.019716
RS	31	0.617096	1.350083	635.925982	0.018217	0.020852
RS	32	0.664147	1.204053	731.952420	0.020968	0.024239
RS	33	0.714284	1.204053	747.816403	0.021423	0.025204
RS	34	0.767712	1.107540	826.620064	0.023680	0.028024
RS	35	0.824644	1.107540	836.165430	0.023954	0.028631
RS	36	0.885312	1.052328	885.818311	0.025376	0.030400
RS	37	0.949961	1.052328	886.938012	0.025408	0.030523
RS	38	1.018852	1.030884	902.187473	0.025845	0.031016
RS	39	1.092262	1.030884	894.393945	0.025622	0.030641
RS	40	1.170490	1.035315	878.848721	0.025176	0.029996
RS	41	1.253849	1.035315	863.078293	0.024725	0.029223
RS	42	1.342679	1.057043	826.497648	0.023677	0.027839
RS	43	1.437336	1.057043	804.291743	0.023040	0.026819
RS	44	1.538205	1.087870	757.058731	0.021687	0.025110
RS	45	1.645691	1.087870	729.876065	0.020909	0.023970
RS	46	1.760230	1.121446	679.251796	0.019458	0.022210
RS	47	1.882285	1.121446	648.279540	0.018571	0.021022
RS	48	2.012347	1.153804	598.049123	0.017132	0.019337
RS	49	2.150943	1.153804	564.329893	0.016166	0.018136
RS	50	2.298633	1.182695	516.215640	0.014788	0.016570
RS	51	2.456013	1.182695	480.797929	0.013773	0.015378
RS	52	2.623720	1.206767	435.657564	0.012480	0.013944
RS	53	2.802430	1.206767	399.669560	0.011449	0.012780
RS	54	2.992865	1.231835	356.272396	0.010206	0.011432
RS	55	3.195795	1.231835	321.405309	0.009207	0.010330
RS	56	3.412041	1.231835	286.798632	0.008216	0.009247
RS	57	3.642474	1.231835	252.954667	0.007246	0.008193
RS	58	3.888027	1.322442	206.703804	0.005921	0.006804
RS	59	4.149691	1.322442	180.381952	0.005167	0.005968
RS	60	4.428524	1.322442	155.361289	0.004451	0.005172
RS	61	4.725651	1.322442	131.954363	0.003780	0.004424
RS	62	5.042274	1.322442	110.417375	0.003163	0.003729
RS	63	5.379671	1.322442	389.001003	0.011144	0.013411
PA	4+25*2+4+6 0.145260939 0.034786862 5.379670721 0.274672344 0.209397048 0.303010892 0.481785161 0.731387984 1.045436587 1.423413380 1.831410819 2.177677309 2.347822697 2.297074538 2.082861087 1.808344156 1.552785184 1.350083073 1.204053403 1.107540061 1.052327718 1.030883939 1.035315421 1.057042839 1.087870407 1.121446082 1.153804154 1.182695413 1.206766886 1.231834885 1.322441567
//
IT	5246
RD	7
LK	-376981.201155
QD	-297.476602 -> -269.150670
RI	0.0514826635
TR	0.142984	0.035231
MT	5.443971
MM	C_pi: 1.032488, n_recomb: 36065.332499
RS	0	0.000000	0.296037	778.776669	0.021593	0.002277
RS	1	0.006581	0.296037	811.285439	0.022495	0.009180
RS	2	0.013595	0.296037	843.882041	0.023399	0.013697
RS	3	0.021071	0.296037	876.383473	0.024300	0.017081
RS	4	0.029038	0.205702	1299.431754	0.036030	0.025646
RS	5	0.037530	0.205702	1327.350098	0.036804	0.028185
RS	6	0.046581	0.295638	947.456968	0.026271	0.020987
RS	7	0.056228	0.295638	976.519452	0.027076	0.022298
RS	8	0.066509	0.472613	632.554292	0.017539	0.014861
RS	9	0.077467	0.472613	658.361564	0.018255	0.015792
RS	10	0.089146	0.722981	449.267096	0.012457	0.011077
RS	11	0.101594	0.722981	470.500258	0.013046	0.011811
RS	12	0.114860	1.047012	340.878344	0.009452	0.008794
RS	13	0.129000	1.047012	358.371012	0.009937	0.009334
RS	14	0.144071	1.453555	271.722089	0.007534	0.007249
RS	15	0.160133	1.453555	286.400972	0.007941	0.007632
RS	16	0.177252	1.912673	229.588333	0.006366	0.006212
RS	17	0.195498	1.912673	242.378525	0.006721	0.006478
RS	18	0.214945	2.319214	211.095078	0.005853	0.005670
RS	19	0.235671	2.319214	223.003744	0.006183	0.005909
RS	20	0.257762	2.527834	216.106079	0.005992	0.005732
RS	21	0.281306	2.527834	228.220099	0.006328	0.006028
RS	22	0.306400	2.473531	246.126723	0.006824	0.006522
RS	23	0.333145	2.473531	259.536538	0.007196	0.006952
RS	24	0.361650	2.222913	304.107908	0.008432	0.008224
RS	25	0.392031	2.222913	319.753527	0.008866	0.008864
RS	26	0.424411	1.902995	391.863405	0.010865	0.011027
RS	27	0.458923	1.902995	410.157310	0.011373	0.011907
RS	28	0.495705	1.609572	506.014709	0.014031	0.014927
RS	29	0.534909	1.609572	526.290141	0.014593	0.015990
RS	30	0.576692	1.380913	635.539454	0.017622	0.019570
RS	31	0.621225	1.380913	655.701787	0.018181	0.020668
RS	32	0.668688	1.218933	762.917187	0.021154	0.024276
RS	33	0.719276	1.218933	779.720701	0.021620	0.025214
RS	34	0.773192	1.113496	868.022920	0.024068	0.028229
RS	35	0.830656	1.113496	878.040309	0.024346	0.028818
RS	36	0.891903	1.054244	933.347470	0.025879	0.030704
RS	37	0.957180	1.054244	934.251528	0.025904	0.030816
RS	38	1.026752	1.032342	950.358517	0.026351	0.031323
RS	39	1.100904	1.032342	941.744578	0.026112	0.030943
RS	40	1.179935	1.039015	923.020158	0.025593	0.030228
RS	41	1.264167	1.039015	906.131204	0.025125	0.029460
RS	42	1.353943	1.064859	864.229473	0.023963	0.027964
RS	43	1.449626	1.064859	840.925024	0.023317	0.026961
RS	44	1.551607	1.100840	788.067204	0.021851	0.025143
RS	45	1.660299	1.100840	759.992462	0.021073	0.024029
RS	46	1.776144	1.139856	704.514059	0.019534	0.022186
RS	47	1.899612	1.139856	672.900218	0.018658	0.021031
RS	48	2.031206	1.177414	618.918991	0.017161	0.019294
RS	49	2.171460	1.177414	584.761509	0.016214	0.018129
RS	50	2.320945	1.210939	533.926689	0.014804	0.016537
RS	51	2.480266	1.210939	498.182696	0.013813	0.015381
RS	52	2.650073	1.238886	451.126557	0.012509	0.013938
RS	53	2.831055	1.238886	414.819707	0.011502	0.012808
RS	54	3.023947	1.268118	369.725604	0.010252	0.011453
RS	55	3.229533	1.268118	334.529190	0.009276	0.010380
RS	56	3.448649	1.268118	299.437487	0.008303	0.009319
RS	57	3.682185	1.268118	264.964486	0.007347	0.008282
RS	58	3.931089	1.375770	215.180061	0.005966	0.006828
RS	59	4.196375	1.375770	188.808650	0.005235	0.006021
RS	60	4.479118	1.375770	163.561094	0.004535	0.005246
RS	61	4.780469	1.375770	139.768726	0.003875	0.004511
RS	62	5.101651	1.375770	117.712170	0.003264	0.003825
RS	63	5.443971	1.375770	427.100994	0.011842	0.014142
PA	4+25*2+4+6 0.142984154 0.035230898 5.443970699 0.296037213 0.205701962 0.295637872 0.472612839 0.722980945 1.047011857 1.453554706 1.912673456 2.319213998 2.527834021 2.473531186 2.222912666 1.902994669 1.609572131 1.380913208 1.218932747 1.113496156 1.054243548 1.032341917 1.039014542 1.064859449 1.100839870 1.139855822 1.177413886 1.210939313 1.238885735 1.268118222 1.375769635
//
IT	4533
RD	8
LK	-376925.726627
QD	-281.648511 -> -255.971156
RI	0.0469227523
TR	0.140808	0.035656
MT	5.506621
MM	C_pi: 1.053433, n_recomb: 37219.657512
RS	0	0.000000	0.318717	748.800415	0.020118	0.002221
RS	1	0.006600	0.318717	781.424314	0.020995	0.008870
RS	2	0.013636	0.318717	814.325875	0.021879	0.013034
RS	3	0.021136	0.318717	847.344081	0.022766	0.016085
RS	4	0.029130	0.203707	1366.999270	0.036728	0.026280
RS	5	0.037653	0.203707	1395.816900	0.037502	0.028701
RS	6	0.046738	0.290678	1003.037055	0.026949	0.021452
RS	7	0.056423	0.290678	1033.253948	0.027761	0.022768
RS	8	0.066747	0.465793	667.437847	0.017932	0.015098
RS	9	0.077752	0.465793	694.476525	0.018659	0.016070
RS	10	0.089484	0.715356	471.962593	0.012680	0.011214
RS	11	0.101989	0.715356	494.222379	0.013279	0.011993
RS	12	0.115321	1.045925	354.656277	0.009529	0.008843
RS	13	0.129532	1.045925	372.892025	0.010019	0.009418
RS	14	0.144681	1.476388	278.124449	0.007473	0.007197
RS	15	0.160830	1.476388	293.236664	0.007879	0.007600
RS	16	0.178045	1.983267	230.350859	0.006189	0.006065
RS	17	0.196396	1.983267	243.300149	0.006537	0.006339
RS	18	0.215958	2.450501	208.061468	0.005590	0.005450
RS	19	0.236811	2.450501	219.936530	0.005909	0.005685
RS	20	0.259040	2.700812	210.919550	0.005667	0.005459
RS	21	0.282737	2.700812	222.908460	0.005989	0.005742
RS	22	0.307998	2.645616	240.331808	0.006457	0.006209
RS	23	0.334925	2.645616	253.639275	0.006815	0.006615
RS	24	0.363630	2.359727	299.706263	0.008052	0.007886
RS	25	0.394230	2.359727	315.412478	0.008474	0.008488
RS	26	0.426849	1.995087	391.751258	0.010525	0.010692
RS	27	0.461621	1.995087	410.416755	0.011027	0.011528
RS	28	0.498688	1.664756	513.692098	0.013802	0.014650
RS	29	0.538201	1.664756	534.719648	0.014367	0.015672
RS	30	0.580323	1.411213	654.000198	0.017571	0.019414
RS	31	0.625224	1.411213	675.178237	0.018140	0.020482
RS	32	0.673088	1.234182	793.294917	0.021314	0.024284
RS	33	0.724112	1.234182	811.057381	0.021791	0.025202
RS	34	0.778504	1.120411	908.751761	0.024416	0.028393
RS	35	0.836485	1.120411	919.283264	0.024699	0.028970
RS	36	0.898293	1.057379	980.267546	0.026337	0.030964
RS	37	0.964180	1.057379	981.012131	0.026357	0.031069
RS	38	1.034416	1.035007	998.051576	0.026815	0.031591
RS	39	1.109287	1.035007	988.682085	0.026563	0.031210
RS	40	1.189100	1.043713	966.867580	0.025977	0.030432
RS	41	1.274180	1.043713	948.931005	0.025495	0.029671
RS	42	1.364876	1.073368	901.807275	0.024229	0.028075
RS	43	1.461557	1.073368	877.474696	0.023576	0.027089
RS	44	1.564620	1.114164	819.104153	0.022007	0.025173
RS	45	1.674485	1.114164	790.195881	0.021231	0.024085
RS	46	1.791601	1.158301	729.972743	0.019613	0.022168
RS	47	1.916446	1.158301	697.754208	0.018747	0.021044
RS	48	2.049531	1.200767	640.113060	0.017198	0.019260
RS	49	2.191400	1.200767	605.528205	0.016269	0.018129
RS	50	2.342632	1.238672	552.030259	0.014832	0.016513
RS	51	2.503846	1.238672	515.947531	0.013862	0.015391
RS	52	2.675699	1.270281	466.997165	0.012547	0.013942
RS	53	2.858895	1.270281	430.343460	0.011562	0.012841
RS	54	3.054182	1.303472	383.548372	0.010305	0.011480
RS	55	3.262358	1.303472	347.985769	0.009350	0.010433
RS	56	3.484273	1.303472	312.377528	0.008393	0.009392
RS	57	3.720835	1.303472	277.248819	0.007449	0.008370
RS	58	3.973009	1.428168	223.827093	0.006014	0.006854
RS	59	4.241827	1.428168	197.382606	0.005303	0.006072
RS	60	4.528388	1.428168	171.895735	0.004618	0.005316
RS	61	4.833861	1.428168	147.714055	0.003969	0.004595
RS	62	5.159495	1.428168	125.139891	0.003362	0.003916
RS	63	5.506621	1.428168	466.734116	0.012540	0.014861
PA	4+25*2+4+6 0.140808491 0.035656393 5.506621146 0.318717073 0.203707082 0.290678015 0.465792563 0.715355893 1.045924731 1.476387792 1.983267150 2.450500528 2.700811761 2.645616089 2.359726892 1.995087445 1.664755655 1.411213068 1.234181961 1.120411331 1.057379406 1.035007007 1.043713302 1.073367552 1.114164211 1.158300908 1.200767324 1.238671682 1.270280676 1.303471787 1.428167850
//
IT	3978
RD	9
LK	-376875.345902
QD	-267.552953 -> -244.115380
RI	0.0428811912
TR	0.138757	0.036072
MT	5.566163
MM	C_pi: 1.073869, n_recomb: 38361.885977
RS	0	0.000000	0.341901	721.466288	0.018807	0.002168
RS	1	0.006618	0.341901	754.077682	0.019657	0.008589
RS	2	0.013674	0.341901	787.127474	0.020518	0.012442
RS	3	0.021196	0.341901	820.474732	0.021388	0.015204
RS	4	0.029217	0.202796	1427.486085	0.037211	0.026802
RS	5	0.037768	0.202796	1457.324616	0.037989	0.029102
RS	6	0.046886	0.287417	1054.107108	0.027478	0.021842
RS	7	0.056607	0.287417	1085.480072	0.028296	0.023150
RS	8	0.066971	0.460733	700.725190	0.018266	0.015311
RS	9	0.078020	0.460733	728.967143	0.019002	0.016311
RS	10	0.089802	0.708414	494.750692	0.012897	0.011358
RS	11	0.102362	0.708414	518.040103	0.013504	0.012174
RS	12	0.115754	1.042848	369.221407	0.009625	0.008913
RS	13	0.130033	1.042848	388.230450	0.010120	0.009517
RS	14	0.145256	1.493273	285.490873	0.007442	0.007171
RS	15	0.161487	1.493273	301.076466	0.007848	0.007592
RS	16	0.178792	2.044629	232.110284	0.006051	0.005948
RS	17	0.197242	2.044629	245.258868	0.006393	0.006228
RS	18	0.216913	2.572554	206.064558	0.005372	0.005263
RS	19	0.237886	2.572554	217.943872	0.005681	0.005496
RS	20	0.260246	2.867376	206.795762	0.005391	0.005221
RS	21	0.284087	2.867376	218.692208	0.005701	0.005493
RS	22	0.309505	2.813864	235.522991	0.006140	0.005933
RS	23	0.336606	2.813864	248.748431	0.006484	0.006317
RS	24	0.365500	2.493815	296.039705	0.007717	0.007581
RS	25	0.396306	2.493815	311.806697	0.008128	0.008150
RS	26	0.429151	2.085080	391.936575	0.010217	0.010382
RS	27	0.464169	2.085080	410.953045	0.010713	0.011179
RS	28	0.501505	1.718618	521.135686	0.013585	0.014383
RS	29	0.541312	1.718618	542.886470	0.014152	0.015369
RS	30	0.583753	1.441052	671.744597	0.017511	0.019251
RS	31	0.629003	1.441052	693.921250	0.018089	0.020293
RS	32	0.677248	1.249673	822.642835	0.021444	0.024266
RS	33	0.728685	1.249673	841.373539	0.021933	0.025169
RS	34	0.783526	1.128013	948.346436	0.024721	0.028520
RS	35	0.841997	1.128013	959.429089	0.025010	0.029089
RS	36	0.904337	1.061377	1026.124240	0.026749	0.031184
RS	37	0.970803	1.061377	1026.766041	0.026765	0.031286
RS	38	1.041667	1.038481	1044.848288	0.027237	0.031825
RS	39	1.117221	1.038481	1034.791465	0.026974	0.031446
RS	40	1.197775	1.049007	1010.022307	0.026329	0.030612
RS	41	1.283660	1.049007	991.112065	0.025836	0.029861
RS	42	1.375229	1.082164	938.911718	0.024475	0.028175
RS	43	1.472857	1.082164	913.622631	0.023816	0.027206
RS	44	1.576947	1.127443	849.885430	0.022154	0.025203
RS	45	1.687925	1.127443	820.202806	0.021381	0.024139
RS	46	1.806248	1.176374	755.370710	0.019691	0.022155
RS	47	1.932401	1.176374	722.586029	0.018836	0.021061
RS	48	2.066902	1.223448	661.393570	0.017241	0.019235
RS	49	2.210305	1.223448	626.396798	0.016329	0.018137
RS	50	2.363198	1.265461	570.309534	0.014867	0.016500
RS	51	2.526209	1.265461	533.883413	0.013917	0.015409
RS	52	2.700008	1.300504	483.076705	0.012593	0.013953
RS	53	2.885308	1.300504	446.058512	0.011628	0.012879
RS	54	3.082872	1.337421	397.577515	0.010364	0.011513
RS	55	3.293510	1.337421	361.623294	0.009427	0.010489
RS	56	3.518088	1.337421	325.478698	0.008484	0.009466
RS	57	3.757529	1.337421	289.679479	0.007551	0.008457
RS	58	4.012815	1.478995	232.550545	0.006062	0.006881
RS	59	4.284995	1.478995	206.017124	0.005370	0.006121
RS	60	4.575188	1.478995	180.285461	0.004700	0.005383
RS	61	4.884586	1.478995	155.717109	0.004059	0.004675
RS	62	5.214459	1.478995	132.633610	0.003457	0.004004
RS	63	5.566163	1.478995	507.561603	0.013231	0.015566
PA	4+25*2+4+6 0.138757063 0.036072048 5.566162915 0.341900882 0.202796246 0.287417168 0.460733183 0.708414340 1.042847531 1.493273150 2.044628601 2.572553951 2.867375505 2.813863563 2.493815377 2.085079631 1.718617750 1.441051634 1.249673147 1.128012694 1.061376686 1.038481457 1.049006640 1.082163717 1.127442896 1.176373676 1.223447556 1.265460962 1.300503532 1.337420508 1.478995142
//
IT	3969
RD	10
LK	-376829.299370
QD	-254.885011 -> -233.379242
RI	0.0393598747
TR	0.136836	0.036483
MT	5.621874
MM	C_pi: 1.093558, n_recomb: 39487.572527
RS	0	0.000000	0.365015	697.366083	0.017660	0.002120
RS	1	0.006634	0.365015	729.890764	0.018484	0.008338
RS	2	0.013709	0.365015	762.987725	0.019322	0.011921
RS	3	0.021253	0.365015	796.533829	0.020172	0.014435
RS	4	0.029297	0.202597	1482.133701	0.037534	0.027234
RS	5	0.037876	0.202597	1513.077027	0.038318	0.029417
RS	6	0.047023	0.285400	1100.962624	0.027881	0.022164
RS	7	0.056777	0.285400	1133.489125	0.028705	0.023456
RS	8	0.067178	0.457045	732.313732	0.018545	0.015500
RS	9	0.078269	0.457045	761.724438	0.019290	0.016520
RS	10	0.090097	0.702101	517.399419	0.013103	0.011502
RS	11	0.102708	0.702101	541.710406	0.013719	0.012348
RS	12	0.116157	1.038301	384.316446	0.009733	0.008997
RS	13	0.130498	1.038301	404.116517	0.010234	0.009627
RS	14	0.145790	1.505278	293.550473	0.007434	0.007167
RS	15	0.162097	1.505278	309.636942	0.007841	0.007603
RS	16	0.179485	2.097931	234.578934	0.005941	0.005855
RS	17	0.198028	2.097931	247.954541	0.006279	0.006141
RS	18	0.217800	2.686169	204.803383	0.005187	0.005102
RS	19	0.238884	2.686169	216.712813	0.005488	0.005333
RS	20	0.261367	3.027948	203.429157	0.005152	0.005013
RS	21	0.285342	3.027948	215.255009	0.005451	0.005275
RS	22	0.310907	2.978564	231.408655	0.005860	0.005686
RS	23	0.338168	2.978564	244.563838	0.006193	0.006051
RS	24	0.367238	2.625458	292.850135	0.007416	0.007303
RS	25	0.398237	2.625458	308.672036	0.007817	0.007844
RS	26	0.431292	2.173201	392.205930	0.009932	0.010094
RS	27	0.466540	2.173201	411.548067	0.010422	0.010857
RS	28	0.504127	1.771295	528.160987	0.013375	0.014126
RS	29	0.544207	1.771295	550.600619	0.013944	0.015081
RS	30	0.586947	1.470430	688.594755	0.017438	0.019082
RS	31	0.632522	1.470430	711.745925	0.018025	0.020102
RS	32	0.681120	1.265280	850.770858	0.021545	0.024229
RS	33	0.732943	1.265280	870.472097	0.022044	0.025119
RS	34	0.788204	1.136083	986.600686	0.024985	0.028616
RS	35	0.847131	1.136083	998.266839	0.025281	0.029180
RS	36	0.909968	1.065970	1070.706914	0.027115	0.031371
RS	37	0.976973	1.065970	1071.300978	0.027130	0.031472
RS	38	1.048424	1.042488	1090.550857	0.027618	0.032030
RS	39	1.124616	1.042488	1079.874768	0.027347	0.031655
RS	40	1.205862	1.054623	1052.313339	0.026649	0.030773
RS	41	1.292499	1.054623	1032.502166	0.026148	0.030031
RS	42	1.384883	1.090992	975.394450	0.024701	0.028266
RS	43	1.483396	1.090992	949.217656	0.024038	0.027314
RS	44	1.588445	1.140431	880.277210	0.022293	0.025232
RS	45	1.700464	1.140431	849.875992	0.021523	0.024191
RS	46	1.819915	1.193838	780.579502	0.019768	0.022148
RS	47	1.947290	1.193838	747.265154	0.018924	0.021082
RS	48	2.083116	1.245218	682.637439	0.017287	0.019220
RS	49	2.227953	1.245218	647.244358	0.016391	0.018150
RS	50	2.382399	1.291067	588.647950	0.014907	0.016495
RS	51	2.547092	1.291067	551.876505	0.013976	0.015432
RS	52	2.722712	1.329309	499.258168	0.012643	0.013971
RS	53	2.909982	1.329309	461.862694	0.011696	0.012922
RS	54	3.109677	1.369702	411.721633	0.010427	0.011550
RS	55	3.322621	1.369702	375.355959	0.009506	0.010547
RS	56	3.549692	1.369702	338.660805	0.008576	0.009541
RS	57	3.791828	1.369702	302.181931	0.007653	0.008544
RS	58	4.050029	1.527863	241.298297	0.006111	0.006908
RS	59	4.325359	1.527863	214.663438	0.005436	0.006170
RS	60	4.618956	1.527863	188.684169	0.004778	0.005448
RS	61	4.932032	1.527863	163.734059	0.004146	0.004752
RS	62	5.265878	1.527863	140.151674	0.003549	0.004088
RS	63	5.621874	1.527863	549.329944	0.013911	0.016257
PA	4+25*2+4+6 0.136836158 0.036482778 5.621873593 0.365014608 0.202597478 0.285399637 0.457045388 0.702100552 1.038300508 1.505278459 2.097931335 2.686169303 3.027947833 2.978563953 2.625458357 2.173201416 1.771295262 1.470429572 1.265279597 1.136082752 1.065970022 1.042488011 1.054623321 1.090991717 1.140431473 1.193838222 1.245218181 1.291066889 1.329308962 1.369702412 1.527863414
//
IT	4838
RD	11
LK	-376787.005151
QD	-243.414489 -> -223.596710
RI	0.0363101314
TR	0.135045	0.036892
MT	5.673376
MM	C_pi: 1.112382, n_recomb: 40594.771344
RS	0	0.000000	0.387654	676.561202	0.016666	0.002077
RS	1	0.006650	0.387654	708.964880	0.017464	0.008116
RS	2	0.013741	0.387654	742.051873	0.018279	0.011467
RS	3	0.021305	0.387654	775.714554	0.019109	0.013770
RS	4	0.029371	0.202874	1531.947913	0.037738	0.027594
RS	5	0.037974	0.202874	1564.050385	0.038528	0.029666
RS	6	0.047148	0.284318	1143.927712	0.028179	0.022427
RS	7	0.056933	0.284318	1177.601927	0.029009	0.023699
RS	8	0.067368	0.454453	762.181229	0.018775	0.015665
RS	9	0.078498	0.454453	792.723345	0.019528	0.016697
RS	10	0.090367	0.696369	539.763818	0.013296	0.011645
RS	11	0.103026	0.696369	565.081692	0.013920	0.012516
RS	12	0.116526	1.032678	399.775026	0.009848	0.009091
RS	13	0.130924	1.032678	420.375839	0.010355	0.009744
RS	14	0.146280	1.513262	302.130021	0.007443	0.007177
RS	15	0.162656	1.513262	318.736854	0.007852	0.007628
RS	16	0.180122	2.144169	237.572996	0.005852	0.005780
RS	17	0.198749	2.144169	251.195464	0.006188	0.006071
RS	18	0.218615	2.792074	204.082938	0.005027	0.004962
RS	19	0.239801	2.792074	216.040701	0.005322	0.005191
RS	20	0.262397	3.182872	200.625982	0.004942	0.004827
RS	21	0.286494	3.182872	212.396572	0.005232	0.005081
RS	22	0.312195	3.139872	227.812022	0.005612	0.005464
RS	23	0.339604	3.139872	240.904150	0.005934	0.005812
RS	24	0.368836	2.754798	289.993064	0.007144	0.007049
RS	25	0.400012	2.754798	305.861628	0.007535	0.007565
RS	26	0.433260	2.259592	392.455365	0.009668	0.009824
RS	27	0.468720	2.259592	412.096636	0.010151	0.010557
RS	28	0.506538	1.822839	534.705752	0.013172	0.013879
RS	29	0.546870	1.822839	557.798029	0.013741	0.014806
RS	30	0.589884	1.499302	704.507782	0.017355	0.018910
RS	31	0.635759	1.499302	728.605590	0.017948	0.019910
RS	32	0.684683	1.280877	877.631536	0.021619	0.024174
RS	33	0.736862	1.280877	898.300552	0.022128	0.025054
RS	34	0.792510	1.144441	1023.453710	0.025211	0.028686
RS	35	0.851858	1.144441	1035.731211	0.025514	0.029246
RS	36	0.915153	1.070954	1113.943945	0.027441	0.031528
RS	37	0.982656	1.070954	1114.542377	0.027455	0.031629
RS	38	1.054648	1.046817	1135.092828	0.027962	0.032209
RS	39	1.131428	1.046817	1123.862864	0.027685	0.031838
RS	40	1.213313	1.060371	1093.680102	0.026941	0.030916
RS	41	1.300643	1.060371	1073.037363	0.026433	0.030185
RS	42	1.393780	1.099678	1011.202441	0.024910	0.028348
RS	43	1.493110	1.099678	984.202110	0.024245	0.027413
RS	44	1.599045	1.152972	910.228704	0.022422	0.025261
RS	45	1.712025	1.152972	879.159690	0.021657	0.024243
RS	46	1.832517	1.210545	805.546980	0.019844	0.022147
RS	47	1.961022	1.210545	771.735353	0.019011	0.021106
RS	48	2.098071	1.265938	703.787184	0.017337	0.019212
RS	49	2.244234	1.265938	668.011561	0.016456	0.018169
RS	50	2.400116	1.315351	606.987002	0.014952	0.016499
RS	51	2.566364	1.315351	569.868591	0.014038	0.015461
RS	52	2.743666	1.356555	515.486626	0.012698	0.013995
RS	53	2.932758	1.356555	477.702758	0.011768	0.012969
RS	54	3.134424	1.400171	425.931501	0.010492	0.011593
RS	55	3.349500	1.400171	389.137196	0.009586	0.010608
RS	56	3.578878	1.400171	351.879795	0.008668	0.009617
RS	57	3.823508	1.400171	314.714550	0.007753	0.008630
RS	58	4.084406	1.574525	250.044348	0.006160	0.006938
RS	59	4.362652	1.574525	223.296639	0.005501	0.006219
RS	60	4.659400	1.574525	197.067347	0.004855	0.005512
RS	61	4.975881	1.574525	171.740401	0.004231	0.004826
RS	62	5.313406	1.574525	147.669486	0.003638	0.004169
RS	63	5.673376	1.574525	591.851652	0.014580	0.016934
PA	4+25*2+4+6 0.135045207 0.036891680 5.673375552 0.387653882 0.202873964 0.284318273 0.454453254 0.696368820 1.032678150 1.513261886 2.144168511 2.792073810 3.182871655 3.139871967 2.754798191 2.259591569 1.822838583 1.499302277 1.280876642 1.144440508 1.070953845 1.046816980 1.060370777 1.099678180 1.152972319 1.210545337 1.265938250 1.315350669 1.356554968 1.400171265 1.574525166
//
IT	4038
RD	12
LK	-376747.999122
QD	-232.960293 -> -214.631649
RI	0.0336735474
TR	0.133377	0.037300
MT	5.720685
MM	C_pi: 1.130305, n_recomb: 41682.303578
RS	0	0.000000	0.409518	658.891921	0.015807	0.002039
RS	1	0.006663	0.409518	691.168691	0.016582	0.007921
RS	2	0.013771	0.409518	724.221089	0.017375	0.011073
RS	3	0.021352	0.409518	757.954872	0.018184	0.013196
RS	4	0.029438	0.203463	1577.777655	0.037852	0.027895
RS	5	0.038063	0.203463	1611.069748	0.038651	0.029866
RS	6	0.047263	0.283952	1183.338639	0.028389	0.022639
RS	7	0.057075	0.283952	1218.151453	0.029225	0.023888
RS	8	0.067542	0.452748	790.353985	0.018961	0.015807
RS	9	0.078706	0.452748	821.989216	0.019720	0.016846
RS	10	0.090614	0.691162	561.757833	0.013477	0.011783
RS	11	0.103315	0.691162	588.064075	0.014108	0.012676
RS	12	0.116863	1.026271	415.483710	0.009968	0.009193
RS	13	0.131314	1.026271	436.889628	0.010481	0.009866
RS	14	0.146727	1.517929	311.108042	0.007464	0.007200
RS	15	0.163167	1.517929	328.249196	0.007875	0.007663
RS	16	0.180703	2.184202	240.965469	0.005781	0.005720
RS	17	0.199408	2.184202	254.849284	0.006114	0.006015
RS	18	0.219358	2.890829	203.776074	0.004889	0.004839
RS	19	0.240639	2.890829	215.795612	0.005177	0.005067
RS	20	0.263337	3.332378	198.258785	0.004756	0.004661
RS	21	0.287547	3.332378	209.985436	0.005038	0.004908
RS	22	0.313371	3.297884	224.616755	0.005389	0.005262
RS	23	0.340916	3.297884	237.650465	0.005701	0.005597
RS	24	0.370296	2.881913	287.380817	0.006895	0.006816
RS	25	0.401634	2.881913	303.287141	0.007276	0.007310
RS	26	0.435059	2.344303	392.640052	0.009420	0.009572
RS	27	0.470713	2.344303	412.554553	0.009898	0.010278
RS	28	0.508742	1.873287	540.755238	0.012973	0.013641
RS	29	0.549304	1.873287	564.463783	0.013542	0.014543
RS	30	0.592570	1.527648	719.485590	0.017261	0.018736
RS	31	0.638719	1.527648	744.499939	0.017861	0.019718
RS	32	0.687943	1.296385	903.223563	0.021669	0.024105
RS	33	0.740447	1.296385	924.853661	0.022188	0.024976
RS	34	0.796449	1.152970	1058.888171	0.025404	0.028733
RS	35	0.856183	1.152970	1071.800816	0.025714	0.029290
RS	36	0.919898	1.076196	1155.804486	0.027729	0.031658
RS	37	0.987858	1.076196	1156.456220	0.027745	0.031761
RS	38	1.060346	1.051345	1178.433763	0.028272	0.032365
RS	39	1.137665	1.051345	1166.712941	0.027991	0.032000
RS	40	1.220135	1.066140	1134.087578	0.027208	0.031044
RS	41	1.308101	1.066140	1112.679342	0.026694	0.030323
RS	42	1.401929	1.108137	1046.300859	0.025102	0.028423
RS	43	1.502009	1.108137	1018.537238	0.024436	0.027505
RS	44	1.608757	1.165000	939.702982	0.022544	0.025290
RS	45	1.722619	1.165000	908.013144	0.021784	0.024293
RS	46	1.844067	1.226448	830.230833	0.019918	0.022150
RS	47	1.973608	1.226448	795.951794	0.019096	0.021133
RS	48	2.111781	1.285571	724.797938	0.017389	0.019210
RS	49	2.259161	1.285571	688.652605	0.016521	0.018192
RS	50	2.416362	1.338286	625.279844	0.015001	0.016509
RS	51	2.584038	1.338286	587.813795	0.014102	0.015494
RS	52	2.762886	1.382224	531.717100	0.012756	0.014025
RS	53	2.953652	1.382224	493.536030	0.011840	0.013019
RS	54	3.157129	1.428810	440.168609	0.010560	0.011639
RS	55	3.374165	1.428810	402.931198	0.009667	0.010671
RS	56	3.605663	1.428810	365.102241	0.008759	0.009693
RS	57	3.852586	1.428810	327.246040	0.007851	0.008716
RS	58	4.115963	1.618898	258.769361	0.006208	0.006968
RS	59	4.396890	1.618898	231.898674	0.005563	0.006267
RS	60	4.696536	1.618898	205.417431	0.004928	0.005574
RS	61	5.016149	1.618898	179.718538	0.004312	0.004897
RS	62	5.357059	1.618898	155.169163	0.003723	0.004247
RS	63	5.720685	1.618898	634.972874	0.015234	0.017596
PA	4+25*2+4+6 0.133376873 0.037299833 5.720685423 0.409517676 0.203463194 0.283952496 0.452747607 0.691162205 1.026270790 1.517929062 2.184202358 2.890829107 3.332378377 3.297884265 2.881912995 2.344303411 1.873286787 1.527648261 1.296385303 1.152969983 1.076196390 1.051345371 1.066139949 1.108137275 1.165000407 1.226448106 1.285571245 1.338286414 1.382223501 1.428809602 1.618898200
//
IT	4130
RD	13
LK	-376711.899533
QD	-223.379480 -> -206.374602
RI	0.0313907481
TR	0.131822	0.037707
MT	5.763982
MM	C_pi: 1.147344, n_recomb: 42749.884653
RS	0	0.000000	0.430398	644.090623	0.015066	0.002005
RS	1	0.006676	0.430398	676.253222	0.015819	0.007751
RS	2	0.013798	0.430398	709.268761	0.016591	0.010731
RS	3	0.021395	0.430398	743.054497	0.017381	0.012703
RS	4	0.029499	0.204255	1620.314764	0.037902	0.028150
RS	5	0.038144	0.204255	1654.809340	0.038709	0.030029
RS	6	0.047367	0.284143	1219.523483	0.028527	0.022806
RS	7	0.057205	0.284143	1255.463073	0.029368	0.024031
RS	8	0.067700	0.451774	816.882596	0.019108	0.015928
RS	9	0.078895	0.451774	849.572907	0.019873	0.016969
RS	10	0.090838	0.686446	583.319225	0.013645	0.011917
RS	11	0.103579	0.686446	610.592978	0.014283	0.012827
RS	12	0.117169	1.019319	431.358460	0.010090	0.009299
RS	13	0.131668	1.019319	453.570090	0.010610	0.009991
RS	14	0.147134	1.519867	320.399618	0.007495	0.007232
RS	15	0.163632	1.519867	338.085269	0.007908	0.007707
RS	16	0.181232	2.218797	244.667347	0.005723	0.005672
RS	17	0.200007	2.218797	258.823334	0.006054	0.005971
RS	18	0.220035	2.983026	203.790259	0.004767	0.004731
RS	19	0.241401	2.983026	215.881612	0.005050	0.004957
RS	20	0.264192	3.476760	196.235954	0.004590	0.004512
RS	21	0.288506	3.476760	207.927247	0.004864	0.004751
RS	22	0.314442	3.452724	221.742564	0.005187	0.005079
RS	23	0.342110	3.452724	234.721043	0.005491	0.005400
RS	24	0.371625	3.006878	284.959602	0.006666	0.006600
RS	25	0.403111	3.006878	300.895104	0.007039	0.007074
RS	26	0.436698	2.427420	392.740015	0.009187	0.009334
RS	27	0.472528	2.427420	412.903284	0.009659	0.010016
RS	28	0.510750	1.922682	546.326154	0.012780	0.013412
RS	29	0.551523	1.922682	570.615717	0.013348	0.014290
RS	30	0.595019	1.555461	733.566392	0.017159	0.018560
RS	31	0.641418	1.555461	759.466469	0.017765	0.019526
RS	32	0.690915	1.311752	927.590009	0.021698	0.024025
RS	33	0.743716	1.311752	950.171799	0.022226	0.024888
RS	34	0.800042	1.161589	1092.937178	0.025566	0.028760
RS	35	0.860128	1.161589	1106.505224	0.025883	0.029316
RS	36	0.924226	1.081607	1196.306908	0.027984	0.031767
RS	37	0.992603	1.081607	1197.057612	0.028001	0.031872
RS	38	1.065545	1.055989	1220.583858	0.028552	0.032501
RS	39	1.143356	1.055989	1208.431970	0.028267	0.032142
RS	40	1.226362	1.071867	1173.539013	0.027451	0.031158
RS	41	1.314909	1.071867	1151.427825	0.026934	0.030448
RS	42	1.409368	1.116326	1080.689203	0.025279	0.028493
RS	43	1.510133	1.116326	1052.218453	0.024613	0.027590
RS	44	1.617624	1.176497	968.691483	0.022660	0.025319
RS	45	1.732292	1.176497	936.424169	0.021905	0.024342
RS	46	1.854615	1.241547	854.614604	0.019991	0.022157
RS	47	1.985104	1.241547	819.895603	0.019179	0.021163
RS	48	2.124305	1.304133	745.647815	0.017442	0.019215
RS	49	2.272799	1.304133	709.144677	0.016588	0.018220
RS	50	2.431206	1.359903	643.501655	0.015053	0.016525
RS	51	2.600188	1.359903	605.687807	0.014168	0.015532
RS	52	2.780451	1.406352	547.925461	0.012817	0.014060
RS	53	2.972749	1.406352	509.339731	0.011914	0.013072
RS	54	3.177885	1.455664	454.410901	0.010630	0.011688
RS	55	3.396715	1.455664	416.717858	0.009748	0.010736
RS	56	3.630154	1.455664	378.309588	0.008849	0.009770
RS	57	3.879177	1.455664	339.759062	0.007948	0.008801
RS	58	4.144826	1.660985	267.464784	0.006257	0.007000
RS	59	4.428208	1.660985	240.461644	0.005625	0.006315
RS	60	4.730510	1.660985	213.726403	0.004999	0.005634
RS	61	5.052992	1.660985	187.659799	0.004390	0.004967
RS	62	5.397004	1.660985	162.641091	0.003804	0.004323
RS	63	5.763982	1.660985	678.580464	0.015873	0.018244
PA	4+25*2+4+6 0.131821876 0.037707425 5.763981627 0.430398342 0.204255159 0.284143138 0.451774389 0.686446032 1.019318639 1.519866688 2.218797116 2.983025673 3.476759850 3.452724199 3.006877538 2.427420102 1.922682324 1.555460808 1.311751641 1.161588867 1.081607259 1.055988853 1.071866541 1.116326434 1.176496800 1.241547472 1.304133132 1.359902608 1.406351670 1.455664439 1.660985055
//
IT	4586
RD	14
LK	-376678.387453
QD	-214.555239 -> -198.734804
RI	0.0294071930
TR	0.130371	0.038114
MT	5.803477
MM	C_pi: 1.163530, n_recomb: 43797.684563
RS	0	0.000000	0.450164	631.849843	0.014427	0.001976
RS	1	0.006687	0.450164	663.922126	0.015159	0.007604
RS	2	0.013822	0.450164	696.912782	0.015912	0.010436
RS	3	0.021433	0.450164	730.748939	0.016685	0.012279
RS	4	0.029554	0.205171	1660.137691	0.037905	0.028367
RS	5	0.038218	0.205171	1695.834258	0.038720	0.030163
RS	6	0.047461	0.284774	1252.779650	0.028604	0.022935
RS	7	0.057322	0.284774	1289.831802	0.029450	0.024136
RS	8	0.067843	0.451414	841.833735	0.019221	0.016028
RS	9	0.079067	0.451414	875.541899	0.019991	0.017070
RS	10	0.091042	0.682192	604.403347	0.013800	0.012045
RS	11	0.103817	0.682192	632.622319	0.014444	0.012970
RS	12	0.117447	1.012011	447.334984	0.010214	0.009408
RS	13	0.131989	1.012011	470.350160	0.010739	0.010117
RS	14	0.147502	1.519565	329.941072	0.007533	0.007272
RS	15	0.164054	1.519565	348.178581	0.007950	0.007758
RS	16	0.181712	2.248597	248.616179	0.005676	0.005633
RS	17	0.200551	2.248597	263.052639	0.006006	0.005936
RS	18	0.220650	3.069193	204.058887	0.004659	0.004634
RS	19	0.242093	3.069193	216.229706	0.004937	0.004858
RS	20	0.264969	3.616284	194.491309	0.004441	0.004376
RS	21	0.289376	3.616284	206.153932	0.004707	0.004610
RS	22	0.315415	3.604484	219.133225	0.005003	0.004910
RS	23	0.343195	3.604484	232.058870	0.005298	0.005220
RS	24	0.372833	3.129748	282.694769	0.006455	0.006400
RS	25	0.404453	3.129748	298.651575	0.006819	0.006857
RS	26	0.438187	2.508990	392.753628	0.008967	0.009111
RS	27	0.474178	2.508990	413.143104	0.009433	0.009770
RS	28	0.512575	1.971044	551.452919	0.012591	0.013191
RS	29	0.553540	1.971044	576.290014	0.013158	0.014049
RS	30	0.597244	1.582721	746.809594	0.017051	0.018385
RS	31	0.643871	1.582721	773.564643	0.017662	0.019336
RS	32	0.693616	1.326929	950.795243	0.021709	0.023935
RS	33	0.746688	1.326929	974.317270	0.022246	0.024791
RS	34	0.803308	1.170230	1125.658300	0.025701	0.028770
RS	35	0.863715	1.170230	1139.898639	0.026026	0.029325
RS	36	0.928162	1.087117	1235.492336	0.028209	0.031855
RS	37	0.996919	1.087117	1236.384256	0.028229	0.031963
RS	38	1.070273	1.060685	1261.573220	0.028805	0.032620
RS	39	1.148533	1.060685	1249.046590	0.028519	0.032267
RS	40	1.232027	1.077507	1212.053921	0.027674	0.031260
RS	41	1.321104	1.077507	1189.298771	0.027154	0.030560
RS	42	1.416138	1.124223	1114.380068	0.025444	0.028556
RS	43	1.517527	1.124223	1085.254544	0.024779	0.027669
RS	44	1.625696	1.187460	997.198367	0.022768	0.025347
RS	45	1.741099	1.187460	964.393557	0.022019	0.024390
RS	46	1.864219	1.255860	878.694517	0.020063	0.022167
RS	47	1.995573	1.255860	843.560662	0.019260	0.021194
RS	48	2.135710	1.321659	766.324853	0.017497	0.019224
RS	49	2.285220	1.321659	729.475113	0.016656	0.018250
RS	50	2.444727	1.380247	661.637843	0.015107	0.016546
RS	51	2.614901	1.380247	623.476444	0.014235	0.015572
RS	52	2.796455	1.429000	564.096311	0.012880	0.014099
RS	53	2.990151	1.429000	525.099706	0.011989	0.013127
RS	54	3.196799	1.480804	468.645514	0.010700	0.011741
RS	55	3.417267	1.480804	430.485730	0.009829	0.010802
RS	56	3.652478	1.480804	391.491411	0.008939	0.009846
RS	57	3.903418	1.480804	352.243876	0.008043	0.008885
RS	58	4.171140	1.700830	276.126495	0.006305	0.007033
RS	59	4.456765	1.700830	248.982070	0.005685	0.006362
RS	60	4.761490	1.700830	221.990689	0.005069	0.005693
RS	61	5.086594	1.700830	195.559969	0.004465	0.005035
RS	62	5.433438	1.700830	170.080080	0.003883	0.004396
RS	63	5.803477	1.700830	722.590017	0.016498	0.018879
PA	4+25*2+4+6 0.130371265 0.038114427 5.803477293 0.450164036 0.205171367 0.284773979 0.451413771 0.682192143 1.012011379 1.519565382 2.248596882 3.069192879 3.616284362 3.604484466 3.129747686 2.508990322 1.971043860 1.582721305 1.326928577 1.170229531 1.087116506 1.060684943 1.077507105 1.124222927 1.187459811 1.255859902 1.321659299 1.380247144 1.428999533 1.480803718 1.700829867
//
IT	4319
RD	15
LK	-376647.193585
QD	-206.391498 -> -191.636864
RI	0.0276757781
TR	0.129015	0.038520
MT	5.839519
MM	C_pi: 1.178919, n_recomb: 44825.907535
RS	0	0.000000	0.468746	621.857797	0.013873	0.001950
RS	1	0.006698	0.468746	653.869493	0.014587	0.007476
RS	2	0.013844	0.468746	686.855648	0.015323	0.010181
RS	3	0.021469	0.468746	720.751871	0.016079	0.011914
RS	4	0.029604	0.206156	1697.719940	0.037874	0.028555
RS	5	0.038285	0.206156	1734.608428	0.038697	0.030277
RS	6	0.047546	0.285751	1283.407558	0.028631	0.023031
RS	7	0.057429	0.285751	1321.555894	0.029482	0.024207
RS	8	0.067973	0.451571	865.281846	0.019303	0.016111
RS	9	0.079223	0.451571	899.971832	0.020077	0.017150
RS	10	0.091226	0.678365	624.988636	0.013943	0.012166
RS	11	0.104034	0.678365	654.130090	0.014593	0.013104
RS	12	0.117699	1.004486	463.368128	0.010337	0.009519
RS	13	0.132280	1.004486	487.182882	0.010868	0.010244
RS	14	0.147837	1.517444	339.681323	0.007578	0.007318
RS	15	0.164437	1.517444	358.475892	0.007997	0.007813
RS	16	0.182148	2.274225	252.758937	0.005639	0.005602
RS	17	0.201045	2.274225	267.482059	0.005967	0.005909
RS	18	0.221208	3.149806	204.533189	0.004563	0.004547
RS	19	0.242721	3.149806	216.789476	0.004836	0.004770
RS	20	0.265675	3.751222	192.974970	0.004305	0.004252
RS	21	0.290167	3.751222	204.614285	0.004565	0.004480
RS	22	0.316299	3.753280	216.746116	0.004835	0.004756
RS	23	0.344181	3.753280	229.620871	0.005123	0.005055
RS	24	0.373931	3.250616	280.560027	0.006259	0.006214
RS	25	0.405673	3.250616	296.531045	0.006615	0.006655
RS	26	0.439541	2.589069	392.686066	0.008760	0.008901
RS	27	0.475677	2.589069	413.281230	0.009220	0.009540
RS	28	0.514234	2.018413	556.170160	0.012407	0.012979
RS	29	0.555373	2.018413	581.523281	0.012973	0.013817
RS	30	0.599268	1.609440	759.272254	0.016938	0.018211
RS	31	0.646102	1.609440	786.852062	0.017554	0.019148
RS	32	0.696073	1.341898	972.904253	0.021704	0.023838
RS	33	0.749391	1.341898	997.353587	0.022249	0.024688
RS	34	0.806280	1.178859	1157.108550	0.025813	0.028766
RS	35	0.866980	1.178859	1172.035286	0.026146	0.029320
RS	36	0.931744	1.092684	1273.407103	0.028408	0.031926
RS	37	1.000847	1.092684	1274.479163	0.028432	0.032038
RS	38	1.074578	1.065405	1301.431606	0.029033	0.032723
RS	39	1.153246	1.065405	1288.583481	0.028746	0.032376
RS	40	1.237184	1.083049	1249.652361	0.027878	0.031351
RS	41	1.326744	1.083049	1226.309015	0.027357	0.030662
RS	42	1.422302	1.131836	1147.383389	0.025596	0.028614
RS	43	1.524260	1.131836	1117.652393	0.024933	0.027742
RS	44	1.633047	1.197920	1025.225781	0.022871	0.025376
RS	45	1.749120	1.197920	991.920847	0.022128	0.024436
RS	46	1.872968	1.269438	902.463358	0.020133	0.022181
RS	47	2.005110	1.269438	866.938414	0.019340	0.021227
RS	48	2.146102	1.338220	786.816751	0.017553	0.019238
RS	49	2.296538	1.338220	749.631436	0.016723	0.018284
RS	50	2.457049	1.399407	679.673085	0.015163	0.016571
RS	51	2.628311	1.399407	641.165319	0.014303	0.015616
RS	52	2.811043	1.450268	580.214611	0.012944	0.014141
RS	53	3.006014	1.450268	540.802425	0.012065	0.013185
RS	54	3.214044	1.504344	482.858708	0.010772	0.011796
RS	55	3.436006	1.504344	444.222982	0.009910	0.010869
RS	56	3.672835	1.504344	404.637360	0.009027	0.009923
RS	57	3.925525	1.504344	364.691236	0.008136	0.008969
RS	58	4.195140	1.738543	284.750196	0.006352	0.007068
RS	59	4.482813	1.738543	257.456632	0.005743	0.006410
RS	60	4.789753	1.738543	230.207232	0.005136	0.005751
RS	61	5.117251	1.738543	203.415704	0.004538	0.005100
RS	62	5.466683	1.738543	177.482125	0.003959	0.004467
RS	63	5.839519	1.738543	766.929863	0.017109	0.019500
PA	4+25*2+4+6 0.129014619 0.038520061 5.839518786 0.468745855 0.206156353 0.285751401 0.451571335 0.678364727 1.004486266 1.517443796 2.274224954 3.149805673 3.751222173 3.753280275 3.250615542 2.589068809 2.018413154 1.609439961 1.341897676 1.178858581 1.092684399 1.065404826 1.083048902 1.131836211 1.197919685 1.269438015 1.338220122 1.399407298 1.450267733 1.504343755 1.738542955
//
IT	4515
RD	16
LK	-376618.088228
QD	-198.809425 -> -185.018700
RI	0.0261589414
TR	0.127743	0.038924
MT	5.872415
MM	C_pi: 1.193561, n_recomb: 45834.769996
RS	0	0.000000	0.486106	613.839054	0.013392	0.001928
RS	1	0.006707	0.486106	645.822768	0.014090	0.007364
RS	2	0.013864	0.486106	678.829652	0.014810	0.009961
RS	3	0.021501	0.486106	712.802618	0.015552	0.011600
RS	4	0.029650	0.207166	1733.471326	0.037820	0.028719
RS	5	0.038345	0.207166	1771.533854	0.038650	0.030375
RS	6	0.047624	0.287006	1311.654645	0.028617	0.023099
RS	7	0.057525	0.287006	1350.880750	0.029473	0.024252
RS	8	0.068090	0.452167	887.306917	0.019359	0.016177
RS	9	0.079364	0.452167	922.943841	0.020136	0.017212
RS	10	0.091394	0.674927	645.061954	0.014074	0.012281
RS	11	0.104231	0.674927	675.102962	0.014729	0.013229
RS	12	0.117929	0.996856	479.415656	0.010460	0.009631
RS	13	0.132545	0.996856	504.024370	0.010997	0.010370
RS	14	0.148142	1.513824	349.582959	0.007627	0.007368
RS	15	0.164785	1.513824	368.938186	0.008049	0.007873
RS	16	0.182544	2.296193	257.055787	0.005608	0.005578
RS	17	0.201494	2.296193	272.070167	0.005936	0.005888
RS	18	0.221715	3.225368	205.169713	0.004476	0.004468
RS	19	0.243292	3.225368	217.515891	0.004746	0.004690
RS	20	0.266317	3.881756	191.650672	0.004181	0.004138
RS	21	0.290886	3.881756	203.271147	0.004435	0.004362
RS	22	0.317103	3.899163	214.550069	0.004681	0.004613
RS	23	0.345078	3.899163	227.375664	0.004961	0.004903
RS	24	0.374929	3.369514	278.538397	0.006077	0.006041
RS	25	0.406782	3.369514	294.517394	0.006426	0.006467
RS	26	0.440772	2.667706	392.542080	0.008564	0.008702
RS	27	0.477042	2.667706	413.324199	0.009018	0.009322
RS	28	0.515744	2.064817	560.511608	0.012229	0.012775
RS	29	0.557042	2.064817	586.351150	0.012793	0.013595
RS	30	0.601109	1.635624	771.007345	0.016821	0.018039
RS	31	0.648133	1.635624	799.382298	0.017441	0.018963
RS	32	0.698310	1.356641	993.978905	0.021686	0.023734
RS	33	0.751852	1.356641	1019.341291	0.022239	0.024579
RS	34	0.808986	1.187443	1187.346267	0.025905	0.028749
RS	35	0.869951	1.187443	1202.970623	0.026246	0.029304
RS	36	0.935006	1.098278	1310.093993	0.028583	0.031982
RS	37	1.004424	1.098278	1311.381818	0.028611	0.032097
RS	38	1.078497	1.070123	1340.187700	0.029240	0.032811
RS	39	1.157539	1.070123	1327.068057	0.028953	0.032472
RS	40	1.241882	1.088482	1286.351310	0.028065	0.031432
RS	41	1.331882	1.088482	1262.472369	0.027544	0.030754
RS	42	1.427918	1.139176	1179.705423	0.025738	0.028668
RS	43	1.530395	1.139176	1149.415475	0.025077	0.027810
RS	44	1.639745	1.207907	1052.770670	0.022969	0.025404
RS	45	1.756430	1.207907	1019.000991	0.022232	0.024482
RS	46	1.880940	1.282331	925.912084	0.020201	0.022196
RS	47	2.013802	1.282331	890.018733	0.019418	0.021261
RS	48	2.155574	1.353883	807.108868	0.017609	0.019255
RS	49	2.306855	1.353883	769.599192	0.016791	0.018319
RS	50	2.468283	1.417468	697.590115	0.015220	0.016599
RS	51	2.640537	1.417468	658.738429	0.014372	0.015661
RS	52	2.824345	1.470256	596.263596	0.013009	0.014185
RS	53	3.020480	1.470256	556.432982	0.012140	0.013243
RS	54	3.229770	1.526399	497.036202	0.010844	0.011852
RS	55	3.453097	1.526399	457.917407	0.009991	0.010937
RS	56	3.691403	1.526399	417.736911	0.009114	0.010000
RS	57	3.945692	1.526399	377.091943	0.008227	0.009052
RS	58	4.217036	1.774240	293.331398	0.006400	0.007103
RS	59	4.506579	1.774240	265.881954	0.005801	0.006457
RS	60	4.815542	1.774240	238.373130	0.005201	0.005808
RS	61	5.145227	1.774240	211.224066	0.004608	0.005165
RS	62	5.497023	1.774240	184.843885	0.004033	0.004536
RS	63	5.872415	1.774240	811.539113	0.017706	0.020108
PA	4+25*2+4+6 0.127742945 0.038923712 5.872414863 0.486105853 0.207166417 0.287006327 0.452166927 0.674927217 0.996856172 1.513824481 2.296193437 3.225368496 3.881755959 3.899162587 3.369514037 2.667705611 2.064816930 1.635623505 1.356641324 1.187443332 1.098278204 1.070123359 1.088481829 1.139176152 1.207907337 1.282330624 1.353883245 1.417468153 1.470256050 1.526398691 1.774239672
//
IT	4188
RD	17
LK	-376590.873268
QD	-191.743412 -> -178.828401
RI	0.0248246160
TR	0.126548	0.039325
MT	5.902478
MM	C_pi: 1.207511, n_recomb: 46824.609715
RS	0	0.000000	0.502236	607.549175	0.012975	0.001908
RS	1	0.006715	0.502236	639.538352	0.013658	0.007268
RS	2	0.013882	0.502236	672.593582	0.014364	0.009770
RS	3	0.021530	0.502236	706.664081	0.015092	0.011330
RS	4	0.029691	0.208172	1767.711639	0.037752	0.028866
RS	5	0.038400	0.208172	1806.925265	0.038589	0.030463
RS	6	0.047695	0.288483	1337.754388	0.028569	0.023143
RS	7	0.057613	0.288483	1378.038183	0.029430	0.024273
RS	8	0.068198	0.453144	907.973987	0.019391	0.016228
RS	9	0.079493	0.453144	944.524011	0.020172	0.017257
RS	10	0.091547	0.671856	664.609814	0.014194	0.012390
RS	11	0.104410	0.671856	695.527403	0.014854	0.013346
RS	12	0.118137	0.989208	495.444543	0.010581	0.009743
RS	13	0.132786	0.989208	520.840411	0.011123	0.010495
RS	14	0.148419	1.509005	359.610190	0.007680	0.007422
RS	15	0.165101	1.509005	379.528180	0.008105	0.007936
RS	16	0.182904	2.314943	261.476951	0.005584	0.005559
RS	17	0.201903	2.314943	276.786038	0.005911	0.005873
RS	18	0.222177	3.296300	205.937623	0.004398	0.004397
RS	19	0.243813	3.296300	218.377068	0.004664	0.004618
RS	20	0.266901	4.008140	190.486853	0.004068	0.004033
RS	21	0.291541	4.008140	202.092129	0.004316	0.004252
RS	22	0.317835	4.042255	212.517567	0.004539	0.004480
RS	23	0.345894	4.042255	225.295475	0.004811	0.004762
RS	24	0.375838	3.486486	276.617604	0.005908	0.005880
RS	25	0.407793	3.486486	292.599202	0.006249	0.006292
RS	26	0.441894	2.744945	392.330301	0.008379	0.008514
RS	27	0.478285	2.744945	413.282448	0.008826	0.009117
RS	28	0.517119	2.110293	564.509586	0.012056	0.012579
RS	29	0.558562	2.110293	590.807888	0.012617	0.013381
RS	30	0.602788	1.661283	782.069230	0.016702	0.017869
RS	31	0.649983	1.661283	811.210637	0.017324	0.018781
RS	32	0.700348	1.371149	1014.084405	0.021657	0.023626
RS	33	0.754096	1.371149	1040.344682	0.022218	0.024466
RS	34	0.811452	1.195966	1216.430180	0.025978	0.028722
RS	35	0.872661	1.195966	1232.761039	0.026327	0.029278
RS	36	0.937980	1.103877	1345.602034	0.028737	0.032025
RS	37	1.007685	1.103877	1347.138170	0.028770	0.032144
RS	38	1.082072	1.074826	1377.876726	0.029426	0.032888
RS	39	1.161454	1.074826	1364.532415	0.029141	0.032555
RS	40	1.246166	1.093805	1322.173757	0.028237	0.031505
RS	41	1.336568	1.093805	1297.808828	0.027716	0.030837
RS	42	1.433041	1.146258	1211.359617	0.025870	0.028717
RS	43	1.535992	1.146258	1180.554473	0.025212	0.027874
RS	44	1.645857	1.217457	1079.837257	0.023061	0.025431
RS	45	1.763100	1.217457	1045.636131	0.022331	0.024525
RS	46	1.888216	1.294593	949.035433	0.020268	0.022213
RS	47	2.021735	1.294593	912.795536	0.019494	0.021296
RS	48	2.164219	1.368721	827.191154	0.017666	0.019275
RS	49	2.316273	1.368721	789.368544	0.016858	0.018356
RS	50	2.478538	1.434518	715.376655	0.015278	0.016630
RS	51	2.651699	1.434518	676.184552	0.014441	0.015708
RS	52	2.836489	1.489066	612.231720	0.013075	0.014232
RS	53	3.033689	1.489066	571.981248	0.012215	0.013303
RS	54	3.244131	1.547085	511.167581	0.010917	0.011911
RS	55	3.468706	1.547085	471.560280	0.010071	0.011006
RS	56	3.708362	1.547085	430.782689	0.009200	0.010076
RS	57	3.964113	1.547085	389.439644	0.008317	0.009133
RS	58	4.237038	1.808049	301.866937	0.006447	0.007138
RS	59	4.528291	1.808049	274.255916	0.005857	0.006504
RS	60	4.839104	1.808049	246.486733	0.005264	0.005864
RS	61	5.170789	1.808049	218.983404	0.004677	0.005227
RS	62	5.524748	1.808049	192.163359	0.004104	0.004602
RS	63	5.902478	1.808049	856.368812	0.018289	0.020704
PA	4+25*2+4+6 0.126547871 0.039324651 5.902477656 0.502236351 0.208172044 0.288482996 0.453143640 0.671855668 0.989207983 1.509005426 2.314942682 3.296299928 4.008139882 4.042255387 3.486485702 2.744945165 2.110292778 1.661283073 1.371149283 1.195966032 1.103876556 1.074826049 1.093804986 1.146258413 1.217457004 1.294592900 1.368721298 1.434518444 1.489065831 1.547085462 1.808048565
//
IT	4841
RD	18
LK	-376565.378173
QD	-185.138229 -> -173.022028
RI	0.0236442644
TR	0.125422	0.039722
MT	5.930008
MM	C_pi: 1.220826, n_recomb: 47795.974279
RS	0	0.000000	0.517176	602.748956	0.012611	0.001892
RS	1	0.006723	0.517176	634.775631	0.013281	0.007184
RS	2	0.013899	0.517176	667.906642	0.013974	0.009605
RS	3	0.021556	0.517176	702.096674	0.014689	0.011096
RS	4	0.029729	0.209154	1800.695961	0.037675	0.028998
RS	5	0.038451	0.209154	1841.034982	0.038519	0.030544
RS	6	0.047759	0.290137	1361.928235	0.028495	0.023167
RS	7	0.057693	0.290137	1403.248588	0.029359	0.024275
RS	8	0.068295	0.454449	927.365570	0.019403	0.016265
RS	9	0.079610	0.454449	964.796326	0.020186	0.017288
RS	10	0.091686	0.669130	683.626048	0.014303	0.012492
RS	11	0.104573	0.669130	715.397544	0.014968	0.013455
RS	12	0.118327	0.981609	511.430320	0.010700	0.009855
RS	13	0.133006	0.981609	537.605779	0.011248	0.010619
RS	14	0.148672	1.503220	369.739060	0.007736	0.007479
RS	15	0.165390	1.503220	390.220980	0.008164	0.008001
RS	16	0.183233	2.330904	265.995021	0.005565	0.005545
RS	17	0.202276	2.330904	281.601201	0.005892	0.005862
RS	18	0.222598	3.362993	206.813073	0.004327	0.004332
RS	19	0.244288	3.362993	219.348394	0.004589	0.004552
RS	20	0.267435	4.130642	189.458311	0.003964	0.003937
RS	21	0.292138	4.130642	201.051394	0.004206	0.004152
RS	22	0.318503	4.182708	210.626502	0.004407	0.004357
RS	23	0.346640	4.182708	223.358028	0.004673	0.004631
RS	24	0.376668	3.601629	274.785721	0.005749	0.005728
RS	25	0.408716	3.601629	290.765230	0.006083	0.006128
RS	26	0.442918	2.820834	392.061816	0.008203	0.008335
RS	27	0.479420	2.820834	413.168868	0.008644	0.008923
RS	28	0.518376	2.154877	568.198684	0.011888	0.012390
RS	29	0.559951	2.154877	594.930162	0.012447	0.013177
RS	30	0.604321	1.686437	792.512492	0.016581	0.017701
RS	31	0.651674	1.686437	822.392885	0.017206	0.018602
RS	32	0.702211	1.385420	1033.288188	0.021619	0.023515
RS	33	0.756145	1.385420	1060.430772	0.022187	0.024350
RS	34	0.813706	1.204415	1244.427365	0.026036	0.028686
RS	35	0.875137	1.204415	1261.471607	0.026393	0.029243
RS	36	0.940697	1.109465	1379.989591	0.028873	0.032056
RS	37	1.010666	1.109465	1381.803696	0.028910	0.032179
RS	38	1.085339	1.079505	1414.544261	0.029595	0.032954
RS	39	1.165032	1.079505	1401.019017	0.029312	0.032628
RS	40	1.250083	1.099021	1357.154038	0.028395	0.031570
RS	41	1.340853	1.099021	1332.349566	0.027876	0.030913
RS	42	1.437725	1.153103	1242.366974	0.025993	0.028763
RS	43	1.541110	1.153103	1211.087779	0.025339	0.027933
RS	44	1.651445	1.226606	1106.436913	0.023149	0.025458
RS	45	1.769199	1.226606	1071.835687	0.022425	0.024568
RS	46	1.894870	1.306277	971.838034	0.020333	0.022232
RS	47	2.028990	1.306277	935.272228	0.019568	0.021331
RS	48	2.172127	1.382803	847.062236	0.017722	0.019297
RS	49	2.324888	1.382803	808.937835	0.016925	0.018395
RS	50	2.487919	1.450644	733.027120	0.015337	0.016664
RS	51	2.661911	1.450644	693.498724	0.014510	0.015756
RS	52	2.847601	1.506799	628.111541	0.013142	0.014280
RS	53	3.045776	1.506799	587.441034	0.012291	0.013364
RS	54	3.257274	1.566520	525.246608	0.010989	0.011970
RS	55	3.482991	1.566520	485.146730	0.010150	0.011074
RS	56	3.723885	1.566520	443.770858	0.009285	0.010152
RS	57	3.980974	1.566520	401.731246	0.008405	0.009214
RS	58	4.255347	1.840103	310.355777	0.006493	0.007174
RS	59	4.548168	1.840103	282.578348	0.005912	0.006551
RS	60	4.860676	1.840103	254.548224	0.005326	0.005919
RS	61	5.194194	1.840103	226.693831	0.004743	0.005288
RS	62	5.550136	1.840103	199.440266	0.004173	0.004668
RS	63	5.930008	1.840103	901.383109	0.018859	0.021288
PA	4+25*2+4+6 0.125421725 0.039722191 5.930007890 0.517175662 0.209154164 0.290136597 0.454449061 0.669129836 0.981609039 1.503219885 2.330903811 3.362992901 4.130642082 4.182708280 3.601629477 2.820834060 2.154876903 1.686436973 1.385419775 1.204414746 1.109465282 1.079504561 1.099020916 1.153102944 1.226605847 1.306277498 1.382803356 1.450644149 1.506799305 1.566520006 1.840102999
//
IT	3835
RD	19
LK	-376541.452388
QD	-178.946364 -> -167.561536
RI	0.0225942810
TR	0.124358	0.040116
MT	5.955259
MM	C_pi: 1.233558, n_recomb: 48749.402735
RS	0	0.000000	0.530983	599.224971	0.012292	0.001877
RS	1	0.006730	0.530983	631.318751	0.012950	0.007112
RS	2	0.013914	0.530983	664.551497	0.013632	0.009462
RS	3	0.021580	0.530983	698.882660	0.014336	0.010895
RS	4	0.029763	0.210098	1832.642283	0.037593	0.029118
RS	5	0.038497	0.210098	1874.079053	0.038443	0.030619
RS	6	0.047818	0.291934	1384.358914	0.028397	0.023173
RS	7	0.057766	0.291934	1426.693925	0.029266	0.024260
RS	8	0.068385	0.456039	945.560788	0.019396	0.016290
RS	9	0.079718	0.456039	983.841265	0.020182	0.017305
RS	10	0.091813	0.666725	702.112790	0.014402	0.012588
RS	11	0.104723	0.666725	734.716009	0.015071	0.013556
RS	12	0.118501	0.974112	527.351112	0.010818	0.009967
RS	13	0.133207	0.974112	554.297947	0.011370	0.010741
RS	14	0.148903	1.496679	379.944784	0.007794	0.007539
RS	15	0.165655	1.496679	400.990805	0.008226	0.008069
RS	16	0.183534	2.344418	270.591026	0.005551	0.005535
RS	17	0.202617	2.344418	286.495974	0.005877	0.005855
RS	18	0.222984	3.425819	207.775655	0.004262	0.004272
RS	19	0.244722	3.425819	220.408773	0.004521	0.004492
RS	20	0.267923	4.249453	188.547021	0.003868	0.003847
RS	21	0.292685	4.249453	200.130532	0.004105	0.004058
RS	22	0.319114	4.320590	208.862006	0.004284	0.004242
RS	23	0.347322	4.320590	221.548494	0.004545	0.004509
RS	24	0.377428	3.714996	273.035737	0.005601	0.005586
RS	25	0.409560	3.714996	289.009190	0.005928	0.005975
RS	26	0.443855	2.895437	391.743012	0.008036	0.008167
RS	27	0.480458	2.895437	412.991296	0.008472	0.008739
RS	28	0.519525	2.198596	571.611029	0.011725	0.012209
RS	29	0.561221	2.198596	598.752040	0.012282	0.012980
RS	30	0.605724	1.711088	802.392597	0.016460	0.017537
RS	31	0.653221	1.711088	832.985759	0.017087	0.018427
RS	32	0.703915	1.399449	1051.653964	0.021573	0.023401
RS	33	0.758021	1.399449	1079.662947	0.022147	0.024232
RS	34	0.815769	1.212773	1271.406057	0.026080	0.028643
RS	35	0.877403	1.212773	1289.168511	0.026445	0.029200
RS	36	0.943186	1.115030	1413.313516	0.028991	0.032077
RS	37	1.013395	1.115030	1415.432362	0.029035	0.032205
RS	38	1.088330	1.084149	1450.235663	0.029749	0.033009
RS	39	1.168309	1.084149	1436.569991	0.029468	0.032691
RS	40	1.253670	1.104133	1391.321477	0.028540	0.031628
RS	41	1.344776	1.104133	1366.121134	0.028023	0.030981
RS	42	1.442015	1.159724	1272.748612	0.026108	0.028805
RS	43	1.545797	1.159724	1241.033855	0.025457	0.027988
RS	44	1.656565	1.235385	1132.579653	0.023233	0.025484
RS	45	1.774787	1.235385	1097.607884	0.022515	0.024609
RS	46	1.900966	1.317433	994.321397	0.020397	0.022252
RS	47	2.035638	1.317433	957.449545	0.019640	0.021367
RS	48	2.179373	1.396194	866.718206	0.017779	0.019321
RS	49	2.332782	1.396194	828.303328	0.016991	0.018434
RS	50	2.496516	1.465920	750.537149	0.015396	0.016700
RS	51	2.671270	1.465920	710.677078	0.014578	0.015805
RS	52	2.857786	1.523545	643.897391	0.013208	0.014330
RS	53	3.056854	1.523545	602.807625	0.012365	0.013424
RS	54	3.269320	1.584807	539.266947	0.011062	0.012030
RS	55	3.496087	1.584807	498.671805	0.010229	0.011143
RS	56	3.738115	1.584807	456.697570	0.009368	0.010227
RS	57	3.996432	1.584807	413.963728	0.008492	0.009294
RS	58	4.272135	1.870529	318.796563	0.006539	0.007211
RS	59	4.566394	1.870529	290.848844	0.005966	0.006597
RS	60	4.880458	1.870529	262.557692	0.005386	0.005973
RS	61	5.215658	1.870529	234.355537	0.004807	0.005348
RS	62	5.573419	1.870529	206.674593	0.004240	0.004731
RS	63	5.955259	1.870529	946.554417	0.019417	0.021860
PA	4+25*2+4+6 0.124358050 0.040115823 5.955258788 0.530982536 0.210098132 0.291933875 0.456039193 0.666725355 0.974111999 1.496679166 2.344418072 3.425818741 4.249452955 4.320590030 3.714996159 2.895437493 2.198596053 1.711088370 1.399448693 1.212773249 1.115029665 1.084148616 1.104132539 1.159724145 1.235385065 1.317432686 1.396193883 1.465920116 1.523544617 1.584807447 1.870528853
//
IT	5035
RD	20
LK	-376518.964113
QD	-173.127273 -> -162.414315
RI	0.0216549972
TR	0.123351	0.040505
MT	5.978476
MM	C_pi: 1.245752, n_recomb: 49685.306232
RS	0	0.000000	0.543734	596.782800	0.012011	0.001865
RS	1	0.006737	0.543734	628.970111	0.012659	0.007049
RS	2	0.013927	0.543734	662.328097	0.013330	0.009338
RS	3	0.021603	0.543734	696.820390	0.014025	0.010721
RS	4	0.029795	0.210992	1863.745155	0.037511	0.029231
RS	5	0.038539	0.210992	1906.250546	0.038366	0.030692
RS	6	0.047872	0.293846	1405.214839	0.028282	0.023164
RS	7	0.057834	0.293846	1448.541958	0.029154	0.024232
RS	8	0.068467	0.457877	962.633191	0.019375	0.016303
RS	9	0.079816	0.457877	1001.733600	0.020162	0.017311
RS	10	0.091930	0.664618	720.075537	0.014493	0.012677
RS	11	0.104860	0.664618	753.488854	0.015165	0.013651
RS	12	0.118661	0.966750	543.190642	0.010933	0.010077
RS	13	0.133391	0.966750	570.900206	0.011490	0.010861
RS	14	0.149114	1.489540	390.210104	0.007854	0.007600
RS	15	0.165897	1.489540	411.819733	0.008289	0.008137
RS	16	0.183810	2.355774	275.249752	0.005540	0.005529
RS	17	0.202929	2.355774	291.454590	0.005866	0.005850
RS	18	0.223337	3.485071	208.810712	0.004203	0.004217
RS	19	0.245120	3.485071	221.543105	0.004459	0.004436
RS	20	0.268370	4.364842	187.733722	0.003778	0.003763
RS	21	0.293186	4.364842	199.309727	0.004011	0.003971
RS	22	0.319674	4.456012	207.209035	0.004170	0.004135
RS	23	0.347947	4.456012	219.851726	0.004425	0.004395
RS	24	0.378124	3.826631	271.361452	0.005462	0.005452
RS	25	0.410335	3.826631	287.325500	0.005783	0.005830
RS	26	0.444715	2.968792	391.382315	0.007877	0.008006
RS	27	0.481411	2.968792	412.759557	0.008307	0.008565
RS	28	0.520580	2.241481	574.772934	0.011568	0.012034
RS	29	0.562387	2.241481	602.301548	0.012122	0.012792
RS	30	0.607011	1.735255	811.752406	0.016338	0.017375
RS	31	0.654641	1.735255	843.033248	0.016967	0.018255
RS	32	0.705479	1.413239	1069.235274	0.021520	0.023286
RS	33	0.759743	1.413239	1098.094527	0.022101	0.024112
RS	34	0.817662	1.221036	1297.421232	0.026113	0.028594
RS	35	0.879483	1.221036	1315.905063	0.026485	0.029152
RS	36	0.945469	1.120560	1445.623950	0.029096	0.032089
RS	37	1.015901	1.120560	1448.071612	0.029145	0.032222
RS	38	1.091077	1.088754	1484.988712	0.029888	0.033057
RS	39	1.171317	1.088754	1471.220217	0.029611	0.032746
RS	40	1.256963	1.109144	1424.702990	0.028675	0.031679
RS	41	1.348379	1.109144	1399.147619	0.028160	0.031042
RS	42	1.445954	1.166139	1302.520146	0.026215	0.028843
RS	43	1.550102	1.166139	1270.405994	0.025569	0.028039
RS	44	1.661266	1.243826	1158.271768	0.023312	0.025509
RS	45	1.779919	1.243826	1122.957435	0.022601	0.024649
RS	46	1.906565	1.328103	1016.485741	0.020458	0.022272
RS	47	2.041744	1.328103	979.326846	0.019711	0.021402
RS	48	2.186029	1.408952	886.154291	0.017835	0.019346
RS	49	2.340034	1.408952	847.460217	0.017057	0.018474
RS	50	2.504415	1.480424	767.897222	0.015455	0.016737
RS	51	2.679869	1.480424	727.711089	0.014646	0.015855
RS	52	2.867143	1.539389	659.580668	0.013275	0.014381
RS	53	3.067034	1.539389	618.073599	0.012440	0.013486
RS	54	3.280391	1.602048	553.221194	0.011135	0.012091
RS	55	3.508121	1.602048	512.129391	0.010307	0.011212
RS	56	3.751193	1.602048	469.557758	0.009451	0.010301
RS	57	4.010641	1.602048	426.132844	0.008577	0.009372
RS	58	4.287567	1.899449	327.186713	0.006585	0.007248
RS	59	4.583148	1.899449	299.065748	0.006019	0.006643
RS	60	4.898643	1.899449	270.514016	0.005445	0.006026
RS	61	5.235392	1.899449	241.967603	0.004870	0.005407
RS	62	5.594827	1.899449	213.865349	0.004304	0.004793
RS	63	5.978476	1.899449	991.852313	0.019963	0.022422
PA	4+25*2+4+6 0.123350871 0.040504992 5.978476437 0.543733992 0.210991761 0.293846272 0.457876917 0.664617549 0.966750252 1.489539589 2.355773758 3.485071145 4.364842468 4.456012271 3.826631054 2.968791544 2.241480770 1.735254619 1.413239137 1.221035933 1.120560279 1.088753717 1.109143684 1.166138871 1.243826030 1.328103306 1.408952120 1.480423600 1.539389386 1.602047780 1.899448929
//
IT	4159
RD	21
LK	-376497.797815
QD	-167.646679 -> -157.552760
RI	0.0208116107
TR	0.122395	0.040889
MT	5.999869
MM	C_pi: 1.257450, n_recomb: 50604.103492
RS	0	0.000000	0.555489	595.279394	0.011763	0.001854
RS	1	0.006743	0.555489	627.584393	0.012402	0.006995
RS	2	0.013940	0.555489	661.089402	0.013064	0.009230
RS	3	0.021623	0.555489	695.761738	0.013749	0.010569
RS	4	0.029824	0.211829	1894.139878	0.037431	0.029337
RS	5	0.038577	0.211829	1937.684277	0.038291	0.030763
RS	6	0.047921	0.295848	1424.653726	0.028153	0.023142
RS	7	0.057895	0.295848	1468.949827	0.029028	0.024192
RS	8	0.068542	0.459934	978.642236	0.019339	0.016307
RS	9	0.079906	0.459934	1018.533730	0.020127	0.017306
RS	10	0.092037	0.662786	737.517986	0.014574	0.012761
RS	11	0.104985	0.662786	771.720231	0.015250	0.013738
RS	12	0.118807	0.959555	558.929985	0.011045	0.010186
RS	13	0.133561	0.959555	587.393096	0.011608	0.010980
RS	14	0.149309	1.481927	400.520702	0.007915	0.007663
RS	15	0.166119	1.481927	422.692883	0.008353	0.008207
RS	16	0.184063	2.365264	279.953251	0.005532	0.005525
RS	17	0.203217	2.365264	296.458367	0.005858	0.005849
RS	18	0.223662	3.541064	209.903047	0.004148	0.004167
RS	19	0.245486	3.541064	222.735651	0.004402	0.004384
RS	20	0.268781	4.476984	187.005443	0.003695	0.003685
RS	21	0.293647	4.476984	198.575709	0.003924	0.003889
RS	22	0.320190	4.589086	205.654352	0.004064	0.004034
RS	23	0.348522	4.589086	218.254364	0.004313	0.004289
RS	24	0.378765	3.936610	269.754854	0.005331	0.005326
RS	25	0.411047	3.936610	285.706537	0.005646	0.005694
RS	26	0.445505	3.040946	390.984481	0.007726	0.007853
RS	27	0.482287	3.040946	412.479534	0.008151	0.008399
RS	28	0.521550	2.283567	577.705424	0.011416	0.011866
RS	29	0.563459	2.283567	605.601199	0.011967	0.012611
RS	30	0.608195	1.758952	820.629962	0.016217	0.017218
RS	31	0.655946	1.758952	852.574468	0.016848	0.018088
RS	32	0.706918	1.426790	1086.084194	0.021462	0.023169
RS	33	0.761327	1.426790	1115.777418	0.022049	0.023992
RS	34	0.819404	1.229197	1322.524988	0.026135	0.028539
RS	35	0.881397	1.229197	1341.731816	0.026514	0.029099
RS	36	0.947570	1.126049	1476.967445	0.029187	0.032093
RS	37	1.018205	1.126049	1479.765503	0.029242	0.032231
RS	38	1.093603	1.093316	1518.838006	0.030014	0.033096
RS	39	1.174085	1.093316	1505.001647	0.029741	0.032793
RS	40	1.259993	1.114058	1457.323044	0.028799	0.031725
RS	41	1.351694	1.114058	1431.450938	0.028287	0.031098
RS	42	1.449579	1.172361	1331.696602	0.026316	0.028879
RS	43	1.554063	1.172361	1299.217073	0.025674	0.028087
RS	44	1.665593	1.251954	1183.521112	0.023388	0.025533
RS	45	1.784642	1.251954	1147.890550	0.022684	0.024687
RS	46	1.911719	1.338328	1038.331413	0.020519	0.022293
RS	47	2.047364	1.338328	1000.903712	0.019779	0.021438
RS	48	2.192156	1.421131	905.365993	0.017891	0.019373
RS	49	2.346711	1.421131	866.404035	0.017121	0.018514
RS	50	2.511686	1.494219	785.100885	0.015515	0.016775
RS	51	2.687786	1.494219	744.594855	0.014714	0.015905
RS	52	2.875760	1.554411	675.153507	0.013342	0.014432
RS	53	3.076408	1.554411	633.232148	0.012513	0.013547
RS	54	3.290585	1.618331	567.101973	0.011207	0.012152
RS	55	3.519204	1.618331	525.513399	0.010385	0.011280
RS	56	3.763239	1.618331	482.346410	0.009532	0.010375
RS	57	4.023727	1.618331	438.234451	0.008660	0.009449
RS	58	4.301780	1.926978	335.523471	0.006630	0.007285
RS	59	4.598582	1.926978	307.227267	0.006071	0.006688
RS	60	4.915396	1.926978	278.416017	0.005502	0.006078
RS	61	5.253572	1.926978	249.529157	0.004931	0.005464
RS	62	5.614550	1.926978	221.011720	0.004367	0.004854
RS	63	5.999869	1.926978	1037.252617	0.020497	0.022973
PA	4+25*2+4+6 0.122395126 0.040889310 5.999868538 0.555488891 0.211828825 0.295848262 0.459934485 0.662785784 0.959555239 1.481926939 2.365263569 3.541064219 4.476983940 4.589086149 3.936609984 3.040946212 2.283566678 1.758952325 1.426789784 1.229196543 1.126048730 1.093316079 1.114057847 1.172361164 1.251953906 1.338328390 1.421130576 1.494218708 1.554410741 1.618331220 1.926977734
//
IT	4599
RD	22
LK	-376477.850057
QD	-162.474621 -> -152.952613
RI	0.0200509841
TR	0.121485	0.041268
MT	6.019695
MM	C_pi: 1.268699, n_recomb: 51506.118161
RS	0	0.000000	0.566323	594.577859	0.011544	0.001845
RS	1	0.006748	0.566323	627.021955	0.012174	0.006947
RS	2	0.013952	0.566323	660.693468	0.012827	0.009135
RS	3	0.021642	0.566323	695.562974	0.013504	0.010437
RS	4	0.029850	0.212605	1923.947810	0.037354	0.029439
RS	5	0.038613	0.212605	1968.501650	0.038219	0.030834
RS	6	0.047967	0.297923	1442.802442	0.028012	0.023110
RS	7	0.057952	0.297923	1488.044346	0.028891	0.024142
RS	8	0.068611	0.462180	993.665273	0.019292	0.016301
RS	9	0.079989	0.462180	1034.320372	0.020082	0.017292
RS	10	0.092136	0.661210	754.448515	0.014648	0.012839
RS	11	0.105101	0.661210	789.419193	0.015327	0.013818
RS	12	0.118942	0.952534	574.564295	0.011155	0.010293
RS	13	0.133717	0.952534	603.771834	0.011722	0.011095
RS	14	0.149489	1.473973	410.858098	0.007977	0.007727
RS	15	0.166325	1.473973	433.591105	0.008418	0.008277
RS	16	0.184297	2.373118	284.690174	0.005527	0.005523
RS	17	0.203482	2.373118	301.495576	0.005854	0.005850
RS	18	0.223962	3.594090	211.040335	0.004097	0.004120
RS	19	0.245824	3.594090	223.973694	0.004348	0.004336
RS	20	0.269161	4.586102	186.349545	0.003618	0.003612
RS	21	0.294073	4.586102	197.915524	0.003843	0.003813
RS	22	0.320666	4.719948	204.186369	0.003964	0.003940
RS	23	0.349054	4.719948	216.744731	0.004208	0.004188
RS	24	0.379357	4.045014	268.209857	0.005207	0.005207
RS	25	0.411705	4.045014	284.146642	0.005517	0.005566
RS	26	0.446236	3.111966	390.553645	0.007583	0.007708
RS	27	0.483098	3.111966	412.156424	0.008002	0.008242
RS	28	0.522447	2.324899	580.427779	0.011269	0.011704
RS	29	0.564451	2.324899	608.671741	0.011817	0.012436
RS	30	0.609290	1.782209	829.059551	0.016096	0.017063
RS	31	0.657154	1.782209	861.644836	0.016729	0.017925
RS	32	0.708249	1.440115	1102.244465	0.021400	0.023052
RS	33	0.762792	1.440115	1132.755422	0.021993	0.023872
RS	34	0.821015	1.237259	1346.765765	0.026148	0.028479
RS	35	0.883168	1.237259	1366.695884	0.026535	0.029041
RS	36	0.949515	1.131500	1507.382998	0.029266	0.032091
RS	37	1.020338	1.131500	1510.550995	0.029328	0.032234
RS	38	1.095942	1.097840	1551.817139	0.030129	0.033129
RS	39	1.176647	1.097840	1537.945215	0.029859	0.032833
RS	40	1.262798	1.118887	1489.203772	0.028913	0.031765
RS	41	1.354763	1.118887	1463.050733	0.028405	0.031148
RS	42	1.452935	1.178416	1360.287729	0.026410	0.028911
RS	43	1.557731	1.178416	1327.475072	0.025773	0.028131
RS	44	1.669599	1.259806	1208.330006	0.023460	0.025556
RS	45	1.789016	1.259806	1172.408383	0.022763	0.024724
RS	46	1.916491	1.348159	1059.854260	0.020577	0.022315
RS	47	2.052569	1.348159	1022.175626	0.019846	0.021473
RS	48	2.197830	1.432794	924.345320	0.017946	0.019400
RS	49	2.352894	1.432794	885.127117	0.017185	0.018555
RS	50	2.518421	1.507383	802.138625	0.015574	0.016814
RS	51	2.695119	1.507383	761.319670	0.014781	0.015955
RS	52	2.883741	1.568696	690.607082	0.013408	0.014484
RS	53	3.085091	1.568696	648.275395	0.012586	0.013608
RS	54	3.300029	1.633762	580.899442	0.011278	0.012213
RS	55	3.529472	1.633762	538.815452	0.010461	0.011348
RS	56	3.774398	1.633762	495.056410	0.009612	0.010448
RS	57	4.035852	1.633762	450.262492	0.008742	0.009526
RS	58	4.314950	1.953247	343.802698	0.006675	0.007322
RS	59	4.612883	1.953247	315.330252	0.006122	0.006733
RS	60	4.930920	1.953247	286.261227	0.005558	0.006129
RS	61	5.270419	1.953247	257.038136	0.004990	0.005520
RS	62	5.632829	1.953247	228.111816	0.004429	0.004913
RS	63	6.019695	1.953247	1082.725952	0.021021	0.023513
PA	4+25*2+4+6 0.121485159 0.041268069 6.019694993 0.566322789 0.212604970 0.297922505 0.462180259 0.661210478 0.952533652 1.473972670 2.373117886 3.594090218 4.586101714 4.719947684 4.045013775 3.111966082 2.324898744 1.782208737 1.440115048 1.237258861 1.131499764 1.097840213 1.118887206 1.178415968 1.259805960 1.348159317 1.432794251 1.507382840 1.568695534 1.633761743 1.953246752
//
IT	4260
RD	23
LK	-376459.028256
QD	-157.585140 -> -148.592818
RI	0.0193623169
TR	0.120617	0.041641
MT	6.038107
MM	C_pi: 1.279530, n_recomb: 52391.760772
RS	0	0.000000	0.576314	594.556074	0.011348	0.001838
RS	1	0.006753	0.576314	627.157754	0.011971	0.006906
RS	2	0.013963	0.576314	661.012663	0.012617	0.009053
RS	3	0.021659	0.576314	696.094286	0.013286	0.010322
RS	4	0.029875	0.213315	1953.292383	0.037282	0.029538
RS	5	0.038646	0.213315	1998.825750	0.038152	0.030905
RS	6	0.048009	0.300050	1459.793831	0.027863	0.023068
RS	7	0.058005	0.300050	1505.958124	0.028744	0.024085
RS	8	0.068675	0.464597	1007.747839	0.019235	0.016288
RS	9	0.080067	0.464597	1049.139777	0.020025	0.017270
RS	10	0.092227	0.659871	770.876804	0.014714	0.012911
RS	11	0.105209	0.659871	806.595972	0.015395	0.013892
RS	12	0.119068	0.945721	590.067997	0.011263	0.010398
RS	13	0.133862	0.945721	620.010100	0.011834	0.011209
RS	14	0.149655	1.465755	421.213545	0.008040	0.007791
RS	15	0.166516	1.465755	444.505324	0.008484	0.008348
RS	16	0.184514	2.379541	289.449514	0.005525	0.005524
RS	17	0.203728	2.379541	306.554771	0.005851	0.005853
RS	18	0.224240	3.644397	212.212373	0.004050	0.004076
RS	19	0.246137	3.644397	225.246672	0.004299	0.004292
RS	20	0.269513	4.692346	185.756887	0.003546	0.003543
RS	21	0.294468	4.692346	197.319815	0.003766	0.003741
RS	22	0.321108	4.848673	202.796442	0.003871	0.003851
RS	23	0.349546	4.848673	215.314132	0.004110	0.004094
RS	24	0.379906	4.151903	266.720810	0.005091	0.005094
RS	25	0.412315	4.151903	282.640459	0.005395	0.005445
RS	26	0.446914	3.181883	390.094836	0.007446	0.007570
RS	27	0.483849	3.181883	411.796192	0.007860	0.008092
RS	28	0.523278	2.365500	582.958472	0.011127	0.011549
RS	29	0.565370	2.365500	611.532938	0.011672	0.012269
RS	30	0.610305	1.805034	837.074131	0.015977	0.016913
RS	31	0.658275	1.805034	870.278317	0.016611	0.017766
RS	32	0.709483	1.453217	1117.758005	0.021335	0.022935
RS	33	0.764151	1.453217	1149.070473	0.021932	0.023752
RS	34	0.822510	1.245220	1370.186658	0.026153	0.028417
RS	35	0.884810	1.245220	1390.839232	0.026547	0.028980
RS	36	0.951318	1.136906	1536.913317	0.029335	0.032082
RS	37	1.022317	1.136906	1540.468599	0.029403	0.032231
RS	38	1.098111	1.102323	1583.957032	0.030233	0.033155
RS	39	1.179023	1.102323	1570.079576	0.029968	0.032867
RS	40	1.265400	1.123634	1520.367933	0.029019	0.031801
RS	41	1.357610	1.123634	1493.967536	0.028515	0.031194
RS	42	1.456048	1.184312	1388.309202	0.026499	0.028941
RS	43	1.561133	1.184312	1355.193659	0.025867	0.028173
RS	44	1.673315	1.267402	1232.705776	0.023529	0.025579
RS	45	1.793074	1.267402	1196.516929	0.022838	0.024759
RS	46	1.920919	1.357625	1081.056428	0.020634	0.022336
RS	47	2.057399	1.357625	1043.143974	0.019910	0.021508
RS	48	2.203096	1.443982	943.090688	0.018001	0.019428
RS	49	2.358632	1.443982	903.627672	0.017248	0.018595
RS	50	2.524672	1.519965	819.006185	0.015632	0.016853
RS	51	2.701925	1.519965	777.881592	0.014847	0.016006
RS	52	2.891149	1.582306	705.934549	0.013474	0.014536
RS	53	3.093151	1.582306	663.197445	0.012658	0.013668
RS	54	3.308796	1.648409	594.608426	0.011349	0.012274
RS	55	3.539004	1.648409	552.031248	0.010537	0.011415
RS	56	3.784758	1.648409	507.684181	0.009690	0.010519
RS	57	4.047109	1.648409	462.213972	0.008822	0.009600
RS	58	4.327178	1.978349	352.022369	0.006719	0.007359
RS	59	4.626161	1.978349	323.373372	0.006172	0.006777
RS	60	4.945335	1.978349	294.048757	0.005612	0.006179
RS	61	5.286064	1.978349	264.493866	0.005048	0.005574
RS	62	5.649803	1.978349	235.164993	0.004489	0.004970
RS	63	6.038107	1.978349	1128.252144	0.021535	0.024044
PA	4+25*2+4+6 0.120617265 0.041641074 6.038107265 0.576314070 0.213314717 0.300049649 0.464597438 0.659871127 0.945720714 1.465754655 2.379540795 3.644396979 4.692346357 4.848672845 4.151903280 3.181883048 2.365500041 1.805034142 1.453216948 1.245220372 1.136905966 1.102323390 1.123633996 1.184312397 1.267401793 1.357625320 1.443982149 1.519965375 1.582306366 1.648409221 1.978348508
//
IT	4783
RD	24
LK	-376441.249906
QD	-152.955422 -> -144.454756
RI	0.0187345221
TR	0.119789	0.042008
MT	6.055204
MM	C_pi: 1.289972, n_recomb: 53261.629443
RS	0	0.000000	0.585554	595.094961	0.011173	0.001831
RS	1	0.006758	0.585554	627.869371	0.011788	0.006869
RS	2	0.013973	0.585554	661.921492	0.012428	0.008980
RS	3	0.021675	0.585554	697.227416	0.013091	0.010221
RS	4	0.029898	0.213960	1982.231117	0.037217	0.029634
RS	5	0.038677	0.213960	2028.715267	0.038090	0.030978
RS	6	0.048049	0.302219	1475.727836	0.027707	0.023019
RS	7	0.058054	0.302219	1522.791390	0.028591	0.024021
RS	8	0.068735	0.467166	1020.951107	0.019169	0.016267
RS	9	0.080138	0.467166	1063.054197	0.019959	0.017240
RS	10	0.092312	0.658753	786.812752	0.014773	0.012978
RS	11	0.105309	0.658753	823.261065	0.015457	0.013961
RS	12	0.119184	0.939108	605.444054	0.011367	0.010502
RS	13	0.133996	0.939108	636.111123	0.011943	0.011320
RS	14	0.149810	1.457362	431.574470	0.008103	0.007856
RS	15	0.166692	1.457362	455.422474	0.008551	0.008419
RS	16	0.184715	2.384716	294.222675	0.005524	0.005526
RS	17	0.203957	2.384716	311.627014	0.005851	0.005857
RS	18	0.224498	3.692193	213.412547	0.004007	0.004035
RS	19	0.246428	3.692193	226.547765	0.004253	0.004250
RS	20	0.269840	4.795920	185.218217	0.003478	0.003479
RS	21	0.294834	4.795920	196.779052	0.003695	0.003674
RS	22	0.321517	4.975390	201.475763	0.003783	0.003767
RS	23	0.350003	4.975390	213.953634	0.004017	0.004005
RS	24	0.380415	4.257331	265.284395	0.004981	0.004987
RS	25	0.412881	4.257331	281.185006	0.005279	0.005330
RS	26	0.447542	3.250738	389.612923	0.007315	0.007438
RS	27	0.484545	3.250738	411.404569	0.007724	0.007949
RS	28	0.524049	2.405387	585.318105	0.010989	0.011399
RS	29	0.566223	2.405387	614.206747	0.011532	0.012108
RS	30	0.611247	1.827437	844.708457	0.015860	0.016765
RS	31	0.659313	1.827437	878.510822	0.016494	0.017610
RS	32	0.710628	1.466092	1132.673321	0.021266	0.022819
RS	33	0.765411	1.466092	1164.771345	0.021869	0.023632
RS	34	0.823896	1.253070	1392.844430	0.026151	0.028351
RS	35	0.886333	1.253070	1414.217530	0.026552	0.028917
RS	36	0.952990	1.142255	1565.613942	0.029395	0.032069
RS	37	1.024152	1.142255	1569.571621	0.029469	0.032222
RS	38	1.100123	1.106755	1615.304502	0.030328	0.033177
RS	39	1.181228	1.106755	1601.448855	0.030068	0.032895
RS	40	1.267814	1.128292	1550.853338	0.029118	0.031833
RS	41	1.360251	1.128292	1524.236371	0.028618	0.031235
RS	42	1.458936	1.190051	1415.788737	0.026582	0.028968
RS	43	1.564290	1.190051	1382.398112	0.025955	0.028212
RS	44	1.676764	1.274750	1256.667233	0.023594	0.025600
RS	45	1.796838	1.274750	1220.233120	0.022910	0.024793
RS	46	1.925028	1.366743	1101.950323	0.020689	0.022358
RS	47	2.061880	1.366743	1063.819797	0.019973	0.021542
RS	48	2.207982	1.454719	961.608621	0.018054	0.019457
RS	49	2.363956	1.454719	921.911503	0.017309	0.018635
RS	50	2.530472	1.532001	835.705906	0.015691	0.016893
RS	51	2.708241	1.532001	794.282804	0.014913	0.016055
RS	52	2.898024	1.595284	721.137119	0.013540	0.014588
RS	53	3.100632	1.595284	677.999501	0.012730	0.013728
RS	54	3.316932	1.662324	608.228532	0.011420	0.012335
RS	55	3.547851	1.662324	565.160689	0.010611	0.011481
RS	56	3.794375	1.662324	520.229807	0.009767	0.010590
RS	57	4.057559	1.662324	474.089049	0.008901	0.009674
RS	58	4.338529	2.002353	360.182601	0.006763	0.007395
RS	59	4.638488	2.002353	331.357130	0.006221	0.006821
RS	60	4.958717	2.002353	301.779287	0.005666	0.006229
RS	61	5.300589	2.002353	271.897024	0.005105	0.005628
RS	62	5.665564	2.002353	242.171770	0.004547	0.005026
RS	63	6.055204	2.002353	1173.817741	0.022039	0.024565
PA	4+25*2+4+6 0.119788707 0.042008370 6.055203918 0.585553663 0.213960209 0.302218949 0.467166385 0.658753487 0.939107913 1.457361949 2.384715950 3.692192988 4.795919542 4.975390441 4.257330619 3.250738437 2.405386903 1.827436633 1.466091918 1.253069977 1.142254512 1.106755492 1.128292158 1.190051124 1.274750015 1.366742502 1.454719482 1.532001005 1.595283808 1.662323789 2.002352877
//
IT	4983
RD	25
LK	-376424.440714
QD	-148.564574 -> -140.521184
RI	0.0181612987
TR	0.118996	0.042370
MT	6.071116
MM	C_pi: 1.300046, n_recomb: 54115.852798
RS	0	0.000000	0.594093	596.122410	0.011016	0.001825
RS	1	0.006762	0.594093	629.082958	0.011625	0.006837
RS	2	0.013982	0.594093	663.344561	0.012258	0.008916
RS	3	0.021690	0.594093	698.885664	0.012915	0.010132
RS	4	0.029919	0.214538	2010.844251	0.037158	0.029730
RS	5	0.038705	0.214538	2058.250183	0.038034	0.031053
RS	6	0.048085	0.304416	1490.704151	0.027547	0.022963
RS	7	0.058099	0.304416	1538.643609	0.028432	0.023951
RS	8	0.068790	0.469866	1033.328607	0.019095	0.016239
RS	9	0.080205	0.469866	1076.117836	0.019885	0.017204
RS	10	0.092391	0.657838	802.264744	0.014825	0.013040
RS	11	0.105401	0.657838	839.423219	0.015512	0.014023
RS	12	0.119291	0.932699	620.679445	0.011469	0.010603
RS	13	0.134121	0.932699	652.061506	0.012049	0.011428
RS	14	0.149953	1.448841	441.932278	0.008166	0.007922
RS	15	0.166856	1.448841	466.333600	0.008617	0.008490
RS	16	0.184902	2.388770	299.002702	0.005525	0.005530
RS	17	0.204168	2.388770	316.705068	0.005852	0.005863
RS	18	0.224738	3.737686	214.631448	0.003966	0.003997
RS	19	0.246698	3.737686	227.867184	0.004211	0.004212
RS	20	0.270143	4.896979	184.724440	0.003413	0.003417
RS	21	0.295174	4.896979	196.283841	0.003627	0.003610
RS	22	0.321897	5.100136	200.217575	0.003700	0.003687
RS	23	0.350427	5.100136	212.656411	0.003930	0.003921
RS	24	0.380887	4.361326	263.895427	0.004876	0.004886
RS	25	0.413407	4.361326	279.775267	0.005170	0.005221
RS	26	0.448126	3.318557	389.108864	0.007190	0.007311
RS	27	0.485192	3.318557	410.983101	0.007595	0.007813
RS	28	0.524766	2.444586	587.514993	0.010857	0.011254
RS	29	0.567015	2.444586	616.702286	0.011396	0.011952
RS	30	0.612122	1.849431	851.980230	0.015744	0.016622
RS	31	0.660278	1.849431	886.360660	0.016379	0.017459
RS	32	0.711692	1.478742	1147.017499	0.021196	0.022703
RS	33	0.766582	1.478742	1179.884957	0.021803	0.023514
RS	34	0.825184	1.260806	1414.766162	0.026143	0.028283
RS	35	0.887749	1.260806	1436.856708	0.026551	0.028851
RS	36	0.954545	1.147544	1593.505230	0.029446	0.032051
RS	37	1.025858	1.147544	1597.878698	0.029527	0.032210
RS	38	1.101993	1.111134	1645.876522	0.030414	0.033193
RS	39	1.183277	1.111134	1632.067824	0.030159	0.032919
RS	40	1.270058	1.132864	1580.668214	0.029209	0.031861
RS	41	1.362707	1.132864	1553.863506	0.028714	0.031273
RS	42	1.461622	1.195642	1442.725619	0.026660	0.028993
RS	43	1.567225	1.195642	1409.086412	0.026038	0.028248
RS	44	1.679970	1.281868	1280.209530	0.023657	0.025621
RS	45	1.800340	1.281868	1243.551233	0.022979	0.024826
RS	46	1.928849	1.375538	1122.526388	0.020743	0.022379
RS	47	2.066048	1.375538	1084.193376	0.020035	0.021575
RS	48	2.212526	1.465041	979.888238	0.018107	0.019486
RS	49	2.368909	1.465041	939.967977	0.017370	0.018675
RS	50	2.535868	1.543533	852.226145	0.015748	0.016932
RS	51	2.714116	1.543533	810.512304	0.014977	0.016105
RS	52	2.904419	1.607681	736.202515	0.013604	0.014640
RS	53	3.107591	1.607681	692.670363	0.012800	0.013788
RS	54	3.324502	1.675567	621.748934	0.011489	0.012395
RS	55	3.556082	1.675567	578.194145	0.010684	0.011547
RS	56	3.803322	1.675567	532.684751	0.009843	0.010660
RS	57	4.067282	1.675567	485.880175	0.008979	0.009747
RS	58	4.349092	2.025344	368.277563	0.006805	0.007432
RS	59	4.649959	2.025344	339.276638	0.006269	0.006864
RS	60	4.971172	2.025344	309.448681	0.005718	0.006277
RS	61	5.314106	2.025344	279.244045	0.005160	0.005680
RS	62	5.680232	2.025344	249.128998	0.004604	0.005081
RS	63	6.071116	2.025344	1219.394926	0.022533	0.025077
PA	4+25*2+4+6 0.118996356 0.042369792 6.071116083 0.594093136 0.214538482 0.304415894 0.469865818 0.657837518 0.932698977 1.448841481 2.388769787 3.737686241 4.896978731 5.100136289 4.361326196 3.318557226 2.444586018 1.849431381 1.478741900 1.260805943 1.147543796 1.111133641 1.132863643 1.195642313 1.281867917 1.375538028 1.465041207 1.543532915 1.607680783 1.675566722 2.025344251
//
CC
CC	Brief Description of the file format:
CC	  CC  comments
CC	  MM  useful-messages
CC	  RD  round-of-iterations
CC	  LL  \log[P(sequence)]
CC	  QD  Q-before-opt Q-after-opt
CC	  TR  \theta_0 \rho_0
CC	  RS  k t_k \lambda_k \pi_k \sum_{l\not=k}A_{kl} A_{kk}
CC	  DC  begin end best-k t_k+\Delta_k max-prob
CC
MM	Version: 0.6.5-r67
MM	pattern:4+25*2+4+6, n:63, n_free_lambdas:28
MM	n_iterations:25, skip:1, max_t:5, theta/rho:5
MM	is_decoding:0
MM	n_seqs:13, sum_L:1078785, sum_n:150411
RD	0
LK	0.000000
QD	0.000000 -> 0.000000
RI	inf
TR	0.150156	0.030031
MT	5.000000
MM	C_pi: 1.000000, n_recomb: 31917.944824
RS	0	0.000000	1.000000	201.865385	0.006325	0.000000
RS	1	0.006440	1.000000	213.463061	0.006688	0.000000
RS	2	0.013294	1.000000	225.631901	0.007069	0.000000
RS	3	0.020590	1.000000	238.387440	0.007469	0.000000
RS	4	0.028356	1.000000	251.743801	0.007887	0.000000
RS	5	0.036622	1.000000	265.713359	0.008325	0.000000
RS	6	0.045421	1.000000	280.306366	0.008782	0.000000
RS	7	0.054785	1.000000	295.530540	0.009259	0.000000
RS	8	0.064753	1.000000	311.390598	0.009756	0.000000
RS	9	0.075363	1.000000	327.887757	0.010273	0.000000
RS	10	0.086656	1.000000	345.019173	0.010810	0.000000
RS	11	0.098677	1.000000	362.777344	0.011366	0.000000
RS	12	0.111471	1.000000	381.149456	0.011942	0.000000
RS	13	0.125090	1.000000	400.116685	0.012536	0.000000
RS	14	0.139585	1.000000	419.653457	0.013148	0.000000
RS	15	0.155014	1.000000	439.726659	0.013777	0.000000
RS	16	0.171437	1.000000	460.294830	0.014421	0.000000
RS	17	0.188917	1.000000	481.307308	0.015080	0.000000
RS	18	0.207523	1.000000	502.703380	0.015750	0.000000
RS	19	0.227327	1.000000	524.411420	0.016430	0.000000
RS	20	0.248406	1.000000	546.348048	0.017117	0.000000
RS	21	0.270843	1.000000	568.417332	0.017809	0.000000
RS	22	0.294725	1.000000	590.510052	0.018501	0.000000
RS	23	0.320144	1.000000	612.503064	0.019190	0.000000
RS	24	0.347201	1.000000	634.258799	0.019872	0.000000
RS	25	0.376000	1.000000	655.624933	0.020541	0.000000
RS	26	0.406654	1.000000	676.434285	0.021193	0.000000
RS	27	0.439282	1.000000	696.504981	0.021822	0.000000
RS	28	0.474011	1.000000	715.640955	0.022421	0.000000
RS	29	0.510976	1.000000	733.632831	0.022985	0.000000
RS	30	0.550322	1.000000	750.259259	0.023506	0.000000
RS	31	0.592202	1.000000	765.288754	0.023977	0.000000
RS	32	0.636779	1.000000	778.482100	0.024390	0.000000
RS	33	0.684227	1.000000	789.595379	0.024738	0.000000
RS	34	0.734730	1.000000	798.383643	0.025014	0.000000
RS	35	0.788485	1.000000	804.605273	0.025209	0.000000
RS	36	0.845702	1.000000	808.027018	0.025316	0.000000
RS	37	0.906604	1.000000	808.429698	0.025328	0.000000
RS	38	0.971428	1.000000	805.614497	0.025240	0.000000
RS	39	1.040426	1.000000	799.409768	0.025046	0.000000
RS	40	1.113868	1.000000	789.678195	0.024741	0.000000
RS	41	1.192040	1.000000	776.324111	0.024322	0.000000
RS	42	1.275245	1.000000	759.300741	0.023789	0.000000
RS	43	1.363809	1.000000	738.617055	0.023141	0.000000
RS	44	1.458076	1.000000	714.343878	0.022381	0.000000
RS	45	1.558414	1.000000	686.618881	0.021512	0.000000
RS	46	1.665214	1.000000	655.650019	0.020542	0.000000
RS	47	1.778891	1.000000	621.716994	0.019479	0.000000
RS	48	1.899889	1.000000	585.170350	0.018334	0.000000
RS	49	2.028679	1.000000	546.427839	0.017120	0.000000
RS	50	2.165763	1.000000	505.967813	0.015852	0.000000
RS	51	2.311675	1.000000	464.319507	0.014547	0.000000
RS	52	2.466983	1.000000	422.050265	0.013223	0.000000
RS	53	2.632293	1.000000	379.749972	0.011898	0.000000
RS	54	2.808249	1.000000	338.013155	0.010590	0.000000
RS	55	2.995536	1.000000	297.419487	0.009318	0.000000
RS	56	3.194884	1.000000	258.513637	0.008099	0.000000
RS	57	3.407070	1.000000	221.785568	0.006949	0.000000
RS	58	3.632920	1.000000	187.652543	0.005879	0.000000
RS	59	3.873315	1.000000	156.444071	0.004901	0.000000
RS	60	4.129191	1.000000	128.390965	0.004023	0.000000
RS	61	4.401545	1.000000	103.619435	0.003246	0.000000
RS	62	4.691438	1.000000	82.150811	0.002574	0.000000
RS	63	5.000000	1.000000	230.968943	0.007236	0.000000
PA	4+25*2+4+6 0.150156018 0.030031204 5.000000000 1.000000000 1.000000000 1.000000000 1.000000000 1.000000000 1.000000000 1.000000000 1.000000000 1.000000000 1.000000000 1.000000000 1.000000000 1.000000000 1.000000000 1.000000000 1.000000000 1.000000000 1.000000000 1.000000000 1.000000000 1.000000000 1.000000000 1.000000000 1.000000000 1.000000000 1.000000000 1.000000000 1.000000000
//
IT	4830
RD	1
LK	-388883.175532
QD	-826.079180 -> -526.995138
RI	0.0373830553
TR	0.146069	0.029983
MT	5.221400
MM	C_pi: 0.985823, n_recomb: 31422.162934
RS	0	0.000000	0.332634	600.299921	0.019104	0.002417
RS	1	0.006512	0.332634	626.659482	0.019943	0.009205
RS	2	0.013447	0.332634	653.320489	0.020792	0.015954
RS	3	0.020835	0.332634	680.166528	0.021646	0.019850
RS	4	0.028703	0.388257	606.858100	0.019313	0.019738
RS	5	0.037084	0.388257	632.211113	0.020120	0.018821
RS	6	0.046010	0.490231	522.193705	0.016619	0.018212
RS	7	0.055518	0.490231	545.251066	0.017352	0.017711
RS	8	0.065645	0.616783	452.943834	0.014415	0.017015
RS	9	0.076431	0.616783	473.884559	0.015081	0.016006
RS	10	0.087920	0.759841	402.729457	0.012817	0.014795
RS	11	0.100156	0.759841	421.960359	0.013429	0.013611
RS	12	0.113190	0.900879	373.027398	0.011871	0.012604
RS	13	0.127072	0.900879	391.130289	0.012448	0.011783
RS	14	0.141858	1.028664	359.187858	0.011431	0.011107
RS	15	0.157608	1.028664	376.668619	0.011987	0.010554
RS	16	0.174382	1.134939	357.939815	0.011391	0.010124
RS	17	0.192249	1.134939	375.204533	0.011941	0.009822
RS	18	0.211279	1.212838	367.868417	0.011707	0.009651
RS	19	0.231549	1.212838	385.240329	0.012260	0.009611
RS	20	0.253138	1.261152	387.689851	0.012338	0.009691
RS	21	0.276133	1.261152	405.377710	0.012901	0.009885
RS	22	0.300626	1.282582	416.360984	0.013251	0.010192
RS	23	0.326714	1.282582	434.431871	0.013826	0.010617
RS	24	0.354500	1.280881	453.273846	0.014425	0.011177
RS	25	0.384095	1.280881	471.623682	0.015009	0.011888
RS	26	0.415618	1.261021	497.583646	0.015835	0.012760
RS	27	0.449194	1.261021	515.880813	0.016418	0.013801
RS	28	0.484955	1.229488	547.394289	0.017421	0.015003
RS	29	0.523046	1.229488	565.016344	0.017981	0.016348
RS	30	0.563616	1.193376	599.309911	0.019073	0.017800
RS	31	0.606829	1.193376	615.320916	0.019582	0.019312
RS	32	0.652855	1.158735	648.696493	0.020645	0.020826
RS	33	0.701879	1.158735	661.906818	0.021065	0.022280
RS	34	0.754095	1.129412	690.560570	0.021977	0.023617
RS	35	0.809711	1.129412	699.667566	0.022267	0.024786
RS	36	0.868948	1.106928	720.538247	0.022931	0.025748
RS	37	0.932043	1.106928	724.301715	0.023051	0.026477
RS	38	0.999246	1.091218	735.450139	0.023405	0.026956
RS	39	1.070826	1.091218	732.856174	0.023323	0.027182
RS	40	1.147066	1.081388	733.475363	0.023343	0.027159
RS	41	1.228271	1.081388	723.865150	0.023037	0.026899
RS	42	1.314764	1.076265	714.082708	0.022725	0.026418
RS	43	1.406889	1.076265	697.244263	0.022190	0.025737
RS	44	1.505013	1.074652	677.926705	0.021575	0.024880
RS	45	1.609526	1.074652	654.148974	0.020818	0.023873
RS	46	1.720845	1.075369	626.762754	0.019947	0.022740
RS	47	1.839412	1.075369	596.844890	0.018994	0.021509
RS	48	1.965701	1.077296	563.278442	0.017926	0.020204
RS	49	2.100212	1.077296	528.496359	0.016819	0.018849
RS	50	2.243483	1.079499	490.850316	0.015621	0.017464
RS	51	2.396083	1.079499	452.889376	0.014413	0.016065
RS	52	2.558620	1.081417	413.299593	0.013153	0.014668
RS	53	2.731741	1.081417	374.155476	0.011907	0.013283
RS	54	2.916135	1.083611	334.533481	0.010646	0.011924
RS	55	3.112536	1.083611	296.413786	0.009433	0.010600
RS	56	3.321726	1.083611	259.509484	0.008259	0.009324
RS	57	3.544538	1.083611	224.318680	0.007139	0.008109
RS	58	3.781859	1.098511	188.975019	0.006014	0.006967
RS	59	4.034633	1.098511	159.346016	0.005071	0.005908
RS	60	4.303867	1.098511	132.334607	0.004212	0.004942
RS	61	4.590633	1.098511	108.136261	0.003441	0.004073
RS	62	4.896072	1.098511	86.851498	0.002764	0.003305
RS	63	5.221400	1.098511	256.436280	0.008161	0.010159
PA	4+25*2+4+6 0.146069181 0.029982917 5.221400261 0.332633972 0.388257027 0.490230560 0.616783142 0.759840965 0.900878906 1.028663635 1.134939432 1.212838173 1.261152267 1.282582283 1.280880928 1.261020660 1.229488373 1.193375587 1.158735275 1.129411697 1.106927991 1.091217995 1.081387520 1.076264501 1.074652195 1.075369358 1.077296257 1.079499245 1.081416965 1.083611071 1.098510802
//
IT	5023
RD	2
LK	-388401.159582
QD	-578.784762 -> -463.494107
RI	0.0598323861
TR	0.143991	0.030642
MT	5.299795
MM	C_pi: 0.964854, n_recomb: 31430.179054
RS	0	0.000000	0.239300	834.590740	0.026554	0.002668
RS	1	0.006536	0.239300	864.506034	0.027506	0.010515
RS	2	0.013500	0.239300	893.850609	0.028439	0.017938
RS	3	0.020919	0.239300	922.384894	0.029347	0.023030
RS	4	0.028823	0.268024	849.647518	0.027033	0.021802
RS	5	0.037243	0.268024	876.409583	0.027884	0.022993
RS	6	0.046214	0.364655	666.178422	0.021196	0.019112
RS	7	0.055771	0.364655	690.878385	0.021981	0.019961
RS	8	0.065953	0.502713	520.927702	0.016574	0.016349
RS	9	0.076800	0.502713	542.842409	0.017271	0.016568
RS	10	0.088356	0.679111	419.467487	0.013346	0.013451
RS	11	0.100668	0.679111	438.683072	0.013957	0.013378
RS	12	0.113785	0.875672	356.186149	0.011333	0.011213
RS	13	0.127759	0.875672	373.348671	0.011879	0.011145
RS	14	0.142646	1.075632	318.784711	0.010143	0.009704
RS	15	0.158506	1.075632	334.573670	0.010645	0.009664
RS	16	0.175403	1.257615	300.401211	0.009558	0.008759
RS	17	0.193405	1.257615	315.430650	0.010036	0.008815
RS	18	0.212583	1.398829	297.736942	0.009473	0.008368
RS	19	0.233014	1.398829	312.550666	0.009944	0.008561
RS	20	0.254782	1.487943	308.306379	0.009809	0.008491
RS	21	0.277972	1.487943	323.332974	0.010287	0.008819
RS	22	0.302677	1.524454	330.700374	0.010522	0.009067
RS	23	0.328998	1.524454	346.234198	0.011016	0.009547
RS	24	0.357039	1.513127	364.769024	0.011606	0.010141
RS	25	0.386913	1.513127	380.948614	0.012120	0.010843
RS	26	0.418740	1.464194	410.453844	0.013059	0.011861
RS	27	0.452646	1.464194	427.178307	0.013591	0.012848
RS	28	0.488770	1.393028	466.271401	0.014835	0.014324
RS	29	0.527254	1.393028	483.070825	0.015370	0.015585
RS	30	0.568254	1.316074	528.291457	0.016808	0.017435
RS	31	0.611934	1.316074	544.235027	0.017316	0.018844
RS	32	0.658469	1.246119	590.215366	0.018779	0.020827
RS	33	0.708045	1.246119	603.957352	0.019216	0.022157
RS	34	0.760862	1.189981	644.790434	0.020515	0.023949
RS	35	0.817132	1.189981	654.781705	0.020833	0.024972
RS	36	0.877079	1.149260	685.687082	0.021816	0.026295
RS	37	0.940945	1.149260	690.463663	0.021968	0.026863
RS	38	1.008986	1.122570	708.660417	0.022547	0.027570
RS	39	1.081474	1.122570	707.091720	0.022497	0.027636
RS	40	1.158700	1.107365	711.803045	0.022647	0.027710
RS	41	1.240973	1.107365	703.241415	0.022375	0.027307
RS	42	1.328625	1.100943	695.230367	0.022120	0.026827
RS	43	1.422006	1.100943	679.565759	0.021621	0.026034
RS	44	1.521490	1.100815	660.599688	0.021018	0.025123
RS	45	1.627477	1.100815	638.246022	0.020307	0.024041
RS	46	1.740392	1.104658	610.704399	0.019431	0.022838
RS	47	1.860688	1.104658	582.533784	0.018534	0.021570
RS	48	1.988846	1.110317	549.020029	0.017468	0.020207
RS	49	2.125382	1.110317	516.273752	0.016426	0.018845
RS	50	2.270842	1.116031	479.238508	0.015248	0.017426
RS	51	2.425810	1.116031	443.451958	0.014109	0.016039
RS	52	2.590907	1.120784	404.983246	0.012885	0.014631
RS	53	2.766796	1.120784	367.933957	0.011706	0.013267
RS	54	2.954181	1.125978	329.418305	0.010481	0.011904
RS	55	3.153815	1.125978	293.165226	0.009328	0.010604
RS	56	3.366498	1.125978	257.852249	0.008204	0.009349
RS	57	3.593082	1.125978	223.969828	0.007126	0.008151
RS	58	3.834477	1.157421	187.304918	0.005959	0.006937
RS	59	4.091651	1.157421	159.284919	0.005068	0.005919
RS	60	4.365634	1.157421	133.476233	0.004247	0.004983
RS	61	4.657526	1.157421	110.108074	0.003503	0.004135
RS	62	4.968498	1.157421	89.325447	0.002842	0.003379
RS	63	5.299795	1.157421	274.628236	0.008738	0.010708
PA	4+25*2+4+6 0.143991068 0.030642452 5.299795260 0.239300306 0.268023587 0.364655135 0.502713001 0.679111133 0.875671805 1.075632130 1.257614543 1.398829070 1.487942968 1.524453990 1.513127372 1.464193826 1.393028008 1.316074315 1.246119242 1.189980694 1.149260035 1.122569636 1.107364722 1.100943145 1.100814774 1.104657909 1.110317463 1.116030980 1.120784367 1.125978188 1.157420722
//
IT	4668
RD	3
LK	-388200.874632
QD	-503.685902 -> -436.009858
RI	0.0686604425
TR	0.142015	0.031408
MT	5.350904
MM	C_pi: 0.966160, n_recomb: 32246.651314
RS	0	0.000000	0.224268	914.676694	0.028365	0.002702
RS	1	0.006552	0.224268	945.746029	0.029329	0.010683
RS	2	0.013534	0.224268	975.946700	0.030265	0.018040
RS	3	0.020973	0.224268	1005.000570	0.031166	0.023244
RS	4	0.028900	0.227942	1016.269540	0.031516	0.023456
RS	5	0.037346	0.227942	1042.354780	0.032324	0.025381
RS	6	0.046345	0.316416	772.756348	0.023964	0.020061
RS	7	0.055934	0.316416	798.146749	0.024751	0.021456
RS	8	0.066151	0.453805	576.603324	0.017881	0.016457
RS	9	0.077038	0.453805	599.456995	0.018590	0.017174
RS	10	0.088638	0.642267	441.389099	0.013688	0.013128
RS	11	0.100999	0.642267	461.148423	0.014301	0.013484
RS	12	0.114169	0.869145	356.580657	0.011058	0.010705
RS	13	0.128202	0.869145	373.747482	0.011590	0.010928
RS	14	0.143154	1.118913	304.588274	0.009446	0.009058
RS	15	0.159087	1.118913	319.891013	0.009920	0.009219
RS	16	0.176063	1.361244	276.289019	0.008568	0.008041
RS	17	0.194151	1.361244	290.465101	0.009008	0.008234
RS	18	0.213425	1.557440	266.918386	0.008277	0.007624
RS	19	0.233962	1.557440	280.654304	0.008703	0.007901
RS	20	0.255844	1.683413	272.929178	0.008464	0.007740
RS	21	0.279160	1.683413	286.790428	0.008894	0.008103
RS	22	0.304004	1.732654	292.589422	0.009073	0.008317
RS	23	0.330476	1.732654	307.011793	0.009521	0.008790
RS	24	0.358682	1.709199	326.198809	0.010116	0.009414
RS	25	0.388737	1.709199	341.483481	0.010590	0.010072
RS	26	0.420760	1.628753	374.522743	0.011614	0.011201
RS	27	0.454882	1.628753	390.736875	0.012117	0.012112
RS	28	0.491240	1.517067	436.678984	0.013542	0.013801
RS	29	0.529980	1.517067	453.465105	0.014062	0.014964
RS	30	0.571258	1.400932	508.464905	0.015768	0.017129
RS	31	0.615242	1.400932	524.869655	0.016277	0.018429
RS	32	0.662107	1.299482	582.083743	0.018051	0.020789
RS	33	0.712043	1.299482	596.573800	0.018500	0.022009
RS	34	0.765250	1.221330	647.995788	0.020095	0.024163
RS	35	0.821944	1.221330	658.740043	0.020428	0.025077
RS	36	0.882353	1.167055	697.801629	0.021640	0.026678
RS	37	0.946721	1.167055	703.090609	0.021804	0.027142
RS	38	1.015305	1.133362	726.142941	0.022518	0.028009
RS	39	1.088384	1.133362	724.737123	0.022475	0.027982
RS	40	1.166251	1.115879	731.110922	0.022672	0.028106
RS	41	1.249220	1.115879	722.409479	0.022403	0.027629
RS	42	1.337625	1.110448	713.620495	0.022130	0.027119
RS	43	1.431823	1.110448	697.667571	0.021635	0.026277
RS	44	1.532194	1.113449	676.494146	0.020979	0.025296
RS	45	1.639141	1.113449	653.886813	0.020278	0.024191
RS	46	1.753095	1.121593	623.694363	0.019341	0.022912
RS	47	1.874516	1.121593	595.438991	0.018465	0.021644
RS	48	2.003893	1.131838	559.584242	0.017353	0.020222
RS	49	2.141747	1.131838	526.955931	0.016341	0.018877
RS	50	2.288634	1.141702	488.261916	0.015141	0.017424
RS	51	2.445146	1.141702	452.726243	0.014039	0.016064
RS	52	2.611912	1.149788	413.265392	0.012816	0.014645
RS	53	2.789606	1.149788	376.470285	0.011675	0.013308
RS	54	2.978943	1.158536	337.101608	0.010454	0.011939
RS	55	3.180686	1.158536	301.054349	0.009336	0.010665
RS	56	3.395647	1.158536	265.769482	0.008242	0.009430
RS	57	3.624694	1.158536	231.746054	0.007187	0.008247
RS	58	3.868749	1.207891	192.139920	0.005958	0.006954
RS	59	4.128794	1.207891	164.606898	0.005105	0.005973
RS	60	4.405879	1.207891	139.018132	0.004311	0.005063
RS	61	4.701120	1.207891	115.632857	0.003586	0.004232
RS	62	5.015706	1.207891	94.633353	0.002935	0.003484
RS	63	5.350904	1.207891	301.825333	0.009360	0.011405
PA	4+25*2+4+6 0.142014741 0.031408005 5.350904126 0.224267813 0.227942076 0.316415992 0.453804992 0.642266924 0.869145453 1.118912799 1.361243586 1.557439587 1.683413427 1.732654451 1.709199170 1.628752536 1.517066600 1.400932050 1.299482495 1.221329902 1.167055013 1.133362010 1.115878984 1.110448263 1.113448818 1.121593189 1.131837901 1.141701823 1.149787905 1.158535766 1.207891052
//
IT	5628
RD	4
LK	-388074.342215
QD	-465.297489 -> -412.897405
RI	0.0674450576
TR	0.139797	0.032121
MT	5.406369
MM	C_pi: 0.980894, n_recomb: 33462.144510
RS	0	0.000000	0.231382	922.227425	0.027560	0.002679
RS	1	0.006569	0.231382	954.518734	0.028525	0.010481
RS	2	0.013571	0.231382	986.046933	0.029468	0.017435
RS	3	0.021031	0.231382	1016.535845	0.030379	0.022292
RS	4	0.028983	0.211024	1144.554692	0.034204	0.024793
RS	5	0.037456	0.211024	1170.368947	0.034976	0.026912
RS	6	0.046486	0.293001	865.060481	0.025852	0.020958
RS	7	0.056110	0.293001	891.289046	0.026636	0.022572
RS	8	0.066365	0.427558	631.592561	0.018875	0.016800
RS	9	0.077294	0.427558	655.667803	0.019594	0.017751
RS	10	0.088942	0.620705	470.160928	0.014051	0.013142
RS	11	0.101354	0.620705	490.907353	0.014671	0.013706
RS	12	0.114582	0.866289	367.946845	0.010996	0.010522
RS	13	0.128679	0.866289	385.674163	0.011526	0.010888
RS	14	0.143702	1.153444	303.980571	0.009084	0.008721
RS	15	0.159712	1.153444	319.424374	0.009546	0.008980
RS	16	0.176774	1.446601	267.811151	0.008003	0.007607
RS	17	0.194956	1.446601	281.808685	0.008422	0.007864
RS	18	0.214333	1.692750	253.468588	0.007575	0.007136
RS	19	0.234983	1.692750	266.829262	0.007974	0.007445
RS	20	0.256990	1.854141	256.391837	0.007662	0.007215
RS	21	0.280442	1.854141	269.793747	0.008063	0.007583
RS	22	0.305435	1.916469	274.498525	0.008203	0.007767
RS	23	0.332070	1.916469	288.489532	0.008621	0.008219
RS	24	0.360455	1.881494	308.502443	0.009219	0.008857
RS	25	0.390704	1.881494	323.516845	0.009668	0.009468
RS	26	0.422941	1.770250	359.994033	0.010758	0.010674
RS	27	0.457295	1.770250	376.244064	0.011244	0.011514
RS	28	0.493906	1.619736	428.781195	0.012814	0.013361
RS	29	0.532923	1.619736	446.008944	0.013329	0.014438
RS	30	0.574502	1.467478	510.527449	0.015257	0.016847
RS	31	0.618814	1.467478	527.746797	0.015771	0.018059
RS	32	0.666036	1.338423	595.974156	0.017810	0.020718
RS	33	0.716360	1.338423	611.443282	0.018273	0.021856
RS	34	0.769991	1.242103	673.166259	0.020117	0.024300
RS	35	0.827144	1.242103	684.741369	0.020463	0.025143
RS	36	0.888053	1.177486	731.453395	0.021859	0.026963
RS	37	0.952963	1.177486	737.156985	0.022030	0.027366
RS	38	1.022137	1.139176	764.278759	0.022840	0.028348
RS	39	1.095855	1.139176	762.762201	0.022795	0.028274
RS	40	1.174416	1.121054	769.775705	0.023004	0.028417
RS	41	1.258139	1.121054	760.505079	0.022727	0.027908
RS	42	1.347361	1.117676	749.781519	0.022407	0.027351
RS	43	1.442445	1.117676	732.982943	0.021905	0.026495
RS	44	1.543775	1.124472	708.408068	0.021170	0.025436
RS	45	1.651762	1.124472	684.887226	0.020468	0.024334
RS	46	1.766844	1.137341	650.874304	0.019451	0.022976
RS	47	1.889486	1.137341	621.793028	0.018582	0.021727
RS	48	2.020184	1.152462	582.480140	0.017407	0.020244
RS	49	2.159469	1.152462	549.168996	0.016412	0.018927
RS	50	2.307904	1.166705	507.757882	0.015174	0.017441
RS	51	2.466090	1.166705	471.641097	0.014095	0.016111
RS	52	2.634669	1.178328	430.192318	0.012856	0.014680
RS	53	2.814322	1.178328	392.825125	0.011739	0.013373
RS	54	3.005777	1.190927	351.637840	0.010509	0.011995
RS	55	3.209810	1.190927	315.026496	0.009414	0.010748
RS	56	3.427247	1.190927	279.027079	0.008339	0.009534
RS	57	3.658968	1.190927	244.156399	0.007296	0.008364
RS	58	3.905912	1.259437	200.582486	0.005994	0.006987
RS	59	4.169079	1.259437	173.012091	0.005170	0.006040
RS	60	4.449534	1.259437	147.171991	0.004398	0.005154
RS	61	4.748414	1.259437	123.351000	0.003686	0.004339
RS	62	5.066929	1.259437	101.766883	0.003041	0.003599
RS	63	5.406369	1.259437	335.992612	0.010041	0.012165
PA	4+25*2+4+6 0.139796904 0.032120708 5.406368848 0.231381932 0.211024119 0.293000567 0.427557971 0.620704612 0.866288816 1.153443989 1.446601068 1.692749518 1.854141279 1.916469403 1.881493845 1.770250447 1.619735701 1.467477511 1.338422783 1.242103381 1.177485680 1.139176420 1.121053850 1.117675979 1.124471534 1.137340684 1.152462020 1.166705295 1.178327936 1.190926979 1.259436601
//
IT	3883
RD	5
LK	-387973.210895
QD	-436.613635 -> -391.564949
RI	0.0625143865
TR	0.137394	0.032755
MT	5.470797
MM	C_pi: 1.001857, n_recomb: 34829.785385
RS	0	0.000000	0.247168	901.503323	0.025883	0.002634
RS	1	0.006589	0.247168	934.913287	0.026842	0.010154
RS	2	0.013612	0.247168	967.811435	0.027787	0.016617
RS	3	0.021099	0.247168	999.939907	0.028709	0.021008
RS	4	0.029078	0.203035	1250.470864	0.035902	0.025866
RS	5	0.037583	0.203035	1276.619005	0.036653	0.027961
RS	6	0.046649	0.280037	948.401044	0.027230	0.021738
RS	7	0.056311	0.280037	975.662193	0.028012	0.023428
RS	8	0.066611	0.411454	685.788780	0.019690	0.017190
RS	9	0.077589	0.411454	711.240069	0.020420	0.018261
RS	10	0.089291	0.605924	502.418821	0.014425	0.013277
RS	11	0.101764	0.605924	524.369131	0.015055	0.013963
RS	12	0.115058	0.863642	384.769924	0.011047	0.010480
RS	13	0.129229	0.863642	403.327684	0.011580	0.010932
RS	14	0.144333	1.180126	309.831011	0.008896	0.008531
RS	15	0.160432	1.180126	325.713961	0.009352	0.008849
RS	16	0.177592	1.517457	266.508421	0.007652	0.007319
RS	17	0.195883	1.517457	280.640848	0.008057	0.007611
RS	18	0.215380	1.810182	247.809068	0.007115	0.006787
RS	19	0.236160	1.810182	261.115482	0.007497	0.007109
RS	20	0.258310	2.006719	248.159760	0.007125	0.006819
RS	21	0.281920	2.006719	261.420345	0.007506	0.007183
RS	22	0.307085	2.083608	265.087000	0.007611	0.007335
RS	23	0.333909	2.083608	278.947628	0.008009	0.007765
RS	24	0.362500	2.038877	299.671048	0.008604	0.008406
RS	25	0.392974	2.038877	314.684641	0.009035	0.008975
RS	26	0.425457	1.898500	354.313311	0.010173	0.010230
RS	27	0.460080	1.898500	370.827962	0.010647	0.011011
RS	28	0.496985	1.711219	429.585280	0.012334	0.012972
RS	29	0.536321	1.711219	447.443236	0.012847	0.013979
RS	30	0.578249	1.525517	521.155177	0.014963	0.016578
RS	31	0.622940	1.525517	539.342969	0.015485	0.017722
RS	32	0.670575	1.371773	618.369359	0.017754	0.020623
RS	33	0.721350	1.371773	634.933761	0.018230	0.021704
RS	34	0.775470	1.259858	706.796898	0.020293	0.024387
RS	35	0.833156	1.259858	719.267103	0.020651	0.025186
RS	36	0.894643	1.186836	773.395771	0.022205	0.027183
RS	37	0.960181	1.186836	779.513610	0.022381	0.027555
RS	38	1.030038	1.145201	810.333813	0.023266	0.028624
RS	39	1.104498	1.145201	808.642573	0.023217	0.028528
RS	40	1.183864	1.127202	815.812633	0.023423	0.028674
RS	41	1.268459	1.127202	805.857691	0.023137	0.028156
RS	42	1.358629	1.126271	792.670054	0.022758	0.027545
RS	43	1.454740	1.126271	774.873084	0.022247	0.026692
RS	44	1.557184	1.137032	746.378793	0.021429	0.025554
RS	45	1.666379	1.137032	721.761594	0.020723	0.024468
RS	46	1.782768	1.154679	683.454516	0.019623	0.023034
RS	47	1.906826	1.154679	653.335283	0.018758	0.021810
RS	48	2.039059	1.174691	610.136567	0.017518	0.020270
RS	49	2.180005	1.174691	575.901548	0.016535	0.018986
RS	50	2.330237	1.193328	531.381773	0.015257	0.017466
RS	51	2.490369	1.193328	494.418828	0.014195	0.016170
RS	52	2.661052	1.208524	450.613673	0.012938	0.014726
RS	53	2.842982	1.208524	412.397577	0.011840	0.013449
RS	54	3.036899	1.225095	369.010985	0.010595	0.012060
RS	55	3.243594	1.225095	331.569527	0.009520	0.010839
RS	56	3.463908	1.225095	294.592543	0.008458	0.009644
RS	57	3.698739	1.225095	258.617911	0.007425	0.008488
RS	58	3.949044	1.313842	210.500384	0.006044	0.007023
RS	59	4.215841	1.313842	182.726154	0.005246	0.006108
RS	60	4.500218	1.313842	156.484635	0.004493	0.005247
RS	61	4.803333	1.313842	132.092599	0.003793	0.004446
RS	62	5.126421	1.313842	109.801476	0.003153	0.003714
RS	63	5.470797	1.313842	374.650053	0.010757	0.012951
PA	4+25*2+4+6 0.137394473 0.032755035 5.470797164 0.247167722 0.203034562 0.280037245 0.411454251 0.605924211 0.863641808 1.180125830 1.517456620 1.810182466 2.006718884 2.083607782 2.038876530 1.898500312 1.711219034 1.525517394 1.371773070 1.259857597 1.186836384 1.145201069 1.127201826 1.126271387 1.137032049 1.154678856 1.174690780 1.193327836 1.208523983 1.225095077 1.313842406
//
IT	4262
RD	6
LK	-387885.293848
QD	-412.240566 -> -372.054310
RI	0.0568220518
TR	0.134918	0.033321
MT	5.541959
MM	C_pi: 1.025546, n_recomb: 36245.274122
RS	0	0.000000	0.266936	871.739592	0.024051	0.002580
RS	1	0.006611	0.266936	905.998380	0.024996	0.009797
RS	2	0.013658	0.266936	940.019899	0.025935	0.015777
RS	3	0.021172	0.266936	973.570349	0.026861	0.019714
RS	4	0.029182	0.199192	1341.384100	0.037009	0.026723
RS	5	0.037722	0.199192	1368.319513	0.037752	0.028711
RS	6	0.046826	0.272421	1024.261350	0.028259	0.022390
RS	7	0.056532	0.272421	1052.693415	0.029044	0.024090
RS	8	0.066880	0.400884	738.185417	0.020366	0.017562
RS	9	0.077912	0.400884	765.074830	0.021108	0.018701
RS	10	0.089673	0.594955	536.009309	0.014788	0.013458
RS	11	0.102211	0.594955	559.258084	0.015430	0.014223
RS	12	0.115579	0.860658	404.284947	0.011154	0.010508
RS	13	0.129830	0.860658	423.805026	0.011693	0.011021
RS	14	0.145023	1.200782	318.919966	0.008799	0.008424
RS	15	0.161220	1.200782	335.391045	0.009253	0.008781
RS	16	0.178489	1.577237	268.775264	0.007415	0.007117
RS	17	0.196899	1.577237	283.198222	0.007813	0.007431
RS	18	0.216525	1.913997	245.989265	0.006787	0.006521
RS	19	0.237450	1.913997	259.398790	0.007157	0.006850
RS	20	0.259757	2.145828	243.973708	0.006731	0.006506
RS	21	0.283539	2.145828	257.245827	0.007097	0.006863
RS	22	0.308894	2.239068	259.823150	0.007168	0.006983
RS	23	0.335924	2.239068	273.692817	0.007551	0.007394
RS	24	0.364741	2.186646	294.931884	0.008137	0.008026
RS	25	0.395464	2.186646	310.061100	0.008555	0.008561
RS	26	0.428217	2.018922	352.486758	0.009725	0.009845
RS	27	0.463135	2.018922	369.354443	0.010190	0.010576
RS	28	0.500362	1.796669	433.883587	0.011971	0.012622
RS	29	0.540050	1.796669	452.437257	0.012483	0.013572
RS	30	0.582361	1.579571	534.922111	0.014758	0.016321
RS	31	0.627469	1.579571	554.133486	0.015288	0.017411
RS	32	0.675560	1.403155	643.673233	0.017759	0.020512
RS	33	0.726829	1.403155	661.385544	0.018247	0.021552
RS	34	0.781488	1.277312	743.210942	0.020505	0.024436
RS	35	0.839759	1.277312	756.622713	0.020875	0.025209
RS	36	0.901883	1.197038	818.017482	0.022569	0.027355
RS	37	0.968114	1.197038	824.582838	0.022750	0.027711
RS	38	1.038723	1.152751	858.917046	0.023697	0.028851
RS	39	1.114000	1.152751	857.070714	0.023646	0.028749
RS	40	1.194253	1.135189	864.178323	0.023843	0.028891
RS	41	1.279811	1.135189	853.550555	0.023549	0.028375
RS	42	1.371025	1.136781	837.681507	0.023111	0.027711
RS	43	1.468269	1.136781	818.893546	0.022593	0.026869
RS	44	1.571941	1.151445	786.294359	0.021694	0.025657
RS	45	1.682467	1.151445	760.581802	0.020984	0.024592
RS	46	1.800299	1.173754	717.832291	0.019805	0.023086
RS	47	1.925920	1.173754	686.662886	0.018945	0.021892
RS	48	2.059846	1.198536	639.459561	0.017643	0.020299
RS	49	2.202625	1.198536	604.268563	0.016672	0.019047
RS	50	2.354843	1.221473	556.532769	0.015355	0.017497
RS	51	2.517124	1.221473	518.670355	0.014310	0.016233
RS	52	2.690132	1.240185	472.401367	0.013033	0.014777
RS	53	2.874577	1.240185	433.266337	0.011954	0.013529
RS	54	3.071215	1.260740	387.543778	0.010692	0.012128
RS	55	3.280852	1.260740	349.197204	0.009634	0.010932
RS	56	3.504347	1.260740	311.164982	0.008585	0.009756
RS	57	3.742617	1.260740	274.006753	0.007560	0.008612
RS	58	3.996638	1.370619	220.985641	0.006097	0.007057
RS	59	4.267451	1.370619	192.974792	0.005324	0.006174
RS	60	4.556167	1.370619	166.305114	0.004588	0.005336
RS	61	4.863968	1.370619	141.318817	0.003899	0.004550
RS	62	5.192117	1.370619	118.298581	0.003264	0.003826
RS	63	5.541959	1.370619	416.500836	0.011491	0.013744
PA	4+25*2+4+6 0.134918358 0.033321084 5.541959328 0.266935581 0.199192143 0.272421238 0.400884253 0.594955380 0.860658197 1.200781881 1.577236604 1.913996718 2.145827913 2.239068232 2.186645962 2.018921869 1.796668524 1.579570770 1.403155420 1.277311698 1.197038362 1.152750548 1.135188953 1.136781418 1.151445339 1.173753627 1.198535779 1.221473423 1.240185218 1.260739722 1.370619448
//
IT	3986
RD	7
LK	-387806.517287
QD	-390.747477 -> -354.323679
RI	0.0514387715
TR	0.132456	0.033835
MT	5.616629
MM	C_pi: 1.050275, n_recomb: 37666.957500
RS	0	0.000000	0.288603	840.920818	0.022325	0.002523
RS	1	0.006633	0.288603	875.760985	0.023250	0.009447
RS	2	0.013706	0.288603	910.616666	0.024175	0.014987
RS	3	0.021248	0.288603	945.278939	0.025096	0.018522
RS	4	0.029290	0.197534	1421.393999	0.037736	0.027409
RS	5	0.037865	0.197534	1449.424956	0.038480	0.029265
RS	6	0.047010	0.267933	1093.456575	0.029030	0.022922
RS	7	0.056761	0.267933	1123.156359	0.029818	0.024603
RS	8	0.067159	0.393766	788.213737	0.020926	0.017895
RS	9	0.078246	0.393766	816.557811	0.021678	0.019075
RS	10	0.090069	0.586492	569.833187	0.015128	0.013653
RS	11	0.102676	0.586492	594.415957	0.015781	0.014475
RS	12	0.116119	0.857391	425.161756	0.011287	0.010575
RS	13	0.130454	0.857391	445.710310	0.011833	0.011133
RS	14	0.145740	1.216862	329.772975	0.008755	0.008367
RS	15	0.162039	1.216862	346.912364	0.009210	0.008755
RS	16	0.179420	1.628366	272.996502	0.007248	0.006969
RS	17	0.197954	1.628366	287.794023	0.007640	0.007298
RS	18	0.217717	2.007030	246.265994	0.006538	0.006312
RS	19	0.238790	2.007030	259.862629	0.006899	0.006644
RS	20	0.261262	2.274409	241.975209	0.006424	0.006250
RS	21	0.285224	2.274409	255.338323	0.006779	0.006600
RS	22	0.310775	2.385779	256.755065	0.006816	0.006686
RS	23	0.338022	2.385779	270.702229	0.007187	0.007080
RS	24	0.367075	2.327732	292.257292	0.007759	0.007699
RS	25	0.398056	2.327732	307.552042	0.008165	0.008205
RS	26	0.431091	2.134330	352.424118	0.009356	0.009504
RS	27	0.466318	2.134330	369.672398	0.009814	0.010194
RS	28	0.503881	1.878591	439.512263	0.011668	0.012301
RS	29	0.543935	1.878591	458.772604	0.012180	0.013203
RS	30	0.586647	1.631608	549.581758	0.014591	0.016073
RS	31	0.632191	1.631608	569.826242	0.015128	0.017119
RS	32	0.680756	1.433941	669.551676	0.017776	0.020389
RS	33	0.732543	1.433941	688.433400	0.018277	0.021399
RS	34	0.787765	1.295263	780.038285	0.020709	0.024456
RS	35	0.846649	1.295263	794.427465	0.021091	0.025213
RS	36	0.909439	1.208436	862.986485	0.022911	0.027489
RS	37	0.976394	1.208436	870.045141	0.023098	0.027839
RS	38	1.047789	1.161844	907.814215	0.024101	0.029040
RS	39	1.123921	1.161844	905.865940	0.024049	0.028939
RS	40	1.205102	1.144809	912.842949	0.024235	0.029076
RS	41	1.291668	1.144809	901.602693	0.023936	0.028568
RS	42	1.383975	1.148849	883.003152	0.023442	0.027854
RS	43	1.482405	1.148849	863.289763	0.022919	0.027028
RS	44	1.587364	1.167251	826.565221	0.021944	0.025748
RS	45	1.699285	1.167251	799.821492	0.021234	0.024707
RS	46	1.818629	1.194024	752.634470	0.019981	0.023136
RS	47	1.945890	1.194024	720.468321	0.019127	0.021971
RS	48	2.081591	1.223392	669.274416	0.017768	0.020330
RS	49	2.226293	1.223392	633.162892	0.016810	0.019110
RS	50	2.380593	1.250474	582.221212	0.015457	0.017532
RS	51	2.545128	1.250474	543.474397	0.014428	0.016300
RS	52	2.720576	1.272589	494.735703	0.013134	0.014832
RS	53	2.907661	1.272589	454.679709	0.012071	0.013611
RS	54	3.107155	1.297065	406.581531	0.010794	0.012198
RS	55	3.319882	1.297065	367.318183	0.009752	0.011026
RS	56	3.546718	1.297065	328.216502	0.008714	0.009867
RS	57	3.788601	1.297065	289.857557	0.007695	0.008735
RS	58	4.046527	1.428768	231.676191	0.006151	0.007089
RS	59	4.321560	1.428768	203.438306	0.005401	0.006236
RS	60	4.614837	1.428768	176.354516	0.004682	0.005420
RS	61	4.927566	1.428768	150.789585	0.004003	0.004650
RS	62	5.261038	1.428768	127.054693	0.003373	0.003934
RS	63	5.616629	1.428768	460.855352	0.012235	0.014536
PA	4+25*2+4+6 0.132456212 0.033835403 5.616628977 0.288603401 0.197533564 0.267932653 0.393765584 0.586492136 0.857391463 1.216861572 1.628366352 2.007030112 2.274408635 2.385779031 2.327732273 2.134329982 1.878591356 1.631607716 1.433940974 1.295263418 1.208435944 1.161844360 1.144808942 1.148848749 1.167251445 1.194024456 1.223391735 1.250474180 1.272588548 1.297064670 1.428768110
//
IT	4330
RD	8
LK	-387734.960007
QD	-371.504196 -> -338.202828
RI	0.0466697475
TR	0.130063	0.034312
MT	5.692176
MM	C_pi: 1.075187, n_recomb: 39077.878799
RS	0	0.000000	0.311083	812.190695	0.020784	0.002467
RS	1	0.006655	0.311083	847.406580	0.021685	0.009121
RS	2	0.013753	0.311083	882.856894	0.022592	0.014273
RS	3	0.021323	0.311083	918.356235	0.023501	0.017464
RS	4	0.029398	0.197123	1493.117947	0.038209	0.027962
RS	5	0.038009	0.197123	1522.448962	0.038959	0.029682
RS	6	0.047194	0.265445	1156.677022	0.029599	0.023350
RS	7	0.056990	0.265445	1187.714500	0.030394	0.024999
RS	8	0.067438	0.388986	835.668915	0.021385	0.018187
RS	9	0.078581	0.388986	865.462983	0.022147	0.019389
RS	10	0.090465	0.579821	603.353600	0.015440	0.013847
RS	11	0.103141	0.579821	629.277080	0.016103	0.014713
RS	12	0.116660	0.853920	446.755230	0.011432	0.010665
RS	13	0.131079	0.853920	468.366000	0.011985	0.011260
RS	14	0.146458	1.229365	341.673182	0.008743	0.008343
RS	15	0.162860	1.229365	359.527199	0.009200	0.008755
RS	16	0.180353	1.672463	278.392759	0.007124	0.006860
RS	17	0.199011	1.672463	293.614056	0.007514	0.007200
RS	18	0.218911	2.091126	247.798809	0.006341	0.006143
RS	19	0.240135	2.091126	261.631037	0.006695	0.006476
RS	20	0.262771	2.394235	241.277701	0.006174	0.006035
RS	21	0.286914	2.394235	254.776269	0.006520	0.006378
RS	22	0.312663	2.525407	254.962602	0.006524	0.006431
RS	23	0.340126	2.525407	269.022485	0.006884	0.006812
RS	24	0.369417	2.463696	290.714601	0.007439	0.007411
RS	25	0.400657	2.463696	306.194586	0.007835	0.007893
RS	26	0.433976	2.246154	353.191603	0.009038	0.009197
RS	27	0.469513	2.246154	370.820985	0.009489	0.009853
RS	28	0.507415	1.958162	445.534800	0.011401	0.012004
RS	29	0.547839	1.958162	465.488227	0.011912	0.012866
RS	30	0.590953	1.682455	564.173265	0.014437	0.015833
RS	31	0.636937	1.682455	585.438497	0.014981	0.016844
RS	32	0.685980	1.464568	695.011834	0.017785	0.020256
RS	33	0.738288	1.464568	715.067958	0.018299	0.021243
RS	34	0.794077	1.313816	816.266715	0.020888	0.024452
RS	35	0.853579	1.313816	831.661703	0.021282	0.025198
RS	36	0.917040	1.220880	907.311214	0.023218	0.027591
RS	37	0.984725	1.220880	914.912155	0.023413	0.027941
RS	38	1.056915	1.172158	956.103751	0.024467	0.029196
RS	39	1.133909	1.172158	954.118419	0.024416	0.029102
RS	40	1.216026	1.155629	960.982299	0.024591	0.029234
RS	41	1.303609	1.155629	949.206526	0.024290	0.028738
RS	42	1.397021	1.161971	927.921789	0.023745	0.027979
RS	43	1.496649	1.161971	907.366201	0.023219	0.027172
RS	44	1.602908	1.183901	866.582580	0.022176	0.025830
RS	45	1.716238	1.183901	838.888717	0.021467	0.024813
RS	46	1.837110	1.214907	787.340719	0.020148	0.023185
RS	47	1.966027	1.214907	754.247508	0.019301	0.022048
RS	48	2.103523	1.248638	699.136790	0.017891	0.020364
RS	49	2.250169	1.248638	662.156502	0.016945	0.019175
RS	50	2.406575	1.279677	608.065422	0.015560	0.017572
RS	51	2.573390	1.279677	568.466875	0.014547	0.016369
RS	52	2.751307	1.305046	517.292477	0.013237	0.014891
RS	53	2.941064	1.305046	476.332228	0.012189	0.013695
RS	54	3.143450	1.333333	425.857997	0.010898	0.012270
RS	55	3.359305	1.333333	385.684411	0.009870	0.011120
RS	56	3.589525	1.333333	345.518651	0.008842	0.009976
RS	57	3.835066	1.333333	305.962502	0.007830	0.008855
RS	58	4.096949	1.487351	242.420664	0.006204	0.007120
RS	59	4.376260	1.487351	213.975765	0.005476	0.006295
RS	60	4.674159	1.487351	186.502991	0.004773	0.005500
RS	61	4.991884	1.487351	160.386768	0.004104	0.004745
RS	62	5.330754	1.487351	135.963941	0.003479	0.004037
RS	63	5.692176	1.487351	507.279421	0.012981	0.015321
PA	4+25*2+4+6 0.130063070 0.034312323 5.692176133 0.311083384 0.197123078 0.265445034 0.388985913 0.579820537 0.853919626 1.229364688 1.672463386 2.091125948 2.394235363 2.525406952 2.463696477 2.246153846 1.958161894 1.682455415 1.464567788 1.313815780 1.220880146 1.172157751 1.155629454 1.161971080 1.183901245 1.214907409 1.248638330 1.279677224 1.305045927 1.333332998 1.487351106
//
IT	4147
RD	9
LK	-387669.454003
QD	-354.112264 -> -323.493536
RI	0.0425466887
TR	0.127770	0.034763
MT	5.766704
MM	C_pi: 1.099807, n_recomb: 40470.835364
RS	0	0.000000	0.333722	786.657446	0.019438	0.002415
RS	1	0.006677	0.333722	822.109238	0.020314	0.008826
RS	2	0.013799	0.333722	857.980673	0.021200	0.013639
RS	3	0.021397	0.333722	894.107647	0.022093	0.016539
RS	4	0.029503	0.197457	1558.390222	0.038507	0.028409
RS	5	0.038149	0.197457	1589.152879	0.039267	0.030003
RS	6	0.047373	0.264312	1214.568642	0.030011	0.023690
RS	7	0.057213	0.264312	1246.994027	0.030812	0.025303
RS	8	0.067710	0.385874	880.540015	0.021757	0.018437
RS	9	0.078907	0.385874	911.768892	0.022529	0.019653
RS	10	0.090852	0.574488	636.303816	0.015723	0.014036
RS	11	0.103595	0.574488	663.559740	0.016396	0.014936
RS	12	0.117189	0.850303	468.723448	0.011582	0.010768
RS	13	0.131690	0.850303	491.412557	0.012142	0.011394
RS	14	0.147159	1.238987	354.240172	0.008753	0.008343
RS	15	0.163661	1.238987	372.836855	0.009212	0.008775
RS	16	0.181265	1.710673	284.547526	0.007031	0.006777
RS	17	0.200045	1.710673	300.223088	0.007418	0.007127
RS	18	0.220078	2.167536	250.141408	0.006181	0.006004
RS	19	0.241449	2.167536	264.238873	0.006529	0.006338
RS	20	0.264246	2.506443	241.413015	0.005965	0.005851
RS	21	0.288566	2.506443	255.073188	0.006303	0.006189
RS	22	0.314509	2.658942	253.966912	0.006275	0.006209
RS	23	0.342185	2.658942	268.157816	0.006626	0.006577
RS	24	0.371709	2.595394	289.833603	0.007162	0.007156
RS	25	0.403204	2.595394	305.503888	0.007549	0.007617
RS	26	0.436801	2.355150	354.337279	0.008755	0.008919
RS	27	0.472642	2.355150	372.335690	0.009200	0.009544
RS	28	0.510876	2.035954	451.520716	0.011157	0.011727
RS	29	0.551662	2.035954	472.142131	0.011666	0.012555
RS	30	0.595172	1.732450	578.271579	0.014289	0.015600
RS	31	0.641587	1.732450	600.533913	0.014839	0.016581
RS	32	0.691101	1.495125	719.618328	0.017781	0.020116
RS	33	0.743921	1.495125	740.843937	0.018306	0.021083
RS	34	0.800267	1.332849	851.453211	0.021039	0.024428
RS	35	0.860376	1.332849	867.876238	0.021444	0.025168
RS	36	0.924498	1.234100	950.563289	0.023488	0.027666
RS	37	0.992901	1.234100	958.754039	0.023690	0.028019
RS	38	1.065871	1.183332	1003.391329	0.024793	0.029325
RS	39	1.143713	1.183332	1001.436102	0.024745	0.029240
RS	40	1.226753	1.167238	1008.256688	0.024913	0.029369
RS	41	1.315336	1.167238	996.025591	0.024611	0.028887
RS	42	1.409835	1.175708	972.153580	0.024021	0.028090
RS	43	1.510643	1.175708	950.841191	0.023494	0.027302
RS	44	1.618181	1.200935	906.111706	0.022389	0.025906
RS	45	1.732900	1.200935	877.549073	0.021683	0.024913
RS	46	1.855278	1.235924	821.754605	0.020305	0.023232
RS	47	1.985827	1.235924	787.803013	0.019466	0.022124
RS	48	2.125092	1.273780	728.875393	0.018010	0.020401
RS	49	2.273655	1.273780	691.077397	0.017076	0.019242
RS	50	2.432138	1.308565	633.913097	0.015663	0.017616
RS	51	2.601203	1.308565	593.496020	0.014665	0.016441
RS	52	2.781555	1.337018	539.935155	0.013341	0.014954
RS	53	2.973949	1.337018	498.089571	0.012307	0.013781
RS	54	3.179189	1.368970	445.256087	0.011002	0.012345
RS	55	3.398132	1.368970	404.181641	0.009987	0.011214
RS	56	3.631693	1.368970	362.961439	0.008968	0.010085
RS	57	3.880849	1.368970	322.217169	0.007962	0.008973
RS	58	4.146640	1.545602	253.151279	0.006255	0.007150
RS	59	4.430177	1.545602	224.519078	0.005548	0.006351
RS	60	4.732645	1.545602	196.683045	0.004860	0.005576
RS	61	5.055309	1.545602	170.044562	0.004202	0.004835
RS	62	5.399515	1.545602	144.963394	0.003582	0.004136
RS	63	5.766704	1.545602	555.452224	0.013725	0.016097
PA	4+25*2+4+6 0.127770355 0.034762785 5.766703765 0.333722443 0.197457232 0.264311690 0.385873510 0.574488068 0.850303048 1.238987272 1.710672855 2.167535756 2.506443454 2.658941563 2.595394241 2.355150281 2.035954204 1.732450483 1.495125243 1.332849379 1.234100441 1.183331847 1.167237812 1.175707608 1.200935316 1.235924306 1.273779570 1.308565201 1.337018169 1.368969891 1.545601735
//
IT	4283
RD	10
LK	-387609.175133
QD	-338.281557 -> -310.013484
RI	0.0390091607
TR	0.125594	0.035195
MT	5.838946
MM	C_pi: 1.123867, n_recomb: 41842.821008
RS	0	0.000000	0.356096	764.551890	0.018272	0.002366
RS	1	0.006697	0.356096	800.153100	0.019123	0.008561
RS	2	0.013843	0.356096	836.329644	0.019987	0.013080
RS	3	0.021468	0.356096	872.936289	0.020862	0.015736
RS	4	0.029603	0.198246	1618.524469	0.038681	0.028775
RS	5	0.038284	0.198246	1650.800015	0.039452	0.030256
RS	6	0.047545	0.264131	1267.724050	0.030297	0.023957
RS	7	0.057427	0.264131	1301.571963	0.031106	0.025532
RS	8	0.067970	0.383990	922.915747	0.022057	0.018650
RS	9	0.079220	0.383990	955.558782	0.022837	0.019872
RS	10	0.091223	0.570184	668.555442	0.015978	0.014216
RS	11	0.104031	0.570184	697.127517	0.016661	0.015143
RS	12	0.117695	0.846586	490.873091	0.011731	0.010879
RS	13	0.132276	0.846586	514.646436	0.012300	0.011532
RS	14	0.147832	1.246238	367.257413	0.008777	0.008358
RS	15	0.164431	1.246238	386.614216	0.009240	0.008808
RS	16	0.182141	1.743830	291.224345	0.006960	0.006715
RS	17	0.201037	1.743830	307.374013	0.007346	0.007073
RS	18	0.221199	2.237173	253.037598	0.006047	0.005888
RS	19	0.242711	2.237173	267.419234	0.006391	0.006222
RS	20	0.265664	2.611828	242.112841	0.005786	0.005692
RS	21	0.290154	2.611828	255.950503	0.006117	0.006025
RS	22	0.316285	2.786952	253.504493	0.006058	0.006012
RS	23	0.344165	2.786952	267.835866	0.006401	0.006370
RS	24	0.373913	2.723291	289.363282	0.006915	0.006926
RS	25	0.405653	2.723291	305.221778	0.007294	0.007369
RS	26	0.439519	2.461685	355.639425	0.008499	0.008663
RS	27	0.475654	2.461685	373.989334	0.008938	0.009263
RS	28	0.514208	2.112245	457.273094	0.010928	0.011467
RS	29	0.555344	2.112245	478.532242	0.011436	0.012264
RS	30	0.599236	1.781709	591.698593	0.014141	0.015374
RS	31	0.646067	1.781709	614.928451	0.014696	0.016328
RS	32	0.696034	1.525573	743.192777	0.017762	0.019969
RS	33	0.749348	1.525573	765.576480	0.018296	0.020921
RS	34	0.806233	1.352198	885.412356	0.021160	0.024386
RS	35	0.866928	1.352198	902.880292	0.021578	0.025122
RS	36	0.931688	1.247847	992.559077	0.023721	0.027717
RS	37	1.000785	1.247847	1001.384018	0.023932	0.028075
RS	38	1.074509	1.195064	1049.514704	0.025082	0.029430
RS	39	1.153172	1.195064	1047.654889	0.025038	0.029355
RS	40	1.237102	1.179307	1054.533143	0.025202	0.029485
RS	41	1.326654	1.179307	1041.924734	0.024901	0.029018
RS	42	1.422204	1.189722	1015.593820	0.024272	0.028188
RS	43	1.524153	1.189722	993.606369	0.023746	0.027419
RS	44	1.632931	1.218013	945.069596	0.022586	0.025976
RS	45	1.748993	1.218013	915.714322	0.021885	0.025007
RS	46	1.872829	1.256732	855.805278	0.020453	0.023281
RS	47	2.004958	1.256732	821.058172	0.019622	0.022199
RS	48	2.145937	1.298464	758.425715	0.018126	0.020443
RS	49	2.296358	1.298464	719.855700	0.017204	0.019310
RS	50	2.456854	1.336771	659.704027	0.015766	0.017665
RS	51	2.628098	1.336771	618.497204	0.014781	0.016515
RS	52	2.810812	1.368126	562.604185	0.013446	0.015020
RS	53	3.005762	1.368126	519.889445	0.012425	0.013869
RS	54	3.213770	1.403567	464.722756	0.011106	0.012422
RS	55	3.435708	1.403567	422.754639	0.010103	0.011308
RS	56	3.672511	1.403567	380.488519	0.009093	0.010193
RS	57	3.925174	1.403567	338.565201	0.008091	0.009089
RS	58	4.194759	1.602943	263.837238	0.006305	0.007179
RS	59	4.482399	1.602943	235.033986	0.005617	0.006405
RS	60	4.789304	1.602943	206.857576	0.004944	0.005649
RS	61	5.116763	1.602943	179.723911	0.004295	0.004921
RS	62	5.466154	1.602943	154.013131	0.003681	0.004230
RS	63	5.838946	1.602943	605.122590	0.014462	0.016862
PA	4+25*2+4+6 0.125593672 0.035194628 5.838945950 0.356096139 0.198246439 0.264131209 0.383990098 0.570183966 0.846585827 1.246237510 1.743829932 2.237173001 2.611828356 2.786952016 2.723290751 2.461684611 2.112245015 1.781709187 1.525573112 1.352198127 1.247846835 1.195063870 1.179306535 1.189721874 1.218013474 1.256731722 1.298463714 1.336771099 1.368125974 1.403567330 1.602942849
//
IT	4935
RD	11
LK	-387553.491590
QD	-323.788678 -> -297.606023
RI	0.0359723396
TR	0.123538	0.035613
MT	5.908128
MM	C_pi: 1.147222, n_recomb: 43192.780504
RS	0	0.000000	0.377931	745.708900	0.017265	0.002321
RS	1	0.006717	0.377931	781.411243	0.018091	0.008325
RS	2	0.013885	0.377931	817.820131	0.018934	0.012589
RS	3	0.021535	0.377931	854.806880	0.019791	0.015040
RS	4	0.029699	0.199309	1674.540811	0.038769	0.029078
RS	5	0.038411	0.199309	1708.374618	0.039552	0.030458
RS	6	0.047708	0.264638	1316.688474	0.030484	0.024164
RS	7	0.057630	0.264638	1351.980735	0.031301	0.025701
RS	8	0.068218	0.383036	962.928313	0.022294	0.018830
RS	9	0.079517	0.383036	996.961909	0.023082	0.020053
RS	10	0.091575	0.566690	700.047500	0.016208	0.014386
RS	11	0.104444	0.566690	729.915046	0.016899	0.015335
RS	12	0.118176	0.842802	513.088817	0.011879	0.010995
RS	13	0.132831	0.842802	537.946066	0.012455	0.011671
RS	14	0.148471	1.251510	380.592547	0.008811	0.008386
RS	15	0.165161	1.251510	400.720404	0.009277	0.008852
RS	16	0.182972	1.772621	298.274007	0.006906	0.006669
RS	17	0.201979	1.772621	314.910950	0.007291	0.007034
RS	18	0.222264	2.300758	256.330162	0.005935	0.005789
RS	19	0.243910	2.300758	271.008459	0.006274	0.006123
RS	20	0.267011	2.710991	243.213772	0.005631	0.005553
RS	21	0.291663	2.710991	257.238775	0.005956	0.005881
RS	22	0.317972	2.909893	253.412533	0.005867	0.005837
RS	23	0.346047	2.909893	267.888675	0.006202	0.006186
RS	24	0.376009	2.847705	289.157610	0.006695	0.006717
RS	25	0.407983	2.847705	305.198629	0.007066	0.007145
RS	26	0.442104	2.565986	356.981306	0.008265	0.008428
RS	27	0.478518	2.565986	375.663043	0.008697	0.009005
RS	28	0.517377	2.187164	462.710846	0.010713	0.011221
RS	29	0.558847	2.187164	484.575731	0.011219	0.011992
RS	30	0.603103	1.830267	604.393467	0.013993	0.015154
RS	31	0.650331	1.830267	628.558340	0.014552	0.016084
RS	32	0.700731	1.555844	765.679420	0.017727	0.019817
RS	33	0.754517	1.555844	789.205510	0.018272	0.020755
RS	34	0.811915	1.371710	918.085749	0.021256	0.024329
RS	35	0.873169	1.371710	936.610857	0.021684	0.025063
RS	36	0.938538	1.261915	1033.239474	0.023922	0.027747
RS	37	1.008298	1.261915	1042.739019	0.024142	0.028112
RS	38	1.082743	1.207124	1094.421507	0.025338	0.029514
RS	39	1.162189	1.207124	1092.718879	0.025299	0.029451
RS	40	1.246971	1.191598	1099.772403	0.025462	0.029584
RS	41	1.337448	1.191598	1086.860590	0.025163	0.029133
RS	42	1.434003	1.203777	1058.216465	0.024500	0.028275
RS	43	1.537043	1.203777	1035.630276	0.023977	0.027525
RS	44	1.647005	1.234904	983.438128	0.022769	0.026041
RS	45	1.764352	1.234904	953.359805	0.022072	0.025095
RS	46	1.889583	1.277099	889.477566	0.020593	0.023329
RS	47	2.023224	1.277099	853.990845	0.019772	0.022273
RS	48	2.165843	1.322458	787.770666	0.018238	0.020487
RS	49	2.318042	1.322458	748.467911	0.017329	0.019380
RS	50	2.480464	1.364060	685.415612	0.015869	0.017718
RS	51	2.653796	1.364060	643.442905	0.014897	0.016591
RS	52	2.838771	1.398125	585.274753	0.013550	0.015090
RS	53	3.036170	1.398125	541.703178	0.012542	0.013957
RS	54	3.246830	1.436865	484.233135	0.011211	0.012500
RS	55	3.471639	1.436865	441.375479	0.010219	0.011403
RS	56	3.711549	1.436865	398.069585	0.009216	0.010300
RS	57	3.967574	1.436865	354.974662	0.008218	0.009204
RS	58	4.240797	1.658962	274.467165	0.006354	0.007208
RS	59	4.532372	1.658962	245.504859	0.005684	0.006457
RS	60	4.843532	1.658962	217.006995	0.005024	0.005718
RS	61	5.175593	1.658962	189.401856	0.004385	0.005003
RS	62	5.529959	1.658962	163.087661	0.003776	0.004320
RS	63	5.908128	1.658962	656.088891	0.015190	0.017614
PA	4+25*2+4+6 0.123538430 0.035613207 5.908128407 0.377930959 0.199309349 0.264637645 0.383036143 0.566689973 0.842802202 1.251510311 1.772621413 2.300757661 2.710990933 2.909893274 2.847705083 2.565985800 2.187163594 1.830267226 1.555844305 1.371710409 1.261914886 1.207124194 1.191598101 1.203777387 1.234903547 1.277098649 1.322457547 1.364059937 1.398124871 1.436865003 1.658961813
//
IT	4537
RD	12
LK	-387501.892695
QD	-310.455756 -> -286.139065
RI	0.0333571826
TR	0.121603	0.036022
MT	5.973882
MM	C_pi: 1.169800, n_recomb: 44520.153163
RS	0	0.000000	0.399039	729.833117	0.016393	0.002281
RS	1	0.006736	0.399039	765.614635	0.017197	0.008116
RS	2	0.013925	0.399039	802.214047	0.018019	0.012160
RS	3	0.021598	0.399039	839.517116	0.018857	0.014436
RS	4	0.029788	0.200527	1727.235746	0.038797	0.029332
RS	5	0.038530	0.200527	1762.647031	0.039592	0.030623
RS	6	0.047861	0.265645	1361.948828	0.030592	0.024321
RS	7	0.057820	0.265645	1398.696174	0.031417	0.025823
RS	8	0.068450	0.382796	1000.724133	0.022478	0.018980
RS	9	0.079796	0.382796	1036.122750	0.023273	0.020201
RS	10	0.091907	0.563846	730.748904	0.016414	0.014545
RS	11	0.104833	0.563846	761.888604	0.017113	0.015512
RS	12	0.118629	0.838975	535.295583	0.012024	0.011113
RS	13	0.133355	0.838975	561.232303	0.012606	0.011810
RS	14	0.149073	1.255112	394.158566	0.008853	0.008424
RS	15	0.165849	1.255112	415.064103	0.009323	0.008903
RS	16	0.183755	1.797574	305.601813	0.006864	0.006635
RS	17	0.202868	1.797574	322.735011	0.007249	0.007006
RS	18	0.223267	2.358881	259.914563	0.005838	0.005705
RS	19	0.245041	2.358881	274.897821	0.006175	0.006039
RS	20	0.268281	2.804402	244.609170	0.005494	0.005430
RS	21	0.293087	2.804402	258.827603	0.005814	0.005754
RS	22	0.319564	3.028051	253.590348	0.005696	0.005679
RS	23	0.347823	3.028051	268.212705	0.006025	0.006020
RS	24	0.377987	2.968813	289.130146	0.006494	0.006527
RS	25	0.410182	2.968813	305.346375	0.006859	0.006941
RS	26	0.444545	2.668192	358.299022	0.008048	0.008209
RS	27	0.481223	2.668192	377.292370	0.008475	0.008766
RS	28	0.520371	2.260794	467.799123	0.010508	0.010989
RS	29	0.562157	2.260794	490.237407	0.011012	0.011736
RS	30	0.606756	1.878135	616.343713	0.013844	0.014940
RS	31	0.654360	1.878135	641.409540	0.014407	0.015849
RS	32	0.705170	1.585877	787.072368	0.017679	0.019661
RS	33	0.759403	1.585877	811.721813	0.018233	0.020588
RS	34	0.817288	1.391273	949.460024	0.021327	0.024259
RS	35	0.879072	1.391273	969.050324	0.021767	0.024992
RS	36	0.945018	1.276160	1072.583238	0.024092	0.027760
RS	37	1.015405	1.276160	1082.793664	0.024321	0.028132
RS	38	1.090533	1.219356	1138.088716	0.025563	0.029580
RS	39	1.170722	1.219356	1136.601136	0.025530	0.029529
RS	40	1.256312	1.203958	1143.954357	0.025695	0.029668
RS	41	1.347667	1.203958	1130.808871	0.025400	0.029233
RS	42	1.445175	1.217726	1100.006643	0.024708	0.028352
RS	43	1.549250	1.217726	1076.893100	0.024189	0.027622
RS	44	1.660336	1.251467	1021.204711	0.022938	0.026103
RS	45	1.778904	1.251467	990.467464	0.022248	0.025179
RS	46	1.905458	1.296896	922.757400	0.020727	0.023378
RS	47	2.040536	1.296896	886.581701	0.019914	0.022346
RS	48	2.184712	1.345635	816.893775	0.018349	0.020534
RS	49	2.338600	1.345635	776.893021	0.017450	0.019451
RS	50	2.502852	1.390306	711.028939	0.015971	0.017775
RS	51	2.678168	1.390306	668.310633	0.015011	0.016669
RS	52	2.865292	1.426887	607.925646	0.013655	0.015162
RS	53	3.065020	1.426887	563.506976	0.012657	0.014048
RS	54	3.278201	1.468724	503.767140	0.011315	0.012581
RS	55	3.505740	1.468724	460.021911	0.010333	0.011498
RS	56	3.748606	1.468724	415.680609	0.009337	0.010405
RS	57	4.007830	1.468724	371.420214	0.008343	0.009316
RS	58	4.284514	1.713401	285.032607	0.006402	0.007237
RS	59	4.579834	1.713401	255.920128	0.005748	0.006507
RS	60	4.895045	1.713401	227.116584	0.005101	0.005785
RS	61	5.231487	1.713401	199.060787	0.004471	0.005082
RS	62	5.590591	1.713401	172.166995	0.003867	0.004407
RS	63	5.973882	1.713401	708.173297	0.015907	0.018354
PA	4+25*2+4+6 0.121602958 0.036021804 5.973882209 0.399039135 0.200526502 0.265645138 0.382795781 0.563846190 0.838974702 1.255112394 1.797574090 2.358881317 2.804401523 3.028051076 2.968812719 2.668191995 2.260793808 1.878135238 1.585876897 1.391272708 1.276160193 1.219356305 1.203957549 1.217726302 1.251467249 1.296895593 1.345635451 1.390305618 1.426886688 1.468724164 1.713400710
//
IT	4063
RD	13
LK	-387453.953996
QD	-298.140135 -> -275.503507
RI	0.0310927881
TR	0.119782	0.036422
MT	6.036095
MM	C_pi: 1.191582, n_recomb: 45825.123192
RS	0	0.000000	0.419306	716.583166	0.015637	0.002245
RS	1	0.006753	0.419306	752.439116	0.016420	0.007931
RS	2	0.013962	0.419306	789.208382	0.017222	0.011782
RS	3	0.021657	0.419306	826.789337	0.018042	0.013911
RS	4	0.029872	0.201823	1777.208193	0.038782	0.029548
RS	5	0.038642	0.201823	1814.199016	0.039590	0.030762
RS	6	0.048005	0.267025	1403.929089	0.030637	0.024437
RS	7	0.057999	0.267025	1442.133800	0.031470	0.025906
RS	8	0.068668	0.383114	1036.455974	0.022618	0.019104
RS	9	0.080058	0.383114	1073.193284	0.023419	0.020321
RS	10	0.092217	0.561535	760.655764	0.016599	0.014694
RS	11	0.105197	0.561535	793.043230	0.017306	0.015676
RS	12	0.119054	0.835138	557.439621	0.012164	0.011232
RS	13	0.133846	0.835138	584.448696	0.012754	0.011947
RS	14	0.149637	1.257329	407.890211	0.008901	0.008467
RS	15	0.166495	1.257329	429.576998	0.009374	0.008959
RS	16	0.184491	1.819174	313.140160	0.006833	0.006610
RS	17	0.203702	1.819174	330.775720	0.007218	0.006987
RS	18	0.224210	2.412080	263.719836	0.005755	0.005633
RS	19	0.246103	2.412080	279.013658	0.006089	0.005966
RS	20	0.269475	2.892486	246.228265	0.005373	0.005320
RS	21	0.294425	2.892486	260.643930	0.005688	0.005640
RS	22	0.321059	3.141708	253.970868	0.005542	0.005536
RS	23	0.349493	3.141708	268.739275	0.005864	0.005869
RS	24	0.379846	3.086799	289.225954	0.006312	0.006353
RS	25	0.412249	3.086799	305.609510	0.006669	0.006754
RS	26	0.446840	2.768403	359.564377	0.007846	0.008006
RS	27	0.483767	2.768403	378.849793	0.008267	0.008545
RS	28	0.523187	2.333194	472.538715	0.010312	0.010769
RS	29	0.565270	2.333194	495.519031	0.010813	0.011495
RS	30	0.610194	1.925320	627.574211	0.013695	0.014731
RS	31	0.658152	1.925320	653.506812	0.014261	0.015621
RS	32	0.709349	1.615628	807.405816	0.017619	0.019503
RS	33	0.764002	1.615628	833.157592	0.018181	0.020419
RS	34	0.822347	1.410805	979.566133	0.021376	0.024179
RS	35	0.884631	1.410805	1000.226283	0.021827	0.024911
RS	36	0.951121	1.290482	1110.614645	0.024236	0.027757
RS	37	1.022101	1.290482	1121.568345	0.024475	0.028136
RS	38	1.097874	1.231655	1180.534951	0.025762	0.029629
RS	39	1.178764	1.231655	1179.316231	0.025735	0.029591
RS	40	1.265116	1.216285	1187.095004	0.025905	0.029739
RS	41	1.357299	1.216285	1173.781160	0.025614	0.029320
RS	42	1.455708	1.231480	1140.978525	0.024899	0.028421
RS	43	1.560762	1.231480	1117.404087	0.024384	0.027710
RS	44	1.672909	1.267628	1058.380422	0.023096	0.026161
RS	45	1.792630	1.267628	1027.043198	0.022412	0.025258
RS	46	1.920436	1.316058	955.651090	0.020854	0.023428
RS	47	2.056871	1.316058	918.832174	0.020051	0.022418
RS	48	2.202520	1.367940	845.796164	0.018457	0.020584
RS	49	2.358005	1.367940	805.128017	0.017570	0.019523
RS	50	2.523989	1.415458	736.539503	0.016073	0.017835
RS	51	2.701181	1.415458	693.092847	0.015125	0.016749
RS	52	2.890339	1.454364	630.548847	0.013760	0.015237
RS	53	3.092270	1.454364	585.290633	0.012772	0.014139
RS	54	3.307838	1.499095	523.316401	0.011420	0.012663
RS	55	3.537962	1.499095	478.683713	0.010446	0.011594
RS	56	3.783626	1.499095	433.309653	0.009456	0.010510
RS	57	4.045879	1.499095	387.888427	0.008465	0.009427
RS	58	4.325842	1.766111	295.534024	0.006449	0.007266
RS	59	4.624710	1.766111	266.277292	0.005811	0.006556
RS	60	4.943759	1.766111	237.180665	0.005176	0.005850
RS	61	5.284354	1.766111	208.691909	0.004554	0.005158
RS	62	5.647948	1.766111	181.239526	0.003955	0.004491
RS	63	6.036095	1.766111	761.235924	0.016612	0.019080
PA	4+25*2+4+6 0.119781836 0.036422373 6.036094956 0.419306076 0.201823064 0.267025075 0.383114115 0.561535045 0.835138181 1.257329180 1.819174487 2.412079965 2.892485710 3.141708106 3.086798545 2.768402888 2.333194336 1.925320302 1.615628272 1.410805006 1.290481725 1.231654587 1.216284877 1.231479747 1.267628327 1.316057583 1.367940453 1.415457918 1.454364428 1.499094506 1.766110618
//
IT	4106
RD	14
LK	-387409.312997
QD	-286.722155 -> -265.605778
RI	0.0291217434
TR	0.118069	0.036816
MT	6.094741
MM	C_pi: 1.212565, n_recomb: 47107.858873
RS	0	0.000000	0.438656	705.636941	0.014979	0.002212
RS	1	0.006769	0.438656	741.573551	0.015742	0.007768
RS	2	0.013996	0.438656	778.506131	0.016526	0.011451
RS	3	0.021712	0.438656	816.344079	0.017329	0.013453
RS	4	0.029951	0.203145	1824.951572	0.038740	0.029733
RS	5	0.038747	0.203145	1863.510760	0.039558	0.030881
RS	6	0.048139	0.268680	1443.003091	0.030632	0.024519
RS	7	0.058166	0.268680	1482.659885	0.031474	0.025957
RS	8	0.068872	0.383878	1070.250659	0.022719	0.019205
RS	9	0.080303	0.383878	1108.299448	0.023527	0.020415
RS	10	0.092508	0.559664	789.770043	0.016765	0.014832
RS	11	0.105538	0.559664	823.380144	0.017479	0.015826
RS	12	0.119451	0.831316	579.478831	0.012301	0.011350
RS	13	0.134306	0.831316	607.551046	0.012897	0.012082
RS	14	0.150165	1.258370	421.743326	0.008953	0.008517
RS	15	0.167099	1.258370	444.212774	0.009430	0.009020
RS	16	0.185179	1.837825	320.838654	0.006811	0.006594
RS	17	0.204482	1.837825	338.980513	0.007196	0.006976
RS	18	0.225092	2.460792	267.695198	0.005683	0.005570
RS	19	0.247097	2.460792	283.303269	0.006014	0.005904
RS	20	0.270592	2.975621	248.017717	0.005265	0.005221
RS	21	0.295677	2.975621	262.632694	0.005575	0.005538
RS	22	0.322460	3.251106	254.504608	0.005403	0.005406
RS	23	0.351056	3.251106	269.417765	0.005719	0.005732
RS	24	0.381588	3.201772	289.409312	0.006144	0.006191
RS	25	0.414186	3.201772	305.952209	0.006495	0.006582
RS	26	0.448991	2.866688	360.760614	0.007658	0.007816
RS	27	0.486152	2.866688	380.319377	0.008073	0.008338
RS	28	0.525828	2.404391	476.940459	0.010124	0.010560
RS	29	0.568189	2.404391	500.432629	0.010623	0.011266
RS	30	0.613419	1.971811	638.118598	0.013546	0.014528
RS	31	0.661709	1.971811	664.883989	0.014114	0.015400
RS	32	0.713269	1.645054	826.721675	0.017550	0.019343
RS	33	0.768318	1.645054	853.553060	0.018119	0.020249
RS	34	0.827094	1.430237	1008.442474	0.021407	0.024089
RS	35	0.889848	1.430237	1030.173853	0.021868	0.024822
RS	36	0.956850	1.304798	1147.362251	0.024356	0.027740
RS	37	1.028387	1.304798	1159.087647	0.024605	0.028128
RS	38	1.104766	1.243936	1221.780379	0.025936	0.029664
RS	39	1.186316	1.243936	1220.880125	0.025917	0.029639
RS	40	1.273386	1.228505	1229.208086	0.026093	0.029798
RS	41	1.366349	1.228505	1215.786838	0.025809	0.029394
RS	42	1.465605	1.244976	1181.139656	0.025073	0.028482
RS	43	1.571579	1.244976	1157.166419	0.024564	0.027790
RS	44	1.684727	1.283338	1094.968408	0.023244	0.026215
RS	45	1.805533	1.283338	1063.085900	0.022567	0.025334
RS	46	1.934517	1.334549	988.156183	0.020976	0.023478
RS	47	2.072232	1.334549	950.736202	0.020182	0.022490
RS	48	2.219268	1.389348	874.470085	0.018563	0.020636
RS	49	2.376258	1.389348	833.162587	0.017686	0.019596
RS	50	2.543873	1.439499	761.937403	0.016174	0.017898
RS	51	2.722835	1.439499	717.777857	0.015237	0.016830
RS	52	2.913910	1.480543	653.133639	0.013865	0.015315
RS	53	3.117919	1.480543	607.042154	0.012886	0.014231
RS	54	3.335737	1.527961	542.870877	0.011524	0.012747
RS	55	3.568299	1.527961	497.349822	0.010558	0.011689
RS	56	3.816603	1.527961	450.944679	0.009573	0.010614
RS	57	4.081714	1.527961	404.366401	0.008584	0.009536
RS	58	4.364770	1.816997	305.970828	0.006495	0.007296
RS	59	4.666987	1.816997	276.573745	0.005871	0.006604
RS	60	4.989660	1.816997	247.194294	0.005247	0.005912
RS	61	5.334174	1.816997	218.287847	0.004634	0.005231
RS	62	5.702009	1.816997	190.295587	0.004040	0.004571
RS	63	6.094741	1.816997	815.152025	0.017304	0.019794
PA	4+25*2+4+6 0.118068922 0.036816338 6.094741500 0.438655938 0.203144587 0.268680205 0.383878279 0.559664201 0.831316417 1.258369984 1.837824662 2.460791938 2.975621061 3.251105629 3.201771617 2.866687928 2.404391101 1.971810617 1.645054149 1.430237319 1.304797834 1.243936324 1.228504841 1.244975717 1.283337740 1.334548829 1.389348442 1.439498710 1.480542824 1.527960528 1.816996834
//
IT	4825
RD	15
LK	-387367.658567
QD	-276.102533 -> -256.367441
RI	0.0273941276
TR	0.116456	0.037204
MT	6.149956
MM	C_pi: 1.232777, n_recomb: 48368.804638
RS	0	0.000000	0.457070	696.669814	0.014403	0.002183
RS	1	0.006784	0.457070	732.699049	0.015148	0.007623
RS	2	0.014028	0.457070	769.796717	0.015915	0.011159
RS	3	0.021764	0.457070	807.881888	0.016703	0.013052
RS	4	0.030024	0.204455	1870.864166	0.038679	0.029896
RS	5	0.038845	0.204455	1910.971967	0.039508	0.030987
RS	6	0.048264	0.270541	1479.496268	0.030588	0.024573
RS	7	0.058322	0.270541	1520.594383	0.031438	0.025982
RS	8	0.069063	0.384996	1102.257244	0.022789	0.019286
RS	9	0.080532	0.384996	1141.590227	0.023602	0.020489
RS	10	0.092779	0.558168	818.098960	0.016914	0.014961
RS	11	0.105857	0.558168	852.906495	0.017633	0.015964
RS	12	0.119822	0.827524	601.391097	0.012433	0.011468
RS	13	0.134735	0.827524	630.516170	0.013036	0.012214
RS	14	0.150659	1.258431	435.682292	0.009008	0.008570
RS	15	0.167664	1.258431	458.934228	0.009488	0.009083
RS	16	0.185822	1.853881	328.661473	0.006795	0.006584
RS	17	0.205212	1.853881	347.312134	0.007180	0.006971
RS	18	0.225918	2.505460	271.800507	0.005619	0.005515
RS	19	0.248028	2.505460	287.725077	0.005949	0.005849
RS	20	0.271638	3.054168	249.939721	0.005167	0.005132
RS	21	0.296849	3.054168	264.755022	0.005474	0.005446
RS	22	0.323771	3.356464	255.158816	0.005275	0.005286
RS	23	0.352520	3.356464	270.214929	0.005587	0.005607
RS	24	0.383219	3.313855	289.657337	0.005989	0.006042
RS	25	0.416000	3.313855	306.351912	0.006334	0.006423
RS	26	0.451005	2.963109	361.884567	0.007482	0.007638
RS	27	0.488385	2.963109	381.699259	0.007891	0.008145
RS	28	0.528301	2.474430	481.023386	0.009945	0.010361
RS	29	0.570924	2.474430	504.998855	0.010441	0.011049
RS	30	0.616439	2.017619	648.018303	0.013397	0.014331
RS	31	0.665042	2.017619	675.583354	0.013967	0.015187
RS	32	0.716942	1.674137	845.072938	0.017471	0.019182
RS	33	0.772363	1.674137	872.960329	0.018048	0.020079
RS	34	0.831544	1.449532	1036.140626	0.021422	0.023992
RS	35	0.894740	1.449532	1058.942094	0.021893	0.024726
RS	36	0.962222	1.319062	1182.869031	0.024455	0.027712
RS	37	1.034283	1.319062	1195.391124	0.024714	0.028107
RS	38	1.111232	1.256156	1261.858626	0.026088	0.029687
RS	39	1.193402	1.256156	1261.322666	0.026077	0.029675
RS	40	1.281145	1.240580	1270.318740	0.026263	0.029846
RS	41	1.374841	1.240580	1256.847128	0.025985	0.029459
RS	42	1.474894	1.258191	1220.507248	0.025233	0.028537
RS	43	1.581734	1.258191	1196.193462	0.024731	0.027863
RS	44	1.695822	1.298586	1130.979618	0.023382	0.026267
RS	45	1.817650	1.298586	1098.602896	0.022713	0.025405
RS	46	1.947742	1.352373	1020.278018	0.021094	0.023527
RS	47	2.086660	1.352373	982.296034	0.020308	0.022560
RS	48	2.235002	1.409876	902.915583	0.018667	0.020690
RS	49	2.393407	1.409876	860.994519	0.017801	0.019669
RS	50	2.562559	1.462454	787.219240	0.016275	0.017962
RS	51	2.743185	1.462454	742.360769	0.015348	0.016912
RS	52	2.936066	1.505458	675.673417	0.013969	0.015393
RS	53	3.142031	1.505458	628.754236	0.012999	0.014323
RS	54	3.361969	1.555362	562.424670	0.011628	0.012832
RS	55	3.596827	1.555362	516.013766	0.010668	0.011785
RS	56	3.847618	1.555362	468.578555	0.009688	0.010717
RS	57	4.115422	1.555362	420.846326	0.008701	0.009644
RS	58	4.401394	1.866043	316.345172	0.006540	0.007326
RS	59	4.706767	1.866043	286.810102	0.005930	0.006651
RS	60	5.032855	1.866043	257.156134	0.005317	0.005973
RS	61	5.381066	1.866043	227.845111	0.004711	0.005302
RS	62	5.752899	1.866043	199.329539	0.004121	0.004649
RS	63	6.149956	1.866043	869.821306	0.017983	0.020494
PA	4+25*2+4+6 0.116456359 0.037204286 6.149956379 0.457069786 0.204455099 0.270540716 0.384996332 0.558168402 0.827523835 1.258430587 1.853881020 2.505459642 3.054167791 3.356463582 3.313854509 2.963108693 2.474429824 2.017618748 1.674136630 1.449531507 1.319061844 1.256155911 1.240580455 1.258190678 1.298586138 1.352373342 1.409875786 1.462453858 1.505457841 1.555362007 1.866042771
//
IT	4118
RD	16
LK	-387328.718327
QD	-266.196647 -> -247.721083
RI	0.0258730661
TR	0.114937	0.037587
MT	6.201874
MM	C_pi: 1.252235, n_recomb: 49608.132903
RS	0	0.000000	0.474521	689.438002	0.013898	0.002157
RS	1	0.006798	0.474521	725.576055	0.014626	0.007495
RS	2	0.014058	0.474521	762.846757	0.015377	0.010901
RS	3	0.021812	0.474521	801.177695	0.016150	0.012700
RS	4	0.030092	0.205730	1915.240879	0.038607	0.030040
RS	5	0.038936	0.205730	1956.871170	0.039447	0.031082
RS	6	0.048381	0.272553	1513.676728	0.030513	0.024605
RS	7	0.058468	0.272553	1556.200443	0.031370	0.025987
RS	8	0.069240	0.386401	1132.587739	0.022831	0.019350
RS	9	0.080745	0.386401	1173.177111	0.023649	0.020544
RS	10	0.093032	0.556991	845.650982	0.017047	0.015081
RS	11	0.106155	0.556991	881.630575	0.017772	0.016091
RS	12	0.120169	0.823786	623.141613	0.012561	0.011583
RS	13	0.135136	0.823786	653.307820	0.013169	0.012343
RS	14	0.151120	1.257679	449.671821	0.009064	0.008625
RS	15	0.168192	1.257679	473.704470	0.009549	0.009149
RS	16	0.186423	1.867656	336.576129	0.006785	0.006579
RS	17	0.205894	1.867656	355.736722	0.007171	0.006970
RS	18	0.226689	2.546416	276.007986	0.005564	0.005467
RS	19	0.248897	2.546416	292.250324	0.005891	0.005801
RS	20	0.272615	3.128391	251.967383	0.005079	0.005051
RS	21	0.297945	3.128391	266.983302	0.005382	0.005362
RS	22	0.324997	3.457957	255.907741	0.005159	0.005176
RS	23	0.353889	3.457957	271.104630	0.005465	0.005491
RS	24	0.384744	3.423117	289.953628	0.005845	0.005903
RS	25	0.417697	3.423117	306.792570	0.006184	0.006275
RS	26	0.452889	3.057699	362.934617	0.007316	0.007470
RS	27	0.490475	3.057699	382.988942	0.007720	0.007964
RS	28	0.530615	2.543303	484.810966	0.009773	0.010171
RS	29	0.573484	2.543303	509.242787	0.010265	0.010842
RS	30	0.619267	2.062729	657.315107	0.013250	0.014140
RS	31	0.668163	2.062729	685.647490	0.013821	0.014980
RS	32	0.720382	1.702843	862.510975	0.017386	0.019021
RS	33	0.776152	1.702843	891.429816	0.017969	0.019909
RS	34	0.835712	1.468644	1062.708520	0.021422	0.023889
RS	35	0.899322	1.468644	1086.576215	0.021903	0.024623
RS	36	0.967256	1.333226	1217.172821	0.024536	0.027673
RS	37	1.039807	1.333226	1230.512831	0.024805	0.028077
RS	38	1.117291	1.268271	1300.793621	0.026221	0.029699
RS	39	1.200042	1.268271	1300.663746	0.026219	0.029699
RS	40	1.288419	1.252478	1310.440166	0.026416	0.029885
RS	41	1.382803	1.252478	1296.971231	0.026144	0.029513
RS	42	1.483604	1.271104	1259.085358	0.025381	0.028585
RS	43	1.591257	1.271104	1234.485571	0.024885	0.027928
RS	44	1.706228	1.313369	1166.408339	0.023512	0.026316
RS	45	1.829015	1.313369	1133.585629	0.022851	0.025473
RS	46	1.960148	1.369541	1052.005759	0.021206	0.023576
RS	47	2.100197	1.369541	1013.498790	0.020430	0.022628
RS	48	2.249766	1.429546	931.117849	0.018769	0.020745
RS	49	2.409502	1.429546	888.607965	0.017913	0.019743
RS	50	2.580097	1.484358	812.368523	0.016376	0.018029
RS	51	2.762290	1.484358	766.824916	0.015458	0.016994
RS	52	2.956867	1.529151	698.152520	0.014073	0.015474
RS	53	3.164672	1.529151	650.411469	0.013111	0.014415
RS	54	3.386604	1.581347	581.964122	0.011731	0.012918
RS	55	3.623622	1.581347	534.662341	0.010778	0.011881
RS	56	3.876753	1.581347	486.198437	0.009801	0.010820
RS	57	4.147092	1.581347	437.315660	0.008815	0.009750
RS	58	4.435808	1.913251	326.654905	0.006585	0.007356
RS	59	4.744151	1.913251	296.983510	0.005987	0.006697
RS	60	5.073455	1.913251	267.062218	0.005383	0.006032
RS	61	5.425145	1.913251	237.358368	0.004785	0.005370
RS	62	5.800743	1.913251	208.334604	0.004200	0.004724
RS	63	6.201874	1.913251	925.145921	0.018649	0.021181
PA	4+25*2+4+6 0.114936990 0.037586698 6.201873849 0.474521089 0.205730073 0.272552918 0.386400769 0.556990664 0.823786240 1.257679304 1.867656382 2.546416220 3.128391286 3.457956836 3.423116872 3.057699293 2.543302952 2.062728548 1.702843158 1.468644479 1.333226421 1.268271217 1.252478398 1.271103746 1.313369411 1.369540854 1.429545556 1.484357521 1.529150752 1.581346611 1.913251143
//
IT	4588
RD	17
LK	-387292.255804
QD	-256.932763 -> -239.609274
RI	0.0245249312
TR	0.113503	0.037964
MT	6.250709
MM	C_pi: 1.270984, n_recomb: 50826.389889
RS	0	0.000000	0.491031	683.693519	0.013452	0.002134
RS	1	0.006811	0.491031	719.957728	0.014165	0.007381
RS	2	0.014086	0.491031	757.412152	0.014902	0.010672
RS	3	0.021856	0.491031	795.991915	0.015661	0.012390
RS	4	0.030156	0.206955	1958.318962	0.038530	0.030171
RS	5	0.039021	0.206955	2001.442398	0.039378	0.031170
RS	6	0.048490	0.274676	1545.796464	0.030413	0.024617
RS	7	0.058604	0.274676	1589.726768	0.031278	0.025975
RS	8	0.069406	0.388039	1161.358929	0.022850	0.019398
RS	9	0.080945	0.388039	1203.177126	0.023672	0.020582
RS	10	0.093269	0.556089	872.443785	0.017165	0.015191
RS	11	0.106433	0.556089	909.570539	0.017896	0.016207
RS	12	0.120493	0.820123	644.710953	0.012685	0.011697
RS	13	0.135511	0.820123	675.905934	0.013298	0.012469
RS	14	0.151552	1.256253	463.690875	0.009123	0.008683
RS	15	0.168685	1.256253	488.501608	0.009611	0.009216
RS	16	0.186985	1.879417	344.562507	0.006779	0.006579
RS	17	0.206532	1.879417	364.233430	0.007166	0.006974
RS	18	0.227410	2.584028	280.292921	0.005515	0.005424
RS	19	0.249710	2.584028	296.853475	0.005841	0.005758
RS	20	0.273529	3.198633	254.076264	0.004999	0.004977
RS	21	0.298970	3.198633	269.292451	0.005298	0.005285
RS	22	0.326145	3.555775	256.733932	0.005051	0.005074
RS	23	0.355170	3.555775	272.069360	0.005353	0.005385
RS	24	0.386171	3.529671	290.287278	0.005711	0.005774
RS	25	0.419285	3.529671	307.263803	0.006045	0.006137
RS	26	0.454654	3.150519	363.914765	0.007160	0.007313
RS	27	0.492431	3.150519	384.193766	0.007559	0.007794
RS	28	0.532782	2.611052	488.326296	0.009608	0.009990
RS	29	0.575881	2.611052	513.189300	0.010097	0.010646
RS	30	0.621916	2.107160	666.051830	0.013104	0.013954
RS	31	0.671086	2.107160	695.120514	0.013676	0.014780
RS	32	0.723605	1.731168	879.093440	0.017296	0.018860
RS	33	0.779702	1.731168	909.019028	0.017885	0.019741
RS	34	0.839619	1.487558	1088.205458	0.021410	0.023782
RS	35	0.903617	1.487558	1113.133677	0.021901	0.024516
RS	36	0.971974	1.347271	1250.324293	0.024600	0.027626
RS	37	1.044986	1.347271	1264.500506	0.024879	0.028038
RS	38	1.122972	1.280263	1338.627252	0.026337	0.029700
RS	39	1.206270	1.280263	1338.941711	0.026343	0.029713
RS	40	1.295240	1.264190	1349.601475	0.026553	0.029916
RS	41	1.390271	1.264190	1336.184784	0.026289	0.029559
RS	42	1.491774	1.283717	1296.894151	0.025516	0.028627
RS	43	1.600191	1.283717	1272.059585	0.025028	0.027988
RS	44	1.715992	1.327703	1201.266887	0.023635	0.026361
RS	45	1.839680	1.327703	1168.043494	0.022981	0.025537
RS	46	1.971793	1.386083	1083.343457	0.021315	0.023625
RS	47	2.112904	1.386083	1044.346491	0.020547	0.022696
RS	48	2.263626	1.448401	959.076764	0.018870	0.020801
RS	49	2.424614	1.448401	916.001461	0.018022	0.019816
RS	50	2.596567	1.505267	837.380801	0.016475	0.018097
RS	51	2.780232	1.505267	791.165410	0.015566	0.017077
RS	52	2.976407	1.551689	720.565512	0.014177	0.015555
RS	53	3.185942	1.551689	672.008384	0.013222	0.014508
RS	54	3.409750	1.605989	601.484548	0.011834	0.013005
RS	55	3.648801	1.605989	553.290933	0.010886	0.011976
RS	56	3.904134	1.605989	503.799621	0.009912	0.010921
RS	57	4.176858	1.605989	453.769503	0.008928	0.009854
RS	58	4.468158	1.958671	336.902281	0.006628	0.007387
RS	59	4.779298	1.958671	307.095540	0.006042	0.006742
RS	60	5.111629	1.958671	276.912997	0.005448	0.006089
RS	61	5.466597	1.958671	246.826659	0.004856	0.005437
RS	62	5.845741	1.958671	217.308279	0.004276	0.004796
RS	63	6.250709	1.958671	981.053962	0.019302	0.021856
PA	4+25*2+4+6 0.113503177 0.037963613 6.250708957 0.491030827 0.206955436 0.274675902 0.388039445 0.556088707 0.820123073 1.256252898 1.879417223 2.584028080 3.198632528 3.555775131 3.529671414 3.150519329 2.611051534 2.107160061 1.731168230 1.487557946 1.347271010 1.280263056 1.264189895 1.283717491 1.327703248 1.386082886 1.448401477 1.505267255 1.551688597 1.605989361 1.958671029
//
IT	3795
RD	18
LK	-387258.060059
QD	-248.248287 -> -231.981617
RI	0.0233236542
TR	0.112147	0.038335
MT	6.296741
MM	C_pi: 1.289069, n_recomb: 52023.894314
RS	0	0.000000	0.506633	679.221246	0.013056	0.002113
RS	1	0.006823	0.506633	715.628869	0.013756	0.007280
RS	2	0.014112	0.506633	753.278878	0.014479	0.010469
RS	3	0.021898	0.506633	792.113099	0.015226	0.012116
RS	4	0.030216	0.208119	2000.317199	0.038450	0.030291
RS	5	0.039101	0.208119	2044.901759	0.039307	0.031254
RS	6	0.048592	0.276878	1576.071946	0.030295	0.024613
RS	7	0.058731	0.276878	1621.387233	0.031166	0.025949
RS	8	0.069562	0.389871	1188.674543	0.022849	0.019432
RS	9	0.081132	0.389871	1231.694235	0.023676	0.020607
RS	10	0.093491	0.555431	898.489471	0.017271	0.015293
RS	11	0.106693	0.555431	936.738915	0.018006	0.016313
RS	12	0.120796	0.816543	666.086492	0.012803	0.011808
RS	13	0.135862	0.816543	698.297545	0.013423	0.012590
RS	14	0.151956	1.254274	477.718208	0.009183	0.008743
RS	15	0.169147	1.254274	503.303595	0.009674	0.009284
RS	16	0.187512	1.889420	352.599234	0.006778	0.006582
RS	17	0.207130	1.889420	372.780102	0.007166	0.006981
RS	18	0.228086	2.618585	284.639040	0.005471	0.005387
RS	19	0.250473	2.618585	301.517811	0.005796	0.005721
RS	20	0.274387	3.265126	256.252514	0.004926	0.004910
RS	21	0.299932	3.265126	271.668443	0.005222	0.005215
RS	22	0.327221	3.650121	257.621590	0.004952	0.004980
RS	23	0.356371	3.650121	273.093241	0.005249	0.005286
RS	24	0.387511	3.633632	290.649216	0.005587	0.005653
RS	25	0.420775	3.633632	307.757032	0.005916	0.006009
RS	26	0.456309	3.241624	364.829487	0.007013	0.007164
RS	27	0.494268	3.241624	385.319467	0.007407	0.007634
RS	28	0.534817	2.677724	491.589075	0.009449	0.009818
RS	29	0.578132	2.677724	516.859722	0.009935	0.010459
RS	30	0.624403	2.150930	674.269316	0.012961	0.013774
RS	31	0.673831	2.150930	704.044583	0.013533	0.014586
RS	32	0.726632	1.759121	894.868806	0.017201	0.018701
RS	33	0.783036	1.759121	925.776366	0.017795	0.019574
RS	34	0.843288	1.506268	1112.681244	0.021388	0.023670
RS	35	0.907652	1.506268	1138.662612	0.021887	0.024405
RS	36	0.976407	1.361187	1282.366890	0.024650	0.027572
RS	37	1.049853	1.361187	1297.394732	0.024938	0.027991
RS	38	1.128311	1.292130	1375.388525	0.026438	0.029694
RS	39	1.212123	1.292130	1376.182412	0.026453	0.029719
RS	40	1.301653	1.275720	1387.821167	0.026677	0.029938
RS	41	1.397292	1.275720	1374.503107	0.026421	0.029597
RS	42	1.499457	1.296050	1333.941403	0.025641	0.028664
RS	43	1.608593	1.296050	1308.920533	0.025160	0.028041
RS	44	1.725175	1.341620	1235.554596	0.023750	0.026404
RS	45	1.849712	1.341620	1201.973740	0.023104	0.025598
RS	46	1.982747	1.402046	1114.284488	0.021419	0.023673
RS	47	2.124859	1.402046	1074.831208	0.020660	0.022762
RS	48	2.276668	1.466507	986.780313	0.018968	0.020858
RS	49	2.438836	1.466507	943.162752	0.018129	0.019889
RS	50	2.612068	1.525259	862.243354	0.016574	0.018165
RS	51	2.797121	1.525259	815.369842	0.015673	0.017159
RS	52	2.994800	1.573158	742.899691	0.014280	0.015636
RS	53	3.205968	1.573158	693.533029	0.013331	0.014600
RS	54	3.431544	1.629387	620.974983	0.011936	0.013091
RS	55	3.672512	1.629387	571.889461	0.010993	0.012070
RS	56	3.929922	1.629387	521.372735	0.010022	0.011021
RS	57	4.204896	1.629387	470.199037	0.009038	0.009957
RS	58	4.498632	2.002385	347.086306	0.006672	0.007418
RS	59	4.812411	2.002385	317.145021	0.006096	0.006787
RS	60	5.147600	2.002385	286.706701	0.005511	0.006145
RS	61	5.505660	2.002385	256.247315	0.004926	0.005501
RS	62	5.888151	2.002385	226.246828	0.004349	0.004867
RS	63	6.296741	2.002385	1037.472013	0.019942	0.022517
PA	4+25*2+4+6 0.112146974 0.038334696 6.296740885 0.506632862 0.208119020 0.276877603 0.389870888 0.555430571 0.816543262 1.254273710 1.889420339 2.618585257 3.265126317 3.650120963 3.633631806 3.241623881 2.677723769 2.150929948 1.759120814 1.506268466 1.361187305 1.292129507 1.275720496 1.296049957 1.341620014 1.402046469 1.466507255 1.525258511 1.573157986 1.629387474 2.002385477
//
IT	4138
RD	19
LK	-387225.944049
QD	-240.089641 -> -224.794947
RI	0.0222467180
TR	0.110863	0.038700
MT	6.340121
MM	C_pi: 1.306524, n_recomb: 53201.244290
RS	0	0.000000	0.521376	675.828735	0.012703	0.002094
RS	1	0.006835	0.521376	712.395739	0.013391	0.007189
RS	2	0.014137	0.521376	750.252875	0.014102	0.010288
RS	3	0.021938	0.521376	789.347977	0.014837	0.011872
RS	4	0.030272	0.209216	2041.385760	0.038371	0.030403
RS	5	0.039176	0.209216	2087.398481	0.039236	0.031335
RS	6	0.048688	0.279135	1604.684369	0.030163	0.024597
RS	7	0.058850	0.279135	1651.361233	0.031040	0.025912
RS	8	0.069707	0.391862	1214.630665	0.022831	0.019455
RS	9	0.081307	0.391862	1258.824815	0.023662	0.020619
RS	10	0.093698	0.554986	923.808652	0.017364	0.015387
RS	11	0.106937	0.554986	963.156879	0.018104	0.016410
RS	12	0.121081	0.813062	687.251640	0.012918	0.011917
RS	13	0.136191	0.813062	720.465600	0.013542	0.012709
RS	14	0.152334	1.251834	491.740943	0.009243	0.008803
RS	15	0.169581	1.251834	518.097027	0.009738	0.009353
RS	16	0.188006	1.897875	360.671656	0.006779	0.006588
RS	17	0.207691	1.897875	381.361524	0.007168	0.006991
RS	18	0.228721	2.650386	289.029475	0.005433	0.005354
RS	19	0.251188	2.650386	306.225883	0.005756	0.005688
RS	20	0.275191	3.328176	258.478675	0.004859	0.004847
RS	21	0.300834	3.328176	274.093325	0.005152	0.005151
RS	22	0.328230	3.741157	258.560160	0.004860	0.004892
RS	23	0.357499	3.741157	274.165748	0.005153	0.005194
RS	24	0.388768	3.735068	291.035506	0.005470	0.005540
RS	25	0.422174	3.735068	308.268886	0.005794	0.005888
RS	26	0.457863	3.331053	365.684766	0.006874	0.007023
RS	27	0.495992	3.331053	386.373187	0.007262	0.007483
RS	28	0.536726	2.743312	494.627016	0.009297	0.009653
RS	29	0.580245	2.743312	520.283576	0.009780	0.010281
RS	30	0.626738	2.194032	682.011909	0.012819	0.013599
RS	31	0.676409	2.194032	712.465490	0.013392	0.014399
RS	32	0.729475	1.786682	909.896360	0.017103	0.018543
RS	33	0.786168	1.786682	941.761307	0.017702	0.019409
RS	34	0.846735	1.524753	1136.197625	0.021357	0.023556
RS	35	0.911442	1.524753	1163.223293	0.021865	0.024291
RS	36	0.980572	1.374953	1313.356258	0.024687	0.027512
RS	37	1.054427	1.374953	1329.248407	0.024985	0.027938
RS	38	1.133329	1.303848	1411.126546	0.026524	0.029679
RS	39	1.217624	1.303848	1412.431309	0.026549	0.029717
RS	40	1.307681	1.287057	1425.134649	0.026788	0.029954
RS	41	1.403892	1.287057	1411.957941	0.026540	0.029627
RS	42	1.506680	1.308098	1370.250729	0.025756	0.028696
RS	43	1.616493	1.308098	1345.088693	0.025283	0.028090
RS	44	1.733811	1.355129	1269.285275	0.023858	0.026444
RS	45	1.859148	1.355129	1235.387440	0.023221	0.025655
RS	46	1.993051	1.417454	1144.833556	0.021519	0.023720
RS	47	2.136106	1.417454	1104.955885	0.020769	0.022826
RS	48	2.288939	1.483896	1014.229422	0.019064	0.020914
RS	49	2.452217	1.483896	970.091591	0.018234	0.019961
RS	50	2.626655	1.544376	886.953214	0.016672	0.018234
RS	51	2.813016	1.544376	839.434837	0.015778	0.017242
RS	52	3.012113	1.593612	765.150696	0.014382	0.015718
RS	53	3.224819	1.593612	714.981058	0.013439	0.014692
RS	54	3.452063	1.651604	640.430882	0.012038	0.013178
RS	55	3.694838	1.651604	590.453679	0.011098	0.012164
RS	56	3.954206	1.651604	538.913698	0.010130	0.011119
RS	57	4.231302	1.651604	486.600246	0.009146	0.010058
RS	58	4.527336	2.044445	357.208719	0.006714	0.007449
RS	59	4.843604	2.044445	327.133405	0.006149	0.006831
RS	60	5.181487	2.044445	296.444122	0.005572	0.006199
RS	61	5.542465	2.044445	265.620196	0.004993	0.005564
RS	62	5.928114	2.044445	235.149016	0.004420	0.004935
RS	63	6.340121	2.044445	1094.346065	0.020570	0.023167
PA	4+25*2+4+6 0.110862785 0.038700156 6.340121294 0.521375849 0.209216007 0.279134712 0.391862302 0.554986417 0.813062400 1.251833526 1.897874814 2.650385588 3.328175898 3.741156771 3.735068106 3.331053446 2.743312393 2.194031712 1.786681732 1.524753213 1.374952669 1.303848248 1.287056979 1.308098424 1.355128643 1.417454491 1.483895593 1.544375590 1.593612339 1.651604236 2.044444817
//
IT	3916
RD	20
LK	-387195.741812
QD	-232.408950 -> -218.010343
RI	0.0212770817
TR	0.109644	0.039059
MT	6.381140
MM	C_pi: 1.323394, n_recomb: 54358.646264
RS	0	0.000000	0.535302	673.364855	0.012387	0.002077
RS	1	0.006846	0.535302	710.106252	0.013063	0.007108
RS	2	0.014160	0.535302	748.181877	0.013764	0.010125
RS	3	0.021975	0.535302	787.544964	0.014488	0.011654
RS	4	0.030324	0.210242	2081.659549	0.038295	0.030509
RS	5	0.039246	0.210242	2129.066770	0.039167	0.031414
RS	6	0.048778	0.281426	1631.803450	0.030019	0.024570
RS	7	0.058962	0.281426	1679.817029	0.030902	0.025866
RS	8	0.069844	0.393985	1239.318038	0.022799	0.019466
RS	9	0.081471	0.393985	1284.659954	0.023633	0.020621
RS	10	0.093894	0.554730	948.420730	0.017447	0.015473
RS	11	0.107167	0.554730	988.844433	0.018191	0.016499
RS	12	0.121348	0.809687	708.194561	0.013028	0.012022
RS	13	0.136501	0.809687	742.398053	0.013657	0.012823
RS	14	0.152691	1.249023	505.741739	0.009304	0.008865
RS	15	0.169989	1.249023	532.863965	0.009803	0.009421
RS	16	0.188471	1.904970	368.765508	0.006784	0.006597
RS	17	0.208218	1.904970	389.962950	0.007174	0.007003
RS	18	0.229317	2.679655	293.454198	0.005398	0.005325
RS	19	0.251861	2.679655	310.967450	0.005721	0.005659
RS	20	0.275948	3.387987	260.745559	0.004797	0.004790
RS	21	0.301683	3.387987	276.557837	0.005088	0.005091
RS	22	0.329181	3.829061	259.539055	0.004775	0.004811
RS	23	0.358560	3.829061	275.276299	0.005064	0.005108
RS	24	0.389951	3.834079	291.440687	0.005361	0.005433
RS	25	0.423491	3.834079	308.794356	0.005681	0.005775
RS	26	0.459327	3.418862	366.484720	0.006742	0.006890
RS	27	0.497616	3.418862	387.360094	0.007126	0.007340
RS	28	0.538526	2.807870	497.454967	0.009151	0.009495
RS	29	0.582236	2.807870	523.477096	0.009630	0.010110
RS	30	0.628939	2.236493	689.311370	0.012681	0.013429
RS	31	0.678839	2.236493	720.416241	0.013253	0.014217
RS	32	0.732154	1.813866	924.217624	0.017002	0.018387
RS	33	0.789120	1.813866	957.015543	0.017606	0.019246
RS	34	0.849985	1.543020	1158.796660	0.021318	0.023439
RS	35	0.915016	1.543020	1186.856518	0.021834	0.024176
RS	36	0.984500	1.388572	1343.328087	0.024712	0.027446
RS	37	1.058739	1.388572	1360.094843	0.025021	0.027880
RS	38	1.138061	1.315430	1445.863664	0.026599	0.029659
RS	39	1.222813	1.315430	1447.708053	0.026633	0.029708
RS	40	1.313367	1.298214	1461.555817	0.026887	0.029964
RS	41	1.410119	1.298214	1448.560337	0.026648	0.029652
RS	42	1.513495	1.319890	1405.823998	0.025862	0.028724
RS	43	1.623947	1.319890	1380.563693	0.025397	0.028133
RS	44	1.741961	1.368269	1302.452167	0.023960	0.026482
RS	45	1.868053	1.368269	1268.276363	0.023332	0.025709
RS	46	2.002776	1.432359	1174.980055	0.021615	0.023766
RS	47	2.146723	1.432359	1134.709014	0.020874	0.022888
RS	48	2.300523	1.500634	1041.408419	0.019158	0.020971
RS	49	2.464851	1.500634	996.772425	0.018337	0.020033
RS	50	2.640429	1.562699	911.493502	0.016768	0.018304
RS	51	2.828026	1.562699	863.344298	0.015882	0.017323
RS	52	3.028465	1.613145	787.301731	0.014483	0.015800
RS	53	3.242625	1.613145	736.336976	0.013546	0.014783
RS	54	3.471446	1.672743	659.838433	0.012139	0.013265
RS	55	3.715930	1.672743	608.971065	0.011203	0.012258
RS	56	3.977151	1.672743	556.411117	0.010236	0.011217
RS	57	4.256254	1.672743	502.962713	0.009253	0.010158
RS	58	4.554463	2.084959	367.265360	0.006756	0.007481
RS	59	4.873086	2.084959	337.056999	0.006201	0.006874
RS	60	5.213520	2.084959	306.121658	0.005632	0.006253
RS	61	5.577259	2.084959	274.941496	0.005058	0.005625
RS	62	5.965897	2.084959	244.010629	0.004489	0.005001
RS	63	6.381140	2.084959	1151.612404	0.021185	0.023804
PA	4+25*2+4+6 0.109643548 0.039059486 6.381140145 0.535301567 0.210242358 0.281426192 0.393984969 0.554730248 0.809687098 1.249022626 1.904969836 2.679655250 3.387986677 3.829061339 3.834078529 3.418861720 2.807870400 2.236492616 1.813865951 1.543019843 1.388572040 1.315429710 1.298214347 1.319889792 1.368269271 1.432358651 1.500634024 1.562699085 1.613144739 1.672742766 2.084959447
//
IT	5246
RD	21
LK	-387167.303785
QD	-225.165586 -> -211.594940
RI	0.0203996746
TR	0.108485	0.039413
MT	6.419935
MM	C_pi: 1.339711, n_recomb: 55496.635955
RS	0	0.000000	0.548462	671.691437	0.012103	0.002062
RS	1	0.006856	0.548462	708.620520	0.012769	0.007035
RS	2	0.014181	0.548462	746.924872	0.013459	0.009979
RS	3	0.022009	0.548462	786.562621	0.014173	0.011459
RS	4	0.030374	0.211198	2121.235619	0.038223	0.030610
RS	5	0.039312	0.211198	2170.003800	0.039102	0.031492
RS	6	0.048862	0.283738	1657.562911	0.029868	0.024535
RS	7	0.059068	0.283738	1706.887491	0.030757	0.025814
RS	8	0.069973	0.396217	1262.816353	0.022755	0.019469
RS	9	0.081626	0.396217	1309.279688	0.023592	0.020613
RS	10	0.094077	0.554645	972.338942	0.017521	0.015553
RS	11	0.107383	0.554645	1013.815263	0.018268	0.016580
RS	12	0.121600	0.806422	728.906854	0.013134	0.012125
RS	13	0.136792	0.806422	764.086342	0.013768	0.012934
RS	14	0.153026	1.245911	519.709053	0.009365	0.008926
RS	15	0.170373	1.245911	547.592421	0.009867	0.009490
RS	16	0.188908	1.910854	376.872461	0.006791	0.006607
RS	17	0.208715	1.910854	398.575755	0.007182	0.007017
RS	18	0.229879	2.706624	297.902502	0.005368	0.005299
RS	19	0.252495	2.706624	315.731453	0.005689	0.005633
RS	20	0.276661	3.444777	263.043705	0.004740	0.004737
RS	21	0.302483	3.444777	279.052321	0.005028	0.005036
RS	22	0.330076	3.913985	260.550856	0.004695	0.004734
RS	23	0.359561	3.913985	276.417511	0.004981	0.005028
RS	24	0.391066	3.930753	291.860691	0.005259	0.005333
RS	25	0.424732	3.930753	309.329748	0.005574	0.005669
RS	26	0.460706	3.505082	367.235075	0.006617	0.006764
RS	27	0.499146	3.505082	388.286887	0.006997	0.007204
RS	28	0.540222	2.871400	500.094589	0.009011	0.009344
RS	29	0.584113	2.871400	526.463459	0.009486	0.009948
RS	30	0.631013	2.278315	696.203092	0.012545	0.013265
RS	31	0.681129	2.278315	727.933567	0.013117	0.014042
RS	32	0.734681	1.840665	937.881313	0.016900	0.018234
RS	33	0.791904	1.840665	971.588183	0.017507	0.019086
RS	34	0.853049	1.561052	1180.534112	0.021272	0.023321
RS	35	0.918387	1.561052	1209.616965	0.021796	0.024058
RS	36	0.988204	1.402031	1372.332588	0.024728	0.027376
RS	37	1.062808	1.402031	1389.981962	0.025046	0.027817
RS	38	1.142526	1.326861	1479.643410	0.026662	0.029632
RS	39	1.227709	1.326861	1482.053076	0.026705	0.029693
RS	40	1.318732	1.309186	1497.116472	0.026977	0.029969
RS	41	1.415996	1.309186	1484.338912	0.026746	0.029671
RS	42	1.519927	1.331424	1440.683852	0.025960	0.028747
RS	43	1.630984	1.331424	1415.365123	0.025504	0.028172
RS	44	1.749654	1.381052	1335.068175	0.024057	0.026517
RS	45	1.876460	1.381052	1300.650952	0.023437	0.025761
RS	46	2.011959	1.446781	1204.728142	0.021708	0.023811
RS	47	2.156748	1.446781	1164.093197	0.020976	0.022949
RS	48	2.311463	1.516756	1068.316111	0.019250	0.021027
RS	49	2.476785	1.516756	1023.203296	0.018437	0.020103
RS	50	2.653440	1.580272	935.860093	0.016863	0.018373
RS	51	2.842206	1.580272	887.093950	0.015985	0.017404
RS	52	3.043914	1.631805	809.348604	0.014584	0.015882
RS	53	3.259450	1.631805	757.596620	0.013651	0.014873
RS	54	3.489762	1.692864	679.192444	0.012238	0.013352
RS	55	3.735864	1.692864	627.436878	0.011306	0.012350
RS	56	3.998838	1.692864	573.860591	0.010340	0.011313
RS	57	4.279840	1.692864	519.282288	0.009357	0.010256
RS	58	4.580106	2.123987	377.257092	0.006798	0.007512
RS	59	4.900958	2.123987	346.916576	0.006251	0.006917
RS	60	5.243807	2.123987	315.739692	0.005689	0.006305
RS	61	5.610160	2.123987	284.210973	0.005121	0.005684
RS	62	6.001629	2.123987	252.830645	0.004556	0.005066
RS	63	6.419935	2.123987	1209.225810	0.021789	0.024430
PA	4+25*2+4+6 0.108484702 0.039412840 6.419935396 0.548462088 0.211197653 0.283738229 0.396217201 0.554644809 0.806421944 1.245910718 1.910854195 2.706623636 3.444776979 3.913984750 3.930752648 3.505081869 2.871399721 2.278315303 1.840665457 1.561052075 1.402031009 1.326860636 1.309186156 1.331424302 1.381051908 1.446780918 1.516755547 1.580272028 1.631804555 1.692863677 2.123987094
//
IT	4707
RD	22
LK	-387140.496747
QD	-218.322635 -> -205.518561
RI	0.0196030352
TR	0.107381	0.039760
MT	6.456729
MM	C_pi: 1.355512, n_recomb: 56615.518249
RS	0	0.000000	0.560893	670.710184	0.011847	0.002048
RS	1	0.006865	0.560893	707.839430	0.012503	0.006969
RS	2	0.014202	0.560893	746.382411	0.013183	0.009847
RS	3	0.022042	0.560893	786.301704	0.013888	0.011283
RS	4	0.030420	0.212080	2160.221242	0.038156	0.030708
RS	5	0.039374	0.212080	2210.316555	0.039041	0.031570
RS	6	0.048942	0.286060	1682.074005	0.029710	0.024492
RS	7	0.059167	0.286060	1732.683297	0.030604	0.025755
RS	8	0.070095	0.398544	1285.185194	0.022700	0.019463
RS	9	0.081772	0.398544	1332.743884	0.023540	0.020598
RS	10	0.094251	0.554715	995.575213	0.017585	0.015626
RS	11	0.107587	0.554715	1038.081752	0.018336	0.016653
RS	12	0.121838	0.803276	749.374846	0.013236	0.012225
RS	13	0.137067	0.803276	785.516563	0.013875	0.013041
RS	14	0.153343	1.242562	533.629794	0.009426	0.008988
RS	15	0.170735	1.242562	562.268873	0.009931	0.009558
RS	16	0.189322	1.915691	384.978862	0.006800	0.006620
RS	17	0.209184	1.915691	407.185786	0.007192	0.007033
RS	18	0.230410	2.731507	302.364278	0.005341	0.005276
RS	19	0.253094	2.731507	320.507482	0.005661	0.005610
RS	20	0.277334	3.498768	265.363769	0.004687	0.004688
RS	21	0.303239	3.498768	281.567239	0.004973	0.004985
RS	22	0.330922	3.996058	261.590284	0.004620	0.004662
RS	23	0.360506	3.996058	277.584235	0.004903	0.004953
RS	24	0.392120	4.025163	292.293468	0.005163	0.005239
RS	25	0.425905	4.025163	309.873455	0.005473	0.005569
RS	26	0.462010	3.589773	367.938770	0.006499	0.006644
RS	27	0.500593	3.589773	389.157328	0.006874	0.007076
RS	28	0.541825	2.933947	502.558626	0.008877	0.009199
RS	29	0.585887	2.933947	529.256618	0.009348	0.009792
RS	30	0.632975	2.319524	702.714633	0.012412	0.013106
RS	31	0.683295	2.319524	735.046242	0.012983	0.013873
RS	32	0.737070	1.867095	950.924417	0.016796	0.018083
RS	33	0.794536	1.867095	985.516624	0.017407	0.018929
RS	34	0.855948	1.578861	1201.447594	0.021221	0.023202
RS	35	0.921576	1.578861	1231.541484	0.021753	0.023940
RS	36	0.991709	1.415332	1400.408886	0.024735	0.027302
RS	37	1.066657	1.415332	1418.946904	0.025063	0.027750
RS	38	1.146751	1.338147	1512.495668	0.026715	0.029601
RS	39	1.232343	1.338147	1515.493701	0.026768	0.029673
RS	40	1.323811	1.319983	1531.837081	0.027057	0.029969
RS	41	1.421558	1.319983	1519.311434	0.026836	0.029684
RS	42	1.526016	1.342722	1474.839354	0.026050	0.028767
RS	43	1.637645	1.342722	1449.499825	0.025603	0.028207
RS	44	1.756938	1.393507	1367.133304	0.024148	0.026550
RS	45	1.884421	1.393507	1332.509713	0.023536	0.025809
RS	46	2.020655	1.460763	1234.072093	0.021797	0.023855
RS	47	2.166242	1.460763	1193.101922	0.021074	0.023008
RS	48	2.321824	1.532312	1094.944424	0.019340	0.021083
RS	49	2.488087	1.532312	1049.375834	0.018535	0.020173
RS	50	2.665765	1.597157	960.042641	0.016957	0.018442
RS	51	2.855640	1.597157	910.673756	0.016085	0.017484
RS	52	3.058551	1.649668	831.279000	0.014683	0.015964
RS	53	3.275392	1.649668	778.748671	0.013755	0.014963
RS	54	3.507119	1.712052	698.482562	0.012337	0.013438
RS	55	3.754755	1.712052	645.841820	0.011408	0.012442
RS	56	4.019392	1.712052	591.253745	0.010443	0.011408
RS	57	4.302196	1.712052	535.551391	0.009459	0.010352
RS	58	4.604416	2.161622	387.181676	0.006839	0.007543
RS	59	4.927383	2.161622	356.710212	0.006301	0.006959
RS	60	5.272523	2.161622	325.296316	0.005746	0.006356
RS	61	5.641358	2.161622	293.426495	0.005183	0.005742
RS	62	6.035513	2.161622	261.606539	0.004621	0.005128
RS	63	6.456729	2.161622	1267.137142	0.022381	0.025044
PA	4+25*2+4+6 0.107380884 0.039759909 6.456728725 0.560892994 0.212079594 0.286060195 0.398544359 0.554715159 0.803275704 1.242562390 1.915690665 2.731506765 3.498768343 3.996057693 4.025162595 3.589772683 2.933947062 2.319524074 1.867095128 1.578861070 1.415332291 1.338146676 1.319982881 1.342721860 1.393507474 1.460763383 1.532311832 1.597157182 1.649667513 1.712052111 2.161622466
//
IT	4180
RD	23
LK	-387115.200103
QD	-211.848045 -> -199.755050
RI	0.0188757729
TR	0.106328	0.040101
MT	6.491679
MM	C_pi: 1.370828, n_recomb: 57715.649323
RS	0	0.000000	0.572666	670.294764	0.011614	0.002036
RS	1	0.006874	0.572666	707.633919	0.012261	0.006910
RS	2	0.014221	0.572666	746.423095	0.012933	0.009727
RS	3	0.022073	0.572666	786.628944	0.013629	0.011123
RS	4	0.030464	0.212891	2198.677174	0.038095	0.030803
RS	5	0.039433	0.212891	2250.066671	0.038985	0.031649
RS	6	0.049018	0.288379	1705.467937	0.029549	0.024444
RS	7	0.059261	0.288379	1757.335285	0.030448	0.025692
RS	8	0.070209	0.400946	1306.511280	0.022637	0.019450
RS	9	0.081910	0.400946	1355.139809	0.023480	0.020574
RS	10	0.094415	0.554923	1018.153487	0.017641	0.015692
[truncated: 9,983,273 more chars]
