# Supplementary material for: Recent speciation associated with range expansion and a shift to self-fertilization in North American Arabidopsis
Source: Nat Commun. 2022 Dec 8;13:7564. doi: 10.1038/s41467-022-35368-1 (PMC9732334; doi:10.1038/s41467-022-35368-1)
Supplement: Supplementary file 5 — Source Data [file 41467_2022_35368_MOESM5_ESM.zip › Source Data/SuppFig16-4_lyrNY3_20.psmc]

CC
CC	Brief Description of the file format:
CC	  CC  comments
CC	  MM  useful-messages
CC	  RD  round-of-iterations
CC	  LL  \log[P(sequence)]
CC	  QD  Q-before-opt Q-after-opt
CC	  TR  \theta_0 \rho_0
CC	  RS  k t_k \lambda_k \pi_k \sum_{l\not=k}A_{kl} A_{kk}
CC	  DC  begin end best-k t_k+\Delta_k max-prob
CC
MM	Version: 0.6.5-r67
MM	pattern:4+25*2+4+6, n:63, n_free_lambdas:28
MM	n_iterations:25, skip:1, max_t:5, theta/rho:5
MM	is_decoding:0
MM	n_seqs:22, sum_L:1153109, sum_n:142184
RD	0
LK	0.000000
QD	0.000000 -> 0.000000
RI	inf
TR	0.131596	0.026319
MT	5.000000
MM	C_pi: 1.000000, n_recomb: 29954.718715
RS	0	0.000000	1.000000	189.794857	0.006336	0.000000
RS	1	0.006440	1.000000	200.696576	0.006700	0.000000
RS	2	0.013294	1.000000	212.134855	0.007082	0.000000
RS	3	0.020590	1.000000	224.124242	0.007482	0.000000
RS	4	0.028356	1.000000	236.677947	0.007901	0.000000
RS	5	0.036622	1.000000	249.807531	0.008340	0.000000
RS	6	0.045421	1.000000	263.522553	0.008797	0.000000
RS	7	0.054785	1.000000	277.830177	0.009275	0.000000
RS	8	0.064753	1.000000	292.734742	0.009773	0.000000
RS	9	0.075363	1.000000	308.237281	0.010290	0.000000
RS	10	0.086656	1.000000	324.335004	0.010828	0.000000
RS	11	0.098677	1.000000	341.020728	0.011385	0.000000
RS	12	0.111471	1.000000	358.282268	0.011961	0.000000
RS	13	0.125090	1.000000	376.101775	0.012556	0.000000
RS	14	0.139585	1.000000	394.455045	0.013168	0.000000
RS	15	0.155014	1.000000	413.310775	0.013798	0.000000
RS	16	0.171437	1.000000	432.629802	0.014443	0.000000
RS	17	0.188917	1.000000	452.364305	0.015102	0.000000
RS	18	0.207523	1.000000	472.457003	0.015772	0.000000
RS	19	0.227327	1.000000	492.840350	0.016453	0.000000
RS	20	0.248406	1.000000	513.435745	0.017140	0.000000
RS	21	0.270843	1.000000	534.152783	0.017832	0.000000
RS	22	0.294725	1.000000	554.888568	0.018524	0.000000
RS	23	0.320144	1.000000	575.527122	0.019213	0.000000
RS	24	0.347201	1.000000	595.938912	0.019895	0.000000
RS	25	0.376000	1.000000	615.980555	0.020564	0.000000
RS	26	0.406654	1.000000	635.494721	0.021215	0.000000
RS	27	0.439282	1.000000	654.310302	0.021843	0.000000
RS	28	0.474011	1.000000	672.242889	0.022442	0.000000
RS	29	0.510976	1.000000	689.095611	0.023005	0.000000
RS	30	0.550322	1.000000	704.660405	0.023524	0.000000
RS	31	0.592202	1.000000	718.719755	0.023994	0.000000
RS	32	0.636779	1.000000	731.048968	0.024405	0.000000
RS	33	0.684227	1.000000	741.419031	0.024751	0.000000
RS	34	0.734730	1.000000	749.600078	0.025024	0.000000
RS	35	0.788485	1.000000	755.365499	0.025217	0.000000
RS	36	0.845702	1.000000	758.496693	0.025321	0.000000
RS	37	0.906604	1.000000	758.788431	0.025331	0.000000
RS	38	0.971428	1.000000	756.054781	0.025240	0.000000
RS	39	1.040426	1.000000	750.135509	0.025042	0.000000
RS	40	1.113868	1.000000	740.902801	0.024734	0.000000
RS	41	1.192040	1.000000	728.268140	0.024312	0.000000
RS	42	1.275245	1.000000	712.189088	0.023776	0.000000
RS	43	1.363809	1.000000	692.675709	0.023124	0.000000
RS	44	1.458076	1.000000	669.796272	0.022360	0.000000
RS	45	1.558414	1.000000	643.681897	0.021488	0.000000
RS	46	1.665214	1.000000	614.529731	0.020515	0.000000
RS	47	1.778891	1.000000	582.604264	0.019449	0.000000
RS	48	1.899889	1.000000	548.236400	0.018302	0.000000
RS	49	2.028679	1.000000	511.819974	0.017086	0.000000
RS	50	2.165763	1.000000	473.805461	0.015817	0.000000
RS	51	2.311675	1.000000	434.690768	0.014512	0.000000
RS	52	2.466983	1.000000	395.009175	0.013187	0.000000
RS	53	2.632293	1.000000	355.314642	0.011862	0.000000
RS	54	2.808249	1.000000	316.164967	0.010555	0.000000
RS	55	2.995536	1.000000	278.103459	0.009284	0.000000
RS	56	3.194884	1.000000	241.640024	0.008067	0.000000
RS	57	3.407070	1.000000	207.232715	0.006918	0.000000
RS	58	3.632920	1.000000	175.270908	0.005851	0.000000
RS	59	3.873315	1.000000	146.061279	0.004876	0.000000
RS	60	4.129191	1.000000	119.817661	0.004000	0.000000
RS	61	4.401545	1.000000	96.655651	0.003227	0.000000
RS	62	4.691438	1.000000	76.592512	0.002557	0.000000
RS	63	5.000000	1.000000	214.941044	0.007176	0.000000
PA	4+25*2+4+6 0.131596020 0.026319204 5.000000000 1.000000000 1.000000000 1.000000000 1.000000000 1.000000000 1.000000000 1.000000000 1.000000000 1.000000000 1.000000000 1.000000000 1.000000000 1.000000000 1.000000000 1.000000000 1.000000000 1.000000000 1.000000000 1.000000000 1.000000000 1.000000000 1.000000000 1.000000000 1.000000000 1.000000000 1.000000000 1.000000000 1.000000000
//
IT	4962
RD	1
LK	-362933.622784
QD	-2381.300031 -> -1248.728859
RI	0.0753315352
TR	0.113382	0.022882
MT	6.283951
MM	C_pi: 1.062351, n_recomb: 27693.719219
RS	0	0.000000	0.331954	556.414069	0.020092	0.000755
RS	1	0.006820	0.331954	581.915218	0.021013	0.005430
RS	2	0.014105	0.331954	607.707521	0.021944	0.013250
RS	3	0.021887	0.331954	633.665497	0.022881	0.020206
RS	4	0.030199	0.301412	725.509503	0.026198	0.024425
RS	5	0.039079	0.301412	751.817938	0.027148	0.026868
RS	6	0.048564	0.350612	669.940093	0.024191	0.027438
RS	7	0.058696	0.350612	694.647035	0.025083	0.026812
RS	8	0.069519	0.425162	594.473495	0.021466	0.025786
RS	9	0.081080	0.425162	617.495602	0.022297	0.024622
RS	10	0.093429	0.517874	527.032735	0.019031	0.023359
RS	11	0.106621	0.517874	548.427474	0.019803	0.022038
RS	12	0.120712	0.628588	470.533181	0.016991	0.020702
RS	13	0.135765	0.628588	490.418376	0.017709	0.019376
RS	14	0.151844	0.755425	425.580388	0.015367	0.018073
RS	15	0.169019	0.755425	444.132218	0.016037	0.016818
RS	16	0.187366	0.891843	392.748310	0.014182	0.015649
RS	17	0.206964	0.891843	410.203367	0.014812	0.014606
RS	18	0.227899	1.027300	371.984051	0.013432	0.013709
RS	19	0.250261	1.027300	388.611934	0.014032	0.012962
RS	20	0.274149	1.152655	361.768983	0.013063	0.012354
RS	21	0.299665	1.152655	377.810044	0.013642	0.011871
RS	22	0.326922	1.262092	360.187718	0.013006	0.011498
RS	23	0.356038	1.262092	375.812193	0.013570	0.011225
RS	24	0.387139	1.351582	365.882723	0.013212	0.011048
RS	25	0.420362	1.351582	381.176689	0.013764	0.010966
RS	26	0.455850	1.418365	378.015290	0.013650	0.010983
RS	27	0.493758	1.418365	392.965017	0.014190	0.011103
RS	28	0.534252	1.461746	395.826540	0.014293	0.011329
RS	29	0.577508	1.461746	410.289469	0.014815	0.011666
RS	30	0.623713	1.483747	418.220294	0.015102	0.012114
RS	31	0.673070	1.483747	431.889199	0.015595	0.012671
RS	32	0.725792	1.488775	443.502795	0.016015	0.013327
RS	33	0.782111	1.488775	455.879364	0.016461	0.014070
RS	34	0.842270	1.482468	469.319976	0.016947	0.014881
RS	35	0.906532	1.482468	479.716820	0.017322	0.015735
RS	36	0.975176	1.470317	492.812760	0.017795	0.016604
RS	37	1.048503	1.470317	500.397773	0.018069	0.017457
RS	38	1.126829	1.456841	510.896659	0.018448	0.018259
RS	39	1.210498	1.456841	514.783595	0.018588	0.018978
RS	40	1.299873	1.445236	520.651394	0.018800	0.019581
RS	41	1.395343	1.445236	520.026823	0.018778	0.020043
RS	42	1.497324	1.437181	519.818611	0.018770	0.020346
RS	43	1.606260	1.437181	514.075001	0.018563	0.020482
RS	44	1.722626	1.432986	507.146599	0.018313	0.020448
RS	45	1.846927	1.432986	495.990308	0.017910	0.020249
RS	46	1.979706	1.432182	482.427808	0.017420	0.019895
RS	47	2.121540	1.432182	465.954930	0.016825	0.019397
RS	48	2.273047	1.434071	446.408307	0.016119	0.018768
RS	49	2.434887	1.434071	425.149899	0.015352	0.018025
RS	50	2.607764	1.437932	400.736454	0.014470	0.017185
RS	51	2.792431	1.437932	375.659982	0.013565	0.016264
RS	52	2.989692	1.443067	347.877605	0.012562	0.015281
RS	53	3.200406	1.443067	320.330564	0.011567	0.014251
RS	54	3.425491	1.452438	290.261623	0.010481	0.013188
RS	55	3.665926	1.452438	262.029950	0.009462	0.012106
RS	56	3.922759	1.452438	233.845430	0.008444	0.011016
RS	57	4.197108	1.452438	206.150236	0.007444	0.009930
RS	58	4.490167	1.507097	173.519383	0.006266	0.008862
RS	59	4.803212	1.507097	150.088071	0.005420	0.007824
RS	60	5.137607	1.507097	127.966270	0.004621	0.006827
RS	61	5.494807	1.507097	107.441027	0.003880	0.005884
RS	62	5.876368	1.507097	88.739149	0.003204	0.005003
RS	63	6.283951	1.507097	291.011888	0.010508	0.018123
PA	4+25*2+4+6 0.113381638 0.022881766 6.283950806 0.331954479 0.301411629 0.350611687 0.425161839 0.517873764 0.628587723 0.755425453 0.891842842 1.027299881 1.152655125 1.262091637 1.351582050 1.418365479 1.461746216 1.483746529 1.488775253 1.482467651 1.470317364 1.456840515 1.445236266 1.437180996 1.432986259 1.432181835 1.434070528 1.437932491 1.443066597 1.452438354 1.507097185
//
IT	4237
RD	2
LK	-361209.943547
QD	-1328.190753 -> -1004.372510
RI	0.0852738222
TR	0.105878	0.022394
MT	6.901453
MM	C_pi: 1.123610, n_recomb: 28653.912502
RS	0	0.000000	0.320661	609.048122	0.021255	0.000651
RS	1	0.006977	0.320661	637.086131	0.022234	0.004778
RS	2	0.014440	0.320661	665.372907	0.023221	0.011653
RS	3	0.022424	0.320661	693.753353	0.024211	0.018594
RS	4	0.030965	0.228133	1009.090687	0.035217	0.026249
RS	5	0.040102	0.228133	1035.782384	0.036148	0.030686
RS	6	0.049876	0.260817	929.917669	0.032453	0.029183
RS	7	0.060332	0.260817	954.490637	0.033311	0.031140
RS	8	0.071518	0.324695	788.229964	0.027509	0.026919
RS	9	0.083484	0.324695	811.786559	0.028331	0.027948
RS	10	0.096285	0.414088	656.792585	0.022922	0.023650
RS	11	0.109979	0.414088	679.086974	0.023700	0.024216
RS	12	0.124628	0.533896	545.582713	0.019040	0.020301
RS	13	0.140300	0.533896	566.288589	0.019763	0.020528
RS	14	0.157064	0.688630	456.459328	0.015930	0.017162
RS	15	0.174999	0.688630	475.420105	0.016592	0.017148
RS	16	0.194184	0.875503	389.984025	0.013610	0.014457
RS	17	0.214708	0.875503	407.290110	0.014214	0.014372
RS	18	0.236664	1.081183	344.742664	0.012031	0.012417
RS	19	0.260152	1.081183	360.694130	0.012588	0.012395
RS	20	0.285278	1.288677	316.760812	0.011055	0.011068
RS	21	0.312157	1.288677	331.727560	0.011577	0.011132
RS	22	0.340912	1.482576	301.988002	0.010539	0.010263
RS	23	0.371672	1.482576	316.306822	0.011039	0.010401
RS	24	0.404579	1.648078	297.949564	0.010398	0.009884
RS	25	0.439781	1.648078	311.895377	0.010885	0.010108
RS	26	0.477439	1.771653	303.518948	0.010593	0.009907
RS	27	0.517725	1.771653	317.290811	0.011073	0.010254
RS	28	0.560821	1.845397	318.085583	0.011101	0.010368
RS	29	0.606923	1.845397	331.769491	0.011579	0.010879
RS	30	0.656242	1.870731	340.819130	0.011894	0.011316
RS	31	0.709002	1.870731	354.325570	0.012366	0.012012
RS	32	0.765443	1.858056	370.100985	0.012916	0.012756
RS	33	0.825821	1.858056	383.096140	0.013370	0.013619
RS	34	0.890412	1.822453	403.220894	0.014072	0.014598
RS	35	0.959509	1.822453	415.086921	0.014486	0.015549
RS	36	1.033426	1.778477	436.462917	0.015232	0.016632
RS	37	1.112501	1.778477	446.324718	0.015576	0.017545
RS	38	1.197092	1.737164	465.516308	0.016246	0.018550
RS	39	1.287584	1.737164	472.353175	0.016485	0.019276
RS	40	1.384390	1.705308	486.178535	0.016967	0.020013
RS	41	1.487950	1.705308	489.004226	0.017066	0.020423
RS	42	1.598734	1.685401	495.319037	0.017286	0.020766
RS	43	1.717248	1.685401	493.363993	0.017218	0.020807
RS	44	1.844030	1.676556	491.452030	0.017151	0.020732
RS	45	1.979656	1.676556	484.279159	0.016901	0.020431
RS	46	2.124745	1.676330	474.545040	0.016561	0.019994
RS	47	2.279956	1.676330	462.099417	0.016127	0.019414
RS	48	2.445996	1.682176	445.565603	0.015550	0.018698
RS	49	2.623619	1.682176	428.192779	0.014944	0.017912
RS	50	2.813635	1.691838	406.236081	0.014177	0.017002
RS	51	3.016907	1.691838	384.674106	0.013425	0.016078
RS	52	3.234360	1.703416	358.879094	0.012525	0.015053
RS	53	3.466984	1.703416	334.220523	0.011664	0.014050
RS	54	3.715838	1.722651	305.078024	0.010647	0.012939
RS	55	3.982052	1.722651	278.988359	0.009736	0.011906
RS	56	4.266840	1.722651	252.353633	0.008807	0.010861
RS	57	4.571496	1.722651	225.605630	0.007873	0.009814
RS	58	4.897407	1.841848	187.477563	0.006543	0.008492
RS	59	5.246055	1.841848	165.542219	0.005777	0.007572
RS	60	5.619026	1.841848	144.229626	0.005034	0.006672
RS	61	6.018019	1.841848	123.874195	0.004323	0.005805
RS	62	6.444847	1.841848	104.774122	0.003657	0.004980
RS	63	6.901453	1.841848	380.480143	0.013278	0.019022
PA	4+25*2+4+6 0.105877691 0.022393788 6.901453296 0.320660931 0.228132950 0.260817464 0.324695491 0.414087975 0.533896062 0.688630079 0.875502506 1.081183414 1.288677327 1.482576365 1.648078454 1.771652885 1.845397163 1.870730800 1.858055534 1.822453361 1.778476912 1.737164386 1.705308167 1.685401411 1.676555768 1.676330311 1.682176151 1.691837742 1.703416302 1.722651262 1.841848382
//
IT	4525
RD	3
LK	-360670.421310
QD	-1073.942954 -> -915.777357
RI	0.0724548673
TR	0.101163	0.022669
MT	7.257091
MM	C_pi: 1.201788, n_recomb: 30992.813542
RS	0	0.000000	0.396379	539.858405	0.017419	0.000545
RS	1	0.007061	0.396379	567.463177	0.018310	0.003913
RS	2	0.014620	0.396379	595.706926	0.019221	0.009389
RS	3	0.022713	0.396379	624.489336	0.020149	0.014946
RS	4	0.031378	0.219118	1171.429491	0.037797	0.026863
RS	5	0.040654	0.219118	1200.504268	0.038735	0.031378
RS	6	0.050585	0.239344	1125.150972	0.036304	0.030609
RS	7	0.061217	0.239344	1150.605757	0.037125	0.033108
RS	8	0.072600	0.294396	958.029512	0.030911	0.028350
RS	9	0.084787	0.294396	982.794781	0.031710	0.029994
RS	10	0.097835	0.376971	789.046404	0.025459	0.024755
RS	11	0.111803	0.376971	813.105024	0.026235	0.025929
RS	12	0.126758	0.495112	639.457368	0.020632	0.020956
RS	13	0.142769	0.495112	662.195333	0.021366	0.021719
RS	14	0.159910	0.659090	516.285536	0.016658	0.017348
RS	15	0.178262	0.659090	537.150818	0.017331	0.017776
RS	16	0.197909	0.871897	423.242215	0.013656	0.014266
RS	17	0.218944	0.871897	442.059146	0.014263	0.014529
RS	18	0.241464	1.121816	359.326651	0.011594	0.011984
RS	19	0.265574	1.121816	376.339738	0.012143	0.012230
RS	20	0.291386	1.388379	318.738024	0.010284	0.010495
RS	21	0.319021	1.388379	334.392064	0.010789	0.010762
RS	22	0.348607	1.649154	295.449785	0.009533	0.009613
RS	23	0.380282	1.649154	310.198520	0.010009	0.009901
RS	24	0.414193	1.878527	285.905895	0.009225	0.009197
RS	25	0.450499	1.878527	300.157064	0.009685	0.009528
RS	26	0.489368	2.049616	288.681243	0.009314	0.009218
RS	27	0.530982	2.049616	302.783223	0.009769	0.009634
RS	28	0.575534	2.144240	303.275016	0.009785	0.009717
RS	29	0.623232	2.144240	317.473703	0.010243	0.010263
RS	30	0.674297	2.162108	329.102577	0.010619	0.010747
RS	31	0.728968	2.162108	343.455292	0.011082	0.011455
RS	32	0.787500	2.121073	364.608311	0.011764	0.012325
RS	33	0.850164	2.121073	378.871335	0.012224	0.013183
RS	34	0.917252	2.048087	406.619383	0.013120	0.014358
RS	35	0.989078	2.048087	420.160479	0.013557	0.015291
RS	36	1.065975	1.968127	450.295661	0.014529	0.016605
RS	37	1.148301	1.968127	462.102995	0.014910	0.017486
RS	38	1.236441	1.898612	489.688645	0.015800	0.018708
RS	39	1.330803	1.898612	498.521005	0.016085	0.019383
RS	40	1.431829	1.848888	518.917973	0.016743	0.020271
RS	41	1.539987	1.848888	523.572220	0.016893	0.020615
RS	42	1.655783	1.821024	533.839567	0.017225	0.021017
RS	43	1.779754	1.821024	533.411635	0.017211	0.020990
RS	44	1.912479	1.811910	532.957314	0.017196	0.020900
RS	45	2.054575	1.811910	526.968634	0.017003	0.020543
RS	46	2.206703	1.816470	516.886349	0.016678	0.020053
RS	47	2.369574	1.816470	505.288135	0.016303	0.019442
RS	48	2.543944	1.829940	487.357617	0.015725	0.018668
RS	49	2.730626	1.829940	470.498671	0.015181	0.017878
RS	50	2.930490	1.848358	446.679743	0.014412	0.016925
RS	51	3.144465	1.848358	425.267754	0.013721	0.016020
RS	52	3.373548	1.868597	397.471284	0.012825	0.014972
RS	53	3.618806	1.868597	372.533798	0.012020	0.014001
RS	54	3.881382	1.899738	340.636128	0.010991	0.012865
RS	55	4.162497	1.899738	313.914030	0.010129	0.011873
RS	56	4.463461	1.899738	286.241718	0.009236	0.010864
RS	57	4.785675	1.899738	258.067096	0.008327	0.009850
RS	58	5.130640	2.088842	210.841622	0.006803	0.008320
RS	59	5.499962	2.088842	188.773109	0.006091	0.007484
RS	60	5.895361	2.088842	166.893534	0.005385	0.006655
RS	61	6.318678	2.088842	145.568379	0.004697	0.005845
RS	62	6.771885	2.088842	125.143391	0.004038	0.005065
RS	63	7.257091	2.088842	490.362763	0.015822	0.020428
PA	4+25*2+4+6 0.101163357 0.022669339 7.257090968 0.396378978 0.219118055 0.239343805 0.294395795 0.376970848 0.495111592 0.659090417 0.871896799 1.121815848 1.388379435 1.649154404 1.878526699 2.049615804 2.144240081 2.162108340 2.121073160 2.048087063 1.968126660 1.898611634 1.848888448 1.821024098 1.811909647 1.816469600 1.829940244 1.848357895 1.868596923 1.899737572 2.088842043
//
IT	4954
RD	4
LK	-360379.770962
QD	-967.395013 -> -853.309561
RI	0.0563096184
TR	0.097460	0.023181
MT	7.503620
MM	C_pi: 1.275431, n_recomb: 33595.868542
RS	0	0.000000	0.515141	454.245672	0.013521	0.000457
RS	1	0.007117	0.515141	479.703081	0.014279	0.003194
RS	2	0.014740	0.515141	506.074829	0.015064	0.007521
RS	3	0.022906	0.515141	533.317968	0.015875	0.011832
RS	4	0.031653	0.224897	1270.938997	0.037830	0.026961
RS	5	0.041022	0.224897	1304.063190	0.038816	0.031086
RS	6	0.051058	0.234985	1277.994788	0.038040	0.031529
RS	7	0.061809	0.234985	1305.786740	0.038867	0.034010
RS	8	0.073324	0.283462	1107.222277	0.032957	0.029479
RS	9	0.085660	0.283462	1133.940646	0.033752	0.031255
RS	10	0.098872	0.359861	916.648342	0.027285	0.025800
RS	11	0.113026	0.359861	942.864841	0.028065	0.027183
RS	12	0.128186	0.474020	738.118456	0.021971	0.021729
RS	13	0.144426	0.474020	763.243569	0.022718	0.022716
RS	14	0.161821	0.640644	585.460289	0.017427	0.017752
RS	15	0.180454	0.640644	608.657631	0.018117	0.018382
RS	16	0.200414	0.868213	467.956343	0.013929	0.014334
RS	17	0.221793	0.868213	488.765458	0.014548	0.014762
RS	18	0.244695	1.148227	386.637785	0.011508	0.011815
RS	19	0.269226	1.148227	405.211579	0.012061	0.012187
RS	20	0.295503	1.459421	334.474541	0.009956	0.010175
RS	21	0.323650	1.459421	351.312522	0.010457	0.010535
RS	22	0.353800	1.774833	303.592773	0.009037	0.009196
RS	23	0.386096	1.774833	319.251881	0.009503	0.009550
RS	24	0.420690	2.059307	289.378195	0.008614	0.008720
RS	25	0.457746	2.059307	304.384982	0.009060	0.009093
RS	26	0.497440	2.272029	290.097507	0.008635	0.008715
RS	27	0.539958	2.272029	304.934166	0.009077	0.009149
RS	28	0.585503	2.382954	305.351048	0.009089	0.009218
RS	29	0.634288	2.382954	320.407595	0.009537	0.009760
RS	30	0.686546	2.389301	334.832213	0.009966	0.010289
RS	31	0.742522	2.389301	350.298810	0.010427	0.010975
RS	32	0.802483	2.317059	377.114537	0.011225	0.011955
RS	33	0.866710	2.317059	392.823422	0.011693	0.012779
RS	34	0.935509	2.206043	428.583383	0.012757	0.014122
RS	35	1.009204	2.206043	443.865199	0.013212	0.015019
RS	36	1.088143	2.091758	483.142729	0.014381	0.016534
RS	37	1.172701	2.091758	496.811063	0.014788	0.017378
RS	38	1.263276	1.997190	532.921223	0.015863	0.018788
RS	39	1.360297	1.997190	543.470690	0.016177	0.019427
RS	40	1.464223	1.933199	570.053810	0.016968	0.020442
RS	41	1.575545	1.933199	576.040693	0.017146	0.020754
RS	42	1.694790	1.900739	589.250679	0.017539	0.021202
RS	43	1.822521	1.900739	589.654635	0.017551	0.021151
RS	44	1.959342	1.894196	589.158172	0.017537	0.021039
RS	45	2.105901	1.894196	583.515334	0.017369	0.020671
RS	46	2.262890	1.905830	571.355879	0.017007	0.020125
RS	47	2.431051	1.905830	559.696941	0.016660	0.019520
RS	48	2.611180	1.928715	538.653649	0.016033	0.018685
RS	49	2.804129	1.928715	521.403494	0.015520	0.017917
RS	50	3.010809	1.957256	494.178634	0.014710	0.016917
RS	51	3.232198	1.957256	472.078792	0.014052	0.016046
RS	52	3.469343	1.987188	440.991000	0.013126	0.014970
RS	53	3.723365	1.987188	415.056228	0.012354	0.014036
RS	54	3.995465	2.031315	379.246913	0.011288	0.012867
RS	55	4.286930	2.031315	351.355603	0.010458	0.011915
RS	56	4.599138	2.031315	322.169561	0.009590	0.010941
RS	57	4.933564	2.031315	292.156414	0.008696	0.009954
RS	58	5.291792	2.293461	234.334458	0.006975	0.008223
RS	59	5.675513	2.293461	212.028112	0.006311	0.007457
RS	60	6.086543	2.293461	189.552979	0.005642	0.006688
RS	61	6.526825	2.293461	167.292215	0.004980	0.005927
RS	62	6.998441	2.293461	145.623130	0.004335	0.005184
RS	63	7.503620	2.293461	607.120260	0.018071	0.022005
PA	4+25*2+4+6 0.097459531 0.023180967 7.503620392 0.515141162 0.224896783 0.234984685 0.283461756 0.359860991 0.474019526 0.640643508 0.868213229 1.148227160 1.459420647 1.774833352 2.059307233 2.272029424 2.382954308 2.389300899 2.317059466 2.206042997 2.091757724 1.997190147 1.933199409 1.900739142 1.894196091 1.905830482 1.928714515 1.957255919 1.987187648 2.031315437 2.293461140
//
IT	5431
RD	5
LK	-360160.664828
QD	-893.698554 -> -797.978701
RI	0.0432004148
TR	0.094259	0.023764
MT	7.699072
MM	C_pi: 1.341239, n_recomb: 36176.626536
RS	0	0.000000	0.669223	378.963161	0.010475	0.000388
RS	1	0.007160	0.669223	401.656857	0.011103	0.002631
RS	2	0.014833	0.669223	425.374610	0.011758	0.006080
RS	3	0.023054	0.669223	450.113107	0.012442	0.009442
RS	4	0.031865	0.235039	1337.443985	0.036970	0.026812
RS	5	0.041306	0.235039	1374.968597	0.038007	0.030494
RS	6	0.051424	0.236498	1400.862726	0.038723	0.032055
RS	7	0.062266	0.236498	1431.756741	0.039577	0.034384
RS	8	0.073884	0.279959	1236.984231	0.034193	0.030280
RS	9	0.086334	0.279959	1266.086973	0.034997	0.032036
RS	10	0.099675	0.351121	1035.151236	0.028614	0.026658
RS	11	0.113972	0.351121	1063.654818	0.029402	0.028107
RS	12	0.129292	0.460905	834.717783	0.023073	0.022447
RS	13	0.145709	0.460905	862.263392	0.023835	0.023539
RS	14	0.163302	0.627445	656.113958	0.018136	0.018193
RS	15	0.182154	0.627445	681.708418	0.018844	0.018932
RS	16	0.202356	0.864061	515.620653	0.014253	0.014490
RS	17	0.224005	0.864061	538.529231	0.014886	0.015011
RS	18	0.247203	1.166013	417.582304	0.011543	0.011757
RS	19	0.272063	1.166013	437.842048	0.012103	0.012198
RS	20	0.298702	1.512814	354.281032	0.009793	0.009973
RS	21	0.327249	1.512814	372.430055	0.010295	0.010382
RS	22	0.357840	1.874857	316.131614	0.008739	0.008897
RS	23	0.390621	1.874857	332.820648	0.009200	0.009284
RS	24	0.425749	2.208814	297.487102	0.008223	0.008359
RS	25	0.463392	2.208814	313.353873	0.008662	0.008748
RS	26	0.503731	2.460076	296.285675	0.008190	0.008317
RS	27	0.546957	2.460076	311.938597	0.008623	0.008751
RS	28	0.593279	2.585728	312.216603	0.008630	0.008809
RS	29	0.642917	2.585728	328.183713	0.009072	0.009334
RS	30	0.696110	2.579758	345.280035	0.009544	0.009898
RS	31	0.753110	2.579758	361.882539	0.010003	0.010553
RS	32	0.814193	2.476451	394.270261	0.010898	0.011619
RS	33	0.879648	2.476451	411.419230	0.011373	0.012406
RS	34	0.949790	2.328816	455.226392	0.012583	0.013887
RS	35	1.024955	2.328816	472.215710	0.013053	0.014749
RS	36	1.105501	2.182661	520.781528	0.014396	0.016433
RS	37	1.191814	2.182661	536.238436	0.014823	0.017248
RS	38	1.284307	2.065788	580.986807	0.016060	0.018818
RS	39	1.383422	2.065788	593.120031	0.016395	0.019439
RS	40	1.489634	1.989896	625.769313	0.017298	0.020563
RS	41	1.603451	1.989896	632.881314	0.017494	0.020867
RS	42	1.725416	1.954521	648.583504	0.017928	0.021351
RS	43	1.856115	1.954521	649.549708	0.017955	0.021301
RS	44	1.996172	1.951609	648.301972	0.017920	0.021165
RS	45	2.146256	1.951609	642.706952	0.017766	0.020809
RS	46	2.307086	1.970930	627.675789	0.017350	0.020208
RS	47	2.479432	1.970930	615.667567	0.017018	0.019626
RS	48	2.664118	2.003555	590.779002	0.016330	0.018732
RS	49	2.862027	2.003555	572.889103	0.015836	0.017996
RS	50	3.074106	2.042381	541.667831	0.014973	0.016949
RS	51	3.301370	2.042381	518.692876	0.014338	0.016114
RS	52	3.544905	2.082099	483.885111	0.013376	0.015009
RS	53	3.805878	2.082099	456.841584	0.012628	0.014112
RS	54	4.085536	2.139369	416.756056	0.011520	0.012907
RS	55	4.385218	2.139369	387.679899	0.010716	0.011993
RS	56	4.706356	2.139369	356.996098	0.009868	0.011050
RS	57	5.050488	2.139369	325.189942	0.008989	0.010088
RS	58	5.419260	2.476435	256.048227	0.007078	0.008159
RS	59	5.814435	2.476435	233.674461	0.006459	0.007455
RS	60	6.237904	2.476435	210.815354	0.005827	0.006739
RS	61	6.691694	2.476435	187.860826	0.005193	0.006021
RS	62	7.177974	2.476435	165.207203	0.004567	0.005312
RS	63	7.699072	2.476435	726.562135	0.020084	0.023635
PA	4+25*2+4+6 0.094259063 0.023763920 7.699072494 0.669222669 0.235039354 0.236497577 0.279958817 0.351120967 0.460904806 0.627444520 0.864061053 1.166012714 1.512814034 1.874856624 2.208813689 2.460076339 2.585728227 2.579757786 2.476450996 2.328816118 2.182661300 2.065787751 1.989896028 1.954520633 1.951609466 1.970930278 2.003554618 2.042380581 2.082098592 2.139368840 2.476435207
//
IT	4348
RD	6
LK	-359974.315585
QD	-831.377182 -> -747.220061
RI	0.0334692948
TR	0.091386	0.024359
MT	7.867015
MM	C_pi: 1.400852, n_recomb: 38688.253634
RS	0	0.000000	0.858120	317.676331	0.008211	0.000331
RS	1	0.007196	0.858120	337.622005	0.008727	0.002189
RS	2	0.014910	0.858120	358.598095	0.009269	0.004969
RS	3	0.023179	0.858120	380.624928	0.009838	0.007626
RS	4	0.032044	0.246435	1386.692310	0.035843	0.026550
RS	5	0.041546	0.246435	1428.457376	0.036922	0.029836
RS	6	0.051732	0.240405	1503.241531	0.038855	0.032316
RS	7	0.062650	0.240405	1537.583184	0.039743	0.034479
RS	8	0.074355	0.279952	1350.924157	0.034918	0.030823
RS	9	0.086902	0.279952	1382.674018	0.035739	0.032518
RS	10	0.100352	0.346693	1144.561207	0.029584	0.027341
RS	11	0.114769	0.346693	1175.415214	0.030382	0.028801
RS	12	0.130225	0.452244	927.641163	0.023977	0.023083
RS	13	0.146792	0.452244	957.571627	0.024751	0.024228
RS	14	0.164551	0.617491	726.035274	0.018766	0.018624
RS	15	0.183589	0.617491	754.001684	0.019489	0.019430
RS	16	0.203997	0.859978	563.764575	0.014572	0.014680
RS	17	0.225873	0.859978	588.780265	0.015219	0.015260
RS	18	0.249323	1.178886	449.489407	0.011618	0.011755
RS	19	0.274461	1.178886	471.458401	0.012186	0.012240
RS	20	0.301408	1.555481	375.299041	0.009701	0.009837
RS	21	0.330294	1.555481	394.784472	0.010204	0.010276
RS	22	0.361259	1.958875	330.036682	0.008531	0.008670
RS	23	0.394452	1.958875	347.775829	0.008989	0.009074
RS	24	0.430033	2.338859	307.035522	0.007936	0.008069
RS	25	0.468175	2.338859	323.771869	0.008369	0.008465
RS	26	0.509062	2.627310	303.888868	0.007855	0.007988
RS	27	0.552891	2.627310	320.352199	0.008280	0.008416
RS	28	0.599875	2.767735	320.342828	0.008280	0.008459
RS	29	0.650239	2.767735	337.195511	0.008716	0.008966
RS	30	0.704227	2.750059	356.724077	0.009220	0.009551
RS	31	0.762101	2.750059	374.419702	0.009678	0.010177
RS	32	0.824139	2.616723	412.139046	0.010653	0.011308
RS	33	0.890642	2.616723	430.676021	0.011132	0.012061
RS	34	0.961930	2.434115	482.396287	0.012469	0.013653
RS	35	1.038349	2.434115	501.042009	0.012951	0.014484
RS	36	1.120266	2.258095	558.919904	0.014447	0.016310
RS	37	1.208079	2.258095	576.116717	0.014891	0.017105
RS	38	1.302211	2.120771	629.609346	0.016274	0.018814
RS	39	1.403116	2.120771	643.269311	0.016627	0.019427
RS	40	1.511283	2.034265	682.023428	0.017629	0.020648
RS	41	1.627234	2.034265	690.184162	0.017840	0.020956
RS	42	1.751529	1.996589	708.245200	0.018306	0.021473
RS	43	1.884768	1.996589	709.681271	0.018344	0.021437
RS	44	2.027595	1.997399	707.399418	0.018285	0.021279
RS	45	2.180701	1.997399	701.760363	0.018139	0.020946
RS	46	2.344824	2.024175	683.528443	0.017668	0.020294
RS	47	2.520758	2.024175	671.096838	0.017346	0.019742
RS	48	2.709352	2.066150	642.077408	0.016596	0.018794
RS	49	2.911518	2.066150	623.502044	0.016116	0.018093
RS	50	3.128233	2.114826	588.081143	0.015201	0.017002
RS	51	3.360542	2.114826	564.218792	0.014584	0.016205
RS	52	3.609569	2.163936	525.569005	0.013585	0.015071
RS	53	3.876516	2.163936	497.441281	0.012858	0.014209
RS	54	4.162673	2.233980	452.970201	0.011708	0.012968
RS	55	4.469422	2.233980	422.777945	0.010928	0.012089
RS	56	4.798246	2.233980	390.683208	0.010098	0.011174
RS	57	5.150732	2.233980	357.186418	0.009232	0.010233
RS	58	5.528584	2.647019	276.240668	0.007140	0.008112
RS	59	5.933627	2.647019	253.951051	0.006564	0.007463
RS	60	6.367818	2.647019	230.889968	0.005968	0.006794
RS	61	6.833253	2.647019	207.446450	0.005362	0.006116
RS	62	7.332182	2.647019	184.026790	0.004757	0.005437
RS	63	7.867015	2.647019	848.664148	0.021936	0.025271
PA	4+25*2+4+6 0.091385943 0.024359255 7.867015385 0.858119973 0.246434742 0.240405312 0.279952409 0.346692676 0.452244291 0.617490507 0.859977970 1.178885740 1.555481387 1.958874867 2.338858833 2.627309521 2.767734518 2.750058664 2.616723452 2.434114951 2.258094519 2.120770957 2.034264552 1.996588710 1.997398704 2.024175372 2.066150414 2.114825786 2.163935915 2.233979573 2.647019202
//
IT	4821
RD	7
LK	-359809.810045
QD	-775.946862 -> -700.776620
RI	0.0263359605
TR	0.088767	0.024945
MT	8.017457
MM	C_pi: 1.455985, n_recomb: 41134.028940
RS	0	0.000000	1.083802	268.550735	0.006529	0.000286
RS	1	0.007228	1.083802	286.005405	0.006953	0.001839
RS	2	0.014978	1.083802	304.444523	0.007401	0.004104
RS	3	0.023289	1.083802	323.901274	0.007874	0.006234
RS	4	0.032200	0.257988	1426.648170	0.034683	0.026240
RS	5	0.041756	0.257988	1472.365079	0.035794	0.029195
RS	6	0.052002	0.245374	1591.524385	0.038691	0.032405
RS	7	0.062989	0.245374	1629.446237	0.039613	0.034423
RS	8	0.074770	0.281805	1452.539718	0.035312	0.031179
RS	9	0.087402	0.281805	1487.102777	0.036153	0.032808
RS	10	0.100947	0.344753	1246.152359	0.030295	0.027882
RS	11	0.115472	0.344753	1279.403064	0.031103	0.029332
RS	12	0.131046	0.446327	1016.976855	0.024723	0.023644
RS	13	0.147746	0.446327	1049.251314	0.025508	0.024818
RS	14	0.165654	0.609691	794.820888	0.019323	0.019036
RS	15	0.184855	0.609691	825.117536	0.020059	0.019886
RS	16	0.205444	0.856110	611.755648	0.014872	0.014885
RS	17	0.227522	0.856110	638.862109	0.015531	0.015506
RS	18	0.251195	1.188664	481.583013	0.011708	0.011786
RS	19	0.276580	1.188664	505.257609	0.012283	0.012300
RS	20	0.303799	1.591036	396.636770	0.009643	0.009743
RS	21	0.332985	1.591036	417.455737	0.010149	0.010200
RS	22	0.364282	2.032111	344.323559	0.008371	0.008488
RS	23	0.397840	2.032111	363.104781	0.008827	0.008904
RS	24	0.433824	2.455887	316.972926	0.007706	0.007827
RS	25	0.472409	2.455887	334.561893	0.008133	0.008226
RS	26	0.513783	2.781143	311.801232	0.007580	0.007706
RS	27	0.558147	2.781143	329.045413	0.007999	0.008126
RS	28	0.605718	2.937176	328.577048	0.007988	0.008153
RS	29	0.656727	2.937176	346.270355	0.008418	0.008641
RS	30	0.711424	2.908976	367.956805	0.008945	0.009239
RS	31	0.770073	2.908976	386.687037	0.009401	0.009836
RS	32	0.832962	2.746894	429.430091	0.010440	0.011017
RS	33	0.900397	2.746894	449.292880	0.010923	0.011739
RS	34	0.972706	2.530739	508.707994	0.012367	0.013421
RS	35	1.050241	2.530739	528.959246	0.012859	0.014225
RS	36	1.133381	2.326322	596.100622	0.014492	0.016172
RS	37	1.222530	2.326322	615.006893	0.014951	0.016951
RS	38	1.318122	2.169740	677.339323	0.016467	0.018784
RS	39	1.420624	2.169740	692.511986	0.016836	0.019394
RS	40	1.530535	2.073267	737.498765	0.017929	0.020704
RS	41	1.648390	2.073267	746.700143	0.018153	0.021022
RS	42	1.774764	2.033376	767.169631	0.018650	0.021572
RS	43	1.910272	2.033376	769.069728	0.018697	0.021556
RS	44	2.055575	2.037572	765.711088	0.018615	0.021381
RS	45	2.211380	2.037572	760.029161	0.018477	0.021074
RS	46	2.378447	2.071230	738.517818	0.017954	0.020378
RS	47	2.557590	2.071230	725.676106	0.017642	0.019858
RS	48	2.749681	2.121877	692.464775	0.016834	0.018863
RS	49	2.955656	2.121877	673.230210	0.016367	0.018197
RS	50	3.176519	2.179723	633.583648	0.015403	0.017068
RS	51	3.413346	2.179723	608.871954	0.014802	0.016305
RS	52	3.667291	2.237617	566.382701	0.013769	0.015146
RS	53	3.939592	2.237617	537.220669	0.013060	0.014317
RS	54	4.231574	2.319794	488.350429	0.011872	0.013041
RS	55	4.544660	2.319794	457.106462	0.011113	0.012193
RS	56	4.880377	2.319794	423.675732	0.010300	0.011305
RS	57	5.240359	2.319794	388.571738	0.009446	0.010383
RS	58	5.626361	2.809187	295.419663	0.007182	0.008077
RS	59	6.040263	2.809187	273.314053	0.006644	0.007476
RS	60	6.484082	2.809187	250.175532	0.006082	0.006850
RS	61	6.959980	2.809187	226.387093	0.005504	0.006207
RS	62	7.470276	2.809187	202.358607	0.004919	0.005558
RS	63	8.017457	2.809187	974.091949	0.023681	0.026891
PA	4+25*2+4+6 0.088767182 0.024945368 8.017456929 1.083801853 0.257987781 0.245373557 0.281805274 0.344752528 0.446326941 0.609691021 0.856110195 1.188663543 1.591036061 2.032111114 2.455886980 2.781143192 2.937175693 2.908976144 2.746893825 2.530738800 2.326322363 2.169740328 2.073266953 2.033375832 2.037572367 2.071229936 2.121877260 2.179722635 2.237616874 2.319794070 2.809187392
//
IT	4536
RD	8
LK	-359662.653511
QD	-726.075459 -> -658.447794
RI	0.0210513517
TR	0.086365	0.025515
MT	8.154841
MM	C_pi: 1.507742, n_recomb: 43523.056473
RS	0	0.000000	1.349600	228.994475	0.005261	0.000248
RS	1	0.007257	1.349600	244.270393	0.005612	0.001558
RS	2	0.015040	1.349600	260.461832	0.005984	0.003420
RS	3	0.023388	1.349600	277.608180	0.006378	0.005150
RS	4	0.032341	0.269287	1461.286016	0.033575	0.025912
RS	5	0.041945	0.269287	1510.663384	0.034709	0.028596
RS	6	0.052245	0.250810	1669.779769	0.038365	0.032385
RS	7	0.063293	0.250810	1711.305832	0.039320	0.034282
RS	8	0.075143	0.284711	1544.549481	0.035488	0.031401
RS	9	0.087852	0.284711	1582.027339	0.036349	0.032968
RS	10	0.101483	0.344339	1341.246127	0.030817	0.028312
RS	11	0.116104	0.344339	1376.929493	0.031637	0.029746
RS	12	0.131786	0.442185	1103.184304	0.025347	0.024140
RS	13	0.148606	0.442185	1137.766951	0.026142	0.025330
RS	14	0.166646	0.603343	862.553061	0.019818	0.019425
RS	15	0.185996	0.603343	895.138117	0.020567	0.020308
RS	16	0.206749	0.852377	659.502409	0.015153	0.015095
RS	17	0.229008	0.852377	688.678693	0.015823	0.015747
RS	18	0.252883	1.196189	513.655755	0.011802	0.011836
RS	19	0.278491	1.196189	539.025605	0.012385	0.012372
RS	20	0.305956	1.621328	418.008091	0.009604	0.009677
RS	21	0.335415	1.621328	440.150043	0.010113	0.010147
RS	22	0.367011	2.097314	358.649357	0.008240	0.008339
RS	23	0.400900	2.097314	378.456695	0.008696	0.008762
RS	24	0.437248	2.563322	326.919487	0.007511	0.007621
RS	25	0.476234	2.563322	345.336867	0.007935	0.008019
RS	26	0.518049	2.925471	319.625164	0.007344	0.007459
RS	27	0.562898	2.925471	337.614901	0.007757	0.007871
RS	28	0.611002	3.098286	336.517314	0.007732	0.007879
RS	29	0.662596	3.098286	355.002396	0.008157	0.008350
RS	30	0.717934	3.060981	378.567037	0.008698	0.008953
RS	31	0.777288	3.060981	398.270714	0.009151	0.009526
RS	32	0.840950	2.871416	445.708539	0.010241	0.010742
RS	33	0.909230	2.871416	466.833343	0.010726	0.011436
RS	34	0.982466	2.622898	533.677066	0.012262	0.013191
RS	35	1.061016	2.622898	555.484154	0.012763	0.013972
RS	36	1.145266	2.391162	631.786846	0.014516	0.016023
RS	37	1.235630	2.391162	652.380784	0.014989	0.016790
RS	38	1.332551	2.216095	723.627001	0.016626	0.018732
RS	39	1.436505	2.216095	740.319364	0.017010	0.019342
RS	40	1.548003	2.109968	791.703181	0.018190	0.020736
RS	41	1.667591	2.109968	801.971454	0.018426	0.021066
RS	42	1.795858	2.067711	824.998417	0.018955	0.021651
RS	43	1.933432	2.067711	827.399571	0.019011	0.021657
RS	44	2.080990	2.074802	823.057177	0.018911	0.021470
RS	45	2.239255	2.074802	817.377285	0.018780	0.021191
RS	46	2.409005	2.114658	792.645116	0.018212	0.020460
RS	47	2.591073	2.114658	779.444381	0.017909	0.019971
RS	48	2.786353	2.173213	742.098493	0.017051	0.018935
RS	49	2.995804	2.173213	722.258169	0.016595	0.018303
RS	50	3.220453	2.239466	678.449616	0.015588	0.017141
RS	51	3.461405	2.239466	652.940595	0.015002	0.016411
RS	52	3.719841	2.305451	606.672972	0.013939	0.015229
RS	53	3.997031	2.305451	576.526349	0.013246	0.014429
RS	54	4.294335	2.398991	523.286344	0.012023	0.013121
RS	55	4.613214	2.398991	491.038933	0.011282	0.012303
RS	56	4.955232	2.398991	456.326956	0.010485	0.011437
RS	57	5.322069	2.398991	419.675382	0.009643	0.010532
RS	58	5.715526	2.964534	313.957879	0.007214	0.008049
RS	59	6.137534	2.964534	292.097369	0.006711	0.007492
RS	60	6.590166	2.964534	268.963200	0.006180	0.006904
RS	61	7.075643	2.964534	244.928873	0.005628	0.006294
RS	62	7.596349	2.964534	220.403294	0.005064	0.005671
RS	63	8.154841	2.964534	1103.273089	0.025349	0.028483
PA	4+25*2+4+6 0.086365176 0.025515044 8.154841026 1.349600109 0.269286692 0.250809527 0.284711474 0.344339496 0.442184936 0.603342787 0.852376619 1.196189500 1.621328042 2.097314309 2.563322199 2.925471012 3.098285680 3.060980978 2.871415892 2.622898320 2.391161819 2.216095120 2.109968138 2.067710923 2.074801761 2.114658416 2.173213204 2.239465780 2.305451123 2.398990988 2.964534275
//
IT	4347
RD	9
LK	-359530.160049
QD	-681.026304 -> -619.905615
RI	0.0170679285
TR	0.084155	0.026067
MT	8.281374
MM	C_pi: 1.556773, n_recomb: 45862.232117
RS	0	0.000000	1.659874	196.790484	0.004291	0.000216
RS	1	0.007282	1.659874	210.184596	0.004583	0.001329
RS	2	0.015095	1.659874	224.417631	0.004893	0.002874
RS	3	0.023477	1.659874	239.531215	0.005223	0.004294
RS	4	0.032469	0.280180	1492.619828	0.032546	0.025581
RS	5	0.042116	0.280180	1545.396222	0.033696	0.028044
RS	6	0.052466	0.256423	1740.581967	0.037952	0.032295
RS	7	0.063569	0.256423	1785.679320	0.038936	0.034092
RS	8	0.075481	0.288235	1628.897846	0.035517	0.031525
RS	9	0.088261	0.288235	1669.346911	0.036399	0.033039
RS	10	0.101971	0.344903	1430.898008	0.031200	0.028658
RS	11	0.116679	0.344903	1469.039979	0.032032	0.030072
RS	12	0.132459	0.439231	1186.710130	0.025876	0.024582
RS	13	0.149387	0.439231	1223.569356	0.026679	0.025782
RS	14	0.167549	0.597985	929.394627	0.020265	0.019794
RS	15	0.187033	0.597985	964.228429	0.021024	0.020703
RS	16	0.207936	0.848666	707.044740	0.015417	0.015306
RS	17	0.230362	0.848666	738.269513	0.016098	0.015984
RS	18	0.254420	1.201887	545.672937	0.011898	0.011900
RS	19	0.280231	1.201887	572.726405	0.012488	0.012454
RS	20	0.307921	1.647385	439.322976	0.009579	0.009630
RS	21	0.337628	1.647385	462.775569	0.010091	0.010111
RS	22	0.369498	2.156021	372.889982	0.008131	0.008215
RS	23	0.403689	2.156021	393.705691	0.008585	0.008641
RS	24	0.440370	2.663024	336.734637	0.007342	0.007441
RS	25	0.479723	2.663024	355.955070	0.007761	0.007838
RS	26	0.521941	3.062337	327.218059	0.007135	0.007240
RS	27	0.567234	3.062337	345.918004	0.007543	0.007644
RS	28	0.615825	3.253263	344.027891	0.007501	0.007632
RS	29	0.667955	3.253263	363.256848	0.007921	0.008087
RS	30	0.723881	3.208306	388.434712	0.008470	0.008689
RS	31	0.783880	3.208306	409.052075	0.008919	0.009240
RS	32	0.848248	2.992475	460.851216	0.010049	0.010481
RS	33	0.917304	2.992475	483.174788	0.010535	0.011151
RS	34	0.991389	2.712583	557.154097	0.012148	0.012964
RS	35	1.070869	2.712583	580.467266	0.012657	0.013725
RS	36	1.156138	2.454338	665.787437	0.014517	0.015865
RS	37	1.247616	2.454338	688.049357	0.015003	0.016621
RS	38	1.345756	2.261312	768.253528	0.016751	0.018663
RS	39	1.451043	2.261312	786.480671	0.017149	0.019275
RS	40	1.563997	2.145673	844.432221	0.018412	0.020748
RS	41	1.685177	2.145673	855.809040	0.018660	0.021091
RS	42	1.815182	2.100811	881.590253	0.019223	0.021712
RS	43	1.954655	2.100811	884.549544	0.019287	0.021739
RS	44	2.104285	2.110275	879.388872	0.019175	0.021548
RS	45	2.264812	2.110275	873.775992	0.019052	0.021296
RS	46	2.437029	2.155640	845.959946	0.018446	0.020536
RS	47	2.621787	2.155640	832.467128	0.018151	0.020077
RS	48	2.820001	2.221338	791.109285	0.017250	0.019008
RS	49	3.032650	2.221338	770.726166	0.016805	0.018407
RS	50	3.260784	2.295229	722.866752	0.015762	0.017218
RS	51	3.505533	2.295229	696.614828	0.015189	0.016518
RS	52	3.768105	2.368596	646.659822	0.014100	0.015316
RS	53	4.049799	2.368596	615.573484	0.013422	0.014544
RS	54	4.352008	2.472671	558.017318	0.012167	0.013208
RS	55	4.676224	2.472671	524.801512	0.011443	0.012415
RS	56	5.024052	2.472671	488.847649	0.010659	0.011569
RS	57	5.397210	2.472671	450.690916	0.009827	0.010680
RS	58	5.797543	3.113658	332.085297	0.007241	0.008028
RS	59	6.227031	3.113658	310.506317	0.006770	0.007509
RS	60	6.687796	3.113658	287.430586	0.006267	0.006956
RS	61	7.182116	3.113658	263.219800	0.005739	0.006376
RS	62	7.712435	3.113658	238.278618	0.005196	0.005778
RS	63	8.281374	3.113658	1236.320755	0.026957	0.030042
PA	4+25*2+4+6 0.084154782 0.026066516 8.281373832 1.659874303 0.280180135 0.256423331 0.288235423 0.344903338 0.439230713 0.597985307 0.848665778 1.201886531 1.647384923 2.156020852 2.663024172 3.062337421 3.253262605 3.208306101 2.992474884 2.712583185 2.454337733 2.261312019 2.145673012 2.100810634 2.110274639 2.155639683 2.221337528 2.295229456 2.368596200 2.472671394 3.113657953
//
IT	4279
RD	10
LK	-359410.348344
QD	-640.208920 -> -584.770224
RI	0.0140125073
TR	0.082116	0.026600
MT	8.398323
MM	C_pi: 1.603460, n_recomb: 48155.629570
RS	0	0.000000	2.019641	170.266316	0.003536	0.000189
RS	1	0.007306	2.019641	182.040656	0.003780	0.001140
RS	2	0.015146	2.019641	194.577340	0.004041	0.002431
RS	3	0.023559	2.019641	207.917905	0.004318	0.003608
RS	4	0.032586	0.290624	1521.680771	0.031599	0.025257
RS	5	0.042273	0.290624	1577.627848	0.032761	0.027538
RS	6	0.052667	0.262059	1805.616155	0.037495	0.032160
RS	7	0.063821	0.262059	1854.220132	0.038505	0.033876
RS	8	0.075790	0.292122	1706.960518	0.035447	0.031581
RS	9	0.088634	0.292122	1750.403904	0.036349	0.033049
RS	10	0.102415	0.346107	1515.894140	0.031479	0.028935
RS	11	0.117204	0.346107	1556.510132	0.032322	0.030330
RS	12	0.133073	0.437089	1267.899721	0.026329	0.024980
RS	13	0.150102	0.437089	1307.005460	0.027141	0.026185
RS	14	0.168374	0.593311	995.480186	0.020672	0.020145
RS	15	0.187982	0.593311	1032.524158	0.021441	0.021073
RS	16	0.209022	0.844897	754.424615	0.015666	0.015517
RS	17	0.231599	0.844897	787.676106	0.016357	0.016216
RS	18	0.255826	1.206025	577.630741	0.011995	0.011973
RS	19	0.281823	1.206025	606.355530	0.012592	0.012541
RS	20	0.309720	1.669857	460.548988	0.009564	0.009599
RS	21	0.339654	1.669857	485.299351	0.010078	0.010088
RS	22	0.371776	2.209184	386.995170	0.008036	0.008109
RS	23	0.406244	2.209184	408.801287	0.008489	0.008538
RS	24	0.443230	2.756108	346.360788	0.007193	0.007282
RS	25	0.482919	2.756108	366.359319	0.007608	0.007677
RS	26	0.525508	3.192906	334.526680	0.006947	0.007043
RS	27	0.571208	3.192906	353.902817	0.007349	0.007439
RS	28	0.620247	3.403234	351.076058	0.007290	0.007406
RS	29	0.672869	3.403234	371.003410	0.007704	0.007848
RS	30	0.729335	3.352090	397.544779	0.008255	0.008445
RS	31	0.789927	3.352090	419.018486	0.008701	0.008975
RS	32	0.854946	3.111126	474.854933	0.009861	0.010234
RS	33	0.924715	3.111126	498.315116	0.010348	0.010882
RS	34	0.999582	2.800714	579.121370	0.012026	0.012742
RS	35	1.079918	2.800714	603.889819	0.012540	0.013484
RS	36	1.166124	2.516599	698.049958	0.014496	0.015701
RS	37	1.258628	2.516599	721.958518	0.014992	0.016448
RS	38	1.357890	2.305995	811.130814	0.016844	0.018579
RS	39	1.464405	2.305995	830.908581	0.017255	0.019194
RS	40	1.578702	2.180901	895.587076	0.018598	0.020741
RS	41	1.701349	2.180901	908.118990	0.018858	0.021098
RS	42	1.832957	2.133171	936.870202	0.019455	0.021757
RS	43	1.974180	2.133171	940.452463	0.019529	0.021805
RS	44	2.125722	2.144502	934.679217	0.019410	0.021615
RS	45	2.288335	2.144502	929.205964	0.019296	0.021388
RS	46	2.462828	2.194725	898.484625	0.018658	0.020607
RS	47	2.650071	2.194725	884.772151	0.018373	0.020177
RS	48	2.850993	2.266841	839.561203	0.017434	0.019081
RS	49	3.066595	2.266841	818.700541	0.017001	0.018508
RS	50	3.297949	2.347636	766.927770	0.015926	0.017297
RS	51	3.546206	2.347636	739.986320	0.015367	0.016624
RS	52	3.812601	2.427693	686.451772	0.014255	0.015408
RS	53	4.098459	2.427693	654.466277	0.013591	0.014660
RS	54	4.405202	2.541463	592.664499	0.012307	0.013298
RS	55	4.734355	2.541463	558.506803	0.011598	0.012528
RS	56	5.087557	2.541463	521.340758	0.010826	0.011701
RS	57	5.466564	2.541463	481.710772	0.010003	0.010826
RS	58	5.873262	3.256766	349.932143	0.007267	0.008012
RS	59	6.309674	3.256766	328.656256	0.006825	0.007528
RS	60	6.777969	3.256766	305.675770	0.006348	0.007007
RS	61	7.280480	3.256766	281.339026	0.005842	0.006454
RS	62	7.819703	3.256766	256.044050	0.005317	0.005879
RS	63	8.398323	3.256766	1373.116351	0.028514	0.031564
PA	4+25*2+4+6 0.082116148 0.026600089 8.398323470 2.019641218 0.290624472 0.262058611 0.292122265 0.346107205 0.437089383 0.593311266 0.844897440 1.206025489 1.669857490 2.209184452 2.756107708 3.192905908 3.403233811 3.352089602 3.111126404 2.800714406 2.516598726 2.305994764 2.180900629 2.133170990 2.144502483 2.194725423 2.266841459 2.347636132 2.427692740 2.541462564 3.256765784
//
IT	5021
RD	11
LK	-359301.623139
QD	-603.110259 -> -552.668853
RI	0.0116289264
TR	0.080232	0.027117
MT	8.506641
MM	C_pi: 1.648063, n_recomb: 50405.833853
RS	0	0.000000	2.434621	148.178515	0.002940	0.000166
RS	1	0.007328	2.434621	158.557435	0.003146	0.000983
RS	2	0.015192	2.434621	169.625824	0.003365	0.002070
RS	3	0.023633	2.434621	181.423808	0.003599	0.003053
RS	4	0.032693	0.300623	1549.023035	0.030731	0.024943
RS	5	0.042416	0.300623	1607.941895	0.031900	0.027074
RS	6	0.052852	0.267634	1865.994889	0.037019	0.031999
RS	7	0.064052	0.267634	1918.024415	0.038052	0.033646
RS	8	0.076073	0.296217	1779.742430	0.035308	0.031586
RS	9	0.088975	0.296217	1826.179295	0.036230	0.033013
RS	10	0.102823	0.347740	1596.819842	0.031679	0.029160
RS	11	0.117685	0.347740	1639.916139	0.032534	0.030535
RS	12	0.133636	0.435526	1346.989605	0.026723	0.025340
RS	13	0.150756	0.435526	1388.312636	0.027543	0.026546
RS	14	0.169131	0.589132	1060.890958	0.021047	0.020478
RS	15	0.188852	0.589132	1100.107193	0.021825	0.021422
RS	16	0.210018	0.841032	801.674669	0.015904	0.015726
RS	17	0.232735	0.841032	836.930752	0.016604	0.016443
RS	18	0.257116	1.208815	609.536686	0.012093	0.012052
RS	19	0.283285	1.208815	639.920256	0.012695	0.012633
RS	20	0.311370	1.689232	481.675556	0.009556	0.009579
RS	21	0.341514	1.689232	507.710856	0.010072	0.010075
RS	22	0.373867	2.257492	400.946402	0.007954	0.008018
RS	23	0.408590	2.257492	423.725469	0.008406	0.008449
RS	24	0.445858	2.843335	355.778577	0.007058	0.007140
RS	25	0.485856	2.843335	376.531419	0.007470	0.007533
RS	26	0.528786	3.317878	341.543367	0.006776	0.006864
RS	27	0.574861	3.317878	361.563890	0.007173	0.007253
RS	28	0.624313	3.548860	357.670920	0.007096	0.007199
RS	29	0.677388	3.548860	378.254210	0.007504	0.007628
RS	30	0.734352	3.492922	405.932780	0.008053	0.008216
RS	31	0.795491	3.492922	428.208749	0.008495	0.008729
RS	32	0.861109	3.227905	487.771259	0.009677	0.009998
RS	33	0.931536	3.227905	512.307740	0.010164	0.010626
RS	34	1.007123	2.887728	599.626673	0.011896	0.012523
RS	35	1.088249	2.887728	625.798818	0.012415	0.013249
RS	36	1.175320	2.578260	728.597948	0.014455	0.015532
RS	37	1.268771	2.578260	754.128993	0.014961	0.016271
RS	38	1.369070	2.350373	852.246887	0.016908	0.018484
RS	39	1.476719	2.350373	873.588587	0.017331	0.019102
RS	40	1.592255	2.215840	945.134028	0.018750	0.020719
RS	41	1.716258	2.215840	958.867139	0.019023	0.021089
RS	42	1.849347	2.164992	990.805160	0.019657	0.021788
RS	43	1.992188	2.164992	995.076602	0.019741	0.021856
RS	44	2.145497	2.177728	988.913385	0.019619	0.021671
RS	45	2.310039	2.177728	983.654007	0.019515	0.021469
RS	46	2.486638	2.232208	950.230261	0.018852	0.020673
RS	47	2.676178	2.232208	936.370933	0.018577	0.020269
RS	48	2.879607	2.310072	887.485523	0.017607	0.019152
RS	49	3.097942	2.310072	866.211459	0.017185	0.018606
RS	50	3.332277	2.397080	810.677137	0.016083	0.017377
RS	51	3.583782	2.397080	783.097074	0.015536	0.016730
RS	52	3.853717	2.483166	726.101385	0.014405	0.015500
RS	53	4.143432	2.483166	693.253366	0.013753	0.014775
RS	54	4.454376	2.605810	627.286676	0.012445	0.013391
RS	55	4.788105	2.605810	592.207943	0.011749	0.012641
RS	56	5.146288	2.605810	553.853165	0.010988	0.011831
RS	57	5.530718	2.605810	512.775138	0.010173	0.010968
RS	58	5.943318	3.393990	367.573411	0.007292	0.008000
RS	59	6.386152	3.393990	346.613217	0.006876	0.007548
RS	60	6.861434	3.393990	323.753812	0.006423	0.007055
RS	61	7.371544	3.393990	299.329161	0.005938	0.006528
RS	62	7.919034	3.393990	273.728900	0.005431	0.005975
RS	63	8.506641	3.393990	1513.435597	0.030025	0.033050
PA	4+25*2+4+6 0.080231646 0.027116527 8.506640775 2.434621164 0.300622781 0.267634044 0.296216695 0.347740079 0.435526230 0.589131582 0.841032224 1.208814616 1.689231648 2.257492244 2.843334757 3.317878484 3.548859591 3.492921506 3.227904610 2.887727912 2.578259926 2.350373150 2.215840347 2.164991790 2.177727847 2.232208083 2.310071543 2.397079565 2.483165608 2.605810107 3.393990194
//
IT	4624
RD	12
LK	-359202.656053
QD	-569.283396 -> -523.260615
RI	0.0097403488
TR	0.078486	0.027617
MT	8.607091
MM	C_pi: 1.690764, n_recomb: 52614.257051
RS	0	0.000000	2.911452	129.592656	0.002463	0.000146
RS	1	0.007347	2.911452	138.765485	0.002637	0.000852
RS	2	0.015235	2.911452	148.560171	0.002824	0.001771
RS	3	0.023701	2.911452	159.014710	0.003022	0.002598
RS	4	0.032790	0.310189	1574.992427	0.029935	0.024641
RS	5	0.042547	0.310189	1636.708367	0.031108	0.026648
RS	6	0.053021	0.273098	1922.534555	0.036540	0.031823
RS	7	0.064264	0.273098	1977.898992	0.037592	0.033412
RS	8	0.076333	0.300419	1847.985635	0.035123	0.031554
RS	9	0.089289	0.300419	1897.397139	0.036062	0.032946
RS	10	0.103197	0.349665	1674.102228	0.031818	0.029341
RS	11	0.118126	0.349665	1719.676868	0.032685	0.030697
RS	12	0.134153	0.434384	1424.142155	0.027068	0.025668
RS	13	0.151357	0.434384	1467.653045	0.027895	0.026873
RS	14	0.169825	0.585320	1125.668523	0.021395	0.020796
RS	15	0.189651	0.585320	1167.019007	0.022181	0.021753
RS	16	0.210933	0.837060	848.801052	0.016133	0.015932
RS	17	0.233778	0.837060	886.038648	0.016840	0.016664
RS	18	0.258302	1.210437	641.385781	0.012190	0.012137
RS	19	0.284628	1.210437	673.414885	0.012799	0.012729
RS	20	0.312888	1.705889	502.695560	0.009554	0.009568
RS	21	0.343225	1.705889	530.002881	0.010073	0.010070
RS	22	0.375791	2.301472	414.734648	0.007883	0.007938
RS	23	0.410749	2.301472	438.469686	0.008334	0.008372
RS	24	0.448276	2.925253	364.983236	0.006937	0.007012
RS	25	0.488560	2.925253	386.467828	0.007345	0.007403
RS	26	0.531804	3.437737	348.272816	0.006619	0.006700
RS	27	0.578226	3.437737	368.907996	0.007012	0.007083
RS	28	0.628058	3.690524	363.836488	0.006915	0.007007
RS	29	0.681551	3.690524	385.036233	0.007318	0.007425
RS	30	0.738975	3.631136	413.645107	0.007862	0.008002
RS	31	0.800618	3.631136	436.672408	0.008300	0.008500
RS	32	0.866790	3.343065	499.669008	0.009497	0.009773
RS	33	0.937825	3.343065	525.223517	0.009983	0.010383
RS	34	1.014078	2.973800	618.742981	0.011760	0.012310
RS	35	1.095934	2.973800	646.266608	0.012283	0.013021
RS	36	1.183805	2.639430	757.482699	0.014397	0.015360
RS	37	1.278131	2.639430	784.608696	0.014912	0.016092
RS	38	1.379388	2.394501	891.620490	0.016946	0.018379
RS	39	1.488085	2.394501	914.535074	0.017382	0.019000
RS	40	1.604769	2.250535	993.062043	0.018874	0.020685
RS	41	1.730025	2.250535	1008.039054	0.019159	0.021067
RS	42	1.864485	2.196334	1043.374151	0.019831	0.021805
RS	43	2.008824	2.196334	1048.398742	0.019926	0.021893
RS	44	2.163768	2.210057	1042.073735	0.019806	0.021718
RS	45	2.330097	2.210057	1037.100628	0.019711	0.021539
RS	46	2.508647	2.268255	1001.186531	0.019029	0.020733
RS	47	2.700315	2.268255	987.251220	0.018764	0.020354
RS	48	2.906066	2.351251	934.881395	0.017769	0.019221
RS	49	3.126935	2.351251	913.255718	0.017358	0.018701
RS	50	3.364031	2.443836	854.119445	0.016234	0.017457
RS	51	3.618549	2.443836	825.949232	0.015698	0.016833
RS	52	3.891766	2.535338	765.615777	0.014551	0.015594
RS	53	4.185058	2.535338	731.939482	0.013911	0.014889
RS	54	4.499900	2.666071	661.897545	0.012580	0.013485
RS	55	4.837874	2.666071	625.915592	0.011896	0.012754
RS	56	5.200681	2.666071	586.392191	0.011145	0.011959
RS	57	5.590144	2.666071	543.887827	0.010337	0.011108
RS	58	6.008223	3.525455	385.047818	0.007318	0.007993
RS	59	6.457020	3.525455	364.410714	0.006926	0.007569
RS	60	6.938793	3.525455	341.691359	0.006494	0.007102
RS	61	7.455963	3.525455	317.208691	0.006029	0.006599
RS	62	8.011132	3.525455	291.342659	0.005537	0.006065
RS	63	8.607091	3.525455	1656.989212	0.031493	0.034499
PA	4+25*2+4+6 0.078485778 0.027616769 8.607091059 2.911451913 0.310188813 0.273097875 0.300419079 0.349664532 0.434383601 0.585320062 0.837060369 1.210436628 1.705889148 2.301471803 2.925252656 3.437737452 3.690524469 3.631135695 3.343064882 2.973799926 2.639430457 2.394501373 2.250534701 2.196333634 2.210057025 2.268255045 2.351251064 2.443836373 2.535338056 2.666070845 3.525454692
//
IT	4964
RD	13
LK	-359112.322204
QD	-538.342875 -> -496.244727
RI	0.0082243020
TR	0.076865	0.028102
MT	8.700363
MM	C_pi: 1.731705, n_recomb: 54781.707688
RS	0	0.000000	3.457319	113.821040	0.002078	0.000128
RS	1	0.007366	3.457319	121.948072	0.002226	0.000741
RS	2	0.015274	3.457319	130.635164	0.002385	0.001523
RS	3	0.023764	3.457319	139.917832	0.002554	0.002223
RS	4	0.032880	0.319338	1599.826045	0.029204	0.024352
RS	5	0.042668	0.319338	1664.184286	0.030378	0.026254
RS	6	0.053176	0.278421	1975.820964	0.036067	0.031640
RS	7	0.064458	0.278421	2034.425033	0.037137	0.033178
RS	8	0.076572	0.304664	1912.252296	0.034907	0.031495
RS	9	0.089577	0.304664	1964.606209	0.035862	0.032856
RS	10	0.103541	0.351787	1748.072408	0.031910	0.029487
RS	11	0.118532	0.351787	1796.116111	0.032787	0.030825
RS	12	0.134629	0.433558	1499.453584	0.027371	0.025967
RS	13	0.151910	0.433558	1545.122443	0.028205	0.027170
RS	14	0.170465	0.581798	1189.815747	0.021719	0.021099
RS	15	0.190386	0.581798	1233.262059	0.022512	0.022067
RS	16	0.211775	0.832992	895.791854	0.016352	0.016135
RS	17	0.234739	0.832992	934.986687	0.017067	0.016881
RS	18	0.259395	1.211051	673.167425	0.012288	0.012224
RS	19	0.285866	1.211051	706.827973	0.012903	0.012826
RS	20	0.314287	1.720163	523.598491	0.009558	0.009564
RS	21	0.344802	1.720163	552.164623	0.010079	0.010071
RS	22	0.377564	2.341563	428.354582	0.007819	0.007869
RS	23	0.412740	2.341563	453.029032	0.008270	0.008303
RS	24	0.450506	3.002305	373.975535	0.006827	0.006896
RS	25	0.491054	3.002305	396.170470	0.007232	0.007285
RS	26	0.534589	3.552861	354.724350	0.006475	0.006550
RS	27	0.581330	3.552861	375.946364	0.006863	0.006927
RS	28	0.631514	3.828488	369.601255	0.006747	0.006829
RS	29	0.685394	3.828488	391.380798	0.007144	0.007237
RS	30	0.743243	3.766907	420.734767	0.007680	0.007801
RS	31	0.805353	3.766907	444.465694	0.008113	0.008284
RS	32	0.872037	3.456743	510.620479	0.009321	0.009559
RS	33	0.943633	3.456743	537.136966	0.009805	0.010152
RS	34	1.020503	3.059000	636.551691	0.011620	0.012102
RS	35	1.103035	3.059000	665.374339	0.012146	0.012799
RS	36	1.191645	2.700130	784.771096	0.014325	0.015187
RS	37	1.286782	2.700130	813.461278	0.014849	0.015913
RS	38	1.388927	2.438367	929.288955	0.016963	0.018266
RS	39	1.498595	2.438367	953.780424	0.017411	0.018890
RS	40	1.616341	2.284965	1039.379416	0.018973	0.020639
RS	41	1.742759	2.284965	1055.638113	0.019270	0.021033
RS	42	1.878489	2.227208	1094.565145	0.019980	0.021812
RS	43	2.024217	2.227208	1100.402836	0.020087	0.021919
RS	44	2.180678	2.241548	1094.141950	0.019973	0.021756
RS	45	2.348663	2.241548	1089.524059	0.019888	0.021599
RS	46	2.529021	2.302976	1051.336815	0.019191	0.020788
RS	47	2.722664	2.302976	1037.393040	0.018937	0.020432
RS	48	2.930569	2.390553	981.730662	0.017921	0.019288
RS	49	3.153789	2.390553	959.812455	0.017521	0.018790
RS	50	3.393449	2.488132	897.238545	0.016378	0.017536
RS	51	3.650762	2.488132	868.524394	0.015854	0.016934
RS	52	3.927028	2.584484	804.979440	0.014694	0.015688
RS	53	4.223642	2.584484	770.507495	0.014065	0.015001
RS	54	4.542103	2.722564	696.486534	0.012714	0.013581
RS	55	4.884021	2.722564	659.617690	0.012041	0.012866
RS	56	5.251123	2.722564	618.944157	0.011298	0.012084
RS	57	5.645265	2.722564	575.033487	0.010497	0.011244
RS	58	6.068437	3.651323	402.372976	0.007345	0.007989
RS	59	6.522778	3.651323	382.063450	0.006974	0.007591
RS	60	7.010585	3.651323	359.498832	0.006562	0.007148
RS	61	7.534321	3.651323	334.982619	0.006115	0.006666
RS	62	8.096633	3.651323	308.884115	0.005638	0.006151
RS	63	8.700363	3.651323	1803.465044	0.032921	0.035911
PA	4+25*2+4+6 0.076864628 0.028101667 8.700362673 3.457318604 0.319338497 0.278420879 0.304664322 0.351786711 0.433557980 0.581798069 0.832991521 1.211051326 1.720163241 2.341563016 3.002305229 3.552861344 3.828487638 3.766906866 3.456742768 3.059000138 2.700130440 2.438366555 2.284965279 2.227208108 2.241547792 2.302975651 2.390553183 2.488131922 2.584484023 2.722564059 3.651323172
//
IT	5224
RD	14
LK	-359029.660595
QD	-509.957395 -> -471.359194
RI	0.0069922315
TR	0.075355	0.028572
MT	8.787136
MM	C_pi: 1.771016, n_recomb: 56908.821110
RS	0	0.000000	4.080399	100.333957	0.001763	0.000113
RS	1	0.007382	4.080399	107.550747	0.001890	0.000646
RS	2	0.015310	4.080399	115.271588	0.002026	0.001316
RS	3	0.023822	4.080399	123.529389	0.002171	0.001911
RS	4	0.032963	0.328099	1623.651257	0.028531	0.024078
RS	5	0.042779	0.328099	1690.513598	0.029706	0.025891
RS	6	0.053319	0.283587	2026.308227	0.035606	0.031454
RS	7	0.064638	0.283587	2088.055434	0.036691	0.032948
RS	8	0.076792	0.308906	1973.014834	0.034670	0.031416
RS	9	0.089843	0.308906	2028.269053	0.035641	0.032749
RS	10	0.103858	0.354046	1818.983643	0.031963	0.029604
RS	11	0.118907	0.354046	1869.481528	0.032850	0.030924
RS	12	0.135068	0.432975	1573.006752	0.027641	0.026240
RS	13	0.152421	0.432975	1620.803328	0.028481	0.027440
RS	14	0.171055	0.578513	1253.326746	0.022023	0.021389
RS	15	0.191066	0.578513	1298.830280	0.022823	0.022365
RS	16	0.212553	0.828850	942.623867	0.016564	0.016334
RS	17	0.235627	0.828850	983.750588	0.017286	0.017091
RS	18	0.260404	1.210812	704.864954	0.012386	0.012314
RS	19	0.287010	1.210812	740.142027	0.013006	0.012924
RS	20	0.315580	1.732354	544.373391	0.009566	0.009566
RS	21	0.346259	1.732354	574.184869	0.010090	0.010077
RS	22	0.379204	2.378180	441.799435	0.007763	0.007807
RS	23	0.414580	2.378180	467.397039	0.008213	0.008243
RS	24	0.452568	3.074917	382.756173	0.006726	0.006791
RS	25	0.493360	3.074917	405.641049	0.007128	0.007177
RS	26	0.537164	3.663541	360.914632	0.006342	0.006412
RS	27	0.584201	3.663541	382.697706	0.006725	0.006783
RS	28	0.634711	3.962975	374.994104	0.006589	0.006664
RS	29	0.688949	3.962975	397.319480	0.006982	0.007062
RS	30	0.747192	3.900357	427.255463	0.007508	0.007612
RS	31	0.809734	3.900357	451.645578	0.007936	0.008082
RS	32	0.876894	3.569012	520.701304	0.009150	0.009354
RS	33	0.949011	3.569012	548.126315	0.009632	0.009932
RS	34	1.026452	3.143367	653.137848	0.011477	0.011899
RS	35	1.109610	3.143367	683.207411	0.012005	0.012583
RS	36	1.198907	2.760356	810.540872	0.014243	0.015014
RS	37	1.294797	2.760356	840.761851	0.014774	0.015733
RS	38	1.397765	2.481937	965.307597	0.016962	0.018147
RS	39	1.508334	2.481937	991.375137	0.017420	0.018774
RS	40	1.627067	2.319108	1084.110419	0.019050	0.020583
RS	41	1.754564	2.319108	1101.683285	0.019359	0.020990
RS	42	1.891474	2.257617	1144.380861	0.020109	0.021809
RS	43	2.038490	2.257617	1151.086722	0.020227	0.021933
RS	44	2.196360	2.272245	1145.108716	0.020122	0.021786
RS	45	2.365885	2.272245	1140.910643	0.020048	0.021651
RS	46	2.547924	2.336472	1100.663565	0.019341	0.020838
RS	47	2.743401	2.336472	1086.775230	0.019097	0.020504
RS	48	2.953310	2.428130	1028.014641	0.018064	0.019352
RS	49	3.178715	2.428130	1005.859811	0.017675	0.018876
RS	50	3.420760	2.530179	940.010649	0.016518	0.017614
RS	51	3.680673	2.530179	910.796818	0.016004	0.017032
RS	52	3.959774	2.630862	844.168925	0.014834	0.015781
RS	53	4.259479	2.630862	808.932716	0.014215	0.015112
RS	54	4.581309	2.775603	731.032737	0.012846	0.013676
RS	55	4.926897	2.775603	693.292734	0.012183	0.012977
RS	56	5.297998	2.775603	651.486894	0.011448	0.012208
RS	57	5.696495	2.775603	606.189281	0.010652	0.011376
RS	58	6.124410	3.771827	419.555461	0.007372	0.007988
RS	59	6.583915	3.771827	399.576512	0.007021	0.007614
RS	60	7.077342	3.771827	377.178654	0.006628	0.007193
RS	61	7.607195	3.771827	352.649714	0.006197	0.006730
RS	62	8.176164	3.771827	326.347627	0.005735	0.006233
RS	63	8.787136	3.771827	1952.559445	0.034310	0.037286
PA	4+25*2+4+6 0.075355454 0.028571830 8.787135967 4.080398651 0.328098884 0.283586626 0.308905924 0.354045564 0.432974983 0.578512549 0.828850300 1.210811674 1.732354435 2.378180085 3.074916523 3.663540963 3.962975199 3.900357427 3.569012009 3.143366702 2.760355594 2.481936554 2.319107617 2.257616800 2.272245258 2.336472349 2.428130138 2.530179134 2.630862105 2.775602825 3.771827473
//
IT	5442
RD	15
LK	-358953.844210
QD	-483.842242 -> -448.376867
RI	0.0059804202
TR	0.073947	0.029028
MT	8.867995
MM	C_pi: 1.808801, n_recomb: 58995.953328
RS	0	0.000000	4.789815	88.723050	0.001504	0.000100
RS	1	0.007398	4.789815	95.144659	0.001613	0.000566
RS	2	0.015343	4.789815	102.019803	0.001729	0.001140
RS	3	0.023876	4.789815	109.378792	0.001854	0.001649
RS	4	0.033040	0.336490	1646.582096	0.027910	0.023817
RS	5	0.042881	0.336490	1715.824059	0.029084	0.025555
RS	6	0.053451	0.288582	2074.375801	0.035161	0.031269
RS	7	0.064803	0.288582	2139.169605	0.036260	0.032725
RS	8	0.076995	0.313117	2030.614544	0.034420	0.031323
RS	9	0.090089	0.313117	2088.719998	0.035404	0.032630
RS	10	0.104151	0.356393	1887.062628	0.031986	0.029696
RS	11	0.119254	0.356393	1939.994364	0.032884	0.030998
RS	12	0.135473	0.432583	1644.846654	0.027881	0.026491
RS	13	0.152893	0.432583	1694.740158	0.028726	0.027687
RS	14	0.171602	0.575432	1316.166775	0.022309	0.021666
RS	15	0.191694	0.575432	1363.688544	0.023115	0.022648
RS	16	0.213273	0.824664	989.262758	0.016768	0.016528
RS	17	0.236448	0.824664	1032.294764	0.017498	0.017297
RS	18	0.261337	1.209856	736.453292	0.012483	0.012404
RS	19	0.288068	1.209856	773.330883	0.013108	0.013023
RS	20	0.316777	1.742705	565.012469	0.009577	0.009572
RS	21	0.347609	1.742705	596.055592	0.010103	0.010088
RS	22	0.380722	2.411648	455.068307	0.007714	0.007753
RS	23	0.416284	2.411648	481.573202	0.008163	0.008190
RS	24	0.454478	3.143397	391.332732	0.006633	0.006694
RS	25	0.495496	3.143397	414.888264	0.007032	0.007078
RS	26	0.539550	3.770048	366.855786	0.006218	0.006283
RS	27	0.586862	3.770048	389.175766	0.006597	0.006649
RS	28	0.637674	4.094102	380.046795	0.006442	0.006509
RS	29	0.692245	4.094102	402.886661	0.006829	0.006898
RS	30	0.750854	4.031576	433.254043	0.007344	0.007434
RS	31	0.813798	4.031576	458.261819	0.007768	0.007892
RS	32	0.881398	3.679887	529.983234	0.008983	0.009158
RS	33	0.954000	3.679887	558.265902	0.009463	0.009723
RS	34	1.031972	3.226884	668.585663	0.011333	0.011702
RS	35	1.115712	3.226884	699.850648	0.011863	0.012374
RS	36	1.205647	2.820070	834.870309	0.014151	0.014841
RS	37	1.302236	2.820070	866.586366	0.014689	0.015554
RS	38	1.405970	2.525170	999.730830	0.016946	0.018024
RS	39	1.517378	2.525170	1027.368954	0.017414	0.018654
RS	40	1.637027	2.352924	1127.282511	0.019108	0.020520
RS	41	1.765528	2.352924	1146.196448	0.019428	0.020938
RS	42	1.903535	2.287547	1192.825583	0.020219	0.021798
RS	43	2.051751	2.287547	1200.449307	0.020348	0.021939
RS	44	2.210932	2.302176	1194.962550	0.020255	0.021810
RS	45	2.381889	2.302176	1191.244138	0.020192	0.021694
RS	46	2.565493	2.368817	1149.146722	0.019478	0.020883
RS	47	2.762680	2.368817	1135.373627	0.019245	0.020570
RS	48	2.974453	2.464110	1073.704644	0.018200	0.019413
RS	49	3.201894	2.464110	1051.366199	0.017821	0.018958
RS	50	3.446159	2.570152	982.404731	0.016652	0.017691
RS	51	3.708495	2.570152	952.733514	0.016149	0.017127
RS	52	3.990238	2.674699	883.149536	0.014970	0.015873
RS	53	4.292823	2.674699	847.179856	0.014360	0.015220
RS	54	4.617793	2.825464	765.505199	0.012976	0.013772
RS	55	4.966803	2.825464	726.909830	0.012321	0.013086
RS	56	5.341633	2.825464	683.989588	0.011594	0.012328
RS	57	5.744191	2.825464	637.324535	0.010803	0.011505
RS	58	6.176529	3.887206	436.592615	0.007400	0.007990
RS	59	6.640851	3.887206	416.946608	0.007067	0.007637
RS	60	7.139522	3.887206	394.725947	0.006691	0.007236
RS	61	7.675083	3.887206	370.202669	0.006275	0.006792
RS	62	8.250264	3.887206	343.722806	0.005826	0.006311
RS	63	8.867995	3.887206	2103.967597	0.035663	0.038626
PA	4+25*2+4+6 0.073947254 0.029027883 8.867995222 4.789815113 0.336489910 0.288581554 0.313116580 0.356392698 0.432583331 0.575432062 0.824663665 1.209855566 1.742705267 2.411647964 3.143397004 3.770048032 4.094101998 4.031576251 3.679886725 3.226883964 2.820070447 2.525170246 2.352924103 2.287546624 2.302176425 2.368817389 2.464110056 2.570152343 2.674699101 2.825464266 3.887206318
//
IT	4233
RD	16
LK	-358884.159079
QD	-459.752840 -> -427.101264
RI	0.0051422294
TR	0.072630	0.029470
MT	8.943552
MM	C_pi: 1.845162, n_recomb: 61043.251856
RS	0	0.000000	5.595435	78.673412	0.001289	0.000089
RS	1	0.007412	5.595435	84.398273	0.001383	0.000496
RS	2	0.015373	5.595435	90.531258	0.001483	0.000992
RS	3	0.023925	5.595435	97.100164	0.001591	0.001429
RS	4	0.033110	0.344528	1668.718724	0.027337	0.023570
RS	5	0.042977	0.344528	1740.227692	0.028508	0.025243
RS	6	0.053574	0.293400	2120.313653	0.034735	0.031089
RS	7	0.064957	0.293400	2188.059016	0.035844	0.032510
RS	8	0.077184	0.317274	2085.358742	0.034162	0.031220
RS	9	0.090317	0.317274	2146.260883	0.035160	0.032502
RS	10	0.104423	0.358797	1952.477276	0.031985	0.029767
RS	11	0.119575	0.358797	2007.818252	0.032892	0.031053
RS	12	0.135850	0.432347	1715.001840	0.028095	0.026722
RS	13	0.153331	0.432347	1766.961018	0.028946	0.027913
RS	14	0.172108	0.572528	1378.311971	0.022579	0.021930
RS	15	0.192277	0.572528	1427.812675	0.023390	0.022918
RS	16	0.213941	0.820453	1035.676318	0.016966	0.016719
RS	17	0.237210	0.820453	1080.585901	0.017702	0.017496
RS	18	0.262205	1.208287	767.915497	0.012580	0.012496
RS	19	0.289051	1.208287	806.376788	0.013210	0.013122
RS	20	0.317888	1.751446	585.501170	0.009592	0.009583
RS	21	0.348862	1.751446	617.761764	0.010120	0.010102
RS	22	0.382132	2.442269	468.157405	0.007669	0.007705
RS	23	0.417868	2.442269	495.553962	0.008118	0.008142
RS	24	0.456253	3.208083	399.705278	0.006548	0.006604
RS	25	0.497482	3.208083	423.912870	0.006944	0.006987
RS	26	0.541768	3.872625	372.559601	0.006103	0.006163
RS	27	0.589336	3.872625	395.393825	0.006477	0.006525
RS	28	0.640430	4.222039	384.781638	0.006303	0.006364
RS	29	0.695311	4.222039	408.106764	0.006686	0.006746
RS	30	0.754260	4.160616	438.775534	0.007188	0.007266
RS	31	0.817578	4.160616	464.362285	0.007607	0.007713
RS	32	0.885589	3.789410	538.526947	0.008822	0.008972
RS	33	0.958642	3.789410	567.618824	0.009299	0.009524
RS	34	1.037109	3.309567	682.967998	0.011188	0.011511
RS	35	1.121392	3.309567	715.377687	0.011719	0.012172
RS	36	1.211922	2.879257	857.832819	0.014053	0.014670
RS	37	1.309162	2.879257	891.006358	0.014596	0.015378
RS	38	1.413610	2.568042	1032.612846	0.016916	0.017898
RS	39	1.525800	2.568042	1061.811750	0.017394	0.018530
RS	40	1.646305	2.386390	1168.926216	0.019149	0.020451
RS	41	1.775742	2.386390	1189.202572	0.019481	0.020879
RS	42	1.914773	2.316998	1239.904662	0.020312	0.021779
RS	43	2.064108	2.316998	1248.490435	0.020453	0.021936
RS	44	2.224513	2.331380	1243.689774	0.020374	0.021827
RS	45	2.396807	2.331380	1240.506038	0.020322	0.021730
RS	46	2.581872	2.400092	1196.761544	0.019605	0.020923
RS	47	2.780653	2.400092	1183.159446	0.019382	0.020630
RS	48	2.994169	2.498622	1118.767382	0.018327	0.019471
RS	49	3.223510	2.498622	1096.295422	0.017959	0.019035
RS	50	3.469850	2.608234	1024.380615	0.016781	0.017766
RS	51	3.734449	2.608234	994.292876	0.016288	0.017220
RS	52	4.018661	2.716221	921.879809	0.015102	0.015963
RS	53	4.323938	2.716221	885.207122	0.014501	0.015325
RS	54	4.651842	2.872436	799.862905	0.013103	0.013867
RS	55	5.004051	2.872436	760.428900	0.012457	0.013194
RS	56	5.382366	2.872436	716.413170	0.011736	0.012446
RS	57	5.788722	2.872436	668.401282	0.010950	0.011630
RS	58	6.225197	3.997761	453.473784	0.007429	0.007993
RS	59	6.694023	3.997761	434.163205	0.007112	0.007660
RS	60	7.197599	3.997761	412.129513	0.006751	0.007278
RS	61	7.738501	3.997761	387.628917	0.006350	0.006851
RS	62	8.319495	3.997761	360.995129	0.005914	0.006385
RS	63	8.943552	3.997761	2257.384457	0.036980	0.039932
PA	4+25*2+4+6 0.072629778 0.029470191 8.943551662 5.595434684 0.344527858 0.293399705 0.317273696 0.358797027 0.432346531 0.572527946 0.820452955 1.208286963 1.751445584 2.442269188 3.208083035 3.872625186 4.222038781 4.160615788 3.789410255 3.309567449 2.879256705 2.568042049 2.386389975 2.316997880 2.331380221 2.400092097 2.498622428 2.608233676 2.716220891 2.872436057 3.997760546
//
IT	4563
RD	17
LK	-358819.982323
QD	-437.477825 -> -407.361643
RI	0.0044421416
TR	0.071394	0.029899
MT	9.014310
MM	C_pi: 1.880191, n_recomb: 63051.141515
RS	0	0.000000	6.508276	69.932785	0.001109	0.000079
RS	1	0.007425	6.508276	75.045328	0.001190	0.000436
RS	2	0.015402	6.508276	80.525244	0.001277	0.000866
RS	3	0.023971	6.508276	86.397947	0.001370	0.001242
RS	4	0.033176	0.352228	1690.145578	0.026806	0.023335
RS	5	0.043065	0.352228	1763.819317	0.027974	0.024953
RS	6	0.053688	0.298041	2164.349557	0.034327	0.030914
RS	7	0.065100	0.298041	2234.954117	0.035447	0.032304
RS	8	0.077359	0.321364	2137.494447	0.033901	0.031109
RS	9	0.090529	0.321364	2201.135405	0.034910	0.032370
RS	10	0.104676	0.361237	2015.376647	0.031964	0.029820
RS	11	0.119874	0.361237	2073.099030	0.032880	0.031091
RS	12	0.136200	0.432238	1783.499524	0.028287	0.026935
RS	13	0.153739	0.432238	1837.493062	0.029143	0.028119
RS	14	0.172580	0.569783	1439.733203	0.022834	0.022183
RS	15	0.192820	0.569783	1491.173626	0.023650	0.023175
RS	16	0.214563	0.816243	1081.830533	0.017158	0.016905
RS	17	0.237920	0.816243	1128.589167	0.017900	0.017691
RS	18	0.263012	1.206216	799.226191	0.012676	0.012587
RS	19	0.289967	1.206216	839.253497	0.013311	0.013220
RS	20	0.318923	1.758775	605.830010	0.009609	0.009596
RS	21	0.350030	1.758775	639.293667	0.010139	0.010119
RS	22	0.383446	2.470338	481.061914	0.007630	0.007662
RS	23	0.419344	2.470338	509.334671	0.008078	0.008100
RS	24	0.457907	3.269258	407.879786	0.006469	0.006522
RS	25	0.499333	3.269258	432.721735	0.006863	0.006902
RS	26	0.543835	3.971508	378.038419	0.005996	0.006052
RS	27	0.591642	3.971508	401.365651	0.006366	0.006409
RS	28	0.642999	4.346911	389.224292	0.006173	0.006228
RS	29	0.698169	4.346911	413.007633	0.006550	0.006602
RS	30	0.757436	4.287552	443.860198	0.007040	0.007107
RS	31	0.821104	4.287552	469.989908	0.007454	0.007544
RS	32	0.889499	3.897596	546.394910	0.008666	0.008793
RS	33	0.962972	3.897596	576.250235	0.009139	0.009334
RS	34	1.041902	3.391392	696.365432	0.011044	0.011326
RS	35	1.126692	3.391392	729.870502	0.011576	0.011976
RS	36	1.217778	2.937889	879.507485	0.013949	0.014501
RS	37	1.315627	2.937889	914.099758	0.014498	0.015203
RS	38	1.420742	2.610515	1064.021627	0.016876	0.017769
RS	39	1.533663	2.610515	1094.767839	0.017363	0.018404
RS	40	1.654968	2.419482	1209.084239	0.019176	0.020376
RS	41	1.785280	2.419482	1230.739369	0.019520	0.020814
RS	42	1.925268	2.345968	1285.638105	0.020390	0.021755
RS	43	2.075651	2.345968	1295.224902	0.020542	0.021927
RS	44	2.237201	2.359881	1291.294760	0.020480	0.021838
RS	45	2.410746	2.359881	1288.695755	0.020439	0.021759
RS	46	2.597177	2.430363	1243.496961	0.019722	0.020959
RS	47	2.797451	2.430363	1230.117602	0.019510	0.020685
RS	48	3.012597	2.531774	1163.182507	0.018448	0.019527
RS	49	3.243718	2.531774	1140.624106	0.018090	0.019108
RS	50	3.492000	2.644572	1065.911652	0.016906	0.017839
RS	51	3.758718	2.644572	1035.446339	0.016422	0.017309
RS	52	4.045241	2.755621	960.328058	0.015231	0.016052
RS	53	4.353039	2.755621	922.982209	0.014639	0.015427
RS	54	4.683693	2.916760	834.075018	0.013229	0.013961
RS	55	5.038898	2.916760	793.819358	0.012590	0.013299
RS	56	5.420478	2.916760	748.727362	0.011875	0.012561
RS	57	5.830393	2.916760	699.389638	0.011092	0.011752
RS	58	6.270744	4.103766	470.191289	0.007457	0.007999
RS	59	6.743794	4.103766	451.218637	0.007156	0.007684
RS	60	7.251968	4.103766	429.381025	0.006810	0.007319
RS	61	7.797877	4.103766	404.918856	0.006422	0.006908
RS	62	8.384321	4.103766	378.153211	0.005998	0.006456
RS	63	9.014310	4.103766	2412.540680	0.038263	0.041204
PA	4+25*2+4+6 0.071394339 0.029899185 9.014310200 6.508275560 0.352228491 0.298040876 0.321364445 0.361236738 0.432238092 0.569783178 0.816243401 1.206216258 1.758774899 2.470337526 3.269257831 3.971507544 4.346911325 4.287551995 3.897595768 3.391391639 2.937889335 2.610515145 2.419481809 2.345967645 2.359880585 2.430362595 2.531774433 2.644571871 2.755620724 2.916760409 4.103766199
//
IT	5004
RD	18
LK	-358760.771962
QD	-416.833925 -> -389.009055
RI	0.0038530428
TR	0.070233	0.030315
MT	9.080711
MM	C_pi: 1.913968, n_recomb: 65020.009860
RS	0	0.000000	7.540571	62.297780	0.000958	0.000070
RS	1	0.007438	7.540571	66.870691	0.001028	0.000385
RS	2	0.015429	7.540571	71.774435	0.001104	0.000757
RS	3	0.024014	7.540571	77.032199	0.001185	0.001083
RS	4	0.033238	0.359613	1710.902629	0.026313	0.023114
RS	5	0.043148	0.359613	1786.647440	0.027478	0.024682
RS	6	0.053794	0.302503	2206.699779	0.033939	0.030745
RS	7	0.065233	0.302503	2280.074020	0.035067	0.032108
RS	8	0.077523	0.325378	2187.245591	0.033640	0.030993
RS	9	0.090726	0.325378	2253.565030	0.034660	0.032233
RS	10	0.104912	0.363695	2075.891323	0.031927	0.029859
RS	11	0.120153	0.363695	2135.964482	0.032851	0.031115
RS	12	0.136527	0.432238	1850.358569	0.028458	0.027131
RS	13	0.154119	0.432238	1906.355083	0.029320	0.028309
RS	14	0.173020	0.567190	1500.386411	0.023076	0.022425
RS	15	0.193327	0.567190	1553.727491	0.023896	0.023420
RS	16	0.215143	0.812058	1127.688838	0.017344	0.017086
RS	17	0.238583	0.812058	1176.267233	0.018091	0.017880
RS	18	0.263766	1.203728	830.366393	0.012771	0.012679
RS	19	0.290822	1.203728	871.941354	0.013410	0.013318
RS	20	0.319890	1.764855	625.993548	0.009628	0.009612
RS	21	0.351120	1.764855	660.645744	0.010161	0.010138
RS	22	0.384673	2.496076	493.784382	0.007594	0.007623
RS	23	0.420722	2.496076	522.918300	0.008042	0.008062
RS	24	0.459451	3.327187	415.860157	0.006396	0.006445
RS	25	0.501062	3.327187	441.319462	0.006787	0.006824
RS	26	0.545767	4.066881	383.305746	0.005895	0.005948
RS	27	0.593797	4.066881	407.106125	0.006261	0.006301
RS	28	0.645400	4.468819	393.398447	0.006050	0.006100
RS	29	0.700841	4.468819	417.614958	0.006423	0.006468
RS	30	0.760405	4.412428	448.545884	0.006899	0.006956
RS	31	0.824400	4.412428	475.185055	0.007308	0.007384
RS	32	0.893154	4.004444	553.643846	0.008515	0.008623
RS	33	0.967022	4.004444	584.219430	0.008985	0.009152
RS	34	1.046384	3.472352	708.847005	0.010902	0.011147
RS	35	1.131649	3.472352	743.399530	0.011433	0.011787
RS	36	1.223255	2.995938	899.970511	0.013841	0.014334
RS	37	1.321675	2.995938	935.941970	0.014395	0.015031
RS	38	1.427415	2.652557	1094.022828	0.016826	0.017640
RS	39	1.541020	2.652557	1126.299642	0.017322	0.018276
RS	40	1.663075	2.452171	1247.803629	0.019191	0.020298
RS	41	1.794207	2.452171	1270.849066	0.019546	0.020745
RS	42	1.935093	2.374443	1330.052486	0.020456	0.021724
RS	43	2.086457	2.374443	1340.673942	0.020619	0.021911
RS	44	2.249080	2.387695	1337.783578	0.020575	0.021845
RS	45	2.423798	2.387695	1335.814445	0.020545	0.021783
RS	46	2.611510	2.459679	1289.345332	0.019830	0.020992
RS	47	2.813185	2.459679	1276.236225	0.019628	0.020735
RS	48	3.029859	2.563655	1206.930519	0.018562	0.019579
RS	49	3.262649	2.563655	1184.329656	0.018215	0.019178
RS	50	3.512754	2.679298	1106.969434	0.017025	0.017909
RS	51	3.781460	2.679298	1076.163754	0.016551	0.017395
RS	52	4.070152	2.793068	998.461464	0.015356	0.016139
RS	53	4.380316	2.793068	960.471742	0.014772	0.015527
RS	54	4.713549	2.958656	868.108060	0.013351	0.014053
RS	55	5.071567	2.958656	827.048258	0.012720	0.013402
RS	56	5.456214	2.958656	780.899841	0.012010	0.012672
RS	57	5.869469	2.958656	730.258013	0.011231	0.011871
RS	58	6.313462	4.205489	486.735116	0.007486	0.008005
RS	59	6.790477	4.205489	468.103055	0.007199	0.007707
RS	60	7.302971	4.205489	446.470251	0.006867	0.007359
RS	61	7.853583	4.205489	422.061359	0.006491	0.006963
RS	62	8.445147	4.205489	395.184594	0.006078	0.006525
RS	63	9.080711	4.205489	2569.176701	0.039514	0.042443
PA	4+25*2+4+6 0.070233384 0.030315320 9.080711235 7.540570902 0.359612660 0.302503064 0.325377915 0.363695278 0.432238092 0.567189589 0.812058170 1.203728366 1.764855105 2.496075706 3.327186689 4.066881204 4.468819152 4.412427863 4.004444319 3.472352213 2.995938213 2.652556703 2.452170712 2.374442742 2.387695225 2.459678964 2.563655336 2.679298119 2.793068236 2.958656420 4.205489223
//
IT	4057
RD	19
LK	-358706.052244
QD	-397.661548 -> -371.913141
RI	0.0033540573
TR	0.069140	0.030719
MT	9.143228
MM	C_pi: 1.946574, n_recomb: 66950.154654
RS	0	0.000000	8.706215	55.600902	0.000830	0.000062
RS	1	0.007449	8.706215	59.696860	0.000892	0.000340
RS	2	0.015453	8.706215	64.090883	0.000957	0.000664
RS	3	0.024054	8.706215	68.804096	0.001028	0.000947
RS	4	0.033295	0.366695	1731.046575	0.025856	0.022904
RS	5	0.043225	0.366695	1808.776629	0.027017	0.024430
RS	6	0.053894	0.306786	2247.551202	0.033571	0.030583
RS	7	0.065358	0.306786	2323.608870	0.034707	0.031921
RS	8	0.077676	0.329310	2234.783185	0.033380	0.030874
RS	9	0.090911	0.329310	2303.719593	0.034409	0.032095
RS	10	0.105133	0.366161	2134.134693	0.031876	0.029884
RS	11	0.120414	0.366161	2196.525845	0.032808	0.031126
RS	12	0.136833	0.432330	1915.601606	0.028612	0.027311
RS	13	0.154476	0.432330	1973.569715	0.029478	0.028483
RS	14	0.173432	0.564732	1560.254479	0.023305	0.022656
RS	15	0.193801	0.564732	1615.457398	0.024129	0.023654
RS	16	0.215687	0.807914	1173.219971	0.017524	0.017263
RS	17	0.239204	0.807914	1223.588273	0.018276	0.018063
RS	18	0.264472	1.200896	861.317851	0.012865	0.012770
RS	19	0.291622	1.200896	904.421534	0.013509	0.013414
RS	20	0.320795	1.769859	645.975741	0.009649	0.009630
RS	21	0.352142	1.769859	681.801491	0.010184	0.010159
RS	22	0.385823	2.519704	506.323684	0.007563	0.007588
RS	23	0.422013	2.519704	536.303991	0.008010	0.008027
RS	24	0.460900	3.382087	423.653806	0.006328	0.006374
RS	25	0.502683	3.382087	449.714315	0.006717	0.006751
RS	26	0.547578	4.158941	388.372384	0.005801	0.005850
RS	27	0.595818	4.158941	412.627250	0.006163	0.006199
RS	28	0.647652	4.587919	397.320498	0.005935	0.005979
RS	29	0.703347	4.587919	421.946749	0.006302	0.006341
RS	30	0.763190	4.535294	452.866473	0.006764	0.006813
RS	31	0.827492	4.535294	479.983965	0.007169	0.007233
RS	32	0.896583	4.109979	560.323473	0.008369	0.008460
RS	33	0.970822	4.109979	591.578570	0.008836	0.008979
RS	34	1.050590	3.552446	720.478474	0.010761	0.010974
RS	35	1.136301	3.552446	756.032104	0.011292	0.011605
RS	36	1.228397	3.053390	919.292848	0.013731	0.014171
RS	37	1.327353	3.053390	956.603478	0.014288	0.014863
RS	38	1.433681	2.694152	1122.678444	0.016769	0.017509
RS	39	1.547929	2.694152	1156.466335	0.017274	0.018148
RS	40	1.670688	2.484450	1285.127267	0.019195	0.020216
RS	41	1.802592	2.484450	1309.570160	0.019560	0.020671
RS	42	1.944321	2.402436	1373.168114	0.020510	0.021690
RS	43	2.096609	2.402436	1384.853091	0.020685	0.021890
RS	44	2.260240	2.414861	1383.158833	0.020660	0.021847
RS	45	2.436061	2.414861	1381.860219	0.020640	0.021802
RS	46	2.624980	2.488109	1334.294853	0.019930	0.021020
RS	47	2.827972	2.488109	1321.499777	0.019739	0.020781
RS	48	3.046085	2.594368	1249.988855	0.018670	0.019629
RS	49	3.280446	2.594368	1227.386802	0.018333	0.019244
RS	50	3.532265	2.712552	1147.523611	0.017140	0.017978
RS	51	3.802843	2.712552	1116.413262	0.016675	0.017477
RS	52	4.093577	2.828740	1036.245134	0.015478	0.016224
RS	53	4.405969	2.828740	997.640481	0.014901	0.015624
RS	54	4.741631	2.998351	901.925786	0.013472	0.014144
RS	55	5.102298	2.998351	860.080171	0.012847	0.013503
RS	56	5.489833	2.998351	812.896090	0.012142	0.012781
RS	57	5.906236	2.998351	760.972911	0.011366	0.011986
RS	58	6.353658	4.303231	503.092269	0.007514	0.008013
RS	59	6.834409	4.303231	484.803853	0.007241	0.007730
RS	60	7.350973	4.303231	463.384514	0.006921	0.007397
RS	61	7.906018	4.303231	439.043243	0.006558	0.007015
RS	62	8.502410	4.303231	412.075212	0.006155	0.006590
RS	63	9.143228	4.303231	2727.035915	0.040732	0.043650
PA	4+25*2+4+6 0.069139747 0.030718830 9.143228072 8.706214802 0.366694990 0.306785690 0.329310094 0.366161359 0.432330428 0.564732216 0.807914147 1.200896337 1.769858953 2.519703986 3.382086843 4.158940809 4.587919360 4.535293605 4.109978698 3.552445642 3.053389772 2.694152153 2.484450024 2.402435812 2.414860833 2.488109244 2.594368072 2.712552481 2.828740204 2.998350613 4.303231435
//
IT	4201
RD	20
LK	-358655.402389
QD	-379.820841 -> -355.959123
RI	0.0029289497
TR	0.068108	0.031110
MT	9.202221
MM	C_pi: 1.978076, n_recomb: 68841.944776
RS	0	0.000000	10.020887	49.704557	0.000722	0.000055
RS	1	0.007460	10.020887	53.377781	0.000775	0.000300
RS	2	0.015477	10.020887	57.319671	0.000833	0.000584
RS	3	0.024092	10.020887	61.549448	0.000894	0.000830
RS	4	0.033349	0.373492	1750.609500	0.025429	0.022705
RS	5	0.043297	0.373492	1830.245478	0.026586	0.024193
RS	6	0.053987	0.310891	2287.049542	0.033222	0.030429
RS	7	0.065475	0.310891	2365.707802	0.034364	0.031744
RS	8	0.077819	0.333155	2280.284262	0.033123	0.030752
RS	9	0.091085	0.333155	2351.775190	0.034162	0.031956
RS	10	0.105340	0.368626	2190.210517	0.031815	0.029898
RS	11	0.120659	0.368626	2254.884981	0.032755	0.031126
RS	12	0.137120	0.432501	1979.251565	0.028751	0.027477
RS	13	0.154810	0.432501	2039.159810	0.029621	0.028642
RS	14	0.173819	0.562406	1619.298193	0.023522	0.022878
RS	15	0.194246	0.562406	1676.324447	0.024350	0.023877
RS	16	0.216198	0.803822	1218.398092	0.017698	0.017436
RS	17	0.239786	0.803822	1270.525994	0.018456	0.018242
RS	18	0.265135	1.197780	892.064250	0.012958	0.012860
RS	19	0.292374	1.197780	936.677189	0.013606	0.013510
RS	20	0.321646	1.773898	665.775201	0.009671	0.009650
RS	21	0.353102	1.773898	702.759538	0.010208	0.010182
RS	22	0.386904	2.541411	518.679498	0.007534	0.007557
RS	23	0.423227	2.541411	549.491652	0.007982	0.007997
RS	24	0.462261	3.434188	431.262767	0.006265	0.006308
RS	25	0.504206	3.434188	457.908829	0.006652	0.006683
RS	26	0.549281	4.247873	393.246912	0.005712	0.005758
RS	27	0.597718	4.247873	417.938599	0.006071	0.006104
RS	28	0.649769	4.704315	401.008162	0.005825	0.005866
RS	29	0.705703	4.704315	426.022292	0.006188	0.006222
RS	30	0.765809	4.656198	456.851122	0.006636	0.006678
RS	31	0.830400	4.656198	484.417882	0.007037	0.007089
RS	32	0.899809	4.214214	566.478332	0.008229	0.008304
RS	33	0.974396	4.214214	598.374470	0.008692	0.008814
RS	34	1.054548	3.631668	731.319049	0.010623	0.010807
RS	35	1.140678	3.631668	767.829020	0.011154	0.011428
RS	36	1.233235	3.110225	937.541691	0.013619	0.014011
RS	37	1.332696	3.110225	976.151306	0.014180	0.014698
RS	38	1.439577	2.735285	1150.048335	0.016706	0.017379
RS	39	1.554432	2.735285	1185.325424	0.017218	0.018020
RS	40	1.677855	2.516307	1321.099998	0.019190	0.020131
RS	41	1.810485	2.516307	1346.943562	0.019566	0.020595
RS	42	1.953010	2.429944	1415.012959	0.020555	0.021652
RS	43	2.106168	2.429944	1427.785696	0.020740	0.021865
RS	44	2.270751	2.441394	1427.432345	0.020735	0.021845
RS	45	2.447612	2.441394	1426.840332	0.020726	0.021815
RS	46	2.637668	2.515696	1378.342688	0.020022	0.021046
RS	47	2.841902	2.515696	1365.901490	0.019841	0.020822
RS	48	3.061372	2.623987	1292.342351	0.018773	0.019676
RS	49	3.297214	2.623987	1269.777471	0.018445	0.019306
RS	50	3.550651	2.744441	1187.550342	0.017250	0.018044
RS	51	3.822995	2.744441	1156.169242	0.016795	0.017557
RS	52	4.115656	2.862777	1073.648994	0.015596	0.016307
RS	53	4.430150	2.862777	1034.457808	0.015027	0.015718
RS	54	4.768106	3.036025	935.496572	0.013589	0.014233
RS	55	5.131273	3.036025	892.883962	0.012970	0.013601
RS	56	5.521533	3.036025	844.685569	0.012270	0.012887
RS	57	5.940908	3.036025	791.504513	0.011497	0.012097
RS	58	6.391568	4.397243	519.251668	0.007543	0.008021
RS	59	6.875848	4.397243	501.310134	0.007282	0.007754
RS	60	7.396256	4.397243	480.112716	0.006974	0.007434
RS	61	7.955488	4.397243	455.852848	0.006622	0.007066
RS	62	8.556438	4.397243	428.812524	0.006229	0.006653
RS	63	9.202221	4.397243	2885.880643	0.041920	0.044826
PA	4+25*2+4+6 0.068107535 0.031110089 9.202220944 10.020886648 0.373492257 0.310891229 0.333154593 0.368625829 0.432501327 0.562406129 0.803822091 1.197780073 1.773898023 2.541411279 3.434188493 4.247872628 4.704315430 4.656197888 4.214214079 3.631667738 3.110225005 2.735284776 2.516307203 2.429944400 2.441393589 2.515695950 2.623986507 2.744441094 2.862777046 3.036025296 4.397243404
//
IT	4521
RD	21
LK	-358608.452629
QD	-363.189703 -> -341.046333
RI	0.0025651609
TR	0.067132	0.031489
MT	9.258001
MM	C_pi: 2.008530, n_recomb: 70695.711347
RS	0	0.000000	11.501008	44.500064	0.000629	0.000049
RS	1	0.007470	11.501008	47.797987	0.000676	0.000266
RS	2	0.015499	11.501008	51.338205	0.000726	0.000515
RS	3	0.024127	11.501008	55.138189	0.000780	0.000729
RS	4	0.033400	0.380016	1769.637236	0.025032	0.022516
RS	5	0.043365	0.380016	1851.105736	0.026184	0.023971
RS	6	0.054075	0.314828	2325.276000	0.032891	0.030282
RS	7	0.065585	0.314828	2406.455470	0.034040	0.031577
RS	8	0.077954	0.336905	2323.913248	0.032872	0.030630
RS	9	0.091248	0.336905	2397.895733	0.033919	0.031817
RS	10	0.105535	0.371079	2244.225584	0.031745	0.029902
RS	11	0.120889	0.371079	2311.146833	0.032691	0.031117
RS	12	0.137391	0.432739	2041.328950	0.028875	0.027631
RS	13	0.155124	0.432739	2103.145708	0.029749	0.028789
RS	14	0.174183	0.560199	1677.502883	0.023728	0.023090
RS	15	0.194666	0.560199	1736.314151	0.024560	0.024089
RS	16	0.216678	0.799798	1263.184163	0.017868	0.017604
RS	17	0.240335	0.799798	1317.040737	0.018630	0.018415
RS	18	0.265759	1.194445	922.577571	0.013050	0.012950
RS	19	0.293083	1.194445	968.679459	0.013702	0.013605
RS	20	0.322447	1.777096	685.379775	0.009695	0.009671
RS	21	0.354005	1.777096	723.507338	0.010234	0.010206
RS	22	0.387921	2.561375	530.849297	0.007509	0.007529
RS	23	0.424371	2.561375	562.478848	0.007956	0.007969
RS	24	0.463543	3.483639	438.696390	0.006205	0.006246
RS	25	0.505641	3.483639	465.913153	0.006590	0.006619
RS	26	0.550885	4.333796	397.941477	0.005629	0.005672
RS	27	0.599508	4.333796	423.053416	0.005984	0.006014
RS	28	0.651764	4.818034	404.482532	0.005721	0.005758
RS	29	0.707923	4.818034	429.864348	0.006080	0.006109
RS	30	0.768278	4.775168	460.526825	0.006514	0.006549
RS	31	0.833141	4.775168	488.515732	0.006910	0.006953
RS	32	0.902850	4.317140	572.150695	0.008093	0.008155
RS	33	0.977766	4.317140	604.651606	0.008553	0.008656
RS	34	1.058279	3.710004	741.423753	0.010488	0.010645
RS	35	1.144806	3.710004	778.846887	0.011017	0.011258
RS	36	1.237797	3.166433	954.776084	0.013505	0.013854
RS	37	1.337735	3.166433	994.644460	0.014069	0.014536
RS	38	1.445139	2.775928	1176.192998	0.016637	0.017250
RS	39	1.560566	2.775928	1212.935271	0.017157	0.017892
RS	40	1.684616	2.547725	1355.766887	0.019177	0.020045
RS	41	1.817933	2.547725	1383.010595	0.019563	0.020517
RS	42	1.961209	2.456967	1455.611918	0.020590	0.021610
RS	43	2.115188	2.456967	1469.492368	0.020786	0.021836
RS	44	2.280670	2.467310	1470.612606	0.020802	0.021840
RS	45	2.458515	2.467310	1470.759119	0.020804	0.021825
RS	46	2.649644	2.542480	1421.483015	0.020107	0.021069
RS	47	2.855052	2.542480	1409.432050	0.019937	0.020860
RS	48	3.075805	2.652576	1333.975691	0.018869	0.019721
RS	49	3.313048	2.652576	1311.483622	0.018551	0.019365
RS	50	3.568014	2.775057	1227.026118	0.017356	0.018108
RS	51	3.842027	2.775057	1195.406506	0.016909	0.017634
RS	52	4.136510	2.895297	1110.645266	0.015710	0.016387
RS	53	4.452992	2.895297	1070.895160	0.015148	0.015809
RS	54	4.793116	3.071837	968.790284	0.013704	0.014321
RS	55	5.158648	3.071837	925.429748	0.013090	0.013697
RS	56	5.551487	3.071837	876.238772	0.012395	0.012990
RS	57	5.973672	3.071837	821.823827	0.011625	0.012205
RS	58	6.427396	4.487757	535.201085	0.007570	0.008030
RS	59	6.915015	4.487757	517.609866	0.007322	0.007776
RS	60	7.439060	4.487757	496.642709	0.007025	0.007470
RS	61	8.002254	4.487757	472.477609	0.006683	0.007114
RS	62	8.607519	4.487757	445.383286	0.006300	0.006713
RS	63	9.258001	4.487757	3045.478447	0.043079	0.045972
PA	4+25*2+4+6 0.067131576 0.031489495 9.258000702 11.501008159 0.380015520 0.314828306 0.336905448 0.371079290 0.432739320 0.560198503 0.799797906 1.194444581 1.777096222 2.561375120 3.483639189 4.333796184 4.818034068 4.775167666 4.317140355 3.710003558 3.166433390 2.775927614 2.547724567 2.456967317 2.467310416 2.542480112 2.652575502 2.775056996 2.895297310 3.071836796 4.487756993
//
IT	4609
RD	22
LK	-358564.874786
QD	-347.660319 -> -327.085455
RI	0.0022518872
TR	0.066207	0.031857
MT	9.310883
MM	C_pi: 2.038007, n_recomb: 72512.244022
RS	0	0.000000	13.166850	39.889301	0.000550	0.000044
RS	1	0.007480	13.166850	42.853038	0.000591	0.000236
RS	2	0.015519	13.166850	46.035374	0.000635	0.000454
RS	3	0.024160	13.166850	49.452183	0.000682	0.000642
RS	4	0.033447	0.386282	1788.154012	0.024660	0.022337
RS	5	0.043429	0.386282	1871.387059	0.025808	0.023763
RS	6	0.054158	0.318600	2362.359249	0.032579	0.030143
RS	7	0.065688	0.318600	2445.984379	0.033732	0.031419
RS	8	0.078082	0.340566	2365.779937	0.032626	0.030508
RS	9	0.091402	0.340566	2442.192117	0.033680	0.031680
RS	10	0.105719	0.373520	2296.264727	0.031667	0.029897
RS	11	0.121107	0.373520	2365.395853	0.032621	0.031099
RS	12	0.137645	0.433041	2101.846612	0.028986	0.027772
RS	13	0.155421	0.433041	2165.541216	0.029864	0.028924
RS	14	0.174527	0.558108	1734.847542	0.023925	0.023293
RS	15	0.195061	0.558108	1795.406571	0.024760	0.024293
RS	16	0.217132	0.795849	1307.566550	0.018032	0.017768
RS	17	0.240853	0.795849	1363.121159	0.018798	0.018583
RS	18	0.266348	1.190928	952.856521	0.013141	0.013039
RS	19	0.293751	1.190928	1000.427224	0.013797	0.013698
RS	20	0.323204	1.779562	704.786433	0.009720	0.009694
RS	21	0.354859	1.779562	744.041976	0.010261	0.010231
RS	22	0.388882	2.579748	542.838832	0.007486	0.007504
RS	23	0.425450	2.579748	575.271885	0.007933	0.007944
RS	24	0.464754	3.530669	445.956808	0.006150	0.006188
RS	25	0.506997	3.530669	473.729922	0.006533	0.006560
RS	26	0.552400	4.416892	402.466044	0.005550	0.005590
RS	27	0.601199	4.416892	427.982695	0.005902	0.005929
RS	28	0.653649	4.929213	407.758658	0.005623	0.005656
RS	29	0.710021	4.929213	433.489377	0.005978	0.006002
RS	30	0.770611	4.892295	463.917993	0.006398	0.006427
RS	31	0.835732	4.892295	492.303820	0.006789	0.006824
RS	32	0.905724	4.418795	577.381112	0.007963	0.008013
RS	33	0.980952	4.418795	610.452860	0.008419	0.008505
RS	34	1.061807	3.787466	750.849108	0.010355	0.010489
RS	35	1.148709	3.787466	789.144255	0.010883	0.011094
RS	36	1.242112	3.222006	971.066322	0.013392	0.013701
RS	37	1.342501	3.222006	1012.153976	0.013958	0.014378
RS	38	1.450400	2.816079	1201.179650	0.016565	0.017121
RS	39	1.566369	2.816079	1239.361906	0.017092	0.017764
RS	40	1.691013	2.578698	1389.188254	0.019158	0.019957
RS	41	1.824979	2.578698	1417.828674	0.019553	0.020437
RS	42	1.968967	2.483509	1495.011676	0.020617	0.021566
RS	43	2.123725	2.483509	1510.015932	0.020824	0.021804
RS	44	2.290058	2.492636	1512.728301	0.020862	0.021833
RS	45	2.468834	2.492636	1513.641415	0.020874	0.021832
RS	46	2.660981	2.568506	1463.731355	0.020186	0.021088
RS	47	2.867501	2.568506	1452.103430	0.020026	0.020895
RS	48	3.089469	2.680202	1374.892788	0.018961	0.019763
RS	49	3.328040	2.680202	1352.506268	0.018652	0.019421
RS	50	3.584455	2.804493	1265.945170	0.017458	0.018169
RS	51	3.860051	2.804493	1234.117238	0.017019	0.017707
RS	52	4.156261	2.926421	1147.220923	0.015821	0.016465
RS	53	4.474627	2.926421	1106.938388	0.015266	0.015897
RS	54	4.816807	3.105942	1001.789261	0.013815	0.014406
RS	55	5.184582	3.105942	957.699755	0.013207	0.013791
RS	56	5.579866	3.105942	907.537852	0.012516	0.013090
RS	57	6.004717	3.105942	851.912991	0.011749	0.012310
RS	58	6.461347	4.575009	550.935599	0.007598	0.008040
RS	59	6.952133	4.575009	533.698063	0.007360	0.007798
RS	60	7.479629	4.575009	512.969128	0.007074	0.007505
RS	61	8.046582	4.575009	488.911478	0.006742	0.007161
RS	62	8.655942	4.575009	461.780499	0.006368	0.006771
RS	63	9.310883	4.575009	3205.645326	0.044208	0.047089
PA	4+25*2+4+6 0.066207076 0.031857356 9.310882702 13.166849851 0.386281607 0.318599967 0.340566158 0.373520061 0.433041204 0.558107728 0.795849166 1.190928144 1.779562114 2.579747563 3.530669269 4.416891787 4.929213289 4.892295383 4.418794745 3.787466382 3.222005779 2.816078689 2.578698376 2.483509017 2.492635868 2.568505608 2.680202281 2.804493360 2.926421226 3.105942406 4.575008597
//
IT	4894
RD	23
LK	-358524.374354
QD	-333.136031 -> -313.995949
RI	0.0019816038
TR	0.065330	0.032214
MT	9.361105
MM	C_pi: 2.066545, n_recomb: 74291.692201
RS	0	0.000000	15.037273	35.800942	0.000482	0.000039
RS	1	0.007489	15.037273	38.467022	0.000518	0.000210
RS	2	0.015539	15.037273	41.330430	0.000556	0.000402
RS	3	0.024192	15.037273	44.405585	0.000598	0.000566
RS	4	0.033492	0.392299	1806.196638	0.024312	0.022168
RS	5	0.043490	0.392299	1891.130751	0.025455	0.023567
RS	6	0.054236	0.322210	2398.381021	0.032283	0.030011
RS	7	0.065786	0.322210	2484.379003	0.033441	0.031269
RS	8	0.078202	0.344137	2405.980030	0.032386	0.030387
RS	9	0.091548	0.344137	2484.760169	0.033446	0.031544
RS	10	0.105893	0.375942	2346.408130	0.031584	0.029885
RS	11	0.121312	0.375942	2417.710737	0.032543	0.031075
RS	12	0.137887	0.433393	2160.846931	0.029086	0.027903
RS	13	0.155702	0.433393	2226.387974	0.029968	0.029047
RS	14	0.174852	0.556124	1791.311124	0.024112	0.023488
RS	15	0.195435	0.556124	1853.580675	0.024950	0.024487
RS	16	0.217561	0.791981	1351.514479	0.018192	0.017927
RS	17	0.241343	0.791981	1408.735903	0.018962	0.018747
RS	18	0.266906	1.187274	982.875056	0.013230	0.013126
RS	19	0.294384	1.187274	1031.893593	0.013890	0.013790
RS	20	0.323919	1.781362	723.992349	0.009745	0.009717
RS	21	0.355667	1.781362	764.360489	0.010289	0.010257
RS	22	0.389792	2.596679	554.641293	0.007466	0.007481
RS	23	0.426472	2.596679	587.863760	0.007913	0.007922
RS	24	0.465900	3.575391	453.050785	0.006098	0.006133
RS	25	0.508281	3.575391	481.366471	0.006479	0.006504
RS	26	0.553835	4.497279	406.826916	0.005476	0.005513
RS	27	0.602801	4.497279	432.733418	0.005825	0.005849
RS	28	0.655434	5.037911	410.848582	0.005530	0.005560
RS	29	0.712008	5.037911	436.910516	0.005881	0.005901
RS	30	0.772820	5.007537	467.050239	0.006287	0.006310
RS	31	0.838186	5.007537	495.809525	0.006674	0.006701
RS	32	0.908447	4.519164	582.201429	0.007837	0.007876
RS	33	0.983970	4.519164	615.811855	0.008289	0.008360
RS	34	1.065149	3.864027	759.640519	0.010225	0.010338
RS	35	1.152407	3.864027	798.767984	0.010752	0.010936
RS	36	1.246200	3.276931	986.459450	0.013278	0.013551
RS	37	1.347018	3.276931	1028.726996	0.013847	0.014225
RS	38	1.455385	2.855720	1225.055360	0.016490	0.016994
RS	39	1.571869	2.855720	1264.650722	0.017023	0.017639
RS	40	1.697075	2.609218	1421.398719	0.019133	0.019869
RS	41	1.831659	2.609218	1451.429291	0.019537	0.020355
RS	42	1.976321	2.509567	1533.232049	0.020638	0.021520
RS	43	2.131818	2.509567	1549.372383	0.020855	0.021769
RS	44	2.298959	2.517377	1553.786446	0.020915	0.021822
RS	45	2.478618	2.517377	1555.490297	0.020938	0.021835
RS	46	2.671732	2.593797	1505.081926	0.020259	0.021106
RS	47	2.879308	2.593797	1493.906375	0.020109	0.020926
RS	48	3.102429	2.706915	1415.075316	0.019048	0.019803
RS	49	3.342260	2.706915	1392.824603	0.018748	0.019474
RS	50	3.600052	2.832822	1304.280929	0.017556	0.018229
RS	51	3.877150	2.832822	1272.273425	0.017125	0.017778
RS	52	4.175000	2.956244	1183.344444	0.015928	0.016541
RS	53	4.495157	2.956244	1142.555530	0.015379	0.015982
RS	54	4.839289	3.138466	1034.461117	0.013924	0.014490
RS	55	5.209194	3.138466	989.661977	0.013321	0.013881
RS	56	5.606802	3.138466	938.551335	0.012633	0.013187
RS	57	6.034186	3.138466	881.741237	0.011869	0.012411
RS	58	6.493577	4.659190	566.441489	0.007625	0.008049
RS	59	6.987372	4.659190	549.561095	0.007397	0.007820
RS	60	7.518148	4.659190	529.078220	0.007122	0.007539
RS	61	8.088674	4.659190	505.140385	0.006799	0.007206
RS	62	8.701926	4.659190	477.989601	0.006434	0.006826
RS	63	9.361105	4.659190	3366.149157	0.045310	0.048177
PA	4+25*2+4+6 0.065330014 0.032214066 9.361105435 15.037273441 0.392298653 0.322210201 0.344136890 0.375942333 0.433392650 0.556124021 0.791980640 1.187274412 1.781361912 2.596678928 3.575391206 4.497278867 5.037911370 5.007537097 4.519163859 3.864026534 3.276931081 2.855719811 2.609217524 2.509566800 2.517377379 2.593796880 2.706915455 2.832822440 2.956244279 3.138465797 4.659189908
//
IT	4655
RD	24
LK	-358486.691077
QD	-319.532568 -> -301.707452
RI	0.0017471365
TR	0.064497	0.032560
MT	9.408894
MM	C_pi: 2.094198, n_recomb: 76034.788736
RS	0	0.000000	17.136524	32.165129	0.000423	0.000035
RS	1	0.007498	17.136524	34.565436	0.000455	0.000187
RS	2	0.015557	17.136524	37.143952	0.000489	0.000356
RS	3	0.024221	17.136524	39.913768	0.000525	0.000500
RS	4	0.033535	0.398090	1823.743105	0.023986	0.022007
RS	5	0.043547	0.398090	1910.318198	0.025124	0.023383
RS	6	0.054310	0.325661	2433.454691	0.032004	0.029887
RS	7	0.065879	0.325661	2521.756227	0.033166	0.031129
RS	8	0.078316	0.347618	2444.628443	0.032151	0.030266
RS	9	0.091686	0.347618	2525.715889	0.033218	0.031409
RS	10	0.106058	0.378343	2394.744528	0.031495	0.029866
RS	11	0.121507	0.378343	2468.179795	0.032461	0.031045
RS	12	0.138115	0.433792	2218.339067	0.029175	0.028023
RS	13	0.155968	0.433792	2285.695900	0.030061	0.029161
RS	14	0.175159	0.554244	1846.880066	0.024290	0.023674
RS	15	0.195790	0.554244	1910.823810	0.025131	0.024673
RS	16	0.217967	0.788200	1395.009297	0.018347	0.018082
RS	17	0.241807	0.788200	1453.866496	0.019121	0.018906
RS	18	0.267435	1.183508	1012.631776	0.013318	0.013213
RS	19	0.294983	1.183508	1063.077294	0.013981	0.013881
RS	20	0.324598	1.782582	742.993010	0.009772	0.009742
RS	21	0.356433	1.782582	784.458361	0.010317	0.010284
RS	22	0.390654	2.612276	566.263937	0.007447	0.007460
RS	23	0.427442	2.612276	600.262271	0.007895	0.007902
RS	24	0.466987	3.617988	459.980581	0.006050	0.006082
RS	25	0.509498	3.617988	488.825466	0.006429	0.006451
RS	26	0.555196	4.575102	411.032504	0.005406	0.005441
RS	27	0.604320	4.575102	437.314830	0.005752	0.005773
RS	28	0.657127	5.144231	413.765082	0.005442	0.005469
RS	29	0.713894	5.144231	440.141708	0.005789	0.005805
RS	30	0.774917	5.120976	469.941789	0.006181	0.006199
RS	31	0.840515	5.120976	499.052574	0.006563	0.006583
RS	32	0.911031	4.618272	586.644504	0.007715	0.007746
RS	33	0.986834	4.618272	620.763442	0.008164	0.008222
RS	34	1.068321	3.939698	767.843187	0.010099	0.010193
RS	35	1.155918	3.939698	807.765101	0.010624	0.010783
RS	36	1.250082	3.331199	1001.015337	0.013165	0.013405
RS	37	1.351306	3.331199	1044.424286	0.013736	0.014074
RS	38	1.460119	2.894847	1247.879305	0.016412	0.016869
RS	39	1.577091	2.894847	1288.860151	0.016951	0.017514
RS	40	1.702833	2.639279	1452.451730	0.019102	0.019780
RS	41	1.838003	2.639279	1483.863620	0.019516	0.020273
RS	42	1.983307	2.535144	1570.315312	0.020653	0.021472
RS	43	2.139506	2.535144	1587.600810	0.020880	0.021732
RS	44	2.307416	2.541553	1593.814355	0.020962	0.021810
RS	45	2.487915	2.541553	1596.329795	0.020995	0.021835
RS	46	2.681947	2.618387	1545.549992	0.020327	0.021121
RS	47	2.890527	2.618387	1534.853119	0.020186	0.020954
RS	48	3.114746	2.732764	1454.529187	0.019130	0.019840
RS	49	3.355776	2.732764	1432.441928	0.018839	0.019525
RS	50	3.614877	2.860111	1342.031277	0.017650	0.018286
RS	51	3.893405	2.860111	1309.870922	0.017227	0.017846
RS	52	4.192816	2.984854	1219.006499	0.016032	0.016615
RS	53	4.514675	2.984854	1177.736028	0.015489	0.016065
RS	54	4.860666	3.169525	1066.791393	0.014030	0.014571
RS	55	5.232599	3.169525	1021.301668	0.013432	0.013970
RS	56	5.632417	3.169525	969.264237	0.012748	0.013281
RS	57	6.062213	3.169525	911.293406	0.011985	0.012510
RS	58	6.524232	4.740492	581.714345	0.007651	0.008059
RS	59	7.020893	4.740492	565.194418	0.007433	0.007841
RS	60	7.554791	4.740492	544.965077	0.007167	0.007571
RS	61	8.128719	4.740492	521.158829	0.006854	0.007249
RS	62	8.745678	4.740492	494.004295	0.006497	0.006879
RS	63	9.408894	4.740492	3526.826198	0.046384	0.049237
PA	4+25*2+4+6 0.064496735 0.032559977 9.408894052 17.136524000 0.398089737 0.325660842 0.347617557 0.378342847 0.433792326 0.554243891 0.788200028 1.183508472 1.782581679 2.612275826 3.617987617 4.575101672 5.144230741 5.120975738 4.618272261 3.939698478 3.331198877 2.894847281 2.639279205 2.535144098 2.541553013 2.618387310 2.732764173 2.860111201 2.984854477 3.169524928 4.740492378
//
IT	4503
RD	25
LK	-358451.590075
QD	-306.773738 -> -290.155979
RI	0.0015432401
TR	0.063704	0.032895
MT	9.454441
MM	C_pi: 2.121003, n_recomb: 77741.917595
RS	0	0.000000	19.490096	28.925983	0.000372	0.000031
RS	1	0.007506	19.490096	31.088663	0.000400	0.000166
RS	2	0.015575	19.490096	33.412357	0.000430	0.000316
RS	3	0.024250	19.490096	35.908945	0.000462	0.000443
RS	4	0.033576	0.403658	1840.846745	0.023679	0.021854
RS	5	0.043602	0.403658	1929.006877	0.024813	0.023209
RS	6	0.054380	0.328957	2467.642320	0.031741	0.029770
RS	7	0.065967	0.328957	2558.180907	0.032906	0.030997
RS	8	0.078425	0.351006	2481.831089	0.031924	0.030147
RS	9	0.091817	0.351006	2565.165753	0.032996	0.031277
RS	10	0.106214	0.380721	2441.330045	0.031403	0.029842
RS	11	0.121692	0.380721	2516.858496	0.032375	0.031010
RS	12	0.138332	0.434234	2274.345556	0.029255	0.028134
RS	13	0.156220	0.434234	2343.487413	0.030144	0.029265
RS	14	0.175452	0.552461	1901.538118	0.024460	0.023853
RS	15	0.196127	0.552461	1967.120088	0.025303	0.024851
RS	16	0.218353	0.784508	1438.032009	0.018498	0.018233
RS	17	0.242248	0.784508	1498.493773	0.019275	0.019061
RS	18	0.267937	1.179660	1042.109498	0.013405	0.013298
RS	19	0.295553	1.179660	1093.960667	0.014072	0.013970
RS	20	0.325242	1.783287	761.782210	0.009799	0.009767
RS	21	0.357160	1.783287	804.329191	0.010346	0.010312
RS	22	0.391474	2.626650	577.705345	0.007431	0.007442
RS	23	0.428363	2.626650	612.466057	0.007878	0.007883
RS	24	0.468020	3.658585	466.749703	0.006004	0.006034
RS	25	0.510655	3.658585	496.110803	0.006382	0.006402
RS	26	0.556489	4.650475	415.088712	0.005339	0.005372
RS	27	0.605764	4.650475	441.733450	0.005682	0.005701
RS	28	0.658737	5.248276	416.515540	0.005358	0.005382
RS	29	0.715686	5.248276	443.191135	0.005701	0.005714
RS	30	0.776910	5.232647	472.608878	0.006079	0.006094
RS	31	0.842729	5.232647	502.050500	0.006458	0.006472
RS	32	0.913488	4.716136	590.735796	0.007599	0.007620
RS	33	0.989558	4.716136	625.334672	0.008044	0.008089
RS	34	1.071338	4.014483	775.494186	0.009975	0.010052
RS	35	1.159256	4.014483	816.174153	0.010499	0.010635
RS	36	1.253773	3.384810	1014.777638	0.013053	0.013263
RS	37	1.355384	3.384810	1059.290060	0.013626	0.013928
RS	38	1.464622	2.933453	1269.698575	0.016332	0.016745
RS	39	1.582060	2.933453	1312.036375	0.016877	0.017391
RS	40	1.708311	2.668874	1482.389698	0.019068	0.019691
RS	41	1.844039	2.668874	1515.171700	0.019490	0.020190
RS	42	1.989955	2.560243	1606.289092	0.020662	0.021422
RS	43	2.146822	2.560243	1624.725796	0.020899	0.021693
RS	44	2.315464	2.565173	1632.828679	0.021003	0.021795
RS	45	2.496763	2.565173	1636.173270	0.021046	0.021833
RS	46	2.691671	2.642302	1585.139856	0.020390	0.021134
RS	47	2.901207	2.642302	1574.945028	0.020259	0.020980
RS	48	3.126472	2.757789	1493.249379	0.019208	0.019876
RS	49	3.368644	2.757789	1471.350813	0.018926	0.019572
RS	50	3.628992	2.886419	1379.182516	0.017741	0.018341
RS	51	3.908883	2.886419	1346.894455	0.017325	0.017912
RS	52	4.209781	3.012326	1254.189168	0.016133	0.016686
RS	53	4.533263	3.012326	1212.460979	0.015596	0.016144
RS	54	4.881026	3.199220	1098.758453	0.014133	0.014650
RS	55	5.254891	3.199220	1052.597085	0.013540	0.014056
RS	56	5.656818	3.199220	999.654811	0.012859	0.013372
RS	57	6.088912	3.199220	940.547872	0.012098	0.012605
RS	58	6.553438	4.819079	596.745671	0.007676	0.008069
RS	59	7.052831	4.819079	580.589376	0.007468	0.007862
RS	60	7.589707	4.819079	560.620705	0.007211	0.007602
RS	61	8.166880	4.819079	536.957309	0.006907	0.007290
RS	62	8.787374	4.819079	509.814426	0.006558	0.006930
RS	63	9.454441	4.819079	3687.483177	0.047432	0.050270
PA	4+25*2+4+6 0.063704016 0.032895459 9.454441105 19.490096242 0.403658033 0.328956968 0.351005961 0.380720624 0.434233741 0.552461030 0.784507840 1.179660232 1.783287180 2.626650398 3.658584810 4.650475208 5.248275508 5.232647406 4.716136421 4.014483452 3.384810295 2.933453491 2.668874241 2.560243469 2.565173079 2.642301929 2.757788588 2.886419044 3.012326100 3.199219501 4.819078653
//
CC
CC	Brief Description of the file format:
CC	  CC  comments
CC	  MM  useful-messages
CC	  RD  round-of-iterations
CC	  LL  \log[P(sequence)]
CC	  QD  Q-before-opt Q-after-opt
CC	  TR  \theta_0 \rho_0
CC	  RS  k t_k \lambda_k \pi_k \sum_{l\not=k}A_{kl} A_{kk}
CC	  DC  begin end best-k t_k+\Delta_k max-prob
CC
MM	Version: 0.6.5-r67
MM	pattern:4+25*2+4+6, n:63, n_free_lambdas:28
MM	n_iterations:25, skip:1, max_t:5, theta/rho:5
MM	is_decoding:0
MM	n_seqs:20, sum_L:1202254, sum_n:153925
RD	0
LK	0.000000
QD	0.000000 -> 0.000000
RI	inf
TR	0.137001	0.027400
MT	5.000000
MM	C_pi: 1.000000, n_recomb: 32496.711287
RS	0	0.000000	1.000000	205.791651	0.006333	0.000000
RS	1	0.006440	1.000000	217.612999	0.006696	0.000000
RS	2	0.013294	1.000000	230.016273	0.007078	0.000000
RS	3	0.020590	1.000000	243.017266	0.007478	0.000000
RS	4	0.028356	1.000000	256.630323	0.007897	0.000000
RS	5	0.036622	1.000000	270.868003	0.008335	0.000000
RS	6	0.045421	1.000000	285.740695	0.008793	0.000000
RS	7	0.054785	1.000000	301.256196	0.009270	0.000000
RS	8	0.064753	1.000000	317.419242	0.009768	0.000000
RS	9	0.075363	1.000000	334.230988	0.010285	0.000000
RS	10	0.086656	1.000000	351.688445	0.010822	0.000000
RS	11	0.098677	1.000000	369.783866	0.011379	0.000000
RS	12	0.111471	1.000000	388.504082	0.011955	0.000000
RS	13	0.125090	1.000000	407.829787	0.012550	0.000000
RS	14	0.139585	1.000000	427.734787	0.013162	0.000000
RS	15	0.155014	1.000000	448.185196	0.013792	0.000000
RS	16	0.171437	1.000000	469.138604	0.014436	0.000000
RS	17	0.188917	1.000000	490.543223	0.015095	0.000000
RS	18	0.207523	1.000000	512.337005	0.015766	0.000000
RS	19	0.227327	1.000000	534.446773	0.016446	0.000000
RS	20	0.248406	1.000000	556.787369	0.017134	0.000000
RS	21	0.270843	1.000000	579.260833	0.017825	0.000000
RS	22	0.294725	1.000000	601.755663	0.018517	0.000000
RS	23	0.320144	1.000000	624.146166	0.019206	0.000000
RS	24	0.347201	1.000000	646.291954	0.019888	0.000000
RS	25	0.376000	1.000000	668.037610	0.020557	0.000000
RS	26	0.406654	1.000000	689.212589	0.021209	0.000000
RS	27	0.439282	1.000000	709.631397	0.021837	0.000000
RS	28	0.474011	1.000000	729.094102	0.022436	0.000000
RS	29	0.510976	1.000000	747.387247	0.022999	0.000000
RS	30	0.550322	1.000000	764.285214	0.023519	0.000000
RS	31	0.592202	1.000000	779.552113	0.023989	0.000000
RS	32	0.636779	1.000000	792.944246	0.024401	0.000000
RS	33	0.684227	1.000000	804.213194	0.024748	0.000000
RS	34	0.734730	1.000000	813.109581	0.025021	0.000000
RS	35	0.788485	1.000000	819.387520	0.025214	0.000000
RS	36	0.845702	1.000000	822.809764	0.025320	0.000000
RS	37	0.906604	1.000000	823.153517	0.025330	0.000000
RS	38	0.971428	1.000000	820.216864	0.025240	0.000000
RS	39	1.040426	1.000000	813.825701	0.025043	0.000000
RS	40	1.113868	1.000000	803.841035	0.024736	0.000000
RS	41	1.192040	1.000000	790.166436	0.024315	0.000000
RS	42	1.275245	1.000000	772.755404	0.023779	0.000000
RS	43	1.363809	1.000000	751.618334	0.023129	0.000000
RS	44	1.458076	1.000000	726.828721	0.022366	0.000000
RS	45	1.558414	1.000000	698.528206	0.021495	0.000000
RS	46	1.665214	1.000000	666.930038	0.020523	0.000000
RS	47	1.778891	1.000000	632.320521	0.019458	0.000000
RS	48	1.899889	1.000000	595.058034	0.018311	0.000000
RS	49	2.028679	1.000000	555.569269	0.017096	0.000000
RS	50	2.165763	1.000000	514.342441	0.015828	0.000000
RS	51	2.311675	1.000000	471.917322	0.014522	0.000000
RS	52	2.466983	1.000000	428.872184	0.013197	0.000000
RS	53	2.632293	1.000000	385.807883	0.011872	0.000000
RS	54	2.808249	1.000000	343.329603	0.010565	0.000000
RS	55	2.995536	1.000000	302.026984	0.009294	0.000000
RS	56	3.194884	1.000000	262.453601	0.008076	0.000000
RS	57	3.407070	1.000000	225.106940	0.006927	0.000000
RS	58	3.632920	1.000000	190.410122	0.005859	0.000000
RS	59	3.873315	1.000000	158.696659	0.004883	0.000000
RS	60	4.129191	1.000000	130.199412	0.004007	0.000000
RS	61	4.401545	1.000000	105.044688	0.003232	0.000000
RS	62	4.691438	1.000000	83.252086	0.002562	0.000000
RS	63	5.000000	1.000000	233.757318	0.007193	0.000000
PA	4+25*2+4+6 0.137000660 0.027400132 5.000000000 1.000000000 1.000000000 1.000000000 1.000000000 1.000000000 1.000000000 1.000000000 1.000000000 1.000000000 1.000000000 1.000000000 1.000000000 1.000000000 1.000000000 1.000000000 1.000000000 1.000000000 1.000000000 1.000000000 1.000000000 1.000000000 1.000000000 1.000000000 1.000000000 1.000000000 1.000000000 1.000000000 1.000000000
//
IT	4305
RD	1
LK	-389343.439447
QD	-2210.557375 -> -1200.150674
RI	0.0729694207
TR	0.119440	0.024142
MT	6.166055
MM	C_pi: 1.059912, n_recomb: 30374.930608
RS	0	0.000000	0.363415	555.034974	0.018273	0.000567
RS	1	0.006788	0.363415	581.425561	0.019142	0.004430
RS	2	0.014037	0.363415	608.276629	0.020026	0.012905
RS	3	0.021779	0.363415	635.481505	0.020921	0.020353
RS	4	0.030045	0.315163	762.995545	0.025119	0.024732
RS	5	0.038873	0.315163	791.621948	0.026062	0.026784
RS	6	0.048300	0.367442	704.680338	0.023199	0.026411
RS	7	0.058367	0.367442	731.593321	0.024085	0.025311
RS	8	0.069118	0.443737	629.420456	0.020722	0.024350
RS	9	0.080598	0.443737	654.502157	0.021547	0.023393
RS	10	0.092858	0.538086	561.679612	0.018492	0.022289
RS	11	0.105950	0.538086	585.005014	0.019259	0.021053
RS	12	0.119930	0.650845	504.089969	0.016596	0.019749
RS	13	0.134860	0.650845	525.791537	0.017310	0.018438
RS	14	0.150803	0.777658	459.236956	0.015119	0.017176
RS	15	0.167828	0.777658	479.538096	0.015787	0.016013
RS	16	0.186009	0.910073	428.002711	0.014091	0.014982
RS	17	0.205424	0.910073	447.194848	0.014722	0.014096
RS	18	0.226157	1.038671	409.405612	0.013478	0.013351
RS	19	0.248298	1.038671	427.785980	0.014084	0.012732
RS	20	0.271941	1.156128	401.480393	0.013217	0.012223
RS	21	0.297190	1.156128	419.294514	0.013804	0.011814
RS	22	0.324152	1.256890	402.585667	0.013254	0.011497
RS	23	0.352945	1.256890	420.002856	0.013827	0.011273
RS	24	0.383692	1.336328	411.792642	0.013557	0.011149
RS	25	0.416527	1.336328	428.891802	0.014120	0.011131
RS	26	0.451590	1.391663	428.449757	0.014105	0.011226
RS	27	0.489034	1.391663	445.190154	0.014656	0.011439
RS	28	0.529019	1.423294	451.618326	0.014868	0.011774
RS	29	0.571719	1.423294	467.795433	0.015401	0.012231
RS	30	0.617318	1.434746	479.755924	0.015794	0.012806
RS	31	0.666011	1.434746	494.958673	0.016295	0.013492
RS	32	0.718011	1.431637	510.534436	0.016808	0.014277
RS	33	0.773540	1.431637	524.123764	0.017255	0.015141
RS	34	0.832838	1.420381	540.795891	0.017804	0.016057
RS	35	0.896162	1.420381	551.928059	0.018171	0.016990
RS	36	0.963785	1.406839	566.827475	0.018661	0.017900
RS	37	1.035998	1.406839	574.537914	0.018915	0.018747
RS	38	1.113113	1.395201	584.994034	0.019259	0.019493
RS	39	1.195463	1.395201	588.328663	0.019369	0.020108
RS	40	1.283403	1.387569	592.410134	0.019503	0.020568
RS	41	1.377313	1.387569	590.565076	0.019443	0.020862
RS	42	1.477597	1.384243	587.337325	0.019336	0.020987
RS	43	1.584689	1.384243	579.770223	0.019087	0.020948
RS	44	1.699051	1.384434	569.178706	0.018738	0.020753
RS	45	1.821177	1.384434	555.684649	0.018294	0.020414
RS	46	1.951592	1.387075	538.242339	0.017720	0.019944
RS	47	2.090861	1.387075	519.012154	0.017087	0.019355
RS	48	2.239583	1.391296	495.590764	0.016316	0.018660
RS	49	2.398401	1.391296	471.256808	0.015515	0.017873
RS	50	2.568000	1.396386	443.084953	0.014587	0.017008
RS	51	2.749113	1.396386	414.726746	0.013654	0.016079
RS	52	2.942519	1.401803	383.346317	0.012620	0.015100
RS	53	3.149055	1.401803	352.442185	0.011603	0.014082
RS	54	3.369611	1.410504	318.935267	0.010500	0.013035
RS	55	3.605139	1.410504	287.433656	0.009463	0.011968
RS	56	3.856655	1.410504	256.077641	0.008431	0.010893
RS	57	4.125245	1.410504	225.354053	0.007419	0.009820
RS	58	4.412068	1.461891	189.546330	0.006240	0.008761
RS	59	4.718361	1.461891	163.620006	0.005387	0.007730
RS	60	5.045446	1.461891	139.215125	0.004583	0.006740
RS	61	5.394735	1.461891	116.637987	0.003840	0.005804
RS	62	5.767735	1.461891	96.126457	0.003165	0.004932
RS	63	6.166055	1.461891	312.686561	0.010294	0.017801
PA	4+25*2+4+6 0.119439798 0.024141850 6.166055202 0.363415480 0.315163374 0.367442131 0.443736553 0.538086414 0.650844574 0.777657986 0.910073280 1.038671494 1.156127930 1.256889582 1.336327553 1.391662598 1.423294067 1.434745789 1.431636572 1.420380592 1.406839371 1.395200729 1.387569427 1.384243011 1.384433746 1.387075424 1.391296387 1.396386147 1.401802778 1.410504341 1.461891353
//
IT	5034
RD	2
LK	-387798.987206
QD	-1257.859809 -> -963.449256
RI	0.0795831009
TR	0.111910	0.023630
MT	6.738742
MM	C_pi: 1.116484, n_recomb: 31305.964595
RS	0	0.000000	0.356765	594.985113	0.019005	0.000504
RS	1	0.006937	0.356765	623.639418	0.019921	0.003922
RS	2	0.014354	0.356765	652.766194	0.020851	0.011035
RS	3	0.022287	0.356765	682.239007	0.021793	0.018130
RS	4	0.030769	0.235982	1069.343280	0.034158	0.026681
RS	5	0.039841	0.235982	1099.063206	0.035107	0.030741
RS	6	0.049541	0.272332	978.993537	0.031272	0.028387
RS	7	0.059914	0.272332	1006.582100	0.032153	0.029682
RS	8	0.071007	0.339518	831.442016	0.026559	0.025576
RS	9	0.082869	0.339518	857.679233	0.027397	0.026527
RS	10	0.095554	0.432776	695.330230	0.022211	0.022537
RS	11	0.109119	0.432776	719.958663	0.022997	0.023027
RS	12	0.123624	0.558204	578.978571	0.018494	0.019292
RS	13	0.139137	0.558204	601.708298	0.019220	0.019407
RS	14	0.155725	0.717060	487.537994	0.015573	0.016245
RS	15	0.173463	0.717060	508.293255	0.016236	0.016196
RS	16	0.192433	0.902135	421.691013	0.013470	0.013789
RS	17	0.212718	0.902135	440.682295	0.014077	0.013761
RS	18	0.234410	1.099851	378.008396	0.012075	0.012063
RS	19	0.257607	1.099851	395.616690	0.012637	0.012106
RS	20	0.282413	1.295680	351.579647	0.011230	0.010942
RS	21	0.308939	1.295680	368.206923	0.011762	0.011036
RS	22	0.337306	1.474746	338.787509	0.010822	0.010264
RS	23	0.367640	1.474746	354.790898	0.011333	0.010414
RS	24	0.400079	1.620660	337.964350	0.010796	0.009985
RS	25	0.434768	1.620660	353.641959	0.011296	0.010239
RS	26	0.471863	1.719820	348.430790	0.011130	0.010155
RS	27	0.511531	1.719820	363.989824	0.011627	0.010570
RS	28	0.553951	1.767733	369.469555	0.011802	0.010841
RS	29	0.599313	1.767733	384.959425	0.012297	0.011452
RS	30	0.647822	1.770686	399.717883	0.012768	0.012072
RS	31	0.699696	1.770686	414.945585	0.013255	0.012886
RS	32	0.755168	1.742580	436.683612	0.013949	0.013819
RS	33	0.814488	1.742580	451.140194	0.014411	0.014794
RS	34	0.877923	1.700045	476.364023	0.015216	0.015935
RS	35	0.945758	1.700045	489.210149	0.015627	0.016960
RS	36	1.018299	1.657709	513.492752	0.016402	0.018111
RS	37	1.095871	1.657709	523.655028	0.016727	0.019006
RS	38	1.178825	1.624950	542.703020	0.017335	0.019932
RS	39	1.267533	1.624950	549.072163	0.017539	0.020533
RS	40	1.362394	1.605317	559.941499	0.017886	0.021064
RS	41	1.463835	1.605317	561.582321	0.017939	0.021291
RS	42	1.572313	1.597918	563.230871	0.017991	0.021384
RS	43	1.688315	1.597918	559.510830	0.017872	0.021253
RS	44	1.812365	1.599602	552.423175	0.017646	0.020965
RS	45	1.945019	1.599602	543.049217	0.017347	0.020543
RS	46	2.086875	1.607000	528.396636	0.016878	0.019964
RS	47	2.238571	1.607000	513.423297	0.016400	0.019321
RS	48	2.400789	1.617542	492.510152	0.015732	0.018534
RS	49	2.574261	1.617542	472.360538	0.015089	0.017730
RS	50	2.759765	1.629257	446.587886	0.014265	0.016803
RS	51	2.958137	1.629257	422.061951	0.013482	0.015891
RS	52	3.170270	1.640804	392.884029	0.012550	0.014881
RS	53	3.397117	1.640804	365.149996	0.011664	0.013899
RS	54	3.639700	1.657892	332.887679	0.010633	0.012815
RS	55	3.899110	1.657892	303.732483	0.009702	0.011798
RS	56	4.176515	1.657892	274.096353	0.008755	0.010766
RS	57	4.473162	1.657892	244.456815	0.007809	0.009729
RS	58	4.790387	1.767340	203.203808	0.006491	0.008424
RS	59	5.129616	1.767340	178.894616	0.005714	0.007504
RS	60	5.492377	1.767340	155.382976	0.004963	0.006605
RS	61	5.880301	1.767340	133.028259	0.004249	0.005739
RS	62	6.295134	1.767340	112.146073	0.003582	0.004917
RS	63	6.738742	1.767340	401.679335	0.012831	0.018624
PA	4+25*2+4+6 0.111910083 0.023630332 6.738742304 0.356765043 0.235982475 0.272332328 0.339517649 0.432776141 0.558203859 0.717059569 0.902135343 1.099850605 1.295679602 1.474745740 1.620660495 1.719820327 1.767732736 1.770686459 1.742579902 1.700045249 1.657708547 1.624949751 1.605317348 1.597918470 1.599602199 1.606999904 1.617541802 1.629256777 1.640803858 1.657892200 1.767340282
//
IT	4915
RD	3
LK	-387306.881784
QD	-1024.129139 -> -878.656238
RI	0.0664996372
TR	0.107130	0.023861
MT	7.074264
MM	C_pi: 1.187386, n_recomb: 33587.245648
RS	0	0.000000	0.446433	516.571491	0.015380	0.000424
RS	1	0.007018	0.446433	543.949728	0.016195	0.003193
RS	2	0.014528	0.446433	572.128896	0.017034	0.008786
RS	3	0.022566	0.446433	601.036965	0.017895	0.014374
RS	4	0.031168	0.223752	1245.376764	0.037079	0.027515
RS	5	0.040373	0.223752	1277.371109	0.038031	0.031689
RS	6	0.050224	0.247852	1181.952575	0.035191	0.029919
RS	7	0.060767	0.247852	1210.588473	0.036043	0.031769
RS	8	0.072050	0.306744	1003.435032	0.029875	0.026960
RS	9	0.084124	0.306744	1031.144793	0.030700	0.028483
RS	10	0.097046	0.394136	826.416281	0.024605	0.023510
RS	11	0.110875	0.394136	853.022656	0.025397	0.024582
RS	12	0.125674	0.520135	668.732998	0.019910	0.019791
RS	13	0.141512	0.520135	693.599428	0.020651	0.020415
RS	14	0.158461	0.691678	542.114281	0.016140	0.016300
RS	15	0.176600	0.691678	564.752011	0.016814	0.016660
RS	16	0.196011	0.905556	450.118387	0.013401	0.013515
RS	17	0.216786	0.905556	470.525775	0.014009	0.013804
RS	18	0.239017	1.148213	388.345385	0.011562	0.011582
RS	19	0.262810	1.148213	406.900676	0.012115	0.011869
RS	20	0.288272	1.401758	349.455792	0.010404	0.010338
RS	21	0.315520	1.401758	366.654539	0.010916	0.010618
RS	22	0.344682	1.644091	328.077466	0.009768	0.009589
RS	23	0.375889	1.644091	344.403682	0.010254	0.009874
RS	24	0.409287	1.846246	321.901795	0.009584	0.009279
RS	25	0.445029	1.846246	337.807446	0.010058	0.009625
RS	26	0.483279	1.980604	330.244194	0.009832	0.009459
RS	27	0.524213	1.980604	346.114988	0.010305	0.009928
RS	28	0.568021	2.035216	352.609076	0.010498	0.010202
RS	29	0.614902	2.035216	368.677045	0.010977	0.010837
RS	30	0.665074	2.019230	387.854732	0.011548	0.011547
RS	31	0.718767	2.019230	404.072904	0.012031	0.012364
RS	32	0.776228	1.956906	433.349051	0.012902	0.013472
RS	33	0.837721	1.956906	449.259790	0.013376	0.014440
RS	34	0.903531	1.877079	484.112141	0.014414	0.015822
RS	35	0.973958	1.877079	498.784836	0.014850	0.016831
RS	36	1.049329	1.803764	532.904391	0.015866	0.018234
RS	37	1.129988	1.803764	545.049502	0.016228	0.019098
RS	38	1.216309	1.750796	572.074831	0.017033	0.020215
RS	39	1.308687	1.750796	580.343885	0.017279	0.020766
RS	40	1.407549	1.721909	596.067307	0.017747	0.021383
RS	41	1.513348	1.721909	599.374379	0.017845	0.021549
RS	42	1.626573	1.713963	602.755381	0.017946	0.021630
RS	43	1.747743	1.713963	600.436022	0.017877	0.021442
RS	44	1.877418	1.720744	592.872288	0.017652	0.021086
RS	45	2.016193	1.720744	584.664897	0.017407	0.020626
RS	46	2.164707	1.736186	568.402720	0.016923	0.019966
RS	47	2.323644	1.736186	554.385044	0.016506	0.019310
RS	48	2.493735	1.755791	531.510501	0.015825	0.018457
RS	49	2.675763	1.755791	512.079367	0.015246	0.017665
RS	50	2.870566	1.776223	484.424701	0.014423	0.016699
RS	51	3.079040	1.776223	460.293448	0.013704	0.015816
RS	52	3.302144	1.795341	429.410590	0.012785	0.014792
RS	53	3.540906	1.795341	401.623673	0.011958	0.013847
RS	54	3.796425	1.821952	367.062790	0.010929	0.012747
RS	55	4.069875	1.821952	337.429866	0.010046	0.011772
RS	56	4.362517	1.821952	306.897360	0.009137	0.010776
RS	57	4.675696	1.821952	275.958655	0.008216	0.009769
RS	58	5.010853	1.992613	225.970035	0.006728	0.008271
RS	59	5.369532	1.992613	201.594538	0.006002	0.007429
RS	60	5.753384	1.992613	177.565370	0.005287	0.006596
RS	61	6.164173	1.992613	154.276495	0.004593	0.005782
RS	62	6.603792	1.992613	132.094967	0.003933	0.004999
RS	63	7.074264	1.992613	508.259464	0.015133	0.019910
PA	4+25*2+4+6 0.107130356 0.023861367 7.074263647 0.446433146 0.223751547 0.247852374 0.306743700 0.394136181 0.520134826 0.691678116 0.905556068 1.148213253 1.401758229 1.644090818 1.846246345 1.980603934 2.035215904 2.019229927 1.956905849 1.877078712 1.803764455 1.750795583 1.721909135 1.713962984 1.720743642 1.736186493 1.755790723 1.776222645 1.795341200 1.821951946 1.992612959
//
IT	4411
RD	4
LK	-387039.249260
QD	-925.084614 -> -819.677026
RI	0.0508629707
TR	0.103388	0.024331
MT	7.308531
MM	C_pi: 1.254580, n_recomb: 36147.791249
RS	0	0.000000	0.589884	424.357955	0.011740	0.000355
RS	1	0.007073	0.589884	448.805800	0.012416	0.002575
RS	2	0.014645	0.589884	474.248605	0.013120	0.006960
RS	3	0.022754	0.589884	500.666327	0.013851	0.011236
RS	4	0.031436	0.227609	1351.490002	0.037388	0.027798
RS	5	0.040732	0.227609	1387.336687	0.038380	0.031581
RS	6	0.050685	0.241726	1338.790232	0.037037	0.030928
RS	7	0.061342	0.241726	1369.713406	0.037892	0.032797
RS	8	0.072753	0.294272	1152.573376	0.031885	0.028056
RS	9	0.084971	0.294272	1182.357127	0.032709	0.029720
RS	10	0.098054	0.375918	951.476937	0.026322	0.024457
RS	11	0.112061	0.375918	980.396407	0.027122	0.025748
RS	12	0.127059	0.499436	762.288525	0.021088	0.020432
RS	13	0.143118	0.499436	789.641307	0.021845	0.021280
RS	14	0.160313	0.676390	605.466205	0.016750	0.016584
RS	15	0.178724	0.676390	630.422061	0.017440	0.017133
RS	16	0.198437	0.907917	489.988704	0.013555	0.013502
RS	17	0.219544	0.907917	512.303612	0.014172	0.013939
RS	18	0.242144	1.182277	411.910182	0.011395	0.011362
RS	19	0.266343	1.182277	431.927155	0.011949	0.011763
RS	20	0.292253	1.480754	361.940390	0.010013	0.009982
RS	21	0.319995	1.480754	380.227061	0.010519	0.010346
RS	22	0.349699	1.776280	333.126291	0.009216	0.009143
RS	23	0.381505	1.776280	350.275602	0.009690	0.009486
RS	24	0.415560	2.028016	322.585845	0.008924	0.008780
RS	25	0.452023	2.028016	339.186146	0.009383	0.009158
RS	26	0.491065	2.193017	329.638758	0.009119	0.008944
RS	27	0.532869	2.193017	346.236887	0.009578	0.009420
RS	28	0.577629	2.250302	354.029685	0.009794	0.009706
RS	29	0.625555	2.250302	371.024683	0.010264	0.010327
RS	30	0.676870	2.211814	394.918405	0.010925	0.011117
RS	31	0.731815	2.211814	412.396595	0.011409	0.011905
RS	32	0.790646	2.113249	449.639720	0.012439	0.013165
RS	33	0.853638	2.113249	467.178660	0.012924	0.014098
RS	34	0.921085	1.996329	512.228727	0.014170	0.015690
RS	35	0.993302	1.996329	528.773524	0.014628	0.016664
RS	36	1.070626	1.894038	573.209426	0.015857	0.018288
RS	37	1.153420	1.894038	587.202024	0.016244	0.019122
RS	38	1.242069	1.823645	622.207347	0.017213	0.020405
RS	39	1.336988	1.823645	632.014770	0.017484	0.020928
RS	40	1.438620	1.788245	651.868207	0.018033	0.021616
RS	41	1.547441	1.788245	656.249547	0.018155	0.021757
RS	42	1.663957	1.782085	659.981338	0.018258	0.021819
RS	43	1.788715	1.782085	658.281643	0.018211	0.021615
RS	44	1.922296	1.795862	648.486416	0.017940	0.021189
RS	45	2.065324	1.795862	640.540551	0.017720	0.020728
RS	46	2.218469	1.820868	620.836410	0.017175	0.019988
RS	47	2.382444	1.820868	606.813086	0.016787	0.019348
RS	48	2.558017	1.850709	580.266234	0.016053	0.018430
RS	49	2.746008	1.850709	560.598895	0.015509	0.017667
RS	50	2.947294	1.880721	529.575904	0.014650	0.016661
RS	51	3.162816	1.880721	504.948186	0.013969	0.015816
RS	52	3.393582	1.908011	471.135468	0.013034	0.014774
RS	53	3.640668	1.908011	442.518107	0.012242	0.013869
RS	54	3.905230	1.944670	404.594137	0.011193	0.012750
RS	55	4.188504	1.944670	373.875219	0.010343	0.011813
RS	56	4.491812	1.944670	341.906936	0.009459	0.010850
RS	57	4.816571	1.944670	309.202515	0.008554	0.009869
RS	58	5.164300	2.178037	249.168311	0.006893	0.008189
RS	59	5.536622	2.178037	224.536794	0.006212	0.007413
RS	60	5.935277	2.178037	199.885999	0.005530	0.006634
RS	61	6.362127	2.178037	175.631378	0.004859	0.005864
RS	62	6.819167	2.178037	152.175546	0.004210	0.005114
RS	63	7.308531	2.178037	620.513264	0.017166	0.021347
PA	4+25*2+4+6 0.103387553 0.024331323 7.308530625 0.589884263 0.227609141 0.241725652 0.294271823 0.375918148 0.499436101 0.676390400 0.907917166 1.182277181 1.480753645 1.776279624 2.028015799 2.193016574 2.250302350 2.211814104 2.113249148 1.996329239 1.894037527 1.823644939 1.788245044 1.782085009 1.795861746 1.820867673 1.850708738 1.880720616 1.908010599 1.944669586 2.178037359
//
IT	4871
RD	5
LK	-386836.873498
QD	-856.289858 -> -767.840928
RI	0.0383321754
TR	0.100177	0.024879
MT	7.493839
MM	C_pi: 1.314770, n_recomb: 38693.581027
RS	0	0.000000	0.781751	344.920296	0.008914	0.000301
RS	1	0.007115	0.781751	366.028010	0.009460	0.002090
RS	2	0.014735	0.781751	388.169626	0.010032	0.005556
RS	3	0.022898	0.781751	411.357975	0.010631	0.008843
RS	4	0.031642	0.236540	1419.973878	0.036698	0.027792
RS	5	0.041008	0.236540	1460.084321	0.037735	0.031098
RS	6	0.051040	0.242085	1463.435303	0.037821	0.031536
RS	7	0.061786	0.242085	1497.351917	0.038698	0.033285
RS	8	0.073296	0.289677	1281.494008	0.033119	0.028855
RS	9	0.085625	0.289677	1313.701760	0.033951	0.030516
RS	10	0.098832	0.366222	1067.310582	0.027584	0.025259
RS	11	0.112978	0.366222	1098.626623	0.028393	0.026631
RS	12	0.128130	0.486374	853.720132	0.022064	0.021052
RS	13	0.144361	0.486374	883.587441	0.022836	0.022012
RS	14	0.161746	0.665443	670.203989	0.017321	0.016924
RS	15	0.180368	0.665443	697.550603	0.018028	0.017578
RS	16	0.200315	0.908675	532.863981	0.013771	0.013585
RS	17	0.221682	0.908675	557.199274	0.014400	0.014103
RS	18	0.244568	1.206965	439.356718	0.011355	0.011256
RS	19	0.269082	1.206965	460.966032	0.011913	0.011717
RS	20	0.295341	1.542321	378.876045	0.009792	0.009744
RS	21	0.323468	1.542321	398.383623	0.010296	0.010152
RS	22	0.353596	1.884525	343.027344	0.008865	0.008815
RS	23	0.385867	1.884525	361.123835	0.009333	0.009186
RS	24	0.420435	2.181950	328.386536	0.008487	0.008396
RS	25	0.457461	2.181950	345.787020	0.008937	0.008784
RS	26	0.497122	2.375740	334.267008	0.008639	0.008531
RS	27	0.539605	2.375740	351.671136	0.009089	0.008999
RS	28	0.585110	2.434650	360.656902	0.009321	0.009293
RS	29	0.633853	2.434650	378.625927	0.009785	0.009889
RS	30	0.686064	2.373174	407.083393	0.010521	0.010742
RS	31	0.741989	2.373174	425.838510	0.011005	0.011493
RS	32	0.801893	2.238855	471.007007	0.012173	0.012878
RS	33	0.866059	2.238855	490.166324	0.012668	0.013771
RS	34	0.934790	2.086524	545.571794	0.014100	0.015540
RS	35	1.008411	2.086524	563.951380	0.014575	0.016481
RS	36	1.087270	1.957544	618.967791	0.015997	0.018295
RS	37	1.171739	1.957544	634.717434	0.016404	0.019107
RS	38	1.262218	1.871839	677.797864	0.017517	0.020536
RS	39	1.359134	1.871839	688.974157	0.017806	0.021048
RS	40	1.462945	1.831412	712.668544	0.018418	0.021796
RS	41	1.574142	1.831412	717.875038	0.018553	0.021935
RS	42	1.693250	1.827900	721.300466	0.018641	0.021976
RS	43	1.820833	1.827900	719.920163	0.018606	0.021780
RS	44	1.957492	1.849106	707.060803	0.018273	0.021285
RS	45	2.103874	1.849106	699.062554	0.018067	0.020842
RS	46	2.260670	1.883866	675.103288	0.017447	0.020026
RS	47	2.428622	1.883866	660.777478	0.017077	0.019414
RS	48	2.608523	1.923986	629.878725	0.016279	0.018433
RS	49	2.801223	1.923986	609.716549	0.015758	0.017707
RS	50	3.007633	1.963533	574.812815	0.014856	0.016661
RS	51	3.228728	1.963533	549.483928	0.014201	0.015855
RS	52	3.465553	1.998903	512.387915	0.013242	0.014795
RS	53	3.719227	1.998903	482.802302	0.012478	0.013927
RS	54	3.990949	2.045475	441.242626	0.011404	0.012787
RS	55	4.282003	2.045475	409.381931	0.010580	0.011887
RS	56	4.593764	2.045475	375.957210	0.009716	0.010954
RS	57	4.927706	2.045475	341.499798	0.008826	0.009996
RS	58	5.285406	2.342087	270.858016	0.007000	0.008140
RS	59	5.668555	2.342087	246.085032	0.006360	0.007421
RS	60	6.078963	2.342087	220.971570	0.005711	0.006690
RS	61	6.518571	2.342087	195.944188	0.005064	0.005958
RS	62	6.989454	2.342087	171.429021	0.004430	0.005238
RS	63	7.493839	2.342087	734.577568	0.018984	0.022828
PA	4+25*2+4+6 0.100176553 0.024879324 7.493839154 0.781750958 0.236540117 0.242085333 0.289676773 0.366221525 0.486373710 0.665442829 0.908675440 1.206965083 1.542320500 1.884524882 2.181950093 2.375739546 2.434650132 2.373173602 2.238854919 2.086524034 1.957543696 1.871838895 1.831412214 1.827899630 1.849106001 1.883865823 1.923986021 1.963532689 1.998902928 2.045475360 2.342087274
//
IT	4852
RD	6
LK	-386664.823074
QD	-798.129075 -> -720.481277
RI	0.0291488250
TR	0.097315	0.025447
MT	7.651756
MM	C_pi: 1.369155, n_recomb: 41169.797293
RS	0	0.000000	1.024442	281.434148	0.006836	0.000257
RS	1	0.007150	1.024442	299.411874	0.007273	0.001714
RS	2	0.014810	1.024442	318.375574	0.007733	0.004478
RS	3	0.023019	1.024442	338.355406	0.008219	0.007038
RS	4	0.031814	0.247177	1468.163783	0.035661	0.027638
RS	5	0.041238	0.247177	1512.420026	0.036736	0.030493
RS	6	0.051336	0.245179	1566.016967	0.038038	0.031869
RS	7	0.062156	0.245179	1603.257120	0.038943	0.033479
RS	8	0.073750	0.288807	1394.185908	0.033864	0.029422
RS	9	0.086172	0.288807	1429.022739	0.034710	0.031035
RS	10	0.099482	0.360874	1174.240768	0.028522	0.025920
RS	11	0.113745	0.360874	1207.969338	0.029341	0.027318
RS	12	0.129026	0.477472	941.647894	0.022872	0.021619
RS	13	0.145401	0.477472	973.978891	0.023658	0.022641
RS	14	0.162946	0.656996	734.214347	0.017834	0.017273
RS	15	0.181746	0.656996	763.926425	0.018556	0.017990
RS	16	0.201889	0.908474	576.213620	0.013996	0.013709
RS	17	0.223473	0.908474	602.575818	0.014636	0.014278
RS	18	0.246600	1.225829	467.837476	0.011364	0.011209
RS	19	0.271380	1.225829	491.060116	0.011928	0.011706
RS	20	0.297933	1.592764	397.164235	0.009647	0.009573
RS	21	0.326383	1.592764	417.915756	0.010151	0.010007
RS	22	0.356868	1.977356	354.465985	0.008610	0.008558
RS	23	0.389532	1.977356	373.526265	0.009073	0.008945
RS	24	0.424531	2.318271	335.795083	0.008156	0.008082
RS	25	0.462033	2.318271	353.999201	0.008599	0.008473
RS	26	0.502216	2.540495	340.426043	0.008269	0.008183
RS	27	0.545272	2.540495	358.620587	0.008711	0.008640
RS	28	0.591406	2.601446	368.572029	0.008952	0.008935
RS	29	0.640839	2.601446	387.477874	0.009412	0.009506
RS	30	0.693806	2.517634	420.189742	0.010206	0.010404
RS	31	0.750560	2.517634	440.168410	0.010692	0.011120
RS	32	0.811371	2.348725	493.001474	0.011975	0.012603
RS	33	0.876530	2.348725	513.724609	0.012478	0.013460
RS	34	0.946348	2.162675	579.422944	0.014074	0.015376
RS	35	1.021158	2.162675	599.586787	0.014564	0.016289
RS	36	1.101316	2.008782	665.316669	0.016160	0.018268
RS	37	1.187205	2.008782	682.770793	0.016584	0.019065
RS	38	1.279235	1.909085	734.068555	0.017830	0.020624
RS	39	1.377844	1.909085	746.541768	0.018133	0.021134
RS	40	1.483504	1.864260	774.038241	0.018801	0.021938
RS	41	1.596718	1.864260	779.974563	0.018945	0.022086
RS	42	1.718026	1.863452	782.840018	0.019015	0.022108
RS	43	1.848007	1.863452	781.675494	0.018987	0.021930
RS	44	1.987281	1.891806	765.399146	0.018591	0.021374
RS	45	2.136513	1.891806	757.255715	0.018393	0.020957
RS	46	2.296415	1.935881	728.718003	0.017700	0.020071
RS	47	2.467748	1.935881	714.018952	0.017343	0.019492
RS	48	2.651332	1.985792	678.535603	0.016481	0.018454
RS	49	2.848040	1.985792	657.833965	0.015979	0.017766
RS	50	3.058813	2.034387	618.916350	0.015033	0.016684
RS	51	3.284655	2.034387	592.869336	0.014401	0.015916
RS	52	3.526643	2.077389	552.436221	0.013418	0.014839
RS	53	3.785933	2.077389	521.895636	0.012677	0.014006
RS	54	4.063761	2.133358	476.677695	0.011578	0.012845
RS	55	4.361452	2.133358	443.721573	0.010778	0.011978
RS	56	4.680428	2.133358	408.907148	0.009932	0.011071
RS	57	5.022208	2.133358	372.781543	0.009055	0.010134
RS	58	5.388425	2.493119	291.198537	0.007073	0.008109
RS	59	5.780824	2.493119	266.400824	0.006471	0.007440
RS	60	6.201278	2.493119	240.972714	0.005853	0.006751
RS	61	6.651793	2.493119	215.344592	0.005231	0.006054
RS	62	7.134518	2.493119	189.957509	0.004614	0.005361
RS	63	7.651756	2.493119	850.364867	0.020655	0.024307
PA	4+25*2+4+6 0.097315303 0.025446620 7.651755812 1.024441876 0.247176996 0.245178998 0.288806838 0.360874414 0.477471884 0.656996094 0.908474394 1.225829092 1.592763669 1.977355942 2.318270992 2.540495395 2.601445826 2.517633610 2.348724872 2.162675149 2.008781979 1.909084629 1.864259971 1.863451749 1.891806056 1.935880826 1.985792229 2.034387018 2.077389210 2.133358101 2.493119317
//
IT	4820
RD	7
LK	-386513.182516
QD	-746.452352 -> -677.224329
RI	0.0225251065
TR	0.094723	0.026011
MT	7.791820
MM	C_pi: 1.419190, n_recomb: 43575.573365
RS	0	0.000000	1.323069	231.572732	0.005314	0.000221
RS	1	0.007180	1.323069	246.832295	0.005664	0.001419
RS	2	0.014876	1.323069	262.993047	0.006035	0.003643
RS	3	0.023124	1.323069	280.092778	0.006428	0.005663
RS	4	0.031964	0.258286	1505.068750	0.034539	0.027407
RS	5	0.041439	0.258286	1553.193042	0.035644	0.029868
RS	6	0.051595	0.249540	1653.313252	0.037941	0.032019
RS	7	0.062479	0.249540	1694.004217	0.038875	0.033506
RS	8	0.074145	0.289921	1494.291645	0.034292	0.029817
RS	9	0.086649	0.289921	1531.879726	0.035155	0.031371
RS	10	0.100050	0.358022	1273.582199	0.029227	0.026463
RS	11	0.114414	0.358022	1309.724338	0.030056	0.027864
RS	12	0.129809	0.471096	1026.196454	0.023550	0.022131
RS	13	0.146309	0.471096	1060.929580	0.024347	0.023191
RS	14	0.163995	0.650143	797.097296	0.018292	0.017614
RS	15	0.182949	0.650143	829.128273	0.019027	0.018376
RS	16	0.203265	0.907656	619.355232	0.014213	0.013854
RS	17	0.225040	0.907656	647.723352	0.014864	0.014458
RS	18	0.248378	1.240755	496.488467	0.011394	0.011196
RS	19	0.273392	1.240755	521.315043	0.011963	0.011718
RS	20	0.300201	1.635527	415.803988	0.009542	0.009445
RS	21	0.328936	1.635527	437.790890	0.010047	0.009896
RS	22	0.359734	2.059501	366.340172	0.008407	0.008348
RS	23	0.392743	2.059501	386.349752	0.008866	0.008744
RS	24	0.428122	2.442633	343.638728	0.007886	0.007816
RS	25	0.466041	2.442633	362.621158	0.008322	0.008207
RS	26	0.506683	2.693668	346.890638	0.007961	0.007883
RS	27	0.550243	2.693668	365.834762	0.008395	0.008326
RS	28	0.596931	2.757712	376.497045	0.008640	0.008618
RS	29	0.646971	2.757712	396.281017	0.009094	0.009164
RS	30	0.700604	2.652665	432.880010	0.009934	0.010094
RS	31	0.758088	2.652665	454.011208	0.010419	0.010779
RS	32	0.819699	2.450395	514.151848	0.011799	0.012339
RS	33	0.885733	2.450395	536.371032	0.012309	0.013164
RS	34	0.956509	2.232041	612.175335	0.014049	0.015203
RS	35	1.032367	2.232041	634.075359	0.014551	0.016091
RS	36	1.113672	2.054528	710.562043	0.016306	0.018215
RS	37	1.200814	2.054528	729.693979	0.016745	0.019001
RS	38	1.294213	1.941638	789.367315	0.018115	0.020678
RS	39	1.394318	1.941638	803.119837	0.018431	0.021192
RS	40	1.501611	1.892612	834.515386	0.019151	0.022049
RS	41	1.616607	1.892612	841.165300	0.019304	0.022212
RS	42	1.739860	1.894221	843.445422	0.019356	0.022220
RS	43	1.871963	1.894221	842.486458	0.019334	0.022064
RS	44	2.013550	1.929167	822.702157	0.018880	0.021455
RS	45	2.165304	1.929167	814.416661	0.018690	0.021066
RS	46	2.327954	1.981892	781.225546	0.017928	0.020118
RS	47	2.502282	1.981892	766.171141	0.017583	0.019573
RS	48	2.689127	2.040904	726.083952	0.016663	0.018485
RS	49	2.889388	2.040904	704.871982	0.016176	0.017833
RS	50	3.104027	2.097884	661.971692	0.015191	0.016720
RS	51	3.334077	2.097884	635.243627	0.014578	0.015987
RS	52	3.580646	2.147923	591.533165	0.013575	0.014896
RS	53	3.844918	2.147923	560.082496	0.012853	0.014095
RS	54	4.128164	2.212594	511.270107	0.011733	0.012915
RS	55	4.431748	2.212594	477.269887	0.010953	0.012077
RS	56	4.757130	2.212594	441.129546	0.010123	0.011194
RS	57	5.105874	2.212594	403.410061	0.009258	0.010276
RS	58	5.479658	2.634925	310.626832	0.007128	0.008090
RS	59	5.880279	2.634925	285.881872	0.006561	0.007464
RS	60	6.309666	2.634925	260.241148	0.005972	0.006814
RS	61	6.769883	2.634925	234.133954	0.005373	0.006149
RS	62	7.263143	2.634925	208.010179	0.004774	0.005479
RS	63	7.791820	2.634925	968.446960	0.022225	0.025767
PA	4+25*2+4+6 0.094723178 0.026010511 7.791819861 1.323068670 0.258285571 0.249540270 0.289920668 0.358022388 0.471095694 0.650142777 0.907655602 1.240754540 1.635527071 2.059501371 2.442632739 2.693667714 2.757712294 2.652664791 2.450394777 2.232040737 2.054527547 1.941637761 1.892612092 1.894220910 1.929166743 1.981891818 2.040903675 2.097884007 2.147923200 2.212593844 2.634925410
//
IT	4380
RD	8
LK	-386377.777912
QD	-699.989929 -> -637.817740
RI	0.0177107027
TR	0.092356	0.026562
MT	7.918561
MM	C_pi: 1.465881, n_recomb: 45918.602169
RS	0	0.000000	1.684282	192.333751	0.004189	0.000191
RS	1	0.007207	1.684282	205.303817	0.004471	0.001185
RS	2	0.014934	1.684282	219.080079	0.004771	0.002988
RS	3	0.023217	1.684282	233.702480	0.005089	0.004604
RS	4	0.032098	0.269364	1535.387994	0.033437	0.027138
RS	5	0.041618	0.269364	1587.081085	0.034563	0.029262
RS	6	0.051825	0.254511	1729.654322	0.037668	0.032049
RS	7	0.062767	0.254511	1773.817073	0.038630	0.033434
RS	8	0.074498	0.292175	1584.547880	0.034508	0.030086
RS	9	0.087074	0.292175	1624.956950	0.035388	0.031584
RS	10	0.100557	0.356707	1366.625325	0.029762	0.026914
RS	11	0.115011	0.356707	1405.177765	0.030601	0.028306
RS	12	0.130507	0.466348	1107.820189	0.024126	0.022596
RS	13	0.147121	0.466348	1144.898055	0.024933	0.023680
RS	14	0.164931	0.644334	858.928423	0.018705	0.017943
RS	15	0.184025	0.644334	893.230188	0.019452	0.018738
RS	16	0.204495	0.906333	662.168902	0.014420	0.014010
RS	17	0.226440	0.906333	692.516509	0.015081	0.014639
RS	18	0.249967	1.252729	525.062054	0.011435	0.011205
RS	19	0.275190	1.252729	551.475669	0.012010	0.011745
RS	20	0.302231	1.672482	434.462931	0.009462	0.009347
RS	21	0.331220	1.672482	457.668246	0.009967	0.009809
RS	22	0.362299	2.133493	378.269820	0.008238	0.008172
RS	23	0.395617	2.133493	399.206301	0.008694	0.008574
RS	24	0.431337	2.558018	351.506767	0.007655	0.007587
RS	25	0.469631	2.558018	371.235608	0.008085	0.007975
RS	26	0.510685	2.838574	353.238530	0.007693	0.007618
RS	27	0.554698	2.838574	372.886767	0.008121	0.008049
RS	28	0.601884	2.907033	384.010262	0.008363	0.008332
RS	29	0.652469	2.907033	404.610793	0.008811	0.008856
RS	30	0.706701	2.781988	444.722865	0.009685	0.009807
RS	31	0.764841	2.781988	466.933410	0.010169	0.010463
RS	32	0.827172	2.547515	533.983373	0.011629	0.012085
RS	33	0.893994	2.547515	557.629281	0.012144	0.012880
RS	34	0.965633	2.298007	643.279011	0.014009	0.015024
RS	35	1.042435	2.298007	666.869782	0.014523	0.015890
RS	36	1.124772	2.097828	754.088440	0.016422	0.018142
RS	37	1.213043	2.097828	774.884866	0.016875	0.018920
RS	38	1.307676	1.972250	843.081614	0.018360	0.020705
RS	39	1.409129	1.972250	858.123796	0.018688	0.021225
RS	40	1.517894	1.919018	893.583886	0.019460	0.022134
RS	41	1.634498	1.919018	900.971085	0.019621	0.022313
RS	42	1.759506	1.922644	902.763267	0.019660	0.022313
RS	43	1.893524	1.922644	902.044646	0.019644	0.022180
RS	44	2.037200	1.963554	878.804167	0.019138	0.021526
RS	45	2.191231	1.963554	870.422505	0.018956	0.021166
RS	46	2.356363	2.024213	832.633918	0.018133	0.020165
RS	47	2.533397	2.024213	817.277604	0.017798	0.019652
RS	48	2.723190	2.091592	772.670080	0.016827	0.018522
RS	49	2.926662	2.091592	751.002699	0.016355	0.017903
RS	50	3.144798	2.156253	704.224180	0.015336	0.016764
RS	51	3.378655	2.156253	676.866800	0.014741	0.016064
RS	52	3.629367	2.212690	629.985608	0.013720	0.014961
RS	53	3.898148	2.212690	597.672383	0.013016	0.014189
RS	54	4.186301	2.285298	545.363375	0.011877	0.012993
RS	55	4.495221	2.285298	510.359274	0.011114	0.012181
RS	56	4.826405	2.285298	472.941361	0.010300	0.011320
RS	57	5.181459	2.285298	433.682956	0.009445	0.010417
RS	58	5.562102	2.769232	329.475174	0.007175	0.008078
RS	59	5.970178	2.769232	304.829024	0.006638	0.007492
RS	60	6.407665	2.769232	279.041857	0.006077	0.006876
RS	61	6.876682	2.769232	252.538540	0.005500	0.006239
RS	62	7.379502	2.769232	225.773460	0.004917	0.005593
RS	63	7.918561	2.769232	1089.213349	0.023721	0.027198
PA	4+25*2+4+6 0.092356089 0.026562422 7.918560584 1.684281876 0.269363581 0.254511199 0.292175443 0.356707174 0.466347789 0.644334388 0.906332521 1.252729291 1.672482469 2.133492704 2.558017515 2.838573836 2.907033498 2.781988322 2.547515450 2.298007288 2.097827716 1.972249901 1.919018299 1.922643906 1.963554384 2.024212584 2.091591689 2.156253374 2.212690118 2.285297657 2.769232317
//
IT	4493
RD	9
LK	-386256.070056
QD	-658.028083 -> -601.924709
RI	0.0141571062
TR	0.090184	0.027099
MT	8.034431
MM	C_pi: 1.509858, n_recomb: 48205.385560
RS	0	0.000000	2.115945	161.178738	0.003344	0.000166
RS	1	0.007232	2.115945	172.241019	0.003573	0.000998
RS	2	0.014986	2.115945	184.016766	0.003817	0.002470
RS	3	0.023301	2.115945	196.545162	0.004077	0.003776
RS	4	0.032218	0.280199	1561.609283	0.032395	0.026849
RS	5	0.041779	0.280199	1616.593603	0.033536	0.028689
RS	6	0.052032	0.259760	1797.847724	0.037296	0.032000
RS	7	0.063027	0.259760	1845.445525	0.038283	0.033301
RS	8	0.074816	0.295109	1666.954968	0.034580	0.030263
RS	9	0.087458	0.295109	1710.217476	0.035478	0.031711
RS	10	0.101014	0.356381	1454.398254	0.030171	0.027290
RS	11	0.115551	0.356381	1495.353834	0.031020	0.028669
RS	12	0.131138	0.462693	1186.944279	0.024623	0.023019
RS	13	0.147853	0.462693	1226.314594	0.025439	0.024120
RS	14	0.165777	0.639224	919.859788	0.019082	0.018260
RS	15	0.184997	0.639224	956.386244	0.019840	0.019081
RS	16	0.205606	0.904543	704.678491	0.014618	0.014171
RS	17	0.227707	0.904543	736.978924	0.015288	0.014821
RS	18	0.251405	1.262315	553.499847	0.011482	0.011231
RS	19	0.276817	1.262315	581.482344	0.012063	0.011784
RS	20	0.304067	1.704725	453.028038	0.009398	0.009270
RS	21	0.333287	1.704725	477.433116	0.009904	0.009741
RS	22	0.364621	2.200811	390.111435	0.008093	0.008022
RS	23	0.398220	2.200811	411.951103	0.008546	0.008427
RS	24	0.434249	2.666086	359.246730	0.007452	0.007386
RS	25	0.472884	2.666086	379.689949	0.007877	0.007771
RS	26	0.514312	2.976968	359.325015	0.007454	0.007381
RS	27	0.558736	2.976968	379.633314	0.007875	0.007801
RS	28	0.606373	3.051232	390.988757	0.008111	0.008071
RS	29	0.657455	3.051232	412.346910	0.008554	0.008576
RS	30	0.712231	2.907457	455.611422	0.009451	0.009540
RS	31	0.770968	2.907457	478.830453	0.009933	0.010170
RS	32	0.833953	2.641842	552.380315	0.011459	0.011841
RS	33	0.901492	2.641842	577.384357	0.011978	0.012609
RS	34	0.973916	2.362130	672.574055	0.013952	0.014841
RS	35	1.051577	2.362130	697.810618	0.014476	0.015687
RS	36	1.134854	2.140019	795.679729	0.016506	0.018052
RS	37	1.224153	2.140019	818.131991	0.016972	0.018824
RS	38	1.319910	2.002094	894.974178	0.018566	0.020710
RS	39	1.422592	2.002094	911.328666	0.018905	0.021236
RS	40	1.532699	1.944573	951.042835	0.019729	0.022197
RS	41	1.650769	1.944573	959.209781	0.019898	0.022393
RS	42	1.777377	1.949798	960.676482	0.019929	0.022390
RS	43	1.913141	1.949798	960.253635	0.019920	0.022280
RS	44	2.058722	1.996063	933.685584	0.019369	0.021589
RS	45	2.214832	1.996063	925.271936	0.019194	0.021256
RS	46	2.382230	2.063964	883.009323	0.018318	0.020211
RS	47	2.561734	2.063964	867.418228	0.017994	0.019728
RS	48	2.754219	2.138997	818.426601	0.016978	0.018562
RS	49	2.960624	2.138997	796.366859	0.016520	0.017975
RS	50	3.181955	2.210648	745.849940	0.015472	0.016814
RS	51	3.419292	2.210648	717.917453	0.014893	0.016144
RS	52	3.673792	2.272850	667.992217	0.013857	0.015032
RS	53	3.946696	2.272850	634.860775	0.013170	0.014286
RS	54	4.239336	2.352623	579.167768	0.012015	0.013076
RS	55	4.553138	2.352623	543.190384	0.011268	0.012288
RS	56	4.889633	2.352623	504.531248	0.010466	0.011446
RS	57	5.250461	2.352623	463.774832	0.009621	0.010558
RS	58	5.637384	2.896891	347.946143	0.007218	0.008073
RS	59	6.052286	2.896891	323.425326	0.006709	0.007522
RS	60	6.497193	2.896891	297.535099	0.006172	0.006936
RS	61	6.974274	2.896891	270.693616	0.005615	0.006326
RS	62	7.485854	2.896891	243.356601	0.005048	0.005700
RS	63	8.034431	2.896891	1212.775881	0.025159	0.028596
PA	4+25*2+4+6 0.090183979 0.027099312 8.034430520 2.115945204 0.280199316 0.259759733 0.295108688 0.356381364 0.462692995 0.639224329 0.904542514 1.262314633 1.704725466 2.200811372 2.666085616 2.976968306 3.051232425 2.907456585 2.641842004 2.362129865 2.140019306 2.002093653 1.944572929 1.949797793 1.996062571 2.063964195 2.138997165 2.210648429 2.272850458 2.352623237 2.896890517
//
IT	4660
RD	10
LK	-386146.170982
QD	-619.999737 -> -569.179080
RI	0.0114884773
TR	0.088184	0.027620
MT	8.140936
MM	C_pi: 1.551534, n_recomb: 50440.647210
RS	0	0.000000	2.626786	136.185546	0.002700	0.000145
RS	1	0.007254	2.626786	145.661798	0.002888	0.000845
RS	2	0.015034	2.626786	155.766276	0.003088	0.002056
RS	3	0.023378	2.626786	166.535960	0.003302	0.003123
RS	4	0.032327	0.290706	1585.096940	0.031425	0.026553
RS	5	0.041926	0.290706	1643.126373	0.032575	0.028154
RS	6	0.052221	0.265111	1859.722818	0.036870	0.031898
RS	7	0.063262	0.265111	1910.688053	0.037880	0.033131
RS	8	0.075105	0.298459	1742.906355	0.034554	0.030371
RS	9	0.087807	0.298459	1789.029122	0.035468	0.031774
RS	10	0.101430	0.356719	1537.660505	0.030485	0.027607
RS	11	0.116041	0.356719	1581.008502	0.031344	0.028970
RS	12	0.131712	0.459801	1263.898179	0.025057	0.023408
RS	13	0.148519	0.459801	1305.512864	0.025882	0.024519
RS	14	0.166546	0.634597	980.023747	0.019429	0.018566
RS	15	0.185881	0.634597	1018.731116	0.020197	0.019406
RS	16	0.206618	0.902330	746.924888	0.014808	0.014334
RS	17	0.228859	0.902330	781.152222	0.015487	0.015002
RS	18	0.252713	1.269896	581.797713	0.011534	0.011267
RS	19	0.278298	1.269896	611.331346	0.012120	0.011832
RS	20	0.305739	1.732968	471.469178	0.009347	0.009209
RS	21	0.335170	1.732968	497.055976	0.009854	0.009687
RS	22	0.366736	2.262404	401.815231	0.007966	0.007891
RS	23	0.400592	2.262404	424.535352	0.008417	0.008299
RS	24	0.436903	2.767834	366.808142	0.007272	0.007206
RS	25	0.475848	2.767834	387.935748	0.007691	0.007588
RS	26	0.517619	3.109816	365.114940	0.007239	0.007167
RS	27	0.562419	3.109816	386.042701	0.007653	0.007576
RS	28	0.610469	3.191254	397.425400	0.007879	0.007832
RS	29	0.662004	3.191254	419.486735	0.008316	0.008319
RS	30	0.717278	3.029984	465.568528	0.009230	0.009290
RS	31	0.776561	3.029984	489.729307	0.009709	0.009898
RS	32	0.840144	2.734195	569.377345	0.011288	0.011605
RS	33	0.908339	2.734195	595.672823	0.011809	0.012350
RS	34	0.981481	2.425097	700.069984	0.013879	0.014656
RS	35	1.059929	2.425097	726.906916	0.014411	0.015484
RS	36	1.144067	2.181646	835.302364	0.016560	0.017950
RS	37	1.234308	2.181646	859.401894	0.017038	0.018716
RS	38	1.331095	2.031629	944.977471	0.018734	0.020695
RS	39	1.434902	2.031629	962.670673	0.019085	0.021228
RS	40	1.546240	1.969712	1006.830162	0.019961	0.022241
RS	41	1.665653	1.969712	1015.826527	0.020139	0.022453
RS	42	1.793728	1.976144	1017.160544	0.020165	0.022452
RS	43	1.931094	1.976144	1017.096808	0.020164	0.022364
RS	44	2.078424	2.027203	987.368381	0.019575	0.021644
RS	45	2.236440	2.027203	978.993146	0.019409	0.021336
RS	46	2.405919	2.101706	932.417220	0.018485	0.020254
RS	47	2.587691	2.101706	916.661673	0.018173	0.019799
RS	48	2.782648	2.183729	863.446269	0.017118	0.018603
RS	49	2.991747	2.183729	841.057803	0.016674	0.018045
RS	50	3.216013	2.261721	786.956632	0.015602	0.016867
RS	51	3.456547	2.261721	758.501614	0.015038	0.016224
RS	52	3.714529	2.329086	705.667250	0.013990	0.015106
RS	53	3.991224	2.329086	671.757980	0.013318	0.014384
RS	54	4.287990	2.415275	612.800814	0.012149	0.013163
RS	55	4.606282	2.415275	575.873985	0.011417	0.012396
RS	56	4.947662	2.415275	536.001877	0.010626	0.011571
RS	57	5.313804	2.415275	493.779152	0.009789	0.010695
RS	58	5.706506	3.018375	366.159204	0.007259	0.008074
RS	59	6.127693	3.018375	341.778546	0.006776	0.007553
RS	60	6.579432	3.018375	315.814428	0.006261	0.006996
RS	61	7.063939	3.018375	288.676711	0.005723	0.006409
RS	62	7.583590	3.018375	260.820107	0.005171	0.005803
RS	63	8.140936	3.018375	1339.073347	0.026548	0.029959
PA	4+25*2+4+6 0.088183750 0.027620429 8.140935517 2.626786345 0.290706397 0.265111362 0.298459484 0.356718857 0.459800987 0.634597376 0.902329845 1.269896399 1.732968045 2.262404437 2.767834478 3.109816357 3.191254491 3.029983758 2.734195215 2.425097408 2.181646145 2.031629316 1.969712386 1.976143723 2.027203458 2.101706315 2.183729258 2.261720509 2.329085611 2.415274539 3.018375497
//
IT	4950
RD	11
LK	-386046.565350
QD	-585.417377 -> -539.229613
RI	0.0094481685
TR	0.086336	0.028126
MT	8.239194
MM	C_pi: 1.591188, n_recomb: 52627.322355
RS	0	0.000000	3.226995	115.904845	0.002202	0.000126
RS	1	0.007274	3.226995	124.058674	0.002357	0.000720
RS	2	0.015077	3.226995	132.764581	0.002523	0.001722
RS	3	0.023447	3.226995	142.056709	0.002699	0.002601
RS	4	0.032427	0.300846	1606.675734	0.030529	0.026255
RS	5	0.042059	0.300846	1667.534597	0.031686	0.027657
RS	6	0.052393	0.270462	1916.561818	0.036418	0.031763
RS	7	0.063478	0.270462	1970.809296	0.037448	0.032940
RS	8	0.075369	0.302064	1813.434363	0.034458	0.030429
RS	9	0.088125	0.302064	1862.404750	0.035389	0.031792
RS	10	0.101809	0.357513	1616.969479	0.030725	0.027876
RS	11	0.116488	0.357513	1662.695134	0.031594	0.029222
RS	12	0.132235	0.457462	1338.903596	0.025441	0.023766
RS	13	0.149128	0.457462	1382.717275	0.026274	0.024883
RS	14	0.167249	0.630320	1039.502788	0.019752	0.018859
RS	15	0.186689	0.630320	1080.348683	0.020528	0.019716
RS	16	0.207542	0.899733	788.942607	0.014991	0.014498
RS	17	0.229912	0.899733	825.071412	0.015678	0.015180
RS	18	0.253910	1.275762	609.961013	0.011590	0.011311
RS	19	0.279653	1.275762	641.028490	0.012181	0.011885
RS	20	0.307268	1.757758	489.770204	0.009306	0.009162
RS	21	0.336893	1.757758	516.521259	0.009815	0.009645
RS	22	0.368672	2.318949	413.361750	0.007855	0.007777
RS	23	0.402762	2.318949	436.940907	0.008303	0.008187
RS	24	0.439333	2.863923	374.176499	0.007110	0.007045
RS	25	0.478563	2.863923	395.960863	0.007524	0.007424
RS	26	0.520647	3.237700	370.609394	0.007042	0.006972
RS	27	0.565792	3.237700	392.119607	0.007451	0.007372
RS	28	0.614222	3.327619	403.349482	0.007664	0.007612
RS	29	0.666173	3.327619	426.064153	0.008096	0.008084
RS	30	0.721904	3.150037	474.656618	0.009019	0.009055
RS	31	0.781688	3.150037	499.696761	0.009495	0.009643
RS	32	0.845821	2.824982	585.053456	0.011117	0.011378
RS	33	0.914619	2.824982	612.575710	0.011640	0.012101
RS	34	0.988422	2.487209	725.836222	0.013792	0.014470
RS	35	1.067592	2.487209	754.227031	0.014331	0.015283
RS	36	1.152522	2.222919	872.987440	0.016588	0.017838
RS	37	1.243629	2.222919	898.723313	0.017077	0.018599
RS	38	1.341363	2.061018	993.086294	0.018870	0.020665
RS	39	1.446206	2.061018	1012.143694	0.019232	0.021205
RS	40	1.558675	1.994598	1060.928709	0.020159	0.022269
RS	41	1.679325	1.994598	1070.805186	0.020347	0.022496
RS	42	1.808751	2.001884	1072.209572	0.020374	0.022501
RS	43	1.947592	2.001884	1072.569736	0.020380	0.022434
RS	44	2.096532	2.057233	1039.868956	0.019759	0.021690
RS	45	2.256305	2.057233	1031.602812	0.019602	0.021407
RS	46	2.427700	2.137756	980.891378	0.018638	0.020294
RS	47	2.611562	2.137756	965.040620	0.018337	0.019866
RS	48	2.808798	2.226159	907.774164	0.017249	0.018645
RS	49	3.020381	2.226159	885.118438	0.016819	0.018114
RS	50	3.247354	2.309892	827.592733	0.015726	0.016922
RS	51	3.490837	2.309892	798.665134	0.015176	0.016305
RS	52	3.752031	2.381861	743.058754	0.014119	0.015182
RS	53	4.032223	2.381861	708.409073	0.013461	0.014482
RS	54	4.332796	2.473761	646.310850	0.012281	0.013252
RS	55	4.655233	2.473761	608.454796	0.011562	0.012504
RS	56	5.001124	2.473761	567.393602	0.010781	0.011694
RS	57	5.372174	2.473761	523.731305	0.009952	0.010830
RS	58	5.770214	3.134044	384.176400	0.007300	0.008078
RS	59	6.197207	3.134044	359.944416	0.006839	0.007586
RS	60	6.655259	3.134044	333.927269	0.006345	0.007053
RS	61	7.146629	3.134044	306.525425	0.005824	0.006488
RS	62	7.673741	3.134044	278.190807	0.005286	0.005900
RS	63	8.239194	3.134044	1467.925716	0.027893	0.031287
PA	4+25*2+4+6 0.086335841 0.028125779 8.239194184 3.226995461 0.300845867 0.270462001 0.302063509 0.357512528 0.457461587 0.630319828 0.899732769 1.275761599 1.757758352 2.318948582 2.863922977 3.237699583 3.327619375 3.150037259 2.824981648 2.487208706 2.222918608 2.061017508 1.994598278 2.001883556 2.057233281 2.137756434 2.226159468 2.309891826 2.381861343 2.473760802 3.134044339
//
IT	4347
RD	12
LK	-385955.995556
QD	-553.861881 -> -511.760727
RI	0.0078627018
TR	0.084624	0.028616
MT	8.330090
MM	C_pi: 1.629029, n_recomb: 54767.603422
RS	0	0.000000	3.927580	99.284061	0.001813	0.000111
RS	1	0.007292	3.927580	106.330905	0.001941	0.000617
RS	2	0.015116	3.927580	113.862827	0.002079	0.001451
RS	3	0.023511	3.927580	121.910943	0.002226	0.002180
RS	4	0.032518	0.310612	1626.818674	0.029704	0.025962
RS	5	0.042182	0.310612	1690.318075	0.030863	0.027196
RS	6	0.052550	0.275755	1969.244607	0.035956	0.031607
RS	7	0.063675	0.275755	2026.680713	0.037005	0.032737
RS	8	0.075610	0.305817	1879.312608	0.034314	0.030447
RS	9	0.088416	0.305817	1931.104035	0.035260	0.031774
RS	10	0.102156	0.358625	1692.758939	0.030908	0.028104
RS	11	0.116898	0.358625	1740.843824	0.031786	0.029434
RS	12	0.132715	0.455537	1412.115623	0.025784	0.024097
RS	13	0.149686	0.455537	1458.085048	0.026623	0.025218
RS	14	0.167894	0.626309	1098.347009	0.020055	0.019142
RS	15	0.187430	0.626309	1141.290096	0.020839	0.020013
RS	16	0.208390	0.896810	830.742719	0.015169	0.014662
RS	17	0.230879	0.896810	868.747683	0.015862	0.015357
RS	18	0.255008	1.280170	637.985795	0.011649	0.011362
RS	19	0.280896	1.280170	670.569977	0.012244	0.011944
RS	20	0.308672	1.779531	507.927296	0.009274	0.009124
RS	21	0.338474	1.779531	535.825930	0.009784	0.009613
RS	22	0.370449	2.370983	424.745194	0.007755	0.007676
RS	23	0.404756	2.370983	449.163360	0.008201	0.008087
RS	24	0.441565	2.954871	381.350399	0.006963	0.006899
RS	25	0.481058	2.954871	403.766141	0.007372	0.007275
RS	26	0.523430	3.361007	375.826181	0.006862	0.006794
RS	27	0.568893	3.361007	397.885390	0.007265	0.007186
RS	28	0.617671	3.460645	408.804379	0.007464	0.007408
RS	29	0.670006	3.460645	432.127040	0.007890	0.007866
RS	30	0.726158	3.267870	482.953026	0.008818	0.008835
RS	31	0.786404	3.267870	508.814661	0.009290	0.009404
RS	32	0.851044	2.914388	599.511274	0.010946	0.011159
RS	33	0.920397	2.914388	628.198212	0.011470	0.011864
RS	34	0.994808	2.548581	749.973436	0.013694	0.014286
RS	35	1.074645	2.548581	779.870864	0.014240	0.015083
RS	36	1.160305	2.263889	908.809159	0.016594	0.017718
RS	37	1.252211	2.263889	936.167361	0.017093	0.018474
RS	38	1.350818	2.090280	1039.341262	0.018977	0.020621
RS	39	1.456617	2.090280	1059.785188	0.019351	0.021168
RS	40	1.570131	2.019266	1113.358353	0.020329	0.022282
RS	41	1.691923	2.019266	1124.163368	0.020526	0.022524
RS	42	1.822596	2.027094	1125.841009	0.020557	0.022538
RS	43	1.962799	2.027094	1126.687704	0.020572	0.022492
RS	44	2.113226	2.086284	1091.210293	0.019924	0.021730
RS	45	2.274622	2.086284	1083.121066	0.019777	0.021470
RS	46	2.447787	2.172307	1028.457899	0.018779	0.020331
RS	47	2.633581	2.172307	1012.577769	0.018489	0.019927
RS	48	2.832923	2.266541	951.434751	0.017372	0.018687
RS	49	3.046803	2.266541	928.569939	0.016955	0.018180
RS	50	3.276278	2.355468	867.779728	0.015845	0.016978
RS	51	3.522489	2.355468	838.426657	0.015309	0.016384
RS	52	3.786653	2.431530	780.184533	0.014245	0.015260
RS	53	4.070082	2.431530	744.829533	0.013600	0.014579
RS	54	4.374179	2.528484	679.714900	0.012411	0.013343
RS	55	4.700451	2.528484	640.947736	0.011703	0.012612
RS	56	5.050517	2.528484	598.718781	0.010932	0.011815
RS	57	5.426111	2.528484	553.640746	0.010109	0.010962
RS	58	5.829095	3.244211	402.031241	0.007341	0.008086
RS	59	6.261465	3.244211	377.953022	0.006901	0.007619
RS	60	6.725365	3.244211	351.898663	0.006425	0.007110
RS	61	7.223095	3.244211	324.258450	0.005921	0.006565
RS	62	7.757121	3.244211	295.480165	0.005395	0.005993
RS	63	8.330090	3.244211	1599.117203	0.029198	0.032580
PA	4+25*2+4+6 0.084623602 0.028615738 8.330089836 3.927579716 0.310612392 0.275755166 0.305816776 0.358625050 0.455537203 0.626309457 0.896810244 1.280169562 1.779530513 2.370983476 2.954870864 3.361007319 3.460644687 3.267870455 2.914388464 2.548581499 2.263888576 2.090280460 2.019265971 2.027093815 2.086283587 2.172306680 2.266540582 2.355468130 2.431530399 2.528483927 3.244211201
//
IT	4938
RD	13
LK	-385873.401210
QD	-524.973286 -> -486.494878
RI	0.0066113296
TR	0.083033	0.029091
MT	8.414363
MM	C_pi: 1.665218, n_recomb: 56862.896739
RS	0	0.000000	4.741198	85.528495	0.001504	0.000097
RS	1	0.007309	4.741198	91.643576	0.001612	0.000530
RS	2	0.015153	4.741198	98.185190	0.001727	0.001228
RS	3	0.023570	4.741198	105.181476	0.001850	0.001838
RS	4	0.032602	0.320004	1645.864656	0.028944	0.025675
RS	5	0.042294	0.320004	1711.838436	0.030105	0.026769
RS	6	0.052695	0.280949	2018.466334	0.035497	0.031439
RS	7	0.063856	0.280949	2078.992682	0.036561	0.032528
RS	8	0.075832	0.309649	1941.131071	0.034137	0.030436
RS	9	0.088684	0.309649	1995.706198	0.035097	0.031731
RS	10	0.102476	0.359967	1765.333223	0.031045	0.028299
RS	11	0.117275	0.359967	1815.755532	0.031932	0.029612
RS	12	0.133157	0.453935	1483.627584	0.026091	0.024404
RS	13	0.150199	0.453935	1531.710828	0.026937	0.025526
RS	14	0.168487	0.622519	1156.564612	0.020340	0.019413
RS	15	0.188111	0.622519	1201.563926	0.021131	0.020295
RS	16	0.209170	0.893618	872.321044	0.015341	0.014825
RS	17	0.231768	0.893618	912.176524	0.016042	0.015530
RS	18	0.256018	1.283324	665.868312	0.011710	0.011416
RS	19	0.282040	1.283324	699.952041	0.012309	0.012006
RS	20	0.309965	1.798653	525.932990	0.009249	0.009095
RS	21	0.339930	1.798653	554.962895	0.009760	0.009588
RS	22	0.372086	2.418960	435.961026	0.007667	0.007586
RS	23	0.406592	2.418960	461.199219	0.008111	0.007998
RS	24	0.443621	3.041084	388.333493	0.006829	0.006766
RS	25	0.483356	3.041084	411.357188	0.007234	0.007140
RS	26	0.525995	3.480052	380.781598	0.006696	0.006629
RS	27	0.571751	3.480052	403.359272	0.007094	0.007014
RS	28	0.620851	3.590513	413.835084	0.007278	0.007218
RS	29	0.673540	3.590513	437.724482	0.007698	0.007663
RS	30	0.730080	3.383617	490.532479	0.008627	0.008627
RS	31	0.790753	3.383617	517.161919	0.009095	0.009179
RS	32	0.855861	3.002501	612.850686	0.010778	0.010949
RS	33	0.925728	3.002501	642.642750	0.011302	0.011636
RS	34	1.000701	2.609245	772.586197	0.013587	0.014102
RS	35	1.081155	2.609245	803.942316	0.014138	0.014887
RS	36	1.167489	2.304546	942.849013	0.016581	0.017593
RS	37	1.260133	2.304546	971.812073	0.017090	0.018345
RS	38	1.359549	2.119389	1083.792725	0.019060	0.020566
RS	39	1.466232	2.119389	1105.641192	0.019444	0.021119
RS	40	1.580713	2.043703	1164.144757	0.020473	0.022283
RS	41	1.703561	2.043703	1175.922774	0.020680	0.022540
RS	42	1.835388	2.051801	1178.070021	0.020718	0.022566
RS	43	1.976851	2.051801	1179.462040	0.020742	0.022539
RS	44	2.128655	2.114432	1141.404155	0.020073	0.021763
RS	45	2.291554	2.114432	1133.555603	0.019935	0.021525
RS	46	2.466359	2.205489	1075.126216	0.018907	0.020365
RS	47	2.653942	2.205489	1059.278391	0.018629	0.019985
RS	48	2.855236	2.305059	994.432037	0.017488	0.018728
RS	49	3.071242	2.305059	971.412722	0.017083	0.018244
RS	50	3.303038	2.398687	907.515863	0.015960	0.017035
RS	51	3.551776	2.398687	877.781794	0.015437	0.016462
RS	52	3.818695	2.478379	817.037587	0.014369	0.015337
RS	53	4.105124	2.478379	781.010806	0.013735	0.014675
RS	54	4.412489	2.579785	713.004210	0.012539	0.013435
RS	55	4.742320	2.579785	673.343427	0.011842	0.012719
RS	56	5.096259	2.579785	629.967177	0.011079	0.011935
RS	57	5.476069	2.579785	583.496205	0.010261	0.011091
RS	58	5.883640	3.349176	419.736359	0.007382	0.008096
RS	59	6.321002	3.349176	395.815483	0.006961	0.007653
RS	60	6.790332	3.349176	369.736902	0.006502	0.007165
RS	61	7.293967	3.349176	341.880171	0.006012	0.006638
RS	62	7.834413	3.349176	312.687865	0.005499	0.006082
RS	63	8.414363	3.349176	1732.403838	0.030466	0.033839
PA	4+25*2+4+6 0.083032687 0.029090777 8.414362825 4.741198386 0.320004070 0.280949033 0.309649197 0.359967103 0.453935444 0.622519245 0.893618182 1.283324277 1.798653352 2.418960473 3.041083576 3.480052398 3.590512592 3.383617065 3.002500634 2.609244766 2.304545748 2.119389019 2.043702662 2.051800915 2.114432446 2.205488668 2.305059252 2.398687332 2.478378895 2.579785403 3.349176142
//
IT	4091
RD	14
LK	-385797.883488
QD	-498.445261 -> -463.192587
RI	0.0056102237
TR	0.081549	0.029551
MT	8.492811
MM	C_pi: 1.699906, n_recomb: 58914.154316
RS	0	0.000000	5.681710	74.048020	0.001257	0.000085
RS	1	0.007325	5.681710	79.374742	0.001347	0.000457
RS	2	0.015186	5.681710	85.077018	0.001444	0.001045
RS	3	0.023624	5.681710	91.180167	0.001548	0.001558
RS	4	0.032679	0.329025	1664.049949	0.028245	0.025398
RS	5	0.042398	0.329025	1732.351633	0.029405	0.026373
RS	6	0.052828	0.286019	2064.745196	0.035047	0.031264
RS	7	0.064023	0.286019	2128.262383	0.036125	0.032318
RS	8	0.076037	0.313515	1999.348168	0.033937	0.030403
RS	9	0.088932	0.313515	2056.662149	0.034909	0.031669
RS	10	0.102771	0.361476	1834.941000	0.031146	0.028466
RS	11	0.117624	0.361476	1887.676085	0.032041	0.029762
RS	12	0.133564	0.452592	1553.505968	0.026369	0.024689
RS	13	0.150673	0.452592	1603.662311	0.027220	0.025811
RS	14	0.169034	0.618921	1214.149422	0.020609	0.019674
RS	15	0.188741	0.618921	1261.164390	0.021407	0.020566
RS	16	0.209891	0.890218	913.660254	0.015508	0.014985
RS	17	0.232590	0.890218	955.340207	0.016216	0.015701
RS	18	0.256952	1.285424	693.592436	0.011773	0.011475
RS	19	0.283099	1.285424	729.158267	0.012377	0.012071
RS	20	0.311160	1.815458	543.778521	0.009230	0.009073
RS	21	0.341277	1.815458	573.923695	0.009742	0.009569
RS	22	0.373601	2.463281	447.007233	0.007587	0.007505
RS	23	0.408292	2.463281	473.047480	0.008029	0.007918
RS	24	0.445523	3.122933	395.130713	0.006707	0.006645
RS	25	0.485483	3.122933	418.740703	0.007108	0.007015
RS	26	0.528369	3.595097	385.494663	0.006543	0.006478
RS	27	0.574396	3.595097	408.563040	0.006935	0.006855
RS	28	0.623795	3.717406	418.480620	0.007103	0.007041
RS	29	0.676813	3.717406	442.899157	0.007518	0.007475
RS	30	0.733713	3.497396	497.462893	0.008444	0.008430
RS	31	0.794782	3.497396	524.810433	0.008908	0.008968
RS	32	0.860324	3.089382	625.166804	0.010611	0.010748
RS	33	0.930667	3.089382	656.007187	0.011135	0.011419
RS	34	1.006163	2.669224	793.776104	0.013473	0.013922
RS	35	1.087188	2.669224	826.542766	0.014030	0.014694
RS	36	1.174149	2.344880	975.193393	0.016553	0.017464
RS	37	1.267479	2.344880	1005.740647	0.017071	0.018212
RS	38	1.367646	2.148325	1126.496525	0.019121	0.020503
RS	39	1.475150	2.148325	1149.763014	0.019516	0.021062
RS	40	1.590528	2.067906	1213.318079	0.020595	0.022274
RS	41	1.714358	2.067906	1226.108939	0.020812	0.022544
RS	42	1.847258	2.076041	1228.910222	0.020859	0.022585
RS	43	1.989893	2.076041	1230.901899	0.020893	0.022576
RS	44	2.142976	2.141764	1190.455913	0.020207	0.021790
RS	45	2.307272	2.141764	1182.907320	0.020078	0.021573
RS	46	2.483603	2.237440	1120.893841	0.019026	0.020396
RS	47	2.672850	2.237440	1105.135892	0.018758	0.020037
RS	48	2.875958	2.341905	1036.756697	0.017598	0.018767
RS	49	3.093945	2.341905	1013.634090	0.017205	0.018305
RS	50	3.327899	2.439795	946.782646	0.016071	0.017091
RS	51	3.578989	2.439795	916.710134	0.015560	0.016538
RS	52	3.848472	2.522703	853.593839	0.014489	0.015415
RS	53	4.137695	2.522703	816.928252	0.013866	0.014770
RS	54	4.448102	2.628019	746.153529	0.012665	0.013527
RS	55	4.781247	2.628019	705.617213	0.011977	0.012824
RS	56	5.138794	2.628019	661.114565	0.011222	0.012051
RS	57	5.522532	2.628019	613.273776	0.010410	0.011216
RS	58	5.934377	3.449309	437.290892	0.007423	0.008110
RS	59	6.376390	3.449309	413.530713	0.007019	0.007687
RS	60	6.850781	3.449309	387.439590	0.006576	0.007218
RS	61	7.359919	3.449309	359.385949	0.006100	0.006709
RS	62	7.906352	3.449309	329.806316	0.005598	0.006168
RS	63	8.492811	3.449309	1867.528656	0.031699	0.035065
PA	4+25*2+4+6 0.081549411 0.029550980 8.492810940 5.681709814 0.329025333 0.286019414 0.313515324 0.361476212 0.452592135 0.618920947 0.890217821 1.285424444 1.815458435 2.463280645 3.122933113 3.595096549 3.717405841 3.497396455 3.089382152 2.669224429 2.344879518 2.148324617 2.067905676 2.076041132 2.141763815 2.237440170 2.341904553 2.439794902 2.522702558 2.628019096 3.449308571
//
IT	5152
RD	15
LK	-385728.669994
QD	-474.014968 -> -441.646202
RI	0.0047990231
TR	0.080163	0.029997
MT	8.565956
MM	C_pi: 1.733203, n_recomb: 60922.472177
RS	0	0.000000	6.764845	64.390327	0.001057	0.000075
RS	1	0.007339	6.764845	69.046347	0.001133	0.000396
RS	2	0.015217	6.764845	74.033550	0.001215	0.000893
RS	3	0.023674	6.764845	79.374655	0.001303	0.001327
RS	4	0.032750	0.337685	1681.537447	0.027601	0.025130
RS	5	0.042493	0.337685	1752.037024	0.028758	0.026006
RS	6	0.052952	0.290954	2108.463263	0.034609	0.031087
RS	7	0.064177	0.290954	2174.872961	0.035699	0.032111
RS	8	0.076227	0.317381	2054.350414	0.033721	0.030351
RS	9	0.089161	0.317381	2114.352755	0.034706	0.031591
RS	10	0.103044	0.363108	1901.782980	0.031216	0.028608
RS	11	0.117946	0.363108	1956.803800	0.032120	0.029887
RS	12	0.133942	0.451460	1621.800024	0.026621	0.024955
RS	13	0.151112	0.451460	1673.989767	0.027477	0.026075
RS	14	0.169542	0.615495	1271.087733	0.020864	0.019925
RS	15	0.189324	0.615495	1320.078090	0.021668	0.020825
RS	16	0.210559	0.886663	954.738774	0.015671	0.015144
RS	17	0.233352	0.886663	998.216640	0.016385	0.015868
RS	18	0.257818	1.286629	721.145754	0.011837	0.011535
RS	19	0.284079	1.286629	758.175955	0.012445	0.012138
RS	20	0.312268	1.830230	561.455367	0.009216	0.009056
RS	21	0.342526	1.830230	592.699925	0.009729	0.009555
RS	22	0.375005	2.504295	457.882085	0.007516	0.007432
RS	23	0.409867	2.504295	484.707165	0.007956	0.007846
RS	24	0.447288	3.200747	401.746924	0.006594	0.006533
RS	25	0.487455	3.200747	425.922990	0.006991	0.006901
RS	26	0.530571	3.706339	389.985180	0.006401	0.006337
RS	27	0.576851	3.706339	413.518950	0.006788	0.006708
RS	28	0.626527	3.841438	422.779229	0.006940	0.006876
RS	29	0.679849	3.841438	447.692628	0.007349	0.007300
RS	30	0.737085	3.609253	503.810371	0.008270	0.008245
RS	31	0.798522	3.609253	531.830107	0.008730	0.008769
RS	32	0.864468	3.175043	636.551071	0.010449	0.010554
RS	33	0.935254	3.175043	668.385797	0.010971	0.011210
RS	34	1.011235	2.728494	813.648012	0.013355	0.013745
RS	35	1.092792	2.728494	847.777299	0.013916	0.014505
RS	36	1.180335	2.384840	1005.937460	0.016512	0.017332
RS	37	1.274304	2.384840	1038.045487	0.017039	0.018076
RS	38	1.375169	2.177030	1167.524828	0.019164	0.020433
RS	39	1.483437	2.177030	1192.218307	0.019569	0.020997
RS	40	1.599651	2.091832	1260.926861	0.020697	0.022256
RS	41	1.724394	2.091832	1274.765392	0.020924	0.022539
RS	42	1.858293	2.099799	1278.395088	0.020984	0.022596
RS	43	2.002019	2.099799	1281.035526	0.021027	0.022604
RS	44	2.156294	2.168303	1238.386450	0.020327	0.021812
RS	45	2.321891	2.168303	1231.191938	0.020209	0.021615
RS	46	2.499643	2.268232	1165.770418	0.019135	0.020424
RS	47	2.690440	2.268232	1150.155214	0.018879	0.020086
RS	48	2.895240	2.377195	1078.406619	0.017701	0.018806
RS	49	3.115071	2.377195	1055.228302	0.017321	0.018364
RS	50	3.351037	2.478951	985.570102	0.016177	0.017147
RS	51	3.604321	2.478951	955.199162	0.015679	0.016612
RS	52	3.876194	2.564703	889.836588	0.014606	0.015491
RS	53	4.168021	2.564703	852.563878	0.013994	0.014862
RS	54	4.481267	2.673438	779.142772	0.012789	0.013618
RS	55	4.817502	2.673438	737.748961	0.012110	0.012928
RS	56	5.178415	2.673438	692.140698	0.011361	0.012165
RS	57	5.565817	2.673438	642.953074	0.010554	0.011338
RS	58	5.981652	3.544886	454.693175	0.007463	0.008124
RS	59	6.428006	3.544886	431.096920	0.007076	0.007721
RS	60	6.907119	3.544886	405.003929	0.006648	0.007270
RS	61	7.421397	3.544886	376.771211	0.006184	0.006777
RS	62	7.973419	3.544886	346.828562	0.005693	0.006249
RS	63	8.565956	3.544886	2004.263894	0.032899	0.036258
PA	4+25*2+4+6 0.080163357 0.029996967 8.565956402 6.764845080 0.337684960 0.290954425 0.317381434 0.363108145 0.451460198 0.615494994 0.886662514 1.286629480 1.830229716 2.504294760 3.200746886 3.706339323 3.841438015 3.609253332 3.175043317 2.728493590 2.384840492 2.177030382 2.091832283 2.099799290 2.168303370 2.268231815 2.377195429 2.478951237 2.564703053 2.673437799 3.544885693
//
IT	4630
RD	16
LK	-385665.096893
QD	-451.457060 -> -421.676072
RI	0.0041342266
TR	0.078864	0.030429
MT	8.634414
MM	C_pi: 1.765220, n_recomb: 62888.563821
RS	0	0.000000	8.008293	56.207909	0.000894	0.000066
RS	1	0.007353	8.008293	60.290325	0.000959	0.000344
RS	2	0.015246	8.008293	64.665274	0.001028	0.000766
RS	3	0.023720	8.008293	69.353112	0.001103	0.001135
RS	4	0.032817	0.345998	1698.425560	0.027007	0.024874
RS	5	0.042582	0.345998	1771.007029	0.028161	0.025666
RS	6	0.053066	0.295742	2149.966369	0.034187	0.030911
RS	7	0.064321	0.295742	2219.172272	0.035287	0.031908
RS	8	0.076403	0.321226	2106.444492	0.033495	0.030286
RS	9	0.089373	0.321226	2169.080928	0.034491	0.031502
RS	10	0.103298	0.364830	1966.034342	0.031262	0.028729
RS	11	0.118246	0.364830	2023.311753	0.032173	0.029992
RS	12	0.134293	0.450507	1688.540720	0.026850	0.025202
RS	13	0.151520	0.450507	1742.725138	0.027711	0.026320
RS	14	0.170013	0.612230	1327.358129	0.021107	0.020167
RS	15	0.189867	0.612230	1378.283960	0.021916	0.021073
RS	16	0.211180	0.882995	995.537148	0.015830	0.015299
RS	17	0.234060	0.882995	1040.786023	0.016550	0.016031
RS	18	0.258623	1.287083	748.512032	0.011902	0.011598
RS	19	0.284992	1.287083	786.988542	0.012514	0.012206
RS	20	0.313299	1.843201	578.960094	0.009206	0.009044
RS	21	0.343688	1.843201	611.288462	0.009720	0.009546
RS	22	0.376312	2.542322	468.583376	0.007451	0.007366
RS	23	0.411334	2.542322	496.176733	0.007890	0.007781
RS	24	0.448931	3.274796	408.190591	0.006491	0.006430
RS	25	0.489292	3.274796	432.913993	0.006884	0.006796
RS	26	0.532622	3.813990	394.268485	0.006269	0.006206
RS	27	0.579137	3.813990	418.244437	0.006651	0.006571
RS	28	0.629072	3.962741	426.761979	0.006786	0.006721
RS	29	0.682679	3.962741	452.138863	0.007190	0.007135
RS	30	0.740228	3.719254	509.630509	0.008104	0.008069
RS	31	0.802008	3.719254	538.279980	0.008559	0.008581
RS	32	0.868330	3.259523	647.081222	0.010289	0.010369
RS	33	0.939529	3.259523	679.859015	0.010811	0.011011
RS	34	1.015963	2.787051	832.294857	0.013234	0.013571
RS	35	1.098018	2.787051	867.739317	0.013798	0.014320
RS	36	1.186105	2.424409	1035.166754	0.016460	0.017198
RS	37	1.280669	2.424409	1068.809723	0.016995	0.017939
RS	38	1.382187	2.205485	1206.939780	0.019192	0.020357
RS	39	1.491168	2.205485	1233.064989	0.019607	0.020927
RS	40	1.608163	2.115471	1307.011380	0.020783	0.022231
RS	41	1.733760	2.115471	1321.927514	0.021020	0.022526
RS	42	1.868593	2.123095	1326.545176	0.021094	0.022600
RS	43	2.013339	2.123095	1329.878631	0.021147	0.022625
RS	44	2.168727	2.194108	1285.203267	0.020436	0.021830
RS	45	2.335542	2.194108	1278.412318	0.020328	0.021650
RS	46	2.514621	2.297962	1209.752405	0.019236	0.020449
RS	47	2.706868	2.297962	1194.328741	0.018991	0.020130
RS	48	2.913251	2.411072	1119.368798	0.017799	0.018843
RS	49	3.134808	2.411072	1096.179183	0.017431	0.018420
RS	50	3.372656	2.516342	1023.855603	0.016280	0.017201
RS	51	3.627992	2.516342	993.224467	0.015793	0.016683
RS	52	3.902102	2.604608	925.737049	0.014720	0.015567
RS	53	4.196367	2.604608	887.888441	0.014118	0.014952
RS	54	4.512269	2.716326	811.939220	0.012911	0.013708
RS	55	4.851399	2.716326	769.707052	0.012239	0.013030
RS	56	5.215463	2.716326	723.015028	0.011497	0.012277
RS	57	5.606297	2.716326	672.504606	0.010694	0.011457
RS	58	6.025867	3.636250	471.933537	0.007504	0.008141
RS	59	6.476288	3.636250	448.504959	0.007132	0.007756
RS	60	6.959827	3.636250	422.420569	0.006717	0.007321
RS	61	7.478919	3.636250	394.025751	0.006265	0.006843
RS	62	8.036180	3.636250	363.743010	0.005784	0.006328
RS	63	8.634414	3.636250	2142.372904	0.034066	0.037421
PA	4+25*2+4+6 0.078864251 0.030428917 8.634413733 8.008292838 0.345997978 0.295742339 0.321225829 0.364829710 0.450506538 0.612229614 0.882995413 1.287082559 1.843200976 2.542322174 3.274795995 3.813990338 3.962741358 3.719253576 3.259523324 2.787051120 2.424408689 2.205484920 2.115471417 2.123095160 2.194108135 2.297962210 2.411072259 2.516342035 2.604607772 2.716325709 3.636250105
//
IT	5022
RD	17
LK	-385606.586781
QD	-430.577192 -> -403.126184
RI	0.0035840483
TR	0.077644	0.030847
MT	8.698650
MM	C_pi: 1.796044, n_recomb: 64812.999634
RS	0	0.000000	9.432182	49.229529	0.000760	0.000058
RS	1	0.007365	9.432182	52.818852	0.000815	0.000299
RS	2	0.015273	9.432182	56.666985	0.000874	0.000660
RS	3	0.023763	9.432182	60.792147	0.000938	0.000975
RS	4	0.032879	0.353969	1714.832986	0.026458	0.024628
RS	5	0.042665	0.353969	1789.392558	0.027609	0.025350
RS	6	0.053173	0.300375	2189.532065	0.033782	0.030737
RS	7	0.064455	0.300375	2261.440253	0.034892	0.031711
RS	8	0.076567	0.325033	2155.878991	0.033263	0.030211
RS	9	0.089572	0.325033	2221.092260	0.034269	0.031405
RS	10	0.103534	0.366618	2027.826464	0.031287	0.028831
RS	11	0.118525	0.366618	2087.329326	0.032205	0.030079
RS	12	0.134620	0.449705	1753.743631	0.027059	0.025433
RS	13	0.151900	0.449705	1809.884573	0.027925	0.026547
RS	14	0.170453	0.609116	1382.930564	0.021337	0.020399
RS	15	0.190373	0.609116	1435.752025	0.022152	0.021311
RS	16	0.211760	0.879252	1036.030325	0.015985	0.015452
RS	17	0.234722	0.879252	1083.022711	0.016710	0.016191
RS	18	0.259375	1.286893	775.678133	0.011968	0.011661
RS	19	0.285844	1.286893	815.582511	0.012584	0.012274
RS	20	0.314262	1.854582	596.283594	0.009200	0.009036
RS	21	0.344773	1.854582	629.680138	0.009715	0.009541
RS	22	0.377532	2.577627	479.109815	0.007392	0.007307
RS	23	0.412703	2.577627	507.455404	0.007830	0.007721
RS	24	0.450465	3.345362	414.462286	0.006395	0.006334
RS	25	0.491008	3.345362	439.715171	0.006784	0.006698
RS	26	0.534538	3.918267	398.353024	0.006146	0.006084
RS	27	0.581273	3.918267	422.749473	0.006523	0.006444
RS	28	0.631450	4.081376	430.459616	0.006642	0.006576
RS	29	0.685324	4.081376	456.271273	0.007040	0.006981
RS	30	0.743165	3.827448	514.969753	0.007945	0.007903
RS	31	0.805266	3.827448	544.209462	0.008397	0.008403
RS	32	0.871941	3.342822	656.829170	0.010134	0.010191
RS	33	0.943527	3.342822	690.501325	0.010654	0.010820
RS	34	1.020385	2.844882	849.800285	0.013112	0.013401
RS	35	1.102904	2.844882	886.513002	0.013678	0.014141
RS	36	1.191501	2.463549	1062.962686	0.016400	0.017065
RS	37	1.286624	2.463549	1098.112576	0.016943	0.017802
RS	38	1.388752	2.233647	1244.806042	0.019206	0.020276
RS	39	1.498402	2.233647	1272.363497	0.019631	0.020851
RS	40	1.616129	2.138801	1351.610118	0.020854	0.022199
RS	41	1.742526	2.138801	1367.628939	0.021101	0.022506
RS	42	1.878233	2.145928	1373.382099	0.021190	0.022599
RS	43	2.023935	2.145928	1377.447828	0.021253	0.022640
RS	44	2.180368	2.219210	1330.913215	0.020535	0.021843
RS	45	2.348322	2.219210	1324.570628	0.020437	0.021681
RS	46	2.528648	2.326696	1252.836500	0.019330	0.020472
RS	47	2.722254	2.326696	1237.648957	0.019096	0.020171
RS	48	2.930120	2.443639	1159.628322	0.017892	0.018878
RS	49	3.153296	2.443639	1136.468705	0.017535	0.018473
RS	50	3.392910	2.552108	1061.615589	0.016380	0.017254
RS	51	3.650171	2.552108	1030.760597	0.015904	0.016753
RS	52	3.926381	2.642595	961.265024	0.014831	0.015641
RS	53	4.222934	2.642595	922.871204	0.014239	0.015039
RS	54	4.541329	2.756908	844.509452	0.013030	0.013797
RS	55	4.883174	2.756908	801.458905	0.012366	0.013129
RS	56	5.250198	2.756908	753.705855	0.011629	0.012385
RS	57	5.644253	2.756908	701.897615	0.010830	0.011572
RS	58	6.067332	3.723692	488.999131	0.007545	0.008158
RS	59	6.521572	3.723692	465.742603	0.007186	0.007790
RS	60	7.009267	3.723692	439.677327	0.006784	0.007370
RS	61	7.532882	3.723692	411.136904	0.006343	0.006906
RS	62	8.095063	3.723692	380.536081	0.005871	0.006403
RS	63	8.698650	3.723692	2281.623553	0.035203	0.038553
PA	4+25*2+4+6 0.077643735 0.030847215 8.698650433 9.432182099 0.353968636 0.300374806 0.325032700 0.366617542 0.449705481 0.609115520 0.879252113 1.286892917 1.854581939 2.577627220 3.345362187 3.918267315 4.081376423 3.827448167 3.342822433 2.844881893 2.463549011 2.233647247 2.138800692 2.145928168 2.219210387 2.326696161 2.443638920 2.552108218 2.642594781 2.756907841 3.723692158
//
IT	4918
RD	18
LK	-385552.638795
QD	-411.207725 -> -385.861069
RI	0.0031243903
TR	0.076494	0.031252
MT	8.759109
MM	C_pi: 1.825767, n_recomb: 66696.839420
RS	0	0.000000	11.058785	43.245055	0.000648	0.000051
RS	1	0.007377	11.058785	46.408649	0.000696	0.000261
RS	2	0.015298	11.058785	49.801573	0.000747	0.000570
RS	3	0.023803	11.058785	53.440129	0.000801	0.000840
RS	4	0.032936	0.361620	1730.782064	0.025950	0.024394
RS	5	0.042743	0.361620	1807.226039	0.027096	0.025056
RS	6	0.053273	0.304855	2227.358115	0.033395	0.030568
RS	7	0.064580	0.304855	2301.878883	0.034513	0.031521
RS	8	0.076721	0.328791	2202.893686	0.033028	0.030128
RS	9	0.089757	0.328791	2270.625394	0.034044	0.031301
RS	10	0.103756	0.368455	2087.295001	0.031295	0.028917
RS	11	0.118786	0.368455	2148.991374	0.032220	0.030150
RS	12	0.134926	0.449039	1817.437801	0.027249	0.025649
RS	13	0.152257	0.449039	1875.498504	0.028120	0.026759
RS	14	0.170865	0.606147	1437.791291	0.021557	0.020623
RS	15	0.190847	0.606147	1492.469418	0.022377	0.021538
RS	16	0.212302	0.875482	1076.184847	0.016135	0.015602
RS	17	0.235341	0.875482	1124.893013	0.016866	0.016346
RS	18	0.260078	1.286178	802.628746	0.012034	0.011726
RS	19	0.286641	1.286178	843.942402	0.012653	0.012343
RS	20	0.315163	1.864585	613.417796	0.009197	0.009032
RS	21	0.345790	1.864585	647.867005	0.009714	0.009539
RS	22	0.378675	2.610463	489.465444	0.007339	0.007252
RS	23	0.413987	2.610463	518.548022	0.007775	0.007667
RS	24	0.451903	3.412675	420.573209	0.006306	0.006246
RS	25	0.492617	3.412675	446.339100	0.006692	0.006607
RS	26	0.536334	4.019302	402.260195	0.006031	0.005970
RS	27	0.583275	4.019302	427.057560	0.006403	0.006325
RS	28	0.633680	4.197470	433.898903	0.006506	0.006439
RS	29	0.687803	4.197470	460.119106	0.006899	0.006836
RS	30	0.745919	3.933873	519.879487	0.007795	0.007745
RS	31	0.808321	3.933873	549.673219	0.008241	0.008235
RS	32	0.875328	3.424956	665.868014	0.009984	0.010020
RS	33	0.947277	3.424956	700.388824	0.010501	0.010638
RS	34	1.024534	2.901982	866.253825	0.012988	0.013236
RS	35	1.107490	2.901982	904.189221	0.013557	0.013966
RS	36	1.196565	2.502242	1089.417237	0.016334	0.016931
RS	37	1.292212	2.502242	1126.044843	0.016883	0.017665
RS	38	1.394914	2.261496	1281.202283	0.019209	0.020193
RS	39	1.505193	2.261496	1310.189266	0.019644	0.020772
RS	40	1.623607	2.161806	1394.785019	0.020912	0.022163
RS	41	1.750756	2.161806	1411.927279	0.021169	0.022481
RS	42	1.887284	2.168307	1418.949080	0.021275	0.022593
RS	43	2.033885	2.168307	1423.781764	0.021347	0.022648
RS	44	2.191300	2.243643	1375.547154	0.020624	0.021853
RS	45	2.360327	2.243643	1369.693059	0.020536	0.021708
RS	46	2.541824	2.354502	1295.038048	0.019417	0.020492
RS	47	2.736709	2.354502	1280.127202	0.019193	0.020209
RS	48	2.945971	2.474996	1199.189315	0.017980	0.018912
RS	49	3.170670	2.474996	1176.097743	0.017633	0.018523
RS	50	3.411945	2.586386	1098.843233	0.016475	0.017306
RS	51	3.671018	2.586386	1067.798617	0.016010	0.016820
RS	52	3.949203	2.678835	996.405694	0.014939	0.015714
RS	53	4.247910	2.678835	957.496395	0.014356	0.015125
RS	54	4.568652	2.795396	876.834277	0.013147	0.013885
RS	55	4.913055	2.795396	832.985496	0.012489	0.013227
RS	56	5.282864	2.795396	784.194299	0.011758	0.012490
RS	57	5.679953	2.795396	731.113367	0.010962	0.011683
RS	58	6.106336	3.807500	505.884368	0.007585	0.008177
RS	59	6.564173	3.807500	482.804520	0.007239	0.007823
RS	60	7.055784	3.807500	456.768604	0.006848	0.007418
RS	61	7.583660	3.807500	428.098325	0.006419	0.006967
RS	62	8.150478	3.807500	397.200282	0.005955	0.006476
RS	63	8.759109	3.807500	2421.831736	0.036311	0.039655
PA	4+25*2+4+6 0.076494292 0.031252190 8.759109345 11.058785009 0.361620311 0.304854607 0.328790957 0.368455217 0.449038798 0.606146841 0.875482126 1.286178028 1.864584636 2.610462852 3.412675344 4.019301585 4.197470224 3.933872532 3.424955541 2.901981602 2.502241666 2.261496051 2.161805666 2.168306827 2.243642683 2.354501882 2.474996097 2.586386377 2.678834894 2.795396257 3.807499566
//
IT	4927
RD	19
LK	-385502.812426
QD	-393.201259 -> -369.760674
RI	0.0027376516
TR	0.075409	0.031644
MT	8.816163
MM	C_pi: 1.854450, n_recomb: 68540.315195
RS	0	0.000000	12.913225	38.086586	0.000556	0.000045
RS	1	0.007388	12.913225	40.881069	0.000596	0.000228
RS	2	0.015322	12.913225	43.879057	0.000640	0.000494
RS	3	0.023841	12.913225	47.095136	0.000687	0.000726
RS	4	0.032991	0.368954	1746.363501	0.025479	0.024171
RS	5	0.042816	0.368954	1824.607244	0.026621	0.024781
RS	6	0.053367	0.309178	2263.632628	0.033026	0.030404
RS	7	0.064697	0.309178	2340.678996	0.034150	0.031338
RS	8	0.076865	0.332492	2247.664058	0.032793	0.030039
RS	9	0.089931	0.332492	2317.854128	0.033817	0.031193
RS	10	0.103963	0.370326	2144.547762	0.031289	0.028988
RS	11	0.119032	0.370326	2208.403692	0.032221	0.030207
RS	12	0.135214	0.448487	1879.637731	0.027424	0.025851
RS	13	0.152591	0.448487	1939.581447	0.028298	0.026956
RS	14	0.171252	0.603311	1491.916644	0.021767	0.020838
RS	15	0.191292	0.603311	1548.412327	0.022591	0.021757
RS	16	0.212812	0.871695	1115.985707	0.016282	0.015748
RS	17	0.235922	0.871695	1166.381393	0.017017	0.016498
RS	18	0.260740	1.285016	829.345097	0.012100	0.011791
RS	19	0.287390	1.285016	872.048773	0.012723	0.012412
RS	20	0.316010	1.873342	630.358116	0.009197	0.009030
RS	21	0.346745	1.873342	665.844425	0.009715	0.009539
RS	22	0.379750	2.641034	499.646254	0.007290	0.007202
RS	23	0.415193	2.641034	529.450756	0.007725	0.007617
RS	24	0.453254	3.476952	426.522609	0.006223	0.006163
RS	25	0.494128	3.476952	452.785584	0.006606	0.006522
RS	26	0.538022	4.117260	405.994770	0.005923	0.005863
RS	27	0.585158	4.117260	431.174514	0.006291	0.006213
RS	28	0.635776	4.311080	437.099215	0.006377	0.006310
RS	29	0.690134	4.311080	463.703602	0.006765	0.006700
RS	30	0.748508	4.038551	524.393642	0.007651	0.007596
RS	31	0.811195	4.038551	554.707499	0.008093	0.008075
RS	32	0.878513	3.505928	674.248895	0.009837	0.009856
RS	33	0.950804	3.505928	709.574716	0.010353	0.010463
RS	34	1.028436	2.958337	881.719492	0.012864	0.013075
RS	35	1.111804	2.958337	920.832570	0.013435	0.013796
RS	36	1.201330	2.540467	1114.591579	0.016262	0.016798
RS	37	1.297470	2.540467	1152.665957	0.016817	0.017529
RS	38	1.400714	2.289012	1316.174000	0.019203	0.020106
RS	39	1.511584	2.289012	1346.584226	0.019647	0.020690
RS	40	1.630646	2.184473	1436.563914	0.020959	0.022122
RS	41	1.758504	2.184473	1454.845938	0.021226	0.022451
RS	42	1.895808	2.190233	1463.258425	0.021349	0.022583
RS	43	2.043255	2.190233	1468.888138	0.021431	0.022652
RS	44	2.201596	2.267434	1419.101667	0.020705	0.021859
RS	45	2.371635	2.267434	1413.772077	0.020627	0.021730
RS	46	2.554236	2.381431	1336.345214	0.019497	0.020510
RS	47	2.750327	2.381431	1321.747947	0.019284	0.020243
RS	48	2.960905	2.505226	1238.029526	0.018063	0.018944
RS	49	3.187041	2.505226	1215.041364	0.017727	0.018571
RS	50	3.429883	2.619289	1135.508157	0.016567	0.017356
RS	51	3.690666	2.619289	1104.306639	0.016112	0.016884
RS	52	3.970715	2.713468	1031.123785	0.015044	0.015785
RS	53	4.271454	2.713468	991.728337	0.014469	0.015207
RS	54	4.594411	2.831974	908.874124	0.013260	0.013971
RS	55	4.941228	2.831974	864.248391	0.012609	0.013322
RS	56	5.313667	2.831974	814.443185	0.011883	0.012593
RS	57	5.713621	2.831974	760.116074	0.011090	0.011792
RS	58	6.143124	3.887927	522.571399	0.007624	0.008195
RS	59	6.604357	3.887927	499.673557	0.007290	0.007856
RS	60	7.099666	3.887927	473.677576	0.006911	0.007465
RS	61	7.631568	3.887927	444.893186	0.006491	0.007026
RS	62	8.202766	3.887927	413.718496	0.006036	0.006545
RS	63	8.816163	3.887927	2562.762679	0.037391	0.040729
PA	4+25*2+4+6 0.075409475 0.031644207 8.816162641 12.913225185 0.368954446 0.309177810 0.332491900 0.370326173 0.448486587 0.603311135 0.871694907 1.285015830 1.873342303 2.641034297 3.476951688 4.117260409 4.311080422 4.038550602 3.505927740 2.958337128 2.540466990 2.289011621 2.184472571 2.190232718 2.267434056 2.381431299 2.505226155 2.619289191 2.713468174 2.831973705 3.887927164
//
IT	4859
RD	20
LK	-385456.721746
QD	-376.430925 -> -354.721334
RI	0.0024099113
TR	0.074383	0.032024
MT	8.870166
MM	C_pi: 1.882165, n_recomb: 70344.293561
RS	0	0.000000	15.023602	33.620353	0.000478	0.000039
RS	1	0.007398	15.023602	36.093639	0.000513	0.000200
RS	2	0.015344	15.023602	38.747760	0.000551	0.000429
RS	3	0.023877	15.023602	41.595768	0.000591	0.000630
RS	4	0.033042	0.375992	1761.583439	0.025042	0.023960
RS	5	0.042884	0.375992	1841.549738	0.026179	0.024526
RS	6	0.053455	0.313346	2298.512397	0.032675	0.030246
RS	7	0.064808	0.313346	2378.001484	0.033805	0.031162
RS	8	0.077001	0.336130	2290.369265	0.032559	0.029945
RS	9	0.090095	0.336130	2362.957553	0.033591	0.031081
RS	10	0.104159	0.372220	2199.693312	0.031270	0.029047
RS	11	0.119263	0.372220	2265.674239	0.032208	0.030252
RS	12	0.135484	0.448038	1940.362550	0.027584	0.026040
RS	13	0.152906	0.448038	2002.153620	0.028462	0.027139
RS	14	0.171616	0.600606	1545.286566	0.021967	0.021044
RS	15	0.191711	0.600606	1603.561450	0.022796	0.021966
RS	16	0.213292	0.867917	1155.412093	0.016425	0.015891
RS	17	0.236470	0.867917	1207.467002	0.017165	0.016647
RS	18	0.261362	1.283478	855.820967	0.012166	0.011855
RS	19	0.288097	1.283478	899.895455	0.012793	0.012481
RS	20	0.316809	1.881005	647.100381	0.009199	0.009030
RS	21	0.347645	1.881005	683.608377	0.009718	0.009542
RS	22	0.380762	2.669570	509.649625	0.007245	0.007156
RS	23	0.416330	2.669570	540.161326	0.007679	0.007572
RS	24	0.454529	3.538401	432.316685	0.006146	0.006086
RS	25	0.495554	3.538401	459.061750	0.006526	0.006443
RS	26	0.539614	4.212312	409.567671	0.005822	0.005762
RS	27	0.586933	4.212312	435.112610	0.006185	0.006108
RS	28	0.637754	4.422314	440.080761	0.006256	0.006188
RS	29	0.692334	4.422314	467.046914	0.006639	0.006572
RS	30	0.750952	4.141544	528.547580	0.007514	0.007454
RS	31	0.813907	4.141544	559.350180	0.007952	0.007924
RS	32	0.881519	3.585764	682.027639	0.009696	0.009699
RS	33	0.954133	3.585764	718.117403	0.010209	0.010295
RS	34	1.032120	3.013953	896.269576	0.012741	0.012919
RS	35	1.115876	3.013953	936.516772	0.013313	0.013631
RS	36	1.205828	2.578214	1138.564400	0.016186	0.016666
RS	37	1.302435	2.578214	1178.053934	0.016747	0.017395
RS	38	1.406190	2.316178	1349.793162	0.019188	0.020018
RS	39	1.517620	2.316178	1381.617655	0.019641	0.020606
RS	40	1.637294	2.206796	1477.001257	0.020997	0.022078
RS	41	1.765822	2.206796	1496.435641	0.021273	0.022417
RS	42	1.903858	2.211718	1506.347344	0.021414	0.022570
RS	43	2.052107	2.211718	1512.800179	0.021506	0.022652
RS	44	2.211323	2.290614	1461.602758	0.020778	0.021862
RS	45	2.382318	2.290614	1456.829616	0.020710	0.021749
RS	46	2.565964	2.407541	1376.770354	0.019572	0.020526
RS	47	2.763196	2.407541	1362.520022	0.019369	0.020275
RS	48	2.975020	2.534412	1276.150419	0.018141	0.018974
RS	49	3.202515	2.534412	1253.298219	0.017817	0.018616
RS	50	3.446840	2.650927	1171.602615	0.016655	0.017405
RS	51	3.709241	2.650927	1140.274982	0.016210	0.016946
RS	52	3.991055	2.746634	1065.403178	0.015146	0.015854
RS	53	4.293718	2.746634	1025.550110	0.014579	0.015287
RS	54	4.618772	2.866812	940.608887	0.013372	0.014055
RS	55	4.967874	2.866812	895.227659	0.012726	0.013414
RS	56	5.342803	2.866812	844.432776	0.012004	0.012693
RS	57	5.745470	2.866812	788.886232	0.011215	0.011897
RS	58	6.177928	3.965227	539.052551	0.007663	0.008215
RS	59	6.642379	3.965227	516.342268	0.007340	0.007889
RS	60	7.141190	3.965227	490.396664	0.006971	0.007510
RS	61	7.676905	3.965227	461.513435	0.006561	0.007083
RS	62	8.252253	3.965227	430.081917	0.006114	0.006612
RS	63	8.870166	3.965227	2704.241427	0.038443	0.041775
PA	4+25*2+4+6 0.074383448 0.032023571 8.870165606 15.023602474 0.375991694 0.313346469 0.336129862 0.372220492 0.448037705 0.600606069 0.867917420 1.283477844 1.881005299 2.669569757 3.538400738 4.212311775 4.422314476 4.141544473 3.585764149 3.013953220 2.578213874 2.316177611 2.206795908 2.211718315 2.290614375 2.407541114 2.534412254 2.650926649 2.746634262 2.866812424 3.965227023
//
IT	4484
RD	21
LK	-385414.024475
QD	-360.783680 -> -340.649964
RI	0.0021302363
TR	0.073412	0.032391
MT	8.921327
MM	C_pi: 1.908964, n_recomb: 72109.637080
RS	0	0.000000	17.422183	29.736741	0.000412	0.000035
RS	1	0.007408	17.422183	31.929486	0.000443	0.000175
RS	2	0.015364	17.422183	34.283118	0.000475	0.000374
RS	3	0.023911	17.422183	36.809315	0.000510	0.000547
RS	4	0.033090	0.382749	1776.452570	0.024635	0.023758
RS	5	0.042949	0.382749	1858.070354	0.025767	0.024287
RS	6	0.053538	0.317363	2332.128951	0.032341	0.030094
RS	7	0.064912	0.317363	2413.981487	0.033477	0.030994
RS	8	0.077128	0.339701	2331.158525	0.032328	0.029847
RS	9	0.090250	0.339701	2406.084920	0.033367	0.030967
RS	10	0.104343	0.374131	2252.818909	0.031242	0.029095
RS	11	0.119481	0.374131	2320.889641	0.032186	0.030287
RS	12	0.135740	0.447680	1999.637723	0.027731	0.026216
RS	13	0.153203	0.447680	2063.241179	0.028613	0.027311
RS	14	0.171960	0.598026	1597.883368	0.022159	0.021243
RS	15	0.192106	0.598026	1657.899633	0.022991	0.022167
RS	16	0.213745	0.864166	1194.446354	0.016564	0.016031
RS	17	0.236987	0.864166	1248.132049	0.017309	0.016791
RS	18	0.261950	1.281628	882.044062	0.012232	0.011920
RS	19	0.288763	1.281628	927.469881	0.012862	0.012550
RS	20	0.317562	1.887700	663.639312	0.009203	0.009033
RS	21	0.348494	1.887700	701.153560	0.009723	0.009547
RS	22	0.381718	2.696210	519.482708	0.007204	0.007114
RS	23	0.417403	2.696210	550.687514	0.007637	0.007530
RS	24	0.455731	3.597196	437.960707	0.006074	0.006013
RS	25	0.496899	3.597196	465.173595	0.006451	0.006369
RS	26	0.541117	4.304578	412.989268	0.005727	0.005668
RS	27	0.588610	4.304578	438.883378	0.006086	0.006010
RS	28	0.639621	4.531243	442.861401	0.006142	0.006073
RS	29	0.694411	4.531243	470.168560	0.006520	0.006450
RS	30	0.753260	4.242870	532.374282	0.007383	0.007319
RS	31	0.816468	4.242870	563.636504	0.007816	0.007780
RS	32	0.884358	3.664464	689.253942	0.009558	0.009548
RS	33	0.957278	3.664464	726.068881	0.010069	0.010135
RS	34	1.035600	3.068807	909.971693	0.012619	0.012767
RS	35	1.119723	3.068807	951.310810	0.013193	0.013471
RS	36	1.210079	2.615455	1161.408497	0.016106	0.016536
RS	37	1.307127	2.615455	1202.280999	0.016673	0.017262
RS	38	1.411365	2.342967	1382.125390	0.019167	0.019929
RS	39	1.523325	2.342967	1415.352750	0.019628	0.020521
RS	40	1.643579	2.228753	1516.150571	0.021026	0.022031
RS	41	1.772740	2.228753	1536.746358	0.021311	0.022379
RS	42	1.911470	2.232749	1548.258073	0.021471	0.022553
RS	43	2.060477	2.232749	1555.555987	0.021572	0.022648
RS	44	2.220522	2.313187	1503.078419	0.020844	0.021863
RS	45	2.392423	2.313187	1498.889642	0.020786	0.021764
RS	46	2.577058	2.432853	1416.329707	0.019641	0.020540
RS	47	2.775371	2.432853	1402.456005	0.019449	0.020304
RS	48	2.988374	2.562597	1313.557648	0.018216	0.019003
RS	49	3.217156	2.562597	1290.870918	0.017902	0.018659
RS	50	3.462886	2.681363	1207.122917	0.016740	0.017452
RS	51	3.726819	2.681363	1175.697707	0.016304	0.017006
RS	52	4.010305	2.778419	1099.232243	0.015244	0.015921
RS	53	4.314790	2.778419	1058.948783	0.014685	0.015365
RS	54	4.641831	2.900026	972.021761	0.013480	0.014137
RS	55	4.993099	2.900026	925.906211	0.012840	0.013505
RS	56	5.370388	2.900026	874.145763	0.012122	0.012789
RS	57	5.775627	2.900026	817.406395	0.011336	0.011998
RS	58	6.210885	4.039580	555.320315	0.007701	0.008234
RS	59	6.678386	4.039580	532.803254	0.007389	0.007921
RS	60	7.180519	4.039580	506.918293	0.007030	0.007554
RS	61	7.719849	4.039580	477.951060	0.006628	0.007137
RS	62	8.299132	4.039580	446.281869	0.006189	0.006677
RS	63	8.921327	4.039580	2846.105165	0.039469	0.042795
PA	4+25*2+4+6 0.073411776 0.032390891 8.921327144 17.422182813 0.382748655 0.317362601 0.339700882 0.374130979 0.447679643 0.598026257 0.864166236 1.281628350 1.887700008 2.696210056 3.597196023 4.304578217 4.531242716 4.242869681 3.664464001 3.068806930 2.615454500 2.342966897 2.228752830 2.232748682 2.313186815 2.432853477 2.562596936 2.681362694 2.778419469 2.900026489 4.039579804
//
IT	4418
RD	22
LK	-385374.417879
QD	-346.160011 -> -327.464183
RI	0.0018901127
TR	0.072489	0.032746
MT	8.969993
MM	C_pi: 1.934905, n_recomb: 73836.774373
RS	0	0.000000	20.149948	26.340853	0.000357	0.000031
RS	1	0.007417	20.149948	28.287324	0.000383	0.000154
RS	2	0.015384	20.149948	30.377054	0.000411	0.000326
RS	3	0.023942	20.149948	32.620497	0.000442	0.000477
RS	4	0.033135	0.389229	1791.032421	0.024257	0.023566
RS	5	0.043010	0.389229	1874.237173	0.025384	0.024063
RS	6	0.053617	0.321229	2364.592695	0.032025	0.029948
RS	7	0.065011	0.321229	2448.732967	0.033164	0.030834
RS	8	0.077249	0.343202	2370.161231	0.032100	0.029748
RS	9	0.090396	0.343202	2447.365930	0.033146	0.030852
RS	10	0.104518	0.376048	2304.023470	0.031204	0.029133
RS	11	0.119687	0.376048	2374.147902	0.032154	0.030312
RS	12	0.135981	0.447403	2057.478918	0.027865	0.026381
RS	13	0.153484	0.447403	2122.860303	0.028751	0.027470
RS	14	0.172285	0.595566	1649.689914	0.022342	0.021435
RS	15	0.192480	0.595566	1711.410181	0.023178	0.022360
RS	16	0.214174	0.860458	1233.064345	0.016700	0.016168
RS	17	0.237476	0.860458	1288.352152	0.017449	0.016932
RS	18	0.262507	1.279519	908.003883	0.012297	0.011985
RS	19	0.289394	1.279519	954.761376	0.012931	0.012618
RS	20	0.318276	1.893533	679.970653	0.009209	0.009038
RS	21	0.349299	1.893533	718.475766	0.009731	0.009553
RS	22	0.382624	2.721131	529.142020	0.007166	0.007076
RS	23	0.418420	2.721131	561.026019	0.007598	0.007491
RS	24	0.456872	3.653522	443.456211	0.006006	0.005946
RS	25	0.498175	3.653522	471.123208	0.006381	0.006299
RS	26	0.542542	4.394202	416.266151	0.005638	0.005578
RS	27	0.590199	4.394202	442.494372	0.005993	0.005917
RS	28	0.641391	4.637962	445.454161	0.006033	0.005965
RS	29	0.696381	4.637962	473.082980	0.006407	0.006336
RS	30	0.755448	4.342587	535.897816	0.007258	0.007190
RS	31	0.818897	4.342587	567.592439	0.007687	0.007644
RS	32	0.887052	3.742053	695.968563	0.009426	0.009403
RS	33	0.960262	3.742053	733.471976	0.009934	0.009981
RS	34	1.038902	3.122921	922.876828	0.012499	0.012619
RS	35	1.123374	3.122921	965.266839	0.013073	0.013316
RS	36	1.214113	2.652200	1183.178726	0.016024	0.016408
RS	37	1.311581	2.652200	1225.401487	0.016596	0.017131
RS	38	1.416278	2.369385	1413.220240	0.019140	0.019839
RS	39	1.528741	2.369385	1447.836828	0.019609	0.020435
RS	40	1.649545	2.250352	1554.048844	0.021047	0.021982
RS	41	1.779309	2.250352	1575.811800	0.021342	0.022339
RS	42	1.918698	2.253350	1589.010124	0.021521	0.022534
RS	43	2.068425	2.253350	1597.171704	0.021631	0.022642
RS	44	2.229258	2.335194	1543.536596	0.020905	0.021862
RS	45	2.402019	2.335194	1539.956871	0.020856	0.021777
RS	46	2.587595	2.457431	1455.021436	0.019706	0.020552
RS	47	2.786935	2.457431	1441.551242	0.019523	0.020330
RS	48	3.001059	2.589863	1350.241147	0.018287	0.019030
RS	49	3.231066	2.589863	1327.747154	0.017982	0.018700
RS	50	3.478132	2.710706	1242.050055	0.016822	0.017497
RS	51	3.743523	2.710706	1210.554534	0.016395	0.017064
RS	52	4.028598	2.808952	1132.587373	0.015339	0.015986
RS	53	4.334817	2.808952	1091.900205	0.014788	0.015440
RS	54	4.663748	2.931779	1003.083357	0.013585	0.014218
RS	55	5.017077	2.931779	956.255468	0.012951	0.013592
RS	56	5.396612	2.931779	903.554446	0.012237	0.012883
RS	57	5.804297	2.931779	845.649826	0.011453	0.012097
RS	58	6.242220	4.111228	571.361967	0.007738	0.008253
RS	59	6.712625	4.111228	549.044121	0.007436	0.007952
RS	60	7.217919	4.111228	523.230159	0.007086	0.007596
RS	61	7.760691	4.111228	494.193624	0.006693	0.007190
RS	62	8.343720	4.111228	462.305588	0.006261	0.006739
RS	63	8.969993	4.111228	2988.162859	0.040470	0.043788
PA	4+25*2+4+6 0.072489430 0.032746285 8.969993136 20.149948317 0.389229177 0.321228787 0.343202285 0.376048417 0.447402985 0.595565886 0.860458461 1.279518736 1.893532822 2.721131156 3.653522281 4.394202195 4.637962276 4.342587089 3.742053446 3.122920547 2.652200407 2.369384531 2.250352205 2.253349805 2.335194139 2.457430825 2.589863337 2.710705953 2.808952046 2.931779270 4.111227789
//
IT	4125
RD	23
LK	-385337.631782
QD	-332.472000 -> -315.090938
RI	0.0016836347
TR	0.071612	0.033090
MT	9.016392
MM	C_pi: 1.960035, n_recomb: 75526.276825
RS	0	0.000000	23.240719	23.371396	0.000309	0.000027
RS	1	0.007426	23.240719	25.101772	0.000332	0.000135
RS	2	0.015403	23.240719	26.959852	0.000357	0.000285
RS	3	0.023972	23.240719	28.955000	0.000383	0.000416
RS	4	0.033178	0.395448	1805.323539	0.023903	0.023384
RS	5	0.043068	0.395448	1890.055403	0.025025	0.023854
RS	6	0.053691	0.324948	2395.999967	0.031724	0.029809
RS	7	0.065104	0.324948	2482.355595	0.032867	0.030682
RS	8	0.077364	0.346632	2407.494895	0.031876	0.029647
RS	9	0.090535	0.346632	2486.918592	0.032928	0.030737
RS	10	0.104684	0.377969	2353.377775	0.031160	0.029161
RS	11	0.119883	0.377969	2425.519320	0.032115	0.030329
RS	12	0.136211	0.447198	2113.911659	0.027989	0.026536
RS	13	0.153751	0.447198	2181.036947	0.028878	0.027620
RS	14	0.172594	0.593220	1700.690596	0.022518	0.021619
RS	15	0.192836	0.593220	1764.077944	0.023357	0.022546
RS	16	0.214581	0.856801	1271.252788	0.016832	0.016301
RS	17	0.237941	0.856801	1328.113971	0.017585	0.017070
RS	18	0.263036	1.277195	933.688503	0.012362	0.012049
RS	19	0.289994	1.277195	981.757753	0.012999	0.012686
RS	20	0.318954	1.898596	696.090614	0.009217	0.009044
RS	21	0.350064	1.898596	735.571214	0.009739	0.009561
RS	22	0.383485	2.744474	538.627568	0.007132	0.007040
RS	23	0.419387	2.744474	571.177105	0.007563	0.007456
RS	24	0.457955	3.707528	448.806815	0.005942	0.005882
RS	25	0.499387	3.707528	476.914768	0.006315	0.006234
RS	26	0.543896	4.481292	419.406127	0.005553	0.005494
RS	27	0.591710	4.481292	445.954317	0.005905	0.005829
RS	28	0.643075	4.742538	447.872600	0.005930	0.005862
RS	29	0.698253	4.742538	475.805060	0.006300	0.006227
RS	30	0.757529	4.440734	539.141230	0.007138	0.007067
RS	31	0.821207	4.440734	571.242791	0.007563	0.007514
RS	32	0.889614	3.818552	702.208053	0.009298	0.009264
RS	33	0.963100	3.818552	740.365146	0.009803	0.009834
RS	34	1.042042	3.176297	935.035611	0.012380	0.012476
RS	35	1.126847	3.176297	978.436740	0.012955	0.013166
RS	36	1.217950	2.688441	1203.933949	0.015941	0.016282
RS	37	1.315817	2.688441	1247.473954	0.016517	0.017002
RS	38	1.420952	2.395424	1443.128585	0.019108	0.019748
RS	39	1.533894	2.395424	1479.118839	0.019584	0.020348
RS	40	1.655222	2.271594	1590.734210	0.021062	0.021931
RS	41	1.785560	2.271594	1613.667258	0.021366	0.022297
RS	42	1.925577	2.273529	1628.631443	0.021564	0.022512
RS	43	2.075990	2.273529	1637.671979	0.021683	0.022632
RS	44	2.237574	2.356655	1582.995304	0.020960	0.021859
RS	45	2.411155	2.356655	1580.045981	0.020920	0.021787
RS	46	2.597627	2.481310	1492.852126	0.019766	0.020563
RS	47	2.797945	2.481310	1479.809422	0.019593	0.020354
RS	48	3.013139	2.616266	1386.198214	0.018354	0.019056
RS	49	3.244312	2.616266	1363.921923	0.018059	0.018739
RS	50	3.492651	2.739029	1276.374146	0.016900	0.017541
RS	51	3.759432	2.739029	1244.833900	0.016482	0.017119
RS	52	4.046023	2.838323	1165.452331	0.015431	0.016049
RS	53	4.353895	2.838323	1124.387257	0.014887	0.015513
RS	54	4.684629	2.962183	1033.773858	0.013688	0.014296
RS	55	5.039923	2.962183	986.255506	0.013058	0.013678
RS	56	5.421599	2.962183	932.638871	0.012349	0.012974
RS	57	5.831618	2.962183	873.596628	0.011567	0.012192
RS	58	6.272084	4.180354	587.167673	0.007774	0.008272
RS	59	6.745258	4.180354	565.055120	0.007482	0.007982
RS	60	7.253568	4.180354	539.322400	0.007141	0.007637
RS	61	7.799624	4.180354	510.230963	0.006756	0.007241
RS	62	8.386228	4.180354	478.142458	0.006331	0.006798
RS	63	9.016392	4.180354	3130.243500	0.041446	0.044756
PA	4+25*2+4+6 0.071612491 0.033090104 9.016392485 23.240718669 0.395448226 0.324947848 0.346631932 0.377968510 0.447197754 0.593219578 0.856801470 1.277195391 1.898596323 2.744473837 3.707528471 4.481292029 4.742537760 4.440734454 3.818552105 3.176296727 2.688440724 2.395424406 2.271594334 2.273528557 2.356654766 2.481309650 2.616266420 2.739028644 2.838322688 2.962182567 4.180353701
//
IT	4229
RD	24
LK	-385303.425984
QD	-319.641561 -> -303.465004
RI	0.0015051895
TR	0.070777	0.033423
MT	9.060762
MM	C_pi: 1.984407, n_recomb: 77178.929528
RS	0	0.000000	26.735583	20.769698	0.000269	0.000024
RS	1	0.007434	26.735583	22.310158	0.000289	0.000119
RS	2	0.015421	26.735583	23.964588	0.000311	0.000250
RS	3	0.024001	26.735583	25.741375	0.000334	0.000364
RS	4	0.033219	0.401423	1819.320180	0.023573	0.023210
RS	5	0.043123	0.401423	1905.523513	0.024690	0.023657
RS	6	0.053763	0.328524	2426.436026	0.031439	0.029675
RS	7	0.065193	0.328524	2514.938303	0.032586	0.030537
RS	8	0.077474	0.349992	2443.256329	0.031657	0.029545
RS	9	0.090667	0.349992	2524.841011	0.032714	0.030622
RS	10	0.104841	0.379888	2400.962288	0.031109	0.029182
RS	11	0.120069	0.379888	2475.084409	0.032069	0.030339
RS	12	0.136429	0.447061	2168.946842	0.028103	0.026681
RS	13	0.154005	0.447061	2237.783102	0.028995	0.027759
RS	14	0.172888	0.590984	1750.879078	0.022686	0.021796
RS	15	0.193175	0.590984	1815.897509	0.023528	0.022724
RS	16	0.214969	0.853206	1309.001461	0.016961	0.016432
RS	17	0.238384	0.853206	1367.407572	0.017717	0.017204
RS	18	0.263540	1.274701	959.091799	0.012427	0.012113
RS	19	0.290565	1.274701	1008.452981	0.013066	0.012753
RS	20	0.319600	1.902978	711.998968	0.009225	0.009051
RS	21	0.350793	1.902978	752.439920	0.009749	0.009570
RS	22	0.384305	2.766368	547.943165	0.007100	0.007007
RS	23	0.420308	2.766368	581.145068	0.007530	0.007423
RS	24	0.458988	3.759363	454.018111	0.005883	0.005822
RS	25	0.500543	3.759363	482.554547	0.006252	0.006172
RS	26	0.545188	4.565994	422.415437	0.005473	0.005414
RS	27	0.593151	4.565994	449.270296	0.005821	0.005746
RS	28	0.644680	4.845043	450.131336	0.005832	0.005764
RS	29	0.700039	4.845043	478.350806	0.006198	0.006124
RS	30	0.759514	4.537352	542.129191	0.007024	0.006951
RS	31	0.823411	4.537352	574.614099	0.007445	0.007390
RS	32	0.892057	3.893986	708.010160	0.009174	0.009131
RS	33	0.965807	3.893986	746.788217	0.009676	0.009692
RS	34	1.045039	3.228944	946.501105	0.012264	0.012338
RS	35	1.130161	3.228944	990.875170	0.012839	0.013020
RS	36	1.221611	2.724182	1223.732854	0.015856	0.016158
RS	37	1.319860	2.724182	1268.557287	0.016437	0.016876
RS	38	1.425413	2.421086	1471.909445	0.019071	0.019658
RS	39	1.538812	2.421086	1509.256388	0.019555	0.020261
RS	40	1.660641	2.292482	1626.256668	0.021071	0.021879
RS	41	1.791527	2.292482	1650.360206	0.021384	0.022253
RS	42	1.932144	2.293296	1667.161056	0.021601	0.022489
RS	43	2.083213	2.293296	1677.092796	0.021730	0.022620
RS	44	2.245513	2.377597	1621.479001	0.021009	0.021854
RS	45	2.419879	2.377597	1619.178593	0.020980	0.021795
RS	46	2.607207	2.504528	1529.839567	0.019822	0.020572
RS	47	2.808461	2.504528	1517.245455	0.019659	0.020377
RS	48	3.024676	2.641865	1421.435221	0.018417	0.019080
RS	49	3.256965	2.641865	1399.399341	0.018132	0.018776
RS	50	3.506522	2.766404	1310.094595	0.016975	0.017583
RS	51	3.774631	2.766404	1278.533386	0.016566	0.017172
RS	52	4.062671	2.866621	1197.819620	0.015520	0.016110
RS	53	4.372124	2.866621	1156.401261	0.014983	0.015583
RS	54	4.704582	2.991352	1064.079210	0.013787	0.014372
RS	55	5.061755	2.991352	1015.892112	0.013163	0.013760
RS	56	5.445481	2.991352	961.384689	0.012457	0.013063
RS	57	5.857732	2.991352	901.232366	0.011677	0.012285
RS	58	6.300630	4.247141	602.731898	0.007810	0.008291
RS	59	6.776453	4.247141	580.830607	0.007526	0.008011
RS	60	7.287649	4.247141	555.189063	0.007194	0.007676
RS	61	7.836848	4.247141	526.056632	0.006816	0.007290
RS	62	8.426873	4.247141	493.785379	0.006398	0.006856
RS	63	9.060762	4.247141	3272.201014	0.042398	0.045700
PA	4+25*2+4+6 0.070777252 0.033422606 9.060761787 26.735583496 0.401422889 0.328524339 0.349991555 0.379887773 0.447061067 0.590983780 0.853205779 1.274700869 1.902978078 2.766367838 3.759362928 4.565994490 4.845043325 4.537352072 3.893986258 3.228944157 2.724182088 2.421086257 2.292482388 2.293296089 2.377597357 2.504528387 2.641864550 2.766403884 2.866621300 2.991351665 4.247140576
//
IT	4255
RD	25
LK	-385271.584662
QD	-307.598313 -> -292.527261
RI	0.0013497569
TR	0.069982	0.033745
MT	9.103137
MM	C_pi: 2.008042, n_recomb: 78795.706853
RS	0	0.000000	30.698690	18.474367	0.000234	0.000021
RS	1	0.007442	30.698690	19.846801	0.000252	0.000105
RS	2	0.015438	30.698690	21.320998	0.000271	0.000219
RS	3	0.024028	30.698690	22.904474	0.000291	0.000319
RS	4	0.033258	0.407167	1833.023188	0.023263	0.023045
RS	5	0.043175	0.407167	1920.645743	0.024375	0.023472
RS	6	0.053830	0.331964	2455.957674	0.031169	0.029548
RS	7	0.065278	0.331964	2546.540941	0.032318	0.030399
RS	8	0.077578	0.353281	2477.539470	0.031443	0.029442
RS	9	0.090793	0.353281	2561.228110	0.032505	0.030507
RS	10	0.104992	0.381803	2446.846441	0.031053	0.029196
RS	11	0.120247	0.381803	2522.912518	0.032018	0.030342
RS	12	0.136637	0.446983	2222.627087	0.028207	0.026817
RS	13	0.154247	0.446983	2293.141877	0.029102	0.027889
RS	14	0.173168	0.588850	1800.257646	0.022847	0.021967
RS	15	0.193497	0.588850	1866.871806	0.023693	0.022895
RS	16	0.215339	0.849674	1346.302881	0.017086	0.016559
RS	17	0.238806	0.849674	1406.225566	0.017846	0.017334
RS	18	0.264019	1.272061	984.211014	0.012491	0.012177
RS	19	0.291109	1.272061	1034.844278	0.013133	0.012819
RS	20	0.320215	1.906746	727.695050	0.009235	0.009060
RS	21	0.351487	1.906746	769.081260	0.009760	0.009581
RS	22	0.385086	2.786914	557.092135	0.007070	0.006977
RS	23	0.421186	2.786914	590.933524	0.007500	0.007392
RS	24	0.459972	3.809140	459.094847	0.005826	0.005765
RS	25	0.501644	3.809140	488.047770	0.006194	0.006114
RS	26	0.546418	4.648381	425.302675	0.005398	0.005339
RS	27	0.594523	4.648381	452.451699	0.005742	0.005667
RS	28	0.646209	4.945532	452.241444	0.005739	0.005671
RS	29	0.701741	4.945532	480.732326	0.006101	0.006026
RS	30	0.761405	4.632446	544.883131	0.006915	0.006839
RS	31	0.825510	4.632446	577.729347	0.007332	0.007271
RS	32	0.894385	3.968340	713.410285	0.009054	0.009003
RS	33	0.968386	3.968340	752.778431	0.009554	0.009556
RS	34	1.047894	3.280844	957.321521	0.012149	0.012203
RS	35	1.133319	3.280844	1002.631749	0.012724	0.012880
RS	36	1.225101	2.759397	1242.634105	0.015770	0.016037
RS	37	1.323714	2.759397	1288.710364	0.016355	0.016752
RS	38	1.429665	2.446340	1499.623321	0.019032	0.019569
RS	39	1.543501	2.446340	1538.308677	0.019523	0.020175
RS	40	1.665808	2.312989	1660.670217	0.021076	0.021826
RS	41	1.797217	2.312989	1685.942247	0.021396	0.022208
RS	42	1.938406	2.312632	1704.642475	0.021634	0.022464
RS	43	2.090101	2.312632	1715.474815	0.021771	0.022606
RS	44	2.253086	2.398004	1659.024728	0.021055	0.021848
RS	45	2.428200	2.398004	1657.388537	0.021034	0.021801
RS	46	2.616345	2.527083	1566.008286	0.019874	0.020580
RS	47	2.818492	2.527083	1553.881049	0.019720	0.020397
RS	48	3.035683	2.666659	1455.970982	0.018478	0.019103
RS	49	3.269036	2.666659	1434.195413	0.018201	0.018810
RS	50	3.519756	2.792846	1343.220671	0.017047	0.017624
RS	51	3.789134	2.792846	1311.660015	0.016646	0.017223
RS	52	4.078558	2.893873	1229.691252	0.015606	0.016169
RS	53	4.389521	2.893873	1187.942536	0.015076	0.015651
RS	54	4.723626	3.019325	1093.996087	0.013884	0.014446
RS	55	5.082594	3.019325	1045.160889	0.013264	0.013841
RS	56	5.468277	3.019325	989.786482	0.012561	0.013148
RS	57	5.882661	3.019325	928.550673	0.011784	0.012375
RS	58	6.327883	4.311664	618.053994	0.007844	0.008310
RS	59	6.806238	4.311664	596.369462	0.007569	0.008040
RS	60	7.320192	4.311664	570.828385	0.007244	0.007714
RS	61	7.872394	4.311664	541.668072	0.006874	0.007337
RS	62	8.465689	4.311664	509.230878	0.006463	0.006911
RS	63	9.103137	4.311664	3413.922167	0.043326	0.046619
PA	4+25*2+4+6 0.069981529 0.033744568 9.103137328 30.698690305 0.407166821 0.331964431 0.353281271 0.381803196 0.446982618 0.588849968 0.849674406 1.272061086 1.906745647 2.786914248 3.809139954 4.648381094 4.945531990 4.632445655 3.968339851 3.280843709 2.759397091 2.446339577 2.312988616 2.312631865 2.398004438 2.527083333 2.666658737 2.792845728 2.893873415 3.019325266 4.311663524
//
CC
CC	Brief Description of the file format:
CC	  CC  comments
CC	  MM  useful-messages
CC	  RD  round-of-iterations
CC	  LL  \log[P(sequence)]
CC	  QD  Q-before-opt Q-after-opt
CC	  TR  \theta_0 \rho_0
CC	  RS  k t_k \lambda_k \pi_k \sum_{l\not=k}A_{kl} A_{kk}
CC	  DC  begin end best-k t_k+\Delta_k max-prob
CC
MM	Version: 0.6.5-r67
MM	pattern:4+25*2+4+6, n:63, n_free_lambdas:28
MM	n_iterations:25, skip:1, max_t:5, theta/rho:5
MM	is_decoding:0
MM	n_seqs:20, sum_L:1101918, sum_n:140417
RD	0
LK	0.000000
QD	0.000000 -> 0.000000
RI	inf
TR	0.136312	0.027262
MT	5.000000
MM	C_pi: 1.000000, n_recomb: 29636.936129
RS	0	0.000000	1.000000	187.694287	0.006333	0.000000
RS	1	0.006440	1.000000	198.475972	0.006697	0.000000
RS	2	0.013294	1.000000	209.788392	0.007079	0.000000
RS	3	0.020590	1.000000	221.645949	0.007479	0.000000
RS	4	0.028356	1.000000	234.061723	0.007898	0.000000
RS	5	0.036622	1.000000	247.047167	0.008336	0.000000
RS	6	0.045421	1.000000	260.611753	0.008793	0.000000
RS	7	0.054785	1.000000	274.762589	0.009271	0.000000
RS	8	0.064753	1.000000	289.503991	0.009768	0.000000
RS	9	0.075363	1.000000	304.837008	0.010286	0.000000
RS	10	0.086656	1.000000	320.758911	0.010823	0.000000
RS	11	0.098677	1.000000	337.262628	0.011380	0.000000
RS	12	0.111471	1.000000	354.336142	0.011956	0.000000
RS	13	0.125090	1.000000	371.961843	0.012551	0.000000
RS	14	0.139585	1.000000	390.115831	0.013163	0.000000
RS	15	0.155014	1.000000	408.767195	0.013792	0.000000
RS	16	0.171437	1.000000	427.877249	0.014437	0.000000
RS	17	0.188917	1.000000	447.398750	0.015096	0.000000
RS	18	0.207523	1.000000	467.275101	0.015767	0.000000
RS	19	0.227327	1.000000	487.439554	0.016447	0.000000
RS	20	0.248406	1.000000	507.814429	0.017135	0.000000
RS	21	0.270843	1.000000	528.310374	0.017826	0.000000
RS	22	0.294725	1.000000	548.825686	0.018518	0.000000
RS	23	0.320144	1.000000	569.245718	0.019207	0.000000
RS	24	0.347201	1.000000	589.442420	0.019889	0.000000
RS	25	0.376000	1.000000	609.274037	0.020558	0.000000
RS	26	0.406654	1.000000	628.585016	0.021210	0.000000
RS	27	0.439282	1.000000	647.206172	0.021838	0.000000
RS	28	0.474011	1.000000	664.955152	0.022437	0.000000
RS	29	0.510976	1.000000	681.637269	0.023000	0.000000
RS	30	0.550322	1.000000	697.046750	0.023520	0.000000
RS	31	0.592202	1.000000	710.968452	0.023989	0.000000
RS	32	0.636779	1.000000	723.180117	0.024401	0.000000
RS	33	0.684227	1.000000	733.455184	0.024748	0.000000
RS	34	0.734730	1.000000	741.566221	0.025022	0.000000
RS	35	0.788485	1.000000	747.288988	0.025215	0.000000
RS	36	0.845702	1.000000	750.407125	0.025320	0.000000
RS	37	0.906604	1.000000	750.717461	0.025330	0.000000
RS	38	0.971428	1.000000	748.035873	0.025240	0.000000
RS	39	1.040426	1.000000	742.203611	0.025043	0.000000
RS	40	1.113868	1.000000	733.093952	0.024736	0.000000
RS	41	1.192040	1.000000	720.618998	0.024315	0.000000
RS	42	1.275245	1.000000	704.736395	0.023779	0.000000
RS	43	1.363809	1.000000	685.455685	0.023128	0.000000
RS	44	1.458076	1.000000	662.843960	0.022365	0.000000
RS	45	1.558414	1.000000	637.030467	0.021494	0.000000
RS	46	1.665214	1.000000	608.209761	0.020522	0.000000
RS	47	1.778891	1.000000	576.643025	0.019457	0.000000
RS	48	1.899889	1.000000	542.657170	0.018310	0.000000
RS	49	2.028679	1.000000	506.641405	0.017095	0.000000
RS	50	2.165763	1.000000	469.041034	0.015826	0.000000
RS	51	2.311675	1.000000	430.348377	0.014521	0.000000
RS	52	2.466983	1.000000	391.090846	0.013196	0.000000
RS	53	2.632293	1.000000	351.816433	0.011871	0.000000
RS	54	2.808249	1.000000	313.077060	0.010564	0.000000
RS	55	2.995536	1.000000	275.410451	0.009293	0.000000
RS	56	3.194884	1.000000	239.321419	0.008075	0.000000
RS	57	3.407070	1.000000	205.263604	0.006926	0.000000
RS	58	3.632920	1.000000	173.622811	0.005858	0.000000
RS	59	3.873315	1.000000	144.703108	0.004883	0.000000
RS	60	4.129191	1.000000	118.716761	0.004006	0.000000
RS	61	4.401545	1.000000	95.778857	0.003232	0.000000
RS	62	4.691438	1.000000	75.907170	0.002561	0.000000
RS	63	5.000000	1.000000	213.119289	0.007191	0.000000
PA	4+25*2+4+6 0.136311972 0.027262394 5.000000000 1.000000000 1.000000000 1.000000000 1.000000000 1.000000000 1.000000000 1.000000000 1.000000000 1.000000000 1.000000000 1.000000000 1.000000000 1.000000000 1.000000000 1.000000000 1.000000000 1.000000000 1.000000000 1.000000000 1.000000000 1.000000000 1.000000000 1.000000000 1.000000000 1.000000000 1.000000000 1.000000000 1.000000000
//
IT	4999
RD	1
LK	-355750.327544
QD	-2130.528638 -> -1121.303889
RI	0.0628759217
TR	0.118546	0.023936
MT	6.201606
MM	C_pi: 1.064308, n_recomb: 27718.113595
RS	0	0.000000	0.345867	532.708438	0.019219	0.001041
RS	1	0.006798	0.345867	557.524228	0.020114	0.005916
RS	2	0.014058	0.345867	582.693998	0.021022	0.013735
RS	3	0.021811	0.345867	608.106122	0.021939	0.019922
RS	4	0.030092	0.324052	675.707840	0.024378	0.022982
RS	5	0.038936	0.324052	701.642855	0.025314	0.024813
RS	6	0.048380	0.374425	630.663689	0.022753	0.025508
RS	7	0.058467	0.374425	655.117657	0.023635	0.025257
RS	8	0.069240	0.446897	570.502552	0.020582	0.024519
RS	9	0.080744	0.446897	593.367044	0.021407	0.023585
RS	10	0.093031	0.535850	515.021397	0.018581	0.022566
RS	11	0.106153	0.535850	536.368553	0.019351	0.021509
RS	12	0.120167	0.642250	466.335462	0.016824	0.020426
RS	13	0.135134	0.642250	486.270807	0.017543	0.019304
RS	14	0.151118	0.765491	425.639055	0.015356	0.018140
RS	15	0.168189	0.765491	444.306701	0.016029	0.016965
RS	16	0.186420	0.898198	395.394817	0.014265	0.015837
RS	17	0.205891	0.898198	413.014119	0.014901	0.014811
RS	18	0.226685	1.028852	376.654332	0.013589	0.013922
RS	19	0.248893	1.028852	393.489352	0.014196	0.013182
RS	20	0.272610	1.148829	368.066225	0.013279	0.012580
RS	21	0.297940	1.148829	384.348009	0.013866	0.012099
RS	22	0.324991	1.253263	367.727398	0.013267	0.011723
RS	23	0.353882	1.253263	383.612627	0.013840	0.011443
RS	24	0.384736	1.338205	374.495772	0.013511	0.011256
RS	25	0.417688	1.338205	390.058564	0.014072	0.011165
RS	26	0.452880	1.400424	387.798602	0.013991	0.011180
RS	27	0.490464	1.400424	403.013768	0.014540	0.011306
RS	28	0.530603	1.439126	406.973989	0.014683	0.011551
RS	29	0.573471	1.439126	421.681124	0.015213	0.011916
RS	30	0.619253	1.456930	430.782151	0.015542	0.012400
RS	31	0.668147	1.456930	444.645291	0.016042	0.012995
RS	32	0.720365	1.458860	457.298010	0.016498	0.013688
RS	33	0.776132	1.458860	469.782223	0.016949	0.014462
RS	34	0.835691	1.450668	483.993688	0.017461	0.015298
RS	35	0.899298	1.450668	494.373989	0.017836	0.016170
RS	36	0.967230	1.437548	507.930128	0.018325	0.017050
RS	37	1.039779	1.437548	515.341823	0.018592	0.017909
RS	38	1.117260	1.423639	525.986062	0.018976	0.018713
RS	39	1.200008	1.423639	529.520253	0.019104	0.019429
RS	40	1.288381	1.411870	535.221602	0.019309	0.020026
RS	41	1.382762	1.411870	534.057204	0.019267	0.020478
RS	42	1.483559	1.403768	533.385568	0.019243	0.020766
RS	43	1.591207	1.403768	526.926487	0.019010	0.020881
RS	44	1.706174	1.399551	519.287479	0.018735	0.020821
RS	45	1.828956	1.399551	507.270667	0.018301	0.020594
RS	46	1.960084	1.398616	492.850255	0.017781	0.020209
RS	47	2.100127	1.398616	475.414960	0.017152	0.019681
RS	48	2.249689	1.400152	454.962938	0.016414	0.019024
RS	49	2.409419	1.400152	432.689886	0.015610	0.018253
RS	50	2.580007	1.403358	407.403184	0.014698	0.017386
RS	51	2.762191	1.403358	381.311432	0.013757	0.016439
RS	52	2.956760	1.407516	352.734509	0.012726	0.015429
RS	53	3.164555	1.407516	324.223813	0.011697	0.014370
RS	54	3.386477	1.414845	293.590323	0.010592	0.013276
RS	55	3.623484	1.414845	264.466597	0.009541	0.012160
RS	56	3.876603	1.414845	235.491495	0.008496	0.011035
RS	57	4.146928	1.414845	207.115957	0.007472	0.009915
RS	58	4.435630	1.461125	174.658179	0.006301	0.008813
RS	59	4.743958	1.461125	150.545923	0.005431	0.007743
RS	60	5.073245	1.461125	127.886040	0.004614	0.006718
RS	61	5.424917	1.461125	106.960054	0.003859	0.005750
RS	62	5.800496	1.461125	87.984371	0.003174	0.004852
RS	63	6.201606	1.461125	283.715953	0.010236	0.017107
PA	4+25*2+4+6 0.118546169 0.023935583 6.201605797 0.345866680 0.324051857 0.374425411 0.446896553 0.535850048 0.642250061 0.765491486 0.898198128 1.028851509 1.148828506 1.253262520 1.338205338 1.400423527 1.439125538 1.456930161 1.458859682 1.450668335 1.437547684 1.423639297 1.411870003 1.403767586 1.399550676 1.398615837 1.400152206 1.403357983 1.407516479 1.414844990 1.461125195
//
IT	4916
RD	2
LK	-354206.845540
QD	-1199.321820 -> -900.278989
RI	0.0725261751
TR	0.111034	0.023428
MT	6.787111
MM	C_pi: 1.123581, n_recomb: 28628.708642
RS	0	0.000000	0.328813	590.894267	0.020640	0.000883
RS	1	0.006949	0.328813	618.338273	0.021599	0.005248
RS	2	0.014380	0.328813	646.078521	0.022568	0.012169
RS	3	0.022328	0.328813	673.971681	0.023542	0.018703
RS	4	0.030828	0.246930	930.337221	0.032497	0.024724
RS	5	0.039919	0.246930	957.905981	0.033460	0.028420
RS	6	0.049641	0.281028	866.535575	0.030268	0.027169
RS	7	0.060039	0.281028	892.057236	0.031160	0.029114
RS	8	0.071160	0.343048	753.172464	0.026308	0.025658
RS	9	0.083053	0.343048	777.240541	0.027149	0.026710
RS	10	0.095773	0.428830	642.569867	0.022445	0.023038
RS	11	0.109376	0.428830	665.141672	0.023233	0.023693
RS	12	0.123925	0.544452	543.140753	0.018972	0.020209
RS	13	0.139485	0.544452	564.064406	0.019703	0.020515
RS	14	0.156125	0.695883	459.006694	0.016033	0.017336
RS	15	0.173923	0.695883	478.185518	0.016703	0.017335
RS	16	0.192956	0.879069	394.833025	0.013792	0.014699
RS	17	0.213313	0.879069	412.373387	0.014404	0.014597
RS	18	0.235084	1.078822	351.225610	0.012268	0.012667
RS	19	0.258368	1.078822	367.439561	0.012835	0.012628
RS	20	0.283269	1.278828	324.408997	0.011332	0.011316
RS	21	0.309901	1.278828	339.664642	0.011864	0.011363
RS	22	0.338384	1.465564	310.335443	0.010840	0.010493
RS	23	0.368845	1.465564	324.957771	0.011351	0.010608
RS	24	0.401423	1.624406	306.900661	0.010720	0.010081
RS	25	0.436265	1.624406	321.157290	0.011218	0.010283
RS	26	0.473528	1.740529	313.435497	0.010948	0.010085
RS	27	0.513381	1.740529	327.524524	0.011440	0.010427
RS	28	0.556002	1.805764	329.506470	0.011510	0.010574
RS	29	0.601585	1.805764	343.506657	0.011999	0.011105
RS	30	0.650336	1.823408	354.056207	0.012367	0.011597
RS	31	0.702474	1.823408	367.851150	0.012849	0.012325
RS	32	0.758235	1.805804	385.072593	0.013451	0.013124
RS	33	0.817870	1.805804	398.282175	0.013912	0.014010
RS	34	0.881650	1.768254	419.548846	0.014655	0.015026
RS	35	0.949861	1.768254	431.500596	0.015072	0.015984
RS	36	1.022812	1.724212	453.640156	0.015846	0.017084
RS	37	1.100832	1.724212	463.407275	0.016187	0.017992
RS	38	1.184273	1.683562	482.972461	0.016870	0.019002
RS	39	1.273512	1.683562	489.493943	0.017098	0.019717
RS	40	1.368952	1.652402	503.288776	0.017580	0.020452
RS	41	1.471024	1.652402	505.557963	0.017659	0.020847
RS	42	1.580189	1.632959	511.438133	0.017865	0.021178
RS	43	1.696939	1.632959	508.691642	0.017769	0.021198
RS	44	1.821801	1.624261	506.001832	0.017675	0.021100
RS	45	1.955340	1.624261	497.834902	0.017389	0.020772
RS	46	2.098158	1.623699	487.128669	0.017015	0.020309
RS	47	2.250899	1.623699	473.533649	0.016541	0.019702
RS	48	2.414254	1.628606	455.969003	0.015927	0.018963
RS	49	2.588960	1.628606	437.345891	0.015276	0.018150
RS	50	2.775806	1.636717	414.381935	0.014474	0.017220
RS	51	2.975635	1.636717	391.529093	0.013676	0.016267
RS	52	3.189349	1.646228	364.790202	0.012742	0.015219
RS	53	3.417914	1.646228	338.867969	0.011837	0.014180
RS	54	3.662360	1.661522	309.071924	0.010796	0.013047
RS	55	3.923792	1.661522	281.776141	0.009842	0.011971
RS	56	4.203390	1.661522	254.057246	0.008874	0.010885
RS	57	4.502417	1.661522	226.363807	0.007907	0.009799
RS	58	4.822221	1.763011	188.761177	0.006593	0.008479
RS	59	5.164248	1.763011	165.843588	0.005793	0.007516
RS	60	5.530040	1.763011	143.731190	0.005021	0.006580
RS	61	5.921250	1.763011	122.760149	0.004288	0.005683
RS	62	6.339644	1.763011	103.223107	0.003606	0.004838
RS	63	6.787111	1.763011	365.025049	0.012750	0.017937
PA	4+25*2+4+6 0.111034034 0.023427551 6.787110873 0.328812912 0.246930478 0.281028307 0.343047623 0.428829871 0.544451991 0.695883166 0.879068580 1.078821516 1.278828450 1.465564265 1.624406102 1.740528825 1.805763718 1.823408031 1.805803821 1.768253824 1.724212440 1.683561921 1.652402360 1.632959041 1.624260714 1.623698637 1.628605500 1.636717426 1.646227933 1.661521560 1.763010745
//
IT	4387
RD	3
LK	-353707.179927
QD	-967.971427 -> -819.881151
RI	0.0624587617
TR	0.106267	0.023675
MT	7.127497
MM	C_pi: 1.196952, n_recomb: 30790.076014
RS	0	0.000000	0.397321	532.512075	0.017295	0.000761
RS	1	0.007031	0.397321	559.655144	0.018176	0.004425
RS	2	0.014555	0.397321	587.428496	0.019079	0.010028
RS	3	0.022609	0.397321	615.735045	0.019998	0.015381
RS	4	0.031229	0.236749	1073.113612	0.034853	0.025366
RS	5	0.040455	0.236749	1103.283343	0.035832	0.029153
RS	6	0.050330	0.258145	1039.257505	0.033753	0.028475
RS	7	0.060899	0.258145	1066.314870	0.034632	0.030872
RS	8	0.072211	0.310727	909.816977	0.029549	0.027020
RS	9	0.084319	0.310727	935.433866	0.030381	0.028637
RS	10	0.097277	0.389095	769.322902	0.024986	0.024171
RS	11	0.111147	0.389095	793.721918	0.025778	0.025398
RS	12	0.125992	0.502705	635.098406	0.020627	0.020918
RS	13	0.141880	0.502705	658.001652	0.021371	0.021737
RS	14	0.158886	0.663508	517.586701	0.016810	0.017545
RS	15	0.177087	0.663508	538.588745	0.017492	0.017979
RS	16	0.196568	0.872912	426.753086	0.013860	0.014507
RS	17	0.217418	0.872912	445.716143	0.014476	0.014754
RS	18	0.239734	1.116613	364.378130	0.011834	0.012227
RS	19	0.263619	1.116613	381.567600	0.012393	0.012458
RS	20	0.289184	1.374935	324.743202	0.010547	0.010733
RS	21	0.316546	1.374935	340.602199	0.011062	0.010984
RS	22	0.345831	1.628208	301.769839	0.009801	0.009825
RS	23	0.377175	1.628208	316.735071	0.010287	0.010089
RS	24	0.410724	1.850861	292.435416	0.009498	0.009367
RS	25	0.446630	1.850861	306.907334	0.009968	0.009673
RS	26	0.485061	2.013270	295.967936	0.009612	0.009366
RS	27	0.526194	2.013270	310.303047	0.010078	0.009775
RS	28	0.570219	2.096380	312.125809	0.010137	0.009896
RS	29	0.617339	2.096380	326.574974	0.010607	0.010461
RS	30	0.667772	2.103427	340.020098	0.011043	0.011011
RS	31	0.721751	2.103427	354.619058	0.011517	0.011750
RS	32	0.779524	2.056085	377.544753	0.012262	0.012686
RS	33	0.841360	2.056085	391.998162	0.012731	0.013566
RS	34	0.907542	1.981626	421.125910	0.013677	0.014787
RS	35	0.978378	1.981626	434.735829	0.014119	0.015725
RS	36	1.054194	1.902868	465.782257	0.015128	0.017061
RS	37	1.135340	1.902868	477.474548	0.015507	0.017935
RS	38	1.222191	1.835173	505.525941	0.016418	0.019164
RS	39	1.315149	1.835173	514.011785	0.016694	0.019828
RS	40	1.414641	1.786820	534.434954	0.017357	0.020714
RS	41	1.521129	1.786820	538.488113	0.017489	0.021044
RS	42	1.635103	1.759600	548.344501	0.017809	0.021435
RS	43	1.757090	1.759600	547.069794	0.017768	0.021386
RS	44	1.887654	1.750413	545.846263	0.017728	0.021275
RS	45	2.027397	1.750413	538.803037	0.017499	0.020891
RS	46	2.176964	1.754028	527.791794	0.017142	0.020378
RS	47	2.337048	1.754028	514.980495	0.016726	0.019740
RS	48	2.508385	1.765613	496.114032	0.016113	0.018946
RS	49	2.691769	1.765613	477.935209	0.015522	0.018129
RS	50	2.888046	1.781321	453.229943	0.014720	0.017157
RS	51	3.098122	1.781321	430.449227	0.013980	0.016220
RS	52	3.322967	1.798263	401.823229	0.013050	0.015151
RS	53	3.563620	1.798263	375.538232	0.012197	0.014140
RS	54	3.821193	1.823604	343.167850	0.011145	0.012985
RS	55	4.096874	1.823604	315.144218	0.010235	0.011946
RS	56	4.391937	1.823604	286.309531	0.009299	0.010893
RS	57	4.707745	1.823604	257.132613	0.008351	0.009836
RS	58	5.045756	1.985635	211.134283	0.006857	0.008329
RS	59	5.407531	1.985635	187.953845	0.006104	0.007445
RS	60	5.794740	1.985635	165.164291	0.005364	0.006575
RS	61	6.209173	1.985635	143.138920	0.004649	0.005732
RS	62	6.652742	1.985635	122.222808	0.003970	0.004928
RS	63	7.127497	1.985635	463.569444	0.015056	0.019227
PA	4+25*2+4+6 0.106266534 0.023675282 7.127496869 0.397320828 0.236749249 0.258145122 0.310727257 0.389094926 0.502705389 0.663507864 0.872911773 1.116613027 1.374935474 1.628208444 1.850861489 2.013269926 2.096380194 2.103426513 2.056085418 1.981626204 1.902868023 1.835172663 1.786819528 1.759599580 1.750412555 1.754028366 1.765612686 1.781321114 1.798263372 1.823603640 1.985634932
//
IT	5268
RD	4
LK	-353435.051793
QD	-870.752946 -> -763.791982
RI	0.0488894153
TR	0.102490	0.024159
MT	7.365994
MM	C_pi: 1.266617, n_recomb: 33210.942060
RS	0	0.000000	0.504505	456.222841	0.013737	0.000665
RS	1	0.007086	0.504505	481.539441	0.014499	0.003736
RS	2	0.014674	0.504505	507.740714	0.015288	0.008245
RS	3	0.022799	0.504505	534.780907	0.016103	0.012471
RS	4	0.031500	0.242615	1158.349401	0.034879	0.025525
RS	5	0.040818	0.242615	1192.217305	0.035898	0.028951
RS	6	0.050796	0.253719	1171.202983	0.035266	0.029295
RS	7	0.061481	0.253719	1200.850074	0.036158	0.031650
RS	8	0.072923	0.298989	1045.398113	0.031478	0.028081
RS	9	0.085176	0.298989	1073.138718	0.032313	0.029817
RS	10	0.098297	0.370419	890.523566	0.026814	0.025224
RS	11	0.112347	0.370419	917.064035	0.027613	0.026653
RS	12	0.127394	0.479588	730.992276	0.022011	0.021726
RS	13	0.143506	0.479588	756.183074	0.022769	0.022766
RS	14	0.160760	0.643118	584.749840	0.017607	0.017965
RS	15	0.179237	0.643118	607.973504	0.018306	0.018601
RS	16	0.199023	0.867662	469.541358	0.014138	0.014572
RS	17	0.220211	0.867662	490.388999	0.014766	0.014987
RS	18	0.242900	1.141540	389.897260	0.011740	0.012049
RS	19	0.267197	1.141540	408.548186	0.012302	0.012411
RS	20	0.293216	1.444415	338.667840	0.010197	0.010400
RS	21	0.321078	1.444415	355.617453	0.010708	0.010748
RS	22	0.350914	1.753069	307.839486	0.009269	0.009388
RS	23	0.382865	1.753069	323.618861	0.009744	0.009720
RS	24	0.417079	2.032129	293.524241	0.008838	0.008865
RS	25	0.453718	2.032129	308.650256	0.009294	0.009213
RS	26	0.492953	2.236094	294.848013	0.008878	0.008834
RS	27	0.534968	2.236094	309.819067	0.009329	0.009260
RS	28	0.579960	2.332961	311.753707	0.009387	0.009371
RS	29	0.628140	2.332961	326.977015	0.009845	0.009930
RS	30	0.679734	2.325290	343.555250	0.010345	0.010534
RS	31	0.734984	2.325290	359.205056	0.010816	0.011249
RS	32	0.794148	2.245208	388.117108	0.011686	0.012305
RS	33	0.857505	2.245208	403.968545	0.012164	0.013152
RS	34	0.925351	2.133069	441.307714	0.013288	0.014550
RS	35	0.998005	2.133069	456.614355	0.013749	0.015452
RS	36	1.075806	2.021071	496.885562	0.014962	0.016996
RS	37	1.159121	2.021071	510.389110	0.015368	0.017833
RS	38	1.248338	1.929242	546.984360	0.016470	0.019254
RS	39	1.343878	1.929242	557.127185	0.016775	0.019881
RS	40	1.446187	1.867068	583.730116	0.017576	0.020897
RS	41	1.555745	1.867068	589.046401	0.017737	0.021193
RS	42	1.673067	1.835256	601.827423	0.018121	0.021631
RS	43	1.798701	1.835256	601.312085	0.018106	0.021556
RS	44	1.933238	1.828295	600.041048	0.018068	0.021424
RS	45	2.077307	1.828295	593.276127	0.017864	0.021026
RS	46	2.231585	1.838293	580.247996	0.017472	0.020459
RS	47	2.396795	1.838293	567.315306	0.017082	0.019825
RS	48	2.573711	1.858302	545.468846	0.016424	0.018974
RS	49	2.763162	1.858302	526.840698	0.015863	0.018175
RS	50	2.966038	1.882976	498.896057	0.015022	0.017160
RS	51	3.183288	1.882976	475.367265	0.014314	0.016252
RS	52	3.415933	1.908434	443.605656	0.013357	0.015157
RS	53	3.665062	1.908434	416.261152	0.012534	0.014180
RS	54	3.931844	1.945061	380.198564	0.011448	0.012997
RS	55	4.217529	1.945061	350.933984	0.010567	0.011995
RS	56	4.523457	1.945061	320.529156	0.009651	0.010973
RS	57	4.851062	1.945061	289.476048	0.008716	0.009942
RS	58	5.201880	2.171112	233.668996	0.007036	0.008249
RS	59	5.577556	2.171112	210.140588	0.006327	0.007432
RS	60	5.979852	2.171112	186.656315	0.005620	0.006619
RS	61	6.410653	2.171112	163.613064	0.004926	0.005822
RS	62	6.871979	2.171112	141.392835	0.004257	0.005052
RS	63	7.365994	2.171112	568.323555	0.017113	0.020685
PA	4+25*2+4+6 0.102490292 0.024159120 7.365994110 0.504505415 0.242614860 0.253718691 0.298988929 0.370418981 0.479587651 0.643117787 0.867661779 1.141539859 1.444415493 1.753069083 2.032128626 2.236094049 2.332961094 2.325290332 2.245208036 2.133069301 2.021071388 1.929241854 1.867067854 1.835256039 1.828294843 1.838292573 1.858301896 1.882975831 1.908433963 1.945060579 2.171112293
//
IT	4537
RD	5
LK	-353229.630237
QD	-804.162907 -> -714.333021
RI	0.0376946275
TR	0.099200	0.024713
MT	7.557686
MM	C_pi: 1.329560, n_recomb: 35621.210377
RS	0	0.000000	0.639756	388.362071	0.010903	0.000587
RS	1	0.007129	0.639756	411.311837	0.011547	0.003188
RS	2	0.014766	0.639756	435.262439	0.012219	0.006853
RS	3	0.022947	0.639756	460.205170	0.012919	0.010205
RS	4	0.031712	0.253368	1213.858091	0.034077	0.025447
RS	5	0.041101	0.253368	1251.589599	0.035136	0.028456
RS	6	0.051160	0.255851	1274.753709	0.035786	0.029743
RS	7	0.061936	0.255851	1307.535525	0.036707	0.031933
RS	8	0.073480	0.295375	1161.829130	0.032616	0.028824
RS	9	0.085848	0.295375	1192.038241	0.033464	0.030534
RS	10	0.099096	0.360776	1002.570535	0.028145	0.026086
RS	11	0.113289	0.360776	1031.358451	0.028953	0.027579
RS	12	0.128494	0.465083	824.783800	0.023154	0.022474
RS	13	0.144783	0.465083	852.289730	0.023926	0.023620
RS	14	0.162234	0.628582	653.347219	0.018342	0.018420
RS	15	0.180928	0.628582	678.859610	0.019058	0.019168
RS	16	0.200955	0.862564	515.278056	0.014465	0.014725
RS	17	0.222409	0.862564	538.122645	0.015107	0.015237
RS	18	0.245393	1.158569	419.158705	0.011767	0.011984
RS	19	0.270015	1.158569	439.403537	0.012335	0.012420
RS	20	0.296393	1.497248	356.860914	0.010018	0.010188
RS	21	0.324651	1.497248	375.036781	0.010528	0.010590
RS	22	0.354924	1.853769	318.562492	0.008943	0.009074
RS	23	0.387355	1.853769	335.283781	0.009412	0.009442
RS	24	0.422097	2.184432	299.541764	0.008409	0.008482
RS	25	0.459317	2.184432	315.432651	0.008855	0.008848
RS	26	0.499189	2.427625	298.817016	0.008389	0.008412
RS	27	0.541904	2.427625	314.509850	0.008829	0.008837
RS	28	0.587665	2.536930	316.502609	0.008885	0.008939
RS	29	0.636687	2.536930	332.555125	0.009336	0.009479
RS	30	0.689204	2.513544	352.149344	0.009886	0.010124
RS	31	0.745465	2.513544	368.873048	0.010355	0.010807
RS	32	0.805737	2.400535	403.690345	0.011333	0.011959
RS	33	0.870305	2.400535	420.933726	0.011817	0.012770
RS	34	0.939476	2.251857	466.518342	0.013097	0.014314
RS	35	1.013579	2.251857	483.485751	0.013573	0.015183
RS	36	1.092964	2.108862	533.104996	0.014966	0.016902
RS	37	1.178008	2.108862	548.341304	0.015394	0.017712
RS	38	1.269115	1.995499	593.552887	0.016663	0.019298
RS	39	1.366716	1.995499	605.210364	0.016990	0.019905
RS	40	1.471276	1.921808	637.825295	0.017906	0.021033
RS	41	1.583289	1.921808	644.187046	0.018084	0.021318
RS	42	1.703288	1.887115	659.393810	0.018511	0.021793
RS	43	1.831841	1.887115	659.359585	0.018510	0.021716
RS	44	1.969558	1.883522	657.296911	0.018452	0.021559
RS	45	2.117093	1.883522	650.507095	0.018262	0.021172
RS	46	2.275146	1.900640	634.647637	0.017817	0.020549
RS	47	2.444466	1.900640	621.304009	0.017442	0.019935
RS	48	2.625856	1.929543	595.741178	0.016724	0.019027
RS	49	2.820177	1.929543	576.417647	0.016182	0.018257
RS	50	3.028351	1.963499	544.644240	0.015290	0.017198
RS	51	3.251366	1.963499	520.185441	0.014603	0.016324
RS	52	3.490278	1.997733	484.859735	0.013612	0.015201
RS	53	3.746223	1.997733	456.351775	0.012811	0.014259
RS	54	4.020413	2.046051	416.227690	0.011685	0.013043
RS	55	4.314150	2.046051	385.716894	0.010828	0.012077
RS	56	4.628826	2.046051	353.765390	0.009931	0.011085
RS	57	4.965936	2.046051	320.885878	0.009008	0.010076
RS	58	5.327077	2.338560	254.558156	0.007146	0.008199
RS	59	5.713963	2.338560	230.866603	0.006481	0.007442
RS	60	6.128430	2.338560	206.906360	0.005809	0.006680
RS	61	6.572444	2.338560	183.086636	0.005140	0.005923
RS	62	7.048110	2.338560	159.813931	0.004486	0.005185
RS	63	7.557686	2.338560	675.780247	0.018971	0.022204
PA	4+25*2+4+6 0.099199600 0.024713161 7.557685744 0.639755511 0.253368039 0.255850645 0.295374804 0.360775891 0.465083291 0.628582293 0.862563756 1.158569180 1.497248203 1.853769207 2.184432265 2.427625028 2.536929658 2.513544256 2.400534766 2.251857495 2.108861638 1.995499195 1.921808061 1.887114673 1.883521561 1.900639659 1.929542937 1.963499313 1.997732553 2.046050784 2.338560392
//
IT	5006
RD	6
LK	-353054.653892
QD	-748.082232 -> -668.923892
RI	0.0293502966
TR	0.096224	0.025278
MT	7.724728
MM	C_pi: 1.387120, n_recomb: 37971.738551
RS	0	0.000000	0.799396	333.021829	0.008770	0.000524
RS	1	0.007166	0.799396	353.619639	0.009313	0.002752
RS	2	0.014844	0.799396	375.244261	0.009882	0.005770
RS	3	0.023074	0.799396	397.910371	0.010479	0.008469
RS	4	0.031893	0.265583	1254.152929	0.033029	0.025256
RS	5	0.041343	0.265583	1295.551099	0.034119	0.027890
RS	6	0.051471	0.260746	1359.046021	0.035791	0.029938
RS	7	0.062325	0.260746	1395.179509	0.036743	0.031954
RS	8	0.073956	0.295669	1262.751415	0.033255	0.029316
RS	9	0.086421	0.295669	1295.637286	0.034121	0.030957
RS	10	0.099779	0.355852	1105.600592	0.029116	0.026773
RS	11	0.114095	0.355852	1136.690274	0.029935	0.028274
RS	12	0.129436	0.455435	914.992146	0.024097	0.023139
RS	13	0.145876	0.455435	944.779337	0.024881	0.024339
RS	14	0.163494	0.617673	721.281853	0.018995	0.018867
RS	15	0.182375	0.617673	749.063649	0.019727	0.019684
RS	16	0.202608	0.857899	561.566753	0.014789	0.014915
RS	17	0.224292	0.857899	586.422963	0.015444	0.015489
RS	18	0.247529	1.171063	449.520287	0.011838	0.011977
RS	19	0.272431	1.171063	471.390301	0.012414	0.012460
RS	20	0.299118	1.539791	376.461611	0.009914	0.010045
RS	21	0.327717	1.539791	395.898035	0.010426	0.010480
RS	22	0.358365	1.939108	330.879225	0.008714	0.008833
RS	23	0.391209	1.939108	348.571265	0.009180	0.009222
RS	24	0.426407	2.318375	307.247485	0.008091	0.008173
RS	25	0.464127	2.318375	323.920320	0.008531	0.008548
RS	26	0.504549	2.599977	304.460658	0.008018	0.008062
RS	27	0.547868	2.599977	320.875368	0.008450	0.008481
RS	28	0.594292	2.721927	322.775586	0.008500	0.008570
RS	29	0.644041	2.721927	339.637018	0.008944	0.009088
RS	30	0.697356	2.683204	362.007409	0.009534	0.009760
RS	31	0.754490	2.683204	379.766365	0.010001	0.010412
RS	32	0.815719	2.537984	420.256423	0.011068	0.011638
RS	33	0.881335	2.537984	438.843552	0.011557	0.012415
RS	34	0.951653	2.354142	492.553407	0.012972	0.014080
RS	35	1.027009	2.354142	511.133161	0.013461	0.014919
RS	36	1.107765	2.181976	570.124767	0.015014	0.016789
RS	37	1.194308	2.181976	587.044955	0.015460	0.017579
RS	38	1.287051	2.048861	640.956774	0.016880	0.019309
RS	39	1.386441	2.048861	654.068030	0.017225	0.019908
RS	40	1.492952	1.964960	692.692102	0.018242	0.021135
RS	41	1.607095	1.964960	700.016450	0.018435	0.021421
RS	42	1.729418	1.928100	717.463722	0.018895	0.021929
RS	43	1.860505	1.928100	717.811543	0.018904	0.021864
RS	44	2.000985	1.928119	714.624320	0.018820	0.021683
RS	45	2.151532	1.928119	707.713344	0.018638	0.021315
RS	46	2.312866	1.952311	688.657085	0.018136	0.020641
RS	47	2.485760	1.952311	674.827339	0.017772	0.020055
RS	48	2.671043	1.989919	645.239361	0.016993	0.019093
RS	49	2.869603	1.989919	625.177147	0.016464	0.018356
RS	50	3.082390	2.032927	589.356601	0.015521	0.017254
RS	51	3.310425	2.032927	563.961357	0.014852	0.016416
RS	52	3.554799	2.075738	524.939209	0.013824	0.015266
RS	53	3.816685	2.075738	495.301129	0.013044	0.014358
RS	54	4.097335	2.135651	450.993011	0.011877	0.013107
RS	55	4.398096	2.135651	419.317535	0.011043	0.012175
RS	56	4.720408	2.135651	385.916752	0.010163	0.011210
RS	57	5.065815	2.135651	351.321218	0.009252	0.010222
RS	58	5.435973	2.496351	273.983845	0.007215	0.008163
RS	59	5.832654	2.496351	250.299839	0.006592	0.007460
RS	60	6.257759	2.496351	226.059523	0.005953	0.006744
RS	61	6.713325	2.496351	201.676131	0.005311	0.006025
RS	62	7.201536	2.496351	177.571312	0.004676	0.005315
RS	63	7.724728	2.496351	785.914748	0.020697	0.023738
PA	4+25*2+4+6 0.096223509 0.025278140 7.724728405 0.799396040 0.265582707 0.260746224 0.295669454 0.355851666 0.455434566 0.617672670 0.857898764 1.171062810 1.539790673 1.939108010 2.318375026 2.599977385 2.721927016 2.683203987 2.537983751 2.354141539 2.181975610 2.048860894 1.964960384 1.928099976 1.928119256 1.952311197 1.989918900 2.032926500 2.075737545 2.135650971 2.496350900
//
IT	4455
RD	7
LK	-352899.793209
QD	-698.171699 -> -627.260072
RI	0.0232286814
TR	0.093494	0.025833
MT	7.876383
MM	C_pi: 1.440779, n_recomb: 40263.026331
RS	0	0.000000	0.981931	288.714987	0.007171	0.000471
RS	1	0.007198	0.981931	307.185321	0.007629	0.002401
RS	2	0.014914	0.981931	326.660938	0.008113	0.004918
RS	3	0.023186	0.981931	347.170403	0.008623	0.007128
RS	4	0.032053	0.278010	1286.579186	0.031954	0.025014
RS	5	0.041559	0.278010	1331.370332	0.033067	0.027334
RS	6	0.051748	0.266911	1430.212469	0.035522	0.029970
RS	7	0.062672	0.266911	1469.748440	0.036504	0.031833
RS	8	0.074381	0.298081	1351.625815	0.033570	0.029625
RS	9	0.086933	0.298081	1387.314925	0.034456	0.031191
RS	10	0.100389	0.353682	1200.872557	0.029826	0.027316
RS	11	0.114813	0.353682	1234.306431	0.030656	0.028804
RS	12	0.130276	0.448801	1001.697339	0.024879	0.023727
RS	13	0.146852	0.448801	1033.728497	0.025674	0.024957
RS	14	0.164621	0.609176	788.151566	0.019575	0.019294
RS	15	0.183668	0.609176	818.166720	0.020321	0.020157
RS	16	0.204087	0.853682	607.770503	0.015095	0.015120
RS	17	0.225976	0.853682	634.628141	0.015762	0.015738
RS	18	0.249440	1.180692	480.177876	0.011926	0.012004
RS	19	0.274594	1.180692	503.675970	0.012510	0.012521
RS	20	0.301558	1.575430	396.538837	0.009849	0.009946
RS	21	0.330463	1.575430	417.240410	0.010363	0.010403
RS	22	0.361448	2.013932	343.758246	0.008538	0.008642
RS	23	0.394664	2.013932	362.420401	0.009001	0.009044
RS	24	0.430271	2.439879	315.532946	0.007837	0.007917
RS	25	0.468440	2.439879	332.977217	0.008270	0.008295
RS	26	0.509358	2.759938	310.608928	0.007714	0.007763
RS	27	0.553220	2.759938	327.721224	0.008140	0.008173
RS	28	0.600240	2.895515	329.349693	0.008180	0.008246
RS	29	0.650645	2.895515	346.979397	0.008618	0.008743
RS	30	0.704678	2.842416	371.847151	0.009235	0.009433
RS	31	0.762600	2.842416	390.586962	0.009701	0.010055
RS	32	0.824691	2.665933	436.453653	0.010840	0.011338
RS	33	0.891252	2.665933	456.326956	0.011334	0.012084
RS	34	0.962604	2.448101	517.965873	0.012865	0.013848
RS	35	1.039092	2.448101	538.111436	0.013365	0.014663
RS	36	1.121086	2.248092	606.441126	0.015062	0.016661
RS	37	1.208982	2.248092	625.016792	0.015523	0.017437
RS	38	1.303205	2.096367	687.718228	0.017081	0.019296
RS	39	1.404210	2.096367	702.267407	0.017442	0.019892
RS	40	1.512486	2.002951	746.993888	0.018553	0.021210
RS	41	1.628555	2.002951	755.267554	0.018758	0.021505
RS	42	1.752980	1.964114	774.954745	0.019247	0.022043
RS	43	1.886360	1.964114	775.672405	0.019265	0.021996
RS	44	2.029342	1.967561	771.264873	0.019156	0.021794
RS	45	2.182616	1.967561	764.228910	0.018981	0.021452
RS	46	2.346923	1.998435	741.852257	0.018425	0.020732
RS	47	2.523057	1.998435	727.547658	0.018070	0.020175
RS	48	2.711869	2.044268	693.841357	0.017233	0.019165
RS	49	2.914272	2.044268	673.068214	0.016717	0.018462
RS	50	3.131245	2.095843	633.154211	0.015725	0.017321
RS	51	3.363835	2.095843	606.865360	0.015073	0.016517
RS	52	3.613168	2.146815	564.134707	0.014011	0.015341
RS	53	3.880449	2.146815	533.424367	0.013248	0.014465
RS	54	4.166968	2.217953	484.901646	0.012043	0.013181
RS	55	4.474112	2.217953	452.138373	0.011230	0.012280
RS	56	4.803365	2.217953	417.374306	0.010366	0.011340
RS	57	5.156318	2.217953	381.155474	0.009467	0.010371
RS	58	5.534677	2.647977	292.398431	0.007262	0.008134
RS	59	5.940271	2.647977	268.840785	0.006677	0.007481
RS	60	6.375060	2.647977	244.460598	0.006072	0.006807
RS	61	6.841146	2.647977	219.669234	0.005456	0.006123
RS	62	7.340782	2.647977	194.896578	0.004841	0.005440
RS	63	7.876383	2.647977	899.299102	0.022336	0.025264
PA	4+25*2+4+6 0.093493657 0.025832556 7.876382895 0.981931395 0.278009988 0.266910554 0.298081163 0.353682095 0.448800514 0.609176089 0.853681987 1.180691968 1.575430169 2.013931627 2.439879142 2.759938171 2.895515486 2.842416356 2.665932670 2.448100563 2.248091858 2.096367184 2.002951081 1.964114310 1.967561469 1.998435279 2.044268120 2.095842808 2.146815268 2.217952607 2.647976709
//
IT	4421
RD	8
LK	-352760.845056
QD	-653.161119 -> -589.170120
RI	0.0186968160
TR	0.090977	0.026370
MT	8.016518
MM	C_pi: 1.491477, n_recomb: 42502.499462
RS	0	0.000000	1.186651	253.127645	0.005956	0.000425
RS	1	0.007228	1.186651	269.742361	0.006347	0.002115
RS	2	0.014978	1.186651	287.318596	0.006760	0.004238
RS	3	0.023288	1.186651	305.892782	0.007197	0.006074
RS	4	0.032200	0.290161	1314.773063	0.030934	0.024753
RS	5	0.041755	0.290161	1362.697522	0.032062	0.026816
RS	6	0.052000	0.273662	1492.155854	0.035107	0.029898
RS	7	0.062987	0.273662	1535.062327	0.036117	0.031634
RS	8	0.074767	0.301717	1431.122394	0.033671	0.029801
RS	9	0.087399	0.301717	1469.685167	0.034579	0.031298
RS	10	0.100944	0.353225	1289.667412	0.030343	0.027747
RS	11	0.115468	0.353225	1325.479960	0.031186	0.029214
RS	12	0.131041	0.444131	1085.337758	0.025536	0.024249
RS	13	0.147740	0.444131	1119.581020	0.026342	0.025495
RS	14	0.165647	0.602312	854.024695	0.020094	0.019699
RS	15	0.184847	0.602312	886.236254	0.020851	0.020597
RS	16	0.205435	0.849766	653.774996	0.015382	0.015332
RS	17	0.227512	0.849766	682.618006	0.016061	0.015984
RS	18	0.251184	1.188220	510.897772	0.012020	0.012054
RS	19	0.276566	1.188220	536.018756	0.012611	0.012594
RS	20	0.303784	1.605927	416.769367	0.009806	0.009877
RS	21	0.332969	1.605927	438.731454	0.010322	0.010350
RS	22	0.364263	2.080827	356.816826	0.008395	0.008486
RS	23	0.397819	2.080827	376.439188	0.008857	0.008896
RS	24	0.433800	2.552122	323.974111	0.007622	0.007698
RS	25	0.472383	2.552122	342.170877	0.008051	0.008076
RS	26	0.513753	2.911097	316.817646	0.007454	0.007501
RS	27	0.558114	2.911097	334.596563	0.007872	0.007902
RS	28	0.605682	3.061651	335.771916	0.007900	0.007957
RS	29	0.656687	3.061651	354.124494	0.008332	0.008435
RS	30	0.711379	2.995397	381.203503	0.008969	0.009134
RS	31	0.770024	2.995397	400.866424	0.009432	0.009729
RS	32	0.832908	2.788600	451.790899	0.010630	0.011055
RS	33	0.900336	2.788600	472.890882	0.011126	0.011773
RS	34	0.972639	2.537720	542.219124	0.012757	0.013618
RS	35	1.050167	2.537720	563.885575	0.013267	0.014412
RS	36	1.133299	2.310809	641.477289	0.015093	0.016522
RS	37	1.222440	2.310809	661.689811	0.015568	0.017288
RS	38	1.318023	2.141210	733.259936	0.017252	0.019262
RS	39	1.420515	2.141210	749.253518	0.017628	0.019859
RS	40	1.530415	2.038629	800.223278	0.018828	0.021261
RS	41	1.648259	2.038629	809.468146	0.019045	0.021568
RS	42	1.774620	1.997756	831.498716	0.019564	0.022138
RS	43	1.910114	1.997756	832.617054	0.019590	0.022111
RS	44	2.055401	2.004268	827.029397	0.019458	0.021894
RS	45	2.211189	2.004268	819.907962	0.019291	0.021577
RS	46	2.378238	2.041294	794.224795	0.018687	0.020819
RS	47	2.557360	2.041294	779.493338	0.018340	0.020292
RS	48	2.749429	2.094758	741.692473	0.017451	0.019239
RS	49	2.955381	2.094758	720.261716	0.016946	0.018568
RS	50	3.176218	2.154314	676.293795	0.015912	0.017395
RS	51	3.413017	2.154314	649.166446	0.015274	0.016622
RS	52	3.666931	2.212927	602.772087	0.014182	0.015424
RS	53	3.939198	2.212927	571.045325	0.013436	0.014577
RS	54	4.231144	2.294762	518.319218	0.012195	0.013261
RS	55	4.544191	2.294762	484.526921	0.011400	0.012389
RS	56	4.879865	2.294762	448.463986	0.010551	0.011472
RS	57	5.239800	2.294762	410.690038	0.009663	0.010520
RS	58	5.625751	2.794679	310.147444	0.007297	0.008111
RS	59	6.039598	2.794679	286.793364	0.006748	0.007502
RS	60	6.483356	2.794679	262.369415	0.006173	0.006867
RS	61	6.959189	2.794679	237.280911	0.005583	0.006215
RS	62	7.469414	2.794679	211.960824	0.004987	0.005558
RS	63	8.016518	2.794679	1016.289069	0.023911	0.026771
PA	4+25*2+4+6 0.090977146 0.026369765 8.016517515 1.186651359 0.290160941 0.273661616 0.301717007 0.353224889 0.444130930 0.602312099 0.849766000 1.188220375 1.605926844 2.080827339 2.552121736 2.911097332 3.061651077 2.995396938 2.788599906 2.537719998 2.310808753 2.141210396 2.038629106 1.997755759 2.004267857 2.041294416 2.094757980 2.154314283 2.212926653 2.294762422 2.794679233
//
IT	5222
RD	9
LK	-352635.359268
QD	-612.395609 -> -554.391491
RI	0.0152799424
TR	0.088653	0.026889
MT	8.146791
MM	C_pi: 1.539753, n_recomb: 44696.627129
RS	0	0.000000	1.413423	224.204136	0.005016	0.000386
RS	1	0.007255	1.413423	239.218500	0.005352	0.001878
RS	2	0.015036	1.413423	255.141735	0.005708	0.003688
RS	3	0.023382	1.413423	272.014414	0.006086	0.005235
RS	4	0.032333	0.301853	1340.527340	0.029992	0.024489
RS	5	0.041934	0.301853	1391.360114	0.031129	0.026341
RS	6	0.052231	0.280659	1547.355569	0.034619	0.029761
RS	7	0.063275	0.280659	1593.559868	0.035653	0.031392
RS	8	0.075121	0.306084	1503.195847	0.033631	0.029882
RS	9	0.087826	0.306084	1544.662925	0.034559	0.031319
RS	10	0.101452	0.353875	1373.043089	0.030719	0.028091
RS	11	0.116067	0.353875	1411.260112	0.031574	0.029534
RS	12	0.131743	0.440783	1166.361890	0.026095	0.024715
RS	13	0.148556	0.440783	1202.789963	0.026910	0.025971
RS	14	0.166588	0.596570	919.060897	0.020562	0.020083
RS	15	0.185929	0.596570	953.433747	0.021331	0.021009
RS	16	0.206673	0.845992	699.612145	0.015652	0.015547
RS	17	0.228922	0.845992	730.423469	0.016342	0.016226
RS	18	0.252785	1.194035	541.626170	0.012118	0.012117
RS	19	0.278379	1.194035	568.362638	0.012716	0.012678
RS	20	0.305830	1.632257	437.042522	0.009778	0.009829
RS	21	0.335273	1.632257	460.257777	0.010297	0.010314
RS	22	0.366852	2.141278	369.901447	0.008276	0.008356
RS	23	0.400721	2.141278	390.471264	0.008736	0.008772
RS	24	0.437048	2.656838	332.401688	0.007437	0.007508
RS	25	0.476011	2.656838	351.330045	0.007860	0.007885
RS	26	0.517800	3.055359	322.912482	0.007225	0.007269
RS	27	0.562621	3.055359	341.326276	0.007637	0.007661
RS	28	0.610693	3.222369	341.878226	0.007649	0.007696
RS	29	0.662254	3.222369	360.908757	0.008075	0.008157
RS	30	0.717554	3.144285	389.921896	0.008724	0.008857
RS	31	0.776867	3.144285	410.450998	0.009183	0.009429
RS	32	0.840483	2.908084	466.109884	0.010428	0.010786
RS	33	0.908715	2.908084	488.377281	0.010926	0.011479
RS	34	0.981896	2.624909	565.131073	0.012644	0.013392
RS	35	1.060387	2.624909	588.273726	0.013161	0.014167
RS	36	1.144572	2.371776	675.017852	0.015102	0.016375
RS	37	1.234865	2.371776	696.851739	0.015591	0.017132
RS	38	1.331708	2.184789	777.351684	0.017392	0.019211
RS	39	1.435577	2.184789	794.805610	0.017782	0.019811
RS	40	1.546982	2.073206	852.178170	0.019066	0.021293
RS	41	1.666469	2.073206	862.432640	0.019295	0.021613
RS	42	1.794625	2.030122	886.966999	0.019844	0.022216
RS	43	1.932079	2.030122	888.537311	0.019879	0.022209
RS	44	2.079504	2.039274	881.888399	0.019731	0.021983
RS	45	2.237626	2.039274	874.740538	0.019571	0.021692
RS	46	2.407219	2.081887	845.843573	0.018924	0.020901
RS	47	2.589115	2.081887	830.747904	0.018586	0.020402
RS	48	2.784208	2.142358	788.940469	0.017651	0.019315
RS	49	2.993455	2.142358	766.913176	0.017158	0.018674
RS	50	3.217883	2.209273	718.977994	0.016086	0.017471
RS	51	3.458593	2.209273	691.067220	0.015461	0.016728
RS	52	3.716766	2.274960	641.082586	0.014343	0.015511
RS	53	3.993669	2.274960	608.387478	0.013611	0.014690
RS	54	4.290662	2.366880	551.491973	0.012339	0.013346
RS	55	4.609201	2.366880	516.712856	0.011560	0.012500
RS	56	4.950849	2.366880	479.397118	0.010726	0.011603
RS	57	5.317285	2.366880	440.116530	0.009847	0.010667
RS	58	5.710304	2.936732	327.457626	0.007326	0.008093
RS	59	6.131837	2.936732	304.355706	0.006809	0.007523
RS	60	6.583952	2.936732	279.953469	0.006263	0.006923
RS	61	7.068867	2.936732	254.647221	0.005697	0.006301
RS	62	7.588963	2.936732	228.869162	0.005121	0.005668
RS	63	8.146791	2.936732	1136.984215	0.025438	0.028251
PA	4+25*2+4+6 0.088653292 0.026888899 8.146790818 1.413423123 0.301853012 0.280658860 0.306084339 0.353874884 0.440782824 0.596570265 0.845992372 1.194034697 1.632257311 2.141278086 2.656837546 3.055359027 3.222369174 3.144285371 2.908084148 2.624909229 2.371775745 2.184789088 2.073205764 2.030122391 2.039274298 2.081886658 2.142357580 2.209273309 2.274960083 2.366879707 2.936732297
//
IT	4306
RD	10
LK	-352521.552918
QD	-575.369396 -> -522.613689
RI	0.0126576782
TR	0.086505	0.027391
MT	8.268102
MM	C_pi: 1.585910, n_recomb: 46849.125404
RS	0	0.000000	1.661991	200.415062	0.004278	0.000352
RS	1	0.007280	1.661991	214.053162	0.004569	0.001680
RS	2	0.015090	1.661991	228.545505	0.004878	0.003238
RS	3	0.023468	1.661991	243.934516	0.005207	0.004556
RS	4	0.032456	0.313020	1364.760463	0.029131	0.024230
RS	5	0.042098	0.313020	1418.309418	0.030274	0.025909
RS	6	0.052443	0.287715	1597.415257	0.034097	0.029584
RS	7	0.063540	0.287715	1646.823582	0.035152	0.031128
RS	8	0.075446	0.310895	1569.204316	0.033495	0.029895
RS	9	0.088218	0.310895	1613.576857	0.034442	0.031278
RS	10	0.101920	0.355259	1451.783542	0.030988	0.028365
RS	11	0.116619	0.355259	1492.420660	0.031856	0.029783
RS	12	0.132389	0.438351	1245.090082	0.026577	0.025136
RS	13	0.149306	0.438351	1283.677315	0.027400	0.026395
RS	14	0.167455	0.591609	983.388380	0.020991	0.020449
RS	15	0.186925	0.591609	1019.888026	0.021770	0.021396
RS	16	0.207812	0.842242	745.320337	0.015909	0.015761
RS	17	0.230221	0.842242	778.081951	0.016608	0.016463
RS	18	0.254260	1.198364	572.349790	0.012217	0.012191
RS	19	0.280049	1.198364	600.693031	0.012822	0.012768
RS	20	0.307716	1.655051	457.305459	0.009761	0.009798
RS	21	0.337397	1.655051	481.765091	0.010283	0.010292
RS	22	0.369238	2.196188	382.942014	0.008174	0.008245
RS	23	0.403398	2.196188	404.445530	0.008633	0.008666
RS	24	0.440044	2.755061	340.735442	0.007273	0.007339
RS	25	0.479358	2.755061	360.374144	0.007692	0.007716
RS	26	0.521534	3.193768	328.818575	0.007019	0.007060
RS	27	0.566781	3.193768	347.836267	0.007425	0.007444
RS	28	0.615321	3.378759	347.607212	0.007420	0.007458
RS	29	0.667395	3.378759	367.272421	0.007839	0.007903
RS	30	0.723259	3.290174	397.961169	0.008495	0.008601
RS	31	0.783191	3.290174	419.301270	0.008950	0.009150
RS	32	0.847485	3.025431	479.375619	0.010232	0.010530
RS	33	0.916460	3.025431	502.751581	0.010731	0.011201
RS	34	0.990456	2.710582	586.651211	0.012522	0.013169
RS	35	1.069839	2.710582	611.224116	0.013047	0.013927
RS	36	1.155001	2.431734	706.981866	0.015091	0.016221
RS	37	1.246362	2.431734	730.420477	0.015591	0.016970
RS	38	1.344374	2.227696	819.885230	0.017501	0.019146
RS	39	1.449522	2.227696	838.817268	0.017905	0.019750
RS	40	1.562323	2.107175	902.750800	0.019269	0.021307
RS	41	1.683337	2.107175	914.059280	0.019511	0.021640
RS	42	1.813160	2.061667	941.284505	0.020092	0.022279
RS	43	1.952434	2.061667	943.366607	0.020136	0.022292
RS	44	2.101847	2.073027	935.819982	0.019975	0.022061
RS	45	2.262136	2.073027	928.712693	0.019823	0.021794
RS	46	2.434095	2.120670	896.739734	0.019141	0.020977
RS	47	2.618571	2.120670	881.347719	0.018812	0.020507
RS	48	2.816478	2.187533	835.660837	0.017837	0.019389
RS	49	3.028791	2.187533	813.099403	0.017356	0.018776
RS	50	3.256560	2.261188	761.311028	0.016250	0.017550
RS	51	3.500910	2.261188	732.669298	0.015639	0.016834
RS	52	3.763049	2.333374	679.185265	0.014497	0.015600
RS	53	4.044270	2.333374	645.563445	0.013780	0.014805
RS	54	4.345964	2.434715	584.549369	0.012477	0.013433
RS	55	4.669621	2.434715	548.814438	0.011715	0.012611
RS	56	5.016839	2.434715	510.279917	0.010892	0.011733
RS	57	5.389334	2.434715	469.528562	0.010022	0.010811
RS	58	5.788945	3.074082	344.460057	0.007353	0.008078
RS	59	6.217648	3.074082	321.640699	0.006865	0.007545
RS	60	6.677559	3.074082	297.305700	0.006346	0.006977
RS	61	7.170951	3.074082	271.840274	0.005802	0.006383
RS	62	7.700260	3.074082	245.672927	0.005244	0.005773
RS	63	8.268102	3.074082	1261.259652	0.026922	0.029700
PA	4+25*2+4+6 0.086504820 0.027390840 8.268101998 1.661990981 0.313019756 0.287714570 0.310895221 0.355258895 0.438351443 0.591608594 0.842241554 1.198364111 1.655051218 2.196187627 2.755061198 3.193768269 3.378758761 3.290174435 3.025430774 2.710582460 2.431734233 2.227696194 2.107175403 2.061666871 2.073027092 2.120670279 2.187532817 2.261187995 2.333373613 2.434715183 3.074081973
//
IT	4374
RD	11
LK	-352417.999937
QD	-541.647715 -> -493.527424
RI	0.0106062157
TR	0.084517	0.027877
MT	8.381018
MM	C_pi: 1.630141, n_recomb: 48962.570391
RS	0	0.000000	1.932533	180.575883	0.003688	0.000322
RS	1	0.007303	1.932533	193.025578	0.003942	0.001513
RS	2	0.015139	1.932533	206.276191	0.004213	0.002865
RS	3	0.023547	1.932533	220.370595	0.004501	0.004000
RS	4	0.032569	0.323651	1387.962004	0.028347	0.023981
RS	5	0.042250	0.323651	1444.062988	0.029493	0.025517
RS	6	0.052638	0.294722	1643.429376	0.033565	0.029383
RS	7	0.063784	0.294722	1695.938498	0.034637	0.030855
RS	8	0.075745	0.315967	1630.171071	0.033294	0.029859
RS	9	0.088579	0.315967	1677.428802	0.034259	0.031196
RS	10	0.102350	0.357140	1526.482678	0.031177	0.028585
RS	11	0.117127	0.357140	1569.546329	0.032056	0.029978
RS	12	0.132983	0.436570	1321.772029	0.026996	0.025517
RS	13	0.149996	0.436570	1362.493295	0.027827	0.026777
RS	14	0.168253	0.587207	1047.093560	0.021386	0.020798
RS	15	0.187842	0.587207	1085.685748	0.022174	0.021762
RS	16	0.208862	0.838448	790.927462	0.016154	0.015974
RS	17	0.231417	0.838448	825.620478	0.016862	0.016695
RS	18	0.255619	1.201394	603.064957	0.012317	0.012273
RS	19	0.281589	1.201394	633.005359	0.012928	0.012863
RS	20	0.309455	1.674765	477.535841	0.009753	0.009778
RS	21	0.339355	1.674765	503.230448	0.010278	0.010281
RS	22	0.371440	2.246206	395.905213	0.008086	0.008150
RS	23	0.405867	2.246206	418.328512	0.008544	0.008575
RS	24	0.442809	2.847504	348.937755	0.007127	0.007189
RS	25	0.482448	2.847504	369.266037	0.007542	0.007565
RS	26	0.524982	3.326982	334.507190	0.006832	0.006871
RS	27	0.570622	3.326982	354.099300	0.007232	0.007247
RS	28	0.619595	3.531420	352.950176	0.007209	0.007239
RS	29	0.672144	3.531420	373.209265	0.007622	0.007669
RS	30	0.728531	3.433642	405.335523	0.008278	0.008361
RS	31	0.789035	3.433642	427.434007	0.008730	0.008891
RS	32	0.853958	3.141161	491.617506	0.010041	0.010286
RS	33	0.923622	3.141161	516.044378	0.010540	0.010937
RS	34	0.998373	2.795164	606.804003	0.012393	0.012951
RS	35	1.078583	2.795164	632.760098	0.012923	0.013693
RS	36	1.164650	2.491000	737.369038	0.015060	0.016061
RS	37	1.257002	2.491000	762.393227	0.015571	0.016805
RS	38	1.356099	2.270151	860.834074	0.017581	0.019068
RS	39	1.462432	2.270151	881.260337	0.017999	0.019676
RS	40	1.576530	2.140710	951.901121	0.019441	0.021306
RS	41	1.698961	2.140710	964.308698	0.019695	0.021653
RS	42	1.830332	2.092553	994.422118	0.020310	0.022327
RS	43	1.971297	2.092553	997.078044	0.020364	0.022360
RS	44	2.122555	2.105708	988.821610	0.020195	0.022129
RS	45	2.284860	2.105708	981.823741	0.020053	0.021886
RS	46	2.459017	2.157853	946.940588	0.019340	0.021049
RS	47	2.645892	2.157853	931.320110	0.019021	0.020604
RS	48	2.846414	2.230520	881.902270	0.018012	0.019462
RS	49	3.061579	2.230520	858.867119	0.017541	0.018876
RS	50	3.292456	2.310312	803.356047	0.016408	0.017630
RS	51	3.540194	2.310312	774.031817	0.015809	0.016939
RS	52	3.806024	2.388432	717.148590	0.014647	0.015691
RS	53	4.091265	2.388432	682.635993	0.013942	0.014918
RS	54	4.397337	2.498514	617.566057	0.012613	0.013524
RS	55	4.725760	2.498514	580.898073	0.011864	0.012722
RS	56	5.078166	2.498514	541.170088	0.011053	0.011861
RS	57	5.456308	2.498514	498.974914	0.010191	0.010951
RS	58	5.862063	3.206578	361.238029	0.007378	0.008067
RS	59	6.297449	3.206578	338.719483	0.006918	0.007566
RS	60	6.764630	3.206578	314.483493	0.006423	0.007028
RS	61	7.265927	3.206578	288.902727	0.005900	0.006460
RS	62	7.803832	3.206578	262.399796	0.005359	0.005871
RS	63	8.381018	3.206578	1388.905057	0.028367	0.031118
PA	4+25*2+4+6 0.084516529 0.027877080 8.381018265 1.932532724 0.323650611 0.294721565 0.315966953 0.357139835 0.436570181 0.587207255 0.838447926 1.201394376 1.674765182 2.246206181 2.847503913 3.326981547 3.531420221 3.433642000 3.141161344 2.795164404 2.490999545 2.270150542 2.140709920 2.092552890 2.105708264 2.157852632 2.230520145 2.310312437 2.388432009 2.498513564 3.206578385
//
IT	5465
RD	12
LK	-352323.508771
QD	-510.849327 -> -466.844573
RI	0.0089769926
TR	0.082674	0.028349
MT	8.486067
MM	C_pi: 1.672561, n_recomb: 51037.823242
RS	0	0.000000	2.224911	163.845634	0.003210	0.000295
RS	1	0.007324	2.224911	175.264878	0.003434	0.001369
RS	2	0.015184	2.224911	187.434621	0.003672	0.002553
RS	3	0.023619	2.224911	200.397327	0.003926	0.003539
RS	4	0.032672	0.333747	1410.422046	0.027635	0.023744
RS	5	0.042389	0.333747	1468.932828	0.028781	0.025161
RS	6	0.052817	0.301611	1686.163352	0.033038	0.029170
RS	7	0.064008	0.301611	1741.665463	0.034125	0.030581
RS	8	0.076020	0.321179	1686.836902	0.033051	0.029788
RS	9	0.088911	0.321179	1736.942863	0.034032	0.031082
RS	10	0.102746	0.359357	1597.573557	0.031302	0.028759
RS	11	0.117594	0.359357	1643.060700	0.032193	0.030130
RS	12	0.133530	0.435259	1396.561433	0.027363	0.025864
RS	13	0.150632	0.435259	1439.390317	0.028202	0.027123
RS	14	0.168987	0.583217	1110.208819	0.021753	0.021131
RS	15	0.188687	0.583217	1150.858161	0.022549	0.022109
RS	16	0.209829	0.834575	836.430398	0.016388	0.016185
RS	17	0.232520	0.834575	873.034103	0.017106	0.016922
RS	18	0.256872	1.203275	633.756596	0.012417	0.012359
RS	19	0.283008	1.203275	665.283050	0.013035	0.012962
RS	20	0.311058	1.691754	497.711124	0.009752	0.009768
RS	21	0.341162	1.691754	524.630337	0.010279	0.010278
RS	22	0.373471	2.291826	408.765420	0.008009	0.008068
RS	23	0.408146	2.291826	432.094221	0.008466	0.008495
RS	24	0.445360	2.934631	356.989202	0.006995	0.007054
RS	25	0.485300	2.934631	377.986857	0.007406	0.007428
RS	26	0.528165	3.455371	339.968474	0.006661	0.006697
RS	27	0.574169	3.455371	360.107015	0.007056	0.007066
RS	28	0.623543	3.680665	357.913808	0.007013	0.007036
RS	29	0.676532	3.680665	378.728254	0.007421	0.007454
RS	30	0.733402	3.574965	412.073824	0.008074	0.008136
RS	31	0.794437	3.574965	434.880447	0.008521	0.008649
RS	32	0.859941	3.255532	502.877154	0.009853	0.010054
RS	33	0.930243	3.255532	528.298207	0.010351	0.010686
RS	34	1.005694	2.878851	625.627162	0.012258	0.012736
RS	35	1.086671	2.878851	652.917734	0.012793	0.013464
RS	36	1.173577	2.549689	766.195468	0.015012	0.015898
RS	37	1.266849	2.549689	792.782268	0.015533	0.016636
RS	38	1.366951	2.312221	900.180443	0.017638	0.018979
RS	39	1.474384	2.312221	922.113002	0.018067	0.019592
RS	40	1.589686	2.173852	999.589710	0.019585	0.021292
RS	41	1.713431	2.173852	1013.138790	0.019851	0.021651
RS	42	1.846239	2.122830	1046.337281	0.020501	0.022362
RS	43	1.988773	2.122830	1049.627627	0.020566	0.022414
RS	44	2.141746	2.137398	1040.860478	0.020394	0.022188
RS	45	2.305922	2.137398	1034.039669	0.020260	0.021968
RS	46	2.482122	2.193552	996.427327	0.019523	0.021115
RS	47	2.671226	2.193552	980.644544	0.019214	0.020695
RS	48	2.874179	2.271475	927.658126	0.018176	0.019533
RS	49	3.091995	2.271475	904.207312	0.017716	0.018971
RS	50	3.325763	2.356837	845.113298	0.016559	0.017709
RS	51	3.576652	2.356837	815.152397	0.015972	0.017042
RS	52	3.845914	2.440345	754.978789	0.014793	0.015783
RS	53	4.134897	2.440345	719.608198	0.014100	0.015031
RS	54	4.445043	2.558490	650.555395	0.012747	0.013615
RS	55	4.777902	2.558490	612.972993	0.012010	0.012833
RS	56	5.135139	2.558490	572.072583	0.011209	0.011987
RS	57	5.518539	2.558490	528.456256	0.010354	0.011089
RS	58	5.930017	3.334121	377.830143	0.007403	0.008058
RS	59	6.371630	3.334121	355.623525	0.006968	0.007588
RS	60	6.845585	3.334121	331.509775	0.006495	0.007077
RS	61	7.354251	3.334121	305.848011	0.005993	0.006532
RS	62	7.900168	3.334121	279.053279	0.005468	0.005963
RS	63	8.486067	3.334121	1519.614269	0.029774	0.032503
PA	4+25*2+4+6 0.082673909 0.028348936 8.486067134 2.224911013 0.333747408 0.301610692 0.321179201 0.359357450 0.435258692 0.583216663 0.834575433 1.203274533 1.691753593 2.291826460 2.934630946 3.455371199 3.680665375 3.574964522 3.255532070 2.878850652 2.549688800 2.312220516 2.173852282 2.122830345 2.137398031 2.193552369 2.271474930 2.356837016 2.440345036 2.558490223 3.334121041
//
IT	4659
RD	13
LK	-352237.068438
QD	-482.643968 -> -442.308452
RI	0.0076638381
TR	0.080963	0.028807
MT	8.583798
MM	C_pi: 1.713289, n_recomb: 53075.839907
RS	0	0.000000	2.539100	149.585742	0.002818	0.000272
RS	1	0.007343	2.539100	160.106495	0.003017	0.001246
RS	2	0.015225	2.539100	171.330857	0.003228	0.002290
RS	3	0.023686	2.539100	183.300372	0.003454	0.003153
RS	4	0.032768	0.343333	1432.290248	0.026986	0.023521
RS	5	0.042517	0.343333	1493.086724	0.028131	0.024838
RS	6	0.052982	0.308341	1726.185929	0.032523	0.028953
RS	7	0.064215	0.308341	1784.573444	0.033623	0.030311
RS	8	0.076273	0.326453	1739.787235	0.032779	0.029691
RS	9	0.089216	0.326453	1792.693270	0.033776	0.030948
RS	10	0.103110	0.361808	1665.394181	0.031378	0.028897
RS	11	0.118024	0.361808	1713.294660	0.032280	0.030245
RS	12	0.134034	0.434304	1469.552228	0.027688	0.026181
RS	13	0.151218	0.434304	1514.461998	0.028534	0.027437
RS	14	0.169665	0.579549	1172.739579	0.022096	0.021449
RS	15	0.189466	0.579549	1215.410255	0.022900	0.022438
RS	16	0.210721	0.830624	881.819640	0.016614	0.016392
RS	17	0.233537	0.830624	920.312086	0.017340	0.017143
RS	18	0.258028	1.204153	664.413878	0.012518	0.012448
RS	19	0.284318	1.204153	697.514337	0.013142	0.013062
RS	20	0.312537	1.706348	517.814782	0.009756	0.009765
RS	21	0.342830	1.706348	545.947672	0.010286	0.010282
RS	22	0.375346	2.333511	421.505464	0.007942	0.007996
RS	23	0.410250	2.333511	445.725446	0.008398	0.008425
RS	24	0.447717	3.016901	364.878396	0.006875	0.006932
RS	25	0.487935	3.016901	386.525949	0.007283	0.007303
RS	26	0.531106	3.579288	345.203122	0.006504	0.006538
RS	27	0.577447	3.579288	365.861802	0.006893	0.006900
RS	28	0.627191	3.826744	362.517766	0.006830	0.006848
RS	29	0.680588	3.826744	383.851661	0.007232	0.007254
RS	30	0.737906	3.714340	418.218853	0.007880	0.007924
RS	31	0.799432	3.714340	441.686283	0.008322	0.008421
RS	32	0.865476	3.368686	513.218673	0.009670	0.009831
RS	33	0.936369	3.368686	539.579102	0.010166	0.010446
RS	34	1.012469	2.961726	643.191205	0.012118	0.012526
RS	35	1.094156	2.961726	671.767065	0.012657	0.013241
RS	36	1.181841	2.607852	793.512824	0.014951	0.015733
RS	37	1.275965	2.607852	821.636216	0.015480	0.016466
RS	38	1.377000	2.353911	937.952942	0.017672	0.018883
RS	39	1.485454	2.353911	961.399634	0.018114	0.019500
RS	40	1.601872	2.206604	1045.819570	0.019704	0.021266
RS	41	1.726838	2.206604	1060.548801	0.019982	0.021637
RS	42	1.860980	2.152518	1097.021705	0.020669	0.022387
RS	43	2.004972	2.152518	1101.004088	0.020744	0.022457
RS	44	2.159537	2.168151	1091.927741	0.020573	0.022238
RS	45	2.325452	2.168151	1085.348922	0.020449	0.022039
RS	46	2.503549	2.227864	1045.195983	0.019693	0.021176
RS	47	2.694724	2.227864	1029.314121	0.019393	0.020779
RS	48	2.899937	2.310532	972.928450	0.018331	0.019602
RS	49	3.120218	2.310532	949.116945	0.017882	0.019063
RS	50	3.356674	2.400934	886.584778	0.016704	0.017789
RS	51	3.610493	2.400934	856.030045	0.016128	0.017143
RS	52	3.882950	2.489314	792.678922	0.014935	0.015875
RS	53	4.175412	2.489314	756.480217	0.014253	0.015142
RS	54	4.489350	2.614864	683.524607	0.012878	0.013708
RS	55	4.826339	2.614864	645.043113	0.012153	0.012943
RS	56	5.188074	2.614864	602.987873	0.011361	0.012111
RS	57	5.576370	2.614864	557.969602	0.010513	0.011223
RS	58	5.993178	3.456694	394.265021	0.007428	0.008053
RS	59	6.440591	3.456694	372.376453	0.007016	0.007610
RS	60	6.920858	3.456694	348.401875	0.006564	0.007123
RS	61	7.436390	3.456694	322.686190	0.006080	0.006601
RS	62	7.989776	3.456694	295.635611	0.005570	0.006051
RS	63	8.583798	3.456694	1653.101258	0.031146	0.033854
PA	4+25*2+4+6 0.080963256 0.028807406 8.583797529 2.539100422 0.343333237 0.308341430 0.326453080 0.361807826 0.434304389 0.579548532 0.830623724 1.204152969 1.706348246 2.333511292 3.016901007 3.579287614 3.826744029 3.714339678 3.368685821 2.961725890 2.607852019 2.353911340 2.206603859 2.152518460 2.168151094 2.227864280 2.310532369 2.400933758 2.489313637 2.614864427 3.456694169
//
IT	5106
RD	14
LK	-352157.809275
QD	-456.743526 -> -419.691334
RI	0.0065914763
TR	0.079372	0.029253
MT	8.674705
MM	C_pi: 1.752416, n_recomb: 55077.173073
RS	0	0.000000	2.875177	137.308274	0.002493	0.000251
RS	1	0.007361	2.875177	147.040653	0.002670	0.001139
RS	2	0.015263	2.875177	157.433392	0.002858	0.002066
RS	3	0.023747	2.875177	168.526816	0.003060	0.002826
RS	4	0.032856	0.352429	1453.674182	0.026393	0.023312
RS	5	0.042635	0.352429	1516.646918	0.027537	0.024544
RS	6	0.053133	0.314889	1763.915265	0.032026	0.028737
RS	7	0.064405	0.314889	1825.082700	0.033137	0.030049
RS	8	0.076506	0.331735	1789.476716	0.032490	0.029575
RS	9	0.089498	0.331735	1845.126607	0.033501	0.030799
RS	10	0.103446	0.364416	1730.219220	0.031414	0.029005
RS	11	0.118421	0.364416	1780.516488	0.032328	0.030330
RS	12	0.134498	0.433623	1540.819013	0.027976	0.026471
RS	13	0.151759	0.433623	1587.782141	0.028828	0.027723
RS	14	0.170290	0.576142	1234.671623	0.022417	0.021753
RS	15	0.190185	0.576142	1279.327161	0.023228	0.022751
RS	16	0.211544	0.826603	927.073124	0.016832	0.016595
RS	17	0.234476	0.826603	967.430948	0.017565	0.017359
RS	18	0.259095	1.204176	695.011984	0.012619	0.012540
RS	19	0.285527	1.204176	729.673089	0.013248	0.013164
RS	20	0.313904	1.718813	537.836335	0.009765	0.009769
RS	21	0.344369	1.718813	567.171540	0.010298	0.010291
RS	22	0.377078	2.371617	434.118019	0.007882	0.007932
RS	23	0.412194	2.371617	459.215033	0.008338	0.008364
RS	24	0.449894	3.094673	372.601063	0.006765	0.006819
RS	25	0.490370	3.094673	394.879806	0.007170	0.007190
RS	26	0.533824	3.698998	350.215966	0.006359	0.006391
RS	27	0.580478	3.698998	371.370047	0.006743	0.006747
RS	28	0.630565	3.969800	366.785740	0.006659	0.006672
RS	29	0.684339	3.969800	388.605670	0.007056	0.007068
RS	30	0.742071	3.851854	423.816265	0.007695	0.007725
RS	31	0.804053	3.851854	447.900038	0.008132	0.008207
RS	32	0.870597	3.480684	522.706206	0.009490	0.009618
RS	33	0.942038	3.480684	549.953199	0.009985	0.010217
RS	34	1.018739	3.043823	659.565847	0.011975	0.012321
RS	35	1.101085	3.043823	689.377526	0.012517	0.013024
RS	36	1.189492	2.665479	819.382043	0.014877	0.015566
RS	37	1.284406	2.665479	849.013064	0.015415	0.016294
RS	38	1.386307	2.395197	974.186762	0.017688	0.018779
RS	39	1.495708	2.395197	999.150892	0.018141	0.019400
RS	40	1.613162	2.238933	1090.602946	0.019801	0.021229
RS	41	1.739261	2.238933	1106.546262	0.020091	0.021613
RS	42	1.874642	2.181613	1146.468368	0.020816	0.022401
RS	43	2.019987	2.181613	1151.196418	0.020902	0.022489
RS	44	2.176031	2.197994	1142.011599	0.020735	0.022280
RS	45	2.343561	2.197994	1135.736012	0.020621	0.022103
RS	46	2.523422	2.260854	1093.233964	0.019849	0.021233
RS	47	2.716522	2.260854	1077.312724	0.019560	0.020857
RS	48	2.923835	2.347800	1017.699349	0.018478	0.019669
RS	49	3.146408	2.347800	993.579050	0.018040	0.019152
RS	50	3.385363	2.442748	927.756023	0.016845	0.017867
RS	51	3.641907	2.442748	896.647792	0.016280	0.017241
RS	52	3.917334	2.535519	830.233690	0.015074	0.015967
RS	53	4.213034	2.535519	793.234927	0.014402	0.015251
RS	54	4.530500	2.667844	716.462686	0.013008	0.013801
RS	55	4.871333	2.667844	677.095665	0.012294	0.013052
RS	56	5.237253	2.667844	633.901384	0.011509	0.012233
RS	57	5.630107	2.667844	587.498615	0.010667	0.011354
RS	58	6.051878	3.574330	410.556542	0.007454	0.008051
RS	59	6.504693	3.574330	388.989124	0.007063	0.007632
RS	60	6.990839	3.574330	365.166487	0.006630	0.007169
RS	61	7.512768	3.574330	339.418892	0.006163	0.006667
RS	62	8.073114	3.574330	312.142771	0.005667	0.006134
RS	63	8.674705	3.574330	1789.074408	0.032483	0.035173
PA	4+25*2+4+6 0.079372358 0.029253428 8.674704694 2.875176917 0.352429190 0.314889498 0.331734792 0.364416380 0.433623469 0.576141686 0.826602799 1.204175936 1.718813368 2.371616984 3.094673005 3.698998170 3.969799505 3.851854156 3.480684499 3.043823444 2.665479258 2.395196648 2.238933471 2.181612817 2.197994353 2.260853828 2.347800086 2.442748422 2.535518692 2.667843701 3.574330074
//
IT	4421
RD	15
LK	-352084.977889
QD	-432.898159 -> -398.793718
RI	0.0057071042
TR	0.077890	0.029688
MT	8.759319
MM	C_pi: 1.790017, n_recomb: 57041.730151
RS	0	0.000000	3.232907	126.653333	0.002220	0.000233
RS	1	0.007377	3.232907	135.690523	0.002379	0.001045
RS	2	0.015298	3.232907	145.348396	0.002548	0.001873
RS	3	0.023804	3.232907	155.665895	0.002729	0.002548
RS	4	0.032937	0.361039	1474.707650	0.025853	0.023117
RS	5	0.042743	0.361039	1539.759876	0.026994	0.024277
RS	6	0.053273	0.321233	1799.693055	0.031550	0.028524
RS	7	0.064580	0.321233	1863.537452	0.032670	0.029797
RS	8	0.076721	0.336987	1836.247618	0.032191	0.029446
RS	9	0.089758	0.336987	1894.578874	0.033214	0.030639
RS	10	0.103756	0.367130	1792.250594	0.031420	0.029087
RS	11	0.118787	0.367130	1844.922070	0.032343	0.030392
RS	12	0.134927	0.433154	1610.401788	0.028232	0.026738
RS	13	0.152258	0.433154	1659.389275	0.029091	0.027984
RS	14	0.170867	0.572947	1295.978880	0.022720	0.022043
RS	15	0.190848	0.572947	1342.581625	0.023537	0.023049
RS	16	0.212304	0.822530	972.148041	0.017043	0.016794
RS	17	0.235343	0.822530	1014.345960	0.017783	0.017570
RS	18	0.260081	1.203458	725.523780	0.012719	0.012634
RS	19	0.286644	1.203458	761.730669	0.013354	0.013266
RS	20	0.315167	1.729406	557.750490	0.009778	0.009777
RS	21	0.345793	1.729406	588.275565	0.010313	0.010304
RS	22	0.378679	2.406473	446.589276	0.007829	0.007876
RS	23	0.413991	2.406473	472.548912	0.008284	0.008309
RS	24	0.451908	3.168264	380.150788	0.006664	0.006716
RS	25	0.492622	3.168264	403.042462	0.007066	0.007085
RS	26	0.536340	3.814708	355.011725	0.006224	0.006254
RS	27	0.583282	3.814708	376.637763	0.006603	0.006605
RS	28	0.633688	4.109957	370.735252	0.006499	0.006508
RS	29	0.687812	4.109957	393.009805	0.006890	0.006893
RS	30	0.745928	3.987579	428.902500	0.007519	0.007536
RS	31	0.808332	3.987579	453.560547	0.007951	0.008006
RS	32	0.875339	3.591550	531.396626	0.009316	0.009413
RS	33	0.947290	3.591550	559.479180	0.009808	0.009998
RS	34	1.024548	3.125152	674.812888	0.011830	0.012121
RS	35	1.107505	3.125152	705.810609	0.012374	0.012812
RS	36	1.196583	2.722550	843.856563	0.014794	0.015399
RS	37	1.292231	2.722550	874.963267	0.015339	0.016122
RS	38	1.394935	2.436050	1008.908827	0.017687	0.018670
RS	39	1.505216	2.436050	1035.388888	0.018151	0.019295
RS	40	1.623632	2.270823	1133.938139	0.019879	0.021185
RS	41	1.750784	2.270823	1151.124415	0.020180	0.021580
RS	42	1.887316	2.210110	1194.659107	0.020944	0.022407
RS	43	2.033919	2.210110	1200.181766	0.021040	0.022512
RS	44	2.191338	2.226959	1191.082520	0.020881	0.022316
RS	45	2.360369	2.226959	1185.167412	0.020777	0.022158
RS	46	2.541870	2.292598	1140.503696	0.019994	0.021284
RS	47	2.736759	2.292598	1124.599758	0.019715	0.020929
RS	48	2.946026	2.383394	1061.932496	0.018617	0.019733
RS	49	3.170730	2.383394	1037.552977	0.018189	0.019236
RS	50	3.412011	2.482437	968.587943	0.016980	0.017944
RS	51	3.671091	2.482437	936.965205	0.016426	0.017337
RS	52	3.949282	2.579150	867.605523	0.015210	0.016058
RS	53	4.247997	2.579150	829.834221	0.014548	0.015358
RS	54	4.568747	2.717653	749.337420	0.013137	0.013894
RS	55	4.913158	2.717653	709.098319	0.012431	0.013159
RS	56	5.282977	2.717653	664.780713	0.011654	0.012352
RS	57	5.680077	2.717653	617.010921	0.010817	0.011482
RS	58	6.106472	3.687146	426.702538	0.007481	0.008051
RS	59	6.564321	3.687146	405.458080	0.007108	0.007655
RS	60	7.055945	3.687146	381.797903	0.006693	0.007212
RS	61	7.583837	3.687146	356.037364	0.006242	0.006730
RS	62	8.150670	3.687146	328.562389	0.005760	0.006214
RS	63	8.759319	3.687146	1927.222040	0.033786	0.036459
PA	4+25*2+4+6 0.077889803 0.029687609 8.759319333 3.232906907 0.361039132 0.321233378 0.336987117 0.367130277 0.433154106 0.572947175 0.822530390 1.203458192 1.729405802 2.406472816 3.168263924 3.814708275 4.109957155 3.987579470 3.591550456 3.125152010 2.722549680 2.436050236 2.270822883 2.210110084 2.226959241 2.292598357 2.383394051 2.482437003 2.579150149 2.717652562 3.687146171
//
IT	4243
RD	16
LK	-352017.920617
QD	-410.892448 -> -379.442525
RI	0.0049703972
TR	0.076505	0.030110
MT	8.838193
MM	C_pi: 1.826184, n_recomb: 58969.899574
RS	0	0.000000	3.612229	117.333509	0.001990	0.000216
RS	1	0.007392	3.612229	125.754290	0.002133	0.000963
RS	2	0.015331	3.612229	134.759421	0.002285	0.001707
RS	3	0.023856	3.612229	144.386396	0.002448	0.002309
RS	4	0.033011	0.369194	1495.412136	0.025359	0.022936
RS	5	0.042844	0.369194	1562.457253	0.026496	0.024035
RS	6	0.053403	0.327362	1833.799471	0.031097	0.028318
RS	7	0.064742	0.327362	1900.222373	0.032224	0.029555
RS	8	0.076920	0.342183	1880.415220	0.031888	0.029309
RS	9	0.089998	0.342183	1941.361904	0.032921	0.030473
RS	10	0.104043	0.369916	1851.662555	0.031400	0.029148
RS	11	0.119126	0.369916	1906.681715	0.032333	0.030432
RS	12	0.135324	0.432855	1678.338412	0.028461	0.026983
RS	13	0.152720	0.432855	1729.320958	0.029325	0.028223
RS	14	0.171401	0.569941	1356.626474	0.023005	0.022321
RS	15	0.191463	0.569941	1405.138626	0.023828	0.023333
RS	16	0.213008	0.818431	1017.012301	0.017246	0.016989
RS	17	0.236146	0.818431	1061.024020	0.017993	0.017775
RS	18	0.260994	1.202114	755.928717	0.012819	0.012728
RS	19	0.287679	1.202114	793.665661	0.013459	0.013368
RS	20	0.316336	1.738347	577.546539	0.009794	0.009789
RS	21	0.347112	1.738347	609.248720	0.010332	0.010321
RS	22	0.380163	2.438403	458.910992	0.007782	0.007826
RS	23	0.415657	2.438403	485.718925	0.008237	0.008261
RS	24	0.453775	3.237971	387.529882	0.006572	0.006621
RS	25	0.494710	3.237971	411.017098	0.006970	0.006988
RS	26	0.538672	3.926646	359.599732	0.006098	0.006126
RS	27	0.585883	3.926646	381.675773	0.006472	0.006472
RS	28	0.636584	4.247326	374.391345	0.006349	0.006353
RS	29	0.691033	4.247326	397.091455	0.006734	0.006730
RS	30	0.749506	4.121569	433.521383	0.007352	0.007358
RS	31	0.812302	4.121569	458.714487	0.007779	0.007815
RS	32	0.879740	3.701320	539.351471	0.009146	0.009218
RS	33	0.952163	3.701320	568.220984	0.009636	0.009789
RS	34	1.029940	3.205715	689.007204	0.011684	0.011926
RS	35	1.113466	3.205715	721.141893	0.012229	0.012606
RS	36	1.203166	2.779063	867.003246	0.014702	0.015232
RS	37	1.299497	2.779063	899.551815	0.015254	0.015951
RS	38	1.402949	2.476454	1042.171537	0.017673	0.018556
RS	39	1.514048	2.476454	1070.162057	0.018148	0.019185
RS	40	1.633360	2.302259	1175.854353	0.019940	0.021133
RS	41	1.761491	2.302259	1194.307663	0.020253	0.021539
RS	42	1.899094	2.238020	1241.602218	0.021055	0.022405
RS	43	2.046868	2.238020	1247.963810	0.021163	0.022526
RS	44	2.205566	2.255089	1239.134667	0.021013	0.022345
RS	45	2.375995	2.255089	1233.633193	0.020920	0.022205
RS	46	2.559023	2.323173	1186.993633	0.020129	0.021332
RS	47	2.755580	2.323173	1171.159920	0.019860	0.020996
RS	48	2.966666	2.417433	1105.608144	0.018749	0.019794
RS	49	3.193356	2.417433	1081.016241	0.018332	0.019316
RS	50	3.436803	2.520160	1009.055984	0.017111	0.018020
RS	51	3.698246	2.520160	976.956057	0.016567	0.017430
RS	52	3.979015	2.620405	904.768126	0.015343	0.016148
RS	53	4.280539	2.620405	866.251035	0.014690	0.015463
RS	54	4.604352	2.764528	782.124703	0.013263	0.013987
RS	55	4.952101	2.764528	741.026806	0.012566	0.013265
RS	56	5.325556	2.764528	695.601425	0.011796	0.012468
RS	57	5.726617	2.764528	646.481954	0.010963	0.011606
RS	58	6.157324	3.795319	442.703805	0.007507	0.008052
RS	59	6.619870	3.795319	421.783133	0.007153	0.007677
RS	60	7.116608	3.795319	398.294074	0.006754	0.007255
RS	61	7.650064	3.795319	372.536951	0.006317	0.006790
RS	62	8.222955	3.795319	344.886636	0.005849	0.006290
RS	63	8.838193	3.795319	2067.277093	0.035056	0.037713
PA	4+25*2+4+6 0.076505038 0.030110340 8.838193438 3.612228739 0.369193514 0.327362256 0.342182802 0.369915854 0.432855443 0.569941401 0.818430979 1.202114226 1.738346602 2.438403030 3.237971254 3.926645568 4.247325994 4.121569162 3.701320285 3.205714586 2.779063482 2.476453563 2.302259102 2.238020055 2.255088890 2.323172865 2.417433089 2.520159735 2.620404952 2.764528347 3.795319454
//
IT	4556
RD	17
LK	-351956.063894
QD	-390.537415 -> -361.484880
RI	0.0043517512
TR	0.075209	0.030522
MT	8.911802
MM	C_pi: 1.860990, n_recomb: 60861.738670
RS	0	0.000000	4.013030	109.124011	0.001793	0.000201
RS	1	0.007406	4.013030	116.995407	0.001922	0.000890
RS	2	0.015361	4.013030	125.417896	0.002061	0.001562
RS	3	0.023904	4.013030	134.427504	0.002209	0.002103
RS	4	0.033081	0.376902	1515.866771	0.024907	0.022768
RS	5	0.042937	0.376902	1584.827412	0.026040	0.023814
RS	6	0.053523	0.333275	1866.415773	0.030666	0.028120
RS	7	0.064893	0.333275	1935.322943	0.031799	0.029325
RS	8	0.077105	0.347302	1922.232965	0.031584	0.029165
RS	9	0.090221	0.347302	1985.726601	0.032627	0.030304
RS	10	0.104309	0.372743	1908.619451	0.031360	0.029190
RS	11	0.119440	0.372743	1965.955635	0.032302	0.030455
RS	12	0.135692	0.432695	1744.649429	0.028666	0.027209
RS	13	0.153148	0.432695	1797.596940	0.029536	0.028441
RS	14	0.171896	0.567101	1416.579827	0.023275	0.022587
RS	15	0.192033	0.567101	1466.963058	0.024103	0.023603
RS	16	0.213661	0.814318	1061.633401	0.017443	0.017179
RS	17	0.236891	0.814318	1107.431405	0.018196	0.017974
RS	18	0.261841	1.200242	786.198742	0.012918	0.012822
RS	19	0.288639	1.200242	825.448798	0.013563	0.013469
RS	20	0.317422	1.745833	597.206713	0.009813	0.009804
RS	21	0.348336	1.745833	630.072524	0.010353	0.010340
RS	22	0.381540	2.467659	471.078042	0.007740	0.007781
RS	23	0.417203	2.467659	498.720001	0.008194	0.008217
RS	24	0.455508	3.304063	394.737009	0.006486	0.006533
RS	25	0.496649	3.304063	418.802898	0.006881	0.006899
RS	26	0.540837	4.034981	363.988390	0.005981	0.006007
RS	27	0.588298	4.034981	386.493730	0.006350	0.006348
RS	28	0.639274	4.381995	377.773268	0.006207	0.006208
RS	29	0.694025	4.381995	400.871772	0.006587	0.006577
RS	30	0.752830	4.253866	437.707747	0.007192	0.007189
RS	31	0.815991	4.253866	463.399052	0.007614	0.007635
RS	32	0.883830	3.809997	546.624687	0.008981	0.009031
RS	33	0.956693	3.809997	576.234707	0.009468	0.009590
RS	34	1.034953	3.285507	702.211872	0.011538	0.011736
RS	35	1.119008	3.285507	735.435035	0.012084	0.012407
RS	36	1.209288	2.834991	888.886089	0.014605	0.015066
RS	37	1.306255	2.834991	922.840878	0.015163	0.015781
RS	38	1.410403	2.516383	1074.018364	0.017647	0.018440
RS	39	1.522264	2.516383	1103.509943	0.018131	0.019072
RS	40	1.642410	2.333225	1216.372202	0.019986	0.021075
RS	41	1.771453	2.333225	1236.111771	0.020310	0.021492
RS	42	1.910054	2.265345	1287.297764	0.021151	0.022396
RS	43	2.058920	2.265345	1294.537859	0.021270	0.022532
RS	44	2.218811	2.282410	1286.155442	0.021132	0.022368
RS	45	2.390543	2.282410	1281.116400	0.021050	0.022246
RS	46	2.574994	2.352640	1232.680487	0.020254	0.021375
RS	47	2.773105	2.352640	1216.966392	0.019996	0.021058
RS	48	2.985889	2.450018	1148.695101	0.018874	0.019853
RS	49	3.214431	2.450018	1123.935233	0.018467	0.019393
RS	50	3.459900	2.556052	1049.125954	0.017238	0.018094
RS	51	3.723548	2.556052	1016.584706	0.016703	0.017520
RS	52	4.006722	2.659458	941.683716	0.015473	0.016237
RS	53	4.310868	2.659458	902.447476	0.014828	0.015566
RS	54	4.637539	2.808684	814.790458	0.013388	0.014079
RS	55	4.988404	2.808684	772.847545	0.012698	0.013369
RS	56	5.365254	2.808684	726.330502	0.011934	0.012582
RS	57	5.770013	2.808684	675.879364	0.011105	0.011727
RS	58	6.204750	3.899036	458.552862	0.007534	0.008056
RS	59	6.671683	3.899036	437.956555	0.007196	0.007700
RS	60	7.173197	3.899036	414.646313	0.006813	0.007296
RS	61	7.711854	3.899036	388.907375	0.006390	0.006848
RS	62	8.290404	3.899036	361.103144	0.005933	0.006362
RS	63	8.911802	3.899036	2208.967360	0.036295	0.038935
PA	4+25*2+4+6 0.075208970 0.030522033 8.911801782 4.013029607 0.376902005 0.333275267 0.347301629 0.372742674 0.432695276 0.567100869 0.814318437 1.200242114 1.745833301 2.467659420 3.304063076 4.034980926 4.381995153 4.253866463 3.809997433 3.285506942 2.834990565 2.516383335 2.333225371 2.265344971 2.282410371 2.352639684 2.450018232 2.556051683 2.659458276 2.808683773 3.899035962
//
IT	4326
RD	18
LK	-351898.906408
QD	-371.669398 -> -344.787836
RI	0.0038284447
TR	0.073993	0.030923
MT	8.980643
MM	C_pi: 1.894515, n_recomb: 62717.509450
RS	0	0.000000	4.435117	101.848305	0.001624	0.000188
RS	1	0.007419	4.435117	109.227817	0.001742	0.000826
RS	2	0.015388	4.435117	117.127975	0.001868	0.001435
RS	3	0.023949	4.435117	125.583354	0.002002	0.001923
RS	4	0.033145	0.384197	1536.057373	0.024492	0.022614
RS	5	0.043023	0.384197	1606.863092	0.025621	0.023613
RS	6	0.053634	0.338966	1897.748883	0.030259	0.027929
RS	7	0.065032	0.338966	1969.050976	0.031396	0.029106
RS	8	0.077276	0.352333	1961.905051	0.031282	0.029017
RS	9	0.090428	0.352333	2027.876354	0.032333	0.030132
RS	10	0.104556	0.375593	1963.253910	0.031303	0.029216
RS	11	0.119732	0.375593	2022.873787	0.032254	0.030462
RS	12	0.136034	0.432651	1809.359431	0.028849	0.027417
RS	13	0.153545	0.432651	1864.241654	0.029724	0.028642
RS	14	0.172356	0.564413	1475.804355	0.023531	0.022841
RS	15	0.192562	0.564413	1528.020432	0.024364	0.023861
RS	16	0.214267	0.810216	1105.975480	0.017634	0.017365
RS	17	0.237583	0.810216	1153.531461	0.018392	0.018168
RS	18	0.262628	1.197925	816.316118	0.013016	0.012916
RS	19	0.289532	1.197925	857.061688	0.013665	0.013570
RS	20	0.318431	1.752034	616.722781	0.009833	0.009822
RS	21	0.349475	1.752034	650.738534	0.010376	0.010362
RS	22	0.382822	2.494495	483.086053	0.007703	0.007741
RS	23	0.418642	2.494495	511.547926	0.008156	0.008178
RS	24	0.457121	3.366792	401.775109	0.006406	0.006451
RS	25	0.498453	3.366792	426.403531	0.006799	0.006815
RS	26	0.542853	4.139889	368.188503	0.005871	0.005895
RS	27	0.590546	4.139889	391.103781	0.006236	0.006232
RS	28	0.641778	4.514068	380.901231	0.006073	0.006071
RS	29	0.696811	4.514068	404.372903	0.006448	0.006433
RS	30	0.755926	4.384487	441.500655	0.007040	0.007029
RS	31	0.819428	4.384487	467.655934	0.007457	0.007464
RS	32	0.887641	3.917591	553.271158	0.008822	0.008851
RS	33	0.960914	3.917591	583.577680	0.009305	0.009398
RS	34	1.039623	3.364523	714.494986	0.011392	0.011552
RS	35	1.124172	3.364523	748.759298	0.011939	0.012213
RS	36	1.214994	2.890329	909.570067	0.014503	0.014902
RS	37	1.312554	2.890329	944.894326	0.015066	0.015613
RS	38	1.417352	2.555828	1104.503870	0.017611	0.018321
RS	39	1.529924	2.555828	1135.483829	0.018105	0.018957
RS	40	1.650849	2.363719	1255.525197	0.020019	0.021012
RS	41	1.780745	2.363719	1276.565821	0.020354	0.021439
RS	42	1.920278	2.292099	1331.759338	0.021234	0.022382
RS	43	2.070163	2.292099	1339.912926	0.021364	0.022532
RS	44	2.231168	2.308966	1332.142223	0.021240	0.022386
RS	45	2.404118	2.308966	1327.610289	0.021168	0.022282
RS	46	2.589899	2.381075	1277.549425	0.020370	0.021414
RS	47	2.789463	2.381075	1262.001032	0.020122	0.021115
RS	48	3.003833	2.481256	1191.172125	0.018993	0.019909
RS	49	3.234107	2.481256	1166.286162	0.018596	0.019466
RS	50	3.481466	2.590261	1088.768681	0.017360	0.018166
RS	51	3.747176	2.590261	1055.820800	0.016835	0.017608
RS	52	4.032599	2.696488	978.322193	0.015599	0.016324
RS	53	4.339197	2.696488	938.393022	0.014962	0.015665
RS	54	4.668542	2.850341	847.304431	0.013510	0.014170
RS	55	5.022322	2.850341	804.530842	0.012828	0.013471
RS	56	5.402348	2.850341	756.938856	0.012069	0.012693
RS	57	5.810569	2.850341	705.174726	0.011244	0.011845
RS	58	6.249076	3.998528	474.242964	0.007562	0.008061
RS	59	6.720115	3.998528	453.971568	0.007238	0.007723
RS	60	7.226102	3.998528	430.847172	0.006870	0.007336
RS	61	7.769627	3.998528	405.139944	0.006460	0.006903
RS	62	8.353477	3.998528	377.201511	0.006014	0.006431
RS	63	8.980643	3.998528	2352.048550	0.037502	0.040127
PA	4+25*2+4+6 0.073993108 0.030922881 8.980642798 4.435117292 0.384196516 0.338965963 0.352333246 0.375592851 0.432650709 0.564412675 0.810216464 1.197925362 1.752033599 2.494494595 3.366791611 4.139888599 4.514068149 4.384487412 3.917590721 3.364522592 2.890329031 2.555827964 2.363718650 2.292099381 2.308965820 2.381074608 2.481256329 2.590260621 2.696487629 2.850341390 3.998527844
//
IT	4526
RD	19
LK	-351846.006503
QD	-354.144766 -> -329.234140
RI	0.0033834197
TR	0.072851	0.031313
MT	9.045083
MM	C_pi: 1.926820, n_recomb: 64537.444321
RS	0	0.000000	4.877928	95.370768	0.001478	0.000175
RS	1	0.007431	4.877928	102.308438	0.001585	0.000768
RS	2	0.015414	4.877928	109.738881	0.001700	0.001324
RS	3	0.023991	4.877928	117.695266	0.001824	0.001766
RS	4	0.033205	0.391088	1556.037317	0.024111	0.022471
RS	5	0.043103	0.391088	1628.624428	0.025235	0.023430
RS	6	0.053737	0.344432	1927.951580	0.029873	0.027748
RS	7	0.065162	0.344432	2001.563630	0.031014	0.028898
RS	8	0.077435	0.357268	1999.610015	0.030984	0.028867
RS	9	0.090621	0.357268	2067.989066	0.032043	0.029960
RS	10	0.104786	0.378451	2015.683629	0.031233	0.029229
RS	11	0.120003	0.378451	2077.551115	0.032191	0.030457
RS	12	0.136352	0.432704	1872.475986	0.029014	0.027608
RS	13	0.153916	0.432704	1929.262205	0.029894	0.028826
RS	14	0.172784	0.561862	1534.267132	0.023773	0.023084
RS	15	0.193055	0.561862	1588.277614	0.024610	0.024107
RS	16	0.214832	0.806142	1149.999353	0.017819	0.017546
RS	17	0.238228	0.806142	1199.284001	0.018583	0.018356
RS	18	0.263362	1.195235	846.257720	0.013113	0.013010
RS	19	0.290364	1.195235	888.480271	0.013767	0.013670
RS	20	0.319372	1.757097	636.081202	0.009856	0.009842
RS	21	0.350536	1.757097	671.232667	0.010401	0.010386
RS	22	0.384015	2.519126	494.928995	0.007669	0.007704
RS	23	0.419983	2.519126	524.196615	0.008122	0.008143
RS	24	0.458623	3.426390	408.643593	0.006332	0.006375
RS	25	0.500135	3.426390	433.818818	0.006722	0.006737
RS	26	0.544732	4.241544	372.205806	0.005767	0.005790
RS	27	0.592642	4.241544	395.512596	0.006128	0.006123
RS	28	0.644113	4.643613	383.792702	0.005947	0.005942
RS	29	0.699409	4.643613	407.613966	0.006316	0.006297
RS	30	0.758814	4.513458	444.930215	0.006894	0.006876
RS	31	0.822633	4.513458	471.517374	0.007306	0.007302
RS	32	0.891194	4.024099	559.337296	0.008667	0.008679
RS	33	0.964851	4.024099	590.298452	0.009147	0.009215
RS	34	1.043981	3.442741	725.916671	0.011248	0.011374
RS	35	1.128991	3.442741	761.175912	0.011794	0.012025
RS	36	1.220318	2.945050	929.118148	0.014397	0.014740
RS	37	1.318432	2.945050	965.774168	0.014965	0.015447
RS	38	1.423837	2.594759	1133.680446	0.017566	0.018201
RS	39	1.537075	2.594759	1166.133003	0.018069	0.018839
RS	40	1.658727	2.393718	1293.347029	0.020040	0.020945
RS	41	1.789420	2.393718	1315.699133	0.020387	0.021381
RS	42	1.929824	2.318280	1375.000380	0.021305	0.022362
RS	43	2.080662	2.318280	1384.097881	0.021446	0.022527
RS	44	2.242709	2.334774	1377.092739	0.021338	0.022400
RS	45	2.416798	2.334774	1373.108412	0.021276	0.022311
RS	46	2.603823	2.408522	1321.587556	0.020478	0.021450
RS	47	2.804747	2.408522	1306.247393	0.020240	0.021167
RS	48	3.020601	2.511223	1233.016691	0.019105	0.019962
RS	49	3.252495	2.511223	1208.044002	0.018718	0.019535
RS	50	3.501622	2.622893	1127.955895	0.017478	0.018236
RS	51	3.769262	2.622893	1094.634628	0.016961	0.017692
RS	52	4.056790	2.731631	1014.651476	0.015722	0.016409
RS	53	4.365684	2.731631	974.055287	0.015093	0.015763
RS	54	4.697533	2.889678	879.635047	0.013630	0.014260
RS	55	5.054042	2.889678	836.045713	0.012954	0.013571
RS	56	5.437043	2.889678	787.396180	0.012201	0.012801
RS	57	5.848506	2.889678	734.338529	0.011378	0.011960
RS	58	6.290544	4.093988	489.765157	0.007589	0.008067
RS	59	6.765431	4.093988	469.819325	0.007280	0.007746
RS	60	7.275607	4.093988	446.887396	0.006924	0.007375
RS	61	7.823694	4.093988	421.224524	0.006527	0.006957
RS	62	8.412511	4.093988	393.170326	0.006092	0.006498
RS	63	9.045083	4.093988	2496.286562	0.038680	0.041289
PA	4+25*2+4+6 0.072850536 0.031313333 9.045082912 4.877927532 0.391087919 0.344432100 0.357267906 0.378450517 0.432704142 0.561862372 0.806142109 1.195235224 1.757097169 2.519126093 3.426390099 4.241544417 4.643612731 4.513457682 4.024098687 3.442740869 2.945049730 2.594758556 2.393717780 2.318279555 2.334774377 2.408521969 2.511223284 2.622892822 2.731631361 2.889677871 4.093987684
//
IT	4014
RD	20
LK	-351796.972495
QD	-337.837111 -> -314.720118
RI	0.0030019028
TR	0.071775	0.031694
MT	9.105534
MM	C_pi: 1.957977, n_recomb: 66321.984184
RS	0	0.000000	5.341981	89.560474	0.001350	0.000164
RS	1	0.007442	5.341981	96.098658	0.001449	0.000717
RS	2	0.015439	5.341981	103.103998	0.001555	0.001225
RS	3	0.024030	5.341981	110.608307	0.001668	0.001627
RS	4	0.033261	0.397598	1575.818259	0.023760	0.022339
RS	5	0.043178	0.397598	1650.128762	0.024881	0.023263
RS	6	0.053834	0.349682	1957.122820	0.029509	0.027576
RS	7	0.065283	0.349682	2032.964740	0.030653	0.028702
RS	8	0.077584	0.362099	2035.520174	0.030691	0.028717
RS	9	0.090800	0.362099	2106.237802	0.031758	0.029788
RS	10	0.105000	0.381306	2066.024021	0.031151	0.029230
RS	11	0.120257	0.381306	2130.101544	0.032118	0.030442
RS	12	0.136649	0.432842	1934.023758	0.029161	0.027785
RS	13	0.154261	0.432842	1992.683505	0.030046	0.028994
RS	14	0.173184	0.559443	1591.942238	0.024003	0.023317
RS	15	0.193515	0.559443	1647.709225	0.024844	0.024342
RS	16	0.215360	0.802108	1193.684005	0.017998	0.017722
RS	17	0.238830	0.802108	1244.667770	0.018767	0.018539
RS	18	0.264046	1.192240	876.006814	0.013208	0.013103
RS	19	0.291140	1.192240	919.687367	0.013867	0.013769
RS	20	0.320250	1.761160	655.275491	0.009880	0.009864
RS	21	0.351526	1.761160	691.548345	0.010427	0.010411
RS	22	0.385130	2.541747	506.608018	0.007639	0.007672
RS	23	0.421235	2.541747	536.667577	0.008092	0.008111
RS	24	0.460027	3.483066	415.348096	0.006263	0.006304
RS	25	0.501706	3.483066	441.055147	0.006650	0.006665
RS	26	0.546487	4.340098	376.051685	0.005670	0.005691
RS	27	0.594601	4.340098	399.732793	0.006027	0.006020
RS	28	0.646295	4.770717	386.466338	0.005827	0.005820
RS	29	0.701837	4.770717	410.615354	0.006191	0.006168
RS	30	0.761512	4.640813	448.028151	0.006755	0.006731
RS	31	0.825629	4.640813	475.017386	0.007162	0.007148
RS	32	0.894517	4.129527	564.871657	0.008517	0.008514
RS	33	0.968532	4.129527	596.448022	0.008993	0.009040
RS	34	1.048056	3.520167	736.537468	0.011105	0.011201
RS	35	1.133498	3.520167	772.746965	0.011651	0.011843
RS	36	1.225299	2.999147	947.596770	0.014288	0.014581
RS	37	1.323931	2.999147	985.546567	0.014860	0.015284
RS	38	1.429905	2.633174	1161.605363	0.017515	0.018079
RS	39	1.543765	2.633174	1195.512422	0.018026	0.018721
RS	40	1.666100	2.423223	1329.881330	0.020052	0.020874
RS	41	1.797539	2.423223	1353.551624	0.020409	0.021319
RS	42	1.938760	2.343899	1417.047282	0.021366	0.022338
RS	43	2.090491	2.343899	1427.114929	0.021518	0.022516
RS	44	2.253514	2.359871	1421.017875	0.021426	0.022409
RS	45	2.428670	2.359871	1417.617659	0.021375	0.022336
RS	46	2.616862	2.435043	1364.792878	0.020578	0.021482
RS	47	2.819059	2.435043	1349.700101	0.020351	0.021215
RS	48	3.036305	2.540010	1274.216291	0.019213	0.020013
RS	49	3.269719	2.540010	1249.193808	0.018835	0.019601
RS	50	3.520504	2.654069	1166.668152	0.017591	0.018303
RS	51	3.789954	2.654069	1133.005284	0.017083	0.017773
RS	52	4.079457	2.765041	1050.647402	0.015842	0.016492
RS	53	4.390505	2.765041	1009.409672	0.015220	0.015857
RS	54	4.724703	2.926883	911.757339	0.013747	0.014348
RS	55	5.083773	2.926883	867.367590	0.013078	0.013669
RS	56	5.469566	2.926883	817.678352	0.012329	0.012907
RS	57	5.884071	2.926883	763.347150	0.011510	0.012071
RS	58	6.329424	4.185649	505.112804	0.007616	0.008074
RS	59	6.807923	4.185649	485.493323	0.007320	0.007769
RS	60	7.322033	4.185649	462.760144	0.006977	0.007412
RS	61	7.874404	4.185649	437.153497	0.006591	0.007008
RS	62	8.467885	4.185649	409.000816	0.006167	0.006561
RS	63	9.105534	4.185649	2641.475026	0.039828	0.042421
PA	4+25*2+4+6 0.071774588 0.031693560 9.105534363 5.341980898 0.397598306 0.349681640 0.362099276 0.381305743 0.432842383 0.559442547 0.802107847 1.192239658 1.761159900 2.541747334 3.483066032 4.340098064 4.770717157 4.640813190 4.129527420 3.520166554 2.999146702 2.633173542 2.423223321 2.343899274 2.359870548 2.435042502 2.540009852 2.654068840 2.765040947 2.926882705 4.185649416
//
IT	5395
RD	21
LK	-351751.458154
QD	-322.635218 -> -301.154190
RI	0.0026737136
TR	0.070759	0.032064
MT	9.162414
MM	C_pi: 1.988053, n_recomb: 68071.246697
RS	0	0.000000	5.827045	84.325459	0.001239	0.000154
RS	1	0.007453	5.827045	90.501175	0.001330	0.000670
RS	2	0.015461	5.827045	97.120471	0.001427	0.001137
RS	3	0.024066	5.827045	104.213866	0.001531	0.001505
RS	4	0.033313	0.403745	1595.417185	0.023437	0.022219
RS	5	0.043248	0.403745	1671.398022	0.024554	0.023111
RS	6	0.053924	0.354713	1985.389198	0.029166	0.027412
RS	7	0.065396	0.354713	2063.385313	0.030312	0.028517
RS	8	0.077723	0.366824	2069.765875	0.030406	0.028566
RS	9	0.090968	0.366824	2142.753649	0.031478	0.029618
RS	10	0.105201	0.384150	2114.373011	0.031061	0.029221
RS	11	0.120494	0.384150	2180.621350	0.032034	0.030416
RS	12	0.136927	0.433051	1994.032484	0.029293	0.027947
RS	13	0.154585	0.433051	2054.534879	0.030182	0.029149
RS	14	0.173558	0.557143	1648.804891	0.024222	0.023540
RS	15	0.193946	0.557143	1706.290590	0.025066	0.024566
RS	16	0.215853	0.798130	1236.991370	0.018172	0.017894
RS	17	0.239393	0.798130	1289.644045	0.018946	0.018716
RS	18	0.264688	1.188995	905.542097	0.013303	0.013195
RS	19	0.291867	1.188995	950.660995	0.013966	0.013867
RS	20	0.321073	1.764344	674.293399	0.009906	0.009887
RS	21	0.352454	1.764344	711.672931	0.010455	0.010437
RS	22	0.386175	2.562536	518.119887	0.007611	0.007642
RS	23	0.422409	2.562536	548.957674	0.008064	0.008083
RS	24	0.461343	3.537021	421.889647	0.006198	0.006237
RS	25	0.503179	3.537021	448.114004	0.006583	0.006596
RS	26	0.548133	4.435718	379.731469	0.005578	0.005598
RS	27	0.596437	4.435718	403.770544	0.005932	0.005923
RS	28	0.648341	4.895479	388.935178	0.005714	0.005704
RS	29	0.704114	4.895479	413.391474	0.006073	0.006046
RS	30	0.764043	4.766613	450.817553	0.006623	0.006593
RS	31	0.828439	4.766613	478.180895	0.007025	0.007001
RS	32	0.897633	4.233911	569.910840	0.008372	0.008356
RS	33	0.971985	4.233911	602.064974	0.008845	0.008872
RS	34	1.051879	3.596807	746.408178	0.010965	0.011033
RS	35	1.137726	3.596807	783.524607	0.011510	0.011667
RS	36	1.229972	3.052627	965.059093	0.014177	0.014425
RS	37	1.329092	3.052627	1004.264339	0.014753	0.015124
RS	38	1.435600	2.671078	1188.324912	0.017457	0.017958
RS	39	1.550045	2.671078	1223.666099	0.017976	0.018602
RS	40	1.673021	2.452246	1365.158653	0.020055	0.020801
RS	41	1.805161	2.452246	1390.150268	0.020422	0.021255
RS	42	1.947149	2.368983	1457.912327	0.021417	0.022310
RS	43	2.099719	2.368983	1468.972435	0.021580	0.022501
RS	44	2.263661	2.384298	1463.914452	0.021506	0.022415
RS	45	2.439820	2.384298	1461.131247	0.021465	0.022356
RS	46	2.629109	2.460703	1407.150742	0.020672	0.021511
RS	47	2.832504	2.460703	1392.341546	0.020454	0.021260
RS	48	3.051059	2.567708	1314.748079	0.019314	0.020061
RS	49	3.285902	2.567708	1289.710593	0.018946	0.019663
RS	50	3.538247	2.683915	1204.873405	0.017700	0.018369
RS	51	3.809399	2.683915	1170.899977	0.017201	0.017852
RS	52	4.100760	2.796870	1086.275631	0.015958	0.016574
RS	53	4.413836	2.796870	1044.421998	0.015343	0.015949
RS	54	4.750244	2.962146	943.637653	0.013862	0.014435
RS	55	5.111724	2.962146	898.463782	0.013199	0.013765
RS	56	5.500145	2.962146	847.753731	0.012454	0.013010
RS	57	5.917514	2.962146	792.170096	0.011637	0.012179
RS	58	6.365989	4.273762	520.273952	0.007643	0.008082
RS	59	6.847888	4.273762	500.981986	0.007360	0.007791
RS	60	7.365702	4.273762	478.453836	0.007029	0.007449
RS	61	7.922108	4.273762	452.914920	0.006654	0.007057
RS	62	8.519982	4.273762	424.680367	0.006239	0.006622
RS	63	9.162414	4.273762	2787.391397	0.040948	0.043526
PA	4+25*2+4+6 0.070759083 0.032063609 9.162413777 5.827045114 0.403744613 0.354713264 0.366824312 0.384149874 0.433050636 0.557142983 0.798129630 1.188995205 1.764344370 2.562535551 3.537020577 4.435717650 4.895478747 4.766613374 4.233911038 3.596807296 3.052627251 2.671077757 2.452246019 2.368983019 2.384298276 2.460703227 2.567708123 2.683915459 2.796870234 2.962145806 4.273762477
//
IT	4319
RD	22
LK	-351709.155252
QD	-308.441239 -> -288.455537
RI	0.0023902114
TR	0.069799	0.032424
MT	9.215960
MM	C_pi: 2.017092, n_recomb: 69785.661502
RS	0	0.000000	6.332825	79.589924	0.001140	0.000145
RS	1	0.007463	6.332825	85.435684	0.001224	0.000628
RS	2	0.015482	6.332825	91.703297	0.001314	0.001059
RS	3	0.024100	6.332825	98.422046	0.001410	0.001396
RS	4	0.033361	0.409538	1614.866036	0.023140	0.022107
RS	5	0.043314	0.409538	1692.468644	0.024252	0.022972
RS	6	0.054009	0.359534	2012.820048	0.028843	0.027258
RS	7	0.065502	0.359534	2092.898555	0.029990	0.028343
RS	8	0.077853	0.371442	2102.458430	0.030127	0.028417
RS	9	0.091125	0.371442	2177.648920	0.031205	0.029451
RS	10	0.105388	0.386978	2160.810955	0.030964	0.029203
RS	11	0.120716	0.386978	2229.189734	0.031943	0.030383
RS	12	0.137187	0.433323	2052.503130	0.029412	0.028098
RS	13	0.154888	0.433323	2114.817479	0.030304	0.029291
RS	14	0.173909	0.554958	1704.826618	0.024429	0.023754
RS	15	0.194350	0.554958	1763.993636	0.025277	0.024780
RS	16	0.216316	0.794209	1279.907181	0.018341	0.018061
RS	17	0.239922	0.794209	1334.198332	0.019119	0.018889
RS	18	0.265289	1.185544	934.850392	0.013396	0.013286
RS	19	0.292549	1.185544	981.387535	0.014063	0.013963
RS	20	0.321844	1.766734	693.134064	0.009932	0.009912
RS	21	0.353325	1.766734	731.605550	0.010484	0.010465
RS	22	0.387155	2.581644	529.463496	0.007587	0.007616
RS	23	0.423509	2.581644	561.065917	0.008040	0.008057
RS	24	0.462577	3.588401	428.274130	0.006137	0.006174
RS	25	0.504560	3.588401	455.001876	0.006520	0.006532
RS	26	0.549676	4.528512	383.254299	0.005492	0.005510
RS	27	0.598160	4.528512	407.635920	0.005841	0.005831
RS	28	0.650261	5.017906	391.217433	0.005606	0.005595
RS	29	0.706250	5.017906	415.962058	0.005961	0.005931
RS	30	0.766418	4.890823	453.327371	0.006496	0.006462
RS	31	0.831076	4.890823	481.038869	0.006893	0.006862
RS	32	0.900559	4.337209	574.496859	0.008232	0.008204
RS	33	0.975227	4.337209	607.193498	0.008701	0.008711
RS	34	1.055468	3.672635	755.581463	0.010827	0.010870
RS	35	1.141696	3.672635	793.563017	0.011371	0.011496
RS	36	1.234360	3.105461	981.564905	0.014065	0.014271
RS	37	1.333938	3.105461	1021.987273	0.014645	0.014966
RS	38	1.440948	2.708443	1213.895459	0.017395	0.017837
RS	39	1.555944	2.708443	1250.648466	0.017921	0.018483
RS	40	1.679522	2.480770	1399.219960	0.020050	0.020726
RS	41	1.812321	2.480770	1425.532753	0.020427	0.021188
RS	42	1.955031	2.393521	1497.624092	0.021460	0.022279
RS	43	2.108391	2.393521	1509.694981	0.021633	0.022482
RS	44	2.273196	2.408062	1505.796682	0.021577	0.022417
RS	45	2.450299	2.408062	1503.659433	0.021547	0.022373
RS	46	2.640619	2.485529	1448.662061	0.020759	0.021537
RS	47	2.845143	2.485529	1434.169258	0.020551	0.021300
RS	48	3.064928	2.594367	1354.601747	0.019411	0.020106
RS	49	3.301116	2.594367	1329.581590	0.019052	0.019723
RS	50	3.554930	2.712496	1242.557655	0.017805	0.018432
RS	51	3.827685	2.712496	1208.302692	0.017314	0.017927
RS	52	4.120795	2.827208	1121.515291	0.016071	0.016653
RS	53	4.435778	2.827208	1079.070488	0.015463	0.016038
RS	54	4.774268	2.995590	975.251725	0.013975	0.014520
RS	55	5.138018	2.995590	929.310211	0.013317	0.013858
RS	56	5.528913	2.995590	877.598527	0.012576	0.013110
RS	57	5.948980	2.995590	820.783983	0.011761	0.012284
RS	58	6.400394	4.358498	535.239860	0.007670	0.008091
RS	59	6.885497	4.358498	516.276740	0.007398	0.007813
RS	60	7.406800	4.358498	493.959752	0.007078	0.007484
RS	61	7.967007	4.358498	468.499628	0.006713	0.007105
RS	62	8.569021	4.358498	440.199100	0.006308	0.006681
RS	63	9.215960	4.358498	2933.844797	0.042041	0.044602
PA	4+25*2+4+6 0.069799400 0.032423943 9.215959988 6.332824867 0.409538323 0.359533767 0.371442080 0.386978126 0.433323208 0.554958142 0.794208917 1.185543570 1.766733676 2.581643814 3.588400637 4.528511975 5.017905867 4.890822725 4.337209364 3.672634915 3.105460658 2.708442751 2.480769876 2.393520605 2.408062220 2.485529066 2.594366826 2.712495743 2.827208142 2.995590062 4.358497636
//
IT	5273
RD	23
LK	-351669.788954
QD	-295.167679 -> -276.551460
RI	0.0021444251
TR	0.068890	0.032775
MT	9.266541
MM	C_pi: 2.045164, n_recomb: 71465.726299
RS	0	0.000000	6.858872	75.292083	0.001054	0.000137
RS	1	0.007472	6.858872	80.836703	0.001131	0.000590
RS	2	0.015502	6.858872	86.783132	0.001214	0.000989
RS	3	0.024132	6.858872	93.159479	0.001304	0.001298
RS	4	0.033407	0.415009	1634.131426	0.022866	0.022006
RS	5	0.043375	0.415009	1713.310349	0.023974	0.022846
RS	6	0.054088	0.364146	2039.514731	0.028538	0.027112
RS	7	0.065602	0.364146	2121.608355	0.029687	0.028179
RS	8	0.077975	0.375951	2133.717819	0.029857	0.028268
RS	9	0.091273	0.375951	2211.045420	0.030939	0.029286
RS	10	0.105565	0.389785	2205.437158	0.030860	0.029177
RS	11	0.120925	0.389785	2275.905460	0.031846	0.030343
RS	12	0.137432	0.433652	2109.468928	0.029517	0.028236
RS	13	0.155172	0.433652	2173.564846	0.030414	0.029421
RS	14	0.174239	0.552884	1759.989500	0.024627	0.023959
RS	15	0.194730	0.552884	1820.801216	0.025478	0.024985
RS	16	0.216751	0.790362	1322.401106	0.018504	0.018224
RS	17	0.240419	0.790362	1378.300244	0.019286	0.019056
RS	18	0.265854	1.181940	963.910971	0.013488	0.013376
RS	19	0.293191	1.181940	1011.845893	0.014158	0.014058
RS	20	0.322570	1.768440	711.787288	0.009960	0.009937
RS	21	0.354143	1.768440	751.335836	0.010513	0.010493
RS	22	0.388077	2.599241	540.636467	0.007565	0.007592
RS	23	0.424545	2.599241	572.990112	0.008018	0.008033
RS	24	0.463739	3.637394	434.505103	0.006080	0.006115
RS	25	0.505861	3.637394	461.722892	0.006461	0.006472
RS	26	0.551130	4.618645	386.627431	0.005410	0.005426
RS	27	0.599782	4.618645	411.337072	0.005756	0.005745
RS	28	0.652069	5.138123	393.324895	0.005504	0.005491
RS	29	0.708262	5.138123	418.340159	0.005854	0.005821
RS	30	0.768655	5.013505	455.580115	0.006375	0.006337
RS	31	0.833560	5.013505	483.615640	0.006767	0.006729
RS	32	0.903314	4.439462	578.664988	0.008097	0.008059
RS	33	0.978281	4.439462	611.870985	0.008562	0.008557
RS	34	1.058849	3.747676	764.105428	0.010692	0.010713
RS	35	1.145437	3.747676	802.912045	0.011235	0.011331
RS	36	1.238495	3.157665	997.169904	0.013953	0.014121
RS	37	1.338506	3.157665	1038.771547	0.014535	0.014812
RS	38	1.445989	2.745284	1238.371154	0.017328	0.017716
RS	39	1.561504	2.745284	1276.512424	0.017862	0.018364
RS	40	1.685650	2.508812	1432.109819	0.020039	0.020650
RS	41	1.819072	2.508812	1459.740988	0.020426	0.021119
RS	42	1.962463	2.417541	1536.211652	0.021496	0.022246
RS	43	2.116568	2.417541	1549.308418	0.021679	0.022460
RS	44	2.282188	2.431208	1546.679413	0.021642	0.022417
RS	45	2.460182	2.431208	1545.213900	0.021622	0.022386
RS	46	2.651476	2.509584	1489.330329	0.020840	0.021561
RS	47	2.857064	2.509584	1475.183964	0.020642	0.021338
RS	48	3.078013	2.620070	1393.771725	0.019503	0.020150
RS	49	3.315470	2.620070	1368.799070	0.019153	0.019779
RS	50	3.570671	2.739923	1279.705707	0.017907	0.018494
RS	51	3.844939	2.739923	1245.197153	0.017424	0.018000
RS	52	4.139701	2.856191	1156.346869	0.016180	0.016730
RS	53	4.456487	2.856191	1113.335330	0.015579	0.016125
RS	54	4.796943	3.027385	1006.578025	0.014085	0.014604
RS	55	5.162838	3.027385	959.885849	0.013431	0.013949
RS	56	5.556071	3.027385	907.192244	0.012694	0.013207
RS	57	5.978687	3.027385	849.168884	0.011882	0.012386
RS	58	6.432880	4.440094	550.004582	0.007696	0.008100
RS	59	6.921010	4.440094	531.371752	0.007435	0.007835
RS	60	7.445613	4.440094	509.271856	0.007126	0.007518
RS	61	8.009413	4.440094	483.901079	0.006771	0.007150
RS	62	8.615340	4.440094	455.549704	0.006374	0.006737
RS	63	9.266541	4.440094	3080.661685	0.043107	0.045652
PA	4+25*2+4+6 0.068890480 0.032774566 9.266540823 6.858871743 0.415008593 0.364145735 0.375951489 0.389785221 0.433651845 0.552883749 0.790361998 1.181939711 1.768440047 2.599241297 3.637394069 4.618644857 5.138123198 5.013505380 4.439462470 3.747675926 3.157665117 2.745283685 2.508812255 2.417541388 2.431207567 2.509583736 2.620070474 2.739922688 2.856191328 3.027385010 4.440093782
//
IT	5562
RD	24
LK	-351633.112322
QD	-282.736661 -> -265.377065
RI	0.0019302544
TR	0.068029	0.033116
MT	9.314368
MM	C_pi: 2.072304, n_recomb: 73111.611447
RS	0	0.000000	7.406132	71.365121	0.000976	0.000129
RS	1	0.007481	7.406132	76.633164	0.001048	0.000555
RS	2	0.015521	7.406132	82.284424	0.001125	0.000925
RS	3	0.024162	7.406132	88.345900	0.001208	0.001211
RS	4	0.033450	0.420163	1653.245108	0.022613	0.021912
RS	5	0.043433	0.420163	1733.958425	0.023717	0.022731
RS	6	0.054163	0.368556	2065.521286	0.028252	0.026974
RS	7	0.065695	0.368556	2149.565979	0.029401	0.028025
RS	8	0.078090	0.380347	2163.658627	0.029594	0.028122
RS	9	0.091412	0.380347	2243.058867	0.030680	0.029124
RS	10	0.105731	0.392566	2248.328949	0.030752	0.029145
RS	11	0.121121	0.392566	2320.844758	0.031744	0.030296
RS	12	0.137662	0.434029	2164.943995	0.029611	0.028363
RS	13	0.155441	0.434029	2230.790778	0.030512	0.029540
RS	14	0.174549	0.550910	1814.277769	0.024815	0.024155
RS	15	0.195087	0.550910	1876.697662	0.025669	0.025180
RS	16	0.217161	0.786587	1364.455252	0.018663	0.018383
RS	17	0.240887	0.786587	1421.931513	0.019449	0.019219
RS	18	0.266387	1.178200	992.717961	0.013578	0.013465
RS	19	0.293795	1.178200	1042.029869	0.014253	0.014151
RS	20	0.323253	1.769526	730.248430	0.009988	0.009964
RS	21	0.354915	1.769526	770.858930	0.010544	0.010522
RS	22	0.388945	2.615418	551.641812	0.007545	0.007570
RS	23	0.425521	2.615418	584.733496	0.007998	0.008012
RS	24	0.464834	3.684130	440.584439	0.006026	0.006060
RS	25	0.507086	3.684130	468.279239	0.006405	0.006415
RS	26	0.552500	4.706176	389.859210	0.005332	0.005347
RS	27	0.601311	4.706176	414.883132	0.005675	0.005662
RS	28	0.653773	5.256167	395.268020	0.005406	0.005392
RS	29	0.710160	5.256167	420.537247	0.005752	0.005717
RS	30	0.770764	5.134667	457.593315	0.006259	0.006217
RS	31	0.835902	5.134667	485.930138	0.006646	0.006602
RS	32	0.905913	4.540659	582.443607	0.007966	0.007919
RS	33	0.981162	4.540659	616.127454	0.008427	0.008409
RS	34	1.062039	3.821916	772.018680	0.010559	0.010561
RS	35	1.148966	3.821916	811.611548	0.011101	0.011172
RS	36	1.242396	3.209229	1011.917202	0.013841	0.013974
RS	37	1.342815	3.209229	1054.660316	0.014425	0.014662
RS	38	1.450746	2.781594	1261.790158	0.017258	0.017597
RS	39	1.566751	2.781594	1301.294609	0.017799	0.018247
RS	40	1.691434	2.536363	1463.860086	0.020022	0.020572
RS	41	1.825443	2.536363	1492.803935	0.020418	0.021048
RS	42	1.969478	2.441044	1573.692752	0.021525	0.022210
RS	43	2.124287	2.441044	1587.827045	0.021718	0.022435
RS	44	2.290677	2.453744	1586.567852	0.021701	0.022414
RS	45	2.469513	2.453744	1585.796432	0.021690	0.022396
RS	46	2.661728	2.532894	1529.148769	0.020915	0.021582
RS	47	2.868321	2.532894	1515.376004	0.020727	0.021372
RS	48	3.090369	2.644863	1432.242527	0.019590	0.020191
RS	49	3.329027	2.644863	1407.345374	0.019249	0.019833
RS	50	3.585538	2.766259	1316.295187	0.018004	0.018553
RS	51	3.861238	2.766259	1281.559708	0.017529	0.018070
RS	52	4.157562	2.883903	1190.743481	0.016287	0.016804
RS	53	4.476052	2.883903	1147.189284	0.015691	0.016208
RS	54	4.818368	3.057636	1037.589441	0.014192	0.014685
RS	55	5.186290	3.057636	990.163881	0.013543	0.014037
RS	56	5.581736	3.057636	936.508494	0.012809	0.013301
RS	57	6.006763	3.057636	877.298983	0.011999	0.012484
RS	58	6.463585	4.518712	564.556712	0.007722	0.008109
RS	59	6.954579	4.518712	546.255790	0.007472	0.007856
RS	60	7.482303	4.518712	524.378874	0.007172	0.007551
RS	61	8.049503	4.518712	499.107750	0.006827	0.007194
RS	62	8.659134	4.518712	470.720223	0.006438	0.006792
RS	63	9.314368	4.518712	3227.646474	0.044147	0.046675
PA	4+25*2+4+6 0.068028541 0.033115822 9.314368085 7.406132098 0.420163469 0.368555799 0.380347490 0.392565748 0.434029014 0.550910174 0.786587228 1.178199709 1.769526163 2.615418140 3.684130415 4.706175818 5.256166514 5.134667069 4.540658790 3.821916348 3.209229048 2.781594205 2.536362926 2.441044135 2.453744167 2.532893530 2.644862515 2.766259053 2.883902684 3.057636456 4.518712098
//
IT	4918
RD	25
LK	-351598.905251
QD	-271.079586 -> -254.875041
RI	0.0017431973
TR	0.067210	0.033448
MT	9.359662
MM	C_pi: 2.098561, n_recomb: 74723.977479
RS	0	0.000000	7.974406	67.766459	0.000907	0.000122
RS	1	0.007489	7.974406	72.779858	0.000974	0.000524
RS	2	0.015538	7.974406	78.159208	0.001046	0.000868
RS	3	0.024191	7.974406	83.930452	0.001123	0.001132
RS	4	0.033491	0.425018	1672.217211	0.022379	0.021827
RS	5	0.043488	0.425018	1754.426072	0.023479	0.022626
RS	6	0.054233	0.372772	2090.886069	0.027981	0.026844
RS	7	0.065784	0.372772	2176.821326	0.029131	0.027879
RS	8	0.078199	0.384640	2192.321981	0.029339	0.027978
RS	9	0.091544	0.384640	2273.732400	0.030428	0.028965
RS	10	0.105888	0.395319	2289.562901	0.030640	0.029106
RS	11	0.121306	0.395319	2364.084251	0.031638	0.030245
RS	12	0.137880	0.434446	2218.977042	0.029696	0.028480
RS	13	0.155694	0.434446	2286.544256	0.030600	0.029649
RS	14	0.174842	0.549033	1867.683287	0.024994	0.024343
RS	15	0.195425	0.549033	1931.675705	0.025851	0.025367
RS	16	0.217548	0.782890	1406.056087	0.018817	0.018537
RS	17	0.241329	0.782890	1465.078826	0.019607	0.019377
RS	18	0.266890	1.174355	1021.263014	0.013667	0.013553
RS	19	0.294366	1.174355	1071.931058	0.014345	0.014243
RS	20	0.323899	1.770068	748.513892	0.010017	0.009991
RS	21	0.355644	1.770068	790.171253	0.010575	0.010552
RS	22	0.389766	2.630300	562.480299	0.007527	0.007550
RS	23	0.426443	2.630300	596.297079	0.007980	0.007993
RS	24	0.465867	3.728753	446.517033	0.005976	0.006007
RS	25	0.508244	3.728753	474.676348	0.006352	0.006361
RS	26	0.553794	4.791254	392.954929	0.005259	0.005272
RS	27	0.602755	4.791254	418.280064	0.005598	0.005584
RS	28	0.655383	5.372110	397.058916	0.005314	0.005297
RS	29	0.711951	5.372110	422.566573	0.005655	0.005618
RS	30	0.772757	5.254352	459.385988	0.006148	0.006103
RS	31	0.838115	5.254352	488.002919	0.006531	0.006481
RS	32	0.908369	4.640793	585.866311	0.007840	0.007785
RS	33	0.983883	4.640793	619.998516	0.008297	0.008267
RS	34	1.065053	3.895351	779.366664	0.010430	0.010414
RS	35	1.152301	3.895351	819.708756	0.010970	0.011017
RS	36	1.246083	3.260148	1025.860673	0.013729	0.013831
RS	37	1.346888	3.260148	1069.708219	0.014315	0.014515
RS	38	1.455242	2.817366	1284.209194	0.017186	0.017478
RS	39	1.571711	2.817366	1325.050937	0.017733	0.018130
RS	40	1.696901	2.563424	1494.517531	0.020001	0.020493
RS	41	1.831467	2.563424	1524.766255	0.020405	0.020977
RS	42	1.976110	2.464037	1610.103467	0.021547	0.022172
RS	43	2.131585	2.464037	1625.284072	0.021751	0.022408
RS	44	2.298704	2.475692	1625.485740	0.021753	0.022408
RS	45	2.478337	2.475692	1625.427785	0.021752	0.022403
RS	46	2.671423	2.555490	1568.131223	0.020986	0.021601
RS	47	2.878969	2.555490	1554.756401	0.020807	0.021404
RS	48	3.102057	2.668793	1470.017154	0.019673	0.020230
RS	49	3.341852	2.668793	1445.221329	0.019341	0.019884
RS	50	3.599604	2.791570	1352.322517	0.018098	0.018610
RS	51	3.876659	2.791570	1317.385129	0.017630	0.018138
RS	52	4.174462	2.910427	1224.695380	0.016390	0.016877
RS	53	4.494567	2.910427	1180.621705	0.015800	0.016289
RS	54	4.838643	3.086455	1068.272284	0.014296	0.014765
RS	55	5.208487	3.086455	1020.130544	0.013652	0.014124
RS	56	5.606028	3.086455	965.533476	0.012921	0.013393
RS	57	6.033339	3.086455	905.160492	0.012113	0.012580
RS	58	6.492651	4.594522	578.892749	0.007747	0.008118
RS	59	6.986360	4.594522	560.925300	0.007507	0.007877
RS	60	7.517041	4.594522	539.276961	0.007217	0.007582
RS	61	8.087464	4.594522	514.115276	0.006880	0.007237
RS	62	8.700605	4.594522	485.705565	0.006500	0.006843
RS	63	9.359662	4.594522	3374.657117	0.045162	0.047673
PA	4+25*2+4+6 0.067210019 0.033447983 9.359661857 7.974406476 0.425018139 0.372772355 0.384640009 0.395318563 0.434446248 0.549032959 0.782889749 1.174354686 1.770067867 2.630300125 3.728753121 4.791254482 5.372109594 5.254352209 4.640793412 3.895351235 3.260147573 2.817366336 2.563423969 2.464037407 2.475692002 2.555490448 2.668793191 2.791570402 2.910426615 3.086455178 4.594522436
//
CC
CC	Brief Description of the file format:
CC	  CC  comments
CC	  MM  useful-messages
CC	  RD  round-of-iterations
CC	  LL  \log[P(sequence)]
CC	  QD  Q-before-opt Q-after-opt
CC	  TR  \theta_0 \rho_0
CC	  RS  k t_k \lambda_k \pi_k \sum_{l\not=k}A_{kl} A_{kk}
CC	  DC  begin end best-k t_k+\Delta_k max-prob
CC
MM	Version: 0.6.5-r67
MM	pattern:4+25*2+4+6, n:63, n_free_lambdas:28
MM	n_iterations:25, skip:1, max_t:5, theta/rho:5
MM	is_decoding:0
MM	n_seqs:24, sum_L:1147240, sum_n:139802
RD	0
LK	0.000000
QD	0.000000 -> 0.000000
RI	inf
TR	0.129949	0.025990
MT	5.000000
MM	C_pi: 1.000000, n_recomb: 29433.952493
RS	0	0.000000	1.000000	186.525483	0.006337	0.000000
RS	1	0.006440	1.000000	197.239194	0.006701	0.000000
RS	2	0.013294	1.000000	208.480185	0.007083	0.000000
RS	3	0.020590	1.000000	220.262744	0.007483	0.000000
RS	4	0.028356	1.000000	232.599851	0.007902	0.000000
RS	5	0.036622	1.000000	245.502861	0.008341	0.000000
RS	6	0.045421	1.000000	258.981159	0.008799	0.000000
RS	7	0.054785	1.000000	273.041780	0.009276	0.000000
RS	8	0.064753	1.000000	287.688977	0.009774	0.000000
RS	9	0.075363	1.000000	302.923759	0.010292	0.000000
RS	10	0.086656	1.000000	318.743372	0.010829	0.000000
RS	11	0.098677	1.000000	335.140747	0.011386	0.000000
RS	12	0.111471	1.000000	352.103894	0.011963	0.000000
RS	13	0.125090	1.000000	369.615262	0.012557	0.000000
RS	14	0.139585	1.000000	387.651046	0.013170	0.000000
RS	15	0.155014	1.000000	406.180470	0.013800	0.000000
RS	16	0.171437	1.000000	425.165029	0.014445	0.000000
RS	17	0.188917	1.000000	444.557710	0.015104	0.000000
RS	18	0.207523	1.000000	464.302202	0.015774	0.000000
RS	19	0.227327	1.000000	484.332104	0.016455	0.000000
RS	20	0.248406	1.000000	504.570149	0.017142	0.000000
RS	21	0.270843	1.000000	524.927474	0.017834	0.000000
RS	22	0.294725	1.000000	545.302936	0.018526	0.000000
RS	23	0.320144	1.000000	565.582537	0.019215	0.000000
RS	24	0.347201	1.000000	585.638961	0.019897	0.000000
RS	25	0.376000	1.000000	605.331278	0.020566	0.000000
RS	26	0.406654	1.000000	624.504857	0.021217	0.000000
RS	27	0.439282	1.000000	642.991527	0.021845	0.000000
RS	28	0.474011	1.000000	660.610050	0.022444	0.000000
RS	29	0.510976	1.000000	677.166945	0.023006	0.000000
RS	30	0.550322	1.000000	692.457738	0.023526	0.000000
RS	31	0.592202	1.000000	706.268670	0.023995	0.000000
RS	32	0.636779	1.000000	718.378940	0.024406	0.000000
RS	33	0.684227	1.000000	728.563504	0.024752	0.000000
RS	34	0.734730	1.000000	736.596496	0.025025	0.000000
RS	35	0.788485	1.000000	742.255259	0.025218	0.000000
RS	36	0.845702	1.000000	745.325019	0.025322	0.000000
RS	37	0.906604	1.000000	745.604153	0.025331	0.000000
RS	38	0.971428	1.000000	742.910023	0.025240	0.000000
RS	39	1.040426	1.000000	737.085252	0.025042	0.000000
RS	40	1.113868	1.000000	728.004341	0.024733	0.000000
RS	41	1.192040	1.000000	715.580423	0.024311	0.000000
RS	42	1.275245	1.000000	699.771927	0.023774	0.000000
RS	43	1.363809	1.000000	680.588884	0.023123	0.000000
RS	44	1.458076	1.000000	658.098532	0.022358	0.000000
RS	45	1.558414	1.000000	632.429882	0.021486	0.000000
RS	46	1.665214	1.000000	603.776827	0.020513	0.000000
RS	47	1.778891	1.000000	572.399429	0.019447	0.000000
RS	48	1.899889	1.000000	538.623012	0.018299	0.000000
RS	49	2.028679	1.000000	502.834716	0.017083	0.000000
RS	50	2.165763	1.000000	465.477321	0.015814	0.000000
RS	51	2.311675	1.000000	427.040185	0.014508	0.000000
RS	52	2.466983	1.000000	388.047388	0.013184	0.000000
RS	53	2.632293	1.000000	349.043293	0.011859	0.000000
RS	54	2.808249	1.000000	310.575985	0.010552	0.000000
RS	55	2.995536	1.000000	273.179265	0.009281	0.000000
RS	56	3.194884	1.000000	237.354066	0.008064	0.000000
RS	57	3.407070	1.000000	203.550322	0.006915	0.000000
RS	58	3.632920	1.000000	172.150445	0.005849	0.000000
RS	59	3.873315	1.000000	143.455555	0.004874	0.000000
RS	60	4.129191	1.000000	117.675524	0.003998	0.000000
RS	61	4.401545	1.000000	94.923693	0.003225	0.000000
RS	62	4.691438	1.000000	75.216780	0.002555	0.000000
RS	63	5.000000	1.000000	211.045097	0.007170	0.000000
PA	4+25*2+4+6 0.129948583 0.025989717 5.000000000 1.000000000 1.000000000 1.000000000 1.000000000 1.000000000 1.000000000 1.000000000 1.000000000 1.000000000 1.000000000 1.000000000 1.000000000 1.000000000 1.000000000 1.000000000 1.000000000 1.000000000 1.000000000 1.000000000 1.000000000 1.000000000 1.000000000 1.000000000 1.000000000 1.000000000 1.000000000 1.000000000 1.000000000
//
IT	4439
RD	1
LK	-358432.459817
QD	-2428.260221 -> -1268.189926
RI	0.0678641400
TR	0.110963	0.022412
MT	6.358261
MM	C_pi: 1.066065, n_recomb: 27086.479408
RS	0	0.000000	0.333113	543.996773	0.020084	0.001064
RS	1	0.006840	0.333113	569.038758	0.021008	0.006187
RS	2	0.014147	0.333113	594.373085	0.021944	0.012025
RS	3	0.021954	0.333113	619.876580	0.022885	0.017510
RS	4	0.030295	0.312071	688.307258	0.025411	0.022029
RS	5	0.039207	0.312071	714.060986	0.026362	0.024837
RS	6	0.048728	0.357277	647.073594	0.023889	0.025958
RS	7	0.058900	0.357277	671.352987	0.024786	0.026049
RS	8	0.069768	0.423042	588.559165	0.021729	0.025633
RS	9	0.081379	0.423042	611.300269	0.022568	0.024905
RS	10	0.093785	0.507025	530.098119	0.019571	0.023941
RS	11	0.107039	0.507025	551.335057	0.020355	0.022809
RS	12	0.121199	0.611195	476.020555	0.017574	0.021581
RS	13	0.136328	0.611195	495.812502	0.018305	0.020313
RS	14	0.152492	0.733850	430.375230	0.015889	0.019039
RS	15	0.169761	0.733850	448.846556	0.016571	0.017787
RS	16	0.188212	0.868828	395.556080	0.014603	0.016592
RS	17	0.207924	0.868828	412.904768	0.015244	0.015498
RS	18	0.228985	1.005192	372.602988	0.013756	0.014539
RS	19	0.251486	1.005192	389.079592	0.014364	0.013731
RS	20	0.275526	1.132751	360.485188	0.013309	0.013067
RS	21	0.301210	1.132751	376.327109	0.013894	0.012531
RS	22	0.328651	1.245308	357.206857	0.013188	0.012107
RS	23	0.357969	1.245308	372.585603	0.013755	0.011786
RS	24	0.389292	1.338715	361.254697	0.013337	0.011561
RS	25	0.422757	1.338715	376.258997	0.013891	0.011432
RS	26	0.458511	1.409929	371.711654	0.013723	0.011402
RS	27	0.496711	1.409929	386.333483	0.014263	0.011474
RS	28	0.537523	1.457991	387.759394	0.014316	0.011652
RS	29	0.581127	1.457991	401.866785	0.014836	0.011938
RS	30	0.627712	1.484737	408.259382	0.015072	0.012331
RS	31	0.677485	1.484737	421.563539	0.015564	0.012828
RS	32	0.730661	1.494505	431.502798	0.015931	0.013420
RS	33	0.787474	1.494505	443.535517	0.016375	0.014093
RS	34	0.848173	1.492781	455.214008	0.016806	0.014831
RS	35	0.913024	1.492781	465.332265	0.017180	0.015611
RS	36	0.982310	1.484768	476.736563	0.017601	0.016410
RS	37	1.056335	1.484768	484.163507	0.017875	0.017198
RS	38	1.135423	1.474766	493.233182	0.018210	0.017945
RS	39	1.219920	1.474766	497.139133	0.018354	0.018620
RS	40	1.310197	1.465916	501.998213	0.018533	0.019192
RS	41	1.406648	1.465916	501.615444	0.018519	0.019637
RS	42	1.509696	1.460022	500.883374	0.018492	0.019936
RS	43	1.619791	1.460022	495.630702	0.018298	0.020078
RS	44	1.737417	1.457623	488.636353	0.018040	0.020060
RS	45	1.863088	1.457623	478.224717	0.017655	0.019882
RS	46	1.997354	1.458420	464.994442	0.017167	0.019552
RS	47	2.140803	1.458420	449.501382	0.016595	0.019082
RS	48	2.294064	1.461700	430.646564	0.015899	0.018484
RS	49	2.457807	1.461700	410.555384	0.015157	0.017775
RS	50	2.632749	1.466560	387.157248	0.014293	0.016973
RS	51	2.819656	1.466560	363.353704	0.013415	0.016096
RS	52	3.019347	1.472139	336.814320	0.012435	0.015159
RS	53	3.232696	1.472139	310.540734	0.011465	0.014175
RS	54	3.460637	1.481270	281.838482	0.010405	0.013158
RS	55	3.704168	1.481270	254.761216	0.009405	0.012115
RS	56	3.964355	1.481270	227.668157	0.008405	0.011058
RS	57	4.242338	1.481270	200.986981	0.007420	0.009997
RS	58	4.539334	1.536869	169.429822	0.006255	0.008944
RS	59	4.856643	1.536869	146.760492	0.005418	0.007913
RS	60	5.195654	1.536869	125.313739	0.004626	0.006917
RS	61	5.557852	1.536869	105.373807	0.003890	0.005970
RS	62	5.944823	1.536869	87.167839	0.003218	0.005083
RS	63	6.358261	1.536869	287.585732	0.010617	0.018496
PA	4+25*2+4+6 0.110962540 0.022411550 6.358261108 0.333112717 0.312070847 0.357276917 0.423042297 0.507024765 0.611194611 0.733850479 0.868827820 1.005191803 1.132751465 1.245307922 1.338714600 1.409929276 1.457990646 1.484737396 1.494504929 1.492780685 1.484767914 1.474765778 1.465915680 1.460021973 1.457622528 1.458419800 1.461700439 1.466560364 1.472139359 1.481269836 1.536869109
//
IT	4697
RD	2
LK	-356667.892225
QD	-1350.069796 -> -1018.056317
RI	0.0803456801
TR	0.103125	0.021873
MT	7.023529
MM	C_pi: 1.134975, n_recomb: 28131.570781
RS	0	0.000000	0.322362	597.398732	0.021236	0.000855
RS	1	0.007006	0.322362	625.084345	0.022220	0.005319
RS	2	0.014503	0.322362	653.026962	0.023213	0.010934
RS	3	0.022525	0.322362	681.073545	0.024210	0.016555
RS	4	0.031109	0.243493	934.416625	0.033216	0.023161
RS	5	0.040294	0.243493	961.701524	0.034186	0.027673
RS	6	0.050123	0.271925	885.865490	0.031490	0.027220
RS	7	0.060640	0.271925	910.846369	0.032378	0.029620
RS	8	0.071895	0.325630	782.723405	0.027824	0.026731
RS	9	0.083938	0.325630	806.222011	0.028659	0.028207
RS	10	0.096824	0.403987	670.301879	0.023827	0.024557
RS	11	0.110614	0.403987	692.477829	0.024616	0.025356
RS	12	0.125369	0.514460	562.728518	0.020003	0.021520
RS	13	0.141158	0.514460	583.432955	0.020739	0.021846
RS	14	0.158054	0.661660	471.115906	0.016747	0.018344
RS	15	0.176133	0.661660	490.166924	0.017424	0.018385
RS	16	0.195478	0.843651	400.531910	0.014238	0.015491
RS	17	0.216179	0.843651	417.944193	0.014857	0.015418
RS	18	0.238331	1.047452	351.596465	0.012498	0.013269
RS	19	0.262034	1.047452	367.618851	0.013068	0.013246
RS	20	0.287398	1.255234	320.910495	0.011407	0.011775
RS	21	0.314539	1.255234	335.897390	0.011940	0.011839
RS	22	0.343581	1.451693	304.041261	0.010808	0.010864
RS	23	0.374658	1.451693	318.325119	0.011316	0.010996
RS	24	0.407912	1.622472	298.127250	0.010598	0.010391
RS	25	0.443496	1.622472	311.979643	0.011090	0.010602
RS	26	0.481573	1.753688	301.858800	0.010730	0.010324
RS	27	0.522318	1.753688	315.477586	0.011214	0.010650
RS	28	0.565917	1.836532	314.505924	0.011180	0.010692
RS	29	0.612571	1.836532	327.979899	0.011659	0.011174
RS	30	0.662493	1.871555	335.115971	0.011912	0.011537
RS	31	0.715913	1.871555	348.365651	0.012383	0.012194
RS	32	0.773075	1.868623	361.963646	0.012867	0.012851
RS	33	0.834242	1.868623	374.679055	0.013319	0.013660
RS	34	0.899694	1.842216	392.382235	0.013948	0.014538
RS	35	0.969732	1.842216	403.991298	0.014361	0.015430
RS	36	1.044677	1.806103	422.933188	0.015034	0.016411
RS	37	1.124872	1.806103	432.628204	0.015379	0.017278
RS	38	1.210686	1.770918	449.690624	0.015985	0.018199
RS	39	1.302512	1.770918	456.526129	0.016228	0.018901
RS	40	1.400771	1.743588	468.781693	0.016664	0.019586
RS	41	1.505914	1.743588	471.834483	0.016772	0.020000
RS	42	1.618423	1.727148	477.220401	0.016964	0.020323
RS	43	1.738815	1.727148	475.758790	0.016912	0.020389
RS	44	1.867641	1.721360	473.479903	0.016831	0.020317
RS	45	2.005493	1.721360	467.079535	0.016603	0.020049
RS	46	2.153002	1.724123	457.446884	0.016261	0.019624
RS	47	2.310846	1.724123	446.040226	0.015856	0.019080
RS	48	2.479748	1.732689	430.068103	0.015288	0.018385
RS	49	2.660483	1.732689	413.950259	0.014715	0.017642
RS	50	2.853881	1.744240	393.024365	0.013971	0.016769
RS	51	3.060828	1.744240	372.833603	0.013253	0.015897
RS	52	3.282274	1.756496	348.422391	0.012385	0.014922
RS	53	3.519233	1.756496	325.117890	0.011557	0.013971
RS	54	3.772794	1.774998	297.577121	0.010578	0.012912
RS	55	4.044120	1.774998	272.666773	0.009693	0.011919
RS	56	4.334454	1.774998	247.141073	0.008785	0.010905
RS	57	4.645129	1.774998	221.415009	0.007871	0.009882
RS	58	4.977570	1.897906	184.381364	0.006554	0.008572
RS	59	5.333301	1.897906	163.159749	0.005800	0.007658
RS	60	5.713954	1.897906	142.471511	0.005064	0.006760
RS	61	6.121276	1.897906	122.647032	0.004360	0.005891
RS	62	6.557135	1.897906	103.984049	0.003696	0.005063
RS	63	7.023529	1.897906	381.414770	0.013558	0.019474
PA	4+25*2+4+6 0.103124520 0.021873124 7.023528958 0.322362073 0.243493003 0.271924588 0.325629798 0.403986522 0.514459746 0.661659803 0.843650625 1.047452333 1.255234236 1.451693398 1.622472161 1.753687743 1.836531835 1.871555315 1.868622879 1.842215529 1.806103060 1.770917647 1.743587658 1.727148338 1.721359756 1.724122959 1.732688562 1.744239770 1.756496477 1.774998058 1.897905949
//
IT	4675
RD	3
LK	-356113.794372
QD	-1089.371655 -> -925.826461
RI	0.0695072866
TR	0.098222	0.022122
MT	7.410843
MM	C_pi: 1.220223, n_recomb: 30555.454130
RS	0	0.000000	0.395737	535.791757	0.017535	0.000707
RS	1	0.007096	0.395737	563.302211	0.018435	0.004374
RS	2	0.014695	0.395737	591.449035	0.019357	0.008942
RS	3	0.022834	0.395737	620.130709	0.020295	0.013465
RS	4	0.031550	0.239144	1066.123315	0.034891	0.023263
RS	5	0.040885	0.239144	1096.672971	0.035891	0.027808
RS	6	0.050882	0.254347	1059.044225	0.034660	0.028234
RS	7	0.061588	0.254347	1085.963307	0.035541	0.031044
RS	8	0.073054	0.297928	951.076300	0.031126	0.028083
RS	9	0.085334	0.297928	976.153654	0.031947	0.030129
RS	10	0.098485	0.368014	812.267117	0.026583	0.025837
RS	11	0.112570	0.368014	836.247592	0.027368	0.027254
RS	12	0.127653	0.475405	667.874414	0.021858	0.022400
RS	13	0.143807	0.475405	690.669364	0.022604	0.023281
RS	14	0.161108	0.629983	540.215201	0.017680	0.018694
RS	15	0.179636	0.629983	561.316776	0.018370	0.019197
RS	16	0.199478	0.835459	440.670878	0.014422	0.015389
RS	17	0.220729	0.835459	459.785955	0.015048	0.015689
RS	18	0.243488	1.080815	371.362947	0.012154	0.012877
RS	19	0.267861	1.080815	388.644317	0.012719	0.013144
RS	20	0.293964	1.344934	327.148013	0.010707	0.011221
RS	21	0.321919	1.344934	343.012098	0.011226	0.011507
RS	22	0.351858	1.606264	301.262218	0.009860	0.010223
RS	23	0.383922	1.606264	316.155394	0.010347	0.010522
RS	24	0.418260	1.840782	289.518624	0.009475	0.009709
RS	25	0.455036	1.840782	303.842260	0.009944	0.010039
RS	26	0.494420	2.021673	290.222039	0.009498	0.009637
RS	27	0.536600	2.021673	304.319970	0.009960	0.010043
RS	28	0.581772	2.129207	302.715145	0.009907	0.010042
RS	29	0.630150	2.129207	316.832355	0.010369	0.010571
RS	30	0.681961	2.161230	326.224961	0.010676	0.010971
RS	31	0.737448	2.161230	340.423737	0.011141	0.011651
RS	32	0.796873	2.134356	358.985303	0.011749	0.012423
RS	33	0.860514	2.134356	373.040778	0.012209	0.013238
RS	34	0.928671	2.074362	397.809883	0.013019	0.014296
RS	35	1.001664	2.074362	411.136771	0.013455	0.015182
RS	36	1.079837	2.004989	438.198757	0.014341	0.016375
RS	37	1.163557	2.004989	449.864587	0.014723	0.017220
RS	38	1.253218	1.943224	474.734349	0.015537	0.018340
RS	39	1.349241	1.943224	483.591395	0.015827	0.019002
RS	40	1.452078	1.898943	501.984204	0.016429	0.019825
RS	41	1.562212	1.898943	506.907052	0.016590	0.020183
RS	42	1.680160	1.875287	515.962999	0.016886	0.020558
RS	43	1.806479	1.875287	516.092091	0.016890	0.020562
RS	44	1.941761	1.870238	515.058969	0.016857	0.020467
RS	45	2.086642	1.870238	509.932222	0.016689	0.020148
RS	46	2.241804	1.879149	499.773033	0.016356	0.019662
RS	47	2.407976	1.879149	489.332127	0.016015	0.019091
RS	48	2.585939	1.896739	471.873547	0.015443	0.018333
RS	49	2.776531	1.896739	456.411022	0.014937	0.017591
RS	50	2.980646	1.918027	433.683083	0.014193	0.016675
RS	51	3.199246	1.918027	413.785698	0.013542	0.015826
RS	52	3.433357	1.939269	387.560139	0.012684	0.014832
RS	53	3.684080	1.939269	364.092567	0.011916	0.013915
RS	54	3.952595	1.969433	334.060255	0.010933	0.012838
RS	55	4.240163	1.969433	308.570628	0.010099	0.011885
RS	56	4.548136	1.969433	282.049367	0.009231	0.010908
RS	57	4.877963	1.969433	254.925261	0.008343	0.009916
RS	58	5.231194	2.166417	208.713065	0.006831	0.008396
RS	59	5.609491	2.166417	187.346338	0.006131	0.007567
RS	60	6.014630	2.166417	166.072518	0.005435	0.006743
RS	61	6.448518	2.166417	145.251579	0.004754	0.005933
RS	62	6.913194	2.166417	125.227756	0.004098	0.005151
RS	63	7.410843	2.166417	496.987926	0.016265	0.020972
PA	4+25*2+4+6 0.098221598 0.022121648 7.410843315 0.395737245 0.239143653 0.254347111 0.297927807 0.368013716 0.475404852 0.629983203 0.835458514 1.080815043 1.344934183 1.606263657 1.840782132 2.021673118 2.129206678 2.161230018 2.134356187 2.074362003 2.004989080 1.943223911 1.898942779 1.875286899 1.870237964 1.879148669 1.896739225 1.918027109 1.939269429 1.969433013 2.166417212
//
IT	4830
RD	4
LK	-355812.967875
QD	-979.588318 -> -861.097650
RI	0.0548449325
TR	0.094406	0.022618
MT	7.679692
MM	C_pi: 1.299381, n_recomb: 33227.835380
RS	0	0.000000	0.506717	459.206880	0.013820	0.000601
RS	1	0.007156	0.506717	484.962531	0.014595	0.003635
RS	2	0.014823	0.506717	511.630121	0.015398	0.007287
RS	3	0.023040	0.506717	539.162670	0.016226	0.010796
RS	4	0.031844	0.249378	1142.139742	0.034373	0.022991
RS	5	0.041279	0.249378	1176.978132	0.035421	0.027198
RS	6	0.051388	0.253510	1190.197181	0.035819	0.028805
RS	7	0.062221	0.253510	1220.315414	0.036726	0.031532
RS	8	0.073829	0.289187	1096.670503	0.033005	0.029104
RS	9	0.086268	0.289187	1124.115887	0.033831	0.031236
RS	10	0.099596	0.351894	948.047083	0.028532	0.026985
RS	11	0.113879	0.351894	974.236754	0.029320	0.028608
RS	12	0.129183	0.454470	776.915682	0.023381	0.023336
RS	13	0.145583	0.454470	802.127767	0.024140	0.024446
RS	14	0.163156	0.610666	617.941162	0.018597	0.019223
RS	15	0.181987	0.610666	641.489166	0.019306	0.019936
RS	16	0.202165	0.829290	491.540893	0.014793	0.015527
RS	17	0.223787	0.829290	512.811756	0.015433	0.016003
RS	18	0.246956	1.102542	403.126169	0.012132	0.012742
RS	19	0.271784	1.102542	422.137676	0.012704	0.013145
RS	20	0.298387	1.408519	346.416867	0.010426	0.010917
RS	21	0.326895	1.408519	363.626530	0.010943	0.011305
RS	22	0.357442	1.721883	312.424547	0.009402	0.009814
RS	23	0.390175	1.721883	328.379298	0.009883	0.010187
RS	24	0.425251	2.010541	295.648292	0.008898	0.009236
RS	25	0.462836	2.010541	310.865485	0.009356	0.009614
RS	26	0.503111	2.234484	294.024103	0.008849	0.009134
RS	27	0.546268	2.234484	308.979227	0.009299	0.009563
RS	28	0.592513	2.361593	306.972869	0.009238	0.009543
RS	29	0.642067	2.361593	322.053227	0.009692	0.010072
RS	30	0.695167	2.386037	333.948160	0.010050	0.010515
RS	31	0.752067	2.386037	349.345887	0.010514	0.011178
RS	32	0.813038	2.331687	373.210779	0.011232	0.012056
RS	33	0.878372	2.331687	388.773044	0.011700	0.012846
RS	34	0.948382	2.236653	421.052264	0.012672	0.014064
RS	35	1.023401	2.236653	436.157829	0.013126	0.014921
RS	36	1.103788	2.134838	471.776375	0.014198	0.016304
RS	37	1.189927	2.134838	485.330418	0.014606	0.017118
RS	38	1.282231	2.048924	518.193107	0.015595	0.018415
RS	39	1.381139	2.048924	528.802349	0.015914	0.019047
RS	40	1.487125	1.990783	553.007089	0.016643	0.019990
RS	41	1.600695	1.990783	559.319259	0.016833	0.020320
RS	42	1.722391	1.962966	571.091011	0.017187	0.020735
RS	43	1.852796	1.962966	572.134484	0.017219	0.020718
RS	44	1.992532	1.961349	570.878744	0.017181	0.020596
RS	45	2.142268	1.961349	566.208247	0.017040	0.020268
RS	46	2.302718	1.978651	553.802579	0.016667	0.019719
RS	47	2.474649	1.978651	543.441774	0.016355	0.019157
RS	48	2.658883	2.007076	522.785256	0.015733	0.018334
RS	49	2.856300	2.007076	507.096218	0.015261	0.017616
RS	50	3.067844	2.039527	481.038211	0.014477	0.016654
RS	51	3.294526	2.039527	460.619095	0.013862	0.015840
RS	52	3.537428	2.070885	431.312727	0.012980	0.014822
RS	53	3.797711	2.070885	406.985918	0.012248	0.013943
RS	54	4.076620	2.114014	373.324164	0.011235	0.012838
RS	55	4.375486	2.114014	346.742094	0.010435	0.011926
RS	56	4.695738	2.114014	318.773573	0.009594	0.010983
RS	57	5.038907	2.114014	289.864555	0.008724	0.010020
RS	58	5.406632	2.389078	232.920928	0.007010	0.008293
RS	59	5.800670	2.389078	211.340031	0.006360	0.007538
RS	60	6.222904	2.389078	189.488099	0.005703	0.006775
RS	61	6.675352	2.389078	167.740685	0.005048	0.006016
RS	62	7.160176	2.389078	146.471796	0.004408	0.005274
RS	63	7.679692	2.389078	619.715017	0.018650	0.022640
PA	4+25*2+4+6 0.094405981 0.022617593 7.679692191 0.506716608 0.249377963 0.253510294 0.289186667 0.351894058 0.454469739 0.610665719 0.829290433 1.102541613 1.408518601 1.721883280 2.010541380 2.234483859 2.361593199 2.386037298 2.331686879 2.236653486 2.134838327 2.048924109 1.990782651 1.962965632 1.961349496 1.978651205 2.007075864 2.039527194 2.070885142 2.114014322 2.389077795
//
IT	4254
RD	5
LK	-355585.388585
QD	-903.458063 -> -803.901789
RI	0.0428213114
TR	0.091138	0.023191
MT	7.891998
MM	C_pi: 1.369638, n_recomb: 35870.648014
RS	0	0.000000	0.644536	392.343036	0.010938	0.000519
RS	1	0.007202	0.644536	415.793374	0.011591	0.003068
RS	2	0.014922	0.644536	440.280957	0.012274	0.006019
RS	3	0.023198	0.644536	465.797430	0.012985	0.008762
RS	4	0.032070	0.263605	1191.061041	0.033204	0.022583
RS	5	0.041581	0.263605	1230.139019	0.034294	0.026427
RS	6	0.051777	0.258243	1292.851009	0.036042	0.029045
RS	7	0.062707	0.258243	1326.684512	0.036985	0.031585
RS	8	0.074424	0.287632	1221.469514	0.034052	0.029783
RS	9	0.086985	0.287632	1251.714043	0.034895	0.031858
RS	10	0.100451	0.344019	1073.361061	0.029923	0.027900
RS	11	0.114887	0.344019	1101.911899	0.030719	0.029582
RS	12	0.130362	0.441658	883.058140	0.024618	0.024174
RS	13	0.146951	0.441658	910.709845	0.025389	0.025389
RS	14	0.164736	0.597204	696.545917	0.019418	0.019760
RS	15	0.183801	0.597204	722.585288	0.020144	0.020584
RS	16	0.204238	0.823813	544.848489	0.015189	0.015737
RS	17	0.226148	0.823813	568.363691	0.015845	0.016311
RS	18	0.249636	1.117256	438.061693	0.012212	0.012711
RS	19	0.274815	1.117256	458.911076	0.012793	0.013188
RS	20	0.301807	1.456253	369.335652	0.010296	0.010729
RS	21	0.330743	1.456253	388.001360	0.010817	0.011170
RS	22	0.361763	1.813451	327.579552	0.009132	0.009522
RS	23	0.395017	1.813451	344.699509	0.009610	0.009932
RS	24	0.430666	2.150176	306.005338	0.008531	0.008877
RS	25	0.468882	2.150176	322.204922	0.008982	0.009276
RS	26	0.509850	2.413677	302.169972	0.008424	0.008736
RS	27	0.553768	2.413677	318.048900	0.008867	0.009168
RS	28	0.600849	2.558480	315.585213	0.008798	0.009132
RS	29	0.651321	2.558480	331.668286	0.009246	0.009648
RS	30	0.705427	2.574176	345.974840	0.009645	0.010123
RS	31	0.763430	2.574176	362.583881	0.010108	0.010761
RS	32	0.825610	2.491951	391.721911	0.010920	0.011723
RS	33	0.892268	2.491951	408.779784	0.011396	0.012483
RS	34	0.963726	2.362644	448.680090	0.012508	0.013834
RS	35	1.040331	2.362644	465.529324	0.012978	0.014662
RS	36	1.122452	2.230247	509.921353	0.014216	0.016206
RS	37	1.210486	2.230247	525.291954	0.014644	0.016997
RS	38	1.304861	2.122477	566.324730	0.015788	0.018446
RS	39	1.406032	2.122477	578.555305	0.016129	0.019064
RS	40	1.514489	2.052528	608.512609	0.016964	0.020110
RS	41	1.630757	2.052528	616.009161	0.017173	0.020434
RS	42	1.755397	2.022039	630.087755	0.017566	0.020881
RS	43	1.889014	2.022039	631.776922	0.017613	0.020868
RS	44	2.032253	2.024787	629.603771	0.017552	0.020715
RS	45	2.185807	2.024787	625.090211	0.017426	0.020401
RS	46	2.350419	2.051004	609.633864	0.016995	0.019791
RS	47	2.526887	2.051004	599.061733	0.016701	0.019254
RS	48	2.716062	2.090540	574.459029	0.016015	0.018368
RS	49	2.918861	2.090540	558.290924	0.015564	0.017685
RS	50	3.136264	2.134313	528.300987	0.014728	0.016675
RS	51	3.369324	2.134313	507.168259	0.014139	0.015899
RS	52	3.619167	2.175919	474.346648	0.013224	0.014854
RS	53	3.887003	2.175919	449.045240	0.012518	0.014013
RS	54	4.174127	2.232294	411.379806	0.011468	0.012876
RS	55	4.481929	2.232294	383.689492	0.010696	0.012002
RS	56	4.811897	2.232294	354.291209	0.009877	0.011091
RS	57	5.165627	2.232294	323.646103	0.009023	0.010153
RS	58	5.544831	2.587867	255.191677	0.007114	0.008225
RS	59	5.951344	2.587867	233.580700	0.006512	0.007532
RS	60	6.387132	2.587867	211.378032	0.005893	0.006824
RS	61	6.854303	2.587867	188.963640	0.005268	0.006111
RS	62	7.355118	2.587867	166.728334	0.004648	0.005404
RS	63	7.891998	2.587867	745.258998	0.020776	0.024357
PA	4+25*2+4+6 0.091137501 0.023191156 7.891998135 0.644536436 0.263605152 0.258243352 0.287632315 0.344019049 0.441657959 0.597204384 0.823813242 1.117255823 1.456252973 1.813450945 2.150176157 2.413677115 2.558479717 2.574175844 2.491951216 2.362643834 2.230246570 2.122476814 2.052527563 2.022039408 2.024787119 2.051004018 2.090540050 2.134313113 2.175918907 2.232294024 2.587867100
//
IT	4990
RD	6
LK	-355391.615867
QD	-839.023552 -> -751.463242
RI	0.0338568666
TR	0.088222	0.023781
MT	8.073460
MM	C_pi: 1.433074, n_recomb: 38442.282553
RS	0	0.000000	0.805246	338.323407	0.008801	0.000455
RS	1	0.007240	0.805246	359.484937	0.009351	0.002628
RS	2	0.015004	0.805246	381.715036	0.009930	0.005051
RS	3	0.023329	0.805246	405.029593	0.010536	0.007232
RS	4	0.032258	0.278650	1227.184432	0.031923	0.022146
RS	5	0.041833	0.278650	1270.153458	0.033041	0.025675
RS	6	0.052102	0.265120	1376.790646	0.035814	0.029074
RS	7	0.063113	0.265120	1414.476601	0.036795	0.031430
RS	8	0.074922	0.289427	1329.669561	0.034589	0.030202
RS	9	0.087586	0.289427	1362.955895	0.035455	0.032184
RS	10	0.101167	0.340369	1188.534508	0.030917	0.028607
RS	11	0.115731	0.340369	1219.536117	0.031724	0.030294
RS	12	0.131349	0.433342	984.883452	0.025620	0.024900
RS	13	0.148098	0.433342	1014.940328	0.026402	0.026169
RS	14	0.166060	0.587284	773.999401	0.020134	0.020268
RS	15	0.185322	0.587284	802.494772	0.020875	0.021160
RS	16	0.205978	0.819055	598.305559	0.015564	0.015970
RS	17	0.228130	0.819055	624.062168	0.016234	0.016607
RS	18	0.251886	1.128039	473.686970	0.012322	0.012730
RS	19	0.277361	1.128039	496.387911	0.012913	0.013254
RS	20	0.304681	1.494457	393.227143	0.010229	0.010604
RS	21	0.333979	1.494457	413.365340	0.010753	0.011077
RS	22	0.365398	1.890178	343.874019	0.008945	0.009300
RS	23	0.399091	1.890178	362.170859	0.009421	0.009730
RS	24	0.435224	2.271297	317.565617	0.008261	0.008588
RS	25	0.473973	2.271297	334.748556	0.008708	0.008996
RS	26	0.515527	2.572791	311.480061	0.008103	0.008405
RS	27	0.560089	2.572791	328.268326	0.008539	0.008833
RS	28	0.607878	2.735172	325.204426	0.008460	0.008780
RS	29	0.659126	2.735172	342.257706	0.008903	0.009279
RS	30	0.714084	2.742517	358.762378	0.009332	0.009774
RS	31	0.773022	2.742517	376.534922	0.009795	0.010386
RS	32	0.836226	2.633097	410.758423	0.010685	0.011414
RS	33	0.904006	2.633097	429.258124	0.011166	0.012144
RS	34	0.976693	2.470698	476.721295	0.012401	0.013605
RS	35	1.054643	2.470698	495.264120	0.012883	0.014407
RS	36	1.138236	2.309308	548.531593	0.014269	0.016089
RS	37	1.227881	2.309308	565.672203	0.014715	0.016863
RS	38	1.324015	2.181239	615.051074	0.015999	0.018446
RS	39	1.427110	2.181239	628.847550	0.016358	0.019057
RS	40	1.537668	2.100579	664.651804	0.017290	0.020197
RS	41	1.656231	2.100579	673.255778	0.017513	0.020526
RS	42	1.783377	2.067900	689.543230	0.017937	0.021004
RS	43	1.919728	2.067900	691.781617	0.017995	0.021005
RS	44	2.065951	2.074979	688.416975	0.017908	0.020826
RS	45	2.222759	2.074979	683.960815	0.017792	0.020536
RS	46	2.390921	2.109774	665.109629	0.017302	0.019870
RS	47	2.571256	2.109774	654.242015	0.017019	0.019364
RS	48	2.764647	2.159951	625.384797	0.016268	0.018421
RS	49	2.972040	2.159951	608.680494	0.015834	0.017774
RS	50	3.194447	2.214570	574.535243	0.014945	0.016720
RS	51	3.432955	2.214570	552.664860	0.014376	0.015982
RS	52	3.688731	2.266032	516.190197	0.013428	0.014910
RS	53	3.963024	2.266032	489.928097	0.012745	0.014105
RS	54	4.257176	2.335333	448.133719	0.011657	0.012935
RS	55	4.572623	2.335333	419.396527	0.010910	0.012096
RS	56	4.910907	2.335333	388.649141	0.010110	0.011215
RS	57	5.273683	2.335333	356.365561	0.009270	0.010299
RS	58	5.662722	2.772839	275.859409	0.007176	0.008173
RS	59	6.079927	2.772839	254.374243	0.006617	0.007537
RS	60	6.527336	2.772839	232.009007	0.006035	0.006878
RS	61	7.007136	2.772839	209.140402	0.005440	0.006206
RS	62	7.521672	2.772839	186.166848	0.004843	0.005532
RS	63	8.073460	2.772839	873.663658	0.022727	0.026077
PA	4+25*2+4+6 0.088222377 0.023780669 8.073459541 0.805245802 0.278649542 0.265120107 0.289426836 0.340368807 0.433341828 0.587283593 0.819055349 1.128038665 1.494456532 1.890178486 2.271297044 2.572791015 2.735171599 2.742517443 2.633096890 2.470697945 2.309307706 2.181238948 2.100578870 2.067899833 2.074979276 2.109773690 2.159950519 2.214570496 2.266031942 2.335333484 2.772839449
//
IT	4588
RD	7
LK	-355220.516854
QD	-781.705073 -> -703.503026
RI	0.0272451676
TR	0.085578	0.024363
MT	8.235256
MM	C_pi: 1.491674, n_recomb: 40948.423115
RS	0	0.000000	0.987136	295.242318	0.007210	0.000403
RS	1	0.007273	0.987136	314.335342	0.007676	0.002279
RS	2	0.015075	0.987136	334.479534	0.008168	0.004300
RS	3	0.023445	0.987136	355.705258	0.008687	0.006068
RS	4	0.032423	0.293413	1257.313800	0.030705	0.021722
RS	5	0.042054	0.293413	1303.815306	0.031840	0.024992
RS	6	0.052386	0.272844	1448.332955	0.035370	0.028975
RS	7	0.063469	0.272844	1489.846133	0.036383	0.031173
RS	8	0.075358	0.292984	1425.125312	0.034803	0.030436
RS	9	0.088112	0.292984	1461.591160	0.035693	0.032324
RS	10	0.101794	0.339151	1295.086588	0.031627	0.029151
RS	11	0.116470	0.339151	1328.610347	0.032446	0.030823
RS	12	0.132214	0.427773	1082.653930	0.026439	0.025529
RS	13	0.149104	0.427773	1115.082261	0.027231	0.026827
RS	14	0.167221	0.579660	850.055866	0.020759	0.020743
RS	15	0.186656	0.579660	880.961138	0.021514	0.021679
RS	16	0.207505	0.814872	651.426994	0.015908	0.016211
RS	17	0.229870	0.814872	679.403283	0.016592	0.016891
RS	18	0.253862	1.136335	509.348443	0.012439	0.012778
RS	19	0.279599	1.136335	533.892442	0.013038	0.013334
RS	20	0.307207	1.526332	417.310894	0.010191	0.010519
RS	21	0.336824	1.526332	438.914388	0.010719	0.011013
RS	22	0.368594	1.956947	360.420772	0.008802	0.009123
RS	23	0.402676	1.956947	379.882078	0.009277	0.009565
RS	24	0.439236	2.380112	329.370272	0.008044	0.008347
RS	25	0.478455	2.380112	347.514703	0.008487	0.008758
RS	26	0.520526	2.719111	320.937545	0.007838	0.008120
RS	27	0.565658	2.719111	338.600237	0.008269	0.008542
RS	28	0.614072	2.899873	334.760485	0.008175	0.008469
RS	29	0.666007	2.899873	352.734077	0.008614	0.008951
RS	30	0.721719	2.899953	371.178594	0.009065	0.009459
RS	31	0.781483	2.899953	390.052997	0.009525	0.010045
RS	32	0.845594	2.764364	429.098764	0.010479	0.011122
RS	33	0.914368	2.764364	448.977844	0.010964	0.011825
RS	34	0.988144	2.569957	503.856134	0.012305	0.013376
RS	35	1.067286	2.569957	524.043895	0.012798	0.014156
RS	36	1.152183	2.380747	586.214377	0.014316	0.015957
RS	37	1.243256	2.380747	605.097485	0.014777	0.016718
RS	38	1.340952	2.233366	662.986645	0.016191	0.018421
RS	39	1.445754	2.233366	678.336714	0.016566	0.019031
RS	40	1.558178	2.142511	720.169856	0.017587	0.020258
RS	41	1.678778	2.142511	729.871991	0.017824	0.020597
RS	42	1.808150	2.107626	748.449233	0.018278	0.021106
RS	43	1.946932	2.107626	751.225910	0.018346	0.021126
RS	44	2.095807	2.118600	746.631468	0.018233	0.020928
RS	45	2.255510	2.118600	742.225270	0.018126	0.020664
RS	46	2.426828	2.161288	719.885015	0.017580	0.019950
RS	47	2.610607	2.161288	708.724321	0.017308	0.019477
RS	48	2.807751	2.221337	675.527321	0.016497	0.018483
RS	49	3.019235	2.221337	658.301267	0.016076	0.017872
RS	50	3.246099	2.286067	619.953161	0.015140	0.016778
RS	51	3.489464	2.286067	597.371375	0.014588	0.016076
RS	52	3.750529	2.346754	557.229757	0.013608	0.014980
RS	53	4.030581	2.346754	530.046127	0.012944	0.014208
RS	54	4.331002	2.428353	484.093198	0.011822	0.013007
RS	55	4.653273	2.428353	454.365471	0.011096	0.012200
RS	56	4.998982	2.428353	422.336533	0.010314	0.011344
RS	57	5.369836	2.428353	388.491355	0.009487	0.010449
RS	58	5.767661	2.948434	295.475053	0.007216	0.008133
RS	59	6.194422	2.948434	274.216909	0.006697	0.007547
RS	60	6.652220	2.948434	251.816253	0.006150	0.006932
RS	61	7.143315	2.948434	228.641454	0.005584	0.006297
RS	62	7.670128	2.948434	205.092138	0.005009	0.005653
RS	63	8.235256	2.948434	1005.685369	0.024560	0.027777
PA	4+25*2+4+6 0.085577664 0.024362930 8.235255804 0.987135994 0.293412513 0.272843809 0.292983616 0.339151229 0.427773469 0.579660382 0.814872494 1.136335092 1.526331685 1.956947333 2.380112121 2.719110505 2.899872556 2.899952951 2.764364269 2.569956960 2.380746804 2.233366468 2.142511278 2.107625875 2.118600154 2.161287872 2.221337281 2.286067321 2.346753885 2.428352529 2.948434432
//
IT	4683
RD	8
LK	-355067.488305
QD	-730.148721 -> -659.820671
RI	0.0223086731
TR	0.083159	0.024929
MT	8.382639
MM	C_pi: 1.546685, n_recomb: 43398.577172
RS	0	0.000000	1.189376	260.644069	0.006006	0.000360
RS	1	0.007303	1.189376	277.930702	0.006404	0.001997
RS	2	0.015139	1.189376	296.228166	0.006826	0.003708
RS	3	0.023548	1.189376	315.575155	0.007272	0.005165
RS	4	0.032570	0.307501	1284.605379	0.029600	0.021329
RS	5	0.042252	0.307501	1334.336918	0.030746	0.024387
RS	6	0.052640	0.280854	1511.316697	0.034824	0.028799
RS	7	0.063788	0.280854	1556.564308	0.035867	0.030869
RS	8	0.075749	0.297532	1510.697945	0.034810	0.030538
RS	9	0.088584	0.297532	1550.414095	0.035725	0.032343
RS	10	0.102356	0.339427	1394.486587	0.032132	0.029570
RS	11	0.117134	0.339427	1430.590010	0.032964	0.031220
RS	12	0.132991	0.423971	1176.944961	0.027119	0.026078
RS	13	0.150006	0.423971	1211.717751	0.027921	0.027393
RS	14	0.168264	0.573557	924.897998	0.021312	0.021186
RS	15	0.187855	0.573557	958.169335	0.022078	0.022156
RS	16	0.208877	0.811034	704.206819	0.016226	0.016453
RS	17	0.231434	0.811034	734.378796	0.016922	0.017166
RS	18	0.255639	1.142757	544.916500	0.012556	0.012845
RS	19	0.281611	1.142757	571.290886	0.013164	0.013425
RS	20	0.309479	1.553491	441.357270	0.010170	0.010462
RS	21	0.339383	1.553491	464.413363	0.010701	0.010970
RS	22	0.371471	2.016275	376.928211	0.008685	0.008979
RS	23	0.405903	2.016275	397.535687	0.009160	0.009428
RS	24	0.442848	2.479861	341.086515	0.007859	0.008141
RS	25	0.482492	2.479861	360.165107	0.008299	0.008553
RS	26	0.525031	2.856431	330.185802	0.007608	0.007870
RS	27	0.570677	2.856431	348.683613	0.008034	0.008285
RS	28	0.619656	3.056778	343.889372	0.007924	0.008191
RS	29	0.672212	3.056778	362.730396	0.008358	0.008657
RS	30	0.728606	3.050983	382.843382	0.008822	0.009169
RS	31	0.789119	3.050983	402.755738	0.009280	0.009731
RS	32	0.854050	2.890311	446.329199	0.010284	0.010846
RS	33	0.923724	2.890311	467.523571	0.010773	0.011523
RS	34	0.998486	2.664831	529.608053	0.012203	0.013149
RS	35	1.078708	2.664831	551.393088	0.012705	0.013908
RS	36	1.164788	2.448647	622.434499	0.014342	0.015812
RS	37	1.257155	2.448647	643.041134	0.014817	0.016563
RS	38	1.356267	2.282574	709.579565	0.016350	0.018376
RS	39	1.462617	2.282574	726.491836	0.016740	0.018986
RS	40	1.576734	2.181740	774.568280	0.017848	0.020296
RS	41	1.699185	2.181740	785.393574	0.018097	0.020647
RS	42	1.830578	2.144421	806.436815	0.018582	0.021190
RS	43	1.971567	2.144421	809.783968	0.018659	0.021231
RS	44	2.122852	2.158714	804.054939	0.018527	0.021019
RS	45	2.285185	2.158714	799.735773	0.018428	0.020782
RS	46	2.459374	2.208516	773.949665	0.017834	0.020029
RS	47	2.646283	2.208516	762.537422	0.017571	0.019587
RS	48	2.846843	2.277586	725.035372	0.016706	0.018549
RS	49	3.062049	2.277586	707.331023	0.016298	0.017972
RS	50	3.292971	2.351606	664.822657	0.015319	0.016845
RS	51	3.540758	2.351606	641.572154	0.014783	0.016176
RS	52	3.806640	2.420795	597.810203	0.013775	0.015060
RS	53	4.091939	2.420795	569.746646	0.013128	0.014317
RS	54	4.398074	2.513912	519.651876	0.011974	0.013087
RS	55	4.726565	2.513912	488.975948	0.011267	0.012309
RS	56	5.079046	2.513912	455.714548	0.010501	0.011477
RS	57	5.457269	2.513912	420.362163	0.009686	0.010599
RS	58	5.863112	3.116559	314.425159	0.007245	0.008101
RS	59	6.298594	3.116559	293.456317	0.006762	0.007559
RS	60	6.765880	3.116559	271.104034	0.006247	0.006984
RS	61	7.267290	3.116559	247.725002	0.005708	0.006384
RS	62	7.805319	3.116559	223.715547	0.005155	0.005768
RS	63	8.382639	3.116559	1141.779609	0.026309	0.029446
PA	4+25*2+4+6 0.083158817 0.024929428 8.382639313 1.189375943 0.307501449 0.280853673 0.297532007 0.339426638 0.423970600 0.573556837 0.811034283 1.142757060 1.553490705 2.016274839 2.479860759 2.856430544 3.056777891 3.050982948 2.890311019 2.664831375 2.448646810 2.282573646 2.181739788 2.144421230 2.158713753 2.208515855 2.277585896 2.351606312 2.420794926 2.513911882 3.116558757
//
IT	4437
RD	9
LK	-354929.767786
QD	-683.606429 -> -620.083896
RI	0.0185467825
TR	0.080938	0.025478
MT	8.518191
MM	C_pi: 1.598835, n_recomb: 45799.856628
RS	0	0.000000	1.411870	232.437839	0.005075	0.000323
RS	1	0.007330	1.411870	248.160402	0.005418	0.001766
RS	2	0.015197	1.411870	264.843855	0.005783	0.003232
RS	3	0.023641	1.411870	282.531416	0.006169	0.004452
RS	4	0.032704	0.320801	1310.498932	0.028614	0.020971
RS	5	0.042431	0.320801	1363.216405	0.029765	0.023854
RS	6	0.052871	0.288888	1568.086781	0.034238	0.028579
RS	7	0.064076	0.288888	1616.949804	0.035305	0.030545
RS	8	0.076103	0.302660	1588.403497	0.034681	0.030549
RS	9	0.089011	0.302660	1631.396050	0.035620	0.032280
RS	10	0.102866	0.340663	1487.878259	0.032487	0.029893
RS	11	0.117736	0.340663	1526.605837	0.033332	0.031519
RS	12	0.133696	0.421342	1268.288265	0.027692	0.026563
RS	13	0.150825	0.421342	1305.383123	0.028502	0.027888
RS	14	0.169211	0.568470	998.770929	0.021807	0.021603
RS	15	0.188944	0.568470	1034.367869	0.022585	0.022597
RS	16	0.210123	0.807338	756.753672	0.016523	0.016694
RS	17	0.232855	0.807338	789.098385	0.017229	0.017434
RS	18	0.257253	1.147600	580.406091	0.012673	0.012925
RS	19	0.283440	1.147600	608.598348	0.013288	0.013523
RS	20	0.311545	1.576789	465.320904	0.010160	0.010424
RS	21	0.341711	1.576789	489.816655	0.010695	0.010943
RS	22	0.374089	2.069537	393.307369	0.008588	0.008859
RS	23	0.408839	2.069537	415.042242	0.009062	0.009313
RS	24	0.446137	2.572280	352.603475	0.007699	0.007961
RS	25	0.486168	2.572280	372.588799	0.008135	0.008373
RS	26	0.529134	2.986682	339.112765	0.007404	0.007648
RS	27	0.575249	2.986682	358.407268	0.007826	0.008055
RS	28	0.624745	3.207998	352.484208	0.007696	0.007938
RS	29	0.677868	3.207998	372.141382	0.008125	0.008390
RS	30	0.734885	3.197817	393.658092	0.008595	0.008900
RS	31	0.796082	3.197817	414.546028	0.009051	0.009441
RS	32	0.861764	3.013156	462.338141	0.010095	0.010582
RS	33	0.932261	3.013156	484.784008	0.010585	0.011237
RS	34	1.007925	2.757388	553.830842	0.012092	0.012923
RS	35	1.089135	2.757388	577.165102	0.012602	0.013665
RS	36	1.176298	2.514850	656.997857	0.014345	0.015659
RS	37	1.269850	2.514850	679.310983	0.014832	0.016401
RS	38	1.370259	2.330488	754.603217	0.016476	0.018312
RS	39	1.478028	2.330488	773.094415	0.016880	0.018926
RS	40	1.593697	2.219740	827.632329	0.018071	0.020313
RS	41	1.717844	2.219740	839.621447	0.018332	0.020677
RS	42	1.851090	2.179685	863.354396	0.018851	0.021256
RS	43	1.994104	2.179685	867.324756	0.018937	0.021318
RS	44	2.147601	2.196701	860.629312	0.018791	0.021099
RS	45	2.312349	2.196701	856.455077	0.018700	0.020889
RS	46	2.489172	2.252843	827.344868	0.018064	0.020104
RS	47	2.678957	2.252843	815.739603	0.017811	0.019692
RS	48	2.882653	2.330089	774.033578	0.016900	0.018618
RS	49	3.101280	2.330089	755.905402	0.016505	0.018073
RS	50	3.335932	2.412573	709.328899	0.015488	0.016917
RS	51	3.587784	2.412573	685.456401	0.014966	0.016279
RS	52	3.858096	2.489521	638.151896	0.013933	0.015144
RS	53	4.148222	2.489521	609.246848	0.013302	0.014429
RS	54	4.459614	2.593310	555.053444	0.012119	0.013173
RS	55	4.793831	2.593310	523.459698	0.011429	0.012420
RS	56	5.152546	2.593310	489.000567	0.010677	0.011609
RS	57	5.537555	2.593310	452.178919	0.009873	0.010748
RS	58	5.950784	3.277945	332.950122	0.007270	0.008074
RS	59	6.394303	3.277945	312.308040	0.006819	0.007573
RS	60	6.870331	3.277945	290.059774	0.006333	0.007034
RS	61	7.381253	3.277945	266.548135	0.005820	0.006465
RS	62	7.929624	3.277945	242.162935	0.005287	0.005875
RS	63	8.518191	3.277945	1282.080670	0.027993	0.031080
PA	4+25*2+4+6 0.080937538 0.025477848 8.518190797 1.411869538 0.320800619 0.288887756 0.302659912 0.340663181 0.421342456 0.568470410 0.807337906 1.147600211 1.576789154 2.069537364 2.572280019 2.986681555 3.207997992 3.197816682 3.013156183 2.757388480 2.514850058 2.330487892 2.219740090 2.179684535 2.196701068 2.252842779 2.330089026 2.412572922 2.489521126 2.593310138 3.277945084
//
IT	4253
RD	10
LK	-354805.310946
QD	-641.474145 -> -583.902463
RI	0.0156236785
TR	0.078892	0.026008
MT	8.643400
MM	C_pi: 1.648540, n_recomb: 48156.163186
RS	0	0.000000	1.654624	209.098393	0.004342	0.000292
RS	1	0.007355	1.654624	223.466681	0.004640	0.001573
RS	2	0.015250	1.654624	238.743109	0.004958	0.002843
RS	3	0.023726	1.654624	254.973062	0.005295	0.003879
RS	4	0.032825	0.333299	1335.641023	0.027736	0.020647
RS	5	0.042594	0.333299	1391.146168	0.028888	0.023386
RS	6	0.053081	0.296812	1620.115107	0.033643	0.028336
RS	7	0.064340	0.296812	1672.464842	0.034730	0.030217
RS	8	0.076426	0.308127	1659.644994	0.034464	0.030494
RS	9	0.089401	0.308127	1705.907761	0.035424	0.032162
RS	10	0.103331	0.342534	1576.099725	0.032729	0.030140
RS	11	0.118285	0.342534	1617.482121	0.033588	0.031742
RS	12	0.134339	0.419519	1357.061237	0.028180	0.026994
RS	13	0.151573	0.419519	1396.456875	0.028999	0.028325
RS	14	0.170075	0.564080	1071.841986	0.022258	0.021996
RS	15	0.189938	0.564080	1109.725313	0.023044	0.023010
RS	16	0.211261	0.803652	809.148252	0.016803	0.016932
RS	17	0.234153	0.803652	843.642788	0.017519	0.017694
RS	18	0.258728	1.151040	615.849983	0.012789	0.013013
RS	19	0.285111	1.151040	645.847749	0.013412	0.013627
RS	20	0.313434	1.596774	489.192852	0.010158	0.010402
RS	21	0.343840	1.596774	515.115475	0.010697	0.010930
RS	22	0.376483	2.117580	409.527939	0.008504	0.008757
RS	23	0.411526	2.117580	432.371854	0.008979	0.009216
RS	24	0.449146	2.658389	363.881348	0.007556	0.007802
RS	25	0.489533	2.658389	384.746908	0.007990	0.008213
RS	26	0.532890	3.110931	347.683807	0.007220	0.007447
RS	27	0.579436	3.110931	367.738378	0.007636	0.007847
RS	28	0.629405	3.354613	360.526358	0.007487	0.007707
RS	29	0.683050	3.354613	380.950945	0.007911	0.008145
RS	30	0.740639	3.341551	403.620319	0.008381	0.008649
RS	31	0.802464	3.341551	425.423746	0.008834	0.009172
RS	32	0.868836	3.133952	477.126946	0.009908	0.010331
RS	33	0.940089	3.133952	500.761085	0.010399	0.010965
RS	34	1.016583	2.848580	576.502148	0.011972	0.012700
RS	35	1.098702	2.848580	601.335901	0.012487	0.013426
RS	36	1.186861	2.580167	689.838753	0.014325	0.015498
RS	37	1.281503	2.580167	713.839223	0.014823	0.016232
RS	38	1.383106	2.377789	797.952679	0.016570	0.018234
RS	39	1.492182	2.377789	818.040138	0.016987	0.018851
RS	40	1.609279	2.257123	879.242600	0.018258	0.020314
RS	41	1.734988	2.257123	892.441341	0.018532	0.020691
RS	42	1.869942	2.214014	919.105444	0.019086	0.021308
RS	43	2.014822	2.214014	923.760141	0.019183	0.021390
RS	44	2.170357	2.233189	916.306657	0.019028	0.021170
RS	45	2.337331	2.233189	912.343947	0.018946	0.020984
RS	46	2.516585	2.294940	880.077059	0.018275	0.020175
RS	47	2.709022	2.294940	868.343889	0.018032	0.019792
RS	48	2.915612	2.379565	822.573174	0.017081	0.018688
RS	49	3.137396	2.379565	804.079231	0.016697	0.018171
RS	50	3.375491	2.469717	753.555431	0.015648	0.016992
RS	51	3.631096	2.469717	729.107977	0.015140	0.016381
RS	52	3.905500	2.553698	678.357598	0.014087	0.015232
RS	53	4.200086	2.553698	648.646457	0.013470	0.014542
RS	54	4.516336	2.667296	590.415974	0.012260	0.013262
RS	55	4.855845	2.667296	557.927365	0.011586	0.012532
RS	56	5.220324	2.667296	522.296572	0.010846	0.011740
RS	57	5.611608	2.667296	484.033936	0.010051	0.010894
RS	58	6.031669	3.432874	351.183295	0.007293	0.008054
RS	59	6.482624	3.432874	330.890717	0.006871	0.007588
RS	60	6.966744	3.432874	308.784813	0.006412	0.007082
RS	61	7.486469	3.432874	285.193068	0.005922	0.006541
RS	62	8.044417	3.432874	260.496467	0.005409	0.005976
RS	63	8.643400	3.432874	1426.466057	0.029622	0.032674
PA	4+25*2+4+6 0.078892141 0.026008191 8.643399532 1.654624155 0.333298852 0.296811964 0.308127023 0.342534500 0.419518780 0.564080060 0.803651638 1.151040026 1.596773903 2.117580308 2.658389346 3.110931035 3.354612913 3.341550944 3.133952431 2.848579502 2.580166665 2.377788811 2.257122588 2.214014417 2.233188592 2.294940063 2.379564552 2.469716960 2.553697920 2.667296353 3.432874010
//
IT	4174
RD	11
LK	-354692.464654
QD	-603.223602 -> -550.890730
RI	0.0133080437
TR	0.077004	0.026521
MT	8.759393
MM	C_pi: 1.696080, n_recomb: 50469.706278
RS	0	0.000000	1.917963	189.494217	0.003755	0.000265
RS	1	0.007377	1.917963	202.683875	0.004016	0.001411
RS	2	0.015298	1.917963	216.729444	0.004294	0.002521
RS	3	0.023804	1.917963	231.677004	0.004590	0.003410
RS	4	0.032937	0.345028	1360.323277	0.026953	0.020355
RS	5	0.042743	0.345028	1418.452617	0.028105	0.022973
RS	6	0.053273	0.304560	1668.360399	0.033057	0.028083
RS	7	0.064580	0.304560	1724.067107	0.034160	0.029893
RS	8	0.076722	0.313786	1725.444317	0.034188	0.030393
RS	9	0.089758	0.313786	1774.948241	0.035169	0.032005
RS	10	0.103757	0.344837	1659.764646	0.032886	0.030328
RS	11	0.118788	0.344837	1703.820414	0.033759	0.031907
RS	12	0.134928	0.418265	1443.524065	0.028602	0.027381
RS	13	0.152258	0.418265	1485.199226	0.029428	0.028714
RS	14	0.170867	0.560181	1144.222212	0.022671	0.022368
RS	15	0.190849	0.560181	1184.353173	0.023467	0.023399
RS	16	0.212305	0.799905	861.443997	0.017069	0.017168
RS	17	0.235344	0.799905	898.065078	0.017794	0.017949
RS	18	0.260082	1.153245	651.265748	0.012904	0.013108
RS	19	0.286645	1.153245	683.056469	0.013534	0.013736
RS	20	0.315168	1.613860	512.976333	0.010164	0.010391
RS	21	0.345794	1.613860	540.313401	0.010706	0.010926
RS	22	0.378681	2.161023	425.581573	0.008432	0.008671
RS	23	0.413993	2.161023	449.516936	0.008907	0.009132
RS	24	0.451910	2.738883	374.911466	0.007428	0.007661
RS	25	0.492624	2.738883	396.632201	0.007859	0.008070
RS	26	0.536342	3.229865	355.897263	0.007052	0.007264
RS	27	0.583285	3.229865	376.677491	0.007463	0.007658
RS	28	0.633690	3.497253	368.033273	0.007292	0.007494
RS	29	0.687815	3.497253	389.179532	0.007711	0.007919
RS	30	0.745932	3.482765	412.770803	0.008179	0.008414
RS	31	0.808336	3.482765	435.432579	0.008628	0.008920
RS	32	0.875343	3.253234	490.747476	0.009724	0.010090
RS	33	0.947294	3.253234	515.507920	0.010214	0.010706
RS	34	1.024553	2.938853	597.663381	0.011842	0.012481
RS	35	1.107511	2.938853	623.945410	0.012363	0.013191
RS	36	1.196589	2.644950	720.964445	0.014285	0.015332
RS	37	1.292238	2.644950	746.629732	0.014794	0.016059
RS	38	1.394943	2.424756	839.594479	0.016636	0.018144
RS	39	1.505225	2.424756	861.292782	0.017066	0.018764
RS	40	1.623642	2.294132	929.342028	0.018414	0.020299
RS	41	1.750794	2.294132	943.795894	0.018700	0.020689
RS	42	1.887327	2.247675	973.632156	0.019291	0.021345
RS	43	2.033932	2.247675	979.034277	0.019398	0.021447
RS	44	2.191351	2.268487	971.051246	0.019240	0.021230
RS	45	2.360384	2.268487	967.368974	0.019167	0.021069
RS	46	2.541886	2.335182	932.137167	0.018469	0.020241
RS	47	2.736777	2.335182	920.342627	0.018236	0.019884
RS	48	2.946045	2.426445	870.669759	0.017251	0.018757
RS	49	3.170751	2.426445	851.868011	0.016879	0.018267
RS	50	3.412034	2.523524	797.533340	0.015802	0.017069
RS	51	3.671116	2.523524	772.556673	0.015307	0.016483
RS	52	3.949310	2.613850	718.467562	0.014236	0.015323
RS	53	4.248027	2.613850	687.983235	0.013632	0.014654
RS	54	4.568780	2.736412	625.790097	0.012399	0.013355
RS	55	4.913195	2.736412	592.425039	0.011738	0.012645
RS	56	5.283017	2.736412	555.643445	0.011009	0.011870
RS	57	5.680121	2.736412	515.962376	0.010223	0.011037
RS	58	6.106519	3.581530	369.199569	0.007315	0.008038
RS	59	6.564372	3.581530	349.270359	0.006920	0.007604
RS	60	7.056002	3.581530	327.334181	0.006486	0.007127
RS	61	7.583898	3.581530	303.702265	0.006018	0.006614
RS	62	8.150738	3.581530	278.745088	0.005523	0.006071
RS	63	8.759393	3.581530	1574.686908	0.031201	0.034228
PA	4+25*2+4+6 0.077003649 0.026520975 8.759392800 1.917962528 0.345028309 0.304559935 0.313786261 0.344836844 0.418264916 0.560180874 0.799905367 1.153245340 1.613859744 2.161023404 2.738883141 3.229864716 3.497252809 3.482765455 3.253234239 2.938852689 2.644950360 2.424756090 2.294131549 2.247675132 2.268486814 2.335182318 2.426444930 2.523523917 2.613849768 2.736412096 3.581529639
//
IT	5303
RD	12
LK	-354589.846683
QD	-568.392495 -> -520.694774
RI	0.0114427251
TR	0.075256	0.027017
MT	8.866991
MM	C_pi: 1.741641, n_recomb: 52741.603669
RS	0	0.000000	2.202298	172.805908	0.003276	0.000241
RS	1	0.007398	2.202298	184.963165	0.003507	0.001272
RS	2	0.015342	2.202298	197.926221	0.003753	0.002251
RS	3	0.023875	2.202298	211.740924	0.004015	0.003022
RS	4	0.033039	0.356034	1384.672553	0.026254	0.020093
RS	5	0.042880	0.356034	1445.288263	0.027403	0.022607
RS	6	0.053450	0.312094	1713.491816	0.032488	0.027828
RS	7	0.064801	0.312094	1772.427924	0.033606	0.029579
RS	8	0.076993	0.319545	1786.542141	0.033873	0.030259
RS	9	0.090086	0.319545	1839.241504	0.034873	0.031823
RS	10	0.104147	0.347435	1739.330595	0.032978	0.030469
RS	11	0.119249	0.347435	1786.067200	0.033864	0.032024
RS	12	0.135468	0.417425	1527.844545	0.028968	0.027730
RS	13	0.152887	0.417425	1571.776998	0.029801	0.029063
RS	14	0.171595	0.556641	1215.964241	0.023055	0.022722
RS	15	0.191686	0.556641	1258.303644	0.023858	0.023766
RS	16	0.213264	0.796070	913.658765	0.017323	0.017400
RS	17	0.236438	0.796070	952.381985	0.018058	0.018197
RS	18	0.261326	1.154350	686.665559	0.013019	0.013208
RS	19	0.288055	1.154350	720.236154	0.013656	0.013847
RS	20	0.316762	1.628380	536.672007	0.010175	0.010390
RS	21	0.347592	1.628380	565.411090	0.010720	0.010931
RS	22	0.380703	2.200353	441.463694	0.008370	0.008596
RS	23	0.416263	2.200353	466.473403	0.008845	0.009060
RS	24	0.454454	2.814292	385.691569	0.007313	0.007533
RS	25	0.495470	2.814292	408.243564	0.007740	0.007940
RS	26	0.539520	3.343918	363.765438	0.006897	0.007097
RS	27	0.586829	3.343918	385.239078	0.007304	0.007485
RS	28	0.637638	3.636244	375.038360	0.007111	0.007296
RS	29	0.692205	3.636244	396.863593	0.007525	0.007711
RS	30	0.750808	3.621735	421.165014	0.007985	0.008194
RS	31	0.813747	3.621735	444.631048	0.008430	0.008684
RS	32	0.881342	3.371234	503.270586	0.009542	0.009860
RS	33	0.953938	3.371234	529.096920	0.010032	0.010459
RS	34	1.031903	3.028381	617.381721	0.011706	0.012265
RS	35	1.115637	3.028381	645.059507	0.012231	0.012962
RS	36	1.205564	2.709305	750.417465	0.014228	0.015162
RS	37	1.302144	2.709305	777.721095	0.014746	0.015883
RS	38	1.405868	2.471452	879.532625	0.016676	0.018044
RS	39	1.517266	2.471452	902.851679	0.017118	0.018667
RS	40	1.636904	2.330822	977.903238	0.018541	0.020271
RS	41	1.765392	2.330822	993.654288	0.018840	0.020673
RS	42	1.903385	2.280747	1026.895852	0.019470	0.021370
RS	43	2.051587	2.280747	1033.106514	0.019588	0.021490
RS	44	2.210752	2.302732	1024.827452	0.019431	0.021282
RS	45	2.381691	2.302732	1021.493275	0.019368	0.021143
RS	46	2.565275	2.373770	983.501473	0.018648	0.020303
RS	47	2.762441	2.373770	971.710655	0.018424	0.019970
RS	48	2.974191	2.470996	918.309952	0.017411	0.018824
RS	49	3.201606	2.470996	899.256716	0.017050	0.018359
RS	50	3.445844	2.574317	841.256663	0.015951	0.017146
RS	51	3.708150	2.574317	815.794851	0.015468	0.016583
RS	52	3.989860	2.670344	758.481623	0.014381	0.015414
RS	53	4.292410	2.670344	727.255189	0.013789	0.014766
RS	54	4.617340	2.801055	661.184307	0.012536	0.013449
RS	55	4.966308	2.801055	626.958566	0.011887	0.012758
RS	56	5.341091	2.801055	589.044081	0.011168	0.011998
RS	57	5.743599	2.801055	547.963990	0.010390	0.011176
RS	58	6.175882	3.724040	387.036889	0.007338	0.008026
RS	59	6.640144	3.724040	367.479674	0.006968	0.007621
RS	60	7.138750	3.724040	345.733645	0.006555	0.007172
RS	61	7.674240	3.724040	322.093205	0.006107	0.006682
RS	62	8.249344	3.724040	296.917093	0.005630	0.006160
RS	63	8.866991	3.724040	1726.424913	0.032734	0.035742
PA	4+25*2+4+6 0.075256157 0.027017170 8.866991447 2.202297926 0.356033865 0.312094234 0.319545325 0.347435101 0.417425455 0.556640531 0.796069571 1.154349560 1.628379581 2.200352828 2.814291653 3.343918266 3.636243941 3.621735494 3.371234160 3.028381352 2.709304893 2.471452097 2.330821866 2.280746894 2.302732316 2.373769606 2.470995951 2.574317436 2.670343531 2.801055309 3.724039894
//
IT	4642
RD	13
LK	-354496.282920
QD	-536.579735 -> -493.000441
RI	0.0099193202
TR	0.073635	0.027497
MT	8.967026
MM	C_pi: 1.785366, n_recomb: 54972.031100
RS	0	0.000000	2.507978	158.439578	0.002882	0.000221
RS	1	0.007416	2.507978	169.687009	0.003087	0.001152
RS	2	0.015383	2.507978	181.692975	0.003305	0.002022
RS	3	0.023940	2.507978	194.502517	0.003538	0.002696
RS	4	0.033132	0.366351	1408.781644	0.025627	0.019858
RS	5	0.043006	0.366351	1471.765864	0.026773	0.022283
RS	6	0.053612	0.319390	1756.012914	0.031944	0.027576
RS	7	0.065005	0.319390	1818.054462	0.033072	0.029276
RS	8	0.077242	0.325340	1843.513735	0.033535	0.030102
RS	9	0.090387	0.325340	1899.350038	0.034551	0.031622
RS	10	0.104507	0.350238	1815.133166	0.033019	0.030570
RS	11	0.119674	0.350238	1864.548022	0.033918	0.032104
RS	12	0.135967	0.416897	1610.113401	0.029290	0.028046
RS	13	0.153467	0.416897	1656.279349	0.030129	0.029378
RS	14	0.172265	0.553378	1287.062724	0.023413	0.023059
RS	15	0.192458	0.553378	1331.570353	0.024223	0.024114
RS	16	0.214148	0.792140	965.781036	0.017569	0.017628
RS	17	0.237446	0.792140	1006.580296	0.018311	0.018439
RS	18	0.262473	1.154497	722.034341	0.013135	0.013311
RS	19	0.289356	1.154497	757.370455	0.013777	0.013960
RS	20	0.318232	1.640626	560.272038	0.010192	0.010396
RS	21	0.349250	1.640626	590.400310	0.010740	0.010942
RS	22	0.382569	2.235959	457.172477	0.008316	0.008532
RS	23	0.418358	2.235959	483.239828	0.008791	0.008997
RS	24	0.456802	2.884998	396.227965	0.007208	0.007418
RS	25	0.498097	2.884998	419.588530	0.007633	0.007823
RS	26	0.542455	3.453415	371.302868	0.006754	0.006943
RS	27	0.590102	3.453415	393.439611	0.007157	0.007326
RS	28	0.641284	3.771821	381.572809	0.006941	0.007112
RS	29	0.696261	3.771821	404.036992	0.007350	0.007517
RS	30	0.755315	3.758622	428.856879	0.007801	0.007986
RS	31	0.818749	3.758622	453.075960	0.008242	0.008463
RS	32	0.886888	3.488063	514.768309	0.009364	0.009640
RS	33	0.960080	3.488063	541.601796	0.009852	0.010224
RS	34	1.038701	3.117249	635.726511	0.011565	0.012055
RS	35	1.123152	3.117249	664.746419	0.012092	0.012739
RS	36	1.213867	2.773280	778.242396	0.014157	0.014990
RS	37	1.311309	2.773280	807.153854	0.014683	0.015706
RS	38	1.415979	2.517894	917.776667	0.016695	0.017936
RS	39	1.528411	2.517894	942.720966	0.017149	0.018562
RS	40	1.649181	2.367214	1024.900690	0.018644	0.020232
RS	41	1.778909	2.367214	1041.986162	0.018955	0.020646
RS	42	1.918258	2.313280	1078.852122	0.019625	0.021384
RS	43	2.067941	2.313280	1085.928872	0.019754	0.021522
RS	44	2.228726	2.336025	1077.587556	0.019602	0.021326
RS	45	2.401435	2.336025	1074.666325	0.019549	0.021209
RS	46	2.586953	2.410865	1034.125136	0.018812	0.020359
RS	47	2.786230	2.410865	1022.400759	0.018599	0.020050
RS	48	3.000286	2.513446	965.453074	0.017563	0.018889
RS	49	3.230218	2.513446	946.202778	0.017212	0.018447
RS	50	3.477203	2.622388	884.688285	0.016093	0.017223
RS	51	3.742505	2.622388	858.784188	0.015622	0.016682
RS	52	4.027483	2.723520	798.366599	0.014523	0.015505
RS	53	4.333597	2.723520	766.428506	0.013942	0.014876
RS	54	4.662413	2.861618	696.572584	0.012671	0.013544
RS	55	5.015616	2.861618	661.501467	0.012033	0.012869
RS	56	5.395014	2.861618	622.471447	0.011323	0.012123
RS	57	5.802550	2.861618	580.011161	0.010551	0.011312
RS	58	6.240310	3.860624	404.706430	0.007362	0.008017
RS	59	6.710538	3.860624	385.527212	0.007013	0.007639
RS	60	7.215639	3.860624	363.987739	0.006621	0.007214
RS	61	7.758201	3.860624	340.365252	0.006192	0.006747
RS	62	8.341002	3.860624	315.005849	0.005730	0.006245
RS	63	8.967026	3.860624	1881.313844	0.034223	0.037216
PA	4+25*2+4+6 0.073634795 0.027497415 8.967026440 2.507978246 0.366351138 0.319389596 0.325339693 0.350238237 0.416896794 0.553377904 0.792139998 1.154497077 1.640626096 2.235958818 2.884998123 3.453415281 3.771820754 3.758621820 3.488062989 3.117248589 2.773279644 2.517894234 2.367214284 2.313279711 2.336024535 2.410864850 2.513446399 2.622387519 2.723519880 2.861617563 3.860624074
//
IT	4770
RD	14
LK	-354410.767970
QD	-507.440634 -> -467.534521
RI	0.0086582657
TR	0.072127	0.027963
MT	9.060137
MM	C_pi: 1.827380, n_recomb: 57161.497058
RS	0	0.000000	2.835604	145.938881	0.002553	0.000202
RS	1	0.007434	2.835604	156.378940	0.002736	0.001048
RS	2	0.015420	2.835604	167.533326	0.002931	0.001826
RS	3	0.024001	2.835604	179.445916	0.003139	0.002420
RS	4	0.033219	0.376029	1432.664103	0.025063	0.019647
RS	5	0.043122	0.376029	1497.914229	0.026205	0.021994
RS	6	0.053762	0.326439	1796.284197	0.031425	0.027331
RS	7	0.065192	0.326439	1861.312603	0.032562	0.028987
RS	8	0.077472	0.331129	1896.812521	0.033183	0.029928
RS	9	0.090665	0.331129	1955.718996	0.034214	0.031409
RS	10	0.104839	0.353186	1887.448256	0.033020	0.030640
RS	11	0.120067	0.353186	1939.531051	0.033931	0.032152
RS	12	0.136426	0.416607	1690.406377	0.029572	0.028332
RS	13	0.154002	0.416607	1738.781158	0.030419	0.029662
RS	14	0.172884	0.550338	1357.511484	0.023749	0.023381
RS	15	0.193170	0.550338	1404.146717	0.024565	0.024444
RS	16	0.214964	0.788135	1017.787170	0.017805	0.017852
RS	17	0.238378	0.788135	1060.635048	0.018555	0.018675
RS	18	0.263533	1.153817	757.362647	0.013250	0.013416
RS	19	0.290557	1.153817	794.449073	0.013898	0.014075
RS	20	0.319591	1.650874	583.768055	0.010213	0.010408
RS	21	0.350783	1.650874	615.272373	0.010764	0.010959
RS	22	0.384293	2.268213	472.706413	0.008270	0.008476
RS	23	0.420295	2.268213	499.815095	0.008744	0.008943
RS	24	0.458973	2.951388	406.526122	0.007112	0.007312
RS	25	0.500527	2.951388	430.673647	0.007534	0.007716
RS	26	0.545169	3.558632	378.529652	0.006622	0.006801
RS	27	0.593131	3.558632	401.301230	0.007020	0.007178
RS	28	0.644657	3.904150	387.673975	0.006782	0.006940
RS	29	0.700014	3.904150	410.739939	0.007186	0.007336
RS	30	0.759486	3.893513	435.906225	0.007626	0.007790
RS	31	0.823380	3.893513	460.830359	0.008062	0.008254
RS	32	0.892023	3.603765	525.320534	0.009190	0.009430
RS	33	0.965769	3.603765	553.104788	0.009676	0.009999
RS	34	1.044997	3.205453	652.786664	0.011420	0.011849
RS	35	1.130114	3.205453	683.095043	0.011950	0.012521
RS	36	1.221560	2.836840	804.516497	0.014074	0.014818
RS	37	1.319803	2.836840	835.002217	0.014608	0.015528
RS	38	1.425350	2.564037	954.374158	0.016696	0.017821
RS	39	1.538743	2.564037	980.943124	0.017161	0.018451
RS	40	1.660565	2.403266	1070.352405	0.018725	0.020184
RS	41	1.791443	2.403266	1088.804079	0.019048	0.020608
RS	42	1.932051	2.345264	1129.495523	0.019760	0.021389
RS	43	2.083112	2.345264	1137.491105	0.019900	0.021544
RS	44	2.245402	2.368402	1129.314729	0.019757	0.021362
RS	45	2.419756	2.368402	1126.867140	0.019714	0.021265
RS	46	2.607072	2.446567	1083.985851	0.018964	0.020411
RS	47	2.808313	2.446567	1072.387092	0.018761	0.020124
RS	48	3.024514	2.553951	1012.075878	0.017706	0.018952
RS	49	3.256787	2.553951	992.679941	0.017366	0.018532
RS	50	3.506326	2.667944	927.803791	0.016231	0.017298
RS	51	3.774417	2.667944	901.498046	0.015771	0.016777
RS	52	4.062437	2.773642	838.096320	0.014662	0.015596
RS	53	4.371868	2.773642	805.475783	0.014091	0.014984
RS	54	4.704301	2.918414	731.932211	0.012805	0.013639
RS	55	5.061448	2.918414	696.030308	0.012177	0.012980
RS	56	5.445144	2.918414	655.901347	0.011475	0.012246
RS	57	5.857364	2.918414	612.078954	0.010708	0.011445
RS	58	6.300228	3.991479	422.215869	0.007386	0.008012
RS	59	6.776014	3.991479	403.418777	0.007058	0.007658
RS	60	7.287169	3.991479	382.099223	0.006685	0.007256
RS	61	7.836323	3.991479	358.517116	0.006272	0.006809
RS	62	8.426301	3.991479	333.005254	0.005826	0.006326
RS	63	9.060137	3.991479	2039.021513	0.035671	0.038650
PA	4+25*2+4+6 0.072127182 0.027962556 9.060136509 2.835604454 0.376029217 0.326438807 0.331129451 0.353185570 0.416607353 0.550338108 0.788135014 1.153816650 1.650874376 2.268213145 2.951388165 3.558631834 3.904150449 3.893513317 3.603765312 3.205452749 2.836839612 2.564036674 2.403266252 2.345263973 2.368402363 2.446566515 2.553951361 2.667943980 2.773641611 2.918413893 3.991478837
//
IT	5174
RD	15
LK	-354332.435811
QD	-480.677070 -> -444.058484
RI	0.0076031716
TR	0.070721	0.028413
MT	9.147048
MM	C_pi: 1.867798, n_recomb: 59309.934773
RS	0	0.000000	3.185792	134.960757	0.002276	0.000186
RS	1	0.007450	3.185792	144.679886	0.002439	0.000958
RS	2	0.015455	3.185792	155.072176	0.002615	0.001657
RS	3	0.024056	3.185792	166.180126	0.002802	0.002184
RS	4	0.033299	0.385099	1456.368667	0.024555	0.019458
RS	5	0.043229	0.385099	1523.795015	0.025692	0.021737
RS	6	0.053900	0.333236	1834.602378	0.030932	0.027095
RS	7	0.065365	0.333236	1902.504476	0.032077	0.028712
RS	8	0.077685	0.336881	1946.832128	0.032825	0.029743
RS	9	0.090923	0.336881	2008.735497	0.033868	0.031189
RS	10	0.105146	0.356232	1956.501015	0.032988	0.030683
RS	11	0.120430	0.356232	2011.234141	0.033911	0.032174
RS	12	0.136852	0.416509	1768.750791	0.029822	0.028593
RS	13	0.154497	0.416509	1819.308631	0.030675	0.029919
RS	14	0.173457	0.547488	1427.268811	0.024065	0.023688
RS	15	0.193830	0.547488	1475.990340	0.024886	0.024758
RS	16	0.215720	0.784074	1069.641859	0.018035	0.018071
RS	17	0.239241	0.784074	1114.509380	0.018791	0.018905
RS	18	0.264515	1.152439	792.620820	0.013364	0.013523
RS	19	0.291671	1.152439	831.440974	0.014019	0.014191
RS	20	0.320851	1.659363	607.147173	0.010237	0.010425
RS	21	0.352204	1.659363	640.013885	0.010791	0.010981
RS	22	0.385893	2.297459	488.057508	0.008229	0.008428
RS	23	0.422092	2.297459	516.191249	0.008703	0.008895
RS	24	0.460988	3.013817	416.587194	0.007024	0.007216
RS	25	0.502782	3.013817	441.500836	0.007444	0.007618
RS	26	0.547689	3.659855	385.457688	0.006499	0.006669
RS	27	0.595942	3.659855	408.837360	0.006893	0.007041
RS	28	0.647789	4.033398	393.371505	0.006632	0.006779
RS	29	0.703499	4.033398	417.004494	0.007031	0.007167
RS	30	0.763360	4.026488	442.363992	0.007459	0.007605
RS	31	0.827680	4.026488	467.948078	0.007890	0.008058
RS	32	0.896793	3.718381	534.996843	0.009020	0.009228
RS	33	0.971053	3.718381	563.677712	0.009504	0.009784
RS	34	1.050847	3.293001	668.640225	0.011274	0.011648
RS	35	1.136585	3.293001	700.183536	0.011806	0.012309
RS	36	1.228710	2.899969	829.307644	0.013983	0.014645
RS	37	1.327699	2.899969	861.331236	0.014523	0.015350
RS	38	1.434063	2.609858	989.364653	0.016681	0.017702
RS	39	1.548350	2.609858	1017.552690	0.017157	0.018335
RS	40	1.671152	2.438969	1114.264758	0.018787	0.020127
RS	41	1.803103	2.438969	1134.108884	0.019122	0.020562
RS	42	1.944884	2.376714	1178.810498	0.019875	0.021385
RS	43	2.097228	2.376714	1187.772516	0.020027	0.021556
RS	44	2.260922	2.399925	1179.978606	0.019895	0.021391
RS	45	2.436810	2.399925	1178.060984	0.019863	0.021313
RS	46	2.625802	2.480990	1133.044695	0.019104	0.020459
RS	47	2.828874	2.480990	1121.627244	0.018911	0.020192
RS	48	3.047075	2.592687	1058.134040	0.017841	0.019013
RS	49	3.281532	2.592687	1038.641515	0.017512	0.018613
RS	50	3.533456	2.711220	970.556910	0.016364	0.017373
RS	51	3.804149	2.711220	943.888917	0.015915	0.016870
RS	52	4.095007	2.820992	877.624505	0.014797	0.015686
RS	53	4.407535	2.820992	844.350584	0.014236	0.015090
RS	54	4.743346	2.971787	767.220904	0.012936	0.013734
RS	55	5.104176	2.971787	730.503458	0.012317	0.013089
RS	56	5.491886	2.971787	689.292861	0.011622	0.012366
RS	57	5.908482	2.971787	644.127246	0.010860	0.011574
RS	58	6.356113	4.116910	439.557587	0.007411	0.008009
RS	59	6.837093	4.116910	421.146242	0.007101	0.007677
RS	60	7.353906	4.116910	400.058507	0.006745	0.007296
RS	61	7.909222	4.116910	376.536903	0.006349	0.006869
RS	62	8.505909	4.116910	350.900438	0.005916	0.006402
RS	63	9.147048	4.116910	2199.192602	0.037080	0.040046
PA	4+25*2+4+6 0.070721422 0.028412991 9.147048328 3.185792448 0.385099435 0.333235621 0.336880849 0.356231806 0.416508821 0.547488209 0.784073988 1.152438718 1.659363129 2.297458752 3.013817392 3.659855439 4.033397877 4.026488418 3.718380629 3.293000968 2.899968583 2.609858325 2.438969416 2.376714177 2.399925128 2.480989789 2.592687136 2.711219551 2.820992455 2.971786938 4.116910343
//
IT	4245
RD	16
LK	-354260.534684
QD	-456.032667 -> -422.366080
RI	0.0067120509
TR	0.069408	0.028849
MT	9.228280
MM	C_pi: 1.906706, n_recomb: 61417.474721
RS	0	0.000000	3.559116	125.244645	0.002039	0.000172
RS	1	0.007465	3.559116	134.316535	0.002187	0.000878
RS	2	0.015487	3.559116	144.023340	0.002345	0.001510
RS	3	0.024108	3.559116	154.406067	0.002514	0.001980
RS	4	0.033373	0.393601	1479.893288	0.024096	0.019288
RS	5	0.043329	0.393601	1549.415880	0.025228	0.021508
RS	6	0.054028	0.339780	1871.193301	0.030467	0.026868
RS	7	0.065526	0.339780	1941.861413	0.031617	0.028452
RS	8	0.077883	0.342578	1993.851363	0.032464	0.029551
RS	9	0.091161	0.342578	2058.674520	0.033519	0.030965
RS	10	0.105431	0.359346	2022.478744	0.032930	0.030704
RS	11	0.120767	0.359346	2079.838766	0.033864	0.032175
RS	12	0.137247	0.416560	1845.195683	0.030043	0.028830
RS	13	0.154957	0.416560	1897.909573	0.030902	0.030151
RS	14	0.173989	0.544800	1496.303577	0.024363	0.023981
RS	15	0.194442	0.544800	1547.069613	0.025189	0.025057
RS	16	0.216422	0.779976	1121.308946	0.018257	0.018286
RS	17	0.240043	0.779976	1168.165761	0.019020	0.019130
RS	18	0.265427	1.150460	827.790728	0.013478	0.013631
RS	19	0.292706	1.150460	868.326983	0.014138	0.014306
RS	20	0.322021	1.666300	630.397063	0.010264	0.010446
RS	21	0.353524	1.666300	664.611976	0.010821	0.011006
RS	22	0.387379	2.323962	503.226600	0.008194	0.008385
RS	23	0.423762	2.323962	532.369424	0.008668	0.008854
RS	24	0.462860	3.072555	426.419505	0.006943	0.007127
RS	25	0.504877	3.072555	452.079353	0.007361	0.007528
RS	26	0.550031	3.757264	392.106421	0.006384	0.006546
RS	27	0.598555	3.757264	416.069159	0.006774	0.006914
RS	28	0.650702	4.159649	398.697499	0.006492	0.006628
RS	29	0.706741	4.159649	422.865150	0.006885	0.007009
RS	30	0.766963	4.157568	448.280139	0.007299	0.007430
RS	31	0.831681	4.157568	474.481913	0.007726	0.007872
RS	32	0.901231	3.831883	543.867774	0.008855	0.009035
RS	33	0.975972	3.831883	573.393562	0.009336	0.009579
RS	34	1.056292	3.379853	683.367585	0.011127	0.011454
RS	35	1.142608	3.379853	716.092871	0.011659	0.012104
RS	36	1.235368	2.962627	852.687046	0.013883	0.014474
RS	37	1.335052	2.962627	886.209895	0.014429	0.015174
RS	38	1.442177	2.655299	1022.803313	0.016653	0.017579
RS	39	1.557299	2.655299	1052.600189	0.017138	0.018215
RS	40	1.681015	2.474270	1156.666523	0.018833	0.020064
RS	41	1.813967	2.474270	1177.923597	0.019179	0.020510
RS	42	1.956843	2.407612	1226.796451	0.019975	0.021374
RS	43	2.110384	2.407612	1236.767121	0.020137	0.021560
RS	44	2.275387	2.430617	1229.560397	0.020020	0.021415
RS	45	2.452708	2.430617	1228.224469	0.019998	0.021355
RS	46	2.643265	2.514197	1181.276259	0.019234	0.020502
RS	47	2.848048	2.514197	1170.091732	0.019051	0.020255
RS	48	3.068117	2.629766	1103.595081	0.017969	0.019071
RS	49	3.304614	2.629766	1084.051949	0.017651	0.018690
RS	50	3.558765	2.752379	1012.909148	0.016492	0.017446
RS	51	3.831889	2.752379	985.916567	0.016053	0.016960
RS	52	4.125401	2.865784	916.910213	0.014929	0.015775
RS	53	4.440824	2.865784	883.011418	0.014377	0.015193
RS	54	4.779792	3.022002	802.399841	0.013065	0.013828
RS	55	5.144065	3.022002	764.882468	0.012454	0.013195
RS	56	5.535529	3.022002	722.608016	0.011766	0.012483
RS	57	5.956217	3.022002	676.118673	0.011009	0.011699
RS	58	6.408308	4.237161	456.723755	0.007436	0.008008
RS	59	6.894148	4.237161	438.701337	0.007143	0.007697
RS	60	7.416255	4.237161	417.856095	0.006804	0.007334
RS	61	7.977337	4.237161	394.413183	0.006422	0.006925
RS	62	8.580303	4.237161	368.677468	0.006003	0.006475
RS	63	9.228280	4.237161	2361.497798	0.038450	0.041405
PA	4+25*2+4+6 0.069407952 0.028849431 9.228279745 3.559116107 0.393601124 0.339780278 0.342578494 0.359345763 0.416559664 0.544800307 0.779976312 1.150460426 1.666300378 2.323961557 3.072554548 3.757263887 4.159649274 4.157568284 3.831883196 3.379853266 2.962626596 2.655299018 2.474270271 2.407612339 2.430616653 2.514197389 2.629765933 2.752379073 2.865783898 3.022001821 4.237160514
//
IT	4840
RD	17
LK	-354194.411221
QD	-433.285360 -> -402.277512
RI	0.0059528773
TR	0.068177	0.029272
MT	9.304464
MM	C_pi: 1.944209, n_recomb: 63484.211206
RS	0	0.000000	3.956385	116.580583	0.001836	0.000159
RS	1	0.007479	3.956385	125.068129	0.001970	0.000807
RS	2	0.015517	3.956385	134.155066	0.002113	0.001381
RS	3	0.024156	3.956385	143.880852	0.002266	0.001802
RS	4	0.033442	0.401563	1503.266922	0.023679	0.019137
RS	5	0.043421	0.401563	1574.814790	0.024806	0.021304
RS	6	0.054148	0.346077	1906.239088	0.030027	0.026652
RS	7	0.065676	0.346077	1979.571369	0.031182	0.028205
RS	8	0.078066	0.348205	2038.158726	0.032105	0.029355
RS	9	0.091384	0.348205	2105.822051	0.033171	0.030739
RS	10	0.105697	0.362503	2085.556415	0.032852	0.030705
RS	11	0.121080	0.362503	2145.514942	0.033796	0.032157
RS	12	0.137615	0.416738	1919.744048	0.030240	0.029047
RS	13	0.155385	0.416738	1974.586648	0.031104	0.030363
RS	14	0.174485	0.542260	1564.571602	0.024645	0.024262
RS	15	0.195013	0.542260	1617.340316	0.025476	0.025341
RS	16	0.217077	0.775866	1172.749033	0.018473	0.018497
RS	17	0.240790	0.775866	1221.563746	0.019242	0.019349
RS	18	0.266277	1.147991	862.840839	0.013591	0.013739
RS	19	0.293670	1.147991	905.074458	0.014257	0.014422
RS	20	0.323112	1.671882	653.504693	0.010294	0.010470
RS	21	0.354756	1.671882	689.053214	0.010854	0.011034
RS	22	0.388766	2.347990	518.211544	0.008163	0.008348
RS	23	0.425320	2.347990	548.347735	0.008638	0.008818
RS	24	0.464607	3.127903	436.026034	0.006868	0.007045
RS	25	0.506833	3.127903	462.412912	0.007284	0.007444
RS	26	0.552217	3.851104	398.488404	0.006277	0.006431
RS	27	0.600994	3.851104	423.010589	0.006663	0.006795
RS	28	0.653420	4.283045	403.678867	0.006359	0.006486
RS	29	0.709767	4.283045	428.351022	0.006747	0.006860
RS	30	0.770328	4.286828	453.698178	0.007147	0.007264
RS	31	0.835418	4.286828	480.478095	0.007568	0.007696
RS	32	0.905376	3.944292	551.997525	0.008695	0.008851
RS	33	0.980566	3.944292	582.319124	0.009173	0.009383
RS	34	1.061379	3.466015	697.043620	0.010980	0.011265
RS	35	1.148236	3.466015	730.898951	0.011513	0.011905
RS	36	1.241589	3.024799	874.728725	0.013779	0.014304
RS	37	1.341923	3.024799	909.710688	0.014330	0.014999
RS	38	1.449762	2.700345	1054.745073	0.016614	0.017454
RS	39	1.565665	2.700345	1086.136639	0.017109	0.018092
RS	40	1.690237	2.509169	1197.584196	0.018864	0.019996
RS	41	1.824125	2.509169	1220.269709	0.019222	0.020451
RS	42	1.968026	2.437976	1273.458936	0.020059	0.021357
RS	43	2.122689	2.437976	1284.475322	0.020233	0.021558
RS	44	2.288920	2.460527	1278.048904	0.020132	0.021433
RS	45	2.467582	2.460527	1277.341705	0.020121	0.021390
RS	46	2.659606	2.546286	1228.656111	0.019354	0.020542
RS	47	2.865991	2.546286	1217.752325	0.019182	0.020312
RS	48	3.087811	2.665335	1148.424973	0.018090	0.019126
RS	49	3.326221	2.665335	1128.874580	0.017782	0.018763
RS	50	3.582461	2.791618	1054.820916	0.016615	0.017517
RS	51	3.857864	2.791618	1027.539958	0.016186	0.017047
RS	52	4.153864	2.908259	955.910547	0.015057	0.015862
RS	53	4.472002	2.908259	921.415161	0.014514	0.015293
RS	54	4.813932	3.069363	837.426051	0.013191	0.013921
RS	55	5.181435	3.069363	799.125353	0.012588	0.013300
RS	56	5.576422	3.069363	755.805910	0.011905	0.012597
RS	57	6.000950	3.069363	708.013528	0.011153	0.011820
RS	58	6.457227	4.352575	473.702028	0.007462	0.008009
RS	59	6.947628	4.352575	456.071845	0.007184	0.007716
RS	60	7.474705	4.352575	435.479232	0.006860	0.007372
RS	61	8.041202	4.352575	412.132053	0.006492	0.006980
RS	62	8.650065	4.352575	386.320769	0.006085	0.006544
RS	63	9.304464	4.352575	2525.619835	0.039783	0.042726
PA	4+25*2+4+6 0.068177333 0.029272113 9.304463640 3.956385315 0.401563415 0.346077261 0.348204574 0.362503390 0.416738035 0.542260038 0.775865833 1.147990708 1.671882119 2.347989600 3.127903405 3.851104471 4.283045242 4.286828161 3.944291574 3.466014744 3.024799103 2.700344667 2.509169465 2.437975675 2.460527181 2.546285549 2.665334795 2.791618303 2.908259028 3.069363259 4.352574613
//
IT	4514
RD	18
LK	-354133.492794
QD	-412.242263 -> -383.635905
RI	0.0053014090
TR	0.067022	0.029682
MT	9.376070
MM	C_pi: 1.980382, n_recomb: 65510.237055
RS	0	0.000000	4.378584	108.800307	0.001661	0.000147
RS	1	0.007492	4.378584	116.757384	0.001782	0.000744
RS	2	0.015545	4.378584	125.280820	0.001912	0.001267
RS	3	0.024201	4.378584	134.408510	0.002052	0.001647
RS	4	0.033506	0.409021	1526.481393	0.023301	0.019002
RS	5	0.043508	0.409021	1599.990254	0.024424	0.021121
RS	6	0.054259	0.352121	1939.950324	0.029613	0.026447
RS	7	0.065816	0.352121	2015.850459	0.030772	0.027972
RS	8	0.078238	0.353747	2079.985340	0.031751	0.029156
RS	9	0.091591	0.353747	2150.407674	0.032826	0.030513
RS	10	0.105945	0.365688	2145.870102	0.032756	0.030691
RS	11	0.121373	0.365688	2208.394516	0.033711	0.032124
RS	12	0.137958	0.417022	1992.412313	0.030414	0.029245
RS	13	0.155785	0.417022	2049.355453	0.031283	0.030555
RS	14	0.174948	0.539855	1632.024866	0.024913	0.024530
RS	15	0.195546	0.539855	1686.754263	0.025748	0.025613
RS	16	0.217688	0.771767	1223.911744	0.018683	0.018703
RS	17	0.241488	0.771767	1274.651769	0.019457	0.019563
RS	18	0.267072	1.145109	897.746447	0.013704	0.013848
RS	19	0.294572	1.145109	941.657670	0.014374	0.014537
RS	20	0.324132	1.676263	676.460463	0.010326	0.010498
RS	21	0.355907	1.676263	713.327601	0.010889	0.011065
RS	22	0.390062	2.369802	533.002710	0.008136	0.008315
RS	23	0.426776	2.369802	564.116379	0.008611	0.008786
RS	24	0.466241	3.180088	445.414262	0.006799	0.006970
RS	25	0.508662	3.180088	472.509789	0.007213	0.007367
RS	26	0.554261	3.941570	404.616153	0.006176	0.006323
RS	27	0.603277	3.941570	429.675419	0.006559	0.006684
RS	28	0.655965	4.403675	408.340964	0.006233	0.006353
RS	29	0.712599	4.403675	433.489455	0.006617	0.006720
RS	30	0.773477	4.414287	458.659258	0.007001	0.007107
RS	31	0.838916	4.414287	485.980312	0.007418	0.007530
RS	32	0.909257	4.055611	559.441902	0.008540	0.008674
RS	33	0.984868	4.055611	590.512555	0.009014	0.009196
RS	34	1.066143	3.551456	709.739740	0.010834	0.011081
RS	35	1.153507	3.551456	744.674341	0.011367	0.011712
RS	36	1.247417	3.086447	895.504643	0.013670	0.014136
RS	37	1.348361	3.086447	931.904357	0.014225	0.014827
RS	38	1.456869	2.744966	1085.243895	0.016566	0.017327
RS	39	1.573505	2.744966	1118.212421	0.017069	0.017967
RS	40	1.698879	2.543638	1237.052135	0.018883	0.019923
RS	41	1.833647	2.543638	1261.176557	0.019252	0.020387
RS	42	1.978510	2.467799	1318.807553	0.020131	0.021335
RS	43	2.134227	2.467799	1330.901552	0.020316	0.021549
RS	44	2.301609	2.489682	1325.435500	0.020232	0.021446
RS	45	2.481531	2.489682	1325.399378	0.020232	0.021420
RS	46	2.674932	2.577318	1275.161968	0.019465	0.020578
RS	47	2.882823	2.577318	1264.582941	0.019304	0.020366
RS	48	3.106288	2.699498	1192.592902	0.018205	0.019179
RS	49	3.346494	2.699498	1173.075780	0.017907	0.018832
RS	50	3.604696	2.829083	1096.254970	0.016734	0.017586
RS	51	3.882242	2.829083	1068.720220	0.016314	0.017131
RS	52	4.180581	2.948606	994.584193	0.015182	0.015947
RS	53	4.501270	2.948606	959.520101	0.014647	0.015391
RS	54	4.845985	3.114107	872.259023	0.013315	0.014013
RS	55	5.216525	3.114107	833.192164	0.012719	0.013402
RS	56	5.614824	3.114107	788.847296	0.012042	0.012709
RS	57	6.042964	3.114107	739.773431	0.011292	0.011938
RS	58	6.503178	4.463430	490.479403	0.007487	0.008011
RS	59	6.997870	4.463430	473.244766	0.007224	0.007735
RS	60	7.529623	4.463430	452.914388	0.006914	0.007408
RS	61	8.101214	4.463430	429.678952	0.006559	0.007031
RS	62	8.715627	4.463430	403.814329	0.006164	0.006610
RS	63	9.376070	4.463430	2691.249327	0.041081	0.044013
PA	4+25*2+4+6 0.067021873 0.029681509 9.376069985 4.378584228 0.409020809 0.352120550 0.353747300 0.365688418 0.417022398 0.539855340 0.771766658 1.145109170 1.676262819 2.369801816 3.180088027 3.941570403 4.403674584 4.414287154 4.055611464 3.551455648 3.086447454 2.744966013 2.543638432 2.467798896 2.489681787 2.577318356 2.699497729 2.829083445 2.948605597 3.114107475 4.463430358
//
IT	4603
RD	19
LK	-354077.277891
QD	-392.735504 -> -366.304026
RI	0.0047398230
TR	0.065935	0.030078
MT	9.443486
MM	C_pi: 2.015292, n_recomb: 67495.739123
RS	0	0.000000	4.825713	101.792867	0.001508	0.000137
RS	1	0.007504	4.825713	109.267616	0.001619	0.000688
RS	2	0.015571	4.825713	117.278073	0.001738	0.001166
RS	3	0.024243	4.825713	125.860586	0.001865	0.001510
RS	4	0.033566	0.416000	1549.545256	0.022958	0.018881
RS	5	0.043588	0.416000	1624.956645	0.024075	0.020958
RS	6	0.054363	0.357920	1972.424897	0.029223	0.026252
RS	7	0.065946	0.357920	2050.801502	0.030384	0.027753
RS	8	0.078399	0.359204	2119.499315	0.031402	0.028957
RS	9	0.091785	0.359204	2192.599094	0.032485	0.030288
RS	10	0.106177	0.368890	2203.537839	0.032647	0.030663
RS	11	0.121648	0.368890	2268.592164	0.033611	0.032078
RS	12	0.138280	0.417394	2063.228210	0.030568	0.029426
RS	13	0.156160	0.417394	2122.242945	0.031443	0.030729
RS	14	0.175382	0.537574	1698.627666	0.025166	0.024787
RS	15	0.196046	0.537574	1755.275752	0.026006	0.025872
RS	16	0.218261	0.767692	1274.761205	0.018887	0.018904
RS	17	0.242142	0.767692	1327.393059	0.019666	0.019770
RS	18	0.267816	1.141881	932.486660	0.013815	0.013955
RS	19	0.295416	1.141881	978.054853	0.014491	0.014651
RS	20	0.325088	1.679592	699.249519	0.010360	0.010527
RS	21	0.356985	1.679592	737.419710	0.010925	0.011098
RS	22	0.391277	2.389578	547.603096	0.008113	0.008287
RS	23	0.428141	2.389578	579.678659	0.008588	0.008758
RS	24	0.467772	3.229340	454.587291	0.006735	0.006900
RS	25	0.510377	3.229340	482.373619	0.007147	0.007296
RS	26	0.556178	4.028781	410.507169	0.006082	0.006222
RS	27	0.605417	4.028781	436.082572	0.006461	0.006579
RS	28	0.658350	4.521623	412.706207	0.006115	0.006226
RS	29	0.715255	4.521623	438.304660	0.006494	0.006588
RS	30	0.776431	4.539934	463.203209	0.006863	0.006957
RS	31	0.842197	4.539934	491.030878	0.007275	0.007372
RS	32	0.912897	4.165811	566.256520	0.008390	0.008505
RS	33	0.988904	4.165811	598.031923	0.008860	0.009017
RS	34	1.070613	3.636148	721.522068	0.010690	0.010904
RS	35	1.158454	3.636148	757.486479	0.011223	0.011525
RS	36	1.252886	3.147529	915.085510	0.013558	0.013972
RS	37	1.354404	3.147529	952.860810	0.014117	0.014657
RS	38	1.463540	2.789119	1114.360710	0.016510	0.017199
RS	39	1.580865	2.789119	1148.885280	0.017022	0.017841
RS	40	1.706995	2.577649	1275.107414	0.018892	0.019847
RS	41	1.842588	2.577649	1300.676615	0.019270	0.020319
RS	42	1.988357	2.497074	1362.856305	0.020192	0.021307
RS	43	2.145063	2.497074	1376.054941	0.020387	0.021535
RS	44	2.313529	2.518093	1371.719487	0.020323	0.021455
RS	45	2.494636	2.518093	1372.392085	0.020333	0.021444
RS	46	2.689333	2.607342	1320.778669	0.019568	0.020610
RS	47	2.898640	2.607342	1310.564517	0.019417	0.020414
RS	48	3.123653	2.732336	1236.074249	0.018313	0.019229
RS	49	3.365550	2.732336	1216.627960	0.018025	0.018898
RS	50	3.625599	2.864893	1137.179382	0.016848	0.017653
RS	51	3.905161	2.864893	1109.423575	0.016437	0.017212
RS	52	4.205701	2.986980	1032.894010	0.015303	0.016030
RS	53	4.528794	2.986980	997.288460	0.014776	0.015485
RS	54	4.876130	3.156437	906.860745	0.013436	0.014103
RS	55	5.249531	3.156437	867.045321	0.012846	0.013502
RS	56	5.650950	3.156437	821.695182	0.012174	0.012817
RS	57	6.082491	3.156437	771.362149	0.011428	0.012053
RS	58	6.546415	4.569983	507.042654	0.007512	0.008014
RS	59	7.045150	4.569983	490.206928	0.007263	0.007755
RS	60	7.581310	4.569983	470.147997	0.006966	0.007443
RS	61	8.157702	4.569983	447.039507	0.006623	0.007081
RS	62	8.777345	4.569983	421.142609	0.006240	0.006674
RS	63	9.443486	4.569983	2858.096266	0.042345	0.045264
PA	4+25*2+4+6 0.065934995 0.030078154 9.443486062 4.825713428 0.415999891 0.357920464 0.359203841 0.368889921 0.417394052 0.537574056 0.767691900 1.141881038 1.679592321 2.389577548 3.229340184 4.028781430 4.521623404 4.539933667 4.165810898 3.636147577 3.147529150 2.789118542 2.577649398 2.497074378 2.518093206 2.607342491 2.732336181 2.864892971 2.986979683 3.156436666 4.569983310
//
IT	4340
RD	20
LK	-354025.325008
QD	-374.618106 -> -350.161126
RI	0.0042511352
TR	0.064910	0.030462
MT	9.507177
MM	C_pi: 2.049026, n_recomb: 69441.164627
RS	0	0.000000	5.299754	95.426889	0.001374	0.000127
RS	1	0.007515	5.299754	102.459713	0.001475	0.000637
RS	2	0.015595	5.299754	109.999664	0.001584	0.001075
RS	3	0.024282	5.299754	118.081567	0.001700	0.001388
RS	4	0.033622	0.422535	1572.446330	0.022644	0.018773
RS	5	0.043664	0.422535	1649.706862	0.023757	0.020812
RS	6	0.054461	0.363482	2003.794515	0.028856	0.026067
RS	7	0.066069	0.363482	2084.561900	0.030019	0.027546
RS	8	0.078549	0.364567	2156.904322	0.031061	0.028758
RS	9	0.091968	0.364567	2232.600754	0.032151	0.030066
RS	10	0.106394	0.372096	2258.711975	0.032527	0.030624
RS	11	0.121905	0.372096	2326.257553	0.033500	0.032021
RS	12	0.138582	0.417844	2132.206208	0.030705	0.029591
RS	13	0.156512	0.417844	2193.263809	0.031584	0.030887
RS	14	0.175789	0.535411	1764.348220	0.025408	0.025033
RS	15	0.196515	0.535411	1822.873690	0.026251	0.026120
RS	16	0.218799	0.763661	1325.261715	0.019085	0.019100
RS	17	0.242757	0.763661	1379.751583	0.019869	0.019973
RS	18	0.268516	1.138379	967.037569	0.013926	0.014063
RS	19	0.296210	1.138379	1014.241515	0.014606	0.014764
RS	20	0.325986	1.682014	721.860379	0.010395	0.010559
RS	21	0.358000	1.682014	761.317818	0.010963	0.011133
RS	22	0.392419	2.407531	562.009828	0.008093	0.008262
RS	23	0.429425	2.407531	595.031903	0.008569	0.008734
RS	24	0.469213	3.275881	463.552408	0.006675	0.006834
RS	25	0.511990	3.275881	492.012500	0.007085	0.007229
RS	26	0.557982	4.112978	416.169634	0.005993	0.006127
RS	27	0.607431	4.112978	442.241260	0.006369	0.006481
RS	28	0.660595	4.637025	416.795793	0.006002	0.006107
RS	29	0.717755	4.637025	442.819635	0.006377	0.006463
RS	30	0.779211	4.663860	467.362110	0.006730	0.006815
RS	31	0.845286	4.663860	495.664148	0.007138	0.007222
RS	32	0.916325	4.274921	572.492435	0.008244	0.008343
RS	33	0.992704	4.274921	604.930858	0.008711	0.008845
RS	34	1.074823	3.720094	732.457724	0.010548	0.010732
RS	35	1.163113	3.720094	769.404320	0.011080	0.011345
RS	36	1.258038	3.208056	933.539319	0.013444	0.013810
RS	37	1.360097	3.208056	972.647976	0.014007	0.014491
RS	38	1.469826	2.832805	1142.158036	0.016448	0.017072
RS	39	1.587801	2.832805	1178.215529	0.016967	0.017715
RS	40	1.714642	2.611204	1311.798874	0.018891	0.019768
RS	41	1.851016	2.611204	1338.814910	0.019280	0.020248
RS	42	1.997638	2.525813	1405.637818	0.020242	0.021277
RS	43	2.155279	2.525813	1419.963532	0.020448	0.021517
RS	44	2.324767	2.545805	1416.911224	0.020404	0.021460
RS	45	2.506993	2.545805	1418.326033	0.020425	0.021464
RS	46	2.702913	2.636429	1365.504029	0.019664	0.020640
RS	47	2.913557	2.636429	1355.691202	0.019523	0.020459
RS	48	3.140031	2.763958	1278.854618	0.018416	0.019277
RS	49	3.383525	2.763958	1259.514031	0.018138	0.018961
RS	50	3.645318	2.899195	1177.570055	0.016958	0.017718
RS	51	3.926785	2.899195	1149.624431	0.016555	0.017290
RS	52	4.229405	3.023562	1070.812071	0.015420	0.016111
RS	53	4.554768	3.023562	1034.691648	0.014900	0.015577
RS	54	4.904582	3.196581	941.200052	0.013554	0.014192
RS	55	5.280685	3.196581	900.654156	0.012970	0.013600
RS	56	5.685053	3.196581	854.319477	0.012303	0.012921
RS	57	6.119810	3.196581	802.750265	0.011560	0.012163
RS	58	6.587240	4.672543	523.382663	0.007537	0.008018
RS	59	7.089798	4.672543	506.949211	0.007300	0.007774
RS	60	7.630124	4.672543	487.170526	0.007016	0.007476
RS	61	8.211056	4.672543	464.203370	0.006685	0.007128
RS	62	8.835647	4.672543	438.294100	0.006312	0.006734
RS	63	9.507177	4.672543	3025.906360	0.043575	0.046481
PA	4+25*2+4+6 0.064910204 0.030462243 9.507176565 5.299754209 0.422534801 0.363482250 0.364567015 0.372095531 0.417843857 0.535410587 0.763660803 1.138378869 1.682014219 2.407530555 3.275881196 4.112978203 4.637025326 4.663860327 4.274920615 3.720093672 3.208055598 2.832804916 2.611204347 2.525813061 2.545804632 2.636428975 2.763958367 2.899195427 3.023561657 3.196580861 4.672542526
//
IT	3958
RD	21
LK	-353977.242247
QD	-357.760652 -> -335.100452
RI	0.0038248256
TR	0.063943	0.030834
MT	9.567398
MM	C_pi: 2.081629, n_recomb: 71346.780585
RS	0	0.000000	5.801287	89.625138	0.001256	0.000118
RS	1	0.007526	5.801287	96.252136	0.001349	0.000592
RS	2	0.015618	5.801287	103.359606	0.001449	0.000995
RS	3	0.024319	5.801287	110.980896	0.001556	0.001280
RS	4	0.033675	0.428641	1595.218503	0.022359	0.018677
RS	5	0.043736	0.428641	1674.279537	0.023467	0.020682
RS	6	0.054553	0.368811	2034.152709	0.028511	0.025893
RS	7	0.066184	0.368811	2117.229431	0.029675	0.027351
RS	8	0.078691	0.369834	2192.338480	0.030728	0.028560
RS	9	0.092139	0.369834	2270.551156	0.031824	0.029847
RS	10	0.106599	0.375298	2311.491944	0.032398	0.030574
RS	11	0.122147	0.375298	2381.487449	0.033379	0.031955
RS	12	0.138866	0.418361	2199.355218	0.030826	0.029741
RS	13	0.156843	0.418361	2262.426338	0.031710	0.031031
RS	14	0.176172	0.533357	1829.146928	0.025637	0.025269
RS	15	0.196956	0.533357	1889.508555	0.026483	0.026356
RS	16	0.219305	0.759681	1375.377182	0.019277	0.019292
RS	17	0.243335	0.759681	1431.690472	0.020067	0.020170
RS	18	0.269174	1.134650	1001.376941	0.014035	0.014170
RS	19	0.296958	1.134650	1050.194547	0.014720	0.014876
RS	20	0.326832	1.683627	744.284340	0.010432	0.010592
RS	21	0.358955	1.683627	785.012811	0.011003	0.011169
RS	22	0.393495	2.423818	576.220109	0.008076	0.008240
RS	23	0.430635	2.423818	610.173289	0.008552	0.008714
RS	24	0.470569	3.319889	472.312909	0.006620	0.006773
RS	25	0.513509	3.319889	501.430151	0.007028	0.007167
RS	26	0.559681	4.194294	421.613752	0.005909	0.006038
RS	27	0.609328	4.194294	448.162615	0.006281	0.006388
RS	28	0.662711	4.749933	420.628652	0.005896	0.005994
RS	29	0.720111	4.749933	447.054799	0.006266	0.006345
RS	30	0.781831	4.786057	471.166774	0.006604	0.006680
RS	31	0.848197	4.786057	499.912960	0.007007	0.007080
RS	32	0.919556	4.382908	578.194275	0.008104	0.008188
RS	33	0.996287	4.382908	611.256158	0.008567	0.008681
RS	34	1.078791	3.803256	742.603656	0.010408	0.010566
RS	35	1.167505	3.803256	780.486277	0.010939	0.011171
RS	36	1.262896	3.267978	950.930675	0.013328	0.013651
RS	37	1.365465	3.267978	991.330227	0.013895	0.014328
RS	38	1.475754	2.875988	1168.691076	0.016380	0.016944
RS	39	1.594342	2.875988	1206.256024	0.016907	0.017589
RS	40	1.721856	2.644272	1347.166809	0.018882	0.019687
RS	41	1.858966	2.644272	1375.627853	0.019281	0.020175
RS	42	2.006395	2.554001	1447.171908	0.020284	0.021242
RS	43	2.164919	2.554001	1462.642802	0.020500	0.021494
RS	44	2.335373	2.572816	1461.017019	0.020478	0.021462
RS	45	2.518655	2.572816	1463.203189	0.020508	0.021480
RS	46	2.715731	2.664604	1409.329708	0.019753	0.020666
RS	47	2.927638	2.664604	1399.951024	0.019622	0.020500
RS	48	3.155494	2.794414	1320.917249	0.018514	0.019323
RS	49	3.400497	2.794414	1301.714280	0.018245	0.019020
RS	50	3.663939	2.932066	1217.403449	0.017063	0.017780
RS	51	3.947207	2.932066	1189.297128	0.016669	0.017365
RS	52	4.251793	3.058458	1108.307957	0.015534	0.016190
RS	53	4.579302	3.058458	1071.698301	0.015021	0.015666
RS	54	4.931459	3.234681	975.244789	0.013669	0.014278
RS	55	5.310119	3.234681	933.986498	0.013091	0.013695
RS	56	5.717276	3.234681	886.688162	0.012428	0.013023
RS	57	6.155075	3.234681	833.906099	0.011688	0.012270
RS	58	6.625822	4.771309	539.486870	0.007561	0.008023
RS	59	7.131996	4.771309	523.458990	0.007337	0.007792
RS	60	7.676265	4.771309	503.968976	0.007064	0.007509
RS	61	8.261494	4.771309	481.156883	0.006744	0.007174
RS	62	8.890767	4.771309	455.254228	0.006381	0.006791
RS	63	9.567398	4.771309	3194.415724	0.044773	0.047666
PA	4+25*2+4+6 0.063942661 0.030834405 9.567397920 5.801287023 0.428640662 0.368810987 0.369834339 0.375297946 0.418361193 0.533357115 0.759681461 1.134649687 1.683626734 2.423818380 3.319889166 4.194294342 4.749933241 4.786057065 4.382908046 3.803256219 3.267978177 2.875988214 2.644272224 2.554000874 2.572815883 2.664604160 2.794414071 2.932065800 3.058457691 3.234680977 4.771309117
//
IT	4050
RD	22
LK	-353932.682617
QD	-342.049063 -> -321.027418
RI	0.0034504668
TR	0.063027	0.031195
MT	9.624479
MM	C_pi: 2.113161, n_recomb: 73212.962040
RS	0	0.000000	6.331910	84.308507	0.001152	0.000111
RS	1	0.007536	6.331910	90.561050	0.001237	0.000550
RS	2	0.015640	6.331910	97.269138	0.001329	0.000922
RS	3	0.024354	6.331910	104.464687	0.001427	0.001183
RS	4	0.033725	0.434350	1617.832256	0.022098	0.018591
RS	5	0.043803	0.434350	1698.648237	0.023201	0.020565
RS	6	0.054640	0.373914	2063.585873	0.028186	0.025729
RS	7	0.066293	0.373914	2148.895127	0.029351	0.027168
RS	8	0.078825	0.375002	2225.958198	0.030404	0.028365
RS	9	0.092301	0.375002	2306.608069	0.031505	0.029631
RS	10	0.106792	0.378491	2361.992808	0.032262	0.030516
RS	11	0.122376	0.378491	2434.395053	0.033251	0.031881
RS	12	0.139134	0.418936	2264.709357	0.030933	0.029878
RS	13	0.157155	0.418936	2329.764307	0.031822	0.031161
RS	14	0.176534	0.531408	1892.995544	0.025856	0.025494
RS	15	0.197373	0.531408	1955.152650	0.026705	0.026582
RS	16	0.219783	0.755766	1425.071827	0.019465	0.019479
RS	17	0.243881	0.755766	1483.173603	0.020258	0.020362
RS	18	0.269796	1.130739	1035.486326	0.014143	0.014276
RS	19	0.297663	1.130739	1085.894987	0.014832	0.014987
RS	20	0.327631	1.684526	766.514650	0.010470	0.010626
RS	21	0.359856	1.684526	808.497762	0.011043	0.011207
RS	22	0.394511	2.438588	590.234669	0.008062	0.008222
RS	23	0.431776	2.438588	625.103778	0.008538	0.008695
RS	24	0.471850	3.361544	480.873397	0.006568	0.006717
RS	25	0.514944	3.361544	510.631719	0.006975	0.007109
RS	26	0.561286	4.272854	426.852464	0.005830	0.005954
RS	27	0.611120	4.272854	453.860682	0.006199	0.006301
RS	28	0.664709	4.860426	424.222981	0.005794	0.005887
RS	29	0.722337	4.860426	451.029851	0.006161	0.006233
RS	30	0.784307	4.906556	474.645224	0.006483	0.006552
RS	31	0.850947	4.906556	503.807317	0.006881	0.006944
RS	32	0.922610	4.489779	583.403343	0.007969	0.008039
RS	33	0.999672	4.489779	617.051346	0.008428	0.008524
RS	34	1.082542	3.885634	752.013277	0.010272	0.010405
RS	35	1.171658	3.885634	790.787454	0.010801	0.011002
RS	36	1.267488	3.327287	967.320457	0.013212	0.013496
RS	37	1.370541	3.327287	1008.968679	0.013781	0.014169
RS	38	1.481359	2.918652	1194.019415	0.016309	0.016817
RS	39	1.600529	2.918652	1233.064594	0.016842	0.017464
RS	40	1.728678	2.676851	1381.253542	0.018866	0.019605
RS	41	1.866486	2.676851	1411.154545	0.019275	0.020100
RS	42	2.014678	2.581643	1487.486249	0.020317	0.021205
RS	43	2.174038	2.581643	1504.116451	0.020544	0.021469
RS	44	2.345407	2.599153	1504.047087	0.020543	0.021460
RS	45	2.529690	2.599153	1507.029947	0.020584	0.021492
RS	46	2.727860	2.691913	1452.255072	0.019836	0.020690
RS	47	2.940965	2.691913	1443.339834	0.019714	0.020538
RS	48	3.170129	2.823779	1362.248376	0.018607	0.019366
RS	49	3.416562	2.823779	1343.212418	0.018347	0.019077
RS	50	3.681566	2.963607	1256.658245	0.017164	0.017841
RS	51	3.966541	2.963607	1228.418682	0.016779	0.017437
RS	52	4.272991	3.091799	1145.354585	0.015644	0.016266
RS	53	4.602535	3.091799	1108.280637	0.015138	0.015753
RS	54	4.956912	3.270907	1008.964824	0.013781	0.014363
RS	55	5.337996	3.270907	967.012543	0.013208	0.013787
RS	56	5.747797	3.270907	918.771878	0.012549	0.013122
RS	57	6.188481	3.270907	864.800872	0.011812	0.012374
RS	58	6.662374	4.866528	555.345034	0.007585	0.008028
RS	59	7.171979	4.866528	539.725947	0.007372	0.007810
RS	60	7.719987	4.866528	520.532664	0.007110	0.007540
RS	61	8.309293	4.866528	497.888722	0.006801	0.007217
RS	62	8.943008	4.866528	472.010786	0.006447	0.006846
RS	63	9.624479	4.866528	3363.382438	0.045940	0.048819
PA	4+25*2+4+6 0.063027497 0.031194966 9.624478800 6.331910019 0.434350346 0.373913822 0.375001593 0.378490521 0.418935725 0.531407973 0.755766324 1.130739027 1.684525888 2.438587922 3.361543868 4.272854161 4.860426302 4.906555633 4.489778881 3.885634183 3.327286824 2.918651785 2.676851029 2.581643464 2.599153131 2.691912785 2.823779276 2.963607340 3.091799318 3.270906932 4.866527886
//
IT	4800
RD	23
[truncated: 9,999,035 more chars]
