# Supplementary material for: Recent speciation associated with range expansion and a shift to self-fertilization in North American Arabidopsis
Source: Nat Commun. 2022 Dec 8;13:7564. doi: 10.1038/s41467-022-35368-1 (PMC9732334; doi:10.1038/s41467-022-35368-1)
Supplement: Supplementary file 5 — Source Data [file 41467_2022_35368_MOESM5_ESM.zip › Source Data/SuppFig16-4_lyrNY3_22.psmc]

CC
CC	Brief Description of the file format:
CC	  CC  comments
CC	  MM  useful-messages
CC	  RD  round-of-iterations
CC	  LL  \log[P(sequence)]
CC	  QD  Q-before-opt Q-after-opt
CC	  TR  \theta_0 \rho_0
CC	  RS  k t_k \lambda_k \pi_k \sum_{l\not=k}A_{kl} A_{kk}
CC	  DC  begin end best-k t_k+\Delta_k max-prob
CC
MM	Version: 0.6.5-r67
MM	pattern:4+25*2+4+6, n:63, n_free_lambdas:28
MM	n_iterations:25, skip:1, max_t:5, theta/rho:5
MM	is_decoding:0
MM	n_seqs:12, sum_L:1008766, sum_n:118882
RD	0
LK	0.000000
QD	0.000000 -> 0.000000
RI	inf
TR	0.125392	0.025078
MT	5.000000
MM	C_pi: 1.000000, n_recomb: 24984.938840
RS	0	0.000000	1.000000	158.402722	0.006340	0.000000
RS	1	0.006440	1.000000	167.500602	0.006704	0.000000
RS	2	0.013294	1.000000	177.046169	0.007086	0.000000
RS	3	0.020590	1.000000	187.051549	0.007487	0.000000
RS	4	0.028356	1.000000	197.527747	0.007906	0.000000
RS	5	0.036622	1.000000	208.484392	0.008344	0.000000
RS	6	0.045421	1.000000	219.929439	0.008802	0.000000
RS	7	0.054785	1.000000	231.868841	0.009280	0.000000
RS	8	0.064753	1.000000	244.306193	0.009778	0.000000
RS	9	0.075363	1.000000	257.242326	0.010296	0.000000
RS	10	0.086656	1.000000	270.674880	0.010834	0.000000
RS	11	0.098677	1.000000	284.597823	0.011391	0.000000
RS	12	0.111471	1.000000	299.000946	0.011967	0.000000
RS	13	0.125090	1.000000	313.869313	0.012562	0.000000
RS	14	0.139585	1.000000	329.182677	0.013175	0.000000
RS	15	0.155014	1.000000	344.914865	0.013805	0.000000
RS	16	0.171437	1.000000	361.033141	0.014450	0.000000
RS	17	0.188917	1.000000	377.497543	0.015109	0.000000
RS	18	0.207523	1.000000	394.260207	0.015780	0.000000
RS	19	0.227327	1.000000	411.264703	0.016461	0.000000
RS	20	0.248406	1.000000	428.445373	0.017148	0.000000
RS	21	0.270843	1.000000	445.726707	0.017840	0.000000
RS	22	0.294725	1.000000	463.022770	0.018532	0.000000
RS	23	0.320144	1.000000	480.236711	0.019221	0.000000
RS	24	0.347201	1.000000	497.260371	0.019902	0.000000
RS	25	0.376000	1.000000	513.974033	0.020571	0.000000
RS	26	0.406654	1.000000	530.246351	0.021223	0.000000
RS	27	0.439282	1.000000	545.934487	0.021851	0.000000
RS	28	0.474011	1.000000	560.884515	0.022449	0.000000
RS	29	0.510976	1.000000	574.932123	0.023011	0.000000
RS	30	0.550322	1.000000	587.903675	0.023530	0.000000
RS	31	0.592202	1.000000	599.617668	0.023999	0.000000
RS	32	0.636779	1.000000	609.886635	0.024410	0.000000
RS	33	0.684227	1.000000	618.519530	0.024756	0.000000
RS	34	0.734730	1.000000	625.324629	0.025028	0.000000
RS	35	0.788485	1.000000	630.112961	0.025220	0.000000
RS	36	0.845702	1.000000	632.702277	0.025323	0.000000
RS	37	0.906604	1.000000	632.921527	0.025332	0.000000
RS	38	0.971428	1.000000	630.615813	0.025240	0.000000
RS	39	1.040426	1.000000	625.651722	0.025041	0.000000
RS	40	1.113868	1.000000	617.922942	0.024732	0.000000
RS	41	1.192040	1.000000	607.355995	0.024309	0.000000
RS	42	1.275245	1.000000	593.915893	0.023771	0.000000
RS	43	1.363809	1.000000	577.611489	0.023118	0.000000
RS	44	1.458076	1.000000	558.500228	0.022353	0.000000
RS	45	1.558414	1.000000	536.692014	0.021481	0.000000
RS	46	1.665214	1.000000	512.351839	0.020506	0.000000
RS	47	1.778891	1.000000	485.700866	0.019440	0.000000
RS	48	1.899889	1.000000	457.015639	0.018292	0.000000
RS	49	2.028679	1.000000	426.625148	0.017075	0.000000
RS	50	2.165763	1.000000	394.905559	0.015806	0.000000
RS	51	2.311675	1.000000	362.272519	0.014500	0.000000
RS	52	2.466983	1.000000	329.171059	0.013175	0.000000
RS	53	2.632293	1.000000	296.063335	0.011850	0.000000
RS	54	2.808249	1.000000	263.414554	0.010543	0.000000
RS	55	2.995536	1.000000	231.677688	0.009273	0.000000
RS	56	3.194884	1.000000	201.277692	0.008056	0.000000
RS	57	3.407070	1.000000	172.596127	0.006908	0.000000
RS	58	3.632920	1.000000	145.957148	0.005842	0.000000
RS	59	3.873315	1.000000	121.615833	0.004868	0.000000
RS	60	4.129191	1.000000	99.749759	0.003992	0.000000
RS	61	4.401545	1.000000	80.454550	0.003220	0.000000
RS	62	4.691438	1.000000	63.743833	0.002551	0.000000
RS	63	5.000000	1.000000	178.771178	0.007155	0.000000
PA	4+25*2+4+6 0.125391964 0.025078393 5.000000000 1.000000000 1.000000000 1.000000000 1.000000000 1.000000000 1.000000000 1.000000000 1.000000000 1.000000000 1.000000000 1.000000000 1.000000000 1.000000000 1.000000000 1.000000000 1.000000000 1.000000000 1.000000000 1.000000000 1.000000000 1.000000000 1.000000000 1.000000000 1.000000000 1.000000000 1.000000000 1.000000000 1.000000000
//
IT	5298
RD	1
LK	-310283.976037
QD	-1643.273800 -> -872.163685
RI	0.0559400604
TR	0.109939	0.021952
MT	6.156137
MM	C_pi: 1.058998, n_recomb: 23181.748624
RS	0	0.000000	0.309880	496.355676	0.021411	0.001272
RS	1	0.006786	0.309880	518.212386	0.022354	0.012067
RS	2	0.014032	0.309880	540.204023	0.023303	0.018198
RS	3	0.021769	0.309880	562.209229	0.024252	0.024748
RS	4	0.030032	0.320557	564.903423	0.024368	0.028064
RS	5	0.038856	0.320557	586.371152	0.025295	0.027724
RS	6	0.048278	0.393095	496.814209	0.021431	0.025884
RS	7	0.058340	0.393095	516.731279	0.022290	0.023916
RS	8	0.069084	0.484322	436.628414	0.018835	0.022205
RS	9	0.080557	0.484322	455.035582	0.019629	0.020799
RS	10	0.092809	0.589157	390.124779	0.016829	0.019609
RS	11	0.105893	0.589157	407.202511	0.017566	0.018548
RS	12	0.119864	0.707206	354.278325	0.015283	0.017564
RS	13	0.134783	0.707206	370.219462	0.015970	0.016626
RS	14	0.150714	0.834866	327.839535	0.014142	0.015724
RS	15	0.167727	0.834866	342.853607	0.014790	0.014862
RS	16	0.185894	0.964462	310.418891	0.013391	0.014059
RS	17	0.205294	0.964462	324.732186	0.014008	0.013331
RS	18	0.226010	1.086048	301.639226	0.013012	0.012696
RS	19	0.248131	1.086048	315.474360	0.013609	0.012165
RS	20	0.271754	1.190725	300.819809	0.012977	0.011744
RS	21	0.296980	1.190725	314.363019	0.013561	0.011438
RS	22	0.323918	1.272871	307.102907	0.013248	0.011248
RS	23	0.352683	1.272871	320.473150	0.013824	0.011175
RS	24	0.383401	1.330812	319.544004	0.013784	0.011221
RS	25	0.416202	1.330812	332.765476	0.014355	0.011385
RS	26	0.451230	1.366323	337.075694	0.014541	0.011667
RS	27	0.488634	1.366323	350.052222	0.015100	0.012063
RS	28	0.528577	1.383687	358.357806	0.015459	0.012567
RS	29	0.571230	1.383687	370.850910	0.015998	0.013167
RS	30	0.616777	1.388416	381.681276	0.016465	0.013848
RS	31	0.665415	1.388416	393.300636	0.016966	0.014592
RS	32	0.717353	1.385918	405.008582	0.017471	0.015374
RS	33	0.772815	1.385918	415.224041	0.017912	0.016170
RS	34	0.832041	1.380643	426.106995	0.018381	0.016954
RS	35	0.895286	1.380643	434.286229	0.018734	0.017696
RS	36	0.962822	1.375688	442.772013	0.019100	0.018371
RS	37	1.034942	1.375688	448.240644	0.019336	0.018959
RS	38	1.111954	1.372692	453.093774	0.019545	0.019441
RS	39	1.194193	1.372692	455.206265	0.019636	0.019808
RS	40	1.282012	1.372081	455.635629	0.019655	0.020055
RS	41	1.375790	1.372081	453.844749	0.019578	0.020181
RS	42	1.475932	1.373610	449.449881	0.019388	0.020188
RS	43	1.582869	1.373610	443.373462	0.019126	0.020079
RS	44	1.697062	1.376851	434.054334	0.018724	0.019858
RS	45	1.819004	1.376851	423.542310	0.018271	0.019529
RS	46	1.949220	1.381341	409.495052	0.017665	0.019098
RS	47	2.088273	1.381341	394.688938	0.017026	0.018572
RS	48	2.236761	1.386560	376.440356	0.016239	0.017957
RS	49	2.395325	1.386560	357.810189	0.015435	0.017263
RS	50	2.564648	1.391921	336.209985	0.014503	0.016498
RS	51	2.745461	1.391921	314.557694	0.013569	0.015671
RS	52	2.938544	1.396926	290.702086	0.012540	0.014789
RS	53	3.144728	1.396926	267.128872	0.011523	0.013861
RS	54	3.364903	1.403607	241.916262	0.010436	0.012895
RS	55	3.600018	1.403607	217.844055	0.009397	0.011897
RS	56	3.851088	1.403607	193.911998	0.008365	0.010876
RS	57	4.119194	1.403607	170.491015	0.007355	0.009843
RS	58	4.405492	1.444009	144.219796	0.006221	0.008810
RS	59	4.711218	1.444009	124.168705	0.005356	0.007791
RS	60	5.037690	1.444009	105.355192	0.004545	0.006801
RS	61	5.386314	1.444009	88.008827	0.003796	0.005854
RS	62	5.758595	1.444009	72.304263	0.003119	0.004966
RS	63	6.156137	1.444009	232.021267	0.010009	0.017721
PA	4+25*2+4+6 0.109938883 0.021952287 6.156136990 0.309880257 0.320556641 0.393095493 0.484321594 0.589156628 0.707205772 0.834865570 0.964461803 1.086048126 1.190725327 1.272871017 1.330812454 1.366322517 1.383686543 1.388416290 1.385917664 1.380642891 1.375687599 1.372692108 1.372081280 1.373610497 1.376850605 1.381341457 1.386560440 1.391920567 1.396925926 1.403606892 1.444009244
//
IT	5042
RD	2
LK	-309109.037122
QD	-890.684877 -> -673.005946
RI	0.0737452888
TR	0.102982	0.021254
MT	6.753292
MM	C_pi: 1.104847, n_recomb: 23413.668303
RS	0	0.000000	0.263815	600.887117	0.025664	0.001107
RS	1	0.006940	0.263815	625.385024	0.026710	0.011056
RS	2	0.014362	0.263815	649.657063	0.027747	0.018027
RS	3	0.022299	0.263815	673.513352	0.028766	0.024961
RS	4	0.030787	0.231952	790.593499	0.033766	0.029412
RS	5	0.039864	0.231952	812.001462	0.034681	0.032203
RS	6	0.049571	0.290413	667.221343	0.028497	0.027204
RS	7	0.059952	0.290413	687.704296	0.029372	0.027715
RS	8	0.071053	0.376135	548.410218	0.023423	0.022873
RS	9	0.082924	0.376135	567.705633	0.024247	0.023303
RS	10	0.095620	0.486319	455.354241	0.019448	0.019547
RS	11	0.109196	0.486319	473.164900	0.020209	0.019942
RS	12	0.123715	0.625113	383.093417	0.016362	0.016912
RS	13	0.139241	0.625113	399.356110	0.017057	0.017156
RS	14	0.155845	0.793142	328.515280	0.014031	0.014677
RS	15	0.173602	0.793142	343.338616	0.014664	0.014762
RS	16	0.192590	0.982847	289.821930	0.012378	0.012811
RS	17	0.212897	0.982847	303.449228	0.012960	0.012823
RS	18	0.234613	1.177895	265.234200	0.011328	0.011399
RS	19	0.257836	1.177895	277.985929	0.011873	0.011432
RS	20	0.282671	1.357681	252.792271	0.010797	0.010492
RS	21	0.309229	1.357681	264.997725	0.011318	0.010607
RS	22	0.337631	1.503822	250.721239	0.010708	0.010091
RS	23	0.368003	1.503822	262.664905	0.011218	0.010331
RS	24	0.400484	1.605369	257.591085	0.011002	0.010189
RS	25	0.435219	1.605369	269.473204	0.011509	0.010586
RS	26	0.472365	1.660955	272.165567	0.011624	0.010791
RS	27	0.512088	1.660955	284.064832	0.012132	0.011369
RS	28	0.554569	1.677970	293.023679	0.012515	0.011893
RS	29	0.599997	1.677970	304.856472	0.013020	0.012647
RS	30	0.648579	1.669016	318.234051	0.013592	0.013428
RS	31	0.700533	1.669016	329.722588	0.014082	0.014307
RS	32	0.756092	1.647310	345.287699	0.014747	0.015240
RS	33	0.815507	1.647310	355.958417	0.015203	0.016147
RS	34	0.879045	1.623522	371.277987	0.015857	0.017087
RS	35	0.946994	1.623522	380.503878	0.016251	0.017902
RS	36	1.019658	1.604548	393.296381	0.016798	0.018692
RS	37	1.097365	1.604548	400.379145	0.017100	0.019301
RS	38	1.180465	1.593355	408.973403	0.017467	0.019823
RS	39	1.269333	1.593355	413.237766	0.017649	0.020165
RS	40	1.364368	1.589843	416.795720	0.017801	0.020380
RS	41	1.465999	1.589843	417.663865	0.017838	0.020455
RS	42	1.574684	1.592479	415.984672	0.017767	0.020384
RS	43	1.690911	1.592479	413.028657	0.017640	0.020220
RS	44	1.815205	1.599573	406.251431	0.017351	0.019902
RS	45	1.948126	1.599573	399.240251	0.017052	0.019532
RS	46	2.090271	1.609597	387.739624	0.016560	0.019007
RS	47	2.242282	1.609597	376.681901	0.016088	0.018460
RS	48	2.404842	1.621002	361.086157	0.015422	0.017769
RS	49	2.578685	1.621002	346.256011	0.014789	0.017078
RS	50	2.764593	1.632220	327.402656	0.013983	0.016262
RS	51	2.963403	1.632220	309.347637	0.013212	0.015458
RS	52	3.176011	1.642041	288.171586	0.012308	0.014552
RS	53	3.403375	1.642041	267.711750	0.011434	0.013658
RS	54	3.646519	1.654036	244.638192	0.010449	0.012667
RS	55	3.906537	1.654036	222.986464	0.009524	0.011709
RS	56	4.184601	1.654036	201.010202	0.008585	0.010723
RS	57	4.481964	1.654036	179.064329	0.007648	0.009719
RS	58	4.799965	1.738630	150.568125	0.006431	0.008491
RS	59	5.140035	1.738630	132.012684	0.005638	0.007562
RS	60	5.503707	1.738630	114.159699	0.004876	0.006647
RS	61	5.892620	1.738630	97.276808	0.004155	0.005761
RS	62	6.308523	1.738630	81.594556	0.003485	0.004919
RS	63	6.753292	1.738630	285.380170	0.012189	0.018279
PA	4+25*2+4+6 0.102982135 0.021254272 6.753291835 0.263814731 0.231952311 0.290412597 0.376134717 0.486319024 0.625112788 0.793141639 0.982847335 1.177894623 1.357681080 1.503821792 1.605368926 1.660955095 1.677970126 1.669016269 1.647310414 1.623522310 1.604548165 1.593354862 1.589842995 1.592479497 1.599573040 1.609597352 1.621002420 1.632219529 1.642041014 1.654035850 1.738629729
//
IT	4734
RD	3
LK	-308750.806136
QD	-710.611829 -> -610.451968
RI	0.0708327884
TR	0.098462	0.021246
MT	7.117589
MM	C_pi: 1.168960, n_recomb: 24745.631616
RS	0	0.000000	0.291980	581.339807	0.023493	0.000964
RS	1	0.007028	0.291980	606.935065	0.024527	0.009884
RS	2	0.014550	0.291980	632.552294	0.025562	0.016162
RS	3	0.022601	0.291980	658.020502	0.026591	0.022019
RS	4	0.031218	0.212766	932.024321	0.037664	0.030577
RS	5	0.040440	0.212766	953.868790	0.038547	0.033917
RS	6	0.050311	0.260952	797.079938	0.032211	0.028638
RS	7	0.060875	0.260952	818.192444	0.033064	0.029829
RS	8	0.072181	0.339711	646.703336	0.026134	0.023967
RS	9	0.084283	0.339711	667.191048	0.026962	0.025001
RS	10	0.097234	0.447037	524.269614	0.021186	0.020210
RS	11	0.111097	0.447037	543.477316	0.021963	0.021130
RS	12	0.125933	0.591136	426.933483	0.017253	0.017155
RS	13	0.141812	0.591136	444.488108	0.017962	0.017842
RS	14	0.158807	0.778116	352.174764	0.014232	0.014558
RS	15	0.176997	0.778116	367.989690	0.014871	0.015002
RS	16	0.196464	1.004203	298.337187	0.012056	0.012424
RS	17	0.217301	1.004203	312.592278	0.012632	0.012716
RS	18	0.239601	1.251234	263.086699	0.010632	0.010844
RS	19	0.263469	1.251234	276.144422	0.011159	0.011088
RS	20	0.289014	1.489599	243.559532	0.009843	0.009853
RS	21	0.316355	1.489599	255.848603	0.010339	0.010124
RS	22	0.345618	1.687595	237.205875	0.009586	0.009429
RS	23	0.376937	1.687595	249.132596	0.010068	0.009777
RS	24	0.410457	1.822575	242.149361	0.009786	0.009550
RS	25	0.446333	1.822575	254.041076	0.010266	0.010017
RS	26	0.484730	1.888099	257.006785	0.010386	0.010216
RS	27	0.525826	1.888099	269.063176	0.010873	0.010838
RS	28	0.569811	1.894597	280.295638	0.011327	0.011430
RS	29	0.616886	1.894597	292.529220	0.011821	0.012211
RS	30	0.667271	1.863127	309.829995	0.012521	0.013128
RS	31	0.721196	1.863127	322.008768	0.013013	0.014023
RS	32	0.778912	1.815962	342.503768	0.013841	0.015133
RS	33	0.840683	1.815962	354.133358	0.014311	0.016048
RS	34	0.906797	1.770361	374.492063	0.015134	0.017168
RS	35	0.977557	1.770361	384.867302	0.015553	0.017977
RS	36	1.053290	1.736623	401.888022	0.016241	0.018903
RS	37	1.134345	1.736623	410.212249	0.016577	0.019489
RS	38	1.221098	1.718261	421.655821	0.017040	0.020075
RS	39	1.313947	1.718261	427.177584	0.017263	0.020379
RS	40	1.413323	1.713884	432.171892	0.017465	0.020590
RS	41	1.519682	1.713884	434.276218	0.017550	0.020625
RS	42	1.633517	1.720080	432.950845	0.017496	0.020505
RS	43	1.755352	1.720080	431.199438	0.017425	0.020309
RS	44	1.885750	1.733543	424.101645	0.017138	0.019924
RS	45	2.025313	1.733543	418.258328	0.016902	0.019536
RS	46	2.174685	1.751456	406.125118	0.016412	0.018945
RS	47	2.334555	1.751456	396.177290	0.016010	0.018398
RS	48	2.505660	1.771069	379.927022	0.015353	0.017656
RS	49	2.688792	1.771069	366.092647	0.014794	0.016981
RS	50	2.884794	1.789712	346.730216	0.014012	0.016138
RS	51	3.094572	1.789712	329.458593	0.013314	0.015361
RS	52	3.319093	1.805427	307.913678	0.012443	0.014449
RS	53	3.559395	1.805427	287.900393	0.011634	0.013587
RS	54	3.816585	1.823559	264.187509	0.010676	0.012596
RS	55	4.091851	1.823559	242.587073	0.009803	0.011672
RS	56	4.386463	1.823559	220.367004	0.008905	0.010715
RS	57	4.701782	1.823559	197.888439	0.007997	0.009736
RS	58	5.039261	1.954536	164.818494	0.006661	0.008362
RS	59	5.400460	1.954536	146.266168	0.005911	0.007496
RS	60	5.787044	1.954536	128.104209	0.005177	0.006635
RS	61	6.200798	1.954536	110.627376	0.004471	0.005794
RS	62	6.643632	1.954536	94.104722	0.003803	0.004985
RS	63	7.117589	1.954536	350.395404	0.014160	0.019314
PA	4+25*2+4+6 0.098462464 0.021245556 7.117588939 0.291980353 0.212766367 0.260952464 0.339710607 0.447036942 0.591135586 0.778115777 1.004203149 1.251234452 1.489599013 1.687594570 1.822574833 1.888098992 1.894597411 1.863127017 1.815961723 1.770361079 1.736622670 1.718261183 1.713884214 1.720079724 1.733543017 1.751455959 1.771069156 1.789712335 1.805426738 1.823559476 1.954535704
//
IT	4660
RD	4
LK	-308568.497007
QD	-641.542146 -> -571.460761
RI	0.0604388281
TR	0.094896	0.021473
MT	7.378894
MM	C_pi: 1.233581, n_recomb: 26371.509196
RS	0	0.000000	0.344564	529.993775	0.020097	0.000844
RS	1	0.007089	0.344564	555.646056	0.021070	0.008903
RS	2	0.014680	0.344564	581.664416	0.022057	0.014283
RS	3	0.022809	0.344564	607.921156	0.023052	0.018961
RS	4	0.031515	0.210489	1029.423530	0.039035	0.031362
RS	5	0.040837	0.210489	1053.103247	0.039933	0.034550
RS	6	0.050821	0.251362	902.920827	0.034238	0.029755
RS	7	0.061512	0.251362	925.386083	0.035090	0.031053
RS	8	0.072961	0.324594	736.165934	0.027915	0.024932
RS	9	0.085221	0.324594	758.222125	0.028752	0.026162
RS	10	0.098351	0.427873	593.880789	0.022520	0.020931
RS	11	0.112411	0.427873	614.803206	0.023313	0.022068
RS	12	0.127469	0.572457	476.824130	0.018081	0.017580
RS	13	0.143593	0.572457	496.038183	0.018810	0.018471
RS	14	0.160860	0.769485	384.689823	0.014587	0.014684
RS	15	0.179352	0.769485	401.918804	0.015241	0.015299
RS	16	0.199154	1.020062	317.280888	0.012031	0.012300
RS	17	0.220360	1.020062	332.615214	0.012613	0.012725
RS	18	0.243070	1.306779	272.484337	0.010333	0.010545
RS	19	0.267389	1.306779	286.308562	0.010857	0.010887
RS	20	0.293431	1.593501	246.844358	0.009360	0.009449
RS	21	0.321320	1.593501	259.675715	0.009847	0.009786
RS	22	0.351186	1.835936	237.115387	0.008991	0.008974
RS	23	0.383169	1.835936	249.473226	0.009460	0.009361
RS	24	0.417420	1.998774	240.985015	0.009138	0.009084
RS	25	0.454098	1.998774	253.313700	0.009606	0.009568
RS	26	0.493376	2.069385	256.940562	0.009743	0.009776
RS	27	0.535438	2.069385	269.549629	0.010221	0.010396
RS	28	0.580482	2.061224	283.470203	0.010749	0.011057
RS	29	0.628719	2.061224	296.455798	0.011242	0.011826
RS	30	0.680375	2.004489	318.156088	0.012064	0.012866
RS	31	0.735693	2.004489	331.314575	0.012563	0.013745
RS	32	0.794933	1.930907	357.241395	0.013546	0.015016
RS	33	0.858371	1.930907	370.030296	0.014031	0.015914
RS	34	0.926307	1.864031	395.825541	0.015010	0.017197
RS	35	0.999058	1.864031	407.425119	0.015449	0.017990
RS	36	1.076967	1.816914	428.786481	0.016259	0.019040
RS	37	1.160398	1.816914	438.266751	0.016619	0.019611
RS	38	1.249743	1.793064	452.260309	0.017150	0.020255
RS	39	1.345422	1.793064	458.774295	0.017397	0.020545
RS	40	1.447883	1.789479	464.498607	0.017614	0.020751
RS	41	1.557607	1.789479	467.396446	0.017724	0.020775
RS	42	1.675109	1.800758	465.409637	0.017648	0.020608
RS	43	1.800940	1.800758	464.263520	0.017605	0.020409
RS	44	1.935691	1.821961	455.643845	0.017278	0.019958
RS	45	2.079994	1.821961	450.246462	0.017073	0.019577
RS	46	2.234526	1.848969	436.207599	0.016541	0.018921
RS	47	2.400013	1.848969	426.567845	0.016175	0.018392
RS	48	2.577230	1.877820	408.412583	0.015487	0.017601
RS	49	2.767009	1.877820	394.740209	0.014968	0.016953
RS	50	2.970242	1.904720	373.713158	0.014171	0.016082
RS	51	3.187880	1.904720	356.408934	0.013515	0.015338
RS	52	3.420947	1.926959	333.480790	0.012645	0.014420
RS	53	3.670534	1.926959	313.163420	0.011875	0.013591
RS	54	3.937814	1.951867	287.906449	0.010917	0.012598
RS	55	4.224041	1.951867	265.722518	0.010076	0.011705
RS	56	4.530557	1.951867	242.676742	0.009202	0.010776
RS	57	4.858801	1.951867	219.142353	0.008310	0.009820
RS	58	5.210313	2.130441	180.534656	0.006846	0.008309
RS	59	5.586743	2.130441	161.674767	0.006131	0.007497
RS	60	5.989856	2.130441	142.960909	0.005421	0.006681
RS	61	6.421545	2.130441	124.708276	0.004729	0.005875
RS	62	6.883835	2.130441	107.215606	0.004066	0.005093
RS	63	7.378894	2.130441	419.618339	0.015912	0.020520
PA	4+25*2+4+6 0.094895935 0.021472919 7.378894465 0.344564473 0.210488908 0.251361632 0.324594014 0.427873301 0.572457394 0.769484772 1.020062375 1.306778792 1.593501136 1.835936015 1.998773628 2.069384772 2.061223623 2.004488752 1.930907037 1.864030620 1.816913910 1.793064444 1.789479254 1.800757878 1.821961356 1.848969157 1.877819854 1.904720328 1.926959222 1.951867304 2.130441070
//
IT	4495
RD	5
LK	-308434.210903
QD	-596.797014 -> -538.227446
RI	0.0502359436
TR	0.091833	0.021788
MT	7.588909
MM	C_pi: 1.293352, n_recomb: 28031.045774
RS	0	0.000000	0.409540	477.467675	0.017034	0.000745
RS	1	0.007136	0.409540	502.431745	0.017924	0.008099
RS	2	0.014781	0.409540	528.023861	0.018837	0.012688
RS	3	0.022971	0.409540	554.158114	0.019769	0.016378
RS	4	0.031746	0.213564	1102.034719	0.039315	0.031850
RS	5	0.041147	0.213564	1128.187204	0.040248	0.034730
RS	6	0.051219	0.249077	990.615255	0.035340	0.030543
RS	7	0.062010	0.249077	1014.871984	0.036205	0.031773
RS	8	0.073570	0.318013	816.099915	0.029114	0.025689
RS	9	0.085956	0.318013	839.894233	0.029963	0.026967
RS	10	0.099225	0.417282	660.343682	0.023558	0.021574
RS	11	0.113441	0.417282	683.051400	0.024368	0.022807
RS	12	0.128672	0.560490	527.311644	0.018812	0.018023
RS	13	0.144989	0.560490	548.263315	0.019559	0.019022
RS	14	0.162471	0.763162	419.615809	0.014970	0.014885
RS	15	0.181200	0.763162	438.369990	0.015639	0.015596
RS	16	0.201266	1.031514	339.449558	0.012110	0.012279
RS	17	0.222763	1.031514	355.993340	0.012700	0.012779
RS	18	0.245795	1.350412	285.547601	0.010187	0.010360
RS	19	0.270470	1.350412	300.272560	0.010712	0.010755
RS	20	0.296906	1.679178	254.116930	0.009066	0.009159
RS	21	0.325228	1.679178	267.621208	0.009547	0.009528
RS	22	0.355571	1.961860	241.272993	0.008607	0.008625
RS	23	0.388079	1.961860	254.184641	0.009068	0.009027
RS	24	0.422907	2.149998	244.264047	0.008714	0.008711
RS	25	0.460221	2.149998	257.140501	0.009173	0.009193
RS	26	0.500196	2.223919	261.456755	0.009327	0.009410
RS	27	0.543025	2.223919	274.714577	0.009800	0.010015
RS	28	0.588909	2.199895	291.356878	0.010394	0.010733
RS	29	0.638068	2.199895	305.175128	0.010887	0.011477
RS	30	0.690735	2.117592	331.372812	0.011822	0.012621
RS	31	0.747159	2.117592	345.575007	0.012328	0.013474
RS	32	0.807611	2.018255	377.114612	0.013453	0.014883
RS	33	0.872375	2.018255	391.103050	0.013952	0.015761
RS	34	0.941761	1.931305	422.540990	0.015074	0.017187
RS	35	1.016099	1.931305	435.366021	0.015532	0.017968
RS	36	1.095741	1.872050	461.171915	0.016452	0.019128
RS	37	1.181065	1.872050	471.752985	0.016830	0.019694
RS	38	1.272479	1.843674	488.195114	0.017416	0.020391
RS	39	1.370415	1.843674	495.581286	0.017680	0.020683
RS	40	1.475340	1.841509	501.718763	0.017899	0.020883
RS	41	1.587753	1.841509	505.229841	0.018024	0.020914
RS	42	1.708186	1.858271	502.109316	0.017913	0.020702
RS	43	1.837214	1.858271	501.342003	0.017885	0.020516
RS	44	1.975448	1.887477	490.657112	0.017504	0.020003
RS	45	2.123546	1.887477	485.450940	0.017318	0.019642
RS	46	2.282213	1.923769	468.962679	0.016730	0.018924
RS	47	2.452201	1.923769	459.366714	0.016388	0.018422
RS	48	2.634320	1.962010	438.811282	0.015654	0.017582
RS	49	2.829434	1.962010	425.045288	0.015163	0.016967
RS	50	3.038470	1.997289	401.937631	0.014339	0.016067
RS	51	3.262423	1.997289	384.371062	0.013712	0.015357
RS	52	3.502357	2.026145	359.733958	0.012833	0.014430
RS	53	3.759412	2.026145	338.924289	0.012091	0.013635
RS	54	4.034809	2.057955	311.854911	0.011125	0.012636
RS	55	4.329858	2.057955	288.957376	0.010308	0.011774
RS	56	4.645961	2.057955	264.981074	0.009453	0.010870
RS	57	4.984620	2.057955	240.311526	0.008573	0.009935
RS	58	5.347446	2.284692	195.762052	0.006984	0.008290
RS	59	5.736161	2.284692	176.604800	0.006300	0.007525
RS	60	6.152614	2.284692	157.378870	0.005614	0.006748
RS	61	6.598784	2.284692	138.413880	0.004938	0.005973
RS	62	7.076792	2.284692	120.031256	0.004282	0.005214
RS	63	7.588909	2.284692	490.008096	0.017481	0.021783
PA	4+25*2+4+6 0.091832715 0.021787545 7.588908548 0.409540317 0.213563810 0.249076648 0.318012832 0.417281909 0.560490435 0.763162025 1.031514262 1.350412194 1.679177717 1.961859666 2.149998439 2.223919212 2.199894506 2.117592220 2.018254682 1.931305293 1.872049828 1.843673590 1.841509478 1.858271049 1.887477274 1.923768954 1.962010063 1.997288748 2.026144947 2.057955050 2.284692439
//
IT	4585
RD	6
LK	-308320.120060
QD	-559.613362 -> -507.869521
RI	0.0419066026
TR	0.089104	0.022133
MT	7.769813
MM	C_pi: 1.348342, n_recomb: 29661.579598
RS	0	0.000000	0.482309	431.585806	0.014550	0.000662
RS	1	0.007175	0.482309	455.517799	0.015357	0.007435
RS	2	0.014865	0.482309	480.248447	0.016191	0.011384
RS	3	0.023107	0.482309	505.725377	0.017050	0.014292
RS	4	0.031941	0.218454	1160.537745	0.039126	0.032138
RS	5	0.041408	0.218454	1189.350426	0.040097	0.034715
RS	6	0.051554	0.250046	1064.781584	0.035898	0.031071
RS	7	0.062429	0.250046	1091.061798	0.036784	0.032191
RS	8	0.074083	0.315613	887.442523	0.029919	0.026261
RS	9	0.086574	0.315613	913.054169	0.030782	0.027533
RS	10	0.099962	0.411167	722.763335	0.024367	0.022122
RS	11	0.114309	0.411167	747.251498	0.025193	0.023399
RS	12	0.129687	0.552220	576.677753	0.019442	0.018443
RS	13	0.146168	0.552220	599.357395	0.020207	0.019505
RS	14	0.163831	0.758120	454.849167	0.015335	0.015109
RS	15	0.182761	0.758120	475.142818	0.016019	0.015882
RS	16	0.203050	1.040112	362.511051	0.012222	0.012308
RS	17	0.224795	1.040112	380.294368	0.012821	0.012857
RS	18	0.248100	1.386312	299.756299	0.010106	0.010237
RS	19	0.273077	1.386312	315.415045	0.010634	0.010664
RS	20	0.299847	1.753060	262.679065	0.008856	0.008935
RS	21	0.328537	1.753060	276.885741	0.009335	0.009322
RS	22	0.359286	2.073711	246.794599	0.008320	0.008342
RS	23	0.392241	2.073711	260.282508	0.008775	0.008747
RS	24	0.427560	2.286317	248.904328	0.008391	0.008398
RS	25	0.465414	2.286317	262.341401	0.008844	0.008871
RS	26	0.505984	2.363338	267.254472	0.009010	0.009093
RS	27	0.549466	2.363338	281.163398	0.009479	0.009677
RS	28	0.596067	2.323537	300.408427	0.010128	0.010439
RS	29	0.646012	2.323537	315.053783	0.010622	0.011157
RS	30	0.699540	2.216200	345.671199	0.011654	0.012385
RS	31	0.756909	2.216200	360.908566	0.012168	0.013213
RS	32	0.818395	2.092068	398.077723	0.013421	0.014739
RS	33	0.884293	2.092068	413.256288	0.013932	0.015597
RS	34	0.954918	1.986122	450.433886	0.015186	0.017148
RS	35	1.030612	1.986122	464.469032	0.015659	0.017920
RS	36	1.111737	1.915533	494.820480	0.016682	0.019180
RS	37	1.198682	1.915533	506.471588	0.017075	0.019747
RS	38	1.291867	1.883009	525.377687	0.017712	0.020493
RS	39	1.391737	1.883009	533.584069	0.017989	0.020796
RS	40	1.498773	1.882285	540.032296	0.018206	0.020992
RS	41	1.613490	1.882285	544.085595	0.018343	0.021039
RS	42	1.736438	1.904325	539.643023	0.018193	0.020787
RS	43	1.868208	1.904325	539.171797	0.018177	0.020622
RS	44	2.009432	1.941229	526.197991	0.017740	0.020051
RS	45	2.160790	1.941229	521.097024	0.017568	0.019716
RS	46	2.323009	1.986475	501.943982	0.016922	0.018941
RS	47	2.496867	1.986475	492.309740	0.016598	0.018469
RS	48	2.683199	2.033797	469.173019	0.015818	0.017585
RS	49	2.882902	2.033797	455.241440	0.015348	0.017002
RS	50	3.096934	2.077190	429.917596	0.014494	0.016076
RS	51	3.326323	2.077190	412.032810	0.013891	0.015400
RS	52	3.572172	2.112445	385.598530	0.013000	0.014464
RS	53	3.835661	2.112445	364.262588	0.012281	0.013700
RS	54	4.118056	2.150948	335.319737	0.011305	0.012693
RS	55	4.420714	2.150948	311.701974	0.010509	0.011860
RS	56	4.745088	2.150948	286.802745	0.009669	0.010980
RS	57	5.092738	2.150948	261.018850	0.008800	0.010062
RS	58	5.465332	2.426000	210.302060	0.007090	0.008289
RS	59	5.864661	2.426000	190.907522	0.006436	0.007566
RS	60	6.292642	2.426000	171.247627	0.005773	0.006824
RS	61	6.751333	2.426000	151.661773	0.005113	0.006077
RS	62	7.242936	2.426000	132.488763	0.004467	0.005338
RS	63	7.769813	2.426000	561.258471	0.018922	0.023058
PA	4+25*2+4+6 0.089103637 0.022132781 7.769813278 0.482308619 0.218453731 0.250045863 0.315613200 0.411166993 0.552219858 0.758119771 1.040112051 1.386312397 1.753060185 2.073711239 2.286317119 2.363338342 2.323537029 2.216200039 2.092068176 1.986122024 1.915533224 1.883009475 1.882284936 1.904324830 1.941229127 1.986474506 2.033797399 2.077189746 2.112444543 2.150947858 2.425999603
//
IT	5223
RD	7
LK	-308218.838268
QD	-526.484979 -> -479.947750
RI	0.0353895798
TR	0.086630	0.022485
MT	7.931882
MM	C_pi: 1.399539, n_recomb: 31252.913915
RS	0	0.000000	0.560636	393.179599	0.012581	0.000593
RS	1	0.007210	0.560636	415.983936	0.013310	0.006881
RS	2	0.014940	0.560636	439.691053	0.014069	0.010321
RS	3	0.023227	0.560636	464.273934	0.014855	0.012614
RS	4	0.032112	0.223870	1210.843921	0.038743	0.032300
RS	5	0.041637	0.223870	1242.315413	0.039750	0.034618
RS	6	0.051849	0.252656	1128.926999	0.036122	0.031406
RS	7	0.062797	0.252656	1157.347750	0.037032	0.032418
RS	8	0.074535	0.315541	951.640986	0.030450	0.026686
RS	9	0.087119	0.315541	979.111172	0.031329	0.027934
RS	10	0.100610	0.407683	781.394106	0.025002	0.022586
RS	11	0.115074	0.407683	807.640872	0.025842	0.023883
RS	12	0.130580	0.546222	624.608726	0.019986	0.018834
RS	13	0.147205	0.546222	648.985489	0.020766	0.019937
RS	14	0.165029	0.753860	489.825306	0.015673	0.015340
RS	15	0.184137	0.753860	511.645825	0.016371	0.016157
RS	16	0.204623	1.046703	385.755641	0.012343	0.012364
RS	17	0.226587	1.046703	404.779043	0.012952	0.012948
RS	18	0.250133	1.416737	314.303002	0.010057	0.010153
RS	19	0.275378	1.416737	330.898112	0.010588	0.010603
RS	20	0.302443	1.818643	271.639436	0.008692	0.008755
RS	21	0.331459	1.818643	286.547126	0.009169	0.009153
RS	22	0.362567	2.175986	252.717857	0.008086	0.008103
RS	23	0.395918	2.175986	266.773924	0.008536	0.008508
RS	24	0.431673	2.413121	253.873595	0.008123	0.008126
RS	25	0.470007	2.413121	267.854287	0.008571	0.008588
RS	26	0.511104	2.493813	273.225579	0.008742	0.008809
RS	27	0.555164	2.493813	287.759164	0.009207	0.009373
RS	28	0.602402	2.438896	309.422196	0.009901	0.010168
RS	29	0.653045	2.438896	324.862047	0.010395	0.010860
RS	30	0.707339	2.307315	359.735441	0.011510	0.012158
RS	31	0.765548	2.307315	375.976446	0.012030	0.012960
RS	32	0.827954	2.159315	418.699178	0.013397	0.014586
RS	33	0.894859	2.159315	435.044180	0.013920	0.015426
RS	34	0.966588	2.035206	477.994057	0.015294	0.017087
RS	35	1.043489	2.035206	493.224206	0.015782	0.017852
RS	36	1.125934	1.953782	528.214649	0.016901	0.019203
RS	37	1.214323	1.953782	540.923887	0.017308	0.019775
RS	38	1.309086	1.917201	562.368911	0.017994	0.020569
RS	39	1.410681	1.917201	571.381587	0.018283	0.020885
RS	40	1.519600	1.917663	578.159309	0.018499	0.021082
RS	41	1.636373	1.917663	582.738034	0.018646	0.021149
RS	42	1.761565	1.944532	576.940256	0.018460	0.020863
RS	43	1.895783	1.944532	576.747837	0.018454	0.020721
RS	44	2.039679	1.988608	561.427129	0.017964	0.020101
RS	45	2.193949	1.988608	556.416367	0.017804	0.019792
RS	46	2.359342	2.042273	534.542527	0.017104	0.018967
RS	47	2.536660	2.042273	524.858912	0.016794	0.018525
RS	48	2.726763	2.098180	499.101993	0.015970	0.017600
RS	49	2.930572	2.098180	484.998606	0.015519	0.017050
RS	50	3.149075	2.149250	457.440963	0.014637	0.016100
RS	51	3.383333	2.149250	439.238147	0.014054	0.015455
RS	52	3.634480	2.190541	411.008325	0.013151	0.014511
RS	53	3.903735	2.190541	389.155188	0.012452	0.013776
RS	54	4.192404	2.235359	358.350692	0.011466	0.012763
RS	55	4.501885	2.235359	334.031970	0.010688	0.011955
RS	56	4.833680	2.235359	308.237550	0.009863	0.011096
RS	57	5.189397	2.235359	281.374404	0.009003	0.010195
RS	58	5.570761	2.558588	224.321596	0.007178	0.008298
RS	59	5.979621	2.558588	204.742365	0.006551	0.007612
RS	60	6.417961	2.558588	184.714163	0.005910	0.006902
RS	61	6.887904	2.558588	164.582737	0.005266	0.006180
RS	62	7.391730	2.558588	144.700291	0.004630	0.005460
RS	63	7.931882	2.558588	633.695916	0.020276	0.024324
PA	4+25*2+4+6 0.086629889 0.022485129 7.931881984 0.560636175 0.223869574 0.252655833 0.315541451 0.407683453 0.546221650 0.753859678 1.046702917 1.416737005 1.818643457 2.175985899 2.413121390 2.493813449 2.438896104 2.307314978 2.159315013 2.035206201 1.953782198 1.917200635 1.917662507 1.944532048 1.988608068 2.042273391 2.098180193 2.149250228 2.190541407 2.235359135 2.558587733
//
IT	4804
RD	8
LK	-308127.598886
QD	-496.473101 -> -454.305399
RI	0.0303020479
TR	0.084367	0.022835
MT	8.080205
MM	C_pi: 1.447763, n_recomb: 32806.555728
RS	0	0.000000	0.643276	361.264111	0.011012	0.000535
RS	1	0.007241	0.643276	382.964050	0.011673	0.006413
RS	2	0.015007	0.643276	405.627250	0.012364	0.009448
RS	3	0.023334	0.643276	429.245558	0.013084	0.011252
RS	4	0.032265	0.229302	1256.163883	0.038290	0.032380
RS	5	0.041843	0.229302	1290.224182	0.039328	0.034490
RS	6	0.052114	0.256164	1185.500331	0.036136	0.031601
RS	7	0.063128	0.256164	1216.114222	0.037069	0.032520
RS	8	0.074941	0.316874	1010.008170	0.030787	0.026997
RS	9	0.087608	0.316874	1039.358047	0.031681	0.028217
RS	10	0.101193	0.405854	836.755526	0.025506	0.022981
RS	11	0.115762	0.405854	864.737268	0.026359	0.024286
RS	12	0.131385	0.541692	671.209131	0.020460	0.019196
RS	13	0.148140	0.541692	697.249702	0.021253	0.020328
RS	14	0.166108	0.750064	524.453507	0.015986	0.015572
RS	15	0.185378	0.750064	547.782127	0.016697	0.016423
RS	16	0.206042	1.051688	408.999269	0.012467	0.012438
RS	17	0.228203	1.051688	429.255577	0.013084	0.013050
RS	18	0.251969	1.442875	328.935636	0.010027	0.010095
RS	19	0.277455	1.442875	346.461229	0.010561	0.010563
RS	20	0.304787	1.877766	280.697303	0.008556	0.008607
RS	21	0.334098	1.877766	296.295902	0.009032	0.009012
RS	22	0.365532	2.271013	258.708370	0.007886	0.007897
RS	23	0.399242	2.271013	273.315940	0.008331	0.008300
RS	24	0.435392	2.533163	258.813671	0.007889	0.007886
RS	25	0.474161	2.533163	273.312839	0.008331	0.008336
RS	26	0.515736	2.618471	278.989618	0.008504	0.008553
RS	27	0.560322	2.618471	294.113545	0.008965	0.009098
RS	28	0.608137	2.549330	317.987781	0.009693	0.009916
RS	29	0.659414	2.549330	334.181692	0.010186	0.010584
RS	30	0.714404	2.394351	373.106444	0.011373	0.011937
RS	31	0.773376	2.394351	390.312264	0.011897	0.012716
RS	32	0.836619	2.223301	438.459344	0.013365	0.014426
RS	33	0.904440	2.223301	455.942614	0.013898	0.015250
RS	34	0.977173	2.081686	504.649660	0.015383	0.017010
RS	35	1.055172	2.081686	521.061576	0.015883	0.017768
RS	36	1.138820	1.989758	560.765824	0.017093	0.019204
RS	37	1.228524	1.989758	574.532306	0.017513	0.019782
RS	38	1.324724	1.949064	598.621935	0.018247	0.020623
RS	39	1.427890	1.949064	608.447139	0.018547	0.020953
RS	40	1.538526	1.950371	615.636019	0.018766	0.021156
RS	41	1.657174	1.950371	620.750548	0.018922	0.021242
RS	42	1.784413	1.981564	613.645231	0.018705	0.020929
RS	43	1.920866	1.981564	613.745458	0.018708	0.020811
RS	44	2.067199	2.032229	596.107037	0.018170	0.020148
RS	45	2.224129	2.032229	591.203207	0.018021	0.019865
RS	46	2.392421	2.093724	566.633401	0.017272	0.018997
RS	47	2.572901	2.093724	556.918885	0.016976	0.018583
RS	48	2.766449	2.157661	528.570358	0.016112	0.017624
RS	49	2.974012	2.157661	514.314256	0.015677	0.017103
RS	50	3.196604	2.215915	484.557847	0.014770	0.016133
RS	51	3.435315	2.215915	466.056500	0.014206	0.015517
RS	52	3.691312	2.262822	436.070544	0.013292	0.014567
RS	53	3.965845	2.262822	413.721144	0.012611	0.013858
RS	54	4.260258	2.313503	381.095058	0.011616	0.012839
RS	55	4.575989	2.313503	356.097403	0.010854	0.012055
RS	56	4.914583	2.313503	329.435142	0.010042	0.011215
RS	57	5.277695	2.313503	301.524442	0.009191	0.010329
RS	58	5.667101	2.684550	237.989688	0.007254	0.008312
RS	59	6.084703	2.684550	218.264831	0.006653	0.007660
RS	60	6.532545	2.684550	197.917719	0.006033	0.006979
RS	61	7.012815	2.684550	177.297897	0.005404	0.006281
RS	62	7.527863	2.684550	156.767935	0.004779	0.005579
RS	63	8.080205	2.684550	707.610632	0.021569	0.025572
PA	4+25*2+4+6 0.084366982 0.022834561 8.080205369 0.643276031 0.229301834 0.256164326 0.316873941 0.405854162 0.541692272 0.750063692 1.051687997 1.442875496 1.877766332 2.271012757 2.533163464 2.618471301 2.549329851 2.394350669 2.223301063 2.081685505 1.989758252 1.949063900 1.950371051 1.981563681 2.032229107 2.093724336 2.157661341 2.215915200 2.262822467 2.313502564 2.684549852
//
IT	4241
RD	9
LK	-308044.862180
QD	-469.143447 -> -430.766515
RI	0.0262839467
TR	0.082285	0.023177
MT	8.217609
MM	C_pi: 1.493584, n_recomb: 34325.578158
RS	0	0.000000	0.729522	334.569423	0.009747	0.000486
RS	1	0.007269	0.729522	355.234940	0.010349	0.006013
RS	2	0.015067	0.729522	376.896294	0.010980	0.008724
RS	3	0.023432	0.729522	399.559375	0.011640	0.010134
RS	4	0.032405	0.234545	1298.263499	0.037822	0.032409
RS	5	0.042030	0.234545	1334.822569	0.038887	0.034353
RS	6	0.052355	0.260192	1236.175715	0.036013	0.031692
RS	7	0.063431	0.260192	1268.997524	0.036969	0.032535
RS	8	0.075311	0.319106	1063.560514	0.030984	0.027221
RS	9	0.088055	0.319106	1094.798403	0.031895	0.028413
RS	10	0.101726	0.405121	889.322382	0.025908	0.023319
RS	11	0.116390	0.405121	919.016875	0.026774	0.024626
RS	12	0.132121	0.538145	716.666278	0.020878	0.019533
RS	13	0.148995	0.538145	744.339440	0.021685	0.020686
RS	14	0.167095	0.746508	558.787514	0.016279	0.015802
RS	15	0.186512	0.746508	583.605376	0.017002	0.016680
RS	16	0.207340	1.055283	432.222652	0.012592	0.012525
RS	17	0.229682	1.055283	453.703577	0.013218	0.013159
RS	18	0.253648	1.465410	343.588033	0.010010	0.010058
RS	19	0.279356	1.465410	362.036787	0.010547	0.010539
RS	20	0.306933	1.931434	289.759010	0.008441	0.008483
RS	21	0.336515	1.931434	306.037025	0.008916	0.008893
RS	22	0.368248	2.360008	264.655353	0.007710	0.007718
RS	23	0.402287	2.360008	279.796610	0.008151	0.008117
RS	24	0.438801	2.647799	263.611513	0.007680	0.007671
RS	25	0.477968	2.647799	278.603380	0.008116	0.008111
RS	26	0.519984	2.738840	284.433006	0.008286	0.008319
RS	27	0.565053	2.738840	300.112439	0.008743	0.008846
RS	28	0.613399	2.656489	325.985379	0.009497	0.009680
RS	29	0.665260	2.656489	342.891836	0.009989	0.010326
RS	30	0.720890	2.478949	385.646307	0.011235	0.011723
RS	31	0.780564	2.478949	403.776230	0.011763	0.012481
RS	32	0.844577	2.285568	457.187233	0.013319	0.014263
RS	33	0.913243	2.285568	475.778845	0.013861	0.015072
RS	34	0.986900	2.126983	530.191427	0.015446	0.016918
RS	35	1.065912	2.126983	547.772463	0.015958	0.017672
RS	36	1.150668	2.024779	592.247427	0.017254	0.019185
RS	37	1.241585	2.024779	607.075176	0.017686	0.019769
RS	38	1.339111	1.979879	633.918715	0.018468	0.020657
RS	39	1.443727	1.979879	644.572321	0.018778	0.021002
RS	40	1.555948	1.981682	652.284026	0.019003	0.021213
RS	41	1.676327	1.981682	657.957677	0.019168	0.021320
RS	42	1.805456	2.016702	649.635693	0.018926	0.020986
RS	43	1.943973	2.016702	650.056647	0.018938	0.020890
RS	44	2.092559	2.073392	630.174397	0.018359	0.020192
RS	45	2.251947	2.073392	625.408087	0.018220	0.019934
RS	46	2.422921	2.142141	598.207277	0.017427	0.019029
RS	47	2.606324	2.142141	588.492585	0.017144	0.018642
RS	48	2.803060	2.213555	557.614809	0.016245	0.017654
RS	49	3.014097	2.213555	543.234740	0.015826	0.017160
RS	50	3.240476	2.278495	511.338636	0.014897	0.016173
RS	51	3.483311	2.278495	492.564810	0.014350	0.015584
RS	52	3.743799	2.330592	460.877690	0.013427	0.014629
RS	53	4.023223	2.330592	438.055903	0.012762	0.013944
RS	54	4.322960	2.386664	403.659987	0.011760	0.012921
RS	55	4.644486	2.386664	378.003886	0.011012	0.012157
RS	56	4.989385	2.386664	350.497862	0.010211	0.011335
RS	57	5.359357	2.386664	321.566428	0.009368	0.010462
RS	58	5.756224	2.805002	251.418681	0.007325	0.008331
RS	59	6.181941	2.805002	231.577148	0.006746	0.007709
RS	60	6.638605	2.805002	210.948658	0.006146	0.007055
RS	61	7.128466	2.805002	189.884599	0.005532	0.006378
RS	62	7.653938	2.805002	168.755534	0.004916	0.005692
RS	63	8.217609	2.805002	783.143533	0.022815	0.026796
PA	4+25*2+4+6 0.082284632 0.023176625 8.217608993 0.729522297 0.234544670 0.260192300 0.319105950 0.405121085 0.538145310 0.746507854 1.055282884 1.465409761 1.931434143 2.360007914 2.647798620 2.738839833 2.656488763 2.478949494 2.285568063 2.126982954 2.024779064 1.979878974 1.981682490 2.016701879 2.073392088 2.142141072 2.213554815 2.278495210 2.330592028 2.386664262 2.805002295
//
IT	4521
RD	10
LK	-307969.524570
QD	-444.177248 -> -409.134436
RI	0.0230649064
TR	0.080360	0.023509
MT	8.345805
MM	C_pi: 1.537378, n_recomb: 35812.549781
RS	0	0.000000	0.818868	312.022004	0.008713	0.000444
RS	1	0.007296	0.818868	331.738017	0.009263	0.005668
RS	2	0.015123	0.818868	352.464621	0.009842	0.008117
RS	3	0.023522	0.818868	374.218236	0.010449	0.009202
RS	4	0.032534	0.239524	1338.104979	0.037364	0.032404
RS	5	0.042203	0.239524	1377.071239	0.038452	0.034218
RS	6	0.052577	0.264535	1282.080120	0.035800	0.031708
RS	7	0.063709	0.264535	1317.101465	0.036778	0.032489
RS	8	0.075652	0.321937	1113.064713	0.031080	0.027377
RS	9	0.088467	0.321937	1146.189241	0.032005	0.028542
RS	10	0.102216	0.405140	939.476452	0.026233	0.023611
RS	11	0.116969	0.405140	970.862685	0.027110	0.024915
RS	12	0.132798	0.535283	761.133790	0.021253	0.019848
RS	13	0.149782	0.535283	790.410676	0.022071	0.021017
RS	14	0.168005	0.743065	592.888362	0.016555	0.016030
RS	15	0.187557	0.743065	619.177447	0.017289	0.016931
RS	16	0.208536	1.057656	455.440453	0.012717	0.012620
RS	17	0.231045	1.057656	478.138013	0.013351	0.013274
RS	18	0.255197	1.484802	358.249876	0.010003	0.010036
RS	19	0.281110	1.484802	377.614903	0.010544	0.010529
RS	20	0.308914	1.980283	298.798802	0.008343	0.008378
RS	21	0.338747	1.980283	315.745440	0.008817	0.008792
RS	22	0.370755	2.443659	270.527254	0.007554	0.007559
RS	23	0.405099	2.443659	286.185494	0.007991	0.007955
RS	24	0.441949	2.757784	268.235018	0.007490	0.007477
RS	25	0.481487	2.757784	283.695257	0.007922	0.007907
RS	26	0.523910	2.855699	289.536512	0.008085	0.008104
RS	27	0.569427	2.855699	305.738427	0.008537	0.008614
RS	28	0.618265	2.761175	333.405829	0.009310	0.009458
RS	29	0.670667	2.761175	350.984694	0.009801	0.010084
RS	30	0.726891	2.561887	397.343579	0.011095	0.011517
RS	31	0.787217	2.561887	416.357042	0.011626	0.012254
RS	32	0.851944	2.346828	474.850688	0.013259	0.014098
RS	33	0.921393	2.346828	494.519771	0.013809	0.014893
RS	34	0.995909	2.171714	554.562490	0.015485	0.016817
RS	35	1.075861	2.171714	573.299370	0.016008	0.017566
RS	36	1.161647	2.059411	622.580370	0.017384	0.019152
RS	37	1.253690	2.059411	638.474682	0.017828	0.019741
RS	38	1.352449	2.010200	668.177581	0.018658	0.020675
RS	39	1.458413	2.010200	679.679080	0.018979	0.021035
RS	40	1.572107	2.012179	688.035605	0.019212	0.021258
RS	41	1.694096	2.012179	694.297003	0.019387	0.021383
RS	42	1.824985	2.050564	684.871275	0.019124	0.021035
RS	43	1.965423	2.050564	685.646745	0.019145	0.020960
RS	44	2.116106	2.112758	663.617076	0.018530	0.020232
RS	45	2.277783	2.112758	659.024150	0.018402	0.019998
RS	46	2.451255	2.188217	629.278946	0.017571	0.019061
RS	47	2.637382	2.188217	619.598977	0.017301	0.018699
RS	48	2.837088	2.266586	586.269110	0.016370	0.017686
RS	49	3.051364	2.266586	571.796905	0.015966	0.017218
RS	50	3.281273	2.337733	537.831562	0.015018	0.016217
RS	51	3.527954	2.337733	518.812966	0.014487	0.015652
RS	52	3.792633	2.394608	485.485896	0.013556	0.014694
RS	53	4.076621	2.394608	462.215717	0.012907	0.014031
RS	54	4.381327	2.455610	426.106897	0.011898	0.013005
RS	55	4.708263	2.455610	399.810903	0.011164	0.012260
RS	56	5.059051	2.455610	371.482315	0.010373	0.011454
RS	57	5.435431	2.455610	341.553249	0.009537	0.010593
RS	58	5.839270	2.920579	264.674662	0.007391	0.008352
RS	59	6.272571	2.920579	244.738740	0.006834	0.007759
RS	60	6.737483	2.920579	223.858526	0.006251	0.007128
RS	61	7.236313	2.920579	202.385727	0.005651	0.006472
RS	62	7.771536	2.920579	180.696981	0.005046	0.005801
RS	63	8.345805	2.920579	860.315177	0.024023	0.027996
PA	4+25*2+4+6 0.080360176 0.023509451 8.345805373 0.818867517 0.239524217 0.264534728 0.321936764 0.405139823 0.535283365 0.743064983 1.057655966 1.484801799 1.980282899 2.443659038 2.757783668 2.855698977 2.761174955 2.561887069 2.346828318 2.171714312 2.059410583 2.010199869 2.012178534 2.050564413 2.112757977 2.188216750 2.266585506 2.337732878 2.394608095 2.455609619 2.920579039
//
IT	4661
RD	11
LK	-307900.703841
QD	-421.302779 -> -389.215057
RI	0.0204456089
TR	0.078576	0.023832
MT	8.465893
MM	C_pi: 1.579397, n_recomb: 37269.495610
RS	0	0.000000	0.910996	292.752459	0.007855	0.000407
RS	1	0.007320	0.910996	311.603115	0.008361	0.005367
RS	2	0.015175	0.910996	331.467663	0.008894	0.007602
RS	3	0.023605	0.910996	352.370478	0.009455	0.008417
RS	4	0.032653	0.244222	1376.242792	0.036927	0.032377
RS	5	0.042362	0.244222	1417.529498	0.038035	0.034089
RS	6	0.052782	0.269066	1324.041104	0.035526	0.031666
RS	7	0.063966	0.269066	1361.238227	0.036524	0.032398
RS	8	0.075967	0.325181	1159.087245	0.031100	0.027480
RS	9	0.088847	0.325181	1194.089636	0.032039	0.028621
RS	10	0.102670	0.405692	987.505680	0.026496	0.023865
RS	11	0.117504	0.405692	1020.563449	0.027383	0.025165
RS	12	0.133425	0.532914	804.732524	0.021592	0.020145
RS	13	0.150511	0.532914	835.586280	0.022420	0.021326
RS	14	0.168847	0.739666	626.805284	0.016818	0.016255
RS	15	0.188525	0.739666	654.548404	0.017563	0.017175
RS	16	0.209644	1.058952	478.672955	0.012844	0.012723
RS	17	0.232309	1.058952	502.579721	0.013485	0.013394
RS	18	0.256632	1.501406	372.927965	0.010006	0.010027
RS	19	0.282736	1.501406	393.203262	0.010550	0.010530
RS	20	0.310751	2.024807	307.809436	0.008259	0.008289
RS	21	0.340816	2.024807	325.414929	0.008731	0.008706
RS	22	0.373082	2.522442	276.317718	0.007414	0.007417
RS	23	0.407710	2.522442	292.477804	0.007848	0.007810
RS	24	0.444872	2.863521	272.688649	0.007317	0.007301
RS	25	0.484754	2.863521	288.595205	0.007743	0.007722
RS	26	0.527556	2.969445	294.318017	0.007897	0.007905
RS	27	0.573490	2.969445	311.012009	0.008345	0.008401
RS	28	0.622787	2.863767	340.283460	0.009130	0.009249
RS	29	0.675691	2.863767	358.496941	0.009619	0.009857
RS	30	0.732469	2.643515	408.238654	0.010954	0.011317
RS	31	0.793402	2.643515	428.096193	0.011487	0.012036
RS	32	0.858795	2.407365	491.484329	0.013187	0.013932
RS	33	0.928975	2.407365	512.199588	0.013743	0.014714
RS	34	1.004291	2.216114	577.776020	0.015503	0.016707
RS	35	1.085121	2.216114	597.654274	0.016036	0.017452
RS	36	1.171866	2.093859	651.757217	0.017488	0.019105
RS	37	1.264962	2.093859	668.722704	0.017943	0.019700
RS	38	1.364871	2.040240	701.380612	0.018819	0.020679
RS	39	1.472093	2.040240	713.749928	0.019151	0.021052
RS	40	1.587164	2.042103	722.876192	0.019396	0.021290
RS	41	1.710657	2.042103	729.755125	0.019580	0.021433
RS	42	1.843189	2.083442	719.346937	0.019301	0.021075
RS	43	1.985422	2.083442	720.512038	0.019332	0.021021
RS	44	2.138066	2.150662	696.443339	0.018687	0.020269
RS	45	2.301883	2.150662	692.060567	0.018569	0.020057
RS	46	2.477691	2.232334	659.865843	0.017705	0.019093
RS	47	2.666367	2.232334	650.256039	0.017447	0.018755
RS	48	2.868853	2.317170	614.558876	0.016490	0.017720
RS	49	3.086160	2.317170	600.026398	0.016100	0.017277
RS	50	3.319374	2.394076	564.066012	0.015135	0.016264
RS	51	3.569657	2.394076	544.830057	0.014619	0.015722
RS	52	3.838260	2.455338	509.927054	0.013682	0.014762
RS	53	4.126524	2.455338	486.231562	0.013046	0.014119
RS	54	4.435888	2.520828	448.468330	0.012033	0.013090
RS	55	4.767895	2.520828	421.549380	0.011311	0.012363
RS	56	5.124204	2.520828	392.417282	0.010529	0.011571
RS	57	5.506594	2.520828	361.511097	0.009700	0.010721
RS	58	5.916972	3.031667	277.796131	0.007454	0.008375
RS	59	6.357389	3.031667	257.783740	0.006917	0.007807
RS	60	6.830042	3.031667	236.676188	0.006350	0.007199
RS	61	7.337292	3.031667	214.824274	0.005764	0.006562
RS	62	7.881669	3.031667	192.609141	0.005168	0.005906
RS	63	8.465893	3.031667	939.082580	0.025197	0.029170
PA	4+25*2+4+6 0.078575889 0.023832483 8.465893485 0.910995735 0.244222240 0.269065928 0.325181381 0.405692334 0.532913689 0.739665628 1.058952093 1.501406018 2.024807235 2.522442395 2.863521292 2.969444784 2.863766828 2.643515189 2.407364715 2.216114211 2.093859266 2.040240450 2.042102843 2.083442444 2.150661956 2.232334242 2.317169823 2.394075737 2.455337898 2.520827851 3.031667370
//
IT	4696
RD	12
LK	-307837.663978
QD	-400.283497 -> -370.829482
RI	0.0182839675
TR	0.076917	0.024146
MT	8.578732
MM	C_pi: 1.619827, n_recomb: 38697.749074
RS	0	0.000000	1.005666	276.097565	0.007135	0.000376
RS	1	0.007342	1.005666	294.160809	0.007601	0.005103
RS	2	0.015223	1.005666	313.233836	0.008094	0.007161
RS	3	0.023682	1.005666	333.347077	0.008614	0.007748
RS	4	0.032763	0.248643	1413.011310	0.036514	0.032337
RS	5	0.042510	0.248643	1456.537915	0.037639	0.033968
RS	6	0.052973	0.273708	1362.656284	0.035213	0.031582
RS	7	0.064204	0.273708	1401.995092	0.036229	0.032276
RS	8	0.076260	0.328715	1202.068758	0.031063	0.027540
RS	9	0.089201	0.328715	1238.933976	0.032016	0.028659
RS	10	0.103091	0.406634	1033.623978	0.026710	0.024086
RS	11	0.118002	0.406634	1068.333246	0.027607	0.025380
RS	12	0.134007	0.530911	847.541557	0.021902	0.020425
RS	13	0.151188	0.530911	879.946651	0.022739	0.021614
RS	14	0.169630	0.736277	660.566274	0.017070	0.016477
RS	15	0.189426	0.736277	689.746617	0.017824	0.017413
RS	16	0.210675	1.059305	501.932110	0.012971	0.012831
RS	17	0.233484	1.059305	527.040909	0.013619	0.013517
RS	18	0.257968	1.515548	387.622160	0.010017	0.010028
RS	19	0.284250	1.515548	408.802189	0.010564	0.010541
RS	20	0.312461	2.065378	316.794071	0.008186	0.008212
RS	21	0.342743	2.065378	335.049790	0.008658	0.008633
RS	22	0.375249	2.596698	282.030344	0.007288	0.007290
RS	23	0.410141	2.596698	298.678721	0.007718	0.007681
RS	24	0.447595	2.965273	276.984853	0.007158	0.007140
RS	25	0.487799	2.965273	293.317850	0.007580	0.007553
RS	26	0.530954	3.080296	298.804640	0.007721	0.007721
RS	27	0.577278	3.080296	315.962912	0.008165	0.008203
RS	28	0.627003	2.964468	346.661120	0.008958	0.009052
RS	29	0.680378	2.964468	365.473846	0.009444	0.009643
RS	30	0.737673	2.723997	418.385989	0.010812	0.011123
RS	31	0.799174	2.723997	439.049509	0.011346	0.011826
RS	32	0.865190	2.467298	507.139888	0.013105	0.013767
RS	33	0.936053	2.467298	528.869747	0.013667	0.014536
RS	34	1.012118	2.260261	599.869267	0.015501	0.016591
RS	35	1.093769	2.260261	620.872903	0.016044	0.017332
RS	36	1.181413	2.128181	679.797888	0.017567	0.019047
RS	37	1.275493	2.128181	697.837380	0.018033	0.019648
RS	38	1.376480	2.070068	733.534408	0.018955	0.020671
RS	39	1.484881	2.070068	746.790080	0.019298	0.021057
RS	40	1.601241	2.071558	756.807262	0.019557	0.021311
RS	41	1.726144	2.071558	764.332516	0.019751	0.021472
RS	42	1.860217	2.115484	753.065220	0.019460	0.021107
RS	43	2.004134	2.115484	754.654132	0.019501	0.021073
RS	44	2.158616	2.187302	728.658167	0.018829	0.020302
RS	45	2.324441	2.187302	724.521322	0.018723	0.020111
RS	46	2.502440	2.274734	689.976311	0.017830	0.019124
RS	47	2.693508	2.274734	680.470981	0.017584	0.018808
RS	48	2.898604	2.365588	642.493630	0.016603	0.017756
RS	49	3.118757	2.365588	627.931684	0.016227	0.017334
RS	50	3.355074	2.447835	590.052044	0.015248	0.016312
RS	51	3.608741	2.447835	570.625173	0.014746	0.015792
RS	52	3.881032	2.513121	534.210144	0.013805	0.014831
RS	53	4.173314	2.513121	510.111600	0.013182	0.014207
RS	54	4.487055	2.582686	470.753086	0.012165	0.013177
RS	55	4.823830	2.582686	443.227250	0.011454	0.012466
RS	56	5.185331	2.582686	413.309546	0.010680	0.011686
RS	57	5.573373	2.582686	381.445385	0.009857	0.010847
RS	58	5.989905	3.138566	290.800991	0.007515	0.008400
RS	59	6.437018	3.138566	270.727441	0.006996	0.007856
RS	60	6.916957	3.138566	249.413626	0.006445	0.007268
RS	61	7.432133	3.138566	227.208438	0.005871	0.006648
RS	62	7.985132	3.138566	204.496205	0.005284	0.006006
RS	63	8.578732	3.138566	1019.353404	0.026341	0.030317
PA	4+25*2+4+6 0.076916632 0.024145579 8.578731588 1.005665528 0.248642843 0.273708358 0.328715244 0.406633658 0.530911278 0.736276885 1.059304547 1.515547708 2.065377685 2.596698102 2.965273386 3.080296021 2.964467980 2.723997271 2.467297667 2.260261036 2.128181292 2.070068413 2.071557822 2.115483605 2.187301575 2.274733809 2.365587649 2.447834653 2.513121381 2.582686430 3.138565834
//
IT	4599
RD	13
LK	-307779.780211
QD	-380.915030 -> -353.818998
RI	0.0164787462
TR	0.075368	0.024449
MT	8.685154
MM	C_pi: 1.658824, n_recomb: 40098.193136
RS	0	0.000000	1.102627	261.565983	0.006523	0.000348
RS	1	0.007363	1.102627	278.912755	0.006956	0.004869
RS	2	0.015267	1.102627	297.260438	0.007413	0.006779
RS	3	0.023754	1.102627	316.644099	0.007897	0.007173
RS	4	0.032866	0.252798	1448.631513	0.036127	0.032289
RS	5	0.042648	0.252798	1494.323630	0.037267	0.033856
RS	6	0.053151	0.278411	1398.383102	0.034874	0.031467
RS	7	0.064427	0.278411	1439.822420	0.035907	0.032130
RS	8	0.076533	0.332456	1242.345056	0.030983	0.027566
RS	9	0.089530	0.332456	1281.053083	0.031948	0.028666
RS	10	0.103485	0.407869	1077.982767	0.026884	0.024280
RS	11	0.118466	0.407869	1114.323453	0.027790	0.025567
RS	12	0.134551	0.529200	889.601514	0.022186	0.020689
RS	13	0.151821	0.529200	923.533358	0.023032	0.021885
RS	14	0.170361	0.732897	694.176857	0.017312	0.016695
RS	15	0.190267	0.732897	724.777669	0.018075	0.017646
RS	16	0.211638	1.058848	525.218734	0.013098	0.012944
RS	17	0.234583	1.058848	551.522390	0.013754	0.013643
RS	18	0.259217	1.527515	402.331045	0.010034	0.010037
RS	19	0.285665	1.527515	424.410637	0.010584	0.010559
RS	20	0.314060	2.102361	325.750909	0.008124	0.008147
RS	21	0.344546	2.102361	344.649013	0.008595	0.008571
RS	22	0.377276	2.666741	287.668788	0.007174	0.007176
RS	23	0.412416	2.666741	304.793264	0.007601	0.007564
RS	24	0.450143	3.063277	281.135560	0.007011	0.006993
RS	25	0.490649	3.063277	297.877041	0.007429	0.007398
RS	26	0.534136	3.188411	303.024436	0.007557	0.007549
RS	27	0.580825	3.188411	320.621684	0.007996	0.008020
RS	28	0.630952	3.063401	352.584116	0.008793	0.008866
RS	29	0.684769	3.063401	371.963207	0.009276	0.009441
RS	30	0.742549	2.803423	427.843752	0.010670	0.010937
RS	31	0.804582	2.803423	449.276764	0.011204	0.011625
RS	32	0.871183	2.526678	521.877527	0.013015	0.013602
RS	33	0.942688	2.526678	544.590424	0.013581	0.014361
RS	34	1.019457	2.304173	620.892275	0.015484	0.016470
RS	35	1.101879	2.304173	643.003821	0.016036	0.017208
RS	36	1.190369	2.162392	706.733447	0.017625	0.018980
RS	37	1.285374	2.162392	725.847627	0.018102	0.019586
RS	38	1.387374	2.099715	764.654717	0.019070	0.020652
RS	39	1.496884	2.099715	778.813166	0.019423	0.021050
RS	40	1.614457	2.100607	789.835890	0.019698	0.021324
RS	41	1.740686	2.100607	798.034305	0.019902	0.021501
RS	42	1.876209	2.146797	786.028418	0.019603	0.021133
RS	43	2.021710	2.146797	788.073509	0.019654	0.021118
RS	44	2.177924	2.222830	760.262847	0.018960	0.020331
RS	45	2.345639	2.222830	756.405884	0.018864	0.020160
RS	46	2.525703	2.315613	719.610488	0.017946	0.019155
RS	47	2.719024	2.315613	710.242250	0.017713	0.018859
RS	48	2.926578	2.412079	670.071290	0.016711	0.017792
RS	49	3.149414	2.412079	655.509371	0.016348	0.017391
RS	50	3.388657	2.499288	615.785304	0.015357	0.016362
RS	51	3.645514	2.499288	596.193148	0.014868	0.015861
RS	52	3.921282	2.568268	558.329426	0.013924	0.014900
RS	53	4.217355	2.568268	533.849669	0.013314	0.014293
RS	54	4.535226	2.641527	492.955043	0.012294	0.013264
RS	55	4.876501	2.641527	464.838269	0.011592	0.012567
RS	56	5.242902	2.641527	434.152577	0.010827	0.011800
RS	57	5.636281	2.641527	401.349175	0.010009	0.010969
RS	58	6.058622	3.241585	303.694816	0.007574	0.008425
RS	59	6.512059	3.241585	283.573965	0.007072	0.007903
RS	60	6.998881	3.241585	262.072938	0.006536	0.007335
RS	61	7.521546	3.241585	239.537887	0.005974	0.006731
RS	62	8.082692	3.241585	216.355200	0.005396	0.006102
RS	63	8.685154	3.241585	1101.009429	0.027458	0.031440
PA	4+25*2+4+6 0.075368490 0.024448522 8.685154147 1.102627292 0.252798209 0.278410528 0.332455774 0.407869176 0.529199928 0.732896822 1.058847922 1.527515115 2.102360728 2.666740721 3.063276910 3.188411422 3.063400811 2.803422599 2.526677935 2.304173421 2.162392092 2.099714540 2.100606920 2.146796949 2.222830395 2.315613138 2.412079301 2.499287980 2.568267634 2.641527265 3.241584559
//
IT	5215
RD	14
LK	-307726.514571
QD	-363.020063 -> -338.043611
RI	0.0149563157
TR	0.073921	0.024742
MT	8.785707
MM	C_pi: 1.696492, n_recomb: 41471.535123
RS	0	0.000000	1.201592	248.791431	0.005999	0.000324
RS	1	0.007382	1.201592	265.486029	0.006402	0.004661
RS	2	0.015309	1.201592	283.169674	0.006828	0.006447
RS	3	0.023821	1.201592	301.880997	0.007279	0.006675
RS	4	0.032962	0.256707	1483.228510	0.035765	0.032238
RS	5	0.042777	0.256707	1531.017196	0.036917	0.033753
RS	6	0.053317	0.283137	1431.574727	0.034519	0.031328
RS	7	0.064635	0.283137	1475.068331	0.035568	0.031966
RS	8	0.076788	0.336343	1280.188664	0.030869	0.027565
RS	9	0.089839	0.336343	1320.715124	0.031846	0.028647
RS	10	0.103853	0.409327	1120.707245	0.027024	0.024449
RS	11	0.118901	0.409327	1158.658731	0.027939	0.025729
RS	12	0.135060	0.527720	930.943118	0.022448	0.020939
RS	13	0.152413	0.527720	966.377589	0.023302	0.022141
RS	14	0.171046	0.729529	727.631067	0.017545	0.016910
RS	15	0.191054	0.729529	759.635256	0.018317	0.017873
RS	16	0.212540	1.057705	548.522875	0.013226	0.013059
RS	17	0.235612	1.057705	576.013733	0.013889	0.013771
RS	18	0.260387	1.537551	417.050902	0.010056	0.010053
RS	19	0.286991	1.537551	440.024957	0.010610	0.010583
RS	20	0.315559	2.136062	334.678333	0.008070	0.008091
RS	21	0.346235	2.136062	354.211510	0.008541	0.008517
RS	22	0.379177	2.732847	293.234320	0.007071	0.007072
RS	23	0.414550	2.732847	310.823659	0.007495	0.007458
RS	24	0.452534	3.157687	285.153628	0.006876	0.006856
RS	25	0.493322	3.157687	302.287298	0.007289	0.007255
RS	26	0.537121	3.293900	307.001307	0.007403	0.007389
RS	27	0.584154	3.293900	325.014294	0.007837	0.007849
RS	28	0.634658	3.160632	358.092466	0.008635	0.008689
RS	29	0.688891	3.160632	378.007215	0.009115	0.009251
RS	30	0.747127	2.881814	436.666963	0.010529	0.010758
RS	31	0.809662	2.881814	458.834506	0.011064	0.011431
RS	32	0.876814	2.585495	535.757187	0.012919	0.013440
RS	33	0.948923	2.585495	559.421644	0.013489	0.014188
RS	34	1.026354	2.347820	640.897199	0.015454	0.016346
RS	35	1.109502	2.347820	664.097731	0.016013	0.017080
RS	36	1.198788	2.196445	732.604216	0.017665	0.018907
RS	37	1.294665	2.196445	752.791364	0.018152	0.019518
RS	38	1.397620	2.129147	794.766774	0.019164	0.020625
RS	39	1.508174	2.129147	809.841754	0.019528	0.021035
RS	40	1.626890	2.129249	821.976073	0.019820	0.021328
RS	41	1.754370	2.129249	830.871872	0.020035	0.021521
RS	42	1.891260	2.177417	818.244430	0.019730	0.021153
RS	43	2.038256	2.177417	820.775479	0.019791	0.021156
RS	44	2.196102	2.257322	791.260838	0.019080	0.020356
RS	45	2.365601	2.257322	787.715232	0.018994	0.020205
RS	46	2.547613	2.355084	748.767797	0.018055	0.019184
RS	47	2.743061	2.355084	739.567079	0.017833	0.018908
RS	48	2.952936	2.456789	697.288782	0.016814	0.017828
RS	49	3.178305	2.456789	682.754522	0.016463	0.017446
RS	50	3.420310	2.548612	641.259101	0.015463	0.016412
RS	51	3.680181	2.548612	621.526011	0.014987	0.015929
RS	52	3.959235	2.620982	582.275276	0.014040	0.014970
RS	53	4.258889	2.620982	557.435450	0.013441	0.014379
RS	54	4.580664	2.697586	515.063302	0.012420	0.013350
RS	55	4.926192	2.697586	486.371354	0.011728	0.012667
RS	56	5.297227	2.697586	454.935056	0.010970	0.011910
RS	57	5.695652	2.697586	421.210897	0.010157	0.011089
RS	58	6.123489	3.340935	316.477680	0.007631	0.008452
RS	59	6.582909	3.340935	296.322384	0.007145	0.007949
RS	60	7.076243	3.340935	274.651750	0.006623	0.007399
RS	61	7.605996	3.340935	251.808485	0.006072	0.006811
RS	62	8.174855	3.340935	228.180063	0.005502	0.006194
RS	63	8.785707	3.340935	1183.926685	0.028548	0.032537
PA	4+25*2+4+6 0.073920654 0.024741615 8.785707441 1.201591566 0.256707076 0.283137190 0.336342545 0.409327246 0.527719689 0.729528607 1.057705338 1.537551407 2.136062225 2.732847445 3.157686776 3.293899598 3.160632270 2.881813821 2.585494542 2.347819895 2.196445495 2.129147461 2.129249028 2.177416531 2.257321516 2.355084469 2.456788672 2.548611971 2.620981885 2.697586059 3.340934745
//
IT	4500
RD	15
LK	-307677.402438
QD	-346.445956 -> -323.381524
RI	0.0136591491
TR	0.072563	0.025025
MT	8.880923
MM	C_pi: 1.732934, n_recomb: 42818.493395
RS	0	0.000000	1.302374	237.470587	0.005546	0.000303
RS	1	0.007400	1.302374	253.569899	0.005922	0.004475
RS	2	0.015348	1.302374	270.644554	0.006321	0.006156
RS	3	0.023884	1.302374	288.735928	0.006743	0.006240
RS	4	0.033052	0.260387	1516.909445	0.035427	0.032184
RS	5	0.042898	0.260387	1566.730810	0.036590	0.033658
RS	6	0.053473	0.287865	1462.518260	0.034156	0.031172
RS	7	0.064830	0.287865	1508.016921	0.035219	0.031791
RS	8	0.077028	0.340334	1315.825462	0.030730	0.027542
RS	9	0.090128	0.340334	1358.142837	0.031719	0.028607
RS	10	0.104198	0.410960	1161.896259	0.027135	0.024598
RS	11	0.119309	0.410960	1201.437697	0.028059	0.025870
RS	12	0.135538	0.526436	971.578705	0.022691	0.021177
RS	13	0.152968	0.526436	1008.492272	0.023553	0.022381
RS	14	0.171689	0.726186	760.917434	0.017771	0.017120
RS	15	0.191794	0.726186	794.307723	0.018551	0.018094
RS	16	0.213387	1.055995	571.832151	0.013355	0.013177
RS	17	0.236579	1.055995	600.502160	0.014024	0.013900
RS	18	0.261486	1.545890	431.776062	0.010084	0.010075
RS	19	0.288237	1.545890	455.639517	0.010641	0.010613
RS	20	0.316967	2.166792	343.572738	0.008024	0.008043
RS	21	0.347824	2.166792	363.734085	0.008495	0.008472
RS	22	0.380963	2.795267	298.731838	0.006977	0.006978
RS	23	0.416556	2.795267	316.775839	0.007398	0.007362
RS	24	0.454782	3.248676	289.050652	0.006751	0.006731
RS	25	0.495837	3.248676	306.561725	0.007160	0.007123
RS	26	0.539930	3.396840	310.761174	0.007258	0.007239
RS	27	0.587286	3.396840	329.168775	0.007688	0.007689
RS	28	0.638147	3.256183	363.229633	0.008483	0.008522
RS	29	0.692771	3.256183	383.651715	0.008960	0.009071
RS	30	0.751438	2.959184	444.910649	0.010391	0.010585
RS	31	0.814446	2.959184	467.779535	0.010925	0.011246
RS	32	0.882117	2.643732	548.841200	0.012818	0.013280
RS	33	0.954795	2.643732	573.426248	0.013392	0.014018
RS	34	1.032852	2.391159	659.944883	0.015413	0.016220
RS	35	1.116685	2.391159	684.214461	0.015979	0.016951
RS	36	1.206723	2.230308	757.455828	0.017690	0.018828
RS	37	1.303423	2.230308	778.712166	0.018186	0.019443
RS	38	1.407279	2.158342	823.904337	0.019242	0.020591
RS	39	1.518821	2.158342	839.907066	0.019616	0.021011
RS	40	1.638616	2.157483	853.251293	0.019927	0.021326
RS	41	1.767278	2.157483	862.866013	0.020152	0.021534
RS	42	1.905460	2.207371	849.729721	0.019845	0.021168
RS	43	2.053868	2.207371	852.773752	0.019916	0.021187
RS	44	2.213259	2.290840	821.661881	0.019189	0.020379
RS	45	2.384444	2.290840	818.456479	0.019115	0.020245
RS	46	2.568298	2.393248	777.452487	0.018157	0.019211
RS	47	2.765758	2.393248	768.447363	0.017947	0.018954
RS	48	2.977829	2.499850	724.145321	0.016912	0.017864
RS	49	3.205595	2.499850	709.664458	0.016574	0.017500
RS	50	3.450216	2.595971	666.468504	0.015565	0.016462
RS	51	3.712939	2.595971	646.617467	0.015101	0.015996
RS	52	3.995104	2.671456	606.039411	0.014154	0.015039
RS	53	4.298150	2.671456	580.859837	0.013566	0.014463
RS	54	4.623622	2.751089	537.066714	0.012543	0.013436
RS	55	4.973179	2.751089	507.815228	0.011860	0.012765
RS	56	5.348605	2.751089	475.645540	0.011108	0.012019
RS	57	5.751813	2.751089	441.018932	0.010300	0.011205
RS	58	6.184858	3.436835	329.148522	0.007687	0.008479
RS	59	6.649951	3.436835	308.970839	0.007216	0.007995
RS	60	7.149461	3.436835	287.147024	0.006706	0.007462
RS	61	7.685935	3.436835	264.015734	0.006166	0.006888
RS	62	8.262110	3.436835	239.964682	0.005604	0.006283
RS	63	8.880923	3.436835	1267.986962	0.029613	0.033609
PA	4+25*2+4+6 0.072563333 0.025025067 8.880923028 1.302373555 0.260386644 0.287864982 0.340333778 0.410959752 0.526435840 0.726186307 1.055994572 1.545890388 2.166791995 2.795267047 3.248676372 3.396840243 3.256182848 2.959184295 2.643732376 2.391159054 2.230308312 2.158342180 2.157482631 2.207370710 2.290839827 2.393248222 2.499850232 2.595971155 2.671455563 2.751088807 3.436835284
//
IT	4435
RD	16
LK	-307632.039056
QD	-331.059870 -> -309.725749
RI	0.0125461770
TR	0.071288	0.025299
MT	8.971310
MM	C_pi: 1.768230, n_recomb: 44139.371782
RS	0	0.000000	1.404676	227.384885	0.005152	0.000284
RS	1	0.007417	1.404676	242.940401	0.005504	0.004308
RS	2	0.015385	1.404676	259.456546	0.005878	0.005899
RS	3	0.023943	1.404676	276.976807	0.006275	0.005858
RS	4	0.033136	0.263851	1549.755014	0.035110	0.032130
RS	5	0.043011	0.263851	1601.549101	0.036284	0.033571
RS	6	0.053619	0.292575	1491.450656	0.033790	0.031003
RS	7	0.065013	0.292575	1538.902746	0.034865	0.031607
RS	8	0.077253	0.344395	1349.444846	0.030572	0.027501
RS	9	0.090400	0.344395	1393.522598	0.031571	0.028551
RS	10	0.104523	0.412727	1201.630209	0.027224	0.024729
RS	11	0.119693	0.412727	1242.739988	0.028155	0.025992
RS	12	0.135988	0.525321	1011.505940	0.022916	0.021402
RS	13	0.153492	0.525321	1049.875148	0.023785	0.022609
RS	14	0.172294	0.722882	794.013973	0.017989	0.017326
RS	15	0.192491	0.722882	828.772507	0.018776	0.018310
RS	16	0.214185	1.053809	595.130119	0.013483	0.013296
RS	17	0.237489	1.053809	624.970568	0.014159	0.014029
RS	18	0.262522	1.552744	446.493144	0.010116	0.010102
RS	19	0.289411	1.552744	471.240554	0.010676	0.010646
RS	20	0.318295	2.194804	352.430171	0.007984	0.008002
RS	21	0.349321	2.194804	373.213021	0.008455	0.008433
RS	22	0.382648	2.854237	304.160994	0.006891	0.006892
RS	23	0.418448	2.854237	322.650076	0.007310	0.007275
RS	24	0.456902	3.336403	292.833452	0.006634	0.006614
RS	25	0.498209	3.336403	310.708258	0.007039	0.007001
RS	26	0.542580	3.497309	314.322442	0.007121	0.007098
RS	27	0.590242	3.497309	333.105175	0.007547	0.007539
RS	28	0.641439	3.350098	368.026344	0.008338	0.008364
RS	29	0.696434	3.350098	388.929252	0.008811	0.008901
RS	30	0.755507	3.035539	452.619832	0.010254	0.010418
RS	31	0.818963	3.035539	476.158347	0.010788	0.011067
RS	32	0.887125	2.701378	561.180291	0.012714	0.013123
RS	33	0.960343	2.701378	586.655277	0.013291	0.013853
RS	34	1.038991	2.434163	678.082957	0.015362	0.016093
RS	35	1.123473	2.434163	703.400523	0.015936	0.016821
RS	36	1.214221	2.263940	781.327966	0.017701	0.018744
RS	37	1.311701	2.263940	803.647448	0.018207	0.019363
RS	38	1.416411	2.187274	852.091991	0.019305	0.020550
RS	39	1.528887	2.187274	869.030922	0.019688	0.020981
RS	40	1.649706	2.185309	883.673323	0.020020	0.021318
RS	41	1.779486	2.185309	894.025679	0.020255	0.021539
RS	42	1.918893	2.236691	880.486933	0.019948	0.021178
RS	43	2.068640	2.236691	884.068262	0.020029	0.021213
RS	44	2.229494	2.323447	851.462740	0.019290	0.020398
RS	45	2.402279	2.323447	848.623854	0.019226	0.020281
RS	46	2.587880	2.430198	805.656083	0.018253	0.019237
RS	47	2.787247	2.430198	796.872460	0.018054	0.018997
RS	48	3.001402	2.541392	750.626849	0.017006	0.017899
RS	49	3.231442	2.541392	736.223609	0.016680	0.017553
RS	50	3.478544	2.641522	691.396288	0.015664	0.016511
RS	51	3.743974	2.641522	671.449373	0.015212	0.016061
RS	52	4.029092	2.719869	629.602453	0.014264	0.015107
RS	53	4.335358	2.719869	604.103112	0.013686	0.014545
RS	54	4.664341	2.802246	558.944680	0.012663	0.013520
RS	55	5.017725	2.802246	529.149597	0.011988	0.012861
RS	56	5.397321	2.802246	496.264068	0.011243	0.012124
RS	57	5.805072	2.802246	460.753710	0.010439	0.011318
RS	58	6.243068	3.529506	341.699038	0.007741	0.008506
RS	59	6.713551	3.529506	321.510744	0.007284	0.008039
RS	60	7.218930	3.529506	299.549593	0.006786	0.007522
RS	61	7.761795	3.529506	276.149673	0.006256	0.006962
RS	62	8.344926	3.529506	251.698178	0.005702	0.006368
RS	63	8.971310	3.529506	1353.050992	0.030654	0.034657
PA	4+25*2+4+6 0.071287719 0.025299034 8.971309620 1.404676060 0.263851262 0.292574534 0.344395416 0.412727319 0.525321293 0.722882174 1.053809219 1.552743559 2.194804301 2.854236642 3.336402865 3.497309454 3.350097583 3.035538980 2.701378457 2.434162591 2.263940243 2.187274425 2.185308745 2.236690720 2.323446699 2.430197662 2.541392181 2.641521762 2.719869478 2.802245905 3.529506141
//
IT	3914
RD	17
LK	-307590.069411
QD	-316.746794 -> -296.983104
RI	0.0115845561
TR	0.070086	0.025564
MT	9.057277
MM	C_pi: 1.802451, n_recomb: 45434.615019
RS	0	0.000000	1.508245	218.352723	0.004806	0.000267
RS	1	0.007433	1.508245	233.410643	0.005137	0.004156
RS	2	0.015419	1.508245	249.414023	0.005490	0.005672
RS	3	0.023999	1.508245	266.407973	0.005864	0.005521
RS	4	0.033216	0.267115	1581.829737	0.034816	0.032078
RS	5	0.043118	0.267115	1635.540249	0.035998	0.033491
RS	6	0.053757	0.297251	1518.581082	0.033423	0.030826
RS	7	0.065186	0.297251	1567.933649	0.034510	0.031417
RS	8	0.077465	0.348503	1381.208466	0.030400	0.027446
RS	9	0.090657	0.348503	1427.013858	0.031408	0.028481
RS	10	0.104829	0.414601	1239.977841	0.027291	0.024843
RS	11	0.120055	0.414601	1282.633804	0.028230	0.026097
RS	12	0.136412	0.524356	1050.722928	0.023126	0.021616
RS	13	0.153986	0.524356	1090.524513	0.024002	0.022823
RS	14	0.172865	0.719631	826.896674	0.018200	0.017528
RS	15	0.193148	0.719631	863.005124	0.018994	0.018520
RS	16	0.214939	1.051236	618.398532	0.013611	0.013415
RS	17	0.238349	1.051236	649.400064	0.014293	0.014159
RS	18	0.263500	1.558294	461.191784	0.010151	0.010133
RS	19	0.290520	1.558294	486.817415	0.010715	0.010684
RS	20	0.319549	2.220353	361.244434	0.007951	0.007966
RS	21	0.350736	2.220353	382.642196	0.008422	0.008400
RS	22	0.384241	2.909983	309.521918	0.006812	0.006813
RS	23	0.420236	2.909983	328.447054	0.007229	0.007195
RS	24	0.458907	3.421011	296.509484	0.006526	0.006506
RS	25	0.500453	3.421011	314.735397	0.006927	0.006887
RS	26	0.545086	3.595380	317.702395	0.006993	0.006966
RS	27	0.593038	3.595380	336.842300	0.007414	0.007399
RS	28	0.644554	3.442405	372.512805	0.008199	0.008213
RS	29	0.699899	3.442405	393.871844	0.008669	0.008740
RS	30	0.759359	3.110882	459.837064	0.010121	0.010259
RS	31	0.823238	3.110882	484.015034	0.010653	0.010896
RS	32	0.891865	2.758416	572.824871	0.012608	0.012970
RS	33	0.965594	2.758416	599.159720	0.013187	0.013691
RS	34	1.044804	2.476802	695.360869	0.015305	0.015966
RS	35	1.129901	2.476802	721.704609	0.015884	0.016691
RS	36	1.221324	2.297311	804.261641	0.017702	0.018657
RS	37	1.319543	2.297311	827.636371	0.018216	0.019280
RS	38	1.425063	2.215919	879.360806	0.019354	0.020505
RS	39	1.538426	2.215919	897.241916	0.019748	0.020945
RS	40	1.660216	2.212721	913.262382	0.020101	0.021304
RS	41	1.791059	2.212721	924.368409	0.020345	0.021539
RS	42	1.931628	2.265394	910.527713	0.020040	0.021184
RS	43	2.082646	2.265394	914.667982	0.020132	0.021235
RS	44	2.244890	2.355188	880.667547	0.019383	0.020415
RS	45	2.419194	2.355188	878.219025	0.019329	0.020314
RS	46	2.606455	2.466005	833.377611	0.018342	0.019261
RS	47	2.807636	2.466005	824.839192	0.018154	0.019038
RS	48	3.023771	2.581512	776.727734	0.017096	0.017933
RS	49	3.255972	2.581512	762.424551	0.016781	0.017603
RS	50	3.505433	2.685388	716.032293	0.015760	0.016560
RS	51	3.773438	2.685388	696.010346	0.015319	0.016125
RS	52	4.061364	2.766373	652.950502	0.014371	0.015174
RS	53	4.370693	2.766373	627.150783	0.013803	0.014625
RS	54	4.703016	2.851236	580.680878	0.012781	0.013604
RS	55	5.060041	2.851236	550.358233	0.012113	0.012955
RS	56	5.443606	2.851236	516.774540	0.011374	0.012227
RS	57	5.855682	2.851236	480.399306	0.010573	0.011428
RS	58	6.298389	3.619141	354.122973	0.007794	0.008532
RS	59	6.774004	3.619141	333.935517	0.007350	0.008082
RS	60	7.284973	3.619141	311.852295	0.006864	0.007580
RS	61	7.833925	3.619141	288.202362	0.006343	0.007033
RS	62	8.423682	3.619141	263.371730	0.005797	0.006450
RS	63	9.057277	3.619141	1438.997303	0.031672	0.035681
PA	4+25*2+4+6 0.070086385 0.025563780 9.057277369 1.508245494 0.267115257 0.297250505 0.348502900 0.414601481 0.524355643 0.719630991 1.051236443 1.558293641 2.220353028 2.909983452 3.421011219 3.595380445 3.442404693 3.110882053 2.758416306 2.476802036 2.297310700 2.215918655 2.212720555 2.265393904 2.355188198 2.466004846 2.581512244 2.685387746 2.766372698 2.851235554 3.619140811
//
IT	4607
RD	18
LK	-307551.181166
QD	-303.406001 -> -285.071405
RI	0.0107491191
TR	0.068953	0.025819
MT	9.139232
MM	C_pi: 1.835662, n_recomb: 46704.529456
RS	0	0.000000	1.612769	210.235166	0.004501	0.000252
RS	1	0.007449	1.612769	224.837536	0.004814	0.004019
RS	2	0.015452	1.612769	240.370150	0.005147	0.005468
RS	3	0.024051	1.612769	256.879363	0.005500	0.005222
RS	4	0.033291	0.270195	1613.166244	0.034540	0.032027
RS	5	0.043220	0.270195	1668.740141	0.035730	0.033419
RS	6	0.053888	0.301883	1544.075496	0.033061	0.030642
RS	7	0.065350	0.301883	1595.275073	0.034157	0.031224
RS	8	0.077666	0.352636	1411.261212	0.030217	0.027378
RS	9	0.090900	0.352636	1458.759760	0.031234	0.028400
RS	10	0.105119	0.416562	1276.993678	0.027342	0.024943
RS	11	0.120397	0.416562	1321.173161	0.028288	0.026189
RS	12	0.136814	0.523521	1089.229159	0.023322	0.021819
RS	13	0.154453	0.523521	1130.440017	0.024204	0.023026
RS	14	0.173406	0.716441	859.545776	0.018404	0.017725
RS	15	0.193771	0.716441	896.985429	0.019206	0.018725
RS	16	0.215652	1.048352	641.617657	0.013738	0.013536
RS	17	0.239164	1.048352	673.770246	0.014426	0.014288
RS	18	0.264427	1.562700	475.861729	0.010189	0.010167
RS	19	0.291571	1.562700	502.359544	0.010756	0.010724
RS	20	0.320738	2.243645	370.012886	0.007922	0.007936
RS	21	0.352077	2.243645	392.019150	0.008394	0.008373
RS	22	0.385750	2.962701	314.816110	0.006741	0.006741
RS	23	0.421931	2.962701	334.168817	0.007155	0.007121
RS	24	0.460807	3.502640	300.084768	0.006425	0.006405
RS	25	0.502579	3.502640	318.650061	0.006823	0.006782
RS	26	0.547463	3.691127	320.915457	0.006871	0.006842
RS	27	0.595689	3.691127	340.395907	0.007288	0.007268
RS	28	0.647508	3.533138	376.714634	0.008066	0.008070
RS	29	0.703187	3.533138	398.506726	0.008533	0.008587
RS	30	0.763013	3.185221	466.599840	0.009990	0.010105
RS	31	0.827294	3.185221	491.388538	0.010521	0.010732
RS	32	0.896364	2.814828	583.821725	0.012500	0.012820
RS	33	0.970579	2.814828	610.987005	0.013082	0.013533
RS	34	1.050322	2.519050	711.825751	0.015241	0.015839
RS	35	1.136004	2.519050	739.173226	0.015827	0.016561
RS	36	1.228069	2.330393	826.296055	0.017692	0.018567
RS	37	1.326990	2.330393	850.716390	0.018215	0.019194
RS	38	1.433281	2.244260	905.738117	0.019393	0.020455
RS	39	1.547488	2.244260	924.565028	0.019796	0.020904
RS	40	1.670202	2.239715	942.036872	0.020170	0.021286
RS	41	1.802056	2.239715	953.909948	0.020424	0.021534
RS	42	1.943732	2.293503	939.859825	0.020124	0.021187
RS	43	2.095960	2.293503	944.578130	0.020225	0.021252
RS	44	2.259528	2.386111	909.277446	0.019469	0.020429
RS	45	2.435278	2.386111	907.240749	0.019425	0.020344
RS	46	2.624120	2.500744	860.611922	0.018427	0.019284
RS	47	2.827027	2.500744	852.340403	0.018250	0.019077
RS	48	3.045048	2.620308	802.438567	0.017181	0.017966
RS	49	3.279309	2.620308	788.256267	0.016878	0.017652
RS	50	3.531019	2.727692	740.362739	0.015852	0.016608
RS	51	3.801477	2.727692	720.285575	0.015422	0.016187
RS	52	4.092081	2.811114	676.065823	0.014475	0.015241
RS	53	4.404330	2.811114	649.984788	0.013917	0.014704
RS	54	4.739837	2.898229	602.256570	0.012895	0.013685
RS	55	5.100335	2.898229	571.422585	0.012235	0.013046
RS	56	5.487685	2.898229	537.158640	0.011501	0.012327
RS	57	5.903886	2.898229	499.937711	0.010704	0.011534
RS	58	6.351089	3.705934	366.412050	0.007845	0.008559
RS	59	6.831602	3.705934	346.236656	0.007413	0.008124
RS	60	7.347906	3.705934	324.046192	0.006938	0.007636
RS	61	7.902667	3.705934	300.164279	0.006427	0.007101
RS	62	8.498750	3.705934	274.975142	0.005888	0.006529
RS	63	9.139232	3.705934	1525.697846	0.032667	0.036682
PA	4+25*2+4+6 0.068952552 0.025819486 9.139232338 1.612768608 0.270194788 0.301883386 0.352636087 0.416561849 0.523521192 0.716441098 1.048352143 1.562699942 2.243645458 2.962700704 3.502639733 3.691126870 3.533137983 3.185221108 2.814828210 2.519049590 2.330393081 2.244259516 2.239715213 2.293503493 2.386111139 2.500743656 2.620307825 2.727691703 2.811113917 2.898229266 3.705933710
//
IT	4837
RD	19
LK	-307515.098195
QD	-290.949220 -> -273.918252
RI	0.0100192987
TR	0.067880	0.026066
MT	9.217530
MM	C_pi: 1.867920, n_recomb: 47949.391331
RS	0	0.000000	1.718013	202.907901	0.004232	0.000238
RS	1	0.007463	1.718013	217.092400	0.004528	0.003893
RS	2	0.015483	1.718013	232.192137	0.004842	0.005286
RS	3	0.024101	1.718013	248.254408	0.005177	0.004955
RS	4	0.033363	0.273101	1643.810334	0.034282	0.031979
RS	5	0.043316	0.273101	1701.197354	0.035479	0.033353
RS	6	0.054011	0.306459	1568.109863	0.032703	0.030454
RS	7	0.065505	0.306459	1621.102723	0.033809	0.031029
RS	8	0.077857	0.356778	1439.733718	0.030026	0.027301
RS	9	0.091130	0.356778	1488.889499	0.031051	0.028311
RS	10	0.105394	0.418589	1312.734049	0.027377	0.025031
RS	11	0.120722	0.418589	1358.413760	0.028330	0.026267
RS	12	0.137195	0.522805	1127.016558	0.023504	0.022011
RS	13	0.154896	0.522805	1169.613602	0.024393	0.023218
RS	14	0.173919	0.713323	891.934307	0.018602	0.017917
RS	15	0.194362	0.713323	930.685938	0.019410	0.018924
RS	16	0.216330	1.045224	664.764632	0.013864	0.013656
RS	17	0.239937	1.045224	698.057480	0.014558	0.014416
RS	18	0.265306	1.566105	490.490939	0.010229	0.010204
RS	19	0.292569	1.566105	517.854486	0.010800	0.010767
RS	20	0.321866	2.264884	378.729715	0.007899	0.007911
RS	21	0.353350	2.264884	401.338050	0.008370	0.008350
RS	22	0.387183	3.012604	320.040348	0.006675	0.006675
RS	23	0.423541	3.012604	339.812385	0.007087	0.007054
RS	24	0.462613	3.581410	303.564802	0.006331	0.006310
RS	25	0.504601	3.581410	322.458535	0.006725	0.006683
RS	26	0.549722	3.784646	323.971348	0.006757	0.006726
RS	27	0.598210	3.784646	343.776754	0.007170	0.007144
RS	28	0.650317	3.622322	380.654679	0.007939	0.007935
RS	29	0.706313	3.622322	402.858220	0.008402	0.008442
RS	30	0.766487	3.258562	472.941372	0.009863	0.009957
RS	31	0.831153	3.258562	498.313424	0.010392	0.010574
RS	32	0.900644	2.870608	594.211115	0.012392	0.012674
RS	33	0.975322	2.870608	622.178030	0.012976	0.013379
RS	34	1.055573	2.560885	727.519818	0.015173	0.015713
RS	35	1.141812	2.560885	755.848100	0.015763	0.016432
RS	36	1.234488	2.363167	847.467234	0.017674	0.018476
RS	37	1.334080	2.363167	872.921975	0.018205	0.019106
RS	38	1.441105	2.272283	931.250548	0.019422	0.020402
RS	39	1.556117	2.272283	951.024672	0.019834	0.020860
RS	40	1.679712	2.266296	970.011904	0.020230	0.021265
RS	41	1.812531	2.266296	982.663032	0.020494	0.021524
RS	42	1.955262	2.321037	968.492235	0.020198	0.021186
RS	43	2.108645	2.321037	973.805182	0.020309	0.021265
RS	44	2.273475	2.416256	937.293689	0.019548	0.020441
RS	45	2.450606	2.416256	935.688004	0.019514	0.020370
RS	46	2.640957	2.534476	887.355054	0.018506	0.019306
RS	47	2.845513	2.534476	879.370119	0.018340	0.019113
RS	48	3.065335	2.657867	827.749410	0.017263	0.017999
RS	49	3.301562	2.657867	813.707354	0.016970	0.017699
RS	50	3.555419	2.768544	764.373633	0.015941	0.016654
RS	51	3.828221	2.768544	744.260135	0.015522	0.016247
RS	52	4.121382	2.854217	698.932980	0.014576	0.015305
RS	53	4.436421	2.854217	672.589075	0.014027	0.014780
RS	54	4.774972	2.943380	623.653043	0.013006	0.013766
RS	55	5.138788	2.943380	592.324114	0.012353	0.013136
RS	56	5.529756	2.943380	557.398067	0.011625	0.012424
RS	57	5.949902	2.943380	519.350943	0.010831	0.011638
RS	58	6.401403	3.790065	378.557476	0.007895	0.008585
RS	59	6.886599	3.790065	358.405205	0.007475	0.008165
RS	60	7.408005	3.790065	336.121992	0.007010	0.007690
RS	61	7.968324	3.790065	312.025666	0.006507	0.007167
RS	62	8.570458	3.790065	286.498122	0.005975	0.006604
RS	63	9.217530	3.790065	1613.027683	0.033640	0.037661
PA	4+25*2+4+6 0.067880289 0.026066370 9.217530098 1.718012782 0.273101362 0.306459387 0.356777621 0.418588940 0.522805241 0.713323422 1.045223811 1.566105293 2.264883521 3.012603830 3.581409593 3.784646240 3.622322402 3.258562457 2.870607800 2.560885365 2.363166790 2.272282636 2.266296420 2.321036663 2.416255938 2.534475611 2.657866597 2.768543957 2.854217221 2.943379701 3.790065075
//
IT	5181
RD	20
LK	-307481.574608
QD	-279.298542 -> -263.459420
RI	0.0093782797
TR	0.066865	0.026305
MT	9.292443
MM	C_pi: 1.899282, n_recomb: 49169.841266
RS	0	0.000000	1.823721	196.273112	0.003992	0.000226
RS	1	0.007477	1.823721	210.073894	0.004272	0.003778
RS	2	0.015512	1.823721	224.775299	0.004571	0.005122
RS	3	0.024149	1.823721	240.425333	0.004890	0.004717
RS	4	0.033431	0.275850	1673.785437	0.034041	0.031934
RS	5	0.043407	0.275850	1732.938204	0.035244	0.033292
RS	6	0.054129	0.310980	1590.785422	0.032353	0.030264
RS	7	0.065652	0.310980	1645.518855	0.033466	0.030834
RS	8	0.078038	0.360922	1466.723527	0.029830	0.027215
RS	9	0.091349	0.360922	1517.500252	0.030862	0.028214
RS	10	0.105655	0.420672	1347.249380	0.027400	0.025106
RS	11	0.121031	0.420672	1394.406094	0.028359	0.026333
RS	12	0.137557	0.522197	1164.092078	0.023675	0.022194
RS	13	0.155318	0.522197	1208.052790	0.024569	0.023400
RS	14	0.174407	0.710292	924.041317	0.018793	0.018105
RS	15	0.194923	0.710292	964.085660	0.019607	0.019117
RS	16	0.216974	1.041901	687.830902	0.013989	0.013775
RS	17	0.240672	1.041901	722.253030	0.014689	0.014544
RS	18	0.266143	1.568636	505.073873	0.010272	0.010244
RS	19	0.293518	1.568636	533.296614	0.010846	0.010813
RS	20	0.322940	2.284275	387.390130	0.007879	0.007890
RS	21	0.354562	2.284275	410.594146	0.008351	0.008331
RS	22	0.388548	3.059873	325.197887	0.006614	0.006614
RS	23	0.425074	3.059873	345.381548	0.007024	0.006992
RS	24	0.464332	3.657488	306.953900	0.006243	0.006222
RS	25	0.506525	3.657488	326.165840	0.006633	0.006591
RS	26	0.551872	3.875973	326.887747	0.006648	0.006615
RS	27	0.600610	3.875973	347.003927	0.007057	0.007027
RS	28	0.652992	3.710008	384.355346	0.007817	0.007805
RS	29	0.709290	3.710008	406.950243	0.008276	0.008304
RS	30	0.769798	3.330901	478.899356	0.009740	0.009815
RS	31	0.834829	3.330901	504.829057	0.010267	0.010422
RS	32	0.904723	2.925738	604.040196	0.012285	0.012531
RS	33	0.979842	2.925738	632.781051	0.012869	0.013229
RS	34	1.060577	2.602291	742.492567	0.015101	0.015588
RS	35	1.147349	2.602291	771.778793	0.015696	0.016304
RS	36	1.240609	2.395604	867.824361	0.017650	0.018383
RS	37	1.340841	2.395604	894.301298	0.018188	0.019016
RS	38	1.448567	2.299966	955.940108	0.019442	0.020346
RS	39	1.564347	2.299966	976.661079	0.019863	0.020812
RS	40	1.688784	2.292455	997.220656	0.020281	0.021240
RS	41	1.822524	2.292455	1010.658668	0.020554	0.021511
RS	42	1.966264	2.348002	996.449214	0.020265	0.021183
RS	43	2.120750	2.348002	1002.371144	0.020386	0.021274
RS	44	2.286787	2.445647	964.733954	0.019620	0.020451
RS	45	2.465237	2.445647	963.576203	0.019597	0.020394
RS	46	2.657030	2.567250	913.616494	0.018581	0.019326
RS	47	2.863162	2.567250	905.935914	0.018425	0.019147
RS	48	3.084706	2.694253	852.665668	0.017341	0.018030
RS	49	3.322814	2.694253	838.781465	0.017059	0.017744
RS	50	3.578725	2.808024	788.066320	0.016027	0.016700
RS	51	3.853768	2.808024	767.933869	0.015618	0.016306
RS	52	4.149376	2.895785	721.547676	0.014675	0.015368
RS	53	4.467085	2.895785	694.958430	0.014134	0.014854
RS	54	4.808548	2.986807	644.863330	0.013115	0.013844
RS	55	5.175541	2.986807	613.055343	0.012468	0.013223
RS	56	5.569972	2.986807	577.484853	0.011745	0.012519
RS	57	5.993894	2.986807	538.630583	0.010954	0.011738
RS	58	6.449510	3.871676	390.557371	0.007943	0.008611
RS	59	6.939192	3.871676	370.438672	0.007534	0.008204
RS	60	7.465484	3.871676	348.076423	0.007079	0.007742
RS	61	8.031126	3.871676	323.782345	0.006585	0.007230
RS	62	8.639058	3.871676	297.935517	0.006059	0.006677
RS	63	9.292443	3.871676	1700.891500	0.034592	0.038617
PA	4+25*2+4+6 0.066864651 0.026304753 9.292442924 1.823721484 0.275849758 0.310979811 0.360921862 0.420672351 0.522197215 0.710291762 1.041901467 1.568636121 2.284274573 3.059872568 3.657488111 3.875972862 3.710008378 3.330901340 2.925738091 2.602290518 2.395604171 2.299966285 2.292454739 2.348001679 2.445647411 2.567249794 2.694252935 2.808024202 2.895784956 2.986807194 3.871676367
//
IT	5554
RD	21
LK	-307450.391803
QD	-268.384305 -> -253.637072
RI	0.0088134036
TR	0.065901	0.026535
MT	9.364225
MM	C_pi: 1.929785, n_recomb: 50366.061324
RS	0	0.000000	1.929555	190.256135	0.003777	0.000215
RS	1	0.007490	1.929555	203.704704	0.004044	0.003673
RS	2	0.015540	1.929555	218.039823	0.004329	0.004974
RS	3	0.024194	1.929555	233.310022	0.004632	0.004503
RS	4	0.033495	0.278450	1703.116300	0.033815	0.031891
RS	5	0.043493	0.278450	1763.989385	0.035023	0.033237
RS	6	0.054241	0.315438	1612.216841	0.032010	0.030074
RS	7	0.065793	0.315438	1668.638508	0.033130	0.030640
RS	8	0.078210	0.365054	1492.343822	0.029630	0.027123
RS	9	0.091557	0.365054	1544.704196	0.030670	0.028112
RS	10	0.105904	0.422798	1380.585881	0.027411	0.025171
RS	11	0.121325	0.422798	1429.195684	0.028376	0.026390
RS	12	0.137901	0.521689	1200.441979	0.023834	0.022368
RS	13	0.155719	0.521689	1245.743703	0.024734	0.023572
RS	14	0.174872	0.707342	955.852643	0.018978	0.018288
RS	15	0.195458	0.707342	997.170053	0.019798	0.019305
RS	16	0.217587	1.038430	710.795219	0.014113	0.013894
RS	17	0.241373	1.038430	746.334875	0.014818	0.014670
RS	18	0.266941	1.570397	519.598761	0.010316	0.010285
RS	19	0.294423	1.570397	548.673673	0.010894	0.010859
RS	20	0.323964	2.301972	395.988751	0.007862	0.007872
RS	21	0.355717	2.301972	419.781943	0.008335	0.008315
RS	22	0.389848	3.104661	330.287353	0.006558	0.006558
RS	23	0.426536	3.104661	350.875130	0.006966	0.006935
RS	24	0.465971	3.730964	310.256302	0.006160	0.006139
RS	25	0.508360	3.730964	329.776796	0.006548	0.006505
RS	26	0.553924	3.965173	329.671856	0.006546	0.006511
RS	27	0.602900	3.965173	350.085412	0.006951	0.006916
RS	28	0.655544	3.796202	387.834253	0.007700	0.007682
RS	29	0.712132	3.796202	410.801584	0.008156	0.008172
RS	30	0.772957	3.402257	484.496134	0.009619	0.009678
RS	31	0.838338	3.402257	510.958791	0.010145	0.010277
RS	32	0.908616	2.980213	613.340130	0.012178	0.012393
RS	33	0.984157	2.980213	642.827805	0.012763	0.013084
RS	34	1.065356	2.643240	756.780089	0.015026	0.015464
RS	35	1.152636	2.643240	787.001061	0.015626	0.016178
RS	36	1.246454	2.427690	887.395890	0.017619	0.018290
RS	37	1.347298	2.427690	914.881531	0.018165	0.018925
RS	38	1.455694	2.327300	979.827415	0.019454	0.020288
RS	39	1.572210	2.327300	1001.492987	0.019884	0.020762
RS	40	1.697451	2.318187	1023.676573	0.020325	0.021212
RS	41	1.832073	2.318187	1037.908124	0.020607	0.021494
RS	42	1.976778	2.374410	1023.736305	0.020326	0.021177
RS	43	2.132320	2.374410	1030.279398	0.020456	0.021281
RS	44	2.299512	2.474311	991.598485	0.019688	0.020460
RS	45	2.479226	2.474311	990.903521	0.019674	0.020416
RS	46	2.672399	2.599107	939.391604	0.018651	0.019345
RS	47	2.880041	2.599107	932.031316	0.018505	0.019180
RS	48	3.103234	2.729526	877.177963	0.017416	0.018060
RS	49	3.343143	2.729526	863.467789	0.017144	0.017787
RS	50	3.601020	2.846214	811.426239	0.016111	0.016745
RS	51	3.878212	2.846214	791.291410	0.015711	0.016363
RS	52	4.176164	2.935910	743.893968	0.014770	0.015430
RS	53	4.496431	2.935910	717.076410	0.014237	0.014927
RS	54	4.840685	3.028624	665.869481	0.013221	0.013921
RS	55	5.210723	3.028624	633.598386	0.012580	0.013308
RS	56	5.608474	3.028624	597.401259	0.011861	0.012611
RS	57	6.036016	3.028624	557.759139	0.011074	0.011836
RS	58	6.495579	3.950904	402.402825	0.007990	0.008636
RS	59	6.989561	3.950904	382.327953	0.007591	0.008243
RS	60	7.520540	3.950904	359.900072	0.007146	0.007792
RS	61	8.091288	3.950904	335.424516	0.006660	0.007291
RS	62	8.704782	3.950904	309.277103	0.006141	0.006747
RS	63	9.364225	3.950904	1789.168065	0.035523	0.039551
PA	4+25*2+4+6 0.065901154 0.026534932 9.364224834 1.929555319 0.278450016 0.315438200 0.365053920 0.422797826 0.521689249 0.707341911 1.038429707 1.570397249 2.301972334 3.104661362 3.730963937 3.965172919 3.796201884 3.402257195 2.980212585 2.643239810 2.427690032 2.327300122 2.318186963 2.374410025 2.474310840 2.599107336 2.729526205 2.846214313 2.935910143 3.028623737 3.950904057
//
IT	4851
RD	22
LK	-307421.354053
QD	-258.145537 -> -244.400510
RI	0.0083127165
TR	0.064986	0.026757
MT	9.433123
MM	C_pi: 1.959472, n_recomb: 51538.408092
RS	0	0.000000	2.035439	184.770067	0.003585	0.000205
RS	1	0.007502	2.035439	197.893984	0.003840	0.003576
RS	2	0.015567	2.035439	211.890934	0.004111	0.004840
RS	3	0.024237	2.035439	226.809830	0.004401	0.004310
RS	4	0.033557	0.280913	1731.827238	0.033603	0.031851
RS	5	0.043576	0.280913	1794.377373	0.034816	0.033187
RS	6	0.054347	0.319829	1632.518470	0.031676	0.029884
RS	7	0.065926	0.319829	1690.577048	0.032802	0.030447
RS	8	0.078374	0.369168	1516.681414	0.029428	0.027027
RS	9	0.091756	0.369168	1570.587925	0.030474	0.028006
RS	10	0.106141	0.424954	1412.796579	0.027412	0.025227
RS	11	0.121606	0.424954	1462.835332	0.028383	0.026437
RS	12	0.138230	0.521268	1236.078772	0.023984	0.022532
RS	13	0.156102	0.521268	1282.699092	0.024888	0.023735
RS	14	0.175315	0.704481	987.346100	0.019157	0.018466
RS	15	0.195969	0.704481	1029.916711	0.019983	0.019488
RS	16	0.218173	1.034842	733.646090	0.014235	0.014013
RS	17	0.242042	1.034842	770.291168	0.014946	0.014795
RS	18	0.267702	1.571498	534.052682	0.010362	0.010328
RS	19	0.295287	1.571498	563.972296	0.010943	0.010908
RS	20	0.324941	2.318117	404.523665	0.007849	0.007858
RS	21	0.356820	2.318117	428.899598	0.008322	0.008302
RS	22	0.391090	3.147146	335.306727	0.006506	0.006506
RS	23	0.427932	3.147146	356.291275	0.006913	0.006882
RS	24	0.467537	3.801955	313.475633	0.006082	0.006061
RS	25	0.510114	3.801955	333.295573	0.006467	0.006424
RS	26	0.555884	4.052306	332.333287	0.006448	0.006412
RS	27	0.605089	4.052306	353.031732	0.006850	0.006812
RS	28	0.657984	3.880929	391.108595	0.007589	0.007565
RS	29	0.714848	3.880929	414.430638	0.008041	0.008047
RS	30	0.775978	3.472617	489.760785	0.009503	0.009546
RS	31	0.841693	3.472617	516.733058	0.010026	0.010137
RS	32	0.912339	3.034023	622.145632	0.012071	0.012258
RS	33	0.988284	3.034023	652.353874	0.012658	0.012942
RS	34	1.069927	2.683729	770.417860	0.014948	0.015343
RS	35	1.157694	2.683729	801.550390	0.015552	0.016054
RS	36	1.252046	2.459409	906.218265	0.017583	0.018196
RS	37	1.353476	2.459409	934.698196	0.018136	0.018834
RS	38	1.462516	2.354274	1002.942337	0.019460	0.020228
RS	39	1.579735	2.354274	1025.548655	0.019899	0.020709
RS	40	1.705749	2.343494	1049.400791	0.020362	0.021182
RS	41	1.841215	2.343494	1064.430619	0.020653	0.021475
RS	42	1.986845	2.400274	1050.367722	0.020380	0.021169
RS	43	2.143399	2.400274	1057.542136	0.020519	0.021285
RS	44	2.311698	2.502278	1017.893331	0.019750	0.020466
RS	45	2.492623	2.502278	1017.674202	0.019746	0.020435
RS	46	2.687121	2.630091	964.683010	0.018718	0.019363
RS	47	2.896210	2.630091	957.657202	0.018581	0.019210
RS	48	3.120985	2.763748	901.283365	0.017488	0.018090
RS	49	3.362623	2.763748	887.762020	0.017225	0.017829
RS	50	3.622388	2.883189	834.447234	0.016191	0.016788
RS	51	3.901640	2.883189	814.325488	0.015800	0.016418
RS	52	4.201842	2.974683	765.962104	0.014862	0.015490
RS	53	4.524565	2.974683	738.932570	0.014338	0.014997
RS	54	4.871498	3.068939	686.658747	0.013323	0.013995
RS	55	5.244459	3.068939	653.940357	0.012688	0.013391
RS	56	5.645399	3.068939	617.134316	0.011974	0.012700
RS	57	6.076417	3.068939	576.723629	0.011190	0.011930
RS	58	6.539770	4.027886	414.087930	0.008035	0.008661
RS	59	7.037884	4.027886	394.066831	0.007646	0.008279
RS	60	7.573366	4.027886	371.586299	0.007210	0.007841
RS	61	8.149020	4.027886	346.945033	0.006732	0.007350
RS	62	8.767859	4.027886	320.515188	0.006219	0.006815
RS	63	9.433123	4.027886	1877.753087	0.036434	0.040463
PA	4+25*2+4+6 0.064985707 0.026757144 9.433123029 2.035439469 0.280912599 0.319828858 0.369167529 0.424953798 0.521267848 0.704481212 1.034841764 1.571498020 2.318116804 3.147146395 3.801955414 4.052305864 3.880929159 3.472617328 3.034023053 2.683728737 2.459408624 2.354273539 2.343493938 2.400274161 2.502277847 2.630090800 2.763747584 2.883188666 2.974682662 3.068938556 4.027885761
//
IT	5205
RD	23
LK	-307394.285955
QD	-248.527642 -> -235.704119
RI	0.0078683655
TR	0.064115	0.026972
MT	9.499353
MM	C_pi: 1.988378, n_recomb: 52687.172721
RS	0	0.000000	2.140942	179.773985	0.003412	0.000196
RS	1	0.007514	2.140942	192.599539	0.003656	0.003486
RS	2	0.015592	2.140942	206.285282	0.003915	0.004717
RS	3	0.024277	2.140942	220.880397	0.004192	0.004136
RS	4	0.033615	0.283245	1759.943702	0.033404	0.031814
RS	5	0.043655	0.283245	1824.129259	0.034622	0.033141
RS	6	0.054449	0.324148	1651.779983	0.031351	0.029696
RS	7	0.066054	0.324148	1711.425094	0.032483	0.030257
RS	8	0.078531	0.373253	1539.825888	0.029226	0.026926
RS	9	0.091945	0.373253	1595.240675	0.030278	0.027896
RS	10	0.106368	0.427136	1443.905927	0.027405	0.025274
RS	11	0.121874	0.427136	1495.349113	0.028382	0.026476
RS	12	0.138545	0.520931	1270.986732	0.024123	0.022689
RS	13	0.156469	0.520931	1318.903243	0.025033	0.023889
RS	14	0.175739	0.701715	1018.497702	0.019331	0.018639
RS	15	0.196457	0.701715	1062.301330	0.020162	0.019665
RS	16	0.218733	1.031177	756.361920	0.014356	0.014130
RS	17	0.242682	1.031177	794.099661	0.015072	0.014919
RS	18	0.268430	1.572005	548.431814	0.010409	0.010373
RS	19	0.296113	1.572005	579.188507	0.010993	0.010957
RS	20	0.325876	2.332838	412.991139	0.007839	0.007846
RS	21	0.357875	2.332838	437.943323	0.008312	0.008293
RS	22	0.392279	3.187440	340.258397	0.006458	0.006458
RS	23	0.429268	3.187440	361.632709	0.006864	0.006833
RS	24	0.469036	3.870563	316.614820	0.006009	0.005988
RS	25	0.511792	3.870563	336.725556	0.006391	0.006348
RS	26	0.557761	4.137443	334.878198	0.006356	0.006319
RS	27	0.607184	4.137443	355.849721	0.006754	0.006713
RS	28	0.660320	3.964231	394.190806	0.007482	0.007453
RS	29	0.717449	3.964231	417.850786	0.007931	0.007928
RS	30	0.778870	3.542008	494.712636	0.009390	0.009420
RS	31	0.844907	3.542008	522.172184	0.009911	0.010003
RS	32	0.915905	3.087172	630.484822	0.011967	0.012127
RS	33	0.992238	3.087172	661.388113	0.012553	0.012805
RS	34	1.074306	2.723749	783.438225	0.014870	0.015223
RS	35	1.162541	2.723749	815.459135	0.015477	0.015932
RS	36	1.257406	2.490750	924.321987	0.017544	0.018102
RS	37	1.359398	2.490750	953.780953	0.018103	0.018743
RS	38	1.469054	2.380880	1025.309910	0.019460	0.020167
RS	39	1.586950	2.380880	1048.851641	0.019907	0.020655
RS	40	1.713704	2.368376	1074.411333	0.020392	0.021151
RS	41	1.849981	2.368376	1090.242378	0.020693	0.021453
RS	42	1.996499	2.425609	1076.353152	0.020429	0.021159
RS	43	2.154025	2.425609	1084.167263	0.020577	0.021287
RS	44	2.323388	2.529572	1043.624314	0.019808	0.020471
RS	45	2.505476	2.529572	1043.892250	0.019813	0.020452
RS	46	2.701246	2.660242	989.489774	0.018780	0.019379
RS	47	2.911726	2.660242	982.811162	0.018654	0.019239
RS	48	3.138020	2.796973	924.977169	0.017556	0.018118
RS	49	3.381318	2.796973	911.658239	0.017303	0.017869
RS	50	3.642897	2.919014	857.122156	0.016268	0.016831
RS	51	3.924130	2.919014	837.027945	0.015887	0.016471
RS	52	4.226495	3.012182	787.741820	0.014951	0.015549
RS	53	4.551579	3.012182	760.516005	0.014435	0.015065
RS	54	4.901088	3.107846	707.218672	0.013423	0.014068
RS	55	5.276859	3.107846	674.068583	0.012794	0.013471
RS	56	5.680865	3.107846	636.671194	0.012084	0.012787
RS	57	6.115227	3.107846	595.511143	0.011303	0.012022
RS	58	6.582226	4.102741	425.606705	0.008078	0.008685
RS	59	7.084314	4.102741	405.648971	0.007699	0.008315
RS	60	7.624128	4.102741	383.128322	0.007272	0.007887
RS	61	8.204503	4.102741	358.336601	0.006801	0.007406
RS	62	8.828485	4.102741	331.641936	0.006295	0.006880
RS	63	9.499353	4.102741	1966.540820	0.037325	0.041355
PA	4+25*2+4+6 0.064114692 0.026971658 9.499352517 2.140941743 0.283245164 0.324147950 0.373253250 0.427135809 0.520930801 0.701715056 1.031177150 1.572005329 2.332837769 3.187439555 3.870563317 4.137442562 3.964230772 3.542008342 3.087171754 2.723748845 2.490750031 2.380879561 2.368376251 2.425609124 2.529571818 2.660242161 2.796972749 2.919013504 3.012181940 3.107845544 4.102740763
//
IT	4580
RD	24
LK	-307369.029103
QD	-239.481315 -> -227.506481
RI	0.0074721332
TR	0.063285	0.027179
MT	9.563057
MM	C_pi: 2.016531, n_recomb: 53812.740754
RS	0	0.000000	2.245924	175.208310	0.003256	0.000187
RS	1	0.007525	2.245924	187.758968	0.003489	0.003403
RS	2	0.015616	2.245924	201.157637	0.003738	0.004606
RS	3	0.024317	2.245924	215.453682	0.004004	0.003978
RS	4	0.033672	0.285457	1787.481338	0.033217	0.031779
RS	5	0.043730	0.285457	1853.262328	0.034439	0.033100
RS	6	0.054546	0.328394	1670.076030	0.031035	0.029509
RS	7	0.066176	0.328394	1731.258553	0.032172	0.030070
RS	8	0.078681	0.377306	1561.851482	0.029024	0.026822
RS	9	0.092127	0.377306	1618.736764	0.030081	0.027784
RS	10	0.106584	0.429335	1473.961926	0.027391	0.025314
RS	11	0.122130	0.429335	1526.784829	0.028372	0.026507
RS	12	0.138845	0.520669	1305.171663	0.024254	0.022838
RS	13	0.156819	0.520669	1354.362133	0.025168	0.024035
RS	14	0.176145	0.699038	1049.300699	0.019499	0.018808
RS	15	0.196925	0.699038	1094.317129	0.020336	0.019837
RS	16	0.219269	1.027464	778.927214	0.014475	0.014246
RS	17	0.243294	1.027464	817.744391	0.015196	0.015041
RS	18	0.269127	1.571990	562.728953	0.010457	0.010418
RS	19	0.296904	1.571990	594.314818	0.011044	0.011007
RS	20	0.326771	2.346255	421.387792	0.007831	0.007837
RS	21	0.358886	2.346255	446.909671	0.008305	0.008286
RS	22	0.393418	3.225686	345.140644	0.006414	0.006413
RS	23	0.430548	3.225686	366.897805	0.006818	0.006788
RS	24	0.470472	3.936903	319.675393	0.005941	0.005919
RS	25	0.513400	3.936903	340.068615	0.006319	0.006276
RS	26	0.559559	4.220647	337.312913	0.006268	0.006230
RS	27	0.609191	4.220647	358.546354	0.006663	0.006619
RS	28	0.662558	4.046101	397.096997	0.007379	0.007346
RS	29	0.719942	4.046101	421.079223	0.007825	0.007814
RS	30	0.781643	3.610416	499.375251	0.009280	0.009298
RS	31	0.847987	3.610416	527.300889	0.009799	0.009874
RS	32	0.919324	3.139640	638.388491	0.011863	0.012000
RS	33	0.996029	3.139640	669.962177	0.012450	0.012672
RS	34	1.078506	2.763276	795.876637	0.014790	0.015106
RS	35	1.167189	2.763276	828.762918	0.015401	0.015812
RS	36	1.262546	2.521692	941.741470	0.017500	0.018009
RS	37	1.365079	2.521692	972.163527	0.018066	0.018652
RS	38	1.475327	2.407105	1046.957426	0.019456	0.020105
RS	39	1.593871	2.407105	1071.427947	0.019910	0.020600
RS	40	1.721337	2.392826	1098.729565	0.020418	0.021118
RS	41	1.858393	2.392826	1115.363123	0.020727	0.021430
RS	42	2.005764	2.450414	1101.708582	0.020473	0.021148
RS	43	2.164224	2.450414	1110.168952	0.020630	0.021286
RS	44	2.334609	2.556206	1068.800266	0.019861	0.020475
RS	45	2.517815	2.556206	1069.564823	0.019876	0.020467
RS	46	2.714808	2.689583	1013.817110	0.018840	0.019395
RS	47	2.926624	2.689583	1007.496787	0.018722	0.019266
RS	48	3.154380	2.829235	948.260045	0.017621	0.018145
RS	49	3.399274	2.829235	935.155724	0.017378	0.017908
RS	50	3.662597	2.953735	879.447585	0.016343	0.016872
RS	51	3.945736	2.953735	859.394278	0.015970	0.016523
RS	52	4.250180	3.048466	809.226110	0.015038	0.015606
RS	53	4.577535	3.048466	781.818997	0.014529	0.015131
RS	54	4.929523	3.145413	727.540504	0.013520	0.014139
RS	55	5.307998	3.145413	693.973881	0.012896	0.013549
RS	56	5.714954	3.145413	656.002333	0.012190	0.012871
RS	57	6.152534	3.145413	614.111820	0.011412	0.012111
RS	58	6.623041	4.175558	436.955005	0.008120	0.008708
RS	59	7.128955	4.175558	417.069805	0.007750	0.008349
RS	60	7.672940	4.175558	394.521063	0.007331	0.007932
RS	61	8.257859	4.175558	369.593575	0.006868	0.007460
RS	62	8.886794	4.175558	342.651110	0.006367	0.006942
RS	63	9.563057	4.175558	2055.438721	0.038196	0.042226
PA	4+25*2+4+6 0.063285125 0.027178837 9.563057434 2.245923997 0.285456666 0.328394491 0.377306234 0.429334676 0.520669485 0.699038225 1.027463805 1.571990337 2.346255341 3.225686057 3.936902584 4.220647071 4.046101232 3.610416337 3.139639566 2.763276057 2.521691527 2.407104802 2.392826241 2.450414008 2.556205784 2.689582619 2.829234965 2.953734650 3.048466262 3.145412628 4.175557910
//
IT	4508
RD	25
LK	-307345.441064
QD	-230.962580 -> -219.770559
RI	0.0071178917
TR	0.062494	0.027379
MT	9.624444
MM	C_pi: 2.043966, n_recomb: 54915.460962
RS	0	0.000000	2.350137	171.031823	0.003114	0.000180
RS	1	0.007536	2.350137	183.329257	0.003338	0.003325
RS	2	0.015640	2.350137	196.463210	0.003578	0.004504
RS	3	0.024354	2.350137	210.483159	0.003833	0.003835
RS	4	0.033725	0.287552	1814.475006	0.033041	0.031748
RS	5	0.043803	0.287552	1881.813022	0.034267	0.033062
RS	6	0.054640	0.332567	1687.476619	0.030729	0.029326
RS	7	0.066293	0.332567	1750.148794	0.031870	0.029886
RS	8	0.078825	0.381320	1582.834328	0.028823	0.026716
RS	9	0.092301	0.381320	1641.152555	0.029885	0.027670
RS	10	0.106792	0.431547	1502.994527	0.027369	0.025346
RS	11	0.122376	0.431547	1557.172330	0.028356	0.026532
RS	12	0.139134	0.520478	1338.635395	0.024376	0.022979
RS	13	0.157155	0.520478	1389.077789	0.025295	0.024173
RS	14	0.176533	0.696454	1079.736977	0.019662	0.018972
RS	15	0.197373	0.696454	1125.945899	0.020503	0.020004
RS	16	0.219782	1.023723	801.330498	0.014592	0.014360
RS	17	0.243881	1.023723	841.213591	0.015318	0.015161
RS	18	0.269795	1.571523	576.935657	0.010506	0.010464
RS	19	0.297663	1.571523	609.342502	0.011096	0.011058
RS	20	0.327630	2.358493	429.708648	0.007825	0.007830
RS	21	0.359856	2.358493	455.793550	0.008300	0.008281
RS	22	0.394510	3.262001	349.954643	0.006373	0.006371
RS	23	0.431776	3.262001	372.087989	0.006776	0.006745
RS	24	0.471850	4.001067	322.660539	0.005876	0.005854
RS	25	0.514944	4.001067	343.328365	0.006252	0.006208
RS	26	0.561285	4.301979	339.643984	0.006185	0.006146
RS	27	0.611119	4.301979	361.128841	0.006576	0.006530
RS	28	0.664708	4.126591	399.837270	0.007281	0.007243
RS	29	0.722335	4.126591	424.126882	0.007723	0.007705
RS	30	0.784305	3.677864	503.766606	0.009173	0.009181
RS	31	0.850946	3.677864	532.138154	0.009690	0.009749
RS	32	0.922608	3.191438	645.881383	0.011761	0.011877
RS	33	0.999670	3.191438	678.101622	0.012348	0.012543
RS	34	1.082540	2.802318	807.760964	0.014709	0.014991
RS	35	1.171655	2.802318	841.489837	0.015323	0.015695
RS	36	1.267486	2.552242	958.502595	0.017454	0.017916
RS	37	1.370538	2.552242	989.871346	0.018025	0.018562
RS	38	1.481356	2.432953	1067.909477	0.019446	0.020042
RS	39	1.600525	2.432953	1093.301092	0.019909	0.020544
RS	40	1.728674	2.416855	1122.373616	0.020438	0.021083
RS	41	1.866481	2.416855	1139.809618	0.020756	0.021404
RS	42	2.014673	2.474708	1126.446743	0.020512	0.021135
RS	43	2.174032	2.474708	1135.558448	0.020678	0.021284
RS	44	2.345401	2.582210	1093.428845	0.019911	0.020477
RS	45	2.529683	2.582210	1094.698125	0.019934	0.020481
RS	46	2.727853	2.718153	1037.668375	0.018896	0.019409
RS	47	2.940957	2.718153	1031.716093	0.018787	0.019292
RS	48	3.170120	2.860588	971.131362	0.017684	0.018171
RS	49	3.416552	2.860588	958.252705	0.017450	0.017945
RS	50	3.681555	2.987419	901.419015	0.016415	0.016912
RS	51	3.966529	2.987419	881.419135	0.016050	0.016573
RS	52	4.272978	3.083610	830.408506	0.015122	0.015661
RS	53	4.602521	3.083610	802.834386	0.014619	0.015195
RS	54	4.956897	3.181731	747.614402	0.013614	0.014208
RS	55	5.337979	3.181731	713.646233	0.012995	0.013625
RS	56	5.747779	3.181731	675.117571	0.012294	0.012952
RS	57	6.188461	3.181731	632.515408	0.011518	0.012197
RS	58	6.662352	4.246455	448.128717	0.008160	0.008730
RS	59	7.171955	4.246455	428.324845	0.007800	0.008382
RS	60	7.719961	4.246455	405.759576	0.007389	0.007975
RS	61	8.309264	4.246455	380.710490	0.006933	0.007513
RS	62	8.942976	4.246455	353.536692	0.006438	0.007002
RS	63	9.624444	4.246455	2144.355328	0.039048	0.043077
PA	4+25*2+4+6 0.062493899 0.027378873 9.624444439 2.350137170 0.287552177 0.332567319 0.381320466 0.431546910 0.520478314 0.696454271 1.023722677 1.571522597 2.358492576 3.262001235 4.001067380 4.301978700 4.126591010 3.677864424 3.191437618 2.802317514 2.552241824 2.432953191 2.416855459 2.474708388 2.582209667 2.718153355 2.860587686 2.987419151 3.083610481 3.181731486 4.246455368
//
CC
CC	Brief Description of the file format:
CC	  CC  comments
CC	  MM  useful-messages
CC	  RD  round-of-iterations
CC	  LL  \log[P(sequence)]
CC	  QD  Q-before-opt Q-after-opt
CC	  TR  \theta_0 \rho_0
CC	  RS  k t_k \lambda_k \pi_k \sum_{l\not=k}A_{kl} A_{kk}
CC	  DC  begin end best-k t_k+\Delta_k max-prob
CC
MM	Version: 0.6.5-r67
MM	pattern:4+25*2+4+6, n:63, n_free_lambdas:28
MM	n_iterations:25, skip:1, max_t:5, theta/rho:5
MM	is_decoding:0
MM	n_seqs:12, sum_L:976665, sum_n:112445
RD	0
LK	0.000000
QD	0.000000 -> 0.000000
RI	inf
TR	0.122316	0.024463
MT	5.000000
MM	C_pi: 1.000000, n_recomb: 23603.705911
RS	0	0.000000	1.000000	149.691125	0.006342	0.000000
RS	1	0.006440	1.000000	158.288330	0.006706	0.000000
RS	2	0.013294	1.000000	167.308542	0.007088	0.000000
RS	3	0.020590	1.000000	176.763212	0.007489	0.000000
RS	4	0.028356	1.000000	186.662731	0.007908	0.000000
RS	5	0.036622	1.000000	197.016189	0.008347	0.000000
RS	6	0.045421	1.000000	207.831093	0.008805	0.000000
RS	7	0.054785	1.000000	219.113057	0.009283	0.000000
RS	8	0.064753	1.000000	230.865464	0.009781	0.000000
RS	9	0.075363	1.000000	243.089087	0.010299	0.000000
RS	10	0.086656	1.000000	255.781679	0.010837	0.000000
RS	11	0.098677	1.000000	268.937524	0.011394	0.000000
RS	12	0.111471	1.000000	282.546955	0.011970	0.000000
RS	13	0.125090	1.000000	296.595839	0.012566	0.000000
RS	14	0.139585	1.000000	311.065021	0.013179	0.000000
RS	15	0.155014	1.000000	325.929747	0.013808	0.000000
RS	16	0.171437	1.000000	341.159055	0.014454	0.000000
RS	17	0.188917	1.000000	356.715157	0.015113	0.000000
RS	18	0.207523	1.000000	372.552797	0.015784	0.000000
RS	19	0.227327	1.000000	388.618621	0.016464	0.000000
RS	20	0.248406	1.000000	404.850554	0.017152	0.000000
RS	21	0.270843	1.000000	421.177212	0.017844	0.000000
RS	22	0.294725	1.000000	437.517360	0.018536	0.000000
RS	23	0.320144	1.000000	453.779446	0.019225	0.000000
RS	24	0.347201	1.000000	469.861236	0.019906	0.000000
RS	25	0.376000	1.000000	485.649575	0.020575	0.000000
RS	26	0.406654	1.000000	501.020321	0.021226	0.000000
RS	27	0.439282	1.000000	515.838477	0.021854	0.000000
RS	28	0.474011	1.000000	529.958574	0.022452	0.000000
RS	29	0.510976	1.000000	543.225335	0.023014	0.000000
RS	30	0.550322	1.000000	555.474681	0.023533	0.000000
RS	31	0.592202	1.000000	566.535106	0.024002	0.000000
RS	32	0.636779	1.000000	576.229482	0.024413	0.000000
RS	33	0.684227	1.000000	584.377312	0.024758	0.000000
RS	34	0.734730	1.000000	590.797473	0.025030	0.000000
RS	35	0.788485	1.000000	595.311461	0.025221	0.000000
RS	36	0.845702	1.000000	597.747140	0.025324	0.000000
RS	37	0.906604	1.000000	597.942979	0.025333	0.000000
RS	38	0.971428	1.000000	595.752729	0.025240	0.000000
RS	39	1.040426	1.000000	591.050464	0.025041	0.000000
RS	40	1.113868	1.000000	583.735887	0.024731	0.000000
RS	41	1.192040	1.000000	573.739749	0.024307	0.000000
RS	42	1.275245	1.000000	561.029187	0.023769	0.000000
RS	43	1.363809	1.000000	545.612780	0.023116	0.000000
RS	44	1.458076	1.000000	527.545035	0.022350	0.000000
RS	45	1.558414	1.000000	506.930028	0.021477	0.000000
RS	46	1.665214	1.000000	483.923892	0.020502	0.000000
RS	47	1.778891	1.000000	458.735824	0.019435	0.000000
RS	48	1.899889	1.000000	431.627332	0.018286	0.000000
RS	49	2.028679	1.000000	402.909450	0.017070	0.000000
RS	50	2.165763	1.000000	372.937754	0.015800	0.000000
RS	51	2.311675	1.000000	342.105070	0.014494	0.000000
RS	52	2.466983	1.000000	310.831938	0.013169	0.000000
RS	53	2.632293	1.000000	279.555011	0.011844	0.000000
RS	54	2.808249	1.000000	248.713757	0.010537	0.000000
RS	55	2.995536	1.000000	218.736013	0.009267	0.000000
RS	56	3.194884	1.000000	190.023077	0.008051	0.000000
RS	57	3.407070	1.000000	162.935185	0.006903	0.000000
RS	58	3.632920	1.000000	137.778278	0.005837	0.000000
RS	59	3.873315	1.000000	114.792998	0.004863	0.000000
RS	60	4.129191	1.000000	94.146742	0.003989	0.000000
RS	61	4.401545	1.000000	75.929472	0.003217	0.000000
RS	62	4.691438	1.000000	60.153700	0.002548	0.000000
RS	63	5.000000	1.000000	168.649612	0.007145	0.000000
PA	4+25*2+4+6 0.122316341 0.024463268 5.000000000 1.000000000 1.000000000 1.000000000 1.000000000 1.000000000 1.000000000 1.000000000 1.000000000 1.000000000 1.000000000 1.000000000 1.000000000 1.000000000 1.000000000 1.000000000 1.000000000 1.000000000 1.000000000 1.000000000 1.000000000 1.000000000 1.000000000 1.000000000 1.000000000 1.000000000 1.000000000 1.000000000 1.000000000
//
IT	5385
RD	1
LK	-291767.617527
QD	-1803.838049 -> -913.670019
RI	0.0613768182
TR	0.106861	0.021146
MT	6.222458
MM	C_pi: 1.055558, n_recomb: 21559.125698
RS	0	0.000000	0.270818	528.978811	0.024536	0.001548
RS	1	0.006804	0.270818	550.523861	0.025536	0.017415
RS	2	0.014070	0.270818	571.937930	0.026529	0.022544
RS	3	0.021831	0.270818	593.068003	0.027509	0.028130
RS	4	0.030119	0.298868	556.991101	0.025836	0.029626
RS	5	0.038972	0.298868	577.000602	0.026764	0.029222
RS	6	0.048427	0.368662	485.103748	0.022501	0.028129
RS	7	0.058525	0.368662	503.696880	0.023364	0.026337
RS	8	0.069311	0.459414	420.173719	0.019489	0.024313
RS	9	0.080830	0.459414	437.331717	0.020285	0.022381
RS	10	0.093132	0.567047	369.139263	0.017122	0.020637
RS	11	0.106272	0.567047	384.975840	0.017857	0.019115
RS	12	0.120306	0.688553	330.874673	0.015347	0.017809
RS	13	0.135294	0.688553	345.577851	0.016029	0.016670
RS	14	0.151303	0.820555	303.013566	0.014055	0.015633
RS	15	0.168400	0.820555	316.790932	0.014694	0.014666
RS	16	0.186661	0.956811	284.096707	0.013178	0.013773
RS	17	0.206163	0.956811	297.160885	0.013784	0.012970
RS	18	0.226993	1.087297	273.515820	0.012687	0.012273
RS	19	0.249240	1.087297	286.079035	0.013270	0.011686
RS	20	0.273001	1.202574	270.453239	0.012545	0.011210
RS	21	0.298378	1.202574	282.697852	0.013113	0.010844
RS	22	0.325482	1.295926	274.045903	0.012711	0.010591
RS	23	0.354429	1.295926	286.098737	0.013270	0.010450
RS	24	0.385346	1.364177	283.478855	0.013149	0.010425
RS	25	0.418367	1.364177	295.388642	0.013701	0.010514
RS	26	0.453634	1.408068	297.831814	0.013815	0.010718
RS	27	0.491301	1.408068	309.544772	0.014358	0.011033
RS	28	0.531530	1.431496	315.945608	0.014655	0.011452
RS	29	0.574496	1.431496	327.283490	0.015181	0.011969
RS	30	0.620385	1.440076	336.342359	0.015601	0.012569
RS	31	0.669397	1.440076	346.990389	0.016095	0.013238
RS	32	0.721742	1.439512	357.269849	0.016572	0.013958
RS	33	0.777650	1.439512	366.782084	0.017013	0.014706
RS	34	0.837361	1.434664	376.777101	0.017476	0.015459
RS	35	0.901134	1.434664	384.603234	0.017839	0.016192
RS	36	0.969246	1.429019	392.891882	0.018224	0.016880
RS	37	1.041992	1.429019	398.424604	0.018481	0.017502
RS	38	1.119688	1.424510	403.850576	0.018732	0.018041
RS	39	1.202669	1.424510	406.484718	0.018854	0.018485
RS	40	1.291296	1.421768	408.248579	0.018936	0.018827
RS	41	1.385953	1.421768	407.442658	0.018899	0.019064
RS	42	1.487050	1.420745	405.047818	0.018788	0.019194
RS	43	1.595025	1.420745	400.388454	0.018572	0.019216
RS	44	1.710346	1.421312	393.554154	0.018255	0.019128
RS	45	1.833513	1.421312	384.828496	0.017850	0.018930
RS	46	1.965060	1.423380	373.527286	0.017326	0.018624
RS	47	2.105556	1.423380	360.793460	0.016735	0.018213
RS	48	2.255611	1.426660	345.367565	0.016020	0.017705
RS	49	2.415875	1.426660	328.998615	0.015260	0.017108
RS	50	2.587043	1.430511	310.192038	0.014388	0.016432
RS	51	2.769856	1.430511	290.877982	0.013492	0.015687
RS	52	2.965106	1.434202	269.717031	0.012511	0.014883
RS	53	3.173641	1.434202	248.432856	0.011523	0.014026
RS	54	3.396363	1.438896	225.856573	0.010476	0.013123
RS	55	3.634238	1.438896	203.861115	0.009456	0.012180
RS	56	3.888297	1.438896	181.913826	0.008438	0.011203
RS	57	4.159641	1.438896	160.357325	0.007438	0.010201
RS	58	4.449446	1.475078	136.446661	0.006329	0.009184
RS	59	4.758967	1.475078	117.713571	0.005460	0.008168
RS	60	5.089547	1.475078	100.088636	0.004643	0.007168
RS	61	5.442618	1.475078	83.793260	0.003887	0.006202
RS	62	5.819710	1.475078	68.998852	0.003200	0.005287
RS	63	6.222458	1.475078	223.462235	0.010365	0.019131
PA	4+25*2+4+6 0.106860827 0.021145761 6.222457886 0.270817757 0.298867702 0.368662357 0.459414244 0.567046881 0.688553095 0.820554972 0.956811190 1.087297201 1.202574253 1.295925617 1.364176750 1.408068419 1.431496143 1.440076351 1.439512253 1.434663773 1.429019213 1.424510360 1.421767712 1.420744658 1.421312094 1.423380375 1.426660299 1.430511057 1.434201598 1.438895702 1.475078404
//
IT	5281
RD	2
LK	-290427.664241
QD	-914.105546 -> -680.615307
RI	0.0804909370
TR	0.100270	0.020481
MT	6.823788
MM	C_pi: 1.096456, n_recomb: 21688.930815
RS	0	0.000000	0.224697	653.976435	0.030153	0.001340
RS	1	0.006958	0.224697	677.474371	0.031236	0.015844
RS	2	0.014399	0.224697	700.257923	0.032286	0.023125
RS	3	0.022359	0.224697	722.088494	0.033293	0.029429
RS	4	0.030872	0.216772	769.294993	0.035469	0.030844
RS	5	0.039978	0.216772	787.904912	0.036328	0.033655
RS	6	0.049717	0.270388	648.060671	0.029880	0.029050
RS	7	0.060134	0.270388	666.140527	0.030713	0.030202
RS	8	0.071275	0.352326	526.706433	0.024285	0.024770
RS	9	0.083192	0.352326	544.049049	0.025084	0.025092
RS	10	0.095938	0.462603	428.926119	0.019776	0.020512
RS	11	0.109570	0.462603	445.056923	0.020520	0.020679
RS	12	0.124152	0.602632	355.124490	0.016374	0.017170
RS	13	0.139747	0.602632	369.858512	0.017053	0.017304
RS	14	0.156428	0.773470	300.544511	0.013857	0.014597
RS	15	0.174269	0.773470	313.933555	0.014474	0.014624
RS	16	0.193352	0.970348	261.652845	0.012064	0.012527
RS	17	0.213762	0.970348	273.892003	0.012628	0.012497
RS	18	0.235593	1.178066	236.296928	0.010895	0.010975
RS	19	0.258942	1.178066	247.668552	0.011419	0.010974
RS	20	0.283916	1.376168	222.267459	0.010248	0.009951
RS	21	0.310627	1.376168	233.071009	0.010746	0.010024
RS	22	0.339197	1.544162	217.772902	0.010041	0.009421
RS	23	0.369755	1.544162	228.277653	0.010525	0.009605
RS	24	0.402439	1.666860	221.548189	0.010215	0.009373
RS	25	0.437397	1.666860	231.961693	0.010695	0.009705
RS	26	0.474787	1.739289	232.521636	0.010721	0.009814
RS	27	0.514779	1.739289	242.955330	0.011202	0.010319
RS	28	0.557553	1.767301	249.479464	0.011503	0.010739
RS	29	0.603303	1.767301	259.910514	0.011984	0.011415
RS	30	0.652236	1.763825	270.807417	0.012486	0.012095
RS	31	0.704574	1.763825	281.046776	0.012958	0.012904
RS	32	0.760553	1.743218	294.443983	0.013576	0.013758
RS	33	0.820428	1.743218	304.127085	0.014022	0.014622
RS	34	0.884468	1.717609	317.946345	0.014659	0.015524
RS	35	0.952963	1.717609	326.557982	0.015056	0.016333
RS	36	1.026225	1.695086	338.800314	0.015621	0.017138
RS	37	1.104583	1.695086	345.734767	0.015941	0.017783
RS	38	1.188394	1.679295	354.878618	0.016362	0.018376
RS	39	1.278036	1.679295	359.514682	0.016576	0.018794
RS	40	1.373914	1.670411	364.709730	0.016815	0.019128
RS	41	1.476464	1.670411	366.474596	0.016897	0.019307
RS	42	1.586149	1.667116	367.351255	0.016937	0.019387
RS	43	1.703465	1.667116	365.773008	0.016865	0.019344
RS	44	1.828943	1.668268	362.152436	0.016698	0.019187
RS	45	1.963152	1.668268	356.920424	0.016456	0.018932
RS	46	2.106699	1.673083	348.806347	0.016082	0.018551
RS	47	2.260233	1.673083	339.834568	0.015669	0.018104
RS	48	2.424449	1.680378	327.596357	0.015104	0.017531
RS	49	2.600091	1.680378	315.058902	0.014526	0.016923
RS	50	2.787954	1.688306	299.439262	0.013806	0.016205
RS	51	2.988888	1.688306	283.770907	0.013084	0.015474
RS	52	3.203801	1.695097	265.670610	0.012249	0.014652
RS	53	3.433668	1.695097	247.560593	0.011414	0.013820
RS	54	3.679528	1.702423	227.574205	0.010493	0.012902
RS	55	3.942493	1.702423	208.037115	0.009592	0.011988
RS	56	4.223755	1.702423	188.111331	0.008673	0.011035
RS	57	4.524587	1.702423	168.118522	0.007751	0.010053
RS	58	4.846349	1.777501	142.705749	0.006580	0.008853
RS	59	5.190498	1.777501	125.383594	0.005781	0.007915
RS	60	5.558592	1.777501	108.667218	0.005010	0.006984
RS	61	5.952296	1.777501	92.811507	0.004279	0.006075
RS	62	6.373393	1.777501	78.038461	0.003598	0.005205
RS	63	6.823788	1.777501	275.832055	0.012718	0.019541
PA	4+25*2+4+6 0.100270006 0.020480973 6.823787999 0.224697168 0.216772116 0.270387648 0.352326127 0.462602631 0.602631705 0.773470190 0.970347923 1.178065939 1.376168203 1.544161735 1.666860232 1.739288980 1.767300832 1.763824900 1.743218400 1.717609313 1.695086439 1.679295493 1.670410556 1.667116240 1.668268011 1.673083400 1.680378239 1.688306090 1.695097436 1.702422751 1.777500928
//
IT	4826
RD	3
LK	-290049.335483
QD	-713.564464 -> -613.364393
RI	0.0776958559
TR	0.096064	0.020528
MT	7.176230
MM	C_pi: 1.160243, n_recomb: 22987.893463
RS	0	0.000000	0.244769	644.285290	0.028027	0.001181
RS	1	0.007042	0.244769	669.472048	0.029123	0.014328
RS	2	0.014580	0.244769	694.190140	0.030198	0.021293
RS	3	0.022648	0.244769	718.211339	0.031243	0.026592
RS	4	0.031285	0.200863	899.625923	0.039135	0.032014
RS	5	0.040530	0.200863	918.271849	0.039946	0.035176
RS	6	0.050427	0.243462	774.255230	0.033681	0.030451
RS	7	0.061020	0.243462	792.374744	0.034469	0.032319
RS	8	0.072358	0.316734	624.922201	0.027185	0.025974
RS	9	0.084496	0.316734	643.000702	0.027971	0.026994
RS	10	0.097488	0.422630	497.159697	0.021627	0.021292
RS	11	0.111395	0.422630	514.425966	0.022378	0.022034
RS	12	0.126281	0.566190	398.268493	0.017325	0.017502
RS	13	0.142216	0.566190	414.145091	0.018016	0.018096
RS	14	0.159273	0.753879	324.070488	0.014097	0.014537
RS	15	0.177531	0.753879	338.369200	0.014719	0.014933
RS	16	0.197074	0.985821	270.580834	0.011771	0.012181
RS	17	0.217994	0.985821	283.405339	0.012328	0.012437
RS	18	0.240387	1.246606	234.975970	0.010222	0.010450
RS	19	0.264357	1.246606	246.628957	0.010729	0.010666
RS	20	0.290015	1.508397	214.044888	0.009311	0.009332
RS	21	0.317480	1.508397	224.905509	0.009784	0.009564
RS	22	0.346879	1.737123	205.214219	0.008927	0.008768
RS	23	0.378348	1.737123	215.656467	0.009381	0.009065
RS	24	0.412033	1.902924	206.802084	0.008996	0.008734
RS	25	0.448090	1.902924	217.148398	0.009446	0.009143
RS	26	0.486686	1.992439	217.579325	0.009465	0.009232
RS	27	0.528000	1.992439	228.055215	0.009921	0.009788
RS	28	0.572224	2.013170	236.252656	0.010277	0.010262
RS	29	0.619562	2.013170	246.932156	0.010742	0.010970
RS	30	0.670233	1.987015	261.007109	0.011354	0.011768
RS	31	0.724473	1.987015	271.759284	0.011822	0.012596
RS	32	0.782532	1.938724	289.325433	0.012586	0.013612
RS	33	0.844679	1.938724	299.789015	0.013041	0.014483
RS	34	0.911203	1.888357	318.031867	0.013835	0.015555
RS	35	0.982412	1.888357	327.642378	0.014253	0.016355
RS	36	1.058635	1.848226	343.783798	0.014955	0.017296
RS	37	1.140225	1.848226	351.859621	0.015306	0.017912
RS	38	1.227562	1.822728	363.884375	0.015829	0.018580
RS	39	1.321048	1.822728	369.735235	0.016084	0.018951
RS	40	1.421118	1.810557	376.746789	0.016389	0.019301
RS	41	1.528234	1.810557	379.752536	0.016520	0.019430
RS	42	1.642894	1.808344	381.616407	0.016601	0.019487
RS	43	1.765628	1.808344	381.272326	0.016586	0.019400
RS	44	1.897005	1.813468	378.053491	0.016446	0.019200
RS	45	2.037633	1.813468	374.019592	0.016270	0.018916
RS	46	2.188165	1.824181	365.914639	0.015918	0.018489
RS	47	2.349296	1.824181	358.069517	0.015576	0.018030
RS	48	2.521775	1.838189	345.663514	0.015037	0.017419
RS	49	2.706399	1.838189	334.123143	0.014535	0.016819
RS	50	2.904025	1.852273	318.355042	0.013849	0.016082
RS	51	3.115567	1.852273	303.458313	0.013201	0.015372
RS	52	3.342006	1.863601	285.273176	0.012410	0.014552
RS	53	3.584391	1.863601	267.585414	0.011640	0.013747
RS	54	3.843845	1.874779	247.295681	0.010758	0.012841
RS	55	4.121569	1.874779	227.748527	0.009907	0.011952
RS	56	4.418850	1.874779	207.536996	0.009028	0.011023
RS	57	4.737066	1.874779	186.987509	0.008134	0.010061
RS	58	5.077691	1.990753	157.607619	0.006856	0.008732
RS	59	5.442302	1.990753	140.109340	0.006095	0.007851
RS	60	5.832589	1.990753	122.935298	0.005348	0.006969
RS	61	6.250359	1.990753	106.366725	0.004627	0.006101
RS	62	6.697549	1.990753	90.662264	0.003944	0.005263
RS	63	7.176230	1.990753	340.691068	0.014820	0.020548
PA	4+25*2+4+6 0.096064183 0.020527968 7.176230464 0.244769196 0.200863002 0.243461723 0.316733855 0.422630220 0.566189929 0.753878507 0.985820543 1.246605644 1.508396767 1.737123047 1.902923627 1.992438781 2.013170432 1.987014581 1.938724004 1.888356748 1.848226439 1.822727723 1.810557163 1.808344219 1.813467608 1.824181319 1.838189335 1.852273249 1.863600905 1.874779141 1.990753266
//
IT	4654
RD	4
LK	-289868.634370
QD	-642.076847 -> -574.236769
RI	0.0671330091
TR	0.092734	0.020805
MT	7.423729
MM	C_pi: 1.224676, n_recomb: 24572.264113
RS	0	0.000000	0.282982	601.109677	0.024463	0.001050
RS	1	0.007099	0.282982	627.324089	0.025530	0.013163
RS	2	0.014702	0.282982	653.479507	0.026594	0.019360
RS	3	0.022844	0.282982	679.386786	0.027649	0.023485
RS	4	0.031564	0.200221	989.451187	0.040267	0.032813
RS	5	0.040904	0.200221	1009.836978	0.041097	0.035630
RS	6	0.050906	0.235155	877.990686	0.035731	0.031555
RS	7	0.061619	0.235155	897.105344	0.036509	0.033490
RS	8	0.073092	0.301770	715.995514	0.029138	0.027064
RS	9	0.085380	0.301770	735.267674	0.029923	0.028297
RS	10	0.098539	0.402750	567.350575	0.023089	0.022130
RS	11	0.112633	0.402750	586.094962	0.023852	0.023099
RS	12	0.127728	0.545525	448.189168	0.018240	0.018009
RS	13	0.143894	0.545525	465.583135	0.018948	0.018808
RS	14	0.161207	0.741257	356.761504	0.014519	0.014719
RS	15	0.179750	0.741257	372.392852	0.015155	0.015287
RS	16	0.199609	0.995682	289.911835	0.011798	0.012097
RS	17	0.220877	0.995682	303.769986	0.012362	0.012488
RS	18	0.243656	1.295691	244.903864	0.009967	0.010181
RS	19	0.268051	1.295691	257.292908	0.010471	0.010496
RS	20	0.294179	1.608995	217.833186	0.008865	0.008949
RS	21	0.322161	1.608995	229.202345	0.009328	0.009251
RS	22	0.352129	1.889300	205.429530	0.008360	0.008327
RS	23	0.384225	1.889300	216.250970	0.008801	0.008668
RS	24	0.418599	2.091252	205.600128	0.008367	0.008278
RS	25	0.455413	2.091252	216.303506	0.008803	0.008708
RS	26	0.494841	2.191740	216.955986	0.008829	0.008799
RS	27	0.537068	2.191740	227.871211	0.009274	0.009358
RS	28	0.582292	2.199847	238.133485	0.009691	0.009890
RS	29	0.630727	2.199847	249.419318	0.010150	0.010590
RS	30	0.682600	2.147421	267.112934	0.010871	0.011498
RS	31	0.738155	2.147421	278.679417	0.011341	0.012311
RS	32	0.797654	2.070204	300.865368	0.012244	0.013472
RS	33	0.861377	2.070204	312.328963	0.012711	0.014324
RS	34	0.929623	1.995887	335.339029	0.013647	0.015548
RS	35	1.002714	1.995887	346.052394	0.014083	0.016327
RS	36	1.080994	1.940203	366.170764	0.014902	0.017387
RS	37	1.164830	1.940203	375.343214	0.015275	0.017981
RS	38	1.254618	1.907548	389.951747	0.015870	0.018712
RS	39	1.350780	1.907548	396.803277	0.016148	0.019062
RS	40	1.453768	1.894681	404.964571	0.016481	0.019419
RS	41	1.564067	1.894681	408.825714	0.016638	0.019531
RS	42	1.682196	1.895966	410.726593	0.016715	0.019559
RS	43	1.808711	1.895966	411.075327	0.016729	0.019462
RS	44	1.944206	1.907223	407.124991	0.016568	0.019216
RS	45	2.089321	1.907223	403.621903	0.016426	0.018933
RS	46	2.244737	1.925705	394.304675	0.016047	0.018456
RS	47	2.411185	1.925705	386.833997	0.015743	0.018010
RS	48	2.589449	1.947989	373.043008	0.015181	0.017359
RS	49	2.780368	1.947989	361.710333	0.014720	0.016782
RS	50	2.984840	1.969476	344.662922	0.014027	0.016025
RS	51	3.203827	1.969476	329.760635	0.013420	0.015343
RS	52	3.438360	1.986300	310.499993	0.012636	0.014523
RS	53	3.689541	1.986300	292.516132	0.011904	0.013748
RS	54	3.958553	2.002353	271.040921	0.011030	0.012850
RS	55	4.246663	2.002353	250.874558	0.010210	0.011989
RS	56	4.555224	2.002353	229.815942	0.009353	0.011085
RS	57	4.885690	2.002353	208.202596	0.008473	0.010144
RS	58	5.239614	2.160326	173.928333	0.007078	0.008692
RS	59	5.618663	2.160326	155.956344	0.006347	0.007861
RS	60	6.024621	2.160326	138.088570	0.005620	0.007020
RS	61	6.459396	2.160326	120.627246	0.004909	0.006186
RS	62	6.925035	2.160326	103.860284	0.004227	0.005373
RS	63	7.423729	2.160326	409.353521	0.016659	0.021769
PA	4+25*2+4+6 0.092733752 0.020805403 7.423729166 0.282982286 0.200220612 0.235154673 0.301769756 0.402749700 0.545524549 0.741256541 0.995681794 1.295691122 1.608995295 1.889299569 2.091252228 2.191740424 2.199847018 2.147420507 2.070203783 1.995887133 1.940202750 1.907547516 1.894681104 1.895966244 1.907223227 1.925705265 1.947988864 1.969476463 1.986299955 2.002352995 2.160326310
//
IT	4188
RD	5
LK	-289738.994538
QD	-597.803872 -> -541.651535
RI	0.0569584930
TR	0.089845	0.021161
MT	7.621667
MM	C_pi: 1.283804, n_recomb: 26176.842087
RS	0	0.000000	0.327960	556.431404	0.021257	0.000943
RS	1	0.007143	0.327960	582.926482	0.022269	0.012239
RS	2	0.014796	0.327960	609.703615	0.023292	0.017723
RS	3	0.022996	0.327960	636.614904	0.024320	0.020856
RS	4	0.031782	0.204063	1057.134926	0.040384	0.033313
RS	5	0.041195	0.204063	1079.930220	0.041255	0.035682
RS	6	0.051280	0.233549	963.849042	0.036821	0.032307
RS	7	0.062086	0.233549	984.505351	0.037610	0.034125
RS	8	0.073664	0.295032	797.697077	0.030473	0.027915
RS	9	0.086069	0.295032	818.376402	0.031263	0.029196
RS	10	0.099359	0.391540	634.425857	0.024236	0.022867
RS	11	0.113600	0.391540	654.721294	0.025011	0.023932
RS	12	0.128857	0.532104	498.572715	0.019046	0.018518
RS	13	0.145204	0.532104	517.551470	0.019771	0.019421
RS	14	0.162719	0.731794	391.637750	0.014961	0.014967
RS	15	0.181485	0.731794	408.699776	0.015613	0.015630
RS	16	0.201591	1.001888	312.170930	0.011925	0.012111
RS	17	0.223134	1.001888	327.180886	0.012499	0.012577
RS	18	0.246215	1.332882	258.139064	0.009861	0.010023
RS	19	0.270945	1.332882	271.387633	0.010367	0.010392
RS	20	0.297442	1.690127	225.209033	0.008603	0.008680
RS	21	0.325831	1.690127	237.208063	0.009062	0.009017
RS	22	0.356248	2.016530	209.475574	0.008002	0.007995
RS	23	0.388837	2.016530	220.791718	0.008435	0.008354
RS	24	0.423755	2.251012	208.434427	0.007963	0.007919
RS	25	0.461166	2.251012	219.601487	0.008389	0.008352
RS	26	0.501250	2.359755	220.536695	0.008425	0.008446
RS	27	0.544197	2.359755	231.986236	0.008862	0.008994
RS	28	0.590212	2.353273	244.374290	0.009336	0.009576
RS	29	0.639514	2.353273	256.347936	0.009793	0.010256
RS	30	0.692337	2.273905	277.757716	0.010611	0.011256
RS	31	0.748934	2.273905	290.203856	0.011086	0.012045
RS	32	0.809573	2.168520	317.152802	0.012116	0.013330
RS	33	0.874543	2.168520	329.658578	0.012594	0.014159
RS	34	0.944154	2.071895	357.576528	0.013660	0.015511
RS	35	1.018738	2.071895	369.398533	0.014112	0.016274
RS	36	1.098649	2.002488	393.530886	0.015034	0.017435
RS	37	1.184268	2.002488	403.754682	0.015424	0.018020
RS	38	1.276003	1.964273	420.798352	0.016075	0.018802
RS	39	1.374290	1.964273	428.546569	0.016371	0.019150
RS	40	1.479598	1.951967	437.521216	0.016714	0.019509
RS	41	1.592429	1.951967	442.078301	0.016888	0.019623
RS	42	1.713318	1.957725	443.550603	0.016944	0.019620
RS	43	1.842843	1.957725	444.388916	0.016976	0.019532
RS	44	1.981620	1.975878	439.180042	0.016777	0.019238
RS	45	2.130309	1.975878	435.977367	0.016655	0.018972
RS	46	2.289619	2.002721	424.918436	0.016233	0.018445
RS	47	2.460309	2.002721	417.583357	0.015952	0.018023
RS	48	2.643191	2.033744	401.923223	0.015354	0.017332
RS	49	2.839136	2.033744	390.569655	0.014920	0.016785
RS	50	3.049078	2.063009	371.838402	0.014205	0.016005
RS	51	3.274015	2.063009	356.729554	0.013628	0.015356
RS	52	3.515020	2.085627	336.085411	0.012839	0.014532
RS	53	3.773240	2.085627	317.646684	0.012135	0.013788
RS	54	4.049904	2.106920	294.741313	0.011260	0.012892
RS	55	4.346330	2.106920	273.854711	0.010462	0.012061
RS	56	4.663930	2.106920	251.871074	0.009622	0.011180
RS	57	5.004216	2.106920	229.139190	0.008754	0.010260
RS	58	5.368809	2.307348	189.616572	0.007244	0.008688
RS	59	5.759444	2.307348	171.203701	0.006540	0.007900
RS	60	6.177982	2.307348	152.699876	0.005833	0.007097
RS	61	6.626416	2.307348	134.422901	0.005135	0.006292
RS	62	7.106882	2.307348	116.683680	0.004458	0.005500
RS	63	7.621667	2.307348	478.617141	0.018284	0.023062
PA	4+25*2+4+6 0.089845197 0.021160805 7.621666769 0.327959580 0.204062813 0.233548740 0.295032015 0.391539590 0.532104109 0.731793746 1.001888093 1.332882238 1.690126666 2.016530213 2.251011521 2.359755407 2.353273390 2.273905364 2.168519984 2.071894752 2.002488273 1.964273158 1.951967337 1.957724880 1.975878287 2.002720547 2.033744321 2.063009015 2.085627171 2.106920377 2.307347519
//
IT	5441
RD	6
LK	-289629.654677
QD	-561.489100 -> -511.996495
RI	0.0487715885
TR	0.087243	0.021538
MT	7.793191
MM	C_pi: 1.338003, n_recomb: 27745.183851
RS	0	0.000000	0.375492	518.071730	0.018672	0.000856
RS	1	0.007180	0.375492	544.424713	0.019622	0.011483
RS	2	0.014876	0.375492	571.308501	0.020591	0.016395
RS	3	0.023125	0.375492	598.610468	0.021575	0.018742
RS	4	0.031966	0.209211	1112.748563	0.040106	0.033617
RS	5	0.041441	0.209211	1138.118158	0.041020	0.035591
RS	6	0.051597	0.234895	1036.229281	0.037348	0.032780
RS	7	0.062482	0.234895	1058.720670	0.038159	0.034446
RS	8	0.074149	0.292348	870.645169	0.031380	0.028550
RS	9	0.086653	0.292348	892.850870	0.032180	0.029823
RS	10	0.100056	0.384943	697.255299	0.025131	0.023488
RS	11	0.114421	0.384943	719.104549	0.025918	0.024595
RS	12	0.129817	0.522853	547.581770	0.019736	0.018991
RS	13	0.146318	0.522853	568.130172	0.020477	0.019952
RS	14	0.164005	0.724423	426.579710	0.015375	0.015229
RS	15	0.182961	0.724423	445.078211	0.016042	0.015952
RS	16	0.203279	1.006193	335.092769	0.012078	0.012169
RS	17	0.225055	1.006193	351.277261	0.012661	0.012684
RS	18	0.248395	1.362996	272.294415	0.009814	0.009923
RS	19	0.273411	1.362996	286.430009	0.010324	0.010326
RS	20	0.300223	1.759377	233.656632	0.008422	0.008475
RS	21	0.328961	1.759377	246.311271	0.008878	0.008832
RS	22	0.359762	2.128720	214.693201	0.007738	0.007728
RS	23	0.392774	2.128720	226.525138	0.008164	0.008094
RS	24	0.428157	2.394151	212.480773	0.007658	0.007622
RS	25	0.466080	2.394151	224.125872	0.008078	0.008049
RS	26	0.506727	2.510292	225.307413	0.008121	0.008145
RS	27	0.550292	2.510292	237.297740	0.008553	0.008677
RS	28	0.596985	2.488826	251.743657	0.009073	0.009298
RS	29	0.647031	2.488826	264.404629	0.009530	0.009955
RS	30	0.700670	2.382880	289.479334	0.010433	0.011032
RS	31	0.758161	2.382880	302.800236	0.010914	0.011795
RS	32	0.819780	2.250477	334.511124	0.012057	0.013184
RS	33	0.885823	2.250477	348.050532	0.012545	0.013992
RS	34	0.956609	2.132994	380.919201	0.013729	0.015455
RS	35	1.032477	2.132994	393.833656	0.014195	0.016204
RS	36	1.113792	2.051105	422.007278	0.015210	0.017454
RS	37	1.200947	2.051105	433.251664	0.015615	0.018036
RS	38	1.294359	2.008124	452.679136	0.016316	0.018864
RS	39	1.394479	2.008124	461.274816	0.016625	0.019217
RS	40	1.501787	1.996785	470.914831	0.016973	0.019577
RS	41	1.616801	1.996785	476.102538	0.017160	0.019704
RS	42	1.740073	2.007169	476.934314	0.017190	0.019671
RS	43	1.872197	2.007169	478.187467	0.017235	0.019601
RS	44	2.013807	2.032222	471.487249	0.016993	0.019263
RS	45	2.165585	2.032222	468.508853	0.016886	0.019019
RS	46	2.328262	2.067343	455.487122	0.016417	0.018446
RS	47	2.502619	2.067343	448.217865	0.016155	0.018053
RS	48	2.689496	2.106996	430.503429	0.015516	0.017323
RS	49	2.889792	2.106996	419.072297	0.015104	0.016808
RS	50	3.104469	2.143928	398.523548	0.014364	0.016006
RS	51	3.334560	2.143928	383.170328	0.013810	0.015390
RS	52	3.581173	2.172260	361.062245	0.013014	0.014561
RS	53	3.845494	2.172260	342.154846	0.012332	0.013848
RS	54	4.128794	2.198742	317.773482	0.011453	0.012952
RS	55	4.432436	2.198742	296.181162	0.010675	0.012148
RS	56	4.757880	2.198742	273.299779	0.009850	0.011291
RS	57	5.106692	2.198742	249.488274	0.008992	0.010389
RS	58	5.480550	2.441705	204.532515	0.007372	0.008700
RS	59	5.881252	2.441705	185.755740	0.006695	0.007953
RS	60	6.310726	2.441705	166.706979	0.006009	0.007183
RS	61	6.771038	2.441705	147.715304	0.005324	0.006404
RS	62	7.264402	2.441705	129.109790	0.004653	0.005632
RS	63	7.793191	2.441705	548.388302	0.019765	0.024374
PA	4+25*2+4+6 0.087243372 0.021537626 7.793190905 0.375491897 0.209211304 0.234894694 0.292348079 0.384943083 0.522853476 0.724423299 1.006193463 1.362996075 1.759377347 2.128719822 2.394151308 2.510291714 2.488826476 2.382880099 2.250476756 2.132993928 2.051105012 2.008123759 1.996784871 2.007169486 2.032222068 2.067343474 2.106995510 2.143927802 2.172260450 2.198742093 2.441705150
//
IT	4676
RD	7
LK	-289532.759759
QD	-529.179477 -> -484.685936
RI	0.0424197008
TR	0.084861	0.021914
MT	7.948493
MM	C_pi: 1.388479, n_recomb: 29271.338268
RS	0	0.000000	0.423715	486.724073	0.016628	0.000783
RS	1	0.007213	0.423715	512.753138	0.017517	0.010847
RS	2	0.014947	0.423715	539.490663	0.018431	0.015321
RS	3	0.023239	0.423715	566.852393	0.019365	0.017047
RS	4	0.032129	0.214560	1161.750717	0.039689	0.033799
RS	5	0.041660	0.214560	1189.670841	0.040643	0.035458
RS	6	0.051879	0.237715	1098.669881	0.037534	0.033049
RS	7	0.062834	0.237715	1123.152630	0.038370	0.034575
RS	8	0.074580	0.291929	936.306849	0.031987	0.029015
RS	9	0.087174	0.291929	960.117041	0.032801	0.030265
RS	10	0.100676	0.381084	756.122405	0.025831	0.024007
RS	11	0.115151	0.381084	779.515485	0.026631	0.025133
RS	12	0.130671	0.516222	594.950880	0.020325	0.019422
RS	13	0.147311	0.516222	617.037645	0.021080	0.020421
RS	14	0.165150	0.718478	461.081667	0.015752	0.015492
RS	15	0.184277	0.718478	480.999863	0.016432	0.016257
RS	16	0.204783	1.009347	358.042748	0.012232	0.012251
RS	17	0.226769	1.009347	375.398679	0.012825	0.012800
RS	18	0.250340	1.388413	286.650171	0.009793	0.009860
RS	19	0.275612	1.388413	301.673134	0.010306	0.010286
RS	20	0.302707	1.820641	242.386887	0.008281	0.008313
RS	21	0.331756	1.820641	255.695223	0.008735	0.008682
RS	22	0.362900	2.231049	220.228925	0.007524	0.007506
RS	23	0.396292	2.231049	232.570124	0.007945	0.007873
RS	24	0.432092	2.526954	216.824190	0.007407	0.007368
RS	25	0.470474	2.526954	228.934641	0.007821	0.007786
RS	26	0.511625	2.650628	230.282388	0.007867	0.007880
RS	27	0.555745	2.650628	242.793769	0.008295	0.008395
RS	28	0.603047	2.614497	259.175054	0.008854	0.009047
RS	29	0.653761	2.614497	272.498337	0.009309	0.009681
RS	30	0.708134	2.482683	301.115803	0.010287	0.010820
RS	31	0.766428	2.482683	315.285611	0.010771	0.011560
RS	32	0.828928	2.324369	351.683484	0.012015	0.013037
RS	33	0.895936	2.324369	366.234330	0.012512	0.013825
RS	34	0.967778	2.187170	404.043131	0.013803	0.015384
RS	35	1.044802	2.187170	418.032379	0.014281	0.016123
RS	36	1.127382	2.093605	450.270821	0.015383	0.017452
RS	37	1.215919	2.093605	462.519653	0.015801	0.018035
RS	38	1.310843	2.046219	484.334616	0.016546	0.018903
RS	39	1.412614	2.046219	493.760381	0.016868	0.019267
RS	40	1.521726	2.035842	504.027240	0.017219	0.019629
RS	41	1.638709	2.035842	509.827359	0.017417	0.019772
RS	42	1.764131	2.050645	509.946220	0.017421	0.019714
RS	43	1.898600	2.050645	511.597970	0.017478	0.019664
RS	44	2.042769	2.082280	503.325969	0.017195	0.019286
RS	45	2.197337	2.082280	500.560471	0.017101	0.019068
RS	46	2.363055	2.125314	485.506392	0.016586	0.018453
RS	47	2.540727	2.125314	478.298429	0.016340	0.018089
RS	48	2.731216	2.173228	458.482279	0.015663	0.017326
RS	49	2.935446	2.173228	446.977154	0.015270	0.016842
RS	50	3.154407	2.217509	424.589671	0.014505	0.016020
RS	51	3.389164	2.217509	409.005226	0.013973	0.015435
RS	52	3.640854	2.251293	385.439163	0.013168	0.014602
RS	53	3.910700	2.251293	366.087354	0.012507	0.013918
RS	54	4.200012	2.282701	340.253028	0.011624	0.013022
RS	55	4.510193	2.282701	317.990648	0.010864	0.012244
RS	56	4.842749	2.282701	294.254465	0.010053	0.011408
RS	57	5.199293	2.282701	269.412342	0.009204	0.010523
RS	58	5.581557	2.568050	218.888475	0.007478	0.008722
RS	59	5.991396	2.568050	199.813177	0.006826	0.008010
RS	60	6.430798	2.568050	180.294627	0.006159	0.007271
RS	61	6.901897	2.568050	160.669935	0.005489	0.006516
RS	62	7.406978	2.568050	141.282718	0.004827	0.005762
RS	63	7.948493	2.568050	619.177305	0.021153	0.025680
PA	4+25*2+4+6 0.084861467 0.021913665 7.948493446 0.423714669 0.214560370 0.237715018 0.291928757 0.381084019 0.516221671 0.718478242 1.009346646 1.388413427 1.820641104 2.231049316 2.526953715 2.650628336 2.614496577 2.482682815 2.324369029 2.187170031 2.093605385 2.046218850 2.035841704 2.050645436 2.082280200 2.125313616 2.173227936 2.217508675 2.251293096 2.282701323 2.568049722
//
IT	4391
RD	8
LK	-289445.497723
QD	-499.858864 -> -459.539713
RI	0.0374733150
TR	0.082663	0.022280
MT	8.092397
MM	C_pi: 1.436170, n_recomb: 30759.179404
RS	0	0.000000	0.471775	461.308963	0.014997	0.000722
RS	1	0.007244	0.471775	486.957159	0.015831	0.010305
RS	2	0.015012	0.471775	513.442513	0.016692	0.014443
RS	3	0.023343	0.471775	540.703341	0.017579	0.015673
RS	4	0.032278	0.219710	1206.996796	0.039240	0.033906
RS	5	0.041859	0.219710	1237.385319	0.040228	0.035324
RS	6	0.052135	0.241339	1153.655743	0.037506	0.033172
RS	7	0.063155	0.241339	1180.210549	0.038369	0.034580
RS	8	0.074974	0.292879	996.069491	0.032383	0.029349
RS	9	0.087648	0.292879	1021.538578	0.033211	0.030574
RS	10	0.101241	0.378955	811.618494	0.026386	0.024443
RS	11	0.115818	0.378955	836.545461	0.027197	0.025579
RS	12	0.131451	0.511305	640.852358	0.020835	0.019818
RS	13	0.148217	0.511305	664.446869	0.021602	0.020842
RS	14	0.166197	0.713478	495.116507	0.016097	0.015751
RS	15	0.185479	0.713478	516.434388	0.016790	0.016548
RS	16	0.206158	1.011589	380.896039	0.012383	0.012348
RS	17	0.228335	1.011589	399.415001	0.012985	0.012924
RS	18	0.252119	1.410268	301.009702	0.009786	0.009821
RS	19	0.277625	1.410268	316.913875	0.010303	0.010264
RS	20	0.304979	1.875871	251.152844	0.008165	0.008181
RS	21	0.334314	1.875871	265.105841	0.008619	0.008558
RS	22	0.365774	2.326124	225.800764	0.007341	0.007316
RS	23	0.399513	2.326124	238.637458	0.007758	0.007683
RS	24	0.435696	2.652601	221.155105	0.007190	0.007144
RS	25	0.474500	2.652601	233.711125	0.007598	0.007554
RS	26	0.516115	2.784429	235.129534	0.007644	0.007643
RS	27	0.560744	2.784429	248.135408	0.008067	0.008142
RS	28	0.608606	2.734286	266.307199	0.008658	0.008816
RS	29	0.659935	2.734286	280.261117	0.009111	0.009430
RS	30	0.714982	2.577404	312.267247	0.010152	0.010619
RS	31	0.774017	2.577404	327.254158	0.010639	0.011338
RS	32	0.837327	2.394157	368.224294	0.011971	0.012888
RS	33	0.905224	2.394157	383.760885	0.012476	0.013659
RS	34	0.978039	2.238139	426.465069	0.013865	0.015302
RS	35	1.056129	2.238139	441.513163	0.014354	0.016032
RS	36	1.139874	2.133452	477.830805	0.015535	0.017432
RS	37	1.229687	2.133452	491.077212	0.015965	0.018017
RS	38	1.326005	2.081801	515.312086	0.016753	0.018925
RS	39	1.429299	2.081801	525.567794	0.017087	0.019300
RS	40	1.540077	2.072214	536.481438	0.017441	0.019666
RS	41	1.658878	2.072214	542.899468	0.017650	0.019827
RS	42	1.786285	2.091095	542.309000	0.017631	0.019747
RS	43	1.922921	2.091095	544.370671	0.017698	0.019719
RS	44	2.069455	2.128885	534.526654	0.017378	0.019308
RS	45	2.226602	2.128885	531.991197	0.017295	0.019114
RS	46	2.395133	2.179367	514.911572	0.016740	0.018463
RS	47	2.575872	2.179367	507.786983	0.016508	0.018127
RS	48	2.769703	2.235093	485.886522	0.015796	0.017334
RS	49	2.977574	2.235093	474.333364	0.015421	0.016880
RS	50	3.200503	2.286322	450.136553	0.014634	0.016042
RS	51	3.439580	2.286322	434.350316	0.014121	0.015486
RS	52	3.695975	2.325225	409.366698	0.013309	0.014650
RS	53	3.970943	2.325225	389.603741	0.012666	0.013993
RS	54	4.265828	2.361210	362.364869	0.011781	0.013098
RS	55	4.582073	2.361210	339.468146	0.011036	0.012342
RS	56	4.921226	2.361210	314.917217	0.010238	0.011527
RS	57	5.284946	2.361210	289.087743	0.009398	0.010658
RS	58	5.675013	2.688628	232.879005	0.007571	0.008748
RS	59	6.093335	2.688628	213.554568	0.006943	0.008069
RS	60	6.541959	2.688628	193.623133	0.006295	0.007358
RS	61	7.023080	2.688628	173.427401	0.005638	0.006626
RS	62	7.539051	2.688628	153.322727	0.004985	0.005888
RS	63	8.092397	2.688628	691.394163	0.022478	0.026969
PA	4+25*2+4+6 0.082663413 0.022280063 8.092397368 0.471775017 0.219709957 0.241339428 0.292879231 0.378955410 0.511304998 0.713478380 1.011588513 1.410267602 1.875871028 2.326124278 2.652600605 2.784428916 2.734285947 2.577403855 2.394157114 2.238139288 2.133451884 2.081801158 2.072214326 2.091095079 2.128885343 2.179366852 2.235092567 2.286321536 2.325225055 2.361209890 2.688627724
//
IT	4125
RD	9
LK	-289366.360640
QD	-473.089985 -> -436.387552
RI	0.0335566957
TR	0.080627	0.022634
MT	8.227242
MM	C_pi: 1.481671, n_recomb: 32213.145470
RS	0	0.000000	0.519332	440.522125	0.013675	0.000671
RS	1	0.007271	0.519332	465.787218	0.014460	0.009833
RS	2	0.015072	0.519332	491.985088	0.015273	0.013714
RS	3	0.023439	0.519332	519.072154	0.016114	0.014540
RS	4	0.032415	0.224523	1249.983242	0.038804	0.033965
RS	5	0.042043	0.224523	1282.746679	0.039821	0.035202
RS	6	0.052372	0.245425	1202.890911	0.037342	0.033191
RS	7	0.063452	0.245425	1231.553817	0.038231	0.034502
RS	8	0.075337	0.294705	1051.020576	0.032627	0.029585
RS	9	0.088086	0.294705	1078.186160	0.033470	0.030786
RS	10	0.101763	0.377967	864.297984	0.026831	0.024815
RS	11	0.116434	0.377967	890.750250	0.027652	0.025954
RS	12	0.132172	0.507537	685.535643	0.021281	0.020183
RS	13	0.149054	0.507537	710.610801	0.022060	0.021225
RS	14	0.167164	0.709077	528.780459	0.016415	0.016005
RS	15	0.186591	0.709077	551.479366	0.017120	0.016827
RS	16	0.207430	1.013009	403.663114	0.012531	0.012454
RS	17	0.229785	1.013009	423.336604	0.013142	0.013052
RS	18	0.253765	1.429156	315.335018	0.009789	0.009800
RS	19	0.279489	1.429156	332.113560	0.010310	0.010257
RS	20	0.307083	1.926098	259.884081	0.008068	0.008071
RS	21	0.336684	1.926098	274.471728	0.008520	0.008454
RS	22	0.368437	2.415274	231.319027	0.007181	0.007150
RS	23	0.402499	2.415274	244.636509	0.007594	0.007515
RS	24	0.439038	2.772673	225.373612	0.006996	0.006946
RS	25	0.478234	2.772673	238.354676	0.007399	0.007347
RS	26	0.520280	2.913504	239.744842	0.007442	0.007429
RS	27	0.565383	2.913504	253.218041	0.007861	0.007912
RS	28	0.613766	2.850157	273.030452	0.008476	0.008602
RS	29	0.665668	2.850157	287.582505	0.008927	0.009197
RS	30	0.721343	2.669009	322.810650	0.010021	0.010427
RS	31	0.781066	2.669009	338.581667	0.010511	0.011126
RS	32	0.845132	2.461686	383.987632	0.011920	0.012740
RS	33	0.913857	2.461686	400.483383	0.012432	0.013495
RS	34	0.987579	2.287569	448.016019	0.013908	0.015212
RS	35	1.066662	2.287569	464.108021	0.014407	0.015934
RS	36	1.151495	2.172158	504.509060	0.015662	0.017399
RS	37	1.242497	2.172158	518.750625	0.016104	0.017987
RS	38	1.340116	2.116282	545.449321	0.016933	0.018932
RS	39	1.444833	2.116282	556.543039	0.017277	0.019319
RS	40	1.557165	2.107261	568.152455	0.017637	0.019691
RS	41	1.677665	2.107261	575.204930	0.017856	0.019869
RS	42	1.806927	2.129845	573.948787	0.017817	0.019773
RS	43	1.945588	2.129845	576.443981	0.017895	0.019765
RS	44	2.094332	2.173344	565.070123	0.017542	0.019325
RS	45	2.253892	2.173344	562.793761	0.017471	0.019156
RS	46	2.425054	2.230795	543.733772	0.016879	0.018474
RS	47	2.608662	2.230795	536.724886	0.016662	0.018165
RS	48	2.805621	2.293865	512.789171	0.015919	0.017347
RS	49	3.016902	2.293865	501.221536	0.015560	0.016921
RS	50	3.243546	2.351625	475.267107	0.014754	0.016068
RS	51	3.486670	2.351625	459.312912	0.014259	0.015539
RS	52	3.747473	2.395298	432.965978	0.013441	0.014703
RS	53	4.027240	2.395298	412.825882	0.012815	0.014070
RS	54	4.327350	2.435475	384.241324	0.011928	0.013176
RS	55	4.649282	2.435475	360.742165	0.011199	0.012442
RS	56	4.994624	2.435475	335.411199	0.010412	0.011645
RS	57	5.365077	2.435475	308.630893	0.009581	0.010790
RS	58	5.762467	2.804517	246.631142	0.007656	0.008777
RS	59	6.188754	2.804517	227.095075	0.007050	0.008128
RS	60	6.646037	2.804517	206.794483	0.006420	0.007443
RS	61	7.136572	2.804517	186.075737	0.005776	0.006732
RS	62	7.662775	2.804517	165.303701	0.005132	0.006010
RS	63	8.227242	2.804517	765.258807	0.023756	0.028236
PA	4+25*2+4+6 0.080626525 0.022633801 8.227241589 0.519332487 0.224523320 0.245425156 0.294704811 0.377966619 0.507536865 0.709076959 1.013008590 1.429155883 1.926098150 2.415273711 2.772672677 2.913504463 2.850157095 2.669009357 2.461685546 2.287569019 2.172158462 2.116281655 2.107260568 2.129844964 2.173343540 2.230795195 2.293864739 2.351625245 2.395297735 2.435475086 2.804517353
//
IT	5140
RD	10
LK	-289294.286939
QD	-448.568013 -> -415.046322
RI	0.0303964797
TR	0.078732	0.022974
MT	8.354485
MM	C_pi: 1.525368, n_recomb: 33636.399062
RS	0	0.000000	0.566261	423.284804	0.012584	0.000626
RS	1	0.007297	0.566261	448.186413	0.013324	0.009419
RS	2	0.015127	0.566261	474.093726	0.014095	0.013100
RS	3	0.023528	0.566261	500.977895	0.014894	0.013592
RS	4	0.032542	0.228974	1291.462576	0.038395	0.033996
RS	5	0.042214	0.228974	1326.512165	0.039437	0.035097
RS	6	0.052592	0.249788	1247.516383	0.037088	0.033136
RS	7	0.063727	0.249788	1278.296194	0.038003	0.034368
RS	8	0.075675	0.297111	1101.975156	0.032761	0.029745
RS	9	0.088494	0.297111	1130.861721	0.033620	0.030927
RS	10	0.102249	0.377756	914.593928	0.027191	0.025134
RS	11	0.117008	0.377756	942.563582	0.028022	0.026274
RS	12	0.132844	0.504564	729.203879	0.021679	0.020522
RS	13	0.149835	0.504564	755.735694	0.022468	0.021578
RS	14	0.168066	0.705051	562.171364	0.016713	0.016254
RS	15	0.187627	0.705051	586.234460	0.017429	0.017096
RS	16	0.208616	1.013654	426.386177	0.012676	0.012568
RS	17	0.231137	1.013654	447.206789	0.013295	0.013184
RS	18	0.255301	1.445453	329.633607	0.009800	0.009793
RS	19	0.281228	1.445453	347.280519	0.010325	0.010262
RS	20	0.309047	1.971957	268.565436	0.007984	0.007978
RS	21	0.338897	1.971957	283.778455	0.008437	0.008366
RS	22	0.370924	2.499265	236.757847	0.007039	0.007004
RS	23	0.405289	2.499265	250.542287	0.007449	0.007367
RS	24	0.442161	2.888024	229.452119	0.006822	0.006768
RS	25	0.481724	2.888024	242.838877	0.007220	0.007160
RS	26	0.524174	3.038804	244.105076	0.007257	0.007233
RS	27	0.569722	3.038804	258.019800	0.007671	0.007702
RS	28	0.618593	2.963114	279.326896	0.008304	0.008403
RS	29	0.671031	2.963114	294.445722	0.008754	0.008980
RS	30	0.727295	2.758489	332.725538	0.009892	0.010243
RS	31	0.787665	2.758489	349.248062	0.010383	0.010924
RS	32	0.852441	2.527828	398.944154	0.011860	0.012592
RS	33	0.921943	2.527828	416.372286	0.012379	0.013333
RS	34	0.996517	2.336216	468.649325	0.013933	0.015115
RS	35	1.076533	2.336216	485.770362	0.014442	0.015831
RS	36	1.162387	2.210387	530.248469	0.015764	0.017354
RS	37	1.254507	2.210387	545.484195	0.016217	0.017945
RS	38	1.353349	2.150285	574.690106	0.017085	0.018926
RS	39	1.459404	2.150285	586.633088	0.017440	0.019324
RS	40	1.573198	2.141595	599.001511	0.017808	0.019705
RS	41	1.695296	2.141595	606.709328	0.018037	0.019900
RS	42	1.826304	2.167521	604.851478	0.017982	0.019791
RS	43	1.966871	2.167521	607.808459	0.018070	0.019803
RS	44	2.117697	2.216300	594.968560	0.017688	0.019340
RS	45	2.279528	2.216300	592.984479	0.017629	0.019193
RS	46	2.453169	2.280272	572.006910	0.017006	0.018485
RS	47	2.639480	2.280272	565.149272	0.016802	0.018201
RS	48	2.839388	2.350232	539.243055	0.016032	0.017362
RS	49	3.053883	2.350232	527.696295	0.015688	0.016962
RS	50	3.284030	2.414123	500.045195	0.014866	0.016097
RS	51	3.530972	2.414123	483.957273	0.014388	0.015594
RS	52	3.795934	2.462219	456.307163	0.013566	0.014757
RS	53	4.080231	2.462219	435.822636	0.012957	0.014147
RS	54	4.385274	2.506214	405.953851	0.012069	0.013256
RS	55	4.712577	2.506214	381.881111	0.011353	0.012542
RS	56	5.063764	2.506214	355.800974	0.010578	0.011761
RS	57	5.440578	2.506214	328.101822	0.009754	0.010920
RS	58	5.844889	2.916341	260.215803	0.007736	0.008808
RS	59	6.278703	2.916341	240.498037	0.007150	0.008187
RS	60	6.744175	2.916341	219.863589	0.006536	0.007525
RS	61	7.243613	2.916341	198.660954	0.005906	0.006834
RS	62	7.779496	2.916341	177.262669	0.005270	0.006127
RS	63	8.354485	2.916341	840.833511	0.024998	0.029479
PA	4+25*2+4+6 0.078732328 0.022973803 8.354484881 0.566260880 0.228974464 0.249787896 0.297110584 0.377755774 0.504564469 0.705050526 1.013653690 1.445452753 1.971957455 2.499264900 2.888023762 3.038803686 2.963114075 2.758488506 2.527827692 2.336216151 2.210386509 2.150284516 2.141594770 2.167521419 2.216300495 2.280271752 2.350232079 2.414122697 2.462219011 2.506213716 2.916340715
//
IT	5180
RD	11
LK	-289228.433184
QD	-426.038147 -> -395.336625
RI	0.0277983107
TR	0.076967	0.023300
MT	8.474893
MM	C_pi: 1.567492, n_recomb: 35031.232023
RS	0	0.000000	0.612565	408.753538	0.011668	0.000587
RS	1	0.007321	0.612565	433.317058	0.012369	0.009051
RS	2	0.015179	0.612565	458.943235	0.013101	0.012575
RS	3	0.023611	0.612565	485.615408	0.013862	0.012785
RS	4	0.032661	0.233074	1331.845457	0.038019	0.034010
RS	5	0.042374	0.233074	1369.100545	0.039082	0.035009
RS	6	0.052798	0.254317	1288.339909	0.036777	0.033027
RS	7	0.063985	0.254317	1321.227263	0.037716	0.034195
RS	8	0.075991	0.299918	1149.511980	0.032814	0.029848
RS	9	0.088875	0.299918	1180.133864	0.033688	0.031013
RS	10	0.102704	0.378091	962.830266	0.027485	0.025410
RS	11	0.117544	0.378091	992.309268	0.028326	0.026549
RS	12	0.133472	0.502157	772.009796	0.022038	0.020840
RS	13	0.150565	0.502157	799.976424	0.022836	0.021906
RS	14	0.168910	0.701264	595.358905	0.016995	0.016498
RS	15	0.188597	0.701264	620.770561	0.017720	0.017358
RS	16	0.209727	1.013578	449.100685	0.012820	0.012687
RS	17	0.232403	1.013578	471.061854	0.013447	0.013320
RS	18	0.256739	1.459428	343.923211	0.009818	0.009797
RS	19	0.282858	1.459428	362.433487	0.010346	0.010276
RS	20	0.310888	2.013872	277.201131	0.007913	0.007900
RS	21	0.340971	2.013872	293.031338	0.008365	0.008292
RS	22	0.373256	2.578559	242.115839	0.006911	0.006874
RS	23	0.407904	2.578559	256.354740	0.007318	0.007236
RS	24	0.445090	2.999088	233.392962	0.006662	0.006606
RS	25	0.484998	2.999088	247.167822	0.007056	0.006991
RS	26	0.527828	3.160770	248.221201	0.007086	0.007052
RS	27	0.573793	3.160770	262.553693	0.007495	0.007509
RS	28	0.623124	3.073624	285.216603	0.008142	0.008216
RS	29	0.676066	3.073624	300.872686	0.008589	0.008777
RS	30	0.732885	2.846241	342.041812	0.009764	0.010067
RS	31	0.793864	2.846241	359.284436	0.010256	0.010732
RS	32	0.859307	2.592921	413.119431	0.011793	0.012446
RS	33	0.929541	2.592921	431.453269	0.012316	0.013174
RS	34	1.004917	2.384338	488.379719	0.013941	0.015013
RS	35	1.085812	2.384338	506.514381	0.014459	0.015723
RS	36	1.172630	2.248353	555.049610	0.015844	0.017300
RS	37	1.265804	2.248353	571.278163	0.016308	0.017894
RS	38	1.365799	2.184015	603.030030	0.017214	0.018909
RS	39	1.473116	2.184015	615.833832	0.017580	0.019319
RS	40	1.588289	2.175439	629.027945	0.017956	0.019709
RS	41	1.711895	2.175439	637.412768	0.018196	0.019920
RS	42	1.844550	2.204371	635.027358	0.018127	0.019802
RS	43	1.986918	2.204371	638.475066	0.018226	0.019834
RS	44	2.139708	2.258038	624.242266	0.017820	0.019351
RS	45	2.303686	2.258038	622.583990	0.017772	0.019226
RS	46	2.479668	2.328097	599.763803	0.017121	0.018496
RS	47	2.668535	2.328097	593.092412	0.016930	0.018236
RS	48	2.871229	2.404530	565.284794	0.016137	0.017378
RS	49	3.088764	2.404530	553.793343	0.015809	0.017002
RS	50	3.322225	2.474163	524.511765	0.014973	0.016129
RS	51	3.572778	2.474163	508.322687	0.014511	0.015649
RS	52	3.841675	2.526359	479.429810	0.013686	0.014813
RS	53	4.130260	2.526359	458.631501	0.013092	0.014224
RS	54	4.439972	2.573809	427.540742	0.012205	0.013337
RS	55	4.772360	2.573809	402.920541	0.011502	0.012641
RS	56	5.129083	2.573809	376.119005	0.010737	0.011876
RS	57	5.511923	2.573809	347.529624	0.009921	0.011047
RS	58	5.922792	3.024408	273.671907	0.007812	0.008841
RS	59	6.363742	3.024408	253.797369	0.007245	0.008245
RS	60	6.836976	3.024408	232.858792	0.006647	0.007605
RS	61	7.344857	3.024408	211.205517	0.006029	0.006932
RS	62	7.889922	3.024408	189.216199	0.005401	0.006239
RS	63	8.474893	3.024408	918.097408	0.026208	0.030697
PA	4+25*2+4+6 0.076967080 0.023300419 8.474893084 0.612564810 0.233074415 0.254317266 0.299917558 0.378090812 0.502157315 0.701263633 1.013578288 1.459428068 2.013871561 2.578558670 2.999088252 3.160770136 3.073624427 2.846240918 2.592921166 2.384338493 2.248353496 2.184014980 2.175439114 2.204370747 2.258038060 2.328096904 2.404530328 2.474162884 2.526358866 2.573809360 3.024407677
//
IT	4842
RD	12
LK	-289168.099614
QD	-405.280436 -> -377.093597
RI	0.0256255822
TR	0.075318	0.023614
MT	8.589128
MM	C_pi: 1.608221, n_recomb: 36399.275028
RS	0	0.000000	0.658294	396.304954	0.010888	0.000553
RS	1	0.007344	0.658294	420.555574	0.011554	0.008722
RS	2	0.015227	0.658294	445.914222	0.012251	0.012120
RS	3	0.023689	0.658294	472.374474	0.012978	0.012090
RS	4	0.032773	0.236851	1371.346230	0.037675	0.034015
RS	5	0.042524	0.236851	1410.734798	0.038757	0.034937
RS	6	0.052990	0.258947	1325.939944	0.036428	0.032878
RS	7	0.064226	0.258947	1360.913534	0.037388	0.033995
RS	8	0.076287	0.303003	1194.092590	0.032805	0.029904
RS	9	0.089233	0.303003	1226.455589	0.033695	0.031055
RS	10	0.103130	0.378820	1009.246114	0.027727	0.025651
RS	11	0.118048	0.378820	1040.225993	0.028578	0.026789
RS	12	0.134061	0.500168	814.056010	0.022365	0.021139
RS	13	0.151250	0.500168	843.437145	0.023172	0.022212
RS	14	0.169702	0.697637	628.389096	0.017264	0.016737
RS	15	0.189508	0.697637	655.134483	0.017999	0.017612
RS	16	0.210770	1.012849	471.831776	0.012963	0.012810
RS	17	0.233592	1.012849	494.927522	0.013597	0.013457
RS	18	0.258091	1.471350	358.211233	0.009841	0.009810
RS	19	0.284389	1.471350	377.580440	0.010373	0.010298
RS	20	0.312618	2.052226	285.793332	0.007852	0.007834
RS	21	0.342920	2.052226	302.233383	0.008303	0.008229
RS	22	0.375448	2.653545	247.394634	0.006797	0.006757
RS	23	0.410364	2.653545	262.076680	0.007200	0.007117
RS	24	0.447845	3.106235	237.200633	0.006517	0.006459
RS	25	0.488078	3.106235	251.347525	0.006905	0.006837
RS	26	0.531266	3.279743	252.107765	0.006926	0.006886
RS	27	0.577626	3.279743	266.836162	0.007331	0.007331
RS	28	0.627390	3.181990	290.727652	0.007987	0.008041
RS	29	0.680809	3.181990	306.893416	0.008431	0.008587
RS	30	0.738150	2.932548	350.793802	0.009637	0.009898
RS	31	0.799703	2.932548	368.726376	0.010130	0.010548
RS	32	0.865777	2.657170	426.549889	0.011719	0.012301
RS	33	0.936703	2.657170	445.763025	0.012246	0.013018
RS	34	1.012837	2.432058	507.239901	0.013935	0.014908
RS	35	1.094563	2.432058	526.372202	0.014461	0.015613
RS	36	1.182290	2.286140	578.936422	0.015905	0.017238
RS	37	1.276461	2.286140	596.155569	0.016378	0.017835
RS	38	1.377547	2.217537	630.489933	0.017321	0.018883
RS	39	1.486056	2.217537	644.165175	0.017697	0.019303
RS	40	1.602535	2.208876	658.251654	0.018084	0.019705
RS	41	1.727567	2.208876	667.334173	0.018334	0.019932
RS	42	1.861782	2.240513	664.497035	0.018256	0.019807
RS	43	2.005854	2.240513	668.463289	0.018365	0.019858
RS	44	2.160506	2.298707	652.916072	0.017938	0.019358
RS	45	2.326515	2.298707	651.615546	0.017902	0.019254
RS	46	2.504716	2.374466	627.028676	0.017226	0.018505
RS	47	2.696004	2.374466	620.576832	0.017049	0.018267
RS	48	2.901340	2.456982	590.939777	0.016235	0.017394
RS	49	3.121756	2.456982	579.536086	0.015922	0.017042
RS	50	3.358358	2.531998	548.690165	0.015074	0.016161
RS	51	3.612337	2.531998	532.430517	0.014628	0.015703
RS	52	3.884968	2.587994	502.354028	0.013801	0.014870
RS	53	4.177620	2.587994	481.270646	0.013222	0.014301
RS	54	4.491764	2.638562	449.019241	0.012336	0.013418
RS	55	4.828979	2.638562	423.875762	0.011645	0.012739
RS	56	5.190959	2.638562	396.378472	0.010890	0.011988
RS	57	5.579522	2.638562	366.925239	0.010081	0.011171
RS	58	5.996621	3.128967	287.020488	0.007885	0.008874
RS	59	6.444351	3.128967	267.010679	0.007336	0.008301
RS	60	6.924962	3.128967	245.793833	0.006753	0.007682
RS	61	7.440869	3.128967	223.719060	0.006146	0.007026
RS	62	7.994664	3.128967	201.169805	0.005527	0.006347
RS	63	8.589128	3.128967	996.982759	0.027390	0.031889
PA	4+25*2+4+6 0.075318050 0.023614057 8.589128141 0.658293826 0.236851403 0.258947275 0.303003325 0.378819986 0.500168107 0.697637189 1.012848970 1.471350390 2.052226455 2.653545394 3.106235320 3.279743330 3.181990048 2.932547562 2.657170134 2.432058189 2.286139607 2.217536711 2.208876416 2.240512659 2.298706717 2.374465637 2.456982439 2.531997706 2.587993729 2.638562299 3.128966614
//
IT	5419
RD	13
LK	-289112.690911
QD	-386.104606 -> -360.170414
RI	0.0237814960
TR	0.073774	0.023915
MT	8.697736
MM	C_pi: 1.647680, n_recomb: 37741.553985
RS	0	0.000000	0.703526	385.470412	0.010213	0.000523
RS	1	0.007365	0.703526	409.430375	0.010848	0.008424
RS	2	0.015273	0.703526	434.535082	0.011513	0.011721
RS	3	0.023763	0.703526	460.786827	0.012209	0.011483
RS	4	0.032878	0.240333	1410.097414	0.037362	0.034014
RS	5	0.042664	0.240333	1451.554538	0.038460	0.034879
RS	6	0.053172	0.263631	1360.764145	0.036055	0.032701
RS	7	0.064453	0.263631	1397.793786	0.037036	0.033775
RS	8	0.076565	0.306287	1236.056844	0.032751	0.029925
RS	9	0.089569	0.306287	1270.159760	0.033654	0.031064
RS	10	0.103531	0.379840	1054.015654	0.027927	0.025862
RS	11	0.118521	0.379840	1086.487077	0.028788	0.026997
RS	12	0.134615	0.498497	855.407969	0.022665	0.021420
RS	13	0.151895	0.498497	886.184174	0.023480	0.022500
RS	14	0.170447	0.694126	661.284166	0.017521	0.016971
RS	15	0.190366	0.694126	689.348691	0.018265	0.017860
RS	16	0.211751	1.011542	494.589105	0.013105	0.012936
RS	17	0.234712	1.011542	518.813522	0.013746	0.013596
RS	18	0.259364	1.481444	372.502189	0.009870	0.009830
RS	19	0.285831	1.481444	392.726234	0.010406	0.010326
RS	20	0.314248	2.087346	294.343364	0.007799	0.007777
RS	21	0.344758	2.087346	311.386524	0.008250	0.008176
RS	22	0.377515	2.724522	252.598283	0.006693	0.006652
RS	23	0.412684	2.724522	267.713197	0.007093	0.007011
RS	24	0.450443	3.209692	240.884669	0.006382	0.006324
RS	25	0.490984	3.209692	255.388991	0.006767	0.006695
RS	26	0.534510	3.395897	255.784406	0.006777	0.006731
RS	27	0.581243	3.395897	270.888700	0.007177	0.007165
RS	28	0.631417	3.288368	295.890730	0.007840	0.007876
RS	29	0.685286	3.288368	312.540459	0.008281	0.008409
RS	30	0.743123	3.017530	359.021842	0.009513	0.009736
RS	31	0.805220	3.017530	377.615528	0.010005	0.010373
RS	32	0.871890	2.720626	439.282117	0.011639	0.012159
RS	33	0.943470	2.720626	459.348464	0.012171	0.012865
RS	34	1.020322	2.479403	525.267627	0.013917	0.014800
RS	35	1.102835	2.479403	545.380772	0.014450	0.015500
RS	36	1.191425	2.323742	601.939037	0.015949	0.017170
RS	37	1.286539	2.323742	620.145081	0.016431	0.017770
RS	38	1.388659	2.250858	657.089341	0.017410	0.018850
RS	39	1.498300	2.250858	671.645010	0.017796	0.019280
RS	40	1.616016	2.241936	686.687822	0.018194	0.019694
RS	41	1.742401	2.241936	696.486982	0.018454	0.019935
RS	42	1.878096	2.276004	693.274796	0.018369	0.019807
RS	43	2.023784	2.276004	697.785450	0.018489	0.019875
RS	44	2.180202	2.338397	681.003591	0.018044	0.019363
RS	45	2.348141	2.338397	680.090586	0.018020	0.019278
RS	46	2.528448	2.419502	653.813924	0.017323	0.018514
RS	47	2.722035	2.419502	647.612650	0.017159	0.018297
RS	48	2.929880	2.507740	616.218972	0.016327	0.017411
RS	49	3.153033	2.507740	604.933204	0.016028	0.017080
RS	50	3.392621	2.587814	572.586561	0.015171	0.016194
RS	51	3.649856	2.587814	556.285078	0.014739	0.015757
RS	52	3.926035	2.647330	525.083470	0.013913	0.014927
RS	53	4.222556	2.647330	503.742060	0.013347	0.014375
RS	54	4.540915	2.700711	470.389034	0.012463	0.013498
RS	55	4.882722	2.700711	444.745336	0.011784	0.012834
RS	56	5.249703	2.700711	416.576760	0.011038	0.012097
RS	57	5.643713	2.700711	386.284870	0.010235	0.011291
RS	58	6.066742	3.230225	300.268259	0.007956	0.008907
RS	59	6.520927	3.230225	280.142569	0.007423	0.008356
RS	60	7.008563	3.230225	258.670867	0.006854	0.007756
RS	61	7.532114	3.230225	236.201105	0.006258	0.007117
RS	62	8.094225	3.230225	213.120359	0.005647	0.006450
RS	63	8.697736	3.230225	1077.387571	0.028546	0.033056
PA	4+25*2+4+6 0.073774035 0.023915236 8.697735672 0.703526195 0.240333499 0.263631449 0.306286996 0.379839764 0.498497185 0.694126303 1.011541828 1.481443880 2.087345656 2.724521640 3.209691972 3.395896789 3.288368085 3.017530043 2.720625904 2.479403346 2.323741534 2.250857623 2.241935538 2.276004102 2.338396815 2.419501637 2.507739993 2.587813524 2.647329706 2.700710595 3.230224504
//
IT	4454
RD	14
LK	-289061.696044
QD	-368.346200 -> -344.437911
RI	0.0222000438
TR	0.072325	0.024204
MT	8.801255
MM	C_pi: 1.685972, n_recomb: 39058.631470
RS	0	0.000000	0.748252	375.946601	0.009625	0.000497
RS	1	0.007385	0.748252	399.637026	0.010232	0.008154
RS	2	0.015315	0.748252	424.502300	0.010868	0.011367
RS	3	0.023831	0.748252	450.552220	0.011535	0.010949
RS	4	0.032976	0.243550	1448.158160	0.037077	0.034012
RS	5	0.042797	0.243550	1491.624647	0.038189	0.034834
RS	6	0.053342	0.268342	1393.132131	0.035668	0.032504
RS	7	0.064667	0.268342	1432.181391	0.036667	0.033542
RS	8	0.076827	0.309712	1275.663492	0.032660	0.029917
RS	9	0.089886	0.309712	1311.499129	0.033578	0.031045
RS	10	0.103909	0.381079	1097.259209	0.028093	0.026047
RS	11	0.118968	0.381079	1131.211706	0.028962	0.027180
RS	12	0.135139	0.497079	896.097230	0.022942	0.021687
RS	13	0.152504	0.497079	928.249417	0.023766	0.022770
RS	14	0.171151	0.690713	694.042190	0.017769	0.017201
RS	15	0.191176	0.690713	723.411002	0.018521	0.018101
RS	16	0.212679	1.009751	517.361930	0.013246	0.013065
RS	17	0.235770	1.009751	542.708599	0.013895	0.013736
RS	18	0.260567	1.489929	386.790190	0.009903	0.009856
RS	19	0.287195	1.489929	407.864877	0.010442	0.010360
RS	20	0.315789	2.119515	302.850520	0.007754	0.007729
RS	21	0.346495	2.119515	320.490458	0.008205	0.008130
RS	22	0.379469	2.791792	257.725422	0.006598	0.006557
RS	23	0.414878	2.791792	273.263560	0.006996	0.006914
RS	24	0.452902	3.309658	244.452386	0.006259	0.006199
RS	25	0.493734	3.309658	259.300726	0.006639	0.006565
RS	26	0.537581	3.509390	259.266346	0.006638	0.006587
RS	27	0.584667	3.509390	274.728048	0.007034	0.007011
RS	28	0.635229	3.392879	300.732546	0.007700	0.007721
RS	29	0.689526	3.392879	317.842161	0.008138	0.008241
RS	30	0.747833	3.101258	366.764116	0.009390	0.009581
RS	31	0.810445	3.101258	385.991342	0.009882	0.010205
RS	32	0.877682	2.783340	451.354881	0.011556	0.012020
RS	33	0.949884	2.783340	472.248578	0.012091	0.012715
RS	34	1.027418	2.526363	542.502994	0.013889	0.014691
RS	35	1.110677	2.526363	563.579359	0.014429	0.015386
RS	36	1.200086	2.361137	624.087900	0.015978	0.017098
RS	37	1.296098	2.361137	643.275499	0.016469	0.017701
RS	38	1.399200	2.283958	682.850467	0.017483	0.018810
RS	39	1.509916	2.283958	698.293460	0.017878	0.019250
RS	40	1.628808	2.274618	714.351865	0.018289	0.019677
RS	41	1.756481	2.274618	724.884283	0.018559	0.019932
RS	42	1.893582	2.310874	721.372064	0.018469	0.019802
RS	43	2.040809	2.310874	726.450413	0.018599	0.019887
RS	44	2.198908	2.377178	708.510211	0.018140	0.019365
RS	45	2.368682	2.377178	708.011991	0.018127	0.019299
RS	46	2.550995	2.463306	680.121952	0.017413	0.018521
RS	47	2.746771	2.463306	674.199791	0.017261	0.018324
RS	48	2.957005	2.556941	641.119616	0.016414	0.017428
RS	49	3.182765	2.556941	629.979879	0.016129	0.017117
RS	50	3.425198	2.641772	596.195598	0.015264	0.016228
RS	51	3.685534	2.641772	579.879251	0.014846	0.015809
RS	52	3.965097	2.704560	547.607987	0.014020	0.014983
RS	53	4.265304	2.704560	526.034493	0.013468	0.014449
RS	54	4.587683	2.760472	491.637995	0.012587	0.013577
RS	55	4.933869	2.760472	465.516517	0.011918	0.012928
RS	56	5.305620	2.760472	436.700527	0.011181	0.012203
RS	57	5.704826	2.760472	405.594646	0.010384	0.011407
RS	58	6.133513	3.328392	313.411795	0.008024	0.008940
RS	59	6.593859	3.328392	293.188388	0.007506	0.008410
RS	60	7.088201	3.328392	271.483751	0.006951	0.007828
RS	61	7.619051	3.328392	248.643875	0.006366	0.007204
RS	62	8.189104	3.328392	225.058436	0.005762	0.006550
RS	63	8.801255	3.328392	1159.181929	0.029678	0.034198
PA	4+25*2+4+6 0.072324697 0.024204342 8.801254865 0.748252054 0.243549632 0.268341524 0.309712137 0.381079361 0.497078579 0.690712521 1.009751379 1.489929247 2.119514527 2.791791790 3.309658136 3.509389570 3.392879494 3.101257735 2.783339765 2.526363176 2.361136989 2.283957965 2.274618307 2.310874256 2.377177715 2.463305633 2.556941258 2.641772373 2.704559860 2.760472203 3.328392452
//
IT	4803
RD	15
LK	-289014.672499
QD	-351.862406 -> -329.782503
RI	0.0208279329
TR	0.070962	0.024482
MT	8.899963
MM	C_pi: 1.723163, n_recomb: 40351.275893
RS	0	0.000000	0.792545	367.465154	0.009107	0.000473
RS	1	0.007404	0.792545	390.903550	0.009688	0.007907
RS	2	0.015356	0.792545	415.541709	0.010298	0.011051
RS	3	0.023897	0.792545	441.395954	0.010939	0.010475
RS	4	0.033070	0.246525	1485.583357	0.036816	0.034009
RS	5	0.042922	0.246525	1531.004807	0.037942	0.034799
RS	6	0.053503	0.273057	1423.311346	0.035273	0.032293
RS	7	0.064869	0.273057	1464.339484	0.036290	0.033300
RS	8	0.077075	0.313236	1313.137617	0.032543	0.029886
RS	9	0.090185	0.313236	1350.693935	0.033473	0.031004
RS	10	0.104266	0.382484	1139.087249	0.028229	0.026211
RS	11	0.119390	0.382484	1174.509321	0.029107	0.027340
RS	12	0.135633	0.495865	936.146977	0.023200	0.021940
RS	13	0.153079	0.495865	969.656413	0.024030	0.023026
RS	14	0.171816	0.687385	726.659653	0.018008	0.017426
RS	15	0.191941	0.687385	757.317686	0.018768	0.018336
RS	16	0.213556	1.007548	540.145774	0.013386	0.013194
RS	17	0.236771	1.007548	566.607916	0.014042	0.013877
RS	18	0.261705	1.496985	401.073489	0.009940	0.009887
RS	19	0.288485	1.496985	422.994589	0.010483	0.010398
RS	20	0.317248	2.149006	311.311999	0.007715	0.007687
RS	21	0.348140	2.149006	329.542579	0.008167	0.008092
RS	22	0.381319	2.855584	262.779758	0.006512	0.006471
RS	23	0.416955	2.855584	278.732174	0.006908	0.006826
RS	24	0.455230	3.406305	247.911331	0.006144	0.006084
RS	25	0.496338	3.406305	263.091310	0.006520	0.006444
RS	26	0.540490	3.620316	262.570639	0.006507	0.006452
RS	27	0.587910	3.620316	278.372717	0.006899	0.006868
RS	28	0.638842	3.495571	305.281947	0.007566	0.007574
RS	29	0.693544	3.495571	322.829025	0.008000	0.008083
RS	30	0.752297	3.183751	374.059345	0.009270	0.009432
RS	31	0.815399	3.183751	393.893866	0.009762	0.010044
RS	32	0.883174	2.845285	462.814874	0.011470	0.011883
RS	33	0.955966	2.845285	484.510595	0.012007	0.012569
RS	34	1.034148	2.572890	558.991248	0.013853	0.014580
RS	35	1.118118	2.572890	581.012653	0.014399	0.015272
RS	36	1.208305	2.398262	645.423398	0.015995	0.017022
RS	37	1.305169	2.398262	665.585766	0.016495	0.017627
RS	38	1.409205	2.316778	707.806291	0.017541	0.018766
RS	39	1.520944	2.316778	724.141508	0.017946	0.019214
RS	40	1.640956	2.306881	741.270750	0.018370	0.019655
RS	41	1.769853	2.306881	752.550680	0.018650	0.019923
RS	42	1.908293	2.345105	748.810216	0.018557	0.019794
RS	43	2.056984	2.345105	754.476970	0.018698	0.019894
RS	44	2.216683	2.415053	735.453830	0.018226	0.019364
RS	45	2.388205	2.415053	735.394857	0.018225	0.019315
RS	46	2.572427	2.505911	705.965119	0.017495	0.018527
RS	47	2.770289	2.505911	700.347908	0.017356	0.018349
RS	48	2.982800	2.604643	665.649648	0.016496	0.017445
RS	49	3.211044	2.604643	654.681523	0.016225	0.017153
RS	50	3.456188	2.693954	619.520145	0.015353	0.016260
RS	51	3.719481	2.693954	603.213759	0.014949	0.015860
RS	52	4.002268	2.759782	569.926236	0.014124	0.015038
RS	53	4.305993	2.759782	548.144832	0.013584	0.014520
RS	54	4.632204	2.817976	512.759553	0.012707	0.013655
RS	55	4.982568	2.817976	486.181744	0.012049	0.013019
RS	56	5.358871	2.817976	456.741266	0.011319	0.012306
RS	57	5.763036	2.817976	424.845206	0.010529	0.011520
RS	58	6.197124	3.423584	326.450536	0.008090	0.008974
RS	59	6.663351	3.423584	306.146249	0.007587	0.008462
RS	60	7.164097	3.423584	284.229060	0.007044	0.007897
RS	61	7.701917	3.423584	261.042291	0.006469	0.007288
RS	62	8.279556	3.423584	236.977304	0.005873	0.006645
RS	63	8.899963	3.423584	1242.257208	0.030786	0.035315
PA	4+25*2+4+6 0.070962293 0.024482216 8.899962786 0.792544509 0.246524508 0.273057441 0.313236427 0.382484364 0.495865008 0.687384694 1.007548095 1.496985472 2.149005682 2.855584335 3.406305143 3.620316397 3.495570969 3.183750831 2.845285489 2.572889703 2.398261685 2.316778361 2.306881488 2.345105112 2.415053375 2.505910567 2.604642526 2.693953989 2.759782015 2.817975568 3.423583806
//
IT	5545
RD	16
LK	-288971.234765
QD	-336.529305 -> -316.104714
RI	0.0196262762
TR	0.069679	0.024749
MT	8.994276
MM	C_pi: 1.759325, n_recomb: 41619.805155
RS	0	0.000000	0.836456	359.828004	0.008646	0.000451
RS	1	0.007422	0.836456	383.029088	0.009203	0.007680
RS	2	0.015394	0.836456	407.450693	0.009790	0.010766
RS	3	0.023958	0.836456	433.114866	0.010406	0.010050
RS	4	0.033158	0.249281	1522.401696	0.036579	0.034007
RS	5	0.043040	0.249281	1569.727601	0.037716	0.034775
RS	6	0.053656	0.277761	1451.536573	0.034876	0.032071
RS	7	0.065060	0.277761	1494.499366	0.035908	0.033053
RS	8	0.077310	0.316831	1348.650316	0.032404	0.029837
RS	9	0.090469	0.316831	1387.911235	0.033347	0.030946
RS	10	0.104605	0.384017	1179.576459	0.028342	0.026355
RS	11	0.119790	0.384017	1216.455525	0.029228	0.027481
RS	12	0.136101	0.494819	975.573132	0.023440	0.022179
RS	13	0.153624	0.494819	1010.421164	0.024277	0.023268
RS	14	0.172447	0.684140	759.121574	0.018239	0.017645
RS	15	0.192667	0.684140	791.053329	0.019007	0.018564
RS	16	0.214387	1.004994	562.931472	0.013526	0.013324
RS	17	0.237720	1.004994	590.501815	0.014188	0.014017
RS	18	0.262784	1.502776	415.345842	0.009980	0.009922
RS	19	0.289708	1.502776	438.108917	0.010526	0.010439
RS	20	0.318631	2.176050	319.725359	0.007682	0.007652
RS	21	0.349700	2.176050	338.540606	0.008134	0.008059
RS	22	0.383075	2.916140	267.760467	0.006433	0.006392
RS	23	0.418926	2.916140	284.118645	0.006827	0.006746
RS	24	0.457439	3.499793	251.266956	0.006037	0.005977
RS	25	0.498810	3.499793	266.767054	0.006410	0.006333
RS	26	0.543251	3.728773	265.710505	0.006384	0.006326
RS	27	0.590990	3.728773	281.837157	0.006772	0.006734
RS	28	0.642273	3.596520	309.560153	0.007438	0.007434
RS	29	0.697361	3.596520	327.523617	0.007869	0.007933
RS	30	0.756538	3.265044	380.939162	0.009153	0.009289
RS	31	0.820107	3.265044	401.355891	0.009643	0.009890
RS	32	0.888393	2.906465	473.699635	0.011382	0.011749
RS	33	0.961748	2.906465	496.172477	0.011922	0.012427
RS	34	1.040546	2.618959	574.770003	0.013810	0.014470
RS	35	1.125193	2.618959	597.717674	0.014361	0.015158
RS	36	1.216122	2.435080	665.977839	0.016001	0.016943
RS	37	1.313799	2.435080	687.106692	0.016509	0.017551
RS	38	1.418725	2.349289	731.981045	0.017587	0.018717
RS	39	1.531439	2.349289	749.211309	0.018001	0.019174
RS	40	1.652517	2.338715	767.460557	0.018440	0.019628
RS	41	1.782582	2.338715	779.499877	0.018729	0.019910
RS	42	1.922299	2.378708	775.599784	0.018635	0.019782
RS	43	2.072386	2.378708	781.873075	0.018786	0.019897
RS	44	2.233611	2.452060	761.839712	0.018305	0.019361
RS	45	2.406802	2.452060	762.241822	0.018314	0.019329
RS	46	2.592847	2.547381	731.343068	0.017572	0.018533
RS	47	2.792699	2.547381	726.054205	0.017445	0.018372
RS	48	3.007383	2.650939	689.802939	0.016574	0.017461
RS	49	3.238000	2.650939	679.029998	0.016315	0.017187
RS	50	3.485732	2.744481	642.549132	0.015439	0.016293
RS	51	3.751851	2.744481	626.276078	0.015048	0.015910
RS	52	4.037719	2.813141	592.023680	0.014225	0.015092
RS	53	4.344803	2.813141	570.057606	0.013697	0.014590
RS	54	4.674678	2.873388	533.736832	0.012824	0.013731
RS	55	5.029035	2.873388	506.723791	0.012175	0.013109
RS	56	5.409691	2.873388	476.681475	0.011453	0.012406
RS	57	5.818597	2.873388	444.018873	0.010668	0.011629
RS	58	6.257851	3.515975	339.376187	0.008154	0.009007
RS	59	6.729704	3.515975	319.007195	0.007665	0.008512
RS	60	7.236576	3.515975	296.897002	0.007134	0.007964
RS	61	7.781067	3.515975	273.385634	0.006569	0.007368
RS	62	8.365967	3.515975	248.865311	0.005979	0.006737
RS	63	8.994276	3.515975	1326.480410	0.031871	0.036409
PA	4+25*2+4+6 0.069678821 0.024749247 8.994275608 0.836455549 0.249280809 0.277760798 0.316830767 0.384017200 0.494818731 0.684140093 1.004994335 1.502776323 2.176050244 2.916139576 3.499793077 3.728773007 3.596520142 3.265043694 2.906464869 2.618958512 2.435079824 2.349289342 2.338715135 2.378708021 2.452060205 2.547381158 2.650938648 2.744480912 2.813140513 2.873388043 3.515975302
//
IT	4370
RD	17
LK	-288931.045322
QD	-322.239160 -> -303.317453
RI	0.0185664740
TR	0.068467	0.025006
MT	9.084581
MM	C_pi: 1.794523, n_recomb: 42864.609006
RS	0	0.000000	0.880000	352.896294	0.008233	0.000431
RS	1	0.007438	0.880000	375.873175	0.008769	0.007471
RS	2	0.015430	0.880000	400.087967	0.009334	0.010508
RS	3	0.024016	0.880000	425.567776	0.009928	0.009668
RS	4	0.033241	0.251835	1558.655546	0.036362	0.034008
RS	5	0.043152	0.251835	1607.838501	0.037510	0.034758
RS	6	0.053801	0.282440	1477.993209	0.034481	0.031843
RS	7	0.065241	0.282440	1522.844285	0.035527	0.032803
RS	8	0.077532	0.320470	1382.361553	0.032249	0.029772
RS	9	0.090738	0.320470	1423.307491	0.033205	0.030874
RS	10	0.104926	0.385651	1218.786172	0.028433	0.026483
RS	11	0.120169	0.385651	1257.108709	0.029327	0.027605
RS	12	0.136546	0.493920	1014.368341	0.023664	0.022407
RS	13	0.154142	0.493920	1050.536421	0.024508	0.023497
RS	14	0.173046	0.680983	791.406896	0.018463	0.017860
RS	15	0.193356	0.680983	824.596461	0.019237	0.018787
RS	16	0.215177	1.002173	585.693971	0.013664	0.013455
RS	17	0.238621	1.002173	614.364432	0.014333	0.014157
RS	18	0.263810	1.507481	429.592194	0.010022	0.009960
RS	19	0.290871	1.507481	453.192301	0.010573	0.010484
RS	20	0.319946	2.200891	328.084417	0.007654	0.007622
RS	21	0.351183	2.200891	347.478339	0.008106	0.008031
RS	22	0.384744	2.973664	272.669352	0.006361	0.006319
RS	23	0.420802	2.973664	289.425276	0.006752	0.006672
RS	24	0.459541	3.590299	254.523299	0.005938	0.005878
RS	25	0.501162	3.590299	270.332726	0.006307	0.006229
RS	26	0.545879	3.834892	268.695816	0.006268	0.006208
RS	27	0.593923	3.834892	285.132273	0.006652	0.006608
RS	28	0.645540	3.695792	313.588168	0.007316	0.007302
RS	29	0.700996	3.695792	331.948283	0.007744	0.007791
RS	30	0.760578	3.345189	387.431593	0.009038	0.009151
RS	31	0.824591	3.345189	408.406578	0.009528	0.009743
RS	32	0.893366	2.966885	484.045653	0.011292	0.011619
RS	33	0.967257	2.966885	507.271300	0.011834	0.012289
RS	34	1.046645	2.664553	589.877341	0.013761	0.014360
RS	35	1.131937	2.664553	613.732171	0.014318	0.015045
RS	36	1.223574	2.471564	685.785776	0.015999	0.016862
RS	37	1.322027	2.471564	707.871609	0.016514	0.017472
RS	38	1.427804	2.381472	755.401260	0.017623	0.018664
RS	39	1.541448	2.381472	773.527587	0.018046	0.019129
RS	40	1.663546	2.370114	792.941324	0.018499	0.019598
RS	41	1.794727	2.370114	805.749738	0.018798	0.019892
RS	42	1.935665	2.411704	801.752776	0.018704	0.019767
RS	43	2.087086	2.411704	808.648479	0.018865	0.019896
RS	44	2.249771	2.488243	787.674415	0.018376	0.019356
RS	45	2.424557	2.488243	788.557180	0.018396	0.019340
RS	46	2.612345	2.587783	756.258408	0.017643	0.018537
RS	47	2.814101	2.587783	751.319084	0.017528	0.018393
RS	48	3.030864	2.695917	713.578071	0.016647	0.017476
RS	49	3.263752	2.695917	703.021888	0.016401	0.017219
RS	50	3.513962	2.793462	665.276711	0.015520	0.016325
RS	51	3.782784	2.793462	649.058728	0.015142	0.015958
RS	52	4.071603	2.864768	613.889616	0.014322	0.015145
RS	53	4.381905	2.864768	591.761052	0.013805	0.014657
RS	54	4.715288	2.926867	554.555633	0.012937	0.013806
RS	55	5.073470	2.926867	527.128041	0.012298	0.013195
RS	56	5.458295	2.926867	496.506183	0.011583	0.012503
RS	57	5.871746	2.926867	463.100415	0.010804	0.011735
RS	58	6.315950	3.605740	352.181888	0.008216	0.009039
RS	59	6.793196	3.605740	331.763701	0.007740	0.008562
RS	60	7.305942	3.605740	309.479235	0.007220	0.008028
RS	61	7.856828	3.605740	285.664657	0.006664	0.007446
RS	62	8.448692	3.605740	260.712300	0.006082	0.006825
RS	63	9.084581	3.605740	1411.728967	0.032935	0.037478
PA	4+25*2+4+6 0.068467143 0.025005797 9.084580682 0.880000334 0.251835366 0.282440138 0.320470204 0.385651123 0.493920241 0.680982903 1.002172696 1.507481385 2.200890906 2.973664152 3.590298810 3.834892205 3.695791995 3.345189491 2.966885021 2.664552811 2.471563896 2.381472386 2.370114320 2.411704390 2.488243303 2.587783436 2.695916646 2.793461831 2.864767860 2.926867276 3.605739969
//
IT	5308
RD	18
LK	-288893.805625
QD	-308.896566 -> -291.342933
RI	0.0176272147
TR	0.067321	0.025252
MT	9.171144
MM	C_pi: 1.828796, n_recomb: 44085.863484
RS	0	0.000000	0.923138	346.578417	0.007861	0.000413
RS	1	0.007454	0.923138	369.343738	0.008378	0.007277
RS	2	0.015465	0.923138	393.361617	0.008923	0.010272
RS	3	0.024072	0.923138	418.663655	0.009497	0.009321
RS	4	0.033321	0.254209	1594.332955	0.036164	0.034011
RS	5	0.043259	0.254209	1645.328092	0.037321	0.034749
RS	6	0.053938	0.287084	1502.842176	0.034089	0.031610
RS	7	0.065413	0.287084	1549.533305	0.035148	0.032552
RS	8	0.077744	0.324136	1414.396282	0.032083	0.029695
RS	9	0.090994	0.324136	1457.004532	0.033049	0.030790
RS	10	0.105231	0.387364	1256.764344	0.028507	0.026595
RS	11	0.120530	0.387364	1296.515601	0.029409	0.027714
RS	12	0.136969	0.493149	1052.526878	0.023874	0.022624
RS	13	0.154634	0.493149	1089.996218	0.024724	0.023715
RS	14	0.173616	0.677909	823.496200	0.018679	0.018070
RS	15	0.194012	0.677909	857.927056	0.019460	0.019004
RS	16	0.215929	0.999130	608.416738	0.013801	0.013585
RS	17	0.239480	0.999130	638.178476	0.014476	0.014296
RS	18	0.264786	1.511216	443.805042	0.010067	0.010000
RS	19	0.291979	1.511216	468.236866	0.010621	0.010530
RS	20	0.321198	2.223688	336.387852	0.007630	0.007596
RS	21	0.352596	2.223688	356.354519	0.008083	0.008008
RS	22	0.386335	3.028373	277.502214	0.006295	0.006252
RS	23	0.422588	3.028373	294.647953	0.006684	0.006604
RS	24	0.461544	3.677954	257.682978	0.005845	0.005785
RS	25	0.503404	3.677954	273.791470	0.006210	0.006132
RS	26	0.548385	3.938746	271.535349	0.006159	0.006097
RS	27	0.596718	3.938746	288.267690	0.006539	0.006489
RS	28	0.648655	3.793426	317.382072	0.007199	0.007177
RS	29	0.704463	3.793426	336.120135	0.007624	0.007657
RS	30	0.764431	3.424171	393.564075	0.008927	0.009019
RS	31	0.828869	3.424171	415.074390	0.009415	0.009602
RS	32	0.898111	3.026526	493.883771	0.011203	0.011492
RS	33	0.972515	3.026526	517.838297	0.011746	0.012155
RS	34	1.052464	2.709640	604.344371	0.013708	0.014251
RS	35	1.138374	2.709640	629.086757	0.014270	0.014932
RS	36	1.230688	2.507678	704.873355	0.015989	0.016780
RS	37	1.329883	2.507678	727.905328	0.016511	0.017392
RS	38	1.436473	2.413293	778.087389	0.017649	0.018610
RS	39	1.551008	2.413293	797.108860	0.018081	0.019082
RS	40	1.674081	2.401052	817.728268	0.018549	0.019566
RS	41	1.806329	2.401052	831.313139	0.018857	0.019870
RS	42	1.948435	2.444082	827.278442	0.018765	0.019750
RS	43	2.101134	2.444082	834.809890	0.018936	0.019892
RS	44	2.265217	2.523610	812.961393	0.018440	0.019350
RS	45	2.441530	2.523610	814.341825	0.018472	0.019348
RS	46	2.630987	2.627153	780.706747	0.017709	0.018540
RS	47	2.834566	2.627153	776.135969	0.017605	0.018411
RS	48	3.053322	2.739635	736.965397	0.016717	0.017491
RS	49	3.288384	2.739635	726.645776	0.016483	0.017250
RS	50	3.540969	2.840970	687.690465	0.015599	0.016355
RS	51	3.812382	2.840970	671.547832	0.015233	0.016004
RS	52	4.104028	2.914754	635.508105	0.014415	0.015197
RS	53	4.417415	2.914754	613.238259	0.013910	0.014723
RS	54	4.754162	2.978526	575.196731	0.013047	0.013879
RS	55	5.116013	2.978526	547.375015	0.012416	0.013280
RS	56	5.504837	2.978526	516.195771	0.011709	0.012598
RS	57	5.922646	2.978526	482.070216	0.010935	0.011838
RS	58	6.371600	3.693004	364.856819	0.008276	0.009071
RS	59	6.854021	3.693004	344.404538	0.007812	0.008609
RS	60	7.372404	3.693004	321.964021	0.007303	0.008090
RS	61	7.929429	3.693004	297.867071	0.006757	0.007520
RS	62	8.527978	3.693004	272.505447	0.006181	0.006910
RS	63	9.171144	3.693004	1497.869332	0.033976	0.038525
PA	4+25*2+4+6 0.067321450 0.025252403 9.171144353 0.923137577 0.254208655 0.287084373 0.324136166 0.387363625 0.493148797 0.677909285 0.999129600 1.511216031 2.223688468 3.028373054 3.677954301 3.938745884 3.793426439 3.424171395 3.026526122 2.709639824 2.507678287 2.413292887 2.401051846 2.444082366 2.523609510 2.627152652 2.739635023 2.840969885 2.914754231 2.978526159 3.693004115
//
IT	4650
RD	19
LK	-288859.251922
QD	-296.418061 -> -280.112750
RI	0.0167888146
TR	0.066236	0.025489
MT	9.254252
MM	C_pi: 1.862191, n_recomb: 45283.896832
RS	0	0.000000	0.965914	340.770376	0.007525	0.000397
RS	1	0.007470	0.965914	363.334632	0.008023	0.007097
RS	2	0.015497	0.965914	387.163798	0.008550	0.010056
RS	3	0.024125	0.965914	412.293489	0.009105	0.009006
RS	4	0.033396	0.256416	1629.452012	0.035983	0.034017
RS	5	0.043360	0.256416	1682.216846	0.037148	0.034747
RS	6	0.054069	0.291691	1526.200268	0.033703	0.031376
RS	7	0.065577	0.291691	1574.682814	0.034774	0.032302
RS	8	0.077945	0.327815	1444.874258	0.031907	0.029608
RS	9	0.091237	0.327815	1489.119984	0.032884	0.030696
RS	10	0.105522	0.389133	1293.577318	0.028566	0.026694
RS	11	0.120874	0.389133	1334.741660	0.029475	0.027809
RS	12	0.137372	0.492484	1090.060723	0.024072	0.022830
RS	13	0.155103	0.492484	1128.812597	0.024927	0.023921
RS	14	0.174159	0.674918	855.374984	0.018889	0.018275
RS	15	0.194637	0.674918	891.030319	0.019677	0.019215
RS	16	0.216646	0.995907	631.087270	0.013936	0.013714
RS	17	0.240298	0.995907	661.930947	0.014617	0.014433
RS	18	0.265717	1.514107	457.973357	0.010113	0.010043
RS	19	0.293035	1.514107	483.231171	0.010671	0.010579
RS	20	0.322393	2.244658	344.626962	0.007610	0.007575
RS	21	0.353945	2.244658	365.160217	0.008064	0.007989
RS	22	0.387853	3.080439	282.260351	0.006233	0.006190
RS	23	0.424294	3.080439	299.788323	0.006620	0.006541
RS	24	0.463457	3.762894	260.750225	0.005758	0.005698
RS	25	0.505545	3.762894	277.148116	0.006120	0.006041
RS	26	0.550777	4.040391	274.240414	0.006056	0.005992
RS	27	0.599388	4.040391	291.255696	0.006432	0.006377
RS	28	0.651630	3.889454	320.960012	0.007088	0.007058
RS	29	0.707774	3.889454	340.058491	0.007509	0.007529
RS	30	0.768112	3.502022	399.360099	0.008819	0.008892
RS	31	0.832957	3.502022	421.383846	0.009305	0.009466
RS	32	0.902646	3.085396	503.243875	0.011113	0.011369
RS	33	0.977540	3.085396	527.903952	0.011658	0.012025
RS	34	1.058028	2.754195	618.206471	0.013652	0.014144
RS	35	1.144529	2.754195	643.816679	0.014217	0.014821
RS	36	1.237491	2.543398	723.272400	0.015972	0.016696
RS	37	1.337397	2.543398	747.238706	0.016501	0.017311
RS	38	1.444766	2.444727	800.066699	0.017668	0.018553
RS	39	1.560154	2.444727	819.980779	0.018108	0.019032
RS	40	1.684162	2.431525	841.839167	0.018590	0.019530
RS	41	1.817433	2.431525	856.205979	0.018908	0.019845
RS	42	1.960659	2.475852	852.189618	0.018819	0.019730
RS	43	2.114583	2.475852	860.368052	0.018999	0.019886
RS	44	2.280004	2.558189	837.707302	0.018499	0.019342
RS	45	2.457782	2.558189	839.600355	0.018541	0.019354
RS	46	2.648840	2.665529	804.692501	0.017770	0.018542
RS	47	2.854169	2.665529	800.507114	0.017678	0.018429
RS	48	3.074835	2.782150	759.964846	0.016782	0.017505
RS	49	3.311984	2.782150	749.899610	0.016560	0.017279
RS	50	3.566848	2.887089	709.783434	0.015674	0.016385
RS	51	3.840749	2.887089	693.735049	0.015320	0.016048
RS	52	4.135109	2.963197	656.869155	0.014506	0.015248
RS	53	4.451457	2.963197	634.478163	0.014011	0.014786
RS	54	4.791435	3.028483	595.646418	0.013154	0.013950
RS	55	5.156809	3.028483	567.450548	0.012531	0.013361
RS	56	5.549474	3.028483	535.735691	0.011831	0.012689
RS	57	5.971471	3.028483	500.913447	0.011062	0.011937
RS	58	6.424989	3.777904	377.393635	0.008334	0.009102
RS	59	6.912383	3.777904	356.921780	0.007882	0.008655
RS	60	7.436184	3.777904	334.342754	0.007383	0.008149
RS	61	7.999111	3.777904	309.983538	0.006845	0.007592
RS	62	8.604086	3.777904	284.234694	0.006277	0.006992
RS	63	9.254252	3.777904	1584.782846	0.034997	0.039549
PA	4+25*2+4+6 0.066236307 0.025489460 9.254251551 0.965913561 0.256416001 0.291691353 0.327814853 0.389133325 0.492483553 0.674917908 0.995907080 1.514107094 2.244657698 3.080439389 3.762893630 4.040390842 3.889454491 3.502021971 3.085395690 2.754195116 2.543397856 2.444727000 2.431524791 2.475851968 2.558188998 2.665528599 2.782150175 2.887088611 2.963196521 3.028482804 3.777903815
//
IT	4047
RD	20
LK	-288827.149887
QD	-284.729777 -> -269.566023
RI	0.0160368153
TR	0.065207	0.025717
MT	9.334167
MM	C_pi: 1.894756, n_recomb: 46459.073520
RS	0	0.000000	1.008328	335.403947	0.007219	0.000382
RS	1	0.007484	1.008328	357.776706	0.007701	0.006929
RS	2	0.015528	1.008328	381.424809	0.008210	0.009857
RS	3	0.024175	1.008328	406.387473	0.008747	0.008719
RS	4	0.033468	0.258473	1664.015463	0.035817	0.034026
RS	5	0.043457	0.258473	1718.509673	0.036990	0.034750
RS	6	0.054194	0.296255	1548.195642	0.033324	0.031141
RS	7	0.065734	0.296255	1598.420649	0.034405	0.032053
RS	8	0.078138	0.331498	1473.889836	0.031724	0.029513
RS	9	0.091470	0.331498	1519.746574	0.032712	0.030595
RS	10	0.105800	0.390950	1329.260292	0.028611	0.026782
RS	11	0.121202	0.390950	1371.821539	0.029528	0.027893
RS	12	0.137757	0.491914	1126.966311	0.024257	0.023027
RS	13	0.155552	0.491914	1166.982135	0.025118	0.024117
RS	14	0.174677	0.672015	887.020471	0.019093	0.018475
RS	15	0.195235	0.672015	923.883202	0.019886	0.019420
RS	16	0.217331	0.992549	653.690026	0.014070	0.013843
RS	17	0.241080	0.992549	685.605811	0.014757	0.014570
RS	18	0.266607	1.516261	472.089183	0.010161	0.010088
RS	19	0.294045	1.516261	498.166977	0.010723	0.010629
RS	20	0.323536	2.263954	352.800389	0.007594	0.007557
RS	21	0.355234	2.263954	373.894159	0.008048	0.007973
RS	22	0.389304	3.130034	286.944585	0.006176	0.006133
RS	23	0.425925	3.130034	304.847508	0.006562	0.006483
RS	24	0.465286	3.845241	263.729599	0.005677	0.005617
RS	25	0.507593	3.845241	280.407804	0.006036	0.005956
RS	26	0.553066	4.139919	276.819186	0.005958	0.005892
RS	27	0.601942	4.139919	294.105268	0.006330	0.006272
RS	28	0.654477	3.983939	324.336414	0.006981	0.006944
RS	29	0.710943	3.983939	343.778785	0.007400	0.007408
RS	30	0.771636	3.578765	404.842951	0.008714	0.008771
RS	31	0.836870	3.578765	427.359300	0.009199	0.009336
RS	32	0.906987	3.143491	512.156838	0.011024	0.011249
RS	33	0.982352	3.143491	537.499871	0.011569	0.011898
RS	34	1.063357	2.798214	631.494966	0.013593	0.014037
RS	35	1.150425	2.798214	657.953269	0.014162	0.014712
RS	36	1.244009	2.578701	741.015715	0.015950	0.016613
RS	37	1.344596	2.578701	765.903784	0.016486	0.017229
RS	38	1.452712	2.475761	821.366161	0.017679	0.018494
RS	39	1.568920	2.475761	842.168956	0.018127	0.018980
RS	40	1.693825	2.461526	865.296380	0.018625	0.019493
RS	41	1.828078	2.461526	880.448827	0.018951	0.019818
RS	42	1.972378	2.507021	876.502552	0.018866	0.019709
RS	43	2.127479	2.507021	885.337219	0.019056	0.019877
RS	44	2.294187	2.592005	861.922964	0.018552	0.019332
RS	45	2.473372	2.592005	864.341530	0.018604	0.019359
RS	46	2.665967	2.702956	828.219996	0.017827	0.018543
RS	47	2.872977	2.702956	824.434984	0.017745	0.018444
RS	48	3.095480	2.823526	782.575716	0.016844	0.017518
RS	49	3.334635	2.823526	772.781091	0.016634	0.017307
RS	50	3.591688	2.931893	731.551928	0.015746	0.016415
RS	51	3.867981	2.931893	715.615251	0.015403	0.016091
RS	52	4.164951	3.010187	677.964824	0.014593	0.015296
RS	53	4.484147	3.010187	655.471787	0.014109	0.014847
RS	54	4.827232	3.076848	615.893260	0.013257	0.014019
RS	55	5.195995	3.076848	587.342687	0.012642	0.013441
RS	56	5.592356	3.076848	555.113535	0.011948	0.012777
RS	57	6.018381	3.076848	519.617334	0.011184	0.012033
RS	58	6.476291	3.860567	389.786517	0.008390	0.009132
RS	59	6.968472	3.860567	369.308963	0.007949	0.008699
RS	60	7.497488	3.860567	346.608229	0.007461	0.008206
RS	61	8.066097	3.860567	322.006068	0.006931	0.007660
RS	62	8.677262	3.860567	295.891273	0.006369	0.007070
RS	63	9.334167	3.860567	1672.358375	0.035996	0.040550
PA	4+25*2+4+6 0.065206837 0.025717329 9.334166834 1.008327772 0.258472927 0.296254872 0.331497696 0.390950262 0.491914314 0.672015440 0.992548690 1.516261309 2.263953719 3.130034247 3.845240885 4.139919437 3.983938944 3.578765299 3.143490569 2.798214392 2.578701468 2.475761241 2.461526206 2.507020857 2.592004781 2.702955621 2.823525524 2.931893405 3.010186875 3.076847650 3.860566943
//
IT	5175
RD	21
LK	-288797.290497
QD	-273.765637 -> -259.647926
RI	0.0153595912
TR	0.064229	0.025937
MT	9.411065
MM	C_pi: 1.926516, n_recomb: 47611.603726
RS	0	0.000000	1.050367	330.425395	0.006940	0.000368
RS	1	0.007498	1.050367	352.615500	0.007406	0.006772
RS	2	0.015558	1.050367	376.089764	0.007899	0.009673
RS	3	0.024223	1.050367	400.890650	0.008420	0.008454
RS	4	0.033537	0.260390	1698.037609	0.035664	0.034037
RS	5	0.043550	0.260390	1754.222221	0.036844	0.034757
RS	6	0.054313	0.300771	1568.927790	0.032953	0.030906
RS	7	0.065884	0.300771	1620.846075	0.034043	0.031807
RS	8	0.078321	0.335173	1501.542793	0.031537	0.029412
RS	9	0.091692	0.335173	1548.982203	0.032534	0.030488
RS	10	0.106065	0.392804	1363.845244	0.028645	0.026859
RS	11	0.121516	0.392804	1407.786297	0.029568	0.027966
RS	12	0.138125	0.491430	1163.236590	0.024432	0.023214
RS	13	0.155980	0.491430	1204.497577	0.025298	0.024303
RS	14	0.175173	0.669202	918.409999	0.019290	0.018670
RS	15	0.195806	0.669202	956.462553	0.020089	0.019620
RS	16	0.217986	0.989083	676.209435	0.014203	0.013971
RS	17	0.241828	0.989083	709.186850	0.014895	0.014705
RS	18	0.267459	1.517759	486.144438	0.010211	0.010134
RS	19	0.295011	1.517759	513.035805	0.010775	0.010680
RS	20	0.324629	2.281710	360.904370	0.007580	0.007542
RS	21	0.356467	2.281710	382.552469	0.008035	0.007960
RS	22	0.390693	3.177307	291.553592	0.006124	0.006080
RS	23	0.427486	3.177307	309.824289	0.006507	0.006430
RS	24	0.467037	3.925131	266.621300	0.005600	0.005541
RS	25	0.509553	3.925131	283.571001	0.005956	0.005876
RS	26	0.555258	4.237399	279.277487	0.005866	0.005799
RS	27	0.604389	4.237399	296.822818	0.006234	0.006173
RS	28	0.657204	4.076887	327.525030	0.006879	0.006836
RS	29	0.713979	4.076887	347.295662	0.007294	0.007292
RS	30	0.775012	3.654397	410.032452	0.008612	0.008654
RS	31	0.840620	3.654397	433.021440	0.009095	0.009212
RS	32	0.911148	3.200795	520.647667	0.010935	0.011132
RS	33	0.986964	3.200795	546.651574	0.011481	0.011775
RS	34	1.068465	2.841675	644.236550	0.013531	0.013933
RS	35	1.156077	2.841675	671.523077	0.014104	0.014605
RS	36	1.250258	2.613566	758.127390	0.015923	0.016529
RS	37	1.351500	2.613566	783.923800	0.016465	0.017147
RS	38	1.460334	2.506371	842.006708	0.017685	0.018434
RS	39	1.577328	2.506371	863.692896	0.018140	0.018927
RS	40	1.703095	2.491039	888.115806	0.018653	0.019454
RS	41	1.838291	2.491039	904.055785	0.018988	0.019789
RS	42	1.983624	2.537585	900.226998	0.018908	0.019686
RS	43	2.139855	2.537585	909.725217	0.019107	0.019866
RS	44	2.307800	2.625063	885.613844	0.018601	0.019322
RS	45	2.488337	2.625063	888.568820	0.018663	0.019361
RS	46	2.682411	2.739450	851.291075	0.017880	0.018543
RS	47	2.891037	2.739450	847.919442	0.017809	0.018458
RS	48	3.115305	2.863795	804.794201	0.016903	0.017531
RS	49	3.356389	2.863795	795.284760	0.016704	0.017333
RS	50	3.615550	2.975433	752.987888	0.015815	0.016443
RS	51	3.894143	2.975433	737.179072	0.015483	0.016133
RS	52	4.193624	3.055785	698.784129	0.014677	0.015344
RS	53	4.515561	3.055785	676.207141	0.014203	0.014907
RS	54	4.861637	3.123695	635.923278	0.013356	0.014086
RS	55	5.233661	3.123695	607.036935	0.012750	0.013517
RS	56	5.633580	3.123695	574.314384	0.012062	0.012862
RS	57	6.063485	3.123695	538.166661	0.011303	0.012125
RS	58	6.525625	3.941084	402.026966	0.008444	0.009161
RS	59	7.022415	3.941084	381.557109	0.008014	0.008742
RS	60	7.556455	3.941084	358.750937	0.007535	0.008262
RS	61	8.130538	3.941084	333.924602	0.007014	0.007727
RS	62	8.747665	3.941084	307.464606	0.006458	0.007146
RS	63	9.411065	3.941084	1760.477707	0.036976	0.041530
PA	4+25*2+4+6 0.064229046 0.025936505 9.411064647 1.050366752 0.260389950 0.300770772 0.335172517 0.392803646 0.491430176 0.669201960 0.989083304 1.517759385 2.281709948 3.177306727 3.925130655 4.237398886 4.076886983 3.654396860 3.200794782 2.841674971 2.613566133 2.506371332 2.491038611 2.537584689 2.625063115 2.739449966 2.863795208 2.975433480 3.055784958 3.123694652 3.941084166
//
IT	3963
RD	22
LK	-288769.486893
QD	-263.467148 -> -250.309743
RI	0.0147464820
TR	0.063299	0.026147
MT	9.485235
MM	C_pi: 1.957522, n_recomb: 48741.869045
RS	0	0.000000	1.092065	325.777639	0.006684	0.000355
RS	1	0.007511	1.092065	347.792631	0.007135	0.006625
RS	2	0.015587	1.092065	371.099205	0.007614	0.009502
RS	3	0.024269	1.092065	395.742761	0.008119	0.008211
RS	4	0.033603	0.262181	1731.518023	0.035524	0.034051
RS	5	0.043638	0.262181	1789.356084	0.036711	0.034769
RS	6	0.054427	0.305235	1588.506842	0.032590	0.030673
RS	7	0.066027	0.305235	1642.069849	0.033689	0.031563
RS	8	0.078497	0.338837	1527.903652	0.031347	0.029305
RS	9	0.091905	0.338837	1576.896785	0.032352	0.030376
RS	10	0.106319	0.394684	1397.380006	0.028669	0.026926
RS	11	0.121817	0.394684	1442.683439	0.029598	0.028029
RS	12	0.138478	0.491027	1198.867193	0.024596	0.023392
RS	13	0.156391	0.491027	1241.354911	0.025468	0.024481
RS	14	0.175649	0.666481	949.528810	0.019481	0.018860
RS	15	0.196354	0.666481	988.753642	0.020286	0.019814
RS	16	0.218614	0.985550	698.629467	0.014333	0.014098
RS	17	0.242545	0.985550	732.657678	0.015031	0.014838
RS	18	0.268275	1.518694	500.131112	0.010261	0.010182
RS	19	0.295937	1.518694	527.829429	0.010829	0.010733
RS	20	0.325677	2.298078	368.935824	0.007569	0.007529
RS	21	0.357651	2.298078	391.132087	0.008025	0.007950
RS	22	0.392026	3.222419	296.088428	0.006075	0.006031
RS	23	0.428984	3.222419	314.720017	0.006457	0.006380
RS	24	0.468717	4.002654	269.432084	0.005528	0.005469
RS	25	0.511435	4.002654	286.645121	0.005881	0.005801
RS	26	0.557362	4.332908	281.623973	0.005778	0.005710
RS	27	0.606738	4.332908	299.417798	0.006143	0.006078
RS	28	0.659823	4.168372	330.538280	0.006781	0.006733
RS	29	0.716895	4.168372	350.622479	0.007193	0.007182
RS	30	0.778254	3.728971	414.947104	0.008513	0.008541
RS	31	0.844223	3.728971	438.389761	0.008994	0.009092
RS	32	0.915146	3.257333	528.742288	0.010848	0.011019
RS	33	0.991396	3.257333	555.385801	0.011394	0.011656
RS	34	1.073374	2.884580	656.462747	0.013468	0.013830
RS	35	1.161509	2.884580	684.557923	0.014045	0.014499
RS	36	1.256265	2.647987	774.639918	0.015893	0.016446
RS	37	1.358137	2.647987	801.330837	0.016440	0.017066
RS	38	1.467662	2.536560	862.016085	0.017685	0.018374
RS	39	1.585413	2.536560	884.579347	0.018148	0.018872
RS	40	1.712010	2.520078	910.318505	0.018676	0.019415
RS	41	1.848115	2.520078	927.046582	0.019020	0.019759
RS	42	1.994443	2.567569	923.379847	0.018944	0.019662
RS	43	2.151762	2.567569	933.547343	0.019153	0.019853
RS	44	2.320898	2.657405	908.791029	0.018645	0.019311
RS	45	2.502739	2.657405	912.291692	0.018717	0.019362
RS	46	2.698237	2.775072	873.910927	0.017929	0.018543
RS	47	2.908421	2.775072	870.964217	0.017869	0.018471
RS	48	3.134391	2.903028	826.623378	0.016959	0.017543
RS	49	3.377335	2.903028	817.412189	0.016770	0.017358
RS	50	3.638528	3.017793	774.089996	0.015881	0.016470
RS	51	3.919339	3.017793	758.423916	0.015560	0.016172
RS	52	4.221242	3.100093	719.321052	0.014758	0.015390
RS	53	4.545823	3.100093	696.677317	0.014293	0.014964
RS	54	4.894783	3.169139	655.727699	0.013453	0.014151
RS	55	5.269955	3.169139	626.523954	0.012854	0.013592
RS	56	5.673307	3.169139	593.328370	0.012173	0.012945
RS	57	6.106956	3.169139	556.551088	0.011418	0.012215
RS	58	6.573178	4.019600	414.110082	0.008496	0.009190
RS	59	7.074419	4.019600	393.660738	0.008076	0.008783
RS	60	7.613309	4.019600	370.764731	0.007607	0.008315
RS	61	8.192677	4.019600	345.732281	0.007093	0.007791
RS	62	8.815562	4.019600	318.947119	0.006544	0.007219
RS	63	9.485235	4.019600	1849.037933	0.037935	0.042488
PA	4+25*2+4+6 0.063298608 0.026147161 9.485234796 1.092065343 0.262180885 0.305234678 0.338837092 0.394684172 0.491026890 0.666480672 0.985549840 1.518694437 2.298077881 3.222419091 4.002654321 4.332908228 4.168372150 3.728971124 3.257333479 2.884580204 2.647987432 2.536560341 2.520078429 2.567568853 2.657405254 2.775071991 2.903027861 3.017793091 3.100092814 3.169139104 4.019599690
//
IT	5395
RD	23
LK	-288743.570558
QD	-253.781234 -> -241.506989
RI	0.0141898239
TR	0.062413	0.026350
MT	9.556714
MM	C_pi: 1.987782, n_recomb: 49850.210502
RS	0	0.000000	1.133399	321.428084	0.006448	0.000344
RS	1	0.007524	1.133399	343.275142	0.006886	0.006487
RS	2	0.015614	1.133399	366.420015	0.007350	0.009342
RS	3	0.024313	1.133399	390.910772	0.007842	0.007987
RS	4	0.033666	0.263856	1764.451211	0.035395	0.034067
RS	5	0.043723	0.263856	1823.906794	0.036588	0.034785
RS	6	0.054537	0.309645	1607.006724	0.032237	0.030443
RS	7	0.066164	0.309645	1662.166217	0.033343	0.031324
RS	8	0.078666	0.342484	1553.050401	0.031154	0.029194
RS	9	0.092109	0.342484	1603.567099	0.032168	0.030260
RS	10	0.106563	0.396582	1429.903428	0.028684	0.026984
RS	11	0.122105	0.396582	1476.550978	0.029620	0.028084
RS	12	0.138816	0.490695	1233.854238	0.024751	0.023562
RS	13	0.156784	0.490695	1277.550079	0.025628	0.024650
RS	14	0.176104	0.663845	980.364571	0.019666	0.019046
RS	15	0.196878	0.663845	1020.743790	0.020476	0.020003
RS	16	0.219215	0.981964	720.937911	0.014462	0.014223
RS	17	0.243233	0.981964	756.005526	0.015166	0.014970
RS	18	0.269058	1.519129	514.040876	0.010312	0.010230
RS	19	0.296825	1.519129	542.539074	0.010883	0.010786
RS	20	0.326682	2.313164	376.891244	0.007560	0.007519
RS	21	0.358786	2.313164	399.629335	0.008017	0.007941
RS	22	0.393304	3.265489	300.548400	0.006029	0.005985
RS	23	0.430420	3.265489	319.534052	0.006410	0.006333
RS	24	0.470329	4.077920	272.162274	0.005460	0.005401
RS	25	0.513240	4.077920	289.630672	0.005810	0.005730
RS	26	0.559380	4.426482	283.864421	0.005694	0.005625
RS	27	0.608992	4.426482	301.896494	0.006056	0.005989
RS	28	0.662336	4.258416	333.385522	0.006688	0.006635
RS	29	0.719694	4.258416	353.769231	0.007097	0.007077
RS	30	0.781367	3.802464	419.604809	0.008417	0.008433
RS	31	0.847681	3.802464	443.482960	0.008896	0.008977
RS	32	0.918984	3.313082	536.462769	0.010761	0.010909
RS	33	0.995652	3.313082	563.725150	0.011308	0.011541
RS	34	1.078088	2.926895	668.199316	0.013404	0.013729
RS	35	1.166727	2.926895	697.083596	0.013984	0.014396
RS	36	1.262035	2.681933	790.577695	0.015859	0.016364
RS	37	1.364514	2.681933	818.148704	0.016412	0.016985
RS	38	1.474703	2.566295	881.416440	0.017681	0.018313
RS	39	1.593183	2.566295	904.849352	0.018151	0.018817
RS	40	1.720577	2.548609	931.925636	0.018695	0.019374
RS	41	1.857557	2.548609	949.440813	0.019046	0.019727
RS	42	2.004842	2.596948	945.976074	0.018976	0.019637
RS	43	2.163210	2.596948	956.816868	0.019194	0.019839
RS	44	2.333493	2.689013	931.465381	0.018685	0.019298
RS	45	2.516588	2.689013	935.519214	0.018767	0.019362
RS	46	2.713458	2.809814	896.085616	0.017976	0.018542
RS	47	2.925142	2.809814	893.573672	0.017925	0.018482
RS	48	3.152752	2.941225	848.065171	0.017012	0.017554
RS	49	3.397488	2.941225	839.163769	0.016834	0.017382
RS	50	3.660637	3.058981	794.857132	0.015945	0.016496
RS	51	3.943586	3.058981	779.347269	0.015634	0.016210
RS	52	4.247823	3.143122	739.572130	0.014836	0.015434
RS	53	4.574951	3.143122	716.877554	0.014381	0.015019
RS	54	4.926693	3.213208	675.298567	0.013547	0.014214
RS	55	5.304899	3.213208	645.795038	0.012955	0.013664
RS	56	5.711561	3.213208	612.146119	0.012280	0.013025
RS	57	6.148820	3.213208	574.760683	0.011530	0.012302
RS	58	6.618978	4.096139	426.031804	0.008546	0.009217
RS	59	7.124511	4.096139	405.615057	0.008137	0.008823
RS	60	7.668080	4.096139	382.644044	0.007676	0.008366
RS	61	8.252547	4.096139	357.422756	0.007170	0.007852
RS	62	8.880989	4.096139	330.331713	0.006626	0.007289
RS	63	9.556714	4.096139	1937.943056	0.038875	0.043425
PA	4+25*2+4+6 0.062412896 0.026349964 9.556714338 1.133398869 0.263856496 0.309644905 0.342483730 0.396581605 0.490695348 0.663844816 0.981964146 1.519128939 2.313163883 3.265489124 4.077919572 4.426481519 4.258415978 3.802463605 3.313081566 2.926895318 2.681932593 2.566295334 2.548609008 2.596948061 2.689013033 2.809813785 2.941225450 3.058980750 3.143122147 3.213207647 4.096139291
//
IT	3949
RD	24
LK	-288719.390929
QD	-244.661053 -> -233.200307
RI	0.0136832971
TR	0.061569	0.026545
MT	9.625689
MM	C_pi: 2.017316, n_recomb: 50936.669165
RS	0	0.000000	1.174318	317.354846	0.006230	0.000333
RS	1	0.007536	1.174318	339.041249	0.006656	0.006356
RS	2	0.015640	1.174318	362.030704	0.007107	0.009193
RS	3	0.024355	1.174318	386.373705	0.007585	0.007779
RS	4	0.033726	0.265421	1796.867246	0.035276	0.034085
RS	5	0.043804	0.265421	1857.905016	0.036475	0.034804
RS	6	0.054641	0.313999	1624.495452	0.031892	0.030215
RS	7	0.066295	0.313999	1681.203507	0.033006	0.031089
RS	8	0.078828	0.346104	1577.058896	0.030961	0.029080
RS	9	0.092304	0.346104	1629.067786	0.031982	0.030142
RS	10	0.106796	0.398490	1461.434659	0.028691	0.027035
RS	11	0.122381	0.398490	1509.407215	0.029633	0.028131
RS	12	0.139140	0.490423	1268.200640	0.024898	0.023725
RS	13	0.157161	0.490423	1313.085613	0.025779	0.024810
RS	14	0.176541	0.661295	1010.891783	0.019846	0.019226
RS	15	0.197382	0.661295	1052.406963	0.020661	0.020187
RS	16	0.219793	0.978347	743.114590	0.014589	0.014347
RS	17	0.243893	0.978347	779.209482	0.015298	0.015099
RS	18	0.269809	1.519117	527.864436	0.010363	0.010279
RS	19	0.297678	1.519117	557.154992	0.010938	0.010839
RS	20	0.327647	2.327055	384.767792	0.007554	0.007511
RS	21	0.359875	2.327055	408.041259	0.008011	0.007935
RS	22	0.394532	3.306628	304.931907	0.005986	0.005942
RS	23	0.431800	3.306628	324.264822	0.006366	0.006290
RS	24	0.471877	4.151010	274.812750	0.005395	0.005336
RS	25	0.514975	4.151010	292.528760	0.005743	0.005663
RS	26	0.561320	4.518179	286.001680	0.005615	0.005545
RS	27	0.611158	4.518179	304.262121	0.005973	0.005904
RS	28	0.664751	4.347014	336.076557	0.006598	0.006541
RS	29	0.722384	4.347014	356.746393	0.007004	0.006977
RS	30	0.784359	3.874903	424.015638	0.008324	0.008329
RS	31	0.851006	3.874903	448.311634	0.008801	0.008866
RS	32	0.922674	3.368046	543.824153	0.010676	0.010802
RS	33	0.999744	3.368046	571.685019	0.011223	0.011429
RS	34	1.082622	2.968619	679.463147	0.013339	0.013630
RS	35	1.171746	2.968619	709.116878	0.013922	0.014295
RS	36	1.267586	2.715395	805.956959	0.015823	0.016282
RS	37	1.370648	2.715395	834.392962	0.016381	0.016904
RS	38	1.481478	2.595573	900.219964	0.017673	0.018252
RS	39	1.600660	2.595573	924.513953	0.018150	0.018761
RS	40	1.728823	2.576638	952.942884	0.018708	0.019332
RS	41	1.866645	2.576638	971.242804	0.019068	0.019693
RS	42	2.014853	2.625735	968.018015	0.019004	0.019612
RS	43	2.174231	2.625735	979.534617	0.019230	0.019823
RS	44	2.345619	2.719909	953.635144	0.018722	0.019285
RS	45	2.529924	2.719909	958.248137	0.018813	0.019360
RS	46	2.728117	2.843706	917.810582	0.018019	0.018540
RS	47	2.941247	2.843706	915.741795	0.017978	0.018492
RS	48	3.170439	2.978434	869.110465	0.017063	0.017564
RS	49	3.416902	2.978434	860.529242	0.016894	0.017404
RS	50	3.681940	3.099051	815.278315	0.016006	0.016521
RS	51	3.966950	3.099051	799.937159	0.015705	0.016247
RS	52	4.273440	3.184941	759.522889	0.014911	0.015477
RS	53	4.603027	3.184941	736.792803	0.014465	0.015072
RS	54	4.957452	3.255975	694.620266	0.013637	0.014275
RS	55	5.338587	3.255975	664.834259	0.013052	0.013733
RS	56	5.748444	3.255975	630.751483	0.012383	0.013102
RS	57	6.189189	3.255975	592.779190	0.011638	0.012385
RS	58	6.663148	4.170800	437.782340	0.008595	0.009244
RS	59	7.172826	4.170800	417.409957	0.008195	0.008861
RS	60	7.720914	4.170800	394.378421	0.007743	0.008415
RS	61	8.310306	4.170800	368.985227	0.007244	0.007911
RS	62	8.944115	4.170800	341.607276	0.006707	0.007356
RS	63	9.625689	4.170800	2027.072765	0.039796	0.044341
PA	4+25*2+4+6 0.061568679 0.026545219 9.625689037 1.174318250 0.265420648 0.313998814 0.346103636 0.398490430 0.490423462 0.661294723 0.978347483 1.519117349 2.327055096 3.306627880 4.151009573 4.518179242 4.347014359 3.874902811 3.368045982 2.968618697 2.715394855 2.595572781 2.576638030 2.625735317 2.719909278 2.843706298 2.978434444 3.099050567 3.184940852 3.255974916 4.170799789
//
IT	4910
RD	25
LK	-288696.810950
QD	-236.064103 -> -225.353832
RI	0.0132209619
TR	0.060763	0.026733
MT	9.692426
MM	C_pi: 2.046171, n_recomb: 52001.560877
RS	0	0.000000	1.214812	313.531563	0.006029	0.000322
RS	1	0.007548	1.214812	335.064266	0.006443	0.006234
RS	2	0.015665	1.214812	357.904412	0.006883	0.009053
RS	3	0.024395	1.214812	382.104712	0.007348	0.007586
RS	4	0.033784	0.266884	1828.764526	0.035167	0.034106
RS	5	0.043882	0.266884	1891.350659	0.036371	0.034826
RS	6	0.054742	0.318294	1641.055762	0.031558	0.029991
RS	7	0.066422	0.318294	1699.265599	0.032677	0.030858
RS	8	0.078983	0.349700	1599.969977	0.030768	0.028963
RS	9	0.092492	0.349700	1653.439747	0.031796	0.030021
RS	10	0.107021	0.400408	1492.003133	0.028692	0.027079
RS	11	0.122646	0.400408	1541.281532	0.029639	0.028172
RS	12	0.139451	0.490210	1301.903537	0.025036	0.023880
RS	13	0.157525	0.490210	1347.959019	0.025922	0.024963
RS	14	0.176962	0.658832	1041.098625	0.020021	0.019402
RS	15	0.197866	0.658832	1083.731481	0.020840	0.020366
RS	16	0.220349	0.974725	765.146261	0.014714	0.014469
RS	17	0.244528	0.974725	802.256088	0.015428	0.015227
RS	18	0.270532	1.518719	541.597558	0.010415	0.010329
RS	19	0.298499	1.518719	571.672879	0.010993	0.010893
RS	20	0.328577	2.339870	392.562730	0.007549	0.007505
RS	21	0.360925	2.339870	416.365136	0.008007	0.007931
RS	22	0.395714	3.345964	309.240376	0.005947	0.005902
RS	23	0.433130	3.345964	328.914014	0.006325	0.006249
RS	24	0.473369	4.222082	277.383941	0.005334	0.005276
RS	25	0.516646	4.222082	295.340074	0.005679	0.005600
RS	26	0.563189	4.608088	288.041701	0.005539	0.005469
RS	27	0.613245	4.608088	306.521228	0.005894	0.005823
RS	28	0.667079	4.434250	338.619913	0.006512	0.006451
RS	29	0.724976	4.434250	359.563215	0.006914	0.006881
RS	30	0.787244	3.946326	428.195908	0.008234	0.008229
RS	31	0.854211	3.946326	452.893037	0.008709	0.008759
RS	32	0.926233	3.422258	550.846959	0.010593	0.010699
RS	33	1.003690	3.422258	579.286711	0.011140	0.011320
RS	34	1.086995	3.009776	690.277535	0.013274	0.013534
RS	35	1.176586	3.009776	720.681465	0.013859	0.014196
RS	36	1.272940	2.748386	820.804160	0.015784	0.016201
RS	37	1.376567	2.748386	850.089931	0.016347	0.016825
RS	38	1.488015	2.624408	918.450590	0.017662	0.018191
RS	39	1.607874	2.624408	943.596445	0.018146	0.018705
RS	40	1.736781	2.604191	973.389012	0.018718	0.019290
RS	41	1.875417	2.604191	992.470355	0.019085	0.019659
RS	42	2.024517	2.653961	989.521274	0.019029	0.019586
RS	43	2.184871	2.653961	1001.714970	0.019263	0.019807
RS	44	2.357328	2.750140	975.309959	0.018755	0.019272
RS	45	2.542801	2.750140	980.486882	0.018855	0.019357
RS	46	2.742274	2.876806	939.092017	0.018059	0.018538
RS	47	2.956802	2.876806	937.473542	0.018028	0.018502
RS	48	3.187523	3.014721	889.762346	0.017110	0.017574
RS	49	3.435658	3.014721	881.510477	0.016952	0.017425
RS	50	3.702521	3.138086	835.351791	0.016064	0.016545
RS	51	3.989527	3.138086	820.190882	0.015772	0.016282
RS	52	4.298196	3.225640	779.169137	0.014984	0.015518
RS	53	4.630161	3.225640	756.418014	0.014546	0.015123
RS	54	4.987183	3.297547	713.684969	0.013724	0.014334
RS	55	5.371153	3.297547	683.633325	0.013146	0.013801
RS	56	5.784103	3.297547	649.135725	0.012483	0.013177
RS	57	6.228222	3.297547	610.597470	0.011742	0.012466
RS	58	6.705862	4.243719	449.357250	0.008641	0.009270
RS	59	7.219553	4.243719	429.040502	0.008251	0.008898
RS	60	7.772017	4.243719	405.962365	0.007807	0.008462
RS	61	8.366179	4.243719	380.413594	0.007315	0.007968
RS	62	9.005187	4.243719	352.767103	0.006784	0.007421
RS	63	9.692426	4.243719	2116.331513	0.040697	0.045237
PA	4+25*2+4+6 0.060762520 0.026732971 9.692425982 1.214811935 0.266883710 0.318293563 0.349699503 0.400408346 0.490209955 0.658832312 0.974725014 1.518718944 2.339869616 3.345963966 4.222082295 4.608088154 4.434249940 3.946325563 3.422258438 3.009775746 2.748386388 2.624407913 2.604190516 2.653961491 2.750139974 2.876805887 3.014721275 3.138085873 3.225640443 3.297547301 4.243719108
//
CC
CC	Brief Description of the file format:
CC	  CC  comments
CC	  MM  useful-messages
CC	  RD  round-of-iterations
CC	  LL  \log[P(sequence)]
CC	  QD  Q-before-opt Q-after-opt
CC	  TR  \theta_0 \rho_0
CC	  RS  k t_k \lambda_k \pi_k \sum_{l\not=k}A_{kl} A_{kk}
CC	  DC  begin end best-k t_k+\Delta_k max-prob
CC
MM	Version: 0.6.5-r67
MM	pattern:4+25*2+4+6, n:63, n_free_lambdas:28
MM	n_iterations:25, skip:1, max_t:5, theta/rho:5
MM	is_decoding:0
MM	n_seqs:17, sum_L:994585, sum_n:111281
RD	0
LK	0.000000
QD	0.000000 -> 0.000000
RI	inf
TR	0.118656	0.023731
MT	5.000000
MM	C_pi: 1.000000, n_recomb: 23325.947209
RS	0	0.000000	1.000000	147.982958	0.006344	0.000000
RS	1	0.006440	1.000000	156.481677	0.006708	0.000000
RS	2	0.013294	1.000000	165.398507	0.007091	0.000000
RS	3	0.020590	1.000000	174.744758	0.007491	0.000000
RS	4	0.028356	1.000000	184.530694	0.007911	0.000000
RS	5	0.036622	1.000000	194.765289	0.008350	0.000000
RS	6	0.045421	1.000000	205.455951	0.008808	0.000000
RS	7	0.054785	1.000000	216.608217	0.009286	0.000000
RS	8	0.064753	1.000000	228.225415	0.009784	0.000000
RS	9	0.075363	1.000000	240.308294	0.010302	0.000000
RS	10	0.086656	1.000000	252.854614	0.010840	0.000000
RS	11	0.098677	1.000000	265.858704	0.011398	0.000000
RS	12	0.111471	1.000000	279.310988	0.011974	0.000000
RS	13	0.125090	1.000000	293.197468	0.012570	0.000000
RS	14	0.139585	1.000000	307.499185	0.013183	0.000000
RS	15	0.155014	1.000000	322.191641	0.013813	0.000000
RS	16	0.171437	1.000000	337.244200	0.014458	0.000000
RS	17	0.188917	1.000000	352.619476	0.015117	0.000000
RS	18	0.207523	1.000000	368.272698	0.015788	0.000000
RS	19	0.227327	1.000000	384.151090	0.016469	0.000000
RS	20	0.248406	1.000000	400.193255	0.017157	0.000000
RS	21	0.270843	1.000000	416.328590	0.017848	0.000000
RS	22	0.294725	1.000000	432.476755	0.018541	0.000000
RS	23	0.320144	1.000000	448.547214	0.019230	0.000000
RS	24	0.347201	1.000000	464.438868	0.019911	0.000000
RS	25	0.376000	1.000000	480.039830	0.020580	0.000000
RS	26	0.406654	1.000000	495.227350	0.021231	0.000000
RS	27	0.439282	1.000000	509.867957	0.021858	0.000000
RS	28	0.474011	1.000000	523.817830	0.022456	0.000000
RS	29	0.510976	1.000000	536.923462	0.023018	0.000000
RS	30	0.550322	1.000000	549.022654	0.023537	0.000000
RS	31	0.592202	1.000000	559.945878	0.024005	0.000000
RS	32	0.636779	1.000000	569.518060	0.024416	0.000000
RS	33	0.684227	1.000000	577.560812	0.024760	0.000000
RS	34	0.734730	1.000000	583.895144	0.025032	0.000000
RS	35	0.788485	1.000000	588.344676	0.025223	0.000000
RS	36	0.845702	1.000000	590.739345	0.025325	0.000000
RS	37	0.906604	1.000000	590.919593	0.025333	0.000000
RS	38	0.971428	1.000000	588.740992	0.025240	0.000000
RS	39	1.040426	1.000000	584.079231	0.025040	0.000000
RS	40	1.113868	1.000000	576.835355	0.024729	0.000000
RS	41	1.192040	1.000000	566.941125	0.024305	0.000000
RS	42	1.275245	1.000000	554.364291	0.023766	0.000000
RS	43	1.363809	1.000000	539.113584	0.023112	0.000000
RS	44	1.458076	1.000000	521.243146	0.022346	0.000000
RS	45	1.558414	1.000000	500.856126	0.021472	0.000000
RS	46	1.665214	1.000000	478.107125	0.020497	0.000000
RS	47	1.778891	1.000000	453.203185	0.019429	0.000000
RS	48	1.899889	1.000000	426.403032	0.018280	0.000000
RS	49	2.028679	1.000000	398.014316	0.017063	0.000000
RS	50	2.165763	1.000000	368.388665	0.015793	0.000000
RS	51	2.311675	1.000000	337.914473	0.014487	0.000000
RS	52	2.466983	1.000000	307.007458	0.013162	0.000000
RS	53	2.632293	1.000000	276.099191	0.011837	0.000000
RS	54	2.808249	1.000000	245.623944	0.010530	0.000000
RS	55	2.995536	1.000000	216.004409	0.009260	0.000000
RS	56	3.194884	1.000000	187.636968	0.008044	0.000000
RS	57	3.407070	1.000000	160.877343	0.006897	0.000000
RS	58	3.632920	1.000000	136.027535	0.005832	0.000000
RS	59	3.873315	1.000000	113.324956	0.004858	0.000000
RS	60	4.129191	1.000000	92.934606	0.003984	0.000000
RS	61	4.401545	1.000000	74.944947	0.003213	0.000000
RS	62	4.691438	1.000000	59.367922	0.002545	0.000000
RS	63	5.000000	1.000000	166.384186	0.007133	0.000000
PA	4+25*2+4+6 0.118656143 0.023731229 5.000000000 1.000000000 1.000000000 1.000000000 1.000000000 1.000000000 1.000000000 1.000000000 1.000000000 1.000000000 1.000000000 1.000000000 1.000000000 1.000000000 1.000000000 1.000000000 1.000000000 1.000000000 1.000000000 1.000000000 1.000000000 1.000000000 1.000000000 1.000000000 1.000000000 1.000000000 1.000000000 1.000000000 1.000000000
//
IT	4340
RD	1
LK	-295837.847318
QD	-1642.853867 -> -857.952083
RI	0.0562908265
TR	0.103635	0.020686
MT	6.204488
MM	C_pi: 1.074372, n_recomb: 21860.916407
RS	0	0.000000	0.301262	482.473221	0.022070	0.001393
RS	1	0.006799	0.301262	503.428636	0.023029	0.012549
RS	2	0.014060	0.301262	524.464337	0.023991	0.018883
RS	3	0.021814	0.301262	545.457206	0.024951	0.026476
RS	4	0.030096	0.313570	544.353420	0.024901	0.032326
RS	5	0.038941	0.313570	564.707346	0.025832	0.031428
RS	6	0.048387	0.399387	460.619200	0.021070	0.027078
RS	7	0.058475	0.399387	479.306545	0.021925	0.023457
RS	8	0.069249	0.497473	400.839145	0.018336	0.021121
RS	9	0.080756	0.497473	418.026571	0.019122	0.019665
RS	10	0.093045	0.602519	360.187785	0.016476	0.018680
RS	11	0.106170	0.602519	376.162263	0.017207	0.017846
RS	12	0.120186	0.720528	328.670555	0.015035	0.017005
RS	13	0.135156	0.720528	343.611359	0.015718	0.016131
RS	14	0.151144	0.848104	305.293346	0.013965	0.015265
RS	15	0.168218	0.848104	319.391052	0.014610	0.014454
RS	16	0.186453	0.976066	290.362642	0.013282	0.013725
RS	17	0.205928	0.976066	303.835140	0.013899	0.013085
RS	18	0.226727	1.096073	283.081181	0.012949	0.012535
RS	19	0.248941	1.096073	296.128456	0.013546	0.012077
RS	20	0.272664	1.201214	282.549559	0.012925	0.011714
RS	21	0.298000	1.201214	295.329832	0.013509	0.011446
RS	22	0.325059	1.286633	288.001960	0.013174	0.011273
RS	23	0.353957	1.286633	300.614722	0.013751	0.011195
RS	24	0.384820	1.350036	298.756849	0.013666	0.011214
RS	25	0.417782	1.350036	311.224534	0.014237	0.011333
RS	26	0.452984	1.391562	314.135652	0.014370	0.011559
RS	27	0.490580	1.391562	326.382244	0.014930	0.011894
RS	28	0.530731	1.413837	333.220148	0.015243	0.012336
RS	29	0.573613	1.413837	345.046447	0.015784	0.012879
RS	30	0.619409	1.421489	354.656190	0.016223	0.013510
RS	31	0.668320	1.421489	365.721808	0.016729	0.014212
RS	32	0.720555	1.419796	376.675052	0.017231	0.014963
RS	33	0.776342	1.419796	386.499664	0.017680	0.015741
RS	34	0.835922	1.413422	397.246688	0.018172	0.016522
RS	35	0.899552	1.413422	405.235992	0.018537	0.017283
RS	36	0.967508	1.405930	414.238985	0.018949	0.017998
RS	37	1.040085	1.405930	419.735603	0.019200	0.018642
RS	38	1.117596	1.399672	425.626611	0.019470	0.019196
RS	39	1.200376	1.399672	427.981065	0.019577	0.019640
RS	40	1.288784	1.395861	429.720327	0.019657	0.019961
RS	41	1.383203	1.395861	428.371153	0.019595	0.020151
RS	42	1.484042	1.394812	425.337824	0.019457	0.020208
RS	43	1.591735	1.394812	419.889300	0.019207	0.020134
RS	44	1.706751	1.396262	411.890339	0.018841	0.019932
RS	45	1.829586	1.396262	402.180477	0.018397	0.019611
RS	46	1.960772	1.399675	389.409230	0.017813	0.019178
RS	47	2.100878	1.399675	375.563875	0.017180	0.018643
RS	48	2.250508	1.404465	358.550703	0.016401	0.018014
RS	49	2.410312	1.404465	341.018326	0.015599	0.017300
RS	50	2.580980	1.410074	320.599032	0.014665	0.016511
RS	51	2.763251	1.410074	300.155030	0.013730	0.015656
RS	52	2.957914	1.415933	277.441217	0.012691	0.014745
RS	53	3.165812	1.415933	255.147415	0.011671	0.013790
RS	54	3.387844	1.424494	230.989608	0.010566	0.012800
RS	55	3.624971	1.424494	208.226642	0.009525	0.011786
RS	56	3.878220	1.424494	185.556830	0.008488	0.010755
RS	57	4.148686	1.424494	163.333231	0.007471	0.009720
RS	58	4.437540	1.474291	137.586659	0.006294	0.008690
RS	59	4.746033	1.474291	118.754912	0.005432	0.007679
RS	60	5.075499	1.474291	101.028018	0.004621	0.006700
RS	61	5.427364	1.474291	84.629203	0.003871	0.005769
RS	62	5.803152	1.474291	69.731832	0.003190	0.004897
RS	63	6.204488	1.474291	226.526212	0.010362	0.017642
PA	4+25*2+4+6 0.103634767 0.020685749 6.204488277 0.301261902 0.313570023 0.399387360 0.497472763 0.602518559 0.720527649 0.848104477 0.976065636 1.096073151 1.201213837 1.286632538 1.350036144 1.391562462 1.413836956 1.421489239 1.419795990 1.413421631 1.405929565 1.399671555 1.395860672 1.394811630 1.396261692 1.399675369 1.404464722 1.410073757 1.415933371 1.424493551 1.474291265
//
IT	4747
RD	2
LK	-294640.891615
QD	-886.696415 -> -663.595303
RI	0.0744236634
TR	0.096736	0.020007
MT	6.838515
MM	C_pi: 1.126770, n_recomb: 22171.574732
RS	0	0.000000	0.253184	594.616778	0.026819	0.001195
RS	1	0.006961	0.253184	618.216257	0.027883	0.011399
RS	2	0.014407	0.253184	641.484223	0.028933	0.019105
RS	3	0.022371	0.253184	664.223364	0.029958	0.026831
RS	4	0.030890	0.223387	775.895855	0.034995	0.033003
RS	5	0.040001	0.223387	795.691132	0.035888	0.036265
RS	6	0.049747	0.295863	617.798532	0.027864	0.028124
RS	7	0.060171	0.295863	637.219532	0.028740	0.027303
RS	8	0.071321	0.390463	499.173313	0.022514	0.021731
RS	9	0.083248	0.390463	517.377125	0.023335	0.022001
RS	10	0.096004	0.501531	418.181647	0.018861	0.018613
RS	11	0.109648	0.501531	434.938909	0.019617	0.019126
RS	12	0.124242	0.640516	354.709516	0.015998	0.016370
RS	13	0.139852	0.640516	370.014115	0.016689	0.016653
RS	14	0.156549	0.808558	306.110567	0.013806	0.014312
RS	15	0.174408	0.808558	320.080952	0.014437	0.014428
RS	16	0.193510	0.995537	272.042424	0.012270	0.012617
RS	17	0.213942	0.995537	284.926155	0.012851	0.012692
RS	18	0.235796	1.187478	250.291160	0.011289	0.011374
RS	19	0.259172	1.187478	262.380211	0.011834	0.011463
RS	20	0.284175	1.368036	238.769888	0.010769	0.010569
RS	21	0.310918	1.368036	250.346444	0.011291	0.010719
RS	22	0.339523	1.521450	235.954307	0.010642	0.010192
RS	23	0.370120	1.521450	247.260532	0.011152	0.010430
RS	24	0.402846	1.636133	240.796549	0.010861	0.010225
RS	25	0.437850	1.636133	252.011064	0.011366	0.010581
RS	26	0.475291	1.706673	252.590858	0.011393	0.010690
RS	27	0.515339	1.706673	263.802602	0.011898	0.011207
RS	28	0.558174	1.735696	270.515841	0.012201	0.011633
RS	29	0.603991	1.735696	281.684259	0.012705	0.012329
RS	30	0.652998	1.733351	293.156467	0.013222	0.013033
RS	31	0.705416	1.733351	304.068672	0.013714	0.013865
RS	32	0.761483	1.712762	318.429966	0.014362	0.014753
RS	33	0.821452	1.712762	328.681613	0.014824	0.015636
RS	34	0.885597	1.685510	343.784694	0.015506	0.016578
RS	35	0.954207	1.685510	352.800446	0.015912	0.017408
RS	36	1.027593	1.659888	366.452352	0.016528	0.018265
RS	37	1.106087	1.659888	373.548010	0.016848	0.018934
RS	38	1.190046	1.640742	383.816150	0.017311	0.019572
RS	39	1.279849	1.640742	388.291727	0.017513	0.019992
RS	40	1.375904	1.629912	393.818367	0.017762	0.020324
RS	41	1.478645	1.629912	395.056356	0.017818	0.020455
RS	42	1.588539	1.627064	395.198330	0.017825	0.020460
RS	43	1.706082	1.627064	392.742318	0.017714	0.020315
RS	44	1.831808	1.630715	387.474969	0.017476	0.020026
RS	45	1.966286	1.630715	381.082727	0.017188	0.019645
RS	46	2.110125	1.639014	370.813483	0.016725	0.019117
RS	47	2.263977	1.639014	360.491414	0.016259	0.018546
RS	48	2.428539	1.650232	345.891813	0.015601	0.017833
RS	49	2.604557	1.650232	331.918450	0.014970	0.017109
RS	50	2.792828	1.662840	313.858069	0.014156	0.016256
RS	51	2.994205	1.662840	296.790660	0.013386	0.015415
RS	52	3.209600	1.675355	276.316132	0.012463	0.014467
RS	53	3.439990	1.675355	256.968678	0.011590	0.013545
RS	54	3.686417	1.692371	234.461714	0.010575	0.012518
RS	55	3.949999	1.692371	214.045013	0.009654	0.011550
RS	56	4.231929	1.692371	193.263875	0.008717	0.010562
RS	57	4.533485	1.692371	172.454911	0.007778	0.009563
RS	58	4.856034	1.800081	143.711030	0.006482	0.008303
RS	59	5.201035	1.800081	126.517246	0.005706	0.007401
RS	60	5.570053	1.800081	109.881310	0.004956	0.006515
RS	61	5.964760	1.800081	94.059559	0.004242	0.005657
RS	62	6.386943	1.800081	79.277353	0.003576	0.004843
RS	63	6.838515	1.800081	283.346746	0.012780	0.018358
PA	4+25*2+4+6 0.096735610 0.020007238 6.838514689 0.253184303 0.223387421 0.295862690 0.390462907 0.501531471 0.640516225 0.808558254 0.995537129 1.187478085 1.368035854 1.521450191 1.636132938 1.706673440 1.735696499 1.733350998 1.712762216 1.685509500 1.659887607 1.640741999 1.629911636 1.627063857 1.630715455 1.639013856 1.650231582 1.662839903 1.675355153 1.692371307 1.800081011
//
IT	4337
RD	3
LK	-294273.365164
QD	-706.512737 -> -603.105912
RI	0.0723461199
TR	0.092222	0.020001
MT	7.229609
MM	C_pi: 1.196144, n_recomb: 23513.186582
RS	0	0.000000	0.278321	581.544611	0.024733	0.001032
RS	1	0.007054	0.278321	606.491786	0.025794	0.010097
RS	2	0.014606	0.278321	631.343011	0.026851	0.017219
RS	3	0.022691	0.278321	655.915476	0.027896	0.023698
RS	4	0.031346	0.202585	928.464794	0.039487	0.034197
RS	5	0.040612	0.202585	948.097599	0.040322	0.038305
RS	6	0.050531	0.266128	739.108950	0.031434	0.029513
RS	7	0.061150	0.266128	759.319104	0.032293	0.029491
RS	8	0.072518	0.355291	585.948664	0.024920	0.022711
RS	9	0.084689	0.355291	605.509252	0.025752	0.023534
RS	10	0.097717	0.463560	480.571241	0.020438	0.019210
RS	11	0.111665	0.463560	498.768675	0.021212	0.020212
RS	12	0.126597	0.607380	395.822650	0.016834	0.016605
RS	13	0.142582	0.607380	412.425773	0.017540	0.017326
RS	14	0.159694	0.793602	329.419777	0.014010	0.014239
RS	15	0.178014	0.793602	344.396469	0.014647	0.014713
RS	16	0.197626	1.014863	281.892980	0.011989	0.012312
RS	17	0.218622	1.014863	295.448876	0.012565	0.012664
RS	18	0.241099	1.255856	250.428151	0.010651	0.010908
RS	19	0.265161	1.255856	262.894680	0.011181	0.011209
RS	20	0.290921	1.493690	232.122161	0.009872	0.010007
RS	21	0.318498	1.493690	243.862271	0.010371	0.010315
RS	22	0.348021	1.701968	224.835799	0.009562	0.009586
RS	23	0.379626	1.701968	236.190908	0.010045	0.009938
RS	24	0.413460	1.858050	227.176172	0.009662	0.009616
RS	25	0.449682	1.858050	238.432486	0.010140	0.010049
RS	26	0.488459	1.948582	238.410128	0.010139	0.010117
RS	27	0.529971	1.948582	249.768423	0.010622	0.010680
RS	28	0.574411	1.975038	257.811201	0.010965	0.011141
RS	29	0.621987	1.975038	269.333167	0.011455	0.011864
RS	30	0.672919	1.953868	283.886357	0.012073	0.012675
RS	31	0.727443	1.953868	295.425140	0.012564	0.013523
RS	32	0.785814	1.907608	314.138565	0.013360	0.014571
RS	33	0.848303	1.907608	325.296047	0.013835	0.015459
RS	34	0.915200	1.855533	345.310738	0.014686	0.016584
RS	35	0.986816	1.855533	355.454448	0.015117	0.017405
RS	36	1.063484	1.810535	373.750197	0.015895	0.018425
RS	37	1.145561	1.810535	382.097121	0.016250	0.019069
RS	38	1.233427	1.779298	396.019265	0.016842	0.019815
RS	39	1.327492	1.779298	401.768494	0.017087	0.020196
RS	40	1.428193	1.763485	409.589468	0.017420	0.020565
RS	41	1.535998	1.763485	412.054451	0.017524	0.020651
RS	42	1.651407	1.761473	413.175539	0.017572	0.020634
RS	43	1.774959	1.761473	411.871043	0.017517	0.020450
RS	44	1.907225	1.770114	406.594579	0.017292	0.020103
RS	45	2.048823	1.770114	401.273238	0.017066	0.019697
RS	46	2.200409	1.785977	390.415142	0.016604	0.019102
RS	47	2.362689	1.785977	381.076076	0.016207	0.018523
RS	48	2.536416	1.806036	365.647902	0.015551	0.017749
RS	49	2.722399	1.806036	352.539823	0.014993	0.017034
RS	50	2.921502	1.827657	333.638287	0.014189	0.016138
RS	51	3.134650	1.827657	317.255145	0.013493	0.015321
RS	52	3.362835	1.848329	296.035566	0.012590	0.014352
RS	53	3.607116	1.848329	277.096180	0.011785	0.013462
RS	54	3.868631	1.875090	253.523766	0.010782	0.012419
RS	55	4.148593	1.875090	233.216136	0.009919	0.011489
RS	56	4.448305	1.875090	212.252472	0.009027	0.010535
RS	57	4.769160	1.875090	190.973690	0.008122	0.009565
RS	58	5.112649	2.044840	156.877101	0.006672	0.008123
RS	59	5.480370	2.044840	139.945979	0.005952	0.007298
RS	60	5.874030	2.044840	123.246315	0.005242	0.006477
RS	61	6.295462	2.044840	107.054767	0.004553	0.005673
RS	62	6.746622	2.044840	91.629380	0.003897	0.004900
RS	63	7.229609	2.044840	351.302931	0.014941	0.019509
PA	4+25*2+4+6 0.092221742 0.020000932 7.229608944 0.278321256 0.202585349 0.266127752 0.355291396 0.463560374 0.607380388 0.793601974 1.014863486 1.255856464 1.493690331 1.701968018 1.858050444 1.948581952 1.975038071 1.953868179 1.907607670 1.855533497 1.810534640 1.779297586 1.763484755 1.761472711 1.770114025 1.785976710 1.806036147 1.827656862 1.848328628 1.875089978 2.044839629
//
IT	4268
RD	4
LK	-294084.964430
QD	-636.709230 -> -564.038480
RI	0.0621840179
TR	0.088664	0.020225
MT	7.511357
MM	C_pi: 1.265787, n_recomb: 25140.721791
RS	0	0.000000	0.327144	534.321619	0.021253	0.000898
RS	1	0.007118	0.327144	559.647350	0.022261	0.009010
RS	2	0.014744	0.327144	585.237301	0.023278	0.015244
RS	3	0.022912	0.327144	610.950449	0.024301	0.020395
RS	4	0.031661	0.198565	1039.242644	0.041337	0.035119
RS	5	0.041034	0.198565	1060.233594	0.042172	0.039225
RS	6	0.051073	0.256515	839.467285	0.033391	0.030651
RS	7	0.061827	0.256515	861.125419	0.034252	0.030796
RS	8	0.073347	0.341706	665.024894	0.026452	0.023558
RS	9	0.085686	0.341706	686.310177	0.027299	0.024545
RS	10	0.098905	0.445839	544.019121	0.021639	0.019851
RS	11	0.113064	0.445839	563.978230	0.022433	0.021051
RS	12	0.128231	0.589484	443.121660	0.017626	0.017014
RS	13	0.144477	0.589484	461.389554	0.018352	0.017937
RS	14	0.161880	0.784693	361.583056	0.014382	0.014398
RS	15	0.180522	0.784693	377.984431	0.015035	0.015043
RS	16	0.200491	1.027887	302.089001	0.012016	0.012253
RS	17	0.221882	1.027887	316.765732	0.012600	0.012737
RS	18	0.244795	1.304749	261.937043	0.010419	0.010684
RS	19	0.269339	1.304749	275.241023	0.010948	0.011083
RS	20	0.295630	1.588317	237.716358	0.009455	0.009669
RS	21	0.323793	1.588317	250.079067	0.009947	0.010047
RS	22	0.353961	1.842855	226.773085	0.009020	0.009179
RS	23	0.386276	1.842855	238.625360	0.009492	0.009578
RS	24	0.420892	2.034413	227.380316	0.009044	0.009178
RS	25	0.457971	2.034413	239.105066	0.009511	0.009635
RS	26	0.497691	2.140531	238.778455	0.009498	0.009681
RS	27	0.540237	2.140531	250.676440	0.009971	0.010246
RS	28	0.585812	2.160710	260.363716	0.010356	0.010743
RS	29	0.634632	2.160710	272.586957	0.010842	0.011454
RS	30	0.686927	2.117970	290.593356	0.011559	0.012361
RS	31	0.742944	2.117970	303.046661	0.012054	0.013190
RS	32	0.802949	2.044833	326.536761	0.012988	0.014382
RS	33	0.867226	2.044833	338.806371	0.013476	0.015250
RS	34	0.936078	1.968307	364.122781	0.014483	0.016540
RS	35	1.009831	1.968307	375.487605	0.014935	0.017342
RS	36	1.088834	1.905359	398.636715	0.015856	0.018510
RS	37	1.173461	1.905359	408.179643	0.016236	0.019136
RS	38	1.264112	1.863889	425.641080	0.016930	0.019979
RS	39	1.361217	1.863889	432.433757	0.017201	0.020343
RS	40	1.465233	1.844947	442.041865	0.017583	0.020746
RS	41	1.576655	1.844947	445.322228	0.017713	0.020820
RS	42	1.696007	1.845420	446.560835	0.017762	0.020782
RS	43	1.823856	1.845420	445.830771	0.017733	0.020593
RS	44	1.960806	1.860485	439.430310	0.017479	0.020192
RS	45	2.107504	1.860485	434.471206	0.017282	0.019790
RS	46	2.264645	1.885168	421.779036	0.016777	0.019129
RS	47	2.432972	1.885168	412.627944	0.016413	0.018564
RS	48	2.613282	1.915166	395.107010	0.015716	0.017730
RS	49	2.806427	1.915166	382.033919	0.015196	0.017040
RS	50	3.013321	1.946727	361.097370	0.014363	0.016100
RS	51	3.234943	1.946727	344.585379	0.013706	0.015313
RS	52	3.472340	1.976283	321.564105	0.012791	0.014322
RS	53	3.726637	1.976283	302.285636	0.012024	0.013466
RS	54	3.999037	2.013526	276.694854	0.011006	0.012403
RS	55	4.290826	2.013526	255.867740	0.010177	0.011509
RS	56	4.603387	2.013526	234.144961	0.009313	0.010586
RS	57	4.938198	2.013526	211.877780	0.008428	0.009640
RS	58	5.296842	2.247515	171.360849	0.006816	0.008026
RS	59	5.681016	2.247515	154.392284	0.006141	0.007264
RS	60	6.092538	2.247515	137.400640	0.005465	0.006497
RS	61	6.533354	2.247515	120.675770	0.004800	0.005737
RS	62	7.005549	2.247515	104.498829	0.004157	0.004998
RS	63	7.511357	2.247515	423.831340	0.016858	0.020817
PA	4+25*2+4+6 0.088664316 0.020225492 7.511357100 0.327143720 0.198564751 0.256515108 0.341705577 0.445838985 0.589483659 0.784693236 1.027886865 1.304749275 1.588317338 1.842855111 2.034413343 2.140531470 2.160710214 2.117970030 2.044833130 1.968306940 1.905359375 1.863889122 1.844947304 1.845420078 1.860485428 1.885168092 1.915165959 1.946726569 1.976283278 2.013526099 2.247514547
//
IT	4552
RD	5
LK	-293945.657872
QD	-590.609098 -> -529.827357
RI	0.0519151094
TR	0.085623	0.020536
MT	7.737602
MM	C_pi: 1.330291, n_recomb: 26805.275717
RS	0	0.000000	0.387919	484.187387	0.018063	0.000787
RS	1	0.007168	0.387919	509.097510	0.018992	0.008116
RS	2	0.014850	0.387919	534.558308	0.019942	0.013546
RS	3	0.023083	0.387919	560.471171	0.020909	0.017595
RS	4	0.031906	0.199813	1126.147203	0.042012	0.035747
RS	5	0.041362	0.199813	1149.272688	0.042875	0.039644
RS	6	0.051495	0.254242	923.869357	0.034466	0.031478
RS	7	0.062355	0.254242	947.363700	0.035342	0.031602
RS	8	0.073993	0.336778	735.436323	0.027436	0.024205
RS	9	0.086465	0.336778	758.599308	0.028300	0.025215
RS	10	0.099832	0.436812	604.563102	0.022554	0.020412
RS	11	0.114156	0.436812	626.360771	0.023367	0.021693
RS	12	0.129507	0.578425	491.127518	0.018322	0.017435
RS	13	0.145959	0.578425	511.144358	0.019069	0.018463
RS	14	0.163590	0.778205	396.229400	0.014782	0.014623
RS	15	0.182485	0.778205	414.170409	0.015451	0.015363
RS	16	0.202735	1.036532	325.573757	0.012146	0.012287
RS	17	0.224436	1.036532	341.506216	0.012740	0.012847
RS	18	0.247692	1.341317	277.149143	0.010339	0.010564
RS	19	0.272616	1.341317	291.431552	0.010872	0.011018
RS	20	0.299326	1.663357	247.291345	0.009225	0.009438
RS	21	0.327951	1.663357	260.415094	0.009715	0.009852
RS	22	0.358628	1.958914	232.913021	0.008689	0.008876
RS	23	0.391504	1.958914	245.393055	0.009155	0.009294
RS	24	0.426737	2.182914	231.956995	0.008653	0.008833
RS	25	0.464495	2.182914	244.268202	0.009113	0.009293
RS	26	0.504960	2.303065	243.632854	0.009089	0.009321
RS	27	0.548325	2.303065	256.172047	0.009557	0.009875
RS	28	0.594799	2.316155	267.485218	0.009979	0.010399
RS	29	0.644604	2.316155	280.493214	0.010464	0.011085
RS	30	0.697980	2.251652	301.982106	0.011266	0.012068
RS	31	0.755182	2.251652	315.415519	0.011767	0.012871
RS	32	0.816484	2.152230	343.800045	0.012826	0.014182
RS	33	0.882180	2.152230	357.226408	0.013327	0.015028
RS	34	0.952586	2.052471	388.027335	0.014476	0.016458
RS	35	1.028039	2.052471	400.626234	0.014946	0.017245
RS	36	1.108900	1.972979	428.789048	0.015996	0.018542
RS	37	1.195558	1.972979	439.492633	0.016396	0.019161
RS	38	1.288427	1.922464	460.522224	0.017180	0.020092
RS	39	1.387954	1.922464	468.260706	0.017469	0.020456
RS	40	1.494616	1.901176	479.491763	0.017888	0.020891
RS	41	1.608923	1.901176	483.424588	0.018035	0.020973
RS	42	1.731424	1.904547	484.431369	0.018072	0.020917
RS	43	1.862706	1.904547	484.057196	0.018058	0.020741
RS	44	2.003399	1.926215	476.057766	0.017760	0.020290
RS	45	2.154177	1.926215	471.204673	0.017579	0.019907
RS	46	2.315763	1.959793	456.151937	0.017017	0.019183
RS	47	2.488933	1.959793	446.915973	0.016673	0.018643
RS	48	2.674516	1.999778	426.787769	0.015922	0.017751
RS	49	2.873402	1.999778	413.481238	0.015425	0.017090
RS	50	3.086545	2.041318	390.053926	0.014551	0.016107
RS	51	3.314966	2.041318	373.168339	0.013921	0.015353
RS	52	3.559762	2.079794	347.974732	0.012982	0.014338
RS	53	3.822105	2.079794	328.152866	0.012242	0.013515
RS	54	4.103254	2.127581	300.225465	0.011200	0.012429
RS	55	4.404556	2.127581	278.733438	0.010398	0.011569
RS	56	4.727457	2.127581	256.131172	0.009555	0.010673
RS	57	5.073504	2.127581	232.780868	0.008684	0.009749
RS	58	5.444357	2.426923	185.349232	0.006915	0.007968
RS	59	5.841794	2.426923	168.340230	0.006280	0.007261
RS	60	6.267721	2.426923	151.088319	0.005637	0.006541
RS	61	6.724179	2.426923	133.890565	0.004995	0.005819
RS	62	7.213358	2.426923	117.043933	0.004366	0.005108
RS	63	7.737602	2.426923	497.915878	0.018575	0.022174
PA	4+25*2+4+6 0.085623038 0.020536380 7.737601976 0.387919092 0.199812579 0.254242111 0.336778416 0.436812197 0.578424825 0.778205113 1.036531860 1.341316936 1.663357431 1.958914054 2.182913783 2.303064830 2.316154679 2.251652022 2.152229791 2.052470835 1.972978831 1.922464058 1.901175850 1.904546898 1.926214932 1.959792685 1.999777716 2.041318370 2.079794096 2.127581156 2.426922895
//
IT	4302
RD	6
LK	-293827.248133
QD	-551.892961 -> -498.244063
RI	0.0434074092
TR	0.082928	0.020879
MT	7.931703
MM	C_pi: 1.389710, n_recomb: 28445.363524
RS	0	0.000000	0.456373	439.499040	0.015451	0.000696
RS	1	0.007210	0.456373	463.573958	0.016297	0.007376
RS	2	0.014940	0.456373	488.393812	0.017170	0.012147
RS	3	0.023227	0.456373	513.895169	0.018066	0.015328
RS	4	0.032111	0.202843	1199.278371	0.042161	0.036168
RS	5	0.041637	0.202843	1224.832827	0.043059	0.039834
RS	6	0.051848	0.255169	996.391497	0.035028	0.032049
RS	7	0.062797	0.255169	1021.917937	0.035926	0.032109
RS	8	0.074534	0.336059	797.969117	0.028053	0.024676
RS	9	0.087118	0.336059	823.067515	0.028935	0.025663
RS	10	0.100609	0.432330	661.216240	0.023245	0.020878
RS	11	0.115073	0.432330	684.851030	0.024076	0.022190
RS	12	0.130579	0.571183	538.055566	0.018915	0.017828
RS	13	0.147204	0.571183	559.817298	0.019680	0.018918
RS	14	0.165027	0.773194	431.224111	0.015160	0.014865
RS	15	0.184136	0.773194	450.722711	0.015845	0.015666
RS	16	0.204622	1.042590	350.011947	0.012305	0.012363
RS	17	0.226585	1.042590	367.234453	0.012910	0.012971
RS	18	0.250131	1.370217	293.565454	0.010320	0.010499
RS	19	0.275375	1.370217	308.865527	0.010858	0.010987
RS	20	0.302440	1.725988	258.191250	0.009077	0.009269
RS	21	0.331455	1.725988	272.112806	0.009566	0.009703
RS	22	0.362563	2.059356	240.438752	0.008453	0.008634
RS	23	0.395914	2.059356	253.576737	0.008915	0.009061
RS	24	0.431669	2.314445	237.918920	0.008364	0.008546
RS	25	0.470002	2.314445	250.837002	0.008818	0.009003
RS	26	0.511098	2.448614	249.794152	0.008782	0.009012
RS	27	0.555158	2.448614	262.982949	0.009245	0.009549
RS	28	0.602395	2.455127	275.779682	0.009695	0.010090
RS	29	0.653037	2.455127	289.569938	0.010180	0.010750
RS	30	0.707330	2.369623	314.414313	0.011053	0.011791
RS	31	0.765538	2.369623	328.819407	0.011560	0.012566
RS	32	0.827943	2.244922	362.054796	0.012728	0.013975
RS	33	0.894847	2.244922	376.628659	0.013240	0.014798
RS	34	0.966575	2.123062	412.973494	0.014518	0.016350
RS	35	1.043474	2.123062	426.795929	0.015004	0.017125
RS	36	1.125918	2.027993	460.091877	0.016175	0.018537
RS	37	1.214306	2.027993	471.936836	0.016591	0.019154
RS	38	1.309067	1.969003	496.633551	0.017459	0.020167
RS	39	1.410660	1.969003	505.280550	0.017763	0.020540
RS	40	1.519577	1.945483	518.148725	0.018216	0.021008
RS	41	1.636348	1.945483	522.674669	0.018375	0.021105
RS	42	1.761537	1.951504	523.364820	0.018399	0.021037
RS	43	1.895753	1.951504	523.268328	0.018396	0.020883
RS	44	2.039646	1.979326	513.510159	0.018053	0.020388
RS	45	2.193913	1.979326	508.673854	0.017882	0.020031
RS	46	2.359302	2.021294	491.065377	0.017263	0.019252
RS	47	2.536617	2.021294	481.653382	0.016933	0.018739
RS	48	2.726715	2.070784	458.725942	0.016127	0.017795
RS	49	2.930519	2.070784	445.101062	0.015648	0.017164
RS	50	3.149018	2.121887	419.018430	0.014731	0.016142
RS	51	3.383270	2.121887	401.687935	0.014121	0.015420
RS	52	3.634412	2.168938	374.198469	0.013155	0.014381
RS	53	3.903660	2.168938	353.782092	0.012437	0.013589
RS	54	4.192322	2.226928	323.416056	0.011370	0.012480
RS	55	4.501795	2.226928	301.235207	0.010590	0.011649
RS	56	4.833582	2.226928	277.743703	0.009764	0.010778
RS	57	5.189290	2.226928	253.314058	0.008905	0.009873
RS	58	5.570645	2.592060	198.669607	0.006984	0.007931
RS	59	5.979495	2.592060	181.662957	0.006386	0.007272
RS	60	6.417822	2.592060	164.216160	0.005773	0.006593
RS	61	6.887753	2.592060	146.629081	0.005155	0.005905
RS	62	7.391566	2.592060	129.209125	0.004542	0.005221
RS	63	7.931703	2.592060	573.179147	0.020150	0.023536
PA	4+25*2+4+6 0.082928363 0.020878569 7.931703197 0.456373063 0.202842993 0.255169294 0.336059301 0.432329833 0.571183041 0.773193717 1.042589967 1.370217439 1.725987778 2.059356001 2.314445363 2.448614128 2.455127141 2.369622736 2.244921877 2.123062102 2.027993386 1.969003200 1.945483091 1.951504153 1.979325747 2.021294129 2.070784228 2.121886685 2.168938103 2.226928039 2.592059586
//
IT	4888
RD	7
LK	-293722.241648
QD	-517.306451 -> -469.126959
RI	0.0366762559
TR	0.080500	0.021229
MT	8.104520
MM	C_pi: 1.445045, n_recomb: 30050.340796
RS	0	0.000000	0.530603	401.450302	0.013359	0.000619
RS	1	0.007246	0.530603	424.524619	0.014127	0.006756
RS	2	0.015017	0.530603	448.467750	0.014924	0.010997
RS	3	0.023352	0.530603	473.243569	0.015748	0.013498
RS	4	0.032290	0.206408	1264.283861	0.042072	0.036454
RS	5	0.041876	0.206408	1292.342916	0.043006	0.039916
RS	6	0.052157	0.257654	1060.177282	0.035280	0.032426
RS	7	0.063182	0.257654	1087.827901	0.036200	0.032429
RS	8	0.075007	0.337648	853.958110	0.028418	0.025010
RS	9	0.087688	0.337648	881.009609	0.029318	0.025959
RS	10	0.101288	0.430500	714.178672	0.023766	0.021262
RS	11	0.115874	0.430500	739.629110	0.024613	0.022582
RS	12	0.131516	0.566295	583.538158	0.019419	0.018187
RS	13	0.148292	0.566295	607.018108	0.020200	0.019316
RS	14	0.166284	0.769147	465.960715	0.015506	0.015107
RS	15	0.185579	0.769147	487.006776	0.016206	0.015951
RS	16	0.206273	1.046948	374.670440	0.012468	0.012460
RS	17	0.228466	1.046948	393.186429	0.013084	0.013103
RS	18	0.252267	1.393880	310.368174	0.010328	0.010467
RS	19	0.277793	1.393880	326.693223	0.010872	0.010979
RS	20	0.305169	1.780013	269.529393	0.008969	0.009139
RS	21	0.334528	1.780013	284.253412	0.009459	0.009587
RS	22	0.366015	2.149095	248.399420	0.008266	0.008435
RS	23	0.399783	2.149095	262.193811	0.008725	0.008865
RS	24	0.435998	2.434810	244.254891	0.008128	0.008300
RS	25	0.474837	2.434810	257.769539	0.008578	0.008751
RS	26	0.516491	2.583715	256.190280	0.008525	0.008738
RS	27	0.561163	2.583715	270.007862	0.008985	0.009258
RS	28	0.609072	2.584775	284.096168	0.009454	0.009808
RS	29	0.660453	2.584775	298.638752	0.009938	0.010442
RS	30	0.715556	2.479359	326.640043	0.010870	0.011527
RS	31	0.774653	2.479359	341.984193	0.011380	0.012275
RS	32	0.838032	2.330411	379.938897	0.012643	0.013763
RS	33	0.906003	2.330411	395.633712	0.013166	0.014567
RS	34	0.978900	2.187361	437.505434	0.014559	0.016222
RS	35	1.057079	2.187361	452.536145	0.015059	0.016987
RS	36	1.140923	2.077350	491.049999	0.016341	0.018504
RS	37	1.230842	2.077350	504.030223	0.016773	0.019122
RS	38	1.327277	2.010115	532.521459	0.017721	0.020212
RS	39	1.430700	2.010115	542.073120	0.018039	0.020596
RS	40	1.541617	1.984171	556.687923	0.018525	0.021100
RS	41	1.660571	1.984171	561.799481	0.018695	0.021217
RS	42	1.788145	1.992335	562.230577	0.018710	0.021143
RS	43	1.924964	1.992335	562.398888	0.018715	0.021013
RS	44	2.071696	2.025631	550.887020	0.018332	0.020484
RS	45	2.229061	2.025631	546.050782	0.018171	0.020153
RS	46	2.397829	2.075264	525.858383	0.017499	0.019327
RS	47	2.578826	2.075264	516.252319	0.017180	0.018843
RS	48	2.772938	2.133571	490.484385	0.016322	0.017853
RS	49	2.981116	2.133571	476.524373	0.015858	0.017251
RS	50	3.204379	2.193621	447.749260	0.014900	0.016193
RS	51	3.443820	2.193621	429.960785	0.014308	0.015500
RS	52	3.700611	2.248731	400.150728	0.013316	0.014441
RS	53	3.976010	2.248731	379.133463	0.012617	0.013677
RS	54	4.271364	2.316379	346.306988	0.011524	0.012545
RS	55	4.588121	2.316379	323.440485	0.010763	0.011741
RS	56	4.927830	2.316379	299.071304	0.009952	0.010892
RS	57	5.292155	2.316379	273.581519	0.009104	0.010004
RS	58	5.682880	2.747253	211.493512	0.007038	0.007907
RS	59	6.101918	2.747253	194.525118	0.006473	0.007291
RS	60	6.551319	2.747253	176.936149	0.005888	0.006648
RS	61	7.033285	2.747253	159.026168	0.005292	0.005991
RS	62	7.550175	2.747253	141.109142	0.004696	0.005330
RS	63	8.104520	2.747253	649.899571	0.021627	0.024883
PA	4+25*2+4+6 0.080499924 0.021229372 8.104520101 0.530603170 0.206407529 0.257653637 0.337648276 0.430499651 0.566295245 0.769147325 1.046948443 1.393879990 1.780012959 2.149094993 2.434810423 2.583714823 2.584774682 2.479358711 2.330411127 2.187360811 2.077350219 2.010114899 1.984171464 1.992334812 2.025631133 2.075263686 2.133570753 2.193621392 2.248731037 2.316378592 2.747252539
//
IT	4745
RD	8
LK	-293627.789069
QD	-486.008434 -> -442.421615
RI	0.0313707900
TR	0.078290	0.021579
MT	8.261699
MM	C_pi: 1.497148, n_recomb: 31620.740485
RS	0	0.000000	0.609678	369.300759	0.011679	0.000554
RS	1	0.007278	0.609678	391.340815	0.012376	0.006230
RS	2	0.015087	0.609678	414.325455	0.013103	0.010045
RS	3	0.023463	0.609678	438.239320	0.013859	0.012008
RS	4	0.032450	0.210026	1324.225285	0.041878	0.036653
RS	5	0.042090	0.210026	1354.774954	0.042845	0.039948
RS	6	0.052432	0.260948	1117.410441	0.035338	0.032664
RS	7	0.063527	0.260948	1147.221283	0.036281	0.032623
RS	8	0.075429	0.340595	904.638808	0.028609	0.025238
RS	9	0.088197	0.340595	933.640834	0.029526	0.026149
RS	10	0.101895	0.430317	763.928344	0.024159	0.021579
RS	11	0.116590	0.430317	791.168877	0.025021	0.022895
RS	12	0.132355	0.562923	627.640656	0.019849	0.018515
RS	13	0.149267	0.562923	652.808451	0.020645	0.019670
RS	14	0.167409	0.765701	500.322810	0.015823	0.015345
RS	15	0.186873	0.765701	522.899124	0.016537	0.016221
RS	16	0.207753	1.049992	399.343067	0.012629	0.012570
RS	17	0.230152	1.049992	419.147045	0.013255	0.013240
RS	18	0.254182	1.413539	327.295633	0.010351	0.010458
RS	19	0.279962	1.413539	344.643370	0.010899	0.010989
RS	20	0.307617	1.827415	281.003018	0.008887	0.009037
RS	21	0.337285	1.827415	296.524389	0.009378	0.009494
RS	22	0.369113	2.230646	256.464053	0.008111	0.008266
RS	23	0.403257	2.230646	270.903855	0.008567	0.008698
RS	24	0.439887	2.546945	250.610514	0.007926	0.008085
RS	25	0.479182	2.546945	264.702473	0.008371	0.008529
RS	26	0.521338	2.711637	262.450051	0.008300	0.008493
RS	27	0.566562	2.711637	276.867279	0.008756	0.008997
RS	28	0.615078	2.708628	292.040922	0.009236	0.009548
RS	29	0.667124	2.708628	307.297816	0.009718	0.010158
RS	30	0.722959	2.584518	338.223741	0.010696	0.011275
RS	31	0.782858	2.584518	354.466339	0.011210	0.011997
RS	32	0.847117	2.412291	396.959146	0.012554	0.013550
RS	33	0.916053	2.412291	413.741987	0.013085	0.014335
RS	34	0.990006	2.248790	461.068767	0.014581	0.016079
RS	35	1.069342	2.248790	477.290962	0.015094	0.016836
RS	36	1.154452	2.124275	521.072006	0.016479	0.018446
RS	37	1.245757	2.124275	535.188317	0.016925	0.019067
RS	38	1.343708	2.048861	567.604138	0.017950	0.020231
RS	39	1.448788	2.048861	578.073698	0.018281	0.020628
RS	40	1.561516	2.020200	594.587462	0.018804	0.021170
RS	41	1.682449	2.020200	600.303254	0.018984	0.021308
RS	42	1.812184	2.029940	600.605285	0.018994	0.021235
RS	43	1.951362	2.029940	601.057475	0.019008	0.021129
RS	44	2.100670	2.067991	587.883705	0.018592	0.020574
RS	45	2.260845	2.067991	583.064727	0.018439	0.020269
RS	46	2.432679	2.124520	560.346120	0.017721	0.019404
RS	47	2.617019	2.124520	550.560382	0.017411	0.018947
RS	48	2.814777	2.190903	521.986782	0.016508	0.017918
RS	49	3.026928	2.190903	507.703053	0.016056	0.017344
RS	50	3.254521	2.259231	476.258749	0.015062	0.016255
RS	51	3.498680	2.259231	458.021256	0.014485	0.015590
RS	52	3.760609	2.321822	425.909658	0.013469	0.014511
RS	53	4.041602	2.321822	404.299629	0.012786	0.013772
RS	54	4.343048	2.398496	369.025288	0.011670	0.012620
RS	55	4.666434	2.398496	345.481410	0.010926	0.011840
RS	56	5.013358	2.398496	320.248016	0.010128	0.011010
RS	57	5.385533	2.398496	293.716065	0.009289	0.010137
RS	58	5.784796	2.894702	223.984670	0.007083	0.007892
RS	59	6.213120	2.894702	207.079027	0.006549	0.007313
RS	60	6.672619	2.894702	189.385690	0.005989	0.006704
RS	61	7.165563	2.894702	171.201736	0.005414	0.006074
RS	62	7.694386	2.894702	152.844845	0.004834	0.005436
RS	63	8.261699	2.894702	728.317400	0.023033	0.026205
PA	4+25*2+4+6 0.078289800 0.021578665 8.261698522 0.609678059 0.210025747 0.260947728 0.340595279 0.430316748 0.562922563 0.765701267 1.049991712 1.413539119 1.827415418 2.230646058 2.546945228 2.711637013 2.708627811 2.584517516 2.412290749 2.248790217 2.124274922 2.048861201 2.020199968 2.029940375 2.067991476 2.124520166 2.190903386 2.259230708 2.321821830 2.398496380 2.894702466
//
IT	4037
RD	9
LK	-293542.273735
QD	-457.588299 -> -417.979799
RI	0.0271426272
TR	0.076267	0.021922
MT	8.406262
MM	C_pi: 1.546604, n_recomb: 33159.273417
RS	0	0.000000	0.693200	341.944089	0.010312	0.000499
RS	1	0.007308	0.693200	362.974938	0.010946	0.005779
RS	2	0.015149	0.693200	384.994090	0.011610	0.009247
RS	3	0.023564	0.693200	408.001939	0.012304	0.010778
RS	4	0.032594	0.213514	1380.768226	0.041640	0.036794
RS	5	0.042283	0.213514	1413.761149	0.042635	0.039955
RS	6	0.052681	0.264676	1169.581710	0.035272	0.032798
RS	7	0.063838	0.264676	1201.557592	0.036236	0.032732
RS	8	0.075811	0.344385	950.975931	0.028679	0.025387
RS	9	0.088659	0.344385	981.914214	0.029612	0.026263
RS	10	0.102445	0.431204	810.928504	0.024456	0.021841
RS	11	0.117239	0.431204	839.933610	0.025330	0.023149
RS	12	0.133114	0.560555	670.529554	0.020221	0.018815
RS	13	0.150150	0.560555	697.356213	0.021031	0.019988
RS	14	0.168430	0.762613	534.336859	0.016114	0.015578
RS	15	0.188046	0.762613	558.425402	0.016841	0.016479
RS	16	0.209095	1.051913	423.996190	0.012787	0.012688
RS	17	0.231683	1.051913	445.080752	0.013423	0.013379
RS	18	0.255921	1.429894	344.277025	0.010383	0.010465
RS	19	0.281931	1.429894	362.642950	0.010936	0.011011
RS	20	0.309841	1.869303	292.517293	0.008822	0.008956
RS	21	0.339791	1.869303	308.828766	0.009313	0.009421
RS	22	0.371929	2.305370	264.522366	0.007977	0.008122
RS	23	0.406416	2.305370	279.594730	0.008432	0.008553
RS	24	0.443424	2.652328	256.872307	0.007747	0.007895
RS	25	0.483135	2.652328	271.521079	0.008188	0.008332
RS	26	0.525749	2.833989	268.460164	0.008096	0.008271
RS	27	0.571477	2.833989	283.447051	0.008548	0.008760
RS	28	0.620546	2.828385	299.503072	0.009032	0.009307
RS	29	0.673201	2.828385	315.435319	0.009513	0.009895
RS	30	0.729704	2.686819	349.045037	0.010526	0.011033
RS	31	0.790336	2.686819	366.143701	0.011042	0.011733
RS	32	0.855399	2.492222	412.965753	0.012454	0.013338
RS	33	0.925216	2.492222	430.801256	0.012992	0.014104
RS	34	1.000136	2.308889	483.474730	0.014580	0.015926
RS	35	1.080530	2.308889	500.870334	0.015105	0.016674
RS	36	1.166799	2.170191	549.936393	0.016585	0.018370
RS	37	1.259373	2.170191	565.192005	0.017045	0.018994
RS	38	1.358711	2.086596	601.651857	0.018144	0.020229
RS	39	1.465309	2.086596	613.060129	0.018488	0.020639
RS	40	1.579697	2.054910	631.639060	0.019049	0.021221
RS	41	1.702444	2.054910	637.990046	0.019240	0.021379
RS	42	1.834160	2.065679	638.329170	0.019250	0.021313
RS	43	1.975503	2.065679	639.099378	0.019274	0.021231
RS	44	2.127173	2.107796	624.400865	0.018830	0.020658
RS	45	2.289928	2.107796	619.631835	0.018687	0.020378
RS	46	2.464576	2.170482	594.489127	0.017928	0.019482
RS	47	2.651987	2.170482	584.552275	0.017629	0.019050
RS	48	2.853093	2.244215	553.246651	0.016685	0.017988
RS	49	3.068895	2.244215	538.662150	0.016245	0.017439
RS	50	3.300468	2.320146	504.602069	0.015218	0.016324
RS	51	3.548963	2.320146	485.932596	0.014655	0.015683
RS	52	3.815617	2.389636	451.558520	0.013618	0.014589
RS	53	4.101758	2.389636	429.368045	0.012949	0.013873
RS	54	4.408808	2.474682	391.673861	0.011812	0.012701
RS	55	4.738297	2.474682	367.460339	0.011082	0.011942
RS	56	5.091864	2.474682	341.373841	0.010295	0.011129
RS	57	5.471269	2.474682	313.813640	0.009464	0.010269
RS	58	5.878399	3.035511	236.258143	0.007125	0.007883
RS	59	6.315281	3.035511	219.430914	0.006617	0.007338
RS	60	6.784088	3.035511	201.659801	0.006082	0.006759
RS	61	7.287155	3.035511	183.237837	0.005526	0.006155
RS	62	7.826984	3.035511	164.484287	0.004960	0.005537
RS	63	8.406262	3.035511	808.554689	0.024384	0.027500
PA	4+25*2+4+6 0.076266513 0.021922221 8.406261858 0.693199934 0.213514005 0.264676136 0.344384919 0.431204405 0.560554541 0.762612943 1.051913303 1.429893734 1.869302635 2.305369944 2.652327924 2.833989310 2.828385172 2.686819158 2.492221852 2.308888720 2.170191185 2.086595812 2.054909825 2.065679062 2.107796194 2.170482252 2.244214638 2.320146335 2.389635537 2.474682292 3.035511355
//
IT	3831
RD	10
LK	-293464.522514
QD	-431.718094 -> -395.600242
RI	0.0237259129
TR	0.074406	0.022258
MT	8.540175
MM	C_pi: 1.593809, n_recomb: 34668.046429
RS	0	0.000000	0.780967	318.418829	0.009185	0.000451
RS	1	0.007334	0.780967	338.490142	0.009764	0.005390
RS	2	0.015206	0.780967	359.572056	0.010372	0.008572
RS	3	0.023656	0.780967	381.676942	0.011009	0.009749
RS	4	0.032725	0.216809	1434.817307	0.041387	0.036897
RS	5	0.042460	0.216809	1470.195316	0.042408	0.039950
RS	6	0.052908	0.268638	1217.688415	0.035124	0.032857
RS	7	0.064123	0.268638	1251.815652	0.036109	0.032778
RS	8	0.076160	0.348715	993.685890	0.028663	0.025475
RS	9	0.089080	0.348715	1026.538103	0.029610	0.026321
RS	10	0.102948	0.432810	855.550727	0.024678	0.022059
RS	11	0.117833	0.432810	886.295161	0.025565	0.023357
RS	12	0.133809	0.558876	712.348367	0.020548	0.019091
RS	13	0.150957	0.558876	740.806727	0.021369	0.020278
RS	14	0.169363	0.759721	568.055796	0.016386	0.015804
RS	15	0.189119	0.759721	593.639074	0.017124	0.016725
RS	16	0.210324	1.052848	448.636664	0.012941	0.012812
RS	17	0.233084	1.052848	470.994174	0.013586	0.013521
RS	18	0.257513	1.443414	361.296622	0.010422	0.010485
RS	19	0.283734	1.443414	380.676004	0.010981	0.011043
RS	20	0.311878	1.906404	304.041822	0.008770	0.008893
RS	21	0.342087	1.906404	321.136124	0.009263	0.009363
RS	22	0.374511	2.374089	272.539706	0.007861	0.007996
RS	23	0.409313	2.374089	288.232242	0.008314	0.008428
RS	24	0.446667	2.751796	263.006650	0.007586	0.007725
RS	25	0.486761	2.751796	278.192716	0.008024	0.008156
RS	26	0.529796	2.951589	274.198287	0.007909	0.008068
RS	27	0.575987	2.951589	289.726380	0.008357	0.008544
RS	28	0.625566	2.944884	306.471613	0.008840	0.009082
RS	29	0.678781	2.944884	323.041668	0.009318	0.009651
RS	30	0.735899	2.787084	359.097675	0.010358	0.010803
RS	31	0.797206	2.787084	377.010392	0.010875	0.011481
RS	32	0.863009	2.570969	427.939729	0.012344	0.013127
RS	33	0.933639	2.570969	446.791372	0.012888	0.013877
RS	34	1.009449	2.368345	504.675787	0.014557	0.015765
RS	35	1.090819	2.368345	523.224910	0.015092	0.016506
RS	36	1.178157	2.215724	577.564866	0.016660	0.018279
RS	37	1.271901	2.215724	593.962387	0.017133	0.018906
RS	38	1.372520	2.123919	634.567847	0.018304	0.020208
RS	39	1.480519	2.123919	646.937702	0.018661	0.020631
RS	40	1.596439	2.088917	667.748429	0.019261	0.021255
RS	41	1.720860	2.088917	674.770309	0.019464	0.021432
RS	42	1.854407	2.100221	675.325391	0.019480	0.021379
RS	43	1.997749	2.100221	676.454251	0.019512	0.021319
RS	44	2.151604	2.145777	660.390032	0.019049	0.020735
RS	45	2.316743	2.145777	655.710512	0.018914	0.020479
RS	46	2.493993	2.213934	628.270317	0.018122	0.019557
RS	47	2.684244	2.213934	618.217022	0.017832	0.019150
RS	48	2.888448	2.294333	584.273480	0.016853	0.018060
RS	49	3.107630	2.294333	569.416027	0.016425	0.017535
RS	50	3.342886	2.377228	532.809192	0.015369	0.016397
RS	51	3.595397	2.377228	513.728121	0.014818	0.015779
RS	52	3.866428	2.453049	477.141539	0.013763	0.014671
RS	53	4.157337	2.453049	454.384441	0.013107	0.013975
RS	54	4.469582	2.545822	414.307075	0.011951	0.012787
RS	55	4.804728	2.545822	389.430873	0.011233	0.012047
RS	56	5.164454	2.545822	362.500588	0.010456	0.011249
RS	57	5.550564	2.545822	333.923329	0.009632	0.010401
RS	58	5.964993	3.170344	248.379901	0.007165	0.007879
RS	59	6.409816	3.170344	231.641520	0.006682	0.007365
RS	60	6.887265	3.170344	213.812265	0.006167	0.006813
RS	61	7.399730	3.170344	195.179989	0.005630	0.006232
RS	62	7.949781	3.170344	176.063912	0.005079	0.005633
RS	63	8.540175	3.170344	890.610073	0.025690	0.028764
PA	4+25*2+4+6 0.074405556 0.022258045 8.540175087 0.780966502 0.216809437 0.268638039 0.348714954 0.432809841 0.558875939 0.759721261 1.052848269 1.443414353 1.906404310 2.374088514 2.751796292 2.951589315 2.944884076 2.787083930 2.570968929 2.368345177 2.215723608 2.123918992 2.088916755 2.100220780 2.145776994 2.213934289 2.294332869 2.377227534 2.453049155 2.545822186 3.170343896
//
IT	4074
RD	11
LK	-293393.592525
QD	-408.105944 -> -375.073310
RI	0.0209260281
TR	0.072687	0.022585
MT	8.664890
MM	C_pi: 1.639042, n_recomb: 36148.432364
RS	0	0.000000	0.872890	297.957819	0.008243	0.000411
RS	1	0.007359	0.872890	317.127358	0.008773	0.005049
RS	2	0.015259	0.872890	337.315332	0.009331	0.007993
RS	3	0.023740	0.872890	358.543251	0.009919	0.008877
RS	4	0.032846	0.219900	1486.876810	0.041133	0.036975
RS	5	0.042622	0.219900	1524.579981	0.042176	0.039940
RS	6	0.053117	0.272715	1262.438258	0.034924	0.032861
RS	7	0.064384	0.272715	1298.691410	0.035927	0.032780
RS	8	0.076481	0.353397	1033.305224	0.028585	0.025517
RS	9	0.089468	0.353397	1068.043139	0.029546	0.026336
RS	10	0.103410	0.434911	898.074082	0.024844	0.022242
RS	11	0.118378	0.434911	930.532588	0.025742	0.023527
RS	12	0.134448	0.557686	753.204634	0.020836	0.019347
RS	13	0.151701	0.557686	783.268978	0.021668	0.020543
RS	14	0.170222	0.756942	601.513326	0.016640	0.016024
RS	15	0.190107	0.756942	628.574242	0.017389	0.016963
RS	16	0.211455	1.052920	473.274087	0.013093	0.012939
RS	17	0.234375	1.052920	496.896916	0.013746	0.013665
RS	18	0.258980	1.454471	378.352377	0.010467	0.010514
RS	19	0.285396	1.454471	398.740690	0.011031	0.011084
RS	20	0.313757	1.939254	315.570313	0.008730	0.008842
RS	21	0.344204	1.939254	333.440819	0.009224	0.009319
RS	22	0.376891	2.437388	280.506846	0.007760	0.007887
RS	23	0.411984	2.437388	296.808214	0.008211	0.008319
RS	24	0.449660	2.845857	269.012129	0.007442	0.007573
RS	25	0.490108	2.845857	284.717708	0.007876	0.007998
RS	26	0.533532	3.064870	279.676332	0.007737	0.007882
RS	27	0.580151	3.064870	295.719493	0.008181	0.008347
RS	28	0.630202	3.058526	312.974946	0.008658	0.008872
RS	29	0.683935	3.058526	330.147607	0.009133	0.009424
RS	30	0.741623	2.885695	368.420459	0.010192	0.010582
RS	31	0.803555	2.885695	387.106553	0.010709	0.011241
RS	32	0.870045	2.648866	441.917567	0.012225	0.012919
RS	33	0.941428	2.648866	461.748382	0.012774	0.013654
RS	34	1.018063	2.427440	524.689596	0.014515	0.015599
RS	35	1.100338	2.427440	544.370351	0.015059	0.016333
RS	36	1.188667	2.261113	603.948803	0.016707	0.018176
RS	37	1.283497	2.261113	621.488607	0.017193	0.018806
RS	38	1.385304	2.161075	666.318918	0.018433	0.020172
RS	39	1.494603	2.161075	679.672166	0.018802	0.020607
RS	40	1.611945	2.122504	702.869944	0.019444	0.021274
RS	41	1.737922	2.122504	710.599063	0.019658	0.021469
RS	42	1.873169	2.133905	711.551428	0.019684	0.021432
RS	43	2.018369	2.133905	713.081380	0.019726	0.021395
RS	44	2.174253	2.182340	695.819765	0.019249	0.020804
RS	45	2.341609	2.182340	691.271552	0.019123	0.020571
RS	46	2.521279	2.255351	661.671075	0.018304	0.019631
RS	47	2.714171	2.255351	651.538243	0.018024	0.019246
RS	48	2.921258	2.341787	615.061917	0.017015	0.018133
RS	49	3.143583	2.341787	599.961191	0.016597	0.017630
RS	50	3.382269	2.431046	560.885343	0.015516	0.016473
RS	51	3.638519	2.431046	541.414423	0.014978	0.015876
RS	52	3.913625	2.512670	502.670806	0.013906	0.014756
RS	53	4.208976	2.512670	479.361747	0.013261	0.014079
RS	54	4.526060	2.612556	436.942710	0.012087	0.012876
RS	55	4.866478	2.612556	411.410844	0.011381	0.012153
RS	56	5.231946	2.612556	383.645568	0.010613	0.011368
RS	57	5.624308	2.612556	354.061395	0.009795	0.010530
RS	58	6.045543	3.299682	260.383599	0.007203	0.007879
RS	59	6.497775	3.299682	243.741731	0.006743	0.007392
RS	60	6.983286	3.299682	225.869886	0.006248	0.006865
RS	61	7.504523	3.299682	207.049896	0.005728	0.006306
RS	62	8.064118	3.299682	187.599653	0.005190	0.005725
RS	63	8.664890	3.299682	974.402894	0.026956	0.029999
PA	4+25*2+4+6 0.072686698 0.022585120 8.664890479 0.872890247 0.219899781 0.272715482 0.353397239 0.434911200 0.557685782 0.756942157 1.052920061 1.454470780 1.939253539 2.437387858 2.845857078 3.064870336 3.058525614 2.885694962 2.648865970 2.427439971 2.261113331 2.161075259 2.122504341 2.133904998 2.182340297 2.255350967 2.341787218 2.431046241 2.512669896 2.612555950 3.299682322
//
IT	4636
RD	12
LK	-293328.695946
QD	-386.492313 -> -356.201454
RI	0.0186012892
TR	0.071094	0.022903
MT	8.781430
MM	C_pi: 1.682506, n_recomb: 37601.603916
RS	0	0.000000	0.968959	279.966203	0.007446	0.000375
RS	1	0.007381	0.968959	298.292076	0.007933	0.004750
RS	2	0.015307	0.968959	317.634341	0.008447	0.007492
RS	3	0.023818	0.968959	338.021503	0.008990	0.008132
RS	4	0.032958	0.222793	1537.249588	0.040883	0.037035
RS	5	0.042771	0.222793	1577.219648	0.041946	0.039928
RS	6	0.053310	0.276840	1304.337165	0.034688	0.032825
RS	7	0.064626	0.276840	1342.683521	0.035708	0.032748
RS	8	0.076777	0.358309	1070.251275	0.028463	0.025522
RS	9	0.089826	0.358309	1106.842418	0.029436	0.026319
RS	10	0.103837	0.437364	938.713417	0.024965	0.022395
RS	11	0.118883	0.437364	972.860608	0.025873	0.023666
RS	12	0.135039	0.556856	793.173473	0.021094	0.019585
RS	13	0.152388	0.556856	824.819191	0.021936	0.020787
RS	14	0.171017	0.754232	634.730662	0.016880	0.016237
RS	15	0.191021	0.754232	663.252399	0.017639	0.017191
RS	16	0.212502	1.052246	497.914785	0.013242	0.013068
RS	17	0.235568	1.052246	522.795289	0.013904	0.013808
RS	18	0.260337	1.463379	395.444464	0.010517	0.010551
RS	19	0.286935	1.463379	416.837394	0.011086	0.011132
RS	20	0.315495	1.968303	327.101577	0.008699	0.008803
RS	21	0.346164	1.968303	345.742312	0.009195	0.009285
RS	22	0.379096	2.495707	288.427692	0.007671	0.007792
RS	23	0.414459	2.495707	305.327838	0.008120	0.008223
RS	24	0.452432	2.934885	274.897215	0.007311	0.007435
RS	25	0.493209	2.934885	291.106310	0.007742	0.007855
RS	26	0.536995	3.174094	284.917637	0.007577	0.007711
RS	27	0.584013	3.174094	301.452168	0.008017	0.008165
RS	28	0.634501	3.169497	319.055980	0.008485	0.008675
RS	29	0.688716	3.169497	336.798731	0.008957	0.009211
RS	30	0.746933	2.982808	377.071470	0.010028	0.010371
RS	31	0.809447	2.982808	396.492182	0.010545	0.011013
RS	32	0.876575	2.726043	454.959598	0.012099	0.012715
RS	33	0.948658	2.726043	475.732774	0.012652	0.013436
RS	34	1.026062	2.486266	543.564728	0.014456	0.015429
RS	35	1.109179	2.486266	564.353530	0.015009	0.016156
RS	36	1.198431	2.306433	629.114477	0.016731	0.018062
RS	37	1.294271	2.306433	647.794309	0.017228	0.018695
RS	38	1.397185	2.198135	696.910980	0.018534	0.020123
RS	39	1.507695	2.198135	711.267032	0.018916	0.020569
RS	40	1.626363	2.155776	736.994602	0.019600	0.021280
RS	41	1.753789	2.155776	745.465801	0.019825	0.021492
RS	42	1.890621	2.166892	746.991504	0.019866	0.021476
RS	43	2.037553	2.166892	748.964387	0.019918	0.021458
RS	44	2.195330	2.217709	730.675934	0.019432	0.020867
RS	45	2.364754	2.217709	726.300683	0.019316	0.020655
RS	46	2.546682	2.295016	694.682107	0.018475	0.019701
RS	47	2.742040	2.295016	684.506661	0.018204	0.019337
RS	48	2.951816	2.386913	645.608569	0.017170	0.018206
RS	49	3.177078	2.386913	630.294242	0.016762	0.017724
RS	50	3.418966	2.481984	588.830991	0.015660	0.016551
RS	51	3.678708	2.481984	568.992038	0.015132	0.015973
RS	52	3.957622	2.568919	528.149106	0.014046	0.014843
RS	53	4.257124	2.568919	504.302879	0.013412	0.014183
RS	54	4.578732	2.675337	459.587360	0.012223	0.012968
RS	55	4.924080	2.675337	433.406634	0.011526	0.012259
RS	56	5.294918	2.675337	404.814612	0.010766	0.011486
RS	57	5.693128	2.675337	374.232826	0.009953	0.010657
RS	58	6.120731	3.423870	272.288879	0.007241	0.007882
RS	59	6.579896	3.423870	255.749506	0.006802	0.007421
RS	60	7.072953	3.423870	237.847917	0.006325	0.006917
RS	61	7.602404	3.423870	218.859278	0.005820	0.006377
RS	62	8.170935	3.423870	199.099141	0.005295	0.005813
RS	63	8.781430	3.423870	1059.830306	0.028186	0.031203
PA	4+25*2+4+6 0.071093811 0.022903190 8.781430386 0.968959279 0.222792664 0.276839598 0.358308549 0.437363698 0.556856095 0.754232234 1.052245779 1.463379028 1.968303245 2.495706591 2.934884763 3.174093551 3.169496690 2.982807831 2.726042545 2.486266110 2.306432591 2.198134962 2.155775752 2.166892148 2.217708922 2.295016242 2.386913325 2.481984387 2.568919159 2.675336837 3.423869894
//
IT	4770
RD	13
LK	-293269.163962
QD	-366.649982 -> -338.806935
RI	0.0166514085
TR	0.069613	0.023212
MT	8.890673
MM	C_pi: 1.724360, n_recomb: 39028.256488
RS	0	0.000000	1.069057	264.022421	0.006765	0.000344
RS	1	0.007402	1.069057	281.561905	0.007214	0.004484
RS	2	0.015352	1.069057	300.109015	0.007690	0.007054
RS	3	0.023890	1.069057	319.697601	0.008191	0.007488
RS	4	0.033061	0.225504	1586.108067	0.040640	0.037083
RS	5	0.042910	0.225504	1628.289250	0.041721	0.039915
RS	6	0.053488	0.280969	1343.746959	0.034430	0.032758
RS	7	0.064850	0.280969	1384.148932	0.035465	0.032692
RS	8	0.077052	0.363373	1104.823672	0.028308	0.025499
RS	9	0.090157	0.363373	1143.232324	0.029292	0.026276
RS	10	0.104233	0.440068	977.633648	0.025049	0.022522
RS	11	0.119350	0.440068	1013.443682	0.025967	0.023780
RS	12	0.135587	0.556299	832.305525	0.021326	0.019806
RS	13	0.153025	0.556299	865.508632	0.022176	0.021012
RS	14	0.171754	0.751574	667.710687	0.017108	0.016445
RS	15	0.191869	0.751574	697.676307	0.017876	0.017411
RS	16	0.213474	1.050949	522.548811	0.013389	0.013200
RS	17	0.236677	1.050949	548.678851	0.014059	0.013952
RS	18	0.261598	1.470421	412.567176	0.010571	0.010595
RS	19	0.288364	1.470421	434.960327	0.011145	0.011185
RS	20	0.317111	1.993937	338.635142	0.008677	0.008774
RS	21	0.347986	1.993937	358.040643	0.009174	0.009260
RS	22	0.381146	2.549455	296.302583	0.007592	0.007708
RS	23	0.416760	2.549455	313.792357	0.008040	0.008139
RS	24	0.455011	3.019156	280.673969	0.007192	0.007310
RS	25	0.496093	3.019156	297.372262	0.007619	0.007725
RS	26	0.540217	3.279450	289.944817	0.007429	0.007553
RS	27	0.587606	3.279450	306.949207	0.007865	0.007998
RS	28	0.638503	3.277924	324.754008	0.008321	0.008491
RS	29	0.693167	3.277924	343.036784	0.008789	0.009013
RS	30	0.751878	3.078498	385.107597	0.009867	0.010170
RS	31	0.814934	3.078498	405.226119	0.010383	0.010795
RS	32	0.882658	2.802534	467.131178	0.011969	0.012515
RS	33	0.955395	2.802534	488.810328	0.012525	0.013223
RS	34	1.033516	2.544823	561.361712	0.014383	0.015257
RS	35	1.117419	2.544823	583.233435	0.014944	0.015979
RS	36	1.207533	2.351675	653.102176	0.016734	0.017941
RS	37	1.304317	2.351675	672.916851	0.017242	0.018577
RS	38	1.408266	2.235107	726.360465	0.018611	0.020062
RS	39	1.519908	2.235107	741.735584	0.019005	0.020519
RS	40	1.639815	2.188768	770.122510	0.019732	0.021274
RS	41	1.768597	2.188768	779.367937	0.019969	0.021503
RS	42	1.906911	2.199267	781.635451	0.020027	0.021509
RS	43	2.055464	2.199267	784.091082	0.020090	0.021511
RS	44	2.215012	2.252028	764.943309	0.019600	0.020923
RS	45	2.386371	2.252028	760.781269	0.019493	0.020732
RS	46	2.570413	2.333132	727.287745	0.018635	0.019768
RS	47	2.768078	2.333132	717.105628	0.018374	0.019424
RS	48	2.980375	2.429969	675.898239	0.017318	0.018278
RS	49	3.208386	2.429969	660.399471	0.016921	0.017816
RS	50	3.453274	2.530348	616.632088	0.015800	0.016629
RS	51	3.716290	2.530348	596.446871	0.015282	0.016070
RS	52	3.998773	2.622136	553.565312	0.014184	0.014931
RS	53	4.302166	2.622136	529.196792	0.013559	0.014287
RS	54	4.628017	2.734551	482.230996	0.012356	0.013060
RS	55	4.977987	2.734551	455.408699	0.011669	0.012365
RS	56	5.353863	2.734551	425.998480	0.010915	0.011603
RS	57	5.757560	2.734551	394.428537	0.010106	0.010782
RS	58	6.191140	3.543228	284.101780	0.007279	0.007888
RS	59	6.656813	3.543228	267.670241	0.006858	0.007450
RS	60	7.156956	3.543228	249.750293	0.006399	0.006967
RS	61	7.694120	3.543228	230.609948	0.005909	0.006446
RS	62	8.271044	3.543228	210.561587	0.005395	0.005896
RS	63	8.890673	3.543228	1146.761212	0.029383	0.032378
PA	4+25*2+4+6 0.069612916 0.023212136 8.890673177 1.069056560 0.225503802 0.280969186 0.363372515 0.440067982 0.556299280 0.751574091 1.050949257 1.470421160 1.993937200 2.549455003 3.019156173 3.279450078 3.277924311 3.078498246 2.802533888 2.544822502 2.351675316 2.235107491 2.188767935 2.199267117 2.252027516 2.333132418 2.429969119 2.530348212 2.622135846 2.734551005 3.543227886
//
IT	4458
RD	14
LK	-293214.424516
QD	-348.382202 -> -322.733502
RI	0.0149997171
TR	0.068232	0.023512
MT	8.993419
MM	C_pi: 1.764737, n_recomb: 40428.830894
RS	0	0.000000	1.173127	249.782220	0.006178	0.000317
RS	1	0.007421	1.173127	266.589140	0.006594	0.004248
RS	2	0.015394	1.173127	284.390346	0.007034	0.006669
RS	3	0.023957	1.173127	303.223764	0.007500	0.006927
RS	4	0.033157	0.228048	1633.588126	0.040407	0.037122
RS	5	0.043039	0.228048	1677.927018	0.041503	0.039903
RS	6	0.053655	0.285072	1380.978321	0.034158	0.032670
RS	7	0.065058	0.285072	1423.394766	0.035207	0.032616
RS	8	0.077308	0.368532	1137.275667	0.028130	0.025454
RS	9	0.090466	0.368532	1177.463618	0.029124	0.026215
RS	10	0.104602	0.442957	1014.958471	0.025105	0.022629
RS	11	0.119786	0.442957	1052.404944	0.026031	0.023873
RS	12	0.136097	0.555967	870.615228	0.021535	0.020013
RS	13	0.153619	0.555967	905.351996	0.022394	0.021221
RS	14	0.172441	0.748969	700.442158	0.017325	0.016647
RS	15	0.192660	0.748969	731.834406	0.018102	0.017624
RS	16	0.214380	1.049134	547.165957	0.013534	0.013331
RS	17	0.237711	1.049134	574.536928	0.014211	0.014095
RS	18	0.262774	1.475840	429.714044	0.010629	0.010644
RS	19	0.289697	1.475840	453.102880	0.011207	0.011242
RS	20	0.318618	2.016514	350.166859	0.008661	0.008752
RS	21	0.349686	2.016514	370.331933	0.009160	0.009243
RS	22	0.383059	2.598990	304.133374	0.007523	0.007634
RS	23	0.418909	2.598990	322.204449	0.007970	0.008065
RS	24	0.457419	3.098945	286.351179	0.007083	0.007196
RS	25	0.498787	3.098945	303.525720	0.007508	0.007607
RS	26	0.543226	3.381085	294.780062	0.007291	0.007407
RS	27	0.590963	3.381085	312.234825	0.007723	0.007844
RS	28	0.642242	3.383840	330.111246	0.008165	0.008318
RS	29	0.697327	3.383840	348.906505	0.008630	0.008827
RS	30	0.756500	3.172797	392.583522	0.009710	0.009977
RS	31	0.820064	3.172797	413.365055	0.010225	0.010588
RS	32	0.888346	2.878350	478.495128	0.011835	0.012321
RS	33	0.961695	2.878350	501.044502	0.012393	0.013016
RS	34	1.040488	2.603102	578.139159	0.014300	0.015085
RS	35	1.125129	2.603102	601.067416	0.014867	0.015800
RS	36	1.216051	2.396815	675.958004	0.016720	0.017814
RS	37	1.313721	2.396815	696.899516	0.017238	0.018453
RS	38	1.418639	2.271972	754.694233	0.018667	0.019992
RS	39	1.531344	2.271972	771.101189	0.019073	0.020460
RS	40	1.652412	2.221498	802.258938	0.019844	0.021258
RS	41	1.782466	2.221498	812.307572	0.020092	0.021503
RS	42	1.922172	2.231090	815.475501	0.020171	0.021534
RS	43	2.072246	2.231090	818.451117	0.020244	0.021555
RS	44	2.233458	2.285408	798.606714	0.019753	0.020974
RS	45	2.406634	2.285408	794.696170	0.019657	0.020801
RS	46	2.592662	2.369860	759.470840	0.018785	0.019832
RS	47	2.792495	2.369860	749.316452	0.018534	0.019507
RS	48	3.007160	2.471170	705.910974	0.017461	0.018350
RS	49	3.237755	2.471170	690.256091	0.017073	0.017905
RS	50	3.485464	2.576396	644.269142	0.015936	0.016708
RS	51	3.751557	2.576396	623.759084	0.015429	0.016165
RS	52	4.037397	2.672624	578.899106	0.014319	0.015020
RS	53	4.344451	2.672624	554.023535	0.013704	0.014389
RS	54	4.674293	2.790546	504.855221	0.012488	0.013152
RS	55	5.028613	2.790546	477.399425	0.011808	0.012469
RS	56	5.409229	2.790546	447.180255	0.011061	0.011718
RS	57	5.818093	2.790546	414.632238	0.010256	0.010904
RS	58	6.257300	3.658079	295.820764	0.007317	0.007895
RS	59	6.729102	3.658079	279.502290	0.006913	0.007479
RS	60	7.235918	3.658079	261.574609	0.006470	0.007015
RS	61	7.780348	3.658079	242.298196	0.005993	0.006511
RS	62	8.365182	3.658079	221.981570	0.005491	0.005977
RS	63	8.993419	3.658079	1235.051219	0.030549	0.033524
PA	4+25*2+4+6 0.068231721 0.023511858 8.993419356 1.173127306 0.228047606 0.285071749 0.368531701 0.442957279 0.555967434 0.748969038 1.049133657 1.475840359 2.016514026 2.598990107 3.098944945 3.381085333 3.383840327 3.172797395 2.878350500 2.603101631 2.396814790 2.271972368 2.221497664 2.231090209 2.285408155 2.369860181 2.471170158 2.576396125 2.672623620 2.790545908 3.658078987
//
IT	4615
RD	15
LK	-293163.984286
QD	-331.519219 -> -307.844996
RI	0.0135886401
TR	0.066940	0.023802
MT	9.090320
MM	C_pi: 1.803750, n_recomb: 41803.776745
RS	0	0.000000	1.281138	236.972424	0.005669	0.000293
RS	1	0.007439	1.281138	253.096434	0.006054	0.004036
RS	2	0.015432	1.281138	270.198305	0.006463	0.006328
RS	3	0.024020	1.281138	288.319050	0.006897	0.006436
RS	4	0.033247	0.230440	1679.779844	0.040182	0.037155
RS	5	0.043159	0.230440	1726.225606	0.041294	0.039890
RS	6	0.053810	0.289127	1416.274314	0.033879	0.032565
RS	7	0.065252	0.289127	1460.662033	0.034941	0.032527
RS	8	0.077546	0.373740	1167.835292	0.027936	0.025392
RS	9	0.090755	0.373740	1209.762623	0.028939	0.026137
RS	10	0.104946	0.445983	1050.792323	0.025136	0.022717
RS	11	0.120193	0.445983	1089.848350	0.026071	0.023947
RS	12	0.136574	0.555813	908.131980	0.021724	0.020205
RS	13	0.154174	0.555813	944.378996	0.022591	0.021415
RS	14	0.173084	0.746424	732.908061	0.017532	0.016842
RS	15	0.193400	0.746424	765.709285	0.018317	0.017828
RS	16	0.215227	1.046898	571.748588	0.013677	0.013463
RS	17	0.238679	1.046898	600.351229	0.014361	0.014237
RS	18	0.263874	1.479869	446.871626	0.010690	0.010696
RS	19	0.290945	1.479869	471.251185	0.011273	0.011303
RS	20	0.320029	2.036368	361.689694	0.008652	0.008738
RS	21	0.351277	2.036368	382.609204	0.009153	0.009232
RS	22	0.384850	2.644641	311.921213	0.007462	0.007568
RS	23	0.420921	2.644641	330.565919	0.007908	0.008000
RS	24	0.459674	3.174506	291.936448	0.006983	0.007092
RS	25	0.501311	3.174506	309.575451	0.007405	0.007500
RS	26	0.546046	3.479144	299.441885	0.007163	0.007272
RS	27	0.594109	3.479144	317.329275	0.007591	0.007700
RS	28	0.645747	3.487352	335.157145	0.008017	0.008155
RS	29	0.701227	3.487352	354.439347	0.008479	0.008653
RS	30	0.760834	3.265713	399.550795	0.009558	0.009794
RS	31	0.824876	3.265713	420.962577	0.010070	0.010391
RS	32	0.893682	2.953464	489.115718	0.011700	0.012132
RS	33	0.967607	2.953464	512.500519	0.012260	0.012816
RS	34	1.047031	2.661067	593.959910	0.014208	0.014913
RS	35	1.132365	2.661067	617.917453	0.014781	0.015623
RS	36	1.224046	2.441813	697.732405	0.016691	0.017683
RS	37	1.322549	2.441813	719.790251	0.017218	0.018324
RS	38	1.428379	2.308698	781.945549	0.018705	0.019915
RS	39	1.542083	2.308698	799.393768	0.019123	0.020392
RS	40	1.664246	2.253954	833.420542	0.019936	0.021234
RS	41	1.795497	2.253954	844.297927	0.020197	0.021493
RS	42	1.936513	2.262391	848.513005	0.020298	0.021551
RS	43	2.088019	2.262391	852.042894	0.020382	0.021589
RS	44	2.250797	2.317923	831.659065	0.019894	0.021018
RS	45	2.425684	2.317923	828.035855	0.019808	0.020864
RS	46	2.613582	2.405324	791.216985	0.018927	0.019892
RS	47	2.815459	2.405324	781.123036	0.018685	0.019585
RS	48	3.032355	2.510680	735.631241	0.017597	0.018420
RS	49	3.265386	2.510680	719.847288	0.017220	0.017992
RS	50	3.515754	2.620337	671.723817	0.016068	0.016786
RS	51	3.784748	2.620337	650.909816	0.015571	0.016258
RS	52	4.073754	2.720627	604.131916	0.014452	0.015108
RS	53	4.384261	2.720627	578.764530	0.013845	0.014490
RS	54	4.717867	2.843610	527.441572	0.012617	0.013245
RS	55	5.076292	2.843610	499.360954	0.011945	0.012573
RS	56	5.461383	2.843610	468.342651	0.011203	0.011830
RS	57	5.875122	2.843610	434.827193	0.010402	0.011023
RS	58	6.319641	3.768706	307.442485	0.007354	0.007905
RS	59	6.797230	3.768706	291.242282	0.006967	0.007507
RS	60	7.310350	3.768706	273.316944	0.006538	0.007062
RS	61	7.861643	3.768706	253.919096	0.006074	0.006574
RS	62	8.453949	3.768706	233.352825	0.005582	0.006053
RS	63	9.090320	3.768706	1324.560749	0.031685	0.034643
PA	4+25*2+4+6 0.066939922 0.023802444 9.090319964 1.281138377 0.230440029 0.289127168 0.373739624 0.445983195 0.555813408 0.746424085 1.046898469 1.479868541 2.036368086 2.644640780 3.174505991 3.479144211 3.487352197 3.265713378 2.953464238 2.661067025 2.441812669 2.308698301 2.253954390 2.262391295 2.317923004 2.405324144 2.510680091 2.620337265 2.720626680 2.843610341 3.768706270
//
IT	4031
RD	16
LK	-293117.413933
QD	-315.914061 -> -294.022593
RI	0.0123766923
TR	0.065729	0.024084
MT	9.181936
MM	C_pi: 1.841488, n_recomb: 43153.394817
RS	0	0.000000	1.392837	225.411958	0.005224	0.000271
RS	1	0.007456	1.392837	240.900777	0.005582	0.003845
RS	2	0.015469	1.392837	257.349100	0.005964	0.006024
RS	3	0.024079	1.392837	274.800251	0.006368	0.006003
RS	4	0.033330	0.232697	1724.731934	0.039967	0.037184
RS	5	0.043272	0.232697	1773.235931	0.041091	0.039879
RS	6	0.053955	0.293122	1449.823745	0.033597	0.032449
RS	7	0.065435	0.293122	1496.138128	0.034670	0.032428
RS	8	0.077770	0.378969	1196.663875	0.027730	0.025316
RS	9	0.091025	0.378969	1240.289397	0.028741	0.026049
RS	10	0.105269	0.449107	1085.225636	0.025148	0.022789
RS	11	0.120575	0.449107	1125.863727	0.026090	0.024006
RS	12	0.137022	0.555811	944.859407	0.021895	0.020386
RS	13	0.154695	0.555811	982.593240	0.022770	0.021595
RS	14	0.173686	0.743943	765.090562	0.017730	0.017031
RS	15	0.194093	0.743943	799.282655	0.018522	0.018025
RS	16	0.216022	1.044327	596.276977	0.013818	0.013594
RS	17	0.239586	1.044327	626.101278	0.014509	0.014378
RS	18	0.264907	1.482697	464.027250	0.010753	0.010752
RS	19	0.292116	1.482697	489.392105	0.011341	0.011366
RS	20	0.321354	2.053782	373.197453	0.008648	0.008729
RS	21	0.352772	2.053782	394.866251	0.009150	0.009227
RS	22	0.386533	2.686707	319.665340	0.007408	0.007510
RS	23	0.422810	2.686707	338.876455	0.007853	0.007942
RS	24	0.461793	3.246075	297.435070	0.006893	0.006997
RS	25	0.503683	3.246075	315.527664	0.007312	0.007401
RS	26	0.548696	3.573746	303.946281	0.007043	0.007146
RS	27	0.597066	3.573746	322.250054	0.007468	0.007568
RS	28	0.649042	3.588486	339.922695	0.007877	0.008002
RS	29	0.704893	3.588486	359.668286	0.008335	0.008489
RS	30	0.764910	3.357240	406.054645	0.009410	0.009619
RS	31	0.829401	3.357240	428.065787	0.009920	0.010203
RS	32	0.898701	3.027852	499.048501	0.011565	0.011948
RS	33	0.973168	3.027852	523.234857	0.012125	0.012621
RS	34	1.053188	2.718680	608.881393	0.014110	0.014743
RS	35	1.139175	2.718680	633.840272	0.014688	0.015447
RS	36	1.231573	2.486621	718.474978	0.016649	0.017549
RS	37	1.330860	2.486621	741.636310	0.017186	0.018192
RS	38	1.437551	2.345249	808.146921	0.018727	0.019831
RS	39	1.552198	2.345249	826.642532	0.019156	0.020317
RS	40	1.675392	2.286124	863.622426	0.020013	0.021202
RS	41	1.807773	2.286124	875.350648	0.020285	0.021475
RS	42	1.950024	2.293188	880.748794	0.020410	0.021561
RS	43	2.102883	2.293188	884.864139	0.020505	0.021616
RS	44	2.267139	2.349632	864.089654	0.020024	0.021058
RS	45	2.443643	2.349632	860.787202	0.019947	0.020921
RS	46	2.633307	2.439625	822.509687	0.019060	0.019949
RS	47	2.837114	2.439625	812.507088	0.018828	0.019659
RS	48	3.056118	2.548642	765.038633	0.017728	0.018488
RS	49	3.291451	2.548642	749.151566	0.017360	0.018076
RS	50	3.544332	2.662352	698.974013	0.016197	0.016864
RS	51	3.816068	2.662352	677.876537	0.015709	0.016350
RS	52	4.108067	2.766361	629.240921	0.014581	0.015196
RS	53	4.421838	2.766361	603.397168	0.013983	0.014590
RS	54	4.759005	2.893997	549.968584	0.012745	0.013337
RS	55	5.121313	2.893997	521.272500	0.012080	0.012675
RS	56	5.510636	2.893997	489.465569	0.011342	0.011941
RS	57	5.928988	2.893997	454.994019	0.010544	0.011139
RS	58	6.378535	3.875380	318.960069	0.007391	0.007916
RS	59	6.861601	3.875380	302.883569	0.007019	0.007536
RS	60	7.380687	3.875380	284.970445	0.006604	0.007107
RS	61	7.938479	3.875380	265.465226	0.006152	0.006635
RS	62	8.537861	3.875380	244.667070	0.005670	0.006127
RS	63	9.181936	3.875380	1415.149614	0.032793	0.035733
PA	4+25*2+4+6 0.065728667 0.024084046 9.181936119 1.392837360 0.232697013 0.293122266 0.378969461 0.449107404 0.555811287 0.743943303 1.044326590 1.482696812 2.053782286 2.686707319 3.246074787 3.573746185 3.588486395 3.357240157 3.027851779 2.718679963 2.486621399 2.345249491 2.286123844 2.293187577 2.349632148 2.439624769 2.548641648 2.662352239 2.766360576 2.893996528 3.875379928
//
IT	4568
RD	17
LK	-293074.339421
QD	-301.439482 -> -281.162703
RI	0.0113288573
TR	0.064590	0.024357
MT	9.268784
MM	C_pi: 1.878037, n_recomb: 44477.994225
RS	0	0.000000	1.508073	214.931800	0.004832	0.000252
RS	1	0.007472	1.508073	229.829633	0.005167	0.003672
RS	2	0.015503	1.508073	245.667463	0.005523	0.005751
RS	3	0.024134	1.508073	262.490318	0.005902	0.005619
RS	4	0.033409	0.234825	1768.543390	0.039762	0.037209
RS	5	0.043378	0.234825	1819.058180	0.040898	0.039867
RS	6	0.054092	0.297048	1481.784619	0.033315	0.032325
RS	7	0.065606	0.297048	1529.980380	0.034399	0.032322
RS	8	0.077981	0.384202	1223.899042	0.027517	0.025229
RS	9	0.091280	0.384202	1269.180814	0.028535	0.025951
RS	10	0.105573	0.452306	1118.327476	0.025143	0.022847
RS	11	0.120934	0.452306	1160.519694	0.026092	0.024051
RS	12	0.137443	0.555940	980.803305	0.022051	0.020554
RS	13	0.155185	0.555940	1020.000583	0.022933	0.021762
RS	14	0.174253	0.741538	796.965362	0.017918	0.017214
RS	15	0.194746	0.741538	832.529758	0.018718	0.018215
RS	16	0.216771	1.041497	620.728042	0.013956	0.013725
RS	17	0.240441	1.041497	651.763238	0.014654	0.014516
RS	18	0.265879	1.484507	481.164558	0.010818	0.010811
RS	19	0.293219	1.484507	507.508713	0.011410	0.011432
RS	20	0.322602	2.069017	384.683788	0.008649	0.008725
RS	21	0.354180	2.069017	407.096690	0.009153	0.009227
RS	22	0.388117	2.725474	327.364800	0.007360	0.007459
RS	23	0.424591	2.725474	347.135486	0.007805	0.007891
RS	24	0.463790	3.313877	302.852176	0.006809	0.006909
RS	25	0.505918	3.313877	321.388325	0.007226	0.007311
RS	26	0.551194	3.665028	308.306390	0.006932	0.007028
RS	27	0.599853	3.665028	327.011616	0.007352	0.007444
RS	28	0.652149	3.687282	344.435253	0.007744	0.007857
RS	29	0.708351	3.687282	364.622514	0.008198	0.008335
RS	30	0.768754	3.447378	412.136490	0.009266	0.009452
RS	31	0.833670	3.447378	434.717966	0.009774	0.010025
RS	32	0.903436	3.101488	508.347127	0.011429	0.011770
RS	33	0.978416	3.101488	533.302303	0.011990	0.012433
RS	34	1.058999	2.775904	622.960805	0.014006	0.014574
RS	35	1.145603	2.775904	648.892729	0.014589	0.015274
RS	36	1.238678	2.531199	738.237169	0.016598	0.017413
RS	37	1.338708	2.531199	762.487183	0.017143	0.018057
RS	38	1.446213	2.381594	833.335261	0.018736	0.019743
RS	39	1.561750	2.381594	852.881362	0.019175	0.020238
RS	40	1.685921	2.317995	892.884436	0.020075	0.021163
RS	41	1.819371	2.317995	905.482275	0.020358	0.021451
RS	42	1.962792	2.323494	912.189103	0.020509	0.021566
RS	43	2.116930	2.323494	916.917985	0.020615	0.021637
RS	44	2.282586	2.380585	895.893841	0.020142	0.021092
RS	45	2.460620	2.380585	892.942986	0.020076	0.020972
RS	46	2.651957	2.472848	853.337392	0.019186	0.020003
RS	47	2.857592	2.472848	843.455042	0.018963	0.019729
RS	48	3.078592	2.585180	794.115977	0.017854	0.018554
RS	49	3.316106	2.585180	778.150492	0.017495	0.018157
RS	50	3.571368	2.702601	726.000199	0.016323	0.016940
RS	51	3.845704	2.702601	704.639068	0.015842	0.016440
RS	52	4.140539	2.810019	654.204736	0.014709	0.015282
RS	53	4.457405	2.810019	627.900098	0.014117	0.014688
RS	54	4.797948	2.941939	572.414371	0.012870	0.013428
RS	55	5.163938	2.941939	543.112902	0.012211	0.012776
RS	56	5.557275	2.941939	510.528611	0.011478	0.012048
RS	57	5.980004	2.941939	475.113116	0.010682	0.011253
RS	58	6.434320	3.978363	330.366221	0.007428	0.007927
RS	59	6.922585	3.978363	314.419050	0.007069	0.007565
RS	60	7.447334	3.978363	296.527857	0.006667	0.007151
RS	61	8.011293	3.978363	276.928863	0.006226	0.006693
RS	62	8.617394	3.978363	255.915882	0.005754	0.006198
RS	63	9.268784	3.978363	1506.681924	0.033875	0.036797
PA	4+25*2+4+6 0.064590119 0.024356795 9.268783847 1.508072517 0.234825421 0.297048450 0.384202005 0.452305536 0.555940093 0.741538167 1.041496605 1.484506744 2.069016583 2.725474067 3.313876768 3.665027737 3.687281541 3.447378004 3.101488071 2.775904222 2.531199483 2.381594309 2.317995355 2.323494387 2.380585215 2.472847561 2.585180468 2.702600736 2.810018945 2.941939275 3.978362718
//
IT	4724
RD	18
LK	-293034.432527
QD	-287.984476 -> -269.174391
RI	0.0104183819
TR	0.063517	0.024621
MT	9.351326
MM	C_pi: 1.913467, n_recomb: 45777.724420
RS	0	0.000000	1.626663	205.394870	0.004487	0.000235
RS	1	0.007487	1.626663	219.742661	0.004800	0.003515
RS	2	0.015535	1.626663	235.010359	0.005134	0.005506
RS	3	0.024186	1.626663	251.244221	0.005488	0.005278
RS	4	0.033484	0.236840	1811.231976	0.039566	0.037233
RS	5	0.043478	0.236840	1863.712214	0.040712	0.039857
RS	6	0.054221	0.300894	1512.320402	0.033036	0.032195
RS	7	0.065767	0.300894	1562.351800	0.034129	0.032210
RS	8	0.078179	0.389413	1249.690050	0.027299	0.025134
RS	9	0.091520	0.389413	1296.585665	0.028324	0.025845
RS	10	0.105859	0.455553	1150.170181	0.025125	0.022894
RS	11	0.121272	0.455553	1193.888084	0.026080	0.024085
RS	12	0.137840	0.556184	1015.963275	0.022193	0.020712
RS	13	0.155647	0.556184	1056.600508	0.023081	0.021918
RS	14	0.174788	0.739209	828.514869	0.018099	0.017391
RS	15	0.195363	0.739209	865.432577	0.018905	0.018398
RS	16	0.217477	1.038468	645.080133	0.014092	0.013854
RS	17	0.241247	1.038468	677.314690	0.014796	0.014653
RS	18	0.266798	1.485430	498.273286	0.010885	0.010871
RS	19	0.294261	1.485430	525.590320	0.011481	0.011499
RS	20	0.323780	2.082296	396.141336	0.008654	0.008725
RS	21	0.355510	2.082296	419.292994	0.009159	0.009231
RS	22	0.389615	2.761199	335.016699	0.007318	0.007414
RS	23	0.426274	2.761199	355.340320	0.007762	0.007846
RS	24	0.465677	3.378108	308.191645	0.006732	0.006829
RS	25	0.508031	3.378108	327.161990	0.007147	0.007228
RS	26	0.553556	3.753085	312.534495	0.006827	0.006919
RS	27	0.602489	3.753085	331.627417	0.007244	0.007329
RS	28	0.655087	3.783786	348.715646	0.007618	0.007721
RS	29	0.711622	3.783786	369.324357	0.008068	0.008189
RS	30	0.772390	3.536139	417.829461	0.009127	0.009292
RS	31	0.837709	3.536139	440.953817	0.009632	0.009854
RS	32	0.907917	3.174363	517.055541	0.011295	0.011598
RS	33	0.983383	3.174363	542.747787	0.011856	0.012251
RS	34	1.064499	2.832708	636.248107	0.013899	0.014409
RS	35	1.151688	2.832708	663.124500	0.014486	0.015103
RS	36	1.245405	2.575523	757.060650	0.016538	0.017276
RS	37	1.346139	2.575523	782.382762	0.017091	0.017922
RS	38	1.454415	2.417707	857.542159	0.018733	0.019651
RS	39	1.570799	2.417707	878.138975	0.019183	0.020153
RS	40	1.695896	2.349558	921.223318	0.020124	0.021120
RS	41	1.830359	2.349558	934.706294	0.020418	0.021420
RS	42	1.974890	2.353328	942.835670	0.020596	0.021564
RS	43	2.130243	2.353328	948.203176	0.020713	0.021651
RS	44	2.297227	2.410826	927.063529	0.020251	0.021122
RS	45	2.476714	2.410826	924.492565	0.020195	0.021018
RS	46	2.669640	2.505070	883.684201	0.019304	0.020054
RS	47	2.877010	2.505070	873.949122	0.019091	0.019795
RS	48	3.099907	2.620405	822.843424	0.017975	0.018619
RS	49	3.339492	2.620405	806.822931	0.017625	0.018235
RS	50	3.597017	2.741223	752.779844	0.016444	0.017015
RS	51	3.873822	2.741223	731.174241	0.015972	0.016527
RS	52	4.171353	2.851771	678.999409	0.014833	0.015368
RS	53	4.491160	2.851771	652.249356	0.014248	0.014784
RS	54	4.834913	2.987645	594.754554	0.012992	0.013519
RS	55	5.204403	2.987645	564.858456	0.012339	0.012875
RS	56	5.601558	2.987645	531.508812	0.011611	0.012154
RS	57	6.028449	2.987645	495.162338	0.010817	0.011363
RS	58	6.487303	4.077904	341.650657	0.007463	0.007939
RS	59	6.980512	4.077904	325.838734	0.007118	0.007592
RS	60	7.510649	4.077904	307.979200	0.006728	0.007194
RS	61	8.080478	4.077904	288.299805	0.006298	0.006749
RS	62	8.692973	4.077904	267.088640	0.005834	0.006265
RS	63	9.351326	4.077904	1599.013346	0.034930	0.037835
PA	4+25*2+4+6 0.063517414 0.024620833 9.351326174 1.626662641 0.236839992 0.300894077 0.389412836 0.455552971 0.556183713 0.739209404 1.038467694 1.485429804 2.082295757 2.761198972 3.378107908 3.753085137 3.783786107 3.536138676 3.174362582 2.832707522 2.575523041 2.417707428 2.349558206 2.353327577 2.410825651 2.505070073 2.620405314 2.741223089 2.851771233 2.987644923 4.077903501
//
IT	4393
RD	19
LK	-292997.404130
QD	-275.452880 -> -257.978584
RI	0.0096238804
TR	0.062505	0.024876
MT	9.429930
MM	C_pi: 1.947847, n_recomb: 47053.073884
RS	0	0.000000	1.748322	196.698665	0.004180	0.000220
RS	1	0.007501	1.748322	210.535014	0.004474	0.003371
RS	2	0.015566	1.748322	225.271053	0.004788	0.005284
RS	3	0.024235	1.748322	240.953886	0.005121	0.004973
RS	4	0.033554	0.238751	1852.842356	0.039378	0.037255
RS	5	0.043572	0.238751	1907.244405	0.040534	0.039847
RS	6	0.054342	0.304658	1541.541290	0.032762	0.032062
RS	7	0.065920	0.304658	1593.363076	0.033863	0.032096
RS	8	0.078366	0.394592	1274.143801	0.027079	0.025032
RS	9	0.091746	0.394592	1322.611004	0.028109	0.025735
RS	10	0.106130	0.458835	1180.814683	0.025095	0.022930
RS	11	0.121593	0.458835	1226.029745	0.026056	0.024108
RS	12	0.138215	0.556531	1050.343840	0.022323	0.020860
RS	13	0.156085	0.556531	1092.397740	0.023216	0.022063
RS	14	0.175295	0.736973	859.711406	0.018271	0.017562
RS	15	0.195946	0.736973	897.963117	0.019084	0.018574
RS	16	0.218146	1.035300	669.312392	0.014225	0.013981
RS	17	0.242011	1.035300	702.734209	0.014935	0.014787
RS	18	0.267667	1.485605	515.340202	0.010952	0.010934
RS	19	0.295247	1.485605	543.623265	0.011553	0.011567
RS	20	0.324896	2.093842	407.563018	0.008662	0.008729
RS	21	0.356769	2.093842	431.447966	0.009169	0.009238
RS	22	0.391033	2.794148	342.618291	0.007282	0.007373
RS	23	0.427867	2.794148	363.488409	0.007725	0.007807
RS	24	0.467465	3.438984	313.457461	0.006662	0.006755
RS	25	0.510033	3.438984	332.853294	0.007074	0.007152
RS	26	0.555794	3.838056	316.641270	0.006729	0.006816
RS	27	0.604987	3.838056	336.109211	0.007143	0.007221
RS	28	0.657871	3.878049	352.786175	0.007498	0.007592
RS	29	0.714722	3.878049	373.797699	0.007944	0.008052
RS	30	0.775838	3.623509	423.171038	0.008993	0.009140
RS	31	0.841538	3.623509	446.812676	0.009496	0.009692
RS	32	0.912166	3.246455	525.221775	0.011162	0.011431
RS	33	0.988093	3.246455	551.620716	0.011723	0.012076
RS	34	1.069715	2.889060	648.797651	0.013789	0.014246
RS	35	1.157460	2.889060	676.590183	0.014379	0.014935
RS	36	1.251787	2.619553	774.999890	0.016471	0.017139
RS	37	1.353190	2.619553	801.376307	0.017031	0.017786
RS	38	1.462200	2.453561	880.810977	0.018720	0.019555
RS	39	1.579387	2.453561	902.456399	0.019180	0.020065
RS	40	1.705365	2.380797	948.669803	0.020162	0.021072
RS	41	1.840792	2.380797	963.050567	0.020467	0.021384
RS	42	1.986379	2.382692	972.706293	0.020673	0.021559
RS	43	2.142886	2.382692	978.734663	0.020801	0.021659
RS	44	2.311134	2.440383	957.605992	0.020352	0.021149
RS	45	2.492003	2.440383	955.440703	0.020306	0.021060
RS	46	2.686440	2.536350	913.549740	0.019415	0.020102
RS	47	2.895462	2.536350	903.986897	0.019212	0.019858
RS	48	3.120163	2.654403	851.214655	0.018091	0.018681
RS	49	3.361721	2.654403	835.161079	0.017749	0.018311
RS	50	3.621398	2.778336	779.302316	0.016562	0.017089
RS	51	3.900555	2.778336	757.470547	0.016098	0.016613
RS	52	4.200653	2.891761	703.611656	0.014954	0.015451
RS	53	4.523262	2.891761	676.431341	0.014376	0.014877
RS	54	4.870071	3.031285	616.975245	0.013112	0.013607
RS	55	5.242896	3.031285	586.495389	0.012465	0.012971
RS	56	5.643688	3.031285	552.392546	0.011740	0.012257
RS	57	6.074546	3.031285	515.128248	0.010948	0.011471
RS	58	6.537723	4.174210	352.809237	0.007498	0.007952
RS	59	7.035645	4.174210	337.138386	0.007165	0.007620
RS	60	7.570918	4.174210	319.319893	0.006786	0.007235
RS	61	8.146345	4.174210	299.572894	0.006367	0.006803
RS	62	8.764936	4.174210	278.179440	0.005912	0.006331
RS	63	9.429930	4.174210	1692.030796	0.035960	0.038848
PA	4+25*2+4+6 0.062504790 0.024876416 9.429930480 1.748321517 0.238750837 0.304657778 0.394592376 0.458835452 0.556531137 0.736973255 1.035299532 1.485604756 2.093842377 2.794147945 3.438983540 3.838055841 3.878049139 3.623509285 3.246454896 2.889060404 2.619553065 2.453561148 2.380797111 2.382692103 2.440383427 2.536349524 2.654403139 2.778336063 2.891761128 3.031285311 4.174210252
//
IT	4758
RD	20
LK	-292962.998246
QD	-263.759218 -> -247.504472
RI	0.0089268589
TR	0.061547	0.025124
MT	9.504982
MM	C_pi: 1.981240, n_recomb: 48304.279901
RS	0	0.000000	1.872910	188.737581	0.003907	0.000207
RS	1	0.007515	1.872910	202.097593	0.004184	0.003240
RS	2	0.015594	1.872910	216.337212	0.004479	0.005082
RS	3	0.024281	1.872910	231.504094	0.004793	0.004700
RS	4	0.033620	0.240566	1893.420165	0.039198	0.037276
RS	5	0.043662	0.240566	1949.701786	0.040363	0.039838
RS	6	0.054458	0.308336	1569.557576	0.032493	0.031928
RS	7	0.066065	0.308336	1623.125014	0.033602	0.031980
RS	8	0.078544	0.399730	1297.363644	0.026858	0.024926
RS	9	0.091961	0.399730	1347.360467	0.027893	0.025621
RS	10	0.106387	0.462143	1210.309658	0.025056	0.022956
RS	11	0.121896	0.462143	1256.993201	0.026022	0.024122
RS	12	0.138571	0.556968	1083.956937	0.022440	0.020998
RS	13	0.156500	0.556968	1127.404364	0.023340	0.022197
RS	14	0.175775	0.734828	890.542962	0.018436	0.017728
RS	15	0.196499	0.734828	930.109224	0.019255	0.018743
RS	16	0.218780	1.032037	693.404723	0.014355	0.014107
RS	17	0.242736	1.032037	728.001119	0.015071	0.014919
RS	18	0.268492	1.485151	532.350063	0.011021	0.010997
RS	19	0.296183	1.485151	561.591765	0.011626	0.011636
RS	20	0.325955	2.103831	418.944739	0.008673	0.008736
RS	21	0.357965	2.103831	443.557472	0.009183	0.009249
RS	22	0.392380	2.824515	350.171128	0.007249	0.007338
RS	23	0.429381	2.824515	371.581647	0.007693	0.007772
RS	24	0.469163	3.496681	318.653538	0.006597	0.006687
RS	25	0.511935	3.496681	338.466738	0.007007	0.007082
RS	26	0.557920	3.920047	320.636261	0.006638	0.006720
RS	27	0.607361	3.920047	340.467502	0.007048	0.007121
RS	28	0.660518	3.970110	356.665407	0.007384	0.007470
RS	29	0.717669	3.970110	378.062479	0.007827	0.007923
RS	30	0.779116	3.709517	428.188117	0.008864	0.008994
RS	31	0.845179	3.709517	452.322901	0.009364	0.009537
RS	32	0.916207	3.317746	532.887092	0.011032	0.011270
RS	33	0.992573	3.317746	559.963591	0.011592	0.011906
RS	34	1.074678	2.944947	660.654443	0.013677	0.014086
RS	35	1.162952	2.944947	689.334972	0.014271	0.014771
RS	36	1.257861	2.663272	792.098115	0.016398	0.017001
RS	37	1.359901	2.663272	819.509908	0.016966	0.017650
RS	38	1.469609	2.489140	903.176701	0.018698	0.019457
RS	39	1.587562	2.489140	925.866382	0.019167	0.019975
RS	40	1.714379	2.411709	975.246373	0.020190	0.021020
RS	41	1.850726	2.411709	990.534814	0.020506	0.021343
RS	42	1.997318	2.411602	1001.811374	0.020740	0.021549
RS	43	2.154927	2.411602	1008.520079	0.020878	0.021663
RS	44	2.324380	2.469298	987.519957	0.020444	0.021171
RS	45	2.506568	2.469298	985.783806	0.020408	0.021097
RS	46	2.702446	2.566751	942.925439	0.019521	0.020147
RS	47	2.913043	2.566751	933.557979	0.019327	0.019917
RS	48	3.139467	2.687266	879.215837	0.018202	0.018742
RS	49	3.382906	2.687266	863.149859	0.017869	0.018384
RS	50	3.644639	2.814058	805.550702	0.016677	0.017161
RS	51	3.926041	2.814058	783.510375	0.016220	0.016696
RS	52	4.228589	2.930128	728.023315	0.015072	0.015534
RS	53	4.553873	2.930128	700.427620	0.014500	0.014969
RS	54	4.903602	3.073034	639.056366	0.013230	0.013695
RS	55	5.279612	3.073034	608.004070	0.012587	0.013066
RS	56	5.683879	3.073034	573.160697	0.011866	0.012357
RS	57	6.118525	3.073034	534.992316	0.011075	0.011575
RS	58	6.585834	4.267508	363.833526	0.007532	0.007965
RS	59	7.088260	4.267508	348.309712	0.007211	0.007646
RS	60	7.628442	4.267508	330.541576	0.006843	0.007275
RS	61	8.209218	4.267508	310.739531	0.006433	0.006855
RS	62	8.833638	4.267508	289.179303	0.005987	0.006393
RS	63	9.504982	4.267508	1785.606991	0.036966	0.039836
PA	4+25*2+4+6 0.061546840 0.025123667 9.504982250 1.872910409 0.240565872 0.308335924 0.399729796 0.462143116 0.556967944 0.734828210 1.032037366 1.485151386 2.103830589 2.824514948 3.496681139 3.920047389 3.970109609 3.709516901 3.317746337 2.944947341 2.663271573 2.489140471 2.411708902 2.411601596 2.469298187 2.566750858 2.687266243 2.814057681 2.930127963 3.073034012 4.267508384
//
IT	4315
RD	21
LK	-292930.987621
QD	-252.828967 -> -237.690148
RI	0.0083136826
TR	0.060639	0.025363
MT	9.576774
MM	C_pi: 2.013695, n_recomb: 49531.601130
RS	0	0.000000	2.000115	181.438935	0.003663	0.000194
RS	1	0.007527	2.000115	194.355607	0.003924	0.003119
RS	2	0.015622	2.000115	208.132180	0.004202	0.004897
RS	3	0.024325	2.000115	222.816629	0.004498	0.004454
RS	4	0.033684	0.242293	1932.997015	0.039026	0.037296
RS	5	0.043747	0.242293	1991.117151	0.040199	0.039829
RS	6	0.054567	0.311923	1596.477427	0.032231	0.031794
RS	7	0.066202	0.311923	1651.746253	0.033347	0.031863
RS	8	0.078713	0.404816	1319.439410	0.026638	0.024816
RS	9	0.092166	0.404816	1370.924183	0.027678	0.025504
RS	10	0.106631	0.465461	1238.714480	0.025009	0.022974
RS	11	0.122185	0.465461	1286.837606	0.025980	0.024129
RS	12	0.138910	0.557486	1116.800982	0.022547	0.021127
RS	13	0.156894	0.557486	1161.618697	0.023452	0.022323
RS	14	0.176232	0.732781	920.985007	0.018594	0.017887
RS	15	0.197025	0.732781	961.845958	0.019419	0.018906
RS	16	0.219384	1.028712	717.340207	0.014482	0.014230
RS	17	0.243425	1.028712	753.097945	0.015204	0.015049
RS	18	0.269276	1.484156	549.292311	0.011090	0.011061
RS	19	0.297074	1.484156	579.484829	0.011699	0.011706
RS	20	0.326963	2.112432	430.277465	0.008687	0.008746
RS	21	0.359103	2.112432	455.612166	0.009198	0.009262
RS	22	0.393662	2.852508	357.671403	0.007221	0.007306
RS	23	0.430822	2.852508	379.616246	0.007664	0.007741
RS	24	0.470780	3.551391	323.779894	0.006537	0.006624
RS	25	0.513746	3.551391	344.002656	0.006945	0.007017
RS	26	0.559945	3.999183	324.525038	0.006552	0.006631
RS	27	0.609623	3.999183	344.708547	0.006959	0.007027
RS	28	0.663039	4.060024	360.366878	0.007275	0.007354
RS	29	0.720477	4.060024	382.133315	0.007715	0.007801
RS	30	0.782239	3.794159	432.906560	0.008740	0.008855
RS	31	0.848649	3.794159	457.511745	0.009237	0.009389
RS	32	0.920058	3.388241	540.083785	0.010904	0.011115
RS	33	0.996843	3.388241	567.809746	0.011464	0.011742
RS	34	1.079408	3.000348	671.859588	0.013564	0.013930
RS	35	1.168188	3.000348	701.400220	0.014161	0.014610
RS	36	1.263651	2.706654	808.396491	0.016321	0.016865
RS	37	1.366300	2.706654	836.823758	0.016895	0.017514
RS	38	1.476675	2.524426	924.672509	0.018668	0.019358
RS	39	1.595360	2.524426	948.400076	0.019147	0.019882
RS	40	1.722978	2.442284	1000.975231	0.020209	0.020964
RS	41	1.860202	2.442284	1017.178670	0.020536	0.021299
RS	42	2.007756	2.440063	1030.160993	0.020798	0.021535
RS	43	2.166418	2.440063	1037.566951	0.020948	0.021663
RS	44	2.337022	2.497595	1016.806162	0.020528	0.021190
RS	45	2.520469	2.497595	1015.520353	0.020502	0.021130
RS	46	2.717725	2.596321	971.804755	0.019620	0.020190
RS	47	2.929829	2.596321	962.654034	0.019435	0.019972
RS	48	3.157899	2.719063	906.835926	0.018308	0.018800
RS	49	3.403137	2.719063	890.776900	0.017984	0.018455
RS	50	3.666836	2.848479	831.510449	0.016787	0.017231
RS	51	3.950384	2.848479	809.278377	0.016339	0.016777
RS	52	4.255277	2.966986	752.217140	0.015187	0.015615
RS	53	4.583120	2.966986	724.220740	0.014621	0.015058
RS	54	4.935642	3.113029	660.980207	0.013345	0.013781
RS	55	5.314699	3.113029	629.367036	0.012706	0.013159
RS	56	5.722291	3.113029	593.796119	0.011988	0.012455
RS	57	6.160563	3.113029	554.737800	0.011200	0.011677
RS	58	6.631827	4.357980	374.716220	0.007565	0.007978
RS	59	7.138565	4.357980	359.345407	0.007255	0.007672
RS	60	7.683448	4.357980	341.636785	0.006897	0.007313
RS	61	8.269346	4.357980	321.791944	0.006497	0.006905
RS	62	8.899349	4.357980	300.080036	0.006058	0.006453
RS	63	9.576774	4.357980	1879.621994	0.037948	0.040800
PA	4+25*2+4+6 0.060639068 0.025362846 9.576774337 2.000115301 0.242292728 0.311923065 0.404815927 0.465461071 0.557486362 0.732780511 1.028712153 1.484156399 2.112431894 2.852507539 3.551390979 3.999182867 4.060024086 3.794159217 3.388241359 3.000348219 2.706653593 2.524426257 2.442283751 2.440062642 2.497594741 2.596320818 2.719062615 2.848478748 2.966985938 3.113028915 4.357979568
//
IT	4863
RD	22
LK	-292901.168981
QD	-242.595964 -> -228.480390
RI	0.0077725925
TR	0.059777	0.025594
MT	9.645588
MM	C_pi: 2.045257, n_recomb: 50735.270384
RS	0	0.000000	2.129597	174.739880	0.003444	0.000183
RS	1	0.007540	2.129597	187.244209	0.003691	0.003008
RS	2	0.015648	2.129597	200.589288	0.003954	0.004729
RS	3	0.024367	2.129597	214.823228	0.004234	0.004233
RS	4	0.033744	0.243937	1971.612951	0.038861	0.037315
RS	5	0.043827	0.243937	2031.531494	0.040042	0.039820
RS	6	0.054671	0.315421	1622.366007	0.031977	0.031660
RS	7	0.066333	0.315421	1679.292795	0.033099	0.031747
RS	8	0.078874	0.409843	1340.454518	0.026421	0.024704
RS	9	0.092360	0.409843	1393.386113	0.027464	0.025386
RS	10	0.106863	0.468785	1266.063619	0.024954	0.022985
RS	11	0.122460	0.468785	1315.597305	0.025931	0.024129
RS	12	0.139233	0.558079	1148.878513	0.022645	0.021248
RS	13	0.157270	0.558079	1195.043312	0.023554	0.022440
RS	14	0.176667	0.730831	951.022358	0.018745	0.018041
RS	15	0.197527	0.730831	993.157956	0.019575	0.019062
RS	16	0.219959	1.025355	741.100583	0.014607	0.014351
RS	17	0.244082	1.025355	778.005912	0.015335	0.015175
RS	18	0.270025	1.482705	566.154481	0.011159	0.011126
RS	19	0.297923	1.482705	597.289532	0.011773	0.011776
RS	20	0.327925	2.119780	441.557769	0.008703	0.008759
RS	21	0.360189	2.119780	467.608553	0.009217	0.009278
RS	22	0.394885	2.878283	365.120442	0.007197	0.007279
RS	23	0.432197	2.878283	387.593787	0.007640	0.007714
RS	24	0.472323	3.603264	328.839542	0.006481	0.006565
RS	25	0.515474	3.603264	349.464501	0.006888	0.006957
RS	26	0.561878	4.075538	328.316510	0.006471	0.006546
RS	27	0.611781	4.075538	348.842077	0.006876	0.006938
RS	28	0.665446	4.147813	363.906293	0.007173	0.007245
RS	29	0.723158	4.147813	386.027076	0.007609	0.007685
RS	30	0.785220	3.877440	437.349808	0.008620	0.008722
RS	31	0.851962	3.877440	462.403973	0.009114	0.009248
RS	32	0.923737	3.457909	546.847875	0.010778	0.010964
RS	33	1.000922	3.457909	575.196423	0.011337	0.011584
RS	34	1.083927	3.055245	682.452288	0.013451	0.013777
RS	35	1.173190	3.055245	712.825501	0.014050	0.014453
RS	36	1.269184	2.749682	823.933637	0.016240	0.016730
RS	37	1.372415	2.749682	853.355710	0.016820	0.017380
RS	38	1.483429	2.559408	945.329562	0.018633	0.019257
RS	39	1.602813	2.559408	970.086872	0.019121	0.019788
RS	40	1.731198	2.472515	1025.879162	0.020220	0.020906
RS	41	1.869263	2.472515	1043.002533	0.020558	0.021252
RS	42	2.017737	2.468081	1057.767423	0.020849	0.021518
RS	43	2.177406	2.468081	1065.885055	0.021009	0.021659
RS	44	2.349113	2.525297	1045.466748	0.020606	0.021207
RS	45	2.533766	2.525297	1044.650275	0.020590	0.021159
RS	46	2.732341	2.625105	1000.181854	0.019714	0.020230
RS	47	2.945888	2.625105	991.267505	0.019538	0.020025
RS	48	3.175536	2.749857	934.064584	0.018411	0.018856
RS	49	3.422498	2.749857	918.030568	0.018095	0.018523
RS	50	3.688079	2.881687	857.167094	0.016895	0.017299
RS	51	3.973685	2.881687	834.759362	0.016453	0.016855
RS	52	4.280824	3.002439	776.177335	0.015299	0.015694
RS	53	4.611121	3.002439	747.794544	0.014739	0.015145
RS	54	4.966320	3.151399	682.729418	0.013457	0.013865
RS	55	5.348300	3.151399	650.567135	0.012823	0.013249
RS	56	5.759079	3.151399	614.281936	0.012108	0.012551
RS	57	6.200830	3.151399	574.348182	0.011320	0.011776
RS	58	6.675887	4.445796	385.450214	0.007597	0.007991
RS	59	7.186761	4.445796	370.238288	0.007297	0.007697
RS	60	7.736153	4.445796	352.598112	0.006950	0.007350
RS	61	8.326967	4.445796	332.722381	0.006558	0.006953
RS	62	8.962326	4.445796	310.873452	0.006127	0.006510
RS	63	9.645588	4.445796	1973.954969	0.038907	0.041741
PA	4+25*2+4+6 0.059777384 0.025594158 9.645587858 2.129596928 0.243936837 0.315421013 0.409843040 0.468785315 0.558079495 0.730830502 1.025354978 1.482704905 2.119779542 2.878282980 3.603264286 4.075537506 4.147812597 3.877439680 3.457909345 3.055244746 2.749682007 2.559408152 2.472515448 2.468081188 2.525297335 2.625105145 2.749857300 2.881687198 3.002439345 3.151399373 4.445795998
//
IT	4943
RD	23
LK	-292873.361378
QD	-233.001562 -> -219.826034
RI	0.0072934730
TR	0.058958	0.025818
MT	9.711630
MM	C_pi: 2.075969, n_recomb: 51915.696684
RS	0	0.000000	2.261074	168.580062	0.003247	0.000173
RS	1	0.007551	2.261074	180.700756	0.003481	0.002904
RS	2	0.015672	2.261074	193.643708	0.003730	0.004574
RS	3	0.024407	2.261074	207.457023	0.003996	0.004032
RS	4	0.033801	0.245508	2009.267501	0.038703	0.037334
RS	5	0.043905	0.245508	2070.945982	0.039891	0.039812
RS	6	0.054771	0.318825	1647.321203	0.031731	0.031528
RS	7	0.066458	0.318825	1705.863508	0.032858	0.031632
RS	8	0.079027	0.414809	1360.475502	0.026205	0.024590
RS	9	0.092546	0.414809	1414.813552	0.027252	0.025267
RS	10	0.107085	0.472102	1292.421743	0.024895	0.022989
RS	11	0.122723	0.472102	1343.337140	0.025875	0.024122
RS	12	0.139541	0.558737	1180.203515	0.022733	0.021361
RS	13	0.157629	0.558737	1227.692366	0.023648	0.022548
RS	14	0.177083	0.728976	980.645747	0.018889	0.018189
RS	15	0.198005	0.728976	1024.035907	0.019725	0.019213
RS	16	0.220508	1.021991	764.669927	0.014729	0.014470
RS	17	0.244710	1.021991	802.708670	0.015462	0.015300
RS	18	0.270740	1.480877	582.922789	0.011228	0.011192
RS	19	0.298735	1.480877	614.991587	0.011846	0.011847
RS	20	0.328843	2.126021	452.776971	0.008721	0.008774
RS	21	0.361226	2.126021	479.537648	0.009237	0.009296
RS	22	0.396054	2.902054	372.511340	0.007175	0.007255
RS	23	0.433511	2.902054	395.507194	0.007618	0.007691
RS	24	0.473797	3.652472	333.833286	0.006430	0.006511
RS	25	0.517125	3.652472	354.853369	0.006835	0.006902
RS	26	0.563725	4.149247	332.014361	0.006395	0.006467
RS	27	0.613844	4.149247	352.872304	0.006797	0.006855
RS	28	0.667747	4.233542	367.294707	0.007075	0.007142
RS	29	0.725721	4.233542	389.755749	0.007507	0.007575
RS	30	0.788072	3.959365	441.540082	0.008505	0.008595
RS	31	0.855131	3.959365	467.023106	0.008996	0.009113
RS	32	0.927255	3.526753	553.209304	0.010656	0.010820
RS	33	1.004824	3.526753	582.154726	0.011213	0.011432
RS	34	1.088250	3.109611	692.473621	0.013338	0.013628
RS	35	1.177977	3.109611	723.652508	0.013939	0.014300
RS	36	1.274478	2.792340	838.749536	0.016156	0.016596
RS	37	1.378267	2.792340	869.145305	0.016741	0.017247
RS	38	1.489892	2.594058	965.188447	0.018591	0.019156
RS	39	1.609947	2.594058	990.965819	0.019088	0.019692
RS	40	1.739067	2.502395	1049.985836	0.020225	0.020846
RS	41	1.877937	2.502395	1068.032020	0.020572	0.021202
RS	42	2.027294	2.495656	1084.649622	0.020893	0.021498
RS	43	2.187928	2.495656	1093.491082	0.021063	0.021651
RS	44	2.360692	2.552419	1073.512090	0.020678	0.021220
RS	45	2.546502	2.552419	1073.181808	0.020672	0.021185
RS	46	2.746343	2.653131	1028.060474	0.019802	0.020268
RS	47	2.961274	2.653131	1019.400253	0.019636	0.020075
RS	48	3.192434	2.779702	960.897658	0.018509	0.018911
RS	49	3.441050	2.779702	944.905475	0.018201	0.018588
RS	50	3.708439	2.913744	882.515316	0.016999	0.017366
RS	51	3.996018	2.913744	859.946887	0.016564	0.016932
RS	52	4.305314	3.036570	799.894340	0.015408	0.015771
RS	53	4.637964	3.036570	771.138925	0.014854	0.015230
RS	54	4.995734	3.188247	704.292850	0.013566	0.013947
RS	55	5.380519	3.188247	671.593080	0.012936	0.013337
RS	56	5.794359	3.188247	634.606778	0.012224	0.012644
RS	57	6.239449	3.188247	593.812077	0.011438	0.011873
RS	58	6.718149	4.531100	396.031284	0.007628	0.008003
RS	59	7.232995	4.531100	380.983952	0.007339	0.007721
RS	60	7.786719	4.531100	363.420842	0.007000	0.007385
RS	61	8.382254	4.531100	343.525699	0.006617	0.006998
RS	62	9.022760	4.531100	321.553890	0.006194	0.006566
RS	63	9.711630	4.531100	2068.506873	0.039844	0.042659
PA	4+25*2+4+6 0.058958370 0.025817910 9.711630279 2.261074014 0.245508411 0.318825418 0.414808778 0.472102451 0.558737327 0.728975505 1.021991158 1.480877287 2.126021168 2.902054200 3.652471824 4.149247500 4.233541690 3.959364763 3.526752534 3.109610904 2.792340290 2.594058343 2.502394522 2.495656495 2.552418532 2.653131149 2.779702136 2.913744332 3.036570468 3.188246810 4.531099753
//
IT	3851
RD	24
LK	-292847.401597
QD	-223.993304 -> -211.682944
RI	0.0068676605
TR	0.058178	0.026034
MT	9.775203
MM	C_pi: 2.105886, n_recomb: 53073.222779
RS	0	0.000000	2.394308	162.903862	0.003069	0.000164
RS	1	0.007562	2.394308	174.667336	0.003291	0.002809
RS	2	0.015696	2.394308	187.235294	0.003528	0.004431
RS	3	0.024445	2.394308	200.655725	0.003781	0.003850
RS	4	0.033856	0.247009	2046.024742	0.038551	0.037352
RS	5	0.043978	0.247009	2109.425577	0.039746	0.039804
RS	6	0.054866	0.322140	1671.394404	0.031492	0.031398
RS	7	0.066577	0.322140	1731.511093	0.032625	0.031519
RS	8	0.079174	0.419708	1379.577202	0.025994	0.024475
RS	9	0.092724	0.419708	1435.282379	0.027043	0.025147
RS	10	0.107298	0.475413	1317.819672	0.024830	0.022988
RS	11	0.122974	0.475413	1370.088175	0.025815	0.024111
RS	12	0.139836	0.559458	1210.779748	0.022813	0.021466
RS	13	0.157972	0.559458	1259.569899	0.023733	0.022649
RS	14	0.177480	0.727223	1009.836441	0.019027	0.018332
RS	15	0.198464	0.727223	1054.461080	0.019868	0.019358
RS	16	0.221034	1.018648	788.032070	0.014848	0.014587
RS	17	0.245311	1.018648	827.189780	0.015586	0.015421
RS	18	0.271424	1.478733	599.591056	0.011297	0.011257
RS	19	0.299512	1.478733	632.584684	0.011919	0.011917
RS	20	0.329724	2.131280	463.930908	0.008741	0.008790
RS	21	0.362220	2.131280	491.395239	0.009259	0.009315
RS	22	0.397174	2.923978	379.844311	0.007157	0.007233
RS	23	0.434771	2.923978	403.356894	0.007600	0.007670
RS	24	0.475211	3.699175	338.763240	0.006383	0.006461
RS	25	0.518709	3.699175	360.171761	0.006786	0.006851
RS	26	0.565497	4.220446	335.623223	0.006324	0.006392
RS	27	0.615823	4.220446	356.804456	0.006723	0.006777
RS	28	0.669954	4.317294	370.542411	0.006982	0.007043
RS	29	0.728179	4.317294	393.330546	0.007411	0.007471
RS	30	0.790807	4.040000	445.493535	0.008394	0.008473
RS	31	0.858172	4.040000	471.386416	0.008882	0.008984
RS	32	0.930630	3.594800	559.194846	0.010536	0.010680
RS	33	1.008568	3.594800	588.712610	0.011092	0.011285
RS	34	1.092399	3.163471	701.955744	0.013226	0.013483
RS	35	1.182570	3.163471	733.914063	0.013828	0.014150
RS	36	1.279560	2.834626	852.884586	0.016070	0.016464
RS	37	1.383884	2.834626	884.232725	0.016661	0.017115
RS	38	1.496098	2.628388	984.281761	0.018546	0.019054
RS	39	1.616797	2.628388	1011.068394	0.019050	0.019597
RS	40	1.746624	2.531932	1073.322948	0.020223	0.020785
RS	41	1.886268	2.531932	1092.293005	0.020581	0.021150
RS	42	2.036473	2.522815	1110.823813	0.020930	0.021476
RS	43	2.198036	2.522815	1120.399353	0.021110	0.021641
RS	44	2.371817	2.578998	1100.950476	0.020744	0.021231
RS	45	2.558739	2.578998	1101.121436	0.020747	0.021209
RS	46	2.759797	2.680456	1055.441625	0.019887	0.020303
RS	47	2.976059	2.680456	1047.051820	0.019728	0.020122
RS	48	3.208675	2.808666	987.333250	0.018603	0.018964
RS	49	3.458882	2.808666	971.398381	0.018303	0.018652
RS	50	3.728010	2.944747	907.546301	0.017100	0.017432
RS	51	4.017489	2.944747	884.831520	0.016672	0.017006
RS	52	4.328860	3.069488	823.358447	0.015514	0.015846
RS	53	4.663777	3.069488	794.243721	0.014965	0.015313
RS	54	5.024021	3.223703	725.658629	0.013673	0.014028
RS	55	5.411507	3.223703	692.433016	0.013047	0.013423
RS	56	5.828295	3.223703	654.758837	0.012337	0.012734
RS	57	6.276601	3.223703	613.117771	0.011552	0.011966
RS	58	6.758809	4.614073	406.455298	0.007658	0.008016
RS	59	7.277482	4.614073	391.578056	0.007378	0.007745
RS	60	7.835378	4.614073	374.100294	0.007049	0.007419
RS	61	8.435463	4.614073	354.196765	0.006674	0.007042
RS	62	9.080928	4.614073	332.115682	0.006258	0.006618
RS	63	9.775203	4.614073	2163.174445	0.040758	0.043554
PA	4+25*2+4+6 0.058178391 0.026034152 9.775202810 2.394308143 0.247009217 0.322140004 0.419707795 0.475412557 0.559457745 0.727223241 1.018648120 1.478733454 2.131280079 2.923977859 3.699175489 4.220446355 4.317293930 4.040000058 3.594800302 3.163471333 2.834625800 2.628388470 2.531931853 2.522815171 2.578997908 2.680456293 2.808666203 2.944746992 3.069488155 3.223702653 4.614073420
//
IT	4737
RD	25
LK	-292823.142451
QD	-215.523997 -> -204.011234
RI	0.0064889702
TR	0.057435	0.026243
MT	9.836334
MM	C_pi: 2.135017, n_recomb: 54208.188963
RS	0	0.000000	2.528778	157.679756	0.002909	0.000156
RS	1	0.007573	2.528778	169.111432	0.003120	0.002720
RS	2	0.015719	2.528778	181.330630	0.003345	0.004299
RS	3	0.024482	2.528778	194.385142	0.003586	0.003684
RS	4	0.033908	0.248447	2081.880876	0.038405	0.037370
RS	5	0.044049	0.248447	2146.967276	0.039606	0.039796
RS	6	0.054957	0.325364	1694.643016	0.031262	0.031271
RS	7	0.066692	0.325364	1756.293628	0.032399	0.031407
RS	8	0.079315	0.424536	1397.815978	0.025786	0.024360
RS	9	0.092894	0.424536	1454.849483	0.026838	0.025028
RS	10	0.107501	0.478706	1342.304292	0.024762	0.022981
RS	11	0.123214	0.478706	1395.897174	0.025751	0.024094
RS	12	0.140118	0.560232	1240.613892	0.022886	0.021565
RS	13	0.158301	0.560232	1290.682423	0.023810	0.022744
RS	14	0.177861	0.725565	1038.586803	0.019159	0.018469
RS	15	0.198903	0.725565	1084.425602	0.020005	0.019497
RS	16	0.221538	1.015337	811.171355	0.014964	0.014701
RS	17	0.245887	1.015337	851.433018	0.015707	0.015540
RS	18	0.272080	1.476321	616.147650	0.011366	0.011322
RS	19	0.300256	1.476321	650.056632	0.011992	0.011987
RS	20	0.330566	2.135660	475.010946	0.008763	0.008808
RS	21	0.363172	2.135660	503.172258	0.009282	0.009337
RS	22	0.398246	2.944167	387.118435	0.007141	0.007215
RS	23	0.435977	2.944167	411.141948	0.007584	0.007653
RS	24	0.476565	3.743479	343.630919	0.006339	0.006415
RS	25	0.520226	3.743479	365.421383	0.006741	0.006803
RS	26	0.567194	4.289162	339.150067	0.006256	0.006322
RS	27	0.617718	4.289162	360.646046	0.006653	0.006704
RS	28	0.672069	4.399078	373.658839	0.006893	0.006950
RS	29	0.730535	4.399078	396.761606	0.007319	0.007373
RS	30	0.793429	4.119301	449.229180	0.008287	0.008357
RS	31	0.861086	4.119301	475.513956	0.008772	0.008861
RS	32	0.933866	3.661998	564.832038	0.010420	0.010545
RS	33	1.012157	3.661998	594.898610	0.010974	0.011144
RS	34	1.096377	3.216775	710.932005	0.013115	0.013341
RS	35	1.186975	3.216775	743.643983	0.013718	0.014004
RS	36	1.284434	2.876499	866.371695	0.015982	0.016333
RS	37	1.389272	2.876499	898.650459	0.016578	0.016986
RS	38	1.502050	2.662355	1002.641734	0.018496	0.018952
RS	39	1.623368	2.662355	1030.425481	0.019009	0.019500
RS	40	1.753874	2.561091	1095.915288	0.020217	0.020721
RS	41	1.894262	2.561091	1115.808334	0.020584	0.021096
RS	42	2.045281	2.549526	1136.307444	0.020962	0.021452
RS	43	2.207736	2.549526	1146.625111	0.021152	0.021628
RS	44	2.382494	2.605014	1127.791375	0.020805	0.021240
RS	45	2.570485	2.605014	1128.476524	0.020817	0.021229
RS	46	2.772712	2.707072	1082.327254	0.019966	0.020337
RS	47	2.990254	2.707072	1074.222414	0.019817	0.020167
RS	48	3.224269	2.836754	1013.367999	0.018694	0.019015
RS	49	3.476005	2.836754	997.504598	0.018401	0.018713
RS	50	3.746805	2.974705	932.254977	0.017198	0.017495
RS	51	4.038111	2.974705	909.407029	0.016776	0.017078
RS	52	4.351477	3.101216	846.560787	0.015617	0.015920
RS	53	4.688574	3.101216	817.099424	0.015073	0.015394
RS	54	5.051197	3.257797	746.817616	0.013777	0.014106
RS	55	5.441281	3.257797	713.077343	0.013154	0.013507
RS	56	5.860905	3.257797	674.728144	0.012447	0.012822
RS	57	6.312305	3.257797	632.255028	0.011663	0.012057
RS	58	6.797889	4.694762	416.718439	0.007687	0.008028
RS	59	7.320244	4.694762	402.016464	0.007416	0.007767
RS	60	7.882155	4.694762	384.631932	0.007095	0.007452
RS	61	8.486619	4.694762	364.730573	0.006728	0.007085
RS	62	9.136856	4.694762	342.553303	0.006319	0.006669
RS	63	9.836334	4.694762	2257.863916	0.041652	0.044427
PA	4+25*2+4+6 0.057435384 0.026243465 9.836334185 2.528778133 0.248446525 0.325364089 0.424535986 0.478705746 0.560232445 0.725565347 1.015337389 1.476321255 2.135660218 2.944166762 3.743478592 4.289161994 4.399077766 4.119300744 3.661997798 3.216775054 2.876498718 2.662355140 2.561091026 2.549525962 2.605013524 2.707071665 2.836753508 2.974704848 3.101216342 3.257797333 4.694762423
//
CC
CC	Brief Description of the file format:
CC	  CC  comments
CC	  MM  useful-messages
CC	  RD  round-of-iterations
CC	  LL  \log[P(sequence)]
CC	  QD  Q-before-opt Q-after-opt
CC	  TR  \theta_0 \rho_0
CC	  RS  k t_k \lambda_k \pi_k \sum_{l\not=k}A_{kl} A_{kk}
CC	  DC  begin end best-k t_k+\Delta_k max-prob
CC
MM	Version: 0.6.5-r67
MM	pattern:4+25*2+4+6, n:63, n_free_lambdas:28
MM	n_iterations:25, skip:1, max_t:5, theta/rho:5
MM	is_decoding:0
MM	n_seqs:11, sum_L:958934, sum_n:109527
RD	0
LK	0.000000
QD	0.000000 -> 0.000000
RI	inf
TR	0.121284	0.024257
MT	5.000000
MM	C_pi: 1.000000, n_recomb: 22981.897171
RS	0	0.000000	1.000000	145.762529	0.006342	0.000000
RS	1	0.006440	1.000000	154.133997	0.006707	0.000000
RS	2	0.013294	1.000000	162.917352	0.007089	0.000000
RS	3	0.020590	1.000000	172.123739	0.007490	0.000000
RS	4	0.028356	1.000000	181.763278	0.007909	0.000000
RS	5	0.036622	1.000000	191.844813	0.008348	0.000000
RS	6	0.045421	1.000000	202.375652	0.008806	0.000000
RS	7	0.054785	1.000000	213.361259	0.009284	0.000000
RS	8	0.064753	1.000000	224.804923	0.009782	0.000000
RS	9	0.075363	1.000000	236.707392	0.010300	0.000000
RS	10	0.086656	1.000000	249.066472	0.010838	0.000000
RS	11	0.098677	1.000000	261.876593	0.011395	0.000000
RS	12	0.111471	1.000000	275.128336	0.011972	0.000000
RS	13	0.125090	1.000000	288.807932	0.012567	0.000000
RS	14	0.139585	1.000000	302.896720	0.013180	0.000000
RS	15	0.155014	1.000000	317.370591	0.013810	0.000000
RS	16	0.171437	1.000000	332.199388	0.014455	0.000000
RS	17	0.188917	1.000000	347.346305	0.015114	0.000000
RS	18	0.207523	1.000000	362.767266	0.015785	0.000000
RS	19	0.227327	1.000000	378.410308	0.016466	0.000000
RS	20	0.248406	1.000000	394.214977	0.017153	0.000000
RS	21	0.270843	1.000000	410.111753	0.017845	0.000000
RS	22	0.294725	1.000000	426.021525	0.018537	0.000000
RS	23	0.320144	1.000000	441.855135	0.019226	0.000000
RS	24	0.347201	1.000000	457.513023	0.019908	0.000000
RS	25	0.376000	1.000000	472.884998	0.020576	0.000000
RS	26	0.406654	1.000000	487.850169	0.021228	0.000000
RS	27	0.439282	1.000000	502.277079	0.021855	0.000000
RS	28	0.474011	1.000000	516.024071	0.022454	0.000000
RS	29	0.510976	1.000000	528.939944	0.023016	0.000000
RS	30	0.550322	1.000000	540.864927	0.023534	0.000000
RS	31	0.592202	1.000000	551.632021	0.024003	0.000000
RS	32	0.636779	1.000000	561.068757	0.024414	0.000000
RS	33	0.684227	1.000000	568.999388	0.024759	0.000000
RS	34	0.734730	1.000000	575.247562	0.025030	0.000000
RS	35	0.788485	1.000000	579.639484	0.025222	0.000000
RS	36	0.845702	1.000000	582.007567	0.025325	0.000000
RS	37	0.906604	1.000000	582.194555	0.025333	0.000000
RS	38	0.971428	1.000000	580.058079	0.025240	0.000000
RS	39	1.040426	1.000000	575.475568	0.025040	0.000000
RS	40	1.113868	1.000000	568.349413	0.024730	0.000000
RS	41	1.192040	1.000000	558.612241	0.024307	0.000000
RS	42	1.275245	1.000000	546.232120	0.023768	0.000000
RS	43	1.363809	1.000000	531.217471	0.023115	0.000000
RS	44	1.458076	1.000000	513.621444	0.022349	0.000000
RS	45	1.558414	1.000000	493.545455	0.021475	0.000000
RS	46	1.665214	1.000000	471.141609	0.020501	0.000000
RS	47	1.778891	1.000000	446.613677	0.019433	0.000000
RS	48	1.899889	1.000000	420.216360	0.018285	0.000000
RS	49	2.028679	1.000000	392.252575	0.017068	0.000000
RS	50	2.165763	1.000000	363.068596	0.015798	0.000000
RS	51	2.311675	1.000000	333.046954	0.014492	0.000000
RS	52	2.466983	1.000000	302.597147	0.013167	0.000000
RS	53	2.632293	1.000000	272.144337	0.011842	0.000000
RS	54	2.808249	1.000000	242.116411	0.010535	0.000000
RS	55	2.995536	1.000000	212.929904	0.009265	0.000000
RS	56	3.194884	1.000000	184.975489	0.008049	0.000000
RS	57	3.407070	1.000000	158.603833	0.006901	0.000000
RS	58	3.632920	1.000000	134.112726	0.005836	0.000000
RS	59	3.873315	1.000000	111.736359	0.004862	0.000000
RS	60	4.129191	1.000000	91.637600	0.003987	0.000000
RS	61	4.401545	1.000000	73.903918	0.003216	0.000000
RS	62	4.691438	1.000000	58.547380	0.002548	0.000000
RS	63	5.000000	1.000000	164.128725	0.007142	0.000000
PA	4+25*2+4+6 0.121283792 0.024256758 5.000000000 1.000000000 1.000000000 1.000000000 1.000000000 1.000000000 1.000000000 1.000000000 1.000000000 1.000000000 1.000000000 1.000000000 1.000000000 1.000000000 1.000000000 1.000000000 1.000000000 1.000000000 1.000000000 1.000000000 1.000000000 1.000000000 1.000000000 1.000000000 1.000000000 1.000000000 1.000000000 1.000000000 1.000000000
//
IT	5049
RD	1
LK	-284753.590571
QD	-1856.301836 -> -951.485717
RI	0.0610731679
TR	0.105145	0.020832
MT	6.291728
MM	C_pi: 1.061838, n_recomb: 20980.043465
RS	0	0.000000	0.253589	550.803264	0.026254	0.001827
RS	1	0.006822	0.253589	572.280660	0.027277	0.019259
RS	2	0.014109	0.253589	593.471477	0.028287	0.025220
RS	3	0.021894	0.253589	614.204235	0.029276	0.031662
RS	4	0.030209	0.291699	552.676180	0.026343	0.033662
RS	5	0.039092	0.291699	572.135588	0.027270	0.031064
RS	6	0.048581	0.376657	459.493680	0.021901	0.027436
RS	7	0.058717	0.376657	477.423171	0.022756	0.024423
RS	8	0.069545	0.478840	390.732197	0.018624	0.022007
RS	9	0.081111	0.478840	407.143205	0.019406	0.020091
RS	10	0.093467	0.593761	342.460888	0.016323	0.018595
RS	11	0.106665	0.593761	357.562230	0.017043	0.017375
RS	12	0.120764	0.719047	308.479703	0.014703	0.016315
RS	13	0.135824	0.719047	322.516609	0.015373	0.015366
RS	14	0.151912	0.849714	285.443460	0.013605	0.014521
RS	15	0.169097	0.849714	298.661214	0.014235	0.013779
RS	16	0.187455	0.978584	271.366223	0.012934	0.013128
RS	17	0.207065	0.978584	283.993987	0.013536	0.012554
RS	18	0.228013	1.099279	264.538133	0.012609	0.012054
RS	19	0.250390	1.099279	276.765703	0.013192	0.011630
RS	20	0.274293	1.205753	263.884103	0.012578	0.011285
RS	21	0.299828	1.205753	275.856534	0.013149	0.011025
RS	22	0.327104	1.293427	268.648101	0.012805	0.010851
RS	23	0.356241	1.293427	280.455793	0.013368	0.010764
RS	24	0.387365	1.359962	278.196123	0.013260	0.010766
RS	25	0.420613	1.359962	289.860047	0.013816	0.010861
RS	26	0.456129	1.405281	291.907684	0.013914	0.011053
RS	27	0.494068	1.405281	303.360989	0.014460	0.011346
RS	28	0.534596	1.431652	308.963604	0.014727	0.011740
RS	29	0.577887	1.431652	320.030113	0.015254	0.012229
RS	30	0.624133	1.443338	328.164422	0.015642	0.012803
RS	31	0.673533	1.443338	338.542472	0.016136	0.013448
RS	32	0.726303	1.445394	347.933432	0.016584	0.014144
RS	33	0.782673	1.445394	357.196276	0.017026	0.014872
RS	34	0.842889	1.442460	366.440794	0.017466	0.015608
RS	35	0.907213	1.442460	374.059194	0.017829	0.016329
RS	36	0.975925	1.438188	381.756974	0.018196	0.017010
RS	37	1.049324	1.438188	387.144426	0.018453	0.017626
RS	38	1.127731	1.435003	392.061483	0.018687	0.018155
RS	39	1.211486	1.435003	394.636697	0.018810	0.018582
RS	40	1.300955	1.433960	395.899727	0.018870	0.018898
RS	41	1.396528	1.433960	395.152388	0.018835	0.019100
RS	42	1.498621	1.435055	392.296087	0.018699	0.019188
RS	43	1.607679	1.435055	387.847068	0.018486	0.019166
RS	44	1.724176	1.437870	380.714695	0.018147	0.019039
RS	45	1.848621	1.437870	372.374996	0.017749	0.018809
RS	46	1.981555	1.441994	361.049768	0.017209	0.018482
RS	47	2.123559	1.441994	348.878963	0.016629	0.018062
RS	48	2.275249	1.447056	333.713580	0.015906	0.017553
RS	49	2.437288	1.447056	318.063909	0.015160	0.016961
RS	50	2.610381	1.452607	299.721886	0.014286	0.016293
RS	51	2.795283	1.452607	281.250273	0.013406	0.015555
RS	52	2.992798	1.458056	260.685977	0.012425	0.014757
RS	53	3.203788	1.458056	240.323635	0.011455	0.013907
RS	54	3.429172	1.465178	218.356230	0.010408	0.013014
RS	55	3.669931	1.465178	197.324044	0.009405	0.012083
RS	56	3.927115	1.465178	176.295172	0.008403	0.011122
RS	57	4.201844	1.465178	155.599839	0.007417	0.010139
RS	58	4.495315	1.507873	132.105564	0.006297	0.009144
RS	59	4.808806	1.507873	114.212674	0.005444	0.008149
RS	60	5.143683	1.507873	97.329206	0.004639	0.007169
RS	61	5.501406	1.507873	81.673439	0.003893	0.006221
RS	62	5.883533	1.507873	67.417296	0.003213	0.005319
RS	63	6.291728	1.507873	220.505981	0.010510	0.019406
PA	4+25*2+4+6 0.105145491 0.020832258 6.291728020 0.253588676 0.291699409 0.376657486 0.478839874 0.593761444 0.719046593 0.849714279 0.978584290 1.099279404 1.205753326 1.293426514 1.359962463 1.405281067 1.431652069 1.443338394 1.445393562 1.442460060 1.438188076 1.435003281 1.433959961 1.435055256 1.437870026 1.441993713 1.447055817 1.452607155 1.458056450 1.465177536 1.507872641
//
IT	4465
RD	2
LK	-283385.015448
QD	-965.349726 -> -721.581711
RI	0.0857697168
TR	0.097998	0.020083
MT	6.959173
MM	C_pi: 1.106745, n_recomb: 21079.211355
RS	0	0.000000	0.203138	705.240834	0.033457	0.001579
RS	1	0.006991	0.203138	728.198466	0.034546	0.017569
RS	2	0.014470	0.203138	750.038318	0.035582	0.026496
RS	3	0.022472	0.203138	770.483171	0.036552	0.033923
RS	4	0.031033	0.207222	774.024088	0.036720	0.034278
RS	5	0.040193	0.207222	791.184826	0.037534	0.036131
RS	6	0.049993	0.277921	604.929970	0.028698	0.028144
RS	7	0.060479	0.277921	622.506364	0.029532	0.028096
RS	8	0.071697	0.375399	475.608357	0.022563	0.022142
RS	9	0.083699	0.375399	492.357619	0.023357	0.022283
RS	10	0.096541	0.498070	385.000122	0.018264	0.018167
RS	11	0.110280	0.498070	400.379062	0.018994	0.018426
RS	12	0.124980	0.646814	321.144320	0.015235	0.015441
RS	13	0.140707	0.646814	335.111245	0.015898	0.015660
RS	14	0.157534	0.818581	276.630336	0.013123	0.013429
RS	15	0.175537	0.818581	289.362484	0.013727	0.013605
RS	16	0.194798	1.005005	246.719269	0.011704	0.011961
RS	17	0.215406	1.005005	258.479229	0.012262	0.012104
RS	18	0.237455	1.195550	227.730082	0.010804	0.010896
RS	19	0.261044	1.195550	238.783407	0.011328	0.011023
RS	20	0.286283	1.376175	217.525923	0.010319	0.010180
RS	21	0.313287	1.376175	228.117832	0.010822	0.010340
RS	22	0.342177	1.532130	214.818776	0.010191	0.009824
RS	23	0.373088	1.532130	225.159087	0.010682	0.010055
RS	24	0.406159	1.651853	218.760580	0.010378	0.009836
RS	25	0.441542	1.651853	229.005887	0.010864	0.010172
RS	26	0.479399	1.729331	228.766863	0.010853	0.010242
RS	27	0.519902	1.729331	238.998090	0.011338	0.010724
RS	28	0.563236	1.766141	244.144079	0.011582	0.011087
RS	29	0.609600	1.766141	254.332517	0.012066	0.011736
RS	30	0.659205	1.771306	263.692862	0.012510	0.012365
RS	31	0.712277	1.771306	273.663258	0.012983	0.013152
RS	32	0.769060	1.757395	285.611290	0.013549	0.013961
RS	33	0.829811	1.757395	295.024198	0.013996	0.014808
RS	34	0.894810	1.736065	307.660369	0.014595	0.015677
RS	35	0.964352	1.736065	316.029016	0.014992	0.016482
RS	36	1.038756	1.716031	327.394439	0.015532	0.017274
RS	37	1.118361	1.716031	334.138612	0.015852	0.017925
RS	38	1.203531	1.702479	342.532817	0.016250	0.018504
RS	39	1.294655	1.702479	347.058775	0.016465	0.018915
RS	40	1.392148	1.696825	351.440523	0.016672	0.019207
RS	41	1.496457	1.696825	353.215682	0.016757	0.019358
RS	42	1.608058	1.697852	353.245267	0.016758	0.019373
RS	43	1.727460	1.697852	351.847451	0.016692	0.019293
RS	44	1.855209	1.703648	347.567884	0.016489	0.019074
RS	45	1.991888	1.703648	342.725038	0.016259	0.018797
RS	46	2.138122	1.712667	334.337533	0.015861	0.018380
RS	47	2.294578	1.712667	325.972673	0.015464	0.017934
RS	48	2.461972	1.723679	313.845644	0.014889	0.017349
RS	49	2.641067	1.723679	302.116532	0.014332	0.016753
RS	50	2.832682	1.735343	286.858047	0.013609	0.016028
RS	51	3.037691	1.735343	272.173337	0.012912	0.015307
RS	52	3.257032	1.746073	254.611112	0.012079	0.014478
RS	53	3.491706	1.746073	237.619345	0.011273	0.013660
RS	54	3.742785	1.758611	218.204454	0.010352	0.012739
RS	55	4.011416	1.758611	199.882806	0.009482	0.011850
RS	56	4.298825	1.758611	181.123283	0.008593	0.010925
RS	57	4.606326	1.758611	162.229879	0.007696	0.009972
RS	58	4.935323	1.849167	137.134575	0.006506	0.008772
RS	59	5.287318	1.849167	120.929798	0.005737	0.007871
RS	60	5.663920	1.849167	105.208686	0.004991	0.006971
RS	61	6.066848	1.849167	90.217705	0.004280	0.006088
RS	62	6.497942	1.849167	76.175486	0.003614	0.005238
RS	63	6.959173	1.849167	274.181773	0.013007	0.019971
PA	4+25*2+4+6 0.097998222 0.020082510 6.959172876 0.203137740 0.207222039 0.277921108 0.375398778 0.498069970 0.646813877 0.818580606 1.005004617 1.195549801 1.376174810 1.532129979 1.651852677 1.729331342 1.766141488 1.771305528 1.757395368 1.736065126 1.716031085 1.702478906 1.696825361 1.697851830 1.703647583 1.712667327 1.723679439 1.735342843 1.746072991 1.758610820 1.849166506
//
IT	4089
RD	3
LK	-282987.875315
QD	-760.718756 -> -653.441529
RI	0.0861383937
TR	0.093337	0.020059
MT	7.368636
MM	C_pi: 1.177288, n_recomb: 22380.905246
RS	0	0.000000	0.216625	711.905505	0.031809	0.001389
RS	1	0.007086	0.216625	737.022897	0.032931	0.015811
RS	2	0.014675	0.216625	761.201927	0.034011	0.024634
RS	3	0.022801	0.216625	784.161290	0.035037	0.031135
RS	4	0.031503	0.188639	922.192976	0.041204	0.035734
RS	5	0.040822	0.188639	938.404396	0.041929	0.038376
RS	6	0.050801	0.250380	721.817624	0.032251	0.029527
RS	7	0.061487	0.250380	739.642739	0.033048	0.030263
RS	8	0.072931	0.341913	556.891007	0.024882	0.023059
RS	9	0.085185	0.341913	574.706158	0.025678	0.023841
RS	10	0.098308	0.463466	438.741393	0.019603	0.018651
RS	11	0.112361	0.463466	455.379547	0.020347	0.019415
RS	12	0.127409	0.619188	354.536948	0.015841	0.015571
RS	13	0.143524	0.619188	369.629345	0.016515	0.016206
RS	14	0.160781	0.809555	295.216670	0.013191	0.013309
RS	15	0.179261	0.809555	308.812229	0.013798	0.013819
RS	16	0.199050	1.028356	254.585758	0.011375	0.011667
RS	17	0.220242	1.028356	266.930272	0.011927	0.012072
RS	18	0.242935	1.264917	227.692888	0.010174	0.010479
RS	19	0.267236	1.264917	239.086177	0.010683	0.010808
RS	20	0.293260	1.500267	211.736984	0.009461	0.009682
RS	21	0.321128	1.500267	222.486658	0.009941	0.009995
RS	22	0.350970	1.710145	205.082996	0.009163	0.009284
RS	23	0.382927	1.710145	215.479015	0.009628	0.009628
RS	24	0.417149	1.872241	206.713004	0.009236	0.009290
RS	25	0.453796	1.872241	217.002789	0.009696	0.009705
RS	26	0.493040	1.972299	216.065889	0.009654	0.009727
RS	27	0.535064	1.972299	226.427041	0.010117	0.010260
RS	28	0.580067	2.009853	232.547716	0.010390	0.010647
RS	29	0.628259	2.009853	243.041903	0.010859	0.011330
RS	30	0.679865	1.999260	254.897177	0.011389	0.012050
RS	31	0.735129	1.999260	265.410572	0.011859	0.012859
RS	32	0.794309	1.962110	280.947125	0.012553	0.013810
RS	33	0.857683	1.962110	291.152465	0.013009	0.014668
RS	34	0.925547	1.917970	307.825701	0.013754	0.015697
RS	35	0.998221	1.917970	317.196362	0.014173	0.016499
RS	36	1.076044	1.880627	332.292507	0.014847	0.017426
RS	37	1.159382	1.880627	340.176136	0.015199	0.018058
RS	38	1.248626	1.857454	351.357979	0.015699	0.018714
RS	39	1.344194	1.857454	357.091275	0.015955	0.019089
RS	40	1.446534	1.849407	363.103253	0.016224	0.019392
RS	41	1.556127	1.849407	366.110735	0.016358	0.019501
RS	42	1.673485	1.853274	366.830206	0.016390	0.019479
RS	43	1.799160	1.853274	366.668490	0.016383	0.019364
RS	44	1.933740	1.865129	362.491778	0.016196	0.019087
RS	45	2.077858	1.865129	358.870259	0.016035	0.018789
RS	46	2.232188	1.882009	350.282301	0.015651	0.018314
RS	47	2.397454	1.882009	343.092694	0.015330	0.017862
RS	48	2.574431	1.901630	330.656547	0.014774	0.017228
RS	49	2.763950	1.901630	320.001720	0.014298	0.016642
RS	50	2.966899	1.921593	304.460090	0.013604	0.015888
RS	51	3.184229	1.921593	290.662002	0.012987	0.015190
RS	52	3.416960	1.939184	272.900470	0.012193	0.014353
RS	53	3.666183	1.939184	256.490731	0.011460	0.013565
RS	54	3.933067	1.958439	236.668196	0.010575	0.012647
RS	55	4.218863	1.958439	218.545844	0.009765	0.011790
RS	56	4.524911	1.958439	199.703982	0.008923	0.010895
RS	57	4.852647	1.958439	180.446913	0.008063	0.009969
RS	58	5.203607	2.100353	151.158643	0.006754	0.008620
RS	59	5.579438	2.100353	135.017177	0.006033	0.007785
RS	60	5.981901	2.100353	119.059009	0.005320	0.006942
RS	61	6.412884	2.100353	103.551669	0.004627	0.006107
RS	62	6.874407	2.100353	88.746231	0.003965	0.005294
RS	63	7.368636	2.100353	341.897268	0.015276	0.021114
PA	4+25*2+4+6 0.093337405 0.020058761 7.368635929 0.216625418 0.188638820 0.250380155 0.341912842 0.463465522 0.619187643 0.809554623 1.028356222 1.264917448 1.500266989 1.710145173 1.872241171 1.972299215 2.009853033 1.999260335 1.962109967 1.917970372 1.880627104 1.857454143 1.849407208 1.853273758 1.865129402 1.882009020 1.901630380 1.921592785 1.939184491 1.958438932 2.100352873
//
IT	4500
RD	4
LK	-282793.703254
QD	-685.892181 -> -612.282360
RI	0.0763429843
TR	0.089650	0.020279
MT	7.663754
MM	C_pi: 1.249678, n_recomb: 23997.510870
RS	0	0.000000	0.247149	675.967629	0.028168	0.001232
RS	1	0.007152	0.247149	702.982417	0.029294	0.014414
RS	2	0.014816	0.247149	729.515717	0.030400	0.022490
RS	3	0.023028	0.247149	755.318456	0.031475	0.027755
RS	4	0.031827	0.185147	1034.779227	0.043120	0.036954
RS	5	0.041256	0.185147	1051.941495	0.043835	0.039490
RS	6	0.051359	0.241382	822.707632	0.034283	0.030721
RS	7	0.062184	0.241382	841.642542	0.035072	0.031587
RS	8	0.073784	0.328469	634.927879	0.026458	0.023938
RS	9	0.086213	0.328469	654.281244	0.027265	0.024926
RS	10	0.099531	0.447439	496.416201	0.020686	0.019239
RS	11	0.113802	0.447439	514.716124	0.021449	0.020203
RS	12	0.129094	0.604869	395.730822	0.016490	0.015900
RS	13	0.145479	0.604869	412.374938	0.017184	0.016717
RS	14	0.163036	0.804521	323.676312	0.013488	0.013429
RS	15	0.181849	0.804521	338.594911	0.014110	0.014090
RS	16	0.202008	1.043263	273.511955	0.011398	0.011618
RS	17	0.223608	1.043263	286.921747	0.011956	0.012144
RS	18	0.246753	1.312293	239.502130	0.009980	0.010295
RS	19	0.271554	1.312293	251.723161	0.010490	0.010717
RS	20	0.298128	1.590148	218.449467	0.009103	0.009397
RS	21	0.326603	1.590148	229.840910	0.009578	0.009777
RS	22	0.357115	1.844559	208.494987	0.008688	0.008933
RS	23	0.389808	1.844559	219.418474	0.009143	0.009321
RS	24	0.424840	2.042409	208.481636	0.008688	0.008906
RS	25	0.462378	2.042409	219.266774	0.009137	0.009344
RS	26	0.502601	2.160157	217.873841	0.009079	0.009342
RS	27	0.545700	2.160157	228.785169	0.009534	0.009880
RS	28	0.591882	2.194436	236.190656	0.009842	0.010296
RS	29	0.641367	2.194436	247.369281	0.010308	0.010972
RS	30	0.694391	2.165062	262.117475	0.010923	0.011776
RS	31	0.751207	2.165062	273.496358	0.011397	0.012572
RS	32	0.812087	2.103181	293.078200	0.012213	0.013650
RS	33	0.877322	2.103181	304.319506	0.012681	0.014493
RS	34	0.947222	2.036344	325.441285	0.013561	0.015665
RS	35	1.022121	2.036344	335.946544	0.013999	0.016453
RS	36	1.102378	1.982922	354.984129	0.014793	0.017504
RS	37	1.188375	1.982922	363.993948	0.015168	0.018122
RS	38	1.280522	1.951904	377.823314	0.015744	0.018849
RS	39	1.379260	1.951904	384.579407	0.016026	0.019212
RS	40	1.485059	1.943386	391.681284	0.016322	0.019524
RS	41	1.598426	1.943386	395.558867	0.016483	0.019624
RS	42	1.719901	1.951962	396.096084	0.016506	0.019568
RS	43	1.850064	1.951962	396.643249	0.016529	0.019449
RS	44	1.989537	1.971636	391.476074	0.016313	0.019117
RS	45	2.138985	1.971636	388.411419	0.016185	0.018825
RS	46	2.299122	1.997995	378.413783	0.015769	0.018292
RS	47	2.470713	1.997995	371.637056	0.015486	0.017855
RS	48	2.654575	2.027679	357.657759	0.014904	0.017173
RS	49	2.851588	2.027679	347.264623	0.014471	0.016611
RS	50	3.062692	2.057177	330.263316	0.013762	0.015825
RS	51	3.288895	2.057177	316.540452	0.013191	0.015158
RS	52	3.531276	2.082616	297.525581	0.012398	0.014310
RS	53	3.790992	2.082616	280.937589	0.011707	0.013556
RS	54	4.069284	2.109641	259.750947	0.010824	0.012636
RS	55	4.367480	2.109641	241.173504	0.010050	0.011811
RS	56	4.687004	2.109641	221.641431	0.009236	0.010945
RS	57	5.029380	2.109641	201.466492	0.008395	0.010043
RS	58	5.396245	2.305003	166.920936	0.006956	0.008554
RS	59	5.789348	2.305003	150.509963	0.006272	0.007774
RS	60	6.210566	2.305003	134.047208	0.005586	0.006979
RS	61	6.661911	2.305003	117.816124	0.004910	0.006183
RS	62	7.145537	2.305003	102.092777	0.004254	0.005400
RS	63	7.663754	2.305003	414.800454	0.017285	0.022461
PA	4+25*2+4+6 0.089649838 0.020279057 7.663753531 0.247149105 0.185147321 0.241382405 0.328469484 0.447438777 0.604868527 0.804520848 1.043263119 1.312292622 1.590147715 1.844559202 2.042409042 2.160157210 2.194435597 2.165062030 2.103180781 2.036343529 1.982921611 1.951904420 1.943385913 1.951962159 1.971635958 1.997995349 2.027679297 2.057176780 2.082616413 2.109641498 2.305003379
//
IT	4634
RD	5
LK	-282652.858445
QD	-638.529756 -> -577.313354
RI	0.0658688333
TR	0.086486	0.020589
MT	7.901331
MM	C_pi: 1.316817, n_recomb: 25651.073641
RS	0	0.000000	0.284250	633.321719	0.024690	0.001102
RS	1	0.007203	0.284250	661.402865	0.025785	0.013279
RS	2	0.014926	0.284250	689.428218	0.026877	0.020601
RS	3	0.023205	0.284250	717.190246	0.027959	0.024769
RS	4	0.032080	0.186146	1126.894590	0.043932	0.037871
RS	5	0.041594	0.186146	1145.898054	0.044673	0.040111
RS	6	0.051794	0.239026	909.831356	0.035470	0.031611
RS	7	0.062728	0.239026	930.343591	0.036269	0.032416
RS	8	0.074450	0.322939	706.506699	0.027543	0.024641
RS	9	0.087017	0.322939	727.577219	0.028364	0.025684
RS	10	0.100488	0.439284	552.479410	0.021538	0.019766
RS	11	0.114931	0.439284	572.535416	0.022320	0.020815
RS	12	0.130413	0.596463	438.067470	0.017078	0.016247
RS	13	0.147011	0.596463	456.360828	0.017791	0.017155
RS	14	0.164804	0.801051	354.705567	0.013828	0.013610
RS	15	0.183879	0.801051	371.067093	0.014466	0.014352
RS	16	0.204329	1.053132	295.710013	0.011528	0.011653
RS	17	0.226251	1.053132	310.321168	0.012098	0.012246
RS	18	0.249752	1.346745	254.926780	0.009938	0.010206
RS	19	0.274947	1.346745	268.117051	0.010452	0.010678
RS	20	0.301956	1.659625	228.975098	0.008927	0.009209
RS	21	0.330911	1.659625	241.146941	0.009401	0.009623
RS	22	0.361951	1.952902	215.874292	0.008416	0.008674
RS	23	0.395228	1.952902	227.455992	0.008867	0.009082
RS	24	0.430902	2.182997	214.351701	0.008356	0.008604
RS	25	0.469145	2.182997	225.751474	0.008801	0.009048
RS	26	0.510144	2.316484	223.900036	0.008729	0.009024
RS	27	0.554095	2.316484	235.466755	0.009180	0.009554
RS	28	0.601213	2.346359	244.174127	0.009519	0.009993
RS	29	0.651725	2.346359	256.127402	0.009985	0.010649
RS	30	0.705875	2.297766	273.846277	0.010676	0.011520
RS	31	0.763926	2.297766	286.165271	0.011156	0.012294
RS	32	0.826159	2.211505	309.956476	0.012084	0.013478
RS	33	0.892875	2.211505	322.288407	0.012564	0.014302
RS	34	0.964396	2.122941	348.073321	0.013570	0.015598
RS	35	1.041070	2.122941	359.736219	0.014024	0.016373
RS	36	1.123267	2.054615	382.879763	0.014926	0.017533
RS	37	1.211385	2.054615	392.990834	0.015321	0.018147
RS	38	1.305850	2.016744	409.469977	0.015963	0.018938
RS	39	1.407121	2.016744	417.163620	0.016263	0.019305
RS	40	1.515686	2.008433	425.146816	0.016574	0.019627
RS	41	1.632072	2.008433	429.747692	0.016754	0.019738
RS	42	1.756841	2.022184	429.717138	0.016752	0.019650
RS	43	1.890599	2.022184	430.774103	0.016794	0.019547
RS	44	2.033991	2.050037	424.128817	0.016535	0.019162
RS	45	2.187713	2.050037	421.385056	0.016428	0.018890
RS	46	2.352508	2.086193	409.456874	0.015963	0.018299
RS	47	2.529175	2.086193	402.838477	0.015705	0.017888
RS	48	2.718567	2.126239	386.813641	0.015080	0.017157
RS	49	2.921602	2.126239	376.428650	0.014675	0.016626
RS	50	3.139263	2.165550	357.523479	0.013938	0.015807
RS	51	3.372603	2.165550	343.642556	0.013397	0.015174
RS	52	3.622752	2.199090	323.013758	0.012593	0.014313
RS	53	3.890920	2.199090	306.051918	0.011931	0.013592
RS	54	4.178405	2.234245	283.194815	0.011040	0.012665
RS	55	4.486600	2.234245	264.023753	0.010293	0.011873
RS	56	4.816995	2.234245	243.686100	0.009500	0.011033
RS	57	5.171190	2.234245	222.501879	0.008674	0.010154
RS	58	5.550900	2.484169	182.235038	0.007104	0.008525
RS	59	5.957962	2.484169	165.561207	0.006454	0.007795
RS	60	6.394347	2.484169	148.629349	0.005794	0.007042
RS	61	6.862166	2.484169	131.733536	0.005136	0.006280
RS	62	7.363685	2.484169	115.168434	0.004490	0.005524
RS	63	7.901331	2.484169	489.191217	0.019071	0.023876
PA	4+25*2+4+6 0.086486298 0.020589187 7.901330943 0.284250368 0.186145649 0.239026305 0.322939317 0.439284332 0.596462704 0.801051339 1.053131862 1.346745159 1.659625385 1.952902269 2.182996848 2.316483780 2.346358641 2.297766481 2.211504793 2.122941087 2.054614586 2.016743530 2.008433191 2.022184423 2.050036887 2.086193257 2.126239413 2.165550356 2.199090484 2.234244674 2.484169368
//
IT	5069
RD	6
LK	-282533.622175
QD	-599.265794 -> -545.227415
RI	0.0569929287
TR	0.083675	0.020931
MT	8.106035
MM	C_pi: 1.378676, n_recomb: 27277.994617
RS	0	0.000000	0.324351	594.123514	0.021780	0.000994
RS	1	0.007246	0.324351	622.645645	0.022826	0.012334
RS	2	0.015018	0.324351	651.447250	0.023882	0.019020
RS	3	0.023353	0.324351	680.360441	0.024942	0.022291
RS	4	0.032292	0.188557	1207.108951	0.044252	0.038560
RS	5	0.041878	0.188557	1228.291662	0.045029	0.040508
RS	6	0.052159	0.239583	985.982785	0.036146	0.032239
RS	7	0.063185	0.239583	1008.320418	0.036965	0.032942
RS	8	0.075011	0.321270	771.468170	0.028282	0.025174
RS	9	0.087693	0.321270	794.328315	0.029120	0.026222
RS	10	0.101294	0.435270	605.447940	0.022195	0.020209
RS	11	0.115881	0.435270	627.263666	0.022995	0.021295
RS	12	0.131524	0.591439	479.492720	0.017578	0.016571
RS	13	0.148302	0.591439	499.436318	0.018309	0.017529
RS	14	0.166295	0.798766	385.993795	0.014150	0.013805
RS	15	0.185592	0.798766	403.816055	0.014804	0.014596
RS	16	0.206287	1.060436	318.730409	0.011685	0.011723
RS	17	0.228482	1.060436	334.574493	0.012265	0.012358
RS	18	0.252286	1.373809	271.414900	0.009950	0.010163
RS	19	0.277814	1.373809	285.611057	0.010470	0.010667
RS	20	0.305192	1.717003	240.657401	0.008822	0.009073
RS	21	0.334555	1.717003	253.644217	0.009298	0.009507
RS	22	0.366045	2.045758	224.442082	0.008228	0.008468
RS	23	0.399817	2.045758	236.710354	0.008678	0.008885
RS	24	0.436036	2.306463	221.399063	0.008116	0.008352
RS	25	0.474879	2.306463	233.433158	0.008558	0.008795
RS	26	0.516538	2.455337	231.048392	0.008470	0.008750
RS	27	0.561215	2.455337	243.280506	0.008919	0.009267
RS	28	0.609130	2.481066	253.193874	0.009282	0.009720
RS	29	0.660517	2.481066	265.923581	0.009749	0.010354
RS	30	0.715628	2.413784	286.548948	0.010505	0.011277
RS	31	0.774732	2.413784	299.805806	0.010991	0.012026
RS	32	0.838120	2.303943	327.822905	0.012018	0.013297
RS	33	0.906100	2.303943	341.242470	0.012510	0.014102
RS	34	0.979007	2.194571	371.795784	0.013630	0.015505
RS	35	1.057197	2.194571	384.610360	0.014100	0.016271
RS	36	1.141053	2.112086	411.998008	0.015104	0.017528
RS	37	1.230986	2.112086	423.193270	0.015514	0.018144
RS	38	1.327436	2.067703	442.406362	0.016218	0.018994
RS	39	1.430875	2.067703	451.001209	0.016534	0.019374
RS	40	1.541810	2.059545	459.838855	0.016858	0.019709
RS	41	1.660783	2.059545	465.105348	0.017051	0.019839
RS	42	1.788378	2.078186	464.374488	0.017024	0.019724
RS	43	1.925219	2.078186	465.866625	0.017078	0.019644
RS	44	2.071976	2.113852	457.549294	0.016774	0.019212
RS	45	2.229368	2.113852	455.042191	0.016682	0.018966
RS	46	2.398165	2.159452	440.969808	0.016166	0.018324
RS	47	2.579195	2.159452	434.424046	0.015926	0.017942
RS	48	2.773342	2.209553	416.152700	0.015256	0.017166
RS	49	2.981558	2.209553	405.696621	0.014873	0.016667
RS	50	3.204863	2.258434	384.719905	0.014104	0.015817
RS	51	3.444349	2.258434	370.615796	0.013587	0.015217
RS	52	3.701190	2.299901	348.250452	0.012767	0.014343
RS	53	3.976643	2.299901	330.870867	0.012130	0.013654
RS	54	4.272056	2.343084	306.246951	0.011227	0.012717
RS	55	4.588877	2.343084	286.467294	0.010502	0.011954
RS	56	4.928655	2.343084	265.322386	0.009727	0.011139
RS	57	5.293056	2.343084	243.139894	0.008913	0.010280
RS	58	5.683863	2.648107	196.875251	0.007217	0.008516
RS	59	6.102990	2.648107	179.997316	0.006599	0.007829
RS	60	6.552489	2.648107	162.672746	0.005964	0.007115
RS	61	7.034560	2.648107	145.202052	0.005323	0.006384
RS	62	7.551565	2.648107	127.893576	0.004689	0.005651
RS	63	8.106035	2.648107	564.683904	0.020701	0.025304
PA	4+25*2+4+6 0.083674800 0.020930656 8.106034804 0.324351433 0.188556758 0.239583309 0.321270071 0.435269686 0.591439356 0.798765624 1.060436211 1.373809114 1.717002952 2.045757578 2.306462812 2.455336810 2.481065892 2.413783773 2.303942578 2.194571237 2.112085740 2.067702763 2.059544686 2.078186290 2.113852246 2.159452428 2.209553163 2.258433548 2.299900517 2.343083762 2.648107184
//
IT	4536
RD	7
LK	-282427.830634
QD	-564.183412 -> -515.585427
RI	0.0498358822
TR	0.081132	0.021279
MT	8.289619
MM	C_pi: 1.436424, n_recomb: 28868.956335
RS	0	0.000000	0.366034	560.279361	0.019408	0.000903
RS	1	0.007284	0.366034	588.869208	0.020398	0.011531
RS	2	0.015099	0.366034	617.992638	0.021407	0.017704
RS	3	0.023483	0.366034	647.516252	0.022429	0.020251
RS	4	0.032478	0.191327	1280.330460	0.044350	0.039092
RS	5	0.042127	0.191327	1303.793022	0.045162	0.040799
RS	6	0.052480	0.241592	1053.752676	0.036501	0.032668
RS	7	0.063587	0.241592	1078.052344	0.037343	0.033275
RS	8	0.075503	0.321733	830.741109	0.028776	0.025570
RS	9	0.088287	0.321733	855.424623	0.029631	0.026606
RS	10	0.102002	0.433681	655.347832	0.022701	0.020577
RS	11	0.116716	0.433681	678.905506	0.023517	0.021679
RS	12	0.132502	0.588520	519.598403	0.017999	0.016864
RS	13	0.149438	0.588520	541.170045	0.018746	0.017853
RS	14	0.167607	0.797332	416.925998	0.014442	0.013998
RS	15	0.187100	0.797332	436.199466	0.015110	0.014822
RS	16	0.208013	1.066225	341.854883	0.011842	0.011810
RS	17	0.230449	1.066225	358.933678	0.012433	0.012473
RS	18	0.254520	1.396147	288.177896	0.009982	0.010147
RS	19	0.280344	1.396147	303.385618	0.010509	0.010673
RS	20	0.308049	1.766448	252.655359	0.008752	0.008970
RS	21	0.337771	1.766448	266.460558	0.009230	0.009417
RS	22	0.369659	2.128557	233.305430	0.008082	0.008298
RS	23	0.403870	2.128557	246.257763	0.008530	0.008720
RS	24	0.440573	2.419243	228.679500	0.007921	0.008136
RS	25	0.479949	2.419243	241.337602	0.008360	0.008574
RS	26	0.522193	2.583993	238.313931	0.008255	0.008506
RS	27	0.567515	2.583993	251.192627	0.008701	0.009009
RS	28	0.616138	2.606466	262.169389	0.009081	0.009469
RS	29	0.668302	2.606466	275.650209	0.009548	0.010080
RS	30	0.724267	2.521414	299.044834	0.010359	0.011043
RS	31	0.784308	2.521414	313.213359	0.010849	0.011768
RS	32	0.848722	2.388852	345.390671	0.011964	0.013112
RS	33	0.917828	2.388852	359.877714	0.012466	0.013898
RS	34	0.991968	2.259414	395.235791	0.013691	0.015394
RS	35	1.071509	2.259414	409.190839	0.014174	0.016151
RS	36	1.156844	2.163215	440.936687	0.015274	0.017497
RS	37	1.248394	2.163215	453.210303	0.015699	0.018117
RS	38	1.346613	2.112343	475.280478	0.016463	0.019026
RS	39	1.451987	2.112343	484.769537	0.016792	0.019421
RS	40	1.565036	2.103977	494.533843	0.017130	0.019772
RS	41	1.686320	2.103977	500.453983	0.017335	0.019924
RS	42	1.816438	2.126935	499.028013	0.017286	0.019790
RS	43	1.956035	2.126935	500.938735	0.017352	0.019735
RS	44	2.105799	2.169780	490.907047	0.017005	0.019264
RS	45	2.266473	2.169780	488.617884	0.016925	0.019045
RS	46	2.438851	2.224205	472.339938	0.016362	0.018358
RS	47	2.623785	2.224205	465.848615	0.016137	0.018005
RS	48	2.822190	2.283798	445.269950	0.015424	0.017190
RS	49	3.035046	2.283798	434.727646	0.015059	0.016721
RS	50	3.263408	2.341772	411.630925	0.014259	0.015844
RS	51	3.508404	2.341772	397.294383	0.013762	0.015275
RS	52	3.771246	2.390795	373.162591	0.012926	0.014388
RS	53	4.053233	2.390795	355.365262	0.012310	0.013728
RS	54	4.355761	2.441681	328.953655	0.011395	0.012782
RS	55	4.680326	2.441681	308.577915	0.010689	0.012046
RS	56	5.028532	2.441681	286.646018	0.009929	0.011254
RS	57	5.402103	2.441681	263.492448	0.009127	0.010412
RS	58	5.802885	2.801984	211.012448	0.007309	0.008518
RS	59	6.232860	2.801984	193.983150	0.006719	0.007870
RS	60	6.694155	2.801984	176.331145	0.006108	0.007190
RS	61	7.189052	2.801984	158.360283	0.005485	0.006487
RS	62	7.719998	2.801984	140.388908	0.004863	0.005776
RS	63	8.289619	2.801984	641.667953	0.022227	0.026721
PA	4+25*2+4+6 0.081131741 0.021278776 8.289619127 0.366033990 0.191326642 0.241592145 0.321733022 0.433681077 0.588519882 0.797331988 1.066224953 1.396147452 1.766447743 2.128557443 2.419242539 2.583993222 2.606465987 2.521414383 2.388851595 2.259413657 2.163215257 2.112343468 2.103977345 2.126935401 2.169780098 2.224204533 2.283798040 2.341771998 2.390795385 2.441680552 2.801984428
//
IT	4605
RD	8
LK	-282332.533291
QD	-532.300680 -> -488.270643
RI	0.0440846356
TR	0.078809	0.021623
MT	8.458048
MM	C_pi: 1.491027, n_recomb: 30425.730185
RS	0	0.000000	0.408711	531.382978	0.017465	0.000826
RS	1	0.007318	0.408711	559.829947	0.018400	0.010838
RS	2	0.015172	0.408711	589.002954	0.019359	0.016597
RS	3	0.023600	0.408711	618.797742	0.020338	0.018555
RS	4	0.032645	0.194070	1349.247756	0.044346	0.039516
RS	5	0.042352	0.194070	1374.995018	0.045192	0.041037
RS	6	0.052769	0.244389	1115.058386	0.036649	0.032948
RS	7	0.063949	0.244389	1141.396291	0.037514	0.033477
RS	8	0.075947	0.323465	885.325604	0.029098	0.025861
RS	9	0.088822	0.323465	911.848287	0.029970	0.026883
RS	10	0.102640	0.433587	702.584924	0.023092	0.020884
RS	11	0.117470	0.433587	727.863232	0.023923	0.021994
RS	12	0.133384	0.586930	558.459510	0.018355	0.017129
RS	13	0.150463	0.586930	581.633826	0.019117	0.018140
RS	14	0.168792	0.796415	447.411936	0.014705	0.014187
RS	15	0.188462	0.796415	468.121378	0.015386	0.015034
RS	16	0.209572	1.070899	364.897099	0.011993	0.011906
RS	17	0.232227	1.070899	383.204579	0.012595	0.012592
RS	18	0.256539	1.414998	304.983941	0.010024	0.010149
RS	19	0.282631	1.414998	321.200341	0.010557	0.010693
RS	20	0.310632	1.809998	264.702427	0.008700	0.008891
RS	21	0.340682	1.809998	279.320553	0.009180	0.009347
RS	22	0.372931	2.203955	242.173770	0.007960	0.008155
RS	23	0.407540	2.203955	255.798931	0.008407	0.008578
RS	24	0.444682	2.524482	235.881093	0.007753	0.007946
RS	25	0.484542	2.524482	249.144476	0.008189	0.008378
RS	26	0.527318	2.705993	245.365263	0.008064	0.008287
RS	27	0.573226	2.705993	258.863662	0.008508	0.008776
RS	28	0.622492	2.726417	270.740037	0.008898	0.009236
RS	29	0.675364	2.726417	284.938618	0.009365	0.009827
RS	30	0.732106	2.624644	310.931268	0.010219	0.010819
RS	31	0.792999	2.624644	325.977517	0.010714	0.011521
RS	32	0.858349	2.470190	362.198801	0.011904	0.012925
RS	33	0.928481	2.470190	377.727221	0.012415	0.013693
RS	34	1.003745	2.321283	417.876770	0.013734	0.015270
RS	35	1.084518	2.321283	432.959982	0.014230	0.016020
RS	36	1.171201	2.211652	469.150566	0.015420	0.017447
RS	37	1.264227	2.211652	482.503460	0.015858	0.018071
RS	38	1.364062	2.154184	507.564587	0.016682	0.019038
RS	39	1.471202	2.154184	517.956576	0.017024	0.019448
RS	40	1.586183	2.145170	528.766722	0.017379	0.019819
RS	41	1.709578	2.145170	535.351955	0.017595	0.019993
RS	42	1.842003	2.171804	533.308951	0.017528	0.019847
RS	43	1.984119	2.171804	535.650058	0.017605	0.019818
RS	44	2.136635	2.221123	523.943830	0.017220	0.019314
RS	45	2.300312	2.221123	521.884206	0.017153	0.019122
RS	46	2.475967	2.283681	503.417641	0.016546	0.018397
RS	47	2.664476	2.283681	496.992101	0.016335	0.018072
RS	48	2.866781	2.352132	474.113638	0.015583	0.017222
RS	49	3.083890	2.352132	463.496351	0.015234	0.016782
RS	50	3.316888	2.418642	438.287264	0.014405	0.015881
RS	51	3.566936	2.418642	423.730075	0.013927	0.015341
RS	52	3.835283	2.474774	397.842791	0.013076	0.014444
RS	53	4.123267	2.474774	379.641812	0.012478	0.013810
RS	54	4.432326	2.532935	351.453054	0.011551	0.012855
RS	55	4.764003	2.532935	330.498928	0.010862	0.012143
RS	56	5.119951	2.532935	307.802371	0.010117	0.011371
RS	57	5.501947	2.532935	283.703896	0.009324	0.010546
RS	58	5.911898	2.948449	224.815584	0.007389	0.008526
RS	59	6.351850	2.948449	207.675835	0.006826	0.007914
RS	60	6.823997	2.948449	189.746970	0.006236	0.007265
RS	61	7.330696	2.948449	171.333862	0.005631	0.006588
RS	62	7.874475	2.948449	152.762051	0.005021	0.005897
RS	63	8.458048	2.948449	720.488931	0.023680	0.028117
PA	4+25*2+4+6 0.078808764 0.021622799 8.458047868 0.408710949 0.194070434 0.244389434 0.323465376 0.433587296 0.586930405 0.796414951 1.070899327 1.414998404 1.809998432 2.203955390 2.524481767 2.705992726 2.726416875 2.624644210 2.470189685 2.321282844 2.211651985 2.154184378 2.145169975 2.171803690 2.221122665 2.283680988 2.352131686 2.418642044 2.474774394 2.532934805 2.948449151
//
IT	4269
RD	9
LK	-282246.130389
QD	-503.192727 -> -463.133541
RI	0.0394072761
TR	0.076673	0.021958
MT	8.614597
MM	C_pi: 1.543139, n_recomb: 31951.478619
RS	0	0.000000	0.452192	506.509179	0.015852	0.000759
RS	1	0.007349	0.452192	534.693083	0.016735	0.010231
RS	2	0.015238	0.452192	563.750372	0.017644	0.015655
RS	3	0.023707	0.452192	593.601296	0.018578	0.017125
RS	4	0.032798	0.196658	1415.286131	0.044295	0.039865
RS	5	0.042557	0.196658	1443.288019	0.045171	0.041246
RS	6	0.053033	0.247644	1171.233438	0.036657	0.033120
RS	7	0.064279	0.247644	1199.651007	0.037546	0.033588
RS	8	0.076352	0.325991	936.053004	0.029296	0.026073
RS	9	0.089312	0.325991	964.420295	0.030184	0.027081
RS	10	0.103224	0.434445	747.583412	0.023397	0.021143
RS	11	0.118159	0.434445	774.561750	0.024242	0.022255
RS	12	0.134191	0.586188	596.256599	0.018661	0.017372
RS	13	0.151402	0.586188	621.010066	0.019436	0.018397
RS	14	0.169877	0.795761	477.506051	0.014945	0.014370
RS	15	0.189710	0.795761	499.636546	0.015637	0.015236
RS	16	0.211001	1.074584	387.851836	0.012139	0.012007
RS	17	0.233856	1.074584	407.381227	0.012750	0.012711
RS	18	0.258390	1.430971	321.789032	0.010071	0.010165
RS	19	0.284728	1.430971	339.009907	0.010610	0.010723
RS	20	0.313001	1.848706	276.729072	0.008661	0.008829
RS	21	0.343352	1.848706	292.153134	0.009144	0.009293
RS	22	0.375934	2.273304	250.962903	0.007855	0.008031
RS	23	0.410910	2.273304	265.248230	0.008302	0.008455
RS	24	0.448456	2.623717	242.913938	0.007603	0.007777
RS	25	0.488762	2.623717	256.762762	0.008036	0.008204
RS	26	0.532029	2.823037	252.109293	0.007890	0.008086
RS	27	0.578476	2.823037	266.199557	0.008331	0.008563
RS	28	0.628337	2.842725	278.809991	0.008726	0.009019
RS	29	0.681861	2.842725	293.691786	0.009192	0.009591
RS	30	0.739319	2.725332	322.095555	0.010081	0.010604
RS	31	0.801000	2.725332	337.983585	0.010578	0.011284
RS	32	0.867214	2.549774	378.102256	0.011834	0.012737
RS	33	0.938293	2.549774	394.643597	0.012351	0.013489
RS	34	1.014596	2.381907	439.533547	0.013756	0.015136
RS	35	1.096507	2.381907	455.731682	0.014263	0.015879
RS	36	1.184437	2.259044	496.424517	0.015537	0.017381
RS	37	1.278829	2.259044	510.860314	0.015989	0.018009
RS	38	1.380157	2.194830	539.042053	0.016871	0.019032
RS	39	1.488933	2.194830	550.353005	0.017225	0.019457
RS	40	1.605702	2.184725	562.349902	0.017600	0.019851
RS	41	1.731052	2.184725	569.622807	0.017828	0.020047
RS	42	1.865614	2.214423	567.076338	0.017748	0.019894
RS	43	2.010065	2.214423	569.873045	0.017836	0.019890
RS	44	2.165131	2.269537	556.574053	0.017419	0.019361
RS	45	2.331593	2.269537	554.769561	0.017363	0.019195
RS	46	2.510289	2.339550	534.172480	0.016718	0.018438
RS	47	2.702116	2.339550	527.837159	0.016520	0.018139
RS	48	2.908040	2.416218	502.702531	0.015733	0.017260
RS	49	3.129098	2.416218	492.032482	0.015399	0.016847
RS	50	3.366401	2.490698	464.745793	0.014545	0.015925
RS	51	3.621143	2.490698	449.987866	0.014083	0.015412
RS	52	3.894606	2.553473	422.375243	0.013219	0.014505
RS	53	4.188166	2.553473	403.789190	0.012638	0.013896
RS	54	4.503298	2.618452	373.847650	0.011700	0.012933
RS	55	4.841590	2.618452	352.332821	0.011027	0.012243
RS	56	5.204742	2.618452	328.892189	0.010293	0.011490
RS	57	5.594582	2.618452	303.871571	0.009510	0.010679
RS	58	6.013071	3.088910	238.397770	0.007461	0.008538
RS	59	6.462314	3.088910	221.179266	0.006922	0.007959
RS	60	6.944572	3.088910	203.013118	0.006354	0.007338
RS	61	7.462270	3.088910	184.203439	0.005765	0.006685
RS	62	8.018013	3.088910	165.080751	0.005167	0.006014
RS	63	8.614597	3.088910	801.328563	0.025080	0.029487
PA	4+25*2+4+6 0.076673453 0.021958036 8.614597124 0.452191758 0.196657852 0.247643528 0.325990906 0.434445104 0.586187629 0.795760625 1.074584139 1.430971141 1.848705597 2.273304015 2.623716683 2.823037461 2.842725163 2.725332132 2.549774205 2.381906605 2.259043503 2.194830490 2.184725392 2.214422637 2.269536876 2.339550346 2.416217862 2.490697821 2.553472888 2.618451694 3.088910180
//
IT	4034
RD	10
LK	-282167.483869
QD	-476.549737 -> -439.989831
RI	0.0355439146
TR	0.074701	0.022282
MT	8.761293
MM	C_pi: 1.593188, n_recomb: 33448.576911
RS	0	0.000000	0.496452	484.790347	0.014494	0.000701
RS	1	0.007377	0.496452	512.640017	0.015326	0.009694
RS	2	0.015299	0.496452	541.477224	0.016188	0.014840
RS	3	0.023805	0.496452	571.242913	0.017078	0.015902
RS	4	0.032938	0.199056	1479.196465	0.044223	0.040160
RS	5	0.042746	0.199056	1509.411854	0.045126	0.041436
RS	6	0.053277	0.251174	1223.195787	0.036569	0.033209
RS	7	0.064584	0.251174	1253.712455	0.037482	0.033632
RS	8	0.076726	0.329031	983.542648	0.029405	0.026224
RS	9	0.089764	0.329031	1013.752721	0.030308	0.027219
RS	10	0.103764	0.435922	790.688131	0.023639	0.021363
RS	11	0.118796	0.435922	819.346881	0.024496	0.022476
RS	12	0.134937	0.585980	633.162270	0.018929	0.017596
RS	13	0.152269	0.585980	659.473688	0.019716	0.018632
RS	14	0.170880	0.795194	507.285030	0.015166	0.014548
RS	15	0.190864	0.795194	530.823052	0.015870	0.015429
RS	16	0.212322	1.077356	410.748048	0.012280	0.012114
RS	17	0.235363	1.077356	431.493213	0.012900	0.012833
RS	18	0.260104	1.444452	338.596501	0.010123	0.010191
RS	19	0.286670	1.444452	356.818030	0.010668	0.010761
RS	20	0.315196	1.883184	288.728724	0.008632	0.008782
RS	21	0.345826	1.883184	304.952336	0.009117	0.009252
RS	22	0.378716	2.337333	259.660623	0.007763	0.007924
RS	23	0.414033	2.337333	274.594337	0.008209	0.008349
RS	24	0.451955	2.717746	249.762998	0.007467	0.007625
RS	25	0.492675	2.717746	264.178527	0.007898	0.008047
RS	26	0.536398	2.935951	258.536738	0.007729	0.007903
RS	27	0.583348	2.935951	273.192362	0.008168	0.008368
RS	28	0.633760	2.956262	286.374346	0.008562	0.008816
RS	29	0.687892	2.956262	301.905800	0.009026	0.009370
RS	30	0.746018	2.824346	332.530892	0.009942	0.010397
RS	31	0.808432	2.824346	349.224744	0.010441	0.011058
RS	32	0.875450	2.628436	393.076049	0.011752	0.012550
RS	33	0.947412	2.628436	410.600607	0.012276	0.013286
RS	34	1.024683	2.442046	460.153268	0.013757	0.014996
RS	35	1.107655	2.442046	477.451610	0.014274	0.015731
RS	36	1.196748	2.306102	522.678947	0.015626	0.017302
RS	37	1.292413	2.306102	538.201180	0.016090	0.017934
RS	38	1.395136	2.234998	569.619287	0.017030	0.019011
RS	39	1.505438	2.234998	581.867572	0.017396	0.019450
RS	40	1.623876	2.223400	595.196257	0.017794	0.019870
RS	41	1.751053	2.223400	603.183934	0.018033	0.020087
RS	42	1.887611	2.255601	600.265118	0.017946	0.019933
RS	43	2.034244	2.255601	603.548335	0.018044	0.019952
RS	44	2.191694	2.315885	588.760519	0.017602	0.019404
RS	45	2.360761	2.315885	587.242659	0.017557	0.019262
RS	46	2.542299	2.392719	564.594963	0.016879	0.018479
RS	47	2.737231	2.392719	558.379704	0.016694	0.018205
RS	48	2.946543	2.476996	531.050959	0.015877	0.017301
RS	49	3.171297	2.476996	520.354824	0.015557	0.016913
RS	50	3.412632	2.558898	491.039521	0.014680	0.015974
RS	51	3.671771	2.558898	476.103889	0.014234	0.015485
RS	52	3.950027	2.627860	446.805638	0.013358	0.014571
RS	53	4.248812	2.627860	427.854551	0.012791	0.013984
RS	54	4.569638	2.699200	396.192173	0.011845	0.013014
RS	55	4.914134	2.699200	374.133552	0.011185	0.012344
RS	56	5.284043	2.699200	349.967725	0.010463	0.011607
RS	57	5.681243	2.699200	324.045158	0.009688	0.010810
RS	58	6.107745	3.224199	251.821985	0.007529	0.008553
RS	59	6.565711	3.224199	234.550603	0.007012	0.008003
RS	60	7.057464	3.224199	216.179733	0.006463	0.007408
RS	61	7.585494	3.224199	197.011313	0.005890	0.006779
RS	62	8.152480	3.224199	177.379056	0.005303	0.006125
RS	63	8.761293	3.224199	884.226521	0.026435	0.030829
PA	4+25*2+4+6 0.074701330 0.022282451 8.761293450 0.496452236 0.199055835 0.251173816 0.329031402 0.435921737 0.585979669 0.795194488 1.077355719 1.444452478 1.883184058 2.337333480 2.717745776 2.935950775 2.956261911 2.824345680 2.628435786 2.442045956 2.306101883 2.234998105 2.223399886 2.255601366 2.315885317 2.392719105 2.476995681 2.558898149 2.627860378 2.699199541 3.224199464
//
IT	3469
RD	11
LK	-282095.680650
QD	-452.102976 -> -418.649318
RI	0.0323033690
TR	0.072874	0.022596
MT	8.899387
MM	C_pi: 1.641451, n_recomb: 34918.777997
RS	0	0.000000	0.541538	465.533973	0.013332	0.000650
RS	1	0.007404	0.541538	493.005212	0.014119	0.009215
RS	2	0.015356	0.541538	521.553228	0.014936	0.014127
RS	3	0.023896	0.541538	551.136567	0.015783	0.014842
RS	4	0.033069	0.201269	1541.377310	0.044142	0.040415
RS	5	0.042921	0.201269	1573.763267	0.045069	0.041613
RS	6	0.053503	0.254876	1271.588869	0.036416	0.033237
RS	7	0.064867	0.254876	1304.209247	0.037350	0.033626
RS	8	0.077074	0.332415	1028.252253	0.029447	0.026328
RS	9	0.090184	0.332415	1060.297693	0.030365	0.027313
RS	10	0.104264	0.437811	832.153307	0.023831	0.021553
RS	11	0.119387	0.437811	862.473445	0.024699	0.022665
RS	12	0.135630	0.586119	669.299184	0.019167	0.017804
RS	13	0.153076	0.586119	697.149052	0.019965	0.018848
RS	14	0.171813	0.794615	536.810380	0.015373	0.014722
RS	15	0.191937	0.794615	561.743563	0.016087	0.015615
RS	16	0.213551	1.079288	433.615244	0.012418	0.012223
RS	17	0.236765	1.079288	455.570739	0.013047	0.012955
RS	18	0.261698	1.455723	355.422863	0.010179	0.010226
RS	19	0.288477	1.455723	374.641975	0.010729	0.010806
RS	20	0.317239	1.913888	300.709030	0.008612	0.008746
RS	21	0.348130	1.913888	317.726727	0.009099	0.009222
RS	22	0.381309	2.396555	268.272117	0.007683	0.007832
RS	23	0.416943	2.396555	283.843668	0.008129	0.008256
RS	24	0.455216	2.807009	256.440900	0.007344	0.007488
RS	25	0.496323	2.807009	271.406185	0.007772	0.007905
RS	26	0.540473	3.045126	264.669481	0.007580	0.007734
RS	27	0.587891	3.045126	279.866068	0.008015	0.008189
RS	28	0.638821	3.067405	293.465816	0.008404	0.008625
RS	29	0.693521	3.067405	309.615304	0.008867	0.009164
RS	30	0.752271	2.922056	342.274227	0.009802	0.010198
RS	31	0.815370	2.922056	359.738865	0.010302	0.010842
RS	32	0.883142	2.706494	407.151910	0.011660	0.012365
RS	33	0.955931	2.706494	425.629436	0.012189	0.013087
RS	34	1.034108	2.501983	479.746720	0.013739	0.014850
RS	35	1.118075	2.501983	498.128915	0.014265	0.015579
RS	36	1.208257	2.353087	547.900325	0.015691	0.017212
RS	37	1.305117	2.353087	564.511028	0.016166	0.017848
RS	38	1.409147	2.274959	599.266440	0.017162	0.018977
RS	39	1.520880	2.274959	612.470037	0.017540	0.019429
RS	40	1.640885	2.261516	627.270757	0.017964	0.019878
RS	41	1.769775	2.261516	636.001180	0.018214	0.020115
RS	42	1.908208	2.295720	632.848200	0.018123	0.019963
RS	43	2.056889	2.295720	636.650367	0.018232	0.020004
RS	44	2.216579	2.360605	620.488926	0.017769	0.019442
RS	45	2.388092	2.360605	619.290838	0.017735	0.019323
RS	46	2.572303	2.443678	594.683056	0.017030	0.018519
RS	47	2.770152	2.443678	588.619196	0.016857	0.018269
RS	48	2.982649	2.534994	559.168744	0.016013	0.017344
RS	49	3.210880	2.534994	548.474248	0.015707	0.016980
RS	50	3.456007	2.623802	517.186487	0.014811	0.016026
RS	51	3.719284	2.623802	502.096746	0.014379	0.015559
RS	52	4.002052	2.698521	471.156444	0.013493	0.014639
RS	53	4.305756	2.698521	451.860402	0.012940	0.014072
RS	54	4.631945	2.775779	418.512811	0.011985	0.013098
RS	55	4.982284	2.775779	395.926443	0.011338	0.012445
RS	56	5.358561	2.775779	371.052940	0.010626	0.011724
RS	57	5.762697	2.775779	344.246818	0.009859	0.010939
RS	58	6.196753	3.354794	265.123947	0.007593	0.008569
RS	59	6.662946	3.354794	247.821498	0.007097	0.008047
RS	60	7.163654	3.354794	229.273572	0.006566	0.007477
RS	61	7.701434	3.354794	209.778784	0.006008	0.006868
RS	62	8.279029	3.354794	189.672547	0.005432	0.006231
RS	63	8.899387	3.354794	969.142475	0.027754	0.032140
PA	4+25*2+4+6 0.072873675 0.022595525 8.899387140 0.541538407 0.201268592 0.254875996 0.332415379 0.437811010 0.586118819 0.794615103 1.079287575 1.455723487 1.913887521 2.396555011 2.807008895 3.045126069 3.067404791 2.922055975 2.706493543 2.501982951 2.353087090 2.274958723 2.261515920 2.295719551 2.360605056 2.443678217 2.534993869 2.623801842 2.698521298 2.775778950 3.354794100
//
IT	4675
RD	12
LK	-282029.956391
QD	-429.614306 -> -398.932128
RI	0.0295477652
TR	0.071175	0.022897
MT	9.029851
MM	C_pi: 1.688118, n_recomb: 36363.023800
RS	0	0.000000	0.587514	448.218920	0.012326	0.000605
RS	1	0.007428	0.587514	475.283183	0.013071	0.008783
RS	2	0.015408	0.587514	503.494331	0.013846	0.013497
RS	3	0.023981	0.587514	532.825982	0.014653	0.013914
RS	4	0.033191	0.203311	1602.053016	0.044057	0.040640
RS	5	0.043084	0.203311	1636.567244	0.045006	0.041779
RS	6	0.053713	0.258685	1316.875138	0.036215	0.033217
RS	7	0.065131	0.258685	1351.592852	0.037169	0.033582
RS	8	0.077398	0.336035	1070.508118	0.029439	0.026394
RS	9	0.090575	0.336035	1104.376816	0.030371	0.027371
RS	10	0.104732	0.439977	872.165375	0.023985	0.021718
RS	11	0.119939	0.439977	904.127849	0.024864	0.022828
RS	12	0.136277	0.586481	704.754546	0.019381	0.017998
RS	13	0.153828	0.586481	734.124312	0.020189	0.019048
RS	14	0.172683	0.793970	566.118500	0.015569	0.014891
RS	15	0.192939	0.793970	592.434977	0.016292	0.015795
RS	16	0.214699	1.080459	456.469939	0.012553	0.012335
RS	17	0.238076	1.080459	479.630554	0.013190	0.013079
RS	18	0.263189	1.465026	372.278458	0.010238	0.010267
RS	19	0.290167	1.465026	392.492492	0.010794	0.010857
RS	20	0.319150	1.941171	312.679340	0.008599	0.008720
RS	21	0.350285	1.941171	330.486449	0.009089	0.009202
RS	22	0.383734	2.451326	276.809200	0.007612	0.007750
RS	23	0.419667	2.451326	293.009288	0.008058	0.008175
RS	24	0.458269	2.891811	262.963073	0.007232	0.007364
RS	25	0.499738	2.891811	278.462782	0.007658	0.007777
RS	26	0.544288	3.150795	270.532789	0.007440	0.007578
RS	27	0.592148	3.150795	286.247921	0.007872	0.008023
RS	28	0.643562	3.176308	300.125305	0.008254	0.008446
RS	29	0.698796	3.176308	316.863259	0.008714	0.008970
RS	30	0.758132	3.018587	351.376149	0.009663	0.010007
RS	31	0.821876	3.018587	369.577768	0.010164	0.010635
RS	32	0.890355	2.784060	420.376207	0.011561	0.012182
RS	33	0.963921	2.784060	439.776088	0.012094	0.012892
RS	34	1.042952	2.561804	498.344645	0.013705	0.014700
RS	35	1.127853	2.561804	517.792511	0.014240	0.015424
RS	36	1.219061	2.400078	572.096720	0.015733	0.017114
RS	37	1.317044	2.400078	589.795583	0.016220	0.017753
RS	38	1.422306	2.314812	627.972248	0.017270	0.018933
RS	39	1.535386	2.314812	642.147255	0.017659	0.019398
RS	40	1.656867	2.299214	658.553449	0.018111	0.019876
RS	41	1.787371	2.299214	668.053419	0.018372	0.020131
RS	42	1.927570	2.334978	664.803892	0.018282	0.019986
RS	43	2.078183	2.334978	669.156856	0.018402	0.020048
RS	44	2.239983	2.403956	651.741258	0.017923	0.019477
RS	45	2.413803	2.403956	650.895764	0.017900	0.019379
RS	46	2.600534	2.492734	624.425877	0.017172	0.018558
RS	47	2.801136	2.492734	618.544378	0.017010	0.018330
RS	48	3.016640	2.590569	587.048405	0.016144	0.017388
RS	49	3.248151	2.590569	576.383103	0.015851	0.017045
RS	50	3.496860	2.685800	543.183163	0.014938	0.016079
RS	51	3.764044	2.685800	527.962774	0.014519	0.015633
RS	52	4.051074	2.765870	495.427327	0.013624	0.014709
RS	53	4.359426	2.765870	475.806129	0.013085	0.014161
RS	54	4.690683	2.848633	440.810623	0.012122	0.013182
RS	55	5.046547	2.848633	417.712184	0.011487	0.012546
RS	56	5.428845	2.848633	392.147929	0.010784	0.011838
RS	57	5.839541	2.848633	364.475871	0.010023	0.011064
RS	58	6.280744	3.481055	278.316763	0.007654	0.008588
RS	59	6.754721	3.481055	261.002662	0.007178	0.008090
RS	60	7.263907	3.481055	242.302346	0.006663	0.007542
RS	61	7.810916	3.481055	222.510157	0.006119	0.006953
RS	62	8.398558	3.481055	201.961943	0.005554	0.006332
RS	63	9.029851	3.481055	1055.970347	0.029040	0.033423
PA	4+25*2+4+6 0.071174559 0.022897165 9.029851102 0.587514191 0.203310644 0.258685277 0.336034910 0.439977099 0.586481308 0.793970023 1.080459421 1.465026393 1.941171219 2.451325523 2.891810692 3.150794594 3.176308418 3.018586907 2.784059549 2.561804284 2.400078098 2.314811549 2.299213747 2.334977943 2.403956362 2.492733512 2.590568705 2.685800307 2.765870066 2.848632738 3.481054671
//
IT	4781
RD	13
LK	-281969.659783
QD	-408.875399 -> -380.676340
RI	0.0271784728
TR	0.069590	0.023187
MT	9.153564
MM	C_pi: 1.733347, n_recomb: 37781.916954
RS	0	0.000000	0.634423	432.475058	0.011447	0.000565
RS	1	0.007451	0.634423	459.114342	0.012152	0.008392
RS	2	0.015458	0.634423	486.955621	0.012889	0.012934
RS	3	0.024061	0.634423	515.985488	0.013657	0.013092
RS	4	0.033305	0.205201	1661.343811	0.043972	0.040841
RS	5	0.043237	0.205201	1697.945973	0.044941	0.041937
RS	6	0.053910	0.262558	1359.414576	0.035981	0.033162
RS	7	0.065378	0.262558	1396.214846	0.036955	0.033510
RS	8	0.077701	0.339809	1110.588260	0.029395	0.026432
RS	9	0.090942	0.339809	1146.263929	0.030339	0.027401
RS	10	0.105169	0.442335	910.850029	0.024108	0.021862
RS	11	0.120457	0.442335	944.435474	0.024997	0.022970
RS	12	0.136884	0.587000	739.571739	0.019575	0.018181
RS	13	0.154534	0.587000	770.443223	0.020392	0.019236
RS	14	0.173500	0.793255	595.216247	0.015754	0.015056
RS	15	0.193879	0.793255	622.904072	0.016487	0.015969
RS	16	0.215777	1.080975	479.311493	0.012686	0.012449
RS	17	0.239306	1.080975	503.671799	0.013331	0.013202
RS	18	0.264588	1.472613	389.160825	0.010300	0.010314
RS	19	0.291754	1.472613	410.367080	0.010861	0.010913
RS	20	0.320945	1.965378	324.642904	0.008593	0.008703
RS	21	0.352310	1.965378	343.235248	0.009085	0.009189
RS	22	0.386013	2.502008	285.277552	0.007551	0.007679
RS	23	0.422226	2.502008	302.097758	0.007996	0.008104
RS	24	0.461139	2.972445	269.341617	0.007129	0.007252
RS	25	0.502950	2.972445	285.361767	0.007553	0.007660
RS	26	0.547877	3.253130	276.151843	0.007309	0.007433
RS	27	0.596152	3.253130	292.364996	0.007738	0.007870
RS	28	0.648023	3.283111	306.388942	0.008109	0.008277
RS	29	0.703760	3.283111	323.687709	0.008567	0.008788
RS	30	0.763650	3.114042	359.883256	0.009525	0.009825
RS	31	0.828002	3.114042	378.789347	0.010026	0.010437
RS	32	0.897149	2.861192	432.799032	0.011455	0.012004
RS	33	0.971449	2.861192	453.090622	0.011992	0.012700
RS	34	1.051285	2.621534	515.988642	0.013657	0.014549
RS	35	1.137069	2.621534	536.482446	0.014199	0.015267
RS	36	1.229245	2.447090	595.291735	0.015756	0.017009
RS	37	1.328290	2.447090	614.076011	0.016253	0.017651
RS	38	1.434715	2.354592	655.741198	0.017356	0.018880
RS	39	1.549069	2.354592	670.901282	0.017757	0.019356
RS	40	1.671945	2.336569	689.036889	0.018237	0.019865
RS	41	1.803976	2.336569	699.331195	0.018510	0.020137
RS	42	1.945845	2.373502	696.120033	0.018425	0.020002
RS	43	2.098285	2.373502	701.053987	0.018555	0.020083
RS	44	2.262083	2.446122	682.503735	0.018064	0.019507
RS	45	2.438087	2.446122	682.042312	0.018052	0.019430
RS	46	2.627205	2.540122	653.809817	0.017305	0.018596
RS	47	2.830414	2.540122	648.140588	0.017155	0.018388
RS	48	3.048765	2.643999	614.678243	0.016269	0.017432
RS	49	3.283386	2.643999	604.068823	0.015988	0.017110
RS	50	3.535488	2.745211	569.018693	0.015061	0.016134
RS	51	3.806376	2.745211	553.690545	0.014655	0.015707
RS	52	4.097447	2.830261	519.607119	0.013753	0.014779
RS	53	4.410207	2.830261	499.680359	0.013225	0.014249
RS	54	4.746272	2.918143	463.075788	0.012257	0.013266
RS	55	5.107377	2.918143	439.480851	0.011632	0.012645
RS	56	5.495389	2.918143	413.242554	0.010938	0.011950
RS	57	5.912312	2.918143	384.721891	0.010183	0.011187
RS	58	6.360301	3.603316	291.403401	0.007713	0.008606
RS	59	6.841671	3.603316	274.095478	0.007255	0.008132
RS	60	7.358909	3.603316	255.265383	0.006756	0.007605
RS	61	7.914687	3.603316	235.202381	0.006225	0.007034
RS	62	8.511877	3.603316	214.241668	0.005670	0.006429
RS	63	9.153564	3.603316	1144.577426	0.030294	0.034675
PA	4+25*2+4+6 0.069589789 0.023187327 9.153564444 0.634422832 0.205201092 0.262557998 0.339809060 0.442335222 0.587000350 0.793255047 1.080974624 1.472612961 1.965378100 2.502008294 2.972444581 3.253130154 3.283110674 3.114041900 2.861192455 2.621533852 2.447089668 2.354592074 2.336568603 2.373502287 2.446121704 2.540121732 2.643999481 2.745211488 2.830260578 2.918143439 3.603316194
//
IT	4616
RD	14
LK	-281914.227245
QD	-389.703571 -> -363.737524
RI	0.0251223478
TR	0.068108	0.023466
MT	9.271134
MM	C_pi: 1.777241, n_recomb: 39175.823313
RS	0	0.000000	0.682290	418.031018	0.010671	0.000529
RS	1	0.007473	0.682290	444.234538	0.011340	0.008036
RS	2	0.015504	0.682290	471.683196	0.012040	0.012427
RS	3	0.024135	0.682290	500.374805	0.012773	0.012360
RS	4	0.033411	0.206959	1719.308181	0.043887	0.041024
RS	5	0.043381	0.206959	1757.959838	0.044874	0.042086
RS	6	0.054095	0.266467	1399.469503	0.035723	0.033079
RS	7	0.065611	0.266467	1438.331146	0.036715	0.033415
RS	8	0.077986	0.343689	1148.683571	0.029321	0.026446
RS	9	0.091287	0.343689	1186.146558	0.030278	0.027408
RS	10	0.105581	0.444825	948.303998	0.024206	0.021989
RS	11	0.120943	0.444825	983.492480	0.025105	0.023094
RS	12	0.137454	0.587630	773.779259	0.019751	0.018353
RS	13	0.155198	0.587630	806.134298	0.020577	0.019411
RS	14	0.174269	0.792462	624.110571	0.015931	0.015217
RS	15	0.194764	0.792462	653.157589	0.016672	0.016138
RS	16	0.216791	1.080917	502.136486	0.012818	0.012563
RS	17	0.240464	1.080917	527.690641	0.013470	0.013326
RS	18	0.265906	1.478673	406.070689	0.010365	0.010366
RS	19	0.293249	1.478673	428.266397	0.010932	0.010973
RS	20	0.322635	1.986815	336.598345	0.008592	0.008692
RS	21	0.354218	1.986815	355.971894	0.009087	0.009183
RS	22	0.388160	2.548899	293.682733	0.007497	0.007616
RS	23	0.424639	2.548899	311.115335	0.007942	0.008042
RS	24	0.463844	3.049085	275.592524	0.007035	0.007149
RS	25	0.505978	3.049085	292.120466	0.007457	0.007554
RS	26	0.551262	3.352231	281.550321	0.007187	0.007298
RS	27	0.599929	3.352231	298.242641	0.007613	0.007728
RS	28	0.652232	3.387835	312.293890	0.007972	0.008117
RS	29	0.708445	3.387835	330.127685	0.008427	0.008617
RS	30	0.768858	3.208393	367.846296	0.009390	0.009650
RS	31	0.833785	3.208393	387.425800	0.009889	0.010248
RS	32	0.903564	2.937851	444.474580	0.011346	0.011829
RS	33	0.978558	2.937851	465.627378	0.011886	0.012514
RS	34	1.059156	2.681116	532.726133	0.013598	0.014397
RS	35	1.145776	2.681116	554.244694	0.014148	0.015109
RS	36	1.238870	2.494064	617.517459	0.015763	0.016900
RS	37	1.338920	2.494064	637.381800	0.016270	0.017544
RS	38	1.446447	2.394262	682.587118	0.017424	0.018819
RS	39	1.562008	2.394262	698.743017	0.017836	0.019306
RS	40	1.686206	2.373580	718.720534	0.018346	0.019847
RS	41	1.819684	2.373580	729.831247	0.018630	0.020134
RS	42	1.963137	2.411344	726.786183	0.018552	0.020012
RS	43	2.117310	2.411344	732.329037	0.018693	0.020112
RS	44	2.283003	2.487195	712.763478	0.018194	0.019534
RS	45	2.461079	2.487195	712.715549	0.018193	0.019475
RS	46	2.652461	2.585981	682.820249	0.017430	0.018632
RS	47	2.858145	2.585981	677.391465	0.017291	0.018443
RS	48	3.079200	2.695466	642.042318	0.016389	0.017476
RS	49	3.316773	2.695466	631.514163	0.016120	0.017173
RS	50	3.572099	2.802251	594.676435	0.015180	0.016189
RS	51	3.846505	2.802251	579.262559	0.014786	0.015780
RS	52	4.141417	2.891933	543.679356	0.013878	0.014850
RS	53	4.458367	2.891933	523.466096	0.013362	0.014335
RS	54	4.799001	2.984587	485.290996	0.012388	0.013350
RS	55	5.165090	2.984587	461.215139	0.011773	0.012743
RS	56	5.558536	2.984587	434.319517	0.011086	0.012060
RS	57	5.981384	2.984587	404.967620	0.010337	0.011306
RS	58	6.435829	3.721808	304.380577	0.007770	0.008626
RS	59	6.924234	3.721808	287.095461	0.007328	0.008173
RS	60	7.449136	3.721808	268.156650	0.006845	0.007666
RS	61	8.013263	3.721808	247.847646	0.006327	0.007112
RS	62	8.619545	3.721808	226.502039	0.005782	0.006522
RS	63	9.271134	3.721808	1234.814128	0.031520	0.035899
PA	4+25*2+4+6 0.068108027 0.023466384 9.271133610 0.682289696 0.206958727 0.266467162 0.343688873 0.444825366 0.587629573 0.792461850 1.080916894 1.478672917 1.986814819 2.548898759 3.049084722 3.352230969 3.387835409 3.208393352 2.937851028 2.681115985 2.494063500 2.394261885 2.373579975 2.411343719 2.487194791 2.585981111 2.695466111 2.802250675 2.891933384 2.984586572 3.721807865
//
IT	4448
RD	15
LK	-281863.171482
QD	-371.940161 -> -347.988809
RI	0.0233234766
TR	0.066719	0.023735
MT	9.383140
MM	C_pi: 1.819887, n_recomb: 40544.866212
RS	0	0.000000	0.731139	404.676565	0.009981	0.000497
RS	1	0.007493	0.731139	430.438417	0.010616	0.007710
RS	2	0.015547	0.731139	457.478874	0.011283	0.011967
RS	3	0.024205	0.731139	485.805487	0.011982	0.011703
RS	4	0.033512	0.208597	1776.006557	0.043803	0.041191
RS	5	0.043516	0.208597	1816.670086	0.044806	0.042228
RS	6	0.054270	0.270388	1437.277905	0.035449	0.032974
RS	7	0.065829	0.270388	1478.174050	0.036458	0.033302
RS	8	0.078255	0.347637	1184.953650	0.029226	0.026441
RS	9	0.091612	0.347637	1224.181212	0.030193	0.027397
RS	10	0.105969	0.447403	984.601864	0.024284	0.022100
RS	11	0.121402	0.447403	1021.372649	0.025191	0.023202
RS	12	0.137992	0.588336	807.393115	0.019914	0.018516
RS	13	0.155825	0.588336	841.213250	0.020748	0.019576
RS	14	0.174994	0.791606	652.785362	0.016100	0.015374
RS	15	0.195599	0.791606	683.178684	0.016850	0.016301
RS	16	0.217748	1.080371	524.931442	0.012947	0.012678
RS	17	0.241557	1.080371	551.672874	0.013606	0.013449
RS	18	0.267150	1.483406	422.995743	0.010433	0.010421
RS	19	0.294660	1.483406	446.177570	0.011005	0.011036
RS	20	0.324232	2.005734	348.545221	0.008597	0.008687
RS	21	0.356020	2.005734	368.696060	0.009094	0.009183
RS	22	0.390190	2.592243	302.030331	0.007449	0.007562
RS	23	0.426920	2.592243	320.068215	0.007894	0.007988
RS	24	0.466402	3.121932	281.724611	0.006948	0.007054
RS	25	0.508842	3.121932	298.748618	0.007368	0.007456
RS	26	0.554463	3.448197	286.746590	0.007072	0.007173
RS	27	0.603502	3.448197	303.900599	0.007495	0.007595
RS	28	0.656215	3.490512	317.870496	0.007840	0.007967
RS	29	0.712878	3.490512	336.215146	0.008292	0.008456
RS	30	0.773787	3.301641	375.306065	0.009257	0.009482
RS	31	0.839260	3.301641	395.529177	0.009755	0.010068
RS	32	0.909639	3.014008	455.449494	0.011233	0.011658
RS	33	0.985291	3.014008	477.433188	0.011775	0.012333
RS	34	1.066612	2.740507	548.599525	0.013531	0.014245
RS	35	1.154027	2.740507	571.120363	0.014086	0.014952
RS	36	1.247991	2.540958	638.801859	0.015755	0.016787
RS	37	1.348996	2.540958	659.738448	0.016272	0.017433
RS	38	1.457569	2.433789	708.522864	0.017475	0.018753
RS	39	1.574278	2.433789	725.682369	0.017898	0.019249
RS	40	1.699731	2.410251	747.602184	0.018439	0.019822
RS	41	1.834585	2.410251	759.548567	0.018734	0.020124
RS	42	1.979544	2.448537	756.793150	0.018666	0.020017
RS	43	2.135364	2.448537	762.970193	0.018818	0.020134
RS	44	2.302860	2.527257	742.504754	0.018313	0.019556
RS	45	2.482906	2.527257	742.897534	0.018323	0.019516
RS	46	2.676444	2.630437	711.437725	0.017547	0.018666
RS	47	2.884483	2.630437	706.275802	0.017420	0.018495
RS	48	3.108110	2.745125	669.120986	0.016503	0.017519
RS	49	3.348494	2.745125	658.698010	0.016246	0.017234
RS	50	3.606889	2.857110	620.134712	0.015295	0.016244
RS	51	3.884647	2.857110	604.656241	0.014913	0.015852
RS	52	4.183216	2.951113	567.620851	0.014000	0.014920
RS	53	4.504158	2.951113	547.139847	0.013495	0.014421
RS	54	4.849148	3.048210	507.434122	0.012515	0.013433
RS	55	5.219987	3.048210	482.892934	0.011910	0.012839
RS	56	5.618614	3.048210	455.356771	0.011231	0.012167
RS	57	6.047110	3.048210	425.191159	0.010487	0.011422
RS	58	6.507713	3.836764	317.239253	0.007824	0.008646
RS	59	7.002829	3.836764	299.992825	0.007399	0.008212
RS	60	7.535044	3.836764	280.965340	0.006930	0.007724
RS	61	8.107138	3.836764	260.433944	0.006423	0.007187
RS	62	8.722099	3.836764	238.729786	0.005888	0.006610
RS	63	9.383140	3.836764	1326.514929	0.032717	0.037094
PA	4+25*2+4+6 0.066719083 0.023734634 9.383139531 0.731138683 0.208596908 0.270388405 0.347636502 0.447403342 0.588335827 0.791606340 1.080370547 1.483405808 2.005734140 2.592242697 3.121931774 3.448196611 3.490511529 3.301641139 3.014008280 2.740507285 2.540958485 2.433789460 2.410250655 2.448537466 2.527256835 2.630436540 2.745124900 2.857110410 2.951113056 3.048210443 3.836763595
//
IT	5126
RD	16
LK	-281816.065848
QD	-355.446954 -> -333.318780
RI	0.0217395599
TR	0.065414	0.023992
MT	9.490080
MM	C_pi: 1.861362, n_recomb: 41889.246167
RS	0	0.000000	0.780962	392.263265	0.009364	0.000467
RS	1	0.007512	0.780962	417.581810	0.009969	0.007411
RS	2	0.015589	0.780962	444.204530	0.010604	0.011549
RS	3	0.024272	0.780962	472.147448	0.011271	0.011111
RS	4	0.033607	0.210130	1831.461527	0.043722	0.041345
RS	5	0.043644	0.210130	1874.100760	0.044739	0.042363
RS	6	0.054435	0.274308	1473.019536	0.035165	0.032852
RS	7	0.066036	0.274308	1515.919380	0.036189	0.033177
RS	8	0.078509	0.351624	1219.537253	0.029113	0.026420
RS	9	0.091919	0.351624	1260.504237	0.030091	0.027371
RS	10	0.106336	0.450044	1019.793611	0.024345	0.022199
RS	11	0.121836	0.450044	1058.125343	0.025260	0.023297
RS	12	0.138501	0.589100	840.422108	0.020063	0.018669
RS	13	0.156417	0.589100	875.688656	0.020905	0.019731
RS	14	0.175680	0.790698	681.231239	0.016263	0.015526
RS	15	0.196389	0.790698	712.957487	0.017020	0.016460
RS	16	0.218654	1.079417	547.680070	0.013074	0.012793
RS	17	0.242592	1.079417	575.601474	0.013741	0.013572
RS	18	0.268328	1.486985	439.925286	0.010502	0.010479
RS	19	0.295997	1.486985	464.089412	0.011079	0.011101
RS	20	0.325745	2.022398	360.477809	0.008605	0.008688
RS	21	0.357728	2.022398	381.401911	0.009105	0.009188
RS	22	0.392113	2.632327	310.319302	0.007408	0.007513
RS	23	0.429081	2.632327	328.955633	0.007853	0.007941
RS	24	0.468827	3.191191	287.745345	0.006869	0.006968
RS	25	0.511558	3.191191	305.254503	0.007287	0.007367
RS	26	0.557499	3.541124	291.758013	0.006965	0.007056
RS	27	0.606891	3.541124	309.357543	0.007385	0.007472
RS	28	0.659994	3.591159	323.148044	0.007714	0.007825
RS	29	0.717085	3.591159	341.980994	0.008164	0.008304
RS	30	0.778466	3.393771	382.303054	0.009127	0.009321
RS	31	0.844457	3.393771	403.141377	0.009624	0.009896
RS	32	0.915406	3.089625	465.771926	0.011119	0.011493
RS	33	0.991685	3.089625	488.556718	0.011663	0.012157
RS	34	1.073694	2.799660	563.654706	0.013456	0.014095
RS	35	1.161863	2.799660	587.154455	0.014017	0.014796
RS	36	1.256656	2.587725	659.180640	0.015736	0.016670
RS	37	1.358570	2.587725	681.179532	0.016261	0.017319
RS	38	1.468140	2.473142	733.568471	0.017512	0.018681
RS	39	1.585941	2.473142	751.736659	0.017946	0.019187
RS	40	1.712591	2.446566	775.690893	0.018518	0.019791
RS	41	1.848755	2.446566	788.489354	0.018823	0.020108
RS	42	1.995149	2.485111	786.138046	0.018767	0.020017
RS	43	2.152539	2.485111	792.972016	0.018930	0.020150
RS	44	2.321753	2.566367	771.719698	0.018423	0.019576
RS	45	2.503678	2.566367	772.578054	0.018443	0.019553
RS	46	2.699270	2.673581	739.650875	0.017657	0.018698
RS	47	2.909555	2.673581	734.780163	0.017541	0.018544
RS	48	3.135637	2.793112	695.897665	0.016613	0.017562
RS	49	3.378703	2.793112	685.602351	0.016367	0.017293
RS	50	3.640028	2.909952	645.376125	0.015407	0.016298
RS	51	3.920984	2.909952	629.853101	0.015036	0.015922
RS	52	4.223045	3.007987	591.412580	0.014118	0.014990
RS	53	4.547798	3.007987	570.681961	0.013624	0.014504
RS	54	4.896947	3.109237	529.484313	0.012640	0.013516
RS	55	5.272325	3.109237	504.493411	0.012044	0.012933
RS	56	5.675901	3.109237	476.333585	0.011371	0.012272
RS	57	6.109795	3.109237	445.371960	0.010632	0.011535
RS	58	6.576283	3.948391	329.971687	0.007877	0.008665
RS	59	7.077815	3.948391	312.779022	0.007467	0.008251
RS	60	7.617022	3.948391	293.681873	0.007011	0.007779
RS	61	8.196736	3.948391	272.950515	0.006516	0.007258
RS	62	8.819998	3.948391	250.912914	0.005990	0.006694
RS	63	9.490080	3.948391	1419.522937	0.033888	0.038260
PA	4+25*2+4+6 0.065414154 0.023992408 9.490080329 0.780962330 0.210130337 0.274308172 0.351624003 0.450043619 0.589099598 0.790698154 1.079417242 1.486984964 2.022397647 2.632327459 3.191191358 3.541124283 3.591158552 3.393771032 3.089624655 2.799659794 2.587724726 2.473142155 2.446566431 2.485110500 2.566367428 2.673580976 2.793111690 2.909952223 3.007987169 3.109236731 3.948391007
//
IT	5355
RD	17
LK	-281772.536567
QD	-340.102817 -> -319.629023
RI	0.0203381384
TR	0.064186	0.024240
MT	9.592350
MM	C_pi: 1.901729, n_recomb: 43209.191472
RS	0	0.000000	0.831703	380.693735	0.008810	0.000441
RS	1	0.007530	0.831703	405.571613	0.009386	0.007134
RS	2	0.015628	0.831703	431.772771	0.009993	0.011166
RS	3	0.024335	0.831703	459.320614	0.010630	0.010574
RS	4	0.033697	0.211571	1885.690348	0.043641	0.041488
RS	5	0.043765	0.211571	1930.270096	0.044673	0.042491
RS	6	0.054591	0.278215	1506.854015	0.034873	0.032718
RS	7	0.066232	0.278215	1551.723407	0.035912	0.033041
RS	8	0.078750	0.355635	1252.534099	0.028988	0.026387
RS	9	0.092210	0.355635	1295.213368	0.029975	0.027333
RS	10	0.106684	0.452724	1053.927129	0.024391	0.022286
RS	11	0.122247	0.452724	1093.797784	0.025314	0.023379
RS	12	0.138983	0.589916	872.856925	0.020201	0.018815
RS	13	0.156979	0.589916	909.550740	0.021050	0.019877
RS	14	0.176330	0.789759	709.425521	0.016418	0.015675
RS	15	0.197139	0.789759	742.470566	0.017183	0.016613
RS	16	0.219514	1.078135	570.360886	0.013200	0.012907
RS	17	0.243574	1.078135	599.454077	0.013873	0.013693
RS	18	0.269446	1.489560	456.848241	0.010573	0.010539
RS	19	0.297266	1.489560	481.990317	0.011155	0.011168
RS	20	0.327181	2.037048	372.387979	0.008618	0.008692
RS	21	0.359349	2.037048	394.081051	0.009120	0.009197
RS	22	0.393939	2.669401	318.549610	0.007372	0.007471
RS	23	0.431134	2.669401	337.777802	0.007817	0.007899
RS	24	0.471130	3.257060	293.660286	0.006796	0.006888
RS	25	0.514137	3.257060	311.644333	0.007212	0.007286
RS	26	0.560383	3.631113	296.598809	0.006864	0.006947
RS	27	0.610112	3.631113	314.628801	0.007282	0.007357
RS	28	0.663585	3.689800	328.151646	0.007594	0.007690
RS	29	0.721085	3.689800	347.451783	0.008041	0.008161
RS	30	0.782914	3.484757	388.874713	0.009000	0.009168
RS	31	0.849400	3.484757	410.301241	0.009496	0.009731
RS	32	0.920892	3.164651	475.487697	0.011004	0.011332
RS	33	0.997768	3.164651	499.044439	0.011549	0.011986
RS	34	1.080432	2.858522	577.936490	0.013375	0.013945
RS	35	1.169322	2.858522	602.391135	0.013941	0.014642
RS	36	1.264905	2.634307	678.691190	0.015707	0.016553
RS	37	1.367685	2.634307	701.740562	0.016241	0.017203
RS	38	1.478206	2.512274	757.749085	0.017537	0.018606
RS	39	1.597048	2.512274	776.928437	0.017981	0.019119
RS	40	1.724840	2.482510	802.997403	0.018584	0.019756
RS	41	1.862255	2.482510	816.661655	0.018900	0.020086
RS	42	2.010018	2.521070	814.823159	0.018858	0.020013
RS	43	2.168907	2.521070	822.334178	0.019031	0.020162
RS	44	2.339761	2.604568	800.403202	0.018524	0.019592
RS	45	2.523481	2.604568	801.749690	0.018555	0.019586
RS	46	2.721036	2.715488	767.449639	0.017761	0.018729
RS	47	2.933466	2.715488	762.892543	0.017656	0.018591
RS	48	3.161894	2.839524	722.360429	0.016718	0.017603
RS	49	3.407522	2.839524	712.213576	0.016483	0.017351
RS	50	3.671647	2.960908	670.384489	0.015515	0.016352
RS	51	3.955661	2.960908	654.835895	0.015155	0.015991
RS	52	4.261062	3.062706	615.037506	0.014234	0.015059
RS	53	4.589461	3.062706	594.074662	0.013749	0.014586
RS	54	4.942588	3.167841	551.423297	0.012762	0.013596
RS	55	5.322307	3.167841	525.998033	0.012173	0.013026
RS	56	5.730620	3.167841	497.231231	0.011508	0.012373
RS	57	6.169680	3.167841	465.491206	0.010773	0.011644
RS	58	6.641802	4.056863	342.570026	0.007928	0.008685
RS	59	7.149476	4.056863	325.445468	0.007532	0.008288
RS	60	7.695379	4.056863	306.296745	0.007089	0.007833
RS	61	8.282390	4.056863	285.386815	0.006605	0.007326
RS	62	8.913604	4.056863	263.039796	0.006088	0.006775
RS	63	9.592350	4.056863	1513.687486	0.035032	0.039399
PA	4+25*2+4+6 0.064185790 0.024240151 9.592350368 0.831702583 0.211571084 0.278214786 0.355634942 0.452723942 0.589915626 0.789759338 1.078135109 1.489560232 2.037048118 2.669400797 3.257060260 3.631113314 3.689799517 3.484756989 3.164651275 2.858521813 2.634307182 2.512274405 2.482509802 2.521070299 2.604567675 2.715488264 2.839524328 2.960908079 3.062706480 3.167840928 4.056863399
//
IT	4124
RD	18
LK	-281732.253641
QD	-325.800959 -> -306.832147
RI	0.0190906490
TR	0.063027	0.024478
MT	9.690344
MM	C_pi: 1.941041, n_recomb: 44504.750441
RS	0	0.000000	0.883373	369.853451	0.008310	0.000417
RS	1	0.007547	0.883373	394.294662	0.008860	0.006879
RS	2	0.015664	0.883373	420.072904	0.009439	0.010814
RS	3	0.024394	0.883373	447.218024	0.010049	0.010087
RS	4	0.033783	0.212928	1938.727005	0.043562	0.041622
RS	5	0.043880	0.212928	1985.212500	0.044607	0.042612
RS	6	0.054739	0.282098	1538.929496	0.034579	0.032574
RS	7	0.066418	0.282098	1585.731600	0.035631	0.032897
RS	8	0.078978	0.359650	1284.056322	0.028852	0.026344
RS	9	0.092486	0.359650	1328.418941	0.029849	0.027285
RS	10	0.107014	0.455426	1087.046331	0.024425	0.022362
RS	11	0.122638	0.455426	1128.433237	0.025355	0.023452
RS	12	0.139442	0.590770	904.702491	0.020328	0.018952
RS	13	0.157513	0.590770	942.804068	0.021184	0.020014
RS	14	0.176949	0.788802	737.349885	0.016568	0.015819
RS	15	0.197851	0.788802	771.698915	0.017340	0.016762
RS	16	0.220331	1.076580	592.956149	0.013323	0.013020
RS	17	0.244508	1.076580	623.212151	0.014003	0.013813
RS	18	0.270510	1.491268	473.749926	0.010645	0.010602
RS	19	0.298473	1.491268	499.864924	0.011232	0.011237
RS	20	0.328548	2.049862	384.273561	0.008634	0.008701
RS	21	0.360892	2.049862	406.731249	0.009139	0.009209
RS	22	0.395678	2.703664	326.722525	0.007341	0.007434
RS	23	0.433088	2.703664	346.536250	0.007787	0.007863
RS	24	0.473323	3.319681	299.476566	0.006729	0.006815
RS	25	0.516594	3.319681	317.925901	0.007144	0.007210
RS	26	0.563131	3.718247	301.280944	0.006770	0.006844
RS	27	0.613180	3.718247	319.727295	0.007184	0.007250
RS	28	0.667007	3.786463	332.901494	0.007480	0.007563
RS	29	0.724896	3.786463	352.648924	0.007924	0.008026
RS	30	0.787154	3.574580	395.052507	0.008877	0.009020
RS	31	0.854111	3.574580	417.041464	0.009371	0.009574
RS	32	0.926122	3.239058	484.634767	0.010890	0.011175
RS	33	1.003568	3.239058	508.934878	0.011436	0.011821
RS	34	1.086858	2.917046	591.485218	0.013290	0.013798
RS	35	1.176435	2.917046	616.870171	0.013861	0.014490
RS	36	1.272773	2.680659	697.366877	0.015669	0.016434
RS	37	1.376382	2.680659	721.453117	0.016211	0.017086
RS	38	1.487811	2.551155	781.084430	0.017551	0.018527
RS	39	1.607649	2.551155	801.274920	0.018004	0.019049
RS	40	1.736533	2.518070	829.528848	0.018639	0.019717
RS	41	1.875143	2.518070	844.069920	0.018966	0.020059
RS	42	2.024216	2.556428	842.847053	0.018938	0.020004
RS	43	2.184539	2.556428	851.052624	0.019123	0.020168
RS	44	2.356963	2.641901	828.545413	0.018617	0.019606
RS	45	2.542400	2.641901	830.400328	0.018659	0.019615
RS	46	2.741833	2.756229	794.819699	0.017859	0.018757
RS	47	2.956317	2.756229	790.596699	0.017764	0.018635
RS	48	3.186990	2.884466	748.490455	0.016818	0.017644
RS	49	3.435073	2.884466	738.511476	0.016594	0.017406
RS	50	3.701880	3.010100	695.140169	0.015619	0.016405
RS	51	3.988823	3.010100	679.583906	0.015270	0.016058
RS	52	4.297423	3.115422	638.473036	0.014346	0.015126
RS	53	4.629315	3.115422	617.294906	0.013870	0.014666
RS	54	4.986256	3.224196	573.228001	0.012880	0.013676
RS	55	5.370137	3.224196	547.383741	0.012299	0.013115
RS	56	5.782991	3.224196	518.026767	0.011640	0.012472
RS	57	6.227004	3.224196	485.526199	0.010910	0.011750
RS	58	6.704529	4.162360	355.023380	0.007977	0.008704
RS	59	7.218095	4.162360	337.980729	0.007594	0.008323
RS	60	7.770422	4.162360	318.797836	0.007163	0.007884
RS	61	8.364435	4.162360	297.729948	0.006690	0.007391
RS	62	9.003281	4.162360	275.096744	0.006181	0.006853
RS	63	9.690344	4.162360	1608.846523	0.036150	0.040511
PA	4+25*2+4+6 0.063027193 0.024478212 9.690343510 0.883373070 0.212927583 0.282097836 0.359649917 0.455425841 0.590769633 0.788802055 1.076580486 1.491267740 2.049862038 2.703663898 3.319680743 3.718246792 3.786462794 3.574579769 3.239058197 2.917045702 2.680658584 2.551154934 2.518069740 2.556427640 2.641900832 2.756229290 2.884465988 3.010100488 3.115421520 3.224196314 4.162359592
//
IT	4433
RD	19
LK	-281694.924586
QD	-312.448097 -> -294.851531
RI	0.0179763798
TR	0.061932	0.024707
MT	9.784396
MM	C_pi: 1.979346, n_recomb: 45776.024611
RS	0	0.000000	0.935912	359.678556	0.007857	0.000395
RS	1	0.007564	0.935912	383.689706	0.008382	0.006641
RS	2	0.015700	0.935912	409.047220	0.008936	0.010488
RS	3	0.024451	0.935912	435.786570	0.009520	0.009643
RS	4	0.033864	0.214208	1990.586914	0.043485	0.041748
RS	5	0.043989	0.214208	2038.943886	0.044542	0.042727
RS	6	0.054880	0.285950	1569.369753	0.034284	0.032423
RS	7	0.066595	0.285950	1618.065653	0.035347	0.032747
RS	8	0.079195	0.363656	1314.191078	0.028709	0.026292
RS	9	0.092749	0.363656	1360.206665	0.029714	0.027228
RS	10	0.107328	0.458138	1119.181657	0.024449	0.022430
RS	11	0.123010	0.458138	1162.061509	0.025386	0.023516
RS	12	0.139878	0.591658	935.951270	0.020446	0.019082
RS	13	0.158022	0.591658	975.440646	0.021309	0.020144
RS	14	0.177538	0.787838	764.985772	0.016711	0.015959
RS	15	0.198530	0.787838	800.623315	0.017490	0.016905
RS	16	0.221110	1.074810	615.443806	0.013445	0.013133
RS	17	0.245398	1.074810	646.852762	0.014131	0.013931
RS	18	0.271523	1.492225	490.616567	0.010718	0.010666
RS	19	0.299624	1.492225	517.698814	0.011309	0.011307
RS	20	0.329851	2.061036	396.125136	0.008654	0.008713
RS	21	0.362363	2.061036	419.342708	0.009161	0.009225
RS	22	0.397335	2.735340	334.834647	0.007315	0.007401
RS	23	0.434952	2.735340	355.227589	0.007760	0.007832
RS	24	0.475415	3.379233	305.196725	0.006667	0.006748
RS	25	0.518938	3.379233	324.102160	0.007080	0.007141
RS	26	0.565752	3.802615	305.814638	0.006681	0.006749
RS	27	0.616108	3.802615	324.664088	0.007092	0.007149
RS	28	0.670273	3.881164	337.417249	0.007371	0.007443
RS	29	0.728534	3.881164	357.593279	0.007812	0.007898
RS	30	0.791202	3.663237	400.863928	0.008757	0.008880
RS	31	0.858610	3.663237	423.390700	0.009249	0.009424
RS	32	0.931117	3.312814	493.249859	0.010775	0.011024
RS	33	1.009108	3.312814	518.265460	0.011322	0.011661
RS	34	1.092998	2.975197	604.338568	0.013202	0.013653
RS	35	1.183233	2.975197	630.628893	0.013776	0.014340
RS	36	1.280294	2.726741	715.240928	0.015625	0.016315
RS	37	1.384695	2.726741	740.348944	0.016173	0.016968
RS	38	1.496994	2.589752	803.598189	0.017555	0.018445
RS	39	1.617786	2.589752	824.797527	0.018018	0.018975
RS	40	1.747715	2.553229	855.298228	0.018684	0.019674
RS	41	1.887471	2.553229	870.724578	0.019021	0.020028
RS	42	2.037798	2.591194	870.210998	0.019010	0.019993
RS	43	2.199496	2.591194	879.126217	0.019205	0.020171
RS	44	2.373424	2.678397	856.142240	0.018703	0.019617
RS	45	2.560507	2.678397	858.523588	0.018755	0.019641
RS	46	2.761741	2.795861	821.751428	0.017952	0.018784
RS	47	2.978195	2.795861	817.881054	0.017867	0.018676
RS	48	3.211022	2.928017	774.274513	0.016914	0.017683
RS	49	3.461458	2.928017	764.481221	0.016700	0.017460
RS	50	3.730838	3.057636	719.626236	0.015721	0.016457
RS	51	4.020592	3.057636	704.079110	0.015381	0.016123
RS	52	4.332263	3.166259	661.700035	0.014455	0.015192
RS	53	4.667507	3.166259	640.322915	0.013988	0.014744
RS	54	5.028109	3.278454	594.877562	0.012995	0.013754
RS	55	5.415986	3.278454	568.629585	0.012422	0.013203
RS	56	5.833200	3.278454	538.699262	0.011768	0.012568
RS	57	6.281972	3.278454	505.456147	0.011042	0.011853
RS	58	6.764687	4.265038	367.322099	0.008024	0.008723
RS	59	7.283914	4.265038	350.374568	0.007654	0.008358
RS	60	7.842414	4.265038	331.174199	0.007235	0.007933
RS	61	8.443157	4.265038	309.968184	0.006771	0.007453
RS	62	9.089339	4.265038	287.071230	0.006271	0.006927
RS	63	9.784396	4.265038	1704.846081	0.037243	0.041596
PA	4+25*2+4+6 0.061932457 0.024706957 9.784395871 0.935911635 0.214208254 0.285949867 0.363656456 0.458138111 0.591657554 0.787837658 1.074809929 1.492224514 2.061035762 2.735339724 3.379232797 3.802614913 3.881163544 3.663237240 3.312813635 2.975197391 2.726740967 2.589751585 2.553228607 2.591193512 2.678397237 2.795860521 2.928016617 3.057635673 3.166259227 3.278454436 4.265038325
//
IT	4475
RD	20
LK	-281660.290046
QD	-299.961396 -> -283.618696
RI	0.0169769881
TR	0.060896	0.024927
MT	9.874842
MM	C_pi: 2.016697, n_recomb: 47023.261931
RS	0	0.000000	0.989278	350.106030	0.007445	0.000375
RS	1	0.007579	0.989278	373.695257	0.007947	0.006420
RS	2	0.015733	0.989278	398.636521	0.008477	0.010187
RS	3	0.024505	0.989278	424.970219	0.009037	0.009236
RS	4	0.033941	0.215421	2041.290122	0.043410	0.041867
RS	5	0.044093	0.215421	2091.485110	0.044478	0.042836
RS	6	0.055014	0.289766	1598.290078	0.033989	0.032267
RS	7	0.066763	0.289766	1648.839627	0.035064	0.032594
RS	8	0.079403	0.367647	1343.016467	0.028561	0.026233
RS	9	0.093000	0.367647	1390.653796	0.029574	0.027165
RS	10	0.107628	0.460852	1150.367038	0.024464	0.022489
RS	11	0.123365	0.460852	1194.716247	0.025407	0.023571
RS	12	0.140295	0.592576	966.602287	0.020556	0.019206
RS	13	0.158507	0.592576	1007.459330	0.021425	0.020267
RS	14	0.178100	0.786883	792.312613	0.016849	0.016094
RS	15	0.199178	0.786883	829.222692	0.017634	0.017044
RS	16	0.221854	1.072871	637.807253	0.013564	0.013244
RS	17	0.246248	1.072871	670.358712	0.014256	0.014047
RS	18	0.272491	1.492536	507.436842	0.010791	0.010731
RS	19	0.300723	1.492536	535.480190	0.011388	0.011378
RS	20	0.331095	2.070742	407.936698	0.008675	0.008728
RS	21	0.363769	2.070742	431.909224	0.009185	0.009244
RS	22	0.398920	2.764627	342.885564	0.007292	0.007373
RS	23	0.436734	2.764627	363.851572	0.007738	0.007804
RS	24	0.477415	3.435901	310.823574	0.006610	0.006685
RS	25	0.521179	3.435901	330.176347	0.007022	0.007077
RS	26	0.568260	3.884308	310.210766	0.006597	0.006658
RS	27	0.618909	3.884308	329.450941	0.007006	0.007055
RS	28	0.673397	3.973937	341.717180	0.007267	0.007328
RS	29	0.732015	3.973937	362.304300	0.007705	0.007776
RS	30	0.795076	3.750721	406.337662	0.008641	0.008745
RS	31	0.862917	3.750721	429.378949	0.009131	0.009280
RS	32	0.935899	3.385900	501.368832	0.010662	0.010877
RS	33	1.014413	3.385900	527.072935	0.011209	0.011506
RS	34	1.098877	3.032952	616.535655	0.013111	0.013511
RS	35	1.189744	3.032952	643.706388	0.013689	0.014193
RS	36	1.287497	2.772534	732.347618	0.015574	0.016195
RS	37	1.392659	2.772534	758.461221	0.016129	0.016850
RS	38	1.505792	2.628048	825.316960	0.017551	0.018362
RS	39	1.627500	2.628048	847.520982	0.018023	0.018899
RS	40	1.758432	2.587988	880.320832	0.018721	0.019628
RS	41	1.899288	2.587988	896.638771	0.019068	0.019994
RS	42	2.050820	2.625389	896.921564	0.019074	0.019979
RS	43	2.213837	2.625389	906.559395	0.019279	0.020170
RS	44	2.389209	2.714101	883.193237	0.018782	0.019626
RS	45	2.577873	2.714101	886.117096	0.018844	0.019664
RS	46	2.780837	2.834451	848.238972	0.018039	0.018809
RS	47	2.999184	2.834451	844.738132	0.017964	0.018716
RS	48	3.234080	2.970265	799.703919	0.017007	0.017722
RS	49	3.486780	2.970265	790.112755	0.016803	0.017512
RS	50	3.758632	3.103625	743.830925	0.015818	0.016508
RS	51	4.051089	3.103625	728.308744	0.015488	0.016187
RS	52	4.365712	3.215345	684.705521	0.014561	0.015257
RS	53	4.704181	3.215345	663.144928	0.014102	0.014820
RS	54	5.068304	3.330762	616.357047	0.013107	0.013830
RS	55	5.460025	3.330762	589.720276	0.012541	0.013289
RS	56	5.881435	3.330762	559.233134	0.011893	0.012662
RS	57	6.334785	3.330762	525.265266	0.011170	0.011953
RS	58	6.822496	4.365060	379.459841	0.008070	0.008741
RS	59	7.347172	4.365060	362.619924	0.007712	0.008391
RS	60	7.911615	4.365060	343.417923	0.007303	0.007980
RS	61	8.518838	4.365060	322.092681	0.006850	0.007513
RS	62	9.172084	4.365060	298.953459	0.006358	0.006997
RS	63	9.874842	4.365060	1801.547791	0.038312	0.042655
PA	4+25*2+4+6 0.060896160 0.024926676 9.874842485 0.989278384 0.215420889 0.289765664 0.367646850 0.460852333 0.592576151 0.786883455 1.072870594 1.492536172 2.070742174 2.764626737 3.435900534 3.884308091 3.973937357 3.750720604 3.385900349 3.032952044 2.772534413 2.628048141 2.587988106 2.625388733 2.714100865 2.834450799 2.970265239 3.103625187 3.215345332 3.330762083 4.365060410
//
IT	4532
RD	21
LK	-281628.117694
QD	-288.266875 -> -273.072147
RI	0.0160785508
TR	0.059914	0.025138
MT	9.961878
MM	C_pi: 2.053120, n_recomb: 48246.567263
RS	0	0.000000	1.043373	341.099197	0.007070	0.000356
RS	1	0.007594	1.043373	364.276717	0.007550	0.006214
RS	2	0.015765	1.043373	388.808950	0.008059	0.009907
RS	3	0.024556	1.043373	414.740591	0.008596	0.008863
RS	4	0.034015	0.216572	2090.842648	0.043337	0.041980
RS	5	0.044193	0.216572	2142.842432	0.044414	0.042940
RS	6	0.055143	0.293541	1625.783639	0.033697	0.032107
RS	7	0.066924	0.293541	1678.145408	0.034783	0.032437
RS	8	0.079601	0.371612	1370.605335	0.028408	0.026168
RS	9	0.093240	0.371612	1419.832089	0.029429	0.027097
RS	10	0.107915	0.463561	1180.627293	0.024471	0.022542
RS	11	0.123704	0.463561	1226.421634	0.025420	0.023620
RS	12	0.140693	0.593521	996.649239	0.020657	0.019322
RS	13	0.158971	0.593521	1038.853308	0.021532	0.020383
RS	14	0.178638	0.785942	819.315307	0.016982	0.016226
RS	15	0.199798	0.785942	857.481318	0.017773	0.017179
RS	16	0.222565	1.070800	660.025732	0.013680	0.013353
RS	17	0.247061	1.070800	693.708366	0.014378	0.014162
RS	18	0.273417	1.492298	524.193117	0.010865	0.010797
RS	19	0.301775	1.492298	553.190586	0.011466	0.011449
RS	20	0.332286	2.079127	419.699754	0.008699	0.008745
RS	21	0.365114	2.079127	444.421885	0.009211	0.009265
RS	22	0.400436	2.791694	350.872660	0.007272	0.007349
RS	23	0.438439	2.791694	372.405532	0.007719	0.007781
RS	24	0.479329	3.489783	316.362665	0.006557	0.006628
RS	25	0.523324	3.489783	336.154464	0.006967	0.007018
RS	26	0.570660	3.963422	314.474668	0.006518	0.006574
RS	27	0.621591	3.963422	334.093711	0.006925	0.006966
RS	28	0.676389	4.064803	345.815048	0.007168	0.007220
RS	29	0.735349	4.064803	366.796636	0.007603	0.007661
RS	30	0.798787	3.837011	411.496070	0.008529	0.008615
RS	31	0.867042	3.837011	435.029583	0.009017	0.009143
RS	32	0.940480	3.458283	509.021716	0.010550	0.010735
RS	33	1.019496	3.458283	535.388019	0.011097	0.011356
RS	34	1.104511	3.090263	628.110719	0.013019	0.013371
RS	35	1.195983	3.090263	656.136770	0.013600	0.014049
RS	36	1.294402	2.817994	748.717985	0.015519	0.016077
RS	37	1.400295	2.817994	775.819826	0.016080	0.016732
RS	38	1.514229	2.666008	846.263482	0.017540	0.018278
RS	39	1.636816	2.666008	869.466098	0.018021	0.018820
RS	40	1.768711	2.622321	904.610781	0.018750	0.019581
RS	41	1.910624	2.622321	921.824320	0.019107	0.019957
RS	42	2.063313	2.659001	922.984448	0.019131	0.019962
RS	43	2.227598	2.659001	933.355518	0.019346	0.020166
RS	44	2.404358	2.749019	909.696388	0.018855	0.019632
RS	45	2.594542	2.749019	913.176712	0.018927	0.019684
RS	46	2.799169	2.872024	874.275683	0.018121	0.018833
RS	47	3.019336	2.872024	871.159388	0.018056	0.018752
RS	48	3.256222	3.011258	824.767141	0.017095	0.017759
RS	49	3.511098	3.011258	815.393077	0.016901	0.017561
RS	50	3.785329	3.148129	767.740630	0.015913	0.016558
RS	51	4.080386	3.148129	752.258014	0.015592	0.016248
RS	52	4.397850	3.262758	707.473070	0.014664	0.015321
RS	53	4.739422	3.262758	685.743782	0.014213	0.014894
RS	54	5.106934	3.381211	637.649096	0.013216	0.013905
RS	55	5.502355	3.381211	610.638057	0.012657	0.013372
RS	56	5.927804	3.381211	579.610337	0.012014	0.012752
RS	57	6.385563	3.381211	544.935354	0.011295	0.012050
RS	58	6.878085	4.462519	391.428311	0.008113	0.008759
RS	59	7.408010	4.462519	374.707810	0.007767	0.008422
RS	60	7.978177	4.462519	355.519252	0.007369	0.008024
RS	61	8.591644	4.462519	334.092871	0.006925	0.007570
RS	62	9.251698	4.462519	310.732058	0.006441	0.007065
RS	63	9.961878	4.462519	1898.804967	0.039356	0.043688
PA	4+25*2+4+6 0.059914030 0.025137866 9.961877945 1.043372942 0.216571977 0.293540774 0.371611608 0.463560551 0.593521040 0.785942415 1.070799700 1.492298465 2.079127232 2.791693595 3.489783084 3.963422211 4.064802609 3.837011329 3.458282649 3.090263018 2.817994336 2.666007965 2.622320581 2.659000537 2.749019247 2.872024485 3.011258160 3.148129456 3.262757889 3.381210656 4.462518619
//
IT	4356
RD	22
LK	-281598.201039
QD	-277.299276 -> -263.157448
RI	0.0152673870
TR	0.058982	0.025341
MT	10.045783
MM	C_pi: 2.088658, n_recomb: 49446.174107
RS	0	0.000000	1.098173	332.600900	0.006727	0.000339
RS	1	0.007608	1.098173	355.377144	0.007187	0.006021
RS	2	0.015795	1.098173	379.508280	0.007675	0.009646
RS	3	0.024606	1.098173	405.042770	0.008192	0.008520
RS	4	0.034086	0.217669	2139.253959	0.043264	0.042087
RS	5	0.044288	0.217669	2193.026316	0.044352	0.043039
RS	6	0.055265	0.297273	1651.942328	0.033409	0.031944
RS	7	0.067079	0.297273	1706.074525	0.034504	0.032280
RS	8	0.079790	0.375543	1397.036138	0.028254	0.026099
RS	9	0.093469	0.375543	1447.819636	0.029281	0.027024
RS	10	0.108189	0.466255	1209.999895	0.024471	0.022587
RS	11	0.124029	0.466255	1257.215039	0.025426	0.023661
RS	12	0.141074	0.594490	1026.093870	0.020752	0.019433
RS	13	0.159415	0.594490	1069.624254	0.021632	0.020492
RS	14	0.179152	0.785026	845.978003	0.017109	0.016353
RS	15	0.200391	0.785026	885.382987	0.017906	0.017308
RS	16	0.223246	1.068628	682.086762	0.013795	0.013461
RS	17	0.247839	1.068628	716.888814	0.014498	0.014274
RS	18	0.274304	1.491580	540.878998	0.010939	0.010863
RS	19	0.302782	1.491580	570.823318	0.011544	0.011521
RS	20	0.333427	2.086318	431.410841	0.008725	0.008765
RS	21	0.366404	2.086318	456.877115	0.009240	0.009289
RS	22	0.401889	2.816695	358.796869	0.007256	0.007327
RS	23	0.440074	2.816695	380.890584	0.007703	0.007761
RS	24	0.481165	3.541049	321.815381	0.006508	0.006574
RS	25	0.525382	3.541049	342.038190	0.006917	0.006963
RS	26	0.572963	4.040016	318.616974	0.006444	0.006494
RS	27	0.624164	4.040016	338.603844	0.006848	0.006883
RS	28	0.679260	4.153788	349.726073	0.007073	0.007117
RS	29	0.738549	4.153788	371.086532	0.007505	0.007552
RS	30	0.802348	3.922118	416.361240	0.008420	0.008491
RS	31	0.871001	3.922118	440.365812	0.008906	0.009011
RS	32	0.944878	3.529940	516.240190	0.010440	0.010598
RS	33	1.024376	3.529940	543.243339	0.010987	0.011212
RS	34	1.109922	3.147108	639.099198	0.012925	0.013235
RS	35	1.201976	3.147108	667.955681	0.013509	0.013909
RS	36	1.301035	2.863098	764.386117	0.015459	0.015959
RS	37	1.407630	2.863098	792.458075	0.016027	0.016615
RS	38	1.522335	2.703619	866.463903	0.017523	0.018192
RS	39	1.645767	2.703619	890.657478	0.018013	0.018741
RS	40	1.778590	2.656227	928.184634	0.018772	0.019531
RS	41	1.921519	2.656227	946.295887	0.019138	0.019917
RS	42	2.075323	2.692045	948.408222	0.019181	0.019943
RS	43	2.240828	2.692045	959.521191	0.019405	0.020160
RS	44	2.418925	2.783185	935.653913	0.018923	0.019637
RS	45	2.610573	2.783185	939.702788	0.019005	0.019701
RS	46	2.816802	2.908635	899.857885	0.018199	0.018855
RS	47	3.038721	2.908635	897.139551	0.018144	0.018787
RS	48	3.277525	3.051064	849.457697	0.017179	0.017794
RS	49	3.534497	3.051064	840.314271	0.016995	0.017609
RS	50	3.811021	3.191240	791.344322	0.016004	0.016606
RS	51	4.108583	3.191240	775.914912	0.015692	0.016308
RS	52	4.428785	3.308607	729.988936	0.014763	0.015383
RS	53	4.773349	3.308607	708.105137	0.014321	0.014966
RS	54	5.144129	3.429924	658.739014	0.013322	0.013977
RS	55	5.543118	3.429924	631.367915	0.012769	0.013453
RS	56	5.972464	3.429924	599.815613	0.012131	0.012840
RS	57	6.434476	3.429924	564.450998	0.011415	0.012143
RS	58	6.931639	4.557560	403.220596	0.008155	0.008776
RS	59	7.466628	4.557560	386.630742	0.007819	0.008452
RS	60	8.042320	4.557560	367.470035	0.007432	0.008067
RS	61	8.661813	4.557560	345.959878	0.006997	0.007624
RS	62	9.328438	4.557560	322.397408	0.006520	0.007130
RS	63	10.045783	4.557560	1996.485190	0.040377	0.044696
PA	4+25*2+4+6 0.058981709 0.025340800 10.045782989 1.098173415 0.217668597 0.297272824 0.375543105 0.466255064 0.594489651 0.785025736 1.068627620 1.491579766 2.086318389 2.816694548 3.541049390 4.040016361 4.153787617 3.922118379 3.529939932 3.147107505 2.863097790 2.703618581 2.656227279 2.692044814 2.783184838 2.908635008 3.051063620 3.191240092 3.308606661 3.429924292 4.557559705
//
IT	4377
RD	23
LK	-281570.352970
QD	-266.999717 -> -253.825252
RI	0.0145341192
TR	0.058096	0.025536
MT	10.126742
MM	C_pi: 2.123333, n_recomb: 50622.101348
RS	0	0.000000	1.153556	324.588939	0.006412	0.000323
RS	1	0.007622	1.153556	346.975997	0.006854	0.005840
RS	2	0.015825	1.153556	370.716112	0.007323	0.009402
RS	3	0.024653	1.153556	395.861034	0.007820	0.008204
RS	4	0.034154	0.218711	2186.569677	0.043194	0.042189
RS	5	0.044379	0.218711	2242.081381	0.044291	0.043132
RS	6	0.055383	0.300953	1676.870994	0.033125	0.031781
RS	7	0.067226	0.300953	1732.730671	0.034229	0.032121
RS	8	0.079972	0.379437	1422.354724	0.028098	0.026026
RS	9	0.093689	0.379437	1474.661410	0.029131	0.026947
RS	10	0.108452	0.468932	1238.498180	0.024466	0.022627
RS	11	0.124340	0.468932	1287.109090	0.025426	0.023698
RS	12	0.141439	0.595476	1054.931634	0.020839	0.019538
RS	13	0.159841	0.595476	1099.767046	0.021725	0.020595
RS	14	0.179646	0.784141	872.276466	0.017231	0.016476
RS	15	0.200960	0.784141	912.902642	0.018034	0.017433
RS	16	0.223899	1.066389	703.963632	0.013906	0.013567
RS	17	0.248586	1.066389	739.872311	0.014616	0.014385
[truncated: 9,972,255 more chars]
