# Supplementary material for: Recent speciation associated with range expansion and a shift to self-fertilization in North American Arabidopsis
Source: Nat Commun. 2022 Dec 8;13:7564. doi: 10.1038/s41467-022-35368-1 (PMC9732334; doi:10.1038/s41467-022-35368-1)
Supplement: Supplementary file 5 — Source Data [file 41467_2022_35368_MOESM5_ESM.zip › Source Data/SuppFig16-6_lyrNY5_02.psmc]

CC
CC	Brief Description of the file format:
CC	  CC  comments
CC	  MM  useful-messages
CC	  RD  round-of-iterations
CC	  LL  \log[P(sequence)]
CC	  QD  Q-before-opt Q-after-opt
CC	  TR  \theta_0 \rho_0
CC	  RS  k t_k \lambda_k \pi_k \sum_{l\not=k}A_{kl} A_{kk}
CC	  DC  begin end best-k t_k+\Delta_k max-prob
CC
MM	Version: 0.6.5-r67
MM	pattern:4+25*2+4+6, n:63, n_free_lambdas:28
MM	n_iterations:25, skip:1, max_t:5, theta/rho:5
MM	is_decoding:0
MM	n_seqs:13, sum_L:1038202, sum_n:160845
RD	0
LK	0.000000
QD	0.000000 -> 0.000000
RI	inf
TR	0.168332	0.033666
MT	5.000000
MM	C_pi: 1.000000, n_recomb: 34373.834932
RS	0	0.000000	1.000000	217.010364	0.006313	0.000000
RS	1	0.006440	1.000000	229.480929	0.006676	0.000000
RS	2	0.013294	1.000000	242.566013	0.007057	0.000000
RS	3	0.020590	1.000000	256.282386	0.007456	0.000000
RS	4	0.028356	1.000000	270.645304	0.007874	0.000000
RS	5	0.036622	1.000000	285.668152	0.008311	0.000000
RS	6	0.045421	1.000000	301.362045	0.008767	0.000000
RS	7	0.054785	1.000000	317.735380	0.009244	0.000000
RS	8	0.064753	1.000000	334.793339	0.009740	0.000000
RS	9	0.075363	1.000000	352.537351	0.010256	0.000000
RS	10	0.086656	1.000000	370.964492	0.010792	0.000000
RS	11	0.098677	1.000000	390.066839	0.011348	0.000000
RS	12	0.111471	1.000000	409.830772	0.011923	0.000000
RS	13	0.125090	1.000000	430.236223	0.012516	0.000000
RS	14	0.139585	1.000000	451.255877	0.013128	0.000000
RS	15	0.155014	1.000000	472.854329	0.013756	0.000000
RS	16	0.171437	1.000000	494.987208	0.014400	0.000000
RS	17	0.188917	1.000000	517.600264	0.015058	0.000000
RS	18	0.207523	1.000000	540.628449	0.015728	0.000000
RS	19	0.227327	1.000000	563.994991	0.016408	0.000000
RS	20	0.248406	1.000000	587.610487	0.017095	0.000000
RS	21	0.270843	1.000000	611.372040	0.017786	0.000000
RS	22	0.294725	1.000000	635.162469	0.018478	0.000000
RS	23	0.320144	1.000000	658.849613	0.019167	0.000000
RS	24	0.347201	1.000000	682.285791	0.019849	0.000000
RS	25	0.376000	1.000000	705.307442	0.020519	0.000000
RS	26	0.406654	1.000000	727.735002	0.021171	0.000000
RS	27	0.439282	1.000000	749.373076	0.021801	0.000000
RS	28	0.474011	1.000000	770.010963	0.022401	0.000000
RS	29	0.510976	1.000000	789.423595	0.022966	0.000000
RS	30	0.550322	1.000000	807.372956	0.023488	0.000000
RS	31	0.592202	1.000000	823.610051	0.023960	0.000000
RS	32	0.636779	1.000000	837.877474	0.024375	0.000000
RS	33	0.684227	1.000000	849.912648	0.024726	0.000000
RS	34	0.734730	1.000000	859.451759	0.025003	0.000000
RS	35	0.788485	1.000000	866.234430	0.025200	0.000000
RS	36	0.845702	1.000000	870.009129	0.025310	0.000000
RS	37	0.906604	1.000000	870.539281	0.025326	0.000000
RS	38	0.971428	1.000000	867.610041	0.025240	0.000000
RS	39	1.040426	1.000000	861.035598	0.025049	0.000000
RS	40	1.113868	1.000000	850.666884	0.024748	0.000000
RS	41	1.192040	1.000000	836.399459	0.024332	0.000000
RS	42	1.275245	1.000000	818.181311	0.023802	0.000000
RS	43	1.363809	1.000000	796.020258	0.023158	0.000000
RS	44	1.458076	1.000000	769.990559	0.022400	0.000000
RS	45	1.558414	1.000000	740.238333	0.021535	0.000000
RS	46	1.665214	1.000000	706.985313	0.020568	0.000000
RS	47	1.778891	1.000000	670.530493	0.019507	0.000000
RS	48	1.899889	1.000000	631.249236	0.018364	0.000000
RS	49	2.028679	1.000000	589.589448	0.017152	0.000000
RS	50	2.165763	1.000000	546.064558	0.015886	0.000000
RS	51	2.311675	1.000000	501.243147	0.014582	0.000000
RS	52	2.466983	1.000000	455.735286	0.013258	0.000000
RS	53	2.632293	1.000000	410.175844	0.011933	0.000000
RS	54	2.808249	1.000000	365.205273	0.010625	0.000000
RS	55	2.995536	1.000000	321.448644	0.009352	0.000000
RS	56	3.194884	1.000000	279.493943	0.008131	0.000000
RS	57	3.407070	1.000000	239.870822	0.006978	0.000000
RS	58	3.632920	1.000000	203.031136	0.005907	0.000000
RS	59	3.873315	1.000000	169.332621	0.004926	0.000000
RS	60	4.129191	1.000000	139.026966	0.004045	0.000000
RS	61	4.401545	1.000000	112.253280	0.003266	0.000000
RS	62	4.691438	1.000000	89.037625	0.002590	0.000000
RS	63	5.000000	1.000000	250.779943	0.007296	0.000000
PA	4+25*2+4+6 0.168331671 0.033666334 5.000000000 1.000000000 1.000000000 1.000000000 1.000000000 1.000000000 1.000000000 1.000000000 1.000000000 1.000000000 1.000000000 1.000000000 1.000000000 1.000000000 1.000000000 1.000000000 1.000000000 1.000000000 1.000000000 1.000000000 1.000000000 1.000000000 1.000000000 1.000000000 1.000000000 1.000000000 1.000000000 1.000000000 1.000000000
//
IT	4695
RD	1
LK	-397909.484134
QD	-473.731428 -> -309.110369
RI	0.0196354069
TR	0.166788	0.033896
MT	5.099530
MM	C_pi: 1.004245, n_recomb: 34748.676860
RS	0	0.000000	0.344409	636.145275	0.018307	0.005303
RS	1	0.006473	0.344409	664.382190	0.019120	0.019765
RS	2	0.013364	0.344409	693.006936	0.019943	0.026224
RS	3	0.020701	0.344409	721.904960	0.020775	0.025356
RS	4	0.028514	0.540545	480.560338	0.013830	0.019069
RS	5	0.036832	0.540545	503.674343	0.014495	0.014806
RS	6	0.045688	0.712106	401.150184	0.011544	0.012573
RS	7	0.055118	0.712106	421.385390	0.012127	0.011518
RS	8	0.065158	0.854371	369.072660	0.010621	0.010894
RS	9	0.075848	0.854371	387.990545	0.011166	0.010342
RS	10	0.087230	0.984727	353.923959	0.010185	0.009797
RS	11	0.099348	0.984727	372.153566	0.010710	0.009298
RS	12	0.112251	1.091207	353.091357	0.010161	0.008890
RS	13	0.125989	1.091207	371.179985	0.010682	0.008599
RS	14	0.140616	1.165164	365.291696	0.010512	0.008433
RS	15	0.156190	1.165164	383.709887	0.011042	0.008390
RS	16	0.172772	1.208473	388.377103	0.011177	0.008468
RS	17	0.190428	1.208473	407.450806	0.011726	0.008660
RS	18	0.209226	1.227026	420.648124	0.012105	0.008962
RS	19	0.229240	1.227026	440.550120	0.012678	0.009373
RS	20	0.250550	1.226528	461.086893	0.013269	0.009893
RS	21	0.273240	1.226528	481.835430	0.013866	0.010528
RS	22	0.297398	1.211906	508.911983	0.014646	0.011281
RS	23	0.323120	1.211906	530.346623	0.015262	0.012152
RS	24	0.350506	1.188112	562.834935	0.016197	0.013138
RS	25	0.379665	1.188112	584.570056	0.016823	0.014228
RS	26	0.410712	1.159909	620.699619	0.017863	0.015409
RS	27	0.443767	1.159909	642.085438	0.018478	0.016661
RS	28	0.478963	1.131228	679.501296	0.019555	0.017961
RS	29	0.516436	1.131228	699.617159	0.020134	0.019282
RS	30	0.556335	1.105040	735.474755	0.021166	0.020590
RS	31	0.598817	1.105040	753.168670	0.021675	0.021848
RS	32	0.644048	1.083482	784.316718	0.022571	0.023015
RS	33	0.692206	1.083482	798.301688	0.022974	0.024052
RS	34	0.743482	1.067682	821.855879	0.023651	0.024926
RS	35	0.798077	1.067682	830.850379	0.023910	0.025612
RS	36	0.856205	1.057606	844.874578	0.024314	0.026096
RS	37	0.918095	1.057606	847.741918	0.024396	0.026378
RS	38	0.983992	1.052245	851.533699	0.024505	0.026464
RS	39	1.054153	1.052245	847.380504	0.024386	0.026369
RS	40	1.128856	1.050210	841.131516	0.024206	0.026107
RS	41	1.208394	1.050210	829.375492	0.023868	0.025693
RS	42	1.293080	1.050209	813.729957	0.023418	0.025143
RS	43	1.383247	1.050209	794.164978	0.022855	0.024471
RS	44	1.479251	1.051153	770.056457	0.022161	0.023691
RS	45	1.581468	1.051153	742.916055	0.021380	0.022817
RS	46	1.690301	1.052189	711.509495	0.020476	0.021860
RS	47	1.806179	1.052189	677.523201	0.019498	0.020830
RS	48	1.929557	1.052754	640.192067	0.018423	0.019737
RS	49	2.060920	1.052754	600.624792	0.017285	0.018587
RS	50	2.200786	1.052588	558.989889	0.016087	0.017390
RS	51	2.349705	1.052588	515.637514	0.014839	0.016152
RS	52	2.508263	1.051660	471.635111	0.013573	0.014884
RS	53	2.677083	1.051660	426.735280	0.012281	0.013596
RS	54	2.856830	1.049332	382.836629	0.011017	0.012301
RS	55	3.048212	1.049332	338.797141	0.009750	0.011013
RS	56	3.251980	1.049332	296.256830	0.008526	0.009746
RS	57	3.468938	1.049332	255.777937	0.007361	0.008516
RS	58	3.699938	1.052954	217.189025	0.006250	0.007339
RS	59	3.945889	1.052954	182.485334	0.005252	0.006232
RS	60	4.207760	1.052954	150.994911	0.004345	0.005209
RS	61	4.486581	1.052954	122.916539	0.003537	0.004281
RS	62	4.783448	1.052954	98.336242	0.002830	0.003457
RS	63	5.099530	1.052954	286.226823	0.008237	0.010352
PA	4+25*2+4+6 0.166787940 0.033895817 5.099530220 0.344409466 0.540544987 0.712105751 0.854371071 0.984727383 1.091207027 1.165163994 1.208473206 1.227025986 1.226528168 1.211906433 1.188112259 1.159909129 1.131227970 1.105040073 1.083481789 1.067681789 1.057605743 1.052244663 1.050209999 1.050209045 1.051153183 1.052189350 1.052753806 1.052587509 1.051659822 1.049332142 1.052953660
//
IT	4837
RD	2
LK	-397646.491091
QD	-317.389744 -> -256.468493
RI	0.0282693818
TR	0.164841	0.034324
MT	5.169416
MM	C_pi: 0.992454, n_recomb: 34773.782083
RS	0	0.000000	0.229812	952.862638	0.027402	0.005692
RS	1	0.006495	0.229812	985.686635	0.028346	0.021736
RS	2	0.013412	0.229812	1017.718853	0.029267	0.029515
RS	3	0.020778	0.229812	1048.682297	0.030157	0.030593
RS	4	0.028623	0.418203	597.386677	0.017179	0.017362
RS	5	0.036977	0.418203	623.293998	0.017924	0.015829
RS	6	0.045874	0.609846	446.952082	0.012853	0.011626
RS	7	0.055348	0.609846	468.487044	0.013472	0.011784
RS	8	0.065438	0.791164	378.891464	0.010896	0.010043
RS	9	0.076184	0.791164	397.958131	0.011444	0.010172
RS	10	0.087627	0.982685	336.722928	0.009683	0.008847
RS	11	0.099814	0.982685	354.107823	0.010183	0.008830
RS	12	0.112792	1.156488	316.500533	0.009102	0.007963
RS	13	0.126613	1.156488	333.005749	0.009576	0.008000
RS	14	0.141331	1.286514	314.928019	0.009056	0.007583
RS	15	0.157006	1.286514	331.282346	0.009527	0.007741
RS	16	0.173699	1.366327	327.999262	0.009432	0.007688
RS	17	0.191476	1.366327	344.750706	0.009914	0.007988
RS	18	0.210407	1.400923	353.172387	0.010156	0.008239
RS	19	0.230569	1.400923	370.696294	0.010660	0.008691
RS	20	0.252039	1.398374	389.426249	0.011199	0.009229
RS	21	0.274905	1.398374	407.942194	0.011731	0.009854
RS	22	0.299255	1.367606	436.394387	0.012550	0.010701
RS	23	0.325187	1.367606	455.937869	0.013112	0.011525
RS	24	0.352803	1.319076	493.075107	0.014180	0.012689
RS	25	0.382213	1.319076	513.418128	0.014765	0.013704
RS	26	0.413533	1.263171	557.134797	0.016022	0.015145
RS	27	0.446888	1.263171	577.704941	0.016613	0.016300
RS	28	0.482409	1.208100	624.832785	0.017969	0.017924
RS	29	0.520237	1.208100	644.679641	0.018539	0.019134
RS	30	0.560521	1.159580	691.054501	0.019873	0.020791
RS	31	0.603423	1.159580	708.895535	0.020386	0.021924
RS	32	0.649111	1.121301	749.662134	0.021558	0.023407
RS	33	0.697766	1.121301	764.033969	0.021972	0.024310
RS	34	0.749582	1.094861	794.744573	0.022855	0.025411
RS	35	0.804763	1.094861	804.234355	0.023128	0.025957
RS	36	0.863528	1.079641	822.249809	0.023646	0.026554
RS	37	0.926110	1.079641	825.702510	0.023745	0.026703
RS	38	0.992756	1.073315	830.721719	0.023889	0.026803
RS	39	1.063732	1.073315	827.332986	0.023792	0.026595
RS	40	1.139317	1.073015	820.599578	0.023598	0.026286
RS	41	1.219812	1.073015	809.921846	0.023291	0.025788
RS	42	1.305535	1.076173	793.209069	0.022811	0.025170
RS	43	1.396826	1.076173	775.144989	0.022291	0.024446
RS	44	1.494046	1.080674	750.285521	0.021576	0.023608
RS	45	1.597580	1.080674	725.093430	0.020852	0.022711
RS	46	1.707840	1.084880	693.786275	0.019951	0.021722
RS	47	1.825260	1.084880	662.105073	0.019040	0.020692
RS	48	1.950308	1.087741	625.834465	0.017997	0.019596
RS	49	2.083477	1.087741	588.731486	0.016930	0.018460
RS	50	2.225295	1.088809	548.881255	0.015784	0.017283
RS	51	2.376325	1.088809	507.892538	0.014606	0.016065
RS	52	2.537165	1.088100	465.974737	0.013400	0.014831
RS	53	2.708451	1.088100	423.081118	0.012167	0.013562
RS	54	2.890862	1.084785	381.237864	0.010963	0.012311
RS	55	3.085121	1.084785	338.628035	0.009738	0.011034
RS	56	3.291997	1.084785	297.256671	0.008548	0.009777
RS	57	3.512311	1.084785	257.685366	0.007410	0.008557
RS	58	3.746933	1.093746	218.808769	0.006292	0.007366
RS	59	3.996795	1.093746	184.876253	0.005317	0.006274
RS	60	4.262885	1.093746	153.875484	0.004425	0.005262
RS	61	4.546258	1.093746	126.039231	0.003625	0.004341
RS	62	4.848037	1.093746	101.493607	0.002919	0.003521
RS	63	5.169416	1.093746	303.075369	0.008716	0.010755
PA	4+25*2+4+6 0.164841267 0.034323743 5.169415712 0.229812197 0.418203288 0.609846356 0.791164416 0.982684820 1.156487906 1.286513945 1.366327436 1.400923396 1.398374124 1.367606341 1.319075570 1.263170616 1.208099507 1.159579886 1.121301190 1.094861155 1.079640877 1.073314624 1.073015482 1.076173169 1.080673560 1.084879613 1.087740650 1.088809429 1.088099676 1.084784689 1.093746444
//
IT	4772
RD	3
LK	-397541.284706
QD	-272.608231 -> -237.537210
RI	0.0371493624
TR	0.162557	0.034757
MT	5.235891
MM	C_pi: 0.992410, n_recomb: 35204.089694
RS	0	0.000000	0.196995	1126.088399	0.031987	0.005812
RS	1	0.006516	0.196995	1159.332671	0.032932	0.022400
RS	2	0.013457	0.196995	1190.914851	0.033829	0.030611
RS	3	0.020850	0.196995	1220.471572	0.034668	0.032674
RS	4	0.028725	0.372824	665.840784	0.018914	0.017011
RS	5	0.037113	0.372824	693.048232	0.019687	0.016455
RS	6	0.046048	0.564073	478.129397	0.013582	0.011469
RS	7	0.055565	0.564073	500.576153	0.014219	0.012084
RS	8	0.065702	0.757850	390.587690	0.011095	0.009832
RS	9	0.076500	0.757850	410.043336	0.011648	0.010243
RS	10	0.088001	0.983778	331.910138	0.009428	0.008485
RS	11	0.100252	0.983778	349.098387	0.009916	0.008673
RS	12	0.113300	1.204568	300.015819	0.008522	0.007523
RS	13	0.127200	1.204568	315.859562	0.008972	0.007700
RS	14	0.142005	1.378979	290.500122	0.008252	0.007117
RS	15	0.157774	1.378979	305.884069	0.008689	0.007360
RS	16	0.174572	1.490334	297.937593	0.008463	0.007211
RS	17	0.192464	1.490334	313.542850	0.008906	0.007552
RS	18	0.211521	1.539782	319.187618	0.009067	0.007757
RS	19	0.231821	1.539782	335.511920	0.009530	0.008212
RS	20	0.253443	1.535598	353.319523	0.010036	0.008751
RS	21	0.276475	1.535598	370.712194	0.010530	0.009351
RS	22	0.301007	1.489720	400.441339	0.011375	0.010254
RS	23	0.327137	1.489720	419.075305	0.011904	0.011029
RS	24	0.354971	1.418095	459.967944	0.013066	0.012316
RS	25	0.384618	1.418095	479.732069	0.013627	0.013265
RS	26	0.416197	1.336987	529.591488	0.015043	0.014896
RS	27	0.449834	1.336987	549.966562	0.015622	0.015977
RS	28	0.485663	1.258819	605.054218	0.017187	0.017848
RS	29	0.523826	1.258819	625.045648	0.017755	0.018978
RS	30	0.564476	1.191674	680.063987	0.019318	0.020905
RS	31	0.607775	1.191674	698.246338	0.019834	0.021961
RS	32	0.653896	1.140333	746.712536	0.021211	0.023687
RS	33	0.703022	1.140333	761.435012	0.021629	0.024514
RS	34	0.755349	1.106480	797.340710	0.022649	0.025778
RS	35	0.811086	1.106480	807.057789	0.022925	0.026254
RS	36	0.870455	1.088750	827.059446	0.023493	0.026909
RS	37	0.933693	1.088750	830.613000	0.023594	0.026997
RS	38	1.001051	1.083526	834.865065	0.023715	0.027066
RS	39	1.072798	1.083526	831.566434	0.023621	0.026812
RS	40	1.149221	1.086578	822.436844	0.023362	0.026421
RS	41	1.230624	1.086578	812.001620	0.023066	0.025896
RS	42	1.317331	1.094177	792.433901	0.022510	0.025185
RS	43	1.409688	1.094177	774.900655	0.022012	0.024453
RS	44	1.508064	1.103273	747.623282	0.021237	0.023538
RS	45	1.612850	1.103273	723.306304	0.020546	0.022651
RS	46	1.724464	1.111496	690.532708	0.019615	0.021615
RS	47	1.843351	1.111496	660.022278	0.018748	0.020608
RS	48	1.969985	1.117346	623.337308	0.017706	0.019496
RS	49	2.104871	1.117346	587.558543	0.016690	0.018391
RS	50	2.248547	1.120214	548.126260	0.015570	0.017223
RS	51	2.401584	1.120214	508.418166	0.014442	0.016035
RS	52	2.564595	1.120188	467.364521	0.013276	0.014825
RS	53	2.738227	1.120188	425.509802	0.012087	0.013581
RS	54	2.923174	1.116457	384.633032	0.010926	0.012362
RS	55	3.120172	1.116457	342.660473	0.009734	0.011100
RS	56	3.330007	1.116457	301.734266	0.008571	0.009855
RS	57	3.553516	1.116457	262.421213	0.007454	0.008644
RS	58	3.791590	1.131553	222.554708	0.006322	0.007426
RS	59	4.045176	1.131553	188.937560	0.005367	0.006348
RS	60	4.315288	1.131553	158.044228	0.004489	0.005345
RS	61	4.603000	1.131553	130.136586	0.003697	0.004428
RS	62	4.909461	1.131553	105.374369	0.002993	0.003607
RS	63	5.235891	1.131553	321.673299	0.009137	0.011235
PA	4+25*2+4+6 0.162556834 0.034757349 5.235891009 0.196995049 0.372824242 0.564072518 0.757849641 0.983777550 1.204568287 1.378979191 1.490334327 1.539781783 1.535598227 1.489720106 1.418095302 1.336986956 1.258818727 1.191674200 1.140332522 1.106480355 1.088750491 1.083525984 1.086578397 1.094177365 1.103272790 1.111496294 1.117345591 1.120213879 1.120188248 1.116456864 1.131552868
//
IT	3766
RD	4
LK	-397475.891538
QD	-252.089196 -> -224.797045
RI	0.0412845664
TR	0.160084	0.035152
MT	5.305159
MM	C_pi: 1.002361, n_recomb: 35947.882028
RS	0	0.000000	0.187287	1211.988163	0.033715	0.005820
RS	1	0.006538	0.187287	1245.664689	0.034652	0.022540
RS	2	0.013504	0.187287	1277.273931	0.035531	0.030862
RS	3	0.020925	0.187287	1306.412743	0.036342	0.033315
RS	4	0.028831	0.353289	713.935591	0.019860	0.017080
RS	5	0.037254	0.353289	742.230468	0.020647	0.016903
RS	6	0.046228	0.539661	506.704956	0.014096	0.011575
RS	7	0.055788	0.539661	530.140188	0.014747	0.012390
RS	8	0.065974	0.735902	407.355587	0.011332	0.009874
RS	9	0.076825	0.735902	427.514769	0.011893	0.010427
RS	10	0.088386	0.983183	336.201255	0.009352	0.008371
RS	11	0.100703	0.983183	353.657624	0.009838	0.008663
RS	12	0.113825	1.239261	295.334407	0.008216	0.007304
RS	13	0.127805	1.239261	311.078338	0.008654	0.007551
RS	14	0.142699	1.450772	279.943385	0.007787	0.006839
RS	15	0.158567	1.450772	294.981456	0.008206	0.007122
RS	16	0.175473	1.590831	283.412213	0.007884	0.006895
RS	17	0.193483	1.590831	298.529761	0.008305	0.007250
RS	18	0.212671	1.655325	302.053026	0.008403	0.007410
RS	19	0.233114	1.655325	317.841204	0.008842	0.007857
RS	20	0.254893	1.651150	335.023058	0.009320	0.008385
RS	21	0.278097	1.651150	351.932609	0.009790	0.008956
RS	22	0.302817	1.592248	382.905915	0.010652	0.009890
RS	23	0.329153	1.592248	401.222935	0.011161	0.010620
RS	24	0.357212	1.499847	445.575677	0.012395	0.011991
RS	25	0.387105	1.499847	465.288807	0.012943	0.012885
RS	26	0.418952	1.396128	520.850074	0.014489	0.014659
RS	27	0.452882	1.396128	541.482996	0.015063	0.015681
RS	28	0.489030	1.297632	604.063878	0.016804	0.017746
RS	29	0.527541	1.297632	624.568687	0.017374	0.018819
RS	30	0.568570	1.214554	687.803274	0.019133	0.020966
RS	31	0.612282	1.214554	706.597143	0.019656	0.021971
RS	32	0.658851	1.152477	762.353898	0.021207	0.023894
RS	33	0.708466	1.152477	777.578934	0.021631	0.024680
RS	34	0.761324	1.113010	818.192150	0.022761	0.026070
RS	35	0.817638	1.113010	828.155410	0.023038	0.026513
RS	36	0.877634	1.094027	849.513605	0.023632	0.027199
RS	37	0.941553	1.094027	853.052506	0.023730	0.027262
RS	38	1.009650	1.090746	855.780462	0.023806	0.027282
RS	39	1.082200	1.090746	852.330241	0.023710	0.027012
RS	40	1.159493	1.097718	839.994101	0.023367	0.026530
RS	41	1.241840	1.097718	829.440805	0.023073	0.026002
RS	42	1.329571	1.110171	806.199611	0.022427	0.025193
RS	43	1.423037	1.110171	788.721859	0.021941	0.024472
RS	44	1.522615	1.124181	758.215136	0.021092	0.023477
RS	45	1.628703	1.124181	734.188342	0.020424	0.022613
RS	46	1.741727	1.136684	699.129464	0.019448	0.021526
RS	47	1.862141	1.136684	669.109723	0.018613	0.020551
RS	48	1.990427	1.145735	631.175626	0.017558	0.019420
RS	49	2.127101	1.145735	595.973250	0.016579	0.018349
RS	50	2.272711	1.150574	556.116510	0.015470	0.017187
RS	51	2.427841	1.150574	516.912171	0.014379	0.016032
RS	52	2.593113	1.151375	475.897261	0.013239	0.014842
RS	53	2.769191	1.151375	434.319562	0.012082	0.013624
RS	54	2.956782	1.147425	393.620244	0.010950	0.012429
RS	55	3.156637	1.147425	351.584078	0.009780	0.011184
RS	56	3.369558	1.147425	310.438245	0.008636	0.009952
RS	57	3.596401	1.147425	270.762282	0.007532	0.008748
RS	58	3.838075	1.169021	229.239145	0.006377	0.007499
RS	59	4.095550	1.169021	195.443566	0.005437	0.006434
RS	60	4.369859	1.169021	164.219922	0.004568	0.005438
RS	61	4.662102	1.169021	135.858991	0.003779	0.004524
RS	62	4.973452	1.169021	110.552400	0.003075	0.003702
RS	63	5.305159	1.169021	344.243723	0.009576	0.011740
PA	4+25*2+4+6 0.160083923 0.035152166 5.305159173 0.187286912 0.353289098 0.539660801 0.735902142 0.983183198 1.239261159 1.450771817 1.590831153 1.655325329 1.651150026 1.592248326 1.499846594 1.396127766 1.297631592 1.214553596 1.152476631 1.113010068 1.094027200 1.090746383 1.097717868 1.110170918 1.124181371 1.136684210 1.145734874 1.150573508 1.151375244 1.147424718 1.169020699
//
IT	4418
RD	5
LK	-397423.214457
QD	-237.596129 -> -213.796026
RI	0.0422783950
TR	0.157561	0.035509
MT	5.376696
MM	C_pi: 1.017651, n_recomb: 36850.267699
RS	0	0.000000	0.186111	1253.751518	0.034023	0.005781
RS	1	0.006560	0.186111	1288.402061	0.034963	0.022464
RS	2	0.013551	0.186111	1320.863491	0.035844	0.030760
RS	3	0.021000	0.186111	1350.713625	0.036654	0.033317
RS	4	0.028938	0.344333	752.309099	0.020415	0.017287
RS	5	0.037397	0.344333	781.703285	0.021213	0.017241
RS	6	0.046411	0.524790	534.610241	0.014508	0.011772
RS	7	0.056016	0.524790	559.114271	0.015173	0.012679
RS	8	0.066251	0.718922	427.512848	0.011601	0.010020
RS	9	0.077158	0.718922	448.566971	0.012173	0.010655
RS	10	0.088780	0.980139	345.663549	0.009380	0.008372
RS	11	0.101164	0.980139	363.647335	0.009868	0.008724
RS	12	0.114361	1.264017	296.875833	0.008056	0.007193
RS	13	0.128424	1.264017	312.818320	0.008489	0.007481
RS	14	0.143409	1.507659	276.427756	0.007501	0.006660
RS	15	0.159378	1.507659	291.442923	0.007909	0.006965
RS	16	0.176394	1.674696	276.598094	0.007506	0.006668
RS	17	0.194526	1.674696	291.563018	0.007912	0.007027
RS	18	0.213848	1.754985	293.150760	0.007955	0.007143
RS	19	0.234438	1.754985	308.736442	0.008378	0.007579
RS	20	0.256378	1.752793	325.304042	0.008828	0.008087
RS	21	0.279757	1.752793	342.048615	0.009282	0.008632
RS	22	0.304671	1.683118	374.098477	0.010152	0.009580
RS	23	0.331218	1.683118	392.389551	0.010648	0.010271
RS	24	0.359508	1.572132	439.896585	0.011937	0.011700
RS	25	0.389653	1.572132	459.816715	0.012478	0.012547
RS	26	0.421776	1.447939	520.720676	0.014131	0.014431
RS	27	0.456006	1.447939	541.836547	0.014704	0.015405
RS	28	0.492482	1.331152	611.600130	0.016597	0.017627
RS	29	0.531350	1.331152	632.811946	0.017173	0.018659
RS	30	0.572769	1.233939	704.064768	0.019106	0.020988
RS	31	0.616905	1.233939	723.627928	0.019637	0.021960
RS	32	0.663936	1.162543	786.565506	0.021345	0.024052
RS	33	0.714053	1.162543	802.403033	0.021775	0.024814
RS	34	0.767457	1.118419	847.610409	0.023001	0.026311
RS	35	0.824365	1.118419	857.870448	0.023280	0.026738
RS	36	0.885007	1.098732	880.379300	0.023891	0.027445
RS	37	0.949626	1.098732	883.892853	0.023986	0.027499
RS	38	1.018485	1.097651	884.801136	0.024011	0.027466
RS	39	1.091862	1.097651	881.131573	0.023911	0.027195
RS	40	1.170052	1.108640	865.250976	0.023480	0.026621
RS	41	1.253371	1.108640	854.456843	0.023187	0.026101
RS	42	1.342157	1.125976	827.204490	0.022448	0.025196
RS	43	1.436767	1.125976	809.601215	0.021970	0.024494
RS	44	1.537584	1.144906	775.537201	0.021046	0.023420
RS	45	1.645015	1.144906	751.557054	0.020395	0.022585
RS	46	1.759493	1.161688	713.878957	0.019372	0.021450
RS	47	1.881482	1.161688	684.045438	0.018563	0.020509
RS	48	2.011474	1.173933	644.509649	0.017490	0.019359
RS	49	2.149993	1.173933	609.528839	0.016541	0.018323
RS	50	2.297600	1.180728	568.872951	0.015437	0.017166
RS	51	2.454890	1.180728	529.786291	0.014377	0.016043
RS	52	2.622499	1.182346	488.422991	0.013254	0.014870
RS	53	2.801104	1.182346	446.728815	0.012123	0.013678
RS	54	2.991426	1.178194	405.824847	0.011013	0.012506
RS	55	3.194234	1.178194	363.348339	0.009860	0.011276
RS	56	3.410346	1.178194	321.622479	0.008728	0.010055
RS	57	3.640636	1.178194	281.243643	0.007632	0.008858
RS	58	3.886034	1.206426	237.677872	0.006450	0.007575
RS	59	4.147531	1.206426	203.428566	0.005520	0.006522
RS	60	4.426183	1.206426	171.628648	0.004657	0.005533
RS	61	4.723115	1.206426	142.597671	0.003870	0.004621
RS	62	5.039527	1.206426	116.558288	0.003163	0.003797
RS	63	5.376696	1.206426	369.613957	0.010030	0.012248
PA	4+25*2+4+6 0.157561324 0.035508841 5.376696475 0.186110582 0.344333018 0.524790068 0.718922177 0.980138692 1.264016812 1.507659119 1.674696090 1.754984952 1.752792713 1.683118344 1.572131529 1.447939192 1.331151621 1.233938713 1.162543447 1.118419478 1.098731906 1.097651342 1.108640337 1.125976076 1.144905924 1.161687824 1.173932551 1.180728199 1.182346201 1.178193934 1.206426023
//
IT	4397
RD	6
LK	-397376.754988
QD	-225.374503 -> -203.868257
RI	0.0417508383
TR	0.155082	0.035838
MT	5.448606
MM	C_pi: 1.035355, n_recomb: 37820.568666
RS	0	0.000000	0.188484	1274.432662	0.033697	0.005722
RS	1	0.006582	0.188484	1310.365124	0.034647	0.022298
RS	2	0.013598	0.188484	1344.127439	0.035540	0.030515
RS	3	0.021076	0.188484	1375.288031	0.036363	0.033051
RS	4	0.029045	0.340378	784.937899	0.020754	0.017523
RS	5	0.037539	0.340378	815.447179	0.021561	0.017502
RS	6	0.046593	0.515011	561.627828	0.014850	0.011990
RS	7	0.056242	0.515011	587.229156	0.015527	0.012937
RS	8	0.066527	0.704759	449.402389	0.011882	0.010208
RS	9	0.077488	0.704759	471.446385	0.012465	0.010897
RS	10	0.089171	0.975278	357.889992	0.009463	0.008427
RS	11	0.101623	0.975278	376.537216	0.009956	0.008821
RS	12	0.114895	1.281686	301.712766	0.007977	0.007139
RS	13	0.129040	1.281686	318.010950	0.008408	0.007454
RS	14	0.144116	1.553704	276.605864	0.007314	0.006536
RS	15	0.160185	1.553704	291.767227	0.007715	0.006856
RS	16	0.177311	1.746426	273.787638	0.007239	0.006495
RS	17	0.195565	1.746426	288.773344	0.007635	0.006856
RS	18	0.215020	1.843299	288.463602	0.007627	0.006927
RS	19	0.235756	1.843299	304.015999	0.008038	0.007353
RS	20	0.257857	1.844979	319.880275	0.008458	0.007835
RS	21	0.281412	1.844979	336.615723	0.008900	0.008359
RS	22	0.306518	1.766608	369.511833	0.009770	0.009307
RS	23	0.333277	1.766608	387.912199	0.010257	0.009967
RS	24	0.361797	1.638913	438.227188	0.011587	0.011432
RS	25	0.392194	1.638913	458.467072	0.012122	0.012243
RS	26	0.424592	1.495908	524.325146	0.013863	0.014209
RS	27	0.459123	1.495908	546.018960	0.014437	0.015146
RS	28	0.495927	1.362290	622.630787	0.016463	0.017496
RS	29	0.535153	1.362290	644.634445	0.017045	0.018496
RS	30	0.576961	1.252150	723.699662	0.019135	0.020982
RS	31	0.621521	1.252150	744.110030	0.019675	0.021932
RS	32	0.669015	1.172305	814.161342	0.021527	0.024172
RS	33	0.719634	1.172305	830.677096	0.021964	0.024921
RS	34	0.773586	1.124036	880.465707	0.023280	0.026513
RS	35	0.831089	1.124036	891.068104	0.023560	0.026933
RS	36	0.892377	1.103845	914.687466	0.024185	0.027656
RS	37	0.957699	1.103845	918.198614	0.024278	0.027710
RS	38	1.027321	1.104962	917.197838	0.024251	0.027625
RS	39	1.101525	1.104962	913.311141	0.024149	0.027360
RS	40	1.180614	1.119865	893.778079	0.023632	0.026698
RS	41	1.264909	1.119865	882.723686	0.023340	0.026192
RS	42	1.354753	1.141948	851.363806	0.022511	0.025195
RS	43	1.450511	1.141948	833.587738	0.022041	0.024515
RS	44	1.552571	1.165668	795.880042	0.021044	0.023369
RS	45	1.661350	1.165668	771.864446	0.020409	0.022563
RS	46	1.777289	1.186613	731.477447	0.019341	0.021383
RS	47	1.900859	1.186613	701.710298	0.018554	0.020475
RS	48	2.032564	1.201947	660.464234	0.017463	0.019309
RS	49	2.172937	1.201947	625.551433	0.016540	0.018307
RS	50	2.322551	1.210604	583.963795	0.015440	0.017155
RS	51	2.482013	1.210604	544.817551	0.014405	0.016062
RS	52	2.651971	1.212957	502.953339	0.013298	0.014906
RS	53	2.833117	1.212957	460.954854	0.012188	0.013738
RS	54	3.026186	1.208536	419.688937	0.011097	0.012586
RS	55	3.231963	1.208536	376.585584	0.009957	0.011371
RS	56	3.451286	1.208536	334.101336	0.008834	0.010160
RS	57	3.685046	1.208536	292.851190	0.007743	0.008969
RS	58	3.934192	1.243406	247.037082	0.006532	0.007652
RS	59	4.199739	1.243406	212.196458	0.005611	0.006610
RS	60	4.482764	1.243406	179.698075	0.004751	0.005627
RS	61	4.784420	1.243406	149.889648	0.003963	0.004717
RS	62	5.105931	1.243406	123.023939	0.003253	0.003890
RS	63	5.448606	1.243406	396.736351	0.010490	0.012749
PA	4+25*2+4+6 0.155081913 0.035837727 5.448606181 0.188484495 0.340378319 0.515011212 0.704758688 0.975277613 1.281686450 1.553703732 1.746425703 1.843298566 1.844978582 1.766608447 1.638913415 1.495907590 1.362289552 1.252150494 1.172305444 1.124036236 1.103844870 1.104961683 1.119865498 1.141947993 1.165667714 1.186612725 1.201947033 1.210603961 1.212956572 1.208535988 1.243405521
//
IT	4456
RD	7
LK	-397334.605323
QD	-214.541401 -> -194.856349
RI	0.0405957728
TR	0.152697	0.036148
MT	5.519274
MM	C_pi: 1.053935, n_recomb: 38814.003983
RS	0	0.000000	0.192371	1285.405865	0.033117	0.005657
RS	1	0.006604	0.192371	1322.721726	0.034078	0.022101
RS	2	0.013644	0.192371	1357.949355	0.034986	0.030221
RS	3	0.021149	0.192371	1390.652616	0.035829	0.032687
RS	4	0.029149	0.339106	813.484729	0.020959	0.017748
RS	5	0.037678	0.339106	845.102306	0.021773	0.017702
RS	6	0.046770	0.508455	587.313982	0.015131	0.012200
RS	7	0.056462	0.508455	614.002836	0.015819	0.013160
RS	8	0.066794	0.692653	471.948821	0.012159	0.010409
RS	9	0.077809	0.692653	495.020381	0.012754	0.011137
RS	10	0.089551	0.969374	371.558899	0.009573	0.008509
RS	11	0.102069	0.969374	390.938846	0.010072	0.008934
RS	12	0.115413	1.294345	308.357028	0.007944	0.007118
RS	13	0.129639	1.294345	325.095688	0.008376	0.007454
RS	14	0.144804	1.591657	278.841105	0.007184	0.006448
RS	15	0.160970	1.591657	294.241343	0.007581	0.006779
RS	16	0.178204	1.808883	273.210728	0.007039	0.006358
RS	17	0.196576	1.808883	288.311886	0.007428	0.006721
RS	18	0.216161	1.922972	286.102776	0.007371	0.006747
RS	19	0.237040	1.922972	301.711992	0.007773	0.007165
RS	20	0.259297	1.930190	316.763745	0.008161	0.007617
RS	21	0.283025	1.930190	333.568471	0.008594	0.008123
RS	22	0.308319	1.844962	367.075758	0.009457	0.009063
RS	23	0.335283	1.844962	385.646438	0.009936	0.009696
RS	24	0.364029	1.702150	438.421631	0.011295	0.011185
RS	25	0.394672	1.702150	459.024058	0.011826	0.011964
RS	26	0.427339	1.541645	529.437158	0.013640	0.013994
RS	27	0.462164	1.541645	551.739497	0.014215	0.014901
RS	28	0.499288	1.392277	634.842782	0.016356	0.017358
RS	29	0.538864	1.392277	657.667001	0.016944	0.018332
RS	30	0.581053	1.270051	744.316875	0.019177	0.020955
RS	31	0.626029	1.270051	765.608873	0.019725	0.021888
RS	32	0.673974	1.182320	842.699641	0.021711	0.024262
RS	33	0.725086	1.182320	859.932844	0.022155	0.025003
RS	34	0.779573	1.130185	914.324304	0.023557	0.026683
RS	35	0.837658	1.130185	925.307013	0.023840	0.027102
RS	36	0.899579	1.109532	950.069969	0.024478	0.027840
RS	37	0.965590	1.109532	953.612190	0.024569	0.027897
RS	38	1.035959	1.112733	950.717187	0.024494	0.027764
RS	39	1.110976	1.112733	946.642018	0.024389	0.027507
RS	40	1.190946	1.131370	923.463497	0.023792	0.026763
RS	41	1.276198	1.131370	912.170129	0.023501	0.026273
RS	42	1.367079	1.158002	876.721737	0.022588	0.025191
RS	43	1.463962	1.158002	858.779873	0.022126	0.024535
RS	44	1.567243	1.186330	817.454822	0.021061	0.023322
RS	45	1.677344	1.186330	793.389176	0.020441	0.022544
RS	46	1.794717	1.211276	750.314761	0.019331	0.021324
RS	47	1.919840	1.211276	720.573924	0.018565	0.020448
RS	48	2.053226	1.229554	677.619960	0.017458	0.019268
RS	49	2.195421	1.229554	642.711416	0.016559	0.018298
RS	50	2.347006	1.239942	600.170006	0.015463	0.017151
RS	51	2.508602	1.239942	560.882972	0.014451	0.016087
RS	52	2.680869	1.242917	518.474687	0.013358	0.014948
RS	53	2.864512	1.242917	476.081290	0.012266	0.013802
RS	54	3.060283	1.238128	434.402450	0.011192	0.012669
RS	55	3.268981	1.238128	390.578316	0.010063	0.011467
RS	56	3.491462	1.238128	347.246858	0.008946	0.010265
RS	57	3.728636	1.238128	305.042281	0.007859	0.009080
RS	58	3.981471	1.279555	256.869494	0.006618	0.007728
RS	59	4.251004	1.279555	221.369041	0.005703	0.006696
RS	60	4.538335	1.279555	188.112836	0.004847	0.005719
RS	61	4.844642	1.279555	157.475816	0.004057	0.004810
RS	62	5.171176	1.279555	129.739803	0.003343	0.003981
RS	63	5.519274	1.279555	424.968477	0.010949	0.013241
PA	4+25*2+4+6 0.152696741 0.036148281 5.519274443 0.192371201 0.339105523 0.508454812 0.692652638 0.969373821 1.294344708 1.591656696 1.808882753 1.922972162 1.930189828 1.844962003 1.702150412 1.541645020 1.392277238 1.270051306 1.182320466 1.130185024 1.109532128 1.112732737 1.131369854 1.158002171 1.186330276 1.211275732 1.229553704 1.239941517 1.242917089 1.238127702 1.279555421
//
IT	4384
RD	8
LK	-397295.954461
QD	-204.783737 -> -186.650020
RI	0.0392405813
TR	0.150429	0.036447
MT	5.587675
MM	C_pi: 1.072622, n_recomb: 39809.134662
RS	0	0.000000	0.196844	1292.201114	0.032460	0.005592
RS	1	0.006624	0.196844	1330.895800	0.033432	0.021899
RS	2	0.013687	0.196844	1367.608377	0.034354	0.029923
RS	3	0.021218	0.196844	1401.900648	0.035216	0.032305
RS	4	0.029248	0.339429	838.801676	0.021071	0.017944
RS	5	0.037810	0.339429	871.504084	0.021892	0.017853
RS	6	0.046939	0.504197	611.378314	0.015358	0.012388
RS	7	0.056672	0.504197	639.123374	0.016055	0.013347
RS	8	0.067051	0.682269	494.510525	0.012422	0.010608
RS	9	0.078117	0.682269	518.615369	0.013028	0.011366
RS	10	0.089916	0.962995	385.953847	0.009695	0.008604
RS	11	0.102496	0.962995	406.100033	0.010201	0.009055
RS	12	0.115910	1.303424	316.029640	0.007939	0.007117
RS	13	0.130213	1.303424	333.255644	0.008371	0.007470
RS	14	0.145463	1.623349	282.302988	0.007091	0.006384
RS	15	0.161723	1.623349	297.995855	0.007486	0.006725
RS	16	0.179060	1.863913	273.981350	0.006882	0.006247
RS	17	0.197546	1.863913	289.253139	0.007266	0.006611
RS	18	0.217256	1.995655	285.135844	0.007163	0.006594
RS	19	0.238272	1.995655	300.852970	0.007557	0.007005
RS	20	0.260680	2.009829	314.992184	0.007913	0.007426
RS	21	0.284573	2.009829	331.907258	0.008337	0.007916
RS	22	0.310048	1.919365	365.811024	0.009189	0.008842
RS	23	0.337210	1.919365	384.577990	0.009661	0.009452
RS	24	0.366172	1.762821	439.486836	0.011040	0.010955
RS	25	0.397053	1.762821	460.461739	0.011567	0.011707
RS	26	0.429979	1.585892	535.045679	0.013440	0.013787
RS	27	0.465086	1.585892	557.956361	0.014016	0.014667
RS	28	0.502519	1.421618	647.190728	0.016257	0.017214
RS	29	0.542432	1.421618	670.836270	0.016851	0.018168
RS	30	0.584988	1.287923	764.830523	0.019212	0.020912
RS	31	0.630364	1.287923	787.015689	0.019770	0.021831
RS	32	0.678745	1.192696	871.062510	0.021881	0.024328
RS	33	0.730332	1.192696	889.037211	0.022332	0.025064
RS	34	0.785335	1.136855	948.063349	0.023815	0.026826
RS	35	0.843982	1.136855	959.458057	0.024101	0.027247
RS	36	0.906514	1.115708	985.435560	0.024754	0.028001
RS	37	0.973188	1.115708	989.043985	0.024845	0.028064
RS	38	1.044279	1.120843	984.317880	0.024726	0.027886
RS	39	1.120080	1.120843	980.091280	0.024620	0.027640
RS	40	1.200901	1.143007	953.331644	0.023948	0.026820
RS	41	1.287076	1.143007	941.834524	0.023659	0.026346
RS	42	1.378960	1.173977	902.369174	0.022667	0.025186
RS	43	1.476931	1.173977	884.288329	0.022213	0.024552
RS	44	1.581391	1.206715	839.423313	0.021086	0.023278
RS	45	1.692771	1.206715	815.319075	0.020481	0.022528
RS	46	1.811529	1.235483	769.625633	0.019333	0.021272
RS	47	1.938154	1.235483	739.903868	0.018586	0.020426
RS	48	2.073167	1.256545	695.291527	0.017466	0.019234
RS	49	2.217124	1.256545	660.362406	0.016588	0.018294
RS	50	2.370617	1.268521	616.893627	0.015496	0.017154
RS	51	2.534277	1.268521	577.427889	0.014505	0.016116
RS	52	2.708779	1.272003	534.479922	0.013426	0.014993
RS	53	2.894840	1.272003	491.646578	0.012350	0.013867
RS	54	3.093227	1.266735	449.553005	0.011293	0.012754
RS	55	3.304755	1.266735	404.958738	0.010173	0.011564
RS	56	3.530296	1.266735	360.734679	0.009062	0.010370
RS	57	3.770777	1.266735	317.534261	0.007976	0.009189
RS	58	4.027188	1.314593	266.942263	0.006706	0.007804
RS	59	4.300584	1.314593	230.747399	0.005796	0.006781
RS	60	4.592091	1.314593	196.705076	0.004941	0.005809
RS	61	4.902908	1.314593	165.216370	0.004150	0.004901
RS	62	5.234315	1.314593	136.591058	0.003431	0.004069
RS	63	5.587675	1.314593	453.931601	0.011403	0.013722
PA	4+25*2+4+6 0.150428645 0.036446961 5.587674799 0.196844401 0.339428919 0.504197144 0.682269216 0.962994537 1.303424214 1.623349392 1.863912965 1.995655149 2.009829008 1.919364799 1.762821142 1.585892245 1.421618499 1.287923393 1.192696028 1.136854896 1.115708446 1.120843371 1.143007499 1.173977246 1.206714784 1.235483319 1.256545054 1.268521369 1.272002915 1.266734526 1.314593372
//
IT	3796
RD	9
LK	-397260.311028
QD	-195.920998 -> -179.145548
RI	0.0378784704
TR	0.148283	0.036737
MT	5.653323
MM	C_pi: 1.091041, n_recomb: 40795.631736
RS	0	0.000000	0.201454	1297.524750	0.031805	0.005530
RS	1	0.006644	0.201454	1337.549985	0.032787	0.021706
RS	2	0.013729	0.201454	1375.704744	0.033722	0.029641
RS	3	0.021285	0.201454	1411.550000	0.034601	0.031941
RS	4	0.029342	0.340786	861.415262	0.021115	0.018105
RS	5	0.037936	0.340786	895.169673	0.021943	0.017964
RS	6	0.047100	0.501720	633.667708	0.015533	0.012549
RS	7	0.056872	0.501720	662.426478	0.016238	0.013499
RS	8	0.067295	0.673388	516.722554	0.012666	0.010800
RS	9	0.078409	0.673388	541.849205	0.013282	0.011582
RS	10	0.090262	0.956515	400.673398	0.009821	0.008706
RS	11	0.102902	0.956515	421.599645	0.010334	0.009178
RS	12	0.116383	1.309853	324.317497	0.007950	0.007129
RS	13	0.130759	1.309853	342.057652	0.008385	0.007498
RS	14	0.146089	1.650046	286.545230	0.007024	0.006338
RS	15	0.162439	1.650046	302.563714	0.007417	0.006686
RS	16	0.179875	1.912754	275.630119	0.006756	0.006156
RS	17	0.198469	1.912754	291.107071	0.007136	0.006521
RS	18	0.218298	2.062402	285.074689	0.006988	0.006462
RS	19	0.239445	2.062402	300.930847	0.007377	0.006867
RS	20	0.261996	2.084758	314.069339	0.007699	0.007256
RS	21	0.286046	2.084758	331.117218	0.008116	0.007733
RS	22	0.311694	1.990503	365.228906	0.008953	0.008642
RS	23	0.339046	1.990503	384.201373	0.009418	0.009232
RS	24	0.368215	1.821447	440.950789	0.010809	0.010740
RS	25	0.399322	1.821447	462.292930	0.011332	0.011468
RS	26	0.432495	1.629013	540.688945	0.013254	0.013587
RS	27	0.467873	1.629013	564.193409	0.013830	0.014444
RS	28	0.505600	1.450512	659.213861	0.016159	0.017067
RS	29	0.545835	1.450512	683.667710	0.016758	0.018002
RS	30	0.588742	1.305831	784.762012	0.019236	0.020855
RS	31	0.634500	1.305831	807.839626	0.019802	0.021764
RS	32	0.683298	1.203399	898.748602	0.022031	0.024374
RS	33	0.735338	1.203399	917.479857	0.022490	0.025107
RS	34	0.790835	1.143951	981.173835	0.024051	0.026947
RS	35	0.850020	1.143951	993.007287	0.024341	0.027371
RS	36	0.913136	1.122254	1020.282379	0.025010	0.028141
RS	37	0.980446	1.122254	1023.990828	0.025101	0.028211
RS	38	1.052228	1.129163	1017.523628	0.024942	0.027994
RS	39	1.128778	1.129163	1013.183628	0.024836	0.027758
RS	40	1.210415	1.154651	982.931346	0.024094	0.026870
RS	41	1.297475	1.154651	971.268901	0.023808	0.026411
RS	42	1.390319	1.189748	927.881677	0.022745	0.025180
RS	43	1.489331	1.189748	909.694365	0.022299	0.024568
RS	44	1.594921	1.226700	861.384972	0.021115	0.023238
RS	45	1.707527	1.226700	837.262880	0.020523	0.022514
RS	46	1.827614	1.259113	789.037650	0.019341	0.021226
RS	47	1.955679	1.259113	759.340928	0.018613	0.020409
RS	48	2.092252	1.282799	713.137409	0.017481	0.019207
RS	49	2.237899	1.282799	678.180175	0.016624	0.018295
RS	50	2.393222	1.296225	633.829143	0.015537	0.017161
RS	51	2.558864	1.296225	594.167478	0.014564	0.016149
RS	52	2.735511	1.300096	550.706850	0.013499	0.015042
RS	53	2.923894	1.300096	507.410785	0.012438	0.013934
RS	54	3.124792	1.294242	464.922965	0.011396	0.012840
RS	55	3.339038	1.294242	419.531765	0.010284	0.011660
RS	56	3.567518	1.294242	374.391718	0.009177	0.010473
RS	57	3.811177	1.294242	330.175240	0.008093	0.009296
RS	58	4.071023	1.348377	277.130665	0.006793	0.007879
RS	59	4.348134	1.348377	240.224061	0.005888	0.006864
RS	60	4.643655	1.348377	205.383102	0.005034	0.005896
RS	61	4.958809	1.348377	173.033910	0.004241	0.004989
RS	62	5.294901	1.348377	143.513116	0.003518	0.004155
RS	63	5.653323	1.348377	483.394252	0.011849	0.014191
PA	4+25*2+4+6 0.148283013 0.036737408 5.653322555 0.201453765 0.340786456 0.501720218 0.673387672 0.956514540 1.309853228 1.650046406 1.912753589 2.062402454 2.084757516 1.990503366 1.821446878 1.629012986 1.450511801 1.305831416 1.203399372 1.143950779 1.122253780 1.129162772 1.154650942 1.189748098 1.226699800 1.259112802 1.282799370 1.296225392 1.300095947 1.294241648 1.348377054
//
IT	4718
RD	10
LK	-397227.310316
QD	-187.819639 -> -172.249765
RI	0.0365947959
TR	0.146259	0.037022
MT	5.715928
MM	C_pi: 1.108990, n_recomb: 41768.218222
RS	0	0.000000	0.205965	1302.733363	0.031190	0.005472
RS	1	0.006662	0.205965	1344.026770	0.032178	0.021527
RS	2	0.013768	0.205965	1383.557842	0.033125	0.029384
RS	3	0.021347	0.205965	1420.887223	0.034018	0.031608
RS	4	0.029431	0.342844	881.723632	0.021110	0.018233
RS	5	0.038054	0.342844	916.492298	0.021942	0.018043
RS	6	0.047251	0.500679	654.133925	0.015661	0.012683
RS	7	0.057061	0.500679	683.858366	0.016373	0.013619
RS	8	0.067525	0.665832	538.364395	0.012889	0.010982
RS	9	0.078685	0.665832	564.491471	0.013515	0.011783
RS	10	0.090589	0.950147	415.482969	0.009947	0.008810
RS	11	0.103286	0.950147	437.191622	0.010467	0.009300
RS	12	0.116829	1.314308	332.969615	0.007972	0.007152
RS	13	0.131274	1.314308	351.238574	0.008409	0.007533
RS	14	0.146682	1.672648	291.307945	0.006974	0.006305
RS	15	0.163116	1.672648	307.672969	0.007366	0.006661
RS	16	0.180645	1.956276	277.886525	0.006653	0.006081
RS	17	0.199342	1.956276	293.591409	0.007029	0.006447
RS	18	0.219284	2.123918	285.642052	0.006839	0.006348
RS	19	0.240555	2.123918	301.657293	0.007222	0.006748
RS	20	0.263242	2.155497	313.721503	0.007511	0.007104
RS	21	0.287442	2.155497	330.914821	0.007923	0.007570
RS	22	0.313253	2.058763	365.070519	0.008740	0.008458
RS	23	0.340784	2.058763	384.249369	0.009200	0.009031
RS	24	0.370149	1.878293	442.579408	0.010596	0.010538
RS	25	0.401471	1.878293	464.276426	0.011116	0.011245
RS	26	0.434879	1.671167	546.154207	0.013076	0.013393
RS	27	0.470513	1.671167	570.231018	0.013652	0.014230
RS	28	0.508520	1.479018	670.707778	0.016058	0.016919
RS	29	0.549060	1.479018	695.949627	0.016662	0.017838
RS	30	0.592301	1.323749	803.901476	0.019247	0.020787
RS	31	0.638422	1.323749	827.863486	0.019820	0.021687
RS	32	0.687616	1.214339	925.536303	0.022159	0.024402
RS	33	0.740087	1.214339	945.032878	0.022626	0.025133
RS	34	0.796054	1.151351	1013.422609	0.024263	0.027048
RS	35	0.855749	1.151351	1025.717091	0.024557	0.027476
RS	36	0.919421	1.129036	1054.378776	0.025244	0.028265
RS	37	0.987335	1.129036	1058.218008	0.025335	0.028342
RS	38	1.059774	1.137565	1050.108102	0.025141	0.028090
RS	39	1.137038	1.137565	1045.690644	0.025036	0.027865
RS	40	1.219450	1.166183	1012.046819	0.024230	0.026913
RS	41	1.307352	1.166183	1000.255994	0.023948	0.026470
RS	42	1.401111	1.205209	953.049416	0.022818	0.025174
RS	43	1.501115	1.205209	934.788097	0.022380	0.024581
RS	44	1.607782	1.246185	883.137108	0.021144	0.023201
RS	45	1.721554	1.246185	859.019910	0.020566	0.022502
RS	46	1.842907	1.282074	808.352796	0.019353	0.021185
RS	47	1.972344	1.282074	778.692276	0.018643	0.020394
RS	48	2.110404	1.308231	730.971101	0.017501	0.019185
RS	49	2.257661	1.308231	695.986295	0.016663	0.018299
RS	50	2.414729	1.322973	650.806397	0.015581	0.017174
RS	51	2.582261	1.322973	610.942003	0.014627	0.016184
RS	52	2.760954	1.327124	567.004483	0.013575	0.015093
RS	53	2.951552	1.327124	523.235107	0.012527	0.014002
RS	54	3.154847	1.320581	480.385508	0.011501	0.012926
RS	55	3.371686	1.320581	434.183123	0.010395	0.011756
RS	56	3.602970	1.320581	388.115966	0.009292	0.010575
RS	57	3.849663	1.320581	342.875061	0.008209	0.009401
RS	58	4.112791	1.380823	287.360715	0.006880	0.007953
RS	59	4.393448	1.380823	249.734813	0.005979	0.006946
RS	60	4.692802	1.380823	214.091605	0.005126	0.005982
RS	61	5.012100	1.380823	180.881188	0.004331	0.005075
RS	62	5.352670	1.380823	150.465987	0.003602	0.004238
RS	63	5.715928	1.380823	513.202146	0.012287	0.014650
PA	4+25*2+4+6 0.146259250 0.037022141 5.715927823 0.205964965 0.342844026 0.500678572 0.665832276 0.950147361 1.314307781 1.672648122 1.956275840 2.123917975 2.155496950 2.058763096 1.878293268 1.671166953 1.479017790 1.323748715 1.214339356 1.151350737 1.129035512 1.137565460 1.166182850 1.205208597 1.246185190 1.282073584 1.308230844 1.322972551 1.327123832 1.320581290 1.380823280
//
IT	4458
RD	11
LK	-397196.662132
QD	-180.374414 -> -165.883875
RI	0.0354173725
TR	0.144350	0.037302
MT	5.775520
MM	C_pi: 1.126402, n_recomb: 42724.612549
RS	0	0.000000	0.210270	1308.425333	0.030625	0.005418
RS	1	0.006679	0.210270	1350.924999	0.031619	0.021363
RS	2	0.013805	0.210270	1391.763336	0.032575	0.029155
RS	3	0.021406	0.210270	1430.500773	0.033482	0.031314
RS	4	0.029515	0.345401	900.038687	0.021066	0.018331
RS	5	0.038166	0.345401	935.782425	0.021903	0.018094
RS	6	0.047394	0.500826	672.811252	0.015748	0.012790
RS	7	0.057239	0.500826	703.451959	0.016465	0.013710
RS	8	0.067742	0.659439	559.330652	0.013092	0.011151
RS	9	0.078946	0.659439	586.432368	0.013726	0.011969
RS	10	0.090898	0.944028	430.245336	0.010070	0.008915
RS	11	0.103648	0.944028	452.732314	0.010597	0.009421
RS	12	0.117251	1.317230	341.850535	0.008001	0.007181
RS	13	0.131762	1.317230	360.656520	0.008441	0.007573
RS	14	0.147242	1.691806	296.443428	0.006938	0.006283
RS	15	0.163755	1.691806	313.169292	0.007330	0.006645
RS	16	0.181372	1.995185	280.586384	0.006567	0.006018
RS	17	0.200166	1.995185	296.535138	0.006941	0.006386
RS	18	0.220215	2.180767	286.672064	0.006710	0.006248
RS	19	0.241603	2.180767	302.860258	0.007089	0.006644
RS	20	0.264420	2.222420	313.794645	0.007345	0.006968
RS	21	0.288760	2.222420	331.141167	0.007751	0.007424
RS	22	0.314727	2.124407	365.199224	0.008548	0.008289
RS	23	0.342428	2.124407	384.581788	0.009001	0.008847
RS	24	0.371979	1.933537	444.262919	0.010398	0.010349
RS	25	0.403503	1.933537	466.299963	0.010914	0.011037
RS	26	0.437134	1.712451	551.359875	0.012905	0.013206
RS	27	0.473011	1.712451	575.985312	0.013481	0.014025
RS	28	0.511284	1.507164	681.607948	0.015954	0.016770
RS	29	0.552113	1.507164	707.614486	0.016562	0.017674
RS	30	0.595670	1.341646	822.186354	0.019244	0.020711
RS	31	0.642135	1.341646	847.020926	0.019825	0.021603
RS	32	0.691705	1.225448	951.355133	0.022267	0.024416
RS	33	0.744585	1.225448	971.621998	0.022742	0.025146
RS	34	0.800997	1.158970	1044.729289	0.024453	0.027133
RS	35	0.861177	1.158970	1057.503901	0.024752	0.027565
RS	36	0.925377	1.135970	1087.639926	0.025457	0.028374
RS	37	0.993865	1.135970	1091.637961	0.025551	0.028458
RS	38	1.066927	1.145978	1081.987193	0.025325	0.028175
RS	39	1.144870	1.145978	1077.525438	0.025220	0.027961
RS	40	1.228018	1.177546	1040.591839	0.024356	0.026951
RS	41	1.316720	1.177546	1028.707018	0.024078	0.026523
RS	42	1.411347	1.220315	977.784967	0.022886	0.025166
RS	43	1.512294	1.220315	959.480103	0.022457	0.024594
RS	44	1.619984	1.265141	904.587715	0.021173	0.023167
RS	45	1.734867	1.265141	880.497732	0.020609	0.022492
RS	46	1.857423	1.304345	827.477823	0.019368	0.021149
RS	47	1.988164	1.304345	797.866095	0.018675	0.020383
RS	48	2.127639	1.332831	748.698608	0.017524	0.019168
RS	49	2.276429	1.332831	713.690518	0.016704	0.018306
RS	50	2.435158	1.348763	667.736734	0.015629	0.017189
RS	51	2.604488	1.348763	627.668231	0.014691	0.016220
RS	52	2.785129	1.353095	583.293034	0.013652	0.015145
RS	53	2.977835	1.353095	539.046220	0.012617	0.014071
RS	54	3.183412	1.345773	495.871104	0.011606	0.013013
RS	55	3.402720	1.345773	448.850423	0.010506	0.011851
RS	56	3.636677	1.345773	401.851860	0.009406	0.010676
RS	57	3.886261	1.345773	355.584638	0.008323	0.009505
RS	58	4.152514	1.411946	297.592671	0.006965	0.008026
RS	59	4.436552	1.411946	259.245172	0.006068	0.007026
RS	60	4.739561	1.411946	222.800740	0.005215	0.006065
RS	61	5.062809	1.411946	188.732459	0.004417	0.005158
RS	62	5.407648	1.411946	157.427561	0.003685	0.004319
RS	63	5.775520	1.411946	543.260788	0.012715	0.015098
PA	4+25*2+4+6 0.144350251 0.037302021 5.775519615 0.210269979 0.345401192 0.500825637 0.659438908 0.944028257 1.317229506 1.691805613 1.995184904 2.180767401 2.222420433 2.124407060 1.933536568 1.712450630 1.507164167 1.341646274 1.225447700 1.158969854 1.135969667 1.145977518 1.177546191 1.220314924 1.265141044 1.304344636 1.332830523 1.348762653 1.353094845 1.345773158 1.411945930
//
IT	4025
RD	12
LK	-397168.122554
QD	-173.498824 -> -159.980990
RI	0.0343521452
TR	0.142548	0.037578
MT	5.832186
MM	C_pi: 1.143248, n_recomb: 43663.686066
RS	0	0.000000	0.214319	1314.849920	0.030113	0.005368
RS	1	0.006696	0.214319	1358.498998	0.031113	0.021216
RS	2	0.013839	0.214319	1400.579349	0.032077	0.028952
RS	3	0.021462	0.214319	1440.651083	0.032994	0.031056
RS	4	0.029594	0.348317	916.633431	0.020993	0.018402
RS	5	0.038271	0.348317	953.313173	0.021833	0.018124
RS	6	0.047529	0.501964	689.781116	0.015798	0.012872
RS	7	0.057407	0.501964	721.289131	0.016519	0.013775
RS	8	0.067946	0.654071	579.558764	0.013273	0.011309
RS	9	0.079191	0.654071	607.606934	0.013916	0.012139
RS	10	0.091189	0.938216	444.880336	0.010189	0.009019
RS	11	0.103990	0.938216	468.137819	0.010721	0.009539
RS	12	0.117648	1.318953	350.870172	0.008036	0.007215
RS	13	0.132221	1.318953	370.217174	0.008479	0.007618
RS	14	0.147769	1.708032	301.854207	0.006913	0.006269
RS	15	0.164359	1.708032	318.950897	0.007305	0.006637
RS	16	0.182059	2.029983	283.629697	0.006496	0.005967
RS	17	0.200945	2.029983	299.834240	0.006867	0.006336
RS	18	0.221094	2.233343	288.063177	0.006597	0.006161
RS	19	0.242593	2.233343	304.434634	0.006972	0.006553
RS	20	0.265532	2.285826	314.188148	0.007196	0.006844
RS	21	0.290006	2.285826	331.692719	0.007597	0.007292
RS	22	0.316119	2.187606	365.535486	0.008372	0.008133
RS	23	0.343981	2.187606	385.117511	0.008820	0.008677
RS	24	0.373708	1.987292	445.944340	0.010213	0.010170
RS	25	0.405425	1.987292	468.305816	0.010725	0.010842
RS	26	0.439266	1.752919	556.276025	0.012740	0.013026
RS	27	0.475373	1.752919	581.425780	0.013316	0.013828
RS	28	0.513897	1.534952	691.904974	0.015846	0.016620
RS	29	0.555001	1.534952	718.651546	0.016459	0.017512
RS	30	0.598856	1.359480	839.615476	0.019229	0.020628
RS	31	0.645649	1.359480	865.308335	0.019818	0.021513
RS	32	0.695574	1.236658	976.195924	0.022357	0.024417
RS	33	0.748842	1.236658	997.235056	0.022839	0.025147
RS	34	0.805676	1.166732	1075.075076	0.024622	0.027204
RS	35	0.866316	1.166732	1088.345942	0.024926	0.027640
RS	36	0.931016	1.142986	1120.038984	0.025651	0.028470
RS	37	1.000048	1.142986	1124.220940	0.025747	0.028561
RS	38	1.073703	1.154341	1113.130216	0.025493	0.028252
RS	39	1.152288	1.154341	1108.654201	0.025391	0.028048
RS	40	1.236136	1.188698	1068.531214	0.024472	0.026985
RS	41	1.325597	1.188698	1056.583581	0.024198	0.026570
RS	42	1.421049	1.235040	1002.045313	0.022949	0.025159
RS	43	1.522891	1.235040	983.724820	0.022530	0.024605
RS	44	1.631553	1.283554	925.686924	0.021200	0.023136
RS	45	1.747489	1.283554	901.645127	0.020650	0.022482
RS	46	1.871189	1.325924	846.357176	0.019384	0.021117
RS	47	2.003170	1.325924	816.807155	0.018707	0.020374
RS	48	2.143989	1.356605	766.262766	0.017549	0.019155
RS	49	2.294236	1.356605	731.237558	0.016747	0.018315
RS	50	2.454543	1.373614	684.563272	0.015678	0.017208
RS	51	2.625584	1.373614	644.292659	0.014756	0.016259
RS	52	2.808076	1.378036	599.520071	0.013730	0.015200
RS	53	3.002788	1.378036	554.795933	0.012706	0.014140
RS	54	3.210536	1.369854	511.333464	0.011711	0.013100
RS	55	3.432194	1.369854	463.492129	0.010615	0.011946
RS	56	3.668694	1.369854	415.562366	0.009517	0.010776
RS	57	3.921028	1.369854	368.271167	0.008434	0.009606
RS	58	4.190258	1.441782	307.799804	0.007049	0.008098
RS	59	4.477514	1.441782	268.731967	0.006155	0.007104
RS	60	4.784003	1.441782	231.490411	0.005302	0.006146
RS	61	5.111013	1.441782	196.570290	0.004502	0.005239
RS	62	5.459919	1.441782	164.382731	0.003765	0.004397
RS	63	5.832186	1.441782	573.501419	0.013135	0.015536
PA	4+25*2+4+6 0.142548292 0.037577505 5.832185556 0.214319062 0.348317043 0.501964294 0.654070704 0.938215949 1.318953024 1.708031894 2.029982517 2.233342756 2.285826357 2.187605869 1.987291812 1.752919348 1.534951615 1.359479856 1.236657659 1.166732234 1.142985952 1.154340581 1.188697537 1.235040270 1.283553786 1.325924160 1.356605397 1.373613749 1.378035925 1.369854142 1.441782403
//
IT	4201
RD	13
LK	-397141.486657
QD	-167.122755 -> -154.486253
RI	0.0333964114
TR	0.140845	0.037849
MT	5.886070
MM	C_pi: 1.159528, n_recomb: 44584.872498
RS	0	0.000000	0.218089	1322.109487	0.029654	0.005323
RS	1	0.006711	0.218089	1366.857426	0.030657	0.021083
RS	2	0.013872	0.218089	1410.120550	0.031628	0.028774
RS	3	0.021514	0.218089	1451.458399	0.032555	0.030834
RS	4	0.029668	0.351482	931.759679	0.020899	0.018449
RS	5	0.038370	0.351482	969.337475	0.021741	0.018136
RS	6	0.047656	0.503941	705.137111	0.015816	0.012932
RS	7	0.057565	0.503941	737.464516	0.016541	0.013816
RS	8	0.068139	0.649591	599.029292	0.013436	0.011455
RS	9	0.079423	0.649591	627.994966	0.014085	0.012296
RS	10	0.091464	0.932735	459.335183	0.010302	0.009121
RS	11	0.104312	0.932735	483.352933	0.010841	0.009653
RS	12	0.118023	1.319728	359.966091	0.008074	0.007253
RS	13	0.132655	1.319728	379.855197	0.008520	0.007665
RS	14	0.148268	1.721741	307.471366	0.006896	0.006262
RS	15	0.164929	1.721741	324.945854	0.007288	0.006635
RS	16	0.182708	2.061119	286.941506	0.006436	0.005924
RS	17	0.201680	2.061119	303.410777	0.006805	0.006294
RS	18	0.221925	2.282023	289.737699	0.006499	0.006083
RS	19	0.243529	2.282023	306.300044	0.006870	0.006473
RS	20	0.266583	2.345958	314.832633	0.007061	0.006733
RS	21	0.291184	2.345958	332.498267	0.007458	0.007173
RS	22	0.317435	2.248525	366.022154	0.008210	0.007989
RS	23	0.345449	2.248525	385.798458	0.008653	0.008521
RS	24	0.375342	2.039646	447.591995	0.010039	0.010002
RS	25	0.407242	2.039646	470.262353	0.010548	0.010658
RS	26	0.441282	1.792613	560.895469	0.012580	0.012853
RS	27	0.477607	1.792613	586.545436	0.013156	0.013639
RS	28	0.516369	1.562381	701.609492	0.015736	0.016472
RS	29	0.557733	1.562381	729.070908	0.016352	0.017352
RS	30	0.601872	1.377221	856.204679	0.019204	0.020539
RS	31	0.648974	1.377221	882.739917	0.019799	0.021418
RS	32	0.699236	1.247918	1000.072241	0.022431	0.024408
RS	33	0.752872	1.247918	1021.883234	0.022920	0.025138
RS	34	0.810107	1.174582	1104.464025	0.024772	0.027262
RS	35	0.871183	1.174582	1118.244703	0.025081	0.027702
RS	36	0.936358	1.150034	1151.571762	0.025829	0.028555
RS	37	1.005906	1.150034	1155.960117	0.025927	0.028654
RS	38	1.080122	1.162617	1143.526996	0.025648	0.028320
RS	39	1.159318	1.162617	1139.063929	0.025548	0.028126
RS	40	1.243829	1.199614	1095.848299	0.024579	0.027014
RS	41	1.334011	1.199614	1083.866216	0.024310	0.026614
RS	42	1.430246	1.249376	1025.807615	0.023008	0.025151
RS	43	1.532938	1.249376	1007.496955	0.022597	0.024614
RS	44	1.642523	1.301427	946.404871	0.021227	0.023107
RS	45	1.759461	1.301427	922.430737	0.020689	0.022474
RS	46	1.884246	1.346828	864.954376	0.019400	0.021088
RS	47	2.017406	1.346828	835.478896	0.018739	0.020367
RS	48	2.159502	1.379583	783.622631	0.017576	0.019145
RS	49	2.311134	1.379583	748.587932	0.016790	0.018327
RS	50	2.472942	1.397564	701.244802	0.015728	0.017229
RS	51	2.645608	1.397564	660.776698	0.014821	0.016298
RS	52	2.829862	1.401993	615.647341	0.013808	0.015255
RS	53	3.026481	1.401993	570.449273	0.012795	0.014209
RS	54	3.236295	1.392879	526.738730	0.011814	0.013187
RS	55	3.460189	1.392879	478.078024	0.010723	0.012040
RS	56	3.699108	1.392879	429.220662	0.009627	0.010874
RS	57	3.954060	1.392879	380.910973	0.008544	0.009706
RS	58	4.226122	1.470390	317.963227	0.007132	0.008169
RS	59	4.516442	1.470390	278.178864	0.006239	0.007180
RS	60	4.826245	1.470390	240.146434	0.005386	0.006225
RS	61	5.156838	1.470390	204.382317	0.004584	0.005318
RS	62	5.509617	1.470390	171.320692	0.003843	0.004474
RS	63	5.886070	1.470390	603.871612	0.013544	0.015964
PA	4+25*2+4+6 0.140845271 0.037848736 5.886070266 0.218089046 0.351481732 0.503940650 0.649591096 0.932734696 1.319728489 1.721740769 2.061118759 2.282023330 2.345957653 2.248524764 2.039645622 1.792612529 1.562381123 1.377221176 1.247918271 1.174581653 1.150034127 1.162616883 1.199614397 1.249375592 1.301426757 1.346827606 1.379583216 1.397563789 1.401993416 1.392879348 1.470390205
//
IT	4066
RD	14
LK	-397116.577296
QD	-161.188380 -> -149.354140
RI	0.0325401143
TR	0.139233	0.038116
MT	5.937363
MM	C_pi: 1.175262, n_recomb: 45488.237483
RS	0	0.000000	0.221583	1330.173779	0.029242	0.005281
RS	1	0.006725	0.221583	1375.976553	0.030249	0.020963
RS	2	0.013903	0.221583	1420.370253	0.031225	0.028619
RS	3	0.021563	0.221583	1462.913563	0.032160	0.030643
RS	4	0.029739	0.354822	945.621268	0.020788	0.018478
RS	5	0.038464	0.354822	984.060942	0.021633	0.018135
RS	6	0.047776	0.506630	718.991663	0.015806	0.012972
RS	7	0.057715	0.506630	752.092497	0.016534	0.013838
RS	8	0.068321	0.645893	617.740035	0.013580	0.011589
RS	9	0.079642	0.645893	647.594383	0.014237	0.012439
RS	10	0.091723	0.927591	473.581478	0.010411	0.009221
RS	11	0.104617	0.927591	498.348066	0.010956	0.009764
RS	12	0.118378	1.319750	369.098767	0.008114	0.007294
RS	13	0.133065	1.319750	389.529319	0.008563	0.007714
RS	14	0.148739	1.733287	313.246982	0.006886	0.006261
RS	15	0.165467	1.733287	331.104241	0.007279	0.006639
RS	16	0.183321	2.088981	290.470946	0.006386	0.005889
RS	17	0.202375	2.088981	307.211987	0.006754	0.006261
RS	18	0.222711	2.327127	291.644583	0.006411	0.006015
RS	19	0.244414	2.327127	308.403868	0.006780	0.006402
RS	20	0.267577	2.403024	315.683083	0.006940	0.006631
RS	21	0.292298	2.403024	333.511887	0.007332	0.007064
RS	22	0.318681	2.307289	366.627982	0.008060	0.007855
RS	23	0.346839	2.307289	386.593394	0.008499	0.008375
RS	24	0.376890	2.090672	449.194821	0.009875	0.009842
RS	25	0.408962	2.090672	472.159311	0.010380	0.010485
RS	26	0.443191	1.831570	565.229379	0.012426	0.012686
RS	27	0.479723	1.831570	591.356449	0.013000	0.013457
RS	28	0.518711	1.589454	710.754619	0.015625	0.016325
RS	29	0.560321	1.589454	738.906114	0.016244	0.017193
RS	30	0.604730	1.394846	871.997237	0.019170	0.020446
RS	31	0.652125	1.394846	899.358241	0.019771	0.021319
RS	32	0.702708	1.259192	1023.024822	0.022490	0.024390
RS	33	0.756692	1.259192	1045.605660	0.022986	0.025120
RS	34	0.814307	1.182477	1132.929941	0.024906	0.027310
RS	35	0.875797	1.182477	1147.231915	0.025220	0.027754
RS	36	0.941423	1.157079	1182.264950	0.025991	0.028630
RS	37	1.011462	1.157079	1186.879763	0.026092	0.028736
RS	38	1.086211	1.170784	1173.195788	0.025791	0.028382
RS	39	1.165987	1.170784	1168.770217	0.025694	0.028197
RS	40	1.251129	1.210287	1122.554886	0.024678	0.027041
RS	41	1.341996	1.210287	1110.563845	0.024414	0.026653
RS	42	1.438975	1.263326	1049.074575	0.023063	0.025143
RS	43	1.542476	1.263326	1030.796698	0.022661	0.024623
RS	44	1.652937	1.318780	966.733665	0.021252	0.023080
RS	45	1.770828	1.318780	942.845184	0.020727	0.022466
RS	46	1.896646	1.367086	883.255300	0.019417	0.021062
RS	47	2.030927	1.367086	853.866702	0.018771	0.020362
RS	48	2.174239	1.401803	800.760401	0.017604	0.019137
RS	49	2.327188	1.401803	765.724256	0.016833	0.018339
RS	50	2.490424	1.420662	717.761194	0.015779	0.017251
RS	51	2.664638	1.420662	677.101483	0.014885	0.016338
RS	52	2.850568	1.425027	631.653858	0.013886	0.015311
RS	53	3.049003	1.425027	585.987236	0.012882	0.014277
RS	54	3.260783	1.414918	542.067252	0.011917	0.013273
RS	55	3.486806	1.414918	492.590843	0.010829	0.012132
RS	56	3.728030	1.414918	442.811625	0.009735	0.010970
RS	57	3.985477	1.414918	393.490844	0.008650	0.009804
RS	58	4.260238	1.497844	328.072621	0.007212	0.008240
RS	59	4.553477	1.497844	287.577092	0.006322	0.007256
RS	60	4.866438	1.497844	248.761249	0.005469	0.006302
RS	61	5.200446	1.497844	212.161920	0.004664	0.005395
RS	62	5.556918	1.497844	178.235568	0.003918	0.004548
RS	63	5.937363	1.497844	634.338445	0.013945	0.016384
PA	4+25*2+4+6 0.139232971 0.038115571 5.937362654 0.221583106 0.354821656 0.506630302 0.645892691 0.927590572 1.319750200 1.733287172 2.088980667 2.327127294 2.403023943 2.307288680 2.090672456 1.831570177 1.589453728 1.394845637 1.259192160 1.182477089 1.157078603 1.170783994 1.210287160 1.263325644 1.318780184 1.367085713 1.401803290 1.420661571 1.425026692 1.414917725 1.497843826
//
IT	4427
RD	15
LK	-397093.241148
QD	-155.646792 -> -144.545812
RI	0.0317726917
TR	0.137704	0.038378
MT	5.986217
MM	C_pi: 1.190472, n_recomb: 46373.976222
RS	0	0.000000	0.224813	1338.969707	0.028873	0.005242
RS	1	0.006739	0.224813	1385.788788	0.029883	0.020856
RS	2	0.013932	0.224813	1431.267107	0.030864	0.028484
RS	3	0.021610	0.224813	1474.962184	0.031806	0.030480
RS	4	0.029805	0.358275	958.404666	0.020667	0.018492
RS	5	0.038553	0.358275	997.672077	0.021514	0.018122
RS	6	0.047890	0.509927	731.461968	0.015773	0.012995
RS	7	0.057856	0.509927	765.292379	0.016503	0.013842
RS	8	0.068494	0.642875	635.705043	0.013708	0.011713
RS	9	0.079848	0.642875	666.419827	0.014371	0.012570
RS	10	0.091968	0.922772	487.602722	0.010515	0.009318
RS	11	0.104905	0.922772	513.106021	0.011065	0.009871
RS	12	0.118714	1.319163	378.240091	0.008156	0.007337
RS	13	0.133453	1.319163	399.210173	0.008608	0.007765
RS	14	0.149185	1.742948	319.147222	0.006882	0.006264
RS	15	0.165977	1.742948	337.390814	0.007275	0.006648
RS	16	0.183901	2.113895	294.179399	0.006344	0.005860
RS	17	0.203033	2.113895	311.197807	0.006711	0.006233
RS	18	0.223455	2.368926	293.745116	0.006334	0.005955
RS	19	0.245252	2.368926	310.706215	0.006700	0.006339
RS	20	0.268519	2.457215	316.703921	0.006829	0.006537
RS	21	0.293353	2.457215	334.697296	0.007217	0.006964
RS	22	0.319861	2.364001	367.330125	0.007921	0.007730
RS	23	0.348155	2.364001	387.479597	0.008356	0.008240
RS	24	0.378356	2.140430	450.747369	0.009720	0.009692
RS	25	0.410592	2.140430	473.992081	0.010221	0.010321
RS	26	0.445001	1.869809	569.295625	0.012276	0.012524
RS	27	0.481728	1.869809	595.877820	0.012849	0.013283
RS	28	0.520931	1.616165	719.375034	0.015512	0.016180
RS	29	0.562775	1.616165	748.192398	0.016134	0.017038
RS	30	0.607439	1.412332	887.035353	0.019128	0.020350
RS	31	0.655113	1.412332	915.205010	0.019735	0.021218
RS	32	0.706000	1.270445	1045.096626	0.022536	0.024364
RS	33	0.760316	1.270445	1068.443851	0.023040	0.025094
RS	34	0.818293	1.190379	1160.511572	0.025025	0.027348
RS	35	0.880176	1.190379	1175.344270	0.025345	0.027797
RS	36	0.946230	1.164088	1212.147599	0.026139	0.028696
RS	37	1.016735	1.164088	1217.006628	0.026243	0.028809
RS	38	1.091991	1.178820	1202.159385	0.025923	0.028437
RS	39	1.172319	1.178820	1197.793212	0.025829	0.028262
RS	40	1.258060	1.220708	1148.664079	0.024770	0.027064
RS	41	1.349579	1.220708	1136.687018	0.024511	0.026689
RS	42	1.447266	1.276894	1071.851878	0.023113	0.025134
RS	43	1.551536	1.276894	1053.627449	0.022720	0.024631
RS	44	1.662832	1.335626	986.672886	0.021276	0.023054
RS	45	1.781629	1.335626	962.886249	0.020764	0.022460
RS	46	1.908431	1.386722	901.251418	0.019434	0.021038
RS	47	2.043778	1.386722	871.961297	0.018803	0.020358
RS	48	2.188247	1.423302	817.661036	0.017632	0.019132
RS	49	2.342451	1.423302	782.631934	0.016877	0.018353
RS	50	2.507046	1.442952	734.095247	0.015830	0.017275
RS	51	2.682734	1.442952	693.251022	0.014949	0.016379
RS	52	2.870262	1.447187	647.522967	0.013963	0.015367
RS	53	3.070426	1.447187	601.394738	0.012968	0.014345
RS	54	3.284080	1.436029	557.303396	0.012018	0.013359
RS	55	3.512132	1.436029	507.016829	0.010933	0.012223
RS	56	3.755552	1.436029	456.323186	0.009840	0.011065
RS	57	4.015377	1.436029	406.000209	0.008755	0.009900
RS	58	4.292710	1.524208	338.119872	0.007291	0.008309
RS	59	4.588733	1.524208	296.919738	0.006403	0.007329
RS	60	4.904705	1.524208	257.328865	0.005549	0.006378
RS	61	5.241971	1.524208	219.903817	0.004742	0.005471
RS	62	5.601964	1.524208	185.122630	0.003992	0.004621
RS	63	5.986217	1.524208	664.874366	0.014337	0.016795
PA	4+25*2+4+6 0.137704457 0.038378016 5.986217067 0.224813420 0.358275375 0.509926905 0.642875048 0.922772493 1.319163057 1.742948080 2.113895210 2.368925995 2.457214679 2.364000740 2.140430244 1.869809403 1.616164771 1.412332155 1.270444812 1.190379433 1.164087884 1.178819780 1.220708033 1.276894116 1.335626269 1.386722212 1.423301731 1.442952215 1.447187411 1.436028630 1.524208020
//
IT	5164
RD	16
LK	-397071.344196
QD	-150.457266 -> -140.028872
RI	0.0310842321
TR	0.136252	0.038636
MT	6.032882
MM	C_pi: 1.205194, n_recomb: 47242.266778
RS	0	0.000000	0.227796	1348.412046	0.028542	0.005207
RS	1	0.006752	0.227796	1396.213753	0.029554	0.020760
RS	2	0.013960	0.227796	1442.736335	0.030539	0.028367
RS	3	0.021654	0.227796	1487.535848	0.031487	0.030341
RS	4	0.029868	0.361791	970.282225	0.020538	0.018493
RS	5	0.038637	0.361791	1010.345704	0.021386	0.018102
RS	6	0.047997	0.513739	742.667508	0.015720	0.013002
RS	7	0.057990	0.513739	777.186060	0.016451	0.013830
RS	8	0.068657	0.640449	652.948719	0.013821	0.011826
RS	9	0.080045	0.640449	684.496730	0.014489	0.012690
RS	10	0.092201	0.918272	501.385891	0.010613	0.009413
RS	11	0.105179	0.918272	527.613364	0.011168	0.009975
RS	12	0.119032	1.318097	387.365534	0.008200	0.007382
RS	13	0.133821	1.318097	408.872241	0.008655	0.007817
RS	14	0.149608	1.750970	325.144799	0.006882	0.006272
RS	15	0.166461	1.750970	343.777221	0.007277	0.006660
RS	16	0.184453	2.136161	298.036198	0.006309	0.005838
RS	17	0.203659	2.136161	315.336494	0.006675	0.006212
RS	18	0.224161	2.407685	296.007627	0.006266	0.005901
RS	19	0.246048	2.407685	313.174509	0.006629	0.006284
RS	20	0.269413	2.508718	317.866903	0.006728	0.006452
RS	21	0.294356	2.508718	336.025784	0.007113	0.006874
RS	22	0.320982	2.418780	368.109468	0.007792	0.007613
RS	23	0.349407	2.418780	388.438158	0.008222	0.008114
RS	24	0.379750	2.188996	452.245039	0.009573	0.009549
RS	25	0.412142	2.188996	475.756914	0.010071	0.010166
RS	26	0.446722	1.907377	573.107331	0.012131	0.012368
RS	27	0.483636	1.907377	600.123799	0.012703	0.013115
RS	28	0.523042	1.642529	727.502402	0.015399	0.016037
RS	29	0.565110	1.642529	756.962190	0.016023	0.016885
RS	30	0.610017	1.429672	901.362951	0.019080	0.020251
RS	31	0.657957	1.429672	930.323949	0.019693	0.021114
RS	32	0.709133	1.281662	1066.328463	0.022571	0.024332
RS	33	0.763765	1.281662	1090.437518	0.023082	0.025063
RS	34	0.822086	1.198276	1187.239985	0.025131	0.027377
RS	35	0.884344	1.198276	1202.611361	0.025456	0.027831
RS	36	0.950806	1.171053	1241.245069	0.026274	0.028755
RS	37	1.021756	1.171053	1246.364256	0.026382	0.028875
RS	38	1.097495	1.186727	1230.433992	0.026045	0.028488
RS	39	1.178349	1.186727	1226.147253	0.025954	0.028322
RS	40	1.264662	1.230890	1174.187975	0.024855	0.027085
RS	41	1.356803	1.230890	1162.245727	0.024602	0.026722
RS	42	1.455165	1.290106	1094.144203	0.023160	0.025126
RS	43	1.560168	1.290106	1075.992069	0.022776	0.024638
RS	44	1.672261	1.352004	1006.218508	0.021299	0.023030
RS	45	1.791922	1.352004	982.548884	0.020798	0.022453
RS	46	1.919663	1.405786	918.933460	0.019452	0.021017
RS	47	2.056029	1.405786	889.753133	0.018834	0.020355
RS	48	2.201602	1.444136	834.311901	0.017660	0.019129
RS	49	2.357004	1.444136	799.298734	0.016919	0.018368
RS	50	2.522898	1.464503	750.231456	0.015881	0.017300
RS	51	2.699994	1.464503	709.210960	0.015012	0.016419
RS	52	2.889046	1.468551	663.239107	0.014039	0.015423
RS	53	3.090864	1.468551	616.657745	0.013053	0.014413
RS	54	3.306308	1.456296	572.431875	0.012117	0.013444
RS	55	3.536299	1.456296	521.342632	0.011036	0.012313
RS	56	3.781818	1.456296	469.743713	0.009943	0.011158
RS	57	4.043915	1.456296	418.428955	0.008857	0.009994
RS	58	4.323708	1.549579	348.096345	0.007368	0.008377
RS	59	4.622392	1.549579	306.199603	0.006481	0.007401
RS	60	4.941244	1.549579	265.843216	0.005627	0.006452
RS	61	5.281624	1.549579	227.602823	0.004818	0.005544
RS	62	5.644986	1.549579	191.977378	0.004064	0.004692
RS	63	6.032882	1.549579	695.454783	0.014721	0.017197
PA	4+25*2+4+6 0.136251697 0.038635553 6.032881628 0.227796458 0.361790729 0.513739043 0.640449037 0.918272048 1.318097487 1.750969881 2.136160564 2.407684554 2.508717541 2.418780260 2.188996219 1.907376741 1.642529390 1.429672209 1.281661717 1.198276123 1.171053032 1.186727474 1.230889540 1.290105770 1.352003542 1.405785781 1.444135946 1.464503419 1.468550683 1.456295914 1.549578665
//
IT	4442
RD	17
LK	-397050.768126
QD	-145.585343 -> -135.775850
RI	0.0304647477
TR	0.134868	0.038888
MT	6.077551
MM	C_pi: 1.219462, n_recomb: 48093.589702
RS	0	0.000000	0.230553	1358.400082	0.028245	0.005174
RS	1	0.006764	0.230553	1407.154771	0.029259	0.020674
RS	2	0.013986	0.230553	1454.686121	0.030247	0.028264
RS	3	0.021696	0.230553	1500.548450	0.031201	0.030224
RS	4	0.029928	0.365334	981.386065	0.020406	0.018484
RS	5	0.038717	0.365334	1022.216247	0.021255	0.018076
RS	6	0.048100	0.518001	752.710988	0.015651	0.012995
RS	7	0.058117	0.518001	787.878398	0.016382	0.013806
RS	8	0.068813	0.638548	669.492904	0.013921	0.011931
RS	9	0.080232	0.638548	701.847931	0.014593	0.012799
RS	10	0.092423	0.914079	514.925256	0.010707	0.009505
RS	11	0.105439	0.914079	541.864289	0.011267	0.010074
RS	12	0.119335	1.316643	396.463309	0.008244	0.007428
RS	13	0.134171	1.316643	418.503310	0.008702	0.007869
RS	14	0.150011	1.757571	331.218802	0.006887	0.006283
RS	15	0.166922	1.757571	350.241760	0.007283	0.006675
RS	16	0.184977	2.156060	302.016070	0.006280	0.005819
RS	17	0.204254	2.156060	319.601890	0.006645	0.006195
RS	18	0.224834	2.443656	298.407135	0.006205	0.005853
RS	19	0.246807	2.443656	315.783084	0.006566	0.006235
RS	20	0.270265	2.557706	319.151402	0.006636	0.006373
RS	21	0.295311	2.557706	337.476482	0.007017	0.006790
RS	22	0.322051	2.471745	368.952422	0.007672	0.007504
RS	23	0.350599	2.471745	389.455794	0.008098	0.007997
RS	24	0.381078	2.236437	453.689546	0.009433	0.009413
RS	25	0.413619	2.236437	477.456536	0.009928	0.010019
RS	26	0.448362	1.944303	576.685557	0.011991	0.012218
RS	27	0.485454	1.944303	604.116828	0.012561	0.012954
RS	28	0.525055	1.668557	735.174321	0.015286	0.015896
RS	29	0.567335	1.668557	765.254147	0.015912	0.016735
RS	30	0.612475	1.446862	915.026701	0.019026	0.020150
RS	31	0.660668	1.446862	944.761930	0.019644	0.021009
RS	32	0.712121	1.292829	1086.770619	0.022597	0.024294
RS	33	0.767055	1.292829	1111.636229	0.023114	0.025026
RS	34	0.825704	1.206152	1213.160581	0.025225	0.027400
RS	35	0.888321	1.206152	1229.077283	0.025556	0.027858
RS	36	0.955173	1.177962	1269.598574	0.026398	0.028807
RS	37	1.026547	1.177962	1274.992043	0.026511	0.028934
RS	38	1.102749	1.194503	1258.054157	0.026158	0.028533
RS	39	1.184105	1.194503	1253.864733	0.026071	0.028376
RS	40	1.270965	1.240838	1199.152924	0.024934	0.027103
RS	41	1.363699	1.240838	1187.264106	0.024687	0.026752
RS	42	1.462707	1.302979	1115.968825	0.023204	0.025117
RS	43	1.568412	1.302979	1097.905936	0.022829	0.024644
RS	44	1.681266	1.367940	1025.380396	0.021321	0.023008
RS	45	1.801755	1.367940	1001.841546	0.020831	0.022448
RS	46	1.930393	1.424315	936.304156	0.019468	0.020997
RS	47	2.067733	1.424315	907.244264	0.018864	0.020354
RS	48	2.214363	1.464354	850.710812	0.017689	0.019127
RS	49	2.370911	1.464354	815.722460	0.016961	0.018384
RS	50	2.538049	1.485370	766.165456	0.015931	0.017326
RS	51	2.716492	1.485370	724.977288	0.015074	0.016460
RS	52	2.907005	1.489179	678.795799	0.014114	0.015479
RS	53	3.110405	1.489179	631.770572	0.013136	0.014479
RS	54	3.327563	1.475788	587.445843	0.012215	0.013527
RS	55	3.559410	1.475788	535.562416	0.011136	0.012402
RS	56	3.806940	1.475788	483.068212	0.010044	0.011249
RS	57	4.071213	1.475788	430.772776	0.008957	0.010086
RS	58	4.353363	1.574032	357.999003	0.007444	0.008444
RS	59	4.654597	1.574032	315.414164	0.006558	0.007472
RS	60	4.976208	1.574032	274.302093	0.005704	0.006524
RS	61	5.319573	1.574032	235.256899	0.004892	0.005616
RS	62	5.686163	1.574032	198.797847	0.004134	0.004761
RS	63	6.077551	1.574032	726.063164	0.015097	0.017592
PA	4+25*2+4+6 0.134868107 0.038887910 6.077551058 0.230553497 0.365333848 0.518000539 0.638548291 0.914079041 1.316643097 1.757570817 2.156059948 2.443655992 2.557706360 2.471745055 2.236436690 1.944302770 1.668557325 1.446862481 1.292828539 1.206152061 1.177961507 1.194502607 1.240838069 1.302978825 1.367940168 1.424315068 1.464353761 1.485369509 1.489178928 1.475788171 1.574031620
//
IT	3905
RD	18
LK	-397031.407722
QD	-141.000736 -> -131.762368
RI	0.0299057295
TR	0.133550	0.039135
MT	6.120302
MM	C_pi: 1.233292, n_recomb: 48928.369919
RS	0	0.000000	0.233104	1368.842161	0.027976	0.005144
RS	1	0.006776	0.233104	1418.523048	0.028992	0.020596
RS	2	0.014011	0.233104	1467.031248	0.029983	0.028175
RS	3	0.021736	0.233104	1513.919092	0.030942	0.030125
RS	4	0.029985	0.368873	991.835376	0.020271	0.018468
RS	5	0.038792	0.368873	1033.404894	0.021121	0.018046
RS	6	0.048197	0.522647	761.695259	0.015568	0.012976
RS	7	0.058239	0.522647	797.474243	0.016299	0.013770
RS	8	0.068961	0.637105	685.366517	0.014008	0.012026
RS	9	0.080409	0.637105	718.503300	0.014685	0.012898
RS	10	0.092634	0.910173	528.217651	0.010796	0.009594
RS	11	0.105686	0.910173	555.855494	0.011361	0.010170
RS	12	0.119623	1.314885	405.516672	0.008288	0.007475
RS	13	0.134505	1.314885	428.085879	0.008749	0.007922
RS	14	0.150394	1.762934	337.349494	0.006895	0.006297
RS	15	0.167361	1.762934	356.763827	0.007292	0.006693
RS	16	0.185477	2.173811	306.099653	0.006256	0.005806
RS	17	0.204821	2.173811	323.973885	0.006621	0.006183
RS	18	0.225475	2.477037	300.923667	0.006150	0.005811
RS	19	0.247529	2.477037	318.511340	0.006510	0.006191
RS	20	0.271077	2.604317	320.539665	0.006551	0.006301
RS	21	0.296221	2.604317	339.031315	0.006929	0.006713
RS	22	0.323068	2.522973	369.848068	0.007559	0.007401
RS	23	0.351735	2.522973	390.521771	0.007981	0.007886
RS	24	0.382344	2.282779	455.084076	0.009301	0.009283
RS	25	0.415027	2.282779	479.094951	0.009792	0.009880
RS	26	0.449925	1.980598	580.047233	0.011855	0.012073
RS	27	0.487187	1.980598	607.874878	0.012424	0.012798
RS	28	0.526974	1.694243	742.421754	0.015174	0.015757
RS	29	0.569457	1.694243	773.099978	0.015801	0.016588
RS	30	0.614819	1.463884	928.067840	0.018968	0.020048
RS	31	0.663254	1.463884	958.560144	0.019591	0.020903
RS	32	0.714971	1.303919	1106.467116	0.022614	0.024252
RS	33	0.770193	1.303919	1132.083073	0.023138	0.024985
RS	34	0.829156	1.213978	1238.315021	0.025309	0.027416
RS	35	0.892115	1.213978	1254.782099	0.025645	0.027879
RS	36	0.959339	1.184792	1297.239539	0.026513	0.028854
RS	37	1.031119	1.184792	1302.919681	0.026629	0.028987
RS	38	1.107762	1.202129	1285.047165	0.026264	0.028575
RS	39	1.189599	1.202129	1280.970878	0.026181	0.028426
RS	40	1.276981	1.250546	1223.578814	0.025008	0.027120
RS	41	1.370284	1.250546	1211.760044	0.024766	0.026780
RS	42	1.469908	1.315513	1137.340034	0.023245	0.025109
RS	43	1.576284	1.315513	1119.381488	0.022878	0.024649
RS	44	1.689867	1.383441	1044.167617	0.021341	0.022986
RS	45	1.811146	1.383441	1020.771775	0.020863	0.022442
RS	46	1.940643	1.442322	953.366547	0.019485	0.020979
RS	47	2.078915	1.442322	924.436821	0.018894	0.020352
RS	48	2.226556	1.483973	866.857002	0.017717	0.019127
RS	49	2.384201	1.483973	831.901915	0.017002	0.018399
RS	50	2.552528	1.505577	781.892321	0.015980	0.017353
RS	51	2.732260	1.505577	740.545312	0.015135	0.016500
RS	52	2.924171	1.509104	694.186609	0.014188	0.015534
RS	53	3.129085	1.509104	646.727382	0.013218	0.014545
RS	54	3.347885	1.494543	602.338165	0.012311	0.013610
RS	55	3.581509	1.494543	549.669972	0.011234	0.012489
RS	56	3.830964	1.494543	496.291297	0.010143	0.011338
RS	57	4.097322	1.494543	443.027003	0.009055	0.010176
RS	58	4.381728	1.597610	367.824486	0.007518	0.008509
RS	59	4.685405	1.597610	324.560631	0.006633	0.007541
RS	60	5.009659	1.597610	282.703114	0.005778	0.006595
RS	61	5.355884	1.597610	242.863943	0.004964	0.005686
RS	62	5.725568	1.597610	205.582125	0.004202	0.004829
RS	63	6.120302	1.597610	756.686559	0.015465	0.017979
PA	4+25*2+4+6 0.133549556 0.039135350 6.120302387 0.233103803 0.368872992 0.522647139 0.637105039 0.910172802 1.314885189 1.762934498 2.173810941 2.477037385 2.604317393 2.522972590 2.282778869 1.980597963 1.694243449 1.463884133 1.303918811 1.213978396 1.184792290 1.202129041 1.250546316 1.315512796 1.383441388 1.442322484 1.483973074 1.505576719 1.509104217 1.494543467 1.597610455
//
IT	4432
RD	19
LK	-397013.170445
QD	-136.677913 -> -127.967885
RI	0.0293983547
TR	0.132291	0.039378
MT	6.161300
MM	C_pi: 1.246714, n_recomb: 49747.033221
RS	0	0.000000	0.235471	1379.632293	0.027733	0.005116
RS	1	0.006787	0.235471	1430.215091	0.028750	0.020525
RS	2	0.014035	0.235471	1479.671478	0.029744	0.028098
RS	3	0.021774	0.235471	1527.551592	0.030706	0.030041
RS	4	0.030039	0.372378	1001.751057	0.020137	0.018447
RS	5	0.038865	0.372378	1044.035058	0.020987	0.018014
RS	6	0.048290	0.527625	769.718518	0.015473	0.012948
RS	7	0.058354	0.527625	806.073990	0.016203	0.013725
RS	8	0.069102	0.636067	700.597334	0.014083	0.012114
RS	9	0.080579	0.636067	734.491693	0.014765	0.012988
RS	10	0.092835	0.906535	541.264251	0.010880	0.009680
RS	11	0.105922	0.906535	569.588338	0.011450	0.010263
RS	12	0.119898	1.312888	414.516594	0.008332	0.007522
RS	13	0.134823	1.312888	437.610603	0.008797	0.007974
RS	14	0.150760	1.767217	343.523415	0.006905	0.006314
RS	15	0.167779	1.767217	363.329462	0.007304	0.006714
RS	16	0.185954	2.189614	310.272325	0.006237	0.005795
RS	17	0.205361	2.189614	328.437380	0.006602	0.006174
RS	18	0.226086	2.508021	303.541574	0.006102	0.005773
RS	19	0.248218	2.508021	321.343229	0.006460	0.006152
RS	20	0.271852	2.648711	322.015606	0.006473	0.006234
RS	21	0.297089	2.648711	340.673953	0.006848	0.006642
RS	22	0.324040	2.572553	370.788305	0.007453	0.007305
RS	23	0.352820	2.572553	391.628293	0.007872	0.007783
RS	24	0.383552	2.328081	456.429954	0.009175	0.009160
RS	25	0.416371	2.328081	480.674279	0.009662	0.009747
RS	26	0.451418	2.016290	583.208989	0.011723	0.011933
RS	27	0.488842	2.016290	611.415738	0.012290	0.012648
RS	28	0.528807	1.719598	749.275190	0.015062	0.015621
RS	29	0.571485	1.719598	780.531137	0.015690	0.016445
RS	30	0.617058	1.480735	940.526241	0.018906	0.019945
RS	31	0.665725	1.480735	971.758733	0.019534	0.020796
RS	32	0.717695	1.314924	1125.460256	0.022624	0.024207
RS	33	0.773192	1.314924	1151.819801	0.023154	0.024940
RS	34	0.832456	1.221746	1262.742483	0.025383	0.027427
RS	35	0.895742	1.221746	1279.763859	0.025725	0.027894
RS	36	0.963324	1.191540	1324.201467	0.026619	0.028895
RS	37	1.035492	1.191540	1330.179193	0.026739	0.029034
RS	38	1.112558	1.209607	1311.440760	0.026362	0.028613
RS	39	1.194854	1.209607	1307.491714	0.026283	0.028473
RS	40	1.282736	1.260023	1247.487039	0.025077	0.027135
RS	41	1.376583	1.260023	1235.753170	0.024841	0.026806
RS	42	1.476799	1.327725	1158.272450	0.023283	0.025100
RS	43	1.583817	1.327725	1140.431806	0.022925	0.024654
RS	44	1.698098	1.398534	1062.587418	0.021360	0.022965
RS	45	1.820135	1.398534	1039.345824	0.020893	0.022437
RS	46	1.950455	1.459843	970.122525	0.019501	0.020962
RS	47	2.089620	1.459843	941.332241	0.018922	0.020352
RS	48	2.238230	1.503037	882.748587	0.017745	0.019127
RS	49	2.396926	1.503037	847.835259	0.017043	0.018415
RS	50	2.566393	1.525173	797.408603	0.016029	0.017379
RS	51	2.747362	1.525173	755.911870	0.015195	0.016540
RS	52	2.940613	1.528378	709.407590	0.014260	0.015589
RS	53	3.146980	1.528378	661.524595	0.013298	0.014609
RS	54	3.367354	1.512621	617.102952	0.012405	0.013691
RS	55	3.602684	1.512621	563.660243	0.011331	0.012574
RS	56	3.853986	1.512621	509.408612	0.010240	0.011426
RS	57	4.122344	1.512621	455.187869	0.009150	0.010264
RS	58	4.408915	1.620382	377.569861	0.007590	0.008574
RS	59	4.714937	1.620382	333.636584	0.006707	0.007609
RS	60	5.041727	1.620382	291.044212	0.005850	0.006664
RS	61	5.390698	1.620382	250.422113	0.005034	0.005754
RS	62	5.763353	1.620382	212.328510	0.004268	0.004895
RS	63	6.161300	1.620382	787.312060	0.015826	0.018359
PA	4+25*2+4+6 0.132290726 0.039377666 6.161299896 0.235470574 0.372377823 0.527625384 0.636066514 0.906535413 1.312887611 1.767216681 2.189614241 2.508021141 2.648710522 2.572552567 2.328080636 2.016289586 1.719597899 1.480735380 1.314924220 1.221745674 1.191539523 1.209607267 1.260022752 1.327724788 1.398534121 1.459843335 1.503036712 1.525172925 1.528377903 1.512620645 1.620382276
//
IT	3662
RD	20
LK	-396995.972681
QD	-132.594576 -> -124.374404
RI	0.0289389372
TR	0.131087	0.039615
MT	6.200692
MM	C_pi: 1.259748, n_recomb: 50549.705914
RS	0	0.000000	0.237662	1390.745460	0.027512	0.005089
RS	1	0.006798	0.237662	1442.208017	0.028530	0.020461
RS	2	0.014057	0.237662	1492.586333	0.029527	0.028029
RS	3	0.021811	0.237662	1541.428147	0.030493	0.029971
RS	4	0.030091	0.375825	1011.218709	0.020004	0.018422
RS	5	0.038934	0.375825	1054.194080	0.020855	0.017980
RS	6	0.048378	0.532890	776.859872	0.015368	0.012910
RS	7	0.058465	0.532890	813.758327	0.016098	0.013672
RS	8	0.069236	0.635382	715.209336	0.014149	0.012194
RS	9	0.080740	0.635382	749.837849	0.014834	0.013070
RS	10	0.093027	0.903155	554.057146	0.010961	0.009764
RS	11	0.106148	0.903155	583.054641	0.011534	0.010352
RS	12	0.120161	1.310714	423.446843	0.008377	0.007570
RS	13	0.135127	1.310714	447.060558	0.008844	0.008027
RS	14	0.151110	1.770564	349.722673	0.006918	0.006332
RS	15	0.168180	1.770564	369.919999	0.007318	0.006736
RS	16	0.186410	2.203676	314.514142	0.006222	0.005788
RS	17	0.205879	2.203676	332.971612	0.006587	0.006168
RS	18	0.226671	2.536820	306.239525	0.006058	0.005740
RS	19	0.248877	2.536820	324.256645	0.006415	0.006118
RS	20	0.272593	2.691016	323.563864	0.006401	0.006172
RS	21	0.297920	2.691016	342.388700	0.006773	0.006577
RS	22	0.324970	2.620565	371.762372	0.007354	0.007214
RS	23	0.353857	2.620565	392.764648	0.007770	0.007686
RS	24	0.384709	2.372396	457.723037	0.009055	0.009043
RS	25	0.417658	2.372396	482.190800	0.009539	0.009620
RS	26	0.452847	2.051401	586.179407	0.011596	0.011798
RS	27	0.490427	2.051401	614.748735	0.012161	0.012503
RS	28	0.530562	1.744630	755.753734	0.014951	0.015488
RS	29	0.573426	1.744630	787.567281	0.015580	0.016304
RS	30	0.619203	1.497416	952.427242	0.018841	0.019842
RS	31	0.668092	1.497416	984.382955	0.019474	0.020690
RS	32	0.720304	1.325839	1143.775039	0.022627	0.024158
RS	33	0.776066	1.325839	1170.870649	0.023163	0.024892
RS	34	0.835618	1.229447	1286.463464	0.025449	0.027434
RS	35	0.899218	1.229447	1304.041863	0.025797	0.027905
RS	36	0.967141	1.198198	1350.500320	0.026716	0.028932
RS	37	1.039682	1.198198	1356.785086	0.026841	0.029077
RS	38	1.117153	1.216939	1337.244329	0.026454	0.028647
RS	39	1.199891	1.216939	1333.435170	0.026379	0.028515
RS	40	1.288253	1.269275	1270.883103	0.025141	0.027148
RS	41	1.382622	1.269275	1259.247509	0.024911	0.026830
RS	42	1.483406	1.339631	1178.766027	0.023319	0.025091
RS	43	1.591040	1.339631	1161.055671	0.022969	0.024658
RS	44	1.705991	1.413241	1080.635747	0.021378	0.022946
RS	45	1.828756	1.413241	1057.558841	0.020921	0.022432
RS	46	1.959866	1.476906	986.565020	0.019517	0.020946
RS	47	2.099889	1.476906	957.923056	0.018950	0.020351
RS	48	2.249430	1.521582	898.374253	0.017772	0.019128
RS	49	2.409136	1.521582	863.511454	0.017082	0.018431
RS	50	2.579698	1.544201	812.701822	0.016077	0.017406
RS	51	2.761855	1.544201	771.065134	0.015254	0.016579
RS	52	2.956394	1.547051	724.444455	0.014331	0.015643
RS	53	3.164157	1.547051	676.149180	0.013376	0.014672
RS	54	3.386043	1.530072	631.727762	0.012497	0.013771
RS	55	3.623012	1.530072	577.522056	0.011425	0.012658
RS	56	3.876090	1.530072	522.410169	0.010335	0.011512
RS	57	4.146371	1.530072	467.246479	0.009243	0.010350
RS	58	4.435025	1.642408	387.227798	0.007660	0.008637
RS	59	4.743300	1.642408	342.635645	0.006778	0.007675
RS	60	5.072531	1.642408	299.319811	0.005921	0.006731
RS	61	5.424142	1.642408	257.926517	0.005102	0.005821
RS	62	5.799654	1.642408	219.032689	0.004333	0.004959
RS	63	6.200692	1.642408	817.917110	0.016180	0.018732
PA	4+25*2+4+6 0.131086886 0.039614722 6.200691751 0.237661853 0.375825397 0.532890437 0.635382269 0.903154631 1.310714022 1.770563784 2.203676037 2.536820034 2.691016090 2.620565160 2.372396440 2.051401441 1.744629887 1.497415570 1.325839118 1.229447299 1.198198480 1.216939367 1.269275467 1.339631027 1.413241339 1.476906323 1.521582138 1.544200933 1.547050893 1.530072223 1.642407776
//
IT	4375
RD	21
LK	-396979.738694
QD	-128.731425 -> -120.966360
RI	0.0285194457
TR	0.129934	0.039846
MT	6.238597
MM	C_pi: 1.272422, n_recomb: 51336.979666
RS	0	0.000000	0.239704	1402.064576	0.027311	0.005065
RS	1	0.006808	0.239704	1454.386301	0.028330	0.020403
RS	2	0.014079	0.239704	1505.662627	0.029329	0.027970
RS	3	0.021845	0.239704	1555.438742	0.030299	0.029911
RS	4	0.030140	0.379202	1020.315074	0.019875	0.018394
RS	5	0.039000	0.379202	1063.960839	0.020725	0.017946
RS	6	0.048463	0.538399	783.213408	0.015256	0.012865
RS	7	0.058570	0.538399	820.623719	0.015985	0.013611
RS	8	0.069365	0.635012	729.235387	0.014205	0.012268
RS	9	0.080895	0.635012	764.575868	0.014893	0.013145
RS	10	0.093210	0.900023	566.597161	0.011037	0.009845
RS	11	0.106364	0.900023	596.255441	0.011615	0.010437
RS	12	0.120413	1.308404	432.305351	0.008421	0.007617
RS	13	0.135418	1.308404	456.433679	0.008891	0.008079
RS	14	0.151445	1.773092	355.940290	0.006933	0.006352
RS	15	0.168563	1.773092	376.528242	0.007334	0.006759
RS	16	0.186846	2.216164	318.815827	0.006210	0.005784
RS	17	0.206374	2.216164	337.567030	0.006576	0.006166
RS	18	0.227232	2.563568	309.011728	0.006019	0.005710
RS	19	0.249509	2.563568	327.245782	0.006374	0.006087
RS	20	0.273303	2.731344	325.178170	0.006334	0.006115
RS	21	0.298717	2.731344	344.169383	0.006704	0.006516
RS	22	0.325861	2.667085	372.767496	0.007261	0.007129
RS	23	0.354852	2.667085	393.928464	0.007673	0.007594
RS	24	0.385818	2.415763	458.970436	0.008940	0.008930
RS	25	0.418892	2.415763	483.652522	0.009421	0.009500
RS	26	0.454217	2.085961	588.974996	0.011473	0.011667
RS	27	0.491947	2.085961	617.891514	0.012036	0.012364
RS	28	0.532246	1.769347	761.888309	0.014841	0.015358
RS	29	0.575288	1.769347	794.240433	0.015471	0.016166
RS	30	0.621260	1.513921	963.813126	0.018774	0.019739
RS	31	0.670362	1.513921	996.475633	0.019410	0.020583
RS	32	0.722807	1.336657	1161.455853	0.022624	0.024106
RS	33	0.778822	1.336657	1189.279803	0.023166	0.024842
RS	34	0.838651	1.237076	1309.521897	0.025508	0.027436
RS	35	0.902553	1.237076	1327.659223	0.025862	0.027911
RS	36	0.970805	1.204763	1376.177425	0.026807	0.028964
RS	37	1.043703	1.204763	1382.777367	0.026935	0.029116
RS	38	1.121565	1.224125	1362.492427	0.026540	0.028679
RS	39	1.204727	1.224125	1358.834305	0.026469	0.028555
RS	40	1.293550	1.278310	1293.795485	0.025202	0.027160
RS	41	1.388421	1.278310	1282.269982	0.024978	0.026852
RS	42	1.489750	1.351244	1198.842976	0.023352	0.025083
RS	43	1.597977	1.351244	1181.273877	0.023010	0.024662
RS	44	1.713572	1.427583	1098.328350	0.021394	0.022927
RS	45	1.837037	1.427583	1075.425506	0.020948	0.022427
RS	46	1.968907	1.493537	1002.705218	0.019532	0.020931
RS	47	2.109755	1.493537	974.219683	0.018977	0.020351
RS	48	2.260191	1.539639	913.742020	0.017799	0.019130
RS	49	2.420869	1.539639	878.937939	0.017121	0.018447
RS	50	2.592485	1.562696	827.776558	0.016124	0.017432
RS	51	2.775785	1.562696	786.009376	0.015311	0.016618
RS	52	2.971563	1.565161	739.300238	0.014401	0.015696
RS	53	3.180669	1.565161	690.603893	0.013452	0.014734
RS	54	3.404012	1.546943	646.212428	0.012588	0.013850
RS	55	3.642559	1.546943	591.255451	0.011517	0.012740
RS	56	3.897345	1.546943	535.296119	0.010427	0.011596
RS	57	4.169478	1.546943	479.203023	0.009334	0.010435
RS	58	4.460136	1.663740	396.798470	0.007729	0.008699
RS	59	4.770582	1.663740	351.558092	0.006848	0.007740
RS	60	5.102163	1.663740	307.530185	0.005990	0.006797
RS	61	5.456317	1.663740	265.377339	0.005169	0.005886
RS	62	5.834581	1.663740	225.694714	0.004396	0.005022
RS	63	6.238597	1.663740	848.496893	0.016528	0.019098
PA	4+25*2+4+6 0.129934052 0.039846462 6.238596905 0.239703761 0.379202384 0.538398860 0.635012035 0.900022889 1.308404033 1.773091530 2.216163680 2.563567816 2.731343760 2.667084631 2.415762786 2.085960697 1.769347430 1.513920934 1.336657485 1.237075534 1.204762669 1.224124998 1.278310456 1.351244154 1.427582980 1.493537041 1.539639187 1.562696129 1.565161215 1.546943203 1.663739810
//
IT	5221
RD	22
LK	-396964.400904
QD	-125.070962 -> -117.729478
RI	0.0281364082
TR	0.128829	0.040073
MT	6.275115
MM	C_pi: 1.284751, n_recomb: 52109.093587
RS	0	0.000000	0.241606	1413.558462	0.027127	0.005042
RS	1	0.006818	0.241606	1466.720143	0.028147	0.020350
RS	2	0.014100	0.241606	1518.872209	0.029148	0.027917
RS	3	0.021879	0.241606	1569.557156	0.030121	0.029861
RS	4	0.030188	0.382491	1029.109811	0.019749	0.018365
RS	5	0.039064	0.382491	1073.406674	0.020599	0.017913
RS	6	0.048544	0.544124	788.837275	0.015138	0.012814
RS	7	0.058671	0.544124	826.729551	0.015865	0.013545
RS	8	0.069489	0.634916	742.701890	0.014253	0.012334
RS	9	0.081044	0.634916	778.732965	0.014944	0.013212
RS	10	0.093387	0.897107	578.893601	0.011109	0.009923
RS	11	0.106571	0.897107	609.200413	0.011691	0.010520
RS	12	0.120654	1.306016	441.075669	0.008464	0.007665
RS	13	0.135697	1.306016	465.712807	0.008937	0.008130
RS	14	0.151766	1.774911	362.163081	0.006950	0.006374
RS	15	0.168930	1.774911	383.140424	0.007353	0.006784
RS	16	0.187265	2.227237	323.163320	0.006202	0.005783
RS	17	0.206849	2.227237	342.208984	0.006567	0.006165
RS	18	0.227769	2.588450	311.841392	0.005984	0.005683
RS	19	0.250115	2.588450	330.293205	0.006338	0.006060
RS	20	0.273984	2.769840	326.843351	0.006272	0.006062
RS	21	0.299481	2.769840	346.000384	0.006640	0.006460
RS	22	0.326716	2.712213	373.791770	0.007173	0.007048
RS	23	0.355807	2.712213	395.107691	0.007582	0.007507
RS	24	0.386882	2.458223	460.170602	0.008831	0.008823
RS	25	0.420076	2.458223	485.058306	0.009309	0.009385
RS	26	0.455532	2.119988	591.603949	0.011353	0.011541
RS	27	0.493406	2.119988	620.852955	0.011914	0.012229
RS	28	0.533862	1.793759	767.696436	0.014732	0.015230
RS	29	0.577076	1.793759	800.568710	0.015363	0.016032
RS	30	0.623236	1.530249	974.709514	0.018705	0.019636
RS	31	0.672543	1.530249	1008.062498	0.019345	0.020478
RS	32	0.725212	1.347372	1178.530467	0.022617	0.024052
RS	33	0.781471	1.347372	1207.074477	0.023164	0.024789
RS	34	0.841566	1.244624	1331.940592	0.025561	0.027435
RS	35	0.905758	1.244624	1350.637800	0.025919	0.027914
RS	36	0.974326	1.211229	1401.250142	0.026891	0.028994
RS	37	1.047569	1.211229	1408.172294	0.027024	0.029151
RS	38	1.125805	1.231163	1387.200184	0.026621	0.028709
RS	39	1.209375	1.231163	1383.702912	0.026554	0.028592
RS	40	1.298642	1.287134	1316.232790	0.025259	0.027172
RS	41	1.393996	1.287134	1304.828064	0.025040	0.026873
RS	42	1.495850	1.362574	1218.510046	0.023384	0.025074
RS	43	1.604648	1.362574	1201.092029	0.023050	0.024665
RS	44	1.720863	1.441573	1115.668987	0.021410	0.022908
RS	45	1.845002	1.441573	1092.948612	0.020974	0.022422
RS	46	1.977604	1.509757	1018.541243	0.019546	0.020916
RS	47	2.119246	1.509757	990.219865	0.019003	0.020351
RS	48	2.270544	1.557235	928.847370	0.017825	0.019132
RS	49	2.432157	1.557235	894.110171	0.017158	0.018463
RS	50	2.604789	1.580690	842.626545	0.016170	0.017458
RS	51	2.789190	1.580690	800.738614	0.015367	0.016656
RS	52	2.986162	1.582745	753.967546	0.014469	0.015749
RS	53	3.196563	1.582745	704.881914	0.013527	0.014795
RS	54	3.421308	1.563271	660.550045	0.012676	0.013927
RS	55	3.661376	1.563271	604.854150	0.011607	0.012821
RS	56	3.917810	1.563271	548.060766	0.010518	0.011678
RS	57	4.191727	1.563271	491.052336	0.009424	0.010518
RS	58	4.484318	1.684421	406.277881	0.007797	0.008759
RS	59	4.796857	1.684421	360.400342	0.006916	0.007803
RS	60	5.130703	1.684421	315.672087	0.006058	0.006862
RS	61	5.487309	1.684421	272.771612	0.005235	0.005950
RS	62	5.868228	1.684421	232.311851	0.004458	0.005084
RS	63	6.275115	1.684421	879.034655	0.016869	0.019458
PA	4+25*2+4+6 0.128828755 0.040072907 6.275115486 0.241605821 0.382491459 0.544123907 0.634916351 0.897107146 1.306015760 1.774910995 2.227237355 2.588449858 2.769840283 2.712212578 2.458222758 2.119988137 1.793758773 1.530248727 1.347371640 1.244624127 1.211228966 1.231163352 1.287134243 1.362573937 1.441572722 1.509757159 1.557234732 1.580690050 1.582744773 1.563270864 1.684421108
//
IT	4226
RD	23
LK	-396949.897483
QD	-121.598009 -> -114.651420
RI	0.0277822687
TR	0.127768	0.040294
MT	6.310304
MM	C_pi: 1.296755, n_recomb: 52866.771253
RS	0	0.000000	0.243395	1425.104568	0.026957	0.005020
RS	1	0.006827	0.243395	1479.087749	0.027978	0.020301
RS	2	0.014120	0.243395	1532.094808	0.028980	0.027871
RS	3	0.021911	0.243395	1583.665475	0.029956	0.029819
RS	4	0.030233	0.385678	1037.680046	0.019628	0.018336
RS	5	0.039124	0.385678	1082.610989	0.020478	0.017881
RS	6	0.048622	0.550035	793.808392	0.015015	0.012757
RS	7	0.058768	0.550035	832.154817	0.015741	0.013474
RS	8	0.069607	0.635074	755.631287	0.014293	0.012395
RS	9	0.081186	0.635074	792.332469	0.014987	0.013273
RS	10	0.093556	0.894406	590.947301	0.011178	0.009998
RS	11	0.106770	0.894406	621.890586	0.011763	0.010599
RS	12	0.120886	1.303547	449.768380	0.008508	0.007712
RS	13	0.135965	1.303547	474.909061	0.008983	0.008181
RS	14	0.152074	1.776103	368.388939	0.006968	0.006397
RS	15	0.169283	1.776103	389.754411	0.007372	0.006810
RS	16	0.187667	2.237018	327.552993	0.006196	0.005783
RS	17	0.207306	2.237018	346.893788	0.006562	0.006167
RS	18	0.228285	2.611580	314.725524	0.005953	0.005660
RS	19	0.250697	2.611580	333.395961	0.006306	0.006035
RS	20	0.274638	2.806587	328.557735	0.006215	0.006012
RS	21	0.300215	2.806587	347.880230	0.006580	0.006407
RS	22	0.327537	2.755967	374.840934	0.007090	0.006971
RS	23	0.356724	2.755967	396.308723	0.007496	0.007425
RS	24	0.387904	2.499802	461.331685	0.008726	0.008720
RS	25	0.421213	2.499802	486.417121	0.009201	0.009275
RS	26	0.456796	2.153493	594.085089	0.011237	0.011419
RS	27	0.494808	2.153493	623.653016	0.011797	0.012099
RS	28	0.535415	1.817862	773.209303	0.014626	0.015105
RS	29	0.578794	1.817862	806.584418	0.015257	0.015901
RS	30	0.625134	1.546397	985.154061	0.018635	0.019534
RS	31	0.674638	1.546397	1019.181860	0.019278	0.020372
RS	32	0.727522	1.357971	1195.045462	0.022605	0.023996
RS	33	0.784016	1.357971	1224.301204	0.023158	0.024735
RS	34	0.844367	1.252081	1353.767474	0.025607	0.027430
RS	35	0.908838	1.252081	1373.024795	0.025971	0.027914
RS	36	0.977710	1.217588	1425.762282	0.026969	0.029020
RS	37	1.051285	1.217588	1433.012546	0.027106	0.029183
RS	38	1.129882	1.238050	1411.405564	0.026697	0.028736
RS	39	1.213844	1.238050	1408.077639	0.026634	0.028627
RS	40	1.303539	1.295743	1338.230626	0.025313	0.027182
RS	41	1.399357	1.295743	1326.955702	0.025100	0.026892
RS	42	1.501717	1.373623	1237.794989	0.023413	0.025065
RS	43	1.611064	1.373623	1220.536447	0.023087	0.024668
RS	44	1.727877	1.455219	1132.678971	0.021425	0.022891
RS	45	1.852664	1.455219	1110.148331	0.020999	0.022418
RS	46	1.985971	1.525577	1034.091082	0.019560	0.020903
RS	47	2.128378	1.525577	1005.940501	0.019028	0.020351
RS	48	2.280507	1.574383	943.703990	0.017851	0.019135
RS	49	2.443022	1.574383	909.040953	0.017195	0.018478
RS	50	2.616631	1.598202	857.261350	0.016216	0.017484
RS	51	2.802093	1.598202	815.261788	0.015421	0.016693
RS	52	3.000216	1.599823	768.453907	0.014536	0.015800
RS	53	3.211864	1.599823	718.990146	0.013600	0.014855
RS	54	3.437962	1.579081	674.745115	0.012763	0.014003
RS	55	3.679495	1.579081	618.322326	0.011696	0.012899
RS	56	3.937517	1.579081	560.707904	0.010606	0.011759
RS	57	4.213154	1.579081	502.797797	0.009511	0.010598
RS	58	4.507609	1.704483	415.669030	0.007863	0.008819
RS	59	4.822165	1.704483	369.165078	0.006983	0.007865
RS	60	5.158196	1.704483	323.747825	0.006124	0.006925
RS	61	5.517168	1.704483	280.111241	0.005298	0.006012
RS	62	5.900646	1.704483	238.885604	0.004519	0.005144
RS	63	6.310304	1.704483	909.531867	0.017204	0.019811
PA	4+25*2+4+6 0.127768406 0.040294295 6.310304229 0.243395211 0.385678475 0.550035410 0.635073782 0.894406234 1.303547152 1.776102646 2.237017585 2.611579906 2.806586544 2.755966953 2.499802042 2.153493046 1.817861996 1.546396533 1.357970581 1.252080647 1.217587890 1.238049618 1.295743362 1.373623175 1.455218896 1.525577144 1.574383307 1.598202253 1.599823140 1.579081342 1.704482800
//
IT	3731
RD	24
LK	-396936.171922
QD	-118.298382 -> -111.720504
RI	0.0274553953
TR	0.126749	0.040510
MT	6.344342
MM	C_pi: 1.308459, n_recomb: 53610.004312
RS	0	0.000000	0.245078	1436.690520	0.026799	0.005000
RS	1	0.006836	0.245078	1491.477886	0.027821	0.020255
RS	2	0.014139	0.245078	1545.320456	0.028825	0.027829
RS	3	0.021941	0.245078	1597.755121	0.029803	0.029783
RS	4	0.030277	0.388750	1046.081407	0.019513	0.018308
RS	5	0.039183	0.388750	1091.631050	0.020362	0.017851
RS	6	0.048697	0.556101	798.192340	0.014889	0.012695
RS	7	0.058862	0.556101	836.966815	0.015612	0.013399
RS	8	0.069722	0.635450	768.050987	0.014327	0.012451
RS	9	0.081323	0.635450	805.402677	0.015023	0.013328
RS	10	0.093719	0.891913	602.752204	0.011243	0.010071
RS	11	0.106961	0.891913	634.319789	0.011832	0.010675
RS	12	0.121109	1.301047	458.368205	0.008550	0.007759
RS	13	0.136223	1.301047	484.006575	0.009028	0.008232
RS	14	0.152371	1.776760	374.605648	0.006988	0.006421
RS	15	0.169623	1.776760	396.357499	0.007393	0.006836
RS	16	0.188054	2.245641	331.972814	0.006192	0.005785
RS	17	0.207745	2.245641	351.608941	0.006559	0.006171
RS	18	0.228782	2.633084	317.654599	0.005925	0.005639
RS	19	0.251257	2.633084	336.544240	0.006278	0.006014
RS	20	0.275269	2.841704	330.310040	0.006161	0.005966
RS	21	0.300922	2.841704	349.797363	0.006525	0.006358
RS	22	0.328328	2.798447	375.904222	0.007012	0.006898
RS	23	0.357608	2.798447	397.520669	0.007415	0.007347
RS	24	0.388890	2.540558	462.449379	0.008626	0.008622
RS	25	0.422310	2.540558	487.724929	0.009098	0.009169
RS	26	0.458014	2.186509	596.421806	0.011125	0.011301
RS	27	0.496159	2.186509	626.295625	0.011682	0.011973
RS	28	0.536912	1.841676	778.438066	0.014520	0.014983
RS	29	0.580450	1.841676	812.299227	0.015152	0.015772
RS	30	0.626965	1.562376	995.162734	0.018563	0.019432
RS	31	0.676660	1.562376	1029.849789	0.019210	0.020268
RS	32	0.729751	1.368466	1211.013181	0.022589	0.023940
RS	33	0.786472	1.368466	1240.971968	0.023148	0.024679
RS	34	0.847070	1.259456	1375.011084	0.025648	0.027423
RS	35	0.911811	1.259456	1394.828110	0.026018	0.027911
RS	36	0.980977	1.223850	1449.719945	0.027042	0.029043
RS	37	1.054871	1.223850	1457.303377	0.027183	0.029213
RS	38	1.133816	1.244799	1435.110158	0.026769	0.028761
RS	39	1.218159	1.244799	1431.959245	0.026711	0.028659
RS	40	1.308266	1.304160	1359.786005	0.025364	0.027191
RS	41	1.404534	1.304160	1348.649259	0.025157	0.026910
RS	42	1.507382	1.384420	1256.692056	0.023441	0.025057
RS	43	1.617260	1.384420	1239.600929	0.023123	0.024671
RS	44	1.734650	1.468555	1149.350963	0.021439	0.022873
RS	45	1.860065	1.468555	1127.017056	0.021023	0.022413
RS	46	1.994052	1.541037	1049.344982	0.019574	0.020890
RS	47	2.137199	1.541037	1021.371912	0.019052	0.020351
RS	48	2.290131	1.591130	958.301008	0.017875	0.019137
RS	49	2.453518	1.591130	923.719728	0.017230	0.018493
RS	50	2.628073	1.615282	871.669200	0.016259	0.017510
RS	51	2.814561	1.615282	829.567693	0.015474	0.016729
RS	52	3.013797	1.616450	782.746887	0.014601	0.015850
RS	53	3.226652	1.616450	732.917022	0.013671	0.014913
RS	54	3.454058	1.594433	688.784578	0.012848	0.014077
RS	55	3.697009	1.594433	631.648239	0.011782	0.012977
RS	56	3.956568	1.594433	573.227030	0.010693	0.011838
RS	57	4.233870	1.594433	514.430060	0.009596	0.010677
RS	58	4.530128	1.723991	424.964457	0.007927	0.008877
RS	59	4.846638	1.723991	377.845708	0.007048	0.007926
RS	60	5.184784	1.723991	331.751574	0.006188	0.006986
RS	61	5.546045	1.723991	287.391074	0.005361	0.006073
RS	62	5.932002	1.723991	245.411412	0.004578	0.005203
RS	63	6.344342	1.723991	939.964788	0.017533	0.020158
PA	4+25*2+4+6 0.126748648 0.040510182 6.344341896 0.245077731 0.388749518 0.556100573 0.635449893 0.891913423 1.301046537 1.776759850 2.245640732 2.633083718 2.841704475 2.798446769 2.540557663 2.186508826 1.841676256 1.562375543 1.368465841 1.259455641 1.223850147 1.244799067 1.304159832 1.384420105 1.468555007 1.541036951 1.591129718 1.615282040 1.616449949 1.594433162 1.723990785
//
IT	4304
RD	25
LK	-396923.172980
QD	-115.160398 -> -108.927255
RI	0.0271539309
TR	0.125767	0.040721
MT	6.377268
MM	C_pi: 1.319869, n_recomb: 54339.098957
RS	0	0.000000	0.246660	1448.300701	0.026653	0.004981
RS	1	0.006845	0.246660	1503.875716	0.027676	0.020213
RS	2	0.014158	0.246660	1558.535252	0.028682	0.027791
RS	3	0.021971	0.246660	1611.813291	0.029662	0.029753
RS	4	0.030319	0.391703	1054.337131	0.019403	0.018282
RS	5	0.039239	0.391703	1100.491003	0.020252	0.017823
RS	6	0.048769	0.562307	802.026700	0.014760	0.012630
RS	7	0.058952	0.562307	841.204006	0.015481	0.013321
RS	8	0.069831	0.636023	779.978885	0.014354	0.012501
RS	9	0.081456	0.636023	817.961998	0.015053	0.013378
RS	10	0.093875	0.889589	614.327459	0.011305	0.010141
RS	11	0.107145	0.889589	646.507878	0.011898	0.010748
RS	12	0.121323	1.298541	466.866536	0.008592	0.007805
RS	13	0.136472	1.298541	492.996350	0.009073	0.008281
RS	14	0.152657	1.776952	380.805111	0.007008	0.006445
RS	15	0.169950	1.776952	402.941205	0.007415	0.006864
RS	16	0.188427	2.253201	336.416224	0.006191	0.005789
RS	17	0.208169	2.253201	356.347601	0.006558	0.006176
RS	18	0.229261	2.653104	320.616746	0.005900	0.005620
RS	19	0.251798	2.653104	339.725677	0.006252	0.005995
RS	20	0.275876	2.875269	332.094506	0.006112	0.005922
RS	21	0.301603	2.875269	351.745908	0.006473	0.006313
RS	22	0.329091	2.839709	376.976305	0.006937	0.006829
RS	23	0.358460	2.839709	398.738202	0.007338	0.007274
RS	24	0.389840	2.580523	463.522647	0.008530	0.008527
RS	25	0.423367	2.580523	488.980963	0.008999	0.009068
RS	26	0.459189	2.219051	598.620141	0.011016	0.011186
RS	27	0.497463	2.219051	628.787339	0.011572	0.011852
RS	28	0.538356	1.865213	783.393506	0.014417	0.014863
RS	29	0.582049	1.865213	817.724378	0.015049	0.015647
RS	30	0.628732	1.578184	1004.755039	0.018490	0.019332
RS	31	0.678610	1.578184	1040.085978	0.019141	0.020165
RS	32	0.731902	1.378850	1226.457261	0.022570	0.023881
RS	33	0.788842	1.378850	1257.110079	0.023135	0.024622
RS	34	0.849678	1.266740	1395.695384	0.025685	0.027414
RS	35	0.914679	1.266740	1416.070912	0.026060	0.027906
RS	36	0.984129	1.230010	1473.141597	0.027110	0.029064
RS	37	1.058333	1.230010	1481.062337	0.027256	0.029239
RS	38	1.137615	1.251407	1458.331079	0.026838	0.028785
RS	39	1.222324	1.251407	1455.363691	0.026783	0.028689
RS	40	1.312831	1.312382	1380.912593	0.025413	0.027199
RS	41	1.409532	1.312382	1369.921237	0.025211	0.026928
RS	42	1.512852	1.394965	1275.211946	0.023468	0.025048
RS	43	1.623244	1.394965	1258.295063	0.023156	0.024673
RS	44	1.741192	1.481585	1165.691573	0.021452	0.022857
RS	45	1.867213	1.481585	1143.560548	0.021045	0.022408
RS	46	2.001859	1.556144	1064.306539	0.019586	0.020877
RS	47	2.145721	1.556144	1036.517068	0.019075	0.020351
RS	48	2.299430	1.607485	972.639191	0.017899	0.019140
RS	49	2.463660	1.607485	938.146894	0.017265	0.018508
RS	50	2.639130	1.631944	885.848938	0.016302	0.017534
RS	51	2.826610	1.631944	843.654989	0.015526	0.016764
RS	52	3.026922	1.632643	796.843418	0.014664	0.015899
RS	53	3.240945	1.632643	746.659569	0.013741	0.014969
RS	54	3.469617	1.609343	702.665747	0.012931	0.014149
RS	55	3.713940	1.609343	644.829205	0.011867	0.013052
RS	56	3.974986	1.609343	585.615470	0.010777	0.011915
RS	57	4.253899	1.609343	525.946472	0.009679	0.010755
RS	58	4.551903	1.742967	434.161661	0.007990	0.008934
RS	59	4.870303	1.742967	386.439899	0.007112	0.007985
RS	60	5.210497	1.742967	339.681136	0.006251	0.007046
RS	61	5.573975	1.742967	294.609032	0.005422	0.006133
RS	62	5.962331	1.742967	251.887312	0.004635	0.005261
RS	63	6.377268	1.742967	970.320736	0.017857	0.020498
PA	4+25*2+4+6 0.125767483 0.040720821 6.377268368 0.246659811 0.391702744 0.562306863 0.636022877 0.889588747 1.298541413 1.776951746 2.253201150 2.653104125 2.875268575 2.839709192 2.580522814 2.219050727 1.865213228 1.578184416 1.378850289 1.266739776 1.230009804 1.251406649 1.312381600 1.394965229 1.481585475 1.556144191 1.607485224 1.631943580 1.632642952 1.609343110 1.742967387
//
CC
CC	Brief Description of the file format:
CC	  CC  comments
CC	  MM  useful-messages
CC	  RD  round-of-iterations
CC	  LL  \log[P(sequence)]
CC	  QD  Q-before-opt Q-after-opt
CC	  TR  \theta_0 \rho_0
CC	  RS  k t_k \lambda_k \pi_k \sum_{l\not=k}A_{kl} A_{kk}
CC	  DC  begin end best-k t_k+\Delta_k max-prob
CC
MM	Version: 0.6.5-r67
MM	pattern:4+25*2+4+6, n:63, n_free_lambdas:28
MM	n_iterations:25, skip:1, max_t:5, theta/rho:5
MM	is_decoding:0
MM	n_seqs:12, sum_L:1029091, sum_n:150268
RD	0
LK	0.000000
QD	0.000000 -> 0.000000
RI	inf
TR	0.157848	0.031570
MT	5.000000
MM	C_pi: 1.000000, n_recomb: 31983.074905
RS	0	0.000000	1.000000	202.124634	0.006320	0.000000
RS	1	0.006440	1.000000	213.738297	0.006683	0.000000
RS	2	0.013294	1.000000	225.924056	0.007064	0.000000
RS	3	0.020590	1.000000	238.697494	0.007463	0.000000
RS	4	0.028356	1.000000	252.072779	0.007881	0.000000
RS	5	0.036622	1.000000	266.062336	0.008319	0.000000
RS	6	0.045421	1.000000	280.676467	0.008776	0.000000
RS	7	0.054785	1.000000	295.922938	0.009252	0.000000
RS	8	0.064753	1.000000	311.806517	0.009749	0.000000
RS	9	0.075363	1.000000	328.328469	0.010266	0.000000
RS	10	0.086656	1.000000	345.486001	0.010802	0.000000
RS	11	0.098677	1.000000	363.271656	0.011358	0.000000
RS	12	0.111471	1.000000	381.672664	0.011934	0.000000
RS	13	0.125090	1.000000	400.670245	0.012528	0.000000
RS	14	0.139585	1.000000	420.238860	0.013139	0.000000
RS	15	0.155014	1.000000	440.345431	0.013768	0.000000
RS	16	0.171437	1.000000	460.948522	0.014412	0.000000
RS	17	0.188917	1.000000	481.997490	0.015070	0.000000
RS	18	0.207523	1.000000	503.431632	0.015741	0.000000
RS	19	0.227327	1.000000	525.179317	0.016421	0.000000
RS	20	0.248406	1.000000	547.157152	0.017108	0.000000
RS	21	0.270843	1.000000	569.269173	0.017799	0.000000
RS	22	0.294725	1.000000	591.406111	0.018491	0.000000
RS	23	0.320144	1.000000	613.444752	0.019180	0.000000
RS	24	0.347201	1.000000	635.247432	0.019862	0.000000
RS	25	0.376000	1.000000	656.661707	0.020532	0.000000
RS	26	0.406654	1.000000	677.520244	0.021184	0.000000
RS	27	0.439282	1.000000	697.640984	0.021813	0.000000
RS	28	0.474011	1.000000	716.827640	0.022413	0.000000
RS	29	0.510976	1.000000	734.870574	0.022977	0.000000
RS	30	0.550322	1.000000	751.548127	0.023498	0.000000
RS	31	0.592202	1.000000	766.628460	0.023970	0.000000
RS	32	0.636779	1.000000	779.871955	0.024384	0.000000
RS	33	0.684227	1.000000	791.034240	0.024733	0.000000
RS	34	0.734730	1.000000	799.869858	0.025009	0.000000
RS	35	0.788485	1.000000	806.136632	0.025205	0.000000
RS	36	0.845702	1.000000	809.600704	0.025313	0.000000
RS	37	0.906604	1.000000	810.042238	0.025327	0.000000
RS	38	0.971428	1.000000	807.261722	0.025240	0.000000
RS	39	1.040426	1.000000	801.086783	0.025047	0.000000
RS	40	1.113868	1.000000	791.379358	0.024744	0.000000
RS	41	1.192040	1.000000	778.043026	0.024327	0.000000
RS	42	1.275245	1.000000	761.030274	0.023795	0.000000
RS	43	1.363809	1.000000	740.349361	0.023148	0.000000
RS	44	1.458076	1.000000	716.070464	0.022389	0.000000
RS	45	1.558414	1.000000	688.330689	0.021522	0.000000
RS	46	1.665214	1.000000	657.337539	0.020553	0.000000
RS	47	1.778891	1.000000	623.370409	0.019491	0.000000
RS	48	1.899889	1.000000	586.779708	0.018347	0.000000
RS	49	2.028679	1.000000	547.983257	0.017134	0.000000
RS	50	2.165763	1.000000	507.459704	0.015867	0.000000
RS	51	2.311675	1.000000	465.738819	0.014562	0.000000
RS	52	2.466983	1.000000	423.388740	0.013238	0.000000
RS	53	2.632293	1.000000	381.000397	0.011913	0.000000
RS	54	2.808249	1.000000	339.169599	0.010605	0.000000
RS	55	2.995536	1.000000	298.477518	0.009332	0.000000
RS	56	3.194884	1.000000	259.470489	0.008113	0.000000
RS	57	3.407070	1.000000	222.640257	0.006961	0.000000
RS	58	3.632920	1.000000	188.405917	0.005891	0.000000
RS	59	3.873315	1.000000	157.098784	0.004912	0.000000
RS	60	4.129191	1.000000	128.951371	0.004032	0.000000
RS	61	4.401545	1.000000	104.091399	0.003255	0.000000
RS	62	4.691438	1.000000	82.541463	0.002581	0.000000
RS	63	5.000000	1.000000	232.244072	0.007261	0.000000
PA	4+25*2+4+6 0.157847655 0.031569531 5.000000000 1.000000000 1.000000000 1.000000000 1.000000000 1.000000000 1.000000000 1.000000000 1.000000000 1.000000000 1.000000000 1.000000000 1.000000000 1.000000000 1.000000000 1.000000000 1.000000000 1.000000000 1.000000000 1.000000000 1.000000000 1.000000000 1.000000000 1.000000000 1.000000000 1.000000000 1.000000000 1.000000000 1.000000000
//
IT	5353
RD	1
LK	-371518.342570
QD	-731.413346 -> -405.753154
RI	0.0366226555
TR	0.155602	0.031230
MT	5.201035
MM	C_pi: 1.004942, n_recomb: 31798.263535
RS	0	0.000000	0.250977	801.076554	0.025192	0.005471
RS	1	0.006505	0.250977	830.747706	0.026126	0.027051
RS	2	0.013434	0.250977	860.025576	0.027046	0.037930
RS	3	0.020813	0.250977	888.692889	0.027948	0.037667
RS	4	0.028672	0.430524	537.998777	0.016919	0.029014
RS	5	0.037042	0.430524	561.685583	0.017664	0.020468
RS	6	0.045957	0.634351	398.881142	0.012544	0.015790
RS	7	0.055452	0.634351	418.378580	0.013157	0.013418
RS	8	0.065564	0.812815	342.774906	0.010780	0.011951
RS	9	0.076334	0.812815	360.175135	0.011327	0.010771
RS	10	0.087805	0.971917	316.615703	0.009957	0.009762
RS	11	0.100022	0.971917	332.929546	0.010470	0.008948
RS	12	0.113034	1.097397	310.048458	0.009750	0.008348
RS	13	0.126893	1.097397	326.012906	0.010253	0.007951
RS	14	0.141652	1.185706	317.172893	0.009975	0.007725
RS	15	0.157372	1.185706	333.297432	0.010482	0.007638
RS	16	0.174115	1.243526	333.781276	0.010497	0.007662
RS	17	0.191947	1.243526	350.370512	0.011019	0.007777
RS	18	0.210938	1.277219	357.820545	0.011253	0.007975
RS	19	0.231166	1.277219	375.038803	0.011794	0.008250
RS	20	0.252709	1.290495	388.671983	0.012223	0.008607
RS	21	0.275653	1.290495	406.576288	0.012786	0.009055
RS	22	0.300090	1.286214	426.207646	0.013403	0.009605
RS	23	0.326117	1.286214	444.734163	0.013986	0.010266
RS	24	0.353836	1.268580	469.815995	0.014775	0.011039
RS	25	0.383359	1.268580	488.730587	0.015370	0.011921
RS	26	0.414803	1.242886	517.981608	0.016290	0.012900
RS	27	0.448292	1.242886	536.830571	0.016882	0.013962
RS	28	0.483959	1.213927	568.421526	0.017876	0.015091
RS	29	0.521947	1.213927	586.509338	0.018445	0.016269
RS	30	0.562406	1.185408	618.193186	0.019441	0.017471
RS	31	0.605497	1.185408	634.594737	0.019957	0.018670
RS	32	0.651391	1.160021	663.796995	0.020875	0.019831
RS	33	0.700270	1.160021	677.413514	0.021303	0.020920
RS	34	0.752329	1.139407	701.562674	0.022063	0.021902
RS	35	0.807775	1.139407	711.222095	0.022367	0.022750
RS	36	0.866827	1.124020	728.269163	0.022903	0.023444
RS	37	0.929721	1.124020	732.846464	0.023047	0.023971
RS	38	0.996707	1.113357	741.548528	0.023320	0.024326
RS	39	1.068050	1.113357	740.077130	0.023274	0.024509
RS	40	1.144034	1.106420	739.936836	0.023270	0.024526
RS	41	1.224961	1.106420	731.703640	0.023011	0.024383
RS	42	1.311152	1.102119	722.771593	0.022730	0.024092
RS	43	1.402950	1.102119	707.403391	0.022247	0.023662
RS	44	1.500720	1.099453	690.157921	0.021704	0.023106
RS	45	1.604850	1.099453	667.700095	0.020998	0.022435
RS	46	1.715754	1.097573	642.988859	0.020221	0.021662
RS	47	1.833872	1.097573	613.970509	0.019308	0.020795
RS	48	1.959674	1.095829	582.983039	0.018334	0.019845
RS	49	2.093660	1.095829	548.456816	0.017248	0.018820
RS	50	2.236362	1.093778	512.722684	0.016124	0.017729
RS	51	2.388347	1.093778	474.258137	0.014915	0.016582
RS	52	2.550219	1.091196	435.623801	0.013700	0.015388
RS	53	2.722621	1.091196	395.231388	0.012429	0.014158
RS	54	2.906238	1.086670	356.212997	0.011202	0.012904
RS	55	3.101800	1.086670	316.055374	0.009939	0.011639
RS	56	3.310083	1.086670	277.113591	0.008715	0.010378
RS	57	3.531916	1.086670	239.915482	0.007545	0.009136
RS	58	3.768179	1.088631	204.602725	0.006434	0.007931
RS	59	4.019812	1.088631	172.351553	0.005420	0.006782
RS	60	4.287814	1.088631	142.986200	0.004497	0.005706
RS	61	4.573250	1.088631	116.712543	0.003670	0.004719
RS	62	4.877254	1.088631	93.632538	0.002945	0.003833
RS	63	5.201035	1.088631	275.242709	0.008656	0.011713
PA	4+25*2+4+6 0.155601650 0.031229897 5.201034546 0.250976801 0.430523992 0.634351492 0.812814713 0.971916676 1.097397208 1.185705662 1.243525505 1.277218819 1.290495396 1.286214352 1.268579960 1.242886066 1.213927269 1.185408115 1.160021305 1.139406681 1.124020100 1.113357067 1.106419563 1.102119446 1.099453390 1.097573400 1.095829368 1.093778133 1.091195524 1.086670399 1.088631451
//
IT	5005
RD	2
LK	-371019.763314
QD	-402.914942 -> -311.166657
RI	0.0506468882
TR	0.153701	0.031490
MT	5.304448
MM	C_pi: 0.978906, n_recomb: 31241.141042
RS	0	0.000000	0.157531	1250.823241	0.040038	0.006040
RS	1	0.006538	0.157531	1276.841339	0.040871	0.030367
RS	2	0.013503	0.157531	1299.764258	0.041604	0.043890
RS	3	0.020924	0.157531	1319.166521	0.042225	0.046514
RS	4	0.028830	0.316293	673.630822	0.021562	0.024735
RS	5	0.037252	0.316293	698.303197	0.022352	0.021709
RS	6	0.046226	0.533489	431.038043	0.013797	0.013584
RS	7	0.055786	0.533489	450.869556	0.014432	0.013228
RS	8	0.065971	0.752003	335.158673	0.010728	0.010240
RS	9	0.076822	0.752003	351.851999	0.011262	0.010125
RS	10	0.088382	0.975426	285.029432	0.009124	0.008335
RS	11	0.100698	0.975426	299.790627	0.009596	0.008221
RS	12	0.113820	1.170993	262.748555	0.008410	0.007236
RS	13	0.127799	1.170993	276.559840	0.008852	0.007267
RS	14	0.142692	1.319418	258.343010	0.008269	0.006826
RS	15	0.158559	1.319418	271.906380	0.008703	0.006992
RS	16	0.175463	1.422432	265.376103	0.008494	0.006879
RS	17	0.193473	1.422432	279.135203	0.008935	0.007143
RS	18	0.212660	1.484808	281.123136	0.008998	0.007258
RS	19	0.233101	1.484808	295.372789	0.009455	0.007614
RS	20	0.254879	1.508482	305.234208	0.009770	0.007945
RS	21	0.278080	1.508482	320.186315	0.010249	0.008427
RS	22	0.302798	1.496333	338.230903	0.010826	0.009021
RS	23	0.329133	1.496333	354.005381	0.011331	0.009681
RS	24	0.357189	1.456803	380.025498	0.012164	0.010579
RS	25	0.387079	1.456803	396.575099	0.012694	0.011431
RS	26	0.418924	1.402067	429.225489	0.013739	0.012612
RS	27	0.452850	1.402067	446.248079	0.014284	0.013616
RS	28	0.488995	1.342956	483.302549	0.015470	0.015013
RS	29	0.527503	1.342956	500.189661	0.016011	0.016109
RS	30	0.568528	1.287206	538.686909	0.017243	0.017618
RS	31	0.612236	1.287206	554.523753	0.017750	0.018711
RS	32	0.658801	1.239933	590.828480	0.018912	0.020174
RS	33	0.708410	1.239933	604.465627	0.019348	0.021130
RS	34	0.761263	1.203749	634.891431	0.020322	0.022357
RS	35	0.817571	1.203749	645.092406	0.020649	0.023049
RS	36	0.877560	1.178761	666.908936	0.021347	0.023898
RS	37	0.941472	1.178761	672.520136	0.021527	0.024259
RS	38	1.009562	1.163277	684.463886	0.021909	0.024683
RS	39	1.082104	1.163277	684.541120	0.021912	0.024707
RS	40	1.159388	1.154862	686.587586	0.021977	0.024731
RS	41	1.241725	1.154862	680.466139	0.021781	0.024453
RS	42	1.329445	1.151113	673.318107	0.021552	0.024138
RS	43	1.422900	1.151113	660.653428	0.021147	0.023607
RS	44	1.522466	1.149938	645.376474	0.020658	0.023025
RS	45	1.628540	1.149938	626.176774	0.020043	0.022289
RS	46	1.741550	1.149644	603.990701	0.019333	0.021505
RS	47	1.861948	1.149644	578.651676	0.018522	0.020604
RS	48	1.990217	1.148987	550.837233	0.017632	0.019664
RS	49	2.126873	1.148987	520.178850	0.016650	0.018628
RS	50	2.272463	1.147157	488.095015	0.015623	0.017568
RS	51	2.427571	1.147157	453.383191	0.014512	0.016423
RS	52	2.592821	1.143817	418.509556	0.013396	0.015272
RS	53	2.768874	1.143817	381.439807	0.012210	0.014050
RS	54	2.956437	1.136856	346.051617	0.011077	0.012856
RS	55	3.156262	1.136856	308.482464	0.009874	0.011593
RS	56	3.369152	1.136856	271.806199	0.008700	0.010336
RS	57	3.595961	1.136856	236.535730	0.007571	0.009103
RS	58	3.837598	1.143492	202.086506	0.006469	0.007895
RS	59	4.095033	1.143492	171.356125	0.005485	0.006762
RS	60	4.369298	1.143492	143.146651	0.004582	0.005701
RS	61	4.661495	1.143492	117.695131	0.003767	0.004727
RS	62	4.972795	1.143492	95.143778	0.003045	0.003853
RS	63	5.304448	1.143492	288.193714	0.009225	0.011995
PA	4+25*2+4+6 0.153701168 0.031490157 5.304447526 0.157530801 0.316293336 0.533488748 0.752003370 0.975425889 1.170993368 1.319417785 1.422431959 1.484807560 1.508482238 1.496332934 1.456802530 1.402067074 1.342955722 1.287206208 1.239932517 1.203748882 1.178761324 1.163276656 1.154861611 1.151112646 1.149937815 1.149644432 1.148986564 1.147157105 1.143816786 1.136855698 1.143492073
//
IT	4174
RD	3
LK	-370870.743619
QD	-327.175737 -> -286.431401
RI	0.0651834804
TR	0.151522	0.031862
MT	5.385625
MM	C_pi: 0.973623, n_recomb: 31436.648644
RS	0	0.000000	0.134307	1476.433844	0.046965	0.006206
RS	1	0.006563	0.134307	1496.079882	0.047590	0.031312
RS	2	0.013557	0.134307	1510.987582	0.048065	0.045613
RS	3	0.021010	0.134307	1520.681364	0.048373	0.049556
RS	4	0.028952	0.278358	747.668282	0.023783	0.023881
RS	5	0.037415	0.278358	772.219568	0.024564	0.022506
RS	6	0.046434	0.494768	451.178138	0.014352	0.013069
RS	7	0.056044	0.494768	471.315395	0.014993	0.013354
RS	8	0.066285	0.726163	336.199928	0.010695	0.009779
RS	9	0.077199	0.726163	352.810619	0.011223	0.010023
RS	10	0.088829	0.983180	273.788774	0.008709	0.007861
RS	11	0.101222	0.983180	288.042970	0.009163	0.007989
RS	12	0.114428	1.223043	243.743789	0.007753	0.006791
RS	13	0.128501	1.223043	256.731850	0.008167	0.006978
RS	14	0.143498	1.414233	233.882286	0.007440	0.006407
RS	15	0.159479	1.414233	246.405101	0.007838	0.006667
RS	16	0.176508	1.553161	236.336038	0.007518	0.006463
RS	17	0.194656	1.553161	248.900292	0.007918	0.006779
RS	18	0.213994	1.640819	248.024687	0.007890	0.006831
RS	19	0.234602	1.640819	260.984841	0.008302	0.007208
RS	20	0.256562	1.674451	268.921731	0.008554	0.007512
RS	21	0.279964	1.674451	282.573150	0.008989	0.007988
RS	22	0.304901	1.654698	300.156664	0.009548	0.008606
RS	23	0.331475	1.654698	314.731874	0.010012	0.009239
RS	24	0.359793	1.593856	342.130749	0.010883	0.010222
RS	25	0.389970	1.593856	357.702239	0.011379	0.011029
RS	26	0.422127	1.511666	393.593596	0.012520	0.012360
RS	27	0.456394	1.511666	409.950208	0.013041	0.013305
RS	28	0.492911	1.425311	451.826670	0.014373	0.014907
RS	29	0.531824	1.425311	468.392679	0.014900	0.015933
RS	30	0.573291	1.346326	512.659813	0.016308	0.017681
RS	31	0.617480	1.346326	528.480830	0.016811	0.018697
RS	32	0.664569	1.281719	570.473972	0.018147	0.020390
RS	33	0.714748	1.281719	584.305769	0.018587	0.021263
RS	34	0.768220	1.234534	619.211013	0.019697	0.022666
RS	35	0.825202	1.234534	629.722143	0.020031	0.023272
RS	36	0.885924	1.204140	654.136607	0.020808	0.024214
RS	37	0.950631	1.204140	660.136824	0.020999	0.024491
RS	38	1.019585	1.187479	672.844779	0.021403	0.024929
RS	39	1.093064	1.187479	673.428484	0.021422	0.024880
RS	40	1.171366	1.180663	674.984424	0.021471	0.024865
RS	41	1.254807	1.180663	669.571377	0.021299	0.024533
RS	42	1.343724	1.180035	661.425179	0.021040	0.024159
RS	43	1.438476	1.180035	649.752448	0.020669	0.023595
RS	44	1.539448	1.182486	633.628638	0.020156	0.022958
RS	45	1.647046	1.182486	615.737604	0.019587	0.022211
RS	46	1.761706	1.185547	593.284105	0.018872	0.021391
RS	47	1.883891	1.185547	569.526603	0.018117	0.020496
RS	48	2.014096	1.187427	542.175098	0.017247	0.019547
RS	49	2.152845	1.187427	513.245325	0.016326	0.018528
RS	50	2.300702	1.187007	482.257768	0.015341	0.017483
RS	51	2.458261	1.187007	449.233748	0.014290	0.016359
RS	52	2.626162	1.183883	415.807166	0.013227	0.015238
RS	53	2.805082	1.183883	380.178747	0.012093	0.014035
RS	54	2.995745	1.175641	346.336888	0.011017	0.012884
RS	55	3.198922	1.175641	309.769849	0.009854	0.011631
RS	56	3.415432	1.175641	273.897063	0.008713	0.010385
RS	57	3.646153	1.175641	239.230120	0.007610	0.009160
RS	58	3.892016	1.188348	204.270314	0.006498	0.007931
RS	59	4.154015	1.188348	174.096684	0.005538	0.006812
RS	60	4.433210	1.188348	146.220553	0.004651	0.005763
RS	61	4.730728	1.188348	120.904160	0.003846	0.004797
RS	62	5.047772	1.188348	98.320438	0.003128	0.003925
RS	63	5.385625	1.188348	304.999325	0.009702	0.012456
PA	4+25*2+4+6 0.151522473 0.031862231 5.385624732 0.134307396 0.278357929 0.494768463 0.726162793 0.983180358 1.223042679 1.414232819 1.553161413 1.640818937 1.674450731 1.654697985 1.593855692 1.511666409 1.425311300 1.346326245 1.281718525 1.234534380 1.204140234 1.187479044 1.180663216 1.180034656 1.182486318 1.185546563 1.187427433 1.187007395 1.183883469 1.175641311 1.188348460
//
IT	4546
RD	4
LK	-370797.195332
QD	-300.979119 -> -272.242779
RI	0.0711676299
TR	0.149109	0.032226
MT	5.464639
MM	C_pi: 0.983481, n_recomb: 32106.706390
RS	0	0.000000	0.128301	1581.852788	0.049269	0.006218
RS	1	0.006587	0.128301	1599.165180	0.049808	0.031431
RS	2	0.013608	0.128301	1611.044008	0.050178	0.045932
RS	3	0.021092	0.128301	1616.995033	0.050363	0.050305
RS	4	0.029069	0.262377	803.871958	0.025038	0.023990
RS	5	0.037571	0.262377	828.742741	0.025812	0.023192
RS	6	0.046633	0.476055	473.739226	0.014755	0.013062
RS	7	0.056292	0.476055	494.553652	0.015403	0.013594
RS	8	0.066588	0.710778	346.628054	0.010796	0.009718
RS	9	0.077561	0.710778	363.683008	0.011327	0.010117
RS	10	0.089258	0.987276	275.100001	0.008568	0.007715
RS	11	0.101725	0.987276	289.482002	0.009016	0.007950
RS	12	0.115013	1.257436	239.334805	0.007454	0.006603
RS	13	0.129176	1.257436	252.209105	0.007855	0.006859
RS	14	0.144273	1.481010	225.702347	0.007030	0.006194
RS	15	0.160364	1.481010	237.948937	0.007411	0.006495
RS	16	0.177514	1.650317	225.103986	0.007011	0.006219
RS	17	0.195795	1.650317	237.274680	0.007390	0.006555
RS	18	0.215280	1.762048	234.165791	0.007293	0.006550
RS	19	0.236048	1.762048	246.655766	0.007682	0.006928
RS	20	0.258185	1.807017	253.191055	0.007886	0.007198
RS	21	0.281779	1.807017	266.358423	0.008296	0.007659
RS	22	0.306928	1.781826	283.897489	0.008842	0.008281
RS	23	0.333734	1.781826	298.065361	0.009284	0.008883
RS	24	0.362305	1.701994	327.162290	0.010190	0.009920
RS	25	0.392758	1.701994	342.500673	0.010668	0.010684
RS	26	0.425217	1.595074	381.880566	0.011894	0.012123
RS	27	0.459815	1.595074	398.246569	0.012404	0.013019
RS	28	0.496691	1.484687	445.144959	0.013865	0.014778
RS	29	0.535997	1.484687	461.970143	0.014389	0.015752
RS	30	0.577892	1.385897	512.157365	0.015952	0.017687
RS	31	0.622547	1.385897	528.416801	0.016458	0.018653
RS	32	0.670143	1.307231	576.132052	0.017944	0.020528
RS	33	0.720874	1.307231	590.451304	0.018390	0.021354
RS	34	0.774947	1.251874	629.643683	0.019611	0.022890
RS	35	0.832582	1.251874	640.565020	0.019951	0.023453
RS	36	0.894014	1.218345	667.081434	0.020777	0.024454
RS	37	0.959493	1.218345	673.360698	0.020973	0.024693
RS	38	1.029284	1.202267	686.046657	0.021368	0.025119
RS	39	1.103673	1.202267	686.815032	0.021392	0.025042
RS	40	1.182963	1.198417	686.874375	0.021393	0.024968
RS	41	1.267475	1.198417	681.644543	0.021231	0.024621
RS	42	1.357554	1.201994	671.354006	0.020910	0.024172
RS	43	1.453567	1.201994	659.958974	0.020555	0.023607
RS	44	1.555905	1.208958	641.756534	0.019988	0.022904
RS	45	1.664984	1.208958	624.291898	0.019444	0.022169
RS	46	1.781248	1.216110	600.285485	0.018697	0.021305
RS	47	1.905171	1.216110	577.090789	0.017974	0.020433
RS	48	2.037257	1.221144	548.890057	0.017096	0.019467
RS	49	2.178044	1.221144	520.578153	0.016214	0.018475
RS	50	2.328105	1.222641	489.382480	0.015242	0.017436
RS	51	2.488051	1.222641	456.898964	0.014231	0.016342
RS	52	2.658533	1.220153	423.664618	0.013196	0.015243
RS	53	2.840245	1.220153	388.354382	0.012096	0.014064
RS	54	3.033927	1.211146	354.871722	0.011053	0.012944
RS	55	3.240367	1.211146	318.273112	0.009913	0.011706
RS	56	3.460406	1.211146	282.221015	0.008790	0.010471
RS	57	3.694940	1.211146	247.237443	0.007700	0.009254
RS	58	3.944923	1.230601	210.782888	0.006565	0.007994
RS	59	4.211373	1.230601	180.436621	0.005620	0.006890
RS	60	4.495375	1.230601	152.244459	0.004742	0.005850
RS	61	4.798085	1.230601	126.494785	0.003940	0.004889
RS	62	5.120735	1.230601	103.389805	0.003220	0.004017
RS	63	5.464639	1.230601	327.388644	0.010197	0.012980
PA	4+25*2+4+6 0.149108964 0.032225847 5.464638986 0.128300633 0.262377068 0.476054973 0.710777619 0.987275942 1.257436147 1.481010352 1.650317135 1.762048438 1.807017375 1.781825522 1.701993661 1.595073784 1.484687490 1.385897311 1.307231248 1.251874224 1.218345418 1.202266815 1.198416919 1.201993977 1.208958108 1.216109626 1.221144219 1.222640648 1.220152727 1.211145964 1.230601116
//
IT	4781
RD	5
LK	-370742.136812
QD	-284.813674 -> -260.166158
RI	0.0722325180
TR	0.146612	0.032561
MT	5.544463
MM	C_pi: 1.000302, n_recomb: 32981.716151
RS	0	0.000000	0.128062	1633.008117	0.049513	0.006169
RS	1	0.006611	0.128062	1650.762497	0.050051	0.031239
RS	2	0.013660	0.128062	1662.851980	0.050417	0.045722
RS	3	0.021174	0.128062	1668.762101	0.050597	0.050138
RS	4	0.029186	0.254412	853.523863	0.025879	0.024409
RS	5	0.037727	0.254412	879.068125	0.026653	0.023797
RS	6	0.046832	0.465285	498.189006	0.015105	0.013225
RS	7	0.056540	0.465285	519.887050	0.015763	0.013855
RS	8	0.066889	0.699158	361.968015	0.010975	0.009804
RS	9	0.077923	0.699158	379.729641	0.011513	0.010283
RS	10	0.089686	0.987605	282.450931	0.008564	0.007701
RS	11	0.102227	0.987605	297.263303	0.009013	0.007992
RS	12	0.115597	1.279758	241.622893	0.007326	0.006526
RS	13	0.129851	1.279758	254.711611	0.007723	0.006820
RS	14	0.145047	1.529162	224.780126	0.006815	0.006077
RS	15	0.161248	1.529162	237.097200	0.007189	0.006400
RS	16	0.178520	1.725365	221.644984	0.006720	0.006061
RS	17	0.196934	1.725365	233.780100	0.007088	0.006405
RS	18	0.216566	1.860896	228.559748	0.006930	0.006345
RS	19	0.237495	1.860896	240.940566	0.007305	0.006720
RS	20	0.259808	1.919074	246.156296	0.007463	0.006951
RS	21	0.283596	1.919074	259.194904	0.007859	0.007396
RS	22	0.308957	1.890963	276.725382	0.008390	0.008009
RS	23	0.335995	1.890963	290.826815	0.008818	0.008582
RS	24	0.364820	1.794560	321.621161	0.009751	0.009651
RS	25	0.395551	1.794560	337.045811	0.010219	0.010378
RS	26	0.428314	1.665296	379.909004	0.011519	0.011896
RS	27	0.463243	1.665296	396.576644	0.012024	0.012752
RS	28	0.500481	1.533317	448.523304	0.013599	0.014635
RS	29	0.540181	1.533317	465.866295	0.014125	0.015570
RS	30	0.582505	1.417058	522.049079	0.015828	0.017658
RS	31	0.627628	1.417058	538.960892	0.016341	0.018590
RS	32	0.675734	1.326343	592.485565	0.017964	0.020616
RS	33	0.727021	1.326343	607.444710	0.018418	0.021416
RS	34	0.781699	1.264355	650.932041	0.019736	0.023062
RS	35	0.839991	1.264355	662.337685	0.020082	0.023605
RS	36	0.902137	1.228767	690.806651	0.020945	0.024648
RS	37	0.968392	1.228767	697.352173	0.021144	0.024873
RS	38	1.039028	1.213984	709.702982	0.021518	0.025275
RS	39	1.114333	1.213984	710.557152	0.021544	0.025191
RS	40	1.194617	1.213574	708.694541	0.021487	0.025053
RS	41	1.280209	1.213574	703.467499	0.021329	0.024708
RS	42	1.371460	1.221692	690.552445	0.020937	0.024181
RS	43	1.468744	1.221692	679.177149	0.020593	0.023629
RS	44	1.572459	1.233434	658.391880	0.019962	0.022858
RS	45	1.683032	1.233434	641.022708	0.019436	0.022146
RS	46	1.800914	1.244901	614.947269	0.018645	0.021236
RS	47	1.926591	1.244901	591.919973	0.017947	0.020392
RS	48	2.060576	1.253278	562.347174	0.017050	0.019406
RS	49	2.203420	1.253278	534.208326	0.016197	0.018447
RS	50	2.355708	1.256843	502.283462	0.015229	0.017410
RS	51	2.518064	1.256843	469.867664	0.014246	0.016347
RS	52	2.691154	1.255116	436.317282	0.013229	0.015266
RS	53	2.875687	1.255116	400.850031	0.012154	0.014112
RS	54	3.072421	1.245515	367.241047	0.011135	0.013019
RS	55	3.282162	1.245515	330.160477	0.010010	0.011796
RS	56	3.505769	1.245515	293.497220	0.008899	0.010573
RS	57	3.744160	1.245515	257.788941	0.007816	0.009363
RS	58	3.998312	1.272000	219.367217	0.006651	0.008068
RS	59	4.269266	1.272000	188.522986	0.005716	0.006978
RS	60	4.558135	1.272000	159.722795	0.004843	0.005946
RS	61	4.866101	1.272000	133.281603	0.004041	0.004988
RS	62	5.194429	1.272000	109.430375	0.003318	0.004115
RS	63	5.544463	1.272000	352.979680	0.010702	0.013524
PA	4+25*2+4+6 0.146612156 0.032561466 5.544463315 0.128062404 0.254412243 0.465284697 0.699157908 0.987604540 1.279758368 1.529161945 1.725364529 1.860895804 1.919073629 1.890962709 1.794560148 1.665296058 1.533316861 1.417057584 1.326342743 1.264355049 1.228767122 1.213983623 1.213574051 1.221692468 1.233434133 1.244900979 1.253278306 1.256842955 1.255115830 1.245514721 1.271999818
//
IT	3641
RD	6
LK	-370694.043204
QD	-271.440414 -> -249.132410
RI	0.0711977771
TR	0.144142	0.032873
MT	5.624116
MM	C_pi: 1.019904, n_recomb: 33933.806992
RS	0	0.000000	0.130029	1660.389281	0.048930	0.006095
RS	1	0.006635	0.130029	1679.844552	0.049504	0.030926
RS	2	0.013710	0.130029	1693.609185	0.049909	0.045311
RS	3	0.021255	0.130029	1701.146721	0.050131	0.049622
RS	4	0.029301	0.249923	899.490378	0.026507	0.024916
RS	5	0.037880	0.249923	925.891301	0.027285	0.024336
RS	6	0.047028	0.458512	522.875951	0.015409	0.013436
RS	7	0.056784	0.458512	545.538043	0.016077	0.014101
RS	8	0.067186	0.689623	379.416631	0.011181	0.009943
RS	9	0.078279	0.689623	397.998289	0.011729	0.010469
RS	10	0.090108	0.985653	292.583774	0.008622	0.007742
RS	11	0.102722	0.985653	307.965014	0.009075	0.008069
RS	12	0.116173	1.294477	247.035651	0.007280	0.006503
RS	13	0.130516	1.294477	260.491664	0.007676	0.006820
RS	14	0.145811	1.565183	227.251580	0.006697	0.006010
RS	15	0.162121	1.565183	239.801346	0.007067	0.006347
RS	16	0.179513	1.785785	221.792652	0.006536	0.005951
RS	17	0.198059	1.785785	234.058252	0.006897	0.006300
RS	18	0.217836	1.945073	226.727139	0.006681	0.006186
RS	19	0.238924	1.945073	239.162983	0.007048	0.006556
RS	20	0.261412	2.018232	243.015207	0.007161	0.006746
RS	21	0.285392	2.018232	256.081731	0.007547	0.007176
RS	22	0.310963	1.989506	273.505055	0.008060	0.007771
RS	23	0.338231	1.989506	287.684252	0.008478	0.008319
RS	24	0.367308	1.878598	320.025102	0.009431	0.009406
RS	25	0.398314	1.878598	335.665075	0.009892	0.010101
RS	26	0.431378	1.728819	381.842541	0.011253	0.011678
RS	27	0.466635	1.728819	398.926295	0.011756	0.012501
RS	28	0.504232	1.576945	455.785874	0.013432	0.014484
RS	29	0.544323	1.576945	473.748688	0.013961	0.015389
RS	30	0.587075	1.444732	535.864931	0.015791	0.017606
RS	31	0.632663	1.444732	553.518225	0.016312	0.018514
RS	32	0.681276	1.343169	612.861265	0.018060	0.020671
RS	33	0.733114	1.343169	628.530499	0.018522	0.021456
RS	34	0.788392	1.275366	676.331426	0.019931	0.023197
RS	35	0.847337	1.275366	688.264167	0.020283	0.023732
RS	36	0.910194	1.238184	718.643357	0.021178	0.024808
RS	37	0.977221	1.238184	725.466223	0.021379	0.025032
RS	38	1.048696	1.224908	737.361158	0.021729	0.025407
RS	39	1.124913	1.224908	738.281648	0.021757	0.025327
RS	40	1.206187	1.228004	734.328790	0.021640	0.025124
RS	41	1.292854	1.228004	729.056437	0.021485	0.024790
RS	42	1.385271	1.240667	713.334038	0.021021	0.024188
RS	43	1.483820	1.240667	701.901442	0.020684	0.023655
RS	44	1.588908	1.257171	678.354873	0.019991	0.022818
RS	45	1.700968	1.257171	660.973347	0.019478	0.022131
RS	46	1.820464	1.272941	632.653057	0.018644	0.021178
RS	47	1.947888	1.272941	609.654797	0.017966	0.020364
RS	48	2.083768	1.284650	578.533051	0.017049	0.019358
RS	49	2.228662	1.284650	550.402699	0.016220	0.018431
RS	50	2.383171	1.290271	517.568211	0.015252	0.017397
RS	51	2.547932	1.290271	485.038195	0.014294	0.016363
RS	52	2.723625	1.289288	450.992779	0.013290	0.015299
RS	53	2.910975	1.289288	415.179969	0.012235	0.014170
RS	54	3.110755	1.279092	381.273462	0.011236	0.013100
RS	55	3.323792	1.279092	343.526210	0.010123	0.011892
RS	56	3.550963	1.279092	306.074332	0.009020	0.010679
RS	57	3.793208	1.279092	269.473076	0.007941	0.009476
RS	58	4.051526	1.312673	228.866183	0.006744	0.008145
RS	59	4.326983	1.312673	197.390125	0.005817	0.007067
RS	60	4.620718	1.312673	167.862204	0.004947	0.006043
RS	61	4.933941	1.312673	140.623588	0.004144	0.005087
RS	62	5.267948	1.312673	115.933328	0.003416	0.004214
RS	63	5.624116	1.312673	380.339693	0.011208	0.014068
PA	4+25*2+4+6 0.144142372 0.032873006 5.624115906 0.130028756 0.249923108 0.458511824 0.689623113 0.985653020 1.294477269 1.565182510 1.785784933 1.945072830 2.018232306 1.989505653 1.878598006 1.728818885 1.576944863 1.444731787 1.343169062 1.275366259 1.238184058 1.224908105 1.228003946 1.240666650 1.257170578 1.272940979 1.284650423 1.290271236 1.289287578 1.279092481 1.312673492
//
IT	4665
RD	7
LK	-370650.288370
QD	-259.481871 -> -238.984945
RI	0.0693979536
TR	0.141757	0.033167
MT	5.702389
MM	C_pi: 1.040428, n_recomb: 34909.158700
RS	0	0.000000	0.132860	1677.454077	0.048052	0.006014
RS	1	0.006658	0.132860	1699.071637	0.048671	0.030575
RS	2	0.013759	0.132860	1715.061070	0.049129	0.044838
RS	3	0.021334	0.132860	1724.864488	0.049410	0.048997
RS	4	0.029412	0.247179	942.704687	0.027005	0.025424
RS	5	0.038029	0.247179	970.048660	0.027788	0.024817
RS	6	0.047219	0.454219	546.795776	0.015663	0.013645
RS	7	0.057020	0.454219	570.438690	0.016341	0.014316
RS	8	0.067475	0.681721	397.543559	0.011388	0.010098
RS	9	0.078626	0.681721	416.986462	0.011945	0.010655
RS	10	0.090519	0.982640	303.964157	0.008707	0.007809
RS	11	0.103204	0.982640	319.976319	0.009166	0.008161
RS	12	0.116733	1.304441	253.973986	0.007275	0.006507
RS	13	0.131163	1.304441	267.871283	0.007673	0.006842
RS	14	0.146554	1.593046	231.435378	0.006630	0.005972
RS	15	0.162970	1.593046	244.298812	0.006998	0.006320
RS	16	0.180479	1.836009	223.770606	0.006410	0.005870
RS	17	0.199153	1.836009	236.249654	0.006768	0.006223
RS	18	0.219071	2.018975	226.785793	0.006496	0.006057
RS	19	0.240315	2.018975	239.356636	0.006857	0.006423
RS	20	0.262974	2.108637	241.774506	0.006926	0.006570
RS	21	0.287141	2.108637	254.941428	0.007303	0.006988
RS	22	0.312917	2.081302	272.125572	0.007795	0.007560
RS	23	0.340409	2.081302	286.443719	0.008205	0.008087
RS	24	0.369732	1.957634	320.129830	0.009170	0.009180
RS	25	0.401007	1.957634	336.033397	0.009626	0.009849
RS	26	0.434365	1.788723	385.295207	0.011037	0.011469
RS	27	0.469943	1.788723	402.833099	0.011539	0.012265
RS	28	0.507890	1.618160	464.392805	0.013303	0.014329
RS	29	0.548364	1.618160	483.008635	0.013836	0.015210
RS	30	0.591533	1.470996	550.924020	0.015782	0.017539
RS	31	0.637576	1.470996	569.351809	0.016310	0.018429
RS	32	0.686684	1.359333	634.470769	0.018175	0.020702
RS	33	0.739062	1.359333	650.882461	0.018645	0.021478
RS	34	0.794927	1.286160	703.009266	0.020138	0.023304
RS	35	0.854512	1.286160	715.496378	0.020496	0.023838
RS	36	0.918065	1.247559	747.794129	0.021421	0.024944
RS	37	0.985848	1.247559	754.913402	0.021625	0.025171
RS	38	1.058145	1.235783	766.327821	0.021952	0.025520
RS	39	1.135255	1.235783	767.325613	0.021981	0.025449
RS	40	1.217499	1.242283	761.236746	0.021806	0.025185
RS	41	1.305219	1.242283	755.922110	0.021654	0.024865
RS	42	1.398780	1.259355	737.349688	0.021122	0.024192
RS	43	1.498570	1.259355	725.852180	0.020793	0.023679
RS	44	1.605004	1.280491	699.510725	0.020038	0.022782
RS	45	1.718525	1.280491	682.094608	0.019539	0.022121
RS	46	1.839603	1.300453	651.499575	0.018663	0.021127
RS	47	1.968744	1.300453	628.491045	0.018004	0.020343
RS	48	2.106482	1.315399	595.786411	0.017067	0.019319
RS	49	2.253392	1.315399	567.609186	0.016260	0.018423
RS	50	2.410082	1.322990	533.824805	0.015292	0.017392
RS	51	2.577206	1.322990	501.113155	0.014355	0.016386
RS	52	2.755456	1.322673	466.526516	0.013364	0.015339
RS	53	2.945575	1.322673	430.294195	0.012326	0.014232
RS	54	3.148352	1.311812	396.047228	0.011345	0.013184
RS	55	3.364629	1.311812	357.556299	0.010242	0.011991
RS	56	3.595307	1.311812	319.242301	0.009145	0.010788
RS	57	3.841344	1.311812	281.678591	0.008069	0.009590
RS	58	4.103761	1.352439	238.781189	0.006840	0.008223
RS	59	4.383651	1.352439	206.617725	0.005919	0.007157
RS	60	4.682176	1.352439	176.313479	0.005051	0.006139
RS	61	5.000577	1.352439	148.235064	0.004246	0.005186
RS	62	5.340178	1.352439	122.668777	0.003514	0.004311
RS	63	5.702389	1.352439	408.781507	0.011710	0.014604
PA	4+25*2+4+6 0.141757150 0.033166757 5.702389236 0.132860427 0.247178682 0.454219217 0.681721137 0.982640346 1.304440534 1.593046262 1.836008942 2.018974676 2.108637171 2.081302304 1.957633930 1.788723022 1.618160334 1.470996168 1.359332517 1.286160324 1.247558770 1.235782538 1.242282776 1.259354723 1.280490616 1.300452600 1.315399246 1.322990192 1.322673372 1.311811729 1.352438685
//
IT	4313
RD	8
LK	-370610.009334
QD	-248.585132 -> -229.639868
RI	0.0673944343
TR	0.139483	0.033448
MT	5.778351
MM	C_pi: 1.061049, n_recomb: 35885.686527
RS	0	0.000000	0.136001	1690.150131	0.047098	0.005932
RS	1	0.006680	0.136001	1714.038799	0.047764	0.030220
RS	2	0.013806	0.136001	1732.397745	0.048275	0.044363
RS	3	0.021409	0.136001	1744.649279	0.048617	0.048361
RS	4	0.029519	0.245423	983.630709	0.027410	0.025904
RS	5	0.038171	0.245423	1011.956296	0.028199	0.025246
RS	6	0.047401	0.451714	569.442481	0.015868	0.013833
RS	7	0.057248	0.451714	594.053103	0.016554	0.014498
RS	8	0.067752	0.675284	415.629711	0.011582	0.010251
RS	9	0.078958	0.675284	435.940353	0.012148	0.010832
RS	10	0.090912	0.979285	315.866005	0.008802	0.007885
RS	11	0.103666	0.979285	332.535175	0.009267	0.008258
RS	12	0.117271	1.311342	261.694580	0.007292	0.006526
RS	13	0.131785	1.311342	276.070392	0.007693	0.006875
RS	14	0.147268	1.615132	236.560382	0.006592	0.005953
RS	15	0.163786	1.615132	249.781055	0.006960	0.006310
RS	16	0.181407	1.878655	226.774060	0.006319	0.005809
RS	17	0.200205	1.878655	239.511767	0.006674	0.006166
RS	18	0.220259	2.085071	227.897878	0.006351	0.005950
RS	19	0.241653	2.085071	240.646202	0.006706	0.006313
RS	20	0.264476	2.192486	241.562155	0.006731	0.006417
RS	21	0.288823	2.192486	254.865227	0.007102	0.006824
RS	22	0.314797	2.168312	271.678961	0.007571	0.007370
RS	23	0.342505	2.168312	286.161618	0.007974	0.007878
RS	24	0.372065	2.033357	320.993571	0.008945	0.008971
RS	25	0.403600	2.033357	337.174849	0.009396	0.009616
RS	26	0.437241	1.846442	389.274353	0.010848	0.011270
RS	27	0.473129	1.846442	407.271745	0.011349	0.012041
RS	28	0.511415	1.658080	473.297940	0.013189	0.014174
RS	29	0.552258	1.658080	492.570073	0.013726	0.015034
RS	30	0.595829	1.496682	566.116305	0.015776	0.017460
RS	31	0.642311	1.496682	585.326613	0.016311	0.018336
RS	32	0.691898	1.375409	656.157171	0.018285	0.020715
RS	33	0.744798	1.375409	673.326470	0.018763	0.021484
RS	34	0.801231	1.297120	729.792068	0.020337	0.023391
RS	35	0.861435	1.297120	742.853227	0.020701	0.023925
RS	36	0.925659	1.257144	777.103861	0.021655	0.025060
RS	37	0.994174	1.257144	784.540848	0.021862	0.025293
RS	38	1.067266	1.246771	795.498608	0.022168	0.025618
RS	39	1.145241	1.246771	796.595709	0.022198	0.025557
RS	40	1.228424	1.256509	788.387713	0.021969	0.025236
RS	41	1.317164	1.256509	783.052188	0.021821	0.024932
RS	42	1.411832	1.277806	761.651273	0.021224	0.024193
RS	43	1.512824	1.277806	750.106169	0.020903	0.023702
RS	44	1.620563	1.303402	720.998382	0.020092	0.022748
RS	45	1.735498	1.303402	703.556514	0.019605	0.022113
RS	46	1.858111	1.327407	670.716121	0.018690	0.021082
RS	47	1.988915	1.327407	647.694785	0.018049	0.020327
RS	48	2.128457	1.345461	613.431462	0.017094	0.019287
RS	49	2.277320	1.345461	585.193293	0.016307	0.018420
RS	50	2.436127	1.354906	550.474517	0.015340	0.017392
RS	51	2.605543	1.354906	517.558010	0.014422	0.016414
RS	52	2.786276	1.355155	482.437015	0.013444	0.015382
RS	53	2.979082	1.355155	445.756168	0.012422	0.014296
RS	54	3.184768	1.343528	411.176908	0.011458	0.013271
RS	55	3.404194	1.343528	371.908266	0.010364	0.012090
RS	56	3.638278	1.343528	332.700397	0.009271	0.010895
RS	57	3.887998	1.343528	294.144726	0.008197	0.009703
RS	58	4.154401	1.391084	248.901829	0.006936	0.008301
RS	59	4.438599	1.391084	216.026540	0.006020	0.007245
RS	60	4.741782	1.391084	184.925860	0.005153	0.006234
RS	61	5.065218	1.391084	155.990942	0.004347	0.005282
RS	62	5.410260	1.391084	129.534437	0.003610	0.004405
RS	63	5.778351	1.391084	437.975536	0.012205	0.015131
PA	4+25*2+4+6 0.139483395 0.033448059 5.778350663 0.136000944 0.245423437 0.451714153 0.675284427 0.979285460 1.311342309 1.615131750 1.878655301 2.085071328 2.192485872 2.168311703 2.033357227 1.846442474 1.658079778 1.496682375 1.375409332 1.297119799 1.257143515 1.246771190 1.256509052 1.277805905 1.303402227 1.327407286 1.345461106 1.354906200 1.355155437 1.343528124 1.391083819
//
IT	4919
RD	9
LK	-370572.742688
QD	-238.583583 -> -221.009504
RI	0.0654240288
TR	0.137327	0.033720
MT	5.851598
MM	C_pi: 1.081389, n_recomb: 36853.150569
RS	0	0.000000	0.139193	1701.244289	0.046163	0.005854
RS	1	0.006701	0.139193	1727.362572	0.046872	0.029879
RS	2	0.013851	0.139193	1748.060761	0.047433	0.043909
RS	3	0.021480	0.139193	1762.743181	0.047832	0.047756
RS	4	0.029621	0.244284	1022.545324	0.027746	0.026344
RS	5	0.038307	0.244284	1051.866460	0.028542	0.025632
RS	6	0.047575	0.450596	590.589924	0.016025	0.013993
RS	7	0.057464	0.450596	616.140952	0.016719	0.014645
RS	8	0.068016	0.670145	433.320064	0.011758	0.010395
RS	9	0.079275	0.670145	454.488054	0.012332	0.010994
RS	10	0.091288	0.975977	327.917260	0.008898	0.007966
RS	11	0.104106	0.975977	345.251228	0.009368	0.008354
RS	12	0.117784	1.316180	269.823277	0.007322	0.006555
RS	13	0.132378	1.316180	284.696331	0.007725	0.006916
RS	14	0.147949	1.632870	242.243677	0.006573	0.005946
RS	15	0.164565	1.632870	255.846595	0.006942	0.006311
RS	16	0.182293	1.915298	230.406546	0.006252	0.005764
RS	17	0.201210	1.915298	243.429617	0.006605	0.006124
RS	18	0.221394	2.144813	229.653006	0.006232	0.005860
RS	19	0.242931	2.144813	242.603155	0.006583	0.006220
RS	20	0.265911	2.271002	241.957586	0.006565	0.006282
RS	21	0.290431	2.271002	255.415217	0.006931	0.006679
RS	22	0.316594	2.251558	271.739763	0.007374	0.007197
RS	23	0.344511	2.251558	286.396225	0.007771	0.007689
RS	24	0.374298	2.106630	322.186200	0.008742	0.008776
RS	25	0.406081	2.106630	338.643961	0.009189	0.009401
RS	26	0.439993	1.902644	393.345399	0.010673	0.011078
RS	27	0.476179	1.902644	411.793044	0.011174	0.011829
RS	28	0.514789	1.697194	482.046482	0.013080	0.014019
RS	29	0.555986	1.697194	501.964198	0.013621	0.014862
RS	30	0.599945	1.522108	580.959957	0.015764	0.017373
RS	31	0.646848	1.522108	600.948374	0.016307	0.018238
RS	32	0.696895	1.391579	677.410868	0.018381	0.020712
RS	33	0.750296	1.391579	695.343644	0.018868	0.021478
RS	34	0.807275	1.308330	756.154836	0.020518	0.023459
RS	35	0.868072	1.308330	769.804782	0.020888	0.023996
RS	36	0.932943	1.266969	806.051906	0.021872	0.025159
RS	37	1.002161	1.266969	813.827360	0.022083	0.025399
RS	38	1.076018	1.257875	824.374875	0.022369	0.025704
RS	39	1.154824	1.257875	825.596366	0.022402	0.025653
RS	40	1.238910	1.270669	815.314729	0.022123	0.025281
RS	41	1.328632	1.270669	809.985692	0.021979	0.024991
RS	42	1.424365	1.295996	785.807583	0.021323	0.024193
RS	43	1.526514	1.295996	774.240786	0.021009	0.023722
RS	44	1.635508	1.325872	742.422380	0.020145	0.022717
RS	45	1.751806	1.325872	724.974994	0.019672	0.022106
RS	46	1.875897	1.353761	689.944303	0.018721	0.021041
RS	47	2.008303	1.353761	666.921902	0.018097	0.020314
RS	48	2.149582	1.374785	631.146835	0.017126	0.019261
RS	49	2.300328	1.374785	602.850864	0.016358	0.018421
RS	50	2.461176	1.385962	567.235425	0.015392	0.017397
RS	51	2.632802	1.385962	534.110368	0.014493	0.016444
RS	52	2.815929	1.386673	498.484174	0.013526	0.015428
RS	53	3.011328	1.386673	461.346535	0.012519	0.014362
RS	54	3.219820	1.374177	426.465308	0.011572	0.013358
RS	55	3.442284	1.374177	386.405593	0.010485	0.012189
RS	56	3.679655	1.374177	346.292299	0.009397	0.011002
RS	57	3.932932	1.374177	306.734625	0.008323	0.009815
RS	58	4.203182	1.428510	259.117672	0.007031	0.008378
RS	59	4.491541	1.428510	225.521405	0.006119	0.007332
RS	60	4.799224	1.428510	193.618180	0.005254	0.006326
RS	61	5.127524	1.428510	163.822764	0.004445	0.005376
RS	62	5.477824	1.428510	136.473253	0.003703	0.004497
RS	63	5.851598	1.428510	467.719585	0.012691	0.015647
PA	4+25*2+4+6 0.137327354 0.033719866 5.851598417 0.139193135 0.244284062 0.450595827 0.670145296 0.975976584 1.316179605 1.632869956 1.915297622 2.144813190 2.271001913 2.251558188 2.106630348 1.902643511 1.697194026 1.522107717 1.391578566 1.308329763 1.266968545 1.257875389 1.270669368 1.295996259 1.325872477 1.353761088 1.374784515 1.385962120 1.386672633 1.374176539 1.428509768
//
IT	4811
RD	10
LK	-370538.148922
QD	-229.359840 -> -213.012391
RI	0.0635712414
TR	0.135288	0.033984
MT	5.921896
MM	C_pi: 1.101275, n_recomb: 37807.347240
RS	0	0.000000	0.142325	1711.923573	0.045280	0.005780
RS	1	0.006721	0.142325	1740.176393	0.046027	0.029557
RS	2	0.013894	0.142325	1763.119299	0.046634	0.043486
RS	3	0.021548	0.142325	1780.140320	0.047085	0.047196
RS	4	0.029718	0.243551	1059.703376	0.028029	0.026746
RS	5	0.038436	0.243551	1090.021558	0.028831	0.025980
RS	6	0.047740	0.450589	610.194245	0.016140	0.014124
RS	7	0.057670	0.450589	636.652730	0.016839	0.014761
RS	8	0.068267	0.666154	450.443378	0.011914	0.010529
RS	9	0.079576	0.666154	472.450292	0.012496	0.011142
RS	10	0.091645	0.972896	339.933971	0.008991	0.008047
RS	11	0.104525	0.972896	357.931449	0.009467	0.008449
RS	12	0.118271	1.319550	278.170450	0.007358	0.006591
RS	13	0.132941	1.319550	293.550079	0.007764	0.006962
RS	14	0.148597	1.647184	248.287748	0.006567	0.005949
RS	15	0.165305	1.647184	262.288392	0.006937	0.006321
RS	16	0.183136	1.946927	234.467833	0.006202	0.005731
RS	17	0.202166	1.946927	247.793772	0.006554	0.006094
RS	18	0.222474	2.199113	231.841574	0.006132	0.005783
RS	19	0.244148	2.199113	245.008910	0.006480	0.006142
RS	20	0.267278	2.344891	242.751707	0.006421	0.006161
RS	21	0.291962	2.344891	256.374127	0.006781	0.006551
RS	22	0.318306	2.331581	272.106129	0.007197	0.007039
RS	23	0.346420	2.331581	286.938538	0.007589	0.007517
RS	24	0.376424	2.177856	323.520028	0.008557	0.008595
RS	25	0.408444	2.177856	340.246841	0.008999	0.009201
RS	26	0.442617	1.957640	397.327166	0.010509	0.010895
RS	27	0.479086	1.957640	416.209833	0.011009	0.011627
RS	28	0.518006	1.735701	490.460028	0.012973	0.013865
RS	29	0.559542	1.735701	511.006558	0.013516	0.014692
RS	30	0.603869	1.547360	595.271295	0.015745	0.017280
RS	31	0.651176	1.547360	616.027497	0.016294	0.018135
RS	32	0.701662	1.407853	698.033467	0.018463	0.020697
RS	33	0.755542	1.407853	716.730657	0.018957	0.021460
RS	34	0.813042	1.319757	781.888086	0.020681	0.023512
RS	35	0.874408	1.319757	796.138415	0.021058	0.024052
RS	36	0.939897	1.276973	834.432621	0.022071	0.025244
RS	37	1.009788	1.276973	842.565743	0.022286	0.025491
RS	38	1.084377	1.269029	852.760408	0.022555	0.025778
RS	39	1.163978	1.269029	854.130961	0.022592	0.025738
RS	40	1.248930	1.284701	841.833860	0.022266	0.025319
RS	41	1.339591	1.284701	836.539091	0.022126	0.025044
RS	42	1.436345	1.313869	809.646447	0.021415	0.024191
RS	43	1.539602	1.313869	798.085192	0.021109	0.023739
RS	44	1.649800	1.347847	763.622353	0.020198	0.022688
RS	45	1.767403	1.347847	746.192215	0.019737	0.022101
RS	46	1.892910	1.379462	709.033878	0.018754	0.021005
RS	47	2.026853	1.379462	686.026418	0.018145	0.020303
RS	48	2.169798	1.403317	648.794463	0.017161	0.019239
RS	49	2.322350	1.403317	620.449818	0.016411	0.018425
RS	50	2.485156	1.416109	583.982346	0.015446	0.017406
RS	51	2.658903	1.416109	550.652693	0.014565	0.016476
RS	52	2.844328	1.417179	514.558344	0.013610	0.015476
RS	53	3.042215	1.417179	476.964348	0.012616	0.014428
RS	54	3.253402	1.403713	441.820617	0.011686	0.013446
RS	55	3.478783	1.403713	400.965405	0.010605	0.012287
RS	56	3.719312	1.403713	359.943898	0.009520	0.011108
RS	57	3.976006	1.403713	319.382684	0.008448	0.009925
RS	58	4.249953	1.464653	269.376441	0.007125	0.008455
RS	59	4.542312	1.464653	235.056657	0.006217	0.007417
RS	60	4.854320	1.464653	202.350817	0.005352	0.006416
RS	61	5.187298	1.464653	171.696398	0.004541	0.005468
RS	62	5.542655	1.464653	143.456075	0.003794	0.004586
RS	63	5.921896	1.464653	497.897338	0.013169	0.016153
PA	4+25*2+4+6 0.135288449 0.033984316 5.921895868 0.142325318 0.243551496 0.450588522 0.666154433 0.972895756 1.319550462 1.647183979 1.946927424 2.199112815 2.344890758 2.331580947 2.177856315 1.957639713 1.735701433 1.547360390 1.407852950 1.319757011 1.276973065 1.269028702 1.284700855 1.313868835 1.347846730 1.379461965 1.403317257 1.416108825 1.417179203 1.403713132 1.464653231
//
IT	4549
RD	11
LK	-370505.952472
QD	-220.818239 -> -205.575889
RI	0.0618652450
TR	0.133361	0.034242
MT	5.989238
MM	C_pi: 1.120637, n_recomb: 38746.264241
RS	0	0.000000	0.145342	1722.768704	0.044463	0.005711
RS	1	0.006740	0.145342	1753.043730	0.045244	0.029257
RS	2	0.013934	0.145342	1778.114330	0.045891	0.043096
RS	3	0.021613	0.145342	1797.353678	0.046388	0.046685
RS	4	0.029809	0.243097	1095.312690	0.028269	0.027110
RS	5	0.038558	0.243097	1126.622256	0.029077	0.026296
RS	6	0.047897	0.451504	628.263350	0.016215	0.014227
RS	7	0.057865	0.451504	655.593685	0.016920	0.014847
RS	8	0.068504	0.663177	466.911464	0.012050	0.010650
RS	9	0.079861	0.663177	489.734767	0.012640	0.011274
RS	10	0.091984	0.970137	351.810179	0.009080	0.008126
RS	11	0.104923	0.970137	370.464721	0.009561	0.008540
RS	12	0.118734	1.321864	286.623113	0.007397	0.006630
RS	13	0.133476	1.321864	302.513117	0.007808	0.007010
RS	14	0.149212	1.658730	254.576083	0.006570	0.005959
RS	15	0.166009	1.658730	268.984391	0.006942	0.006338
RS	16	0.183937	1.974324	238.833928	0.006164	0.005708
RS	17	0.203074	1.974324	252.474669	0.006516	0.006074
RS	18	0.223501	2.248638	234.340301	0.006048	0.005718
RS	19	0.245304	2.248638	247.735107	0.006394	0.006076
RS	20	0.268577	2.414653	243.823421	0.006293	0.006053
RS	21	0.293418	2.414653	257.616435	0.006649	0.006436
RS	22	0.319934	2.408729	272.667762	0.007037	0.006894
RS	23	0.348236	2.408729	287.674792	0.007425	0.007360
RS	24	0.378447	2.247342	324.892132	0.008385	0.008425
RS	25	0.410693	2.247342	341.877600	0.008823	0.009015
RS	26	0.445113	2.011617	401.137757	0.010353	0.010720
RS	27	0.481852	2.011617	420.437736	0.010851	0.011435
RS	28	0.521068	1.773699	498.468291	0.012865	0.013714
RS	29	0.562927	1.773699	519.624127	0.013411	0.014527
RS	30	0.607607	1.572467	608.979931	0.015717	0.017183
RS	31	0.655298	1.572467	630.490424	0.016272	0.018028
RS	32	0.706203	1.424210	717.945916	0.018529	0.020672
RS	33	0.760540	1.424210	737.405380	0.019032	0.021433
RS	34	0.818539	1.331344	806.908772	0.020825	0.023551
RS	35	0.880446	1.331344	821.768536	0.021209	0.024096
RS	36	0.946527	1.287097	862.157497	0.022251	0.025315
RS	37	1.017060	1.287097	870.665685	0.022471	0.025570
RS	38	1.092348	1.280174	880.570265	0.022727	0.025843
RS	39	1.172710	1.280174	882.112997	0.022766	0.025814
RS	40	1.258488	1.298556	867.864048	0.022399	0.025351
RS	41	1.350047	1.298556	862.629891	0.022264	0.025092
RS	42	1.447778	1.331389	833.088759	0.021501	0.024188
RS	43	1.552095	1.331389	821.559248	0.021204	0.023755
RS	44	1.663443	1.369300	784.520757	0.020248	0.022660
RS	45	1.782296	1.369300	767.130378	0.019799	0.022095
RS	46	1.909159	1.404492	727.908177	0.018787	0.020973
RS	47	2.044572	1.404492	704.932653	0.018194	0.020295
RS	48	2.189112	1.431051	666.298621	0.017196	0.019221
RS	49	2.343393	1.431051	637.917011	0.016464	0.018431
RS	50	2.508073	1.445342	600.644909	0.015502	0.017418
RS	51	2.683852	1.445342	567.118307	0.014637	0.016510
RS	52	2.871478	1.446679	530.595046	0.013694	0.015525
RS	53	3.071750	1.446679	492.549845	0.012712	0.014495
RS	54	3.285520	1.432151	457.186097	0.011799	0.013533
RS	55	3.513697	1.432151	415.536339	0.010725	0.012384
RS	56	3.757253	1.432151	373.609066	0.009642	0.011212
RS	57	4.017225	1.432151	332.047825	0.008570	0.010032
RS	58	4.294717	1.499519	279.645516	0.007217	0.008530
RS	59	4.590913	1.499519	244.603643	0.006313	0.007501
RS	60	4.907071	1.499519	211.098672	0.005448	0.006504
RS	61	5.244538	1.499519	179.589944	0.004635	0.005557
RS	62	5.604749	1.499519	150.463895	0.003883	0.004673
RS	63	5.989238	1.499519	528.425878	0.013638	0.016648
PA	4+25*2+4+6 0.133360866 0.034242437 5.989237726 0.145341792 0.243097468 0.451504082 0.663177126 0.970137330 1.321863520 1.658730122 1.974323545 2.248638159 2.414653190 2.408728781 2.247342238 2.011616992 1.773698704 1.572467112 1.424210250 1.331344481 1.287096773 1.280173878 1.298556485 1.331388949 1.369299527 1.404492254 1.431050838 1.445342060 1.446678992 1.432150989 1.499518897
//
IT	4397
RD	12
LK	-370475.918207
QD	-212.878474 -> -198.637100
RI	0.0603072845
TR	0.131538	0.034495
MT	6.053684
MM	C_pi: 1.139447, n_recomb: 39668.927834
RS	0	0.000000	0.148222	1733.979623	0.043711	0.005646
RS	1	0.006758	0.148222	1766.165518	0.044523	0.028978
RS	2	0.013972	0.148222	1793.245889	0.045205	0.042739
RS	3	0.021674	0.148222	1814.580261	0.045743	0.046221
RS	4	0.029896	0.242834	1129.572491	0.028475	0.027442
RS	5	0.038674	0.242834	1161.863413	0.029289	0.026586
RS	6	0.048045	0.453191	644.856930	0.016256	0.014305
RS	7	0.058049	0.453191	673.022851	0.016966	0.014908
RS	8	0.068730	0.661069	482.701175	0.012168	0.010758
RS	9	0.080132	0.661069	506.316874	0.012764	0.011393
RS	10	0.092305	0.967709	363.496622	0.009163	0.008203
RS	11	0.105300	0.967709	382.799258	0.009650	0.008628
RS	12	0.119173	1.323356	295.121159	0.007440	0.006672
RS	13	0.133984	1.323356	311.522349	0.007853	0.007060
RS	14	0.149796	1.667944	261.043407	0.006581	0.005975
RS	15	0.166676	1.667944	275.866220	0.006954	0.006360
RS	16	0.184697	1.998017	243.434021	0.006137	0.005692
RS	17	0.203936	1.998017	257.398384	0.006489	0.006062
RS	18	0.224475	2.293848	237.077167	0.005976	0.005662
RS	19	0.246402	2.293848	250.706907	0.006320	0.006019
RS	20	0.269811	2.480598	245.103894	0.006179	0.005956
RS	21	0.294801	2.480598	259.071043	0.006531	0.006333
RS	22	0.321480	2.483211	273.363298	0.006891	0.006761
RS	23	0.349963	2.483211	288.542038	0.007274	0.007215
RS	24	0.380369	2.315173	326.264106	0.008225	0.008265
RS	25	0.412831	2.315173	343.497209	0.008659	0.008840
RS	26	0.447486	2.064650	404.748895	0.010203	0.010552
RS	27	0.484483	2.064650	424.447805	0.010700	0.011252
RS	28	0.523981	1.811216	506.053208	0.012757	0.013565
RS	29	0.566147	1.811216	527.797700	0.013305	0.014364
RS	30	0.611163	1.597415	622.069863	0.015682	0.017082
RS	31	0.659221	1.597415	644.319294	0.016242	0.017919
RS	32	0.710526	1.440597	737.130766	0.018582	0.020639
RS	33	0.765299	1.440597	757.348046	0.019092	0.021397
RS	34	0.823772	1.343028	831.190018	0.020953	0.023580
RS	35	0.886198	1.343028	846.665999	0.021343	0.024128
RS	36	0.952841	1.297275	889.194578	0.022415	0.025376
RS	37	1.023989	1.297275	898.093089	0.022640	0.025639
RS	38	1.099944	1.291259	907.768189	0.022884	0.025899
RS	39	1.181032	1.291259	909.504190	0.022927	0.025881
RS	40	1.267599	1.312199	893.367122	0.022521	0.025379
RS	41	1.360017	1.312199	888.217934	0.022391	0.025134
RS	42	1.458679	1.348530	856.096025	0.021581	0.024183
RS	43	1.564009	1.348530	844.622562	0.021292	0.023768
RS	44	1.676457	1.390218	805.075020	0.020295	0.022634
RS	45	1.796504	1.390218	787.745789	0.019858	0.022091
RS	46	1.924663	1.428850	746.521678	0.018819	0.020943
RS	47	2.061482	1.428850	723.595045	0.018241	0.020288
RS	48	2.207547	1.457988	683.613978	0.017233	0.019206
RS	49	2.363483	1.457988	655.208038	0.016517	0.018439
RS	50	2.529956	1.473675	617.177174	0.015558	0.017432
RS	51	2.707679	1.473675	583.463463	0.014708	0.016545
RS	52	2.897412	1.475191	546.551994	0.013778	0.015576
RS	53	3.099967	1.475191	508.063564	0.012808	0.014562
RS	54	3.316209	1.459519	472.523133	0.011912	0.013621
RS	55	3.547064	1.459519	430.083275	0.010842	0.012480
RS	56	3.793520	1.459519	387.256071	0.009762	0.011314
RS	57	4.056630	1.459519	344.701584	0.008689	0.010138
RS	58	4.337520	1.533134	289.902184	0.007308	0.008605
RS	59	4.637392	1.533134	254.142312	0.006407	0.007583
RS	60	4.957528	1.533134	219.844044	0.005542	0.006590
RS	61	5.299297	1.533134	187.487793	0.004726	0.005643
RS	62	5.664162	1.533134	157.482995	0.003970	0.004758
RS	63	6.053684	1.533134	559.241311	0.014098	0.017132
PA	4+25*2+4+6 0.131537660 0.034494885 6.053683765 0.148221804 0.242834103 0.453191126 0.661069154 0.967708693 1.323356102 1.667943830 1.998017476 2.293847843 2.480598265 2.483211338 2.315173406 2.064650001 1.811216014 1.597414815 1.440597328 1.343027658 1.297274964 1.291258834 1.312198777 1.348530212 1.390218192 1.428849756 1.457988401 1.473675465 1.475191058 1.459519002 1.533133805
//
IT	3890
RD	13
LK	-370447.845390
QD	-205.474842 -> -192.144143
RI	0.0588845078
TR	0.129811	0.034742
MT	6.115388
MM	C_pi: 1.157720, n_recomb: 40575.415816
RS	0	0.000000	0.150964	1745.581531	0.043021	0.005586
RS	1	0.006775	0.150964	1779.576092	0.043858	0.028718
RS	2	0.014008	0.150964	1808.557204	0.044573	0.042411
RS	3	0.021732	0.150964	1831.871759	0.045147	0.045800
RS	4	0.029978	0.242706	1162.652020	0.028654	0.027747
RS	5	0.038784	0.242706	1195.912434	0.029474	0.026855
RS	6	0.048186	0.455530	660.066648	0.016268	0.014359
RS	7	0.058225	0.455530	689.032724	0.016982	0.014946
RS	8	0.068944	0.659735	497.803279	0.012269	0.010856
RS	9	0.080389	0.659735	522.186909	0.012870	0.011498
RS	10	0.092609	0.965630	374.962394	0.009241	0.008278
RS	11	0.105658	0.965630	394.902748	0.009733	0.008711
RS	12	0.119590	1.324231	303.626504	0.007483	0.006716
RS	13	0.134466	1.324231	320.537926	0.007900	0.007111
RS	14	0.150351	1.675216	267.645315	0.006596	0.005996
RS	15	0.167311	1.675216	282.887494	0.006972	0.006387
RS	16	0.185420	2.018474	248.222977	0.006118	0.005683
RS	17	0.204756	2.018474	262.517944	0.006470	0.006056
RS	18	0.225401	2.335141	240.008191	0.005915	0.005615
RS	19	0.247446	2.335141	253.878819	0.006257	0.005971
RS	20	0.270984	2.543014	246.550688	0.006076	0.005868
RS	21	0.296116	2.543014	260.694409	0.006425	0.006240
RS	22	0.322951	2.555204	274.160363	0.006757	0.006638
RS	23	0.351604	2.555204	289.507529	0.007135	0.007082
RS	24	0.382199	2.381484	327.615734	0.008074	0.008115
RS	25	0.414865	2.381484	345.085652	0.008505	0.008676
RS	26	0.449745	2.116797	408.163134	0.010059	0.010392
RS	27	0.486988	2.116797	428.243253	0.010554	0.011077
RS	28	0.526754	1.848274	513.232139	0.012649	0.013418
RS	29	0.569214	1.848274	535.544952	0.013199	0.014206
RS	30	0.614550	1.622185	634.567888	0.015639	0.016978
RS	31	0.662957	1.622185	657.540479	0.016205	0.017808
RS	32	0.714644	1.456979	755.611860	0.018622	0.020598
RS	33	0.769833	1.456979	776.581428	0.019139	0.021355
RS	34	0.828760	1.354765	854.749547	0.021066	0.023599
RS	35	0.891679	1.354765	870.847205	0.021462	0.024151
RS	36	0.958861	1.307467	915.558765	0.022564	0.025428
RS	37	1.030594	1.307467	924.861306	0.022794	0.025698
RS	38	1.107187	1.302252	934.366736	0.023028	0.025948
RS	39	1.188968	1.302252	936.315209	0.023076	0.025940
RS	40	1.276290	1.325607	918.354212	0.022633	0.025403
RS	41	1.369528	1.325607	913.312017	0.022509	0.025171
RS	42	1.469082	1.365288	878.672927	0.021655	0.024178
RS	43	1.575380	1.365288	867.277581	0.021374	0.023780
RS	44	1.688879	1.410611	825.284109	0.020340	0.022610
RS	45	1.810068	1.410611	808.035542	0.019914	0.022086
RS	46	1.939466	1.452550	764.868858	0.018851	0.020916
RS	47	2.077631	1.452550	742.006726	0.018287	0.020283
RS	48	2.225156	1.484158	700.728850	0.017270	0.019194
RS	49	2.382674	1.484158	672.310882	0.016569	0.018449
RS	50	2.550864	1.501146	633.564694	0.015614	0.017448
RS	51	2.730448	1.501146	599.674110	0.014779	0.016580
RS	52	2.922199	1.502762	562.412894	0.013861	0.015627
RS	53	3.126939	1.502762	523.490317	0.012902	0.014628
RS	54	3.345550	1.485873	487.815617	0.012022	0.013708
RS	55	3.578970	1.485873	444.591671	0.010957	0.012575
RS	56	3.828204	1.485873	400.871804	0.009880	0.011414
RS	57	4.094322	1.485873	357.332164	0.008807	0.010241
RS	58	4.378468	1.565555	300.137887	0.007397	0.008679
RS	59	4.681864	1.565555	263.665025	0.006498	0.007664
RS	60	5.005814	1.565555	228.579994	0.005633	0.006674
RS	61	5.351710	1.565555	195.383553	0.004815	0.005728
RS	62	5.721039	1.565555	164.507433	0.004054	0.004841
RS	63	6.115388	1.565555	590.307760	0.014548	0.017607
PA	4+25*2+4+6 0.129810836 0.034741842 6.115388183 0.150963956 0.242705805 0.455530174 0.659734502 0.965630370 1.324230704 1.675216397 2.018474472 2.335140674 2.543014442 2.555203854 2.381483910 2.116797094 1.848273727 1.622185423 1.456979243 1.354765010 1.307466834 1.302252210 1.325607169 1.365288199 1.410610558 1.452550454 1.484157987 1.501145539 1.502762188 1.485873346 1.565554548
//
IT	4256
RD	14
LK	-370421.558671
QD	-198.549852 -> -186.050917
RI	0.0575867865
TR	0.128172	0.034983
MT	6.174548
MM	C_pi: 1.175471, n_recomb: 41465.501522
RS	0	0.000000	0.153569	1757.567404	0.042386	0.005530
RS	1	0.006791	0.153569	1793.277061	0.043247	0.028477
RS	2	0.014042	0.153569	1824.058519	0.043990	0.042110
RS	3	0.021787	0.153569	1849.246873	0.044597	0.045417
RS	4	0.030057	0.242663	1194.724525	0.028812	0.028028
RS	5	0.038888	0.242663	1228.940453	0.029638	0.027105
RS	6	0.048320	0.458416	673.988960	0.016254	0.014392
RS	7	0.058391	0.458416	703.720603	0.016971	0.014965
RS	8	0.069147	0.659058	512.235978	0.012353	0.010942
RS	9	0.080633	0.659058	537.363381	0.012959	0.011591
RS	10	0.092899	0.963881	386.190553	0.009314	0.008349
RS	11	0.105998	0.963881	406.757388	0.009810	0.008790
RS	12	0.119987	1.324619	312.110920	0.007527	0.006761
RS	13	0.134925	1.324619	329.530272	0.007947	0.007163
RS	14	0.150878	1.680839	274.347744	0.006616	0.006020
RS	15	0.167914	1.680839	290.012599	0.006994	0.006416
RS	16	0.186107	2.036069	253.164749	0.006105	0.005680
RS	17	0.205536	2.036069	267.795798	0.006458	0.006056
RS	18	0.226283	2.372875	243.094961	0.005863	0.005574
RS	19	0.248440	2.372875	257.211035	0.006203	0.005930
RS	20	0.272101	2.602140	248.129215	0.005984	0.005789
RS	21	0.297369	2.602140	262.451001	0.006329	0.006156
RS	22	0.324353	2.624840	275.032748	0.006633	0.006523
RS	23	0.353169	2.624840	290.544736	0.007007	0.006958
RS	24	0.383942	2.446357	328.932700	0.007933	0.007974
RS	25	0.416805	2.446357	346.628837	0.008359	0.008522
RS	26	0.451899	2.168121	411.377477	0.009921	0.010237
RS	27	0.489376	2.168121	431.821441	0.010414	0.010910
RS	28	0.529398	1.884891	520.016155	0.012541	0.013274
RS	29	0.572138	1.884891	542.877051	0.013092	0.014051
RS	30	0.617780	1.646774	646.488957	0.015591	0.016872
RS	31	0.666522	1.646774	670.168299	0.016162	0.017696
RS	32	0.718574	1.473330	773.403013	0.018652	0.020551
RS	33	0.774160	1.473330	795.118070	0.019175	0.021307
RS	34	0.833521	1.366522	877.596227	0.021164	0.023610
RS	35	0.896912	1.366522	894.319413	0.021568	0.024166
RS	36	0.964609	1.317644	941.250825	0.022700	0.025471
RS	37	1.036902	1.317644	950.969445	0.022934	0.025748
RS	38	1.114105	1.313134	960.364049	0.023161	0.025991
RS	39	1.196550	1.313134	962.542296	0.023213	0.025993
RS	40	1.284593	1.338777	942.817743	0.022737	0.025424
RS	41	1.378615	1.338777	937.902689	0.022619	0.025205
RS	42	1.479022	1.381670	900.808534	0.021724	0.024172
RS	43	1.586248	1.381670	889.511561	0.021452	0.023790
RS	44	1.700754	1.430495	845.133130	0.020382	0.022587
RS	45	1.823036	1.430495	827.983310	0.019968	0.022082
RS	46	1.953622	1.475626	782.928795	0.018881	0.020892
RS	47	2.093075	1.475626	760.146266	0.018332	0.020279
RS	48	2.241999	1.509600	717.619606	0.017306	0.019184
RS	49	2.401035	1.509600	689.202191	0.016621	0.018459
RS	50	2.570870	1.527801	649.782414	0.015670	0.017466
RS	51	2.752238	1.527801	615.726228	0.014849	0.016616
RS	52	2.945923	1.529451	578.152351	0.013943	0.015678
RS	53	3.152759	1.529451	538.806442	0.012994	0.014693
RS	54	3.373641	1.511281	503.039471	0.012132	0.013794
RS	55	3.609523	1.511281	459.039708	0.011070	0.012669
RS	56	3.861422	1.511281	414.436587	0.009995	0.011513
RS	57	4.130426	1.511281	369.921912	0.008921	0.010342
RS	58	4.417698	1.596857	310.337927	0.007484	0.008752
RS	59	4.724477	1.596857	273.158954	0.006588	0.007743
RS	60	5.052088	1.596857	237.295286	0.005723	0.006756
RS	61	5.401946	1.596857	203.267359	0.004902	0.005811
RS	62	5.775562	1.596857	171.528539	0.004137	0.004921
RS	63	6.174548	1.596857	621.582789	0.014990	0.018073
PA	4+25*2+4+6 0.128172278 0.034983261 6.174548161 0.153569029 0.242662927 0.458415696 0.659057514 0.963881471 1.324619198 1.680839189 2.036068673 2.372875460 2.602140093 2.624839992 2.446357325 2.168121413 1.884891043 1.646774022 1.473329992 1.366521767 1.317644480 1.313133953 1.338777262 1.381670470 1.430494891 1.475626116 1.509600216 1.527801468 1.529450944 1.511281391 1.596857304
//
IT	4542
RD	15
LK	-370396.903618
QD	-192.056214 -> -180.319622
RI	0.0563984316
TR	0.126616	0.035219
MT	6.231275
MM	C_pi: 1.192719, n_recomb: 42339.571405
RS	0	0.000000	0.156047	1769.852383	0.041801	0.005477
RS	1	0.006806	0.156047	1807.194064	0.042683	0.028253
RS	2	0.014075	0.156047	1839.686730	0.043451	0.041832
RS	3	0.021839	0.156047	1866.654403	0.044088	0.045068
RS	4	0.030131	0.242672	1225.937431	0.028955	0.028289
RS	5	0.038987	0.242672	1261.093990	0.029785	0.027341
RS	6	0.048447	0.461771	686.715218	0.016219	0.014408
RS	7	0.058550	0.461771	717.178932	0.016939	0.014966
RS	8	0.069340	0.658964	526.013144	0.012424	0.011019
RS	9	0.080866	0.658964	551.860503	0.013034	0.011673
RS	10	0.093175	0.962424	397.183471	0.009381	0.008418
RS	11	0.106322	0.962424	418.365554	0.009881	0.008865
RS	12	0.120364	1.324643	320.554213	0.007571	0.006807
RS	13	0.135362	1.324643	338.478261	0.007994	0.007214
RS	14	0.151380	1.685063	281.127484	0.006640	0.006048
RS	15	0.168489	1.685063	297.217285	0.007020	0.006449
RS	16	0.186762	2.051133	258.234498	0.006099	0.005681
RS	17	0.206279	2.051133	273.206103	0.006453	0.006060
RS	18	0.227124	2.407348	246.314075	0.005818	0.005540
RS	19	0.249387	2.407348	260.679398	0.006157	0.005895
RS	20	0.273166	2.658174	249.818528	0.005900	0.005716
RS	21	0.298563	2.658174	264.319458	0.006243	0.006080
RS	22	0.325689	2.692234	275.966130	0.006518	0.006417
RS	23	0.354661	2.692234	291.639433	0.006888	0.006843
RS	24	0.385604	2.509859	330.212369	0.007799	0.007840
RS	25	0.418654	2.509859	348.124775	0.008222	0.008377
RS	26	0.453953	2.218640	414.406934	0.009788	0.010089
RS	27	0.491654	2.218640	435.198398	0.010279	0.010750
RS	28	0.531921	1.921070	526.431718	0.012434	0.013134
RS	29	0.574929	1.921070	549.821183	0.012986	0.013900
RS	30	0.620863	1.671157	657.869609	0.015538	0.016766
RS	31	0.669924	1.671157	682.239358	0.016114	0.017583
RS	32	0.722324	1.489612	790.542582	0.018671	0.020499
RS	33	0.778291	1.489612	812.995646	0.019202	0.021254
RS	34	0.838066	1.378257	899.764793	0.021251	0.023614
RS	35	0.901909	1.378257	917.116170	0.021661	0.024173
RS	36	0.970098	1.327769	966.302651	0.022823	0.025508
RS	37	1.042927	1.327769	976.447777	0.023062	0.025792
RS	38	1.120713	1.323876	985.786655	0.023283	0.026028
RS	39	1.203794	1.323876	988.210056	0.023340	0.026040
RS	40	1.292528	1.351692	966.779476	0.022834	0.025441
RS	41	1.387302	1.351692	962.009534	0.022721	0.025235
RS	42	1.488525	1.397671	922.518700	0.021789	0.024165
RS	43	1.596638	1.397671	911.338191	0.021525	0.023799
RS	44	1.712109	1.449877	864.630956	0.020421	0.022565
RS	45	1.835439	1.449877	847.596185	0.020019	0.022078
RS	46	1.967162	1.498090	800.705541	0.018912	0.020869
RS	47	2.107850	1.498090	778.016348	0.018376	0.020276
RS	48	2.258114	1.534337	734.285193	0.017343	0.019176
RS	49	2.418604	1.534337	705.880176	0.016672	0.018471
RS	50	2.590016	1.553673	665.825422	0.015726	0.017485
RS	51	2.773095	1.553673	631.614782	0.014918	0.016652
RS	52	2.968634	1.555293	593.763946	0.014024	0.015730
RS	53	3.177481	1.555293	554.005718	0.013085	0.014758
RS	54	3.400542	1.535787	518.186690	0.012239	0.013879
RS	55	3.638784	1.535787	473.420044	0.011182	0.012761
RS	56	3.893241	1.535787	427.943669	0.010107	0.011610
RS	57	4.165015	1.535787	382.464603	0.009033	0.010442
RS	58	4.455286	1.627090	320.497860	0.007570	0.008824
RS	59	4.765313	1.627090	282.620060	0.006675	0.007820
RS	60	5.096440	1.627090	245.986149	0.005810	0.006837
RS	61	5.450102	1.627090	211.135609	0.004987	0.005892
RS	62	5.827835	1.627090	178.542838	0.004217	0.005000
RS	63	6.231275	1.627090	653.042354	0.015424	0.018530
PA	4+25*2+4+6 0.126615896 0.035219392 6.231275103 0.156046862 0.242672415 0.461771374 0.658964177 0.962424493 1.324642569 1.685063424 2.051132742 2.407348115 2.658174489 2.692233538 2.509858852 2.218640047 1.921069879 1.671156604 1.489612024 1.378257234 1.327768936 1.323875574 1.351691664 1.397671189 1.449876965 1.498089787 1.534336573 1.553673133 1.555292744 1.535786948 1.627089649
//
IT	4043
RD	16
LK	-370373.746459
QD	-185.952732 -> -174.916969
RI	0.0553087996
TR	0.125135	0.035450
MT	6.285769
MM	C_pi: 1.209487, n_recomb: 43197.665700
RS	0	0.000000	0.158404	1782.389718	0.041261	0.005428
RS	1	0.006820	0.158404	1821.288292	0.042162	0.028043
RS	2	0.014106	0.158404	1855.411366	0.042952	0.041574
RS	3	0.021888	0.158404	1884.072505	0.043615	0.044748
RS	4	0.030202	0.242708	1256.413567	0.029085	0.028535
RS	5	0.039082	0.242708	1292.494847	0.029920	0.027565
RS	6	0.048568	0.465524	698.340738	0.016166	0.014408
RS	7	0.058701	0.465524	729.504194	0.016888	0.014952
RS	8	0.069525	0.659363	539.168251	0.012481	0.011086
RS	9	0.081087	0.659363	565.712643	0.013096	0.011745
RS	10	0.093438	0.961265	407.923740	0.009443	0.008483
RS	11	0.106631	0.961265	429.709096	0.009948	0.008936
RS	12	0.120724	1.324349	328.948432	0.007615	0.006854
RS	13	0.135779	1.324349	347.373558	0.008041	0.007266
RS	14	0.151860	1.688065	287.968350	0.006666	0.006078
RS	15	0.169037	1.688065	304.484654	0.007049	0.006484
RS	16	0.187387	2.063943	263.410772	0.006098	0.005687
RS	17	0.206988	2.063943	278.726532	0.006452	0.006069
RS	18	0.227926	2.438851	249.641243	0.005779	0.005511
RS	19	0.250291	2.438851	264.258757	0.006117	0.005866
RS	20	0.274183	2.711321	251.597255	0.005824	0.005650
RS	21	0.299703	2.711321	266.277882	0.006164	0.006010
RS	22	0.326965	2.757507	276.944659	0.006411	0.006317
RS	23	0.356085	2.757507	292.775689	0.006778	0.006736
RS	24	0.387192	2.572041	331.451293	0.007673	0.007713
RS	25	0.420421	2.572041	349.570527	0.008092	0.008239
RS	26	0.455915	2.268397	417.256775	0.009659	0.009947
RS	27	0.493831	2.268397	438.380039	0.010148	0.010596
RS	28	0.534333	1.956821	532.496878	0.012327	0.012996
RS	29	0.577596	1.956821	556.395885	0.012880	0.013753
RS	30	0.623811	1.695334	668.730791	0.015481	0.016659
RS	31	0.673178	1.695334	693.774441	0.016060	0.017470
RS	32	0.725912	1.505813	807.051179	0.018683	0.020443
RS	33	0.782242	1.505813	830.233972	0.019219	0.021198
RS	34	0.842415	1.389953	921.272347	0.021327	0.023611
RS	35	0.906691	1.389953	939.253363	0.021743	0.024175
RS	36	0.975351	1.337826	990.725787	0.022935	0.025538
RS	37	1.048695	1.337826	1001.306422	0.023180	0.025828
RS	38	1.127040	1.334472	1010.640659	0.023396	0.026061
RS	39	1.210729	1.334472	1013.323057	0.023458	0.026082
RS	40	1.300126	1.364355	990.242281	0.022924	0.025456
RS	41	1.395620	1.364355	985.633739	0.022817	0.025261
RS	42	1.497627	1.413306	943.801508	0.021848	0.024158
RS	43	1.606592	1.413306	932.754009	0.021593	0.023807
RS	44	1.722988	1.468784	883.770537	0.020459	0.022544
RS	45	1.847323	1.468784	866.865996	0.020067	0.022074
RS	46	1.980138	1.519979	818.187407	0.018941	0.020848
RS	47	2.122012	1.519979	795.604791	0.018418	0.020273
RS	48	2.273562	1.558413	750.711270	0.017379	0.019169
RS	49	2.435448	1.558413	722.330573	0.016722	0.018482
RS	50	2.608376	1.578813	681.677900	0.015780	0.017504
RS	51	2.793097	1.578813	647.324533	0.014985	0.016688
RS	52	2.990418	1.580349	609.230596	0.014103	0.015781
RS	53	3.201197	1.580349	569.072221	0.013174	0.014822
RS	54	3.426351	1.559460	533.240156	0.012344	0.013963
RS	55	3.666863	1.559460	487.717242	0.011290	0.012852
RS	56	3.923777	1.559460	441.379189	0.010218	0.011705
RS	57	4.198215	1.559460	394.947853	0.009143	0.010539
RS	58	4.491370	1.656329	330.607787	0.007653	0.008894
RS	59	4.804520	1.656329	292.039684	0.006761	0.007896
RS	60	5.139027	1.656329	254.644964	0.005895	0.006915
RS	61	5.496350	1.656329	218.981568	0.005069	0.005970
RS	62	5.878043	1.656329	185.544354	0.004295	0.005077
RS	63	6.285769	1.656329	684.655386	0.015849	0.018978
PA	4+25*2+4+6 0.125134682 0.035450090 6.285768809 0.158403542 0.242707592 0.465523848 0.659363235 0.961265262 1.324349488 1.688065303 2.063943323 2.438851440 2.711321450 2.757507446 2.572040676 2.268396611 1.956820991 1.695333627 1.505812600 1.389952841 1.337825566 1.334472124 1.364354879 1.413306377 1.468784147 1.519979458 1.558413010 1.578813476 1.580349164 1.559459934 1.656329461
//
IT	4080
RD	17
LK	-370351.966168
QD	-180.204401 -> -169.814719
RI	0.0543036766
TR	0.123723	0.035675
MT	6.338197
MM	C_pi: 1.225811, n_recomb: 44040.348909
RS	0	0.000000	0.160652	1795.074338	0.040760	0.005382
RS	1	0.006834	0.160652	1835.463895	0.041677	0.027846
RS	2	0.014136	0.160652	1871.146758	0.042487	0.041335
RS	3	0.021936	0.160652	1901.426575	0.043175	0.044453
RS	4	0.030269	0.242752	1286.264047	0.029206	0.028768
RS	5	0.039172	0.242752	1323.254208	0.030046	0.027780
RS	6	0.048684	0.469621	708.955329	0.016098	0.014393
RS	7	0.058845	0.469621	740.787679	0.016821	0.014925
RS	8	0.069701	0.660202	551.725641	0.012528	0.011145
RS	9	0.081299	0.660202	578.944973	0.013146	0.011807
RS	10	0.093689	0.960374	418.419643	0.009501	0.008545
RS	11	0.106926	0.960374	440.796684	0.010009	0.009004
RS	12	0.121068	1.323841	337.279085	0.007658	0.006900
RS	13	0.136177	1.323841	356.201095	0.008088	0.007317
RS	14	0.152318	1.690042	294.855262	0.006695	0.006110
RS	15	0.169562	1.690042	311.799018	0.007080	0.006521
RS	16	0.187984	2.074738	268.682432	0.006101	0.005696
RS	17	0.207666	2.074738	284.345589	0.006456	0.006081
RS	18	0.228693	2.467627	253.064156	0.005746	0.005487
RS	19	0.251156	2.467627	267.936513	0.006084	0.005842
RS	20	0.275155	2.761777	253.452656	0.005755	0.005590
RS	21	0.300794	2.761777	268.313384	0.006092	0.005946
RS	22	0.328186	2.820769	277.962239	0.006312	0.006224
RS	23	0.357449	2.820769	293.947736	0.006675	0.006636
RS	24	0.388712	2.632983	332.650607	0.007553	0.007593
RS	25	0.422112	2.632983	350.967953	0.007969	0.008109
RS	26	0.457794	2.317426	419.942920	0.009535	0.009811
RS	27	0.495916	2.317426	441.383412	0.010022	0.010449
RS	28	0.536642	1.992163	538.238900	0.012221	0.012862
RS	29	0.580152	1.992163	562.629434	0.012775	0.013610
RS	30	0.626635	1.719299	679.111274	0.015420	0.016551
RS	31	0.676295	1.719299	704.812842	0.016004	0.017357
RS	32	0.729349	1.521914	822.971493	0.018687	0.020384
RS	33	0.786029	1.521914	846.875561	0.019230	0.021138
RS	34	0.846583	1.401591	942.158473	0.021393	0.023603
RS	35	0.911274	1.401591	960.769871	0.021816	0.024171
RS	36	0.980388	1.347800	1014.556597	0.023037	0.025562
RS	37	1.054224	1.347800	1025.580628	0.023287	0.025860
RS	38	1.133107	1.344916	1034.958860	0.023500	0.026089
RS	39	1.217380	1.344916	1037.912604	0.023567	0.026119
RS	40	1.307414	1.376770	1013.233263	0.023007	0.025468
RS	41	1.403600	1.376770	1008.800742	0.022906	0.025285
RS	42	1.506360	1.428590	964.678113	0.021904	0.024150
RS	43	1.616143	1.428590	953.778526	0.021657	0.023813
RS	44	1.733428	1.487238	902.568793	0.020494	0.022523
RS	45	1.858730	1.487238	885.808069	0.020114	0.022070
RS	46	1.992594	1.541324	835.385850	0.018969	0.020828
RS	47	2.135608	1.541324	812.921787	0.018459	0.020271
RS	48	2.288395	1.581868	766.903840	0.017414	0.019164
RS	49	2.451624	1.581868	738.558609	0.016770	0.018495
RS	50	2.626009	1.603269	697.341833	0.015834	0.017524
RS	51	2.812311	1.603269	662.857119	0.015051	0.016724
RS	52	3.011346	1.604672	624.551981	0.014181	0.015832
RS	53	3.223983	1.604672	584.005531	0.013261	0.014885
RS	54	3.451153	1.582360	548.197128	0.012448	0.014046
RS	55	3.693848	1.582360	501.928881	0.011397	0.012941
RS	56	3.953129	1.582360	454.740955	0.010326	0.011798
RS	57	4.230131	1.582360	407.369626	0.009250	0.010634
RS	58	4.526063	1.684645	340.666299	0.007735	0.008964
RS	59	4.842220	1.684645	301.416601	0.006844	0.007970
RS	60	5.179985	1.684645	263.270557	0.005978	0.006992
RS	61	5.540832	1.684645	226.804024	0.005150	0.006047
RS	62	5.926342	1.684645	192.531790	0.004372	0.005152
RS	63	6.338197	1.684645	716.408628	0.016267	0.019418
PA	4+25*2+4+6 0.123722625 0.035675275 6.338197373 0.160652490 0.242751571 0.469620694 0.660202078 0.960374197 1.323840500 1.690042216 2.074737643 2.467627104 2.761776559 2.820769050 2.632982707 2.317426446 1.992162517 1.719298688 1.521914365 1.401591278 1.347800160 1.344916220 1.376770292 1.428590140 1.487237519 1.541324308 1.581867674 1.603268631 1.604672117 1.582360100 1.684644659
//
IT	4146
RD	18
LK	-370331.456136
QD	-174.779765 -> -164.987166
RI	0.0533736330
TR	0.122375	0.035895
MT	6.388667
MM	C_pi: 1.241706, n_recomb: 44867.895610
RS	0	0.000000	0.162802	1807.843514	0.040293	0.005339
RS	1	0.006848	0.162802	1849.664500	0.041225	0.027661
RS	2	0.014164	0.162802	1886.843459	0.042053	0.041111
RS	3	0.021981	0.162802	1918.674617	0.042763	0.044180
RS	4	0.030334	0.242787	1315.592474	0.029321	0.028991
RS	5	0.039259	0.242787	1353.475057	0.030166	0.027988
RS	6	0.048794	0.474014	718.637757	0.016017	0.014367
RS	7	0.058983	0.474014	751.109186	0.016740	0.014887
RS	8	0.069869	0.661429	563.706848	0.012564	0.011196
RS	9	0.081501	0.661429	591.579555	0.013185	0.011861
RS	10	0.093929	0.959736	428.668492	0.009554	0.008604
RS	11	0.107209	0.959736	451.625474	0.010066	0.009068
RS	12	0.121397	1.323170	345.535809	0.007701	0.006946
RS	13	0.136558	1.323170	364.950016	0.008134	0.007367
RS	14	0.152756	1.691156	301.771891	0.006726	0.006144
RS	15	0.170063	1.691156	319.143290	0.007113	0.006559
RS	16	0.188556	2.083768	274.030419	0.006107	0.005708
RS	17	0.208315	2.083768	290.043378	0.006464	0.006096
RS	18	0.229427	2.493905	256.567599	0.005718	0.005466
RS	19	0.251984	2.493905	271.696905	0.006055	0.005822
RS	20	0.276086	2.809675	255.374211	0.005692	0.005535
RS	21	0.301839	2.809675	270.415266	0.006027	0.005888
RS	22	0.329355	2.882099	279.011353	0.006219	0.006137
RS	23	0.358755	2.882099	295.148167	0.006578	0.006542
RS	24	0.390168	2.692717	333.811395	0.007440	0.007479
RS	25	0.423732	2.692717	352.318681	0.007852	0.007986
RS	26	0.459595	2.365745	422.475835	0.009416	0.009679
RS	27	0.497913	2.365745	444.219747	0.009901	0.010308
RS	28	0.538855	2.027094	543.678178	0.012117	0.012731
RS	29	0.582601	2.027094	568.542872	0.012671	0.013470
RS	30	0.629342	1.743035	689.039469	0.015357	0.016444
RS	31	0.679284	1.743035	715.383119	0.015944	0.017245
RS	32	0.732645	1.537897	838.331612	0.018684	0.020322
RS	33	0.789660	1.537897	862.948003	0.019233	0.021076
RS	34	0.850580	1.413148	962.450497	0.021451	0.023591
RS	35	0.915671	1.413148	981.691998	0.021880	0.024162
RS	36	0.985219	1.357672	1037.817295	0.023131	0.025582
RS	37	1.059529	1.357672	1049.291293	0.023386	0.025886
RS	38	1.138928	1.355195	1058.758597	0.023597	0.026114
RS	39	1.223764	1.355195	1061.994534	0.023669	0.026153
RS	40	1.314409	1.388931	1035.766782	0.023085	0.025479
RS	41	1.411260	1.388931	1031.523194	0.022990	0.025307
RS	42	1.514744	1.443523	985.158290	0.021957	0.024142
RS	43	1.625313	1.443523	974.419851	0.021718	0.023819
RS	44	1.743454	1.505248	921.029282	0.020528	0.022504
RS	45	1.869685	1.505248	904.424696	0.020158	0.022066
RS	46	2.004559	1.562142	852.300123	0.018996	0.020810
RS	47	2.148669	1.562142	829.965738	0.018498	0.020270
RS	48	2.302646	1.604724	782.858978	0.017448	0.019160
RS	49	2.467168	1.604724	754.559912	0.016817	0.018507
RS	50	2.642955	1.627068	712.810954	0.015887	0.017544
RS	51	2.830778	1.627068	678.206205	0.015116	0.016759
RS	52	3.031464	1.628297	639.719907	0.014258	0.015882
RS	53	3.245891	1.628297	598.797797	0.013346	0.014947
RS	54	3.475000	1.604529	563.048470	0.012549	0.014128
RS	55	3.719799	1.604529	516.046546	0.011501	0.013028
RS	56	3.981360	1.604529	468.021239	0.010431	0.011889
RS	57	4.260831	1.604529	419.722847	0.009355	0.010727
RS	58	4.559439	1.712082	350.667937	0.007816	0.009032
RS	59	4.878494	1.712082	310.745895	0.006926	0.008043
RS	60	5.219396	1.712082	271.858456	0.006059	0.007068
RS	61	5.583642	1.712082	234.598876	0.005229	0.006123
RS	62	5.972829	1.712082	199.501370	0.004446	0.005225
RS	63	6.388667	1.712082	748.279902	0.016677	0.019850
PA	4+25*2+4+6 0.122375071 0.035895129 6.388666561 0.162802105 0.242787049 0.474014139 0.661429203 0.959735825 1.323170421 1.691155533 2.083768083 2.493904780 2.809675489 2.882098508 2.692717075 2.365744655 2.027093604 1.743035096 1.537897299 1.413147720 1.357672386 1.355194753 1.388930881 1.443523173 1.505247603 1.562142070 1.604724269 1.627067838 1.628297040 1.604528512 1.712081913
//
IT	4000
RD	19
LK	-370312.121013
QD	-169.651930 -> -160.412355
RI	0.0525102426
TR	0.121087	0.036109
MT	6.437359
MM	C_pi: 1.257200, n_recomb: 45680.564195
RS	0	0.000000	0.164861	1820.642635	0.039856	0.005298
RS	1	0.006860	0.164861	1863.841251	0.040802	0.027486
RS	2	0.014191	0.164861	1902.458877	0.041647	0.040901
RS	3	0.022025	0.164861	1935.780746	0.042376	0.043926
RS	4	0.030396	0.242803	1344.479830	0.029432	0.029206
RS	5	0.039341	0.242803	1383.238227	0.030281	0.028191
RS	6	0.048900	0.478667	727.459096	0.015925	0.014331
RS	7	0.059115	0.478667	760.540910	0.016649	0.014839
RS	8	0.070031	0.662997	575.138609	0.012590	0.011239
RS	9	0.081695	0.662997	603.643937	0.013214	0.011907
RS	10	0.094160	0.959321	438.677236	0.009603	0.008660
RS	11	0.107479	0.959321	462.202722	0.010118	0.009128
RS	12	0.121713	1.322380	353.712338	0.007743	0.006992
RS	13	0.136923	1.322380	373.613820	0.008179	0.007417
RS	14	0.153176	1.691518	308.710032	0.006758	0.006179
RS	15	0.170544	1.691518	326.508942	0.007148	0.006598
RS	16	0.189104	2.091218	279.444554	0.006117	0.005723
RS	17	0.208937	2.091218	295.809347	0.006476	0.006113
RS	18	0.230131	2.517899	260.139184	0.005695	0.005449
RS	19	0.252779	2.517899	275.527149	0.006032	0.005806
RS	20	0.276980	2.855205	257.348921	0.005634	0.005484
RS	21	0.302841	2.855205	272.570231	0.005967	0.005835
RS	22	0.330477	2.941614	280.083301	0.006131	0.006055
RS	23	0.360009	2.941614	296.368321	0.006488	0.006454
RS	24	0.391566	2.751303	334.933471	0.007332	0.007371
RS	25	0.425288	2.751303	353.623028	0.007741	0.007869
RS	26	0.461324	2.413399	424.862162	0.009301	0.009553
RS	27	0.499832	2.413399	446.896377	0.009783	0.010172
RS	28	0.540982	2.061639	548.831038	0.012015	0.012603
RS	29	0.584954	2.061639	574.153196	0.012569	0.013334
RS	30	0.631943	1.766554	698.537396	0.015292	0.016338
RS	31	0.682156	1.766554	725.507566	0.015882	0.017134
RS	32	0.735813	1.553762	853.155795	0.018677	0.020258
RS	33	0.793151	1.553762	878.475297	0.019231	0.021011
RS	34	0.854423	1.424621	982.169683	0.021501	0.023575
RS	35	0.919898	1.424621	1002.040359	0.021936	0.024149
RS	36	0.989865	1.367444	1060.525171	0.023216	0.025597
RS	37	1.064632	1.367444	1072.454840	0.023477	0.025908
RS	38	1.144528	1.365314	1082.054935	0.023687	0.026135
RS	39	1.229905	1.365314	1085.582803	0.023765	0.026183
RS	40	1.321139	1.400852	1057.852935	0.023158	0.025487
RS	41	1.418631	1.400852	1053.810090	0.023069	0.025326
RS	42	1.522812	1.458128	1005.249316	0.022006	0.024134
RS	43	1.634140	1.458128	994.684146	0.021775	0.023823
RS	44	1.753105	1.522843	939.156869	0.020559	0.022485
RS	45	1.880232	1.522843	922.719688	0.020199	0.022063
RS	46	2.016079	1.582470	868.930247	0.019022	0.020793
RS	47	2.161246	1.582470	846.736041	0.018536	0.020268
RS	48	2.316372	1.627026	798.574198	0.017482	0.019156
RS	49	2.482139	1.627026	770.331649	0.016863	0.018519
RS	50	2.659278	1.650263	728.079394	0.015938	0.017565
RS	51	2.848570	1.650263	693.366054	0.015179	0.016794
RS	52	3.050847	1.651280	654.727351	0.014333	0.015932
RS	53	3.267001	1.651280	613.442374	0.013429	0.015007
RS	54	3.497984	1.626027	577.786176	0.012648	0.014208
RS	55	3.744812	1.626027	530.062939	0.011604	0.013114
RS	56	4.008573	1.626027	481.213383	0.010534	0.011979
RS	57	4.290428	1.626027	432.001440	0.009457	0.010818
RS	58	4.591620	1.738713	360.607459	0.007894	0.009099
RS	59	4.913474	1.738713	320.022953	0.007006	0.008115
RS	60	5.257407	1.738713	280.404555	0.006138	0.007141
RS	61	5.624935	1.738713	242.362427	0.005306	0.006196
RS	62	6.017676	1.738713	206.449739	0.004519	0.005297
RS	63	6.437359	1.738713	780.249435	0.017081	0.020275
PA	4+25*2+4+6 0.121086550 0.036109440 6.437359477 0.164860623 0.242803141 0.478666917 0.662997342 0.959321206 1.322380489 1.691517810 2.091218231 2.517898996 2.855205479 2.941613582 2.751302860 2.413399054 2.061638691 1.766553975 1.553762086 1.424621217 1.367444070 1.365313711 1.400852171 1.458128063 1.522842543 1.582470046 1.627025795 1.650262542 1.651280219 1.626026641 1.738713082
//
IT	4633
RD	20
LK	-370293.874260
QD	-164.797271 -> -156.070957
RI	0.0517042959
TR	0.119853	0.036318
MT	6.484365
MM	C_pi: 1.272313, n_recomb: 46478.758167
RS	0	0.000000	0.166839	1833.383778	0.039446	0.005259
RS	1	0.006872	0.166839	1877.911895	0.040404	0.027321
RS	2	0.014217	0.166839	1917.917202	0.041264	0.040703
RS	3	0.022066	0.166839	1952.676359	0.042012	0.043688
RS	4	0.030455	0.242786	1373.031563	0.029541	0.029414
RS	5	0.039420	0.242786	1412.648866	0.030393	0.028389
RS	6	0.049002	0.483539	735.499753	0.015824	0.014285
RS	7	0.059242	0.483539	769.164647	0.016549	0.014783
RS	8	0.070185	0.664864	586.049353	0.012609	0.011276
RS	9	0.081881	0.664864	615.167358	0.013235	0.011945
RS	10	0.094381	0.959127	448.443211	0.009648	0.008714
RS	11	0.107739	0.959127	472.525661	0.010166	0.009185
RS	12	0.122016	1.321518	361.800364	0.007784	0.007037
RS	13	0.137273	1.321518	382.183834	0.008223	0.007465
RS	14	0.153580	1.691260	315.656837	0.006791	0.006216
RS	15	0.171006	1.691260	333.882543	0.007184	0.006638
RS	16	0.189631	2.097273	284.913659	0.006130	0.005740
RS	17	0.209535	2.097273	301.631842	0.006490	0.006133
RS	18	0.230808	2.539784	263.770816	0.005675	0.005436
RS	19	0.253542	2.539784	279.418901	0.006012	0.005793
RS	20	0.277838	2.898484	259.370953	0.005580	0.005437
RS	21	0.303805	2.898484	274.772410	0.005912	0.005786
RS	22	0.331555	2.999378	281.175180	0.006050	0.005978
RS	23	0.361213	2.999378	297.605521	0.006403	0.006372
RS	24	0.392910	2.808788	336.017820	0.007229	0.007268
RS	25	0.426784	2.808788	354.882446	0.007635	0.007757
RS	26	0.462986	2.460397	427.114507	0.009189	0.009431
RS	27	0.501677	2.460397	449.426746	0.009670	0.010041
RS	28	0.543026	2.095796	553.718610	0.011913	0.012478
RS	29	0.587217	2.095796	579.482309	0.012468	0.013201
RS	30	0.634445	1.789848	707.631829	0.015225	0.016232
RS	31	0.684918	1.789848	735.213317	0.015818	0.017023
RS	32	0.738860	1.569491	867.475836	0.018664	0.020192
RS	33	0.796510	1.569491	893.489025	0.019224	0.020945
RS	34	0.858121	1.435996	1001.345105	0.021544	0.023555
RS	35	0.923966	1.435996	1021.843341	0.021985	0.024133
RS	36	0.994336	1.377098	1082.708683	0.023295	0.025609
RS	37	1.069543	1.377098	1095.098587	0.023561	0.025926
RS	38	1.149918	1.375263	1104.871247	0.023772	0.026154
RS	39	1.235816	1.375263	1108.699446	0.023854	0.026210
RS	40	1.327618	1.412529	1079.511870	0.023226	0.025495
RS	41	1.425729	1.412529	1075.680033	0.023143	0.025344
RS	42	1.530582	1.472407	1024.966195	0.022052	0.024125
RS	43	1.642641	1.472407	1014.584932	0.021829	0.023827
RS	44	1.762401	1.540034	956.959844	0.020589	0.022467
RS	45	1.890392	1.540034	940.700252	0.020239	0.022059
RS	46	2.027178	1.602323	885.282195	0.019047	0.020776
RS	47	2.173365	1.602323	863.237688	0.018573	0.020267
RS	48	2.329598	1.648793	814.051395	0.017514	0.019153
RS	49	2.496568	1.648793	785.875113	0.016908	0.018532
RS	50	2.675013	1.672877	743.147167	0.015989	0.017585
RS	51	2.865721	1.672877	708.336227	0.015240	0.016828
RS	52	3.069535	1.673651	669.571555	0.014406	0.015980
RS	53	3.287357	1.673651	627.936410	0.013510	0.015067
RS	54	3.520147	1.646888	592.406042	0.012746	0.014286
RS	55	3.768936	1.646888	543.974036	0.011704	0.013198
RS	56	4.034822	1.646888	494.313530	0.010635	0.012066
RS	57	4.318981	1.646888	444.201707	0.009557	0.010907
RS	58	4.622668	1.764579	370.481672	0.007971	0.009165
RS	59	4.947226	1.764579	329.244854	0.007084	0.008184
RS	60	5.294088	1.764579	288.906134	0.006216	0.007213
RS	61	5.664788	1.764579	250.092117	0.005381	0.006268
RS	62	6.060963	1.764579	213.374471	0.004591	0.005367
RS	63	6.484365	1.764579	812.301365	0.017477	0.020692
PA	4+25*2+4+6 0.119853290 0.036318397 6.484365371 0.166839416 0.242786324 0.483538660 0.664863843 0.959126794 1.321517882 1.691260109 2.097272552 2.539784039 2.898483825 2.999378366 2.808788065 2.460397083 2.095796300 1.789848138 1.569491212 1.435995622 1.377098295 1.375262787 1.412528766 1.472406531 1.540033731 1.602322682 1.648793155 1.672876661 1.673651397 1.646888206 1.764579332
//
IT	4363
RD	21
LK	-370276.638195
QD	-160.194606 -> -151.945527
RI	0.0509500065
TR	0.118671	0.036522
MT	6.529855
MM	C_pi: 1.287071, n_recomb: 47262.768948
RS	0	0.000000	0.168745	1846.035186	0.039059	0.005223
RS	1	0.006884	0.168745	1891.848759	0.040028	0.027164
RS	2	0.014242	0.168745	1933.195178	0.040903	0.040515
RS	3	0.022106	0.168745	1969.342902	0.041668	0.043463
RS	4	0.030512	0.242735	1401.287690	0.029649	0.029618
RS	5	0.039497	0.242735	1441.747252	0.030505	0.028585
RS	6	0.049100	0.488608	742.812924	0.015717	0.014232
RS	7	0.059364	0.488608	777.034548	0.016441	0.014720
RS	8	0.070334	0.666997	596.462585	0.012620	0.011307
RS	9	0.082060	0.666997	626.174072	0.013249	0.011977
RS	10	0.094593	0.959130	457.974060	0.009690	0.008764
RS	11	0.107989	0.959130	482.602303	0.010211	0.009238
RS	12	0.122307	1.320608	369.796983	0.007824	0.007082
RS	13	0.137611	1.320608	390.657087	0.008266	0.007513
RS	14	0.153968	1.690467	322.606551	0.006826	0.006253
RS	15	0.171451	1.690467	341.258133	0.007220	0.006679
RS	16	0.190138	2.102077	290.430715	0.006145	0.005758
RS	17	0.210111	2.102077	307.503605	0.006506	0.006155
RS	18	0.231459	2.559762	267.451511	0.005659	0.005425
RS	19	0.254277	2.559762	283.360806	0.005995	0.005782
RS	20	0.278665	2.939659	261.432424	0.005531	0.005394
RS	21	0.304732	2.939659	277.013799	0.005861	0.005740
RS	22	0.332594	3.055483	282.282598	0.005973	0.005905
RS	23	0.362374	3.055483	298.855527	0.006323	0.006294
RS	24	0.394204	2.865222	337.065982	0.007132	0.007169
RS	25	0.428225	2.865222	356.098969	0.007534	0.007651
RS	26	0.464588	2.506776	429.240578	0.009082	0.009314
RS	27	0.503455	2.506776	451.819259	0.009560	0.009915
RS	28	0.544996	2.129587	558.356868	0.011814	0.012356
RS	29	0.589398	2.129587	584.546899	0.012368	0.013072
RS	30	0.636856	1.812926	716.345084	0.015157	0.016127
RS	31	0.687582	1.812926	744.523083	0.015753	0.016914
RS	32	0.741799	1.585091	881.313961	0.018647	0.020125
RS	33	0.799749	1.585091	908.011320	0.019212	0.020878
RS	34	0.861687	1.447271	1019.999811	0.021581	0.023532
RS	35	0.927890	1.447271	1041.123454	0.022028	0.024114
RS	36	0.998650	1.386641	1104.385176	0.023367	0.025618
RS	37	1.074281	1.386641	1117.239171	0.023639	0.025941
RS	38	1.155119	1.385051	1127.222412	0.023850	0.026170
RS	39	1.241522	1.385051	1131.358431	0.023938	0.026234
RS	40	1.333872	1.423978	1100.754319	0.023290	0.025501
RS	41	1.432580	1.423978	1097.142825	0.023214	0.025360
RS	42	1.538083	1.486382	1044.316338	0.022096	0.024116
RS	43	1.650849	1.486382	1034.128736	0.021880	0.023831
RS	44	1.771378	1.556850	974.443343	0.020618	0.022449
RS	45	1.900204	1.556850	958.370697	0.020277	0.022055
RS	46	2.037898	1.621737	901.356972	0.019071	0.020760
RS	47	2.185072	1.621737	879.471203	0.018608	0.020266
RS	48	2.342376	1.670069	829.289114	0.017546	0.019151
RS	49	2.510510	1.670069	801.188611	0.016952	0.018544
RS	50	2.690218	1.694960	758.010127	0.016038	0.017605
RS	51	2.882297	1.694960	723.112686	0.015300	0.016862
RS	52	3.087599	1.695464	684.247471	0.014478	0.016028
RS	53	3.307034	1.695464	642.275117	0.013589	0.015125
RS	54	3.541574	1.667174	606.900838	0.012841	0.014363
RS	55	3.792261	1.667174	557.773408	0.011802	0.013280
RS	56	4.060205	1.667174	507.315974	0.010734	0.012151
RS	57	4.346594	1.667174	456.318597	0.009655	0.010994
RS	58	4.652698	1.789748	380.287095	0.008046	0.009230
RS	59	4.979875	1.789748	338.408510	0.007160	0.008253
RS	60	5.329574	1.789748	297.360410	0.006292	0.007283
RS	61	5.703347	1.789748	257.785395	0.005454	0.006339
RS	62	6.102850	1.789748	220.273204	0.004661	0.005435
RS	63	6.529855	1.789748	844.420304	0.017867	0.021102
PA	4+25*2+4+6 0.118670618 0.036521797 6.529855061 0.168744843 0.242734691 0.488607954 0.666996833 0.959129995 1.320607947 1.690467363 2.102076829 2.559761741 2.939659491 3.055482842 2.865222264 2.506776078 2.129586692 1.812925861 1.585090690 1.447271171 1.386640757 1.385051480 1.423977621 1.486382497 1.556850239 1.621737117 1.670069261 1.694960003 1.695463951 1.667174011 1.789747587
//
IT	4330
RD	22
LK	-370260.341389
QD	-155.824931 -> -148.020353
RI	0.0502414066
TR	0.117536	0.036720
MT	6.573895
MM	C_pi: 1.301487, n_recomb: 48032.919091
RS	0	0.000000	0.170585	1858.543681	0.038693	0.005188
RS	1	0.006895	0.170585	1905.602376	0.039673	0.027014
RS	2	0.014266	0.170585	1948.247537	0.040561	0.040335
RS	3	0.022145	0.170585	1985.739784	0.041341	0.043251
RS	4	0.030567	0.242644	1429.298355	0.029757	0.029819
RS	5	0.039570	0.242644	1470.583528	0.030616	0.028779
RS	6	0.049194	0.493850	749.456154	0.015603	0.014171
RS	7	0.059481	0.493850	784.209165	0.016326	0.014651
RS	8	0.070478	0.669362	606.404958	0.012625	0.011332
RS	9	0.082232	0.669362	636.691473	0.013255	0.012003
RS	10	0.094798	0.959313	467.274914	0.009728	0.008812
RS	11	0.108230	0.959313	492.437962	0.010252	0.009289
RS	12	0.122588	1.319678	377.696719	0.007863	0.007125
RS	13	0.137935	1.319678	399.027852	0.008307	0.007559
RS	14	0.154342	1.689211	329.553421	0.006861	0.006290
RS	15	0.171879	1.689211	348.629690	0.007258	0.006720
RS	16	0.190626	2.105767	295.987622	0.006162	0.005779
RS	17	0.210665	2.105767	313.416175	0.006525	0.006178
RS	18	0.232087	2.577934	271.179100	0.005646	0.005417
RS	19	0.254985	2.577934	287.350683	0.005982	0.005775
RS	20	0.279462	2.978841	263.527918	0.005486	0.005354
RS	21	0.305627	2.978841	279.288889	0.005815	0.005698
RS	22	0.333596	3.109997	283.401690	0.005900	0.005837
RS	23	0.363493	3.109997	300.114555	0.006248	0.006220
RS	24	0.395452	2.920648	338.078058	0.007038	0.007075
RS	25	0.429615	2.920648	357.273029	0.007438	0.007550
RS	26	0.466133	2.552552	431.248171	0.008978	0.009201
RS	27	0.505169	2.552552	454.082310	0.009454	0.009794
RS	28	0.546897	2.163014	562.761031	0.011716	0.012237
RS	29	0.591502	2.163014	589.362790	0.012270	0.012947
RS	30	0.639183	1.835781	724.698985	0.015088	0.016023
RS	31	0.690152	1.835781	753.459004	0.015686	0.016806
RS	32	0.744635	1.600549	894.694848	0.018627	0.020057
RS	33	0.802874	1.600549	922.066700	0.019197	0.020809
RS	34	0.865130	1.458438	1038.155941	0.021613	0.023507
RS	35	0.931678	1.458438	1059.902291	0.022066	0.024093
RS	36	1.002815	1.396060	1125.576397	0.023433	0.025623
RS	37	1.078856	1.396060	1138.897433	0.023711	0.025953
RS	38	1.160141	1.394673	1149.126140	0.023924	0.026184
RS	39	1.247031	1.394673	1153.576420	0.024016	0.026256
RS	40	1.339913	1.435195	1121.596031	0.023351	0.025506
RS	41	1.439198	1.435195	1118.212983	0.023280	0.025374
RS	42	1.545330	1.500059	1063.311033	0.022137	0.024107
RS	43	1.658779	1.500059	1053.325715	0.021929	0.023833
RS	44	1.780051	1.573298	991.616137	0.020645	0.022432
RS	45	1.909686	1.573298	975.738708	0.020314	0.022051
RS	46	2.048258	1.640723	917.160138	0.019094	0.020745
RS	47	2.196386	1.640723	895.441237	0.018642	0.020265
RS	48	2.354728	1.690870	844.289196	0.017577	0.019149
RS	49	2.523987	1.690870	816.273390	0.016994	0.018556
RS	50	2.704918	1.716530	772.668635	0.016086	0.017625
RS	51	2.898324	1.716530	737.695271	0.015358	0.016894
RS	52	3.105066	1.716741	698.752514	0.014547	0.016075
RS	53	3.326063	1.716741	656.455753	0.013667	0.015181
RS	54	3.562299	1.686909	621.266968	0.012934	0.014439
RS	55	3.814823	1.686909	571.457458	0.011897	0.013360
RS	56	4.084760	1.686909	520.217132	0.010830	0.012235
RS	57	4.373310	1.686909	468.348561	0.009751	0.011079
RS	58	4.681755	1.814249	390.020526	0.008120	0.009293
RS	59	5.011469	1.814249	347.510905	0.007235	0.008320
RS	60	5.363918	1.814249	305.764518	0.006366	0.007352
RS	61	5.740669	1.814249	265.439532	0.005526	0.006407
RS	62	6.143397	1.814249	227.143338	0.004729	0.005502
RS	63	6.573895	1.814249	876.589661	0.018250	0.021505
PA	4+25*2+4+6 0.117535576 0.036719840 6.573894916 0.170584729 0.242644410 0.493850149 0.669362480 0.959312935 1.319678488 1.689211494 2.105767475 2.577933878 2.978840897 3.109996747 2.920648069 2.552552205 2.163013804 1.835780730 1.600548928 1.458437712 1.396060238 1.394673488 1.435195469 1.500058776 1.573298057 1.640723289 1.690869553 1.716529776 1.716740602 1.686908558 1.814249115
//
IT	5055
RD	23
LK	-370244.920472
QD	-151.671730 -> -144.281787
RI	0.0495717259
TR	0.116445	0.036913
MT	6.616596
MM	C_pi: 1.315586, n_recomb: 48789.675163
RS	0	0.000000	0.172368	1870.852777	0.038345	0.005154
RS	1	0.006906	0.172368	1919.120065	0.039335	0.026870
RS	2	0.014289	0.172368	1963.025937	0.040234	0.040164
RS	3	0.022182	0.172368	2001.823524	0.041030	0.043048
RS	4	0.030620	0.242506	1457.158767	0.029866	0.030017
RS	5	0.039641	0.242506	1499.252775	0.030729	0.028971
RS	6	0.049284	0.499245	755.483374	0.015484	0.014105
RS	7	0.059594	0.499245	790.743564	0.016207	0.014577
RS	8	0.070616	0.671942	615.895427	0.012623	0.011353
RS	9	0.082399	0.671942	646.739127	0.013256	0.012024
RS	10	0.094995	0.959680	476.343731	0.009763	0.008857
RS	11	0.108462	0.959680	502.030589	0.010290	0.009336
RS	12	0.122858	1.318764	385.494029	0.007901	0.007168
RS	13	0.138249	1.318764	407.290399	0.008348	0.007604
RS	14	0.154702	1.687615	336.482651	0.006897	0.006329
RS	15	0.172292	1.687615	355.981779	0.007296	0.006761
RS	16	0.191097	2.108495	301.575367	0.006181	0.005801
RS	17	0.211200	2.108495	319.360173	0.006546	0.006203
RS	18	0.232692	2.594507	274.942255	0.005635	0.005411
RS	19	0.255668	2.594507	291.376768	0.005972	0.005770
RS	20	0.280231	3.016203	265.648641	0.005445	0.005317
RS	21	0.306490	3.016203	281.588648	0.005771	0.005660
RS	22	0.334562	3.163040	284.526997	0.005832	0.005772
RS	23	0.364574	3.163040	301.377164	0.006177	0.006151
RS	24	0.396657	2.975126	339.055361	0.006949	0.006985
RS	25	0.430957	2.975126	358.406352	0.007346	0.007453
RS	26	0.467625	2.597762	433.145372	0.008878	0.009092
RS	27	0.506826	2.597762	456.224667	0.009351	0.009677
RS	28	0.548734	2.196098	566.946982	0.011620	0.012122
RS	29	0.593536	2.196098	593.946633	0.012174	0.012824
RS	30	0.641432	1.858422	732.716256	0.015018	0.015921
RS	31	0.692635	1.858422	762.044371	0.015619	0.016700
RS	32	0.747375	1.615867	907.645741	0.018603	0.019988
RS	33	0.805896	1.615867	935.682564	0.019178	0.020740
RS	34	0.868457	1.469491	1055.843326	0.021641	0.023480
RS	35	0.935340	1.469491	1078.209370	0.022099	0.024069
RS	36	1.006841	1.405358	1146.308005	0.023495	0.025627
RS	37	1.083280	1.405358	1160.098476	0.023778	0.025962
RS	38	1.164999	1.404131	1170.607356	0.023993	0.026196
RS	39	1.252360	1.404131	1175.377448	0.024091	0.026275
RS	40	1.345755	1.446191	1142.057424	0.023408	0.025509
RS	41	1.445600	1.446191	1138.909979	0.023343	0.025388
RS	42	1.552340	1.513447	1081.968377	0.022176	0.024098
RS	43	1.666452	1.513447	1072.192896	0.021976	0.023836
RS	44	1.788445	1.589397	1008.490785	0.020670	0.022415
RS	45	1.918862	1.589397	992.816030	0.020349	0.022047
RS	46	2.058286	1.659304	932.701774	0.019117	0.020731
RS	47	2.207339	1.659304	911.157113	0.018675	0.020265
RS	48	2.366685	1.711221	859.058988	0.017607	0.019147
RS	49	2.537036	1.711221	831.136144	0.017035	0.018568
RS	50	2.719152	1.737619	787.126443	0.016133	0.017645
RS	51	2.913844	1.737619	752.087359	0.015415	0.016926
RS	52	3.121983	1.737516	713.089384	0.014616	0.016120
RS	53	3.344495	1.737516	670.480595	0.013742	0.015236
RS	54	3.582374	1.706130	635.504689	0.013025	0.014513
RS	55	3.836682	1.706130	585.026302	0.011991	0.013439
RS	56	4.108552	1.706130	533.016948	0.010925	0.012317
RS	57	4.399197	1.706130	480.291354	0.009844	0.011162
RS	58	4.709915	1.838128	399.681900	0.008192	0.009355
RS	59	5.042091	1.838128	356.551842	0.007308	0.008385
RS	60	5.397208	1.838128	314.118093	0.006438	0.007419
RS	61	5.776849	1.838128	273.053982	0.005597	0.006474
RS	62	6.182708	1.838128	233.984156	0.004796	0.005568
RS	63	6.616596	1.838128	908.799798	0.018627	0.021901
PA	4+25*2+4+6 0.116444787 0.036912530 6.616596275 0.172368011 0.242505799 0.499245430 0.671941589 0.959679570 1.318763527 1.687615236 2.108494633 2.594506689 3.016203322 3.163040074 2.975125975 2.597762090 2.196097936 1.858421698 1.615867139 1.469491427 1.405357562 1.404130911 1.446190652 1.513447100 1.589396748 1.659304288 1.711221003 1.737619176 1.737515587 1.706130240 1.838128401
//
IT	4536
RD	24
LK	-370230.316243
QD	-147.719080 -> -140.716489
RI	0.0489396707
TR	0.115396	0.037100
MT	6.657997
MM	C_pi: 1.329367, n_recomb: 49533.001853
RS	0	0.000000	0.174096	1882.965410	0.038014	0.005122
RS	1	0.006916	0.174096	1932.406069	0.039012	0.026732
RS	2	0.014311	0.174096	1977.535923	0.039924	0.039999
RS	3	0.022218	0.174096	2017.600944	0.040732	0.042854
RS	4	0.030671	0.242320	1484.875862	0.029978	0.030215
RS	5	0.039709	0.242320	1527.761529	0.030843	0.029164
RS	6	0.049372	0.504765	760.948051	0.015362	0.014034
RS	7	0.059703	0.504765	796.692058	0.016084	0.014499
RS	8	0.070749	0.674709	624.948911	0.012617	0.011368
RS	9	0.082559	0.674709	656.332171	0.013250	0.012040
RS	10	0.095185	0.960208	485.182727	0.009795	0.008899
RS	11	0.108685	0.960208	511.382363	0.010324	0.009381
RS	12	0.123119	1.317854	393.187579	0.007938	0.007210
RS	13	0.138551	1.317854	415.443246	0.008387	0.007648
RS	14	0.155051	1.685690	343.392820	0.006933	0.006367
RS	15	0.172691	1.685690	363.312842	0.007335	0.006803
RS	16	0.191552	2.110366	307.182946	0.006202	0.005824
RS	17	0.211717	2.110366	325.324026	0.006568	0.006229
RS	18	0.233277	2.609588	278.733153	0.005627	0.005407
RS	19	0.256328	2.609588	295.430865	0.005964	0.005766
RS	20	0.280973	3.051794	267.790813	0.005406	0.005283
RS	21	0.307323	3.051794	283.909194	0.005732	0.005624
RS	22	0.335496	3.214592	285.658805	0.005767	0.005710
RS	23	0.365617	3.214592	302.643806	0.006110	0.006085
RS	24	0.397821	3.028646	339.998277	0.006864	0.006899
RS	25	0.432253	3.028646	359.499527	0.007258	0.007361
RS	26	0.469066	2.642398	434.935530	0.008781	0.008986
RS	27	0.508426	2.642398	458.249957	0.009251	0.009565
RS	28	0.550508	2.228831	570.921551	0.011526	0.012009
RS	29	0.595500	2.228831	598.305447	0.012079	0.012705
RS	30	0.643604	1.880841	740.404933	0.014948	0.015819
RS	31	0.695036	1.880841	770.287086	0.015551	0.016595
RS	32	0.750024	1.631033	920.175251	0.018577	0.019919
RS	33	0.808816	1.631033	948.866988	0.019156	0.020671
RS	34	0.871675	1.480422	1073.066375	0.021664	0.023451
RS	35	0.938880	1.480422	1096.048289	0.022128	0.024044
RS	36	1.010735	1.414521	1166.583122	0.023552	0.025628
RS	37	1.087558	1.414521	1180.844390	0.023840	0.025969
RS	38	1.169696	1.413416	1191.664997	0.024058	0.026207
RS	39	1.257514	1.413416	1196.759435	0.024161	0.026293
RS	40	1.351407	1.456959	1162.135004	0.023462	0.025513
RS	41	1.451793	1.456959	1159.229345	0.023403	0.025400
RS	42	1.559123	1.526546	1100.283447	0.022213	0.024089
RS	43	1.673876	1.526546	1090.724452	0.022020	0.023837
RS	44	1.796567	1.605147	1025.061158	0.020695	0.022399
RS	45	1.927743	1.605147	1009.595750	0.020382	0.022043
RS	46	2.067991	1.677486	947.972541	0.019138	0.020717
RS	47	2.217941	1.677486	926.609108	0.018707	0.020264
RS	48	2.378261	1.731132	873.588412	0.017636	0.019146
RS	49	2.549670	1.731132	845.766603	0.017075	0.018579
RS	50	2.732934	1.758238	801.373056	0.016179	0.017664
RS	51	2.928874	1.758238	766.278421	0.015470	0.016957
RS	52	3.138366	1.757803	727.246186	0.014682	0.016165
RS	53	3.362348	1.757803	684.338087	0.013816	0.015290
RS	54	3.601821	1.724857	649.601100	0.013115	0.014585
RS	55	3.857857	1.724857	598.467865	0.012082	0.013516
RS	56	4.131603	1.724857	545.704211	0.011017	0.012396
RS	57	4.424281	1.724857	492.136655	0.009936	0.011243
RS	58	4.737203	1.861407	409.262797	0.008262	0.009415
RS	59	5.071768	1.861407	365.523659	0.007379	0.008449
RS	60	5.429474	1.861407	322.414204	0.006509	0.007485
RS	61	5.811920	1.861407	280.622515	0.005665	0.006540
RS	62	6.220817	1.861407	240.790104	0.004861	0.005632
RS	63	6.657997	1.861407	941.023908	0.018998	0.022290
PA	4+25*2+4+6 0.115396041 0.037100156 6.657996696 0.174095799 0.242319625 0.504765477 0.674708942 0.960207652 1.317854231 1.685690351 2.110365698 2.609587635 3.051793956 3.214592231 3.028645988 2.642397747 2.228830723 1.880840774 1.631032999 1.480421773 1.414520874 1.413416116 1.456959060 1.526546092 1.605147082 1.677486476 1.731131986 1.758237927 1.757802532 1.724856855 1.861407372
//
IT	4056
RD	25
LK	-370216.475883
QD	-143.954352 -> -137.314075
RI	0.0483385995
TR	0.114387	0.037283
MT	6.698177
MM	C_pi: 1.342851, n_recomb: 50263.473279
RS	0	0.000000	0.175777	1894.824821	0.037698	0.005092
RS	1	0.006927	0.175777	1945.406940	0.038704	0.026599
RS	2	0.014333	0.175777	1991.727907	0.039626	0.039839
RS	3	0.022252	0.175777	2033.026862	0.040447	0.042667
RS	4	0.030720	0.242085	1512.498571	0.030091	0.030411
RS	5	0.039775	0.242085	1556.159181	0.030960	0.029357
RS	6	0.049456	0.510406	765.884463	0.015237	0.013959
RS	7	0.059808	0.510406	802.089802	0.015958	0.014416
RS	8	0.070877	0.677644	633.592549	0.012605	0.011379
RS	9	0.082713	0.677644	665.498672	0.013240	0.012050
RS	10	0.095369	0.960881	493.803834	0.009824	0.008939
RS	11	0.108901	0.960881	520.505772	0.010356	0.009423
RS	12	0.123371	1.316990	400.771309	0.007973	0.007251
RS	13	0.138843	1.316990	423.480139	0.008425	0.007691
RS	14	0.155387	1.683518	350.276671	0.006969	0.006405
RS	15	0.173076	1.683518	370.615342	0.007373	0.006844
RS	16	0.191991	2.111445	312.812761	0.006223	0.005849
RS	17	0.212216	2.111445	331.310317	0.006591	0.006256
RS	18	0.233842	2.623288	282.550489	0.005621	0.005405
RS	19	0.256966	2.623288	299.511709	0.005959	0.005765
RS	20	0.281691	3.085737	269.951080	0.005371	0.005251
RS	21	0.308129	3.085737	286.247162	0.005695	0.005591
RS	22	0.336398	3.264783	286.791827	0.005706	0.005651
RS	23	0.366626	3.264783	303.909171	0.006046	0.006023
RS	24	0.398947	3.081272	340.908399	0.006782	0.006816
RS	25	0.433507	3.081272	360.554527	0.007173	0.007272
RS	26	0.470460	2.686496	436.626684	0.008687	0.008885
RS	27	0.509974	2.686496	460.166876	0.009155	0.009456
RS	28	0.552224	2.261225	574.702350	0.011434	0.011899
RS	29	0.597400	2.261225	602.457688	0.011986	0.012589
RS	30	0.645706	1.903039	747.790827	0.014877	0.015720
RS	31	0.697358	1.903039	778.213663	0.015483	0.016491
RS	32	0.752588	1.646046	932.312384	0.018549	0.019849
RS	33	0.811643	1.646046	961.649297	0.019132	0.020601
RS	34	0.874788	1.491227	1089.856015	0.021683	0.023421
RS	35	0.942307	1.491227	1113.449876	0.022152	0.024017
RS	36	1.014503	1.423551	1186.430331	0.023604	0.025628
RS	37	1.091700	1.423551	1201.163392	0.023897	0.025974
RS	38	1.174244	1.422533	1212.325814	0.024119	0.026216
RS	39	1.262505	1.422533	1217.748528	0.024227	0.026309
RS	40	1.356880	1.467505	1181.854970	0.023513	0.025515
RS	41	1.457792	1.467505	1179.196370	0.023460	0.025411
RS	42	1.565693	1.539366	1118.277368	0.022248	0.024080
RS	43	1.681068	1.539366	1108.940673	0.022063	0.023839
RS	44	1.804435	1.620563	1041.345489	0.020718	0.022383
RS	45	1.936347	1.620563	1026.095252	0.020414	0.022039
RS	46	2.077396	1.695287	962.987750	0.019159	0.020704
RS	47	2.228214	1.695287	941.811708	0.018737	0.020263
RS	48	2.389479	1.750623	887.889724	0.017665	0.019144
RS	49	2.561915	1.750623	860.176264	0.017113	0.018591
RS	50	2.746294	1.778411	815.417259	0.016223	0.017683
RS	51	2.943444	1.778411	780.276645	0.015524	0.016988
RS	52	3.154250	1.777629	741.229576	0.014747	0.016209
RS	53	3.379658	1.777629	698.034319	0.013888	0.015343
RS	54	3.620678	1.743116	663.561421	0.013202	0.014656
RS	55	3.878393	1.743116	611.786748	0.012172	0.013591
RS	56	4.153959	1.743116	558.282881	0.011107	0.012474
RS	57	4.448612	1.743116	503.887785	0.010025	0.011323
RS	58	4.763674	1.884120	418.765924	0.008331	0.009475
RS	59	5.100560	1.884120	374.428609	0.007449	0.008512
RS	60	5.460779	1.884120	330.654636	0.006578	0.007549
RS	61	5.845950	1.884120	288.146462	0.005733	0.006604
RS	62	6.257800	1.884120	247.562084	0.004925	0.005694
RS	63	6.698177	1.884120	973.259362	0.019363	0.022673
PA	4+25*2+4+6 0.114386729 0.037282795 6.698176715 0.175777192 0.242085065 0.510405708 0.677644051 0.960880711 1.316989550 1.683517681 2.111444956 2.623287911 3.085736700 3.264783447 3.081271578 2.686496258 2.261224541 1.903039163 1.646046436 1.491226586 1.423551028 1.422532562 1.467505095 1.539366294 1.620562878 1.695286781 1.750622938 1.778411343 1.777629183 1.743116436 1.884119756
//
CC
CC	Brief Description of the file format:
CC	  CC  comments
CC	  MM  useful-messages
CC	  RD  round-of-iterations
CC	  LL  \log[P(sequence)]
CC	  QD  Q-before-opt Q-after-opt
CC	  TR  \theta_0 \rho_0
CC	  RS  k t_k \lambda_k \pi_k \sum_{l\not=k}A_{kl} A_{kk}
CC	  DC  begin end best-k t_k+\Delta_k max-prob
CC
MM	Version: 0.6.5-r67
MM	pattern:4+25*2+4+6, n:63, n_free_lambdas:28
MM	n_iterations:25, skip:1, max_t:5, theta/rho:5
MM	is_decoding:0
MM	n_seqs:16, sum_L:1055855, sum_n:173605
RD	0
LK	0.000000
QD	0.000000 -> 0.000000
RI	inf
TR	0.179631	0.035926
MT	5.000000
MM	C_pi: 1.000000, n_recomb: 37263.425233
RS	0	0.000000	1.000000	234.992780	0.006306	0.000000
RS	1	0.006440	1.000000	248.498576	0.006669	0.000000
RS	2	0.013294	1.000000	262.670153	0.007049	0.000000
RS	3	0.020590	1.000000	277.525713	0.007448	0.000000
RS	4	0.028356	1.000000	293.081829	0.007865	0.000000
RS	5	0.036622	1.000000	309.353051	0.008302	0.000000
RS	6	0.045421	1.000000	326.351477	0.008758	0.000000
RS	7	0.054785	1.000000	344.086266	0.009234	0.000000
RS	8	0.064753	1.000000	362.563105	0.009730	0.000000
RS	9	0.075363	1.000000	381.783623	0.010246	0.000000
RS	10	0.086656	1.000000	401.744742	0.010781	0.000000
RS	11	0.098677	1.000000	422.437980	0.011337	0.000000
RS	12	0.111471	1.000000	443.848693	0.011911	0.000000
RS	13	0.125090	1.000000	465.955262	0.012504	0.000000
RS	14	0.139585	1.000000	488.728229	0.013115	0.000000
RS	15	0.155014	1.000000	512.129385	0.013743	0.000000
RS	16	0.171437	1.000000	536.110815	0.014387	0.000000
RS	17	0.188917	1.000000	560.613919	0.015045	0.000000
RS	18	0.207523	1.000000	585.568406	0.015714	0.000000
RS	19	0.227327	1.000000	610.891297	0.016394	0.000000
RS	20	0.248406	1.000000	636.485936	0.017081	0.000000
RS	21	0.270843	1.000000	662.241058	0.017772	0.000000
RS	22	0.294725	1.000000	688.029924	0.018464	0.000000
RS	23	0.320144	1.000000	713.709576	0.019153	0.000000
RS	24	0.347201	1.000000	739.120235	0.019835	0.000000
RS	25	0.376000	1.000000	764.084914	0.020505	0.000000
RS	26	0.406654	1.000000	788.409278	0.021158	0.000000
RS	27	0.439282	1.000000	811.881823	0.021788	0.000000
RS	28	0.474011	1.000000	834.274441	0.022389	0.000000
RS	29	0.510976	1.000000	855.343423	0.022954	0.000000
RS	30	0.550322	1.000000	874.830992	0.023477	0.000000
RS	31	0.592202	1.000000	892.467422	0.023950	0.000000
RS	32	0.636779	1.000000	907.973816	0.024366	0.000000
RS	33	0.684227	1.000000	921.065595	0.024718	0.000000
RS	34	0.734730	1.000000	931.456756	0.024997	0.000000
RS	35	0.788485	1.000000	938.864924	0.025195	0.000000
RS	36	0.845702	1.000000	943.017194	0.025307	0.000000
RS	37	0.906604	1.000000	943.656750	0.025324	0.000000
RS	38	0.971428	1.000000	940.550192	0.025241	0.000000
RS	39	1.040426	1.000000	933.495449	0.025051	0.000000
RS	40	1.113868	1.000000	922.330125	0.024752	0.000000
RS	41	1.192040	1.000000	906.940048	0.024339	0.000000
RS	42	1.275245	1.000000	887.267736	0.023811	0.000000
RS	43	1.363809	1.000000	863.320425	0.023168	0.000000
RS	44	1.458076	1.000000	835.177264	0.022413	0.000000
RS	45	1.558414	1.000000	802.995211	0.021549	0.000000
RS	46	1.665214	1.000000	767.013146	0.020584	0.000000
RS	47	1.778891	1.000000	727.553702	0.019525	0.000000
RS	48	1.899889	1.000000	685.022347	0.018383	0.000000
RS	49	2.028679	1.000000	639.903305	0.017172	0.000000
RS	50	2.165763	1.000000	592.752000	0.015907	0.000000
RS	51	2.311675	1.000000	544.183889	0.014604	0.000000
RS	52	2.466983	1.000000	494.859704	0.013280	0.000000
RS	53	2.632293	1.000000	445.467411	0.011955	0.000000
RS	54	2.808249	1.000000	396.701422	0.010646	0.000000
RS	55	2.995536	1.000000	349.239889	0.009372	0.000000
RS	56	3.194884	1.000000	303.721175	0.008151	0.000000
RS	57	3.407070	1.000000	260.720788	0.006997	0.000000
RS	58	3.632920	1.000000	220.730241	0.005924	0.000000
RS	59	3.873315	1.000000	184.139275	0.004942	0.000000
RS	60	4.129191	1.000000	151.222827	0.004058	0.000000
RS	61	4.401545	1.000000	122.133846	0.003278	0.000000
RS	62	4.691438	1.000000	96.902658	0.002600	0.000000
RS	63	5.000000	1.000000	273.231796	0.007332	0.000000
PA	4+25*2+4+6 0.179630682 0.035926136 5.000000000 1.000000000 1.000000000 1.000000000 1.000000000 1.000000000 1.000000000 1.000000000 1.000000000 1.000000000 1.000000000 1.000000000 1.000000000 1.000000000 1.000000000 1.000000000 1.000000000 1.000000000 1.000000000 1.000000000 1.000000000 1.000000000 1.000000000 1.000000000 1.000000000 1.000000000 1.000000000 1.000000000 1.000000000
//
IT	5215
RD	1
LK	-427385.303921
QD	-321.481233 -> -238.017566
RI	0.0131771895
TR	0.180811	0.037027
MT	4.942260
MM	C_pi: 0.999456, n_recomb: 38363.520550
RS	0	0.000000	0.464999	516.549974	0.013465	0.005342
RS	1	0.006421	0.464999	542.004246	0.014128	0.015749
RS	2	0.013253	0.464999	568.197243	0.014811	0.020354
RS	3	0.020525	0.464999	595.081374	0.015512	0.017946
RS	4	0.028264	0.730353	397.667528	0.010366	0.012922
RS	5	0.036499	0.730353	418.369764	0.010905	0.010318
RS	6	0.045263	0.896959	358.554324	0.009346	0.008968
RS	7	0.054590	0.896959	377.569985	0.009842	0.008490
RS	8	0.064515	0.997574	357.462408	0.009318	0.008369
RS	9	0.075078	0.997574	376.355069	0.009810	0.008314
RS	10	0.086319	1.079492	366.091197	0.009543	0.008238
RS	11	0.098282	1.079492	385.253972	0.010042	0.008147
RS	12	0.111013	1.143086	382.722441	0.009976	0.008076
RS	13	0.124562	1.143086	402.447765	0.010490	0.008063
RS	14	0.138980	1.181227	409.299072	0.010669	0.008139
RS	15	0.154324	1.181227	429.903888	0.011206	0.008322
RS	16	0.170653	1.195055	445.983433	0.011625	0.008619
RS	17	0.188031	1.195055	467.703679	0.012191	0.009031
RS	18	0.206524	1.190516	491.872825	0.012821	0.009556
RS	19	0.226205	1.190516	514.792205	0.013419	0.010192
RS	20	0.247149	1.173199	546.071430	0.014234	0.010943
RS	21	0.269438	1.173199	570.091092	0.014860	0.011809
RS	22	0.293158	1.147428	607.639050	0.015839	0.012789
RS	23	0.318402	1.147428	632.440543	0.016485	0.013883
RS	24	0.345266	1.116892	675.057883	0.017596	0.015086
RS	25	0.373854	1.116892	700.052341	0.018248	0.016390
RS	26	0.404279	1.085021	745.740093	0.019439	0.017780
RS	27	0.436657	1.085021	770.027341	0.020072	0.019232
RS	28	0.471113	1.055125	815.662644	0.021261	0.020710
RS	29	0.507782	1.055125	838.036483	0.021845	0.022172
RS	30	0.546806	1.030023	879.599352	0.022928	0.023565
RS	31	0.588335	1.030023	898.634577	0.023424	0.024841
RS	32	0.632530	1.011368	932.178366	0.024299	0.025954
RS	33	0.679563	1.011368	946.390361	0.024669	0.026871
RS	34	0.729616	0.999419	969.068188	0.025260	0.027568
RS	35	0.782882	0.999419	977.085392	0.025469	0.028036
RS	36	0.839569	0.993287	987.638424	0.025744	0.028277
RS	37	0.899895	0.993287	988.329006	0.025762	0.028303
RS	38	0.964095	0.991451	986.882427	0.025725	0.028133
RS	39	1.032416	0.991451	979.422871	0.025530	0.027789
RS	40	1.105124	0.992366	966.814656	0.025201	0.027291
RS	41	1.182501	0.992366	950.739664	0.024782	0.026656
RS	42	1.264845	0.994750	928.069196	0.024191	0.025899
RS	43	1.352477	0.994750	903.330186	0.023547	0.025038
RS	44	1.445735	0.997552	871.891499	0.022727	0.024085
RS	45	1.544981	0.997552	838.913114	0.021867	0.023057
RS	46	1.650599	0.999937	800.167885	0.020858	0.021963
RS	47	1.762998	0.999937	759.896896	0.019808	0.020815
RS	48	1.882614	1.001399	715.415308	0.018648	0.019619
RS	49	2.009911	1.001399	669.361432	0.017448	0.018383
RS	50	2.145380	1.001791	620.889135	0.016184	0.017112
RS	51	2.289547	1.001791	571.123303	0.014887	0.015812
RS	52	2.442971	1.001239	520.716347	0.013573	0.014492
RS	53	2.606246	1.001239	469.770737	0.012245	0.013164
RS	54	2.780004	0.999360	420.056050	0.010949	0.011838
RS	55	2.964918	0.999360	370.619672	0.009661	0.010530
RS	56	3.161705	0.999360	323.089693	0.008422	0.009254
RS	57	3.371126	0.999360	278.070954	0.007248	0.008028
RS	58	3.593994	1.001798	235.576236	0.006141	0.006868
RS	59	3.831172	1.001798	197.244057	0.005141	0.005788
RS	60	4.083578	1.001798	162.625805	0.004239	0.004800
RS	61	4.352189	1.001798	131.904276	0.003438	0.003916
RS	62	4.638048	1.001798	105.136967	0.002741	0.003138
RS	63	4.942260	1.001798	302.167229	0.007876	0.009168
PA	4+25*2+4+6 0.180811162 0.037026524 4.942259789 0.464998722 0.730353355 0.896958828 0.997574329 1.079491615 1.143086433 1.181227207 1.195055008 1.190515518 1.173198700 1.147428036 1.116891861 1.085021019 1.055125237 1.030022621 1.011368275 0.999419212 0.993287086 0.991451263 0.992365837 0.994750023 0.997551680 0.999937057 1.001398563 1.001791477 1.001239300 0.999360085 1.001797736
//
IT	3869
RD	2
LK	-427244.830881
QD	-241.326424 -> -199.927849
RI	0.0154916394
TR	0.179910	0.037799
MT	4.944183
MM	C_pi: 0.993205, n_recomb: 38908.746663
RS	0	0.000000	0.329738	736.590632	0.018931	0.005686
RS	1	0.006421	0.329738	768.388752	0.019748	0.017069
RS	2	0.013255	0.329738	800.532382	0.020575	0.022497
RS	3	0.020527	0.329738	832.883300	0.021406	0.021488
RS	4	0.028267	0.629394	456.015676	0.011720	0.011540
RS	5	0.036503	0.629394	478.864472	0.012307	0.010425
RS	6	0.045268	0.839351	377.446651	0.009701	0.008223
RS	7	0.054596	0.839351	397.174882	0.010208	0.008453
RS	8	0.064523	0.979295	358.272427	0.009208	0.007932
RS	9	0.075088	0.979295	377.134208	0.009693	0.008210
RS	10	0.086331	1.113627	349.113619	0.008973	0.007758
RS	11	0.098295	1.113627	367.519843	0.009446	0.007870
RS	12	0.111028	1.230718	350.045364	0.008997	0.007520
RS	13	0.124579	1.230718	368.410733	0.009469	0.007634
RS	14	0.139000	1.307193	364.928263	0.009379	0.007554
RS	15	0.154347	1.307193	383.798635	0.009864	0.007798
RS	16	0.170679	1.338513	393.962068	0.010125	0.008034
RS	17	0.188060	1.338513	413.818040	0.010636	0.008448
RS	18	0.206557	1.333596	435.899592	0.011203	0.008982
RS	19	0.226242	1.333596	457.051470	0.011747	0.009570
RS	20	0.247191	1.302918	489.949828	0.012592	0.010398
RS	21	0.269485	1.302918	512.505894	0.013172	0.011174
RS	22	0.293211	1.255367	555.588424	0.014279	0.012308
RS	23	0.318460	1.255367	579.401711	0.014891	0.013279
RS	24	0.345330	1.198817	631.577335	0.016232	0.014724
RS	25	0.373926	1.198817	656.152542	0.016864	0.015882
RS	26	0.404358	1.140486	714.950919	0.018375	0.017603
RS	27	0.436744	1.140486	739.349999	0.019002	0.018896
RS	28	0.471210	1.086942	800.139416	0.020565	0.020767
RS	29	0.507889	1.086942	822.959856	0.021151	0.022066
RS	30	0.546923	1.043312	879.199862	0.022596	0.023852
RS	31	0.588464	1.043312	898.712133	0.023098	0.024971
RS	32	0.632672	1.012198	943.800162	0.024257	0.026401
RS	33	0.679719	1.012198	958.236930	0.024628	0.027173
RS	34	0.729787	0.993575	987.656563	0.025384	0.028062
RS	35	0.783070	0.993575	995.515389	0.025586	0.028403
RS	36	0.839774	0.985472	1007.915773	0.025905	0.028704
RS	37	0.900119	0.985472	1008.129048	0.025910	0.028628
RS	38	0.964339	0.984957	1004.841113	0.025826	0.028425
RS	39	1.032684	0.984957	996.787431	0.025619	0.028008
RS	40	1.105416	0.989162	980.322995	0.025195	0.027426
RS	41	1.182819	0.989162	963.780271	0.024770	0.026748
RS	42	1.265192	0.995744	936.745798	0.024075	0.025900
RS	43	1.352855	0.995744	911.864930	0.023436	0.025023
RS	44	1.446147	1.002771	876.694486	0.022532	0.023998
RS	45	1.545429	1.002771	843.990237	0.021692	0.022977
RS	46	1.651086	1.008696	802.809354	0.020633	0.021845
RS	47	1.763528	1.008696	763.176714	0.019615	0.020719
RS	48	1.883190	1.012587	717.663959	0.018445	0.019520
RS	49	2.010536	1.012587	672.440189	0.017282	0.018312
RS	50	2.146060	1.014206	624.007664	0.016038	0.017062
RS	51	2.290285	1.014206	575.035031	0.014779	0.015790
RS	52	2.443772	1.013833	525.207313	0.013498	0.014504
RS	53	2.607114	1.013833	474.810830	0.012203	0.013198
RS	54	2.780945	1.011019	425.854846	0.010945	0.011912
RS	55	2.965938	1.011019	376.559930	0.009678	0.010614
RS	56	3.162810	1.011019	329.033470	0.008457	0.009347
RS	57	3.372324	1.011019	283.888481	0.007296	0.008127
RS	58	3.595291	1.017153	240.365909	0.006178	0.006954
RS	59	3.832576	1.017153	201.992420	0.005191	0.005880
RS	60	4.085097	1.017153	167.190269	0.004297	0.004895
RS	61	4.353833	1.017153	136.168854	0.003500	0.004008
RS	62	4.639826	1.017153	109.014795	0.002802	0.003226
RS	63	4.944183	1.017153	318.906579	0.008196	0.009597
PA	4+25*2+4+6 0.179909877 0.037799028 4.944182817 0.329738469 0.629394285 0.839351471 0.979294879 1.113627227 1.230717798 1.307193114 1.338512758 1.333596369 1.302918107 1.255367090 1.198816958 1.140486046 1.086941724 1.043311627 1.012197758 0.993574678 0.985472089 0.984957421 0.989162294 0.995744226 1.002770728 1.008696005 1.012587438 1.014205781 1.013832898 1.011018857 1.017152565
//
IT	4570
RD	3
LK	-427169.730462
QD	-209.898931 -> -181.310739
RI	0.0193882038
TR	0.178089	0.038376
MT	4.975897
MM	C_pi: 0.994305, n_recomb: 39534.475728
RS	0	0.000000	0.282202	874.242258	0.022113	0.005816
RS	1	0.006432	0.282202	908.957017	0.022992	0.017609
RS	2	0.013277	0.282202	943.629466	0.023869	0.023395
RS	3	0.020563	0.282202	978.057122	0.024739	0.023272
RS	4	0.028318	0.587700	489.643890	0.012385	0.010988
RS	5	0.036571	0.587700	513.722200	0.012994	0.010492
RS	6	0.045355	0.806880	393.059904	0.009942	0.007996
RS	7	0.054704	0.806880	413.444465	0.010458	0.008519
RS	8	0.064654	0.959673	365.751012	0.009251	0.007821
RS	9	0.075245	0.959673	384.947664	0.009737	0.008262
RS	10	0.086516	1.127580	344.893317	0.008724	0.007558
RS	11	0.098513	1.127580	363.153774	0.009186	0.007780
RS	12	0.111281	1.288269	334.705388	0.008466	0.007213
RS	13	0.124870	1.288269	352.470463	0.008916	0.007398
RS	14	0.139333	1.400743	341.304648	0.008633	0.007181
RS	15	0.154727	1.400743	359.269148	0.009087	0.007458
RS	16	0.171110	1.451284	364.828997	0.009228	0.007623
RS	17	0.188548	1.451284	383.640826	0.009704	0.008034
RS	18	0.207107	1.449287	403.661715	0.010210	0.008546
RS	19	0.226859	1.449287	423.788649	0.010719	0.009101
RS	20	0.247883	1.408933	457.158732	0.011564	0.009956
RS	21	0.270258	1.408933	478.863617	0.012113	0.010670
RS	22	0.294072	1.343329	525.326213	0.013288	0.011890
RS	23	0.319418	1.343329	548.605713	0.013877	0.012778
RS	24	0.346395	1.264570	607.453043	0.015365	0.014380
RS	25	0.375106	1.264570	631.906986	0.015984	0.015441
RS	26	0.405664	1.183737	700.588548	0.017721	0.017396
RS	27	0.438188	1.183737	725.266579	0.018345	0.018588
RS	28	0.472804	1.110552	798.052197	0.020186	0.020752
RS	29	0.509645	1.110552	821.388238	0.020777	0.021957
RS	30	0.548857	1.052141	889.496122	0.022499	0.024043
RS	31	0.590590	1.052141	909.481406	0.023005	0.025079
RS	32	0.635008	1.011716	963.721094	0.024377	0.026748
RS	33	0.682283	1.011716	978.325594	0.024746	0.027449
RS	34	0.732598	0.988785	1012.480703	0.025610	0.028465
RS	35	0.786150	0.988785	1020.097324	0.025803	0.028748
RS	36	0.843146	0.980345	1032.699366	0.026121	0.029062
RS	37	0.903807	0.980345	1032.356727	0.026113	0.028943
RS	38	0.968371	0.982230	1025.958356	0.025951	0.028668
RS	39	1.037087	0.982230	1017.260552	0.025731	0.028226
RS	40	1.110223	0.990441	996.049609	0.025194	0.027535
RS	41	1.188062	0.990441	979.021429	0.024764	0.026850
RS	42	1.270909	1.001721	947.058846	0.023955	0.025892
RS	43	1.359084	1.001721	922.036670	0.023322	0.025026
RS	44	1.452930	1.013347	882.801359	0.022330	0.023918
RS	45	1.552812	1.013347	850.369669	0.021510	0.022922
RS	46	1.659118	1.023115	806.541770	0.020401	0.021742
RS	47	1.772262	1.023115	767.530669	0.019414	0.020650
RS	48	1.892683	1.029688	720.820639	0.018233	0.019438
RS	49	2.020850	1.029688	676.394781	0.017109	0.018266
RS	50	2.157260	1.032742	627.851635	0.015881	0.017030
RS	51	2.302444	1.032742	579.633284	0.014661	0.015791
RS	52	2.456965	1.032733	530.248040	0.013412	0.014531
RS	53	2.621426	1.032733	480.365280	0.012151	0.013249
RS	54	2.796464	1.029246	432.019041	0.010928	0.011994
RS	55	2.982760	1.029246	382.850645	0.009684	0.010710
RS	56	3.181039	1.029246	335.304252	0.008481	0.009452
RS	57	3.392070	1.029246	290.003199	0.007335	0.008237
RS	58	3.616675	1.039541	245.317454	0.006205	0.007043
RS	59	3.855727	1.039541	206.897582	0.005233	0.005976
RS	60	4.110153	1.039541	171.902622	0.004348	0.004993
RS	61	4.380944	1.039541	140.569674	0.003556	0.004104
RS	62	4.669152	1.039541	113.015463	0.002859	0.003317
RS	63	4.975897	1.039541	336.213082	0.008504	0.010035
PA	4+25*2+4+6 0.178089172 0.038375993 4.975896850 0.282201710 0.587699711 0.806880088 0.959672577 1.127579813 1.288269271 1.400743210 1.451284018 1.449286531 1.408933365 1.343328602 1.264570475 1.183736538 1.110551579 1.052141075 1.011716070 0.988785303 0.980345374 0.982230433 0.990441461 1.001721108 1.013347351 1.023114695 1.029687555 1.032741563 1.032733203 1.029245768 1.039540728
//
IT	4674
RD	4
LK	-427115.530173
QD	-192.166378 -> -168.826867
RI	0.0218254165
TR	0.175866	0.038832
MT	5.023332
MM	C_pi: 1.002145, n_recomb: 40305.163113
RS	0	0.000000	0.263992	953.963299	0.023669	0.005848
RS	1	0.006448	0.263992	990.321185	0.024571	0.017801
RS	2	0.013311	0.263992	1026.403996	0.025466	0.023748
RS	3	0.020617	0.263992	1061.972332	0.026348	0.024117
RS	4	0.028393	0.571097	511.258291	0.012685	0.010754
RS	5	0.036672	0.571097	536.229147	0.013304	0.010532
RS	6	0.045484	0.787299	408.501426	0.010135	0.007964
RS	7	0.054864	0.787299	429.605736	0.010659	0.008623
RS	8	0.064849	0.940314	378.399519	0.009388	0.007865
RS	9	0.075478	0.940314	398.209616	0.009880	0.008400
RS	10	0.086792	1.130266	348.747329	0.008653	0.007509
RS	11	0.098835	1.130266	367.260933	0.009112	0.007798
RS	12	0.111655	1.327042	329.474114	0.008174	0.007048
RS	13	0.125302	1.327042	347.108901	0.008612	0.007276
RS	14	0.139828	1.473130	329.393221	0.008172	0.006935
RS	15	0.155291	1.473130	346.959833	0.008608	0.007231
RS	16	0.171752	1.544013	348.544021	0.008648	0.007324
RS	17	0.189273	1.544013	366.824559	0.009101	0.007730
RS	18	0.207924	1.547684	384.871757	0.009549	0.008207
RS	19	0.227778	1.547684	404.458073	0.010035	0.008735
RS	20	0.248911	1.500854	437.841518	0.010863	0.009591
RS	21	0.271408	1.500854	459.122411	0.011391	0.010260
RS	22	0.295354	1.420335	507.993783	0.012604	0.011526
RS	23	0.320845	1.420335	531.092090	0.013177	0.012353
RS	24	0.347979	1.322307	595.263195	0.014769	0.014061
RS	25	0.376863	1.322307	619.873585	0.015380	0.015052
RS	26	0.407609	1.221740	696.939397	0.017292	0.017181
RS	27	0.440338	1.221740	722.113987	0.017916	0.018305
RS	28	0.475176	1.131484	805.504130	0.019985	0.020700
RS	29	0.512261	1.131484	829.530823	0.020581	0.021844
RS	30	0.551737	1.060497	908.391150	0.022538	0.024176
RS	31	0.593759	1.060497	928.989026	0.023049	0.025163
RS	32	0.638489	1.012445	991.528356	0.024601	0.027028
RS	33	0.686104	1.012445	1006.403170	0.024970	0.027692
RS	34	0.736788	0.986327	1044.607575	0.025917	0.028805
RS	35	0.790741	0.986327	1052.050100	0.026102	0.029061
RS	36	0.848172	0.978192	1064.277090	0.026405	0.029367
RS	37	0.909306	0.978192	1063.421198	0.026384	0.029231
RS	38	0.974382	0.982796	1053.454681	0.026137	0.028874
RS	39	1.043653	0.982796	1044.134373	0.025906	0.028425
RS	40	1.117391	0.995152	1017.852387	0.025254	0.027621
RS	41	1.195883	0.995152	1000.330688	0.024819	0.026943
RS	42	1.279436	1.011184	963.227972	0.023898	0.025876
RS	43	1.368376	1.011184	938.007702	0.023273	0.025031
RS	44	1.463051	1.027433	894.549409	0.022194	0.023839
RS	45	1.563830	1.027433	862.266112	0.021393	0.022874
RS	46	1.671106	1.041055	815.621944	0.020236	0.021647
RS	47	1.785300	1.041055	777.033337	0.019279	0.020591
RS	48	1.906856	1.050313	728.905553	0.018085	0.019366
RS	49	2.036249	1.050313	685.011357	0.016996	0.018232
RS	50	2.173985	1.054800	636.077012	0.015782	0.017007
RS	51	2.320602	1.054800	588.299441	0.014596	0.015801
RS	52	2.476672	1.055152	539.034552	0.013374	0.014565
RS	53	2.642805	1.055152	489.329621	0.012141	0.013308
RS	54	2.819649	1.051017	441.249737	0.010948	0.012079
RS	55	3.007896	1.051017	391.876246	0.009723	0.010808
RS	56	3.208280	1.051017	343.985475	0.008535	0.009560
RS	57	3.421583	1.051017	298.215891	0.007399	0.008349
RS	58	3.648640	1.065634	252.019262	0.006253	0.007131
RS	59	3.890336	1.065634	213.288216	0.005292	0.006071
RS	60	4.147616	1.065634	177.859311	0.004413	0.005090
RS	61	4.421484	1.065634	145.998613	0.003622	0.004199
RS	62	4.713010	1.065634	117.853449	0.002924	0.003407
RS	63	5.023332	1.065634	356.230903	0.008838	0.010468
PA	4+25*2+4+6 0.175866425 0.038832483 5.023331719 0.263991666 0.571097346 0.787299371 0.940313947 1.130266022 1.327042322 1.473130403 1.544012754 1.547684365 1.500854061 1.420335402 1.322307169 1.221739799 1.131483721 1.060497389 1.012445495 0.986326957 0.978192230 0.982795748 0.995151975 1.011183510 1.027432680 1.041055225 1.050313201 1.054800041 1.055152156 1.051016885 1.065633998
//
IT	4858
RD	5
LK	-427070.373852
QD	-179.386192 -> -158.934073
RI	0.0228528511
TR	0.173504	0.039216
MT	5.078501
MM	C_pi: 1.014107, n_recomb: 41171.770431
RS	0	0.000000	0.257892	999.582866	0.024278	0.005833
RS	1	0.006466	0.257892	1037.161598	0.025191	0.017831
RS	2	0.013349	0.257892	1074.363289	0.026095	0.023843
RS	3	0.020678	0.257892	1110.928916	0.026983	0.024477
RS	4	0.028481	0.566480	526.563432	0.012789	0.010650
RS	5	0.036788	0.566480	552.279810	0.013414	0.010547
RS	6	0.045632	0.774744	424.074107	0.010300	0.008012
RS	7	0.055048	0.774744	445.949211	0.010831	0.008736
RS	8	0.065073	0.921460	394.401997	0.009579	0.007985
RS	9	0.075746	0.921460	415.001554	0.010080	0.008580
RS	10	0.087110	1.126041	357.495112	0.008683	0.007542
RS	11	0.099207	1.126041	376.503762	0.009145	0.007876
RS	12	0.112087	1.353136	330.080338	0.008017	0.006963
RS	13	0.125800	1.353136	347.861402	0.008449	0.007221
RS	14	0.140400	1.530616	324.093863	0.007872	0.006766
RS	15	0.155943	1.530616	341.557636	0.008296	0.007074
RS	16	0.172492	1.622549	339.454223	0.008245	0.007096
RS	17	0.190110	1.622549	357.500906	0.008683	0.007497
RS	18	0.208868	1.634121	373.594778	0.009074	0.007933
RS	19	0.228838	1.634121	392.922104	0.009543	0.008441
RS	20	0.250100	1.583513	426.025693	0.010348	0.009283
RS	21	0.272736	1.583513	447.131065	0.010860	0.009916
RS	22	0.296836	1.490657	497.803187	0.012091	0.011204
RS	23	0.322494	1.490657	520.924840	0.012652	0.011984
RS	24	0.349811	1.375632	589.563130	0.014320	0.013764
RS	25	0.378894	1.375632	614.491843	0.014925	0.014703
RS	26	0.409858	1.257309	699.001458	0.016978	0.016967
RS	27	0.442824	1.257309	724.805601	0.017604	0.018038
RS	28	0.477921	1.151677	817.985620	0.019868	0.020624
RS	29	0.515287	1.151677	842.823352	0.020471	0.021726
RS	30	0.555070	1.069478	931.873401	0.022634	0.024267
RS	31	0.597425	1.069478	953.197124	0.023152	0.025225
RS	32	0.642518	1.014754	1023.702859	0.024864	0.027259
RS	33	0.690526	1.014754	1038.948627	0.025234	0.027903
RS	34	0.741639	0.985998	1080.981541	0.026255	0.029098
RS	35	0.796057	0.985998	1088.334022	0.026434	0.029341
RS	36	0.853993	0.978392	1100.007609	0.026718	0.029631
RS	37	0.915675	0.978392	1098.707918	0.026686	0.029489
RS	38	0.981345	0.985733	1085.035519	0.026354	0.029050
RS	39	1.051261	0.985733	1075.147174	0.026114	0.028604
RS	40	1.125698	1.002156	1043.714731	0.025350	0.027690
RS	41	1.204948	1.002156	1025.728986	0.024913	0.027025
RS	42	1.289321	1.022829	983.457791	0.023887	0.025854
RS	43	1.379150	1.022829	958.026634	0.023269	0.025032
RS	44	1.474787	1.043594	910.330070	0.022111	0.023762
RS	45	1.576608	1.043594	878.124468	0.021328	0.022829
RS	46	1.685012	1.060975	828.619568	0.020126	0.021558
RS	47	1.800425	1.060975	790.318795	0.019196	0.020540
RS	48	1.923300	1.072827	740.672405	0.017990	0.019303
RS	49	2.054120	1.072827	697.117592	0.016932	0.018205
RS	50	2.193398	1.078659	647.631864	0.015730	0.016991
RS	51	2.341681	1.078659	600.060772	0.014575	0.015817
RS	52	2.499552	1.079294	550.710883	0.013376	0.014603
RS	53	2.667631	1.079294	500.926970	0.012167	0.013369
RS	54	2.846577	1.074449	452.887305	0.011000	0.012166
RS	55	3.037092	1.074449	403.048122	0.009789	0.010907
RS	56	3.239927	1.074449	354.559671	0.008612	0.009666
RS	57	3.455875	1.074449	308.078812	0.007483	0.008460
RS	58	3.685786	1.093405	260.110999	0.006318	0.007216
RS	59	3.930563	1.093405	220.859126	0.005364	0.006162
RS	60	4.191165	1.093405	184.806503	0.004489	0.005184
RS	61	4.468618	1.093405	152.248625	0.003698	0.004292
RS	62	4.764010	1.093405	123.363344	0.002996	0.003494
RS	63	5.078501	1.093405	378.503908	0.009193	0.010892
PA	4+25*2+4+6 0.173504245 0.039215910 5.078500527 0.257891975 0.566480153 0.774744038 0.921460158 1.126040632 1.353135765 1.530615554 1.622549230 1.634121105 1.583513135 1.490656888 1.375631945 1.257308667 1.151677448 1.069478347 1.014754109 0.985997735 0.978391866 0.985733143 1.002155970 1.022829358 1.043594342 1.060974823 1.072826562 1.078658824 1.079293742 1.074449242 1.093404595
//
IT	4588
RD	6
LK	-427030.462202
QD	-168.985205 -> -150.529923
RI	0.0230131026
TR	0.171139	0.039556
MT	5.136704
MM	C_pi: 1.028204, n_recomb: 42087.350526
RS	0	0.000000	0.257359	1026.401751	0.024387	0.005797
RS	1	0.006485	0.257359	1065.039031	0.025305	0.017785
RS	2	0.013390	0.257359	1103.278091	0.026214	0.023815
RS	3	0.020742	0.257359	1140.850023	0.027107	0.024594
RS	4	0.028572	0.568209	538.034956	0.012784	0.010598
RS	5	0.036909	0.568209	564.407152	0.013410	0.010537
RS	6	0.045787	0.766588	439.371183	0.010440	0.008089
RS	7	0.055241	0.766588	462.032877	0.010978	0.008842
RS	8	0.065308	0.903475	412.350071	0.009797	0.008142
RS	9	0.076027	0.903475	433.838518	0.010308	0.008779
RS	10	0.087442	1.117640	369.168337	0.008771	0.007620
RS	11	0.099597	1.117640	388.814695	0.009238	0.007988
RS	12	0.112539	1.370441	334.107560	0.007938	0.006925
RS	13	0.126322	1.370441	352.197171	0.008368	0.007206
RS	14	0.140998	1.577150	322.635581	0.007666	0.006645
RS	15	0.156625	1.577150	340.168754	0.008082	0.006963
RS	16	0.173266	1.690428	334.531303	0.007948	0.006916
RS	17	0.190986	1.690428	352.516983	0.008376	0.007314
RS	18	0.209856	1.711646	366.642957	0.008711	0.007705
RS	19	0.229948	1.711646	385.872876	0.009168	0.008197
RS	20	0.251344	1.659503	418.466356	0.009943	0.009016
RS	21	0.274127	1.659503	439.534395	0.010443	0.009622
RS	22	0.298388	1.556438	491.543645	0.011679	0.010915
RS	23	0.324221	1.556438	514.795641	0.012232	0.011659
RS	24	0.351730	1.426203	587.243400	0.013953	0.013487
RS	25	0.381023	1.426203	612.568138	0.014555	0.014385
RS	26	0.412215	1.291586	703.790460	0.016722	0.016753
RS	27	0.445430	1.291586	730.285895	0.017352	0.017785
RS	28	0.480799	1.171755	832.637211	0.019784	0.020531
RS	29	0.518461	1.171755	858.348912	0.020394	0.021601
RS	30	0.558566	1.079234	957.207158	0.022743	0.024327
RS	31	0.601271	1.079234	979.328335	0.023269	0.025264
RS	32	0.646745	1.018414	1057.640696	0.025130	0.027451
RS	33	0.695168	1.018414	1073.332960	0.025503	0.028084
RS	34	0.746731	0.987293	1119.150919	0.026591	0.029352
RS	35	0.801638	0.987293	1126.486742	0.026765	0.029589
RS	36	0.860105	0.980255	1137.594876	0.027029	0.029864
RS	37	0.922364	0.980255	1135.921604	0.026990	0.029722
RS	38	0.988660	0.990231	1118.552836	0.026577	0.029203
RS	39	1.059254	0.990231	1108.161134	0.026330	0.028764
RS	40	1.134427	1.010558	1071.619723	0.025462	0.027746
RS	41	1.214474	1.010558	1053.219587	0.025025	0.027097
RS	42	1.299712	1.035703	1005.848397	0.023899	0.025828
RS	43	1.390477	1.035703	980.226409	0.023290	0.025032
RS	44	1.487128	1.060825	928.363286	0.022058	0.023689
RS	45	1.590046	1.060825	896.212870	0.021294	0.022788
RS	46	1.699638	1.081822	843.888616	0.020051	0.021478
RS	47	1.816337	1.081822	805.805997	0.019146	0.020494
RS	48	1.940603	1.096137	754.633863	0.017930	0.019248
RS	49	2.072927	1.096137	711.306439	0.016901	0.018185
RS	50	2.213832	1.103196	661.211101	0.015710	0.016982
RS	51	2.363874	1.103196	613.703842	0.014582	0.015837
RS	52	2.523645	1.104013	564.169813	0.013405	0.014645
RS	53	2.693777	1.104013	514.147760	0.012216	0.013433
RS	54	2.874941	1.098366	466.034668	0.011073	0.012253
RS	55	3.067852	1.098366	415.564847	0.009874	0.011005
RS	56	3.273274	1.098366	366.319802	0.008704	0.009772
RS	57	3.492016	1.098366	318.976498	0.007579	0.008569
RS	58	3.724942	1.121596	269.077519	0.006393	0.007300
RS	59	3.972973	1.121596	229.172643	0.005445	0.006252
RS	60	4.237087	1.121596	192.378010	0.004571	0.005275
RS	61	4.518328	1.121596	159.018296	0.003778	0.004381
RS	62	4.817806	1.121596	129.301335	0.003072	0.003578
RS	63	5.136704	1.121596	402.298025	0.009559	0.011304
PA	4+25*2+4+6 0.171139232 0.039555887 5.136704110 0.257359012 0.568209184 0.766588204 0.903475192 1.117639700 1.370440711 1.577149609 1.690428303 1.711646233 1.659503421 1.556437929 1.426203253 1.291585681 1.171754833 1.079233506 1.018414120 0.987293026 0.980255201 0.990230900 1.010557796 1.035702564 1.060825090 1.081822453 1.096137491 1.103195633 1.104012769 1.098365660 1.121595979
//
IT	4540
RD	7
LK	-426994.305864
QD	-160.047258 -> -143.167151
RI	0.0227200377
TR	0.168842	0.039871
MT	5.195149
MM	C_pi: 1.043221, n_recomb: 43022.440522
RS	0	0.000000	0.259493	1043.186409	0.024247	0.005753
RS	1	0.006503	0.259493	1082.796073	0.025168	0.017706
RS	2	0.013430	0.259493	1122.030216	0.026080	0.023731
RS	3	0.020806	0.259493	1160.615337	0.026977	0.024591
RS	4	0.028663	0.573680	546.794713	0.012710	0.010562
RS	5	0.037030	0.573680	573.749566	0.013336	0.010506
RS	6	0.045942	0.761634	453.949282	0.010551	0.008172
RS	7	0.055433	0.761634	477.383815	0.011096	0.008934
RS	8	0.065541	0.886747	431.269901	0.010024	0.008313
RS	9	0.076306	0.886747	453.695721	0.010546	0.008982
RS	10	0.087772	1.106905	382.574006	0.008892	0.007722
RS	11	0.099984	1.106905	402.940461	0.009366	0.008118
RS	12	0.112989	1.381582	340.192148	0.007907	0.006917
RS	13	0.126841	1.381582	358.686862	0.008337	0.007217
RS	14	0.141593	1.615412	323.498852	0.007519	0.006556
RS	15	0.157304	1.615412	341.204541	0.007931	0.006883
RS	16	0.174038	1.749978	332.136624	0.007720	0.006770
RS	17	0.191859	1.749978	350.164601	0.008139	0.007166
RS	18	0.210840	1.782144	362.306409	0.008421	0.007511
RS	19	0.231055	1.782144	381.533726	0.008868	0.007991
RS	20	0.252584	1.730285	413.439950	0.009610	0.008781
RS	21	0.275514	1.730285	434.547683	0.010100	0.009365
RS	22	0.299935	1.618799	487.516748	0.011332	0.010653
RS	23	0.325944	1.618799	510.951439	0.011876	0.011367
RS	24	0.353644	1.474814	586.660436	0.013636	0.013227
RS	25	0.383146	1.474814	612.410376	0.014235	0.014091
RS	26	0.414567	1.325025	709.724963	0.016497	0.016543
RS	27	0.448031	1.325025	736.930103	0.017129	0.017541
RS	28	0.483671	1.191856	847.917996	0.019709	0.020424
RS	29	0.521629	1.191856	874.528780	0.020327	0.021470
RS	30	0.562055	1.089632	982.879444	0.022846	0.024360
RS	31	0.605111	1.089632	1005.839438	0.023379	0.025284
RS	32	0.650967	1.023088	1091.863394	0.025379	0.027610
RS	33	0.699804	1.023088	1108.056453	0.025755	0.028237
RS	34	0.751818	0.989739	1157.687504	0.026909	0.029573
RS	35	0.807215	0.989739	1165.067135	0.027080	0.029810
RS	36	0.866214	0.983225	1175.676395	0.027327	0.030069
RS	37	0.929050	0.983225	1173.693149	0.027281	0.029930
RS	38	0.995972	0.995686	1152.706984	0.026793	0.029337
RS	39	1.067247	0.995686	1141.875523	0.026541	0.028907
RS	40	1.143157	1.019727	1100.325952	0.025576	0.027792
RS	41	1.224003	1.019727	1081.566207	0.025140	0.027159
RS	42	1.310107	1.049149	1029.213684	0.023923	0.025801
RS	43	1.401811	1.049149	1003.434271	0.023324	0.025029
RS	44	1.499478	1.078454	947.518086	0.022024	0.023621
RS	45	1.603498	1.078454	915.424726	0.021278	0.022750
RS	46	1.714282	1.102909	860.366887	0.019998	0.021405
RS	47	1.832270	1.102909	822.469360	0.019117	0.020454
RS	48	1.957932	1.119544	769.813949	0.017893	0.019201
RS	49	2.091766	1.119544	726.650359	0.016890	0.018169
RS	50	2.234303	1.127699	675.944530	0.015711	0.016979
RS	51	2.386110	1.127699	628.416236	0.014607	0.015862
RS	52	2.547790	1.128590	578.663798	0.013450	0.014690
RS	53	2.719984	1.128590	528.307433	0.012280	0.013498
RS	54	2.903377	1.122040	480.075155	0.011159	0.012341
RS	55	3.098696	1.122040	428.873493	0.009969	0.011103
RS	56	3.306718	1.122040	378.775972	0.008804	0.009876
RS	57	3.528267	1.122040	330.480382	0.007682	0.008676
RS	58	3.764225	1.149435	278.558167	0.006475	0.007381
RS	59	4.015528	1.149435	237.920683	0.005530	0.006338
RS	60	4.283174	1.149435	200.314372	0.004656	0.005363
RS	61	4.568226	1.149435	166.092401	0.003861	0.004467
RS	62	4.871815	1.149435	135.491757	0.003149	0.003660
RS	63	5.195149	1.149435	427.059508	0.009926	0.011704
PA	4+25*2+4+6 0.168842016 0.039870708 5.195148561 0.259493330 0.573679528 0.761634254 0.886746819 1.106904581 1.381582494 1.615411704 1.749978332 1.782144297 1.730284776 1.618799290 1.474813742 1.325025287 1.191856486 1.089631890 1.023087705 0.989738718 0.983224734 0.995686455 1.019726607 1.049149424 1.078453643 1.102909240 1.119543583 1.127698794 1.128589618 1.122039826 1.149435094
//
IT	4700
RD	8
LK	-426961.167181
QD	-152.159113 -> -136.605176
RI	0.0222173536
TR	0.166646	0.040171
MT	5.252254
MM	C_pi: 1.058470, n_recomb: 43960.329942
RS	0	0.000000	0.262888	1054.751907	0.023993	0.005707
RS	1	0.006521	0.262888	1095.274108	0.024915	0.017615
RS	2	0.013468	0.262888	1135.465244	0.025829	0.023628
RS	3	0.020868	0.262888	1175.050017	0.026730	0.024537
RS	4	0.028750	0.581530	553.483801	0.012591	0.010525
RS	5	0.037147	0.581530	580.955775	0.013215	0.010456
RS	6	0.046091	0.759247	467.502350	0.010635	0.008248
RS	7	0.055618	0.759247	491.676715	0.011185	0.009007
RS	8	0.065766	0.871501	450.533294	0.010249	0.008487
RS	9	0.076577	0.871501	473.913168	0.010780	0.009182
RS	10	0.088092	1.095049	396.982496	0.009030	0.007837
RS	11	0.100359	1.095049	418.114824	0.009511	0.008258
RS	12	0.113425	1.388402	347.535857	0.007906	0.006928
RS	13	0.127343	1.388402	366.493544	0.008337	0.007244
RS	14	0.142169	1.647263	325.827580	0.007412	0.006490
RS	15	0.157962	1.647263	343.769564	0.007820	0.006824
RS	16	0.174785	1.802768	331.361841	0.007538	0.006649
RS	17	0.192705	1.802768	349.496498	0.007950	0.007043
RS	18	0.211794	1.846806	359.649616	0.008181	0.007344
RS	19	0.232127	1.846806	378.932393	0.008620	0.007813
RS	20	0.253787	1.796769	410.003295	0.009327	0.008572
RS	21	0.276859	1.796769	431.194216	0.009809	0.009138
RS	22	0.301436	1.678366	484.818826	0.011029	0.010414
RS	23	0.327615	1.678366	508.459417	0.011566	0.011102
RS	24	0.355502	1.521850	586.965907	0.013352	0.012982
RS	25	0.385207	1.521850	613.144504	0.013948	0.013817
RS	26	0.416850	1.357802	716.004513	0.016288	0.016335
RS	27	0.450556	1.357802	743.913895	0.016922	0.017307
RS	28	0.486460	1.211965	863.052165	0.019633	0.020308
RS	29	0.524706	1.211965	890.564792	0.020258	0.021334
RS	30	0.565446	1.100494	1008.121930	0.022933	0.024372
RS	31	0.608843	1.100494	1031.942723	0.023474	0.025285
RS	32	0.655069	1.028479	1125.608078	0.025605	0.027742
RS	33	0.704311	1.028479	1142.341187	0.025986	0.028366
RS	34	0.756764	0.992970	1195.843248	0.027203	0.029768
RS	35	0.812637	0.992970	1203.316233	0.027373	0.030005
RS	36	0.872154	0.986902	1213.528558	0.027605	0.030252
RS	37	0.935553	0.986902	1211.290943	0.027554	0.030117
RS	38	1.003086	1.001687	1186.801664	0.026997	0.029456
RS	39	1.075023	1.001687	1175.588230	0.026742	0.029035
RS	40	1.151652	1.029246	1129.157333	0.025686	0.027832
RS	41	1.233278	1.029246	1110.090137	0.025252	0.027215
RS	42	1.320227	1.062752	1052.893404	0.023951	0.025774
RS	43	1.412847	1.062752	1026.992536	0.023362	0.025025
RS	44	1.511506	1.096058	967.153384	0.022001	0.023557
RS	45	1.616600	1.096058	935.128617	0.021272	0.022716
RS	46	1.728547	1.123811	877.439628	0.019960	0.021339
RS	47	1.847795	1.123811	839.712287	0.019102	0.020420
RS	48	1.974820	1.142619	785.638254	0.017872	0.019161
RS	49	2.110128	1.142619	742.601279	0.016893	0.018159
RS	50	2.254261	1.151743	691.313202	0.015726	0.016982
RS	51	2.407793	1.151743	643.711803	0.014643	0.015889
RS	52	2.571337	1.152601	593.740961	0.013506	0.014739
RS	53	2.745547	1.152601	542.990962	0.012352	0.013564
RS	54	2.931118	1.145052	494.631339	0.011252	0.012430
RS	55	3.128791	1.145052	442.634719	0.010069	0.011201
RS	56	3.339356	1.145052	391.626520	0.008909	0.009978
RS	57	3.563652	1.145052	342.325514	0.007787	0.008780
RS	58	3.802575	1.176477	288.329251	0.006559	0.007461
RS	59	4.057080	1.176477	246.911373	0.005617	0.006423
RS	60	4.328182	1.176477	208.453136	0.004742	0.005448
RS	61	4.616964	1.176477	173.335293	0.003943	0.004550
RS	62	4.924578	1.176477	141.823018	0.003226	0.003738
RS	63	5.252254	1.176477	452.421075	0.010292	0.012093
PA	4+25*2+4+6 0.166645840 0.040171171 5.252253894 0.262888462 0.581530462 0.759247464 0.871501122 1.095048840 1.388402287 1.647263126 1.802767605 1.846806292 1.796769265 1.678365551 1.521849647 1.357801648 1.211964836 1.100493647 1.028478650 0.992969648 0.986901831 1.001686728 1.029245553 1.062751859 1.096058367 1.123811195 1.142619350 1.151742795 1.152601219 1.145052014 1.176476856
//
IT	4003
RD	9
LK	-426930.592791
QD	-145.089431 -> -130.688475
RI	0.0216392422
TR	0.164563	0.040463
MT	5.307192
MM	C_pi: 1.073571, n_recomb: 44891.581242
RS	0	0.000000	0.266801	1063.792357	0.023697	0.005661
RS	1	0.006539	0.266801	1105.181229	0.024619	0.017524
RS	2	0.013505	0.266801	1146.292599	0.025535	0.023522
RS	3	0.020927	0.266801	1186.850766	0.026438	0.024465
RS	4	0.028834	0.591054	558.460370	0.012440	0.010479
RS	5	0.037258	0.591054	586.387217	0.013062	0.010390
RS	6	0.046233	0.759057	479.835143	0.010689	0.008311
RS	7	0.055795	0.759057	504.704247	0.011243	0.009061
RS	8	0.065982	0.857842	469.723442	0.010464	0.008657
RS	9	0.076835	0.857842	494.053825	0.011005	0.009373
RS	10	0.088397	1.082810	411.948442	0.009177	0.007959
RS	11	0.100716	1.082810	433.870223	0.009665	0.008401
RS	12	0.113840	1.392089	355.678726	0.007923	0.006951
RS	13	0.127823	1.392089	375.134835	0.008356	0.007283
RS	14	0.142720	1.673994	329.124077	0.007332	0.006441
RS	15	0.158590	1.673994	347.343225	0.007737	0.006781
RS	16	0.175499	1.849882	331.681416	0.007388	0.006548
RS	17	0.193513	1.849882	349.964702	0.007796	0.006941
RS	18	0.212705	1.906442	358.132584	0.007978	0.007198
RS	19	0.233152	1.906442	377.507930	0.008409	0.007659
RS	20	0.254936	1.859488	407.633141	0.009080	0.008384
RS	21	0.278144	1.859488	428.932634	0.009555	0.008935
RS	22	0.302870	1.735495	482.955524	0.010758	0.010194
RS	23	0.329212	1.735495	506.809856	0.011290	0.010860
RS	24	0.357277	1.567521	587.710665	0.013092	0.012751
RS	25	0.387177	1.567521	614.308018	0.013684	0.013560
RS	26	0.419033	1.389983	722.225188	0.016088	0.016132
RS	27	0.452971	1.389983	750.820526	0.016725	0.017080
RS	28	0.489128	1.232016	877.664638	0.019551	0.020184
RS	29	0.527649	1.232016	906.068770	0.020183	0.021193
RS	30	0.568690	1.111658	1032.559610	0.023001	0.024366
RS	31	0.612414	1.111658	1057.250675	0.023551	0.025271
RS	32	0.658996	1.034364	1158.489841	0.025806	0.027850
RS	33	0.708625	1.034364	1175.791738	0.026192	0.028473
RS	34	0.761499	0.996727	1233.233257	0.027471	0.029938
RS	35	0.817830	0.996727	1240.840590	0.027641	0.030178
RS	36	0.877844	0.991017	1250.773195	0.027862	0.030416
RS	37	0.941783	0.991017	1248.329423	0.027808	0.030286
RS	38	1.009902	1.007966	1220.463861	0.027187	0.029563
RS	39	1.082475	1.007966	1208.919875	0.026930	0.029151
RS	40	1.159794	1.038855	1157.745088	0.025790	0.027865
RS	41	1.242168	1.038855	1138.417843	0.025359	0.027264
RS	42	1.329929	1.076256	1076.520167	0.023980	0.025747
RS	43	1.423428	1.076256	1050.532197	0.023402	0.025021
RS	44	1.523041	1.113390	986.903162	0.021984	0.023498
RS	45	1.629167	1.113390	954.961799	0.021273	0.022684
RS	46	1.742233	1.144283	894.748763	0.019931	0.021280
RS	47	1.862691	1.144283	857.185759	0.019095	0.020389
RS	48	1.991026	1.165124	801.766189	0.017860	0.019127
RS	49	2.127753	1.165124	758.833345	0.016904	0.018153
RS	50	2.273419	1.175092	707.004755	0.015749	0.016989
RS	51	2.428610	1.175092	659.297476	0.014686	0.015920
RS	52	2.593949	1.175821	609.125452	0.013569	0.014790
RS	53	2.770099	1.175821	557.944852	0.012429	0.013631
RS	54	2.957767	1.167184	509.470541	0.011349	0.012519
RS	55	3.157706	1.167184	456.639316	0.010172	0.011297
RS	56	3.370718	1.167184	404.685326	0.009015	0.010079
RS	57	3.597659	1.167184	354.348189	0.007893	0.008882
RS	58	3.839439	1.202489	298.252869	0.006644	0.007540
RS	59	4.097028	1.202489	256.026190	0.005703	0.006506
RS	60	4.371460	1.202489	216.693602	0.004827	0.005531
RS	61	4.663836	1.202489	180.662464	0.004024	0.004631
RS	62	4.975330	1.202489	148.225128	0.003302	0.003814
RS	63	5.307192	1.202489	478.142388	0.010651	0.012471
PA	4+25*2+4+6 0.164563335 0.040463363 5.307191944 0.266800540 0.591053893 0.759057033 0.857841530 1.082810455 1.392088536 1.673994454 1.849882019 1.906442276 1.859487989 1.735494671 1.567520694 1.389982517 1.232015997 1.111658361 1.034363652 0.996727224 0.991016682 1.007965803 1.038855075 1.076255988 1.113390200 1.144282689 1.165123561 1.175092316 1.175820850 1.167183714 1.202488671
//
IT	4382
RD	10
LK	-426902.259621
QD	-138.687967 -> -125.306865
RI	0.0210542032
TR	0.162596	0.040750
MT	5.359607
MM	C_pi: 1.088329, n_recomb: 45811.191148
RS	0	0.000000	0.270833	1071.775098	0.023395	0.005618
RS	1	0.006555	0.270833	1113.994702	0.024317	0.017437
RS	2	0.013540	0.270833	1155.992704	0.025234	0.023424
RS	3	0.020982	0.270833	1197.493600	0.026140	0.024394
RS	4	0.028913	0.601798	562.019236	0.012268	0.010421
RS	5	0.037363	0.601798	590.343376	0.012886	0.010310
RS	6	0.046367	0.760781	490.866356	0.010715	0.008360
RS	7	0.055962	0.760781	516.379144	0.011272	0.009095
RS	8	0.066185	0.845770	488.571939	0.010665	0.008821
RS	9	0.077079	0.845770	513.836869	0.011216	0.009554
RS	10	0.088686	1.070660	427.185045	0.009325	0.008084
RS	11	0.101055	1.070660	449.905876	0.009821	0.008544
RS	12	0.114234	1.393524	364.326390	0.007953	0.006984
RS	13	0.128277	1.393524	384.302187	0.008389	0.007328
RS	14	0.143240	1.696581	333.081266	0.007271	0.006404
RS	15	0.159185	1.696581	351.604447	0.007675	0.006751
RS	16	0.176175	1.892152	332.774001	0.007264	0.006462
RS	17	0.194278	1.892152	351.234392	0.007667	0.006855
RS	18	0.213568	1.961661	357.428781	0.007802	0.007069
RS	19	0.234123	1.961661	376.921558	0.008228	0.007523
RS	20	0.256024	1.918845	406.016049	0.008863	0.008215
RS	21	0.279362	1.918845	427.439313	0.009330	0.008753
RS	22	0.304229	1.790435	481.646815	0.010514	0.009990
RS	23	0.330727	1.790435	505.714907	0.011039	0.010638
RS	24	0.358961	1.611951	588.663711	0.012850	0.012532
RS	25	0.389046	1.611951	615.663776	0.013439	0.013319
RS	26	0.421103	1.421595	728.200568	0.015896	0.015933
RS	27	0.455262	1.421595	757.457475	0.016534	0.016860
RS	28	0.491659	1.251960	891.591513	0.019462	0.020055
RS	29	0.530443	1.251960	920.869674	0.020101	0.021048
RS	30	0.571769	1.123011	1056.032155	0.023052	0.024345
RS	31	0.615803	1.123011	1081.595308	0.023610	0.025244
RS	32	0.662724	1.040585	1190.343340	0.025984	0.027939
RS	33	0.712721	1.040585	1208.235582	0.026374	0.028561
RS	34	0.765996	1.000836	1269.686408	0.027716	0.030089
RS	35	0.822762	1.000836	1277.462606	0.027885	0.030331
RS	36	0.883249	0.995398	1287.232522	0.028099	0.030563
RS	37	0.947702	0.995398	1284.624848	0.028042	0.030438
RS	38	1.016379	1.014359	1253.516760	0.027363	0.029658
RS	39	1.089558	1.014359	1241.687564	0.027104	0.029257
RS	40	1.167534	1.048401	1185.908219	0.025887	0.027894
RS	41	1.250621	1.048401	1166.362894	0.025460	0.027309
RS	42	1.339155	1.089519	1099.903387	0.024009	0.025721
RS	43	1.433492	1.089519	1073.859455	0.023441	0.025016
RS	44	1.534013	1.130316	1006.569079	0.021972	0.023444
RS	45	1.641123	1.130316	974.726171	0.021277	0.022655
RS	46	1.755255	1.164199	912.093022	0.019910	0.021227
RS	47	1.876867	1.164199	874.692931	0.019093	0.020363
RS	48	2.006452	1.186939	818.002167	0.017856	0.019100
RS	49	2.144531	1.186939	775.159284	0.016921	0.018151
RS	50	2.291660	1.197640	722.836268	0.015779	0.017000
RS	51	2.448435	1.197640	675.001886	0.014734	0.015953
RS	52	2.615486	1.198147	624.655883	0.013635	0.014843
RS	53	2.793487	1.198147	573.020886	0.012508	0.013699
RS	54	2.983156	1.188345	524.454398	0.011448	0.012609
RS	55	3.185258	1.188345	470.763122	0.010276	0.011393
RS	56	3.400608	1.188345	417.842053	0.009121	0.010179
RS	57	3.630074	1.188345	366.451367	0.007999	0.008983
RS	58	3.874582	1.227378	308.246776	0.006729	0.007618
RS	59	4.135117	1.227378	265.194612	0.005789	0.006586
RS	60	4.412731	1.227378	224.975873	0.004911	0.005612
RS	61	4.708542	1.227378	188.023561	0.004104	0.004710
RS	62	5.023744	1.227378	154.656223	0.003376	0.003888
RS	63	5.359607	1.227378	504.073771	0.011003	0.012839
PA	4+25*2+4+6 0.162595604 0.040750426 5.359607105 0.270833109 0.601798063 0.760781165 0.845769625 1.070659796 1.393524334 1.696580966 1.892151891 1.961661460 1.918844980 1.790435192 1.611951117 1.421595202 1.251959757 1.123011350 1.040585167 1.000836346 0.995397609 1.014358736 1.048400753 1.089519356 1.130316008 1.164198967 1.186938737 1.197639622 1.198147212 1.188345385 1.227378369
//
IT	4317
RD	11
LK	-426875.913983
QD	-132.845206 -> -120.375998
RI	0.0204958508
TR	0.160738	0.041034
MT	5.409412
MM	C_pi: 1.102653, n_recomb: 46716.366209
RS	0	0.000000	0.274772	1079.493978	0.023107	0.005578
RS	1	0.006570	0.274772	1122.516043	0.024028	0.017359
RS	2	0.013572	0.274772	1165.371232	0.024946	0.023337
RS	3	0.021035	0.274772	1207.784393	0.025854	0.024332
RS	4	0.028987	0.613483	564.380906	0.012081	0.010353
RS	5	0.037462	0.613483	593.049078	0.012695	0.010219
RS	6	0.046494	0.764197	500.581482	0.010715	0.008393
RS	7	0.056119	0.764197	526.684442	0.011274	0.009111
RS	8	0.066377	0.835207	506.915494	0.010851	0.008976
RS	9	0.077308	0.835207	533.091796	0.011411	0.009723
RS	10	0.088958	1.058863	442.510894	0.009472	0.008209
RS	11	0.101374	1.058863	466.031694	0.009976	0.008686
RS	12	0.114605	1.393300	373.299018	0.007991	0.007022
RS	13	0.128705	1.393300	393.807147	0.008430	0.007379
RS	14	0.143732	1.715719	337.510365	0.007225	0.006377
RS	15	0.159746	1.715719	356.355956	0.007628	0.006731
RS	16	0.176812	1.930206	334.436306	0.007159	0.006389
RS	17	0.195000	1.930206	353.093951	0.007558	0.006782
RS	18	0.214383	2.012917	357.333233	0.007649	0.006955
RS	19	0.235039	2.012917	376.960949	0.008069	0.007404
RS	20	0.257052	1.975127	404.959705	0.008668	0.008062
RS	21	0.280512	1.975127	426.516218	0.009130	0.008588
RS	22	0.305513	1.843344	480.732030	0.010290	0.009802
RS	23	0.332157	1.843344	505.010164	0.010810	0.010433
RS	24	0.360551	1.655221	589.703124	0.012623	0.012324
RS	25	0.390812	1.655221	617.087328	0.013209	0.013092
RS	26	0.423060	1.452652	733.849243	0.015709	0.015739
RS	27	0.457427	1.452652	763.740666	0.016348	0.016647
RS	28	0.494052	1.271748	904.779280	0.019368	0.019921
RS	29	0.533084	1.271748	934.910014	0.020012	0.020901
RS	30	0.574680	1.134462	1078.490791	0.023086	0.024312
RS	31	0.619009	1.134462	1104.922663	0.023652	0.025205
RS	32	0.666251	1.047032	1221.107426	0.026139	0.028010
RS	33	0.716596	1.047032	1239.606247	0.026535	0.028632
RS	34	0.770250	1.005180	1305.129375	0.027937	0.030222
RS	35	0.827429	1.005180	1313.103920	0.028108	0.030467
RS	36	0.888365	0.999929	1322.829629	0.028316	0.030696
RS	37	0.953304	0.999929	1320.094957	0.028258	0.030577
RS	38	1.022511	1.020764	1285.874398	0.027525	0.029745
RS	39	1.096264	1.020764	1273.799954	0.027267	0.029353
RS	40	1.174863	1.057797	1213.548259	0.025977	0.027919
RS	41	1.258627	1.057797	1193.822225	0.025555	0.027349
RS	42	1.347894	1.102469	1122.934595	0.024037	0.025696
RS	43	1.443027	1.102469	1096.862752	0.023479	0.025012
RS	44	1.544410	1.146774	1026.032307	0.021963	0.023394
RS	45	1.652454	1.146774	994.302482	0.021284	0.022629
RS	46	1.767597	1.183508	929.348491	0.019893	0.021179
RS	47	1.890306	1.183508	892.112490	0.019096	0.020341
RS	48	2.021077	1.208023	834.221759	0.017857	0.019077
RS	49	2.160440	1.208023	791.460349	0.016942	0.018152
RS	50	2.308960	1.219352	738.691074	0.015812	0.017015
RS	51	2.467238	1.219352	690.716147	0.014785	0.015987
RS	52	2.635916	1.219558	640.227349	0.013705	0.014897
RS	53	2.815676	1.219558	588.123355	0.012589	0.013768
RS	54	3.007248	1.208524	539.493846	0.011548	0.012699
RS	55	3.211407	1.208524	484.926652	0.010380	0.011489
RS	56	3.428979	1.208524	431.026388	0.009226	0.010277
RS	57	3.660847	1.208524	378.573426	0.008104	0.009082
RS	58	3.907950	1.251133	318.259208	0.006813	0.007695
RS	59	4.171288	1.251133	274.372385	0.005873	0.006666
RS	60	4.451929	1.251133	233.262390	0.004993	0.005691
RS	61	4.751009	1.251133	195.386945	0.004182	0.004786
RS	62	5.069739	1.251133	161.089872	0.003448	0.003960
RS	63	5.409412	1.251133	530.115975	0.011348	0.013198
PA	4+25*2+4+6 0.160738091 0.041033773 5.409411804 0.274771721 0.613483348 0.764196996 0.835206942 1.058862971 1.393299739 1.715719309 1.930206018 2.012917259 1.975127020 1.843343540 1.655220835 1.452652467 1.271748481 1.134462344 1.047031663 1.005179670 0.999929496 1.020763679 1.057797182 1.102468734 1.146774200 1.183507615 1.208023484 1.219352049 1.219558042 1.208523552 1.251132959
//
IT	4369
RD	12
LK	-426851.349559
QD	-127.478810 -> -115.831198
RI	0.0199791940
TR	0.158985	0.041314
MT	5.456605
MM	C_pi: 1.116497, n_recomb: 47605.681528
RS	0	0.000000	0.278502	1087.369091	0.022841	0.005541
RS	1	0.006585	0.278502	1131.171199	0.023761	0.017288
RS	2	0.013603	0.278502	1174.858257	0.024679	0.023263
RS	3	0.021084	0.278502	1218.155376	0.025588	0.024284
RS	4	0.029057	0.625896	565.747033	0.011884	0.010273
RS	5	0.037555	0.625896	594.711003	0.012492	0.010119
RS	6	0.046613	0.769107	509.016159	0.010692	0.008410
RS	7	0.056267	0.769107	535.655695	0.011252	0.009111
RS	8	0.066557	0.826045	524.651286	0.011021	0.009121
RS	9	0.077525	0.826045	551.711448	0.011589	0.009879
RS	10	0.089214	1.047563	457.807107	0.009617	0.008334
RS	11	0.101674	1.047563	482.123188	0.010127	0.008826
RS	12	0.114954	1.391834	382.478355	0.008034	0.007065
RS	13	0.129108	1.391834	403.525808	0.008476	0.007433
RS	14	0.144194	1.731966	342.281992	0.007190	0.006359
RS	15	0.160274	1.731966	361.462591	0.007593	0.006718
RS	16	0.177413	1.964526	336.535119	0.007069	0.006327
RS	17	0.195680	1.964526	355.404828	0.007466	0.006720
RS	18	0.215150	2.060543	357.713497	0.007514	0.006854
RS	19	0.235902	2.060543	377.489135	0.007929	0.007298
RS	20	0.258020	2.028558	404.337325	0.008493	0.007922
RS	21	0.281595	2.028558	426.033123	0.008949	0.008439
RS	22	0.306723	1.894346	480.108369	0.010085	0.009627
RS	23	0.333505	1.894346	504.590941	0.010599	0.010244
RS	24	0.362050	1.697387	590.762663	0.012409	0.012127
RS	25	0.392476	1.697387	618.511694	0.012992	0.012877
RS	26	0.424904	1.483157	739.143548	0.015526	0.015551
RS	27	0.459468	1.483157	769.641595	0.016167	0.016441
RS	28	0.496308	1.291345	917.224182	0.019267	0.019785
RS	29	0.535574	1.291345	948.183874	0.019917	0.020753
RS	30	0.577426	1.145945	1099.936568	0.023105	0.024269
RS	31	0.622033	1.145945	1127.230303	0.023678	0.025158
RS	32	0.669578	1.053617	1250.779364	0.026274	0.028066
RS	33	0.720253	1.053617	1269.896858	0.026675	0.028689
RS	34	0.774265	1.009670	1339.546452	0.028138	0.030340
RS	35	0.831834	1.009670	1347.744661	0.028311	0.030588
RS	36	0.893194	1.004532	1357.540159	0.028516	0.030816
RS	37	0.958594	1.004532	1354.710977	0.028457	0.030702
RS	38	1.028300	1.027113	1317.502518	0.027675	0.029823
RS	39	1.102597	1.027113	1305.218245	0.027417	0.029440
RS	40	1.181786	1.066987	1240.623165	0.026060	0.027942
RS	41	1.266190	1.066987	1220.749331	0.025643	0.027385
RS	42	1.356151	1.115060	1145.558593	0.024063	0.025672
RS	43	1.452036	1.115060	1119.483746	0.023516	0.025007
RS	44	1.554235	1.162732	1045.226199	0.021956	0.023347
RS	45	1.663163	1.162732	1013.623022	0.021292	0.022605
RS	46	1.779264	1.202187	946.440023	0.019881	0.021135
RS	47	1.903011	1.202187	909.370783	0.019102	0.020321
RS	48	2.034906	1.228364	850.348922	0.017862	0.019058
RS	49	2.175485	1.228364	807.664011	0.016966	0.018155
RS	50	2.325322	1.240225	754.495928	0.015849	0.017033
RS	51	2.485026	1.240225	706.372169	0.014838	0.016024
RS	52	2.655245	1.240059	655.772999	0.013775	0.014953
RS	53	2.836673	1.240059	603.191619	0.012671	0.013836
RS	54	3.030048	1.227733	554.531805	0.011648	0.012789
RS	55	3.236156	1.227733	499.079327	0.010484	0.011583
RS	56	3.455836	1.227733	444.193878	0.009331	0.010374
RS	57	3.689982	1.227733	390.675632	0.008206	0.009179
RS	58	3.939546	1.273772	328.257398	0.006895	0.007771
RS	59	4.205543	1.273772	283.531812	0.005956	0.006743
RS	60	4.489056	1.273772	241.529858	0.005074	0.005769
RS	61	4.791237	1.273772	202.733126	0.004259	0.004861
RS	62	5.113317	1.273772	167.509857	0.003519	0.004030
RS	63	5.456605	1.273772	556.206742	0.011684	0.013547
PA	4+25*2+4+6 0.158985075 0.041314238 5.456604663 0.278502423 0.625896051 0.769106888 0.826045421 1.047563192 1.391834123 1.731965511 1.964525668 2.060543250 2.028558010 1.894346047 1.697386838 1.483157343 1.291345450 1.145945170 1.053616950 1.009669819 1.004531604 1.027112690 1.066987296 1.115060254 1.162732181 1.202187282 1.228364273 1.240225471 1.240059321 1.227732757 1.273771858
//
IT	4245
RD	13
LK	-426828.393173
QD	-122.524062 -> -111.621107
RI	0.0195076717
TR	0.157328	0.041592
MT	5.501358
MM	C_pi: 1.129866, n_recomb: 48478.658782
RS	0	0.000000	0.281979	1095.581290	0.022599	0.005508
RS	1	0.006598	0.281979	1140.145448	0.023519	0.017227
RS	2	0.013632	0.281979	1184.642876	0.024436	0.023201
RS	3	0.021130	0.281979	1228.798746	0.025347	0.024251
RS	4	0.029123	0.638893	566.281518	0.011681	0.010185
RS	5	0.037643	0.638893	595.497940	0.012284	0.010014
RS	6	0.046725	0.775355	516.230655	0.010649	0.008414
RS	7	0.056407	0.775355	543.354569	0.011208	0.009095
RS	8	0.066727	0.818161	541.729289	0.011175	0.009257
RS	9	0.077728	0.818161	569.644030	0.011750	0.010024
RS	10	0.089455	1.036838	472.998272	0.009757	0.008456
RS	11	0.101956	1.036838	498.101645	0.010275	0.008962
RS	12	0.115282	1.389456	391.784095	0.008082	0.007112
RS	13	0.129487	1.389456	413.374211	0.008527	0.007490
RS	14	0.144630	1.745746	347.315068	0.007164	0.006347
RS	15	0.160772	1.745746	366.839848	0.007567	0.006711
RS	16	0.177978	1.995539	338.978001	0.006992	0.006273
RS	17	0.196320	1.995539	358.071102	0.007386	0.006667
RS	18	0.215873	2.104886	358.472061	0.007394	0.006764
RS	19	0.236715	2.104886	378.405518	0.007806	0.007204
RS	20	0.258933	2.079327	404.068531	0.008335	0.007794
RS	21	0.282617	2.079327	425.907994	0.008785	0.008302
RS	22	0.307864	1.943564	479.713492	0.009895	0.009464
RS	23	0.334776	1.943564	504.394484	0.010404	0.010067
RS	24	0.363465	1.738510	591.813631	0.012208	0.011940
RS	25	0.394046	1.738510	619.908869	0.012787	0.012674
RS	26	0.426645	1.513132	744.088726	0.015349	0.015367
RS	27	0.461395	1.513132	775.166167	0.015990	0.016242
RS	28	0.498438	1.310737	928.958513	0.019162	0.019647
RS	29	0.537925	1.310737	960.723035	0.019817	0.020604
RS	30	0.580018	1.157422	1120.410326	0.023111	0.024217
RS	31	0.624889	1.157422	1148.557116	0.023692	0.025102
RS	32	0.672720	1.060292	1279.394042	0.026391	0.028109
RS	33	0.723707	1.060292	1299.139558	0.026798	0.028734
RS	34	0.778058	1.014257	1372.963730	0.028321	0.030444
RS	35	0.835996	1.014257	1381.407751	0.028495	0.030696
RS	36	0.897757	1.009163	1391.378391	0.028701	0.030925
RS	37	0.963593	1.009163	1388.483754	0.028641	0.030817
RS	38	1.033773	1.033376	1348.407147	0.027814	0.029895
RS	39	1.108584	1.033376	1335.944577	0.027557	0.029521
RS	40	1.188331	1.075957	1267.124431	0.026138	0.027961
RS	41	1.273340	1.075957	1247.132251	0.025725	0.027418
RS	42	1.363959	1.127294	1167.754337	0.024088	0.025649
RS	43	1.460557	1.127294	1141.698906	0.023551	0.025002
RS	44	1.563528	1.178201	1064.119509	0.021950	0.023303
RS	45	1.673295	1.178201	1032.655517	0.021301	0.022583
RS	46	1.790304	1.220258	963.329287	0.019871	0.021096
RS	47	1.915034	1.220258	926.430105	0.019110	0.020304
RS	48	2.047994	1.247994	866.339665	0.017871	0.019043
RS	49	2.189727	1.247994	823.728772	0.016992	0.018161
RS	50	2.340812	1.260303	770.206897	0.015888	0.017053
RS	51	2.501867	1.260303	721.929730	0.014892	0.016061
RS	52	2.673548	1.259702	671.253088	0.013846	0.015010
RS	53	2.856558	1.259702	618.190147	0.012752	0.013905
RS	54	3.051644	1.246035	569.532844	0.011748	0.012878
RS	55	3.259602	1.246035	513.190406	0.010586	0.011677
RS	56	3.481282	1.246035	457.318046	0.009433	0.010469
RS	57	3.717589	1.246035	402.735345	0.008307	0.009274
RS	58	3.969489	1.295366	338.222215	0.006977	0.007845
RS	59	4.238010	1.295366	292.657125	0.006037	0.006820
RS	60	4.524249	1.295366	249.765304	0.005152	0.005844
RS	61	4.829376	1.295366	210.051421	0.004333	0.004933
RS	62	5.154636	1.295366	173.907363	0.003587	0.004099
RS	63	5.501358	1.295366	582.310052	0.012012	0.013889
PA	4+25*2+4+6 0.157327774 0.041591616 5.501357547 0.281978870 0.638892973 0.775355383 0.818160548 1.036837562 1.389455500 1.745745903 1.995538943 2.104886424 2.079327289 1.943563859 1.738509671 1.513131641 1.310736857 1.157422370 1.060292388 1.014256575 1.009163035 1.033375873 1.075957327 1.127293790 1.178200887 1.220258339 1.247993833 1.260303011 1.259702297 1.246035450 1.295365570
//
IT	4038
RD	14
LK	-426806.895059
QD	-117.928160 -> -107.703547
RI	0.0190829168
TR	0.155757	0.041865
MT	5.543875
MM	C_pi: 1.142773, n_recomb: 49334.811498
RS	0	0.000000	0.285175	1104.233459	0.022382	0.005477
RS	1	0.006611	0.285175	1149.545256	0.023301	0.017173
RS	2	0.013659	0.285175	1194.834863	0.024219	0.023152
RS	3	0.021174	0.285175	1239.827235	0.025131	0.024232
RS	4	0.029185	0.652340	566.138070	0.011475	0.010090
RS	5	0.037725	0.652340	595.568682	0.012072	0.009904
RS	6	0.046831	0.782779	522.312652	0.010587	0.008404
RS	7	0.056538	0.782779	549.871310	0.011146	0.009066
RS	8	0.066887	0.811429	558.118616	0.011313	0.009382
RS	9	0.077920	0.811429	586.857674	0.011895	0.010157
RS	10	0.089683	1.026704	488.033655	0.009892	0.008577
RS	11	0.102223	1.026704	513.914158	0.010417	0.009094
RS	12	0.115593	1.386382	401.162116	0.008131	0.007161
RS	13	0.129846	1.386382	423.295783	0.008580	0.007549
RS	14	0.145041	1.757420	352.544536	0.007146	0.006341
RS	15	0.161242	1.757420	372.419919	0.007549	0.006710
RS	16	0.178513	2.023583	341.697434	0.006926	0.006228
RS	17	0.196926	2.023583	361.022747	0.007318	0.006622
RS	18	0.216556	2.146194	359.541430	0.007288	0.006683
RS	19	0.237484	2.146194	379.640579	0.007695	0.007119
RS	20	0.259796	2.127625	404.085115	0.008191	0.007677
RS	21	0.283583	2.127625	426.071139	0.008636	0.008177
RS	22	0.308942	1.991096	479.499943	0.009719	0.009311
RS	23	0.335978	1.991096	504.373142	0.010223	0.009903
RS	24	0.364802	1.778641	592.834907	0.012017	0.011762
RS	25	0.395531	1.778641	621.258452	0.012593	0.012481
RS	26	0.428291	1.542593	748.693338	0.015176	0.015188
RS	27	0.463217	1.542593	780.323672	0.015817	0.016049
RS	28	0.500453	1.329915	940.011305	0.019054	0.019509
RS	29	0.540150	1.329915	972.556158	0.019713	0.020455
RS	30	0.582471	1.168867	1139.948364	0.023106	0.024159
RS	31	0.627591	1.168867	1168.937635	0.023694	0.025039
RS	32	0.675693	1.067025	1306.977707	0.026492	0.028142
RS	33	0.726976	1.067025	1327.358132	0.026905	0.028768
RS	34	0.781649	1.018905	1405.398993	0.028487	0.030536
RS	35	0.839937	1.018905	1414.108132	0.028663	0.030792
RS	36	0.902078	1.013797	1424.351889	0.028871	0.031024
RS	37	0.968327	1.013797	1421.417761	0.028812	0.030922
RS	38	1.038956	1.039539	1378.583904	0.027943	0.029960
RS	39	1.114255	1.039539	1365.971518	0.027688	0.029595
RS	40	1.194532	1.084705	1293.039030	0.026209	0.027978
RS	41	1.280116	1.084705	1272.955059	0.025802	0.027448
RS	42	1.371358	1.139180	1189.497982	0.024111	0.025627
RS	43	1.468632	1.139180	1163.482400	0.023583	0.024997
RS	44	1.572337	1.193203	1082.678094	0.021946	0.023263
RS	45	1.682899	1.193203	1051.365356	0.021311	0.022563
RS	46	1.800770	1.237756	979.974670	0.019864	0.021060
RS	47	1.926433	1.237756	943.250127	0.019119	0.020290
RS	48	2.060405	1.266957	882.150420	0.017881	0.019030
RS	49	2.203234	1.266957	839.613677	0.017019	0.018169
RS	50	2.355505	1.279638	785.781710	0.015928	0.017075
RS	51	2.517843	1.279638	737.350108	0.014946	0.016099
RS	52	2.690914	1.278549	686.628925	0.013918	0.015067
RS	53	2.875427	1.278549	633.084350	0.012832	0.013973
RS	54	3.072138	1.263502	584.463018	0.011847	0.012966
RS	55	3.281854	1.263502	527.230372	0.010687	0.011769
RS	56	3.505435	1.263502	470.373418	0.009534	0.010563
RS	57	3.743798	1.263502	414.730741	0.008406	0.009367
RS	58	3.997919	1.315994	348.135221	0.007057	0.007919
RS	59	4.268840	1.315994	301.733061	0.006116	0.006894
RS	60	4.557673	1.315994	257.956115	0.005229	0.005918
RS	61	4.865600	1.315994	217.331420	0.004405	0.005004
RS	62	5.193886	1.315994	180.273797	0.003654	0.004165
RS	63	5.543875	1.315994	608.391047	0.012332	0.014223
PA	4+25*2+4+6 0.155757470 0.041865443 5.543875210 0.285175071 0.652340436 0.782779325 0.811428866 1.026704285 1.386381958 1.757419992 2.023582940 2.146194210 2.127625262 1.991095704 1.778640883 1.542592639 1.329915229 1.168866610 1.067024782 1.018905276 1.013796572 1.039539215 1.084704939 1.139179777 1.193203460 1.237756168 1.266956966 1.279638276 1.278549009 1.263502448 1.315993636
//
IT	3794
RD	15
LK	-426786.726818
QD	-113.649413 -> -104.045386
RI	0.0187023041
TR	0.154268	0.042136
MT	5.584258
MM	C_pi: 1.155231, n_recomb: 50174.310068
RS	0	0.000000	0.288088	1113.349362	0.022190	0.005448
RS	1	0.006623	0.288088	1159.396742	0.023107	0.017126
RS	2	0.013685	0.288088	1205.462749	0.024025	0.023114
RS	3	0.021215	0.288088	1251.271828	0.024938	0.024226
RS	4	0.029243	0.666148	565.433619	0.011269	0.009990
RS	5	0.037803	0.666148	595.044259	0.011860	0.009791
RS	6	0.046930	0.791263	527.340584	0.010510	0.008384
RS	7	0.056662	0.791263	555.286625	0.011067	0.009026
RS	8	0.067038	0.805737	573.806526	0.011436	0.009499
RS	9	0.078102	0.805737	603.339334	0.012025	0.010279
RS	10	0.089898	1.017173	502.872905	0.010023	0.008694
RS	11	0.102475	1.017173	529.518670	0.010554	0.009223
RS	12	0.115886	1.382796	410.569802	0.008183	0.007212
RS	13	0.130184	1.382796	433.245950	0.008635	0.007608
RS	14	0.145430	1.767275	357.925091	0.007134	0.006339
RS	15	0.161685	1.767275	378.155561	0.007537	0.006713
RS	16	0.179017	2.048975	344.639298	0.006869	0.006189
RS	17	0.197498	2.048975	364.203583	0.007259	0.006584
RS	18	0.217202	2.184706	360.868318	0.007192	0.006610
RS	19	0.238211	2.184706	381.139408	0.007596	0.007043
RS	20	0.260611	2.173594	404.341927	0.008059	0.007570
RS	21	0.284495	2.173594	426.476608	0.008500	0.008063
RS	22	0.309962	2.037025	479.435668	0.009555	0.009169
RS	23	0.337114	2.037025	504.494992	0.010055	0.009750
RS	24	0.366066	1.817819	593.818891	0.011835	0.011592
RS	25	0.396934	1.817819	622.553866	0.012408	0.012298
RS	26	0.429848	1.571546	752.979413	0.015007	0.015015
RS	27	0.464941	1.571546	785.137295	0.015648	0.015862
RS	28	0.502358	1.348863	950.428295	0.018943	0.019370
RS	29	0.542254	1.348863	983.729200	0.019606	0.020307
RS	30	0.584792	1.180249	1158.602982	0.023092	0.024094
RS	31	0.630148	1.180249	1188.423061	0.023686	0.024971
RS	32	0.678508	1.073776	1333.582967	0.026579	0.028164
RS	33	0.730070	1.073776	1354.603092	0.026998	0.028792
RS	34	0.785048	1.023579	1436.895038	0.028638	0.030618
RS	35	0.843667	1.023579	1445.886093	0.028817	0.030878
RS	36	0.906169	1.018401	1456.495988	0.029029	0.031115
RS	37	0.972810	1.018401	1453.545374	0.028970	0.031019
RS	38	1.043865	1.045581	1408.058205	0.028063	0.030020
RS	39	1.119626	1.045581	1395.321312	0.027809	0.029663
RS	40	1.200405	1.093219	1318.381811	0.026276	0.027993
RS	41	1.286534	1.093219	1298.229603	0.025874	0.027476
RS	42	1.378368	1.150716	1210.793766	0.024132	0.025605
RS	43	1.476284	1.150716	1184.836133	0.023614	0.024992
RS	44	1.580685	1.207746	1100.897260	0.021941	0.023224
RS	45	1.692002	1.207746	1069.746509	0.021321	0.022544
RS	46	1.810691	1.254695	996.363844	0.019858	0.021027
RS	47	1.937241	1.254695	959.818421	0.019130	0.020277
RS	48	2.072172	1.285278	897.763174	0.017893	0.019021
RS	49	2.216041	1.285278	855.301865	0.017047	0.018178
RS	50	2.369439	1.298263	801.200815	0.015968	0.017098
RS	51	2.532996	1.298263	752.615690	0.015000	0.016138
RS	52	2.707386	1.296639	701.881759	0.013989	0.015125
RS	53	2.893327	1.296639	647.857848	0.012912	0.014041
RS	54	3.091583	1.280179	599.306155	0.011944	0.013054
RS	55	3.302969	1.280179	541.185494	0.010786	0.011860
RS	56	3.528357	1.280179	483.348431	0.009633	0.010655
RS	57	3.768673	1.280179	426.652152	0.008503	0.009459
RS	58	4.024905	1.335708	357.988546	0.007135	0.007991
RS	59	4.298108	1.335708	310.753367	0.006193	0.006968
RS	60	4.589406	1.335708	266.097307	0.005303	0.005990
RS	61	4.899998	1.335708	224.569110	0.004476	0.005074
RS	62	5.231161	1.335708	186.605881	0.003719	0.004230
RS	63	5.584258	1.335708	634.434645	0.012645	0.014549
PA	4+25*2+4+6 0.154268356 0.042135842 5.584257709 0.288088487 0.666148397 0.791262739 0.805737378 1.017173321 1.382796269 1.767274910 2.048974797 2.184706240 2.173593652 2.037025253 1.817819034 1.571545968 1.348863086 1.180248996 1.073775502 1.023579172 1.018400625 1.045580696 1.093218506 1.150716327 1.207746102 1.254695289 1.285277802 1.298263382 1.296638831 1.280178929 1.335707558
//
IT	4589
RD	16
LK	-426767.776428
QD	-109.652007 -> -100.617843
RI	0.0183609010
TR	0.152853	0.042402
MT	5.622687
MM	C_pi: 1.167266, n_recomb: 50997.382776
RS	0	0.000000	0.290742	1122.865161	0.022018	0.005422
RS	1	0.006635	0.290742	1169.637062	0.022935	0.017085
RS	2	0.013710	0.290742	1216.465075	0.023853	0.023086
RS	3	0.021254	0.290742	1263.072867	0.024767	0.024232
RS	4	0.029299	0.680211	564.298833	0.011065	0.009885
RS	5	0.037877	0.680211	594.060474	0.011649	0.009677
RS	6	0.047025	0.800675	531.418604	0.010421	0.008353
RS	7	0.056779	0.800675	559.708224	0.010975	0.008976
RS	8	0.067181	0.800962	588.810119	0.011546	0.009606
RS	9	0.078273	0.800962	619.107063	0.012140	0.010391
RS	10	0.090101	1.008219	517.499210	0.010148	0.008809
RS	11	0.102713	1.008219	544.897804	0.010685	0.009348
RS	12	0.116163	1.378822	419.982546	0.008235	0.007265
RS	13	0.130504	1.378822	443.199067	0.008691	0.007669
RS	14	0.145798	1.775547	363.424846	0.007126	0.006342
RS	15	0.162106	1.775547	384.013631	0.007530	0.006720
RS	16	0.179495	2.071958	347.768714	0.006819	0.006156
RS	17	0.198039	2.071958	367.577557	0.007208	0.006551
RS	18	0.217813	2.220626	362.414868	0.007107	0.006545
RS	19	0.238899	2.220626	382.863161	0.007508	0.006976
RS	20	0.261383	2.217373	404.803975	0.007938	0.007471
RS	21	0.285360	2.217373	427.088941	0.008375	0.007957
RS	22	0.310927	2.081427	479.499985	0.009402	0.009035
RS	23	0.338191	2.081427	504.739826	0.009897	0.009606
RS	24	0.367264	1.856087	594.764132	0.011663	0.011431
RS	25	0.398265	1.856087	623.794882	0.012232	0.012124
RS	26	0.431323	1.600010	756.969771	0.014843	0.014847
RS	27	0.466575	1.600010	789.631228	0.015484	0.015681
RS	28	0.504165	1.367582	960.251085	0.018829	0.019232
RS	29	0.544249	1.367582	994.284334	0.019497	0.020160
RS	30	0.586993	1.191554	1176.428380	0.023068	0.024025
RS	31	0.632573	1.191554	1207.066912	0.023669	0.024899
RS	32	0.681177	1.080524	1359.261321	0.026654	0.028179
RS	33	0.733005	1.080524	1380.924328	0.027078	0.028808
RS	34	0.788272	1.028257	1467.496958	0.028776	0.030691
RS	35	0.847206	1.028257	1476.784536	0.028958	0.030955
RS	36	0.910050	1.022963	1487.842477	0.029175	0.031199
RS	37	0.977063	1.022963	1484.896114	0.029117	0.031108
RS	38	1.048523	1.051496	1436.855460	0.028175	0.030076
RS	39	1.124724	1.051496	1424.016728	0.027923	0.029727
RS	40	1.205980	1.101504	1343.168034	0.026338	0.028007
RS	41	1.292627	1.101504	1322.968681	0.025942	0.027501
RS	42	1.385024	1.161920	1231.646575	0.024151	0.025584
RS	43	1.483550	1.161920	1205.763180	0.023644	0.024987
RS	44	1.588613	1.221857	1118.771279	0.021938	0.023188
RS	45	1.700647	1.221857	1087.792617	0.021330	0.022526
RS	46	1.820114	1.271112	1012.485214	0.019854	0.020997
RS	47	1.947507	1.271112	976.123751	0.019141	0.020265
RS	48	2.083352	1.302999	913.163843	0.017906	0.019013
RS	49	2.228210	1.302999	870.780310	0.017075	0.018188
RS	50	2.382679	1.316230	816.448225	0.016010	0.017122
RS	51	2.547397	1.316230	767.712226	0.015054	0.016177
RS	52	2.723043	1.314030	716.996058	0.014059	0.015182
RS	53	2.910342	1.314030	662.497180	0.012991	0.014108
RS	54	3.110068	1.296130	614.048094	0.012041	0.013141
RS	55	3.323046	1.296130	555.043890	0.010884	0.011950
RS	56	3.550153	1.296130	496.233193	0.009731	0.010746
RS	57	3.792329	1.296130	438.491401	0.008598	0.009548
RS	58	4.050572	1.354582	367.774966	0.007212	0.008062
RS	59	4.325948	1.354582	319.712432	0.006269	0.007040
RS	60	4.619595	1.354582	274.184525	0.005376	0.006061
RS	61	4.932725	1.354582	231.761089	0.004545	0.005142
RS	62	5.266629	1.354582	192.900923	0.003783	0.004294
RS	63	5.622687	1.354582	660.428828	0.012950	0.014869
PA	4+25*2+4+6 0.152853394 0.042402421 5.622686972 0.290741539 0.680210510 0.800674952 0.800962472 1.008218771 1.378821595 1.775546876 2.071958388 2.220625749 2.217373309 2.081426660 1.856086682 1.600010095 1.367582431 1.191554253 1.080523873 1.028257424 1.022963428 1.051495751 1.101503845 1.161919772 1.221856760 1.271112239 1.302999499 1.316229748 1.314029967 1.296129645 1.354581817
//
IT	3904
RD	17
LK	-426749.945116
QD	-105.907000 -> -97.397848
RI	0.0180555143
TR	0.151506	0.042665
MT	5.659365
MM	C_pi: 1.178906, n_recomb: 51804.142663
RS	0	0.000000	0.293147	1132.755095	0.021866	0.005399
RS	1	0.006645	0.293147	1180.241801	0.022783	0.017051
RS	2	0.013733	0.293147	1227.818995	0.023701	0.023066
RS	3	0.021291	0.293147	1275.209300	0.024616	0.024248
RS	4	0.029351	0.694455	562.824081	0.010864	0.009779
RS	5	0.037947	0.694455	592.711529	0.011441	0.009562
RS	6	0.047114	0.810921	534.630913	0.010320	0.008313
RS	7	0.056891	0.810921	563.223182	0.010872	0.008917
RS	8	0.067317	0.797009	603.139211	0.011643	0.009704
RS	9	0.078436	0.797009	634.171345	0.012242	0.010492
RS	10	0.090294	0.999815	531.896794	0.010267	0.008920
RS	11	0.102940	0.999815	560.035293	0.010811	0.009468
RS	12	0.116426	1.374565	429.376817	0.008288	0.007318
RS	13	0.130809	1.374565	453.130639	0.008747	0.007729
RS	14	0.146147	1.782449	369.014943	0.007123	0.006348
RS	15	0.162505	1.782449	389.964131	0.007528	0.006730
RS	16	0.179949	2.092777	351.052161	0.006777	0.006128
RS	17	0.198553	2.092777	371.109973	0.007164	0.006524
RS	18	0.218393	2.254160	364.145855	0.007029	0.006486
RS	19	0.239552	2.254160	384.775626	0.007428	0.006914
RS	20	0.262117	2.259095	405.441727	0.007826	0.007379
RS	21	0.286182	2.259095	427.878219	0.008260	0.007860
RS	22	0.311845	2.124389	479.670944	0.009259	0.008909
RS	23	0.339214	2.124389	505.085959	0.009750	0.009471
RS	24	0.368402	1.893491	595.667652	0.011498	0.011277
RS	25	0.399530	1.893491	624.979579	0.012064	0.011959
RS	26	0.432726	1.628006	760.684009	0.014684	0.014684
RS	27	0.468128	1.628006	793.826338	0.015324	0.015507
RS	28	0.505883	1.386075	969.518817	0.018715	0.019094
RS	29	0.546147	1.386075	1004.261288	0.019386	0.020014
RS	30	0.589086	1.202776	1193.469355	0.023038	0.023952
RS	31	0.634879	1.202776	1224.913426	0.023645	0.024823
RS	32	0.683716	1.087259	1384.053832	0.026717	0.028186
RS	33	0.735797	1.087259	1406.361522	0.027148	0.028817
RS	34	0.791340	1.032931	1497.236551	0.028902	0.030756
RS	35	0.850574	1.032931	1506.833554	0.029087	0.031024
RS	36	0.913744	1.027478	1518.419237	0.029311	0.031276
RS	37	0.981112	1.027478	1515.495641	0.029254	0.031190
RS	38	1.052957	1.057287	1464.993829	0.028279	0.030127
RS	39	1.129577	1.057287	1452.073654	0.028030	0.029786
RS	40	1.211288	1.109574	1367.406184	0.026396	0.028019
RS	41	1.298430	1.109574	1347.178779	0.026005	0.027524
RS	42	1.391362	1.172812	1252.056443	0.024169	0.025564
RS	43	1.490470	1.172812	1226.262141	0.023671	0.024982
RS	44	1.596164	1.235565	1136.294493	0.021934	0.023154
RS	45	1.708883	1.235565	1105.497209	0.021340	0.022509
RS	46	1.829092	1.287048	1028.325020	0.019850	0.020969
RS	47	1.957289	1.287048	992.152752	0.019152	0.020255
RS	48	2.094006	1.320172	928.334918	0.017920	0.019007
RS	49	2.239808	1.320172	886.032776	0.017104	0.018198
RS	50	2.395299	1.333594	831.505426	0.016051	0.017147
RS	51	2.561124	1.333594	782.623055	0.015107	0.016216
RS	52	2.737969	1.330784	731.954731	0.014129	0.015239
RS	53	2.926565	1.330784	676.987305	0.013068	0.014174
RS	54	3.127695	1.311423	628.672968	0.012136	0.013227
RS	55	3.342191	1.311423	568.792025	0.010980	0.012038
RS	56	3.570941	1.311423	509.016243	0.009826	0.010835
RS	57	3.814893	1.311423	450.238845	0.008691	0.009636
RS	58	4.075056	1.372695	377.485924	0.007287	0.008132
RS	59	4.352508	1.372695	328.603404	0.006343	0.007110
RS	60	4.648399	1.372695	282.212290	0.005448	0.006130
RS	61	4.963953	1.372695	238.902965	0.004612	0.005208
RS	62	5.300477	1.372695	199.155375	0.003844	0.004356
RS	63	5.659365	1.372695	686.358576	0.013249	0.015182
PA	4+25*2+4+6 0.151505583 0.042664622 5.659364504 0.293146880 0.694455298 0.810921474 0.797008746 0.999815153 1.374565112 1.782448740 2.092777245 2.254160380 2.259095393 2.124389075 1.893490712 1.628005572 1.386075083 1.202775755 1.087259011 1.032931072 1.027478384 1.057286831 1.109573601 1.172812326 1.235564801 1.287047570 1.320171502 1.333594311 1.330784436 1.311422805 1.372694645
//
IT	3784
RD	18
LK	-426733.145802
QD	-102.389716 -> -94.365653
RI	0.0177818523
TR	0.150221	0.042923
MT	5.694380
MM	C_pi: 1.190171, n_recomb: 52595.100362
RS	0	0.000000	0.295327	1142.960501	0.021731	0.005377
RS	1	0.006656	0.295327	1191.152717	0.022648	0.017021
RS	2	0.013754	0.295327	1239.467026	0.023566	0.023053
RS	3	0.021326	0.295327	1287.624768	0.024482	0.024272
RS	4	0.029401	0.708825	561.085082	0.010668	0.009671
RS	5	0.038013	0.708825	591.076491	0.011238	0.009449
RS	6	0.047199	0.821914	537.063936	0.010211	0.008265
RS	7	0.056996	0.821914	565.920922	0.010760	0.008852
RS	8	0.067446	0.793794	616.808100	0.011727	0.009795
RS	9	0.078590	0.793794	648.547200	0.012331	0.010585
RS	10	0.090477	0.991935	546.055592	0.010382	0.009029
RS	11	0.103155	0.991935	574.920764	0.010931	0.009585
RS	12	0.116676	1.370110	438.735616	0.008342	0.007372
RS	13	0.131097	1.370110	463.022930	0.008804	0.007790
RS	14	0.146479	1.788160	374.673304	0.007124	0.006356
RS	15	0.162884	1.788160	395.984070	0.007529	0.006743
RS	16	0.180380	2.111626	354.466502	0.006740	0.006105
RS	17	0.199042	2.111626	374.776877	0.007126	0.006502
RS	18	0.218945	2.285486	366.034842	0.006959	0.006433
RS	19	0.240174	2.285486	386.849618	0.007355	0.006859
RS	20	0.262815	2.298888	406.230138	0.007724	0.007294
RS	21	0.286963	2.298888	428.819007	0.008153	0.007769
RS	22	0.312718	2.165986	479.933030	0.009125	0.008791
RS	23	0.340187	2.165986	505.518179	0.009612	0.009345
RS	24	0.369485	1.930060	596.532801	0.011342	0.011130
RS	25	0.400733	1.930060	626.112405	0.011904	0.011801
RS	26	0.434060	1.655545	764.144067	0.014529	0.014525
RS	27	0.469606	1.655545	797.745857	0.015168	0.015337
RS	28	0.507517	1.404338	978.272464	0.018600	0.018958
RS	29	0.547952	1.404338	1013.701795	0.019274	0.019870
RS	30	0.591078	1.213900	1209.777522	0.023002	0.023875
RS	31	0.637074	1.213900	1242.013946	0.023615	0.024745
RS	32	0.686132	1.093960	1408.015546	0.026771	0.028187
RS	33	0.738455	1.093960	1430.968480	0.027207	0.028820
RS	34	0.794261	1.037579	1526.164775	0.029017	0.030814
RS	35	0.853780	1.037579	1536.082237	0.029206	0.031086
RS	36	0.917261	1.031931	1548.266997	0.029437	0.031347
RS	37	0.984968	1.031931	1545.382633	0.029383	0.031266
RS	38	1.057180	1.062946	1492.505934	0.028377	0.030175
RS	39	1.134199	1.062946	1479.522525	0.028130	0.029841
RS	40	1.216344	1.117427	1391.120496	0.026450	0.028030
RS	41	1.303957	1.117427	1370.882070	0.026065	0.027546
RS	42	1.397401	1.183400	1272.040243	0.024186	0.025545
RS	43	1.497064	1.183400	1246.348174	0.023697	0.024976
RS	44	1.603360	1.248884	1153.474853	0.021931	0.023122
RS	45	1.716731	1.248884	1122.867360	0.021349	0.022493
RS	46	1.837648	1.302519	1043.887491	0.019848	0.020942
RS	47	1.966613	1.302519	1007.909222	0.019164	0.020246
RS	48	2.104162	1.336818	943.276080	0.017935	0.019002
RS	49	2.250865	1.336818	901.059146	0.017132	0.018209
RS	50	2.407332	1.350386	846.370245	0.016092	0.017173
RS	51	2.574214	1.350386	797.346501	0.015160	0.016254
RS	52	2.752203	1.346936	746.754217	0.014198	0.015296
RS	53	2.942038	1.346936	691.325420	0.013144	0.014239
RS	54	3.144508	1.326098	643.176542	0.012229	0.013311
RS	55	3.360454	1.326098	582.426646	0.011074	0.012125
RS	56	3.590773	1.326098	521.695137	0.009919	0.010922
RS	57	3.836421	1.326098	461.892687	0.008782	0.009723
RS	58	4.098419	1.390091	387.120085	0.007360	0.008201
RS	59	4.377855	1.390091	337.425503	0.006416	0.007179
RS	60	4.675889	1.390091	290.180184	0.005517	0.006198
RS	61	4.993760	1.390091	245.994526	0.004677	0.005273
RS	62	5.332788	1.390091	205.369118	0.003905	0.004416
RS	63	5.694380	1.390091	712.221221	0.013542	0.015489
PA	4+25*2+4+6 0.150220642 0.042922544 5.694380127 0.295326940 0.708824878 0.821913942 0.793794340 0.991934968 1.370110061 1.788160322 2.111625844 2.285486316 2.298887923 2.165986400 1.930060333 1.655545362 1.404337959 1.213899908 1.093960438 1.037579417 1.031931080 1.062946208 1.117427352 1.183399868 1.248884309 1.302519252 1.336818181 1.350386080 1.346936399 1.326097544 1.390090914
//
IT	3663
RD	19
LK	-426717.300237
QD	-99.078389 -> -91.503687
RI	0.0175365760
TR	0.148993	0.043176
MT	5.727919
MM	C_pi: 1.201087, n_recomb: 53370.443284
RS	0	0.000000	0.297301	1153.432268	0.021612	0.005356
RS	1	0.006666	0.297301	1202.321209	0.022528	0.016996
RS	2	0.013775	0.297301	1251.361352	0.023447	0.023047
RS	3	0.021359	0.297301	1300.272544	0.024363	0.024305
RS	4	0.029448	0.723253	559.156743	0.010477	0.009563
RS	5	0.038077	0.723253	589.233817	0.011040	0.009336
RS	6	0.047280	0.833571	538.799785	0.010095	0.008211
RS	7	0.057097	0.833571	567.886586	0.010640	0.008780
RS	8	0.067568	0.791234	629.842907	0.011801	0.009877
RS	9	0.078738	0.791234	662.261978	0.012409	0.010668
RS	10	0.090652	0.984554	559.965194	0.010492	0.009134
RS	11	0.103359	0.984554	589.543587	0.011046	0.009698
RS	12	0.116914	1.365516	448.046916	0.008395	0.007426
RS	13	0.131373	1.365516	472.863479	0.008860	0.007851
RS	14	0.146795	1.792826	380.383492	0.007127	0.006367
RS	15	0.163245	1.792826	402.056412	0.007533	0.006757
RS	16	0.180792	2.128691	357.990174	0.006708	0.006085
RS	17	0.199508	2.128691	378.555985	0.007093	0.006483
RS	18	0.219472	2.314772	368.058544	0.006896	0.006385
RS	19	0.240766	2.314772	389.061238	0.007290	0.006809
RS	20	0.263480	2.336868	407.148551	0.007629	0.007216
RS	21	0.287708	2.336868	429.890409	0.008055	0.007686
RS	22	0.313550	2.206283	480.274521	0.008999	0.008679
RS	23	0.341116	2.206283	506.025165	0.009481	0.009225
RS	24	0.370518	1.965843	597.357545	0.011193	0.010989
RS	25	0.401881	1.965843	627.192221	0.011752	0.011650
RS	26	0.435334	1.682652	767.366567	0.014378	0.014372
RS	27	0.471017	1.682652	801.407588	0.015016	0.015174
RS	28	0.509078	1.422381	986.543262	0.018485	0.018823
RS	29	0.549676	1.422381	1022.637789	0.019161	0.019728
RS	30	0.592980	1.224926	1225.393242	0.022960	0.023797
RS	31	0.639171	1.224926	1258.408570	0.023579	0.024664
RS	32	0.688440	1.100625	1431.183096	0.026816	0.028183
RS	33	0.740994	1.100625	1454.780836	0.027258	0.028818
RS	34	0.797050	1.042199	1554.312534	0.029123	0.030865
RS	35	0.856843	1.042199	1564.560065	0.029315	0.031141
RS	36	0.920622	1.036321	1577.411642	0.029556	0.031413
RS	37	0.988652	1.036321	1574.581180	0.029503	0.031337
RS	38	1.061216	1.068481	1519.409028	0.028469	0.030219
RS	39	1.138617	1.068481	1506.378798	0.028225	0.029893
RS	40	1.221177	1.125079	1414.322242	0.026500	0.028039
RS	41	1.309240	1.125079	1394.088067	0.026121	0.027566
RS	42	1.403173	1.193705	1291.600877	0.024201	0.025526
RS	43	1.503367	1.193705	1266.022975	0.023721	0.024971
RS	44	1.610240	1.261846	1170.308337	0.021928	0.023091
RS	45	1.724236	1.261846	1139.898567	0.021358	0.022478
RS	46	1.845831	1.317567	1059.162954	0.019845	0.020918
RS	47	1.975531	1.317567	1023.383827	0.019175	0.020238
RS	48	2.113875	1.352985	957.975739	0.017950	0.018998
RS	49	2.261442	1.352985	915.848633	0.017160	0.018221
RS	50	2.418844	1.366658	861.029095	0.016133	0.017199
RS	51	2.586738	1.366658	811.870327	0.015212	0.016292
RS	52	2.765822	1.362544	761.381195	0.014266	0.015351
RS	53	2.956844	1.362544	705.499811	0.013219	0.014303
RS	54	3.160598	1.340216	657.546328	0.012320	0.013395
RS	55	3.377934	1.340216	595.937098	0.011166	0.012210
RS	56	3.609756	1.340216	534.260852	0.010010	0.011008
RS	57	3.857030	1.340216	473.445332	0.008871	0.009807
RS	58	4.120787	1.406842	396.670490	0.007432	0.008268
RS	59	4.402124	1.406842	346.173168	0.006486	0.007247
RS	60	4.702214	1.406842	298.083777	0.005585	0.006264
RS	61	5.022306	1.406842	253.032243	0.004741	0.005336
RS	62	5.363734	1.406842	211.539328	0.003964	0.004475
RS	63	5.727919	1.406842	738.005200	0.013828	0.015789
PA	4+25*2+4+6 0.148992604 0.043175681 5.727919414 0.297301277 0.723253168 0.833571184 0.791234094 0.984553937 1.365515919 1.792826084 2.128690813 2.314771551 2.336867797 2.206283014 1.965842549 1.682651867 1.422380753 1.224925511 1.100624923 1.042199453 1.036321267 1.068481035 1.125078804 1.193704914 1.261846276 1.317567011 1.352985050 1.366657793 1.362543544 1.340215950 1.406842466
//
IT	3757
RD	20
LK	-426702.338365
QD	-95.955087 -> -88.797611
RI	0.0173158119
TR	0.147818	0.043424
MT	5.760083
MM	C_pi: 1.211677, n_recomb: 54130.640021
RS	0	0.000000	0.299095	1164.102265	0.021505	0.005338
RS	1	0.006675	0.299095	1213.679015	0.022421	0.016975
RS	2	0.013795	0.299095	1263.433920	0.023340	0.023046
RS	3	0.021391	0.299095	1313.085153	0.024258	0.024343
RS	4	0.029493	0.737698	557.091584	0.010292	0.009456
RS	5	0.038137	0.737698	587.238705	0.010849	0.009226
RS	6	0.047357	0.845837	539.906401	0.009974	0.008152
RS	7	0.057193	0.845837	569.190615	0.010515	0.008704
RS	8	0.067686	0.789257	642.270367	0.011865	0.009953
RS	9	0.078878	0.789257	675.343590	0.012476	0.010744
RS	10	0.090818	0.977638	573.625377	0.010597	0.009236
RS	11	0.103555	0.977638	603.903685	0.011156	0.009807
RS	12	0.117142	1.360843	457.298151	0.008448	0.007480
RS	13	0.131636	1.360843	482.639226	0.008916	0.007911
RS	14	0.147097	1.796594	386.128151	0.007133	0.006381
RS	15	0.163590	1.796594	408.163103	0.007540	0.006774
RS	16	0.181185	2.144152	361.604075	0.006680	0.006069
RS	17	0.199953	2.144152	382.427508	0.007065	0.006467
RS	18	0.219974	2.342163	370.199549	0.006839	0.006342
RS	19	0.241332	2.342163	391.392626	0.007231	0.006764
RS	20	0.264116	2.373132	408.182641	0.007541	0.007142
RS	21	0.288420	2.373132	431.078010	0.007964	0.007608
RS	22	0.314346	2.245341	480.686374	0.008880	0.008574
RS	23	0.342003	2.245341	506.598248	0.009359	0.009112
RS	24	0.371506	2.000871	598.145091	0.011050	0.010854
RS	25	0.402978	2.000871	628.223186	0.011606	0.011506
RS	26	0.436551	1.709335	770.373597	0.014232	0.014223
RS	27	0.472365	1.709335	804.834906	0.014868	0.015015
RS	28	0.510569	1.440202	994.369288	0.018370	0.018690
RS	29	0.551324	1.440202	1031.108218	0.019049	0.019588
RS	30	0.594799	1.235846	1240.362715	0.022914	0.023716
RS	31	0.641175	1.235846	1274.143476	0.023538	0.024581
RS	32	0.690647	1.107242	1453.604213	0.026854	0.028174
RS	33	0.743422	1.107242	1477.845461	0.027301	0.028811
RS	34	0.799719	1.046781	1581.722774	0.029220	0.030912
RS	35	0.859774	1.046781	1592.308639	0.029416	0.031191
RS	36	0.923837	1.040642	1605.890665	0.029667	0.031474
RS	37	0.992176	1.040642	1603.127083	0.029616	0.031404
RS	38	1.065077	1.073890	1545.733611	0.028556	0.030261
RS	39	1.142844	1.073890	1532.671152	0.028314	0.029941
RS	40	1.225802	1.132533	1437.034418	0.026548	0.028048
RS	41	1.314297	1.132533	1416.818070	0.026174	0.027585
RS	42	1.408699	1.203739	1310.753660	0.024215	0.025507
RS	43	1.509402	1.203739	1285.300582	0.023744	0.024966
RS	44	1.616827	1.274466	1186.805658	0.021925	0.023061
RS	45	1.731422	1.274466	1156.600589	0.021367	0.022463
RS	46	1.853666	1.332212	1074.156880	0.019844	0.020894
RS	47	1.984070	1.332212	1038.581609	0.019187	0.020230
RS	48	2.123178	1.368699	972.435122	0.017965	0.018995
RS	49	2.271572	1.368699	930.402536	0.017188	0.018233
RS	50	2.429870	1.382441	875.480797	0.016173	0.017224
RS	51	2.598735	1.382441	826.193740	0.015263	0.016330
RS	52	2.778871	1.377642	775.833365	0.014333	0.015406
RS	53	2.971030	1.377642	719.508728	0.013292	0.014366
RS	54	3.176017	1.353817	671.779599	0.012410	0.013476
RS	55	3.394685	1.353817	609.321299	0.011256	0.012293
RS	56	3.627949	1.353817	546.711819	0.010100	0.011092
RS	57	3.876784	1.353817	484.895612	0.008958	0.009890
RS	58	4.142227	1.422993	406.136169	0.007503	0.008334
RS	59	4.425389	1.422993	354.845797	0.006555	0.007313
RS	60	4.727451	1.422993	305.922698	0.005652	0.006329
RS	61	5.049675	1.422993	260.015866	0.004803	0.005398
RS	62	5.393407	1.422993	217.665796	0.004021	0.004533
RS	63	5.760083	1.422993	763.707200	0.014109	0.016084
PA	4+25*2+4+6 0.147817516 0.043423969 5.760083024 0.299094879 0.737697870 0.845837346 0.789257095 0.977637677 1.360843419 1.796594422 2.144151885 2.342162685 2.373131752 2.245340967 2.000870818 1.709334850 1.440202292 1.235845657 1.107241839 1.046781419 1.040642172 1.073889796 1.132532648 1.203738822 1.274466231 1.332211866 1.368699055 1.382441319 1.377641537 1.353816526 1.422993400
//
IT	3698
RD	21
LK	-426688.197900
QD	-93.003645 -> -86.234335
RI	0.0171171693
TR	0.146692	0.043668
MT	5.790933
MM	C_pi: 1.221952, n_recomb: 54875.982775
RS	0	0.000000	0.300722	1174.936286	0.021411	0.005320
RS	1	0.006684	0.300722	1225.192051	0.022327	0.016957
RS	2	0.013814	0.300722	1275.650950	0.023246	0.023049
RS	3	0.021421	0.300722	1326.029326	0.024164	0.024386
RS	4	0.029537	0.752106	554.941125	0.010113	0.009350
RS	5	0.038195	0.752106	585.145280	0.010663	0.009119
RS	6	0.047431	0.858641	540.456113	0.009849	0.008088
RS	7	0.057285	0.858641	569.908021	0.010385	0.008623
RS	8	0.067797	0.787801	654.111692	0.011920	0.010022
RS	9	0.079013	0.787801	687.814070	0.012534	0.010813
RS	10	0.090977	0.971149	587.035077	0.010697	0.009336
RS	11	0.103742	0.971149	617.999997	0.011262	0.009912
RS	12	0.117359	1.356126	466.480032	0.008501	0.007535
RS	13	0.131887	1.356126	492.340454	0.008972	0.007971
RS	14	0.147386	1.799562	391.895784	0.007141	0.006396
RS	15	0.163920	1.799562	414.292144	0.007550	0.006792
RS	16	0.181560	2.158147	365.292300	0.006657	0.006056
RS	17	0.200378	2.158147	386.374916	0.007041	0.006455
RS	18	0.220455	2.367791	372.439860	0.006787	0.006303
RS	19	0.241873	2.367791	393.825194	0.007177	0.006723
RS	20	0.264723	2.407795	409.311789	0.007459	0.007074
RS	21	0.289100	2.407795	432.360670	0.007879	0.007536
RS	22	0.315106	2.283217	481.156375	0.008768	0.008474
RS	23	0.342851	2.283217	507.225276	0.009243	0.009006
RS	24	0.372450	2.035173	598.893370	0.010914	0.010725
RS	25	0.404027	2.035173	629.203808	0.011466	0.011368
RS	26	0.437715	1.735611	773.173925	0.014089	0.014078
RS	27	0.473654	1.735611	808.037341	0.014725	0.014862
RS	28	0.511996	1.457802	1001.775281	0.018255	0.018559
RS	29	0.552900	1.457802	1039.138331	0.018936	0.019450
RS	30	0.596538	1.246653	1254.717596	0.022865	0.023634
RS	31	0.643093	1.246653	1289.250074	0.023494	0.024497
RS	32	0.692759	1.113800	1475.312140	0.026884	0.028161
RS	33	0.745745	1.113800	1500.194648	0.027338	0.028800
RS	34	0.802272	1.051314	1608.425269	0.029310	0.030953
RS	35	0.862577	1.051314	1619.356362	0.029509	0.031236
RS	36	0.926913	1.044886	1633.726953	0.029771	0.031531
RS	37	0.995549	1.044886	1631.041756	0.029722	0.031466
RS	38	1.068773	1.079166	1571.500405	0.028637	0.030300
RS	39	1.146890	1.079166	1558.418522	0.028399	0.029987
RS	40	1.230229	1.139789	1459.270417	0.026592	0.028056
RS	41	1.319138	1.139789	1439.083938	0.026224	0.027603
RS	42	1.413989	1.213505	1329.507841	0.024227	0.025489
RS	43	1.515180	1.213505	1304.188897	0.023766	0.024961
RS	44	1.623134	1.286754	1202.968590	0.021922	0.023032
RS	45	1.738303	1.286754	1172.974597	0.021375	0.022449
RS	46	1.861171	1.346467	1088.868543	0.019842	0.020872
RS	47	1.992250	1.346467	1053.501571	0.019198	0.020223
RS	48	2.132090	1.383979	986.649783	0.017980	0.018993
RS	49	2.281277	1.383979	944.716687	0.017215	0.018245
RS	50	2.440435	1.397757	889.720510	0.016213	0.017250
RS	51	2.610230	1.397757	840.312281	0.015313	0.016367
RS	52	2.791374	1.392255	790.104994	0.014398	0.015461
RS	53	2.984626	1.392255	733.347033	0.013364	0.014428
RS	54	3.190794	1.366928	685.869632	0.012499	0.013557
RS	55	3.410741	1.366928	622.573495	0.011345	0.012375
RS	56	3.645389	1.366928	559.043154	0.010187	0.011174
RS	57	3.895721	1.366928	496.239414	0.009043	0.009971
RS	58	4.162784	1.438577	415.513761	0.007572	0.008399
RS	59	4.447696	1.438577	363.440692	0.006623	0.007378
RS	60	4.751652	1.438577	313.694779	0.005716	0.006392
RS	61	5.075923	1.438577	266.943643	0.004864	0.005459
RS	62	5.421867	1.438577	223.747093	0.004077	0.004590
RS	63	5.790933	1.438577	789.320866	0.014384	0.016374
PA	4+25*2+4+6 0.146692401 0.043667557 5.790933078 0.300722310 0.752106031 0.858641354 0.787801384 0.971149001 1.356125911 1.799561972 2.158146651 2.367790587 2.407794844 2.283216706 2.035173200 1.735611217 1.457802116 1.246653367 1.113799805 1.051313649 1.044885818 1.079166427 1.139788540 1.213504643 1.286754185 1.346466834 1.383978817 1.397757487 1.392254515 1.366927647 1.438576746
//
IT	3378
RD	22
LK	-426674.822183
QD	-90.210360 -> -83.802833
RI	0.0169376282
TR	0.145613	0.043906
MT	5.820623
MM	C_pi: 1.231937, n_recomb: 55606.796508
RS	0	0.000000	0.302205	1185.879257	0.021326	0.005304
RS	1	0.006692	0.302205	1236.805185	0.022242	0.016942
RS	2	0.013832	0.302205	1287.957524	0.023162	0.023056
RS	3	0.021450	0.302205	1339.050651	0.024081	0.024433
RS	4	0.029578	0.766440	552.745714	0.009940	0.009247
RS	5	0.038250	0.766440	582.996250	0.010484	0.009015
RS	6	0.047502	0.871930	540.513109	0.009720	0.008020
RS	7	0.057373	0.871930	570.105602	0.010252	0.008540
RS	8	0.067905	0.786813	665.394223	0.011966	0.010084
RS	9	0.079141	0.786813	699.701992	0.012583	0.010874
RS	10	0.091130	0.965064	600.193497	0.010794	0.009432
RS	11	0.103921	0.965064	631.831930	0.011362	0.010013
RS	12	0.117567	1.351403	475.584798	0.008553	0.007589
RS	13	0.132128	1.351403	501.959189	0.009027	0.008030
RS	14	0.147662	1.801827	397.677693	0.007152	0.006412
RS	15	0.164236	1.801827	420.434577	0.007561	0.006811
RS	16	0.181919	2.170817	369.042244	0.006637	0.006046
RS	17	0.200786	2.170817	390.385220	0.007020	0.006445
RS	18	0.220915	2.391789	374.766257	0.006740	0.006267
RS	19	0.242392	2.391789	396.345425	0.007128	0.006686
RS	20	0.265306	2.440934	410.528026	0.007383	0.007011
RS	21	0.289753	2.440934	433.730535	0.007800	0.007468
RS	22	0.315836	2.319981	481.676164	0.008662	0.008379
RS	23	0.343665	2.319981	507.898183	0.009134	0.008905
RS	24	0.373356	2.068782	599.606656	0.010783	0.010602
RS	25	0.405034	2.068782	630.139267	0.011332	0.011236
RS	26	0.438832	1.761499	775.784898	0.013951	0.013938
RS	27	0.474892	1.761499	811.033411	0.014585	0.014713
RS	28	0.513365	1.475193	1008.788419	0.018141	0.018430
RS	29	0.554413	1.475193	1046.756162	0.018824	0.019315
RS	30	0.598207	1.257353	1268.493457	0.022812	0.023551
RS	31	0.644933	1.257353	1303.764088	0.023446	0.024413
RS	32	0.694786	1.120300	1496.343121	0.026909	0.028144
RS	33	0.747975	1.120300	1521.864089	0.027368	0.028786
RS	34	0.804723	1.055797	1634.453430	0.029393	0.030990
RS	35	0.865269	1.055797	1645.735598	0.029596	0.031277
RS	36	0.929868	1.049055	1660.950215	0.029870	0.031585
RS	37	0.998789	1.049055	1658.353471	0.029823	0.031524
RS	38	1.072322	1.084321	1596.729957	0.028715	0.030337
RS	39	1.150777	1.084321	1583.640138	0.028479	0.030031
RS	40	1.234482	1.146860	1481.046447	0.026634	0.028063
RS	41	1.323788	1.146860	1460.900513	0.026272	0.027619
RS	42	1.419072	1.223024	1347.871877	0.024239	0.025472
RS	43	1.520732	1.223024	1322.695498	0.023787	0.024955
RS	44	1.629195	1.298736	1218.802149	0.021918	0.023005
RS	45	1.744917	1.298736	1189.024962	0.021383	0.022436
RS	46	1.868383	1.360366	1103.296851	0.019841	0.020851
RS	47	2.000111	1.360366	1068.142644	0.019209	0.020216
RS	48	2.140656	1.398862	1000.617330	0.017995	0.018991
RS	49	2.290606	1.398862	958.788858	0.017242	0.018256
RS	50	2.450591	1.412650	903.742815	0.016252	0.017275
RS	51	2.621282	1.412650	854.221139	0.015362	0.016404
RS	52	2.803397	1.406430	804.189866	0.014462	0.015514
RS	53	2.997699	1.406430	747.009309	0.013434	0.014488
RS	54	3.205005	1.379599	699.809899	0.012585	0.013636
RS	55	3.426183	1.379599	635.688148	0.011432	0.012456
RS	56	3.662164	1.379599	571.250183	0.010273	0.011254
RS	57	3.913937	1.379599	507.472796	0.009126	0.010050
RS	58	4.182559	1.453650	424.799475	0.007639	0.008463
RS	59	4.469158	1.453650	371.954826	0.006689	0.007441
RS	60	4.774936	1.453650	321.397597	0.005780	0.006455
RS	61	5.101179	1.453650	273.813619	0.004924	0.005518
RS	62	5.449254	1.453650	229.781620	0.004132	0.004645
RS	63	5.820623	1.453650	814.838458	0.014654	0.016658
PA	4+25*2+4+6 0.145612652 0.043906056 5.820622920 0.302204734 0.766439839 0.871929883 0.786812666 0.965064131 1.351403417 1.801827351 2.170816739 2.391788556 2.440934354 2.319980690 2.068781693 1.761498668 1.475192984 1.257353478 1.120300483 1.055797324 1.049055094 1.084320527 1.146860478 1.223023918 1.298736023 1.360365833 1.398861615 1.412649823 1.406429653 1.379599328 1.453650267
//
IT	4624
RD	23
LK	-426662.159025
QD	-87.562943 -> -81.493183
RI	0.0167745093
TR	0.144577	0.044140
MT	5.849166
MM	C_pi: 1.241641, n_recomb: 56323.585335
RS	0	0.000000	0.303561	1196.878783	0.021250	0.005289
RS	1	0.006700	0.303561	1248.465550	0.022166	0.016930
RS	2	0.013850	0.303561	1300.300542	0.023086	0.023066
RS	3	0.021478	0.303561	1352.096070	0.024006	0.024484
RS	4	0.029618	0.780646	550.551198	0.009775	0.009146
RS	5	0.038302	0.780646	580.839901	0.010313	0.008914
RS	6	0.047569	0.885647	540.138820	0.009590	0.007949
RS	7	0.057457	0.885647	569.847195	0.010117	0.008454
RS	8	0.068007	0.786251	676.134641	0.012004	0.010141
RS	9	0.079264	0.786251	711.024661	0.012624	0.010930
RS	10	0.091276	0.959357	613.099771	0.010885	0.009525
RS	11	0.104092	0.959357	645.398634	0.011459	0.010111
RS	12	0.117767	1.346712	484.602306	0.008604	0.007642
RS	13	0.132358	1.346712	511.484824	0.009081	0.008088
RS	14	0.147927	1.803486	403.462119	0.007163	0.006430
RS	15	0.164539	1.803486	426.578100	0.007574	0.006832
RS	16	0.182264	2.182282	372.842135	0.006620	0.006038
RS	17	0.201177	2.182282	394.446162	0.007003	0.006438
RS	18	0.221357	2.414265	377.166979	0.006696	0.006235
RS	19	0.242889	2.414265	398.941171	0.007083	0.006653
RS	20	0.265864	2.472628	411.820654	0.007312	0.006951
RS	21	0.290378	2.472628	435.176712	0.007726	0.007405
RS	22	0.316535	2.355671	482.240659	0.008562	0.008290
RS	23	0.344444	2.355671	508.612105	0.009030	0.008809
RS	24	0.374224	2.101719	600.286240	0.010658	0.010483
RS	25	0.405999	2.101719	631.031438	0.011204	0.011110
RS	26	0.439902	1.787004	778.220165	0.013817	0.013802
RS	27	0.476078	1.787004	813.837628	0.014449	0.014568
RS	28	0.514677	1.492368	1015.437817	0.018029	0.018302
RS	29	0.555863	1.492368	1053.991518	0.018713	0.019181
RS	30	0.599808	1.267935	1281.727716	0.022757	0.023467
RS	31	0.646698	1.267935	1317.722941	0.023396	0.024327
RS	32	0.696730	1.126730	1516.737365	0.026929	0.028124
RS	33	0.750114	1.126730	1542.893275	0.027393	0.028768
RS	34	0.807075	1.060220	1659.844216	0.029470	0.031023
RS	35	0.867852	1.060220	1671.482162	0.029676	0.031314
RS	36	0.932702	1.053140	1687.591397	0.029962	0.031635
RS	37	1.001897	1.053140	1685.091891	0.029918	0.031579
RS	38	1.075728	1.089344	1621.450101	0.028788	0.030372
RS	39	1.154506	1.089344	1608.362331	0.028556	0.030072
RS	40	1.238563	1.153744	1502.384176	0.026674	0.028070
RS	41	1.328252	1.153744	1482.288122	0.026317	0.027635
RS	42	1.423950	1.232295	1365.862895	0.024250	0.025455
RS	43	1.526060	1.232295	1340.836355	0.023806	0.024950
RS	44	1.635013	1.310415	1234.317943	0.021915	0.022978
RS	45	1.751265	1.310415	1204.762578	0.021390	0.022423
RS	46	1.875307	1.373912	1117.451872	0.019840	0.020830
RS	47	2.007660	1.373912	1082.514235	0.019220	0.020209
RS	48	2.148881	1.413355	1014.343764	0.018009	0.018990
RS	49	2.299565	1.413355	972.624766	0.017269	0.018268
RS	50	2.460345	1.427128	917.551759	0.016291	0.017300
RS	51	2.631898	1.427128	867.924206	0.015410	0.016439
RS	52	2.814945	1.420178	818.091231	0.014525	0.015566
RS	53	3.010258	1.420178	760.498599	0.013502	0.014547
RS	54	3.218657	1.391844	713.602207	0.012670	0.013713
RS	55	3.441020	1.391844	648.666984	0.011517	0.012534
RS	56	3.678281	1.391844	583.334510	0.010357	0.011333
RS	57	3.931441	1.391844	518.597216	0.009207	0.010127
RS	58	4.201563	1.468229	433.994776	0.007705	0.008525
RS	59	4.489784	1.468229	380.389518	0.006754	0.007504
RS	60	4.797317	1.468229	329.032290	0.005842	0.006515
RS	61	5.125455	1.468229	280.626729	0.004982	0.005576
RS	62	5.475581	1.468229	235.770105	0.004186	0.004700
RS	63	5.849166	1.468229	840.260610	0.014918	0.016937
PA	4+25*2+4+6 0.144576565 0.044139848 5.849166052 0.303561458 0.780645907 0.885646712 0.786251394 0.959357458 1.346711546 1.803486424 2.182281796 2.414265405 2.472628119 2.355670624 2.101718512 1.787003690 1.492367853 1.267934687 1.126730125 1.060219571 1.053140209 1.089344130 1.153744423 1.232295365 1.310414511 1.373912071 1.413354825 1.427128182 1.420177730 1.391844193 1.468228952
//
IT	3974
RD	24
LK	-426650.161667
QD	-85.050129 -> -79.296176
RI	0.0166267738
TR	0.143581	0.044369
MT	5.876678
MM	C_pi: 1.251078, n_recomb: 57026.434237
RS	0	0.000000	0.304799	1207.927920	0.021182	0.005275
RS	1	0.006708	0.304799	1260.166644	0.022098	0.016920
RS	2	0.013866	0.304799	1312.674007	0.023019	0.023078
RS	3	0.021505	0.304799	1365.160156	0.023939	0.024536
RS	4	0.029656	0.794704	548.373780	0.009616	0.009047
RS	5	0.038353	0.794704	578.693718	0.010148	0.008816
RS	6	0.047634	0.899771	539.368626	0.009458	0.007876
RS	7	0.057538	0.899771	569.169635	0.009981	0.008366
RS	8	0.068106	0.786049	686.376694	0.012036	0.010192
RS	9	0.079382	0.786049	721.827498	0.012658	0.010979
RS	10	0.091416	0.953998	625.756015	0.010973	0.009615
RS	11	0.104256	0.953998	658.702428	0.011551	0.010206
RS	12	0.117958	1.342043	493.535046	0.008654	0.007696
RS	13	0.132579	1.342043	520.920010	0.009135	0.008146
RS	14	0.148181	1.804615	409.238985	0.007176	0.006448
RS	15	0.164830	1.804615	432.712236	0.007588	0.006853
RS	16	0.182595	2.192638	376.682344	0.006605	0.006032
RS	17	0.201552	2.192638	398.547776	0.006989	0.006433
RS	18	0.221781	2.435319	379.630867	0.006657	0.006205
RS	19	0.243366	2.435319	401.600951	0.007042	0.006622
RS	20	0.266400	2.502974	413.174857	0.007245	0.006895
RS	21	0.290979	2.502974	436.684024	0.007658	0.007346
RS	22	0.317206	2.390339	482.840699	0.008467	0.008204
RS	23	0.345194	2.390339	509.357935	0.008932	0.008718
RS	24	0.375058	2.134017	600.928674	0.010538	0.010369
RS	25	0.406926	2.134017	631.877279	0.011080	0.010988
RS	26	0.440931	1.812141	780.487144	0.013686	0.013670
RS	27	0.477218	1.812141	816.458092	0.014317	0.014428
RS	28	0.515939	1.509341	1021.735110	0.017917	0.018177
RS	29	0.557257	1.509341	1060.856456	0.018603	0.019051
RS	30	0.601348	1.278401	1294.439329	0.022699	0.023382
RS	31	0.648395	1.278401	1331.145483	0.023343	0.024241
RS	32	0.698599	1.133089	1536.514428	0.026944	0.028102
RS	33	0.752171	1.133089	1563.301092	0.027414	0.028748
RS	34	0.809336	1.064581	1684.612728	0.029541	0.031053
RS	35	0.870336	1.064581	1696.610207	0.029751	0.031348
RS	36	0.935428	1.057144	1713.661886	0.030050	0.031683
RS	37	1.004887	1.057144	1711.267280	0.030008	0.031631
RS	38	1.079004	1.094243	1645.667714	0.028858	0.030405
RS	39	1.158094	1.094243	1632.590854	0.028629	0.030112
RS	40	1.242490	1.160452	1523.285332	0.026712	0.028076
RS	41	1.332547	1.160452	1503.247601	0.026361	0.027650
RS	42	1.428645	1.241334	1383.479497	0.024260	0.025438
RS	43	1.531189	1.241334	1358.609407	0.023824	0.024945
RS	44	1.640613	1.321809	1249.512274	0.021911	0.022952
RS	45	1.757376	1.321809	1220.183330	0.021397	0.022410
RS	46	1.881973	1.387132	1131.325100	0.019839	0.020810
RS	47	2.014927	1.387132	1096.608055	0.019230	0.020203
RS	48	2.156801	1.427487	1027.820207	0.018024	0.018989
RS	49	2.308191	1.427487	986.215899	0.017294	0.018279
RS	50	2.469737	1.441224	931.137780	0.016328	0.017325
RS	51	2.642121	1.441224	881.412470	0.015456	0.016474
RS	52	2.826067	1.433535	831.798202	0.014586	0.015617
RS	53	3.022354	1.433535	773.804964	0.013569	0.014605
RS	54	3.231807	1.403700	727.235848	0.012753	0.013789
RS	55	3.455311	1.403700	661.500502	0.011600	0.012611
RS	56	3.693809	1.403700	595.287756	0.010439	0.011410
RS	57	3.948305	1.403700	529.605329	0.009287	0.010203
RS	58	4.219873	1.482358	443.092908	0.007770	0.008586
RS	59	4.509658	1.482358	388.739064	0.006817	0.007564
RS	60	4.818883	1.482358	336.594064	0.005902	0.006575
RS	61	5.148852	1.482358	287.378963	0.005039	0.005633
RS	62	5.500955	1.482358	241.709208	0.004239	0.004753
RS	63	5.876678	1.482358	865.573870	0.015178	0.017211
PA	4+25*2+4+6 0.143580579 0.044368708 5.876677732 0.304798921 0.794703587 0.899771056 0.786048941 0.953997888 1.342043027 1.804614704 2.192637778 2.435318760 2.502974275 2.390339269 2.134016688 1.812140928 1.509340617 1.278401494 1.133089483 1.064581474 1.057143811 1.094243485 1.160451693 1.241334481 1.321808730 1.387131658 1.427487181 1.441224219 1.433534695 1.403700393 1.482357881
//
IT	4358
RD	25
LK	-426638.786653
QD	-82.662810 -> -77.204542
RI	0.0164925085
TR	0.142622	0.044593
MT	5.903240
MM	C_pi: 1.260266, n_recomb: 57715.725974
RS	0	0.000000	0.305932	1218.988497	0.021121	0.005261
RS	1	0.006716	0.305932	1271.870141	0.022037	0.016911
RS	2	0.013882	0.305932	1325.039626	0.022958	0.023092
RS	3	0.021530	0.305932	1378.204852	0.023879	0.024590
RS	4	0.029692	0.808589	546.233950	0.009464	0.008952
RS	5	0.038402	0.808589	576.579657	0.009990	0.008722
RS	6	0.047696	0.914251	538.258558	0.009326	0.007800
RS	7	0.057615	0.914251	568.131368	0.009844	0.008277
RS	8	0.068200	0.786184	696.131982	0.012061	0.010239
RS	9	0.079496	0.786184	732.122642	0.012685	0.011023
RS	10	0.091551	0.948963	638.165007	0.011057	0.009703
RS	11	0.104415	0.948963	671.746357	0.011639	0.010298
RS	12	0.118142	1.337425	502.376641	0.008704	0.007748
RS	13	0.132792	1.337425	530.258164	0.009187	0.008203
RS	14	0.148426	1.805273	415.003909	0.007190	0.006468
RS	15	0.165109	1.805273	438.832474	0.007603	0.006876
RS	16	0.182913	2.201993	380.553652	0.006594	0.006027
RS	17	0.201913	2.201993	402.680521	0.006977	0.006430
RS	18	0.222189	2.455051	382.149153	0.006621	0.006179
RS	19	0.243826	2.455051	404.315771	0.007005	0.006594
RS	20	0.266916	2.532039	414.584875	0.007183	0.006843
RS	21	0.291557	2.532039	438.246739	0.007593	0.007291
RS	22	0.317853	2.424042	483.470689	0.008377	0.008123
RS	23	0.345915	2.424042	510.130262	0.008839	0.008632
RS	24	0.375861	2.165711	601.534307	0.010422	0.010259
RS	25	0.407819	2.165711	632.677684	0.010962	0.010872
RS	26	0.441922	1.836928	782.597037	0.013560	0.013541
RS	27	0.478316	1.836928	818.906866	0.014189	0.014293
RS	28	0.517154	1.526112	1027.706778	0.017806	0.018054
RS	29	0.558600	1.526112	1067.378249	0.018494	0.018922
RS	30	0.602830	1.288754	1306.659030	0.022640	0.023298
RS	31	0.650030	1.288754	1344.062658	0.023288	0.024155
RS	32	0.700400	1.139378	1555.705057	0.026955	0.028078
RS	33	0.754152	1.139378	1583.117945	0.027430	0.028726
RS	34	0.811515	1.068882	1708.788737	0.029607	0.031080
RS	35	0.872729	1.068882	1721.148724	0.029821	0.031378
RS	36	0.938055	1.061067	1739.186826	0.030134	0.031728
RS	37	1.007768	1.061067	1736.903825	0.030094	0.031680
RS	38	1.082162	1.099024	1669.401953	0.028925	0.030437
RS	39	1.161553	1.099024	1656.343970	0.028698	0.030149
RS	40	1.246275	1.166990	1543.766701	0.026748	0.028081
RS	41	1.336687	1.166990	1523.794746	0.026402	0.027664
RS	42	1.433171	1.250153	1400.734138	0.024270	0.025422
RS	43	1.536134	1.250153	1376.026312	0.023841	0.024939
RS	44	1.646012	1.332935	1264.393249	0.021907	0.022927
RS	45	1.763269	1.332935	1235.294847	0.021403	0.022397
RS	46	1.888400	1.400043	1144.922587	0.019837	0.020791
RS	47	2.021936	1.400043	1110.429793	0.019240	0.020197
RS	48	2.164439	1.441281	1041.049558	0.018038	0.018988
RS	49	2.316512	1.441281	999.565066	0.017319	0.018290
RS	50	2.478797	1.454963	944.502181	0.016365	0.017349
RS	51	2.651982	1.454963	894.687235	0.015502	0.016508
RS	52	2.836797	1.446527	845.311065	0.014646	0.015667
RS	53	3.034024	1.446527	786.928718	0.013635	0.014661
RS	54	3.244495	1.415197	740.709529	0.012834	0.013863
RS	55	3.469102	1.415197	674.187677	0.011681	0.012687
RS	56	3.708792	1.415197	607.109099	0.010519	0.011485
RS	57	3.964580	1.415197	540.496460	0.009365	0.010277
RS	58	4.237545	1.496069	452.093490	0.007833	0.008645
RS	59	4.528842	1.496069	397.003153	0.006879	0.007624
RS	60	4.839701	1.496069	344.082629	0.005962	0.006633
RS	61	5.171437	1.496069	294.070018	0.005095	0.005688
RS	62	5.525451	1.496069	247.598589	0.004290	0.004805
RS	63	5.903240	1.496069	890.774004	0.015434	0.017480
PA	4+25*2+4+6 0.142621938 0.044592578 5.903239959 0.305932496 0.808589239 0.914250871 0.786183500 0.948963492 1.337424609 1.805272562 2.201992668 2.455050729 2.532038659 2.424041522 2.165711204 1.836927525 1.526112372 1.288754454 1.139378295 1.068881942 1.061067108 1.099023997 1.166990035 1.250152821 1.332934565 1.400042887 1.441281139 1.454962963 1.446527170 1.415196917 1.496069316
//
CC
CC	Brief Description of the file format:
CC	  CC  comments
CC	  MM  useful-messages
CC	  RD  round-of-iterations
CC	  LL  \log[P(sequence)]
CC	  QD  Q-before-opt Q-after-opt
CC	  TR  \theta_0 \rho_0
CC	  RS  k t_k \lambda_k \pi_k \sum_{l\not=k}A_{kl} A_{kk}
CC	  DC  begin end best-k t_k+\Delta_k max-prob
CC
MM	Version: 0.6.5-r67
MM	pattern:4+25*2+4+6, n:63, n_free_lambdas:28
MM	n_iterations:25, skip:1, max_t:5, theta/rho:5
MM	is_decoding:0
MM	n_seqs:11, sum_L:981781, sum_n:168822
RD	0
LK	0.000000
QD	0.000000 -> 0.000000
RI	inf
TR	0.188688	0.037738
MT	5.000000
MM	C_pi: 1.000000, n_recomb: 36363.837945
RS	0	0.000000	1.000000	229.116572	0.006301	0.000000
RS	1	0.006440	1.000000	242.286101	0.006663	0.000000
RS	2	0.013294	1.000000	256.105028	0.007043	0.000000
RS	3	0.020590	1.000000	270.591135	0.007441	0.000000
RS	4	0.028356	1.000000	285.760620	0.007858	0.000000
RS	5	0.036622	1.000000	301.627714	0.008295	0.000000
RS	6	0.045421	1.000000	318.204258	0.008751	0.000000
RS	7	0.054785	1.000000	335.499236	0.009226	0.000000
RS	8	0.064753	1.000000	353.518253	0.009722	0.000000
RS	9	0.075363	1.000000	372.262959	0.010237	0.000000
RS	10	0.086656	1.000000	391.730423	0.010773	0.000000
RS	11	0.098677	1.000000	411.912450	0.011328	0.000000
RS	12	0.111471	1.000000	432.794845	0.011902	0.000000
RS	13	0.125090	1.000000	454.356618	0.012495	0.000000
RS	14	0.139585	1.000000	476.569139	0.013106	0.000000
RS	15	0.155014	1.000000	499.395257	0.013733	0.000000
RS	16	0.171437	1.000000	522.788362	0.014377	0.000000
RS	17	0.188917	1.000000	546.691430	0.015034	0.000000
RS	18	0.207523	1.000000	571.036043	0.015703	0.000000
RS	19	0.227327	1.000000	595.741417	0.016383	0.000000
RS	20	0.248406	1.000000	620.713436	0.017070	0.000000
RS	21	0.270843	1.000000	645.843740	0.017761	0.000000
RS	22	0.294725	1.000000	671.008881	0.018453	0.000000
RS	23	0.320144	1.000000	696.069591	0.019142	0.000000
RS	24	0.347201	1.000000	720.870200	0.019824	0.000000
RS	25	0.376000	1.000000	745.238244	0.020494	0.000000
RS	26	0.406654	1.000000	768.984333	0.021147	0.000000
RS	27	0.439282	1.000000	791.902319	0.021777	0.000000
RS	28	0.474011	1.000000	813.769834	0.022379	0.000000
RS	29	0.510976	1.000000	834.349272	0.022944	0.000000
RS	30	0.550322	1.000000	853.389274	0.023468	0.000000
RS	31	0.592202	1.000000	870.626782	0.023942	0.000000
RS	32	0.636779	1.000000	885.789744	0.024359	0.000000
RS	33	0.684227	1.000000	898.600509	0.024711	0.000000
RS	34	0.734730	1.000000	908.779971	0.024991	0.000000
RS	35	0.788485	1.000000	916.052482	0.025191	0.000000
RS	36	0.845702	1.000000	920.151549	0.025304	0.000000
RS	37	0.906604	1.000000	920.826281	0.025323	0.000000
RS	38	0.971428	1.000000	917.848526	0.025241	0.000000
RS	39	1.040426	1.000000	911.020590	0.025053	0.000000
RS	40	1.113868	1.000000	900.183377	0.024755	0.000000
RS	41	1.192040	1.000000	885.224729	0.024344	0.000000
RS	42	1.275245	1.000000	866.087692	0.023817	0.000000
RS	43	1.363809	1.000000	842.778361	0.023176	0.000000
RS	44	1.458076	1.000000	815.372919	0.022423	0.000000
RS	45	1.558414	1.000000	784.023408	0.021561	0.000000
RS	46	1.665214	1.000000	748.961775	0.020596	0.000000
RS	47	1.778891	1.000000	710.501694	0.019539	0.000000
RS	48	1.899889	1.000000	669.037717	0.018398	0.000000
RS	49	2.028679	1.000000	625.041334	0.017189	0.000000
RS	50	2.165763	1.000000	579.053653	0.015924	0.000000
RS	51	2.311675	1.000000	531.674550	0.014621	0.000000
RS	52	2.466983	1.000000	483.548322	0.013298	0.000000
RS	53	2.632293	1.000000	435.346114	0.011972	0.000000
RS	54	2.808249	1.000000	387.745669	0.010663	0.000000
RS	55	2.995536	1.000000	341.409184	0.009389	0.000000
RS	56	3.194884	1.000000	296.960350	0.008166	0.000000
RS	57	3.407070	1.000000	254.961826	0.007011	0.000000
RS	58	3.632920	1.000000	215.894561	0.005937	0.000000
RS	59	3.873315	1.000000	180.140396	0.004954	0.000000
RS	60	4.129191	1.000000	147.969267	0.004069	0.000000
RS	61	4.401545	1.000000	119.532100	0.003287	0.000000
RS	62	4.691438	1.000000	94.860111	0.002609	0.000000
RS	63	5.000000	1.000000	267.705414	0.007362	0.000000
PA	4+25*2+4+6 0.188687591 0.037737518 5.000000000 1.000000000 1.000000000 1.000000000 1.000000000 1.000000000 1.000000000 1.000000000 1.000000000 1.000000000 1.000000000 1.000000000 1.000000000 1.000000000 1.000000000 1.000000000 1.000000000 1.000000000 1.000000000 1.000000000 1.000000000 1.000000000 1.000000000 1.000000000 1.000000000 1.000000000 1.000000000 1.000000000 1.000000000
//
IT	5172
RD	1
LK	-416121.429059
QD	-279.681648 -> -220.202757
RI	0.0260824920
TR	0.191309	0.039489
MT	4.845569
MM	C_pi: 0.981357, n_recomb: 37323.234270
RS	0	0.000000	0.674920	344.925680	0.009242	0.000632
RS	1	0.006388	0.674920	363.440082	0.009738	0.004175
RS	2	0.013184	0.674920	382.712620	0.010254	0.008589
RS	3	0.020414	0.674920	402.743313	0.010791	0.008951
RS	4	0.028106	0.790500	361.922827	0.009697	0.008417
RS	5	0.036289	0.790500	381.014468	0.010209	0.008471
RS	6	0.044995	0.896092	353.853934	0.009481	0.008585
RS	7	0.054257	0.896092	372.534190	0.009981	0.008645
RS	8	0.064111	0.985314	356.636070	0.009555	0.008631
RS	9	0.074595	0.985314	375.354986	0.010057	0.008533
RS	10	0.085748	1.061354	366.658379	0.009824	0.008394
RS	11	0.097613	1.061354	385.699206	0.010334	0.008294
RS	12	0.110236	1.112466	386.920698	0.010367	0.008302
RS	13	0.123666	1.112466	406.651979	0.010895	0.008445
RS	14	0.137954	1.137396	417.759100	0.011193	0.008715
RS	15	0.153154	1.137396	438.493747	0.011749	0.009091
RS	16	0.169325	1.142771	457.714637	0.012264	0.009564
RS	17	0.186530	1.142771	479.614419	0.012850	0.010135
RS	18	0.204833	1.133373	506.202294	0.013563	0.010818
RS	19	0.224305	1.133373	529.283936	0.014181	0.011621
RS	20	0.245022	1.113312	562.668442	0.015076	0.012547
RS	21	0.267061	1.113312	586.769655	0.015721	0.013588
RS	22	0.290509	1.087032	625.727954	0.016765	0.014733
RS	23	0.315454	1.087032	650.449920	0.017427	0.015968
RS	24	0.341993	1.057919	693.481576	0.018580	0.017287
RS	25	0.370228	1.057919	718.151482	0.019241	0.018679
RS	26	0.400265	1.028498	763.327771	0.020452	0.020135
RS	27	0.432222	1.028498	786.975084	0.021085	0.021631
RS	28	0.466220	1.001431	831.221146	0.022271	0.023131
RS	29	0.502389	1.001431	852.593400	0.022844	0.024586
RS	30	0.540870	0.979340	891.749052	0.023893	0.025940
RS	31	0.581808	0.979340	909.416754	0.024366	0.027140
RS	32	0.625361	0.963742	939.543593	0.025173	0.028142
RS	33	0.671697	0.963742	952.076785	0.025509	0.028918
RS	34	0.720992	0.954622	970.721417	0.026009	0.029453
RS	35	0.773436	0.954622	976.854627	0.026173	0.029748
RS	36	0.829231	0.950868	983.286933	0.026345	0.029812
RS	37	0.888589	0.950868	982.020852	0.026311	0.029664
RS	38	0.951740	0.950946	976.726600	0.026169	0.029324
RS	39	1.018924	0.950946	967.379087	0.025919	0.028814
RS	40	1.090400	0.953421	951.374681	0.025490	0.028154
RS	41	1.166442	0.953421	933.623924	0.025015	0.027363
RS	42	1.247341	0.957081	908.158553	0.024332	0.026459
RS	43	1.333408	0.957081	882.089349	0.023634	0.025460
RS	44	1.424973	0.960846	848.627893	0.022737	0.024382
RS	45	1.522387	0.960846	814.766968	0.021830	0.023241
RS	46	1.626024	0.963846	774.862083	0.020761	0.022049
RS	47	1.736281	0.963846	734.214808	0.019672	0.020814
RS	48	1.853581	0.965610	689.390193	0.018471	0.019542
RS	49	1.978374	0.965610	643.485284	0.017241	0.018238
RS	50	2.111139	0.966125	595.342973	0.015951	0.016905
RS	51	2.252385	0.966125	546.240917	0.014635	0.015549
RS	52	2.402654	0.965677	496.684166	0.013308	0.014178
RS	53	2.562521	0.965677	446.877433	0.011973	0.012804
RS	54	2.732601	0.964177	398.346016	0.010673	0.011441
RS	55	2.913545	0.964177	350.462748	0.009390	0.010106
RS	56	3.106048	0.964177	304.615681	0.008162	0.008814
RS	57	3.310848	0.964177	261.369538	0.007003	0.007585
RS	58	3.528730	0.965816	220.871293	0.005918	0.006433
RS	59	3.760531	0.965816	184.294166	0.004938	0.005372
RS	60	4.007138	0.965816	151.406048	0.004057	0.004415
RS	61	4.269499	0.965816	122.349913	0.003278	0.003568
RS	62	4.548619	0.965816	97.148238	0.002603	0.002833
RS	63	4.845569	0.965816	275.352704	0.007378	0.008048
PA	4+25*2+4+6 0.191309457 0.039488623 4.845569134 0.674920321 0.790500402 0.896091938 0.985313654 1.061354160 1.112466335 1.137395859 1.142770767 1.133372784 1.113311768 1.087032318 1.057918549 1.028498173 1.001431227 0.979339600 0.963742495 0.954621553 0.950868130 0.950946331 0.953420639 0.957080841 0.960846424 0.963845730 0.965609789 0.966125011 0.965677023 0.964177370 0.965816438
//
IT	3816
RD	2
LK	-416017.191538
QD	-223.183555 -> -187.739268
RI	0.0318762580
TR	0.191542	0.040681
MT	4.786276
MM	C_pi: 0.971536, n_recomb: 38050.838814
RS	0	0.000000	0.546562	432.214901	0.011359	0.000702
RS	1	0.006368	0.546562	454.303992	0.011939	0.004629
RS	2	0.013141	0.546562	477.160701	0.012540	0.009449
RS	3	0.020345	0.546562	500.764060	0.013160	0.010212
RS	4	0.028008	0.676326	424.945399	0.011168	0.008736
RS	5	0.036159	0.676326	446.494582	0.011734	0.009252
RS	6	0.044829	0.818268	387.911841	0.010195	0.008649
RS	7	0.054051	0.818268	407.920982	0.010720	0.009047
RS	8	0.063860	0.956640	366.986163	0.009645	0.008465
RS	9	0.074294	0.956640	386.070414	0.010146	0.008573
RS	10	0.085392	1.090021	356.466623	0.009368	0.007992
RS	11	0.097197	1.090021	375.044271	0.009856	0.008041
RS	12	0.109754	1.187395	362.161036	0.009518	0.007797
RS	13	0.123110	1.187395	380.883367	0.010010	0.008026
RS	14	0.137317	1.239226	383.644532	0.010082	0.008167
RS	15	0.152428	1.239226	403.098689	0.010594	0.008561
RS	16	0.168502	1.254535	418.079286	0.010987	0.008982
RS	17	0.185599	1.254535	438.648282	0.011528	0.009517
RS	18	0.203784	1.240792	464.881426	0.012217	0.010222
RS	19	0.223128	1.240792	486.789653	0.012793	0.010943
RS	20	0.243703	1.205838	523.848915	0.013767	0.011969
RS	21	0.265589	1.205838	547.118188	0.014379	0.012884
RS	22	0.288868	1.158881	593.637013	0.015601	0.014207
RS	23	0.313629	1.158881	617.988810	0.016241	0.015284
RS	24	0.339967	1.106864	672.270216	0.017668	0.016866
RS	25	0.367982	1.106864	697.053054	0.018319	0.018079
RS	26	0.397781	1.054715	756.719057	0.019887	0.019884
RS	27	0.429478	1.054715	780.845812	0.020521	0.021194
RS	28	0.463193	1.007413	841.278619	0.022109	0.023103
RS	29	0.499054	1.007413	863.223799	0.022686	0.024384
RS	30	0.537199	0.969585	917.475378	0.024112	0.026138
RS	31	0.577773	0.969585	935.450241	0.024584	0.027189
RS	32	0.620931	0.943629	976.743401	0.025669	0.028506
RS	33	0.666836	0.943629	989.025952	0.025992	0.029166
RS	34	0.715665	0.929194	1013.407571	0.026633	0.029883
RS	35	0.767603	0.929194	1018.634905	0.026770	0.030093
RS	36	0.822848	0.924138	1025.612814	0.026954	0.030207
RS	37	0.881611	0.924138	1022.900740	0.026882	0.030002
RS	38	0.944116	0.925699	1014.369094	0.026658	0.029618
RS	39	1.010600	0.925699	1003.289493	0.026367	0.029078
RS	40	1.081318	0.931349	981.994273	0.025807	0.028326
RS	41	1.156540	0.931349	962.520650	0.025296	0.027529
RS	42	1.236550	0.938958	931.267357	0.024474	0.026525
RS	43	1.321656	0.938958	903.734408	0.023751	0.025538
RS	44	1.412181	0.946596	865.224052	0.022739	0.024382
RS	45	1.508470	0.946596	830.289371	0.021821	0.023266
RS	46	1.610890	0.952661	786.802192	0.020678	0.022032
RS	47	1.719832	0.952661	745.450863	0.019591	0.020828
RS	48	1.835710	0.956274	698.605648	0.018360	0.019551
RS	49	1.958968	0.956274	652.228550	0.017141	0.018278
RS	50	2.090074	0.957406	603.230324	0.015853	0.016964
RS	51	2.229528	0.957406	553.712409	0.014552	0.015633
RS	52	2.377862	0.956621	503.891118	0.013243	0.014291
RS	53	2.535641	0.956621	453.591997	0.011921	0.012933
RS	54	2.703467	0.953791	405.087130	0.010646	0.011599
RS	55	2.881979	0.953791	356.536610	0.009370	0.010266
RS	56	3.071858	0.953791	310.042893	0.008148	0.008974
RS	57	3.273828	0.953791	266.175358	0.006995	0.007740
RS	58	3.488658	0.957459	224.652938	0.005904	0.006571
RS	59	3.717168	0.957459	187.688796	0.004933	0.005504
RS	60	3.960228	0.957459	154.413600	0.004058	0.004537
RS	61	4.218766	0.957459	124.976522	0.003284	0.003678
RS	62	4.493765	0.957459	99.406478	0.002612	0.002930
RS	63	4.786276	0.957459	283.952003	0.007462	0.008429
PA	4+25*2+4+6 0.191541803 0.040680803 4.786275866 0.546561839 0.676325664 0.818267913 0.956639675 1.090021298 1.187394557 1.239225815 1.254535129 1.240791658 1.205837886 1.158881139 1.106863787 1.054715374 1.007412637 0.969585206 0.943628988 0.929194136 0.924137840 0.925699334 0.931348528 0.938958321 0.946595589 0.952660966 0.956273935 0.957406100 0.956621406 0.953791491 0.957459473
//
IT	3875
RD	3
LK	-415952.295505
QD	-195.734578 -> -170.358426
RI	0.0358739264
TR	0.190549	0.041537
MT	4.776270
MM	C_pi: 0.970502, n_recomb: 38795.739041
RS	0	0.000000	0.494206	486.610107	0.012543	0.000736
RS	1	0.006364	0.494206	510.816869	0.013167	0.004831
RS	2	0.013133	0.494206	535.779269	0.013810	0.009827
RS	3	0.020333	0.494206	561.461550	0.014472	0.010837
RS	4	0.027991	0.611737	475.633751	0.012260	0.009046
RS	5	0.036137	0.611737	499.087946	0.012865	0.009832
RS	6	0.044801	0.763719	419.746343	0.010819	0.008819
RS	7	0.054016	0.763719	441.022658	0.011368	0.009420
RS	8	0.063818	0.929117	381.053754	0.009822	0.008438
RS	9	0.074243	0.929117	400.728494	0.010329	0.008681
RS	10	0.085332	1.104729	354.529568	0.009138	0.007762
RS	11	0.097127	1.104729	373.055113	0.009616	0.007913
RS	12	0.109672	1.241405	349.322341	0.009004	0.007467
RS	13	0.123016	1.241405	367.560479	0.009474	0.007754
RS	14	0.137209	1.319118	363.846094	0.009379	0.007780
RS	15	0.152305	1.319118	382.582257	0.009861	0.008190
RS	16	0.168362	1.346578	393.843595	0.010152	0.008548
RS	17	0.185441	1.346578	413.612877	0.010661	0.009065
RS	18	0.203606	1.331963	438.750647	0.011309	0.009757
RS	19	0.222928	1.331963	459.930096	0.011855	0.010428
RS	20	0.243480	1.285964	498.769669	0.012856	0.011497
RS	21	0.265339	1.285964	521.531832	0.013443	0.012332
RS	22	0.288589	1.222404	572.778937	0.014764	0.013759
RS	23	0.313320	1.222404	596.961030	0.015387	0.014734
RS	24	0.339624	1.151642	659.076459	0.016988	0.016488
RS	25	0.367602	1.151642	684.075569	0.017633	0.017587
RS	26	0.397360	1.080868	754.661028	0.019452	0.019639
RS	27	0.429013	1.080868	779.324228	0.020088	0.020834
RS	28	0.462680	1.017189	852.689326	0.021979	0.023046
RS	29	0.498489	1.017189	875.271916	0.022561	0.024224
RS	30	0.536578	0.966974	942.004787	0.024281	0.026286
RS	31	0.577090	0.966974	960.396400	0.024755	0.027254
RS	32	0.620181	0.933251	1010.937397	0.026058	0.028810
RS	33	0.666014	0.933251	1023.147374	0.026373	0.029407
RS	34	0.714763	0.915266	1051.949959	0.027115	0.030249
RS	35	0.766616	0.915266	1056.539148	0.027233	0.030414
RS	36	0.821768	0.909956	1063.255694	0.027407	0.030540
RS	37	0.880430	0.909956	1059.472817	0.027309	0.030307
RS	38	0.942826	0.913531	1047.359978	0.026997	0.029855
RS	39	1.009192	0.913531	1035.031104	0.026679	0.029303
RS	40	1.079782	0.922570	1008.498137	0.025995	0.028448
RS	41	1.154864	0.922570	987.866755	0.025463	0.027655
RS	42	1.234725	0.934171	951.178808	0.024518	0.026547
RS	43	1.319668	0.934171	922.781866	0.023786	0.025580
RS	44	1.410017	0.945659	879.734627	0.022676	0.024346
RS	45	1.506116	0.945659	844.305667	0.021763	0.023261
RS	46	1.608331	0.954761	797.772528	0.020563	0.021986
RS	47	1.717051	0.954761	756.229259	0.019493	0.020817
RS	48	1.832690	0.960201	707.835023	0.018245	0.019535
RS	49	1.955688	0.960201	661.397985	0.017048	0.018296
RS	50	2.086514	0.961934	611.905968	0.015773	0.017001
RS	51	2.225665	0.961934	562.266159	0.014493	0.015698
RS	52	2.373673	0.960794	512.423208	0.013208	0.014383
RS	53	2.531100	0.960794	461.799374	0.011903	0.013044
RS	54	2.698546	0.956629	413.441363	0.010657	0.011738
RS	55	2.876648	0.956629	364.270422	0.009389	0.010409
RS	56	3.066084	0.956629	317.123364	0.008174	0.009118
RS	57	3.267577	0.956629	272.580996	0.007026	0.007881
RS	58	3.481893	0.962481	229.893651	0.005926	0.006693
RS	59	3.709848	0.962481	192.436896	0.004960	0.005622
RS	60	3.952310	0.962481	158.645538	0.004089	0.004648
RS	61	4.210203	0.962481	128.683861	0.003317	0.003780
RS	62	4.484508	0.962481	102.595602	0.002645	0.003021
RS	63	4.776270	0.962481	295.863523	0.007626	0.008794
PA	4+25*2+4+6 0.190548989 0.041537424 4.776270376 0.494206209 0.611736568 0.763719112 0.929116724 1.104728502 1.241404920 1.319117883 1.346577954 1.331963415 1.285963657 1.222404442 1.151641812 1.080867603 1.017189164 0.966973942 0.933251171 0.915265652 0.909955534 0.913531486 0.922569528 0.934171189 0.945658541 0.954761483 0.960200895 0.961933933 0.960794291 0.956628781 0.962481491
//
IT	4614
RD	4
LK	-415904.354945
QD	-179.528204 -> -159.028050
RI	0.0376896756
TR	0.188913	0.042186
MT	4.793454
MM	C_pi: 0.975715, n_recomb: 39596.682677
RS	0	0.000000	0.476268	515.501043	0.013019	0.000749
RS	1	0.006370	0.476268	540.898550	0.013660	0.004889
RS	2	0.013146	0.476268	567.053676	0.014321	0.009924
RS	3	0.020353	0.476268	593.923535	0.014999	0.011045
RS	4	0.028020	0.573600	516.750500	0.013050	0.009336
RS	5	0.036175	0.573600	541.759642	0.013682	0.010269
RS	6	0.044849	0.724974	449.723775	0.011358	0.009035
RS	7	0.054076	0.724974	472.225250	0.011926	0.009763
RS	8	0.063891	0.905243	397.350439	0.010035	0.008494
RS	9	0.074331	0.905243	417.756975	0.010550	0.008829
RS	10	0.085436	1.112363	357.598578	0.009031	0.007641
RS	11	0.097248	1.112363	376.329316	0.009504	0.007863
RS	12	0.109813	1.282095	343.649306	0.008679	0.007250
RS	13	0.123178	1.282095	361.734174	0.009135	0.007578
RS	14	0.137394	1.383821	352.697514	0.008907	0.007503
RS	15	0.152516	1.383821	371.079881	0.009371	0.007926
RS	16	0.168602	1.424493	379.075430	0.009573	0.008220
RS	17	0.185712	1.424493	398.404068	0.010062	0.008726
RS	18	0.203912	1.411494	422.224313	0.010663	0.009391
RS	19	0.223271	1.411494	442.995002	0.011188	0.010027
RS	20	0.243863	1.357431	482.727562	0.012191	0.011110
RS	21	0.265768	1.357431	505.238756	0.012760	0.011891
RS	22	0.289067	1.280346	559.752401	0.014136	0.013377
RS	23	0.313851	1.280346	583.948328	0.014747	0.014282
RS	24	0.340213	1.193815	652.021450	0.016467	0.016152
RS	25	0.368255	1.193815	677.359637	0.017106	0.017173
RS	26	0.398083	1.107138	756.847555	0.019114	0.019407
RS	27	0.429811	1.107138	782.139988	0.019753	0.020524
RS	28	0.463560	1.029478	866.598845	0.021886	0.022976
RS	29	0.499459	1.029478	889.916603	0.022475	0.024087
RS	30	0.537645	0.968838	967.697935	0.024439	0.026400
RS	31	0.578263	0.968838	986.631255	0.024917	0.027316
RS	32	0.621469	0.928788	1045.421356	0.026402	0.029069
RS	33	0.667426	0.928788	1057.719871	0.026712	0.029628
RS	34	0.716312	0.908169	1090.288553	0.027535	0.030566
RS	35	0.768311	0.908169	1094.443591	0.027640	0.030705
RS	36	0.823623	0.903099	1100.512896	0.027793	0.030824
RS	37	0.882458	0.903099	1095.911696	0.027677	0.030576
RS	38	0.945041	0.908899	1080.071088	0.027277	0.030048
RS	39	1.011610	0.908899	1066.788604	0.026941	0.029494
RS	40	1.082420	0.921372	1035.081087	0.026141	0.028532
RS	41	1.157741	0.921372	1013.608781	0.025598	0.027750
RS	42	1.237859	0.936937	971.698149	0.024540	0.026542
RS	43	1.323081	0.936937	942.741135	0.023809	0.025598
RS	44	1.413732	0.952224	895.430051	0.022614	0.024289
RS	45	1.510157	0.952224	859.763443	0.021713	0.023236
RS	46	1.612725	0.964318	810.435238	0.020467	0.021924
RS	47	1.721826	0.964318	768.885621	0.019418	0.020791
RS	48	1.837877	0.971537	719.123727	0.018161	0.019506
RS	49	1.961320	0.971537	672.730767	0.016990	0.018300
RS	50	2.092627	0.973819	622.841275	0.015730	0.017026
RS	51	2.232298	0.973819	573.101357	0.014473	0.015751
RS	52	2.380866	0.972272	523.250409	0.013215	0.014464
RS	53	2.538898	0.972272	472.246848	0.011926	0.013142
RS	54	2.706997	0.966717	423.982393	0.010708	0.011865
RS	55	2.885803	0.966717	374.069024	0.009447	0.010541
RS	56	3.076000	0.966717	326.122794	0.008236	0.009251
RS	57	3.278312	0.966717	280.741323	0.007090	0.008012
RS	58	3.493512	0.974820	236.680600	0.005977	0.006804
RS	59	3.722419	0.974820	198.556803	0.005014	0.005731
RS	60	3.965909	0.974820	164.073336	0.004144	0.004752
RS	61	4.224909	0.974820	133.414749	0.003369	0.003875
RS	62	4.500407	0.974820	106.644164	0.002693	0.003106
RS	63	4.793454	0.974820	310.690670	0.007846	0.009146
PA	4+25*2+4+6 0.188912596 0.042186020 4.793454138 0.476268201 0.573600168 0.724974193 0.905242769 1.112363324 1.282095129 1.383820737 1.424492742 1.411494350 1.357430645 1.280346118 1.193815371 1.107138461 1.029477975 0.968837895 0.928787955 0.908169039 0.903099253 0.908899036 0.921372298 0.936936750 0.952224462 0.964317967 0.971536580 0.973818942 0.972272133 0.966717130 0.974819648
//
IT	4679
RD	5
LK	-415864.875985
QD	-168.170090 -> -150.431072
RI	0.0379053310
TR	0.186952	0.042704
MT	4.825806
MM	C_pi: 0.984842, n_recomb: 40440.055659
RS	0	0.000000	0.475888	527.581308	0.013046	0.000749
RS	1	0.006381	0.475888	553.613106	0.013690	0.004867
RS	2	0.013170	0.475888	580.421923	0.014353	0.009865
RS	3	0.020391	0.475888	607.963521	0.015034	0.011010
RS	4	0.028073	0.550468	550.628595	0.013616	0.009595
RS	5	0.036246	0.550468	576.963881	0.014267	0.010599
RS	6	0.044940	0.696767	477.999548	0.011820	0.009264
RS	7	0.054189	0.696767	501.686342	0.012406	0.010073
RS	8	0.064028	0.884913	414.899045	0.010260	0.008595
RS	9	0.074495	0.884913	436.120674	0.010784	0.008996
RS	10	0.085630	1.115987	363.731580	0.008994	0.007586
RS	11	0.097475	1.115987	382.826794	0.009467	0.007859
RS	12	0.110076	1.313587	342.388625	0.008467	0.007106
RS	13	0.123481	1.313587	360.527827	0.008915	0.007463
RS	14	0.137742	1.437256	346.908307	0.008578	0.007302
RS	15	0.152913	1.437256	365.169068	0.009030	0.007733
RS	16	0.169052	1.491585	370.220971	0.009155	0.007968
RS	17	0.186220	1.491585	389.342046	0.009628	0.008466
RS	18	0.204484	1.482037	411.768993	0.010182	0.009097
RS	19	0.223914	1.482037	432.343048	0.010691	0.009708
RS	20	0.244583	1.422267	472.479669	0.011683	0.010787
RS	21	0.266572	1.422267	494.913298	0.012238	0.011528
RS	22	0.289963	1.334094	551.811204	0.013645	0.013045
RS	23	0.314848	1.334094	576.147131	0.014247	0.013899
RS	24	0.341320	1.234030	649.005528	0.016049	0.015848
RS	25	0.369481	1.234030	674.768151	0.016686	0.016813
RS	26	0.399439	1.133378	761.868574	0.018839	0.019186
RS	27	0.431309	1.133378	787.856231	0.019482	0.020248
RS	28	0.465213	1.043329	882.245597	0.021816	0.022896
RS	29	0.501280	1.043329	906.371300	0.022413	0.023960
RS	30	0.539649	0.973502	994.341067	0.024588	0.026487
RS	31	0.580466	0.973502	1013.910945	0.025072	0.027370
RS	32	0.623887	0.927982	1080.402247	0.026716	0.029291
RS	33	0.670080	0.927982	1092.908799	0.027025	0.029827
RS	34	0.719220	0.905235	1128.914371	0.027916	0.030843
RS	35	0.771496	0.905235	1132.779911	0.028011	0.030967
RS	36	0.827107	0.900637	1138.020846	0.028141	0.031071
RS	37	0.886267	0.900637	1132.772489	0.028011	0.030816
RS	38	0.949203	0.908719	1113.152733	0.027526	0.030209
RS	39	1.016154	0.908719	1099.108907	0.027179	0.029657
RS	40	1.087377	0.924596	1062.293815	0.026268	0.028593
RS	41	1.163146	0.924596	1040.177098	0.025721	0.027825
RS	42	1.243749	0.944060	993.192635	0.024560	0.026519
RS	43	1.329496	0.944060	963.852206	0.023834	0.025601
RS	44	1.420714	0.963082	912.455506	0.022563	0.024222
RS	45	1.517754	0.963082	876.685449	0.021679	0.023202
RS	46	1.620985	0.978104	824.715870	0.020394	0.021855
RS	47	1.730804	0.978104	783.238726	0.019368	0.020758
RS	48	1.847630	0.987043	732.205202	0.018106	0.019471
RS	49	1.971912	0.987043	685.878183	0.016960	0.018299
RS	50	2.104124	0.989810	635.628490	0.015718	0.017045
RS	51	2.244772	0.989810	585.757433	0.014485	0.015797
RS	52	2.394396	0.987793	535.881986	0.013251	0.014538
RS	53	2.553567	0.987793	484.421339	0.011979	0.013234
RS	54	2.722896	0.980786	436.195557	0.010786	0.011985
RS	55	2.903029	0.980786	385.423104	0.009531	0.010666
RS	56	3.094657	0.980786	336.549646	0.008322	0.009377
RS	57	3.298513	0.980786	290.193033	0.007176	0.008136
RS	58	3.515378	0.991149	244.596830	0.006048	0.006908
RS	59	3.746081	0.991149	205.669812	0.005086	0.005834
RS	60	3.991505	0.991149	170.361001	0.004213	0.004850
RS	61	4.252591	0.991149	138.878019	0.003434	0.003966
RS	62	4.530337	0.991149	111.305794	0.002752	0.003188
RS	63	4.825806	0.991149	327.614727	0.008101	0.009487
PA	4+25*2+4+6 0.186952444 0.042703963 4.825805894 0.475888486 0.550468006 0.696767239 0.884912758 1.115987128 1.313587021 1.437255969 1.491585088 1.482037030 1.422266724 1.334094169 1.234029858 1.133378433 1.043329022 0.973501562 0.927982466 0.905234701 0.900636904 0.908718743 0.924595879 0.944060438 0.963082303 0.978104369 0.987043093 0.989810333 0.987793052 0.980786063 0.991149076
//
IT	4024
RD	6
LK	-415830.359795
QD	-159.185994 -> -143.281356
RI	0.0371599110
TR	0.184852	0.043139
MT	4.866350
MM	C_pi: 0.996233, n_recomb: 41306.290203
RS	0	0.000000	0.485147	529.566945	0.012820	0.000742
RS	1	0.006395	0.485147	555.899881	0.013458	0.004801
RS	2	0.013199	0.485147	583.040188	0.014115	0.009725
RS	3	0.020438	0.485147	610.945816	0.014791	0.010846
RS	4	0.028140	0.536423	578.894349	0.014015	0.009820
RS	5	0.036335	0.536423	606.392314	0.014680	0.010849
RS	6	0.045053	0.675847	504.553320	0.012215	0.009488
RS	7	0.054329	0.675847	529.379247	0.012816	0.010349
RS	8	0.064199	0.867652	432.998070	0.010483	0.008719
RS	9	0.074699	0.867652	455.077001	0.011017	0.009169
RS	10	0.085871	1.117248	371.708614	0.008999	0.007572
RS	11	0.097758	1.117248	391.264595	0.009472	0.007883
RS	12	0.110404	1.338446	343.891201	0.008325	0.007010
RS	13	0.123860	1.338446	362.215220	0.008769	0.007388
RS	14	0.138176	1.482063	344.513075	0.008340	0.007151
RS	15	0.153407	1.482063	362.800538	0.008783	0.007590
RS	16	0.169612	1.550082	365.146864	0.008840	0.007769
RS	17	0.186854	1.550082	384.211117	0.009302	0.008261
RS	18	0.205198	1.545341	405.215595	0.009810	0.008855
RS	19	0.224716	1.545341	425.730767	0.010307	0.009447
RS	20	0.245481	1.481767	465.956534	0.011281	0.010512
RS	21	0.267575	1.481767	488.423990	0.011824	0.011222
RS	22	0.291081	1.384474	547.107950	0.013245	0.012753
RS	23	0.316091	1.384474	571.661585	0.013840	0.013568
RS	24	0.342700	1.272627	648.481281	0.015699	0.015570
RS	25	0.371011	1.272627	674.716182	0.016334	0.016492
RS	26	0.401132	1.159434	768.507271	0.018605	0.018973
RS	27	0.433179	1.159434	795.224790	0.019252	0.019994
RS	28	0.467276	1.058115	898.722113	0.021758	0.022805
RS	29	0.503553	1.058115	923.698927	0.022362	0.023836
RS	30	0.542150	0.979928	1021.281650	0.024725	0.026549
RS	31	0.583216	0.979928	1041.552212	0.025215	0.027410
RS	32	0.626908	0.929479	1115.425844	0.027004	0.029480
RS	33	0.673393	0.929479	1128.225378	0.027314	0.030004
RS	34	0.722852	0.904886	1167.510785	0.028265	0.031087
RS	35	0.775473	0.904886	1171.190015	0.028354	0.031203
RS	36	0.831460	0.900853	1175.536124	0.028459	0.031287
RS	37	0.891027	0.900853	1169.761360	0.028319	0.031030
RS	38	0.954403	0.911196	1146.369318	0.027753	0.030346
RS	39	1.021832	0.911196	1131.697748	0.027398	0.029799
RS	40	1.093573	0.930401	1089.855077	0.026385	0.028637
RS	41	1.169902	0.930401	1067.227196	0.025837	0.027884
RS	42	1.251113	0.953677	1015.299613	0.024580	0.026488
RS	43	1.337516	0.953677	985.690686	0.023863	0.025594
RS	44	1.429445	0.976354	930.348966	0.022523	0.024152
RS	45	1.527254	0.976354	894.557121	0.021657	0.023163
RS	46	1.631316	0.994234	840.062910	0.020337	0.021786
RS	47	1.742034	0.994234	798.699887	0.019336	0.020722
RS	48	1.859832	1.004823	746.469982	0.018072	0.019436
RS	49	1.985164	1.004823	700.211950	0.016952	0.018296
RS	50	2.118510	1.008005	649.634239	0.015727	0.017062
RS	51	2.260384	1.008005	599.601963	0.014516	0.015840
RS	52	2.411330	1.005454	549.697444	0.013308	0.014609
RS	53	2.571930	1.005454	497.722166	0.012050	0.013321
RS	54	2.742800	0.996929	449.511404	0.010882	0.012100
RS	55	2.924597	0.996929	397.797685	0.009630	0.010785
RS	56	3.118020	0.996929	347.909373	0.008423	0.009497
RS	57	3.323812	0.996929	300.486464	0.007275	0.008254
RS	58	3.542765	1.009528	253.247479	0.006131	0.007008
RS	59	3.775720	1.009528	213.427416	0.005167	0.005932
RS	60	4.023573	1.009528	177.206617	0.004290	0.004943
RS	61	4.287275	1.009528	144.817152	0.003506	0.004053
RS	62	4.567841	1.009528	116.366935	0.002817	0.003266
RS	63	4.866350	1.009528	345.944704	0.008375	0.009818
PA	4+25*2+4+6 0.184852479 0.043139412 4.866349965 0.485146875 0.536422968 0.675846882 0.867652091 1.117248309 1.338446279 1.482063305 1.550082351 1.545340936 1.481767012 1.384474043 1.272626685 1.159433980 1.058114664 0.979928203 0.929478989 0.904886036 0.900853350 0.911196090 0.930401298 0.953677047 0.976353862 0.994234226 1.004823289 1.008005098 1.005453577 0.996928692 1.009528254
//
IT	4433
RD	7
LK	-415799.246349
QD	-151.556239 -> -137.035023
RI	0.0359165448
TR	0.182719	0.043522
MT	4.910921
MM	C_pi: 1.008820, n_recomb: 42180.386999
RS	0	0.000000	0.499860	525.949848	0.012469	0.000732
RS	1	0.006410	0.499860	552.385479	0.013096	0.004715
RS	2	0.013231	0.499860	579.663270	0.013742	0.009548
RS	3	0.020489	0.499860	607.745238	0.014408	0.010622
RS	4	0.028213	0.528199	602.692976	0.014288	0.010012
RS	5	0.036431	0.528199	631.227040	0.014965	0.011035
RS	6	0.045177	0.660186	529.331271	0.012549	0.009697
RS	7	0.054483	0.660186	555.243501	0.013164	0.010592
RS	8	0.064385	0.853028	451.154126	0.010696	0.008851
RS	9	0.074922	0.853028	474.104461	0.011240	0.009340
RS	10	0.086135	1.117131	380.759367	0.009027	0.007583
RS	11	0.098066	1.117131	400.832281	0.009503	0.007923
RS	12	0.110763	1.358423	347.144466	0.008230	0.006945
RS	13	0.124273	1.358423	365.735426	0.008671	0.007341
RS	14	0.138649	1.520068	344.332368	0.008163	0.007037
RS	15	0.153947	1.520068	362.742870	0.008600	0.007482
RS	16	0.170225	1.601562	362.564603	0.008596	0.007608
RS	17	0.187546	1.601562	381.670942	0.009049	0.008097
RS	18	0.205978	1.602635	401.239405	0.009512	0.008652
RS	19	0.225592	1.602635	421.785585	0.010000	0.009230
RS	20	0.246463	1.536822	461.873344	0.010950	0.010274
RS	21	0.268671	1.536822	484.444930	0.011485	0.010960
RS	22	0.292303	1.432041	544.469507	0.012908	0.012492
RS	23	0.317450	1.432041	569.285226	0.013496	0.013276
RS	24	0.344209	1.309831	649.435446	0.015397	0.015313
RS	25	0.372684	1.309831	676.163478	0.016030	0.016200
RS	26	0.402983	1.185208	775.927612	0.018395	0.018767
RS	27	0.435225	1.185208	803.386072	0.019046	0.019755
RS	28	0.469533	1.073449	915.348309	0.021701	0.022706
RS	29	0.506041	1.073449	941.196843	0.022314	0.023712
RS	30	0.544888	0.987479	1047.973228	0.024845	0.026590
RS	31	0.586226	0.987479	1068.985891	0.025343	0.027437
RS	32	0.630214	0.932452	1150.046898	0.027265	0.029643
RS	33	0.677021	0.932452	1163.200432	0.027577	0.030158
RS	34	0.726829	0.906172	1205.706961	0.028585	0.031302
RS	35	0.779830	0.906172	1209.276131	0.028669	0.031415
RS	36	0.836228	0.902719	1212.733990	0.028751	0.031480
RS	37	0.896241	0.902719	1206.522059	0.028604	0.031223
RS	38	0.960101	0.915255	1179.406727	0.027961	0.030465
RS	39	1.028054	0.915255	1164.205369	0.027601	0.029926
RS	40	1.100363	0.937688	1117.427440	0.026492	0.028670
RS	41	1.177308	0.937688	1094.384713	0.025945	0.027934
RS	42	1.259184	0.964671	1037.637488	0.024600	0.026453
RS	43	1.346309	0.964671	1007.841026	0.023894	0.025583
RS	44	1.439019	0.990910	948.681796	0.022491	0.024081
RS	45	1.537672	0.990910	912.922956	0.021643	0.023123
RS	46	1.642648	1.011569	856.007334	0.020294	0.021718
RS	47	1.754353	1.011569	814.783898	0.019317	0.020687
RS	48	1.873219	1.023735	761.424366	0.018052	0.019403
RS	49	1.999704	1.023735	715.235103	0.016957	0.018292
RS	50	2.134297	1.027259	664.366136	0.015751	0.017080
RS	51	2.277518	1.027259	614.151917	0.014560	0.015881
RS	52	2.429919	1.024109	564.230219	0.013377	0.014679
RS	53	2.592089	1.024109	511.703271	0.012131	0.013405
RS	54	2.764654	1.014005	463.508791	0.010989	0.012213
RS	55	2.948281	1.014005	410.801156	0.009739	0.010901
RS	56	3.143679	1.014005	359.843084	0.008531	0.009614
RS	57	3.351602	1.014005	311.297673	0.007380	0.008368
RS	58	3.572852	1.028792	262.350576	0.006220	0.007104
RS	59	3.808286	1.028792	221.581965	0.005253	0.006026
RS	60	4.058810	1.028792	184.396401	0.004372	0.005033
RS	61	4.325394	1.028792	151.050927	0.003581	0.004136
RS	62	4.609066	1.028792	121.676885	0.002885	0.003341
RS	63	4.910921	1.028792	365.188899	0.008658	0.010139
PA	4+25*2+4+6 0.182719414 0.043522455 4.910921293 0.499859617 0.528199179 0.660185902 0.853028021 1.117131105 1.358422594 1.520068371 1.601561755 1.602635254 1.536822290 1.432040516 1.309830568 1.185208369 1.073448898 0.987479224 0.932452042 0.906171856 0.902718501 0.915255115 0.937687804 0.964671051 0.990910117 1.011568773 1.023735309 1.027259147 1.024108975 1.014004791 1.028792202
//
IT	4269
RD	8
LK	-415770.757976
QD	-144.822625 -> -131.433111
RI	0.0344640170
TR	0.180614	0.043872
MT	4.957006
MM	C_pi: 1.021942, n_recomb: 43052.614552
RS	0	0.000000	0.517607	519.540687	0.012068	0.000720
RS	1	0.006426	0.517607	545.964617	0.012681	0.004622
RS	2	0.013264	0.517607	573.265725	0.013315	0.009359
RS	3	0.020542	0.517607	601.410895	0.013969	0.010378
RS	4	0.028287	0.523885	622.862291	0.014467	0.010171
RS	5	0.036530	0.523885	652.328711	0.015152	0.011172
RS	6	0.045303	0.648472	552.304725	0.012829	0.009886
RS	7	0.054640	0.648472	579.246087	0.013454	0.010803
RS	8	0.064576	0.840673	469.040889	0.010895	0.008983
RS	9	0.075151	0.840673	492.858489	0.011448	0.009503
RS	10	0.086406	1.116262	390.392434	0.009068	0.007608
RS	11	0.098383	1.116262	411.012815	0.009547	0.007972
RS	12	0.111131	1.374723	351.523309	0.008165	0.006903
RS	13	0.124697	1.374723	370.433131	0.008604	0.007312
RS	14	0.139135	1.552609	345.637182	0.008028	0.006949
RS	15	0.154501	1.552609	364.234431	0.008460	0.007399
RS	16	0.170854	1.647200	361.677650	0.008401	0.007478
RS	17	0.188258	1.647200	380.892318	0.008847	0.007963
RS	18	0.206780	1.654833	399.018811	0.009268	0.008481
RS	19	0.226492	1.654833	419.655554	0.009748	0.009047
RS	20	0.247471	1.588077	459.432382	0.010671	0.010066
RS	21	0.269798	1.588077	482.152313	0.011199	0.010731
RS	22	0.293560	1.477182	543.168297	0.012616	0.012256
RS	23	0.318848	1.477182	568.269341	0.013199	0.013014
RS	24	0.345761	1.345806	651.236445	0.015127	0.015072
RS	25	0.374404	1.345806	678.461159	0.015759	0.015931
RS	26	0.404887	1.210649	783.607129	0.018201	0.018566
RS	27	0.437329	1.210649	811.802159	0.018856	0.019527
RS	28	0.471855	1.089083	931.699621	0.021641	0.022599
RS	29	0.508600	1.089083	958.425198	0.022262	0.023585
RS	30	0.547706	0.995752	1074.060464	0.024948	0.026613
RS	31	0.589325	0.995752	1095.841172	0.025454	0.027449
RS	32	0.633618	0.936384	1183.966437	0.027500	0.029781
RS	33	0.680757	0.936384	1197.518918	0.027815	0.030293
RS	34	0.730924	0.908500	1243.247495	0.028877	0.031494
RS	35	0.784316	0.908500	1246.765004	0.028959	0.031606
RS	36	0.841138	0.905600	1249.382563	0.029020	0.031652
RS	37	0.901612	0.905600	1242.802327	0.028867	0.031398
RS	38	0.965971	0.920239	1212.040312	0.028153	0.030571
RS	39	1.034465	0.920239	1196.384249	0.027789	0.030040
RS	40	1.107361	0.945783	1144.774973	0.026590	0.028697
RS	41	1.184941	0.945783	1121.390060	0.026047	0.027976
RS	42	1.267505	0.976361	1059.943470	0.024620	0.026416
RS	43	1.355375	0.976361	1030.019097	0.023925	0.025571
RS	44	1.448891	1.006063	967.160044	0.022465	0.024013
RS	45	1.548416	1.006063	931.473068	0.021636	0.023084
RS	46	1.654336	1.029415	872.230620	0.020260	0.021655
RS	47	1.767062	1.029415	831.163739	0.019306	0.020654
RS	48	1.887031	1.043081	776.739561	0.018042	0.019372
RS	49	2.014708	1.043081	730.618251	0.016970	0.018291
RS	50	2.150590	1.046877	679.496551	0.015783	0.017099
RS	51	2.295203	1.046877	629.087392	0.014612	0.015923
RS	52	2.449108	1.043067	579.170832	0.013453	0.014747
RS	53	2.612903	1.043067	526.069947	0.012219	0.013488
RS	54	2.787222	1.031329	477.908946	0.011101	0.012323
RS	55	2.972742	1.031329	424.175129	0.009852	0.011015
RS	56	3.170182	1.031329	372.114568	0.008643	0.009727
RS	57	3.380310	1.031329	322.413830	0.007489	0.008480
RS	58	3.603939	1.048238	271.722125	0.006311	0.007197
RS	59	3.841938	1.048238	229.971833	0.005342	0.006117
RS	60	4.095229	1.048238	191.790689	0.004455	0.005120
RS	61	4.364796	1.048238	157.460729	0.003657	0.004217
RS	62	4.651684	1.048238	127.136733	0.002953	0.003414
RS	63	4.957006	1.048238	385.018632	0.008943	0.010452
PA	4+25*2+4+6 0.180614394 0.043871959 4.957006141 0.517607042 0.523884732 0.648472465 0.840673230 1.116262288 1.374723131 1.552609393 1.647199521 1.654832900 1.588076764 1.477182372 1.345806139 1.210649224 1.089083160 0.995752354 0.936384330 0.908500423 0.905599932 0.920239119 0.945783439 0.976361262 1.006063281 1.029414891 1.043080893 1.046877052 1.043067169 1.031329260 1.048237701
//
IT	3927
RD	9
LK	-415744.445954
QD	-138.752327 -> -126.332635
RI	0.0329699933
TR	0.178570	0.044199
MT	5.003145
MM	C_pi: 1.035201, n_recomb: 43916.860812
RS	0	0.000000	0.536883	512.038618	0.011659	0.000708
RS	1	0.006441	0.536883	538.390568	0.012259	0.004529
RS	2	0.013297	0.536883	565.652778	0.012880	0.009173
RS	3	0.020594	0.536883	593.797165	0.013521	0.010136
RS	4	0.028361	0.522293	640.045522	0.014574	0.010300
RS	5	0.036629	0.522293	670.356439	0.015264	0.011270
RS	6	0.045429	0.639805	573.493877	0.013059	0.010053
RS	7	0.054796	0.639805	601.405710	0.013694	0.010984
RS	8	0.064766	0.830265	486.457576	0.011077	0.009113
RS	9	0.075379	0.830265	511.127132	0.011639	0.009657
RS	10	0.086675	1.115006	400.305538	0.009115	0.007642
RS	11	0.098698	1.115006	421.488063	0.009597	0.008026
RS	12	0.111496	1.388186	356.636619	0.008121	0.006876
RS	13	0.125118	1.388186	375.898244	0.008559	0.007297
RS	14	0.139618	1.580671	347.968248	0.007923	0.006881
RS	15	0.155052	1.580671	366.795301	0.008352	0.007336
RS	16	0.171479	1.687871	361.984749	0.008243	0.007370
RS	17	0.188965	1.687871	381.353328	0.008684	0.007853
RS	18	0.207577	1.702607	398.037378	0.009063	0.008333
RS	19	0.227388	1.702607	418.805132	0.009536	0.008889
RS	20	0.248474	1.636008	458.130613	0.010432	0.009881
RS	21	0.270919	1.636008	481.026727	0.010953	0.010530
RS	22	0.294810	1.520203	542.743425	0.012358	0.012040
RS	23	0.320239	1.520203	568.139836	0.012937	0.012777
RS	24	0.347306	1.380679	653.496445	0.014880	0.014846
RS	25	0.376117	1.380679	681.210874	0.015511	0.015681
RS	26	0.406783	1.235740	791.227621	0.018016	0.018369
RS	27	0.439424	1.235740	820.145192	0.018675	0.019308
RS	28	0.474168	1.104869	947.520582	0.021575	0.022485
RS	29	0.511150	1.104869	975.118535	0.022204	0.023455
RS	30	0.550513	1.004496	1099.329460	0.025032	0.026619
RS	31	0.592412	1.004496	1121.893751	0.025546	0.027448
RS	32	0.637010	0.940954	1216.999464	0.027711	0.029898
RS	33	0.684480	0.940954	1230.985128	0.028030	0.030409
RS	34	0.735007	0.911508	1279.969101	0.029145	0.031665
RS	35	0.788789	0.911508	1283.481724	0.029225	0.031778
RS	36	0.846035	0.909109	1285.336772	0.029268	0.031808
RS	37	0.906969	0.909109	1278.443506	0.029111	0.031558
RS	38	0.971826	0.925749	1244.128001	0.028329	0.030666
RS	39	1.040862	0.925749	1228.077091	0.027964	0.030144
RS	40	1.114343	0.954284	1171.745502	0.026681	0.028718
RS	41	1.192558	0.954284	1148.075575	0.026142	0.028014
RS	42	1.275811	0.988338	1082.048781	0.024639	0.026379
RS	43	1.364425	0.988338	1052.042196	0.023955	0.025557
RS	44	1.458747	1.021401	985.593714	0.022442	0.023949
RS	45	1.559145	1.021401	950.007372	0.021632	0.023047
RS	46	1.666008	1.047359	888.525367	0.020232	0.021596
RS	47	1.779755	1.047359	847.627130	0.019301	0.020624
RS	48	1.900828	1.062448	792.199387	0.018039	0.019346
RS	49	2.029700	1.062448	746.145936	0.016990	0.018291
RS	50	2.166872	1.066449	694.812033	0.015821	0.017120
RS	51	2.312879	1.066449	644.200671	0.014669	0.015966
RS	52	2.468290	1.061924	594.317373	0.013533	0.014816
RS	53	2.633711	1.061924	540.630489	0.012310	0.013570
RS	54	2.809786	1.048505	492.529864	0.011215	0.012432
RS	55	2.997203	1.048505	437.751280	0.009968	0.011126
RS	56	3.196690	1.048505	384.570174	0.008757	0.009838
RS	57	3.409027	1.048505	333.696591	0.007598	0.008588
RS	58	3.635040	1.067458	281.242621	0.006404	0.007287
RS	59	3.875610	1.067458	238.492075	0.005431	0.006206
RS	60	4.131675	1.067458	199.298721	0.004538	0.005205
RS	61	4.404233	1.067458	163.969336	0.003734	0.004295
RS	62	4.694346	1.067458	132.681906	0.003021	0.003485
RS	63	5.003145	1.067458	405.214886	0.009227	0.010757
PA	4+25*2+4+6 0.178569829 0.044199332 5.003145267 0.536883237 0.522293207 0.639805457 0.830265191 1.115006119 1.388186182 1.580671311 1.687871482 1.702606523 1.636007914 1.520202807 1.380679051 1.235740232 1.104868788 1.004496486 0.940953841 0.911507745 0.909108931 0.925748745 0.954284049 0.988338396 1.021401156 1.047359134 1.062447864 1.066448790 1.061923581 1.048504910 1.067458060
//
IT	4513
RD	10
LK	-415720.013482
QD	-133.211531 -> -121.644704
RI	0.0315245328
TR	0.176600	0.044511
MT	5.048554
MM	C_pi: 1.048371, n_recomb: 44769.471996
RS	0	0.000000	0.556717	504.430119	0.011267	0.000696
RS	1	0.006456	0.556717	530.684685	0.011854	0.004440
RS	2	0.013329	0.556717	557.879833	0.012461	0.008996
RS	3	0.020645	0.556717	585.992337	0.013089	0.009907
RS	4	0.028434	0.522660	654.745927	0.014625	0.010404
RS	5	0.036725	0.522660	685.825462	0.015319	0.011337
RS	6	0.045552	0.633548	592.954754	0.013245	0.010199
RS	7	0.054948	0.633548	621.778992	0.013888	0.011138
RS	8	0.064952	0.821532	503.287203	0.011242	0.009236
RS	9	0.075601	0.821532	528.786937	0.011811	0.009801
RS	10	0.086937	1.113595	410.307185	0.009165	0.007682
RS	11	0.099006	1.113595	432.056572	0.009651	0.008082
RS	12	0.111853	1.399423	362.233119	0.008091	0.006861
RS	13	0.125530	1.399423	381.867382	0.008530	0.007292
RS	14	0.140090	1.604992	351.031836	0.007841	0.006828
RS	15	0.155590	1.604992	370.118623	0.008267	0.007288
RS	16	0.172091	1.724257	363.162467	0.008112	0.007280
RS	17	0.189657	1.724257	382.717343	0.008549	0.007762
RS	18	0.208356	1.746498	397.958039	0.008889	0.008205
RS	19	0.228263	1.746498	418.884987	0.009356	0.008753
RS	20	0.249456	1.680987	457.646299	0.010222	0.009715
RS	21	0.272016	1.680987	480.736309	0.010738	0.010350
RS	22	0.296033	1.561333	542.907813	0.012127	0.011841
RS	23	0.321600	1.561333	568.601891	0.012701	0.012560
RS	24	0.348818	1.414561	655.979002	0.014652	0.014631
RS	25	0.377793	1.414561	684.170220	0.015282	0.015446
RS	26	0.408639	1.260477	798.613793	0.017838	0.018176
RS	27	0.441476	1.260477	828.234387	0.018500	0.019096
RS	28	0.476433	1.120717	962.676549	0.021503	0.022365
RS	29	0.513647	1.120717	991.135969	0.022139	0.023322
RS	30	0.553263	1.013554	1123.671826	0.025099	0.026611
RS	31	0.595437	1.013554	1147.028266	0.025621	0.027435
RS	32	0.640334	0.945961	1249.047994	0.027900	0.029997
RS	33	0.688129	0.945961	1263.493876	0.028222	0.030508
RS	34	0.739009	0.914968	1315.785906	0.029390	0.031819
RS	35	0.793174	0.914968	1319.332476	0.029469	0.031934
RS	36	0.850837	0.913010	1320.517636	0.029496	0.031950
RS	37	0.912221	0.913010	1313.357414	0.029336	0.031704
RS	38	0.977569	0.931546	1275.591279	0.028492	0.030752
RS	39	1.047135	0.931546	1259.194938	0.028126	0.030239
RS	40	1.121193	0.962952	1198.252251	0.026765	0.028736
RS	41	1.200032	0.962952	1174.343803	0.026231	0.028047
RS	42	1.283960	1.000365	1103.852109	0.024656	0.026344
RS	43	1.373307	1.000365	1073.799648	0.023985	0.025543
RS	44	1.468421	1.036688	1003.864456	0.022423	0.023888
RS	45	1.569677	1.036688	968.401067	0.021631	0.023013
RS	46	1.677469	1.065166	904.761449	0.020209	0.021541
RS	47	1.792220	1.065166	864.040967	0.019300	0.020597
RS	48	1.914379	1.081604	807.666626	0.018041	0.019323
RS	49	2.044425	1.081604	761.681724	0.017013	0.018294
RS	50	2.182866	1.085746	710.176447	0.015863	0.017143
RS	51	2.330245	1.085746	659.359582	0.014728	0.016008
RS	52	2.487138	1.080459	609.539073	0.013615	0.014884
RS	53	2.654160	1.080459	555.261216	0.012403	0.013650
RS	54	2.831965	1.065319	507.253551	0.011330	0.012539
RS	55	3.021249	1.065319	451.420815	0.010083	0.011235
RS	56	3.222753	1.065319	397.110788	0.008870	0.009947
RS	57	3.437265	1.065319	345.056816	0.007707	0.008694
RS	58	3.665627	1.086237	290.835182	0.006496	0.007376
RS	59	3.908731	1.086237	247.075199	0.005519	0.006293
RS	60	4.167529	1.086237	206.862072	0.004621	0.005287
RS	61	4.443035	1.086237	170.526921	0.003809	0.004372
RS	62	4.736327	1.086237	138.270589	0.003089	0.003554
RS	63	5.048554	1.086237	425.632002	0.009507	0.011054
PA	4+25*2+4+6 0.176600307 0.044511150 5.048554406 0.556717036 0.522659807 0.633548204 0.821531609 1.113595050 1.399423254 1.604992439 1.724256682 1.746498437 1.680986680 1.561333019 1.414560842 1.260477405 1.120716737 1.013553543 0.945960680 0.914968354 0.913009970 0.931545622 0.962951615 1.000365371 1.036688431 1.065166445 1.081604483 1.085746198 1.080458552 1.065319020 1.086236541
//
IT	4752
RD	11
LK	-415697.241347
QD	-128.112529 -> -117.307160
RI	0.0301709822
TR	0.174714	0.044812
MT	5.092705
MM	C_pi: 1.061311, n_recomb: 45608.519427
RS	0	0.000000	0.576473	497.257157	0.010903	0.000685
RS	1	0.006470	0.576473	523.410714	0.011476	0.004357
RS	2	0.013359	0.576473	550.532307	0.012071	0.008832
RS	3	0.020694	0.576473	578.603233	0.012686	0.009698
RS	4	0.028503	0.524469	667.365890	0.014632	0.010485
RS	5	0.036818	0.524469	699.147498	0.015329	0.011379
RS	6	0.045670	0.629235	610.765459	0.013391	0.010325
RS	7	0.055096	0.629235	640.445656	0.014042	0.011267
RS	8	0.065131	0.814230	519.473203	0.011390	0.009352
RS	9	0.075815	0.814230	545.777873	0.011967	0.009934
RS	10	0.087191	1.112165	420.277698	0.009215	0.007724
RS	11	0.099303	1.112165	442.592326	0.009704	0.008139
RS	12	0.112198	1.408864	368.151690	0.008072	0.006854
RS	13	0.125928	1.408864	388.171595	0.008511	0.007293
RS	14	0.140546	1.626141	354.631837	0.007776	0.006788
RS	15	0.156110	1.626141	373.999503	0.008200	0.007252
RS	16	0.172681	1.756876	364.996632	0.008003	0.007205
RS	17	0.190325	1.756876	384.761465	0.008436	0.007686
RS	18	0.209110	1.786904	398.561864	0.008739	0.008094
RS	19	0.229110	1.786904	419.668319	0.009202	0.008635
RS	20	0.250404	1.723299	457.766329	0.010037	0.009567
RS	21	0.273076	1.723299	481.061418	0.010548	0.010189
RS	22	0.297216	1.600738	543.479580	0.011916	0.011658
RS	23	0.322917	1.600738	569.469019	0.012486	0.012360
RS	24	0.350281	1.447526	658.543712	0.014439	0.014428
RS	25	0.379415	1.447526	687.195523	0.015067	0.015225
RS	26	0.410435	1.284858	805.670055	0.017665	0.017987
RS	27	0.443461	1.284858	835.971028	0.018329	0.018890
RS	28	0.478625	1.136558	977.108261	0.021424	0.022240
RS	29	0.516064	1.136558	1006.414215	0.022066	0.023186
RS	30	0.555925	1.022811	1147.043432	0.025150	0.026591
RS	31	0.598365	1.022811	1171.195739	0.025679	0.027411
RS	32	0.643552	0.951260	1280.078766	0.028067	0.030080
RS	33	0.691662	0.951260	1295.006525	0.028394	0.030592
RS	34	0.742884	0.918721	1350.671951	0.029614	0.031956
RS	35	0.797422	0.918721	1354.285163	0.029694	0.032075
RS	36	0.855487	0.917138	1354.900802	0.029707	0.032080
RS	37	0.917310	0.917138	1347.512544	0.029545	0.031839
RS	38	0.983133	0.937465	1306.403871	0.028644	0.030830
RS	39	1.053215	0.937465	1289.703334	0.028278	0.030326
RS	40	1.127832	0.971624	1224.260300	0.026843	0.028752
RS	41	1.207276	0.971624	1200.151449	0.026314	0.028078
RS	42	1.291861	1.012284	1125.302689	0.024673	0.026310
RS	43	1.381918	1.012284	1095.233649	0.024014	0.025530
RS	44	1.477803	1.051766	1021.909938	0.022406	0.023831
RS	45	1.579891	1.051766	986.586618	0.021632	0.022981
RS	46	1.688585	1.082681	920.864231	0.020191	0.021491
RS	47	1.804312	1.082681	880.328171	0.019302	0.020573
RS	48	1.927527	1.100397	823.060298	0.018046	0.019304
RS	49	2.058714	1.100397	777.144731	0.017039	0.018298
RS	50	2.198389	1.104623	725.505946	0.015907	0.017167
RS	51	2.347102	1.104623	674.482886	0.014789	0.016052
RS	52	2.505436	1.098529	624.757057	0.013698	0.014953
RS	53	2.674016	1.098529	569.887304	0.012495	0.013730
RS	54	2.853503	1.081636	522.007156	0.011445	0.012644
RS	55	3.044603	1.081636	465.116521	0.010198	0.011342
RS	56	3.248069	1.081636	409.675121	0.008982	0.010053
RS	57	3.464699	1.081636	356.439308	0.007815	0.008798
RS	58	3.695345	1.104436	300.452263	0.006588	0.007463
RS	59	3.940915	1.104436	255.679435	0.005606	0.006377
RS	60	4.202375	1.104436	214.444522	0.004702	0.005367
RS	61	4.480751	1.104436	177.102521	0.003883	0.004446
RS	62	4.777140	1.104436	143.876710	0.003155	0.003621
RS	63	5.092705	1.104436	446.177417	0.009783	0.011344
PA	4+25*2+4+6 0.174714139 0.044812085 5.092704991 0.576473218 0.524469170 0.629234679 0.814229635 1.112164526 1.408864172 1.626141293 1.756876234 1.786904002 1.723299266 1.600738000 1.447525832 1.284858091 1.136558472 1.022810671 0.951259729 0.918720893 0.917137917 0.937464972 0.971623520 1.012283978 1.051766285 1.082680738 1.100397482 1.104622873 1.098528645 1.081635837 1.104435965
//
IT	4070
RD	12
LK	-415675.955839
QD	-123.391691 -> -113.272836
RI	0.0289289897
TR	0.172912	0.045104
MT	5.135391
MM	C_pi: 1.073947, n_recomb: 46432.693795
RS	0	0.000000	0.595710	490.815613	0.010570	0.000675
RS	1	0.006484	0.595710	516.878751	0.011132	0.004281
RS	2	0.013389	0.595710	543.934758	0.011714	0.008684
RS	3	0.020741	0.595710	571.969046	0.012318	0.009510
RS	4	0.028570	0.527341	678.256790	0.014607	0.010545
RS	5	0.036907	0.527341	710.682456	0.015306	0.011400
RS	6	0.045784	0.626489	627.040735	0.013504	0.010431
RS	7	0.055237	0.626489	657.523578	0.014161	0.011373
RS	8	0.065302	0.808157	534.989502	0.011522	0.009461
RS	9	0.076021	0.808157	562.072146	0.012105	0.010057
RS	10	0.087434	1.110790	430.141848	0.009264	0.007769
RS	11	0.099588	1.110790	453.016159	0.009756	0.008196
RS	12	0.112529	1.416829	374.283684	0.008061	0.006854
RS	13	0.126310	1.416829	394.697054	0.008500	0.007301
RS	14	0.140984	1.644543	358.637998	0.007724	0.006758
RS	15	0.156610	1.644543	378.301964	0.008147	0.007225
RS	16	0.173249	1.786168	367.335587	0.007911	0.007143
RS	17	0.190967	1.786168	387.327993	0.008342	0.007623
RS	18	0.209833	1.824170	399.692213	0.008608	0.007997
RS	19	0.229923	1.824170	420.993029	0.009067	0.008532
RS	20	0.251316	1.763182	458.343932	0.009871	0.009433
RS	21	0.274096	1.763182	481.851063	0.010377	0.010044
RS	22	0.298353	1.638570	544.332443	0.011723	0.011488
RS	23	0.324183	1.638570	570.612105	0.012289	0.012175
RS	24	0.351687	1.479641	661.102918	0.014238	0.014234
RS	25	0.380975	1.479641	690.197486	0.014864	0.015015
RS	26	0.412162	1.308892	812.344820	0.017495	0.017801
RS	27	0.445372	1.308892	843.301873	0.018162	0.018690
RS	28	0.480734	1.152360	990.788352	0.021338	0.022112
RS	29	0.518390	1.152360	1020.923279	0.021987	0.023048
RS	30	0.558487	1.032197	1169.430375	0.025185	0.026560
RS	31	0.601184	1.032197	1194.378653	0.025723	0.027378
RS	32	0.646650	0.956761	1310.078290	0.028215	0.030148
RS	33	0.695064	0.956761	1325.505545	0.028547	0.030662
RS	34	0.746617	0.922669	1384.611159	0.029820	0.032080
RS	35	0.801512	0.922669	1388.319356	0.029900	0.032202
RS	36	0.859968	0.921396	1388.469869	0.029903	0.032199
RS	37	0.922213	0.921396	1380.887410	0.029740	0.031963
RS	38	0.988495	0.943415	1336.544724	0.028785	0.030902
RS	39	1.059075	0.943415	1319.575596	0.028419	0.030408
RS	40	1.134231	0.980213	1249.741306	0.026915	0.028766
RS	41	1.214260	0.980213	1225.464518	0.026392	0.028107
RS	42	1.299478	1.024011	1146.362941	0.024689	0.026278
RS	43	1.390222	1.024011	1116.301761	0.024041	0.025518
RS	44	1.486850	1.066558	1039.679766	0.022391	0.023778
RS	45	1.589744	1.066558	1004.510742	0.021634	0.022951
RS	46	1.699309	1.099828	936.776191	0.020175	0.021445
RS	47	1.815978	1.099828	896.430235	0.019306	0.020552
RS	48	1.940213	1.118758	838.317793	0.018054	0.019288
RS	49	2.072503	1.118758	792.473358	0.017067	0.018304
RS	50	2.213371	1.123016	740.737114	0.015953	0.017193
RS	51	2.363373	1.123016	689.509787	0.014850	0.016095
RS	52	2.523102	1.116079	639.910067	0.013781	0.015021
RS	53	2.693187	1.116079	584.451519	0.012587	0.013809
RS	54	2.874301	1.097406	536.735112	0.011559	0.012749
RS	55	3.067159	1.097406	478.787792	0.010311	0.011448
RS	56	3.272522	1.097406	422.217547	0.009093	0.010158
RS	57	3.491201	1.097406	367.803378	0.007921	0.008899
RS	58	3.724059	1.122008	310.059189	0.006678	0.007548
RS	59	3.972016	1.122008	264.274546	0.005692	0.006460
RS	60	4.236051	1.122008	222.019993	0.004782	0.005446
RS	61	4.517207	1.122008	183.673912	0.003956	0.004518
RS	62	4.816593	1.122008	149.481578	0.003219	0.003687
RS	63	5.135391	1.122008	466.783499	0.010053	0.011627
PA	4+25*2+4+6 0.172911723 0.045104464 5.135391248 0.595709590 0.527341194 0.626488690 0.808156551 1.110789933 1.416829019 1.644543194 1.786167949 1.824169902 1.763182083 1.638569678 1.479641044 1.308891835 1.152359663 1.032197217 0.956761167 0.922668927 0.921395936 0.943414783 0.980212870 1.024011043 1.066557651 1.099827877 1.118758148 1.123016118 1.116078556 1.097406486 1.122008166
//
IT	4385
RD	13
LK	-415656.013465
QD	-119.001422 -> -109.505821
RI	0.0278001886
TR	0.171191	0.045390
MT	5.176530
MM	C_pi: 1.086249, n_recomb: 47241.605604
RS	0	0.000000	0.614168	485.215802	0.010271	0.000666
RS	1	0.006497	0.614168	511.206604	0.010821	0.004212
RS	2	0.013417	0.614168	538.212871	0.011393	0.008550
RS	3	0.020786	0.614168	566.223724	0.011986	0.009344
RS	4	0.028634	0.531022	687.687226	0.014557	0.010589
RS	5	0.036992	0.531022	720.705627	0.015256	0.011406
RS	6	0.045893	0.625044	641.881573	0.013587	0.010519
RS	7	0.055372	0.625044	673.116673	0.014248	0.011459
RS	8	0.065467	0.803138	549.840888	0.011639	0.009562
RS	9	0.076218	0.803138	577.674375	0.012228	0.010169
RS	10	0.087667	1.109519	439.855534	0.009311	0.007814
RS	11	0.099861	1.109519	463.281680	0.009807	0.008251
RS	12	0.112846	1.423571	380.556763	0.008056	0.006859
RS	13	0.126676	1.423571	401.368051	0.008496	0.007313
RS	14	0.141404	1.660572	362.956635	0.007683	0.006736
RS	15	0.157089	1.660572	382.928306	0.008106	0.007207
RS	16	0.173793	1.812496	370.075681	0.007834	0.007091
RS	17	0.191582	1.812496	390.309281	0.008262	0.007571
RS	18	0.210527	1.858587	401.242437	0.008493	0.007911
RS	19	0.230703	1.858587	422.748960	0.008949	0.008441
RS	20	0.252190	1.800834	459.281384	0.009722	0.009311
RS	21	0.275073	1.800834	483.005033	0.010224	0.009912
RS	22	0.299443	1.674948	545.389622	0.011545	0.011329
RS	23	0.325396	1.674948	571.953139	0.012107	0.012004
RS	24	0.353036	1.510967	663.610060	0.014047	0.014049
RS	25	0.382471	1.510967	693.129258	0.014672	0.014815
RS	26	0.413819	1.332589	818.627392	0.017329	0.017620
RS	27	0.447204	1.332589	850.215956	0.017997	0.018495
RS	28	0.482758	1.168097	1003.729646	0.021247	0.021980
RS	29	0.520622	1.168097	1034.674716	0.021902	0.022908
RS	30	0.560946	1.041665	1190.855933	0.025208	0.026520
RS	31	0.603890	1.041665	1216.597962	0.025753	0.027336
RS	32	0.649624	0.962402	1339.072074	0.028345	0.030204
RS	33	0.698330	0.962402	1355.013455	0.028683	0.030721
RS	34	0.750201	0.926747	1417.623325	0.030008	0.032192
RS	35	0.805441	0.926747	1421.451542	0.030089	0.032318
RS	36	0.864271	0.925719	1421.244461	0.030085	0.032308
RS	37	0.926923	0.925719	1413.497470	0.029921	0.032078
RS	38	0.993646	0.949337	1366.026506	0.028916	0.030969
RS	39	1.064704	0.949337	1348.819754	0.028552	0.030484
RS	40	1.140379	0.988669	1274.697611	0.026983	0.028778
RS	41	1.220971	0.988669	1250.280870	0.026466	0.028133
RS	42	1.306800	1.035501	1167.024968	0.024703	0.026247
RS	43	1.398205	1.035501	1136.992322	0.024068	0.025507
RS	44	1.495549	1.081022	1057.156564	0.022378	0.023728
RS	45	1.599217	1.081022	1022.153531	0.021637	0.022924
RS	46	1.709621	1.116572	952.471118	0.020162	0.021403
RS	47	1.827199	1.116572	912.320020	0.019312	0.020532
RS	48	1.952416	1.136655	853.408583	0.018065	0.019275
RS	49	2.085769	1.136655	807.637370	0.017096	0.018312
RS	50	2.227787	1.140900	755.837343	0.015999	0.017220
RS	51	2.379032	1.140900	704.408966	0.014911	0.016139
RS	52	2.540103	1.133087	654.965737	0.013864	0.015089
RS	53	2.711640	1.133087	598.923540	0.012678	0.013887
RS	54	2.894323	1.112617	551.406251	0.011672	0.012852
RS	55	3.088875	1.112617	492.406338	0.010423	0.011551
RS	56	3.296068	1.112617	434.712612	0.009202	0.010260
RS	57	3.516723	1.112617	379.126342	0.008025	0.008998
RS	58	3.751715	1.138943	319.636377	0.006766	0.007632
RS	59	4.001975	1.138943	272.843547	0.005775	0.006541
RS	60	4.268495	1.138943	229.573877	0.004860	0.005522
RS	61	4.552332	1.138943	190.228648	0.004027	0.004589
RS	62	4.854611	1.138943	155.074702	0.003283	0.003751
RS	63	5.176530	1.138943	487.410987	0.010317	0.011904
PA	4+25*2+4+6 0.171190842 0.045389697 5.176530170 0.614168112 0.531021502 0.625044017 0.803137635 1.109518735 1.423571474 1.660571819 1.812496153 1.858587415 1.800834264 1.674948445 1.510967368 1.332588736 1.168096997 1.041665045 0.962401863 0.926747382 0.925719307 0.949336621 0.988668813 1.035501402 1.081021505 1.116572159 1.136654847 1.140899536 1.133087275 1.112617115 1.138942667
//
IT	4964
RD	14
LK	-415637.291975
QD	-114.902425 -> -105.975722
RI	0.0267799200
TR	0.169547	0.045668
MT	5.216131
MM	C_pi: 1.098204, n_recomb: 48035.015986
RS	0	0.000000	0.631691	480.479129	0.010003	0.000658
RS	1	0.006510	0.631691	506.419537	0.010543	0.004151
RS	2	0.013444	0.631691	533.396161	0.011104	0.008431
RS	3	0.020829	0.631691	561.401447	0.011687	0.009197
RS	4	0.028695	0.535318	695.883874	0.014487	0.010618
RS	5	0.037073	0.535318	729.449546	0.015186	0.011400
RS	6	0.045997	0.624687	655.392459	0.013644	0.010592
RS	7	0.055501	0.624687	687.332512	0.014309	0.011528
RS	8	0.065624	0.799026	564.042501	0.011742	0.009656
RS	9	0.076406	0.799026	592.600088	0.012337	0.010273
RS	10	0.087890	1.108363	449.396537	0.009356	0.007859
RS	11	0.100122	1.108363	473.365479	0.009855	0.008305
RS	12	0.113150	1.429285	386.920500	0.008055	0.006869
RS	13	0.127026	1.429285	408.131856	0.008497	0.007328
RS	14	0.141805	1.674525	367.520904	0.007651	0.006721
RS	15	0.157547	1.674525	387.808874	0.008073	0.007195
RS	16	0.174313	1.836149	373.144154	0.007768	0.007048
RS	17	0.192171	1.836149	393.629848	0.008195	0.007528
RS	18	0.211191	1.890390	403.136795	0.008393	0.007836
RS	19	0.231450	1.890390	424.857993	0.008845	0.008361
RS	20	0.253027	1.836422	460.507825	0.009587	0.009200
RS	21	0.276009	1.836422	484.450815	0.010085	0.009792
RS	22	0.300488	1.709964	546.600863	0.011379	0.011180
RS	23	0.326559	1.709964	573.441369	0.011938	0.011844
RS	24	0.354328	1.541553	666.038221	0.013866	0.013872
RS	25	0.383905	1.541553	695.964129	0.014489	0.014625
RS	26	0.415407	1.355964	824.517092	0.017165	0.017442
RS	27	0.448960	1.355964	856.712736	0.017835	0.018305
RS	28	0.484698	1.183751	1015.958107	0.021150	0.021846
RS	29	0.522762	1.183751	1047.693680	0.021811	0.022767
RS	30	0.563303	1.051177	1211.353287	0.025218	0.026472
RS	31	0.606485	1.051177	1237.884887	0.025770	0.027287
RS	32	0.652477	0.968136	1367.090627	0.028460	0.030249
RS	33	0.701463	0.968136	1383.558154	0.028803	0.030769
RS	34	0.753638	0.930909	1449.734202	0.030181	0.032293
RS	35	0.809210	0.930909	1453.704398	0.030263	0.032423
RS	36	0.868400	0.930066	1453.242168	0.030254	0.032410
RS	37	0.931443	0.930066	1445.356923	0.030090	0.032185
RS	38	0.998590	0.955193	1394.863035	0.029038	0.031032
RS	39	1.070108	0.955193	1377.445638	0.028676	0.030555
RS	40	1.146282	0.996961	1299.133556	0.027046	0.028790
RS	41	1.227415	0.996961	1274.601012	0.026535	0.028158
RS	42	1.313830	1.046732	1187.282247	0.024717	0.026218
RS	43	1.405870	1.046732	1157.295812	0.024093	0.025496
RS	44	1.503902	1.095140	1074.324683	0.022365	0.023682
RS	45	1.608317	1.095140	1039.497527	0.021640	0.022899
RS	46	1.719528	1.132903	967.924999	0.020150	0.021364
RS	47	1.837979	1.132903	927.973207	0.019319	0.020515
RS	48	1.964142	1.154083	868.304045	0.018076	0.019264
RS	49	2.098518	1.154083	822.609071	0.017125	0.018321
RS	50	2.241641	1.158273	770.777797	0.016046	0.017248
RS	51	2.394082	1.158273	719.153142	0.014971	0.016183
RS	52	2.556447	1.149562	669.894839	0.013946	0.015156
RS	53	2.729382	1.149562	613.276513	0.012767	0.013964
RS	54	2.913575	1.127278	565.994549	0.011783	0.012953
RS	55	3.109759	1.127278	505.948728	0.010533	0.011653
RS	56	3.318715	1.127278	447.139386	0.009309	0.010361
RS	57	3.541273	1.127278	390.389658	0.008127	0.009095
RS	58	3.778320	1.155255	329.167519	0.006853	0.007714
RS	59	4.030799	1.155255	281.372445	0.005858	0.006620
RS	60	4.299714	1.155255	237.094251	0.004936	0.005597
RS	61	4.586136	1.155255	196.756651	0.004096	0.004658
RS	62	4.891204	1.155255	160.647639	0.003344	0.003813
RS	63	5.216131	1.155255	508.028361	0.010576	0.012174
PA	4+25*2+4+6 0.169547474 0.045668481 5.216131335 0.631691061 0.535317603 0.624687258 0.799026305 1.108362872 1.429285372 1.674524917 1.836148940 1.890389821 1.836422422 1.709964071 1.541553053 1.355964220 1.183751119 1.051177435 0.968136389 0.930908936 0.930066165 0.955192929 0.996960984 1.046731852 1.095140262 1.132902907 1.154083376 1.158273056 1.149561775 1.127277847 1.155254856
//
IT	4594
RD	15
LK	-415619.686617
QD	-111.063259 -> -102.658136
RI	0.0258608793
TR	0.167977	0.045941
MT	5.254248
MM	C_pi: 1.109819, n_recomb: 48813.067506
RS	0	0.000000	0.648182	476.587029	0.009764	0.000651
RS	1	0.006522	0.648182	502.500923	0.010294	0.004095
RS	2	0.013470	0.648182	529.470303	0.010847	0.008325
RS	3	0.020870	0.648182	557.490589	0.011421	0.009070
RS	4	0.028753	0.540083	703.038885	0.014403	0.010635
RS	5	0.037151	0.540083	737.111584	0.015101	0.011383
RS	6	0.046096	0.625229	667.697472	0.013679	0.010650
RS	7	0.055624	0.625229	700.298956	0.014347	0.011582
RS	8	0.065774	0.795705	577.613084	0.011833	0.009743
RS	9	0.076586	0.795705	606.868675	0.012433	0.010368
RS	10	0.088103	1.107342	458.746853	0.009398	0.007904
RS	11	0.100372	1.107342	483.248667	0.009900	0.008358
RS	12	0.113440	1.434141	393.335623	0.008058	0.006882
RS	13	0.127361	1.434141	414.947459	0.008501	0.007346
RS	14	0.142189	1.686647	372.283215	0.007627	0.006712
RS	15	0.157985	1.686647	392.894135	0.008049	0.007188
RS	16	0.174811	1.857404	376.481674	0.007713	0.007013
RS	17	0.192735	1.857404	397.228173	0.008138	0.007493
RS	18	0.211827	1.919814	405.312808	0.008303	0.007769
RS	19	0.232165	1.919814	427.255714	0.008753	0.008291
RS	20	0.253829	1.870101	461.970109	0.009464	0.009098
RS	21	0.276906	1.870101	486.134162	0.009959	0.009683
RS	22	0.301488	1.743726	547.923161	0.011225	0.011041
RS	23	0.327673	1.743726	575.033452	0.011780	0.011694
RS	24	0.355567	1.571456	668.369160	0.013692	0.013702
RS	25	0.385279	1.571456	698.684356	0.014313	0.014443
RS	26	0.416929	1.379038	830.023887	0.017004	0.017268
RS	27	0.450644	1.379038	862.802769	0.017676	0.018119
RS	28	0.486557	1.199319	1027.502567	0.021050	0.021711
RS	29	0.524813	1.199319	1060.008782	0.021716	0.022624
RS	30	0.565564	1.060716	1230.958232	0.025218	0.026417
RS	31	0.608973	1.060716	1258.274052	0.025777	0.027231
RS	32	0.655212	0.973941	1394.164826	0.028561	0.030285
RS	33	0.704468	0.973941	1411.168971	0.028910	0.030807
RS	34	0.756936	0.935123	1480.979164	0.030340	0.032385
RS	35	0.812826	0.935123	1485.111007	0.030424	0.032519
RS	36	0.872361	0.934412	1484.489502	0.030412	0.032505
RS	37	0.935780	0.934412	1476.489829	0.030248	0.032285
RS	38	1.003334	0.960966	1423.075423	0.029154	0.031090
RS	39	1.075294	0.960966	1405.471578	0.028793	0.030622
RS	40	1.151948	1.005078	1323.063205	0.027105	0.028801
RS	41	1.233601	1.005078	1298.436269	0.026600	0.028182
RS	42	1.320580	1.057696	1207.142271	0.024730	0.026191
RS	43	1.413231	1.057696	1177.217349	0.024117	0.025486
RS	44	1.511926	1.108914	1091.182197	0.022354	0.023638
RS	45	1.617057	1.108914	1056.539512	0.021645	0.022875
RS	46	1.729045	1.148823	983.131331	0.020141	0.021328
RS	47	1.848337	1.148823	943.382749	0.019326	0.020500
RS	48	1.975409	1.171052	882.993323	0.018089	0.019254
RS	49	2.110769	1.171052	837.377850	0.017155	0.018331
RS	50	2.254957	1.175152	785.544415	0.016093	0.017277
RS	51	2.408549	1.175152	733.729215	0.015031	0.016227
RS	52	2.572159	1.165520	684.683887	0.014027	0.015223
RS	53	2.746439	1.165520	627.498023	0.012855	0.014039
RS	54	2.932086	1.141413	580.485292	0.011892	0.013053
RS	55	3.129842	1.141413	519.402007	0.010641	0.011753
RS	56	3.340495	1.141413	459.486532	0.009413	0.010459
RS	57	3.564887	1.141413	401.583474	0.008227	0.009191
RS	58	3.803914	1.170973	338.644242	0.006938	0.007795
RS	59	4.058530	1.170973	289.854174	0.005938	0.006698
RS	60	4.329753	1.170973	244.575169	0.005010	0.005671
RS	61	4.618666	1.170973	203.252928	0.004164	0.004726
RS	62	4.926421	1.170973	166.196210	0.003405	0.003874
RS	63	5.254248	1.170973	528.619072	0.010829	0.012440
PA	4+25*2+4+6 0.167977020 0.045941187 5.254248368 0.648181913 0.540082784 0.625228793 0.795705461 1.107341793 1.434140637 1.686646576 1.857403647 1.919813584 1.870100861 1.743726279 1.571455692 1.379037864 1.199318830 1.060716041 0.973941093 0.935123247 0.934412368 0.960965575 1.005077759 1.057695536 1.108913903 1.148823442 1.171052180 1.175151578 1.165519628 1.141413220 1.170973405
//
IT	3520
RD	16
LK	-415603.104815
QD	-107.457042 -> -99.531947
RI	0.0250326988
TR	0.166476	0.046208
MT	5.290888
MM	C_pi: 1.121092, n_recomb: 49575.974601
RS	0	0.000000	0.663615	473.477315	0.009551	0.000644
RS	1	0.006534	0.663615	499.388161	0.010073	0.004046
RS	2	0.013494	0.663615	526.372579	0.010617	0.008231
RS	3	0.020909	0.663615	554.428647	0.011183	0.008959
RS	4	0.028809	0.545208	709.305752	0.014307	0.010641
RS	5	0.037225	0.545208	743.849409	0.015004	0.011358
RS	6	0.046191	0.626535	678.889917	0.013694	0.010696
RS	7	0.055742	0.626535	712.111988	0.014364	0.011622
RS	8	0.065918	0.793062	590.583973	0.011913	0.009824
RS	9	0.076758	0.793062	620.512526	0.012516	0.010455
RS	10	0.088307	1.106455	467.898958	0.009438	0.007947
RS	11	0.100610	1.106455	492.923259	0.009943	0.008409
RS	12	0.113717	1.438255	399.777116	0.008064	0.006897
RS	13	0.127681	1.438255	421.788691	0.008508	0.007366
RS	14	0.142557	1.697166	377.200869	0.007609	0.006707
RS	15	0.158404	1.697166	398.139573	0.008031	0.007187
RS	16	0.175288	1.876485	380.044062	0.007666	0.006984
RS	17	0.193274	1.876485	401.058417	0.008090	0.007464
RS	18	0.212435	1.947028	407.728298	0.008224	0.007711
RS	19	0.232849	1.947028	429.898680	0.008672	0.008229
RS	20	0.254596	1.901996	463.627530	0.009352	0.009005
RS	21	0.277764	1.901996	488.013524	0.009844	0.009583
RS	22	0.302445	1.776300	549.331456	0.011081	0.010910
RS	23	0.328739	1.776300	576.704364	0.011633	0.011553
RS	24	0.356752	1.600697	670.600383	0.013527	0.013540
RS	25	0.386594	1.600697	701.288178	0.014146	0.014270
RS	26	0.418386	1.401806	835.169703	0.016846	0.017098
RS	27	0.452256	1.401806	868.508692	0.017519	0.017939
RS	28	0.488338	1.214782	1038.401194	0.020946	0.021575
RS	29	0.526778	1.214782	1071.658009	0.021616	0.022482
RS	30	0.567729	1.070251	1249.717582	0.025208	0.026357
RS	31	0.611356	1.070251	1277.810955	0.025775	0.027170
RS	32	0.657833	0.979778	1420.344812	0.028650	0.030312
RS	33	0.707347	0.979778	1437.893755	0.029004	0.030838
RS	34	0.760096	0.939358	1511.395158	0.030486	0.032468
RS	35	0.816291	0.939358	1515.705890	0.030573	0.032607
RS	36	0.876158	0.938725	1515.022474	0.030560	0.032593
RS	37	0.939937	0.938725	1506.929008	0.030396	0.032379
RS	38	1.007882	0.966629	1450.689142	0.029262	0.031146
RS	39	1.080267	0.966629	1432.919849	0.028904	0.030685
RS	40	1.157381	1.012999	1346.504423	0.027160	0.028811
RS	41	1.239533	1.012999	1321.801374	0.026662	0.028205
RS	42	1.327053	1.068380	1226.611035	0.024742	0.026166
RS	43	1.420291	1.068380	1196.760728	0.024140	0.025477
RS	44	1.519621	1.122334	1107.727719	0.022344	0.023597
RS	45	1.625441	1.122334	1073.276769	0.021649	0.022853
RS	46	1.738175	1.164331	998.082306	0.020132	0.021295
RS	47	1.858274	1.164331	958.540510	0.019335	0.020486
RS	48	1.986221	1.187562	897.465596	0.018103	0.019247
RS	49	2.122526	1.187562	851.933187	0.017184	0.018342
RS	50	2.267738	1.191540	800.124739	0.016139	0.017306
RS	51	2.422436	1.191540	748.125474	0.015090	0.016270
RS	52	2.587243	1.180970	699.319657	0.014106	0.015289
RS	53	2.762817	1.180970	641.575985	0.012941	0.014113
RS	54	2.949862	1.155035	594.865971	0.011999	0.013151
RS	55	3.149129	1.155035	532.755025	0.010746	0.011851
RS	56	3.361414	1.155035	471.744182	0.009516	0.010556
RS	57	3.587570	1.155035	412.699122	0.008325	0.009284
RS	58	3.828502	1.186114	348.059047	0.007021	0.007874
RS	59	4.085175	1.186114	298.282373	0.006017	0.006774
RS	60	4.358618	1.186114	252.011257	0.005083	0.005743
RS	61	4.649927	1.186114	209.712961	0.004230	0.004792
RS	62	4.960269	1.186114	171.716636	0.003464	0.003934
RS	63	5.290888	1.186114	549.168681	0.011077	0.012699
PA	4+25*2+4+6 0.166476310 0.046208446 5.290887643 0.663615375 0.545207661 0.626534613 0.793062408 1.106454716 1.438254688 1.697166242 1.876484717 1.947027739 1.901996388 1.776300084 1.600697486 1.401805793 1.214782459 1.070251172 0.979777814 0.939357527 0.938725413 0.966629225 1.012998703 1.068379655 1.122334120 1.164330612 1.187561869 1.191539747 1.180969841 1.155035165 1.186114063
//
IT	3860
RD	17
LK	-415587.466162
QD	-104.061191 -> -96.579338
RI	0.0242862337
TR	0.165039	0.046470
MT	5.326208
MM	C_pi: 1.132047, n_recomb: 50323.904135
RS	0	0.000000	0.677991	471.085990	0.009361	0.000639
RS	1	0.006545	0.677991	497.016555	0.009876	0.004002
RS	2	0.013518	0.677991	524.037850	0.010413	0.008148
RS	3	0.020947	0.677991	552.150336	0.010972	0.008863
RS	4	0.028863	0.550596	714.830904	0.014205	0.010639
RS	5	0.037296	0.550596	749.813914	0.014900	0.011328
RS	6	0.046282	0.628488	689.068873	0.013693	0.010731
RS	7	0.055855	0.628488	722.873817	0.014364	0.011650
RS	8	0.066056	0.791014	602.981109	0.011982	0.009898
RS	9	0.076923	0.791014	633.558687	0.012590	0.010535
RS	10	0.088502	1.105711	476.846599	0.009476	0.007990
RS	11	0.100839	1.105711	502.382814	0.009983	0.008458
RS	12	0.113983	1.441746	406.222861	0.008072	0.006915
RS	13	0.127988	1.441746	428.632582	0.008517	0.007387
RS	14	0.142909	1.706264	382.246505	0.007596	0.006707
RS	15	0.158807	1.706264	403.516832	0.008018	0.007189
RS	16	0.175745	1.893605	383.796208	0.007627	0.006960
RS	17	0.193791	1.893605	405.084300	0.008050	0.007441
RS	18	0.213019	1.972221	410.345744	0.008154	0.007659
RS	19	0.233505	1.972221	432.748365	0.008599	0.008174
RS	20	0.255332	1.932237	465.448991	0.009249	0.008919
RS	21	0.278587	1.932237	490.057387	0.009738	0.009491
RS	22	0.303364	1.807770	550.804843	0.010945	0.010787
RS	23	0.329763	1.807770	578.433458	0.011494	0.011421
RS	24	0.357889	1.629329	672.727641	0.013368	0.013384
RS	25	0.387857	1.629329	703.772212	0.013985	0.014104
RS	26	0.419785	1.424295	839.970351	0.016691	0.016932
RS	27	0.453803	1.424295	873.847262	0.017364	0.017763
RS	28	0.490048	1.230147	1048.689698	0.020839	0.021438
RS	29	0.528665	1.230147	1082.677337	0.021514	0.022339
RS	30	0.569809	1.079778	1267.672210	0.025190	0.026292
RS	31	0.613645	1.079778	1296.535746	0.025764	0.027105
RS	32	0.660351	0.985640	1445.664978	0.028727	0.030332
RS	33	0.710113	0.985640	1463.765682	0.029087	0.030861
RS	34	0.763132	0.943605	1541.012692	0.030622	0.032544
RS	35	0.819622	0.943605	1545.517946	0.030711	0.032687
RS	36	0.879808	0.943004	1544.863556	0.030698	0.032675
RS	37	0.943933	0.943004	1536.695200	0.030536	0.032467
RS	38	1.012255	0.972188	1477.721203	0.029364	0.031198
RS	39	1.085048	0.972188	1459.805535	0.029008	0.030745
RS	40	1.162605	1.020735	1369.467032	0.027213	0.028821
RS	41	1.245238	1.020735	1344.704414	0.026721	0.028226
RS	42	1.333280	1.078803	1245.691435	0.024753	0.026141
RS	43	1.427083	1.078803	1215.927614	0.024162	0.025469
RS	44	1.527025	1.135424	1123.959624	0.022335	0.023559
RS	45	1.633509	1.135424	1089.706965	0.021654	0.022833
RS	46	1.746961	1.179454	1012.771036	0.020125	0.021263
RS	47	1.867838	1.179454	973.439662	0.019343	0.020474
RS	48	1.996627	1.203649	911.710211	0.018117	0.019241
RS	49	2.133844	1.203649	866.265156	0.017214	0.018353
RS	50	2.280041	1.207479	814.506683	0.016185	0.017335
RS	51	2.435807	1.207479	762.330918	0.015148	0.016313
RS	52	2.601767	1.195957	713.790074	0.014184	0.015354
RS	53	2.778588	1.195957	655.499580	0.013026	0.014186
RS	54	2.966982	1.168193	609.123820	0.012104	0.013248
RS	55	3.167706	1.168193	545.996777	0.010850	0.011948
RS	56	3.381566	1.168193	483.902905	0.009616	0.010650
RS	57	3.609423	1.168193	423.728560	0.008420	0.009375
RS	58	3.852192	1.200732	357.404897	0.007102	0.007952
RS	59	4.110849	1.200732	306.651248	0.006094	0.006849
RS	60	4.386435	1.200732	259.397751	0.005155	0.005813
RS	61	4.680057	1.200732	216.132835	0.004295	0.004857
RS	62	4.992895	1.200732	177.205698	0.003521	0.003992
RS	63	5.326208	1.200732	569.664462	0.011320	0.012954
PA	4+25*2+4+6 0.165038948 0.046469812 5.326208128 0.677991400 0.550595649 0.628487574 0.791014285 1.105710802 1.441746164 1.706264077 1.893605392 1.972221213 1.932237480 1.807769741 1.629329347 1.424294556 1.230146577 1.079778115 0.985640171 0.943604710 0.943003757 0.972188207 1.020735481 1.078802862 1.135424393 1.179454154 1.203648571 1.207478632 1.195956991 1.168193460 1.200732199
//
IT	4377
RD	18
LK	-415572.698841
QD	-100.856735 -> -93.785337
RI	0.0236132630
TR	0.163662	0.046726
MT	5.360230
MM	C_pi: 1.142689, n_recomb: 51057.193565
RS	0	0.000000	0.691326	469.348996	0.009193	0.000634
RS	1	0.006555	0.691326	495.320795	0.009701	0.003963
RS	2	0.013540	0.691326	522.399742	0.010232	0.008075
RS	3	0.020983	0.691326	550.588445	0.010784	0.008781
RS	4	0.028914	0.556180	719.720320	0.014096	0.010630
RS	5	0.037364	0.556180	755.114177	0.014790	0.011292
RS	6	0.046369	0.630988	698.325141	0.013677	0.010755
RS	7	0.055964	0.630988	732.677875	0.014350	0.011668
RS	8	0.066187	0.789477	614.837741	0.012042	0.009966
RS	9	0.077081	0.789477	646.041558	0.012653	0.010608
RS	10	0.088690	1.105102	485.588990	0.009511	0.008032
RS	11	0.101059	1.105102	511.626432	0.010021	0.008505
RS	12	0.114238	1.444697	412.657340	0.008082	0.006934
RS	13	0.128282	1.444697	435.462904	0.008529	0.007410
RS	14	0.143247	1.714102	387.393704	0.007587	0.006711
RS	15	0.159192	1.714102	408.998367	0.008011	0.007195
RS	16	0.176183	1.908945	387.708314	0.007594	0.006942
RS	17	0.194287	1.908945	409.274893	0.008016	0.007423
RS	18	0.213578	1.995546	413.134533	0.008092	0.007613
RS	19	0.234134	1.995546	435.773201	0.008535	0.008125
RS	20	0.256037	1.960925	467.408461	0.009155	0.008840
RS	21	0.279376	1.960925	492.239225	0.009641	0.009406
RS	22	0.304245	1.838187	552.328703	0.010818	0.010670
RS	23	0.330745	1.838187	580.206290	0.011364	0.011296
RS	24	0.358981	1.657376	674.750686	0.013216	0.013234
RS	25	0.389068	1.657376	706.136888	0.013830	0.013944
RS	26	0.421128	1.446508	844.444425	0.016539	0.016769
RS	27	0.455289	1.446508	878.837823	0.017213	0.017591
RS	28	0.491689	1.245404	1058.399850	0.020730	0.021302
RS	29	0.530476	1.245404	1093.098641	0.021409	0.022197
RS	30	0.571805	1.089279	1284.862841	0.025165	0.026223
RS	31	0.615844	1.089279	1314.488317	0.025745	0.027035
RS	32	0.662769	0.991506	1470.166723	0.028795	0.030345
RS	33	0.712770	0.991506	1488.824597	0.029160	0.030878
RS	34	0.766049	0.947844	1569.866335	0.030747	0.032613
RS	35	0.822820	0.947844	1574.579918	0.030840	0.032761
RS	36	0.883313	0.947230	1574.042229	0.030829	0.032753
RS	37	0.947772	0.947230	1565.815778	0.030668	0.032550
RS	38	1.016456	0.977630	1504.194497	0.029461	0.031248
RS	39	1.089642	0.977630	1486.149355	0.029108	0.030803
RS	40	1.167626	1.028280	1391.967825	0.027263	0.028830
RS	41	1.250722	1.028280	1367.160138	0.026777	0.028247
RS	42	1.339265	1.088960	1264.394405	0.024764	0.026119
RS	43	1.433612	1.088960	1234.727276	0.024183	0.025461
RS	44	1.534144	1.148185	1139.881562	0.022326	0.023522
RS	45	1.641265	1.148185	1105.832888	0.021659	0.022814
RS	46	1.755409	1.194198	1027.196862	0.020119	0.021234
RS	47	1.877036	1.194198	988.079298	0.019352	0.020462
RS	48	2.006635	1.219318	925.724867	0.018131	0.019236
RS	49	2.144730	1.219318	880.371453	0.017243	0.018365
RS	50	2.291877	1.222978	828.685905	0.016231	0.017365
RS	51	2.448670	1.222978	776.341497	0.015205	0.016355
RS	52	2.615741	1.210494	728.089288	0.014260	0.015417
RS	53	2.793765	1.210494	669.263549	0.013108	0.014258
RS	54	2.983458	1.180903	623.253082	0.012207	0.013342
RS	55	3.185585	1.180903	559.122179	0.010951	0.012042
RS	56	3.400963	1.180903	495.958232	0.009714	0.010743
RS	57	3.630459	1.180903	434.667884	0.008513	0.009464
RS	58	3.875000	1.214847	366.678128	0.007182	0.008028
RS	59	4.135570	1.214847	314.957779	0.006169	0.006922
RS	60	4.413221	1.214847	266.732169	0.005224	0.005882
RS	61	4.709073	1.214847	222.510508	0.004358	0.004920
RS	62	5.024319	1.214847	182.661719	0.003578	0.004049
RS	63	5.360230	1.214847	590.100021	0.011558	0.013203
PA	4+25*2+4+6 0.163662110 0.046725743 5.360230404 0.691325881 0.556179969 0.630988156 0.789476879 1.105101835 1.444696820 1.714102397 1.908944561 1.995545717 1.960925027 1.838186688 1.657375554 1.446507729 1.245404099 1.089279165 0.991505644 0.947844099 0.947229654 0.977629656 1.028279713 1.088960466 1.148185216 1.194198231 1.219318400 1.222977803 1.210494343 1.180902841 1.214846865
//
IT	4438
RD	19
LK	-415558.739087
QD	-97.827066 -> -91.136724
RI	0.0230037827
TR	0.162342	0.046976
MT	5.393044
MM	C_pi: 1.153037, n_recomb: 51776.232914
RS	0	0.000000	0.703688	468.180298	0.009042	0.000629
RS	1	0.006565	0.703688	494.212385	0.009545	0.003929
RS	2	0.013562	0.703688	521.367450	0.010070	0.008010
RS	3	0.021018	0.703688	549.650038	0.010616	0.008710
RS	4	0.028963	0.561896	724.081880	0.013985	0.010615
RS	5	0.037430	0.561896	759.861572	0.014676	0.011253
RS	6	0.046452	0.633962	706.736782	0.013650	0.010771
RS	7	0.056068	0.633962	741.604632	0.014323	0.011676
RS	8	0.066314	0.788393	626.178802	0.012094	0.010030
RS	9	0.077233	0.788393	657.987079	0.012708	0.010675
RS	10	0.088869	1.104621	494.129754	0.009544	0.008073
RS	11	0.101269	1.104621	520.657937	0.010056	0.008550
RS	12	0.114483	1.447188	419.067916	0.008094	0.006955
RS	13	0.128565	1.447188	442.266534	0.008542	0.007434
RS	14	0.143571	1.720818	392.625030	0.007583	0.006717
RS	15	0.159562	1.720818	414.566100	0.008007	0.007204
RS	16	0.176603	1.922664	391.758593	0.007566	0.006928
RS	17	0.194763	1.922664	413.607680	0.007988	0.007410
RS	18	0.214116	2.017133	416.074095	0.008036	0.007572
RS	19	0.234738	2.017133	438.952129	0.008478	0.008082
RS	20	0.256715	1.988157	469.487264	0.009068	0.008767
RS	21	0.280135	1.988157	494.540186	0.009551	0.009328
RS	22	0.305092	1.867615	553.891468	0.010698	0.010560
RS	23	0.331688	1.867615	582.011617	0.011241	0.011178
RS	24	0.360030	1.684865	676.674417	0.013069	0.013090
RS	25	0.390232	1.684865	708.388037	0.013682	0.013791
RS	26	0.422418	1.468457	848.613905	0.016390	0.016611
RS	27	0.456717	1.468457	883.503377	0.017064	0.017424
RS	28	0.493267	1.260554	1067.569089	0.020619	0.021165
RS	29	0.532217	1.260554	1102.959805	0.021302	0.022055
RS	30	0.573725	1.098747	1301.332928	0.025134	0.026150
RS	31	0.617957	1.098747	1331.711672	0.025721	0.026962
RS	32	0.665094	0.997364	1493.891920	0.028853	0.030352
RS	33	0.715325	0.997364	1513.111280	0.029224	0.030889
RS	34	0.768854	0.952066	1597.994775	0.030863	0.032676
RS	35	0.825897	0.952066	1602.928943	0.030959	0.032828
RS	36	0.886686	0.951397	1602.590139	0.030952	0.032826
RS	37	0.951465	0.951397	1594.320653	0.030793	0.032628
RS	38	1.020498	0.982952	1530.135170	0.029553	0.031295
RS	39	1.094063	0.982952	1511.975547	0.029202	0.030857
RS	40	1.172457	1.035636	1414.024946	0.027310	0.028839
RS	41	1.255999	1.035636	1389.185051	0.026831	0.028267
RS	42	1.345025	1.098862	1282.732002	0.024775	0.026097
RS	43	1.439896	1.098862	1253.170503	0.024204	0.025454
RS	44	1.540996	1.160630	1155.500259	0.022317	0.023488
RS	45	1.648733	1.160630	1121.660508	0.021664	0.022796
RS	46	1.763544	1.208580	1041.362907	0.020113	0.021207
RS	47	1.885893	1.208580	1002.462182	0.019361	0.020452
RS	48	2.016274	1.234594	939.508355	0.018146	0.019232
RS	49	2.155215	1.234594	894.251054	0.017271	0.018376
RS	50	2.303278	1.238063	842.659457	0.016275	0.017394
RS	51	2.461062	1.238063	790.154640	0.015261	0.016397
RS	52	2.629205	1.224611	742.213261	0.014335	0.015480
RS	53	2.808387	1.224611	682.864379	0.013189	0.014328
RS	54	2.999334	1.193195	637.248673	0.012308	0.013435
RS	55	3.202816	1.193195	572.126966	0.011050	0.012134
RS	56	3.419658	1.193195	507.906606	0.009810	0.010833
RS	57	3.650737	1.193195	445.514138	0.008605	0.009552
RS	58	3.896986	1.228494	375.876159	0.007260	0.008102
RS	59	4.159403	1.228494	323.199931	0.006242	0.006994
RS	60	4.439048	1.228494	274.012897	0.005292	0.005949
RS	61	4.737054	1.228494	228.844691	0.004420	0.004982
RS	62	5.054624	1.228494	188.083653	0.003633	0.004105
RS	63	5.393044	1.228494	610.470820	0.011791	0.013448
PA	4+25*2+4+6 0.162341592 0.046976210 5.393043781 0.703687586 0.561896247 0.633961889 0.788392979 1.104621254 1.447188173 1.720817521 1.922663935 2.017133064 1.988157188 1.867615265 1.684865288 1.468456911 1.260553932 1.098746949 0.997364417 0.952065700 0.951397253 0.982952037 1.035636013 1.098861915 1.160630379 1.208579959 1.234593951 1.238063310 1.224610847 1.193195278 1.228494003
//
IT	3826
RD	20
LK	-415545.529268
QD	-94.957568 -> -88.621796
RI	0.0224512800
TR	0.161074	0.047221
MT	5.424726
MM	C_pi: 1.163103, n_recomb: 52481.292734
RS	0	0.000000	0.715120	467.520764	0.008908	0.000626
RS	1	0.006575	0.715120	493.630637	0.009406	0.003898
RS	2	0.013583	0.715120	520.878848	0.009925	0.007953
RS	3	0.021051	0.715120	549.271698	0.010466	0.008650
RS	4	0.029010	0.567695	727.999734	0.013872	0.010596
RS	5	0.037492	0.567695	764.143030	0.014560	0.011212
RS	6	0.046533	0.637337	714.382127	0.013612	0.010779
RS	7	0.056167	0.637337	749.734802	0.014286	0.011677
RS	8	0.066435	0.787701	637.035735	0.012138	0.010088
RS	9	0.077379	0.787701	669.427870	0.012756	0.010736
RS	10	0.089042	1.104267	502.468354	0.009574	0.008113
RS	11	0.101471	1.104267	529.476787	0.010089	0.008593
RS	12	0.114718	1.449292	425.441597	0.008107	0.006977
RS	13	0.128836	1.449292	449.029949	0.008556	0.007459
RS	14	0.143882	1.726542	397.921125	0.007582	0.006726
RS	15	0.159918	1.726542	420.199892	0.008007	0.007215
RS	16	0.177008	1.934916	395.925313	0.007544	0.006918
RS	17	0.195221	1.934916	418.060143	0.007966	0.007401
RS	18	0.214632	2.037126	419.140589	0.007986	0.007537
RS	19	0.235319	2.037126	442.260587	0.008427	0.008045
RS	20	0.257367	2.014036	471.664699	0.008987	0.008700
RS	21	0.280864	2.014036	496.939194	0.009469	0.009256
RS	22	0.305906	1.896113	555.481695	0.010584	0.010455
RS	23	0.332595	1.896113	583.838194	0.011125	0.011067
RS	24	0.361039	1.711828	678.499968	0.012928	0.012951
RS	25	0.391352	1.711828	710.527485	0.013539	0.013644
RS	26	0.423659	1.490152	852.495846	0.016244	0.016455
RS	27	0.458090	1.490152	887.861810	0.016918	0.017261
RS	28	0.494785	1.275593	1076.229677	0.020507	0.021029
RS	29	0.533893	1.275593	1112.293416	0.021194	0.021914
RS	30	0.575572	1.108174	1317.118426	0.025097	0.026074
RS	31	0.619992	1.108174	1348.241255	0.025690	0.026887
RS	32	0.667332	1.003207	1516.874558	0.028903	0.030354
RS	33	0.717785	1.003207	1536.658620	0.029280	0.030894
RS	34	0.771555	0.956261	1625.426896	0.030972	0.032734
RS	35	0.828860	0.956261	1630.592512	0.031070	0.032891
RS	36	0.889934	0.955500	1630.532979	0.031069	0.032896
RS	37	0.955023	0.955500	1622.233775	0.030911	0.032703
RS	38	1.024392	0.988154	1555.562036	0.029640	0.031340
RS	39	1.098321	0.988154	1537.301206	0.029292	0.030910
RS	40	1.177112	1.042807	1435.651294	0.027355	0.028848
RS	41	1.261083	1.042807	1410.790508	0.026882	0.028287
RS	42	1.350576	1.108515	1300.711544	0.024784	0.026077
RS	43	1.445953	1.108515	1271.263462	0.024223	0.025447
RS	44	1.547601	1.172773	1170.816994	0.022309	0.023455
RS	45	1.655932	1.172773	1137.190612	0.021668	0.022779
RS	46	1.771386	1.222616	1055.266918	0.020107	0.021181
RS	47	1.894431	1.222616	1016.586059	0.019370	0.020443
RS	48	2.025567	1.249495	953.056668	0.018160	0.019229
RS	49	2.165325	1.249495	907.900208	0.017300	0.018388
RS	50	2.314273	1.252758	856.421787	0.016319	0.017423
RS	51	2.473013	1.252758	803.765283	0.015315	0.016437
RS	52	2.642191	1.238331	756.156393	0.014408	0.015542
RS	53	2.822493	1.238331	696.296967	0.013268	0.014396
RS	54	3.014650	1.205098	651.104054	0.012406	0.013526
RS	55	3.219441	1.205098	585.005411	0.011147	0.012225
RS	56	3.437697	1.205098	519.743032	0.009903	0.010922
RS	57	3.670304	1.205098	456.262984	0.008694	0.009638
RS	58	3.918205	1.241705	384.994879	0.007336	0.008175
RS	59	4.182406	1.241705	331.374311	0.006314	0.007064
RS	60	4.463978	1.241705	281.237141	0.005359	0.006015
RS	61	4.764064	1.241705	235.133088	0.004480	0.005043
RS	62	5.083881	1.241705	193.469617	0.003686	0.004160
RS	63	5.424726	1.241705	630.769692	0.012019	0.013689
PA	4+25*2+4+6 0.161073676 0.047221222 5.424725938 0.715119583 0.567694853 0.637337333 0.787700507 1.104267295 1.449291516 1.726541676 1.934916018 2.037125953 2.014036435 1.896112813 1.711827606 1.490152367 1.275592928 1.108174426 1.003207398 0.956261386 0.955500112 0.988153759 1.042807409 1.108514641 1.172772670 1.222616221 1.249495132 1.252758417 1.238331100 1.205097918 1.241705360
//
IT	4864
RD	21
LK	-415533.017635
QD	-92.235688 -> -86.230510
RI	0.0219483621
TR	0.159854	0.047461
MT	5.455378
MM	C_pi: 1.172907, n_recomb: 53172.711731
RS	0	0.000000	0.725703	467.296329	0.008788	0.000622
RS	1	0.006584	0.725703	493.499070	0.009281	0.003870
RS	2	0.013602	0.725703	520.855121	0.009796	0.007903
RS	3	0.021083	0.725703	549.372387	0.010332	0.008598
RS	4	0.029055	0.573534	731.549972	0.013758	0.010573
RS	5	0.037553	0.573534	768.037353	0.014444	0.011169
RS	6	0.046610	0.641049	721.341342	0.013566	0.010780
RS	7	0.056263	0.641049	757.151124	0.014239	0.011671
RS	8	0.066552	0.787353	647.435183	0.012176	0.010142
RS	9	0.077519	0.787353	680.391655	0.012796	0.010792
RS	10	0.089208	1.104027	510.612556	0.009603	0.008151
RS	11	0.101666	1.104027	538.091156	0.010120	0.008635
RS	12	0.114945	1.451063	431.770841	0.008120	0.006999
RS	13	0.129097	1.451063	455.745360	0.008571	0.007484
RS	14	0.144182	1.731398	403.265846	0.007584	0.006737
RS	15	0.160260	1.731398	425.882994	0.008009	0.007228
RS	16	0.177397	1.945830	400.193536	0.007526	0.006912
RS	17	0.195662	1.945830	422.616871	0.007948	0.007395
RS	18	0.215130	2.055646	422.317428	0.007942	0.007505
RS	19	0.235879	2.055646	445.681577	0.008382	0.008012
RS	20	0.257995	2.038641	473.929196	0.008913	0.008637
RS	21	0.281567	2.038641	499.424663	0.009392	0.009189
RS	22	0.306691	1.923730	557.093226	0.010477	0.010356
RS	23	0.333470	1.923730	585.680240	0.011015	0.010961
RS	24	0.362012	1.738296	680.229911	0.012793	0.012817
RS	25	0.392432	1.738296	712.558568	0.013401	0.013502
RS	26	0.424856	1.511608	856.108129	0.016101	0.016304
RS	27	0.459415	1.511608	891.931943	0.016774	0.017102
RS	28	0.496250	1.290527	1084.410867	0.020394	0.020894
RS	29	0.535510	1.290527	1121.129238	0.021085	0.021775
RS	30	0.577355	1.117559	1332.256786	0.025055	0.025996
RS	31	0.621955	1.117559	1364.114241	0.025654	0.026809
RS	32	0.669491	1.009031	1539.149656	0.028946	0.030352
RS	33	0.720158	1.009031	1559.500791	0.029329	0.030896
RS	34	0.774161	0.960429	1652.192948	0.031072	0.032787
RS	35	0.831720	0.960429	1657.599737	0.031174	0.032949
RS	36	0.893069	0.959540	1657.894218	0.031179	0.032961
RS	37	0.958457	0.959540	1649.577426	0.031023	0.032773
RS	38	1.028150	0.993240	1580.494531	0.029724	0.031384
RS	39	1.102433	0.993240	1562.144455	0.029379	0.030960
RS	40	1.181606	1.049803	1456.861391	0.027399	0.028857
RS	41	1.265993	1.049803	1431.989820	0.026931	0.028306
RS	42	1.355936	1.117933	1318.342032	0.024794	0.026057
RS	43	1.451802	1.117933	1289.014318	0.024242	0.025441
RS	44	1.553980	1.184630	1185.836715	0.022302	0.023424
RS	45	1.662885	1.184630	1152.427699	0.021673	0.022763
RS	46	1.778962	1.236329	1068.910525	0.020103	0.021156
RS	47	1.902681	1.236329	1030.452486	0.019379	0.020434
RS	48	2.034547	1.264047	966.369622	0.018174	0.019227
RS	49	2.175095	1.264047	921.318821	0.017327	0.018400
RS	50	2.324897	1.267092	869.970443	0.016361	0.017451
RS	51	2.484564	1.267092	817.171312	0.015368	0.016477
RS	52	2.654743	1.251687	769.915111	0.014480	0.015602
RS	53	2.836128	1.251687	709.558223	0.013344	0.014463
RS	54	3.029456	1.216645	664.814591	0.012503	0.013615
RS	55	3.235514	1.216645	597.753647	0.011242	0.012314
RS	56	3.455139	1.216645	531.464304	0.009995	0.011009
RS	57	3.689225	1.216645	466.911777	0.008781	0.009721
RS	58	3.938725	1.254518	394.032074	0.007410	0.008247
RS	59	4.204653	1.254518	339.479159	0.006384	0.007132
RS	60	4.488091	1.254518	288.403499	0.005424	0.006079
RS	61	4.790192	1.254518	241.374567	0.004539	0.005102
RS	62	5.112185	1.254518	198.818686	0.003739	0.004214
RS	63	5.455378	1.254518	650.992443	0.012243	0.013925
PA	4+25*2+4+6 0.159854324 0.047460609 5.455378462 0.725702552 0.573533809 0.641048939 0.787353448 1.104026659 1.451063435 1.731397789 1.945829925 2.055646234 2.038641048 1.923730131 1.738295751 1.511608437 1.290526684 1.117559143 1.009031033 0.960428596 0.959539620 0.993239767 1.049803209 1.117932897 1.184630405 1.236329284 1.264047090 1.267092112 1.251686629 1.216644643 1.254518141
//
IT	3705
RD	22
LK	-415521.156881
QD	-89.650365 -> -83.953992
RI	0.0214903991
TR	0.158682	0.047695
MT	5.485017
MM	C_pi: 1.182454, n_recomb: 53850.852416
RS	0	0.000000	0.735469	467.469620	0.008681	0.000619
RS	1	0.006593	0.735469	493.779281	0.009169	0.003846
RS	2	0.013622	0.735469	521.256908	0.009680	0.007859
RS	3	0.021113	0.735469	549.911871	0.010212	0.008554
RS	4	0.029099	0.579393	734.773812	0.013645	0.010548
RS	5	0.037611	0.579393	771.587169	0.014328	0.011126
RS	6	0.046684	0.645058	727.663178	0.013513	0.010775
RS	7	0.056356	0.645058	763.903734	0.014186	0.011659
RS	8	0.066665	0.787309	657.401348	0.012208	0.010191
RS	9	0.077654	0.787309	690.903471	0.012830	0.010843
RS	10	0.089368	1.103918	518.552675	0.009629	0.008188
RS	11	0.101853	1.103918	546.490922	0.010148	0.008675
RS	12	0.115162	1.452565	438.043416	0.008134	0.007022
RS	13	0.129349	1.452565	462.399979	0.008587	0.007509
RS	14	0.144471	1.735472	408.648278	0.007589	0.006750
RS	15	0.160590	1.735472	431.604023	0.008015	0.007244
RS	16	0.177772	1.955539	404.544612	0.007512	0.006908
RS	17	0.196087	1.955539	427.258457	0.007934	0.007392
RS	18	0.215609	2.072795	425.589875	0.007903	0.007477
RS	19	0.236419	2.072795	449.199899	0.008342	0.007982
RS	20	0.258601	2.062049	476.266460	0.008844	0.008579
RS	21	0.282245	2.062049	501.982011	0.009322	0.009127
RS	22	0.307448	1.950507	558.719231	0.010375	0.010262
RS	23	0.334313	1.950507	587.531100	0.010910	0.010861
RS	24	0.362949	1.764276	681.871516	0.012662	0.012688
RS	25	0.393473	1.764276	714.489254	0.013268	0.013366
RS	26	0.426010	1.532823	859.469621	0.015960	0.016156
RS	27	0.460693	1.532823	895.733416	0.016634	0.016947
RS	28	0.497662	1.305347	1092.142515	0.020281	0.020760
RS	29	0.537068	1.305347	1129.497458	0.020975	0.021637
RS	30	0.579073	1.126891	1346.781231	0.025009	0.025916
RS	31	0.623847	1.126891	1379.363466	0.025615	0.026730
RS	32	0.671574	1.014822	1560.752581	0.028983	0.030346
RS	33	0.722447	1.014822	1581.672119	0.029371	0.030893
RS	34	0.776675	0.964555	1678.324841	0.031166	0.032836
RS	35	0.834478	0.964555	1683.981123	0.031271	0.033002
RS	36	0.896093	0.963506	1684.700466	0.031285	0.033024
RS	37	0.961770	0.963506	1676.376653	0.031130	0.032841
RS	38	1.031777	0.998202	1604.954967	0.029804	0.031426
RS	39	1.106400	0.998202	1586.525934	0.029461	0.031009
RS	40	1.185944	1.056619	1477.671598	0.027440	0.028866
RS	41	1.270732	1.056619	1452.797893	0.026978	0.028324
RS	42	1.361110	1.127116	1335.634071	0.024802	0.026039
RS	43	1.457448	1.127116	1306.432637	0.024260	0.025436
RS	44	1.560138	1.196204	1200.567827	0.022294	0.023394
RS	45	1.669598	1.196204	1167.379301	0.021678	0.022748
RS	46	1.786276	1.249722	1082.297856	0.020098	0.021133
RS	47	1.910646	1.249722	1044.065159	0.019388	0.020425
RS	48	2.043218	1.278256	979.448540	0.018188	0.019224
RS	49	2.184530	1.278256	934.508071	0.017354	0.018412
RS	50	2.335159	1.281069	883.307059	0.016403	0.017479
RS	51	2.495720	1.281069	830.373966	0.015420	0.016516
RS	52	2.666868	1.264688	783.487126	0.014549	0.015661
RS	53	2.849300	1.264688	722.646047	0.013419	0.014528
RS	54	3.043761	1.227845	678.378036	0.012597	0.013703
RS	55	3.251044	1.227845	610.369576	0.011334	0.012401
RS	56	3.471993	1.227845	543.068470	0.010085	0.011094
RS	57	3.707511	1.227845	477.458708	0.008866	0.009803
RS	58	3.958558	1.266945	402.986020	0.007483	0.008317
RS	59	4.226157	1.266945	347.512970	0.006453	0.007200
RS	60	4.511400	1.266945	295.510650	0.005488	0.006143
RS	61	4.815451	1.266945	247.567972	0.004597	0.005161
RS	62	5.139549	1.266945	204.129845	0.003791	0.004266
RS	63	5.485017	1.266945	671.134528	0.012463	0.014156
PA	4+25*2+4+6 0.158681601 0.047694752 5.485016683 0.735468807 0.579393234 0.645058146 0.787308959 1.103918146 1.452564903 1.735471789 1.955538885 2.072794982 2.062049211 1.950507211 1.764276291 1.532822760 1.305346897 1.126891177 1.014822076 0.964554659 0.963505613 0.998202350 1.056619177 1.127115994 1.196203580 1.249722323 1.278255815 1.281069445 1.264687678 1.227845287 1.266944642
//
IT	3752
RD	23
LK	-415509.904783
QD	-87.191252 -> -81.783789
RI	0.0210725229
TR	0.157551	0.047923
MT	5.513766
MM	C_pi: 1.191765, n_recomb: 54515.924545
RS	0	0.000000	0.744477	467.992634	0.008585	0.000617
RS	1	0.006602	0.744477	494.421757	0.009069	0.003824
RS	2	0.013640	0.744477	522.033243	0.009576	0.007820
RS	3	0.021143	0.744477	550.837810	0.010104	0.008517
RS	4	0.029141	0.585233	737.739786	0.013533	0.010520
RS	5	0.037667	0.585233	774.863624	0.014214	0.011081
RS	6	0.046756	0.649317	733.411751	0.013453	0.010765
RS	7	0.056445	0.649317	770.058880	0.014125	0.011641
[truncated: 9,983,397 more chars]
