# Supplementary material for: Recent speciation associated with range expansion and a shift to self-fertilization in North American Arabidopsis
Source: Nat Commun. 2022 Dec 8;13:7564. doi: 10.1038/s41467-022-35368-1 (PMC9732334; doi:10.1038/s41467-022-35368-1)
Supplement: Supplementary file 5 — Source Data [file 41467_2022_35368_MOESM5_ESM.zip › Source Data/SuppFig16-6_lyrNY5_19.psmc]

CC
CC	Brief Description of the file format:
CC	  CC  comments
CC	  MM  useful-messages
CC	  RD  round-of-iterations
CC	  LL  \log[P(sequence)]
CC	  QD  Q-before-opt Q-after-opt
CC	  TR  \theta_0 \rho_0
CC	  RS  k t_k \lambda_k \pi_k \sum_{l\not=k}A_{kl} A_{kk}
CC	  DC  begin end best-k t_k+\Delta_k max-prob
CC
MM	Version: 0.6.5-r67
MM	pattern:4+25*2+4+6, n:63, n_free_lambdas:28
MM	n_iterations:25, skip:1, max_t:5, theta/rho:5
MM	is_decoding:0
MM	n_seqs:17, sum_L:1123526, sum_n:206553
RD	0
LK	0.000000
QD	0.000000 -> 0.000000
RI	inf
TR	0.203149	0.040630
MT	5.000000
MM	C_pi: 1.000000, n_recomb: 44739.797387
RS	0	0.000000	1.000000	281.492501	0.006292	0.000000
RS	1	0.006440	1.000000	297.675439	0.006653	0.000000
RS	2	0.013294	1.000000	314.656746	0.007033	0.000000
RS	3	0.020590	1.000000	332.458340	0.007431	0.000000
RS	4	0.028356	1.000000	351.100199	0.007848	0.000000
RS	5	0.036622	1.000000	370.599892	0.008283	0.000000
RS	6	0.045421	1.000000	390.972063	0.008739	0.000000
RS	7	0.054785	1.000000	412.227854	0.009214	0.000000
RS	8	0.064753	1.000000	434.374263	0.009709	0.000000
RS	9	0.075363	1.000000	457.413443	0.010224	0.000000
RS	10	0.086656	1.000000	481.341931	0.010759	0.000000
RS	11	0.098677	1.000000	506.149807	0.011313	0.000000
RS	12	0.111471	1.000000	531.819789	0.011887	0.000000
RS	13	0.125090	1.000000	558.326261	0.012479	0.000000
RS	14	0.139585	1.000000	585.634237	0.013090	0.000000
RS	15	0.155014	1.000000	613.698266	0.013717	0.000000
RS	16	0.171437	1.000000	642.461292	0.014360	0.000000
RS	17	0.188917	1.000000	671.853475	0.015017	0.000000
RS	18	0.207523	1.000000	701.790985	0.015686	0.000000
RS	19	0.227327	1.000000	732.174805	0.016365	0.000000
RS	20	0.248406	1.000000	762.889544	0.017052	0.000000
RS	21	0.270843	1.000000	793.802312	0.017743	0.000000
RS	22	0.294725	1.000000	824.761678	0.018435	0.000000
RS	23	0.320144	1.000000	855.596771	0.019124	0.000000
RS	24	0.347201	1.000000	886.116548	0.019806	0.000000
RS	25	0.376000	1.000000	916.109317	0.020476	0.000000
RS	26	0.406654	1.000000	945.342560	0.021130	0.000000
RS	27	0.439282	1.000000	973.563130	0.021761	0.000000
RS	28	0.474011	1.000000	1000.497905	0.022363	0.000000
RS	29	0.510976	1.000000	1025.854978	0.022929	0.000000
RS	30	0.550322	1.000000	1049.325468	0.023454	0.000000
RS	31	0.592202	1.000000	1070.586037	0.023929	0.000000
RS	32	0.636779	1.000000	1089.302189	0.024347	0.000000
RS	33	0.684227	1.000000	1105.132432	0.024701	0.000000
RS	34	0.734730	1.000000	1117.733353	0.024983	0.000000
RS	35	0.788485	1.000000	1126.765641	0.025185	0.000000
RS	36	0.845702	1.000000	1131.901074	0.025300	0.000000
RS	37	0.906604	1.000000	1132.830429	0.025320	0.000000
RS	38	0.971428	1.000000	1129.272247	0.025241	0.000000
RS	39	1.040426	1.000000	1120.982315	0.025056	0.000000
RS	40	1.113868	1.000000	1107.763674	0.024760	0.000000
RS	41	1.192040	1.000000	1089.476876	0.024351	0.000000
RS	42	1.275245	1.000000	1066.050166	0.023828	0.000000
RS	43	1.363809	1.000000	1037.489150	0.023189	0.000000
RS	44	1.458076	1.000000	1003.885485	0.022438	0.000000
RS	45	1.558414	1.000000	965.424028	0.021579	0.000000
RS	46	1.665214	1.000000	922.387867	0.020617	0.000000
RS	47	1.778891	1.000000	875.160637	0.019561	0.000000
RS	48	1.899889	1.000000	824.225555	0.018423	0.000000
RS	49	2.028679	1.000000	770.160667	0.017214	0.000000
RS	50	2.165763	1.000000	713.629940	0.015951	0.000000
RS	51	2.311675	1.000000	655.370013	0.014648	0.000000
RS	52	2.466983	1.000000	596.172631	0.013325	0.000000
RS	53	2.632293	1.000000	536.863117	0.012000	0.000000
RS	54	2.808249	1.000000	478.275506	0.010690	0.000000
RS	55	2.995536	1.000000	421.225345	0.009415	0.000000
RS	56	3.194884	1.000000	366.481433	0.008191	0.000000
RS	57	3.407070	1.000000	314.738072	0.007035	0.000000
RS	58	3.632920	1.000000	266.589550	0.005959	0.000000
RS	59	3.873315	1.000000	222.508615	0.004973	0.000000
RS	60	4.129191	1.000000	182.830580	0.004087	0.000000
RS	61	4.401545	1.000000	147.744419	0.003302	0.000000
RS	62	4.691438	1.000000	117.291711	0.002622	0.000000
RS	63	5.000000	1.000000	331.464833	0.007409	0.000000
PA	4+25*2+4+6 0.203149205 0.040629841 5.000000000 1.000000000 1.000000000 1.000000000 1.000000000 1.000000000 1.000000000 1.000000000 1.000000000 1.000000000 1.000000000 1.000000000 1.000000000 1.000000000 1.000000000 1.000000000 1.000000000 1.000000000 1.000000000 1.000000000 1.000000000 1.000000000 1.000000000 1.000000000 1.000000000 1.000000000 1.000000000 1.000000000 1.000000000
//
IT	4894
RD	1
LK	-496385.014814
QD	-349.722533 -> -282.846153
RI	0.0285494929
TR	0.204131	0.042316
MT	4.894948
MM	C_pi: 0.990356, n_recomb: 46117.980393
RS	0	0.000000	0.939986	306.755483	0.006652	0.000350
RS	1	0.006405	0.939986	324.160506	0.007029	0.001873
RS	2	0.013220	0.939986	342.401904	0.007424	0.003338
RS	3	0.020471	0.939986	361.499970	0.007839	0.004577
RS	4	0.028187	0.858975	417.278010	0.009048	0.005745
RS	5	0.036397	0.858975	439.724286	0.009535	0.006761
RS	6	0.045133	0.880260	451.952210	0.009800	0.007592
RS	7	0.054428	0.880260	475.782794	0.010317	0.008298
RS	8	0.064319	0.933233	472.275135	0.010241	0.008852
RS	9	0.074843	0.933233	496.822702	0.010773	0.009188
RS	10	0.086041	1.000689	487.268232	0.010566	0.009311
RS	11	0.097956	1.000689	512.277383	0.011108	0.009326
RS	12	0.110635	1.059278	508.578963	0.011028	0.009359
RS	13	0.124125	1.059278	534.243265	0.011584	0.009473
RS	14	0.138480	1.097715	541.242518	0.011736	0.009672
RS	15	0.153754	1.097715	567.885951	0.012314	0.009945
RS	16	0.170006	1.116109	585.571033	0.012697	0.010292
RS	17	0.187299	1.116109	613.422659	0.013301	0.010727
RS	18	0.205699	1.116533	641.714834	0.013915	0.011269
RS	19	0.225279	1.116533	670.855314	0.014547	0.011936
RS	20	0.246112	1.102370	709.435779	0.015383	0.012740
RS	21	0.268279	1.102370	739.726218	0.016040	0.013693
RS	22	0.291866	1.078124	787.432036	0.017074	0.014799
RS	23	0.316964	1.078124	818.422878	0.017746	0.016056
RS	24	0.343669	1.048801	872.781541	0.018925	0.017452
RS	25	0.372085	1.048801	903.632911	0.019594	0.018963
RS	26	0.402321	1.019268	960.573798	0.020829	0.020554
RS	27	0.434493	1.019268	990.031705	0.021467	0.022179
RS	28	0.468725	0.993450	1044.293722	0.022644	0.023784
RS	29	0.505151	0.993450	1070.766694	0.023218	0.025307
RS	30	0.543909	0.973837	1116.904070	0.024218	0.026687
RS	31	0.585149	0.973837	1138.640089	0.024690	0.027876
RS	32	0.629031	0.961193	1172.481876	0.025424	0.028838
RS	33	0.675723	0.961193	1187.781145	0.025755	0.029555
RS	34	0.725406	0.954845	1207.257065	0.026178	0.030023
RS	35	0.778271	0.954845	1214.636108	0.026338	0.030251
RS	36	0.834521	0.953375	1219.505064	0.026443	0.030254
RS	37	0.894374	0.953375	1217.789403	0.026406	0.030051
RS	38	0.958061	0.955214	1208.890064	0.026213	0.029664
RS	39	1.025827	0.955214	1197.268082	0.025961	0.029113
RS	40	1.097933	0.958964	1175.888201	0.025497	0.028418
RS	41	1.174657	0.958964	1153.963585	0.025022	0.027598
RS	42	1.256294	0.963514	1121.510733	0.024318	0.026669
RS	43	1.343161	0.963514	1089.370958	0.023621	0.025646
RS	44	1.435591	0.968048	1047.311360	0.022709	0.024543
RS	45	1.533941	0.968048	1005.606345	0.021805	0.023371
RS	46	1.638590	0.972014	955.535315	0.020719	0.022141
RS	47	1.749942	0.972014	905.547100	0.019635	0.020862
RS	48	1.868425	0.975114	849.294393	0.018416	0.019541
RS	49	1.994497	0.975114	792.970281	0.017194	0.018189
RS	50	2.128643	0.977285	732.693762	0.015887	0.016813
RS	51	2.271381	0.977285	672.607091	0.014584	0.015423
RS	52	2.423260	0.978648	610.852534	0.013245	0.014031
RS	53	2.584868	0.978648	550.047028	0.011927	0.012648
RS	54	2.756825	0.979534	489.622551	0.010617	0.011289
RS	55	2.939796	0.979534	431.334749	0.009353	0.009969
RS	56	3.134486	0.979534	375.416964	0.008140	0.008703
RS	57	3.341645	0.979534	322.569405	0.006994	0.007504
RS	58	3.562072	0.983873	272.323489	0.005905	0.006386
RS	59	3.796617	0.983873	227.713498	0.004938	0.005358
RS	60	4.046184	0.983873	187.494160	0.004066	0.004427
RS	61	4.311734	0.983873	151.863179	0.003293	0.003598
RS	62	4.594293	0.983873	120.872075	0.002621	0.002874
RS	63	4.894948	0.983873	345.608237	0.007494	0.008277
PA	4+25*2+4+6 0.204131300 0.042315717 4.894948006 0.939985752 0.858974934 0.880259514 0.933233261 1.000688910 1.059278011 1.097715378 1.116108894 1.116533279 1.102370262 1.078124046 1.048801303 1.019268036 0.993450165 0.973837376 0.961193323 0.954844713 0.953374624 0.955214381 0.958964348 0.963514328 0.968047619 0.972014427 0.975114346 0.977285385 0.978647709 0.979534149 0.983872831
//
IT	4644
RD	2
LK	-496263.801719
QD	-292.955837 -> -247.302762
RI	0.0282506980
TR	0.203243	0.043494
MT	4.866425
MM	C_pi: 0.990377, n_recomb: 47376.483766
RS	0	0.000000	0.931308	317.392931	0.006699	0.000352
RS	1	0.006395	0.931308	335.353992	0.007078	0.001873
RS	2	0.013199	0.931308	354.174175	0.007476	0.003324
RS	3	0.020438	0.931308	373.873903	0.007892	0.004546
RS	4	0.028140	0.764223	480.254717	0.010137	0.006253
RS	5	0.036335	0.764223	505.437302	0.010669	0.007405
RS	6	0.045053	0.787701	515.819408	0.010888	0.008198
RS	7	0.054330	0.787701	542.290152	0.011446	0.009062
RS	8	0.064199	0.870366	515.902526	0.010889	0.009224
RS	9	0.074700	0.870366	542.231069	0.011445	0.009685
RS	10	0.085872	0.987364	502.386005	0.010604	0.009265
RS	11	0.097758	0.987364	528.055169	0.011146	0.009396
RS	12	0.110405	1.097131	499.456083	0.010542	0.009012
RS	13	0.123860	1.097131	524.871734	0.011079	0.009212
RS	14	0.138176	1.174421	515.108476	0.010873	0.009146
RS	15	0.153408	1.174421	540.948308	0.011418	0.009456
RS	16	0.169613	1.215149	548.721103	0.011582	0.009656
RS	17	0.186855	1.215149	575.547989	0.012148	0.010078
RS	18	0.205200	1.220490	600.517911	0.012675	0.010578
RS	19	0.224717	1.220490	628.738480	0.013271	0.011181
RS	20	0.245483	1.196155	670.864476	0.014160	0.012047
RS	21	0.267577	1.196155	700.636578	0.014789	0.012890
RS	22	0.291083	1.151484	758.908149	0.016019	0.014167
RS	23	0.316093	1.151484	789.985926	0.016675	0.015279
RS	24	0.342702	1.097221	861.277435	0.018179	0.016963
RS	25	0.371013	1.097221	892.843810	0.018846	0.018309
RS	26	0.401135	1.043343	971.017696	0.020496	0.020283
RS	27	0.433183	1.043343	1001.598277	0.021141	0.021743
RS	28	0.467280	0.997260	1077.882189	0.022751	0.023772
RS	29	0.503557	0.997260	1105.456739	0.023333	0.025146
RS	30	0.542155	0.963092	1170.354651	0.024703	0.026911
RS	31	0.583221	0.963092	1192.690864	0.025175	0.027982
RS	32	0.626913	0.941693	1238.978443	0.026152	0.029217
RS	33	0.673400	0.941693	1254.044440	0.026470	0.029850
RS	34	0.722859	0.931503	1278.702252	0.026990	0.030451
RS	35	0.775481	0.931503	1284.943489	0.027122	0.030625
RS	36	0.831468	0.929863	1288.704622	0.027201	0.030637
RS	37	0.891036	0.929863	1285.117666	0.027126	0.030407
RS	38	0.954413	0.933969	1270.831936	0.026824	0.029947
RS	39	1.021843	0.933969	1256.917831	0.026530	0.029391
RS	40	1.093585	0.941365	1228.032906	0.025921	0.028588
RS	41	1.169915	0.941365	1203.736362	0.025408	0.027782
RS	42	1.251126	0.950093	1163.450790	0.024558	0.026747
RS	43	1.337531	0.950093	1129.139107	0.023833	0.025752
RS	44	1.429462	0.958694	1080.132341	0.022799	0.024565
RS	45	1.527271	0.958694	1036.620308	0.021880	0.023430
RS	46	1.631336	0.966173	981.101628	0.020709	0.022146
RS	47	1.742055	0.966173	929.705612	0.019624	0.020907
RS	48	1.859855	0.971972	869.612203	0.018355	0.019563
RS	49	1.985188	0.971972	812.202420	0.017144	0.018250
RS	50	2.118537	0.975984	749.413926	0.015818	0.016871
RS	51	2.260413	0.975984	688.428314	0.014531	0.015515
RS	52	2.411362	0.978451	625.038966	0.013193	0.014131
RS	53	2.571964	0.978451	563.389067	0.011892	0.012773
RS	54	2.742837	0.980007	501.735154	0.010590	0.011422
RS	55	2.924637	0.980007	442.587425	0.009342	0.010116
RS	56	3.118063	0.980007	385.759527	0.008142	0.008857
RS	57	3.323859	0.980007	331.966431	0.007007	0.007660
RS	58	3.542816	0.988848	279.589397	0.005901	0.006512
RS	59	3.775775	0.988848	234.467230	0.004949	0.005487
RS	60	4.023632	0.988848	193.656167	0.004088	0.004553
RS	61	4.287340	0.988848	157.378424	0.003322	0.003718
RS	62	4.567911	0.988848	125.711104	0.002653	0.002983
RS	63	4.866425	0.988848	364.790052	0.007700	0.008754
PA	4+25*2+4+6 0.203243036 0.043494438 4.866425388 0.931308210 0.764222571 0.787700869 0.870366289 0.987363582 1.097131449 1.174421121 1.215148529 1.220489528 1.196154829 1.151483605 1.097221204 1.043342792 0.997259772 0.963092043 0.941693100 0.931503480 0.929862937 0.933968892 0.941364946 0.950093183 0.958693735 0.966172566 0.971972073 0.975984296 0.978450780 0.980007299 0.988847726
//
IT	3629
RD	3
LK	-496178.038767
QD	-261.398670 -> -225.616416
RI	0.0273767184
TR	0.201431	0.044374
MT	4.877174
MM	C_pi: 0.996941, n_recomb: 48626.877500
RS	0	0.000000	0.964386	314.633612	0.006470	0.000345
RS	1	0.006399	0.964386	332.530394	0.006838	0.001822
RS	2	0.013207	0.964386	351.294518	0.007224	0.003210
RS	3	0.020451	0.964386	370.948209	0.007628	0.004358
RS	4	0.028158	0.705237	534.543247	0.010993	0.006647
RS	5	0.036358	0.705237	562.068685	0.011559	0.007884
RS	6	0.045083	0.721530	577.315156	0.011872	0.008727
RS	7	0.054367	0.721530	606.282799	0.012468	0.009717
RS	8	0.064244	0.819462	560.630898	0.011529	0.009569
RS	9	0.074754	0.819462	588.803022	0.012109	0.010142
RS	10	0.085936	0.971802	521.610100	0.010727	0.009265
RS	11	0.097833	0.971802	548.167909	0.011273	0.009496
RS	12	0.110492	1.124277	498.023300	0.010242	0.008763
RS	13	0.123960	1.124277	523.540812	0.010766	0.009035
RS	14	0.138291	1.238036	499.719745	0.010277	0.008746
RS	15	0.153538	1.238036	525.163292	0.010800	0.009091
RS	16	0.169761	1.302476	524.362280	0.010783	0.009158
RS	17	0.187023	1.302476	550.553273	0.011322	0.009579
RS	18	0.205388	1.315505	571.883613	0.011761	0.010022
RS	19	0.224929	1.315505	599.487633	0.012328	0.010587
RS	20	0.245720	1.283776	643.209275	0.013227	0.011472
RS	21	0.267842	1.283776	672.643362	0.013833	0.012243
RS	22	0.291379	1.221270	738.241837	0.015182	0.013628
RS	23	0.316422	1.221270	769.471741	0.015824	0.014643
RS	24	0.343067	1.144822	853.794113	0.017558	0.016528
RS	25	0.371418	1.144822	886.076875	0.018222	0.017766
RS	26	0.401582	1.069707	981.623670	0.020187	0.020029
RS	27	0.433677	1.069707	1013.333259	0.020839	0.021382
RS	28	0.467825	1.006536	1108.394328	0.022794	0.023743
RS	29	0.504158	1.006536	1137.135875	0.023385	0.025024
RS	30	0.542817	0.960597	1218.385557	0.025056	0.027095
RS	31	0.583948	0.960597	1241.474970	0.025531	0.028094
RS	32	0.627712	0.932502	1298.572357	0.026705	0.029542
RS	33	0.674276	0.932502	1313.663839	0.027015	0.030124
RS	34	0.723819	0.919745	1342.497200	0.027608	0.030817
RS	35	0.776533	0.919745	1347.985743	0.027721	0.030960
RS	36	0.832619	0.918556	1350.176534	0.027766	0.030956
RS	37	0.892295	0.918556	1345.244154	0.027665	0.030712
RS	38	0.955789	0.925098	1325.609790	0.027261	0.030170
RS	39	1.023345	0.925098	1310.060743	0.026941	0.029616
RS	40	1.095224	0.936044	1274.131474	0.026202	0.028707
RS	41	1.171703	0.936044	1248.211413	0.025669	0.027917
RS	42	1.253075	0.948723	1200.848224	0.024695	0.026781
RS	43	1.339654	0.948723	1165.141075	0.023961	0.025815
RS	44	1.431773	0.961123	1110.072056	0.022828	0.024551
RS	45	1.529786	0.961123	1065.487886	0.021912	0.023453
RS	46	1.634071	0.971848	1005.390602	0.020676	0.022123
RS	47	1.745028	0.971848	953.218701	0.019603	0.020924
RS	48	1.863086	0.980107	890.023243	0.018303	0.019561
RS	49	1.988697	0.980107	832.014843	0.017110	0.018286
RS	50	2.122346	0.985753	767.264215	0.015779	0.016909
RS	51	2.264547	0.985753	705.701772	0.014513	0.015586
RS	52	2.415847	0.989155	641.018959	0.013182	0.014213
RS	53	2.576828	0.989155	578.683336	0.011900	0.012878
RS	54	2.748110	0.991231	515.957061	0.010611	0.011537
RS	55	2.930351	0.991231	455.960893	0.009377	0.010244
RS	56	3.124253	0.991231	398.181315	0.008189	0.008993
RS	57	3.330563	0.991231	343.354696	0.007061	0.007799
RS	58	3.550074	1.004710	288.640223	0.005936	0.006622
RS	59	3.783630	1.004710	242.869333	0.004995	0.005601
RS	60	4.032131	1.004710	201.309313	0.004140	0.004667
RS	61	4.296533	1.004710	164.214934	0.003377	0.003827
RS	62	4.577853	1.004710	131.696590	0.002708	0.003085
RS	63	4.877174	1.004710	388.327622	0.007986	0.009214
PA	4+25*2+4+6 0.201431292 0.044373638 4.877173909 0.964386129 0.705237027 0.721529778 0.819462060 0.971802316 1.124276814 1.238035748 1.302476437 1.315505055 1.283776374 1.221270424 1.144821562 1.069706556 1.006536422 0.960597461 0.932502267 0.919745267 0.918556410 0.925098390 0.936043949 0.948723191 0.961122981 0.971847555 0.980106941 0.985752740 0.989154639 0.991231004 1.004709695
//
IT	5031
RD	4
LK	-496109.401220
QD	-240.343028 -> -210.082156
RI	0.0259233678
TR	0.199176	0.045072
MT	4.908716
MM	C_pi: 1.007540, n_recomb: 49888.217207
RS	0	0.000000	1.028852	302.961568	0.006073	0.000333
RS	1	0.006409	1.028852	320.361233	0.006422	0.001744
RS	2	0.013229	1.028852	338.623864	0.006788	0.003042
RS	3	0.020487	1.028852	357.774307	0.007172	0.004087
RS	4	0.028209	0.670260	578.743848	0.011601	0.006943
RS	5	0.036427	0.670260	608.211152	0.012191	0.008217
RS	6	0.045171	0.674911	634.296755	0.012714	0.009182
RS	7	0.054475	0.674911	665.560320	0.013341	0.010267
RS	8	0.064376	0.779679	604.613256	0.012119	0.009893
RS	9	0.074911	0.779679	634.611053	0.012721	0.010559
RS	10	0.086122	0.957360	542.765152	0.010880	0.009301
RS	11	0.098051	0.957360	570.331508	0.011432	0.009613
RS	12	0.110745	1.145209	501.169621	0.010046	0.008588
RS	13	0.124252	1.145209	527.004552	0.010564	0.008917
RS	14	0.138626	1.292295	491.095990	0.009844	0.008440
RS	15	0.153920	1.292295	516.411416	0.010351	0.008815
RS	16	0.170195	1.380644	508.113743	0.010185	0.008764
RS	17	0.187512	1.380644	533.940966	0.010703	0.009188
RS	18	0.205940	1.403190	551.684743	0.011058	0.009570
RS	19	0.225549	1.403190	578.901606	0.011604	0.010110
RS	20	0.246414	1.366176	623.227345	0.012492	0.010992
RS	21	0.268617	1.366176	652.477464	0.013079	0.011712
RS	22	0.292243	1.287775	723.529023	0.014503	0.013163
RS	23	0.317383	1.287775	754.985548	0.015134	0.014108
RS	24	0.344135	1.191103	849.922513	0.017037	0.016144
RS	25	0.372601	1.191103	882.945159	0.017698	0.017302
RS	26	0.402892	1.096830	993.406365	0.019913	0.019794
RS	27	0.435124	1.096830	1026.265372	0.020571	0.021070
RS	28	0.469422	1.018620	1138.005369	0.022811	0.023704
RS	29	0.505918	1.018620	1167.972142	0.023412	0.024921
RS	30	0.544753	0.962638	1264.024316	0.025337	0.027246
RS	31	0.586078	0.962638	1287.983718	0.025817	0.028198
RS	32	0.630051	0.929076	1354.852139	0.027158	0.029821
RS	33	0.676842	0.929076	1370.154405	0.027464	0.030371
RS	34	0.726633	0.914475	1402.536006	0.028114	0.031131
RS	35	0.779615	0.914475	1407.535742	0.028214	0.031255
RS	36	0.835992	0.914055	1407.886331	0.028221	0.031225
RS	37	0.895983	0.914055	1401.955681	0.028102	0.030974
RS	38	0.959819	0.923083	1377.023333	0.027602	0.030349
RS	39	1.027747	0.923083	1360.257816	0.027266	0.029800
RS	40	1.100028	0.937478	1317.602609	0.026411	0.028789
RS	41	1.176942	0.937478	1290.516618	0.025868	0.028017
RS	42	1.258786	0.953937	1236.571164	0.024787	0.026788
RS	43	1.345875	0.953937	1199.920409	0.024052	0.025851
RS	44	1.438546	0.969944	1139.346523	0.022838	0.024519
RS	45	1.537157	0.969944	1094.092041	0.021931	0.023455
RS	46	1.642088	0.983727	1029.934531	0.020645	0.022086
RS	47	1.753745	0.983727	977.305154	0.019590	0.020924
RS	48	1.872557	0.994274	911.420745	0.018269	0.019549
RS	49	1.998986	0.994274	853.030888	0.017099	0.018310
RS	50	2.133517	1.001401	786.597354	0.015767	0.016938
RS	51	2.276671	1.001401	724.570990	0.014524	0.015645
RS	52	2.429000	1.005611	658.739534	0.013204	0.014284
RS	53	2.591092	1.005611	595.735571	0.011941	0.012972
RS	54	2.763574	1.008095	531.969836	0.010663	0.011642
RS	55	2.947110	1.008095	471.062436	0.009442	0.010362
RS	56	3.142410	1.008095	412.243315	0.008263	0.009119
RS	57	3.350227	1.008095	356.274126	0.007141	0.007927
RS	58	3.571365	1.026314	299.025525	0.005994	0.006721
RS	59	3.806675	1.026314	252.483300	0.005061	0.005706
RS	60	4.057067	1.026314	210.046146	0.004210	0.004772
RS	61	4.323508	1.026314	172.005041	0.003448	0.003929
RS	62	4.607027	1.026314	138.507170	0.002776	0.003180
RS	63	4.908716	1.026314	415.093739	0.008320	0.009659
PA	4+25*2+4+6 0.199176388 0.045071620 4.908716263 1.028852072 0.670259537 0.674911391 0.779679025 0.957360200 1.145208720 1.292294620 1.380643503 1.403189626 1.366176126 1.287775338 1.191102819 1.096830158 1.018620223 0.962637610 0.929076226 0.914474986 0.914054846 0.923083348 0.937478264 0.953937398 0.969944323 0.983727148 0.994274231 1.001401429 1.005611054 1.008095362 1.026314478
//
IT	4106
RD	5
LK	-496050.695809
QD	-224.333344 -> -197.694689
RI	0.0241577915
TR	0.196736	0.045658
MT	4.951110
MM	C_pi: 1.020452, n_recomb: 51155.238847
RS	0	0.000000	1.117183	286.632923	0.005603	0.000319
RS	1	0.006424	1.117183	303.286057	0.005929	0.001653
RS	2	0.013260	1.117183	320.787533	0.006271	0.002854
RS	3	0.020535	1.117183	339.164837	0.006630	0.003788
RS	4	0.028278	0.651174	613.344183	0.011990	0.007153
RS	5	0.036518	0.651174	644.398672	0.012597	0.008431
RS	6	0.045287	0.642039	686.020824	0.013411	0.009570
RS	7	0.054620	0.642039	719.375137	0.014063	0.010721
RS	8	0.064552	0.748679	647.045785	0.012649	0.010195
RS	9	0.075122	0.748679	678.817255	0.013270	0.010936
RS	10	0.086371	0.944759	564.761388	0.011040	0.009362
RS	11	0.098343	0.944759	593.397173	0.011600	0.009739
RS	12	0.111084	1.162011	507.178821	0.009915	0.008467
RS	13	0.124643	1.162011	533.466624	0.010428	0.008841
RS	14	0.139073	1.339258	486.913133	0.009518	0.008205
RS	15	0.154430	1.339258	512.278741	0.010014	0.008604
RS	16	0.170774	1.451120	497.300243	0.009721	0.008448
RS	17	0.188167	1.451120	522.951468	0.010223	0.008875
RS	18	0.206678	1.484476	537.237796	0.010502	0.009196
RS	19	0.226377	1.484476	564.231063	0.011030	0.009718
RS	20	0.247342	1.443891	608.591117	0.011897	0.010585
RS	21	0.269654	1.443891	637.770514	0.012467	0.011266
RS	22	0.293399	1.351208	713.058508	0.013939	0.012759
RS	23	0.318670	1.351208	744.796283	0.014560	0.013651
RS	24	0.345563	1.235813	848.729365	0.016591	0.015799
RS	25	0.374184	1.235813	882.505702	0.017252	0.016897
RS	26	0.404644	1.123909	1006.176869	0.019669	0.019573
RS	27	0.437060	1.123909	1040.193511	0.020334	0.020794
RS	28	0.471559	1.032096	1167.154393	0.022816	0.023656
RS	29	0.508273	1.032096	1198.381796	0.023426	0.024827
RS	30	0.547346	0.967237	1308.176110	0.025573	0.027370
RS	31	0.588929	0.967237	1333.084329	0.026060	0.028289
RS	32	0.633183	0.929002	1409.038840	0.027544	0.030060
RS	33	0.680280	0.929002	1424.679602	0.027850	0.030590
RS	34	0.730402	0.912991	1460.212560	0.028545	0.031402
RS	35	0.783743	0.912991	1464.904856	0.028636	0.031515
RS	36	0.840511	0.913499	1463.260249	0.028604	0.031453
RS	37	0.900926	0.913499	1456.567354	0.028473	0.031200
RS	38	0.965221	0.924996	1426.403181	0.027884	0.030493
RS	39	1.033646	0.924996	1408.700343	0.027538	0.029953
RS	40	1.106467	0.942725	1359.570397	0.026577	0.028846
RS	41	1.183965	0.942725	1331.614883	0.026031	0.028093
RS	42	1.266442	0.962809	1271.449493	0.024855	0.026779
RS	43	1.354217	0.962809	1234.136543	0.024125	0.025870
RS	44	1.447630	0.982259	1168.448968	0.022841	0.024477
RS	45	1.547043	0.982259	1122.761583	0.021948	0.023447
RS	46	1.652842	0.998941	1054.894604	0.020621	0.022045
RS	47	1.765437	0.998941	1001.982319	0.019587	0.020919
RS	48	1.885265	1.011628	933.677547	0.018252	0.019534
RS	49	2.012791	1.011628	875.011208	0.017105	0.018329
RS	50	2.148507	1.020108	807.064523	0.015777	0.016963
RS	51	2.292942	1.020108	744.613378	0.014556	0.015699
RS	52	2.446655	1.025020	677.710899	0.013248	0.014351
RS	53	2.610241	1.025020	614.021886	0.012003	0.013060
RS	54	2.784336	1.027818	549.225586	0.010736	0.011742
RS	55	2.969614	1.027818	487.345487	0.009527	0.010474
RS	56	3.166793	1.027818	427.414042	0.008355	0.009238
RS	57	3.376638	1.027818	370.220125	0.007237	0.008049
RS	58	3.599963	1.050843	310.285055	0.006066	0.006813
RS	59	3.837634	1.050843	262.889095	0.005139	0.005803
RS	60	4.090571	1.050843	219.492020	0.004291	0.004872
RS	61	4.359756	1.050843	180.422215	0.003527	0.004026
RS	62	4.646232	1.050843	145.864879	0.002851	0.003271
RS	63	4.951110	1.050843	444.146971	0.008682	0.010094
PA	4+25*2+4+6 0.196735895 0.045657874 4.951110266 1.117182702 0.651174025 0.642039442 0.748679271 0.944758838 1.162010996 1.339257529 1.451120344 1.484476391 1.443890735 1.351207646 1.235812794 1.123909491 1.032095927 0.967237004 0.929001798 0.912990653 0.913498695 0.924996285 0.942725438 0.962809237 0.982258994 0.998941213 1.011628440 1.020108181 1.025019811 1.027817893 1.050843366
//
IT	4300
RD	6
LK	-495998.700782
QD	-211.139605 -> -187.175991
RI	0.0223138883
TR	0.194253	0.046174
MT	4.998705
MM	C_pi: 1.034564, n_recomb: 52419.055156
RS	0	0.000000	1.223933	268.669382	0.005125	0.000303
RS	1	0.006439	1.223933	284.465044	0.005427	0.001560
RS	2	0.013294	1.223933	301.087031	0.005744	0.002665
RS	3	0.020589	1.223933	318.565032	0.006077	0.003493
RS	4	0.028354	0.642823	639.557657	0.012201	0.007295
RS	5	0.036620	0.642823	671.899375	0.012818	0.008551
RS	6	0.045417	0.618853	732.393771	0.013972	0.009896
RS	7	0.054781	0.618853	767.646901	0.014644	0.011093
RS	8	0.064748	0.724338	687.598538	0.013117	0.010475
RS	9	0.075357	0.724338	721.077591	0.013756	0.011278
RS	10	0.086649	0.933900	587.030455	0.011199	0.009439
RS	11	0.098668	0.933900	616.763141	0.011766	0.009869
RS	12	0.111461	1.175748	515.049220	0.009826	0.008385
RS	13	0.125078	1.175748	541.876586	0.010337	0.008794
RS	14	0.139572	1.380199	485.758747	0.009267	0.008022
RS	15	0.154999	1.380199	511.295485	0.009754	0.008439
RS	16	0.171419	1.514904	490.242935	0.009352	0.008192
RS	17	0.188897	1.514904	515.848751	0.009841	0.008621
RS	18	0.207500	1.560030	526.800416	0.010050	0.008884
RS	19	0.227302	1.560030	553.685226	0.010563	0.009390
RS	20	0.248378	1.517357	597.701149	0.011402	0.010235
RS	21	0.270812	1.517357	626.888395	0.011959	0.010885
RS	22	0.294690	1.411781	705.558959	0.013460	0.012403
RS	23	0.320106	1.411781	737.611220	0.014071	0.013251
RS	24	0.347158	1.278907	849.354024	0.016203	0.015485
RS	25	0.375952	1.278907	883.883376	0.016862	0.016536
RS	26	0.406601	1.150558	1019.496107	0.019449	0.019365
RS	27	0.439223	1.150558	1054.663663	0.020120	0.020541
RS	28	0.473946	1.046213	1195.754473	0.022811	0.023598
RS	29	0.510905	1.046213	1228.257572	0.023432	0.024736
RS	30	0.550244	0.973314	1351.020515	0.025773	0.027468
RS	31	0.592116	0.973314	1376.928317	0.026268	0.028365
RS	32	0.636684	0.930946	1461.495257	0.027881	0.030265
RS	33	0.684122	0.930946	1477.564155	0.028188	0.030782
RS	34	0.734615	0.913792	1516.001624	0.028921	0.031636
RS	35	0.788360	0.913792	1520.516406	0.029007	0.031743
RS	36	0.845565	0.915292	1516.810932	0.028936	0.031648
RS	37	0.906454	0.915292	1509.524456	0.028797	0.031397
RS	38	0.971264	0.929197	1474.219824	0.028124	0.030612
RS	39	1.040247	0.929197	1455.776468	0.027772	0.030082
RS	40	1.113673	0.950132	1400.394436	0.026715	0.028885
RS	41	1.191826	0.950132	1371.773363	0.026169	0.028152
RS	42	1.275012	0.973686	1305.684084	0.024909	0.026761
RS	43	1.363555	0.973686	1267.895845	0.024188	0.025879
RS	44	1.457800	0.996422	1197.401006	0.022843	0.024432
RS	45	1.558113	0.996422	1151.430775	0.021966	0.023434
RS	46	1.664886	1.015853	1080.121123	0.020606	0.022003
RS	47	1.778535	1.015853	1027.028397	0.019593	0.020911
RS	48	1.899502	1.030545	956.499490	0.018247	0.019520
RS	49	2.028259	1.030545	897.610924	0.017124	0.018346
RS	50	2.165306	1.040257	828.274229	0.015801	0.016989
RS	51	2.311179	1.040257	765.409971	0.014602	0.015751
RS	52	2.466445	1.045775	697.491741	0.013306	0.014417
RS	53	2.631710	1.045775	633.096290	0.012078	0.013145
RS	54	2.807616	1.048805	567.278173	0.010822	0.011839
RS	55	2.994850	1.048805	504.379221	0.009622	0.010582
RS	56	3.194141	1.048805	443.285172	0.008457	0.009352
RS	57	3.406265	1.048805	384.812836	0.007341	0.008165
RS	58	3.632048	1.076664	322.081119	0.006144	0.006900
RS	59	3.872371	1.076664	273.782097	0.005223	0.005897
RS	60	4.128169	1.076664	229.377423	0.004376	0.004966
RS	61	4.400439	1.076664	189.232750	0.003610	0.004118
RS	62	4.690241	1.076664	153.571255	0.002930	0.003359
RS	63	4.998705	1.076664	474.805265	0.009058	0.010519
PA	4+25*2+4+6 0.194252788 0.046174237 4.998705473 1.223932506 0.642822711 0.618852997 0.724337712 0.933900080 1.175747996 1.380198672 1.514904120 1.560029843 1.517356519 1.411781432 1.278906947 1.150557667 1.046212519 0.973313967 0.930945606 0.913791693 0.915291584 0.929197060 0.950131837 0.973686310 0.996421796 1.015852914 1.030544569 1.040256898 1.045774836 1.048805031 1.076664266
//
IT	4716
RD	7
LK	-495951.765781
QD	-199.754212 -> -177.924287
RI	0.0205381464
TR	0.191804	0.046646
MT	5.048303
MM	C_pi: 1.049194, n_recomb: 53672.320862
RS	0	0.000000	1.344808	250.917240	0.004675	0.000288
RS	1	0.006456	1.344808	265.836847	0.004953	0.001470
RS	2	0.013328	1.344808	281.556312	0.005246	0.002486
RS	3	0.020645	1.344808	298.106939	0.005554	0.003219
RS	4	0.028433	0.641890	658.812948	0.012275	0.007382
RS	5	0.036725	0.641890	692.193468	0.012897	0.008600
RS	6	0.045551	0.602595	773.665847	0.014415	0.010168
RS	7	0.054948	0.602595	810.644957	0.015104	0.011394
RS	8	0.064951	0.705011	726.187099	0.013530	0.010733
RS	9	0.075600	0.705011	761.303657	0.014184	0.011588
RS	10	0.086936	0.924501	609.264507	0.011352	0.009526
RS	11	0.099004	0.924501	640.102144	0.011926	0.010000
RS	12	0.111851	1.187051	524.167739	0.009766	0.008332
RS	13	0.125528	1.187051	551.591012	0.010277	0.008769
RS	14	0.140088	1.416024	486.738823	0.009069	0.007878
RS	15	0.155587	1.416024	512.530659	0.009549	0.008310
RS	16	0.172087	1.572783	485.855543	0.009052	0.007980
RS	17	0.189653	1.572783	511.508259	0.009530	0.008411
RS	18	0.208352	1.630404	519.226825	0.009674	0.008618
RS	19	0.228259	1.630404	546.084748	0.010174	0.009112
RS	20	0.249450	1.586955	589.483358	0.010983	0.009930
RS	21	0.272010	1.586955	618.731968	0.011528	0.010554
RS	22	0.296026	1.469732	700.140417	0.013045	0.012085
RS	23	0.321593	1.469732	732.523965	0.013648	0.012897
RS	24	0.348810	1.320451	851.149235	0.015858	0.015198
RS	25	0.377784	1.320451	886.419284	0.016515	0.016209
RS	26	0.408629	1.176622	1032.963623	0.019246	0.019165
RS	27	0.441465	1.176622	1069.263711	0.019922	0.020305
RS	28	0.476421	1.060581	1223.614904	0.022798	0.023533
RS	29	0.513633	1.060581	1257.394096	0.023427	0.024643
RS	30	0.553248	0.980271	1392.522716	0.025945	0.027544
RS	31	0.595420	0.980271	1419.462179	0.026447	0.028424
RS	32	0.640315	0.934152	1512.301594	0.028177	0.030440
RS	33	0.688108	0.934152	1528.864244	0.028485	0.030948
RS	34	0.738987	0.916022	1570.058276	0.029253	0.031839
RS	35	0.793150	0.916022	1574.493866	0.029335	0.031944
RS	36	0.850810	0.918522	1568.723810	0.029228	0.031815
RS	37	0.912192	0.918522	1560.971576	0.029083	0.031568
RS	38	0.977537	0.934746	1520.645999	0.028332	0.030710
RS	39	1.047101	0.934746	1501.609036	0.027977	0.030193
RS	40	1.121155	0.958750	1440.186255	0.026833	0.028913
RS	41	1.199990	0.958750	1411.048417	0.026290	0.028200
RS	42	1.283915	0.985620	1339.296121	0.024953	0.026738
RS	43	1.373257	0.985620	1301.164382	0.024243	0.025882
RS	44	1.468368	1.011487	1226.121308	0.022845	0.024387
RS	45	1.569618	1.011487	1179.969105	0.021985	0.023420
RS	46	1.677405	1.033522	1105.435640	0.020596	0.021965
RS	47	1.792151	1.033522	1052.226637	0.019605	0.020905
RS	48	1.914304	1.050087	979.632918	0.018252	0.019509
RS	49	2.044343	1.050087	920.551541	0.017151	0.018365
RS	50	2.182777	1.060919	849.924055	0.015835	0.017017
RS	51	2.330149	1.060919	786.648004	0.014656	0.015804
RS	52	2.487034	1.066954	717.761421	0.013373	0.014484
RS	53	2.654047	1.066954	652.641133	0.012160	0.013229
RS	54	2.831843	1.070143	585.815442	0.010915	0.011934
RS	55	3.021116	1.070143	521.865655	0.009723	0.010687
RS	56	3.222609	1.070143	459.576745	0.008563	0.009462
RS	57	3.437109	1.070143	399.793482	0.007449	0.008278
RS	58	3.665457	1.102830	334.187042	0.006226	0.006984
RS	59	3.908547	1.102830	284.958131	0.005309	0.005986
RS	60	4.167330	1.102830	239.521565	0.004463	0.005057
RS	61	4.442820	1.102830	198.279420	0.003694	0.004207
RS	62	4.736095	1.102830	161.492140	0.003009	0.003443
RS	63	5.048303	1.102830	506.590873	0.009439	0.010936
PA	4+25*2+4+6 0.191803709 0.046645612 5.048302766 1.344808237 0.641890271 0.602594603 0.705010661 0.924501192 1.187050505 1.416023979 1.572782699 1.630403885 1.586954506 1.469732307 1.320451031 1.176621917 1.060580560 0.980271010 0.934152408 0.916021758 0.918521932 0.934746140 0.958749909 0.985620415 1.011487247 1.033521758 1.050086642 1.060918662 1.066954106 1.070142565 1.102829945
//
IT	4771
RD	8
LK	-495908.918718
QD	-189.667461 -> -169.621384
RI	0.0189046305
TR	0.189430	0.047087
MT	5.098030
MM	C_pi: 1.063924, n_recomb: 54910.143232
RS	0	0.000000	1.476084	234.379165	0.004268	0.000274
RS	1	0.006472	1.476084	248.460333	0.004525	0.001387
RS	2	0.013363	1.476084	263.313004	0.004795	0.002323
RS	3	0.020700	1.476084	278.969542	0.005080	0.002974
RS	4	0.028512	0.646206	672.470417	0.012247	0.007427
RS	5	0.036829	0.646206	706.685438	0.012870	0.008598
RS	6	0.045684	0.591399	810.231132	0.014756	0.010393
RS	7	0.055113	0.591399	848.782439	0.015458	0.011635
RS	8	0.065152	0.689506	762.828587	0.013892	0.010972
RS	9	0.075841	0.689506	799.512766	0.014560	0.011868
RS	10	0.087221	0.916294	631.286579	0.011497	0.009619
RS	11	0.099338	0.916294	663.225429	0.012078	0.010129
RS	12	0.112240	1.196353	534.141375	0.009728	0.008301
RS	13	0.125976	1.196353	562.197366	0.010238	0.008761
RS	14	0.140601	1.447443	489.265820	0.008910	0.007765
RS	15	0.156173	1.447443	515.372280	0.009386	0.008209
RS	16	0.172752	1.625388	483.425374	0.008804	0.007804
RS	17	0.190405	1.625388	509.191838	0.009273	0.008237
RS	18	0.209200	1.696072	513.752659	0.009356	0.008389
RS	19	0.229212	1.696072	540.642376	0.009846	0.008873
RS	20	0.250518	1.653028	583.211420	0.010621	0.009661
RS	21	0.273204	1.653028	612.557570	0.011156	0.010264
RS	22	0.297358	1.525293	696.192972	0.012679	0.011797
RS	23	0.323075	1.525293	728.913289	0.013275	0.012579
RS	24	0.350457	1.360555	853.663125	0.015547	0.014931
RS	25	0.379610	1.360555	889.653709	0.016202	0.015909
RS	26	0.410651	1.202054	1046.292057	0.019055	0.018972
RS	27	0.443700	1.202054	1083.698506	0.019736	0.020082
RS	28	0.478889	1.074990	1250.581795	0.022775	0.023459
RS	29	0.516354	1.074990	1285.627630	0.023413	0.024548
RS	30	0.556245	0.987759	1432.627442	0.026090	0.027599
RS	31	0.598717	0.987759	1460.618325	0.026600	0.028467
RS	32	0.643939	0.938171	1561.476031	0.028437	0.030588
RS	33	0.692087	0.938171	1578.582596	0.028748	0.031091
RS	34	0.743351	0.919168	1622.448631	0.029547	0.032015
RS	35	0.797933	0.919168	1626.883348	0.029628	0.032120
RS	36	0.856047	0.922643	1619.090545	0.029486	0.031960
RS	37	0.917923	0.922643	1610.974299	0.029338	0.031719
RS	38	0.983803	0.941083	1565.767169	0.028515	0.030792
RS	39	1.053947	0.941083	1546.251768	0.028160	0.030287
RS	40	1.128631	0.968015	1478.996366	0.026935	0.028932
RS	41	1.208148	0.968015	1449.455542	0.026397	0.028238
RS	42	1.292812	0.998048	1372.278331	0.024991	0.026713
RS	43	1.382955	0.998048	1333.900637	0.024292	0.025882
RS	44	1.478933	1.026894	1254.538557	0.022847	0.024344
RS	45	1.581122	1.026894	1208.275549	0.022005	0.023407
RS	46	1.689924	1.051389	1130.708803	0.020592	0.021931
RS	47	1.805769	1.051389	1077.425252	0.019622	0.020901
RS	48	1.929111	1.069700	1002.902825	0.018264	0.019503
RS	49	2.060435	1.069700	943.644542	0.017185	0.018387
RS	50	2.200259	1.081544	871.811398	0.015877	0.017047
RS	51	2.349133	1.081544	808.120407	0.014717	0.015857
RS	52	2.507641	1.088014	738.309451	0.013446	0.014551
RS	53	2.676409	1.088014	672.449343	0.012246	0.013312
RS	54	2.856099	1.091293	604.634738	0.011011	0.012028
RS	55	3.047418	1.091293	539.612040	0.009827	0.010790
RS	56	3.251120	1.091293	476.108031	0.008671	0.009571
RS	57	3.468006	1.091293	414.995094	0.007558	0.008388
RS	58	3.698928	1.128776	346.458257	0.006310	0.007065
RS	59	3.944796	1.128776	296.286563	0.005396	0.006072
RS	60	4.206576	1.128776	249.808178	0.004549	0.005145
RS	61	4.485299	1.128776	207.460404	0.003778	0.004293
RS	62	4.782061	1.128776	169.539908	0.003088	0.003524
RS	63	5.098030	1.128776	539.176872	0.009819	0.011343
PA	4+25*2+4+6 0.189429898 0.047087267 5.098029879 1.476083622 0.646205806 0.591398706 0.689505921 0.916294139 1.196353205 1.447442984 1.625387979 1.696072447 1.653027794 1.525292851 1.360554699 1.202053511 1.074990160 0.987758765 0.938170709 0.919167980 0.922643374 0.941083188 0.968014867 0.998048226 1.026894308 1.051388758 1.069699857 1.081544370 1.088013602 1.091292551 1.128775925
//
IT	4651
RD	9
LK	-495869.517163
QD	-180.587706 -> -162.076532
RI	0.0174394891
TR	0.187152	0.047509
MT	5.146794
MM	C_pi: 1.078500, n_recomb: 56129.371087
RS	0	0.000000	1.614464	219.500258	0.003911	0.000261
RS	1	0.006488	1.614464	232.810315	0.004148	0.001312
RS	2	0.013397	1.614464	246.863553	0.004398	0.002178
RS	3	0.020753	1.614464	261.692944	0.004662	0.002759
RS	4	0.028588	0.654322	681.698480	0.012145	0.007437
RS	5	0.036930	0.654322	716.579804	0.012767	0.008557
RS	6	0.045814	0.583974	842.543585	0.015011	0.010577
RS	7	0.055274	0.583974	882.530886	0.015723	0.011825
RS	8	0.065348	0.676932	797.622943	0.014210	0.011193
RS	9	0.076076	0.676932	835.808102	0.014891	0.012123
RS	10	0.087499	0.909006	653.031019	0.011634	0.009716
RS	11	0.099664	0.909006	686.061430	0.012223	0.010257
RS	12	0.112617	1.203965	544.715439	0.009705	0.008286
RS	13	0.126412	1.203965	573.428281	0.010216	0.008765
RS	14	0.141101	1.475001	492.951112	0.008782	0.007675
RS	15	0.156743	1.475001	519.415572	0.009254	0.008129
RS	16	0.173400	1.673228	482.474558	0.008596	0.007656
RS	17	0.191138	1.673228	508.404510	0.009058	0.008089
RS	18	0.210026	1.757427	509.859581	0.009084	0.008191
RS	19	0.230140	1.757427	536.824181	0.009564	0.008665
RS	20	0.251559	1.715862	578.390711	0.010305	0.009421
RS	21	0.274367	1.715862	607.858845	0.010830	0.010005
RS	22	0.298656	1.578666	693.300522	0.012352	0.011536
RS	23	0.324520	1.578666	726.355681	0.012941	0.012291
RS	24	0.352062	1.399320	856.595865	0.015261	0.014683
RS	25	0.381391	1.399320	893.282063	0.015915	0.015631
RS	26	0.412622	1.226846	1059.292289	0.018872	0.018785
RS	27	0.445880	1.226846	1097.773955	0.019558	0.019869
RS	28	0.481296	1.089325	1276.551944	0.022743	0.023378
RS	29	0.519009	1.089325	1312.848282	0.023390	0.024449
RS	30	0.559170	0.995562	1471.297988	0.026213	0.027637
RS	31	0.601935	0.995562	1500.351510	0.026730	0.028496
RS	32	0.647476	0.942721	1609.022452	0.028666	0.030713
RS	33	0.695970	0.942721	1626.712741	0.028981	0.031213
RS	34	0.747611	0.922909	1673.213270	0.029810	0.032168
RS	35	0.802603	0.922909	1677.711836	0.029890	0.032274
RS	36	0.861162	0.927317	1667.966113	0.029716	0.032085
RS	37	0.923520	0.927317	1659.570074	0.029567	0.031851
RS	38	0.989924	0.947864	1609.634627	0.028677	0.030861
RS	39	1.060637	0.947864	1589.734641	0.028323	0.030370
RS	40	1.135937	0.977583	1516.851652	0.027024	0.028944
RS	41	1.216122	0.977583	1486.998422	0.026492	0.028270
RS	42	1.301509	1.010627	1404.620419	0.025025	0.026686
RS	43	1.392437	1.010627	1366.071851	0.024338	0.025881
RS	44	1.489263	1.042304	1282.598997	0.022851	0.024305
RS	45	1.592372	1.042304	1236.277464	0.022026	0.023395
RS	46	1.702170	1.069121	1155.844989	0.020593	0.021902
RS	47	1.819091	1.069121	1102.515560	0.019642	0.020899
RS	48	1.943598	1.089055	1026.186273	0.018283	0.019501
RS	49	2.076183	1.089055	966.759833	0.017224	0.018410
RS	50	2.217369	1.101810	893.797769	0.015924	0.017081
RS	51	2.367716	1.101810	829.687276	0.014782	0.015912
RS	52	2.527817	1.108635	758.993658	0.013522	0.014619
RS	53	2.698305	1.108635	692.382284	0.012335	0.013395
RS	54	2.879853	1.111941	623.601624	0.011110	0.012122
RS	55	3.073181	1.111941	557.491047	0.009932	0.010891
RS	56	3.279051	1.111941	492.759920	0.008779	0.009677
RS	57	3.498277	1.111941	430.307708	0.007666	0.008495
RS	58	3.731727	1.154169	358.800379	0.006392	0.007144
RS	59	3.980322	1.154169	307.681948	0.005482	0.006156
RS	60	4.245045	1.154169	260.160888	0.004635	0.005229
RS	61	4.526944	1.154169	216.708394	0.003861	0.004376
RS	62	4.827131	1.154169	177.656149	0.003165	0.003603
RS	63	5.146794	1.154169	572.334624	0.010197	0.011742
PA	4+25*2+4+6 0.187152185 0.047508664 5.146794337 1.614464350 0.654322080 0.583974187 0.676931980 0.909006262 1.203965498 1.475001073 1.673227656 1.757427484 1.715861944 1.578665504 1.399319587 1.226846002 1.089324887 0.995562294 0.942721201 0.922909253 0.927317410 0.947863702 0.977582611 1.010627386 1.042303952 1.069121197 1.089055073 1.101809867 1.108635076 1.111940786 1.154169053
//
IT	4139
RD	10
LK	-495833.096399
QD	-172.330150 -> -155.164224
RI	0.0161409864
TR	0.184979	0.047916
MT	5.193993
MM	C_pi: 1.092785, n_recomb: 57328.537759
RS	0	0.000000	1.757101	206.391170	0.003600	0.000249
RS	1	0.006503	1.757101	219.009558	0.003820	0.001245
RS	2	0.013429	1.757101	232.344095	0.004053	0.002051
RS	3	0.020805	1.757101	246.428026	0.004299	0.002573
RS	4	0.028661	0.665215	687.497243	0.011992	0.007423
RS	5	0.037028	0.665215	722.907662	0.012610	0.008489
RS	6	0.045938	0.579424	871.048636	0.015194	0.010726
RS	7	0.055429	0.579424	912.351010	0.015914	0.011973
RS	8	0.065536	0.666664	830.665296	0.014490	0.011396
RS	9	0.076301	0.666664	870.288237	0.015181	0.012354
RS	10	0.087766	0.902475	674.442996	0.011765	0.009815
RS	11	0.099976	0.902475	708.551141	0.012359	0.010381
RS	12	0.112980	1.210129	555.725182	0.009694	0.008283
RS	13	0.126830	1.210129	585.110930	0.010206	0.008778
RS	14	0.141581	1.499173	497.524580	0.008678	0.007604
RS	15	0.157291	1.499173	524.379377	0.009147	0.008067
RS	16	0.174023	1.716797	482.660179	0.008419	0.007530
RS	17	0.191842	1.716797	508.791172	0.008875	0.007964
RS	18	0.210820	1.814841	507.184020	0.008847	0.008017
RS	19	0.231033	1.814841	534.255830	0.009319	0.008483
RS	20	0.252560	1.775724	574.678624	0.010024	0.009206
RS	21	0.275487	1.775724	604.285457	0.010541	0.009774
RS	22	0.299904	1.630040	691.181482	0.012056	0.011296
RS	23	0.325910	1.630040	724.565280	0.012639	0.012027
RS	24	0.353607	1.436862	859.750354	0.014997	0.014449
RS	25	0.383104	1.436862	897.105042	0.015648	0.015371
RS	26	0.414520	1.251025	1071.856342	0.018697	0.018603
RS	27	0.447979	1.251025	1111.379793	0.019386	0.019664
RS	28	0.483614	1.103521	1301.490463	0.022702	0.023291
RS	29	0.521566	1.103521	1339.017334	0.023357	0.024346
RS	30	0.561987	1.003552	1508.542017	0.026314	0.027660
RS	31	0.605035	1.003552	1538.664043	0.026839	0.028512
RS	32	0.650883	0.947625	1654.984090	0.028868	0.030818
RS	33	0.699713	0.947625	1673.290828	0.029188	0.031317
RS	34	0.751718	0.927042	1722.415803	0.030045	0.032300
RS	35	0.807105	0.927042	1727.033534	0.030125	0.032410
RS	36	0.866093	0.932330	1715.425966	0.029923	0.032194
RS	37	0.928918	0.932330	1706.821709	0.029773	0.031967
RS	38	0.995828	0.954875	1652.315981	0.028822	0.030920
RS	39	1.067089	0.954875	1632.110004	0.028469	0.030441
RS	40	1.142984	0.987244	1553.799433	0.027103	0.028952
RS	41	1.223815	0.987244	1523.707827	0.026579	0.028297
RS	42	1.309902	1.023155	1436.336737	0.025054	0.026661
RS	43	1.401587	1.023155	1397.676969	0.024380	0.025878
RS	44	1.499235	1.057519	1310.283605	0.022856	0.024268
RS	45	1.603232	1.057519	1263.943281	0.022047	0.023384
RS	46	1.713992	1.086526	1180.797713	0.020597	0.021877
RS	47	1.831956	1.086526	1127.442235	0.019666	0.020900
RS	48	1.957590	1.107965	1049.414961	0.018305	0.019503
RS	49	2.091394	1.107965	989.824562	0.017266	0.018437
RS	50	2.233899	1.121532	915.804114	0.015975	0.017118
RS	51	2.385671	1.121532	851.268528	0.014849	0.015968
RS	52	2.547313	1.128641	779.731590	0.013601	0.014688
RS	53	2.719467	1.128641	712.359411	0.012426	0.013478
RS	54	2.902815	1.131917	642.635486	0.011210	0.012215
RS	55	3.098087	1.131917	575.426522	0.010037	0.010991
RS	56	3.306057	1.131917	509.461216	0.008887	0.009780
RS	57	3.527551	1.131917	445.665505	0.007774	0.008600
RS	58	3.763449	1.178825	371.158015	0.006474	0.007221
RS	59	4.014687	1.178825	319.093813	0.005566	0.006237
RS	60	4.282263	1.178825	270.534147	0.004719	0.005312
RS	61	4.567240	1.178825	225.982752	0.003942	0.004456
RS	62	4.870748	1.178825	185.805082	0.003241	0.003679
RS	63	5.193993	1.178825	605.913769	0.010569	0.012133
PA	4+25*2+4+6 0.184979030 0.047915573 5.193993180 1.757101213 0.665215426 0.579423584 0.666664147 0.902475068 1.210128988 1.499173302 1.716797038 1.814841001 1.775723758 1.630040304 1.436861605 1.251025460 1.103521444 1.003551850 0.947625064 0.927042460 0.932330177 0.954874537 0.987243522 1.023154980 1.057518896 1.086525657 1.107964934 1.121532253 1.128640867 1.131917155 1.178824696
//
IT	3994
RD	11
LK	-495799.296582
QD	-164.763185 -> -148.791397
RI	0.0150010033
TR	0.182911	0.048311
MT	5.239356
MM	C_pi: 1.106699, n_recomb: 58506.418314
RS	0	0.000000	1.901079	195.033169	0.003334	0.000239
RS	1	0.006517	1.901079	207.043768	0.003539	0.001186
RS	2	0.013460	1.901079	219.745627	0.003756	0.001940
RS	3	0.020854	1.901079	233.172045	0.003985	0.002412
RS	4	0.028731	0.678149	690.674438	0.011805	0.007389
RS	5	0.037120	0.678149	726.502236	0.012417	0.008403
RS	6	0.046057	0.577079	896.195185	0.015318	0.010844
RS	7	0.055576	0.577079	938.705620	0.016044	0.012084
RS	8	0.065716	0.658213	862.083188	0.014735	0.011584
RS	9	0.076516	0.658213	903.085120	0.015436	0.012565
RS	10	0.088020	0.896542	695.510536	0.011888	0.009915
RS	11	0.100274	0.896542	730.680694	0.012489	0.010503
RS	12	0.113327	1.215029	567.055335	0.009692	0.008291
RS	13	0.127230	1.215029	597.124467	0.010206	0.008799
RS	14	0.142040	1.520342	502.793871	0.008594	0.007549
RS	15	0.157814	1.520342	530.063565	0.009060	0.008019
RS	16	0.174617	1.756484	483.742172	0.008268	0.007423
RS	17	0.192515	1.756484	510.103309	0.008719	0.007858
RS	18	0.211579	1.868623	505.463787	0.008639	0.007863
RS	19	0.231886	1.868623	532.667419	0.009104	0.008322
RS	20	0.253516	1.832839	571.826015	0.009774	0.009012
RS	21	0.276556	1.832839	601.582752	0.010282	0.009565
RS	22	0.301098	1.679583	689.630443	0.011787	0.011074
RS	23	0.327239	1.679583	723.333780	0.012363	0.011785
RS	24	0.355083	1.473277	862.990543	0.014750	0.014228
RS	25	0.384743	1.473277	900.985426	0.015400	0.015128
RS	26	0.416335	1.274624	1083.912285	0.018526	0.018425
RS	27	0.449987	1.274624	1124.442612	0.019219	0.019467
RS	28	0.485832	1.117550	1325.372389	0.022653	0.023199
RS	29	0.524013	1.117550	1364.106887	0.023316	0.024241
RS	30	0.564682	1.011645	1544.366857	0.026397	0.027669
RS	31	0.608002	1.011645	1575.558861	0.026930	0.028515
RS	32	0.654145	0.952768	1699.384309	0.029046	0.030905
RS	33	0.703295	0.952768	1718.334665	0.029370	0.031404
RS	34	0.755649	0.931439	1770.088505	0.030255	0.032415
RS	35	0.811415	0.931439	1774.873690	0.030336	0.032529
RS	36	0.870815	0.937549	1761.508271	0.030108	0.032288
RS	37	0.934087	0.937549	1752.758153	0.029958	0.032070
RS	38	1.001482	0.961986	1693.843043	0.028951	0.030969
RS	39	1.073270	0.961986	1673.398678	0.028602	0.030504
RS	40	1.149736	0.996875	1589.852859	0.027174	0.028956
RS	41	1.231186	0.996875	1559.585581	0.026657	0.028319
RS	42	1.317945	1.035515	1467.417940	0.025081	0.026635
RS	43	1.410357	1.035515	1428.696389	0.024419	0.025875
RS	44	1.508793	1.072432	1337.557275	0.022862	0.024235
RS	45	1.613644	1.072432	1291.230385	0.022070	0.023376
RS	46	1.725329	1.103503	1205.511534	0.020605	0.021856
RS	47	1.844292	1.103503	1152.145671	0.019693	0.020904
RS	48	1.971009	1.126337	1072.520948	0.018332	0.019509
RS	49	2.105985	1.126337	1012.769805	0.017310	0.018465
RS	50	2.249757	1.140627	937.756219	0.016028	0.017156
RS	51	2.402899	1.140627	872.791852	0.014918	0.016025
RS	52	2.566023	1.147953	800.450351	0.013681	0.014758
RS	53	2.739777	1.147953	732.311664	0.012517	0.013561
RS	54	2.924856	1.151147	661.670669	0.011309	0.012308
RS	55	3.121998	1.151147	593.357521	0.010142	0.011090
RS	56	3.331987	1.151147	526.155777	0.008993	0.009882
RS	57	3.555663	1.151147	461.017210	0.007880	0.008702
RS	58	3.793916	1.202660	383.488557	0.006555	0.007296
RS	59	4.047697	1.202660	330.483707	0.005649	0.006316
RS	60	4.318018	1.202660	280.893459	0.004801	0.005392
RS	61	4.605957	1.202660	235.252774	0.004021	0.004535
RS	62	4.912662	1.202660	193.959655	0.003315	0.003754
RS	63	5.239356	1.202660	639.796793	0.010935	0.012516
PA	4+25*2+4+6 0.182910824 0.048311254 5.239356215 1.901079231 0.678149233 0.577078705 0.658212717 0.896542058 1.215029164 1.520342496 1.756484347 1.868622863 1.832839155 1.679583097 1.473277275 1.274624103 1.117549937 1.011644763 0.952768167 0.931439072 0.937548536 0.961985720 0.996875157 1.035515377 1.072432008 1.103502620 1.126336694 1.140626867 1.147952843 1.151147017 1.202659526
//
IT	4198
RD	12
LK	-495767.828142
QD	-157.791469 -> -142.889653
RI	0.0140000764
TR	0.180945	0.048698
MT	5.282755
MM	C_pi: 1.120208, n_recomb: 59662.845116
RS	0	0.000000	2.044176	185.277859	0.003105	0.000229
RS	1	0.006531	2.044176	196.760650	0.003298	0.001134
RS	2	0.013489	2.044176	208.912316	0.003502	0.001845
RS	3	0.020901	2.044176	221.766066	0.003717	0.002276
RS	4	0.028797	0.692591	691.870506	0.011596	0.007341
RS	5	0.037209	0.692591	728.024968	0.012202	0.008305
RS	6	0.046170	0.576477	918.357212	0.015392	0.010936
RS	7	0.055716	0.576477	961.979694	0.016124	0.012166
RS	8	0.065886	0.651226	891.988606	0.014950	0.011757
RS	9	0.076720	0.651226	934.314799	0.015660	0.012757
RS	10	0.088262	0.891117	716.218073	0.012004	0.010014
RS	11	0.100557	0.891117	752.433125	0.012611	0.010621
RS	12	0.113656	1.218859	578.614094	0.009698	0.008306
RS	13	0.127610	1.218859	609.372887	0.010214	0.008826
RS	14	0.142475	1.538856	508.619380	0.008525	0.007506
RS	15	0.158312	1.538856	536.323024	0.008989	0.007982
RS	16	0.175182	1.792660	485.543489	0.008138	0.007331
RS	17	0.193154	1.792660	512.157758	0.008584	0.007766
RS	18	0.212301	1.919062	504.509984	0.008456	0.007726
RS	19	0.232697	1.919062	531.864698	0.008915	0.008179
RS	20	0.254426	1.887415	569.657071	0.009548	0.008834
RS	21	0.277574	1.887415	599.571420	0.010049	0.009374
RS	22	0.302233	1.727429	688.514863	0.011540	0.010869
RS	23	0.328503	1.727429	722.527571	0.012110	0.011561
RS	24	0.356489	1.508662	866.233339	0.014519	0.014019
RS	25	0.386303	1.508662	904.840331	0.015166	0.014898
RS	26	0.418063	1.297675	1095.439573	0.018360	0.018252
RS	27	0.451898	1.297675	1136.941983	0.019056	0.019276
RS	28	0.487943	1.131391	1348.223403	0.022597	0.023102
RS	29	0.526342	1.131391	1388.141315	0.023266	0.024133
RS	30	0.567249	1.019786	1578.821303	0.026462	0.027666
RS	31	0.610827	1.019786	1611.082000	0.027003	0.028508
RS	32	0.657252	0.958071	1742.286037	0.029202	0.030976
RS	33	0.706709	0.958071	1761.903161	0.029531	0.031476
RS	34	0.759395	0.936007	1816.306611	0.030443	0.032514
RS	35	0.815523	0.936007	1821.301692	0.030527	0.032632
RS	36	0.875316	0.942883	1806.282532	0.030275	0.032371
RS	37	0.939015	0.942883	1797.441602	0.030127	0.032161
RS	38	1.006874	0.969112	1734.277158	0.029068	0.031011
RS	39	1.079164	0.969112	1713.653239	0.028722	0.030559
RS	40	1.156176	1.006400	1625.056445	0.027237	0.028958
RS	41	1.238218	1.006400	1594.667075	0.026728	0.028339
RS	42	1.325618	1.047639	1497.886227	0.025106	0.026611
RS	43	1.418726	1.047639	1459.144238	0.024456	0.025872
RS	44	1.517915	1.086980	1364.421882	0.022869	0.024205
RS	45	1.623582	1.086980	1318.134423	0.022093	0.023369
RS	46	1.736150	1.119997	1229.969569	0.020615	0.021839
RS	47	1.856070	1.119997	1176.605323	0.019721	0.020911
RS	48	1.983822	1.144122	1095.474870	0.018361	0.019518
RS	49	2.119918	1.144122	1035.564928	0.017357	0.018495
RS	50	2.264902	1.159052	959.618662	0.016084	0.017198
RS	51	2.419355	1.159052	894.222353	0.014988	0.016083
RS	52	2.583896	1.166533	821.114116	0.013763	0.014828
RS	53	2.759183	1.166533	752.204717	0.012608	0.013643
RS	54	2.945918	1.169601	680.671310	0.011409	0.012400
RS	55	3.144849	1.169601	611.250840	0.010245	0.011187
RS	56	3.356772	1.169601	542.813001	0.009098	0.009983
RS	57	3.582536	1.169601	476.334774	0.007984	0.008803
RS	58	3.823045	1.225636	395.769950	0.006633	0.007370
RS	59	4.079261	1.225636	341.831385	0.005729	0.006393
RS	60	4.352211	1.225636	291.220242	0.004881	0.005469
RS	61	4.642988	1.225636	244.501460	0.004098	0.004611
RS	62	4.952756	1.225636	202.104425	0.003387	0.003826
RS	63	5.282755	1.225636	673.907515	0.011295	0.012891
PA	4+25*2+4+6 0.180945100 0.048697785 5.282754527 2.044175612 0.692591439 0.576477178 0.651226187 0.891117452 1.218858807 1.538855693 1.792660109 1.919062222 1.887414825 1.727428925 1.508662169 1.297675076 1.131391204 1.019785574 0.958071389 0.936007101 0.942882832 0.969112247 1.006399687 1.047638966 1.086980128 1.119996605 1.144122071 1.159051796 1.166533333 1.169600537 1.225635783
//
IT	4179
RD	13
LK	-495738.453180
QD	-151.337895 -> -137.401824
RI	0.0131221074
TR	0.179077	0.049076
MT	5.324167
MM	C_pi: 1.133296, n_recomb: 60797.634996
RS	0	0.000000	2.184186	176.975816	0.002911	0.000221
RS	1	0.006544	2.184186	188.005817	0.003092	0.001089
RS	2	0.013516	2.184186	199.684987	0.003284	0.001762
RS	3	0.020945	2.184186	212.046379	0.003488	0.002159
RS	4	0.028859	0.708150	691.577436	0.011375	0.007283
RS	5	0.037292	0.708150	727.984629	0.011974	0.008199
RS	6	0.046277	0.577259	937.888180	0.015426	0.011006
RS	7	0.055849	0.577259	982.536536	0.016161	0.012222
RS	8	0.066048	0.645429	920.490068	0.015140	0.011918
RS	9	0.076914	0.645429	964.089569	0.015857	0.012932
RS	10	0.088491	0.886116	736.566117	0.012115	0.010112
RS	11	0.100826	0.886116	773.808381	0.012728	0.010736
RS	12	0.113968	1.221760	590.337674	0.009710	0.008327
RS	13	0.127970	1.221760	621.789486	0.010227	0.008858
RS	14	0.142889	1.555033	514.885501	0.008469	0.007473
RS	15	0.158783	1.555033	543.037565	0.008932	0.007955
RS	16	0.175718	1.825639	487.930520	0.008025	0.007252
RS	17	0.193761	1.825639	514.816299	0.008468	0.007688
RS	18	0.212985	1.966412	504.177827	0.008293	0.007603
RS	19	0.233467	1.966412	531.698769	0.008745	0.008050
RS	20	0.255289	1.939623	568.039073	0.009343	0.008672
RS	21	0.278539	1.939623	598.116183	0.009838	0.009201
RS	22	0.303311	1.773705	687.729913	0.011312	0.010677
RS	23	0.329704	1.773705	722.041028	0.011876	0.011353
RS	24	0.357824	1.543080	869.428579	0.014300	0.013821
RS	25	0.387784	1.543080	908.620251	0.014945	0.014681
RS	26	0.419705	1.320206	1106.431108	0.018199	0.018084
RS	27	0.453714	1.320206	1148.871114	0.018897	0.019091
RS	28	0.489949	1.145033	1370.071573	0.022535	0.023002
RS	29	0.528556	1.145033	1411.147605	0.023211	0.024022
RS	30	0.569689	1.027930	1611.957368	0.026513	0.027653
RS	31	0.613513	1.027930	1645.282772	0.027062	0.028492
RS	32	0.660206	0.963474	1783.746580	0.029339	0.031034
RS	33	0.709954	0.963474	1804.049703	0.029673	0.031536
RS	34	0.762957	0.940684	1861.122334	0.030612	0.032600
RS	35	0.819429	0.940684	1866.364930	0.030698	0.032723
RS	36	0.879597	0.948270	1849.800043	0.030426	0.032443
RS	37	0.943702	0.948270	1840.917072	0.030279	0.032241
RS	38	1.012002	0.976197	1773.659727	0.029173	0.031047
RS	39	1.084772	0.976197	1752.907895	0.028832	0.030607
RS	40	1.162304	1.015769	1659.433874	0.027294	0.028957
RS	41	1.244909	1.015769	1628.969025	0.026793	0.028355
RS	42	1.332920	1.059487	1527.745594	0.025128	0.026588
RS	43	1.426691	1.059487	1489.018824	0.024491	0.025869
RS	44	1.526598	1.101134	1390.862920	0.022877	0.024178
RS	45	1.633043	1.101134	1344.637295	0.022117	0.023364
RS	46	1.746454	1.135985	1254.145661	0.020628	0.021826
RS	47	1.867286	1.135985	1200.793412	0.019751	0.020919
RS	48	1.996026	1.161306	1118.242386	0.018393	0.019530
RS	49	2.133190	1.161306	1058.175939	0.017405	0.018527
RS	50	2.279331	1.176799	981.354024	0.016141	0.017240
RS	51	2.435035	1.176799	915.524412	0.015059	0.016142
RS	52	2.600928	1.184381	841.685790	0.013844	0.014899
RS	53	2.777677	1.184381	772.004286	0.012698	0.013724
RS	54	2.965993	1.187279	699.605383	0.011507	0.012491
RS	55	3.166633	1.187279	629.077280	0.010347	0.011284
RS	56	3.380402	1.187279	559.406351	0.009201	0.010081
RS	57	3.608160	1.187279	491.594175	0.008086	0.008901
RS	58	3.850823	1.247754	407.982325	0.006710	0.007442
RS	59	4.109366	1.247754	353.119126	0.005808	0.006468
RS	60	4.384828	1.247754	301.498640	0.004959	0.005545
RS	61	4.678316	1.247754	253.714615	0.004173	0.004685
RS	62	4.991010	1.247754	210.226712	0.003458	0.003896
RS	63	5.324167	1.247754	708.184539	0.011648	0.013259
PA	4+25*2+4+6 0.179077271 0.049076402 5.324167111 2.184186131 0.708150334 0.577258953 0.645429235 0.886115744 1.221760143 1.555032685 1.825638561 1.966412131 1.939623217 1.773704520 1.543080482 1.320205773 1.145033272 1.027929591 0.963474483 0.940683673 0.948270407 0.976197355 1.015769395 1.059487369 1.101134206 1.135985174 1.161306049 1.176798870 1.184381056 1.187279076 1.247754144
//
IT	4047
RD	14
LK	-495710.970661
QD	-145.341454 -> -132.282256
RI	0.0123508083
TR	0.177300	0.049447
MT	5.363711
MM	C_pi: 1.145974, n_recomb: 61910.856255
RS	0	0.000000	2.319299	169.964161	0.002745	0.000214
RS	1	0.006556	2.319299	180.609797	0.002917	0.001050
RS	2	0.013542	2.319299	191.887586	0.003099	0.001692
RS	3	0.020987	2.319299	203.830393	0.003292	0.002060
RS	4	0.028919	0.724518	690.191543	0.011148	0.007217
RS	5	0.037371	0.724518	726.792011	0.011739	0.008089
RS	6	0.046378	0.579155	955.098117	0.015427	0.011056
RS	7	0.055975	0.579155	1000.694780	0.016163	0.012257
RS	8	0.066201	0.640621	947.675913	0.015307	0.012066
RS	9	0.077098	0.640621	992.501123	0.016031	0.013093
RS	10	0.088709	0.881478	756.557980	0.012220	0.010209
RS	11	0.101081	0.881478	794.809729	0.012838	0.010848
RS	12	0.114264	1.223862	602.178637	0.009727	0.008354
RS	13	0.128312	1.223862	634.324864	0.010246	0.008894
RS	14	0.143281	1.569127	521.514824	0.008424	0.007449
RS	15	0.159231	1.569127	550.126923	0.008886	0.007935
RS	16	0.176227	1.855737	490.794600	0.007927	0.007184
RS	17	0.194338	1.855737	517.966612	0.008366	0.007620
RS	18	0.213635	2.010917	504.356319	0.008146	0.007493
RS	19	0.234198	2.010917	532.055655	0.008594	0.007935
RS	20	0.256109	1.989647	566.867904	0.009156	0.008523
RS	21	0.279457	1.989647	597.111116	0.009645	0.009041
RS	22	0.304335	1.818530	687.201442	0.011100	0.010498
RS	23	0.330845	1.818530	721.799973	0.011659	0.011159
RS	24	0.359092	1.576609	872.542230	0.014094	0.013632
RS	25	0.389192	1.576609	912.292289	0.014736	0.014475
RS	26	0.421265	1.342257	1116.892654	0.018040	0.017919
RS	27	0.455441	1.342257	1160.236744	0.018740	0.018912
RS	28	0.491857	1.158480	1390.956877	0.022467	0.022900
RS	29	0.530661	1.158480	1433.165484	0.023149	0.023911
RS	30	0.572009	1.036060	1643.825958	0.026551	0.027632
RS	31	0.616068	1.036060	1678.210514	0.027107	0.028468
RS	32	0.663016	0.968945	1823.826252	0.029459	0.031080
RS	33	0.713041	0.968945	1844.831776	0.029798	0.031584
RS	34	0.766347	0.945433	1904.594597	0.030763	0.032674
RS	35	0.823147	0.945433	1910.118423	0.030853	0.032803
RS	36	0.883672	0.953678	1892.114906	0.030562	0.032505
RS	37	0.948164	0.953678	1883.233619	0.030418	0.032312
RS	38	1.016885	0.983217	1812.030910	0.029268	0.031077
RS	39	1.090111	0.983217	1791.197348	0.028932	0.030650
RS	40	1.168139	1.024969	1693.010184	0.027346	0.028954
RS	41	1.251282	1.024969	1662.511199	0.026853	0.028368
RS	42	1.339876	1.071055	1557.004531	0.025149	0.026565
RS	43	1.434279	1.071055	1518.324403	0.024524	0.025866
RS	44	1.534871	1.114898	1416.873306	0.022886	0.024154
RS	45	1.642058	1.114898	1370.729364	0.022140	0.023361
RS	46	1.756273	1.151482	1278.020691	0.020643	0.021815
RS	47	1.877976	1.151482	1224.690151	0.019782	0.020929
RS	48	2.007658	1.177910	1140.797870	0.018426	0.019545
RS	49	2.145843	1.177910	1080.578056	0.017454	0.018561
RS	50	2.293087	1.193897	1002.934025	0.016200	0.017285
RS	51	2.449985	1.193897	936.671713	0.015129	0.016201
RS	52	2.617170	1.201530	862.138346	0.013925	0.014971
RS	53	2.795316	1.201530	791.685796	0.012788	0.013805
RS	54	2.985142	1.204222	718.448546	0.011605	0.012581
RS	55	3.187414	1.204222	646.815153	0.010448	0.011378
RS	56	3.402947	1.204222	575.916514	0.009302	0.010178
RS	57	3.632611	1.204222	506.778219	0.008186	0.008997
RS	58	3.877332	1.269054	420.112436	0.006786	0.007512
RS	59	4.138098	1.269054	364.335120	0.005885	0.006541
RS	60	4.415961	1.269054	311.718004	0.005035	0.005619
RS	61	4.712042	1.269054	262.882554	0.004246	0.004757
RS	62	5.027534	1.269054	218.317683	0.003526	0.003965
RS	63	5.363711	1.269054	742.579810	0.011994	0.013620
PA	4+25*2+4+6 0.177299959 0.049447291 5.363710848 2.319299028 0.724518327 0.579155209 0.640620720 0.881478022 1.223862094 1.569127067 1.855737216 2.010917148 1.989647441 1.818530236 1.576609330 1.342256711 1.158480022 1.036060282 0.968945262 0.945433176 0.953678367 0.983216902 1.024969264 1.071055001 1.114898174 1.151481553 1.177909805 1.193896849 1.201530464 1.204222477 1.269054194
//
IT	3825
RD	15
LK	-495685.207867
QD	-139.751625 -> -127.492605
RI	0.0116694569
TR	0.175609	0.049811
MT	5.401405
MM	C_pi: 1.158248, n_recomb: 63003.010982
RS	0	0.000000	2.448345	164.066565	0.002604	0.000208
RS	1	0.006568	2.448345	174.388053	0.002768	0.001017
RS	2	0.013567	2.448345	185.327193	0.002942	0.001632
RS	3	0.021026	2.448345	196.916662	0.003126	0.001977
RS	4	0.028975	0.741472	688.005345	0.010920	0.007146
RS	5	0.037446	0.741472	724.750727	0.011503	0.007977
RS	6	0.046474	0.581970	970.239315	0.015400	0.011089
RS	7	0.056094	0.581970	1016.713330	0.016138	0.012274
RS	8	0.066346	0.636637	973.634744	0.015454	0.012204
RS	9	0.077272	0.636637	1019.641134	0.016184	0.013240
RS	10	0.088915	0.877169	776.188706	0.012320	0.010305
RS	11	0.101322	0.877169	815.431833	0.012943	0.010956
RS	12	0.114545	1.225295	614.089496	0.009747	0.008384
RS	13	0.128636	1.225295	646.929486	0.010268	0.008932
RS	14	0.143653	1.581389	528.437029	0.008387	0.007432
RS	15	0.159656	1.581389	557.518017	0.008849	0.007923
RS	16	0.176710	1.883211	494.056986	0.007842	0.007125
RS	17	0.194884	1.883211	521.527269	0.008278	0.007561
RS	18	0.214252	2.052791	504.959251	0.008015	0.007393
RS	19	0.234892	2.052791	532.846756	0.008457	0.007831
RS	20	0.256887	2.037616	566.071400	0.008985	0.008386
RS	21	0.280328	2.037616	596.482970	0.009468	0.008894
RS	22	0.305307	1.861990	686.880021	0.010902	0.010330
RS	23	0.331928	1.861990	721.755281	0.011456	0.010977
RS	24	0.360296	1.609306	875.555553	0.013897	0.013452
RS	25	0.390528	1.609306	915.838908	0.014536	0.014279
RS	26	0.422746	1.363843	1126.850985	0.017886	0.017759
RS	27	0.457080	1.363843	1171.066871	0.018587	0.018738
RS	28	0.493668	1.171722	1410.934072	0.022395	0.022795
RS	29	0.532660	1.171722	1454.249700	0.023082	0.023798
RS	30	0.574213	1.044148	1674.501968	0.026578	0.027604
RS	31	0.618495	1.044148	1709.938531	0.027141	0.028437
RS	32	0.665685	0.974445	1862.602823	0.029564	0.031116
RS	33	0.715975	0.974445	1884.324328	0.029908	0.031622
RS	34	0.769567	0.950214	1946.801654	0.030900	0.032737
RS	35	0.826680	0.950214	1952.636332	0.030993	0.032872
RS	36	0.887544	0.959069	1933.295611	0.030686	0.032560
RS	37	0.952405	0.959069	1924.454818	0.030545	0.032376
RS	38	1.021526	0.990141	1849.444511	0.029355	0.031103
RS	39	1.095188	0.990141	1828.570231	0.029024	0.030688
RS	40	1.173687	1.033975	1725.826867	0.027393	0.028950
RS	41	1.257342	1.033975	1695.329894	0.026909	0.028380
RS	42	1.346491	1.082325	1585.688714	0.025168	0.026544
RS	43	1.441496	1.082325	1547.082344	0.024556	0.025864
RS	44	1.542740	1.128261	1442.464824	0.022895	0.024132
RS	45	1.650634	1.128261	1396.419390	0.022164	0.023359
RS	46	1.765615	1.166485	1301.591651	0.020659	0.021808
RS	47	1.888147	1.166485	1248.291475	0.019813	0.020941
RS	48	2.018728	1.193938	1163.132496	0.018462	0.019562
RS	49	2.157884	1.193938	1102.762506	0.017503	0.018595
RS	50	2.306181	1.210354	1024.347961	0.016259	0.017330
RS	51	2.464217	1.210354	957.654161	0.015200	0.016260
RS	52	2.632634	1.217994	882.460171	0.014007	0.015042
RS	53	2.812111	1.217994	811.238638	0.012876	0.013886
RS	54	3.003377	1.220449	737.188846	0.011701	0.012670
RS	55	3.207205	1.220449	664.453889	0.010546	0.011471
RS	56	3.424420	1.220449	592.334102	0.009402	0.010272
RS	57	3.655902	1.220449	521.878531	0.008283	0.009092
RS	58	3.902587	1.289554	432.154194	0.006859	0.007581
RS	59	4.165475	1.289554	375.473934	0.005960	0.006613
RS	60	4.445628	1.289554	321.873341	0.005109	0.005691
RS	61	4.744182	1.289554	272.000593	0.004317	0.004827
RS	62	5.062345	1.289554	226.372894	0.003593	0.004032
RS	63	5.401405	1.289554	777.065103	0.012334	0.013974
PA	4+25*2+4+6 0.175608799 0.049811246 5.401405002 2.448345338 0.741472279 0.581970412 0.636637368 0.877168887 1.225295374 1.581388865 1.883211108 2.052791438 2.037615507 1.861989699 1.609305909 1.363842628 1.171722307 1.044147525 0.974445256 0.950213646 0.959068965 0.990140648 1.033974851 1.082324522 1.128261097 1.166484526 1.193937653 1.210354011 1.217994306 1.220448873 1.289554031
//
IT	4856
RD	16
LK	-495661.016461
QD	-134.524716 -> -122.998996
RI	0.0110671069
TR	0.173996	0.050168
MT	5.437422
MM	C_pi: 1.170141, n_recomb: 64074.246982
RS	0	0.000000	2.569995	159.157058	0.002484	0.000202
RS	1	0.006579	2.569995	169.208880	0.002641	0.000988
RS	2	0.013591	2.569995	179.866262	0.002807	0.001581
RS	3	0.021064	2.569995	191.161718	0.002983	0.001906
RS	4	0.029029	0.758824	685.256096	0.010695	0.007072
RS	5	0.037517	0.758824	722.107788	0.011270	0.007866
RS	6	0.046565	0.585538	983.555398	0.015350	0.011109
RS	7	0.056207	0.585538	1030.842427	0.016088	0.012276
RS	8	0.066484	0.633354	998.438493	0.015583	0.012331
RS	9	0.077437	0.633354	1045.584243	0.016318	0.013374
RS	10	0.089110	0.873150	795.463545	0.012415	0.010398
RS	11	0.101552	0.873150	835.680202	0.013042	0.011060
RS	12	0.114812	1.226153	626.040543	0.009771	0.008417
RS	13	0.128944	1.226153	659.572528	0.010294	0.008973
RS	14	0.144007	1.592029	535.597879	0.008359	0.007421
RS	15	0.160060	1.592029	565.154640	0.008820	0.007916
RS	16	0.177169	1.908301	497.651720	0.007767	0.007074
RS	17	0.195404	1.908301	525.430164	0.008200	0.007511
RS	18	0.214839	2.092236	505.916558	0.007896	0.007303
RS	19	0.235552	2.092236	534.000181	0.008334	0.007736
RS	20	0.257628	2.083682	565.582829	0.008827	0.008258
RS	21	0.281156	2.083682	596.163952	0.009304	0.008758
RS	22	0.306232	1.904185	686.719568	0.010718	0.010172
RS	23	0.332958	1.904185	721.861125	0.011266	0.010806
RS	24	0.361442	1.641229	878.455795	0.013710	0.013280
RS	25	0.391800	1.641229	919.248667	0.014347	0.014092
RS	26	0.424156	1.384999	1136.320704	0.017734	0.017602
RS	27	0.458640	1.384999	1181.377275	0.018438	0.018568
RS	28	0.495393	1.184773	1430.040100	0.022318	0.022689
RS	29	0.534563	1.184773	1474.437364	0.023011	0.023684
RS	30	0.576311	1.052185	1704.037118	0.026595	0.027569
RS	31	0.620805	1.052185	1740.517395	0.027164	0.028400
RS	32	0.668227	0.979962	1900.127676	0.029655	0.031142
RS	33	0.718769	0.979962	1922.576611	0.030005	0.031651
RS	34	0.772635	0.955011	1987.791229	0.031023	0.032792
RS	35	0.830046	0.955011	1993.963418	0.031120	0.032932
RS	36	0.891233	0.964433	1973.380152	0.030798	0.032608
RS	37	0.956446	0.964433	1964.615213	0.030662	0.032432
RS	38	1.025949	0.996964	1885.932919	0.029434	0.031124
RS	39	1.100025	0.996964	1865.054809	0.029108	0.030721
RS	40	1.178975	1.042790	1757.902053	0.027435	0.028945
RS	41	1.263118	1.042790	1727.439535	0.026960	0.028390
RS	42	1.352798	1.093311	1613.799556	0.025186	0.026523
RS	43	1.448377	1.093311	1575.291656	0.024585	0.025861
RS	44	1.550244	1.141248	1467.626039	0.022905	0.024111
RS	45	1.658813	1.141248	1421.695071	0.022188	0.023357
RS	46	1.774525	1.181024	1324.843461	0.020677	0.021802
RS	47	1.897850	1.181024	1271.582194	0.019845	0.020954
RS	48	2.029288	1.209429	1185.224172	0.018498	0.019581
RS	49	2.169373	1.209429	1124.708541	0.017553	0.018630
RS	50	2.318675	1.226218	1045.571491	0.016318	0.017376
RS	51	2.477799	1.226218	978.449724	0.015271	0.016319
RS	52	2.647392	1.233826	902.628652	0.014087	0.015112
RS	53	2.828142	1.233826	830.642833	0.012964	0.013965
RS	54	3.020784	1.236016	755.807322	0.011796	0.012759
RS	55	3.226099	1.236016	681.977021	0.010644	0.011563
RS	56	3.444923	1.236016	608.644836	0.009499	0.010365
RS	57	3.678142	1.236016	536.882725	0.008379	0.009184
RS	58	3.926706	1.309313	444.098543	0.006931	0.007648
RS	59	4.191622	1.309313	386.527675	0.006032	0.006683
RS	60	4.473966	1.309313	331.957650	0.005181	0.005761
RS	61	4.774887	1.309313	281.062420	0.004387	0.004896
RS	62	5.095604	1.309313	234.386589	0.003658	0.004097
RS	63	5.437422	1.309313	811.606983	0.012667	0.014322
PA	4+25*2+4+6 0.173996123 0.050167925 5.437422061 2.569994882 0.758824372 0.585538017 0.633353930 0.873150180 1.226153077 1.592028722 1.908300922 2.092236045 2.083681517 1.904184637 1.641228786 1.384999191 1.184772906 1.052185435 0.979961601 0.955011039 0.964433211 0.996963955 1.042790364 1.093311100 1.141248340 1.181024199 1.209429395 1.226218340 1.233826213 1.236015598 1.309312923
//
IT	4218
RD	17
LK	-495638.265799
QD	-129.625369 -> -118.774139
RI	0.0105319846
TR	0.172458	0.050518
MT	5.471802
MM	C_pi: 1.181662, n_recomb: 65125.112909
RS	0	0.000000	2.683520	155.103954	0.002382	0.000198
RS	1	0.006589	2.683520	164.934002	0.002533	0.000964
RS	2	0.013613	2.683520	175.359721	0.002693	0.001537
RS	3	0.021100	2.683520	186.413496	0.002862	0.001847
RS	4	0.029079	0.776446	682.107924	0.010474	0.006997
RS	5	0.037585	0.776446	719.034341	0.011041	0.007755
RS	6	0.046651	0.589731	995.250822	0.015282	0.011116
RS	7	0.056315	0.589731	1043.291819	0.016020	0.012265
RS	8	0.066615	0.630667	1022.155310	0.015695	0.012448
RS	9	0.077594	0.630667	1070.400886	0.016436	0.013497
RS	10	0.089296	0.869396	814.382067	0.012505	0.010489
RS	11	0.101770	0.869396	855.554318	0.013137	0.011161
RS	12	0.115065	1.226527	638.000592	0.009797	0.008453
RS	13	0.129237	1.226527	672.221475	0.010322	0.009015
RS	14	0.144343	1.601229	542.952822	0.008337	0.007415
RS	15	0.160443	1.601229	572.990485	0.008798	0.007914
RS	16	0.177605	1.931232	501.521792	0.007701	0.007030
RS	17	0.195898	1.931232	529.616255	0.008132	0.007467
RS	18	0.215396	2.129429	507.171407	0.007788	0.007220
RS	19	0.236179	2.129429	535.457488	0.008222	0.007650
RS	20	0.258331	2.127957	565.354096	0.008681	0.008139
RS	21	0.281943	2.127957	596.105242	0.009153	0.008631
RS	22	0.307111	1.945182	686.689917	0.010544	0.010023
RS	23	0.333937	1.945182	722.087736	0.011088	0.010645
RS	24	0.362531	1.672418	881.237927	0.013531	0.013115
RS	25	0.393010	1.672418	922.517742	0.014165	0.013914
RS	26	0.425496	1.405742	1145.327022	0.017587	0.017450
RS	27	0.460124	1.405742	1191.194366	0.018291	0.018404
RS	28	0.497033	1.197622	1448.330508	0.022239	0.022583
RS	29	0.536374	1.197622	1493.784237	0.022937	0.023571
RS	30	0.578307	1.060156	1732.495068	0.026603	0.027529
RS	31	0.623004	1.060156	1770.009677	0.027179	0.028359
RS	32	0.670646	0.985469	1936.469104	0.029735	0.031161
RS	33	0.721427	0.985469	1959.654649	0.030091	0.031673
RS	34	0.775555	0.959798	2027.629938	0.031134	0.032839
RS	35	0.833249	0.959798	2034.163018	0.031235	0.032985
RS	36	0.894745	0.969747	2012.428349	0.030901	0.032649
RS	37	0.960293	0.969747	2003.770583	0.030768	0.032482
RS	38	1.030161	1.003668	1921.544043	0.029505	0.031142
RS	39	1.104632	1.003668	1900.694738	0.029185	0.030750
RS	40	1.184011	1.051406	1789.266207	0.027474	0.028938
RS	41	1.268620	1.051406	1758.867075	0.027008	0.028398
RS	42	1.358805	1.104009	1641.358122	0.025203	0.026503
RS	43	1.454932	1.104009	1602.970364	0.024614	0.025858
RS	44	1.557393	1.153860	1492.366132	0.022915	0.024093
RS	45	1.666606	1.153860	1446.563701	0.022212	0.023357
RS	46	1.783016	1.195108	1347.775737	0.020695	0.021798
RS	47	1.907096	1.195108	1294.561301	0.019878	0.020968
RS	48	2.039353	1.224397	1207.068396	0.018535	0.019600
RS	49	2.180324	1.224397	1146.411765	0.017603	0.018665
RS	50	2.330585	1.241506	1066.597624	0.016378	0.017423
RS	51	2.490747	1.241506	999.052061	0.015341	0.016378
RS	52	2.661463	1.249047	922.635852	0.014167	0.015183
RS	53	2.843429	1.249047	849.891424	0.013050	0.014043
RS	54	3.037384	1.250946	774.297099	0.011889	0.012846
RS	55	3.244121	1.250946	699.378584	0.010739	0.011653
RS	56	3.464480	1.250946	624.843492	0.009595	0.010457
RS	57	3.699359	1.250946	551.786182	0.008473	0.009274
RS	58	3.949716	1.328356	455.942116	0.007001	0.007714
RS	59	4.216570	1.328356	397.493411	0.006104	0.006751
RS	60	4.501008	1.328356	341.968252	0.005251	0.005830
RS	61	4.804190	1.328356	290.065489	0.004454	0.004963
RS	62	5.127349	1.328356	242.356288	0.003721	0.004161
RS	63	5.471802	1.328356	846.187303	0.012993	0.014664
PA	4+25*2+4+6 0.172457941 0.050517876 5.471802124 2.683519884 0.776445768 0.589730579 0.630667316 0.869396364 1.226527269 1.601229480 1.931231632 2.129428532 2.127957286 1.945182020 1.672418384 1.405741633 1.197622410 1.060155776 0.985468988 0.959798499 0.969746694 1.003667897 1.051405565 1.104008820 1.153860478 1.195108033 1.224396945 1.241506368 1.249047007 1.250945799 1.328356286
//
IT	4161
RD	18
LK	-495616.841387
QD	-125.021954 -> -114.793111
RI	0.0100550662
TR	0.170987	0.050860
MT	5.504739
MM	C_pi: 1.192840, n_recomb: 66155.778332
RS	0	0.000000	2.788477	151.792780	0.002294	0.000194
RS	1	0.006599	2.788477	161.443105	0.002440	0.000943
RS	2	0.013634	2.788477	171.681213	0.002595	0.001501
RS	3	0.021134	2.788477	182.539406	0.002759	0.001797
RS	4	0.029128	0.794199	678.718581	0.010259	0.006920
RS	5	0.037649	0.794199	715.695493	0.010818	0.007647
RS	6	0.046733	0.594441	1005.514402	0.015199	0.011112
RS	7	0.056417	0.594441	1054.255587	0.015936	0.012243
RS	8	0.066740	0.628490	1044.854856	0.015794	0.012557
RS	9	0.077743	0.628490	1094.163288	0.016539	0.013610
RS	10	0.089473	0.865892	832.941491	0.012591	0.010578
RS	11	0.101978	0.865892	875.051523	0.013227	0.011259
RS	12	0.115307	1.226490	649.949004	0.009825	0.008491
RS	13	0.129516	1.226490	684.855026	0.010352	0.009059
RS	14	0.144663	1.609161	550.463931	0.008321	0.007413
RS	15	0.160809	1.609161	580.986304	0.008782	0.007916
RS	16	0.178021	1.952198	505.624155	0.007643	0.006991
RS	17	0.196369	1.952198	534.041156	0.008072	0.007429
RS	18	0.215927	2.164538	508.678007	0.007689	0.007145
RS	19	0.236777	2.164538	537.171768	0.008120	0.007572
RS	20	0.259002	2.170575	565.341307	0.008546	0.008029
RS	21	0.282694	2.170575	596.262367	0.009013	0.008513
RS	22	0.307950	1.985073	686.760767	0.010381	0.009882
RS	23	0.334872	1.985073	722.405195	0.010920	0.010493
RS	24	0.363571	1.702926	883.898339	0.013361	0.012957
RS	25	0.394164	1.702926	925.643849	0.013992	0.013744
RS	26	0.426776	1.426097	1153.893070	0.017442	0.017301
RS	27	0.461540	1.426097	1200.542632	0.018147	0.018245
RS	28	0.498599	1.210284	1465.844675	0.022157	0.022476
RS	29	0.538103	1.210284	1512.330156	0.022860	0.023457
RS	30	0.580214	1.068059	1759.927268	0.026603	0.027484
RS	31	0.625104	1.068059	1798.466033	0.027185	0.028313
RS	32	0.672957	0.990962	1971.679139	0.029804	0.031173
RS	33	0.723967	0.990962	1995.608594	0.030165	0.031688
RS	34	0.778344	0.964573	2066.360106	0.031235	0.032879
RS	35	0.836310	0.964573	2073.275049	0.031339	0.033031
RS	36	0.898101	0.975009	2050.477143	0.030995	0.032686
RS	37	0.963970	0.975009	2041.954788	0.030866	0.032526
RS	38	1.034186	1.010259	1956.302762	0.029571	0.031157
RS	39	1.109035	1.010259	1935.511817	0.029257	0.030776
RS	40	1.188825	1.059834	1819.932900	0.027510	0.028931
RS	41	1.273880	1.059834	1789.623345	0.027052	0.028405
RS	42	1.364548	1.114441	1668.365038	0.025219	0.026484
RS	43	1.461200	1.114441	1630.117350	0.024641	0.025855
RS	44	1.564230	1.166128	1516.677165	0.022926	0.024076
RS	45	1.674059	1.166128	1471.016555	0.022236	0.023357
RS	46	1.791137	1.208776	1370.371442	0.020714	0.021796
RS	47	1.915941	1.208776	1317.212366	0.019911	0.020982
RS	48	2.048981	1.238888	1228.644545	0.018572	0.019621
RS	49	2.190802	1.238888	1167.853081	0.017653	0.018701
RS	50	2.341981	1.256271	1087.406321	0.016437	0.017470
RS	51	2.503138	1.256271	1019.443016	0.015410	0.016437
RS	52	2.674930	1.263714	942.462900	0.014246	0.015253
RS	53	2.858060	1.263714	868.967673	0.013135	0.014121
RS	54	3.053274	1.265302	792.640863	0.011981	0.012931
RS	55	3.261372	1.265302	716.643623	0.010833	0.011742
RS	56	3.483203	1.265302	640.917189	0.009688	0.010546
RS	57	3.719674	1.265302	566.577821	0.008564	0.009363
RS	58	3.971750	1.346751	467.676589	0.007069	0.007778
RS	59	4.240462	1.346751	408.364000	0.006173	0.006818
RS	60	4.526908	1.346751	351.898924	0.005319	0.005897
RS	61	4.832257	1.346751	299.004297	0.004520	0.005028
RS	62	5.157757	1.346751	250.277064	0.003783	0.004223
RS	63	5.504739	1.346751	880.778134	0.013314	0.014999
PA	4+25*2+4+6 0.170986912 0.050860491 5.504738837 2.788476679 0.794198875 0.594441192 0.628490363 0.865891670 1.226490423 1.609160985 1.952198296 2.164537694 2.170574735 1.985073448 1.702926443 1.426097268 1.210284193 1.068058596 0.990962157 0.964573002 0.975008934 1.010258986 1.059834248 1.114440539 1.166127817 1.208776126 1.238887949 1.256270609 1.263714056 1.265302150 1.346751056
//
IT	4525
RD	19
LK	-495596.641457
QD	-120.688466 -> -111.035556
RI	0.0096292201
TR	0.169580	0.051196
MT	5.536279
MM	C_pi: 1.203685, n_recomb: 67166.706493
RS	0	0.000000	2.884448	149.135613	0.002220	0.000190
RS	1	0.006609	2.884448	158.643705	0.002362	0.000926
RS	2	0.013655	2.884448	168.733530	0.002512	0.001470
RS	3	0.021166	2.884448	179.437349	0.002672	0.001755
RS	4	0.029174	0.811994	675.186975	0.010052	0.006844
RS	5	0.037711	0.811994	712.194993	0.010603	0.007542
RS	6	0.046812	0.599592	1014.492754	0.015104	0.011099
RS	7	0.056515	0.599592	1063.884129	0.015839	0.012212
RS	8	0.066858	0.626755	1066.590828	0.015880	0.012658
RS	9	0.077886	0.626755	1116.926873	0.016629	0.013714
RS	10	0.089642	0.862607	851.151754	0.012672	0.010665
RS	11	0.102176	0.862607	894.182081	0.013313	0.011353
RS	12	0.115537	1.226110	661.862145	0.009854	0.008530
RS	13	0.129782	1.226110	697.448543	0.010384	0.009103
RS	14	0.144968	1.615963	558.099637	0.008309	0.007415
RS	15	0.161158	1.615963	589.109260	0.008771	0.007921
RS	16	0.178417	1.971369	509.921737	0.007592	0.006958
RS	17	0.196818	1.971369	538.666462	0.008020	0.007396
RS	18	0.216434	2.197715	510.395494	0.007599	0.007076
RS	19	0.237347	2.197715	539.100939	0.008026	0.007500
RS	20	0.259642	2.211615	565.514055	0.008420	0.007925
RS	21	0.283411	2.211615	596.604531	0.008882	0.008403
RS	22	0.308750	2.023905	686.914511	0.010227	0.009748
RS	23	0.335764	2.023905	722.796337	0.010761	0.010349
RS	24	0.364563	1.732782	886.436625	0.013198	0.012805
RS	25	0.395266	1.732782	928.627620	0.013826	0.013580
RS	26	0.427997	1.446079	1162.040211	0.017301	0.017156
RS	27	0.462892	1.446079	1209.444476	0.018007	0.018089
RS	28	0.500093	1.222754	1482.625408	0.022074	0.022368
RS	29	0.539753	1.222754	1530.118194	0.022781	0.023344
RS	30	0.582034	1.075881	1786.386719	0.026596	0.027436
RS	31	0.627109	1.075881	1825.938570	0.027185	0.028264
RS	32	0.675163	0.996424	2005.813336	0.029863	0.031180
RS	33	0.726393	0.996424	2030.492076	0.030231	0.031698
RS	34	0.781008	0.969316	2104.035371	0.031326	0.032913
RS	35	0.839234	0.969316	2111.350359	0.031434	0.033070
RS	36	0.901307	0.980205	2087.570809	0.031080	0.032717
RS	37	0.967482	0.980205	2079.208963	0.030956	0.032566
RS	38	1.038031	1.016728	1990.241609	0.029631	0.031169
RS	39	1.113243	1.016728	1969.535542	0.029323	0.030799
RS	40	1.193425	1.068070	1849.927555	0.027542	0.028923
RS	41	1.278906	1.068070	1819.730771	0.027093	0.028411
RS	42	1.370037	1.124605	1694.835390	0.025233	0.026466
RS	43	1.467191	1.124605	1656.745365	0.024666	0.025852
RS	44	1.570765	1.178056	1540.562651	0.022936	0.024061
RS	45	1.681184	1.178056	1495.056005	0.022259	0.023358
RS	46	1.798901	1.222038	1392.629530	0.020734	0.021795
RS	47	1.924398	1.222038	1339.533818	0.019943	0.020998
RS	48	2.058189	1.252917	1249.946765	0.018610	0.019643
RS	49	2.200822	1.252917	1189.026902	0.017703	0.018737
RS	50	2.352881	1.270530	1107.989487	0.016496	0.017517
RS	51	2.514990	1.270530	1039.615287	0.015478	0.016495
RS	52	2.687813	1.277848	962.102678	0.014324	0.015322
RS	53	2.872057	1.277848	887.865215	0.013219	0.014197
RS	54	3.068478	1.279109	810.831440	0.012072	0.013016
RS	55	3.277880	1.279109	733.765891	0.010925	0.011829
RS	56	3.501121	1.279109	656.860469	0.009780	0.010634
RS	57	3.739116	1.279109	581.252849	0.008654	0.009450
RS	58	3.992840	1.364524	479.298445	0.007136	0.007841
RS	59	4.263333	1.364524	419.136397	0.006240	0.006883
RS	60	4.551702	1.364524	361.746944	0.005386	0.005962
RS	61	4.859129	1.364524	307.876332	0.004584	0.005092
RS	62	5.186873	1.364524	258.146553	0.003843	0.004283
RS	63	5.536279	1.364524	915.363631	0.013628	0.015329
PA	4+25*2+4+6 0.169579573 0.051196189 5.536278547 2.884448438 0.811994248 0.599591509 0.626754573 0.862606619 1.226110280 1.615962593 1.971368853 2.197714804 2.211614979 2.023904994 1.732782338 1.446078693 1.222754353 1.075881037 0.996423630 0.969315947 0.980204886 1.016727643 1.068070110 1.124605020 1.178056267 1.222037981 1.252917176 1.270530374 1.277848309 1.279108752 1.364524136
//
IT	4489
RD	20
LK	-495577.575285
QD	-116.601474 -> -107.482821
RI	0.0092475992
TR	0.168231	0.051525
MT	5.566542
MM	C_pi: 1.214218, n_recomb: 68158.311224
RS	0	0.000000	2.971278	147.054141	0.002158	0.000188
RS	1	0.006618	2.971278	156.453354	0.002295	0.000911
RS	2	0.013674	2.971278	166.429922	0.002442	0.001445
RS	3	0.021197	2.971278	177.016118	0.002597	0.001721
RS	4	0.029218	0.829758	671.592017	0.009853	0.006768
RS	5	0.037769	0.829758	708.616021	0.010397	0.007440
RS	6	0.046887	0.605121	1022.312797	0.014999	0.011078
RS	7	0.056608	0.605121	1072.307885	0.015733	0.012173
RS	8	0.066972	0.625407	1087.409619	0.015954	0.012751
RS	9	0.078022	0.625407	1138.739737	0.016707	0.013808
RS	10	0.089804	0.859531	869.012225	0.012750	0.010749
RS	11	0.102365	0.859531	912.945517	0.013394	0.011445
RS	12	0.115757	1.225451	673.720277	0.009885	0.008571
RS	13	0.130036	1.225451	709.981597	0.010417	0.009148
RS	14	0.145260	1.621763	565.834459	0.008302	0.007421
RS	15	0.161491	1.621763	597.332966	0.008764	0.007930
RS	16	0.178796	1.988928	514.377926	0.007547	0.006929
RS	17	0.197247	1.988928	543.454282	0.007973	0.007368
RS	18	0.216919	2.229095	512.293901	0.007516	0.007012
RS	19	0.237892	2.229095	541.214308	0.007941	0.007433
RS	20	0.260254	2.251183	565.843457	0.008302	0.007828
RS	21	0.284096	2.251183	597.102509	0.008761	0.008300
RS	22	0.309515	2.061746	687.133254	0.010081	0.009621
RS	23	0.336617	2.061746	723.243701	0.010611	0.010213
RS	24	0.365512	1.762030	888.852385	0.013041	0.012660
RS	25	0.396319	1.762030	931.469779	0.013666	0.013424
RS	26	0.429166	1.465703	1169.794802	0.017163	0.017015
RS	27	0.464186	1.465703	1217.927600	0.017869	0.017939
RS	28	0.501523	1.235040	1498.713596	0.021989	0.022262
RS	29	0.541332	1.235040	1547.189864	0.022700	0.023232
RS	30	0.583775	1.083621	1811.925821	0.026584	0.027385
RS	31	0.629027	1.083621	1852.479222	0.027179	0.028212
RS	32	0.677274	1.001848	2038.925326	0.029915	0.031181
RS	33	0.728714	1.001848	2064.357286	0.030288	0.031702
RS	34	0.783558	0.974022	2140.704717	0.031408	0.032942
RS	35	0.842032	0.974022	2148.435813	0.031521	0.033105
RS	36	0.904375	0.985332	2123.751206	0.031159	0.032745
RS	37	0.970845	0.985332	2115.572409	0.031039	0.032601
RS	38	1.041713	1.023075	2023.395848	0.029687	0.031179
RS	39	1.117271	1.023075	2002.798300	0.029385	0.030820
RS	40	1.197830	1.076122	1879.270651	0.027572	0.028915
RS	41	1.283720	1.076122	1849.207659	0.027131	0.028415
RS	42	1.375295	1.134518	1720.778851	0.025247	0.026448
RS	43	1.472929	1.134518	1682.862700	0.024690	0.025850
RS	44	1.577025	1.189667	1564.025912	0.022947	0.024046
RS	45	1.688011	1.189667	1518.684602	0.022282	0.023360
RS	46	1.806341	1.234921	1414.546743	0.020754	0.021796
RS	47	1.932502	1.234921	1361.522492	0.019976	0.021013
RS	48	2.067013	1.266516	1270.969866	0.018647	0.019666
RS	49	2.210425	1.266516	1209.928481	0.017752	0.018773
RS	50	2.363329	1.284322	1128.339563	0.016555	0.017563
RS	51	2.526351	1.284322	1059.562234	0.015546	0.016552
RS	52	2.700162	1.291491	981.546625	0.014401	0.015390
RS	53	2.885477	1.291491	906.576763	0.013301	0.014272
RS	54	3.083055	1.292408	828.862367	0.012161	0.013099
RS	55	3.293709	1.292408	750.739915	0.011015	0.011914
RS	56	3.518304	1.292408	672.668677	0.009869	0.010720
RS	57	3.757762	1.292408	595.807274	0.008742	0.009535
RS	58	4.013068	1.381720	490.805414	0.007201	0.007903
RS	59	4.285270	1.381720	429.808557	0.006306	0.006946
RS	60	4.575486	1.381720	371.510358	0.005451	0.006026
RS	61	4.884909	1.381720	316.679652	0.004646	0.005154
RS	62	5.214809	1.381720	265.962781	0.003902	0.004342
RS	63	5.566542	1.381720	949.927122	0.013937	0.015653
PA	4+25*2+4+6 0.168230928 0.051524778 5.566542399 2.971278210 0.829757707 0.605120960 0.625407313 0.859530541 1.225450789 1.621763301 1.988928463 2.229094681 2.251182828 2.061745510 1.762030112 1.465703117 1.235040482 1.083620970 1.001847735 0.974022127 0.985332243 1.023074822 1.076122072 1.134518201 1.189666892 1.234921185 1.266516047 1.284322232 1.291491109 1.292407972 1.381720237
//
IT	4248
RD	21
LK	-495559.561595
QD	-112.740355 -> -104.118386
RI	0.0089033563
TR	0.166937	0.051846
MT	5.595613
MM	C_pi: 1.224456, n_recomb: 69131.125221
RS	0	0.000000	3.049511	145.455888	0.002104	0.000185
RS	1	0.006627	3.049511	154.774391	0.002239	0.000899
RS	2	0.013692	3.049511	164.667307	0.002382	0.001425
RS	3	0.021226	3.049511	175.166962	0.002534	0.001693
RS	4	0.029260	0.847432	667.992283	0.009663	0.006693
RS	5	0.037825	0.847432	705.020565	0.010198	0.007342
RS	6	0.046958	0.610957	1029.126579	0.014887	0.011051
RS	7	0.056697	0.610957	1079.683313	0.015618	0.012127
RS	8	0.067081	0.624401	1107.359872	0.016018	0.012837
RS	9	0.078152	0.624401	1159.652194	0.016775	0.013895
RS	10	0.089958	0.856653	886.523430	0.012824	0.010831
RS	11	0.102546	0.856653	931.342517	0.013472	0.011533
RS	12	0.115968	1.224560	685.509991	0.009916	0.008612
RS	13	0.130279	1.224560	722.440311	0.010450	0.009194
RS	14	0.145539	1.626699	573.638957	0.008298	0.007429
RS	15	0.161810	1.626699	605.626832	0.008761	0.007941
RS	16	0.179159	2.005004	518.971703	0.007507	0.006904
RS	17	0.197658	2.005004	548.382949	0.007933	0.007344
RS	18	0.217383	2.258841	514.338454	0.007440	0.006954
RS	19	0.238414	2.258841	543.476021	0.007862	0.007372
RS	20	0.260840	2.289372	566.305718	0.008192	0.007736
RS	21	0.284751	2.289372	597.732222	0.008646	0.008203
RS	22	0.310247	2.098653	687.403688	0.009943	0.009500
RS	23	0.337433	2.098653	723.734419	0.010469	0.010083
RS	24	0.366420	1.790694	891.153492	0.012891	0.012520
RS	25	0.397328	1.790694	934.179430	0.013513	0.013274
RS	26	0.430284	1.484986	1177.180901	0.017028	0.016877
RS	27	0.465424	1.484986	1226.017313	0.017735	0.017792
RS	28	0.502893	1.247146	1514.150509	0.021903	0.022155
RS	29	0.542844	1.247146	1563.587078	0.022618	0.023120
RS	30	0.585443	1.091272	1836.599475	0.026567	0.027331
RS	31	0.630865	1.091272	1878.142455	0.027168	0.028158
RS	32	0.679297	1.007226	2071.071381	0.029959	0.031177
RS	33	0.730938	1.007226	2097.259081	0.030337	0.031702
RS	34	0.786002	0.978683	2176.420401	0.031482	0.032966
RS	35	0.844714	0.978683	2184.581546	0.031601	0.033134
RS	36	0.907317	0.990386	2159.062390	0.031231	0.032769
RS	37	0.974068	0.990386	2151.086721	0.031116	0.032633
RS	38	1.045242	1.029300	2055.800109	0.029738	0.031187
RS	39	1.121133	1.029300	2035.332238	0.029442	0.030838
RS	40	1.202054	1.083993	1907.989733	0.027600	0.028906
RS	41	1.288336	1.083993	1878.079117	0.027167	0.028419
RS	42	1.380336	1.144188	1746.212916	0.025259	0.026431
RS	43	1.478433	1.144188	1708.485007	0.024714	0.025847
RS	44	1.583030	1.200973	1587.075731	0.022957	0.024033
RS	45	1.694558	1.200973	1541.910044	0.022304	0.023361
RS	46	1.813477	1.247444	1436.125636	0.020774	0.021797
RS	47	1.940276	1.247444	1383.180534	0.020008	0.021029
RS	48	2.075478	1.279707	1291.712646	0.018685	0.019688
RS	49	2.219639	1.279707	1230.556694	0.017800	0.018808
RS	50	2.373353	1.297674	1148.451689	0.016613	0.017610
RS	51	2.537253	1.297674	1079.279691	0.015612	0.016609
RS	52	2.712014	1.304671	1000.791087	0.014477	0.015457
RS	53	2.898356	1.304671	925.099154	0.013382	0.014345
RS	54	3.097047	1.305233	846.728726	0.012248	0.013180
RS	55	3.308903	1.305233	767.561602	0.011103	0.011998
RS	56	3.534799	1.305233	688.338395	0.009957	0.010804
RS	57	3.775664	1.305233	610.238216	0.008827	0.009618
RS	58	4.032490	1.398375	502.195870	0.007264	0.007963
RS	59	4.306336	1.398375	440.379095	0.006370	0.007008
RS	60	4.598327	1.398375	381.187898	0.005514	0.006088
RS	61	4.909669	1.398375	325.413013	0.004707	0.005215
RS	62	5.241641	1.398375	273.724483	0.003959	0.004400
RS	63	5.595613	1.398375	984.457159	0.014240	0.015971
PA	4+25*2+4+6 0.166937160 0.051846361 5.595612667 3.049510531 0.847431808 0.610956766 0.624401276 0.856653351 1.224560254 1.626698610 2.005003758 2.258841425 2.289371801 2.098652700 1.790694424 1.484985815 1.247146182 1.091272423 1.007225887 0.978683347 0.990385875 1.029299661 1.083992536 1.144187686 1.200972730 1.247443803 1.279706910 1.297674051 1.304671123 1.305232512 1.398374870
//
IT	4540
RD	22
LK	-495542.526095
QD	-109.086705 -> -100.927426
RI	0.0085919616
TR	0.165695	0.052161
MT	5.623575
MM	C_pi: 1.234415, n_recomb: 70085.469788
RS	0	0.000000	3.119468	144.277327	0.002059	0.000183
RS	1	0.006635	3.119468	153.539757	0.002191	0.000889
RS	2	0.013710	3.119468	163.374933	0.002331	0.001408
RS	3	0.021255	3.119468	173.815279	0.002480	0.001670
RS	4	0.029300	0.864976	664.425162	0.009480	0.006620
RS	5	0.037879	0.864976	701.448500	0.010008	0.007248
RS	6	0.047027	0.617057	1035.032139	0.014768	0.011018
RS	7	0.056782	0.617057	1086.111264	0.015497	0.012076
RS	8	0.067184	0.623687	1126.500510	0.016073	0.012916
RS	9	0.078277	0.623687	1179.725060	0.016833	0.013975
RS	10	0.090106	0.853968	903.682281	0.012894	0.010910
RS	11	0.102719	0.853968	949.370008	0.013546	0.011618
RS	12	0.116169	1.223473	697.222195	0.009948	0.008653
RS	13	0.130512	1.223473	734.815285	0.010485	0.009240
RS	14	0.145806	1.630844	581.501642	0.008297	0.007439
RS	15	0.162115	1.630844	613.978993	0.008760	0.007954
RS	16	0.179506	2.019723	523.680092	0.007472	0.006883
RS	17	0.198051	2.019723	553.428687	0.007896	0.007323
RS	18	0.217827	2.287014	516.518340	0.007370	0.006900
RS	19	0.238915	2.287014	545.875205	0.007789	0.007316
RS	20	0.261401	2.326270	566.878163	0.008088	0.007650
RS	21	0.285380	2.326270	598.470633	0.008539	0.008111
RS	22	0.310950	2.134674	687.713953	0.009813	0.009385
RS	23	0.338216	2.134674	724.256978	0.010334	0.009960
RS	24	0.367291	1.818807	893.339689	0.012746	0.012385
RS	25	0.398296	1.818807	936.757162	0.013366	0.013129
RS	26	0.431357	1.503946	1184.213069	0.016897	0.016743
RS	27	0.466612	1.503946	1233.729125	0.017603	0.017649
RS	28	0.504207	1.259073	1528.971686	0.021816	0.022050
RS	29	0.544295	1.259073	1579.345835	0.022535	0.023010
RS	30	0.587044	1.098834	1860.446305	0.026545	0.027275
RS	31	0.632629	1.098834	1902.966490	0.027152	0.028102
RS	32	0.681238	1.012553	2102.293098	0.029996	0.031170
RS	33	0.733073	1.012553	2129.237788	0.030381	0.031698
RS	34	0.788347	0.983294	2211.222001	0.031550	0.032986
RS	35	0.847288	0.983294	2219.825192	0.031673	0.033160
RS	36	0.910140	0.995362	2193.537544	0.031298	0.032789
RS	37	0.977162	0.995362	2185.782798	0.031187	0.032661
RS	38	1.048630	1.035403	2087.477818	0.029785	0.031193
RS	39	1.124841	1.035403	2067.158634	0.029495	0.030854
RS	40	1.206109	1.091688	1936.098546	0.027625	0.028896
RS	41	1.292768	1.091688	1906.357195	0.027200	0.028422
RS	42	1.385177	1.153624	1771.144649	0.025271	0.026415
RS	43	1.483718	1.153624	1733.618119	0.024736	0.025844
RS	44	1.588796	1.211989	1609.713851	0.022968	0.024021
RS	45	1.700847	1.211989	1564.733351	0.022326	0.023363
RS	46	1.820331	1.259625	1457.363723	0.020794	0.021799
RS	47	1.947744	1.259625	1404.505253	0.020040	0.021045
RS	48	2.083610	1.292515	1312.167056	0.018722	0.019711
RS	49	2.228491	1.292515	1250.904162	0.017848	0.018844
RS	50	2.382985	1.310611	1168.319811	0.016670	0.017656
RS	51	2.547729	1.310611	1098.762037	0.015677	0.016664
RS	52	2.723404	1.317418	1019.828210	0.014551	0.015523
RS	53	2.910735	1.317418	943.425402	0.013461	0.014418
RS	54	3.110495	1.317614	864.423696	0.012334	0.013260
RS	55	3.323510	1.317614	784.224932	0.011190	0.012080
RS	56	3.550657	1.317614	703.864294	0.010043	0.010887
RS	57	3.792875	1.317614	624.540942	0.008911	0.009699
RS	58	4.051165	1.414524	513.465992	0.007326	0.008022
RS	59	4.326592	1.414524	450.844670	0.006433	0.007069
RS	60	4.620293	1.414524	390.776577	0.005576	0.006148
RS	61	4.933481	1.414524	334.073699	0.004767	0.005274
RS	62	5.267449	1.414524	281.429147	0.004016	0.004457
RS	63	5.623575	1.414524	1018.937853	0.014539	0.016284
PA	4+25*2+4+6 0.165694526 0.052160905 5.623575362 3.119468241 0.864975648 0.617056859 0.623687338 0.853967568 1.223473003 1.630843792 2.019723262 2.287014040 2.326269826 2.134674459 1.818807442 1.503945804 1.259073271 1.098834283 1.012553123 0.983294072 0.995362474 1.035403353 1.091687964 1.153624231 1.211988580 1.259624682 1.292515256 1.310611487 1.317418273 1.317613584 1.414523612
//
IT	3945
RD	23
LK	-495526.402887
QD	-105.624986 -> -97.897468
RI	0.0083107577
TR	0.164500	0.052469
MT	5.650502
MM	C_pi: 1.244105, n_recomb: 71021.661469
RS	0	0.000000	3.181106	143.484463	0.002020	0.000182
RS	1	0.006643	3.181106	152.713657	0.002150	0.000881
RS	2	0.013727	3.181106	162.515136	0.002288	0.001394
RS	3	0.021282	3.181106	172.921460	0.002435	0.001652
RS	4	0.029338	0.882341	660.928502	0.009306	0.006549
RS	5	0.037930	0.882341	697.940152	0.009827	0.007157
RS	6	0.047093	0.623379	1040.125300	0.014645	0.010980
RS	7	0.056864	0.623379	1091.690354	0.015371	0.012021
RS	8	0.067284	0.623233	1144.866083	0.016120	0.012990
RS	9	0.078397	0.623233	1198.993989	0.016882	0.014047
RS	10	0.090247	0.851454	920.497185	0.012961	0.010987
RS	11	0.102885	0.851454	967.036769	0.013616	0.011699
RS	12	0.116363	1.222225	708.844001	0.009981	0.008695
RS	13	0.130735	1.222225	747.093140	0.010519	0.009285
RS	14	0.146063	1.634303	589.398083	0.008299	0.007451
RS	15	0.162408	1.634303	622.364020	0.008763	0.007968
RS	16	0.179840	2.033214	528.479406	0.007441	0.006865
RS	17	0.198429	2.033214	558.566915	0.007865	0.007305
RS	18	0.218253	2.313745	518.806162	0.007305	0.006850
RS	19	0.239395	2.313745	548.383550	0.007721	0.007264
RS	20	0.261940	2.361941	567.544805	0.007991	0.007569
RS	21	0.285983	2.361941	599.301588	0.008438	0.008025
RS	22	0.311624	2.169857	688.052474	0.009688	0.009275
RS	23	0.338967	2.169857	724.800052	0.010205	0.009843
RS	24	0.368127	1.846400	895.409701	0.012608	0.012255
RS	25	0.399225	1.846400	939.202410	0.013224	0.012990
RS	26	0.432387	1.522591	1190.910636	0.016768	0.016613
RS	27	0.467753	1.522591	1241.083313	0.017475	0.017511
RS	28	0.505468	1.270823	1543.208336	0.021729	0.021945
RS	29	0.545689	1.270823	1594.497744	0.022451	0.022901
RS	30	0.588581	1.106304	1883.502750	0.026520	0.027217
RS	31	0.634323	1.106304	1926.987319	0.027132	0.028044
RS	32	0.683103	1.017824	2132.629316	0.030028	0.031160
RS	33	0.735123	1.017824	2160.330963	0.030418	0.031691
RS	34	0.790600	0.987849	2245.145053	0.031612	0.033002
RS	35	0.849761	0.987849	2254.200420	0.031740	0.033182
RS	36	0.912852	1.000258	2227.206232	0.031360	0.032807
RS	37	0.980135	1.000258	2219.688035	0.031254	0.032687
RS	38	1.051887	1.041385	2118.451882	0.029828	0.031198
RS	39	1.128405	1.041385	2098.298159	0.029544	0.030868
RS	40	1.210007	1.099211	1963.611925	0.027648	0.028887
RS	41	1.297029	1.099211	1934.054784	0.027232	0.028424
RS	42	1.389832	1.162836	1795.579861	0.025282	0.026398
RS	43	1.488799	1.162836	1758.266569	0.024757	0.025841
RS	44	1.594341	1.222727	1631.939203	0.022978	0.024009
RS	45	1.706894	1.222727	1587.152887	0.022347	0.023366
RS	46	1.826924	1.271482	1478.254300	0.020814	0.021801
RS	47	1.954927	1.271482	1425.490149	0.020071	0.021061
RS	48	2.091433	1.304960	1332.327453	0.018759	0.019735
RS	49	2.237007	1.304960	1270.965376	0.017895	0.018879
RS	50	2.392252	1.323157	1187.935990	0.016726	0.017702
RS	51	2.557809	1.323157	1118.001904	0.015742	0.016719
RS	52	2.734363	1.329759	1038.649220	0.014624	0.015588
RS	53	2.922647	1.329759	961.547607	0.013539	0.014489
RS	54	3.123437	1.329579	881.938989	0.012418	0.013339
RS	55	3.337566	1.329579	800.722621	0.011274	0.012160
RS	56	3.565919	1.329579	719.239989	0.010127	0.010967
RS	57	3.809442	1.329579	638.709860	0.008993	0.009779
RS	58	4.069141	1.430197	524.611859	0.007387	0.008079
RS	59	4.346092	1.430197	461.201814	0.006494	0.007128
RS	60	4.641440	1.430197	400.273280	0.005636	0.006208
RS	61	4.956408	1.430197	342.658865	0.004825	0.005332
RS	62	5.292298	1.430197	289.074159	0.004070	0.004512
RS	63	5.650502	1.430197	1053.353290	0.014831	0.016592
PA	4+25*2+4+6 0.164499816 0.052468513 5.650501942 3.181106370 0.882340724 0.623379100 0.623232915 0.851454308 1.222224532 1.634303155 2.033214194 2.313745192 2.361940732 2.169856881 1.846399578 1.522591373 1.270823095 1.106303863 1.017823618 0.987848569 1.000258240 1.041384818 1.099211059 1.162835641 1.222727223 1.271482135 1.304959975 1.323157323 1.329758515 1.329579313 1.430197162
//
IT	3885
RD	24
LK	-495511.130912
QD	-102.341088 -> -95.017118
RI	0.0080555635
TR	0.163350	0.052769
MT	5.676454
MM	C_pi: 1.253541, n_recomb: 71940.158886
RS	0	0.000000	3.234989	143.025302	0.001988	0.000180
RS	1	0.006650	3.234989	152.241122	0.002116	0.000875
RS	2	0.013743	3.234989	162.029818	0.002252	0.001384
RS	3	0.021308	3.234989	172.424133	0.002397	0.001637
RS	4	0.029375	0.899502	657.521639	0.009140	0.006479
RS	5	0.037979	0.899502	694.516504	0.009654	0.007070
RS	6	0.047156	0.629888	1044.494429	0.014519	0.010938
RS	7	0.056942	0.629888	1096.511670	0.015242	0.011963
RS	8	0.067380	0.623009	1162.495071	0.016159	0.013058
RS	9	0.078511	0.623009	1217.498734	0.016924	0.014114
RS	10	0.090383	0.849102	936.973898	0.013024	0.011062
RS	11	0.103045	0.849102	984.348880	0.013683	0.011778
RS	12	0.116548	1.220847	720.365598	0.010013	0.008737
RS	13	0.130950	1.220847	759.263721	0.010554	0.009331
RS	14	0.146309	1.637143	597.318305	0.008303	0.007465
RS	15	0.162690	1.637143	630.771591	0.008768	0.007985
RS	16	0.180160	2.045577	533.354438	0.007414	0.006849
RS	17	0.198792	2.045577	563.781910	0.007837	0.007290
RS	18	0.218663	2.339134	521.184843	0.007245	0.006803
RS	19	0.239856	2.339134	550.983508	0.007659	0.007216
RS	20	0.262458	2.396458	568.290136	0.007899	0.007492
RS	21	0.286563	2.396458	600.209374	0.008343	0.007943
RS	22	0.312272	2.204234	688.414335	0.009569	0.009170
RS	23	0.339690	2.204234	725.359175	0.010083	0.009730
RS	24	0.368931	1.873492	897.368821	0.012474	0.012130
RS	25	0.400117	1.873492	941.521348	0.013088	0.012856
RS	26	0.433378	1.540934	1197.292127	0.016643	0.016485
RS	27	0.468850	1.540934	1248.099403	0.017349	0.017376
RS	28	0.506681	1.282401	1556.890194	0.021641	0.021842
RS	29	0.547029	1.282401	1609.073124	0.022367	0.022793
RS	30	0.590059	1.113679	1905.809501	0.026492	0.027158
RS	31	0.635952	1.113679	1950.245412	0.027109	0.027986
RS	32	0.684896	1.023034	2162.119995	0.030054	0.031147
RS	33	0.737095	1.023034	2190.577665	0.030450	0.031681
RS	34	0.792766	0.992344	2278.226031	0.031668	0.033015
RS	35	0.852140	0.992344	2287.742357	0.031801	0.033200
RS	36	0.915462	1.005072	2260.100792	0.031416	0.032823
RS	37	0.982995	1.005072	2252.833106	0.031315	0.032709
RS	38	1.055020	1.047246	2148.746999	0.029869	0.031201
RS	39	1.131834	1.047246	2128.773942	0.029591	0.030881
RS	40	1.213757	1.106568	1990.547849	0.027669	0.028877
RS	41	1.301129	1.106568	1961.188543	0.027261	0.028425
RS	42	1.394311	1.171830	1819.532006	0.025292	0.026383
RS	43	1.493690	1.171830	1782.442707	0.024777	0.025838
RS	44	1.599678	1.233200	1653.760434	0.022988	0.023998
RS	45	1.712715	1.233200	1609.176556	0.022368	0.023368
RS	46	1.833269	1.283030	1498.803135	0.020834	0.021804
RS	47	1.961841	1.283030	1446.140456	0.020102	0.021077
RS	48	2.098964	1.317060	1352.194205	0.018796	0.019758
RS	49	2.245206	1.317060	1290.740817	0.017942	0.018913
RS	50	2.401174	1.335334	1207.298410	0.016782	0.017747
RS	51	2.567514	1.335334	1136.997912	0.015805	0.016773
RS	52	2.744917	1.341715	1057.253272	0.014696	0.015653
RS	53	2.934119	1.341715	979.465131	0.013615	0.014558
RS	54	3.135902	1.341155	899.272808	0.012500	0.013416
RS	55	3.351106	1.341155	817.053234	0.011357	0.012239
RS	56	3.580622	1.341155	734.464316	0.010209	0.011047
RS	57	3.825401	1.341155	652.743999	0.009073	0.009857
RS	58	4.086460	1.445422	535.633804	0.007446	0.008135
RS	59	4.364880	1.445422	471.450693	0.006553	0.007186
RS	60	4.661817	1.445422	409.677954	0.005695	0.006266
RS	61	4.978501	1.445422	351.168227	0.004881	0.005388
RS	62	5.316247	1.445422	296.659001	0.004124	0.004566
RS	63	5.676454	1.445422	1087.694465	0.015119	0.016894
PA	4+25*2+4+6 0.163350185 0.052769291 5.676454107 3.234988616 0.899501576 0.629887693 0.623008841 0.849102118 1.220847371 1.637142911 2.045577412 2.339133864 2.396458383 2.204233739 1.873492229 1.540934111 1.282400563 1.113678819 1.023034187 0.992344202 1.005071962 1.047246342 1.106567692 1.171830468 1.233200402 1.283030139 1.317060315 1.335334283 1.341714695 1.341154753 1.445421571
//
IT	4446
RD	25
LK	-495496.654790
QD	-99.222158 -> -92.275911
RI	0.0078229166
TR	0.162242	0.053063
MT	5.701551
MM	C_pi: 1.262742, n_recomb: 72841.259031
RS	0	0.000000	3.281899	142.847159	0.001961	0.000179
RS	1	0.006658	3.281899	152.066403	0.002088	0.000870
RS	2	0.013759	3.281899	161.860020	0.002222	0.001376
RS	3	0.021333	3.281899	172.260963	0.002365	0.001627
RS	4	0.029411	0.916424	654.229212	0.008982	0.006412
RS	5	0.038027	0.916424	691.204157	0.009489	0.006987
RS	6	0.047217	0.636559	1048.207528	0.014390	0.010893
RS	7	0.057018	0.636559	1100.645508	0.015110	0.011901
RS	8	0.067472	0.622985	1179.435011	0.016192	0.013121
RS	9	0.078622	0.622985	1235.288500	0.016959	0.014175
RS	10	0.090514	0.846904	953.117101	0.013085	0.011134
RS	11	0.103198	0.846904	1001.311443	0.013746	0.011854
RS	12	0.116727	1.219370	731.779824	0.010046	0.008779
RS	13	0.131156	1.219370	771.319746	0.010589	0.009376
RS	14	0.146546	1.639441	605.248483	0.008309	0.007481
RS	15	0.162961	1.639441	639.187442	0.008775	0.008003
RS	16	0.180469	2.056890	538.297517	0.007390	0.006836
RS	17	0.199142	2.056890	569.065894	0.007812	0.007278
RS	18	0.219058	2.363259	523.644179	0.007189	0.006760
RS	19	0.240300	2.363259	553.664760	0.007601	0.007171
RS	20	0.262957	2.429885	569.104196	0.007813	0.007419
RS	21	0.287122	2.429885	601.184099	0.008253	0.007866
RS	22	0.312896	2.237854	688.792617	0.009456	0.009069
RS	23	0.340386	2.237854	725.927830	0.009966	0.009623
RS	24	0.369706	1.900118	899.220011	0.012345	0.012009
RS	25	0.400979	1.900118	943.717810	0.012956	0.012727
RS	26	0.434333	1.558997	1203.370741	0.016520	0.016361
RS	27	0.469908	1.558997	1254.791594	0.017226	0.017244
RS	28	0.507851	1.293815	1570.047235	0.021554	0.021739
RS	29	0.548321	1.293815	1623.102655	0.022283	0.022686
RS	30	0.591485	1.120963	1927.404439	0.026460	0.027098
RS	31	0.637523	1.120963	1972.778565	0.027083	0.027926
RS	32	0.686626	1.028187	2190.803262	0.030076	0.031131
RS	33	0.738999	1.028187	2220.015180	0.030477	0.031669
RS	34	0.794858	0.996784	2310.498443	0.031720	0.033026
RS	35	0.854436	0.996784	2320.483182	0.031857	0.033216
RS	36	0.917981	1.009810	2292.246823	0.031469	0.032836
RS	37	0.985756	1.009810	2285.242170	0.031373	0.032730
RS	38	1.058044	1.052997	2178.383150	0.029906	0.031203
RS	39	1.135145	1.052997	2158.604454	0.029634	0.030892
RS	40	1.217378	1.113770	2016.921821	0.027689	0.028867
RS	41	1.305087	1.113770	1987.772458	0.027289	0.028426
RS	42	1.398636	1.180626	1843.007698	0.025302	0.026367
RS	43	1.498412	1.180626	1806.152239	0.024796	0.025835
RS	44	1.604832	1.243431	1675.177486	0.022998	0.023987
RS	45	1.718337	1.243431	1630.804011	0.022388	0.023370
RS	46	1.839399	1.294296	1519.006806	0.020854	0.021808
RS	47	1.968521	1.294296	1466.452846	0.020132	0.021092
RS	48	2.106240	1.328846	1371.762289	0.018832	0.019781
RS	49	2.253127	1.328846	1310.225766	0.017987	0.018947
RS	50	2.409795	1.347176	1226.400339	0.016837	0.017791
RS	51	2.576893	1.347176	1155.743913	0.015867	0.016826
RS	52	2.755116	1.353323	1075.632787	0.014767	0.015716
RS	53	2.945205	1.353323	997.171221	0.013690	0.014626
RS	54	3.147949	1.352378	916.418535	0.012581	0.013492
RS	55	3.364192	1.352378	833.210905	0.011439	0.012316
RS	56	3.594833	1.352378	749.532053	0.010290	0.011124
RS	57	3.840828	1.352378	666.638688	0.009152	0.009933
RS	58	4.103202	1.460239	546.528113	0.007503	0.008190
RS	59	4.383045	1.460239	481.587982	0.006611	0.007242
RS	60	4.681518	1.460239	418.987572	0.005752	0.006322
RS	61	4.999864	1.460239	359.598981	0.004937	0.005444
RS	62	5.339404	1.460239	304.181055	0.004176	0.004619
RS	63	5.701551	1.460239	1121.944160	0.015403	0.017192
PA	4+25*2+4+6 0.162241654 0.053062910 5.701551040 3.281899493 0.916424019 0.636559454 0.622985224 0.846903601 1.219370468 1.639441146 2.056890187 2.363258546 2.429885240 2.237854013 1.900117654 1.558997076 1.293814752 1.120962877 1.028187037 0.996784112 1.009809883 1.052997041 1.113769622 1.180626103 1.243431048 1.294295759 1.328846428 1.347175999 1.353323493 1.352377557 1.460239256
//
CC
CC	Brief Description of the file format:
CC	  CC  comments
CC	  MM  useful-messages
CC	  RD  round-of-iterations
CC	  LL  \log[P(sequence)]
CC	  QD  Q-before-opt Q-after-opt
CC	  TR  \theta_0 \rho_0
CC	  RS  k t_k \lambda_k \pi_k \sum_{l\not=k}A_{kl} A_{kk}
CC	  DC  begin end best-k t_k+\Delta_k max-prob
CC
MM	Version: 0.6.5-r67
MM	pattern:4+25*2+4+6, n:63, n_free_lambdas:28
MM	n_iterations:25, skip:1, max_t:5, theta/rho:5
MM	is_decoding:0
MM	n_seqs:17, sum_L:1124707, sum_n:205109
RD	0
LK	0.000000
QD	0.000000 -> 0.000000
RI	inf
TR	0.201341	0.040268
MT	5.000000
MM	C_pi: 1.000000, n_recomb: 44396.099043
RS	0	0.000000	1.000000	279.379374	0.006293	0.000000
RS	1	0.006440	1.000000	295.440473	0.006655	0.000000
RS	2	0.013294	1.000000	312.293884	0.007034	0.000000
RS	3	0.020590	1.000000	329.961352	0.007432	0.000000
RS	4	0.028356	1.000000	348.462693	0.007849	0.000000
RS	5	0.036622	1.000000	367.815336	0.008285	0.000000
RS	6	0.045421	1.000000	388.033802	0.008740	0.000000
RS	7	0.054785	1.000000	409.129136	0.009215	0.000000
RS	8	0.064753	1.000000	431.108270	0.009710	0.000000
RS	9	0.075363	1.000000	453.973327	0.010226	0.000000
RS	10	0.086656	1.000000	477.720850	0.010760	0.000000
RS	11	0.098677	1.000000	502.340977	0.011315	0.000000
RS	12	0.111471	1.000000	527.816535	0.011889	0.000000
RS	13	0.125090	1.000000	554.122080	0.012481	0.000000
RS	14	0.139585	1.000000	581.222864	0.013092	0.000000
RS	15	0.155014	1.000000	609.073754	0.013719	0.000000
RS	16	0.171437	1.000000	637.618097	0.014362	0.000000
RS	17	0.188917	1.000000	666.786548	0.015019	0.000000
RS	18	0.207523	1.000000	696.495881	0.015688	0.000000
RS	19	0.227327	1.000000	726.647791	0.016367	0.000000
RS	20	0.248406	1.000000	757.127723	0.017054	0.000000
RS	21	0.270843	1.000000	787.803756	0.017745	0.000000
RS	22	0.294725	1.000000	818.525567	0.018437	0.000000
RS	23	0.320144	1.000000	849.123537	0.019126	0.000000
RS	24	0.347201	1.000000	879.408031	0.019808	0.000000
RS	25	0.376000	1.000000	909.168923	0.020479	0.000000
RS	26	0.406654	1.000000	938.175419	0.021132	0.000000
RS	27	0.439282	1.000000	966.176256	0.021763	0.000000
RS	28	0.474011	1.000000	992.900353	0.022365	0.000000
RS	29	0.510976	1.000000	1018.057993	0.022931	0.000000
RS	30	0.550322	1.000000	1041.342621	0.023456	0.000000
RS	31	0.592202	1.000000	1062.433343	0.023931	0.000000
RS	32	0.636779	1.000000	1080.998207	0.024349	0.000000
RS	33	0.684227	1.000000	1096.698330	0.024703	0.000000
RS	34	0.734730	1.000000	1109.192940	0.024984	0.000000
RS	35	0.788485	1.000000	1118.145352	0.025186	0.000000
RS	36	0.845702	1.000000	1123.229910	0.025300	0.000000
RS	37	0.906604	1.000000	1124.139833	0.025321	0.000000
RS	38	0.971428	1.000000	1120.595919	0.025241	0.000000
RS	39	1.040426	1.000000	1112.355951	0.025055	0.000000
RS	40	1.113868	1.000000	1099.224635	0.024759	0.000000
RS	41	1.192040	1.000000	1081.063774	0.024350	0.000000
RS	42	1.275245	1.000000	1057.802372	0.023826	0.000000
RS	43	1.363809	1.000000	1029.446229	0.023188	0.000000
RS	44	1.458076	1.000000	996.086553	0.022436	0.000000
RS	45	1.558414	1.000000	957.907054	0.021576	0.000000
RS	46	1.665214	1.000000	915.188929	0.020614	0.000000
RS	47	1.778891	1.000000	868.313150	0.019558	0.000000
RS	48	1.899889	1.000000	817.759496	0.018420	0.000000
RS	49	2.028679	1.000000	764.101825	0.017211	0.000000
RS	50	2.165763	1.000000	707.999225	0.015947	0.000000
RS	51	2.311675	1.000000	650.182849	0.014645	0.000000
RS	52	2.466983	1.000000	591.438481	0.013322	0.000000
RS	53	2.632293	1.000000	532.585153	0.011996	0.000000
RS	54	2.808249	1.000000	474.450471	0.010687	0.000000
RS	55	2.995536	1.000000	417.843614	0.009412	0.000000
RS	56	3.194884	1.000000	363.527296	0.008188	0.000000
RS	57	3.407070	1.000000	312.190233	0.007032	0.000000
RS	58	3.632920	1.000000	264.421830	0.005956	0.000000
RS	59	3.873315	1.000000	220.690837	0.004971	0.000000
RS	60	4.129191	1.000000	181.329595	0.004084	0.000000
RS	61	4.401545	1.000000	146.525219	0.003300	0.000000
RS	62	4.691438	1.000000	116.318575	0.002620	0.000000
RS	63	5.000000	1.000000	328.658662	0.007403	0.000000
PA	4+25*2+4+6 0.201341218 0.040268244 5.000000000 1.000000000 1.000000000 1.000000000 1.000000000 1.000000000 1.000000000 1.000000000 1.000000000 1.000000000 1.000000000 1.000000000 1.000000000 1.000000000 1.000000000 1.000000000 1.000000000 1.000000000 1.000000000 1.000000000 1.000000000 1.000000000 1.000000000 1.000000000 1.000000000 1.000000000 1.000000000 1.000000000 1.000000000
//
IT	4627
RD	1
LK	-493920.108197
QD	-354.020886 -> -285.623088
RI	0.0258241602
TR	0.202613	0.041949
MT	4.889603
MM	C_pi: 0.988922, n_recomb: 45709.925458
RS	0	0.000000	0.877738	325.500495	0.007121	0.000569
RS	1	0.006403	0.877738	343.792096	0.007521	0.002475
RS	2	0.013216	0.877738	362.939838	0.007940	0.003808
RS	3	0.020465	0.877738	382.961182	0.008378	0.004745
RS	4	0.028178	0.845966	418.965163	0.009166	0.005717
RS	5	0.036385	0.845966	441.428612	0.009657	0.006806
RS	6	0.045118	0.855511	459.646311	0.010056	0.007931
RS	7	0.054409	0.855511	483.723106	0.010582	0.008944
RS	8	0.064296	0.908318	479.298944	0.010486	0.009681
RS	9	0.074816	0.908318	504.043627	0.011027	0.010045
RS	10	0.086009	0.984901	488.730729	0.010692	0.010054
RS	11	0.097919	0.984901	513.706768	0.011238	0.009870
RS	12	0.110592	1.053093	504.823097	0.011044	0.009715
RS	13	0.124076	1.053093	530.249974	0.011600	0.009692
RS	14	0.138423	1.099075	533.375910	0.011669	0.009788
RS	15	0.153689	1.099075	559.635071	0.012243	0.009966
RS	16	0.169932	1.123817	573.843789	0.012554	0.010212
RS	17	0.187216	1.123817	601.196637	0.013152	0.010539
RS	18	0.205606	1.128477	626.653094	0.013709	0.010974
RS	19	0.225173	1.128477	655.228379	0.014334	0.011541
RS	20	0.245994	1.115810	692.032123	0.015140	0.012261
RS	21	0.268148	1.115810	721.753705	0.015790	0.013147
RS	22	0.291720	1.090905	768.754485	0.016818	0.014208
RS	23	0.316801	1.090905	799.230120	0.017485	0.015443
RS	24	0.343488	1.059650	853.826512	0.018679	0.016842
RS	25	0.371884	1.059650	884.257907	0.019345	0.018378
RS	26	0.402099	1.027645	942.218321	0.020613	0.020015
RS	27	0.434248	1.027645	971.371333	0.021251	0.021704
RS	28	0.468455	0.999447	1027.089328	0.022470	0.023382
RS	29	0.504852	0.999447	1053.369940	0.023045	0.024983
RS	30	0.543580	0.977932	1100.996017	0.024087	0.026438
RS	31	0.584788	0.977932	1122.638471	0.024560	0.027691
RS	32	0.628634	0.963921	1157.783333	0.025329	0.028705
RS	33	0.675288	0.963921	1173.075087	0.025663	0.029462
RS	34	0.724929	0.956532	1193.752749	0.026116	0.029964
RS	35	0.777748	0.956532	1201.196488	0.026279	0.030223
RS	36	0.833950	0.954174	1207.255378	0.026411	0.030256
RS	37	0.893749	0.954174	1205.657757	0.026376	0.030081
RS	38	0.957378	0.955327	1197.788324	0.026204	0.029718
RS	39	1.025081	0.955327	1186.328292	0.025953	0.029183
RS	40	1.097118	0.958681	1165.666816	0.025501	0.028496
RS	41	1.173769	0.958681	1143.959513	0.025027	0.027676
RS	42	1.255327	0.963106	1111.954719	0.024326	0.026740
RS	43	1.342107	0.963106	1080.110071	0.023630	0.025707
RS	44	1.434443	0.967690	1038.379549	0.022717	0.024592
RS	45	1.532692	0.967690	997.063628	0.021813	0.023408
RS	46	1.637231	0.971796	947.324552	0.020725	0.022166
RS	47	1.748465	0.971796	897.820761	0.019642	0.020877
RS	48	1.866820	0.975054	841.977151	0.018420	0.019549
RS	49	1.992753	0.975054	786.214890	0.017200	0.018191
RS	50	2.126750	0.977296	726.480502	0.015893	0.016812
RS	51	2.269326	0.977296	666.989023	0.014592	0.015423
RS	52	2.421031	0.978511	605.919273	0.013256	0.014035
RS	53	2.582450	0.978511	545.674572	0.011938	0.012660
RS	54	2.754205	0.978686	486.119446	0.010635	0.011309
RS	55	2.936956	0.978686	428.254687	0.009369	0.009996
RS	56	3.131409	0.978686	372.743545	0.008155	0.008735
RS	57	3.338313	0.978686	320.280652	0.007007	0.007536
RS	58	3.558464	0.981073	270.875374	0.005926	0.006415
RS	59	3.792712	0.981073	226.401419	0.004953	0.005380
RS	60	4.041958	0.981073	186.326327	0.004076	0.004442
RS	61	4.307163	0.981073	150.842858	0.003300	0.003606
RS	62	4.589349	0.981073	119.997778	0.002625	0.002875
RS	63	4.889603	0.981073	342.429859	0.007491	0.008220
PA	4+25*2+4+6 0.202613227 0.041949364 4.889602661 0.877737999 0.845966339 0.855510712 0.908317566 0.984901428 1.053092957 1.099075317 1.123817444 1.128476620 1.115810394 1.090905190 1.059650421 1.027645111 0.999446869 0.977931976 0.963921070 0.956531525 0.954174042 0.955327034 0.958681107 0.963106155 0.967689514 0.971796036 0.975053787 0.977295876 0.978510857 0.978686333 0.981073439
//
IT	4056
RD	2
LK	-493796.245304
QD	-295.414712 -> -248.949827
RI	0.0266380651
TR	0.201988	0.043137
MT	4.855059
MM	C_pi: 0.987064, n_recomb: 46890.437052
RS	0	0.000000	0.835424	349.927361	0.007463	0.000579
RS	1	0.006391	0.835424	369.416877	0.007878	0.002522
RS	2	0.013191	0.835424	389.798705	0.008313	0.003894
RS	3	0.020425	0.835424	411.088311	0.008767	0.004871
RS	4	0.028122	0.753256	480.306563	0.010243	0.006136
RS	5	0.036310	0.753256	505.395598	0.010778	0.007393
RS	6	0.045022	0.753493	531.254243	0.011330	0.008629
RS	7	0.054290	0.753493	558.193664	0.011904	0.009846
RS	8	0.064151	0.831955	531.110380	0.011327	0.010159
RS	9	0.074642	0.831955	557.879454	0.011898	0.010678
RS	10	0.085804	0.960943	507.409387	0.010821	0.009999
RS	11	0.097679	0.960943	533.139122	0.011370	0.009973
RS	12	0.110313	1.085657	495.826156	0.010574	0.009324
RS	13	0.123755	1.085657	520.974065	0.011110	0.009425
RS	14	0.138055	1.176214	505.122249	0.010772	0.009214
RS	15	0.153270	1.176214	530.459002	0.011313	0.009451
RS	16	0.169456	1.229199	532.778592	0.011362	0.009518
RS	17	0.186678	1.229199	558.906980	0.011919	0.009851
RS	18	0.205000	1.242854	579.403849	0.012357	0.010222
RS	19	0.224493	1.242854	606.800331	0.012941	0.010740
RS	20	0.245232	1.221004	646.111130	0.013779	0.011510
RS	21	0.267296	1.221004	675.035781	0.014396	0.012295
RS	22	0.290771	1.174293	732.161507	0.015614	0.013524
RS	23	0.315745	1.174293	762.467848	0.016261	0.014617
RS	24	0.342316	1.115591	834.141472	0.017789	0.016307
RS	25	0.370585	1.115591	865.089586	0.018449	0.017676
RS	26	0.400661	1.056580	944.997155	0.020153	0.019714
RS	27	0.432659	1.056580	975.150974	0.020796	0.021230
RS	28	0.466702	1.005903	1053.994908	0.022478	0.023360
RS	29	0.502921	1.005903	1081.325198	0.023061	0.024803
RS	30	0.541455	0.968324	1148.840103	0.024501	0.026673
RS	31	0.582451	0.968324	1171.078714	0.024975	0.027796
RS	32	0.626068	0.944650	1219.595476	0.026009	0.029107
RS	33	0.672472	0.944650	1234.677087	0.026331	0.029768
RS	34	0.721842	0.932825	1261.339017	0.026900	0.030420
RS	35	0.774367	0.932825	1267.676518	0.027035	0.030612
RS	36	0.830249	0.929812	1273.400084	0.027157	0.030668
RS	37	0.889703	0.929812	1269.950443	0.027083	0.030454
RS	38	0.952956	0.932869	1257.300500	0.026814	0.030027
RS	39	1.020252	0.932869	1243.547525	0.026520	0.029478
RS	40	1.091850	0.939708	1215.669889	0.025926	0.028685
RS	41	1.168023	0.939708	1191.586227	0.025412	0.027871
RS	42	1.249064	0.948352	1151.761536	0.024563	0.026825
RS	43	1.335285	0.948352	1117.765897	0.023838	0.025815
RS	44	1.427016	0.957177	1068.974147	0.022797	0.024609
RS	45	1.524610	0.957177	1025.921423	0.021879	0.023459
RS	46	1.628441	0.965034	970.621130	0.020700	0.022158
RS	47	1.738909	0.965034	919.839790	0.019617	0.020908
RS	48	1.856436	0.971236	860.115301	0.018343	0.019552
RS	49	1.981475	0.971236	803.453259	0.017135	0.018234
RS	50	2.114506	0.975472	741.304899	0.015809	0.016852
RS	51	2.256038	0.975472	681.128795	0.014526	0.015498
RS	52	2.406616	0.977727	618.683274	0.013194	0.014122
RS	53	2.566818	0.977727	557.787868	0.011896	0.012772
RS	54	2.737259	0.977973	497.477487	0.010609	0.011439
RS	55	2.918593	0.977973	438.841356	0.009359	0.010139
RS	56	3.111516	0.977973	382.507203	0.008157	0.008885
RS	57	3.316769	0.977973	329.182727	0.007020	0.007689
RS	58	3.535140	0.982983	278.214374	0.005933	0.006550
RS	59	3.767467	0.982983	233.112075	0.004971	0.005515
RS	60	4.014643	0.982983	192.361845	0.004102	0.004571
RS	61	4.277617	0.982983	156.177370	0.003331	0.003726
RS	62	4.557397	0.982983	124.626739	0.002658	0.002984
RS	63	4.855059	0.982983	360.250520	0.007683	0.008677
PA	4+25*2+4+6 0.201988113 0.043136863 4.855058502 0.835423798 0.753256439 0.753493252 0.831955121 0.960943336 1.085656630 1.176213597 1.229198908 1.242853991 1.221003949 1.174292786 1.115591058 1.056579775 1.005903485 0.968323803 0.944650481 0.932824763 0.929812291 0.932869137 0.939708185 0.948351538 0.957177209 0.965034271 0.971236149 0.975471909 0.977726985 0.977973255 0.982983224
//
IT	3944
RD	3
LK	-493709.241390
QD	-262.238731 -> -226.281521
RI	0.0264943052
TR	0.200411	0.044029
MT	4.859929
MM	C_pi: 0.991986, n_recomb: 48072.547814
RS	0	0.000000	0.841427	356.100608	0.007408	0.000575
RS	1	0.006393	0.841427	375.961316	0.007821	0.002499
RS	2	0.013194	0.841427	396.734499	0.008253	0.003846
RS	3	0.020431	0.841427	418.436418	0.008704	0.004788
RS	4	0.028130	0.701306	528.693866	0.010998	0.006432
RS	5	0.036321	0.701306	555.856972	0.011563	0.007773
RS	6	0.045035	0.684221	598.456241	0.012449	0.009224
RS	7	0.054307	0.684221	628.005268	0.013064	0.010597
RS	8	0.064172	0.773452	582.985906	0.012127	0.010602
RS	9	0.074667	0.773452	611.776413	0.012726	0.011253
RS	10	0.085833	0.938062	529.579286	0.011016	0.010007
RS	11	0.097713	0.938062	556.268862	0.011571	0.010110
RS	12	0.110353	1.108455	494.622632	0.010289	0.009057
RS	13	0.123800	1.108455	519.854491	0.010814	0.009252
RS	14	0.138107	1.239952	488.404089	0.010160	0.008787
RS	15	0.153329	1.239952	513.262776	0.010677	0.009073
RS	16	0.169524	1.322234	505.640846	0.010518	0.008982
RS	17	0.186754	1.322234	530.987028	0.011046	0.009325
RS	18	0.205085	1.347618	546.719608	0.011373	0.009624
RS	19	0.224589	1.347618	573.300904	0.011926	0.010112
RS	20	0.245339	1.319087	613.500427	0.012762	0.010894
RS	21	0.267416	1.319087	641.864623	0.013352	0.011612
RS	22	0.290905	1.252755	705.986793	0.014686	0.012946
RS	23	0.315894	1.252755	736.231613	0.015315	0.013942
RS	24	0.342482	1.169097	820.998424	0.017078	0.015839
RS	25	0.370769	1.169097	852.489175	0.017733	0.017094
RS	26	0.400864	1.086168	950.301826	0.019768	0.019435
RS	27	0.432884	1.086168	981.469724	0.020416	0.020838
RS	28	0.466950	1.016378	1079.977654	0.022466	0.023324
RS	29	0.503194	1.016378	1108.413145	0.023057	0.024667
RS	30	0.541755	0.965790	1193.180269	0.024820	0.026866
RS	31	0.582781	0.965790	1216.140793	0.025298	0.027910
RS	32	0.626430	0.934775	1276.151094	0.026546	0.029453
RS	33	0.672870	0.934775	1291.237938	0.026860	0.030055
RS	34	0.722278	0.920010	1322.623887	0.027513	0.030812
RS	35	0.774844	0.920010	1328.185089	0.027629	0.030964
RS	36	0.830772	0.917143	1332.872897	0.027726	0.031015
RS	37	0.890274	0.917143	1328.035380	0.027626	0.030778
RS	38	0.953581	0.922409	1310.427030	0.027259	0.030275
RS	39	1.020934	0.922409	1294.976362	0.026938	0.029720
RS	40	1.092593	0.932721	1260.166842	0.026214	0.028820
RS	41	1.168834	0.932721	1234.398053	0.025678	0.028017
RS	42	1.249948	0.945411	1187.366550	0.024699	0.026865
RS	43	1.336247	0.945411	1151.947208	0.023963	0.025880
RS	44	1.428064	0.958252	1096.870979	0.022817	0.024591
RS	45	1.525750	0.958252	1052.776059	0.021900	0.023475
RS	46	1.629682	0.969630	992.700169	0.020650	0.022121
RS	47	1.740257	0.969630	941.242279	0.019580	0.020911
RS	48	1.857901	0.978571	878.315432	0.018271	0.019532
RS	49	1.983066	0.978571	821.219138	0.017083	0.018253
RS	50	2.116233	0.984627	757.162609	0.015750	0.016873
RS	51	2.257913	0.984627	696.613080	0.014491	0.015553
RS	52	2.408650	0.987787	633.106629	0.013170	0.014191
RS	53	2.569023	0.987787	571.719334	0.011893	0.012866
RS	54	2.739649	0.987995	510.801404	0.010626	0.011551
RS	55	2.921183	0.987995	451.415942	0.009390	0.010265
RS	56	3.114321	0.987995	394.228518	0.008201	0.009019
RS	57	3.319807	0.987995	339.966307	0.007072	0.007826
RS	58	3.538429	0.995757	287.259526	0.005976	0.006670
RS	59	3.771027	0.995757	241.402346	0.005022	0.005636
RS	60	4.018495	0.995757	199.828135	0.004157	0.004689
RS	61	4.281783	0.995757	162.779910	0.003386	0.003837
RS	62	4.561902	0.995757	130.355127	0.002712	0.003085
RS	63	4.859929	0.995757	382.194064	0.007950	0.009118
PA	4+25*2+4+6 0.200410562 0.044028520 4.859928835 0.841427100 0.701306345 0.684220731 0.773451930 0.938061987 1.108455319 1.239952238 1.322233788 1.347618337 1.319087068 1.252754721 1.169097246 1.086167910 1.016377650 0.965789698 0.934774937 0.920010361 0.917143463 0.922408593 0.932721376 0.945411274 0.958251502 0.969630391 0.978570604 0.984627284 0.987787472 0.987995239 0.995756920
//
IT	4151
RD	4
LK	-493640.496328
QD	-240.031333 -> -209.990700
RI	0.0255214923
TR	0.198362	0.044738
MT	4.886032
MM	C_pi: 1.001229, n_recomb: 49275.576024
RS	0	0.000000	0.877013	350.547794	0.007114	0.000564
RS	1	0.006402	0.877013	370.244369	0.007514	0.002439
RS	2	0.013213	0.877013	390.862822	0.007932	0.003726
RS	3	0.020461	0.877013	412.421977	0.008370	0.004594
RS	4	0.028172	0.674998	564.317701	0.011452	0.006622
RS	5	0.036377	0.674998	593.070744	0.012036	0.007982
RS	6	0.045108	0.636981	659.696210	0.013388	0.009725
RS	7	0.054397	0.636981	691.591711	0.014035	0.011214
RS	8	0.064281	0.728954	633.607521	0.012858	0.011017
RS	9	0.074798	0.728954	664.367466	0.013483	0.011776
RS	10	0.085988	0.918216	553.444515	0.011232	0.010062
RS	11	0.097894	0.918216	581.206405	0.011795	0.010267
RS	12	0.110563	1.125655	498.135678	0.010109	0.008877
RS	13	0.124042	1.125655	523.677790	0.010628	0.009143
RS	14	0.138385	1.294150	478.904582	0.009719	0.008467
RS	15	0.153646	1.294150	503.576135	0.010220	0.008789
RS	16	0.169883	1.405718	487.381351	0.009891	0.008563
RS	17	0.187160	1.405718	512.249631	0.010396	0.008914
RS	18	0.205543	1.444696	523.546933	0.010625	0.009141
RS	19	0.225103	1.444696	549.580695	0.011153	0.009608
RS	20	0.245915	1.411478	589.869036	0.011971	0.010383
RS	21	0.268060	1.411478	617.865123	0.012539	0.011052
RS	22	0.291622	1.327229	687.194932	0.013946	0.012453
RS	23	0.316692	1.327229	717.484852	0.014561	0.013377
RS	24	0.343367	1.220419	812.926687	0.016498	0.015427
RS	25	0.371750	1.220419	845.005891	0.017149	0.016600
RS	26	0.401950	1.115681	958.193603	0.019446	0.019180
RS	27	0.434084	1.115681	990.407705	0.020099	0.020502
RS	28	0.468274	1.028981	1106.389817	0.022453	0.023280
RS	29	0.504653	1.028981	1135.989845	0.023054	0.024554
RS	30	0.543361	0.967299	1236.361884	0.025091	0.027028
RS	31	0.584547	0.967299	1260.150579	0.025574	0.028020
RS	32	0.628370	0.930335	1330.493049	0.027001	0.029751
RS	33	0.674997	0.930335	1345.749002	0.027311	0.030317
RS	34	0.724610	0.913479	1381.092965	0.028028	0.031149
RS	35	0.777399	0.913479	1386.112713	0.028130	0.031277
RS	36	0.833568	0.911170	1389.354587	0.028196	0.031308
RS	37	0.893332	0.911170	1383.443975	0.028076	0.031059
RS	38	0.956922	0.918756	1360.808604	0.027616	0.030474
RS	39	1.024582	0.918756	1344.046435	0.027276	0.029921
RS	40	1.096574	0.932477	1302.526418	0.026434	0.028916
RS	41	1.173175	0.932477	1275.500327	0.025885	0.028128
RS	42	1.254680	0.949061	1221.680472	0.024793	0.026876
RS	43	1.341402	0.949061	1185.262742	0.024054	0.025917
RS	44	1.433676	0.965738	1124.399717	0.022819	0.024552
RS	45	1.531857	0.965738	1079.640419	0.021910	0.023470
RS	46	1.636324	0.980467	1015.260390	0.020604	0.022071
RS	47	1.747478	0.980467	963.422130	0.019552	0.020898
RS	48	1.865747	0.991990	897.667207	0.018217	0.019502
RS	49	1.991588	0.991990	840.333621	0.017054	0.018261
RS	50	2.125485	0.999732	774.615984	0.015720	0.016884
RS	51	2.267953	0.999732	713.789106	0.014486	0.015597
RS	52	2.419542	1.003687	649.340975	0.013178	0.014250
RS	53	2.580835	1.003687	587.467571	0.011922	0.012950
RS	54	2.752454	1.003758	525.963605	0.010674	0.011654
RS	55	2.935059	1.003758	465.759338	0.009452	0.010381
RS	56	3.129354	1.003758	407.624550	0.008272	0.009142
RS	57	3.336087	1.003758	352.309870	0.007150	0.007953
RS	58	3.556054	1.014343	297.686770	0.006041	0.006779
RS	59	3.790103	1.014343	250.943911	0.005093	0.005747
RS	60	4.039135	1.014343	208.408898	0.004229	0.004798
RS	61	4.304109	1.014343	170.358315	0.003457	0.003941
RS	62	4.586046	1.014343	136.922978	0.002779	0.003181
RS	63	4.886032	1.014343	407.317397	0.008266	0.009548
PA	4+25*2+4+6 0.198361998 0.044738174 4.886031968 0.877013235 0.674997726 0.636980623 0.728954191 0.918215609 1.125655481 1.294150246 1.405717626 1.444696373 1.411478111 1.327228787 1.220418958 1.115681361 1.028981370 0.967299297 0.930335412 0.913479068 0.911170437 0.918756173 0.932476760 0.949061009 0.965738299 0.980466624 0.991989629 0.999731555 1.003686542 1.003758203 1.014342976
//
IT	4297
RD	5
LK	-493582.365843
QD	-223.222407 -> -197.026123
RI	0.0240964143
TR	0.196101	0.045333
MT	4.923552
MM	C_pi: 1.013000, n_recomb: 50490.120816
RS	0	0.000000	0.930999	338.911863	0.006712	0.000548
RS	1	0.006414	0.930999	358.149268	0.007093	0.002361
RS	2	0.013240	0.930999	378.309688	0.007493	0.003577
RS	3	0.020504	0.930999	399.415137	0.007911	0.004357
RS	4	0.028233	0.665216	588.847652	0.011663	0.006727
RS	5	0.036459	0.665216	618.792081	0.012256	0.008062
RS	6	0.045212	0.604439	714.565570	0.014153	0.010144
RS	7	0.054526	0.604439	748.566236	0.014826	0.011713
RS	8	0.064438	0.694669	682.412233	0.013516	0.011406
RS	9	0.074985	0.694669	715.070451	0.014163	0.012254
RS	10	0.086209	0.901298	578.075027	0.011449	0.010148
RS	11	0.098154	0.901298	606.968227	0.012022	0.010434
RS	12	0.110864	1.139095	504.616920	0.009994	0.008759
RS	13	0.124389	1.139095	530.612117	0.010509	0.009078
RS	14	0.138782	1.340873	474.100840	0.009390	0.008223
RS	15	0.154099	1.340873	498.776936	0.009879	0.008574
RS	16	0.170398	1.481201	474.966251	0.009407	0.008228
RS	17	0.187742	1.481201	499.562921	0.009894	0.008586
RS	18	0.206199	1.535158	506.703834	0.010036	0.008744
RS	19	0.225839	1.535158	532.376334	0.010544	0.009195
RS	20	0.246740	1.498931	572.300004	0.011335	0.009952
RS	21	0.268981	1.498931	600.064992	0.011885	0.010584
RS	22	0.292648	1.398210	673.453717	0.013338	0.012026
RS	23	0.317834	1.398210	703.864247	0.013941	0.012895
RS	24	0.344636	1.269677	808.352399	0.016010	0.015061
RS	25	0.373156	1.269677	841.048501	0.016658	0.016170
RS	26	0.403506	1.144699	967.866516	0.019169	0.018944
RS	27	0.435802	1.144699	1001.143120	0.019828	0.020205
RS	28	0.470171	1.042649	1133.089420	0.022442	0.023229
RS	29	0.506743	1.042649	1163.891025	0.023052	0.024453
RS	30	0.545662	0.971177	1278.748282	0.025327	0.027163
RS	31	0.587077	0.971177	1303.438530	0.025816	0.028119
RS	32	0.631148	0.929161	1383.355297	0.027399	0.030010
RS	33	0.678047	0.929161	1398.896058	0.027706	0.030551
RS	34	0.727953	0.910722	1437.713282	0.028475	0.031442
RS	35	0.781061	0.910722	1442.357114	0.028567	0.031554
RS	36	0.837575	0.909186	1443.911142	0.028598	0.031557
RS	37	0.897715	0.909186	1437.146980	0.028464	0.031302
RS	38	0.961712	0.919105	1409.483288	0.027916	0.030637
RS	39	1.029813	0.919105	1391.673529	0.027563	0.030089
RS	40	1.102284	0.936134	1343.638464	0.026612	0.028984
RS	41	1.179402	0.936134	1315.638923	0.026057	0.028213
RS	42	1.261467	0.956464	1255.352265	0.024863	0.026869
RS	43	1.348797	0.956464	1218.207167	0.024128	0.025937
RS	44	1.441727	0.976819	1151.919332	0.022815	0.024502
RS	45	1.540619	0.976819	1106.723402	0.021920	0.023455
RS	46	1.645854	0.994745	1038.367140	0.020566	0.022015
RS	47	1.757839	0.994745	986.313151	0.019535	0.020879
RS	48	1.877007	1.008715	917.977040	0.018181	0.019469
RS	49	2.003819	1.008715	860.501406	0.017043	0.018264
RS	50	2.138766	1.018024	793.274961	0.015711	0.016892
RS	51	2.282368	1.018024	732.201230	0.014502	0.015636
RS	52	2.435181	1.022676	666.876281	0.013208	0.014305
RS	53	2.597796	1.022676	604.493816	0.011973	0.013028
RS	54	2.770842	1.022526	542.408661	0.010743	0.011751
RS	55	2.954988	1.022526	481.320621	0.009533	0.010490
RS	56	3.150945	1.022526	422.162107	0.008361	0.009259
RS	57	3.359472	1.022526	365.709230	0.007243	0.008073
RS	58	3.581375	1.035966	309.039426	0.006121	0.006882
RS	59	3.817511	1.035966	261.320819	0.005176	0.005853
RS	60	4.068793	1.035966	217.733851	0.004312	0.004902
RS	61	4.336194	1.035966	178.590471	0.003537	0.004040
RS	62	4.620747	1.035966	144.056596	0.002853	0.003273
RS	63	4.923552	1.035966	434.697426	0.008610	0.009967
PA	4+25*2+4+6 0.196101396 0.045333253 4.923551738 0.930998541 0.665216279 0.604438648 0.694668715 0.901298373 1.139095273 1.340873275 1.481201269 1.535157984 1.498930914 1.398209812 1.269676781 1.144698678 1.042649099 0.971176517 0.929160710 0.910722277 0.909185732 0.919104898 0.936133921 0.956463782 0.976818847 0.994745242 1.008715291 1.018023838 1.022676236 1.022526212 1.035965670
//
IT	4213
RD	6
LK	-493531.326851
QD	-209.466043 -> -186.066752
RI	0.0225188331
TR	0.193777	0.045856
MT	4.966759
MM	C_pi: 1.026105, n_recomb: 51704.079000
RS	0	0.000000	0.996091	325.004010	0.006286	0.000532
RS	1	0.006429	0.996091	343.653709	0.006647	0.002279
RS	2	0.013271	0.996091	363.221553	0.007025	0.003424
RS	3	0.020553	0.996091	383.732658	0.007422	0.004117
RS	4	0.028303	0.666571	604.289970	0.011687	0.006764
RS	5	0.036551	0.666571	635.101022	0.012283	0.008048
RS	6	0.045330	0.581923	763.182123	0.014761	0.010489
RS	7	0.054673	0.581923	799.074021	0.015455	0.012112
RS	8	0.064617	0.667794	729.152920	0.014102	0.011769
RS	9	0.075200	0.667794	763.630499	0.014769	0.012690
RS	10	0.086463	0.886801	602.940938	0.011661	0.010255
RS	11	0.098450	0.886801	632.991743	0.012243	0.010605
RS	12	0.111208	1.149713	513.021056	0.009922	0.008683
RS	13	0.124786	1.149713	539.560268	0.010436	0.009044
RS	14	0.139237	1.381415	472.459829	0.009138	0.008035
RS	15	0.154617	1.381415	497.268792	0.009618	0.008408
RS	16	0.170986	1.549740	466.518649	0.009023	0.007956
RS	17	0.188408	1.549740	490.984501	0.009496	0.008319
RS	18	0.206949	1.619715	494.189369	0.009558	0.008411
RS	19	0.226682	1.619715	519.629224	0.010050	0.008850
RS	20	0.247684	1.581962	558.890760	0.010809	0.009583
RS	21	0.270036	1.581962	586.518067	0.011344	0.010184
RS	22	0.293824	1.466063	663.151191	0.012826	0.011651
RS	23	0.319143	1.466063	693.728605	0.013417	0.012475
RS	24	0.346089	1.317000	806.071153	0.015590	0.014730
RS	25	0.374767	1.317000	839.392274	0.016235	0.015788
RS	26	0.405289	1.173011	978.535491	0.018926	0.018723
RS	27	0.437773	1.173011	1012.872118	0.019590	0.019936
RS	28	0.472345	1.056784	1159.649411	0.022429	0.023171
RS	29	0.509140	1.056784	1191.667823	0.023048	0.024357
RS	30	0.548300	0.976457	1320.193949	0.025534	0.027272
RS	31	0.589978	0.976457	1345.832309	0.026030	0.028203
RS	32	0.634336	0.930003	1434.794550	0.027750	0.030234
RS	33	0.681545	0.930003	1450.701872	0.028058	0.030758
RS	34	0.731789	0.910300	1492.680769	0.028870	0.031697
RS	35	0.785263	0.910300	1497.069454	0.028955	0.031800
RS	36	0.842175	0.909631	1496.815331	0.028950	0.031772
RS	37	0.902746	0.909631	1489.357902	0.028805	0.031515
RS	38	0.967210	0.921840	1456.714888	0.028174	0.030772
RS	39	1.035819	0.921840	1438.048218	0.027813	0.030231
RS	40	1.108839	0.942054	1383.692101	0.026762	0.029034
RS	41	1.186553	0.942054	1354.919448	0.026205	0.028280
RS	42	1.269263	0.965974	1288.445294	0.024920	0.026852
RS	43	1.357290	0.965974	1250.757456	0.024191	0.025945
RS	44	1.450977	0.989850	1179.339858	0.022809	0.024450
RS	45	1.550686	0.989850	1133.855089	0.021930	0.023434
RS	46	1.656806	1.010828	1061.778852	0.020536	0.021959
RS	47	1.769747	1.010828	1009.608748	0.019527	0.020858
RS	48	1.889950	1.027115	938.879468	0.018159	0.019437
RS	49	2.017880	1.027115	881.312437	0.017045	0.018266
RS	50	2.154034	1.037879	812.690345	0.015718	0.016900
RS	51	2.298942	1.037879	751.378664	0.014532	0.015674
RS	52	2.453165	1.043139	685.226648	0.013253	0.014358
RS	53	2.617304	1.043139	622.312711	0.012036	0.013102
RS	54	2.791994	1.042691	559.658042	0.010824	0.011844
RS	55	2.977915	1.042691	497.640642	0.009625	0.010595
RS	56	3.175788	1.042691	437.408448	0.008460	0.009371
RS	57	3.386382	1.042691	379.763798	0.007345	0.008189
RS	58	3.610515	1.058982	320.962194	0.006208	0.006980
RS	59	3.849057	1.058982	272.213881	0.005265	0.005953
RS	60	4.102935	1.058982	227.521742	0.004400	0.005001
RS	61	4.373134	1.058982	187.233472	0.003621	0.004135
RS	62	4.660703	1.058982	151.550526	0.002931	0.003361
RS	63	4.966759	1.058982	463.636148	0.008967	0.010377
PA	4+25*2+4+6 0.193777068 0.045855639 4.966759405 0.996090910 0.666570722 0.581922995 0.667794238 0.886801285 1.149713023 1.381414968 1.549739826 1.619715121 1.581961522 1.466063076 1.316999539 1.173011132 1.056783751 0.976456703 0.930003407 0.910300171 0.909630538 0.921839662 0.942053858 0.965973909 0.989849607 1.010828400 1.027115195 1.037878961 1.043139006 1.042690508 1.058982065
//
IT	4643
RD	7
LK	-493485.556721
QD	-197.677600 -> -176.478257
RI	0.0209655753
TR	0.191471	0.046331
MT	5.012329
MM	C_pi: 1.039805, n_recomb: 52908.515419
RS	0	0.000000	1.067148	311.054887	0.005879	0.000516
RS	1	0.006444	1.067148	329.092500	0.006220	0.002201
RS	2	0.013303	1.067148	348.039725	0.006578	0.003279
RS	3	0.020604	1.067148	367.924376	0.006954	0.003895
RS	4	0.028376	0.675755	612.572624	0.011578	0.006748
RS	5	0.036648	0.675755	643.986628	0.012172	0.007967
RS	6	0.045454	0.566459	805.914819	0.015232	0.010769
RS	7	0.054827	0.566459	843.510129	0.015943	0.012426
RS	8	0.064804	0.646376	773.757788	0.014624	0.012107
RS	9	0.075424	0.646376	809.974586	0.015309	0.013087
RS	10	0.086728	0.874226	627.743815	0.011865	0.010373
RS	11	0.098761	0.874226	658.958957	0.012455	0.010776
RS	12	0.111569	1.158095	522.699959	0.009879	0.008639
RS	13	0.125202	1.158095	549.841539	0.010392	0.009033
RS	14	0.139714	1.416721	473.019778	0.008940	0.007889
RS	15	0.155161	1.416721	498.049493	0.009413	0.008278
RS	16	0.171603	1.612121	460.863263	0.008711	0.007732
RS	17	0.189105	1.612121	485.296800	0.009172	0.008099
RS	18	0.207735	1.698954	484.722299	0.009162	0.008129
RS	19	0.227565	1.698954	510.019360	0.009640	0.008557
RS	20	0.248673	1.661008	548.404228	0.010365	0.009262
RS	21	0.271142	1.661008	575.957007	0.010886	0.009837
RS	22	0.295058	1.531105	655.222122	0.012384	0.011318
RS	23	0.320515	1.531105	685.991868	0.012966	0.012104
RS	24	0.347613	1.362554	805.253515	0.015220	0.014428
RS	25	0.376457	1.362554	839.192770	0.015861	0.015443
RS	26	0.407159	1.200558	989.621260	0.018704	0.018513
RS	27	0.439840	1.200558	1025.001577	0.019373	0.019686
RS	28	0.474627	1.071070	1185.701135	0.022410	0.023105
RS	29	0.511656	1.071070	1218.936043	0.023039	0.024262
RS	30	0.551070	0.982591	1360.494827	0.025714	0.027360
RS	31	0.593025	0.982591	1387.109878	0.026217	0.028272
RS	32	0.637683	0.932135	1484.734920	0.028062	0.030426
RS	33	0.685219	0.932135	1501.068784	0.028371	0.030940
RS	34	0.735818	0.911365	1546.015893	0.029221	0.031919
RS	35	0.789678	0.911365	1550.241832	0.029300	0.032017
RS	36	0.847008	0.911592	1548.134531	0.029261	0.031957
RS	37	0.908032	0.911592	1540.107377	0.029109	0.031702
RS	38	0.972989	0.926013	1502.577482	0.028400	0.030886
RS	39	1.042132	0.926013	1483.198968	0.028033	0.030354
RS	40	1.115730	0.949274	1422.723033	0.026890	0.029070
RS	41	1.194071	0.949274	1393.325927	0.026335	0.028334
RS	42	1.277461	0.976626	1320.918388	0.024966	0.026828
RS	43	1.366223	0.976626	1282.820429	0.024246	0.025948
RS	44	1.460706	1.003865	1206.529684	0.022804	0.024397
RS	45	1.561277	1.003865	1160.857347	0.021941	0.023412
RS	46	1.668328	1.027751	1085.277437	0.020512	0.021907
RS	47	1.782278	1.027751	1033.054720	0.019525	0.020839
RS	48	1.903571	1.046228	960.086542	0.018146	0.019409
RS	49	2.032680	1.046228	902.456340	0.017057	0.018269
RS	50	2.170109	1.058340	832.532264	0.015735	0.016911
RS	51	2.316393	1.058340	770.983401	0.014572	0.015712
RS	52	2.472104	1.064122	704.049789	0.013307	0.014412
RS	53	2.637849	1.064122	640.586880	0.012107	0.013176
RS	54	2.814274	1.063305	577.382629	0.010913	0.011936
RS	55	3.002068	1.063305	514.405998	0.009723	0.010697
RS	56	3.201963	1.063305	453.069796	0.008563	0.009480
RS	57	3.414740	1.063305	394.202603	0.007451	0.008300
RS	58	3.641227	1.082422	333.215952	0.006298	0.007074
RS	59	3.882310	1.082422	283.408477	0.005357	0.006049
RS	60	4.138927	1.082422	237.583290	0.004490	0.005097
RS	61	4.412081	1.082422	196.123424	0.003707	0.004227
RS	62	4.702837	1.082422	159.265570	0.003010	0.003447
RS	63	5.012329	1.082422	493.646155	0.009330	0.010778
PA	4+25*2+4+6 0.191471235 0.046330955 5.012328547 1.067147845 0.675754873 0.566458895 0.646375741 0.874225857 1.158094848 1.416720505 1.612121015 1.698954152 1.661007850 1.531104861 1.362554247 1.200558396 1.071070210 0.982590661 0.932135120 0.911364932 0.911592369 0.926012915 0.949273501 0.976625568 1.003864616 1.027750957 1.046227850 1.058339581 1.064122015 1.063304651 1.082421959
//
IT	3802
RD	8
LK	-493443.986221
QD	-187.298557 -> -167.917533
RI	0.0195267246
TR	0.189231	0.046776
MT	5.058218
MM	C_pi: 1.053635, n_recomb: 54097.472725
RS	0	0.000000	1.140221	298.254415	0.005513	0.000501
RS	1	0.006459	1.140221	315.716728	0.005836	0.002129
RS	2	0.013335	1.140221	334.078589	0.006175	0.003150
RS	3	0.020656	1.140221	353.370031	0.006532	0.003700
RS	4	0.028449	0.690668	615.350191	0.011375	0.006693
RS	5	0.036745	0.690668	647.152667	0.011963	0.007839
RS	6	0.045578	0.556093	843.252290	0.015588	0.010993
RS	7	0.054981	0.556093	882.385974	0.016311	0.012669
RS	8	0.064991	0.629037	816.260802	0.015089	0.012421
RS	9	0.075648	0.629037	854.138841	0.015789	0.013451
RS	10	0.086993	0.863174	652.304294	0.012058	0.010499
RS	11	0.099071	0.863174	684.678137	0.012656	0.010945
RS	12	0.111929	1.164627	533.244863	0.009857	0.008617
RS	13	0.125618	1.164627	561.026343	0.010371	0.009038
RS	14	0.140190	1.447498	475.161779	0.008783	0.007774
RS	15	0.155704	1.447498	500.473825	0.009251	0.008178
RS	16	0.172220	1.668988	457.230970	0.008452	0.007546
RS	17	0.189803	1.668988	481.702506	0.008904	0.007916
RS	18	0.208522	1.773307	477.474617	0.008826	0.007886
RS	19	0.228449	1.773307	502.693121	0.009292	0.008305
RS	20	0.249664	1.736390	540.034589	0.009983	0.008979
RS	21	0.272249	1.736390	567.555812	0.010491	0.009532
RS	22	0.296292	1.593583	648.963921	0.011996	0.011018
RS	23	0.321889	1.593583	679.937465	0.012569	0.011772
RS	24	0.349139	1.406470	805.358648	0.014887	0.014150
RS	25	0.378149	1.406470	839.899282	0.015526	0.015128
RS	26	0.409033	1.227324	1000.738407	0.018499	0.018312
RS	27	0.441912	1.227324	1037.136578	0.019172	0.019452
RS	28	0.476914	1.085318	1210.992369	0.022385	0.023032
RS	29	0.514177	1.085318	1245.432473	0.023022	0.024165
RS	30	0.553847	0.989236	1399.495426	0.025870	0.027427
RS	31	0.596079	0.989236	1427.103191	0.026380	0.028325
RS	32	0.641039	0.935101	1533.097447	0.028340	0.030592
RS	33	0.688903	0.935101	1549.903174	0.028650	0.031099
RS	34	0.739859	0.913392	1597.695473	0.029534	0.032113
RS	35	0.794105	0.913392	1601.832704	0.029610	0.032209
RS	36	0.851856	0.914505	1597.885404	0.029537	0.032118
RS	37	0.913337	0.914505	1589.387881	0.029380	0.031866
RS	38	0.978789	0.931036	1547.099262	0.028598	0.030981
RS	39	1.048468	0.931036	1527.123600	0.028229	0.030460
RS	40	1.122648	0.957200	1460.729343	0.027002	0.029096
RS	41	1.201619	0.957200	1430.823024	0.026449	0.028378
RS	42	1.285691	0.987825	1352.722219	0.025005	0.026803
RS	43	1.375193	0.987825	1314.313646	0.024295	0.025947
RS	44	1.470477	1.018269	1233.382704	0.022799	0.024346
RS	45	1.571914	1.018269	1187.595252	0.021953	0.023390
RS	46	1.679904	1.044919	1108.701989	0.020495	0.021859
RS	47	1.794869	1.044919	1056.468926	0.019529	0.020821
RS	48	1.917259	1.065459	981.398389	0.018141	0.019386
RS	49	2.047554	1.065459	923.720665	0.017075	0.018275
RS	50	2.186266	1.078812	852.578077	0.015760	0.016925
RS	51	2.333937	1.078812	790.789082	0.014618	0.015750
RS	52	2.491145	1.085038	723.116326	0.013367	0.014466
RS	53	2.658509	1.085038	659.091523	0.012183	0.013248
RS	54	2.836682	1.083788	595.362756	0.011005	0.012027
RS	55	3.026363	1.083788	531.408301	0.009823	0.010797
RS	56	3.228296	1.083788	468.951256	0.008669	0.009586
RS	57	3.443272	1.083788	408.846046	0.007558	0.008408
RS	58	3.672133	1.105683	345.644299	0.006389	0.007165
RS	59	3.915777	1.105683	294.763697	0.005449	0.006142
RS	60	4.175157	1.105683	247.793568	0.004581	0.005189
RS	61	4.451291	1.105683	205.151439	0.003792	0.004315
RS	62	4.745261	1.105683	167.108524	0.003089	0.003529
RS	63	5.058218	1.105683	524.387583	0.009693	0.011170
PA	4+25*2+4+6 0.189231084 0.046775607 5.058217786 1.140220675 0.690668415 0.556092935 0.629036743 0.863173976 1.164626538 1.447498335 1.668987787 1.773307376 1.736390123 1.593582845 1.406469884 1.227323698 1.085318446 0.989236489 0.935100668 0.913391779 0.914504733 0.931036071 0.957200402 0.987824514 1.018269053 1.044919206 1.065458689 1.078812451 1.085037575 1.083788387 1.105683247
//
IT	4166
RD	9
LK	-493405.919374
QD	-178.008717 -> -160.177888
RI	0.0182363552
TR	0.187078	0.047199
MT	5.103340
MM	C_pi: 1.067334, n_recomb: 55267.377691
RS	0	0.000000	1.212306	287.133114	0.005195	0.000487
RS	1	0.006474	1.212306	304.088638	0.005502	0.002067
RS	2	0.013367	1.212306	321.933774	0.005825	0.003039
RS	3	0.020706	1.212306	340.700346	0.006165	0.003533
RS	4	0.028520	0.709912	613.991671	0.011109	0.006609
RS	5	0.036840	0.709912	646.009217	0.011689	0.007681
RS	6	0.045699	0.549510	875.727758	0.015845	0.011170
RS	7	0.055131	0.549510	916.254740	0.016579	0.012853
RS	8	0.065174	0.614809	856.751007	0.015502	0.012712
RS	9	0.075867	0.614809	896.216598	0.016216	0.013784
RS	10	0.087252	0.853326	676.539068	0.012241	0.010629
RS	11	0.099374	0.853326	710.059374	0.012848	0.011111
RS	12	0.112281	1.169607	544.390741	0.009850	0.008612
RS	13	0.126023	1.169607	572.836379	0.010365	0.009056
RS	14	0.140656	1.474324	478.478550	0.008658	0.007683
RS	15	0.156235	1.474324	504.117436	0.009121	0.008099
RS	16	0.172823	1.720886	455.111608	0.008235	0.007388
RS	17	0.190485	1.720886	479.672927	0.008679	0.007760
RS	18	0.209290	1.843189	471.884847	0.008538	0.007675
RS	19	0.229313	1.843189	497.071773	0.008994	0.008085
RS	20	0.250632	1.808421	533.236198	0.009648	0.008728
RS	21	0.273331	1.808421	560.755479	0.010146	0.009262
RS	22	0.297500	1.653733	643.908396	0.011651	0.010746
RS	23	0.323233	1.653733	675.088600	0.012215	0.011472
RS	24	0.350632	1.448903	806.026791	0.014584	0.013891
RS	25	0.379805	1.448903	841.146405	0.015220	0.014838
RS	26	0.410866	1.253346	1011.642840	0.018305	0.018118
RS	27	0.443938	1.253346	1049.027665	0.018981	0.019230
RS	28	0.479151	1.099443	1235.369221	0.022353	0.022953
RS	29	0.516644	1.099443	1270.996582	0.022997	0.024066
RS	30	0.556564	0.996201	1437.106544	0.026003	0.027476
RS	31	0.599069	0.996201	1465.715225	0.026520	0.028363
RS	32	0.644325	0.938630	1579.842848	0.028585	0.030733
RS	33	0.692510	0.938630	1597.156557	0.028899	0.031236
RS	34	0.743816	0.916063	1647.724630	0.029814	0.032282
RS	35	0.798442	0.916063	1651.834996	0.029888	0.032378
RS	36	0.856605	0.918028	1646.096378	0.029784	0.032259
RS	37	0.918533	0.918028	1637.211604	0.029623	0.032012
RS	38	0.984471	0.936565	1590.306953	0.028775	0.031063
RS	39	1.054677	0.936565	1569.828974	0.028404	0.030553
RS	40	1.129428	0.965488	1497.723763	0.027100	0.029115
RS	41	1.209018	0.965488	1467.400901	0.026551	0.028415
RS	42	1.293761	0.999226	1383.835973	0.025039	0.026776
RS	43	1.383989	0.999226	1345.194090	0.024340	0.025944
RS	44	1.480059	1.032723	1259.834835	0.022795	0.024298
RS	45	1.582348	1.032723	1213.986170	0.021966	0.023370
RS	46	1.691259	1.061996	1131.950733	0.020481	0.021815
RS	47	1.807221	1.061996	1079.736430	0.019537	0.020807
RS	48	1.930690	1.084476	1002.684290	0.018142	0.019367
RS	49	2.062152	1.084476	944.967875	0.017098	0.018283
RS	50	2.202124	1.098971	872.681503	0.015790	0.016942
RS	51	2.351158	1.098971	810.648577	0.014668	0.015791
RS	52	2.509840	1.105564	742.278285	0.013431	0.014522
RS	53	2.678795	1.105564	677.682487	0.012262	0.013321
RS	54	2.858687	1.103827	613.457244	0.011100	0.012117
RS	55	3.050225	1.103827	548.514050	0.009925	0.010896
RS	56	3.254163	1.103827	484.928124	0.008774	0.009689
RS	57	3.471304	1.103827	423.579146	0.007664	0.008513
RS	58	3.702501	1.128440	358.146696	0.006480	0.007253
RS	59	3.948666	1.128440	306.188871	0.005540	0.006233
RS	60	4.210767	1.128440	258.071925	0.004670	0.005278
RS	61	4.489835	1.128440	214.246845	0.003877	0.004401
RS	62	4.786970	1.128440	175.018452	0.003167	0.003609
RS	63	5.103340	1.128440	555.627972	0.010053	0.011554
PA	4+25*2+4+6 0.187078025 0.047199011 5.103340475 1.212305997 0.709912197 0.549510460 0.614809306 0.853325780 1.169607357 1.474324464 1.720885805 1.843189395 1.808420665 1.653733388 1.448903030 1.253345522 1.099442606 0.996200737 0.938630340 0.916062940 0.918028177 0.936565057 0.965487778 0.999225830 1.032722862 1.061996443 1.084476027 1.098971459 1.105563839 1.103826941 1.128440179
//
IT	4824
RD	10
LK	-493370.856039
QD	-169.602730 -> -153.120428
RI	0.0170995331
TR	0.185024	0.047608
MT	5.146987
MM	C_pi: 1.080737, n_recomb: 56416.450525
RS	0	0.000000	1.281117	277.857672	0.004925	0.000476
RS	1	0.006488	1.281117	294.388697	0.005218	0.002013
RS	2	0.013397	1.281117	311.800664	0.005527	0.002945
RS	3	0.020754	1.281117	330.126844	0.005852	0.003395
RS	4	0.028588	0.732553	609.558299	0.010805	0.006502
RS	5	0.036931	0.732553	641.650144	0.011373	0.007503
RS	6	0.045815	0.545807	903.854199	0.016021	0.011305
RS	7	0.055275	0.545807	945.645676	0.016762	0.012986
RS	8	0.065349	0.603001	895.334734	0.015870	0.012984
RS	9	0.076077	0.603001	936.318762	0.016597	0.014090
RS	10	0.087500	0.844448	700.400111	0.012415	0.010760
RS	11	0.099665	0.844448	735.050472	0.013029	0.011274
RS	12	0.112619	1.173251	555.970016	0.009855	0.008621
RS	13	0.126413	1.173251	585.095549	0.010371	0.009083
RS	14	0.141103	1.497679	482.689694	0.008556	0.007613
RS	15	0.156745	1.497679	508.688183	0.009017	0.008038
RS	16	0.173403	1.768278	454.154112	0.008050	0.007254
RS	17	0.191141	1.768278	478.844234	0.008488	0.007628
RS	18	0.210029	1.908952	467.565847	0.008288	0.007489
RS	19	0.230144	1.908952	492.756273	0.008734	0.007892
RS	20	0.251563	1.877338	527.639883	0.009353	0.008502
RS	21	0.274372	1.877338	555.178040	0.009841	0.009020
RS	22	0.298661	1.711745	639.740573	0.011340	0.010497
RS	23	0.324525	1.711745	671.124975	0.011896	0.011199
RS	24	0.352068	1.489970	807.031099	0.014305	0.013649
RS	25	0.381398	1.489970	842.704374	0.014937	0.014568
RS	26	0.412630	1.278658	1022.192547	0.018119	0.017931
RS	27	0.445889	1.278658	1060.529878	0.018798	0.019017
RS	28	0.481306	1.113386	1258.757125	0.022312	0.022868
RS	29	0.519020	1.113386	1295.549550	0.022964	0.023964
RS	30	0.559181	1.003346	1473.305456	0.026115	0.027510
RS	31	0.601948	1.003346	1502.917689	0.026640	0.028388
RS	32	0.647489	0.942535	1624.981405	0.028803	0.030854
RS	33	0.695986	0.942535	1642.832409	0.029120	0.031354
RS	34	0.747628	0.919162	1696.137769	0.030065	0.032430
RS	35	0.802621	0.919162	1700.274270	0.030138	0.032528
RS	36	0.861182	0.921930	1692.823184	0.030006	0.032382
RS	37	0.923542	0.921930	1683.621919	0.029843	0.032140
RS	38	0.989949	0.942366	1632.252978	0.028932	0.031133
RS	39	1.060663	0.942366	1611.352346	0.028562	0.030634
RS	40	1.135965	0.973906	1533.739682	0.027186	0.029129
RS	41	1.216153	0.973906	1503.076467	0.026643	0.028447
RS	42	1.301544	1.010604	1414.265174	0.025068	0.026748
RS	43	1.392474	1.010604	1375.451494	0.024380	0.025940
RS	44	1.489304	1.047004	1285.861190	0.022792	0.024253
RS	45	1.592416	1.047004	1239.992001	0.021979	0.023352
RS	46	1.702218	1.078763	1154.971057	0.020472	0.021777
RS	47	1.819144	1.078763	1102.795274	0.019547	0.020796
RS	48	1.943655	1.103064	1023.870020	0.018148	0.019352
RS	49	2.076245	1.103064	966.118818	0.017125	0.018294
RS	50	2.217437	1.118605	892.756376	0.015824	0.016962
RS	51	2.367789	1.118605	830.474711	0.014720	0.015833
RS	52	2.527896	1.125495	761.445702	0.013497	0.014578
RS	53	2.698391	1.125495	696.272015	0.012342	0.013393
RS	54	2.879947	1.123220	631.579865	0.011195	0.012206
RS	55	3.073282	1.123220	565.641424	0.010026	0.010992
RS	56	3.279161	1.123220	500.923621	0.008879	0.009790
RS	57	3.498397	1.123220	438.330710	0.007770	0.008616
RS	58	3.731856	1.150484	370.661304	0.006570	0.007340
RS	59	3.980462	1.150484	317.627751	0.005630	0.006321
RS	60	4.245197	1.150484	268.367818	0.004757	0.005365
RS	61	4.527108	1.150484	223.364835	0.003959	0.004484
RS	62	4.827309	1.150484	182.956226	0.003243	0.003686
RS	63	5.146987	1.150484	587.209334	0.010408	0.011929
PA	4+25*2+4+6 0.185023974 0.047607724 5.146987056 1.281117152 0.732552760 0.545807232 0.603001396 0.844448295 1.173251170 1.497678545 1.768277510 1.908951858 1.877338315 1.711744705 1.489970097 1.278658338 1.113386219 1.003346071 0.942535197 0.919161691 0.921930280 0.942366360 0.973906180 1.010604243 1.047003640 1.078762819 1.103064109 1.118605307 1.125495231 1.123219886 1.150483725
//
IT	4191
RD	11
LK	-493338.415587
QD	-161.936167 -> -146.643383
RI	0.0161067035
TR	0.183070	0.048005
MT	5.188867
MM	C_pi: 1.093770, n_recomb: 57543.769212
RS	0	0.000000	1.345052	270.389956	0.004699	0.000466
RS	1	0.006501	1.345052	286.581487	0.004980	0.001969
RS	2	0.013425	1.345052	303.647244	0.005277	0.002869
RS	3	0.020799	1.345052	321.621684	0.005589	0.003282
RS	4	0.028653	0.757917	602.891440	0.010477	0.006380
RS	5	0.037017	0.757917	634.944520	0.011034	0.007313
RS	6	0.045925	0.544327	928.142748	0.016129	0.011405
RS	7	0.055412	0.544327	971.084638	0.016876	0.013078
RS	8	0.065516	0.593106	932.132508	0.016199	0.013236
RS	9	0.076277	0.593106	974.570967	0.016936	0.014371
RS	10	0.087737	0.836366	723.868372	0.012579	0.010891
RS	11	0.099942	0.836366	759.630319	0.013201	0.011432
RS	12	0.112941	1.175780	567.850000	0.009868	0.008639
RS	13	0.126785	1.175780	597.664872	0.010386	0.009117
RS	14	0.141529	1.518000	487.590129	0.008473	0.007558
RS	15	0.157232	1.518000	513.972637	0.008932	0.007992
RS	16	0.173955	1.811610	454.102356	0.007891	0.007138
RS	17	0.191766	1.811610	478.951160	0.008323	0.007514
RS	18	0.210734	1.970900	464.247830	0.008068	0.007324
RS	19	0.230936	1.970900	489.468860	0.008506	0.007721
RS	20	0.252451	1.943390	522.979145	0.009088	0.008298
RS	21	0.275365	1.943390	550.550984	0.009568	0.008801
RS	22	0.299769	1.767793	636.243848	0.011057	0.010268
RS	23	0.325759	1.767793	667.827060	0.011606	0.010948
RS	24	0.353439	1.529796	808.220428	0.014045	0.013422
RS	25	0.382919	1.529796	844.420998	0.014674	0.014316
RS	26	0.414315	1.303310	1032.312406	0.017940	0.017749
RS	27	0.447752	1.303310	1071.567120	0.018622	0.018814
RS	28	0.483363	1.127128	1281.133865	0.022264	0.022779
RS	29	0.521289	1.127128	1319.066829	0.022923	0.023859
RS	30	0.561681	1.010599	1508.096434	0.026208	0.027530
RS	31	0.604699	1.010599	1538.711428	0.026740	0.028402
RS	32	0.650514	0.946702	1668.543737	0.028996	0.030955
RS	33	0.699307	0.946702	1686.956771	0.029316	0.031455
RS	34	0.751273	0.922554	1742.986705	0.030290	0.032559
RS	35	0.806617	0.922554	1747.195774	0.030363	0.032659
RS	36	0.865559	0.926077	1738.116595	0.030205	0.032490
RS	37	0.928333	0.926077	1728.661277	0.030041	0.032255
RS	38	0.995188	0.948304	1672.992039	0.029073	0.031193
RS	39	1.066389	0.948304	1651.737351	0.028704	0.030705
RS	40	1.142220	0.982325	1568.817632	0.027263	0.029139
RS	41	1.222981	0.982325	1537.878020	0.026725	0.028473
RS	42	1.308992	1.021837	1444.024258	0.025094	0.026722
RS	43	1.400595	1.021837	1405.089031	0.024418	0.025935
RS	44	1.498153	1.060996	1311.450167	0.022790	0.024212
RS	45	1.602054	1.060996	1265.592209	0.021994	0.023336
RS	46	1.712710	1.095111	1177.726825	0.020467	0.021743
RS	47	1.830560	1.095111	1125.603873	0.019561	0.020787
RS	48	1.956071	1.121122	1044.903631	0.018158	0.019342
RS	49	2.089743	1.121122	987.119384	0.017154	0.018308
RS	50	2.232105	1.137620	912.742748	0.015862	0.016985
RS	51	2.383723	1.137620	850.208076	0.014775	0.015876
RS	52	2.545197	1.144743	780.557767	0.013565	0.014636
RS	53	2.717170	1.144743	714.801595	0.012422	0.013465
RS	54	2.900323	1.141887	649.670866	0.011290	0.012295
RS	55	3.095383	1.141887	582.734691	0.010127	0.011088
RS	56	3.303125	1.141887	516.886158	0.008982	0.009889
RS	57	3.524373	1.141887	453.053390	0.007873	0.008716
RS	58	3.760005	1.171731	383.147255	0.006658	0.007424
RS	59	4.010956	1.171731	329.043447	0.005718	0.006406
RS	60	4.278222	1.171731	278.648211	0.004842	0.005449
RS	61	4.562864	1.171731	232.476112	0.004040	0.004565
RS	62	4.866011	1.171731	190.896162	0.003317	0.003762
RS	63	5.188867	1.171731	619.023182	0.010757	0.012296
PA	4+25*2+4+6 0.183070235 0.048005130 5.188866799 1.345051688 0.757917439 0.544326867 0.593105644 0.836366016 1.175779883 1.518000363 1.811610238 1.970900457 1.943390411 1.767793139 1.529796378 1.303309597 1.127127605 1.010599111 0.946702366 0.922554059 0.926076687 0.948304141 0.982324726 1.021837184 1.060995627 1.095110781 1.121122122 1.137619685 1.144742649 1.141887443 1.171730816
//
IT	4715
RD	12
LK	-493308.294647
QD	-154.901299 -> -140.668637
RI	0.0152434455
TR	0.181215	0.048394
MT	5.228816
MM	C_pi: 1.106386, n_recomb: 58648.965482
RS	0	0.000000	1.403038	264.602429	0.004512	0.000457
RS	1	0.006514	1.403038	280.536494	0.004783	0.001933
RS	2	0.013452	1.403038	297.340371	0.005070	0.002808
RS	3	0.020843	1.403038	315.049525	0.005372	0.003192
RS	4	0.028714	0.785536	594.620718	0.010139	0.006248
RS	5	0.037099	0.785536	626.543986	0.010683	0.007117
RS	6	0.046030	0.544605	949.032043	0.016182	0.011474
RS	7	0.055542	0.544605	993.021799	0.016932	0.013135
RS	8	0.065674	0.584745	967.260069	0.016492	0.013471
RS	9	0.076466	0.584745	1011.093615	0.017240	0.014630
RS	10	0.087961	0.828941	746.940660	0.012736	0.011022
RS	11	0.100205	0.828941	783.794679	0.013364	0.011585
RS	12	0.113247	1.177356	579.943501	0.009888	0.008665
RS	13	0.127138	1.177356	610.452991	0.010409	0.009157
RS	14	0.141933	1.535629	493.040359	0.008407	0.007515
RS	15	0.157693	1.535629	519.825668	0.008863	0.007957
RS	16	0.174479	1.851236	454.777404	0.007754	0.007039
RS	17	0.192359	1.851236	479.808456	0.008181	0.007416
RS	18	0.211403	2.029318	461.729333	0.007873	0.007177
RS	19	0.231688	2.029318	487.002099	0.008304	0.007568
RS	20	0.253294	2.006748	519.070271	0.008850	0.008112
RS	21	0.276308	2.006748	546.686763	0.009321	0.008602
RS	22	0.300821	1.822016	633.266865	0.010798	0.010056
RS	23	0.326931	1.822016	665.041843	0.011339	0.010717
RS	24	0.354741	1.568465	809.503824	0.013803	0.013208
RS	25	0.384363	1.568465	846.205388	0.014428	0.014079
RS	26	0.415915	1.327338	1041.964236	0.017766	0.017573
RS	27	0.449521	1.327338	1082.101035	0.018450	0.018617
RS	28	0.485317	1.140650	1302.506890	0.022209	0.022685
RS	29	0.523445	1.140650	1341.554354	0.022874	0.023752
RS	30	0.564057	1.017898	1541.516738	0.026284	0.027538
RS	31	0.607313	1.017898	1573.130738	0.026823	0.028404
RS	32	0.653388	0.951043	1710.582841	0.029166	0.031041
RS	33	0.702464	0.951043	1729.578414	0.029490	0.031540
RS	34	0.754737	0.926143	1788.326359	0.030492	0.032672
RS	35	0.810415	0.926143	1792.649052	0.030566	0.032776
RS	36	0.869719	0.930366	1782.039809	0.030385	0.032585
RS	37	0.932887	0.930366	1772.385232	0.030220	0.032356
RS	38	1.000170	0.954284	1712.575658	0.029200	0.031245
RS	39	1.071835	0.954284	1691.026657	0.028833	0.030768
RS	40	1.148169	0.990657	1602.991372	0.027332	0.029145
RS	41	1.229475	0.990657	1571.830221	0.026801	0.028496
RS	42	1.316078	1.032847	1473.125779	0.025118	0.026696
RS	43	1.408322	1.032847	1434.111184	0.024452	0.025930
RS	44	1.506574	1.074630	1336.591652	0.022790	0.024175
RS	45	1.611227	1.074630	1290.770951	0.022008	0.023322
RS	46	1.722697	1.110977	1200.192997	0.020464	0.021714
RS	47	1.841428	1.110977	1148.133782	0.019576	0.020782
RS	48	1.967894	1.138592	1065.749543	0.018172	0.019336
RS	49	2.102597	1.138592	1007.932904	0.017186	0.018324
RS	50	2.246075	1.155962	932.599829	0.015901	0.017011
RS	51	2.398899	1.155962	869.808603	0.014831	0.015920
RS	52	2.561678	1.163261	799.571490	0.013633	0.014694
RS	53	2.735061	1.163261	733.230477	0.012502	0.013537
RS	54	2.919737	1.159788	667.690908	0.011385	0.012382
RS	55	3.116444	1.159788	599.757139	0.010226	0.011181
RS	56	3.325965	1.159788	532.781657	0.009084	0.009987
RS	57	3.549133	1.159788	467.715755	0.007975	0.008814
RS	58	3.786839	1.192138	395.577357	0.006745	0.007506
RS	59	4.040029	1.192138	340.411269	0.005804	0.006490
RS	60	4.309712	1.192138	288.890798	0.004926	0.005531
RS	61	4.596962	1.192138	241.560667	0.004119	0.004643
RS	62	4.902924	1.192138	198.820486	0.003390	0.003835
RS	63	5.228816	1.192138	650.989497	0.011100	0.012655
PA	4+25*2+4+6 0.181215485 0.048393584 5.228815951 1.403038006 0.785535510 0.544605110 0.584744507 0.828940964 1.177356447 1.535628738 1.851236448 2.029318336 2.006747574 1.822015863 1.568465251 1.327338286 1.140650006 1.017897835 0.951043249 0.926143489 0.930365995 0.954283857 0.990657487 1.032847084 1.074630229 1.110976857 1.138591943 1.155961863 1.163260808 1.159787627 1.192138169
//
IT	4519
RD	13
LK	-493280.245601
QD	-148.414517 -> -135.134210
RI	0.0144938193
TR	0.179455	0.048774
MT	5.266809
MM	C_pi: 1.118572, n_recomb: 59731.983285
RS	0	0.000000	1.454507	260.323605	0.004358	0.000450
RS	1	0.006526	1.454507	276.075969	0.004622	0.001904
RS	2	0.013478	1.454507	292.696140	0.004900	0.002760
RS	3	0.020884	1.454507	310.220472	0.005194	0.003122
RS	4	0.028773	0.815036	585.243097	0.009798	0.006107
RS	5	0.037176	0.815036	616.964393	0.010329	0.006919
RS	6	0.046128	0.546293	966.924533	0.016188	0.011518
RS	7	0.055665	0.546293	1011.869682	0.016940	0.013163
RS	8	0.065824	0.577625	1000.838719	0.016755	0.013690
RS	9	0.076645	0.577625	1046.012651	0.017512	0.014869
RS	10	0.088173	0.822079	769.609978	0.012884	0.011152
RS	11	0.100454	0.822079	807.535806	0.013519	0.011735
RS	12	0.113535	1.178105	592.193604	0.009914	0.008698
RS	13	0.127471	1.178105	623.400335	0.010437	0.009202
RS	14	0.142316	1.550870	498.932661	0.008353	0.007483
RS	15	0.158129	1.550870	526.135292	0.008808	0.007931
RS	16	0.174975	1.887485	456.042170	0.007635	0.006953
RS	17	0.192920	1.887485	481.274260	0.008057	0.007331
RS	18	0.212036	2.084445	459.863448	0.007699	0.007045
RS	19	0.232400	2.084445	485.204883	0.008123	0.007431
RS	20	0.254092	2.067603	515.766944	0.008635	0.007943
RS	21	0.277200	2.067603	543.436020	0.009098	0.008421
RS	22	0.301817	1.874530	630.702027	0.010559	0.009859
RS	23	0.328039	1.874530	662.661006	0.011094	0.010502
RS	24	0.355973	1.606059	810.819091	0.013574	0.013005
RS	25	0.385730	1.606059	847.995982	0.014197	0.013856
RS	26	0.417429	1.350782	1051.135723	0.017598	0.017402
RS	27	0.451197	1.350782	1092.119839	0.018284	0.018428
RS	28	0.487168	1.153947	1322.901578	0.022147	0.022588
RS	29	0.525487	1.153947	1363.036735	0.022819	0.023644
RS	30	0.566307	1.025201	1573.616207	0.026345	0.027536
RS	31	0.609790	1.025201	1606.223214	0.026891	0.028397
RS	32	0.656112	0.955500	1751.153157	0.029317	0.031112
RS	33	0.705456	0.955500	1770.748558	0.029645	0.031612
RS	34	0.758020	0.929863	1832.219188	0.030674	0.032771
RS	35	0.814015	0.929863	1836.691862	0.030749	0.032878
RS	36	0.873664	0.934734	1824.650461	0.030547	0.032668
RS	37	0.937206	0.934734	1814.845448	0.030383	0.032447
RS	38	1.004895	0.960246	1751.054511	0.029315	0.031290
RS	39	1.077000	0.960246	1729.263704	0.028950	0.030824
RS	40	1.153812	0.998854	1636.294488	0.027394	0.029149
RS	41	1.235636	0.998854	1604.959402	0.026869	0.028516
RS	42	1.322801	1.043591	1501.585832	0.025139	0.026671
RS	43	1.415653	1.043591	1462.527620	0.024485	0.025925
RS	44	1.514566	1.087873	1361.282235	0.022790	0.024140
RS	45	1.619933	1.087873	1315.520359	0.022024	0.023309
RS	46	1.732177	1.126335	1222.350886	0.020464	0.021688
RS	47	1.851745	1.126335	1170.364139	0.019594	0.020779
RS	48	1.979117	1.155455	1086.379704	0.018188	0.019333
RS	49	2.114801	1.155455	1028.531145	0.017219	0.018342
RS	50	2.259340	1.173620	952.295110	0.015943	0.017038
RS	51	2.413312	1.173620	889.245107	0.014887	0.015965
RS	52	2.577332	1.181042	818.454870	0.013702	0.014753
RS	53	2.752056	1.181042	751.528657	0.012582	0.013608
RS	54	2.938182	1.176920	685.609022	0.011478	0.012469
RS	55	3.136455	1.176920	616.680441	0.010324	0.011274
RS	56	3.347668	1.176920	548.584277	0.009184	0.010082
RS	57	3.572664	1.176920	482.294317	0.008074	0.008910
RS	58	3.812344	1.211706	407.931479	0.006829	0.007587
RS	59	4.067666	1.211706	351.713161	0.005888	0.006571
RS	60	4.339650	1.211706	299.079395	0.005007	0.005611
RS	61	4.629383	1.211706	250.604034	0.004195	0.004720
RS	62	4.938025	1.211706	206.716340	0.003461	0.003906
RS	63	5.266809	1.211706	683.048318	0.011435	0.013007
PA	4+25*2+4+6 0.179455491 0.048774388 5.266808761 1.454507103 0.815035718 0.546292562 0.577625472 0.822079080 1.178105364 1.550870414 1.887485214 2.084444639 2.067603023 1.874529904 1.606058571 1.350781799 1.153947379 1.025200735 0.955500175 0.929862809 0.934733563 0.960245765 0.998853792 1.043590968 1.087873305 1.126334985 1.155454586 1.173619733 1.181042376 1.176919939 1.211706051
//
IT	4262
RD	14
LK	-493254.060636
QD	-142.408678 -> -129.989513
RI	0.0138415320
TR	0.177785	0.049148
MT	5.302873
MM	C_pi: 1.130330, n_recomb: 60793.134870
RS	0	0.000000	1.499327	257.365808	0.004233	0.000445
RS	1	0.006537	1.499327	273.004246	0.004491	0.001882
RS	2	0.013502	1.499327	289.510832	0.004762	0.002725
RS	3	0.020922	1.499327	306.922725	0.005049	0.003069
RS	4	0.028827	0.846155	575.121393	0.009460	0.005963
RS	5	0.037249	0.846155	606.583474	0.009978	0.006723
RS	6	0.046222	0.549125	982.178822	0.016156	0.011540
RS	7	0.055781	0.549125	1027.995593	0.016910	0.013166
RS	8	0.065965	0.571534	1032.965638	0.016991	0.013895
RS	9	0.076814	0.571534	1079.429123	0.017756	0.015090
RS	10	0.088373	0.815700	791.883206	0.013026	0.011279
RS	11	0.100688	0.815700	830.860578	0.013667	0.011879
RS	12	0.113808	1.178166	604.543682	0.009944	0.008735
RS	13	0.127785	1.178166	636.447815	0.010469	0.009250
RS	14	0.142676	1.564022	505.177230	0.008310	0.007460
RS	15	0.158541	1.564022	532.808182	0.008764	0.007914
RS	16	0.175443	1.920664	457.790633	0.007530	0.006878
RS	17	0.193450	1.920664	483.238891	0.007949	0.007257
RS	18	0.212634	2.136512	458.536413	0.007543	0.006926
RS	19	0.233072	2.136512	483.960247	0.007961	0.007307
RS	20	0.254846	2.126099	512.967658	0.008438	0.007787
RS	21	0.278043	2.126099	540.695477	0.008894	0.008254
RS	22	0.302757	1.925447	628.469692	0.010338	0.009675
RS	23	0.329087	1.925447	660.604697	0.010866	0.010303
RS	24	0.357138	1.642647	812.129689	0.013359	0.012813
RS	25	0.387023	1.642647	849.757389	0.013978	0.013645
RS	26	0.418862	1.373663	1059.842767	0.017434	0.017236
RS	27	0.452781	1.373663	1101.640637	0.018121	0.018245
RS	28	0.488919	1.167012	1342.365576	0.022081	0.022489
RS	29	0.527419	1.167012	1383.561462	0.022759	0.023534
RS	30	0.568435	1.032481	1604.453145	0.026392	0.027524
RS	31	0.612133	1.032481	1638.045676	0.026945	0.028382
RS	32	0.658688	0.960029	1790.324840	0.029449	0.031171
RS	33	0.708287	0.960029	1810.534588	0.029782	0.031672
RS	34	0.761127	0.933664	1874.736189	0.030838	0.032858
RS	35	0.817422	0.933664	1879.391248	0.030915	0.032969
RS	36	0.877398	0.939132	1866.017853	0.030695	0.032742
RS	37	0.941294	0.939132	1856.105844	0.030532	0.032527
RS	38	1.009367	0.966152	1788.482171	0.029419	0.031328
RS	39	1.081890	0.966152	1766.496280	0.029057	0.030874
RS	40	1.159155	1.006883	1668.767263	0.027450	0.029151
RS	41	1.241471	1.006883	1637.299910	0.026932	0.028533
RS	42	1.329168	1.054047	1529.426510	0.025158	0.026648
RS	43	1.422598	1.054047	1490.355525	0.024515	0.025920
RS	44	1.522135	1.100709	1385.530547	0.022791	0.024109
RS	45	1.628180	1.100709	1339.845399	0.022039	0.023299
RS	46	1.741158	1.141179	1244.193640	0.020466	0.021666
RS	47	1.861521	1.141179	1192.286560	0.019612	0.020777
RS	48	1.989753	1.171711	1106.779026	0.018206	0.019333
RS	49	2.126368	1.171711	1048.899080	0.017254	0.018362
RS	50	2.271914	1.190600	971.810131	0.015986	0.017068
RS	51	2.426975	1.190600	908.500177	0.014944	0.016011
RS	52	2.592173	1.198098	837.189437	0.013771	0.014813
RS	53	2.768170	1.198098	769.679091	0.012661	0.013679
RS	54	2.955673	1.193302	703.406549	0.011570	0.012555
RS	55	3.155434	1.193302	633.487816	0.010420	0.011364
RS	56	3.368254	1.193302	564.278907	0.009282	0.010175
RS	57	3.594986	1.193302	496.775450	0.008172	0.009004
RS	58	3.836541	1.230454	420.197968	0.006912	0.007665
RS	59	4.093888	1.230454	362.938748	0.005970	0.006650
RS	60	4.368058	1.230454	309.204694	0.005086	0.005689
RS	61	4.660151	1.230454	259.597829	0.004270	0.004794
RS	62	4.971340	1.230454	214.576166	0.003530	0.003976
RS	63	5.302873	1.230454	715.161037	0.011764	0.013353
PA	4+25*2+4+6 0.177785294 0.049148344 5.302872610 1.499327227 0.846155233 0.549125419 0.571533714 0.815700491 1.178166034 1.564021907 1.920663665 2.136512220 2.126099032 1.925446920 1.642646789 1.373662912 1.167012396 1.032480746 0.960029018 0.933663575 0.939131885 0.966151512 1.006882623 1.054047022 1.100708968 1.141178758 1.171710770 1.190599890 1.198098388 1.193301903 1.230454139
//
IT	4081
RD	15
LK	-493229.564136
QD	-136.827924 -> -125.191664
RI	0.0132737479
TR	0.176198	0.049516
MT	5.337130
MM	C_pi: 1.141675, n_recomb: 61832.715752
RS	0	0.000000	1.537532	255.571503	0.004133	0.000441
RS	1	0.006548	1.537532	271.156853	0.004385	0.001866
RS	2	0.013525	1.537532	287.612937	0.004651	0.002699
RS	3	0.020959	1.537532	304.977671	0.004932	0.003030
RS	4	0.028879	0.878707	564.518758	0.009130	0.005817
RS	5	0.037318	0.878707	595.676215	0.009634	0.006529
RS	6	0.046310	0.552900	995.111929	0.016094	0.011543
RS	7	0.055890	0.552900	1041.724209	0.016847	0.013148
RS	8	0.066098	0.566299	1063.734580	0.017203	0.014086
RS	9	0.076974	0.566299	1111.440483	0.017975	0.015294
RS	10	0.088563	0.809752	813.759659	0.013161	0.011404
RS	11	0.100910	0.809752	853.768310	0.013808	0.012020
RS	12	0.114065	1.177649	616.953799	0.009978	0.008776
RS	13	0.128083	1.177649	649.553879	0.010505	0.009301
RS	14	0.143018	1.575316	511.712253	0.008276	0.007444
RS	15	0.158931	1.575316	539.780235	0.008730	0.007903
RS	16	0.175885	1.951049	459.940039	0.007438	0.006812
RS	17	0.193951	1.951049	485.616822	0.007854	0.007192
RS	18	0.213199	2.185747	457.657039	0.007402	0.006818
RS	19	0.233707	2.185747	483.174486	0.007814	0.007194
RS	20	0.255558	2.182385	510.589692	0.008258	0.007643
RS	21	0.278841	2.182385	538.381036	0.008707	0.008101
RS	22	0.303647	1.974869	626.510230	0.010132	0.009503
RS	23	0.330078	1.974869	658.813443	0.010655	0.010116
RS	24	0.358240	1.678298	813.411195	0.013155	0.012630
RS	25	0.388246	1.678298	851.466522	0.013770	0.013445
RS	26	0.420217	1.396022	1068.095634	0.017274	0.017074
RS	27	0.454281	1.396022	1110.674985	0.017963	0.018068
RS	28	0.490576	1.179854	1360.940414	0.022010	0.022388
RS	29	0.529247	1.179854	1403.170286	0.022693	0.023423
RS	30	0.570450	1.039723	1634.087265	0.026428	0.027505
RS	31	0.614352	1.039723	1668.656668	0.026987	0.028360
RS	32	0.661128	0.964603	1828.163125	0.029566	0.031220
RS	33	0.710967	0.964603	1848.999405	0.029903	0.031721
RS	34	0.764070	0.937516	1915.941473	0.030986	0.032933
RS	35	0.820649	0.937516	1920.807903	0.031065	0.033048
RS	36	0.880934	0.943536	1906.197082	0.030828	0.032807
RS	37	0.945166	0.943536	1896.217320	0.030667	0.032599
RS	38	1.013604	0.971982	1824.905111	0.029514	0.031362
RS	39	1.086524	0.971982	1802.765919	0.029156	0.030918
RS	40	1.164218	1.014734	1700.442212	0.027501	0.029151
RS	41	1.247000	1.014734	1668.879405	0.026990	0.028548
RS	42	1.335202	1.064216	1556.662041	0.025175	0.026625
RS	43	1.429180	1.064216	1517.605483	0.024544	0.025916
RS	44	1.529312	1.113149	1409.334208	0.022793	0.024080
RS	45	1.636000	1.113149	1363.741862	0.022055	0.023289
RS	46	1.749675	1.155527	1265.710325	0.020470	0.021646
RS	47	1.870793	1.155527	1213.889652	0.019632	0.020778
RS	48	1.999841	1.187386	1126.931120	0.018225	0.019335
RS	49	2.137340	1.187386	1069.021063	0.017289	0.018383
RS	50	2.283843	1.206935	991.125573	0.016029	0.017098
RS	51	2.439938	1.206935	927.556169	0.015001	0.016057
RS	52	2.606255	1.214469	855.755378	0.013840	0.014872
RS	53	2.783462	1.214469	787.664207	0.012739	0.013749
RS	54	2.972273	1.208977	721.066377	0.011662	0.012639
RS	55	3.173447	1.208977	650.164252	0.010515	0.011454
RS	56	3.387794	1.208977	579.852347	0.009378	0.010267
RS	57	3.616177	1.208977	511.147514	0.008267	0.009096
RS	58	3.859515	1.248429	432.367018	0.006993	0.007742
RS	59	4.118786	1.248429	374.079464	0.006050	0.006728
RS	60	4.395035	1.248429	319.259123	0.005163	0.005765
RS	61	4.689373	1.248429	268.535287	0.004343	0.004867
RS	62	5.002984	1.248429	222.393886	0.003597	0.004044
RS	63	5.337130	1.248429	747.295415	0.012086	0.013691
PA	4+25*2+4+6 0.176198059 0.049515536 5.337130174 1.537531920 0.878707456 0.552900154 0.566299123 0.809751793 1.177648904 1.575315683 1.951048615 2.185747260 2.182384869 1.974868651 1.678298335 1.396022454 1.179853610 1.039722849 0.964603131 0.937516383 0.943536350 0.971982323 1.014733529 1.064215551 1.113148650 1.155526802 1.187386084 1.206935247 1.214468785 1.208977010 1.248429157
//
IT	4085
RD	16
LK	-493206.603690
QD	-131.626038 -> -120.704886
RI	0.0127782518
TR	0.174687	0.049876
MT	5.369705
MM	C_pi: 1.152630, n_recomb: 62851.182511
RS	0	0.000000	1.569460	254.780673	0.004054	0.000437
RS	1	0.006558	1.569460	270.366163	0.004302	0.001854
RS	2	0.013546	1.569460	286.827033	0.004564	0.002683
RS	3	0.020993	1.569460	304.201928	0.004840	0.003004
RS	4	0.028928	0.912529	553.646079	0.008809	0.005670
RS	5	0.037383	0.912529	584.463792	0.009299	0.006340
RS	6	0.046393	0.557461	1005.997545	0.016006	0.011530
RS	7	0.055994	0.557461	1053.335782	0.016759	0.013114
RS	8	0.066224	0.561785	1093.235989	0.017394	0.014266
RS	9	0.077125	0.561785	1142.140621	0.018172	0.015484
RS	10	0.088741	0.804185	835.246261	0.013289	0.011527
RS	11	0.101119	0.804185	876.266282	0.013942	0.012156
RS	12	0.114309	1.176652	629.390757	0.010014	0.008820
RS	13	0.128364	1.176652	662.684039	0.010544	0.009353
RS	14	0.143340	1.584979	518.481785	0.008249	0.007434
RS	15	0.159299	1.584979	546.993414	0.008703	0.007898
RS	16	0.176304	1.978899	462.422855	0.007357	0.006754
RS	17	0.194425	1.978899	488.338248	0.007770	0.007135
RS	18	0.213734	2.232366	457.151558	0.007274	0.006719
RS	19	0.234309	2.232366	482.771790	0.007681	0.007092
RS	20	0.256233	2.236610	508.565430	0.008092	0.007509
RS	21	0.279596	2.236610	536.423955	0.008535	0.007959
RS	22	0.304490	2.022887	624.778443	0.009941	0.009342
RS	23	0.331017	2.022887	657.242389	0.010457	0.009942
RS	24	0.359284	1.713075	814.649030	0.012962	0.012456
RS	25	0.389405	1.713075	853.110219	0.013573	0.013255
RS	26	0.421501	1.417892	1075.915504	0.017118	0.016917
RS	27	0.455702	1.417892	1119.245567	0.017808	0.017896
RS	28	0.492145	1.192478	1378.673845	0.021936	0.022286
RS	29	0.530979	1.192478	1421.911443	0.022623	0.023312
RS	30	0.572360	1.046915	1662.583856	0.026453	0.027480
RS	31	0.616454	1.046915	1698.120578	0.027018	0.028331
RS	32	0.663441	0.969203	1864.734748	0.029669	0.031258
RS	33	0.713508	0.969203	1886.207785	0.030011	0.031762
RS	34	0.766860	0.941400	1955.899639	0.031120	0.032999
RS	35	0.823710	0.941400	1961.003501	0.031201	0.033119
RS	36	0.884288	0.947928	1945.247301	0.030950	0.032864
RS	37	0.948839	0.947928	1935.235177	0.030791	0.032663
RS	38	1.017624	0.977726	1860.372338	0.029600	0.031391
RS	39	1.090920	0.977726	1838.117251	0.029246	0.030958
RS	40	1.169022	1.022404	1731.351741	0.027547	0.029149
RS	41	1.252247	1.022404	1699.726385	0.027044	0.028560
RS	42	1.340929	1.074101	1583.312060	0.025191	0.026603
RS	43	1.435428	1.074101	1544.293916	0.024571	0.025911
RS	44	1.536124	1.125205	1432.700332	0.022795	0.024053
RS	45	1.643423	1.125205	1387.214864	0.022071	0.023282
RS	46	1.757760	1.169400	1286.897829	0.020475	0.021630
RS	47	1.879595	1.169400	1235.169687	0.019652	0.020781
RS	48	2.009420	1.202510	1146.825667	0.018247	0.019340
RS	49	2.147759	1.202510	1088.887442	0.017325	0.018405
RS	50	2.295171	1.222661	1010.229173	0.016073	0.017130
RS	51	2.452250	1.222661	946.402071	0.015058	0.016103
RS	52	2.619631	1.230191	874.141455	0.013908	0.014931
RS	53	2.797988	1.230191	805.473993	0.012816	0.013818
RS	54	2.988043	1.223990	738.576139	0.011751	0.012723
RS	55	3.190562	1.223990	666.699044	0.010608	0.011541
RS	56	3.406363	1.223990	595.295296	0.009472	0.010357
RS	57	3.636316	1.223990	525.402376	0.008359	0.009186
RS	58	3.881349	1.265680	444.431627	0.007071	0.007817
RS	59	4.142453	1.265680	385.129274	0.006128	0.006804
RS	60	4.420680	1.265680	329.237384	0.005238	0.005839
RS	61	4.717153	1.265680	277.411678	0.004414	0.004938
RS	62	5.033070	1.265680	230.165225	0.003662	0.004110
RS	63	5.369705	1.265680	779.427259	0.012401	0.014023
PA	4+25*2+4+6 0.174687440 0.049875979 5.369705431 1.569459972 0.912528746 0.557460920 0.561785260 0.804185105 1.176652158 1.584978722 1.978899048 2.232365860 2.236609612 2.022887346 1.713075086 1.417891887 1.192478310 1.046914612 0.969202717 0.941399843 0.947928402 0.977725734 1.022403720 1.074101331 1.125205029 1.169399833 1.202509580 1.222660525 1.230191454 1.223989836 1.265679760
//
IT	4656
RD	17
LK	-493185.046986
QD	-126.763731 -> -116.498409
RI	0.0123439454
TR	0.173249	0.050230
MT	5.400656
MM	C_pi: 1.163207, n_recomb: 63849.059070
RS	0	0.000000	1.595628	254.843421	0.003991	0.000435
RS	1	0.006568	1.595628	270.474784	0.004236	0.001847
RS	2	0.013567	1.595628	286.987994	0.004495	0.002674
RS	3	0.021025	1.595628	304.422410	0.004768	0.002988
RS	4	0.028974	0.947504	542.650326	0.008499	0.005524
RS	5	0.037445	0.947504	573.100977	0.008976	0.006155
RS	6	0.046472	0.562684	1015.073673	0.015898	0.011503
RS	7	0.056092	0.562684	1063.073857	0.016650	0.013066
RS	8	0.066343	0.557879	1121.555942	0.017566	0.014433
RS	9	0.077268	0.557879	1171.618587	0.018350	0.015660
RS	10	0.088911	0.798968	856.340273	0.013412	0.011647
RS	11	0.101318	0.798968	898.351703	0.014070	0.012287
RS	12	0.114540	1.175263	641.823297	0.010052	0.008866
RS	13	0.128630	1.175263	675.805743	0.010584	0.009407
RS	14	0.143646	1.593214	525.436948	0.008229	0.007429
RS	15	0.159648	1.593214	554.396907	0.008683	0.007897
RS	16	0.176701	2.004439	465.184644	0.007286	0.006704
RS	17	0.194873	2.004439	491.346824	0.007695	0.007086
RS	18	0.214240	2.276510	456.969554	0.007157	0.006629
RS	19	0.234878	2.276510	482.700438	0.007560	0.006998
RS	20	0.256872	2.288895	506.841151	0.007938	0.007385
RS	21	0.280310	2.288895	534.769585	0.008376	0.007826
RS	22	0.305288	2.069578	623.237844	0.009761	0.009190
RS	23	0.331906	2.069578	655.855301	0.010272	0.009778
RS	24	0.360273	1.747024	815.833682	0.012778	0.012290
RS	25	0.390502	1.747024	854.680206	0.013386	0.013074
RS	26	0.422717	1.439291	1083.325092	0.016967	0.016764
RS	27	0.457047	1.439291	1127.376450	0.017657	0.017730
RS	28	0.493632	1.204882	1395.618036	0.021858	0.022183
RS	29	0.532620	1.204882	1439.837507	0.022551	0.023200
RS	30	0.574169	1.054039	1690.006985	0.026469	0.027449
RS	31	0.618447	1.054039	1726.500573	0.027040	0.028298
RS	32	0.665632	0.973802	1900.111436	0.029759	0.031288
RS	33	0.715916	0.973802	1922.229270	0.030106	0.031794
RS	34	0.769503	0.945286	1994.682391	0.031241	0.033057
RS	35	0.826610	0.945286	2000.046384	0.031325	0.033181
RS	36	0.887467	0.952284	1983.230507	0.031061	0.032915
RS	37	0.952321	0.952284	1973.217377	0.030904	0.032721
RS	38	1.021434	0.983364	1894.932440	0.029678	0.031416
RS	39	1.095087	0.983364	1872.594664	0.029328	0.030993
RS	40	1.173577	1.029882	1761.531010	0.027589	0.029147
RS	41	1.257221	1.029882	1729.872084	0.027093	0.028572
RS	42	1.346360	1.083701	1609.397298	0.025206	0.026582
RS	43	1.441353	1.083701	1570.438554	0.024596	0.025906
RS	44	1.542584	1.136882	1455.636927	0.022798	0.024028
RS	45	1.650464	1.136882	1410.270696	0.022088	0.023275
RS	46	1.765430	1.182808	1307.755868	0.020482	0.021615
RS	47	1.887946	1.182808	1256.125801	0.019673	0.020784
RS	48	2.018508	1.217096	1166.458623	0.018269	0.019346
RS	49	2.157645	1.217096	1108.494273	0.017361	0.018428
RS	50	2.305921	1.237795	1029.113849	0.016118	0.017162
RS	51	2.463935	1.237795	965.031510	0.015114	0.016149
RS	52	2.632327	1.245293	892.338225	0.013976	0.014990
RS	53	2.811778	1.245293	823.100308	0.012891	0.013886
RS	54	3.003015	1.238367	755.928618	0.011839	0.012805
RS	55	3.206812	1.238367	683.085895	0.010698	0.011627
RS	56	3.423994	1.238367	610.602200	0.009563	0.010444
RS	57	3.655439	1.238367	539.535077	0.008450	0.009274
RS	58	3.902086	1.282236	456.387396	0.007148	0.007891
RS	59	4.164931	1.282236	396.084324	0.006203	0.006877
RS	60	4.445039	1.282236	339.136011	0.005312	0.005912
RS	61	4.743544	1.282236	286.223820	0.004483	0.005007
RS	62	5.061654	1.282236	237.887220	0.003726	0.004175
RS	63	5.400656	1.282236	811.538300	0.012710	0.014348
PA	4+25*2+4+6 0.173249132 0.050230056 5.400656454 1.595627716 0.947504304 0.562683714 0.557879033 0.798967675 1.175262945 1.593213665 2.004438867 2.276509638 2.288894704 2.069578221 1.747023699 1.439291240 1.204882142 1.054039305 0.973802053 0.945285922 0.952283946 0.983364149 1.029882278 1.083700960 1.136882276 1.182808202 1.217095761 1.237795464 1.245292617 1.238367319 1.282236286
//
IT	4491
RD	18
LK	-493164.779726
QD	-122.207425 -> -112.545648
RI	0.0119637053
TR	0.171877	0.050578
MT	5.430117
MM	C_pi: 1.173427, n_recomb: 64826.709252
RS	0	0.000000	1.616420	255.660432	0.003944	0.000433
RS	1	0.006577	1.616420	271.378524	0.004186	0.001844
RS	2	0.013586	1.616420	287.986610	0.004442	0.002671
RS	3	0.021056	1.616420	305.524755	0.004713	0.002981
RS	4	0.029018	0.983554	531.634388	0.008201	0.005380
RS	5	0.037503	0.983554	561.696822	0.008665	0.005977
RS	6	0.046546	0.568457	1022.569112	0.015774	0.011466
RS	7	0.056184	0.568457	1071.172857	0.016524	0.013005
RS	8	0.066456	0.554501	1148.745683	0.017720	0.014591
RS	9	0.077403	0.554501	1199.927741	0.018510	0.015824
RS	10	0.089071	0.794064	877.049072	0.013529	0.011764
RS	11	0.101506	0.794064	920.032378	0.014192	0.012415
RS	12	0.114758	1.173551	654.227819	0.010092	0.008914
RS	13	0.128882	1.173551	688.894522	0.010627	0.009462
RS	14	0.143935	1.600170	532.546744	0.008215	0.007428
RS	15	0.159978	1.600170	561.958616	0.008669	0.007901
RS	16	0.177076	2.027873	468.180137	0.007222	0.006659
RS	17	0.195299	2.027873	494.595751	0.007630	0.007042
RS	18	0.214720	2.318400	457.052213	0.007050	0.006546
RS	19	0.235418	2.318400	482.899809	0.007449	0.006912
RS	20	0.257478	2.339325	505.379379	0.007796	0.007269
RS	21	0.280988	2.339325	533.380069	0.008228	0.007703
RS	22	0.306045	2.115017	621.857994	0.009593	0.009047
RS	23	0.332749	2.115017	654.622065	0.010098	0.009623
RS	24	0.361210	1.780189	816.959621	0.012602	0.012131
RS	25	0.391543	1.780189	856.172219	0.013207	0.012902
RS	26	0.423870	1.460243	1090.346535	0.016819	0.016616
RS	27	0.458324	1.460243	1135.091139	0.017510	0.017569
RS	28	0.495043	1.217072	1411.814507	0.021778	0.022080
RS	29	0.534178	1.217072	1456.990486	0.022475	0.023089
RS	30	0.575886	1.061090	1716.411754	0.026477	0.027413
RS	31	0.620337	1.061090	1753.850975	0.027054	0.028260
RS	32	0.667712	0.978390	1934.347498	0.029839	0.031311
RS	33	0.718203	0.978390	1957.116414	0.030190	0.031819
RS	34	0.772014	0.949165	2032.335786	0.031350	0.033107
RS	35	0.829364	0.949165	2037.980335	0.031437	0.033235
RS	36	0.890486	0.956596	2020.188089	0.031163	0.032960
RS	37	0.955627	0.956596	2010.202365	0.031009	0.032773
RS	38	1.025053	0.988895	1928.618295	0.029750	0.031438
RS	39	1.099045	0.988895	1906.227807	0.029405	0.031025
RS	40	1.177903	1.037175	1790.999772	0.027627	0.029143
RS	41	1.261948	1.037175	1759.333511	0.027139	0.028581
RS	42	1.351520	1.093027	1634.926964	0.025220	0.026562
RS	43	1.446982	1.093027	1596.046580	0.024620	0.025902
RS	44	1.548723	1.148200	1478.144130	0.022801	0.024006
RS	45	1.657156	1.148200	1432.908440	0.022104	0.023269
RS	46	1.772719	1.195778	1328.278030	0.020490	0.021603
RS	47	1.895883	1.195778	1276.751490	0.019695	0.020789
RS	48	2.027147	1.231180	1185.816845	0.018292	0.019354
RS	49	2.167044	1.231180	1127.829558	0.017398	0.018451
RS	50	2.316142	1.252380	1047.765999	0.016163	0.017195
RS	51	2.475046	1.252380	983.432427	0.015170	0.016195
RS	52	2.644400	1.259815	910.334225	0.014043	0.015048
RS	53	2.824892	1.259815	840.533064	0.012966	0.013953
RS	54	3.017255	1.252157	773.112274	0.011926	0.012886
RS	55	3.222269	1.252157	699.314893	0.010787	0.011712
RS	56	3.440766	1.252157	625.764540	0.009653	0.010530
RS	57	3.673633	1.252157	553.538272	0.008539	0.009360
RS	58	3.921815	1.298152	468.227576	0.007223	0.007963
RS	59	4.186319	1.298152	406.938971	0.006277	0.006950
RS	60	4.468220	1.298152	348.950231	0.005383	0.005982
RS	61	4.768660	1.298152	294.967619	0.004550	0.005075
RS	62	5.088859	1.298152	245.556314	0.003788	0.004238
RS	63	5.430117	1.298152	843.610208	0.013013	0.014668
PA	4+25*2+4+6 0.171877325 0.050577617 5.430117127 1.616420350 0.983554297 0.568457444 0.554501409 0.794063733 1.173550896 1.600169510 2.027872949 2.318400024 2.339325321 2.115016825 1.780188919 1.460242837 1.217072000 1.061089850 0.978389781 0.949165055 0.956595704 0.988895348 1.037174907 1.093027244 1.148200130 1.195778105 1.231179852 1.252380265 1.259814633 1.252156664 1.298151571
//
IT	4580
RD	19
LK	-493145.699339
QD	-117.928772 -> -108.824131
RI	0.0116279481
TR	0.170567	0.050918
MT	5.458211
MM	C_pi: 1.183315, n_recomb: 65784.711052
RS	0	0.000000	1.632623	257.090444	0.003908	0.000433
RS	1	0.006585	1.632623	272.928639	0.004149	0.001844
RS	2	0.013604	1.632623	289.666365	0.004403	0.002674
RS	3	0.021086	1.632623	307.344390	0.004672	0.002982
RS	4	0.029059	1.020560	520.706369	0.007915	0.005238
RS	5	0.037558	1.020560	550.366036	0.008366	0.005804
RS	6	0.046617	0.574705	1028.665328	0.015637	0.011419
RS	7	0.056272	0.574705	1077.818836	0.016384	0.012936
RS	8	0.066563	0.551573	1174.889696	0.017860	0.014738
RS	9	0.077532	0.551573	1227.155487	0.018654	0.015977
RS	10	0.089223	0.789454	897.372291	0.013641	0.011878
RS	11	0.101684	0.789454	941.308224	0.014309	0.012538
RS	12	0.114965	1.171577	666.587649	0.010133	0.008963
RS	13	0.129122	1.171577	701.933168	0.010670	0.009518
RS	14	0.144210	1.606023	539.773464	0.008205	0.007432
RS	15	0.160292	1.606023	569.639424	0.008659	0.007908
RS	16	0.177433	2.049400	471.371717	0.007165	0.006620
RS	17	0.195703	2.049400	498.046167	0.007571	0.007004
RS	18	0.215176	2.358163	457.368566	0.006953	0.006470
RS	19	0.235931	2.358163	483.338282	0.007347	0.006833
RS	20	0.258053	2.388038	504.139896	0.007663	0.007161
RS	21	0.281632	2.388038	532.214514	0.008090	0.007589
RS	22	0.306764	2.159279	620.616239	0.009434	0.008911
RS	23	0.333551	2.159279	653.520499	0.009934	0.009477
RS	24	0.362101	1.812620	818.025034	0.012435	0.011979
RS	25	0.392532	1.812620	857.585778	0.013036	0.012737
RS	26	0.424967	1.480774	1097.003979	0.016676	0.016472
RS	27	0.459538	1.480774	1142.415331	0.017366	0.017414
RS	28	0.496385	1.229057	1427.309922	0.021697	0.021977
RS	29	0.535659	1.229057	1473.417910	0.022398	0.022979
RS	30	0.577519	1.068064	1741.857838	0.026478	0.027373
RS	31	0.622136	1.068064	1780.231217	0.027061	0.028219
RS	32	0.669691	0.982958	1967.507033	0.029908	0.031328
RS	33	0.720377	0.982958	1990.932016	0.030264	0.031838
RS	34	0.774402	0.953027	2068.926386	0.031450	0.033150
RS	35	0.831984	0.953027	2074.869463	0.031540	0.033284
RS	36	0.893358	0.960858	2056.175824	0.031256	0.033000
RS	37	0.958774	0.960858	2046.243045	0.031105	0.032819
RS	38	1.028497	0.994319	1961.474431	0.029817	0.031457
RS	39	1.102812	0.994319	1939.058202	0.029476	0.031053
RS	40	1.182021	1.044287	1819.792479	0.027663	0.029138
RS	41	1.266446	1.044287	1788.142211	0.027182	0.028589
RS	42	1.356431	1.102093	1659.922420	0.025233	0.026543
RS	43	1.452342	1.102093	1621.137264	0.024643	0.025898
RS	44	1.554569	1.159178	1500.234018	0.022805	0.023984
RS	45	1.663527	1.159178	1455.138882	0.022120	0.023264
RS	46	1.779661	1.208337	1348.467096	0.020498	0.021592
RS	47	1.903443	1.208337	1297.049364	0.019717	0.020794
RS	48	2.035376	1.244793	1204.900454	0.018316	0.019363
RS	49	2.175997	1.244793	1146.893616	0.017434	0.018475
RS	50	2.325879	1.266451	1066.182979	0.016207	0.017229
RS	51	2.485630	1.266451	1001.602783	0.015225	0.016241
RS	52	2.655902	1.273799	928.124816	0.014109	0.015105
RS	53	2.837387	1.273799	857.768572	0.013039	0.014019
RS	54	3.030824	1.265402	790.122579	0.012011	0.012965
RS	55	3.236998	1.265402	715.382419	0.010875	0.011794
RS	56	3.456750	1.265402	640.779395	0.009741	0.010615
RS	57	3.690973	1.265402	567.409557	0.008625	0.009443
RS	58	3.940621	1.313472	479.950651	0.007296	0.008033
RS	59	4.206709	1.313472	417.691898	0.006349	0.007020
RS	60	4.490319	1.313472	358.678795	0.005452	0.006051
RS	61	4.792606	1.313472	303.641808	0.004616	0.005141
RS	62	5.114800	1.313472	253.171180	0.003848	0.004299
RS	63	5.458211	1.313472	875.630717	0.013311	0.014981
PA	4+25*2+4+6 0.170566794 0.050918491 5.458210833 1.632623462 1.020560366 0.574705008 0.551573103 0.789454181 1.171576653 1.606023402 2.049399528 2.358162622 2.388038212 2.159278690 1.812620472 1.480773881 1.229057288 1.068064100 0.982958068 0.953026614 0.960857652 0.994319024 1.044286731 1.102092927 1.159177595 1.208336571 1.244792885 1.266451054 1.273798944 1.265402097 1.313472069
//
IT	4276
RD	20
LK	-493127.715564
QD	-113.902639 -> -105.313684
RI	0.0113331260
TR	0.169313	0.051253
MT	5.485024
MM	C_pi: 1.192883, n_recomb: 66723.249583
RS	0	0.000000	1.644608	259.070165	0.003883	0.000432
RS	1	0.006593	1.644608	275.058604	0.004122	0.001847
RS	2	0.013622	1.644608	291.957386	0.004376	0.002681
RS	3	0.021113	1.644608	309.807986	0.004643	0.002989
RS	4	0.029099	1.058478	509.912256	0.007642	0.005099
RS	5	0.037611	1.058478	539.158267	0.008081	0.005638
RS	6	0.046684	0.581349	1033.536153	0.015490	0.011363
RS	7	0.056356	0.581349	1083.189946	0.016234	0.012858
RS	8	0.066665	0.549028	1200.052237	0.017986	0.014877
RS	9	0.077654	0.549028	1253.368060	0.018785	0.016119
RS	10	0.089368	0.785100	917.325818	0.013748	0.011989
RS	11	0.101853	0.785100	962.195703	0.014421	0.012657
RS	12	0.115163	1.169382	678.885838	0.010175	0.009013
RS	13	0.129349	1.169382	714.904041	0.010714	0.009574
RS	14	0.144471	1.610871	547.097871	0.008200	0.007438
RS	15	0.160590	1.610871	577.419360	0.008654	0.007918
RS	16	0.177772	2.069163	474.729131	0.007115	0.006586
RS	17	0.196087	2.069163	501.666737	0.007519	0.006970
RS	18	0.215609	2.395938	457.881647	0.006862	0.006399
RS	19	0.236419	2.395938	483.977742	0.007254	0.006760
RS	20	0.258601	2.435105	503.093099	0.007540	0.007060
RS	21	0.282245	2.435105	531.242840	0.007962	0.007481
RS	22	0.307448	2.202402	619.493403	0.009285	0.008783
RS	23	0.334313	2.202402	652.531702	0.009780	0.009339
RS	24	0.362949	1.844340	819.027683	0.012275	0.011833
RS	25	0.393474	1.844340	858.919572	0.012873	0.012580
RS	26	0.426011	1.500900	1103.310004	0.016536	0.016332
RS	27	0.460693	1.500900	1149.362474	0.017226	0.017262
RS	28	0.497662	1.240837	1442.137074	0.021614	0.021874
RS	29	0.537068	1.240837	1489.152734	0.022318	0.022869
RS	30	0.579073	1.074953	1766.384567	0.026473	0.027330
RS	31	0.623848	1.074953	1805.679691	0.027062	0.028174
RS	32	0.671574	0.987495	1999.627850	0.029969	0.031339
RS	33	0.722448	0.987495	2023.712092	0.030330	0.031852
RS	34	0.776676	0.956861	2104.482725	0.031540	0.033188
RS	35	0.834479	0.956861	2110.740191	0.031634	0.033326
RS	36	0.896093	0.965061	2091.220208	0.031342	0.033035
RS	37	0.961770	0.965061	2081.363182	0.031194	0.032861
RS	38	1.031778	0.999631	1993.518726	0.029877	0.031473
RS	39	1.106401	0.999631	1971.100986	0.029541	0.031079
RS	40	1.185945	1.051219	1847.917401	0.027695	0.029133
RS	41	1.270733	1.051219	1816.304131	0.027221	0.028596
RS	42	1.361111	1.110906	1684.381129	0.025244	0.026524
RS	43	1.457449	1.110906	1645.706699	0.024665	0.025894
RS	44	1.560139	1.169830	1521.896013	0.022809	0.023964
RS	45	1.669600	1.169830	1476.951137	0.022135	0.023260
RS	46	1.786277	1.220503	1368.309742	0.020507	0.021583
RS	47	1.910648	1.220503	1317.006427	0.019738	0.020800
RS	48	2.043220	1.257959	1223.693684	0.018340	0.019373
RS	49	2.184532	1.257959	1165.671702	0.017470	0.018499
RS	50	2.335162	1.280037	1084.348518	0.016251	0.017262
RS	51	2.495723	1.280037	1019.527779	0.015280	0.016286
RS	52	2.666871	1.287276	945.695773	0.014173	0.015162
RS	53	2.849303	1.287276	874.794046	0.013111	0.014084
RS	54	3.043765	1.278137	806.946361	0.012094	0.013043
RS	55	3.251047	1.278137	731.276871	0.010960	0.011875
RS	56	3.471997	1.278137	655.636574	0.009826	0.010697
RS	57	3.707515	1.278137	581.139999	0.008710	0.009526
RS	58	3.958562	1.328236	491.548758	0.007367	0.008102
RS	59	4.226162	1.328236	428.336369	0.006420	0.007089
RS	60	4.511406	1.328236	368.315916	0.005520	0.006119
RS	61	4.815457	1.328236	312.241404	0.004680	0.005205
RS	62	5.139556	1.328236	260.727519	0.003908	0.004359
RS	63	5.485024	1.328236	907.579880	0.013602	0.015290
PA	4+25*2+4+6 0.169313449 0.051252763 5.485023619 1.644607622 1.058477981 0.581348851 0.549028213 0.785099510 1.169382270 1.610871373 2.069163024 2.395937716 2.435105459 2.202402445 1.844339896 1.500899860 1.240836512 1.074953302 0.987495190 0.956861166 0.965060928 0.999630683 1.051218759 1.110906142 1.169829703 1.220502895 1.257959311 1.280036788 1.287276424 1.278137262 1.328235580
//
IT	4028
RD	21
LK	-493110.747313
QD	-110.108506 -> -101.997997
RI	0.0110706050
TR	0.168113	0.051580
MT	5.510681
MM	C_pi: 1.202161, n_recomb: 67643.307531
RS	0	0.000000	1.653134	261.487160	0.003866	0.000432
RS	1	0.006601	1.653134	277.649873	0.004105	0.001851
RS	2	0.013638	1.653134	294.734763	0.004357	0.002692
RS	3	0.021140	1.653134	312.784011	0.004624	0.003000
RS	4	0.029136	1.097267	499.296223	0.007381	0.004964
RS	5	0.037661	1.097267	528.121381	0.007807	0.005477
RS	6	0.046748	0.588349	1037.308906	0.015335	0.011302
RS	7	0.056435	0.588349	1087.417084	0.016076	0.012773
RS	8	0.066762	0.546831	1224.272826	0.018099	0.015008
RS	9	0.077770	0.546831	1278.606918	0.018902	0.016252
RS	10	0.089505	0.781011	936.891387	0.013850	0.012097
RS	11	0.102015	0.781011	982.676471	0.014527	0.012772
RS	12	0.115350	1.167040	691.102313	0.010217	0.009064
RS	13	0.129566	1.167040	727.786532	0.010759	0.009630
RS	14	0.144720	1.614879	554.489692	0.008197	0.007447
RS	15	0.160875	1.614879	585.267105	0.008652	0.007930
RS	16	0.178096	2.087361	478.223766	0.007070	0.006555
RS	17	0.196454	2.087361	505.427949	0.007472	0.006940
RS	18	0.216023	2.431898	458.563964	0.006779	0.006334
RS	19	0.236884	2.431898	484.790052	0.007167	0.006692
RS	20	0.259123	2.480657	502.214560	0.007424	0.006964
RS	21	0.282829	2.480657	530.440424	0.007842	0.007380
RS	22	0.308101	2.244488	618.472782	0.009143	0.008661
RS	23	0.335040	2.244488	651.639477	0.009633	0.009208
RS	24	0.363758	1.875401	819.974695	0.012122	0.011694
RS	25	0.394372	1.875401	860.182304	0.012716	0.012429
RS	26	0.427006	1.520644	1109.302531	0.016399	0.016195
RS	27	0.461795	1.520644	1155.972563	0.017089	0.017116
RS	28	0.498881	1.252424	1456.352082	0.021530	0.021771
RS	29	0.538414	1.252424	1504.252622	0.022238	0.022761
RS	30	0.580557	1.081762	1790.062813	0.026463	0.027284
RS	31	0.625482	1.081762	1830.267858	0.027058	0.028127
RS	32	0.673373	0.992000	2030.791369	0.030022	0.031345
RS	33	0.724425	0.992000	2055.537461	0.030388	0.031861
RS	34	0.778847	0.960666	2139.088392	0.031623	0.033221
RS	35	0.836861	0.960666	2145.674360	0.031720	0.033363
RS	36	0.898706	0.969205	2125.397527	0.031421	0.033066
RS	37	0.964632	0.969205	2115.636635	0.031276	0.032899
RS	38	1.034911	1.004836	2024.814536	0.029934	0.031487
RS	39	1.109829	1.004836	2002.417006	0.029603	0.031102
RS	40	1.189692	1.057982	1875.426816	0.027725	0.029128
RS	41	1.274828	1.057982	1843.869118	0.027259	0.028602
RS	42	1.365583	1.119482	1708.345681	0.025255	0.026506
RS	43	1.462329	1.119482	1669.795284	0.024685	0.025889
RS	44	1.565462	1.180178	1543.161465	0.022813	0.023946
RS	45	1.675403	1.180178	1498.375049	0.022151	0.023256
RS	46	1.792601	1.232304	1387.829496	0.020517	0.021575
RS	47	1.917535	1.232304	1336.645221	0.019760	0.020807
RS	48	2.050717	1.270712	1242.213875	0.018364	0.019383
RS	49	2.192691	1.270712	1184.180588	0.017506	0.018523
RS	50	2.344036	1.293174	1102.275771	0.016295	0.017295
RS	51	2.505372	1.293174	1037.220197	0.015334	0.016330
RS	52	2.677358	1.300287	963.057592	0.014237	0.015218
RS	53	2.860698	1.300287	891.619570	0.013181	0.014148
RS	54	3.056140	1.290406	823.590849	0.012175	0.013120
RS	55	3.264483	1.290406	747.005223	0.011043	0.011954
RS	56	3.486580	1.290406	670.342620	0.009910	0.010777
RS	57	3.723338	1.290406	594.735565	0.008792	0.009606
RS	58	3.975725	1.342489	503.027214	0.007436	0.008169
RS	59	4.244772	1.342489	438.877056	0.006488	0.007156
RS	60	4.531580	1.342489	377.865547	0.005586	0.006184
RS	61	4.837320	1.342489	320.769610	0.004742	0.005268
RS	62	5.163243	1.342489	268.227801	0.003965	0.004418
RS	63	5.510681	1.342489	939.459945	0.013888	0.015592
PA	4+25*2+4+6 0.168112557 0.051580200 5.510681312 1.653134338 1.097266848 0.588348926 0.546831212 0.781010700 1.167040330 1.614879440 2.087360867 2.431898169 2.480657325 2.244487652 1.875401183 1.520644173 1.252423913 1.081762383 0.991999575 0.960665520 0.969205281 1.004835822 1.057981761 1.119482330 1.180178348 1.232304309 1.270711646 1.293174373 1.300286979 1.290405759 1.342488615
//
IT	4303
RD	22
LK	-493094.720984
QD	-106.525027 -> -98.859391
RI	0.0108386870
TR	0.166961	0.051901
MT	5.535232
MM	C_pi: 1.211154, n_recomb: 68544.885042
RS	0	0.000000	1.658556	264.293813	0.003856	0.000433
RS	1	0.006609	1.658556	280.652272	0.004094	0.001857
RS	2	0.013654	1.658556	297.945660	0.004347	0.002706
RS	3	0.021165	1.658556	316.216862	0.004613	0.003016
RS	4	0.029172	1.136848	488.899815	0.007133	0.004832
RS	5	0.037709	1.136848	517.300281	0.007547	0.005323
RS	6	0.046809	0.595641	1040.127469	0.015174	0.011234
RS	7	0.056511	0.595641	1090.647829	0.015911	0.012684
RS	8	0.066855	0.544923	1247.623813	0.018202	0.015131
RS	9	0.077881	0.544923	1302.946223	0.019009	0.016377
RS	10	0.089637	0.777146	956.088997	0.013948	0.012202
RS	11	0.102169	0.777146	1002.771108	0.014629	0.012884
RS	12	0.115530	1.164575	703.222163	0.010259	0.009115
RS	13	0.129773	1.164575	740.565041	0.010804	0.009685
RS	14	0.144958	1.618117	561.932329	0.008198	0.007458
RS	15	0.161146	1.618117	593.165331	0.008654	0.007945
RS	16	0.178404	2.104098	481.833051	0.007029	0.006528
RS	17	0.196803	2.104098	509.306345	0.007430	0.006914
RS	18	0.216418	2.466130	459.391244	0.006702	0.006273
RS	19	0.237328	2.466130	485.750145	0.007087	0.006630
RS	20	0.259621	2.524748	501.480627	0.007316	0.006874
RS	21	0.283387	2.524748	529.783096	0.007729	0.007285
RS	22	0.308723	2.285555	617.539058	0.009009	0.008545
RS	23	0.335734	2.285555	650.828580	0.009495	0.009084
RS	24	0.364530	1.905820	820.859477	0.011976	0.011560
RS	25	0.395229	1.905820	861.367844	0.012566	0.012285
RS	26	0.427957	1.540015	1114.986969	0.016267	0.016063
RS	27	0.462848	1.540015	1162.251469	0.016956	0.016973
RS	28	0.500044	1.263814	1469.976262	0.021445	0.021670
RS	29	0.539698	1.263814	1518.738773	0.022157	0.022653
RS	30	0.581974	1.088479	1812.921567	0.026449	0.027236
RS	31	0.627042	1.088479	1854.023569	0.027048	0.028078
RS	32	0.675090	0.996459	2061.021217	0.030068	0.031348
RS	33	0.726312	0.996459	2086.429924	0.030439	0.031866
RS	34	0.780920	0.964428	2172.760472	0.031698	0.033249
RS	35	0.839137	0.964428	2179.686866	0.031799	0.033396
RS	36	0.901200	0.973283	2158.715581	0.031493	0.033094
RS	37	0.967366	0.973283	2149.069073	0.031353	0.032934
RS	38	1.037904	1.009927	2055.368305	0.029986	0.031499
RS	39	1.113103	1.009927	2033.010256	0.029660	0.031123
RS	40	1.193272	1.064575	1902.315419	0.027753	0.029121
RS	41	1.278740	1.064575	1870.830257	0.027294	0.028607
RS	42	1.369855	1.127825	1731.805361	0.025265	0.026489
RS	43	1.466992	1.127825	1693.391296	0.024705	0.025885
RS	44	1.570548	1.190231	1564.015456	0.022817	0.023928
RS	45	1.680948	1.190231	1519.395388	0.022166	0.023253
RS	46	1.798644	1.243754	1407.007057	0.020527	0.021567
RS	47	1.924118	1.243754	1355.947038	0.019782	0.020814
RS	48	2.057884	1.283066	1260.441555	0.018389	0.019394
RS	49	2.200490	1.283066	1202.401848	0.017542	0.018547
RS	50	2.352520	1.305883	1119.945987	0.016339	0.017329
RS	51	2.514597	1.305883	1054.662646	0.015386	0.016374
RS	52	2.687385	1.312852	980.192490	0.014300	0.015274
RS	53	2.871593	1.312852	908.229010	0.013250	0.014211
RS	54	3.067973	1.302230	840.041088	0.012255	0.013195
RS	55	3.277332	1.302230	762.554053	0.011125	0.012032
RS	56	3.500527	1.302230	684.885549	0.009992	0.010856
RS	57	3.738471	1.302230	608.185614	0.008873	0.009684
RS	58	3.992141	1.356257	514.376491	0.007504	0.008235
RS	59	4.262574	1.356257	449.305721	0.006555	0.007222
RS	60	4.550879	1.356257	387.320592	0.005651	0.006248
RS	61	4.858237	1.356257	329.220342	0.004803	0.005329
RS	62	5.185907	1.356257	275.666835	0.004022	0.004476
RS	63	5.535232	1.356257	971.249174	0.014170	0.015890
PA	4+25*2+4+6 0.166961326 0.051901046 5.535231891 1.658556099 1.136847999 0.595641455 0.544923309 0.777145778 1.164575087 1.618117435 2.104098357 2.466130134 2.524747606 2.285555481 1.905820364 1.540015210 1.263814352 1.088479063 0.996458756 0.964428197 0.973282742 1.009927196 1.064574875 1.127824725 1.190230803 1.243753566 1.283065801 1.305882574 1.312852409 1.302229622 1.356257168
//
IT	4179
RD	23
LK	-493079.571698
QD	-103.137312 -> -95.886085
RI	0.0106311304
TR	0.165855	0.052215
MT	5.558796
MM	C_pi: 1.219888, n_recomb: 69428.722984
RS	0	0.000000	1.661515	267.402682	0.003851	0.000433
RS	1	0.006616	1.661515	283.973528	0.004090	0.001865
RS	2	0.013669	1.661515	301.492759	0.004342	0.002722
RS	3	0.021189	1.661515	320.003968	0.004609	0.003036
RS	4	0.029206	1.177200	478.740348	0.006895	0.004705
RS	5	0.037754	1.177200	506.714572	0.007298	0.005175
RS	6	0.046868	0.603188	1042.109619	0.015010	0.011163
RS	7	0.056584	0.603188	1093.003562	0.015743	0.012590
RS	8	0.066943	0.543282	1270.132693	0.018294	0.015247
RS	9	0.077987	0.543282	1326.414917	0.019105	0.016493
RS	10	0.089762	0.773505	974.913225	0.014042	0.012304
RS	11	0.102316	0.773505	1022.474478	0.014727	0.012991
RS	12	0.115701	1.162022	715.240445	0.010302	0.009165
RS	13	0.129971	1.162022	753.234675	0.010849	0.009741
RS	14	0.145185	1.620691	569.410085	0.008201	0.007471
RS	15	0.161406	1.620691	601.097885	0.008658	0.007961
RS	16	0.178700	2.119525	485.537575	0.006993	0.006505
RS	17	0.197137	2.119525	513.281935	0.007393	0.006891
RS	18	0.216795	2.498774	460.343507	0.006630	0.006217
RS	19	0.237753	2.498774	486.837580	0.007012	0.006571
RS	20	0.260098	2.567471	500.875693	0.007214	0.006790
RS	21	0.283921	2.567471	529.255226	0.007623	0.007195
RS	22	0.309319	2.325683	616.680822	0.008882	0.008435
RS	23	0.336399	2.325683	650.088051	0.009363	0.008966
RS	24	0.365269	1.935646	821.685757	0.011835	0.011431
RS	25	0.396050	1.935646	862.481114	0.012423	0.012146
RS	26	0.428867	1.559037	1120.389643	0.016137	0.015934
RS	27	0.463855	1.559037	1168.227148	0.016826	0.016835
RS	28	0.501158	1.275025	1483.048435	0.021361	0.021569
RS	29	0.540928	1.275025	1532.651275	0.022075	0.022547
RS	30	0.583330	1.095111	1835.013220	0.026430	0.027185
RS	31	0.628537	1.095111	1876.999745	0.027035	0.028027
RS	32	0.676734	1.000875	2090.379436	0.030108	0.031346
RS	33	0.728121	1.000875	2116.451053	0.030484	0.031867
RS	34	0.782906	0.968150	2205.562992	0.031767	0.033273
RS	35	0.841316	0.968150	2212.840319	0.031872	0.033425
RS	36	0.903591	0.977295	2191.234087	0.031561	0.033119
RS	37	0.969985	0.977295	2181.718125	0.031424	0.032965
RS	38	1.040771	1.014913	2085.225156	0.030034	0.031509
RS	39	1.116241	1.014913	2062.924057	0.029713	0.031141
RS	40	1.196703	1.071009	1928.624250	0.027778	0.029115
RS	41	1.282489	1.071009	1897.226444	0.027326	0.028612
RS	42	1.373950	1.135950	1754.789304	0.025275	0.026472
RS	43	1.471461	1.135950	1716.522351	0.024724	0.025881
RS	44	1.575424	1.200009	1584.478772	0.022822	0.023912
RS	45	1.686265	1.200009	1540.031954	0.022181	0.023250
RS	46	1.804438	1.254878	1425.856896	0.020537	0.021561
RS	47	1.930429	1.254878	1374.925831	0.019803	0.020821
RS	48	2.064755	1.295054	1278.386800	0.018413	0.019406
RS	49	2.207968	1.295054	1220.345364	0.017577	0.018571
RS	50	2.360656	1.318196	1137.367396	0.016382	0.017362
RS	51	2.523444	1.318196	1071.863108	0.015438	0.016417
RS	52	2.697003	1.325010	997.106246	0.014362	0.015328
RS	53	2.882043	1.325010	924.627951	0.013318	0.014272
RS	54	3.079325	1.313649	856.300409	0.012334	0.013268
RS	55	3.289658	1.313649	777.926644	0.011205	0.012108
RS	56	3.513907	1.313649	699.268459	0.010072	0.010933
RS	57	3.752991	1.313649	621.492944	0.008952	0.009761
RS	58	4.007892	1.369585	525.598865	0.007570	0.008299
RS	59	4.279656	1.369585	459.624343	0.006620	0.007286
RS	60	4.569399	1.369585	396.682663	0.005714	0.006311
RS	61	4.878311	1.369585	337.594811	0.004862	0.005389
RS	62	5.207660	1.369585	283.045433	0.004077	0.004532
RS	63	5.558796	1.369585	1002.944355	0.014446	0.016182
PA	4+25*2+4+6 0.165855476 0.052215029 5.558796492 1.661514711 1.177200196 0.603187830 0.543282421 0.773505279 1.162021759 1.620691421 2.119525287 2.498774298 2.567471378 2.325683308 1.935646063 1.559037462 1.275025447 1.095111453 1.000874786 0.968149737 0.977295328 1.014913380 1.071008564 1.135950175 1.200009341 1.254878038 1.295053673 1.318195712 1.325009968 1.313648920 1.369584727
//
IT	4035
RD	24
LK	-493065.239012
QD	-99.929202 -> -93.064687
RI	0.0104457740
TR	0.164792	0.052522
MT	5.581442
MM	C_pi: 1.228376, n_recomb: 70295.111772
RS	0	0.000000	1.662375	270.768224	0.003852	0.000434
RS	1	0.006622	1.662375	287.565582	0.004091	0.001874
RS	2	0.013683	1.662375	305.325377	0.004343	0.002740
RS	3	0.021212	1.662375	324.091907	0.004610	0.003058
RS	4	0.029239	1.218281	468.834013	0.006670	0.004581
RS	5	0.037798	1.218281	496.382489	0.007061	0.005033
RS	6	0.046924	0.610949	1043.358330	0.014843	0.011087
RS	7	0.056653	0.610949	1094.590259	0.015571	0.012494
RS	8	0.067028	0.541870	1291.856651	0.018378	0.015356
RS	9	0.078089	0.541870	1349.071818	0.019192	0.016602
RS	10	0.089883	0.770070	993.370384	0.014131	0.012403
RS	11	0.102458	0.770070	1041.793240	0.014820	0.013095
RS	12	0.115865	1.159406	727.145670	0.010344	0.009216
RS	13	0.130161	1.159406	765.783525	0.010894	0.009796
RS	14	0.145403	1.622683	576.905533	0.008207	0.007486
RS	15	0.161655	1.622683	609.046645	0.008664	0.007978
RS	16	0.178982	2.133747	489.320351	0.006961	0.006484
RS	17	0.197458	2.133747	517.337112	0.007360	0.006871
RS	18	0.217157	2.529926	461.402929	0.006564	0.006164
RS	19	0.238160	2.529926	488.034002	0.006943	0.006516
RS	20	0.260555	2.608901	500.381892	0.007118	0.006709
RS	21	0.284432	2.608901	528.838612	0.007523	0.007110
RS	22	0.309891	2.364902	615.889425	0.008761	0.008330
RS	23	0.337035	2.364902	649.409524	0.009238	0.008853
RS	24	0.365978	1.964901	822.453388	0.011700	0.011307
RS	25	0.396837	1.964901	863.522668	0.012284	0.012013
RS	26	0.429739	1.577727	1125.521016	0.016011	0.015809
RS	27	0.464821	1.577727	1173.910870	0.016700	0.016701
RS	28	0.502226	1.286057	1495.598947	0.021276	0.021470
RS	29	0.542108	1.286057	1546.020916	0.021993	0.022442
RS	30	0.584631	1.101656	1856.373520	0.026408	0.027134
RS	31	0.629970	1.101656	1899.231731	0.027018	0.027975
RS	32	0.678312	1.005242	2118.900910	0.030143	0.031341
RS	33	0.729855	1.005242	2145.634617	0.030523	0.031865
RS	34	0.784811	0.971826	2237.525387	0.031830	0.033294
RS	35	0.843407	0.971826	2245.162652	0.031939	0.033451
RS	36	0.905884	0.981242	2222.976024	0.031623	0.033141
RS	37	0.972498	0.981242	2213.605122	0.031490	0.032993
RS	38	1.043523	1.019794	2114.406465	0.030079	0.031518
RS	39	1.119252	1.019794	2092.177763	0.029763	0.031159
RS	40	1.199996	1.077288	1954.363042	0.027802	0.029108
RS	41	1.286087	1.077288	1923.066083	0.027357	0.028615
RS	42	1.377880	1.143867	1777.302438	0.025283	0.026456
RS	43	1.475751	1.143867	1739.192392	0.024741	0.025877
RS	44	1.580104	1.209526	1604.551299	0.022826	0.023896
RS	45	1.691368	1.209526	1560.284182	0.022196	0.023247
RS	46	1.810000	1.265694	1444.375378	0.020547	0.021556
RS	47	1.936488	1.265694	1393.577997	0.019825	0.020829
RS	48	2.071353	1.306695	1296.044080	0.018437	0.019418
RS	49	2.215149	1.306695	1238.005965	0.017612	0.018595
RS	50	2.368468	1.330137	1154.532505	0.016424	0.017394
RS	51	2.531940	1.330137	1088.814863	0.015489	0.016460
RS	52	2.706238	1.336784	1013.792639	0.014422	0.015381
RS	53	2.892079	1.336784	940.810802	0.013384	0.014332
RS	54	3.090227	1.324690	872.362355	0.012410	0.013340
RS	55	3.301498	1.324690	793.117308	0.011283	0.012182
RS	56	3.526759	1.324690	713.486332	0.010150	0.011008
RS	57	3.766939	1.324690	634.653127	0.009028	0.009836
RS	58	4.023024	1.382500	536.690607	0.007635	0.008361
RS	59	4.296068	1.382500	469.829647	0.006684	0.007348
RS	60	4.587194	1.382500	405.948857	0.005775	0.006372
RS	61	4.897600	1.382500	345.890421	0.004921	0.005448
RS	62	5.228562	1.382500	290.361260	0.004131	0.004587
RS	63	5.581442	1.382500	1034.532704	0.014717	0.016470
PA	4+25*2+4+6 0.164792125 0.052522202 5.581442241 1.662374524 1.218280775 0.610949032 0.541870041 0.770070309 1.159406430 1.622682942 2.133747413 2.529926286 2.608900531 2.364902111 1.964900859 1.577726714 1.286056627 1.101655536 1.005242498 0.971826200 0.981241507 1.019793516 1.077287962 1.143867125 1.209526465 1.265694069 1.306694880 1.330137499 1.336783980 1.324689786 1.382499899
//
IT	4552
RD	25
LK	-493051.668854
QD	-96.887880 -> -90.384782
RI	0.0102798658
TR	0.163769	0.052823
MT	5.603202
MM	C_pi: 1.236625, n_recomb: 71144.580493
RS	0	0.000000	1.661474	274.349000	0.003856	0.000435
RS	1	0.006629	1.661474	291.384668	0.004096	0.001884
RS	2	0.013697	1.661474	309.397313	0.004349	0.002760
RS	3	0.021234	1.661474	328.431939	0.004616	0.003082
RS	4	0.029271	1.260057	459.189848	0.006454	0.004462
RS	5	0.037840	1.260057	486.314653	0.006836	0.004896
RS	6	0.046977	0.618892	1043.964345	0.014674	0.011009
RS	7	0.056720	0.618892	1095.501397	0.015398	0.012395
RS	8	0.067109	0.540659	1312.837427	0.018453	0.015459
RS	9	0.078186	0.540659	1370.959910	0.019270	0.016704
RS	10	0.089998	0.766830	1011.460654	0.014217	0.012499
RS	11	0.102593	0.766830	1060.727720	0.014909	0.013196
RS	12	0.116022	1.156746	738.932734	0.010386	0.009267
RS	13	0.130342	1.156746	778.206314	0.010938	0.009850
RS	14	0.145611	1.624170	584.402538	0.008214	0.007503
RS	15	0.161893	1.624170	616.994802	0.008672	0.007997
RS	16	0.179253	2.146880	493.163321	0.006932	0.006465
RS	17	0.197765	2.146880	521.453099	0.007329	0.006854
RS	18	0.217503	2.559678	462.554356	0.006502	0.006114
RS	19	0.238550	2.559678	489.323789	0.006878	0.006465
RS	20	0.260992	2.649093	499.986508	0.007028	0.006633
RS	21	0.284922	2.649093	528.520357	0.007429	0.007030
RS	22	0.310438	2.403266	615.152091	0.008647	0.008230
RS	23	0.337646	2.403266	648.780249	0.009119	0.008746
RS	24	0.366657	1.993616	823.160176	0.011570	0.011188
RS	25	0.397591	1.993616	864.490891	0.012151	0.011885
RS	26	0.430576	1.596092	1130.397212	0.015889	0.015687
RS	27	0.465747	1.596092	1179.319701	0.016576	0.016571
RS	28	0.503250	1.296916	1507.650027	0.021191	0.021371
RS	29	0.543239	1.296916	1558.870533	0.021911	0.022339
RS	30	0.585878	1.108111	1877.036424	0.026383	0.027081
RS	31	0.631344	1.108111	1920.753502	0.026998	0.027921
RS	32	0.679824	1.009556	2146.628523	0.030173	0.031334
RS	33	0.731518	1.009556	2174.022676	0.030558	0.031860
RS	34	0.786639	0.975451	2268.690418	0.031888	0.033312
RS	35	0.845413	0.975451	2276.695160	0.032001	0.033473
RS	36	0.908083	0.985116	2253.978025	0.031682	0.033160
RS	37	0.974908	0.985116	2244.765005	0.031552	0.033019
RS	38	1.046163	1.024567	2142.939351	0.030121	0.031525
RS	39	1.122140	1.024567	2120.797039	0.029810	0.031174
RS	40	1.203155	1.083413	1979.557119	0.027824	0.029101
RS	41	1.289540	1.083413	1948.372817	0.027386	0.028618
RS	42	1.381651	1.151579	1799.362059	0.025292	0.026440
RS	43	1.479868	1.151579	1761.417534	0.024758	0.025873
RS	44	1.584595	1.218788	1624.246457	0.022830	0.023881
RS	45	1.696265	1.218788	1580.164538	0.022211	0.023245
RS	46	1.815338	1.276209	1462.572067	0.020558	0.021551
RS	47	1.942304	1.276209	1411.912427	0.019846	0.020837
RS	48	2.077686	1.318000	1313.419136	0.018461	0.019430
RS	49	2.222042	1.318000	1255.389063	0.017646	0.018618
RS	50	2.375968	1.341721	1171.444701	0.016466	0.017426
RS	51	2.540097	1.341721	1105.521140	0.015539	0.016502
RS	52	2.715106	1.348190	1030.253270	0.014481	0.015433
RS	53	2.901717	1.348190	956.779143	0.013448	0.014390
RS	54	3.100697	1.335368	888.227988	0.012485	0.013410
RS	55	3.312868	1.335368	808.127000	0.011359	0.012255
RS	56	3.539104	1.335368	727.539975	0.010226	0.011082
RS	57	3.780336	1.335368	647.666779	0.009104	0.009909
RS	58	4.037559	1.395020	547.652367	0.007698	0.008422
RS	59	4.311834	1.395020	479.922063	0.006746	0.007409
RS	60	4.604289	1.395020	415.119370	0.005835	0.006432
RS	61	4.916132	1.395020	354.107141	0.004977	0.005505
RS	62	5.248646	1.395020	297.614078	0.004183	0.004641
RS	63	5.603202	1.395020	1066.008569	0.014984	0.016752
PA	4+25*2+4+6 0.163769301 0.052822875 5.603201501 1.661474037 1.260056586 0.618892396 0.540658738 0.766830336 1.156746056 1.624169713 2.146879640 2.559678361 2.649092663 2.403266117 1.993615659 1.596092319 1.296915567 1.108110549 1.009555692 0.975450706 0.985116417 1.024566735 1.083412699 1.151579078 1.218787583 1.276209371 1.318000212 1.341721129 1.348189803 1.335367863 1.395019697
//
CC
CC	Brief Description of the file format:
CC	  CC  comments
CC	  MM  useful-messages
CC	  RD  round-of-iterations
CC	  LL  \log[P(sequence)]
CC	  QD  Q-before-opt Q-after-opt
CC	  TR  \theta_0 \rho_0
CC	  RS  k t_k \lambda_k \pi_k \sum_{l\not=k}A_{kl} A_{kk}
CC	  DC  begin end best-k t_k+\Delta_k max-prob
CC
MM	Version: 0.6.5-r67
MM	pattern:4+25*2+4+6, n:63, n_free_lambdas:28
MM	n_iterations:25, skip:1, max_t:5, theta/rho:5
MM	is_decoding:0
MM	n_seqs:25, sum_L:1126295, sum_n:206004
RD	0
LK	0.000000
QD	0.000000 -> 0.000000
RI	inf
TR	0.201999	0.040400
MT	5.000000
MM	C_pi: 1.000000, n_recomb: 44601.119124
RS	0	0.000000	1.000000	280.651508	0.006292	0.000000
RS	1	0.006440	1.000000	296.785870	0.006654	0.000000
RS	2	0.013294	1.000000	313.716175	0.007034	0.000000
RS	3	0.020590	1.000000	331.464271	0.007432	0.000000
RS	4	0.028356	1.000000	350.050067	0.007848	0.000000
RS	5	0.036622	1.000000	369.491075	0.008284	0.000000
RS	6	0.045421	1.000000	389.801887	0.008740	0.000000
RS	7	0.054785	1.000000	410.993603	0.009215	0.000000
RS	8	0.064753	1.000000	433.073192	0.009710	0.000000
RS	9	0.075363	1.000000	456.042791	0.010225	0.000000
RS	10	0.086656	1.000000	479.898936	0.010760	0.000000
RS	11	0.098677	1.000000	504.631723	0.011314	0.000000
RS	12	0.111471	1.000000	530.223912	0.011888	0.000000
RS	13	0.125090	1.000000	556.649949	0.012481	0.000000
RS	14	0.139585	1.000000	583.874936	0.013091	0.000000
RS	15	0.155014	1.000000	611.853544	0.013718	0.000000
RS	16	0.171437	1.000000	640.528872	0.014361	0.000000
RS	17	0.188917	1.000000	669.831268	0.015018	0.000000
RS	18	0.207523	1.000000	699.677137	0.015687	0.000000
RS	19	0.227327	1.000000	729.967738	0.016367	0.000000
RS	20	0.248406	1.000000	760.588006	0.017053	0.000000
RS	21	0.270843	1.000000	791.405429	0.017744	0.000000
RS	22	0.294725	1.000000	822.269011	0.018436	0.000000
RS	23	0.320144	1.000000	853.008370	0.019125	0.000000
RS	24	0.347201	1.000000	883.433018	0.019807	0.000000
RS	25	0.376000	1.000000	913.331882	0.020478	0.000000
RS	26	0.406654	1.000000	942.473123	0.021131	0.000000
RS	27	0.439282	1.000000	970.604341	0.021762	0.000000
RS	28	0.474011	1.000000	997.453224	0.022364	0.000000
RS	29	0.510976	1.000000	1022.728735	0.022931	0.000000
RS	30	0.550322	1.000000	1046.122922	0.023455	0.000000
RS	31	0.592202	1.000000	1067.313423	0.023930	0.000000
RS	32	0.636779	1.000000	1085.966763	0.024348	0.000000
RS	33	0.684227	1.000000	1101.742499	0.024702	0.000000
RS	34	0.734730	1.000000	1114.298283	0.024984	0.000000
RS	35	0.788485	1.000000	1123.295871	0.025185	0.000000
RS	36	0.845702	1.000000	1128.408084	0.025300	0.000000
RS	37	0.906604	1.000000	1129.326701	0.025321	0.000000
RS	38	0.971428	1.000000	1125.771196	0.025241	0.000000
RS	39	1.040426	1.000000	1117.498191	0.025055	0.000000
RS	40	1.113868	1.000000	1104.311432	0.024760	0.000000
RS	41	1.192040	1.000000	1086.072020	0.024351	0.000000
RS	42	1.275245	1.000000	1062.708555	0.023827	0.000000
RS	43	1.363809	1.000000	1034.226777	0.023188	0.000000
RS	44	1.458076	1.000000	1000.718222	0.022437	0.000000
RS	45	1.558414	1.000000	962.367348	0.021577	0.000000
RS	46	1.665214	1.000000	919.456547	0.020615	0.000000
RS	47	1.778891	1.000000	872.368447	0.019559	0.000000
RS	48	1.899889	1.000000	821.584942	0.018421	0.000000
RS	49	2.028679	1.000000	767.682448	0.017212	0.000000
RS	50	2.165763	1.000000	711.323015	0.015949	0.000000
RS	51	2.311675	1.000000	653.241111	0.014646	0.000000
RS	52	2.466983	1.000000	594.226102	0.013323	0.000000
RS	53	2.632293	1.000000	535.100786	0.011997	0.000000
RS	54	2.808249	1.000000	476.696598	0.010688	0.000000
RS	55	2.995536	1.000000	419.826492	0.009413	0.000000
RS	56	3.194884	1.000000	365.256769	0.008189	0.000000
RS	57	3.407070	1.000000	313.679418	0.007033	0.000000
RS	58	3.632920	1.000000	265.686681	0.005957	0.000000
RS	59	3.873315	1.000000	221.749608	0.004972	0.000000
RS	60	4.129191	1.000000	182.202219	0.004085	0.000000
RS	61	4.401545	1.000000	147.232641	0.003301	0.000000
RS	62	4.691438	1.000000	116.882074	0.002621	0.000000
RS	63	5.000000	1.000000	330.271346	0.007405	0.000000
PA	4+25*2+4+6 0.201998839 0.040399768 5.000000000 1.000000000 1.000000000 1.000000000 1.000000000 1.000000000 1.000000000 1.000000000 1.000000000 1.000000000 1.000000000 1.000000000 1.000000000 1.000000000 1.000000000 1.000000000 1.000000000 1.000000000 1.000000000 1.000000000 1.000000000 1.000000000 1.000000000 1.000000000 1.000000000 1.000000000 1.000000000 1.000000000 1.000000000
//
IT	4450
RD	1
LK	-495788.286472
QD	-377.834743 -> -311.021989
RI	0.0269978990
TR	0.201929	0.041917
MT	4.927998
MM	C_pi: 0.991360, n_recomb: 45850.353233
RS	0	0.000000	0.856191	335.349405	0.007314	0.000529
RS	1	0.006416	0.856191	354.164832	0.007724	0.002524
RS	2	0.013243	0.856191	373.853722	0.008154	0.004072
RS	3	0.020509	0.856191	394.432587	0.008603	0.005201
RS	4	0.028240	0.849042	419.399622	0.009147	0.006207
RS	5	0.036468	0.849042	441.944961	0.009639	0.006945
RS	6	0.045224	0.891271	443.472692	0.009672	0.007411
RS	7	0.054541	0.891271	466.955062	0.010184	0.007853
RS	8	0.064456	0.940617	465.714596	0.010157	0.008359
RS	9	0.075007	0.940617	490.001551	0.010687	0.008823
RS	10	0.086236	0.998034	485.718128	0.010594	0.009127
RS	11	0.098184	0.998034	510.665731	0.011138	0.009271
RS	12	0.110899	1.050851	509.687678	0.011116	0.009369
RS	13	0.124430	1.050851	535.384897	0.011677	0.009515
RS	14	0.138829	1.087103	543.302537	0.011849	0.009736
RS	15	0.154152	1.087103	569.999022	0.012432	0.010027
RS	16	0.170458	1.105844	587.415687	0.012812	0.010387
RS	17	0.187810	1.105844	615.292296	0.013420	0.010825
RS	18	0.206276	1.108576	642.265709	0.014008	0.011357
RS	19	0.225926	1.108576	671.367588	0.014643	0.012001
RS	20	0.246837	1.097526	707.970339	0.015441	0.012777
RS	21	0.269089	1.097526	738.146026	0.016099	0.013698
RS	22	0.292770	1.076138	783.696590	0.017092	0.014777
RS	23	0.317969	1.076138	814.506796	0.017764	0.016012
RS	24	0.344785	1.049112	866.724935	0.018903	0.017393
RS	25	0.373322	1.049112	897.352612	0.019571	0.018892
RS	26	0.403690	1.021477	952.123575	0.020766	0.020471
RS	27	0.436006	1.021477	981.346593	0.021403	0.022081
RS	28	0.470395	0.997341	1033.376791	0.022538	0.023665
RS	29	0.506990	0.997341	1059.647431	0.023111	0.025162
RS	30	0.545934	0.979152	1103.717124	0.024072	0.026517
RS	31	0.587376	0.979152	1125.334978	0.024544	0.027685
RS	32	0.631477	0.967562	1157.607929	0.025248	0.028634
RS	33	0.678407	0.967562	1172.916784	0.025581	0.029349
RS	34	0.728349	0.961904	1191.471042	0.025986	0.029824
RS	35	0.781494	0.961904	1199.011500	0.026151	0.030066
RS	36	0.838049	0.960834	1203.579534	0.026250	0.030087
RS	37	0.898233	0.960834	1202.179919	0.026220	0.029906
RS	38	0.962278	0.962806	1193.547366	0.026031	0.029545
RS	39	1.030432	0.962806	1182.376008	0.025788	0.029025
RS	40	1.102959	0.966469	1161.695718	0.025337	0.028364
RS	41	1.180139	0.966469	1140.319616	0.024870	0.027578
RS	42	1.262271	0.970846	1108.754091	0.024182	0.026680
RS	43	1.349672	0.970846	1077.225799	0.023494	0.025683
RS	44	1.442680	0.975265	1036.019789	0.022596	0.024598
RS	45	1.541656	0.975265	994.969870	0.021700	0.023436
RS	46	1.646982	0.979251	945.628160	0.020624	0.022209
RS	47	1.759066	0.979251	896.332193	0.019549	0.020927
RS	48	1.878340	0.982527	840.686359	0.018335	0.019600
RS	49	2.005267	0.982527	785.089384	0.017123	0.018238
RS	50	2.140338	0.985075	725.303399	0.015819	0.016851
RS	51	2.284074	0.985075	665.979663	0.014525	0.015449
RS	52	2.437033	0.987078	604.616328	0.013187	0.014043
RS	53	2.599805	0.987078	544.609256	0.011878	0.012649
RS	54	2.773020	0.989305	484.343813	0.010564	0.011280
RS	55	2.957348	0.989305	426.929810	0.009311	0.009955
RS	56	3.153503	0.989305	371.800182	0.008109	0.008687
RS	57	3.362242	0.989305	319.651101	0.006972	0.007492
RS	58	3.584374	0.997353	269.142066	0.005870	0.006380
RS	59	3.820757	0.997353	225.392069	0.004916	0.005360
RS	60	4.072307	0.997353	185.873841	0.004054	0.004438
RS	61	4.339995	0.997353	150.796753	0.003289	0.003618
RS	62	4.624858	0.997353	120.227486	0.002622	0.002900
RS	63	4.927998	0.997353	345.944316	0.007545	0.008479
PA	4+25*2+4+6 0.201928622 0.041917019 4.927997589 0.856190681 0.849041939 0.891270638 0.940616608 0.998034477 1.050850868 1.087102890 1.105844498 1.108575821 1.097525597 1.076137543 1.049112320 1.021476746 0.997341156 0.979152441 0.967561722 0.961904287 0.960833788 0.962805748 0.966469288 0.970846176 0.975264549 0.979250789 0.982526779 0.985074997 0.987077713 0.989304781 0.997352540
//
IT	3844
RD	2
LK	-495665.521250
QD	-325.835149 -> -277.862856
RI	0.0285935146
TR	0.200388	0.043004
MT	4.919276
MM	C_pi: 0.993099, n_recomb: 47095.324948
RS	0	0.000000	0.801846	367.332856	0.007800	0.000540
RS	1	0.006413	0.801846	387.731697	0.008233	0.002582
RS	2	0.013237	0.801846	409.050497	0.008686	0.004199
RS	3	0.020499	0.801846	431.302667	0.009158	0.005430
RS	4	0.028226	0.757830	480.752883	0.010208	0.006627
RS	5	0.036449	0.757830	505.978580	0.010744	0.007531
RS	6	0.045200	0.813170	496.143062	0.010535	0.007797
RS	7	0.054511	0.813170	521.865574	0.011081	0.008411
RS	8	0.064420	0.888649	502.200248	0.010663	0.008613
RS	9	0.074964	0.888649	528.025308	0.011212	0.009205
RS	10	0.086184	0.987091	499.760144	0.010612	0.009079
RS	11	0.098124	0.987091	525.350838	0.011155	0.009331
RS	12	0.110830	1.085073	502.299939	0.010666	0.009057
RS	13	0.124350	1.085073	527.840604	0.011208	0.009288
RS	14	0.138737	1.157113	519.955575	0.011040	0.009256
RS	15	0.154047	1.157113	545.980980	0.011593	0.009585
RS	16	0.170339	1.197731	553.533950	0.011753	0.009793
RS	17	0.187676	1.197731	580.520661	0.012327	0.010221
RS	18	0.206124	1.207214	603.515812	0.012815	0.010694
RS	19	0.225755	1.207214	631.804898	0.013415	0.011281
RS	20	0.246646	1.188716	670.912665	0.014246	0.012095
RS	21	0.268876	1.188716	700.635244	0.014877	0.012917
RS	22	0.292532	1.149209	755.641339	0.016045	0.014145
RS	23	0.317704	1.149209	786.564049	0.016702	0.015248
RS	24	0.344491	1.098786	854.630095	0.018147	0.016893
RS	25	0.372996	1.098786	885.969530	0.018812	0.018243
RS	26	0.403329	1.047857	960.801604	0.020401	0.020183
RS	27	0.435607	1.047857	991.131995	0.021045	0.021645
RS	28	0.469955	1.004266	1063.873144	0.022590	0.023629
RS	29	0.506506	1.004266	1091.245608	0.023171	0.024997
RS	30	0.545400	0.972147	1152.801985	0.024478	0.026713
RS	31	0.586789	0.972147	1175.071394	0.024951	0.027780
RS	32	0.630832	0.952215	1218.863803	0.025881	0.028984
RS	33	0.677700	0.952215	1234.067931	0.026204	0.029629
RS	34	0.727573	0.942950	1257.376452	0.026699	0.030226
RS	35	0.780644	0.942950	1263.988318	0.026839	0.030426
RS	36	0.837119	0.941811	1267.488242	0.026913	0.030452
RS	37	0.897216	0.941811	1264.489121	0.026850	0.030253
RS	38	0.961166	0.946017	1250.900213	0.026561	0.029823
RS	39	1.029218	0.946017	1237.735616	0.026281	0.029304
RS	40	1.101634	0.953164	1210.234620	0.025698	0.028543
RS	41	1.178693	0.953164	1186.769400	0.025199	0.027773
RS	42	1.260695	0.961507	1148.077979	0.024378	0.026776
RS	43	1.347955	0.961507	1114.613747	0.023667	0.025808
RS	44	1.440811	0.969845	1066.991059	0.022656	0.024643
RS	45	1.539622	0.969845	1024.317762	0.021750	0.023518
RS	46	1.644769	0.977320	969.826244	0.020593	0.022236
RS	47	1.756659	0.977320	919.267895	0.019519	0.020995
RS	48	1.875725	0.983423	859.873724	0.018258	0.019640
RS	49	2.002427	0.983423	803.323415	0.017057	0.018317
RS	50	2.137253	0.988135	740.953772	0.015733	0.016920
RS	51	2.280726	0.988135	680.882751	0.014458	0.015551
RS	52	2.433400	0.991822	617.700804	0.013116	0.014145
RS	53	2.595864	0.991822	557.053430	0.011828	0.012775
RS	54	2.768748	0.995986	495.163979	0.010514	0.011401
RS	55	2.952718	0.995986	437.217464	0.009284	0.010093
RS	56	3.148486	0.995986	381.458181	0.008100	0.008836
RS	57	3.356808	0.995986	328.597144	0.006977	0.007644
RS	58	3.578490	1.012286	275.257540	0.005845	0.006484
RS	59	3.814388	1.012286	231.477378	0.004915	0.005475
RS	60	4.065414	1.012286	191.743097	0.004071	0.004558
RS	61	4.332538	1.012286	156.297487	0.003319	0.003736
RS	62	4.616793	1.012286	125.244183	0.002659	0.003012
RS	63	4.919276	1.012286	367.846769	0.007811	0.009014
PA	4+25*2+4+6 0.200388305 0.043004039 4.919276112 0.801846315 0.757829784 0.813170368 0.888649064 0.987090683 1.085072764 1.157112529 1.197731037 1.207213945 1.188716194 1.149209016 1.098785714 1.047856894 1.004266396 0.972147188 0.952214731 0.942950138 0.941811162 0.946017322 0.953163671 0.961506915 0.969844945 0.977319629 0.983422913 0.988134932 0.991822356 0.995985524 1.012286242
//
IT	4738
RD	3
LK	-495574.642079
QD	-295.067336 -> -256.341285
RI	0.0289570115
TR	0.198109	0.043828
MT	4.944288
MM	C_pi: 1.001541, n_recomb: 48378.023034
RS	0	0.000000	0.796295	380.232469	0.007860	0.000538
RS	1	0.006421	0.796295	401.352899	0.008296	0.002566
RS	2	0.013255	0.796295	423.424092	0.008752	0.004175
RS	3	0.020527	0.796295	446.459469	0.009229	0.005413
RS	4	0.028267	0.703176	532.406393	0.011005	0.006960
RS	5	0.036503	0.703176	559.890001	0.011573	0.007968
RS	6	0.045268	0.758550	545.657131	0.011279	0.008152
RS	7	0.054597	0.758550	573.493035	0.011854	0.008887
RS	8	0.064524	0.846738	539.930694	0.011161	0.008871
RS	9	0.075088	0.846738	567.385165	0.011728	0.009563
RS	10	0.086331	0.974052	518.360971	0.010715	0.009091
RS	11	0.098296	0.974052	544.844407	0.011262	0.009433
RS	12	0.111029	1.109567	502.763171	0.010392	0.008851
RS	13	0.124580	1.109567	528.507197	0.010925	0.009149
RS	14	0.139001	1.215142	507.203619	0.010484	0.008903
RS	15	0.154348	1.215142	532.967056	0.011017	0.009265
RS	16	0.170681	1.278964	531.848443	0.010994	0.009334
RS	17	0.188062	1.278964	558.335601	0.011541	0.009760
RS	18	0.206559	1.297954	577.125602	0.011929	0.010162
RS	19	0.226244	1.297954	604.914156	0.012504	0.010713
RS	20	0.247193	1.274726	644.863202	0.013330	0.011531
RS	21	0.269488	1.274726	674.334062	0.013939	0.012286
RS	22	0.293214	1.219440	735.961589	0.015213	0.013605
RS	23	0.318463	1.219440	767.096285	0.015856	0.014617
RS	24	0.345334	1.148004	847.551524	0.017519	0.016452
RS	25	0.373930	1.148004	879.648768	0.018183	0.017698
RS	26	0.404363	1.076467	971.160077	0.020074	0.019914
RS	27	0.436749	1.076467	1002.653440	0.020725	0.021277
RS	28	0.471215	1.016199	1093.328984	0.022600	0.023579
RS	29	0.507895	1.016199	1121.914300	0.023191	0.024864
RS	30	0.546930	0.972594	1198.958930	0.024783	0.026870
RS	31	0.588471	0.972594	1222.066471	0.025261	0.027876
RS	32	0.632680	0.946127	1276.064620	0.026377	0.029281
RS	33	0.679727	0.946127	1291.436213	0.026695	0.029884
RS	34	0.729796	0.934360	1318.724080	0.027259	0.030567
RS	35	0.783080	0.934360	1324.777359	0.027384	0.030742
RS	36	0.839785	0.933674	1326.883894	0.027427	0.030756
RS	37	0.900131	0.933674	1322.760690	0.027342	0.030548
RS	38	0.964353	0.940235	1304.293935	0.026960	0.030043
RS	39	1.032698	0.940235	1289.705088	0.026659	0.029529
RS	40	1.105432	0.950750	1255.801318	0.025958	0.028671
RS	41	1.182837	0.950750	1230.872166	0.025443	0.027920
RS	42	1.265211	0.962826	1185.702919	0.024509	0.026831
RS	43	1.352876	0.962826	1150.928020	0.023790	0.025891
RS	44	1.446169	0.974800	1097.632131	0.022689	0.024654
RS	45	1.545454	0.974800	1053.899203	0.021785	0.023565
RS	46	1.651113	0.985477	994.961897	0.020566	0.022238
RS	47	1.763557	0.985477	943.590971	0.019505	0.021034
RS	48	1.883222	0.994145	881.013921	0.018211	0.019658
RS	49	2.010571	0.994145	823.812612	0.017029	0.018372
RS	50	2.146097	1.000789	759.236208	0.015694	0.016970
RS	51	2.290326	1.000789	698.561049	0.014440	0.015633
RS	52	2.443816	1.005971	633.733953	0.013100	0.014229
RS	53	2.607162	1.005971	572.440735	0.011833	0.012884
RS	54	2.780997	1.011905	508.924043	0.010520	0.011507
RS	55	2.965994	1.011905	450.315865	0.009308	0.010216
RS	56	3.162871	1.011905	393.760250	0.008139	0.008969
RS	57	3.372390	1.011905	339.989861	0.007028	0.007781
RS	58	3.595362	1.036731	283.474629	0.005860	0.006571
RS	59	3.832653	1.036731	239.452380	0.004950	0.005576
RS	60	4.085180	1.036731	199.286860	0.004119	0.004666
RS	61	4.353924	1.036731	163.259525	0.003375	0.003845
RS	62	4.639923	1.036731	131.515806	0.002719	0.003117
RS	63	4.944288	1.036731	394.571630	0.008156	0.009533
PA	4+25*2+4+6 0.198108922 0.043828439 4.944288243 0.796294782 0.703175860 0.758549986 0.846737700 0.974052334 1.109567399 1.215142179 1.278964098 1.297953934 1.274726075 1.219440215 1.148003502 1.076466760 1.016198678 0.972594056 0.946127037 0.934360336 0.933673641 0.940234720 0.950749801 0.962825510 0.974799953 0.985477349 0.994145056 1.000788809 1.005970762 1.011904940 1.036731339
//
IT	4607
RD	4
LK	-495499.953402
QD	-273.549671 -> -240.203391
RI	0.0283161482
TR	0.195486	0.044491
MT	4.987374
MM	C_pi: 1.014040, n_recomb: 49692.649413
RS	0	0.000000	0.819780	380.039213	0.007648	0.000527
RS	1	0.006436	0.819780	401.292264	0.008075	0.002507
RS	2	0.013286	0.819780	423.516976	0.008523	0.004065
RS	3	0.020576	0.819780	446.729063	0.008990	0.005252
RS	4	0.028336	0.671091	574.642294	0.011564	0.007216
RS	5	0.036595	0.671091	604.018819	0.012155	0.008280
RS	6	0.045386	0.720465	591.192673	0.011897	0.008469
RS	7	0.054743	0.720465	620.995162	0.012497	0.009285
RS	8	0.064702	0.813594	577.628721	0.011624	0.009125
RS	9	0.075301	0.813594	606.738794	0.012210	0.009895
RS	10	0.086583	0.961173	539.613455	0.010859	0.009144
RS	11	0.098591	0.961173	567.139133	0.011413	0.009560
RS	12	0.111371	1.127712	508.159527	0.010226	0.008719
RS	13	0.124975	1.127712	534.337401	0.010753	0.009071
RS	14	0.139453	1.264049	501.239662	0.010087	0.008640
RS	15	0.154864	1.264049	527.012745	0.010605	0.009029
RS	16	0.171266	1.351429	518.106780	0.010426	0.008973
RS	17	0.188724	1.351429	544.364083	0.010955	0.009400
RS	18	0.207305	1.381898	558.965665	0.011248	0.009728
RS	19	0.227082	1.381898	586.480505	0.011802	0.010255
RS	20	0.248132	1.356099	626.382518	0.012605	0.011057
RS	21	0.270537	1.356099	655.757847	0.013196	0.011764
RS	22	0.294383	1.286882	722.303563	0.014535	0.013139
RS	23	0.319764	1.286882	753.733683	0.015168	0.014083
RS	24	0.346779	1.196152	844.401684	0.016992	0.016058
RS	25	0.375532	1.196152	877.296519	0.017654	0.017229
RS	26	0.406136	1.105834	983.295356	0.019788	0.019664
RS	27	0.438709	1.105834	1015.992991	0.020446	0.020955
RS	28	0.473379	1.030709	1122.786507	0.022595	0.023519
RS	29	0.510280	1.030709	1152.663441	0.023196	0.024746
RS	30	0.549555	0.977171	1243.897760	0.025032	0.026996
RS	31	0.591358	0.977171	1267.974867	0.025516	0.027961
RS	32	0.635852	0.945271	1331.345592	0.026792	0.029533
RS	33	0.683209	0.945271	1347.073154	0.027108	0.030109
RS	34	0.733614	0.931651	1377.848241	0.027727	0.030859
RS	35	0.787262	0.931651	1383.593895	0.027843	0.031020
RS	36	0.844364	0.931694	1384.105791	0.027853	0.031011
RS	37	0.905140	0.931694	1379.173615	0.027754	0.030800
RS	38	0.969827	0.940642	1355.891367	0.027286	0.030221
RS	39	1.038678	0.940642	1340.245379	0.026971	0.029715
RS	40	1.111959	0.954420	1300.221482	0.026165	0.028764
RS	41	1.189957	0.954420	1274.218455	0.025642	0.028032
RS	42	1.272974	0.970053	1222.996213	0.024611	0.026859
RS	43	1.361334	0.970053	1187.284301	0.023893	0.025947
RS	44	1.455381	0.985463	1128.786990	0.022715	0.024647
RS	45	1.555480	0.985463	1084.312383	0.021820	0.023592
RS	46	1.662022	0.999139	1021.361430	0.020554	0.022226
RS	47	1.775420	0.999139	969.410028	0.019508	0.021059
RS	48	1.896115	1.010178	903.980323	0.018191	0.019667
RS	49	2.024579	1.010178	846.258797	0.017030	0.018415
RS	50	2.161310	1.018586	779.670722	0.015690	0.017012
RS	51	2.306840	1.018586	718.421431	0.014457	0.015705
RS	52	2.461736	1.025124	652.011611	0.013121	0.014305
RS	53	2.626601	1.025124	590.014441	0.011873	0.012982
RS	54	2.802076	1.032717	524.818939	0.010561	0.011603
RS	55	2.988844	1.032717	465.423387	0.009366	0.010328
RS	56	3.187632	1.032717	407.928667	0.008209	0.009091
RS	57	3.399213	1.032717	353.092850	0.007106	0.007908
RS	58	3.624411	1.066325	293.111977	0.005898	0.006648
RS	59	3.864102	1.066325	248.699499	0.005005	0.005668
RS	60	4.119219	1.066325	207.958373	0.004185	0.004764
RS	61	4.390754	1.066325	171.210205	0.003445	0.003945
RS	62	4.679764	1.066325	138.643620	0.002790	0.003215
RS	63	4.987374	1.066325	424.836587	0.008549	0.010040
PA	4+25*2+4+6 0.195486484 0.044491084 4.987373755 0.819779599 0.671090966 0.720465181 0.813594177 0.961173434 1.127712299 1.264049411 1.351428903 1.381898296 1.356099006 1.286881943 1.196151560 1.105834156 1.030708866 0.977170992 0.945271434 0.931650576 0.931693791 0.940642260 0.954419692 0.970053294 0.985463175 0.999139107 1.010178216 1.018586002 1.025124074 1.032716970 1.066324920
//
IT	3605
RD	5
LK	-495435.019096
QD	-256.645235 -> -226.946931
RI	0.0270687304
TR	0.192742	0.045053
MT	5.039731
MM	C_pi: 1.028837, n_recomb: 51024.057940
RS	0	0.000000	0.861733	372.064224	0.007292	0.000512
RS	1	0.006453	0.861733	393.082672	0.007704	0.002427
RS	2	0.013322	0.861733	415.085408	0.008135	0.003913
RS	3	0.020635	0.861733	438.091579	0.008586	0.005022
RS	4	0.028420	0.653445	608.486662	0.011925	0.007407
RS	5	0.036706	0.653445	639.451323	0.012532	0.008491
RS	6	0.045528	0.693977	632.482430	0.012396	0.008743
RS	7	0.054919	0.693977	664.102191	0.013015	0.009611
RS	8	0.064916	0.787385	614.593297	0.012045	0.009367
RS	9	0.075558	0.787385	645.348325	0.012648	0.010200
RS	10	0.086886	0.949184	562.365883	0.011022	0.009225
RS	11	0.098946	0.949184	591.020760	0.011583	0.009700
RS	12	0.111784	1.141397	516.732627	0.010127	0.008639
RS	13	0.125450	1.141397	543.492901	0.010652	0.009033
RS	14	0.139999	1.305691	499.747231	0.009794	0.008443
RS	15	0.155486	1.305691	525.710805	0.010303	0.008853
RS	16	0.171972	1.416454	509.654832	0.009989	0.008684
RS	17	0.189523	1.416454	535.865878	0.010502	0.009114
RS	18	0.208205	1.459844	546.355453	0.010708	0.009369
RS	19	0.228094	1.459844	573.754010	0.011245	0.009878
RS	20	0.249266	1.433270	613.071915	0.012015	0.010652
RS	21	0.271804	1.433270	642.460473	0.012591	0.011322
RS	22	0.295796	1.351652	712.805737	0.013970	0.012729
RS	23	0.321336	1.351652	744.585754	0.014593	0.013622
RS	24	0.348525	1.242972	843.969148	0.016541	0.015701
RS	25	0.377468	1.242972	877.680351	0.017201	0.016814
RS	26	0.408279	1.135212	996.630102	0.019533	0.019427
RS	27	0.441078	1.135212	1030.549752	0.020197	0.020664
RS	28	0.475994	1.046515	1152.183576	0.022581	0.023449
RS	29	0.513163	1.046515	1183.398632	0.023193	0.024634
RS	30	0.552730	0.984095	1287.937309	0.025242	0.027094
RS	31	0.594850	0.984095	1313.071533	0.025734	0.028030
RS	32	0.639689	0.947483	1385.265643	0.027149	0.029747
RS	33	0.687421	0.947483	1401.479543	0.027467	0.030306
RS	34	0.738233	0.932396	1435.442932	0.028133	0.031109
RS	35	0.792324	0.932396	1441.055243	0.028243	0.031262
RS	36	0.849905	0.933306	1439.867465	0.028219	0.031227
RS	37	0.911202	0.933306	1434.343613	0.028111	0.031018
RS	38	0.976455	0.944614	1406.319065	0.027562	0.030365
RS	39	1.045918	0.944614	1389.865320	0.027239	0.029870
RS	40	1.119864	0.961539	1343.942563	0.026339	0.028834
RS	41	1.198581	0.961539	1317.124656	0.025814	0.028121
RS	42	1.282378	0.980573	1260.165689	0.024697	0.026871
RS	43	1.371583	0.980573	1223.756713	0.023984	0.025987
RS	44	1.466544	0.999244	1160.399317	0.022742	0.024631
RS	45	1.567632	0.999244	1115.377477	0.021860	0.023608
RS	46	1.675244	1.015744	1048.716847	0.020553	0.022211
RS	47	1.789800	1.015744	996.316058	0.019526	0.021078
RS	48	1.911748	1.028990	928.257941	0.018193	0.019673
RS	49	2.041566	1.028990	870.077643	0.017052	0.018454
RS	50	2.179761	1.039016	801.605848	0.015710	0.017052
RS	51	2.326873	1.039016	739.778314	0.014499	0.015772
RS	52	2.483478	1.046794	671.818240	0.013167	0.014378
RS	53	2.650189	1.046794	609.059791	0.011937	0.013076
RS	54	2.827658	1.055952	542.140449	0.010625	0.011695
RS	55	3.016579	1.055952	481.862312	0.009444	0.010435
RS	56	3.217691	1.055952	423.326516	0.008297	0.009207
RS	57	3.431781	1.055952	367.318329	0.007199	0.008029
RS	58	3.659685	1.098545	303.645011	0.005951	0.006719
RS	59	3.902297	1.098545	258.750158	0.005071	0.005752
RS	60	4.160564	1.098545	217.347035	0.004260	0.004857
RS	61	4.435497	1.098545	179.796891	0.003524	0.004040
RS	62	4.728171	1.098545	146.331113	0.002868	0.003308
RS	63	5.039731	1.098545	457.671433	0.008970	0.010538
PA	4+25*2+4+6 0.192741785 0.045053324 5.039731439 0.861733089 0.653444825 0.693976520 0.787384921 0.949183699 1.141396582 1.305691305 1.416453891 1.459844363 1.433270125 1.351652147 1.242972052 1.135212305 1.046514872 0.984095030 0.947482767 0.932396464 0.933305589 0.944614470 0.961539320 0.980572718 0.999243799 1.015743588 1.028990158 1.039016472 1.046794198 1.055952156 1.098545416
//
IT	4183
RD	6
LK	-495376.890961
QD	-242.411141 -> -215.482412
RI	0.0255376297
TR	0.189998	0.045553
MT	5.096277
MM	C_pi: 1.044816, n_recomb: 52358.914533
RS	0	0.000000	0.915831	360.132257	0.006878	0.000496
RS	1	0.006471	0.915831	380.709144	0.007271	0.002339
RS	2	0.013362	0.915831	402.275747	0.007683	0.003746
RS	3	0.020698	0.915831	424.854926	0.008114	0.004769
RS	4	0.028509	0.645396	635.176680	0.012131	0.007543
RS	5	0.036825	0.645396	667.476099	0.012748	0.008625
RS	6	0.045680	0.675765	669.547640	0.012788	0.008976
RS	7	0.055107	0.675765	702.839885	0.013423	0.009876
RS	8	0.065145	0.766602	650.375632	0.012421	0.009596
RS	9	0.075832	0.766602	682.741662	0.013040	0.010477
RS	10	0.087211	0.938264	585.898342	0.011190	0.009322
RS	11	0.099327	0.938264	615.729606	0.011760	0.009846
RS	12	0.112226	1.151788	527.389577	0.010073	0.008594
RS	13	0.125960	1.151788	554.828497	0.010597	0.009023
RS	14	0.140583	1.341393	501.279464	0.009574	0.008293
RS	15	0.156152	1.341393	527.555303	0.010076	0.008721
RS	16	0.172729	1.475045	504.822270	0.009642	0.008450
RS	17	0.190379	1.475045	531.112869	0.010144	0.008881
RS	18	0.209170	1.532451	537.561641	0.010267	0.009065
RS	19	0.229178	1.532451	564.951873	0.010790	0.009560
RS	20	0.250481	1.506645	603.322690	0.011523	0.010302
RS	21	0.273162	1.506645	632.796527	0.012086	0.010941
RS	22	0.297311	1.413946	706.142648	0.013487	0.012365
RS	23	0.323023	1.413946	738.302091	0.014101	0.013215
RS	24	0.350399	1.288409	845.297380	0.016144	0.015375
RS	25	0.379546	1.288409	879.824674	0.016804	0.016441
RS	26	0.410580	1.164239	1010.568444	0.019301	0.019200
RS	27	0.443622	1.164239	1045.707924	0.019972	0.020395
RS	28	0.478802	1.062926	1181.217447	0.022560	0.023370
RS	29	0.516259	1.062926	1213.792544	0.023182	0.024523
RS	30	0.556140	0.992377	1330.989975	0.025421	0.027167
RS	31	0.598602	0.992377	1357.238365	0.025922	0.028084
RS	32	0.643811	0.951545	1437.881272	0.027462	0.029927
RS	33	0.691947	0.951545	1454.674086	0.027783	0.030476
RS	34	0.743197	0.935234	1491.646917	0.028489	0.031323
RS	35	0.797764	0.935234	1497.252805	0.028596	0.031474
RS	36	0.855863	0.937060	1494.333870	0.028540	0.031411
RS	37	0.917721	0.937060	1488.376732	0.028426	0.031207
RS	38	0.983583	0.950664	1455.704208	0.027802	0.030485
RS	39	1.053706	0.950664	1438.622710	0.027476	0.030002
RS	40	1.128368	0.970609	1387.002476	0.026490	0.028886
RS	41	1.207861	0.970609	1359.552949	0.025966	0.028194
RS	42	1.292499	0.992884	1297.123540	0.024774	0.026875
RS	43	1.382614	0.992884	1260.182241	0.024068	0.026017
RS	44	1.478561	1.014651	1192.239548	0.022771	0.024612
RS	45	1.580717	1.014651	1146.798456	0.021903	0.023620
RS	46	1.689484	1.033811	1076.668036	0.020563	0.022195
RS	47	1.805289	1.033811	1023.898147	0.019555	0.021094
RS	48	1.928589	1.049111	953.386974	0.018209	0.019681
RS	49	2.059869	1.049111	894.778620	0.017089	0.018492
RS	50	2.199644	1.060620	824.523480	0.015748	0.017093
RS	51	2.348464	1.060620	762.104435	0.014555	0.015838
RS	52	2.506916	1.069529	692.622477	0.013228	0.014449
RS	53	2.675621	1.069529	629.056272	0.012014	0.013167
RS	54	2.855244	1.080165	560.383395	0.010703	0.011785
RS	55	3.046492	1.080165	499.154948	0.009533	0.010538
RS	56	3.250116	1.080165	439.509046	0.008394	0.009319
RS	57	3.466917	1.080165	382.258796	0.007301	0.008144
RS	58	3.697749	1.131888	314.717717	0.006011	0.006786
RS	59	3.943519	1.131888	269.286776	0.005143	0.005832
RS	60	4.205193	1.131888	227.174236	0.004339	0.004944
RS	61	4.483802	1.131888	188.779467	0.003605	0.004130
RS	62	4.780441	1.131888	154.375237	0.002948	0.003396
RS	63	5.096277	1.131888	492.384840	0.009404	0.011026
PA	4+25*2+4+6 0.189997665 0.045552538 5.096277116 0.915831376 0.645395760 0.675764514 0.766601831 0.938264125 1.151788416 1.341392556 1.475045039 1.532451216 1.506645230 1.413946098 1.288408664 1.164238505 1.062926050 0.992377347 0.951544856 0.935233910 0.937059902 0.950664159 0.970608633 0.992884396 1.014651145 1.033810599 1.049110683 1.060619710 1.069528500 1.080165293 1.131887611
//
IT	4367
RD	7
LK	-495324.031713
QD	-229.951276 -> -205.281108
RI	0.0239347891
TR	0.187322	0.046012
MT	5.154006
MM	C_pi: 1.061272, n_recomb: 53687.355229
RS	0	0.000000	0.977822	346.722136	0.006458	0.000479
RS	1	0.006490	0.977822	366.759934	0.006831	0.002251
RS	2	0.013401	0.977822	387.787135	0.007223	0.003580
RS	3	0.020761	0.977822	409.830095	0.007634	0.004519
RS	4	0.028599	0.643920	655.946550	0.012218	0.007635
RS	5	0.036945	0.643920	689.370062	0.012840	0.008698
RS	6	0.045833	0.663612	702.549745	0.013086	0.009171
RS	7	0.055298	0.663612	737.376541	0.013735	0.010086
RS	8	0.065377	0.750034	684.746857	0.012754	0.009809
RS	9	0.076110	0.750034	718.677220	0.013386	0.010728
RS	10	0.087540	0.928382	609.758703	0.011358	0.009429
RS	11	0.099712	0.928382	640.788109	0.011936	0.009994
RS	12	0.112673	1.159641	539.440095	0.010048	0.008576
RS	13	0.126476	1.159641	567.620279	0.010573	0.009034
RS	14	0.141174	1.372102	504.923116	0.009405	0.008178
RS	15	0.156827	1.372102	531.594809	0.009902	0.008622
RS	16	0.173495	1.527989	502.535553	0.009360	0.008257
RS	17	0.191246	1.527989	528.993068	0.009853	0.008690
RS	18	0.210148	1.600232	531.463349	0.009899	0.008806
RS	19	0.230277	1.600232	558.919694	0.010411	0.009289
RS	20	0.251712	1.576528	596.084098	0.011103	0.009994
RS	21	0.274539	1.576528	625.689912	0.011654	0.010609
RS	22	0.298847	1.473927	701.427317	0.013065	0.012038
RS	23	0.324733	1.473927	733.977972	0.013671	0.012853
RS	24	0.352298	1.332480	847.709363	0.015790	0.015074
RS	25	0.381653	1.332480	883.038375	0.016448	0.016100
RS	26	0.412913	1.192742	1024.641375	0.019085	0.018983
RS	27	0.446202	1.192742	1060.983695	0.019762	0.020142
RS	28	0.481651	1.079559	1209.592479	0.022530	0.023282
RS	29	0.519401	1.079559	1243.531792	0.023162	0.024411
RS	30	0.559601	1.001451	1372.877257	0.025572	0.027218
RS	31	0.602410	1.001451	1400.276034	0.026082	0.028121
RS	32	0.647997	0.956746	1489.103746	0.027737	0.030077
RS	33	0.696543	0.956746	1506.543398	0.028061	0.030621
RS	34	0.748240	0.939360	1546.427197	0.028804	0.031507
RS	35	0.803292	0.939360	1552.123605	0.028910	0.031658
RS	36	0.861917	0.942105	1547.491275	0.028824	0.031568
RS	37	0.924346	0.942105	1541.222862	0.028707	0.031371
RS	38	0.990828	0.957915	1504.021997	0.028014	0.030584
RS	39	1.061624	0.957915	1486.450085	0.027687	0.030115
RS	40	1.137015	0.980744	1429.327609	0.026623	0.028926
RS	41	1.217299	0.980744	1401.384005	0.026103	0.028254
RS	42	1.302793	1.006105	1333.723008	0.024842	0.026873
RS	43	1.393837	1.006105	1296.370178	0.024147	0.026042
RS	44	1.490789	1.030804	1224.083758	0.022800	0.024592
RS	45	1.594033	1.030804	1178.313812	0.021948	0.023631
RS	46	1.703978	1.052462	1104.920131	0.020581	0.022182
RS	47	1.821059	1.052462	1051.834470	0.019592	0.021112
RS	48	1.945738	1.069666	979.021300	0.018236	0.019693
RS	49	2.078509	1.069666	920.001594	0.017136	0.018532
RS	50	2.219897	1.082527	848.052015	0.015796	0.017136
RS	51	2.370462	1.082527	785.027554	0.014622	0.015905
RS	52	2.530798	1.092462	714.055508	0.013300	0.014522
RS	53	2.701540	1.092462	649.646172	0.012101	0.013257
RS	54	2.883364	1.104491	579.206147	0.010789	0.011875
RS	55	3.076988	1.104491	516.979775	0.009629	0.010640
RS	56	3.283179	1.104491	456.177845	0.008497	0.009428
RS	57	3.502752	1.104491	397.641272	0.007407	0.008257
RS	58	3.736575	1.165425	326.096974	0.006074	0.006849
RS	59	3.985574	1.165425	280.100510	0.005217	0.005908
RS	60	4.250733	1.165425	237.255552	0.004419	0.005028
RS	61	4.533102	1.165425	197.997594	0.003688	0.004217
RS	62	4.833796	1.165425	162.638938	0.003029	0.003482
RS	63	5.154006	1.165425	528.482624	0.009844	0.011505
PA	4+25*2+4+6 0.187321764 0.046011788 5.154006436 0.977822160 0.643920413 0.663612268 0.750033904 0.928381972 1.159640551 1.372102271 1.527989480 1.600231509 1.576527721 1.473926913 1.332480473 1.192742239 1.079558598 1.001450530 0.956745985 0.939359878 0.942105450 0.957914884 0.980743515 1.006105206 1.030803589 1.052462207 1.069666159 1.082527228 1.092461773 1.104490686 1.165424638
//
IT	4981
RD	8
LK	-495275.522888
QD	-218.804995 -> -196.055591
RI	0.0223811545
TR	0.184748	0.046445
MT	5.211190
MM	C_pi: 1.077782, n_recomb: 55003.012586
RS	0	0.000000	1.044570	333.326531	0.006060	0.000463
RS	1	0.006508	1.044570	352.799293	0.006414	0.002166
RS	2	0.013440	1.044570	373.257113	0.006786	0.003424
RS	3	0.020824	1.044570	394.729418	0.007177	0.004285
RS	4	0.028687	0.647047	671.928700	0.012216	0.007690
RS	5	0.037063	0.647047	706.301583	0.012841	0.008726
RS	6	0.045984	0.655975	731.774544	0.013304	0.009330
RS	7	0.055485	0.655975	768.007589	0.013963	0.010251
RS	8	0.065604	0.736785	717.586036	0.013046	0.010006
RS	9	0.076383	0.736785	753.027063	0.013691	0.010955
RS	10	0.087862	0.919448	633.659107	0.011520	0.009541
RS	11	0.100089	0.919448	665.892144	0.012106	0.010142
RS	12	0.113112	1.165507	552.426218	0.010044	0.008577
RS	13	0.126982	1.165507	581.387993	0.010570	0.009059
RS	14	0.141755	1.398586	510.073996	0.009274	0.008091
RS	15	0.157490	1.398586	537.199738	0.009767	0.008547
RS	16	0.174248	1.575953	502.085755	0.009128	0.008096
RS	17	0.192098	1.575953	528.771868	0.009614	0.008530
RS	18	0.211109	1.663658	527.310457	0.009587	0.008582
RS	19	0.231357	1.663658	554.884582	0.010088	0.009055
RS	20	0.252923	1.643252	590.636058	0.010738	0.009721
RS	21	0.275893	1.643252	620.402937	0.011279	0.010315
RS	22	0.300357	1.531794	698.054172	0.012691	0.011741
RS	23	0.326414	1.531794	730.995975	0.013290	0.012525
RS	24	0.354167	1.375270	850.743913	0.015467	0.014793
RS	25	0.383727	1.375270	886.851249	0.016124	0.015786
RS	26	0.415210	1.220666	1038.528806	0.018881	0.018772
RS	27	0.448742	1.220666	1076.047448	0.019563	0.019902
RS	28	0.484456	1.096208	1237.099049	0.022491	0.023187
RS	29	0.522495	1.096208	1272.395088	0.023133	0.024295
RS	30	0.563010	1.010984	1413.465878	0.025698	0.027249
RS	31	0.606161	1.010984	1442.037550	0.026217	0.028142
RS	32	0.652121	0.962664	1538.852696	0.027978	0.030202
RS	33	0.701073	0.962664	1556.991283	0.028307	0.030742
RS	34	0.753210	0.944295	1599.741050	0.029085	0.031664
RS	35	0.808741	0.944295	1605.605831	0.029191	0.031818
RS	36	0.867885	0.947931	1599.318721	0.029077	0.031703
RS	37	0.930880	0.947931	1592.837375	0.028959	0.031514
RS	38	0.997974	0.965845	1551.242817	0.028203	0.030668
RS	39	1.069435	0.965845	1533.290371	0.027876	0.030213
RS	40	1.145546	0.991417	1470.862051	0.026741	0.028958
RS	41	1.226612	0.991417	1442.532302	0.026226	0.028305
RS	42	1.312954	1.019710	1369.861640	0.024905	0.026868
RS	43	1.404915	1.019710	1332.189959	0.024220	0.026062
RS	44	1.502861	1.047180	1255.778515	0.022831	0.024574
RS	45	1.607182	1.047180	1209.746833	0.021994	0.023641
RS	46	1.718293	1.071182	1133.273258	0.020604	0.022173
RS	47	1.836636	1.071182	1079.909468	0.019634	0.021131
RS	48	1.962680	1.090145	1004.930127	0.018270	0.019708
RS	49	2.096928	1.090145	945.508650	0.017190	0.018573
RS	50	2.239914	1.104231	871.948170	0.015853	0.017182
RS	51	2.392206	1.104231	808.305461	0.014696	0.015972
RS	52	2.554409	1.115089	735.878363	0.013379	0.014597
RS	53	2.727170	1.115089	670.598658	0.012192	0.013347
RS	54	2.911174	1.128423	598.389072	0.010879	0.011964
RS	55	3.107155	1.128423	535.130514	0.009729	0.010740
RS	56	3.315890	1.128423	473.141555	0.008602	0.009535
RS	57	3.538211	1.128423	413.290561	0.007514	0.008366
RS	58	3.775002	1.198599	337.636204	0.006139	0.006910
RS	59	4.027203	1.198599	291.059324	0.005292	0.005981
RS	60	4.295820	1.198599	247.473411	0.004499	0.005108
RS	61	4.581919	1.198599	207.347945	0.003770	0.004300
RS	62	4.886638	1.198599	171.032739	0.003110	0.003564
RS	63	5.211190	1.198599	565.619812	0.010283	0.011975
PA	4+25*2+4+6 0.184748398 0.046445040 5.211190380 1.044569888 0.647047361 0.655974794 0.736785338 0.919447662 1.165507453 1.398586440 1.575953360 1.663657738 1.643252033 1.531793855 1.375269884 1.220665854 1.096208437 1.010983915 0.962663967 0.944295080 0.947931076 0.965844858 0.991417272 1.019710389 1.047179742 1.071182331 1.090144930 1.104230725 1.115088730 1.128423006 1.198598835
//
IT	4211
RD	9
LK	-495230.739038
QD	-208.701105 -> -187.626265
RI	0.0209325453
TR	0.182293	0.046861
MT	5.266852
MM	C_pi: 1.094097, n_recomb: 56302.059970
RS	0	0.000000	1.113794	320.729526	0.005697	0.000448
RS	1	0.006526	1.113794	339.653235	0.006033	0.002088
RS	2	0.013478	1.113794	359.555185	0.006386	0.003281
RS	3	0.020884	1.113794	380.467395	0.006758	0.004073
RS	4	0.028773	0.653502	684.046887	0.012150	0.007717
RS	5	0.037176	0.653502	719.222498	0.012774	0.008721
RS	6	0.046129	0.651782	757.541614	0.013455	0.009457
RS	7	0.055665	0.651782	795.062535	0.014121	0.010375
RS	8	0.065824	0.726187	748.853451	0.013301	0.010186
RS	9	0.076646	0.726187	785.748602	0.013956	0.011159
RS	10	0.088174	0.911332	657.442332	0.011677	0.009655
RS	11	0.100454	0.911332	690.875117	0.012271	0.010286
RS	12	0.113536	1.169759	566.066447	0.010054	0.008592
RS	13	0.127471	1.169759	595.836330	0.010583	0.009095
RS	14	0.142316	1.421442	516.337041	0.009171	0.008025
RS	15	0.158130	1.421442	543.958485	0.009661	0.008492
RS	16	0.174975	1.619473	503.006520	0.008934	0.007961
RS	17	0.192920	1.619473	529.966123	0.009413	0.008396
RS	18	0.212037	1.723107	524.608994	0.009318	0.008385
RS	19	0.232400	1.723107	552.337787	0.009810	0.008850
RS	20	0.254093	1.707056	586.514701	0.010417	0.009476
RS	21	0.277201	1.707056	616.460952	0.010949	0.010052
RS	22	0.301818	1.587726	695.622808	0.012355	0.011469
RS	23	0.328041	1.587726	728.948558	0.012947	0.012227
RS	24	0.355975	1.416857	854.111711	0.015170	0.014530
RS	25	0.385732	1.416857	890.969087	0.015825	0.015494
RS	26	0.417431	1.247991	1052.041915	0.018686	0.018567
RS	27	0.451199	1.247991	1090.704786	0.019372	0.019672
RS	28	0.487171	1.112760	1263.620260	0.022444	0.023085
RS	29	0.525490	1.112760	1300.257972	0.023094	0.024176
RS	30	0.566309	1.020776	1452.686712	0.025802	0.027264
RS	31	0.609793	1.020776	1482.444525	0.026330	0.028148
RS	32	0.656115	0.969037	1587.090444	0.028189	0.030304
RS	33	0.705459	0.969037	1605.969332	0.028524	0.030843
RS	34	0.758024	0.949742	1651.575382	0.029334	0.031799
RS	35	0.814019	0.949742	1657.673346	0.029442	0.031957
RS	36	0.873669	0.954224	1649.812359	0.029303	0.031819
RS	37	0.937211	0.954224	1643.200488	0.029185	0.031639
RS	38	1.004900	0.974136	1597.359948	0.028371	0.030739
RS	39	1.077006	0.974136	1579.118016	0.028047	0.030298
RS	40	1.153819	1.002315	1511.574878	0.026848	0.028982
RS	41	1.235643	1.002315	1482.947249	0.026339	0.028349
RS	42	1.322808	1.033388	1405.478041	0.024963	0.026862
RS	43	1.415662	1.033388	1367.561633	0.024290	0.026079
RS	44	1.514575	1.063474	1287.224850	0.022863	0.024559
RS	45	1.619943	1.063474	1240.983925	0.022042	0.023652
RS	46	1.732187	1.089668	1161.601158	0.020632	0.022168
RS	47	1.851757	1.089668	1107.987026	0.019679	0.021153
RS	48	1.979130	1.110249	1030.966423	0.018311	0.019728
RS	49	2.114815	1.110249	971.148675	0.017249	0.018617
RS	50	2.259355	1.125438	896.055935	0.015915	0.017232
RS	51	2.413328	1.125438	831.783544	0.014774	0.016042
RS	52	2.577350	1.137121	757.938160	0.013462	0.014672
RS	53	2.752075	1.137121	691.766641	0.012287	0.013437
RS	54	2.938203	1.151674	617.792759	0.010973	0.012053
RS	55	3.136478	1.151674	553.476488	0.009830	0.010839
RS	56	3.347693	1.151674	490.278986	0.008708	0.009640
RS	57	3.572691	1.151674	429.095557	0.007621	0.008473
RS	58	3.812373	1.231079	349.244908	0.006203	0.006969
RS	59	4.067697	1.231079	302.081153	0.005365	0.006051
RS	60	4.339683	1.231079	257.753997	0.004578	0.005185
RS	61	4.629420	1.231079	216.764781	0.003850	0.004380
RS	62	4.938065	1.231079	179.498803	0.003188	0.003644
RS	63	5.266852	1.231079	603.554993	0.010720	0.012436
PA	4+25*2+4+6 0.182292808 0.046860745 5.266851898 1.113794399 0.653501939 0.651781645 0.726186516 0.911331505 1.169758996 1.421442367 1.619472672 1.723107178 1.707056052 1.587726208 1.416856978 1.247991479 1.112759618 1.020775816 0.969037137 0.949741606 0.954223942 0.974135634 1.002314980 1.033387959 1.063474391 1.089668081 1.110249031 1.125437580 1.137120904 1.151674260 1.231078752
//
IT	4042
RD	10
LK	-495189.216778
QD	-199.462068 -> -179.869728
RI	0.0196152318
TR	0.179960	0.047264
MT	5.320456
MM	C_pi: 1.110066, n_recomb: 57581.886827
RS	0	0.000000	1.183573	309.347539	0.005372	0.000434
RS	1	0.006543	1.183573	327.763887	0.005692	0.002018
RS	2	0.013514	1.183573	347.150546	0.006029	0.003154
RS	3	0.020941	1.183573	367.541682	0.006383	0.003886
RS	4	0.028854	0.662356	693.113485	0.012037	0.007721
RS	5	0.037285	0.662356	728.970031	0.012660	0.008690
RS	6	0.046267	0.650256	780.182741	0.013549	0.009556
RS	7	0.055837	0.650256	818.882827	0.014221	0.010467
RS	8	0.066033	0.717704	778.576089	0.013521	0.010351
RS	9	0.076897	0.717704	816.868751	0.014186	0.011343
RS	10	0.088471	0.903939	680.988986	0.011826	0.009770
RS	11	0.100802	0.903939	715.610820	0.012428	0.010427
RS	12	0.113940	1.172684	580.161446	0.010075	0.008618
RS	13	0.127938	1.172684	610.756236	0.010607	0.009139
RS	14	0.142852	1.441145	523.439884	0.009090	0.007976
RS	15	0.158741	1.441145	551.587287	0.009579	0.008453
RS	16	0.175670	1.658998	504.971561	0.008770	0.007846
RS	17	0.193707	1.658998	532.237803	0.009243	0.008283
RS	18	0.212924	1.778910	523.010210	0.009083	0.008212
RS	19	0.233398	1.778910	550.920158	0.009568	0.008669
RS	20	0.255212	1.768154	583.391477	0.010132	0.009255
RS	21	0.278453	1.768154	613.527939	0.010655	0.009814
RS	22	0.303215	1.641858	693.864562	0.012050	0.011219
RS	23	0.329596	1.641858	727.562785	0.012635	0.011954
RS	24	0.357704	1.457317	857.618716	0.014894	0.014283
RS	25	0.387651	1.457317	895.195039	0.015546	0.015220
RS	26	0.419558	1.274725	1065.058381	0.018496	0.018368
RS	27	0.453552	1.274725	1104.829831	0.019187	0.019450
RS	28	0.489770	1.129143	1289.088513	0.022387	0.022977
RS	29	0.528358	1.129143	1327.047417	0.023046	0.024054
RS	30	0.569470	1.030697	1490.501228	0.025885	0.027263
RS	31	0.613273	1.030697	1521.451454	0.026422	0.028142
RS	32	0.659941	0.975695	1633.796289	0.028373	0.030386
RS	33	0.709663	0.975695	1653.448711	0.028715	0.030926
RS	34	0.762639	0.955508	1701.919905	0.029557	0.031913
RS	35	0.819080	0.955508	1708.306281	0.029667	0.032076
RS	36	0.879214	0.960784	1698.967004	0.029505	0.031919
RS	37	0.943283	0.960784	1692.295388	0.029389	0.031748
RS	38	1.011543	0.982589	1642.361477	0.028522	0.030798
RS	39	1.084270	0.982589	1623.907804	0.028202	0.030372
RS	40	1.161755	1.013243	1551.437569	0.026943	0.029001
RS	41	1.244310	1.013243	1522.586543	0.026442	0.028388
RS	42	1.332267	1.046952	1440.517499	0.025017	0.026855
RS	43	1.425978	1.046952	1402.418292	0.024355	0.026095
RS	44	1.525821	1.079507	1318.343937	0.022895	0.024545
RS	45	1.632196	1.079507	1271.936957	0.022089	0.023663
RS	46	1.745531	1.107745	1189.804228	0.020663	0.022167
RS	47	1.866282	1.107745	1135.962271	0.019728	0.021177
RS	48	1.994933	1.129810	1057.018122	0.018357	0.019751
RS	49	2.132002	1.129810	996.808488	0.017311	0.018663
RS	50	2.278039	1.145984	920.260466	0.015982	0.017284
RS	51	2.433630	1.145984	855.349363	0.014854	0.016112
RS	52	2.599403	1.158399	780.124650	0.013548	0.014750
RS	53	2.776021	1.158399	713.045014	0.012383	0.013528
RS	54	2.964195	1.174086	637.318758	0.011068	0.012143
RS	55	3.164681	1.174086	571.925918	0.009932	0.010937
RS	56	3.378285	1.174086	507.505328	0.008814	0.009743
RS	57	3.605865	1.174086	444.978640	0.007728	0.008578
RS	58	3.848334	1.262670	360.861762	0.006267	0.007027
RS	59	4.106669	1.262670	313.110183	0.005438	0.006119
RS	60	4.381905	1.262670	268.046714	0.004655	0.005259
RS	61	4.675150	1.262670	226.202537	0.003928	0.004457
RS	62	4.987582	1.262670	187.996468	0.003265	0.003721
RS	63	5.320456	1.262670	642.104950	0.011151	0.012890
PA	4+25*2+4+6 0.179959746 0.047264071 5.320455875 1.183572783 0.662356451 0.650256269 0.717704220 0.903938826 1.172684018 1.441144557 1.658998223 1.778909784 1.768153973 1.641857918 1.457317238 1.274725244 1.129142583 1.030696629 0.975694684 0.955507573 0.960784268 0.982588679 1.013242624 1.046951610 1.079506994 1.107745284 1.129810127 1.145984047 1.158398828 1.174085524 1.262670114
//
IT	4214
RD	11
LK	-495150.591339
QD	-190.961819 -> -172.695612
RI	0.0184329670
TR	0.177747	0.047658
MT	5.371764
MM	C_pi: 1.125611, n_recomb: 58841.155682
RS	0	0.000000	1.252391	299.342088	0.005087	0.000421
RS	1	0.006559	1.252391	317.305985	0.005393	0.001955
RS	2	0.013548	1.252391	336.232174	0.005714	0.003041
RS	3	0.020995	1.252391	356.156601	0.006053	0.003723
RS	4	0.028931	0.672979	699.762916	0.011892	0.007707
RS	5	0.037387	0.672979	736.198331	0.012512	0.008641
RS	6	0.046398	0.650844	800.007736	0.013596	0.009631
RS	7	0.056000	0.650844	839.787125	0.014272	0.010530
RS	8	0.066232	0.710945	806.798303	0.013711	0.010501
RS	9	0.077135	0.710945	846.432942	0.014385	0.011507
RS	10	0.088753	0.897172	704.238760	0.011968	0.009884
RS	11	0.101133	0.897172	740.035263	0.012577	0.010564
RS	12	0.114325	1.174504	594.579992	0.010105	0.008653
RS	13	0.128382	1.174504	626.010177	0.010639	0.009189
RS	14	0.143361	1.458090	531.193852	0.009028	0.007941
RS	15	0.159322	1.458090	559.889742	0.009515	0.008426
RS	16	0.176331	1.694922	507.752559	0.008629	0.007749
RS	17	0.194455	1.694922	535.350570	0.009098	0.008187
RS	18	0.213767	1.831344	522.274069	0.008876	0.008058
RS	19	0.234347	1.831344	550.384830	0.009354	0.008509
RS	20	0.256276	1.826748	581.035212	0.009875	0.009054
RS	21	0.279643	1.826748	611.367912	0.010390	0.009599
RS	22	0.304543	1.694319	692.596122	0.011771	0.010987
RS	23	0.331077	1.694319	726.653173	0.012349	0.011701
RS	24	0.359350	1.496729	861.144210	0.014635	0.014049
RS	25	0.389478	1.496729	899.407539	0.015285	0.014963
RS	26	0.421582	1.300887	1077.519714	0.018312	0.018174
RS	27	0.455791	1.300887	1118.362615	0.019006	0.019236
RS	28	0.492245	1.145324	1313.484944	0.022323	0.022865
RS	29	0.531089	1.145324	1352.741321	0.022990	0.023929
RS	30	0.572480	1.040666	1526.915170	0.025950	0.027250
RS	31	0.616587	1.040666	1559.059283	0.026496	0.028124
RS	32	0.663587	0.982528	1678.985398	0.028534	0.030451
RS	33	0.713669	0.982528	1699.438741	0.028882	0.030993
RS	34	0.767036	0.961471	1750.795156	0.029755	0.032011
RS	35	0.823903	0.961471	1757.518098	0.029869	0.032180
RS	36	0.884500	0.967486	1746.806100	0.029687	0.032004
RS	37	0.949071	0.967486	1740.136695	0.029573	0.031844
RS	38	1.017878	0.991083	1686.261315	0.028658	0.030848
RS	39	1.091197	0.991083	1667.663669	0.028342	0.030437
RS	40	1.169325	1.024086	1590.448007	0.027030	0.029016
RS	41	1.252578	1.024086	1561.437889	0.026536	0.028421
RS	42	1.341291	1.060295	1474.957877	0.025067	0.026847
RS	43	1.435822	1.060295	1436.728719	0.024417	0.026110
RS	44	1.536554	1.095179	1349.092366	0.022928	0.024534
RS	45	1.643892	1.095179	1302.555864	0.022137	0.023676
RS	46	1.758270	1.125325	1217.819588	0.020697	0.022169
RS	47	1.880150	1.125325	1163.769122	0.019778	0.021202
RS	48	2.010025	1.148746	1083.013667	0.018406	0.019778
RS	49	2.148417	1.148746	1022.416197	0.017376	0.018711
RS	50	2.295886	1.165794	944.487561	0.016051	0.017339
RS	51	2.453027	1.165794	878.930845	0.014937	0.016184
RS	52	2.620475	1.178851	802.366967	0.013636	0.014828
RS	53	2.798906	1.178851	734.366712	0.012480	0.013618
RS	54	2.989039	1.195587	656.904238	0.011164	0.012232
RS	55	3.191643	1.195587	590.420610	0.010034	0.011034
RS	56	3.407536	1.195587	524.767006	0.008918	0.009844
RS	57	3.637588	1.195587	460.890838	0.007833	0.008681
RS	58	3.882729	1.293276	372.449927	0.006330	0.007083
RS	59	4.143948	1.293276	324.112666	0.005508	0.006185
RS	60	4.422300	1.293276	278.320571	0.004730	0.005332
RS	61	4.718909	1.293276	235.632785	0.004005	0.004532
RS	62	5.034971	1.293276	196.499799	0.003339	0.003795
RS	63	5.371764	1.293276	681.139454	0.011576	0.013334
PA	4+25*2+4+6 0.177747387 0.047658000 5.371763982 1.252390548 0.672978969 0.650844465 0.710944874 0.897171630 1.174503868 1.458090350 1.694922385 1.831343527 1.826747546 1.694319188 1.496728662 1.300886521 1.145323633 1.040665943 0.982528239 0.961471203 0.967486363 0.991083215 1.024086481 1.060294907 1.095179044 1.125325306 1.148745601 1.165793599 1.178850791 1.195587311 1.293275829
//
IT	4420
RD	12
LK	-495114.561895
QD	-183.102998 -> -166.032127
RI	0.0173777176
TR	0.175651	0.048044
MT	5.420698
MM	C_pi: 1.140698, n_recomb: 60079.198302
RS	0	0.000000	1.319179	290.705330	0.004839	0.000410
RS	1	0.006574	1.319179	308.275649	0.005131	0.001899
RS	2	0.013580	1.319179	326.800830	0.005440	0.002943
RS	3	0.021046	1.319179	346.318288	0.005764	0.003582
RS	4	0.029004	0.684903	704.514965	0.011726	0.007679
RS	5	0.037484	0.684903	741.443996	0.012341	0.008580
RS	6	0.046522	0.653117	817.328624	0.013604	0.009684
RS	7	0.056155	0.653117	858.096382	0.014283	0.010569
RS	8	0.066420	0.705603	833.581775	0.013875	0.010638
RS	9	0.077360	0.705603	874.504755	0.014556	0.011654
RS	10	0.089020	0.890950	727.155578	0.012103	0.009998
RS	11	0.101446	0.890950	764.110138	0.012718	0.010697
RS	12	0.114688	1.175391	609.233036	0.010140	0.008693
RS	13	0.128802	1.175391	641.504881	0.010678	0.009244
RS	14	0.143843	1.472622	539.461081	0.008979	0.007917
RS	15	0.159873	1.472622	568.722432	0.009466	0.008409
RS	16	0.176956	1.727582	511.185925	0.008509	0.007666
RS	17	0.195163	1.727582	539.135220	0.008974	0.008105
RS	18	0.214567	1.880668	522.223160	0.008692	0.007921
RS	19	0.235246	1.880668	550.549487	0.009164	0.008366
RS	20	0.257284	1.882990	579.287710	0.009642	0.008870
RS	21	0.280772	1.882990	609.819838	0.010150	0.009403
RS	22	0.305803	1.745218	691.693217	0.011513	0.010771
RS	23	0.332480	1.745218	726.094604	0.012086	0.011467
RS	24	0.360911	1.535157	864.616056	0.014391	0.013827
RS	25	0.391210	1.535157	903.534733	0.015039	0.014720
RS	26	0.423502	1.326493	1089.408024	0.018133	0.017985
RS	27	0.457916	1.326493	1131.284963	0.018830	0.019029
RS	28	0.494593	1.161279	1336.826143	0.022251	0.022750
RS	29	0.533680	1.161279	1377.354221	0.022926	0.023802
RS	30	0.575338	1.050629	1561.960119	0.025998	0.027226
RS	31	0.619733	1.050629	1595.295942	0.026553	0.028096
RS	32	0.667048	0.989462	1722.695878	0.028674	0.030501
RS	33	0.717472	0.989462	1743.972709	0.029028	0.031045
RS	34	0.771212	0.967550	1798.237801	0.029931	0.032093
RS	35	0.828484	0.967550	1805.339637	0.030049	0.032269
RS	36	0.889521	0.974250	1793.360047	0.029850	0.032077
RS	37	0.954571	0.974250	1786.747964	0.029740	0.031927
RS	38	1.023897	0.999542	1729.085343	0.028780	0.030891
RS	39	1.097780	0.999542	1710.403381	0.028469	0.030493
RS	40	1.176521	1.034778	1628.614779	0.027108	0.029026
RS	41	1.260438	1.034778	1599.501924	0.026623	0.028449
RS	42	1.349871	1.073358	1508.788778	0.025113	0.026839
RS	43	1.445183	1.073358	1470.475758	0.024476	0.026123
RS	44	1.546762	1.110439	1379.441686	0.022960	0.024525
RS	45	1.655017	1.110439	1332.807517	0.022184	0.023690
RS	46	1.770390	1.142364	1245.605635	0.020733	0.022174
RS	47	1.893347	1.142364	1191.363659	0.019830	0.021230
RS	48	2.024386	1.167020	1108.902402	0.018457	0.019808
RS	49	2.164041	1.167020	1047.921320	0.017442	0.018760
RS	50	2.312876	1.184840	968.682530	0.016123	0.017396
RS	51	2.471495	1.184840	902.475686	0.015021	0.016257
RS	52	2.640541	1.198454	824.614685	0.013725	0.014907
RS	53	2.820700	1.198454	755.684562	0.012578	0.013708
RS	54	3.012703	1.216161	676.504740	0.011260	0.012322
RS	55	3.217328	1.216161	608.919895	0.010135	0.011130
RS	56	3.435404	1.216161	542.026956	0.009022	0.009944
RS	57	3.667817	1.216161	476.798524	0.007936	0.008782
RS	58	3.915508	1.322856	383.985704	0.006391	0.007138
RS	59	4.179482	1.322856	335.066871	0.005577	0.006250
RS	60	4.460809	1.322856	288.555430	0.004803	0.005402
RS	61	4.760630	1.322856	245.036763	0.004079	0.004604
RS	62	5.080161	1.322856	204.991325	0.003412	0.003867
RS	63	5.420698	1.322856	720.561315	0.011994	0.013771
PA	4+25*2+4+6 0.175650806 0.048044281 5.420698051 1.319179273 0.684902701 0.653117445 0.705602834 0.890949637 1.175390982 1.472621528 1.727581826 1.880668329 1.882990219 1.745217791 1.535156901 1.326492961 1.161279451 1.050628716 0.989461893 0.967549535 0.974249512 0.999541547 1.034777814 1.073358037 1.110439417 1.142364405 1.167019986 1.184839838 1.198454299 1.216161096 1.322855597
//
IT	4258
RD	13
LK	-495080.875748
QD	-175.808043 -> -159.821122
RI	0.0164383687
TR	0.173664	0.048424
MT	5.467270
MM	C_pi: 1.155313, n_recomb: 61295.744723
RS	0	0.000000	1.383106	283.369071	0.004623	0.000400
RS	1	0.006588	1.383106	300.604763	0.004904	0.001851
RS	2	0.013610	1.383106	318.788908	0.005201	0.002858
RS	3	0.021095	1.383106	337.960167	0.005514	0.003461
RS	4	0.029073	0.697782	707.782781	0.011547	0.007641
RS	5	0.037576	0.697782	745.134090	0.012156	0.008509
RS	6	0.046640	0.656759	832.416365	0.013580	0.009719
RS	7	0.056300	0.656759	874.089184	0.014260	0.010587
RS	8	0.066598	0.701433	859.001439	0.014014	0.010763
RS	9	0.077573	0.701433	901.161557	0.014702	0.011786
RS	10	0.089272	0.885210	749.714476	0.012231	0.010109
RS	11	0.101741	0.885210	787.809002	0.012853	0.010825
RS	12	0.115032	1.175517	624.040010	0.010181	0.008739
RS	13	0.129199	1.175517	657.156131	0.010721	0.009302
RS	14	0.144298	1.485024	548.141128	0.008943	0.007902
RS	15	0.160393	1.485024	577.980930	0.009429	0.008401
RS	16	0.177548	1.757297	515.142642	0.008404	0.007595
RS	17	0.195833	1.757297	543.458313	0.008866	0.008035
RS	18	0.215322	1.927110	522.726825	0.008528	0.007797
RS	19	0.236096	1.927110	551.279987	0.008994	0.008237
RS	20	0.258238	1.937040	578.025907	0.009430	0.008701
RS	21	0.281839	1.937040	608.758551	0.009931	0.009223
RS	22	0.306995	1.794645	691.069261	0.011274	0.010570
RS	23	0.333808	1.794645	725.800400	0.011841	0.011249
RS	24	0.362388	1.572658	867.991725	0.014161	0.013616
RS	25	0.392850	1.572658	907.535008	0.014806	0.014490
RS	26	0.425320	1.351567	1100.723738	0.017958	0.017802
RS	27	0.459928	1.351567	1143.597690	0.018657	0.018828
RS	28	0.496817	1.176998	1359.143698	0.022174	0.022632
RS	29	0.536135	1.176998	1400.916486	0.022855	0.023674
RS	30	0.578045	1.060546	1595.683015	0.026033	0.027192
RS	31	0.622715	1.060546	1630.205531	0.026596	0.028060
RS	32	0.670328	0.996443	1764.975239	0.028794	0.030538
RS	33	0.721077	0.996443	1787.094232	0.029155	0.031085
RS	34	0.775170	0.973682	1844.298388	0.030089	0.032163
RS	35	0.832827	0.973682	1851.816282	0.030211	0.032344
RS	36	0.894283	0.981016	1838.672206	0.029997	0.032140
RS	37	0.959787	0.981016	1832.166411	0.029891	0.032000
RS	38	1.029606	1.007915	1770.862363	0.028890	0.030926
RS	39	1.104025	1.007915	1752.149252	0.028585	0.030542
RS	40	1.183348	1.045275	1665.953370	0.027179	0.029034
RS	41	1.267895	1.045275	1636.787671	0.026703	0.028475
RS	42	1.358013	1.086109	1542.008127	0.025157	0.026832
RS	43	1.454068	1.086109	1503.652014	0.024531	0.026136
RS	44	1.556451	1.125265	1409.373370	0.022993	0.024518
RS	45	1.665580	1.125265	1362.669963	0.022231	0.023704
RS	46	1.781897	1.158849	1273.131164	0.020770	0.022182
RS	47	1.905878	1.158849	1218.713463	0.019883	0.021259
RS	48	2.038027	1.184628	1134.646420	0.018511	0.019840
RS	49	2.178882	1.184628	1073.286669	0.017510	0.018811
RS	50	2.329016	1.203120	992.808873	0.016197	0.017455
RS	51	2.489041	1.203120	925.948909	0.015106	0.016330
RS	52	2.659609	1.217216	846.830565	0.013815	0.014988
RS	53	2.841414	1.217216	776.964183	0.012676	0.013798
RS	54	3.035197	1.235814	696.089508	0.011356	0.012411
RS	55	3.241746	1.235814	627.395730	0.010236	0.011225
RS	56	3.461902	1.235814	559.259640	0.009124	0.010043
RS	57	3.696563	1.235814	492.678476	0.008038	0.008881
RS	58	3.946683	1.351402	395.453276	0.006452	0.007192
RS	59	4.213282	1.351402	345.958253	0.005644	0.006312
RS	60	4.497444	1.351402	298.737651	0.004874	0.005470
RS	61	4.800327	1.351402	254.401520	0.004150	0.004675
RS	62	5.123164	1.351402	213.458704	0.003482	0.003937
RS	63	5.467270	1.351402	760.294053	0.012404	0.014200
PA	4+25*2+4+6 0.173663759 0.048423922 5.467269509 1.383106001 0.697781539 0.656759471 0.701432778 0.885210077 1.175516597 1.485023796 1.757297046 1.927110386 1.937040333 1.794644985 1.572658278 1.351566731 1.176997948 1.060546093 0.996443298 0.973682441 0.981016269 1.007914781 1.045275088 1.086108678 1.125265118 1.158848776 1.184627522 1.203120190 1.217215579 1.235814418 1.351401928
//
IT	4083
RD	14
LK	-495049.318123
QD	-169.013211 -> -154.014109
RI	0.0156036149
TR	0.171777	0.048797
MT	5.511630
MM	C_pi: 1.169470, n_recomb: 62490.697511
RS	0	0.000000	1.443526	277.240884	0.004437	0.000392
RS	1	0.006602	1.443526	294.199023	0.004708	0.001809
RS	2	0.013639	1.443526	312.100525	0.004994	0.002785
RS	3	0.021141	1.443526	330.985119	0.005297	0.003358
RS	4	0.029138	0.711338	709.911827	0.011360	0.007595
RS	5	0.037663	0.711338	747.626526	0.011964	0.008433
RS	6	0.046751	0.661523	845.522174	0.013530	0.009739
RS	7	0.056438	0.661523	888.024054	0.014210	0.010589
RS	8	0.066766	0.698247	883.127202	0.014132	0.010876
RS	9	0.077775	0.698247	926.475748	0.014826	0.011904
RS	10	0.089510	0.879905	771.898899	0.012352	0.010218
RS	11	0.102021	0.879905	811.114527	0.012980	0.010949
RS	12	0.115357	1.175003	638.951693	0.010225	0.008789
RS	13	0.129574	1.175003	672.912604	0.010768	0.009363
RS	14	0.144730	1.495563	557.152239	0.008916	0.007895
RS	15	0.160885	1.495563	587.580389	0.009403	0.008400
RS	16	0.178108	1.784339	519.529720	0.008314	0.007533
RS	17	0.196467	1.784339	548.223879	0.008773	0.007975
RS	18	0.216038	1.970891	523.683085	0.008380	0.007685
RS	19	0.236902	1.970891	552.471793	0.008841	0.008121
RS	20	0.259142	1.989038	577.160196	0.009236	0.008545
RS	21	0.282851	1.989038	608.093279	0.009731	0.009057
RS	22	0.308125	1.842704	690.656958	0.011052	0.010381
RS	23	0.335067	1.842704	725.703550	0.011613	0.011045
RS	24	0.363788	1.609295	871.245301	0.013942	0.013416
RS	25	0.394405	1.609295	911.383804	0.014584	0.014271
RS	26	0.427043	1.376142	1111.476839	0.017786	0.017623
RS	27	0.461836	1.376142	1155.311708	0.018488	0.018634
RS	28	0.498926	1.192484	1380.475186	0.022091	0.022512
RS	29	0.538464	1.192484	1423.465178	0.022779	0.023544
RS	30	0.580612	1.070401	1628.132951	0.026054	0.027151
RS	31	0.625543	1.070401	1663.835097	0.026625	0.028016
RS	32	0.673439	1.003443	1805.875245	0.028898	0.030564
RS	33	0.724498	1.003443	1828.851823	0.029266	0.031114
RS	34	0.778927	0.979841	1889.018915	0.030229	0.032220
RS	35	0.836949	0.979841	1896.986156	0.030356	0.032409
RS	36	0.898802	0.987761	1882.777893	0.030129	0.032193
RS	37	0.964738	0.987761	1876.422680	0.030027	0.032063
RS	38	1.035027	1.016185	1811.616611	0.028990	0.030955
RS	39	1.109956	1.016185	1792.920467	0.028691	0.030585
RS	40	1.189831	1.055570	1702.472949	0.027244	0.029039
RS	41	1.274979	1.055570	1673.299648	0.026777	0.028496
RS	42	1.365748	1.098549	1574.610308	0.025198	0.026824
RS	43	1.462510	1.098549	1536.248280	0.024584	0.026147
RS	44	1.565659	1.139668	1438.867729	0.023025	0.024512
RS	45	1.675617	1.139668	1392.121629	0.022277	0.023719
RS	46	1.792834	1.174800	1300.367476	0.020809	0.022193
RS	47	1.917790	1.174800	1245.789658	0.019936	0.021289
RS	48	2.050994	1.201599	1160.211136	0.018566	0.019875
RS	49	2.192992	1.201599	1098.479207	0.017578	0.018863
RS	50	2.344364	1.220676	1016.829693	0.016272	0.017515
RS	51	2.505729	1.220676	949.316664	0.015191	0.016404
RS	52	2.677746	1.235179	868.984069	0.013906	0.015068
RS	53	2.861119	1.235179	798.177943	0.012773	0.013888
RS	54	3.056597	1.254598	715.632098	0.011452	0.012500
RS	55	3.264980	1.254598	645.824787	0.010335	0.011320
RS	56	3.487119	1.254598	576.444477	0.009224	0.010140
RS	57	3.723923	1.254598	508.512530	0.008137	0.008978
RS	58	3.976359	1.378957	406.841252	0.006510	0.007245
RS	59	4.245460	1.378957	356.776612	0.005709	0.006373
RS	60	4.532326	1.378957	308.857793	0.004942	0.005536
RS	61	4.838129	1.378957	263.718093	0.004220	0.004743
RS	62	5.164119	1.378957	221.893300	0.003551	0.004005
RS	63	5.511630	1.378957	800.278436	0.012806	0.014621
PA	4+25*2+4+6 0.171777424 0.048796947 5.511630174 1.443526271 0.711338216 0.661523373 0.698247293 0.879905111 1.175002591 1.495563373 1.784339192 1.970891307 1.989038291 1.842704097 1.609294735 1.376141937 1.192483582 1.070401326 1.003443078 0.979840756 0.987760793 1.016184659 1.055570078 1.098548564 1.139668487 1.174799889 1.201599456 1.220676325 1.235178800 1.254597790 1.378956656
//
IT	5047
RD	15
LK	-495019.700508
QD	-162.665527 -> -148.570510
RI	0.0148603737
TR	0.169985	0.049164
MT	5.553870
MM	C_pi: 1.183177, n_recomb: 63664.197017
RS	0	0.000000	1.500124	272.189833	0.004275	0.000384
RS	1	0.006614	1.500124	288.922736	0.004538	0.001772
RS	2	0.013666	1.500124	306.595316	0.004816	0.002723
RS	3	0.021184	1.500124	325.248238	0.005109	0.003270
RS	4	0.029199	0.725377	711.156159	0.011170	0.007543
RS	5	0.037745	0.725377	749.184812	0.011768	0.008353
RS	6	0.046855	0.667201	856.888293	0.013460	0.009744
RS	7	0.056569	0.667201	900.150295	0.014139	0.010577
RS	8	0.066925	0.695896	906.026372	0.014231	0.010978
RS	9	0.077965	0.695896	950.516892	0.014930	0.012009
RS	10	0.089736	0.874983	793.707276	0.012467	0.010324
RS	11	0.102286	0.874983	834.024906	0.013100	0.011069
RS	12	0.115665	1.173944	653.932417	0.010272	0.008842
RS	13	0.129930	1.173944	688.737043	0.010818	0.009427
RS	14	0.145138	1.504453	566.435000	0.008897	0.007895
RS	15	0.161352	1.504453	597.459098	0.009385	0.008406
RS	16	0.178638	1.808959	524.269939	0.008235	0.007481
RS	17	0.197068	1.808959	553.352109	0.008692	0.007924
RS	18	0.216716	2.012220	525.008184	0.008247	0.007584
RS	19	0.237664	2.012220	554.038921	0.008703	0.008015
RS	20	0.259998	2.039101	576.621825	0.009057	0.008401
RS	21	0.283809	2.039101	607.754421	0.009546	0.008903
RS	22	0.309195	1.889467	690.410679	0.010845	0.010204
RS	23	0.336260	1.889467	725.758958	0.011400	0.010853
RS	24	0.365115	1.645109	874.364787	0.013734	0.013224
RS	25	0.395879	1.645109	915.070550	0.014373	0.014064
RS	26	0.428677	1.400234	1121.691885	0.017619	0.017449
RS	27	0.463645	1.400234	1166.452681	0.018322	0.018446
RS	28	0.500925	1.207731	1400.868766	0.022004	0.022391
RS	29	0.540671	1.207731	1445.048137	0.022698	0.023415
RS	30	0.583047	1.080173	1659.368716	0.026064	0.027103
RS	31	0.628225	1.080173	1696.241537	0.026644	0.027967
RS	32	0.676391	1.010432	1845.453358	0.028987	0.030580
RS	33	0.727743	1.010432	1869.299934	0.029362	0.031134
RS	34	0.782491	0.985993	1932.452101	0.030354	0.032268
RS	35	0.840861	0.985993	1940.898083	0.030486	0.032463
RS	36	0.903091	0.994454	1925.724348	0.030248	0.032238
RS	37	0.969438	0.994454	1919.559222	0.030151	0.032118
RS	38	1.040172	1.024329	1851.382830	0.029080	0.030979
RS	39	1.115585	1.024329	1832.746703	0.028788	0.030622
RS	40	1.195987	1.065648	1738.194261	0.027303	0.029042
RS	41	1.281706	1.065648	1709.053823	0.026845	0.028515
RS	42	1.373094	1.110672	1606.599877	0.025236	0.026816
RS	43	1.470528	1.110672	1568.265459	0.024633	0.026158
RS	44	1.574405	1.153653	1467.915867	0.023057	0.024508
RS	45	1.685154	1.153653	1421.151463	0.022323	0.023734
RS	46	1.803227	1.190229	1327.296795	0.020848	0.022205
RS	47	1.929110	1.190229	1272.573793	0.019989	0.021320
RS	48	2.063319	1.217955	1185.572204	0.018622	0.019911
RS	49	2.206405	1.217955	1123.475468	0.017647	0.018915
RS	50	2.358955	1.237534	1040.719822	0.016347	0.017577
RS	51	2.521595	1.237534	972.555535	0.015276	0.016478
RS	52	2.694993	1.252376	891.051328	0.013996	0.015149
RS	53	2.879859	1.252376	819.304284	0.012869	0.013977
RS	54	3.076952	1.272546	735.113078	0.011547	0.012588
RS	55	3.287082	1.272546	664.189807	0.010433	0.011413
RS	56	3.511110	1.272546	593.566118	0.009323	0.010235
RS	57	3.749956	1.272546	524.287009	0.008235	0.009073
RS	58	4.004599	1.405548	418.141234	0.006568	0.007296
RS	59	4.276085	1.405548	367.514392	0.005773	0.006433
RS	60	4.565528	1.405548	318.908781	0.005009	0.005600
RS	61	4.874114	1.405548	272.979650	0.004288	0.004810
RS	62	5.203112	1.405548	230.288412	0.003617	0.004072
RS	63	5.553870	1.405548	840.465192	0.013202	0.015034
PA	4+25*2+4+6 0.169985196 0.049163700 5.553869802 1.500123956 0.725377393 0.667200642 0.695895998 0.874982699 1.173943653 1.504452665 1.808959076 2.012219697 2.039101137 1.889466903 1.645108732 1.400233503 1.207730571 1.080172560 1.010431742 0.985993168 0.994453718 1.024328568 1.065647852 1.110672057 1.153652733 1.190228593 1.217955380 1.237534058 1.252375813 1.272546152 1.405548223
//
IT	4145
RD	16
LK	-494991.860508
QD	-156.720160 -> -143.455634
RI	0.0141974407
TR	0.168280	0.049524
MT	5.594121
MM	C_pi: 1.196456, n_recomb: 64816.583129
RS	0	0.000000	1.552620	268.111027	0.004136	0.000377
RS	1	0.006626	1.552620	284.667163	0.004392	0.001741
RS	2	0.013691	1.552620	302.160754	0.004662	0.002670
RS	3	0.021225	1.552620	320.633310	0.004947	0.003196
RS	4	0.029257	0.739753	711.712646	0.010980	0.007486
RS	5	0.037822	0.739753	750.013596	0.011571	0.008271
RS	6	0.046955	0.673671	866.671962	0.013371	0.009738
RS	7	0.056692	0.673671	910.629579	0.014049	0.010553
RS	8	0.067075	0.694264	927.758878	0.014314	0.011070
RS	9	0.078146	0.694264	973.347041	0.015017	0.012102
RS	10	0.089950	0.870420	815.125419	0.012576	0.010427
RS	11	0.102536	0.870420	856.525472	0.013215	0.011184
RS	12	0.115957	1.172448	668.941799	0.010321	0.008898
RS	13	0.130267	1.172448	704.587436	0.010870	0.009491
RS	14	0.145524	1.511905	575.934865	0.008886	0.007900
RS	15	0.161793	1.511905	607.560461	0.009374	0.008416
RS	16	0.179140	1.831369	529.308415	0.008166	0.007436
RS	17	0.197637	1.831369	558.786430	0.008621	0.007880
RS	18	0.217359	2.051237	526.651018	0.008125	0.007491
RS	19	0.238388	2.051237	555.929276	0.008577	0.007919
RS	20	0.260810	2.087353	576.355159	0.008892	0.008267
RS	21	0.284718	2.087353	607.685767	0.009375	0.008761
RS	22	0.310210	1.935011	690.295763	0.010650	0.010037
RS	23	0.337391	1.935011	725.932689	0.011200	0.010673
RS	24	0.366374	1.680150	877.344926	0.013536	0.013041
RS	25	0.397276	1.680150	918.591582	0.014172	0.013866
RS	26	0.430227	1.423864	1131.397341	0.017455	0.017279
RS	27	0.465361	1.423864	1177.050525	0.018160	0.018263
RS	28	0.502823	1.222738	1420.380746	0.021914	0.022269
RS	29	0.542767	1.222738	1465.721888	0.022613	0.023285
RS	30	0.585358	1.089849	1689.453449	0.026065	0.027049
RS	31	0.630771	1.089849	1727.486745	0.026652	0.027912
RS	32	0.679193	1.017390	1883.775208	0.029063	0.030587
RS	33	0.730824	1.017390	1908.501710	0.029445	0.031145
RS	34	0.785876	0.992118	1974.660772	0.030465	0.032307
RS	35	0.844576	0.992118	1983.611360	0.030603	0.032509
RS	36	0.907166	1.001079	1967.562176	0.030356	0.032276
RS	37	0.973903	1.001079	1961.622647	0.030264	0.032166
RS	38	1.045061	1.032337	1890.200026	0.029162	0.030999
RS	39	1.120936	1.032337	1871.662718	0.028876	0.030655
RS	40	1.201837	1.075507	1773.142527	0.027356	0.029043
RS	41	1.288099	1.075507	1744.071501	0.026908	0.028532
RS	42	1.380078	1.122487	1637.987227	0.025271	0.026808
RS	43	1.478150	1.122487	1599.711010	0.024681	0.026168
RS	44	1.582722	1.167232	1496.518337	0.023089	0.024505
RS	45	1.694222	1.167232	1449.758057	0.022367	0.023750
RS	46	1.813111	1.205160	1353.907857	0.020888	0.022219
RS	47	1.939877	1.205160	1299.054343	0.020042	0.021351
RS	48	2.075044	1.233726	1210.715435	0.018679	0.019949
RS	49	2.219166	1.233726	1148.261800	0.017716	0.018968
RS	50	2.372839	1.253731	1064.462295	0.016423	0.017639
RS	51	2.536694	1.253731	995.650022	0.015361	0.016551
RS	52	2.711406	1.268850	913.016289	0.014086	0.015230
RS	53	2.897696	1.268850	840.328968	0.012965	0.014065
RS	54	3.096329	1.289708	754.518878	0.011641	0.012676
RS	55	3.308124	1.289708	682.479058	0.010529	0.011505
RS	56	3.533953	1.289708	610.614380	0.009421	0.010329
RS	57	3.774746	1.289708	539.993023	0.008331	0.009167
RS	58	4.031494	1.431219	429.349307	0.006624	0.007347
RS	59	4.305255	1.431219	378.168007	0.005834	0.006491
RS	60	4.597156	1.431219	328.887039	0.005074	0.005663
RS	61	4.908398	1.431219	282.182430	0.004354	0.004875
RS	62	5.240265	1.431219	238.640004	0.003682	0.004136
RS	63	5.594121	1.431219	880.815590	0.013589	0.015441
PA	4+25*2+4+6 0.168280006 0.049524172 5.594121185 1.552619839 0.739752625 0.673670779 0.694263565 0.870420143 1.172447921 1.511904798 1.831368875 2.051236851 2.087353449 1.935010837 1.680149675 1.423864152 1.222738286 1.089848598 1.017390062 0.992118389 1.001079135 1.032336996 1.075506793 1.122486590 1.167232062 1.205159573 1.233725510 1.253731184 1.268849900 1.289707593 1.431218982
//
IT	3847
RD	17
LK	-494965.654926
QD	-151.137733 -> -138.638542
RI	0.0136046322
TR	0.166656	0.049879
MT	5.632490
MM	C_pi: 1.209320, n_recomb: 65948.134279
RS	0	0.000000	1.600968	264.886557	0.004017	0.000372
RS	1	0.006638	1.600968	281.309311	0.004266	0.001714
RS	2	0.013716	1.600968	298.668716	0.004529	0.002625
RS	3	0.021264	1.600968	317.007058	0.004807	0.003134
RS	4	0.029313	0.754316	711.766627	0.010793	0.007427
RS	5	0.037896	0.754316	750.305880	0.011377	0.008189
RS	6	0.047049	0.680796	875.065355	0.013269	0.009722
RS	7	0.056809	0.680796	919.659828	0.013945	0.010518
RS	8	0.067217	0.693247	948.388518	0.014381	0.011153
RS	9	0.078317	0.693247	995.032082	0.015088	0.012185
RS	10	0.090153	0.866182	836.152846	0.012679	0.010528
RS	11	0.102774	0.866182	878.615698	0.013323	0.011295
RS	12	0.116233	1.170583	683.955623	0.010371	0.008955
RS	13	0.130586	1.170583	720.438530	0.010924	0.009557
RS	14	0.145891	1.518067	585.617640	0.008880	0.007909
RS	15	0.162212	1.518067	617.848994	0.009369	0.008430
RS	16	0.179617	1.851779	534.591261	0.008106	0.007398
RS	17	0.198177	1.851779	564.471107	0.008559	0.007842
RS	18	0.217968	2.088119	528.554973	0.008015	0.007407
RS	19	0.239074	2.088119	558.084722	0.008462	0.007832
RS	20	0.261580	2.133895	576.315438	0.008739	0.008142
RS	21	0.285580	2.133895	607.842080	0.009217	0.008628
RS	22	0.311173	1.979393	690.285200	0.010467	0.009879
RS	23	0.338465	1.979393	726.198361	0.011012	0.010504
RS	24	0.367568	1.714449	880.185058	0.013347	0.012867
RS	25	0.398603	1.714449	921.947656	0.013980	0.013677
RS	26	0.431699	1.447049	1140.617933	0.017296	0.017114
RS	27	0.466990	1.447049	1187.131158	0.018001	0.018086
RS	28	0.504625	1.237508	1439.053911	0.021821	0.022147
RS	29	0.544757	1.237508	1485.529294	0.022526	0.023156
RS	30	0.587553	1.099416	1718.442901	0.026057	0.026991
RS	31	0.633190	1.099416	1757.625122	0.026652	0.027852
RS	32	0.681856	1.024300	1920.894951	0.029127	0.030588
RS	33	0.733752	1.024300	1946.508881	0.029516	0.031149
RS	34	0.789093	0.998199	2015.691313	0.030565	0.032338
RS	35	0.848107	0.998199	2025.169302	0.030709	0.032547
RS	36	0.911038	1.007623	2008.330735	0.030453	0.032308
RS	37	0.978147	1.007623	2002.648685	0.030367	0.032207
RS	38	1.049709	1.040201	1928.097233	0.029237	0.031014
RS	39	1.126022	1.040201	1909.693774	0.028958	0.030683
RS	40	1.207400	1.085145	1807.334217	0.027405	0.029041
RS	41	1.294179	1.085145	1778.365805	0.026966	0.028546
RS	42	1.386719	1.133996	1668.779470	0.025304	0.026800
RS	43	1.485401	1.133996	1630.589255	0.024725	0.026177
RS	44	1.590633	1.180420	1524.668056	0.023119	0.024503
RS	45	1.702850	1.180420	1477.933119	0.022411	0.023766
RS	46	1.822515	1.219613	1380.187634	0.020928	0.022233
RS	47	1.950123	1.219613	1325.218101	0.020095	0.021383
RS	48	2.086201	1.248938	1235.622569	0.018736	0.019987
RS	49	2.231312	1.248938	1172.820982	0.017784	0.019021
RS	50	2.386054	1.269300	1088.039891	0.016498	0.017701
RS	51	2.551068	1.269300	1018.584295	0.015445	0.016625
RS	52	2.727034	1.284638	934.863001	0.014176	0.015310
RS	53	2.914680	1.284638	861.237718	0.013059	0.014153
RS	54	3.114781	1.306123	773.836152	0.011734	0.012764
RS	55	3.328164	1.306123	700.680859	0.010625	0.011596
RS	56	3.555711	1.306123	627.579018	0.009516	0.010422
RS	57	3.798361	1.306123	555.621551	0.008425	0.009259
RS	58	4.057117	1.456007	440.460512	0.006679	0.007397
RS	59	4.333048	1.456007	388.733058	0.005895	0.006548
RS	60	4.627295	1.456007	338.788430	0.005137	0.005724
RS	61	4.941072	1.456007	291.322351	0.004417	0.004938
RS	62	5.275676	1.456007	246.943938	0.003745	0.004199
RS	63	5.632490	1.456007	921.293989	0.013970	0.015840
PA	4+25*2+4+6 0.166655935 0.049878515 5.632490287 1.600968189 0.754316265 0.680795688 0.693247240 0.866181666 1.170582874 1.518067328 1.851778819 2.088119270 2.133894972 1.979392911 1.714448843 1.447049322 1.237508034 1.099416432 1.024300245 0.998199346 1.007622673 1.040201042 1.085145139 1.133995927 1.180420355 1.219612969 1.248938002 1.269299758 1.284637678 1.306122652 1.456007321
//
IT	4069
RD	18
LK	-494940.956219
QD	-145.885448 -> -134.093578
RI	0.0130731758
TR	0.165107	0.050227
MT	5.669103
MM	C_pi: 1.221792, n_recomb: 67059.219175
RS	0	0.000000	1.645161	262.420014	0.003913	0.000367
RS	1	0.006648	1.645161	278.748546	0.004157	0.001691
RS	2	0.013739	1.645161	296.014290	0.004414	0.002587
RS	3	0.021300	1.645161	314.260263	0.004686	0.003082
RS	4	0.029365	0.768997	711.421308	0.010609	0.007367
RS	5	0.037965	0.768997	750.169491	0.011187	0.008107
RS	6	0.047138	0.688470	882.230651	0.013156	0.009697
RS	7	0.056920	0.688470	927.408221	0.013830	0.010475
RS	8	0.067353	0.692757	967.985149	0.014435	0.011228
RS	9	0.078479	0.692757	1015.644228	0.015145	0.012258
RS	10	0.090345	0.862243	856.786838	0.012777	0.010626
RS	11	0.103000	0.862243	900.292857	0.013425	0.011402
RS	12	0.116496	1.168422	698.946911	0.010423	0.009013
RS	13	0.130889	1.168422	736.262285	0.010979	0.009624
RS	14	0.146239	1.523105	595.443873	0.008879	0.007922
RS	15	0.162610	1.523105	628.283744	0.009369	0.008448
RS	16	0.180069	1.870368	540.079028	0.008054	0.007365
RS	17	0.198689	1.870368	570.365432	0.008505	0.007810
RS	18	0.218547	2.123012	530.679681	0.007914	0.007329
RS	19	0.239725	2.123012	560.463963	0.008358	0.007751
RS	20	0.262311	2.178829	576.465637	0.008596	0.008025
RS	21	0.286399	2.178829	608.186009	0.009069	0.008504
RS	22	0.312088	2.022682	690.355195	0.010295	0.009730
RS	23	0.339485	2.022682	726.532782	0.010834	0.010344
RS	24	0.368704	1.748052	882.882536	0.013166	0.012699
RS	25	0.399865	1.748052	925.137458	0.013796	0.013496
RS	26	0.433097	1.469809	1149.380348	0.017140	0.016954
RS	27	0.468540	1.469809	1196.722648	0.017846	0.017914
RS	28	0.506338	1.252042	1456.937482	0.021726	0.022025
RS	29	0.546649	1.252042	1504.519986	0.022436	0.023027
RS	30	0.589641	1.108869	1746.395774	0.026043	0.026929
RS	31	0.635491	1.108869	1786.714428	0.026644	0.027790
RS	32	0.684388	1.031150	1956.872011	0.029181	0.030582
RS	33	0.736537	1.031150	1983.378780	0.029577	0.031146
RS	34	0.792153	1.004223	2055.598257	0.030653	0.032362
RS	35	0.851466	1.004223	2065.623505	0.030803	0.032578
RS	36	0.914723	1.014076	2048.072967	0.030541	0.032334
RS	37	0.982185	1.014076	2042.677029	0.030461	0.032243
RS	38	1.054133	1.047917	1965.109108	0.029304	0.031026
RS	39	1.130863	1.047917	1946.870979	0.029032	0.030707
RS	40	1.212695	1.094567	1840.790102	0.027450	0.029039
RS	41	1.299968	1.094567	1811.954465	0.027020	0.028558
RS	42	1.393043	1.145212	1698.984596	0.025336	0.026792
RS	43	1.492305	1.145212	1660.906043	0.024768	0.026185
RS	44	1.598167	1.193235	1552.365826	0.023149	0.024502
RS	45	1.711067	1.193235	1505.676001	0.022453	0.023781
RS	46	1.831473	1.233614	1406.127738	0.020968	0.022249
RS	47	1.959884	1.233614	1351.056506	0.020147	0.021415
RS	48	2.096832	1.263624	1260.281929	0.018794	0.020027
RS	49	2.242885	1.263624	1197.141913	0.017852	0.019074
RS	50	2.398647	1.284278	1111.437951	0.016574	0.017764
RS	51	2.564766	1.284278	1041.345157	0.015529	0.016698
RS	52	2.741929	1.299784	956.577267	0.014265	0.015391
RS	53	2.930870	1.299784	882.018200	0.013153	0.014240
RS	54	3.132372	1.321839	793.053998	0.011826	0.012850
RS	55	3.347271	1.321839	718.785965	0.010719	0.011686
RS	56	3.576458	1.321839	644.452188	0.009610	0.010512
RS	57	3.820881	1.321839	571.165918	0.008517	0.009349
RS	58	4.081555	1.479960	451.472061	0.006732	0.007446
RS	59	4.359559	1.479960	399.207169	0.005953	0.006603
RS	60	4.656045	1.479960	348.610696	0.005199	0.005784
RS	61	4.972243	1.479960	300.397073	0.004480	0.004999
RS	62	5.309463	1.479960	255.197687	0.003806	0.004260
RS	63	5.669103	1.479960	961.873032	0.014344	0.016232
PA	4+25*2+4+6 0.165107039 0.050226664 5.669102849 1.645161480 0.768997210 0.688469910 0.692757341 0.862243035 1.168421611 1.523105469 1.870367671 2.123012331 2.178828674 2.022681560 1.748051894 1.469808509 1.252041946 1.108868526 1.031149909 1.004223330 1.014076372 1.047916919 1.094566641 1.145211778 1.193234615 1.233614239 1.263624020 1.284278468 1.299783604 1.321839052 1.479960013
//
IT	4309
RD	19
LK	-494917.650983
QD	-140.934224 -> -129.797729
RI	0.0125956834
TR	0.163626	0.050568
MT	5.704154
MM	C_pi: 1.233900, n_recomb: 68150.067993
RS	0	0.000000	1.685317	260.617850	0.003824	0.000362
RS	1	0.006659	1.685317	276.887013	0.004063	0.001672
RS	2	0.013761	1.685317	294.095229	0.004315	0.002556
RS	3	0.021335	1.685317	312.286210	0.004582	0.003038
RS	4	0.029415	0.783698	710.797885	0.010430	0.007305
RS	5	0.038032	0.783698	749.731326	0.011001	0.008027
RS	6	0.047223	0.696606	888.313232	0.013035	0.009665
RS	7	0.057026	0.696606	934.024901	0.013705	0.010426
RS	8	0.067482	0.692728	986.603681	0.014477	0.011295
RS	9	0.078633	0.692728	1035.240395	0.015191	0.012322
RS	10	0.090528	0.858577	877.033842	0.012869	0.010721
RS	11	0.103214	0.858577	921.563875	0.013523	0.011505
RS	12	0.116746	1.166020	713.897866	0.010475	0.009073
RS	13	0.131178	1.166020	752.040348	0.011035	0.009690
RS	14	0.146571	1.527161	605.382543	0.008883	0.007939
RS	15	0.162989	1.527161	638.832628	0.009374	0.008469
RS	16	0.180501	1.887295	545.740658	0.008008	0.007337
RS	17	0.199178	1.887295	576.437476	0.008458	0.007783
RS	18	0.219099	2.156067	532.988920	0.007821	0.007258
RS	19	0.240346	2.156067	563.029981	0.008262	0.007677
RS	20	0.263009	2.222251	576.776637	0.008463	0.007915
RS	21	0.287180	2.222251	608.688353	0.008932	0.008388
RS	22	0.312961	2.064934	690.491028	0.010132	0.009589
RS	23	0.340458	2.064934	726.922081	0.010666	0.010192
RS	24	0.369787	1.780994	885.443384	0.012993	0.012539
RS	25	0.401068	1.780994	928.168567	0.013619	0.013323
RS	26	0.434432	1.492164	1157.711517	0.016988	0.016798
RS	27	0.470017	1.492164	1205.853394	0.017694	0.017747
RS	28	0.507973	1.266354	1474.071043	0.021630	0.021904
RS	29	0.548455	1.266354	1522.734095	0.022344	0.022900
RS	30	0.591633	1.118207	1773.362510	0.026021	0.026864
RS	31	0.637686	1.118207	1814.804395	0.026630	0.027724
RS	32	0.686806	1.037940	1991.750987	0.029226	0.030570
RS	33	0.739196	1.037940	2019.154424	0.029628	0.031138
RS	34	0.795074	1.010191	2094.421384	0.030732	0.032381
RS	35	0.854674	1.010191	2105.011471	0.030888	0.032604
RS	36	0.918242	1.020443	2086.823347	0.030621	0.032356
RS	37	0.986042	1.020443	2081.739274	0.030546	0.032273
RS	38	1.058357	1.055495	2001.255722	0.029365	0.031035
RS	39	1.135488	1.055495	1983.211807	0.029101	0.030727
RS	40	1.217754	1.103787	1873.522595	0.027491	0.029035
RS	41	1.305498	1.103787	1844.847391	0.027070	0.028568
RS	42	1.399084	1.156159	1728.602416	0.025365	0.026784
RS	43	1.498902	1.156159	1690.659619	0.024808	0.026192
RS	44	1.605366	1.205709	1579.601408	0.023178	0.024501
RS	45	1.718920	1.205709	1532.976036	0.022494	0.023796
RS	46	1.840034	1.247204	1431.713436	0.021008	0.022266
RS	47	1.969213	1.247204	1376.555186	0.020199	0.021447
RS	48	2.106994	1.277833	1284.673632	0.018851	0.020066
RS	49	2.253949	1.277833	1221.206216	0.017919	0.019127
RS	50	2.410688	1.298722	1134.637317	0.016649	0.017826
RS	51	2.577865	1.298722	1063.915361	0.015611	0.016770
RS	52	2.756173	1.314348	978.141346	0.014353	0.015470
RS	53	2.946354	1.314348	902.654894	0.013245	0.014325
RS	54	3.149199	1.336922	812.158391	0.011917	0.012935
RS	55	3.365549	1.336922	736.782370	0.010811	0.011774
RS	56	3.596306	1.336922	661.223632	0.009702	0.010602
RS	57	3.842428	1.336922	586.617353	0.008608	0.009438
RS	58	4.104939	1.503145	462.379216	0.006785	0.007494
RS	59	4.384929	1.503145	409.586270	0.006010	0.006657
RS	60	4.683562	1.503145	358.350144	0.005258	0.005842
RS	61	5.002080	1.503145	309.403069	0.004540	0.005059
RS	62	5.341807	1.503145	263.397753	0.003865	0.004320
RS	63	5.704154	1.503145	1002.521663	0.014711	0.016617
PA	4+25*2+4+6 0.163626222 0.050568071 5.704154396 1.685316750 0.783698036 0.696605544 0.692727611 0.858577226 1.166020030 1.527161342 1.887295189 2.156066968 2.222251441 2.064933926 1.780994074 1.492163819 1.266353638 1.118207238 1.037940156 1.010191250 1.020443145 1.055495403 1.103787318 1.156159034 1.205708759 1.247203894 1.277833186 1.298722338 1.314348399 1.336921548 1.503144990
//
IT	4114
RD	20
LK	-494895.636597
QD	-136.259271 -> -125.731429
RI	0.0121643078
TR	0.162210	0.050903
MT	5.737697
MM	C_pi: 1.245657, n_recomb: 69221.242236
RS	0	0.000000	1.721684	259.385330	0.003747	0.000359
RS	1	0.006668	1.721684	275.625251	0.003982	0.001656
RS	2	0.013781	1.721684	292.807203	0.004230	0.002530
RS	3	0.021369	1.721684	310.975573	0.004492	0.003003
RS	4	0.029462	0.798391	709.945280	0.010256	0.007243
RS	5	0.038095	0.798391	749.042842	0.010821	0.007948
RS	6	0.047304	0.705134	893.434437	0.012907	0.009627
RS	7	0.057126	0.705134	939.635047	0.013574	0.010370
RS	8	0.067604	0.693106	1004.289570	0.014508	0.011354
RS	9	0.078781	0.693106	1053.867488	0.015225	0.012379
RS	10	0.090702	0.855169	896.890731	0.012957	0.010812
RS	11	0.103419	0.855169	942.425572	0.013615	0.011604
RS	12	0.116984	1.163428	728.791084	0.010528	0.009133
RS	13	0.131453	1.163428	767.754596	0.011091	0.009757
RS	14	0.146887	1.530338	615.414918	0.008891	0.007959
RS	15	0.163350	1.530338	649.476196	0.009383	0.008493
RS	16	0.180911	1.902722	551.544088	0.007968	0.007313
RS	17	0.199643	1.902722	582.654031	0.008417	0.007761
RS	18	0.219625	2.187403	535.455353	0.007735	0.007192
RS	19	0.240938	2.187403	565.754774	0.008173	0.007609
RS	20	0.263673	2.264233	577.227412	0.008339	0.007812
RS	21	0.287924	2.264233	609.328043	0.008803	0.008278
RS	22	0.313793	2.106202	690.678638	0.009978	0.009455
RS	23	0.341386	2.106202	727.352748	0.010508	0.010048
RS	24	0.370819	1.813306	887.871316	0.012827	0.012384
RS	25	0.402215	1.813306	931.045914	0.013450	0.013158
RS	26	0.435704	1.514127	1165.638684	0.016839	0.016647
RS	27	0.471427	1.514127	1214.551972	0.017546	0.017585
RS	28	0.509532	1.280438	1490.505765	0.021532	0.021784
RS	29	0.550177	1.280438	1540.223384	0.022251	0.022774
RS	30	0.593533	1.127424	1799.400494	0.025995	0.026797
RS	31	0.639781	1.127424	1841.951861	0.026610	0.027656
RS	32	0.689112	1.044655	2025.597242	0.029263	0.030554
RS	33	0.741733	1.044655	2053.899362	0.029672	0.031126
RS	34	0.797862	1.016087	2132.222533	0.030803	0.032394
RS	35	0.857735	1.016087	2143.392347	0.030964	0.032624
RS	36	0.921600	1.026710	2124.633987	0.030693	0.032373
RS	37	0.989724	1.026710	2119.884453	0.030625	0.032300
RS	38	1.062390	1.062927	2036.580213	0.029421	0.031041
RS	39	1.139903	1.062927	2018.756108	0.029164	0.030745
RS	40	1.222584	1.112802	1905.563940	0.027529	0.029029
RS	41	1.310778	1.112802	1877.073776	0.027117	0.028576
RS	42	1.404854	1.166838	1757.654270	0.025392	0.026776
RS	43	1.505203	1.166838	1719.868849	0.024846	0.026199
RS	44	1.612243	1.217848	1606.386872	0.023207	0.024501
RS	45	1.726422	1.217848	1559.843548	0.022534	0.023812
RS	46	1.848214	1.260393	1456.948484	0.021048	0.022283
RS	47	1.978128	1.260393	1401.717076	0.020250	0.021479
RS	48	2.116705	1.291579	1308.798776	0.018907	0.020106
RS	49	2.264522	1.291579	1245.014500	0.017986	0.019180
RS	50	2.422197	1.312651	1157.634324	0.016724	0.017888
RS	51	2.590386	1.312651	1086.291565	0.015693	0.016842
RS	52	2.769790	1.328353	999.552701	0.014440	0.015549
RS	53	2.961158	1.328353	923.145419	0.013336	0.014410
RS	54	3.165287	1.351395	831.145849	0.012007	0.013020
RS	55	3.383027	1.351395	754.667036	0.010902	0.011861
RS	56	3.615288	1.351395	677.890637	0.009793	0.010690
RS	57	3.863036	1.351395	601.973373	0.008696	0.009524
RS	58	4.127306	1.525586	473.181957	0.006836	0.007540
RS	59	4.409197	1.525586	419.870218	0.006066	0.006710
RS	60	4.709886	1.525586	368.006337	0.005316	0.005898
RS	61	5.030626	1.525586	318.339509	0.004599	0.005117
RS	62	5.372754	1.525586	271.542878	0.003923	0.004378
RS	63	5.737697	1.525586	1043.218500	0.015071	0.016996
PA	4+25*2+4+6 0.162209889 0.050903069 5.737696853 1.721683844 0.798391029 0.705134275 0.693105991 0.855169367 1.163427950 1.530337782 1.902721831 2.187403238 2.264232737 2.106201549 1.813306115 1.514126992 1.280438310 1.127423647 1.044655345 1.016087218 1.026710362 1.062927122 1.112802244 1.166837707 1.217847762 1.260392848 1.291579103 1.312651163 1.328352684 1.351394890 1.525585974
//
IT	3673
RD	21
LK	-494874.822735
QD	-131.837631 -> -121.876182
RI	0.0117745434
TR	0.160854	0.051232
MT	5.769828
MM	C_pi: 1.257078, n_recomb: 70273.031933
RS	0	0.000000	1.754382	258.663042	0.003681	0.000356
RS	1	0.006678	1.754382	274.901022	0.003912	0.001642
RS	2	0.013801	1.754382	292.085080	0.004156	0.002508
RS	3	0.021400	1.754382	310.260266	0.004415	0.002974
RS	4	0.029507	0.812967	708.976814	0.010089	0.007182
RS	5	0.038155	0.812967	748.222807	0.010647	0.007871
RS	6	0.047381	0.714005	897.688569	0.012774	0.009584
RS	7	0.057222	0.714005	944.335994	0.013438	0.010310
RS	8	0.067721	0.693841	1021.091656	0.014530	0.011408
RS	9	0.078921	0.693841	1071.575892	0.015249	0.012428
RS	10	0.090868	0.852001	916.356728	0.013040	0.010901
RS	11	0.103614	0.852001	962.877212	0.013702	0.011700
RS	12	0.117211	1.160677	743.614470	0.010582	0.009193
RS	13	0.131715	1.160677	783.392452	0.011148	0.009824
RS	14	0.147188	1.532756	625.509774	0.008901	0.007981
RS	15	0.163695	1.532756	660.181958	0.009395	0.008519
RS	16	0.181303	1.916774	557.464752	0.007933	0.007293
RS	17	0.200088	1.916774	588.989694	0.008381	0.007742
RS	18	0.220126	2.217151	538.048959	0.007657	0.007131
RS	19	0.241503	2.217151	568.607463	0.008091	0.007546
RS	20	0.264308	2.304880	577.787221	0.008222	0.007715
RS	21	0.288635	2.304880	610.073760	0.008681	0.008176
RS	22	0.314587	2.146527	690.905773	0.009832	0.009327
RS	23	0.342271	2.146527	727.813025	0.010357	0.009911
RS	24	0.371804	1.845003	890.174121	0.012667	0.012236
RS	25	0.403310	1.845003	933.778500	0.013288	0.012999
RS	26	0.436919	1.535709	1173.182986	0.016695	0.016499
RS	27	0.472773	1.535709	1222.840606	0.017401	0.017428
RS	28	0.511020	1.294298	1506.277324	0.021435	0.021665
RS	29	0.551822	1.294298	1557.023894	0.022157	0.022650
RS	30	0.595349	1.136513	1824.552498	0.025964	0.026727
RS	31	0.641781	1.136513	1868.198872	0.026585	0.027586
RS	32	0.691315	1.051289	2058.451392	0.029292	0.030533
RS	33	0.744156	1.051289	2087.652619	0.029708	0.031109
RS	34	0.800526	1.021906	2169.035740	0.030866	0.032403
RS	35	0.860660	1.021906	2180.798079	0.031033	0.032639
RS	36	0.924809	1.032875	2161.532682	0.030759	0.032386
RS	37	0.993242	1.032875	2157.137946	0.030697	0.032322
RS	38	1.066245	1.070212	2071.103198	0.029472	0.031045
RS	39	1.144123	1.070212	2053.522012	0.029222	0.030760
RS	40	1.227201	1.121618	1936.924327	0.027563	0.029023
RS	41	1.315827	1.121618	1908.641800	0.027160	0.028583
RS	42	1.410371	1.177258	1786.144003	0.025417	0.026767
RS	43	1.511228	1.177258	1748.535969	0.024882	0.026205
RS	44	1.618820	1.229668	1632.717532	0.023234	0.024500
RS	45	1.733597	1.229668	1586.273158	0.022573	0.023827
RS	46	1.856038	1.273202	1481.824479	0.021087	0.022300
RS	47	1.986655	1.273202	1426.533659	0.020300	0.021510
RS	48	2.125994	1.304889	1332.644275	0.018964	0.020146
RS	49	2.274638	1.304889	1268.554485	0.018052	0.019231
RS	50	2.433208	1.326095	1180.416590	0.016798	0.017950
RS	51	2.602367	1.326095	1108.462404	0.015774	0.016913
RS	52	2.782822	1.341832	1020.798943	0.014526	0.015627
RS	53	2.975326	1.341832	943.478789	0.013426	0.014493
RS	54	3.180685	1.365299	850.005270	0.012096	0.013103
RS	55	3.399758	1.365299	772.430465	0.010992	0.011947
RS	56	3.633459	1.365299	694.445122	0.009882	0.010776
RS	57	3.882767	1.365299	617.227131	0.008783	0.009610
RS	58	4.148722	1.547324	483.877304	0.006886	0.007586
RS	59	4.432436	1.547324	430.056460	0.006120	0.006761
RS	60	4.735096	1.547324	377.576939	0.005373	0.005953
RS	61	5.057967	1.547324	327.204117	0.004656	0.005174
RS	62	5.402397	1.547324	279.630752	0.003979	0.004435
RS	63	5.769828	1.547324	1083.941108	0.015425	0.017369
PA	4+25*2+4+6 0.160853684 0.051231694 5.769827816 1.754381972 0.812967367 0.714005478 0.693841020 0.852000536 1.160677353 1.532756081 1.916773915 2.217150600 2.304880164 2.146526811 1.845002519 1.535709138 1.294297730 1.136513346 1.051289322 1.021906161 1.032875074 1.070212486 1.121617524 1.177257948 1.229668218 1.273202007 1.304889349 1.326095474 1.341831605 1.365299007 1.547323544
//
IT	5126
RD	22
LK	-494855.125888
QD	-127.649822 -> -118.216425
RI	0.0114214170
TR	0.159552	0.051554
MT	5.800700
MM	C_pi: 1.268187, n_recomb: 71305.655932
RS	0	0.000000	1.783684	258.380998	0.003624	0.000353
RS	1	0.006687	1.783684	274.640795	0.003852	0.001631
RS	2	0.013820	1.783684	291.851672	0.004093	0.002491
RS	3	0.021431	1.783684	310.059331	0.004348	0.002950
RS	4	0.029550	0.827382	707.945022	0.009928	0.007121
RS	5	0.038213	0.827382	747.326801	0.010481	0.007796
RS	6	0.047454	0.723154	901.191858	0.012638	0.009536
RS	7	0.057314	0.723154	948.248130	0.013298	0.010247
RS	8	0.067833	0.694882	1037.070629	0.014544	0.011455
RS	9	0.079055	0.694882	1088.428396	0.015264	0.012470
RS	10	0.091027	0.849055	935.434112	0.013119	0.010987
RS	11	0.103801	0.849055	982.921390	0.013785	0.011791
RS	12	0.117428	1.157812	758.350588	0.010635	0.009254
RS	13	0.131966	1.157812	798.935923	0.011204	0.009890
RS	14	0.147477	1.534494	635.654440	0.008915	0.008005
RS	15	0.164024	1.534494	670.936887	0.009409	0.008546
RS	16	0.181678	1.929578	563.480873	0.007902	0.007277
RS	17	0.200513	1.929578	595.422030	0.008350	0.007726
RS	18	0.220607	2.245415	540.749998	0.007584	0.007075
RS	19	0.242044	2.245415	571.567932	0.008016	0.007487
RS	20	0.264915	2.344248	578.444155	0.008112	0.007623
RS	21	0.289315	2.344248	610.913833	0.008568	0.008079
RS	22	0.315347	2.185960	691.162202	0.009693	0.009205
RS	23	0.343119	2.185960	728.293250	0.010214	0.009781
RS	24	0.372748	1.876121	892.352734	0.012514	0.012094
RS	25	0.404359	1.876121	936.368321	0.013132	0.012846
RS	26	0.438083	1.556925	1180.368036	0.016554	0.016356
RS	27	0.474062	1.556925	1230.744192	0.017260	0.017276
RS	28	0.512447	1.307941	1521.420729	0.021337	0.021548
RS	29	0.553398	1.307941	1573.171231	0.022062	0.022527
RS	30	0.597088	1.145482	1848.856270	0.025929	0.026656
RS	31	0.643699	1.145482	1893.582820	0.026556	0.027515
RS	32	0.693426	1.057843	2090.353655	0.029315	0.030510
RS	33	0.746479	1.057843	2120.453088	0.029738	0.031089
RS	34	0.803079	1.027650	2204.894440	0.030922	0.032408
RS	35	0.863464	1.027650	2217.260256	0.031095	0.032651
RS	36	0.927886	1.038943	2197.544993	0.030819	0.032396
RS	37	0.996616	1.038943	2193.523220	0.030762	0.032341
RS	38	1.069941	1.077362	2104.840882	0.029519	0.031047
RS	39	1.148170	1.077362	2087.523736	0.029276	0.030773
RS	40	1.231629	1.130248	1967.613306	0.027594	0.029016
RS	41	1.320669	1.130248	1939.559180	0.027201	0.028588
RS	42	1.415662	1.187441	1814.071213	0.025441	0.026758
RS	43	1.517007	1.187441	1776.659482	0.024916	0.026211
RS	44	1.625129	1.241195	1658.589177	0.023260	0.024501
RS	45	1.740480	1.241195	1612.259904	0.022611	0.023841
RS	46	1.863544	1.285665	1506.329539	0.021125	0.022318
RS	47	1.994837	1.285665	1450.993344	0.020349	0.021541
RS	48	2.134909	1.317803	1356.195499	0.019019	0.020186
RS	49	2.284347	1.317803	1291.812467	0.018117	0.019283
RS	50	2.443777	1.339100	1202.967791	0.016871	0.018012
RS	51	2.613867	1.339100	1130.413139	0.015853	0.016983
RS	52	2.795330	1.354833	1041.866225	0.014611	0.015704
RS	53	2.988928	1.354833	963.642720	0.013514	0.014575
RS	54	3.195470	1.378684	868.725827	0.012183	0.013186
RS	55	3.415822	1.378684	790.063172	0.011080	0.012031
RS	56	3.650908	1.378684	710.878776	0.009969	0.010861
RS	57	3.901714	1.378684	632.371333	0.008868	0.009693
RS	58	4.169290	1.568414	494.460637	0.006934	0.007631
RS	59	4.454757	1.568414	440.140975	0.006173	0.006812
RS	60	4.759312	1.568414	387.058316	0.005428	0.006007
RS	61	5.084231	1.568414	335.993488	0.004712	0.005230
RS	62	5.430876	1.568414	287.658095	0.004034	0.004490
RS	63	5.800700	1.568414	1124.662478	0.015772	0.017735
PA	4+25*2+4+6 0.159552355 0.051553548 5.800699797 1.783683549 0.827382148 0.723154011 0.694881788 0.849055314 1.157811567 1.534494467 1.929577530 2.245414843 2.344247676 2.185960370 1.876120933 1.556925030 1.307940564 1.145481707 1.057843238 1.027650494 1.038942713 1.077361773 1.130247658 1.187441165 1.241195448 1.285664610 1.317802819 1.339100321 1.354832896 1.378684006 1.568414259
//
IT	4106
RD	23
LK	-494836.470730
QD	-123.678996 -> -114.738731
RI	0.0110989134
TR	0.158303	0.051869
MT	5.830354
MM	C_pi: 1.278998, n_recomb: 72319.891030
RS	0	0.000000	1.809957	258.466418	0.003574	0.000351
RS	1	0.006695	1.809957	274.767892	0.003799	0.001622
RS	2	0.013838	1.809957	292.026250	0.004038	0.002477
RS	3	0.021460	1.809957	310.287842	0.004290	0.002932
RS	4	0.029592	0.841651	706.849498	0.009774	0.007062
RS	5	0.038268	0.841651	746.354990	0.010320	0.007724
RS	6	0.047525	0.732551	904.016245	0.012500	0.009485
RS	7	0.057402	0.732551	951.445926	0.013156	0.010180
RS	8	0.067940	0.696207	1052.254091	0.014550	0.011496
RS	9	0.079183	0.696207	1104.453555	0.015272	0.012506
RS	10	0.091180	0.846315	954.136204	0.013193	0.011070
RS	11	0.103979	0.846315	1002.572049	0.013863	0.011879
RS	12	0.117635	1.154867	772.988296	0.010688	0.009314
RS	13	0.132206	1.154867	814.373480	0.011261	0.009956
RS	14	0.147752	1.535645	645.831606	0.008930	0.008030
RS	15	0.164339	1.535645	681.723009	0.009426	0.008575
RS	16	0.182037	1.941252	569.574792	0.007876	0.007263
RS	17	0.200919	1.941252	601.932787	0.008323	0.007713
RS	18	0.221066	2.272303	543.541636	0.007516	0.007023
RS	19	0.242562	2.272303	574.618960	0.007946	0.007433
RS	20	0.265496	2.382414	579.183601	0.008009	0.007536
RS	21	0.289966	2.382414	611.833605	0.008460	0.007987
RS	22	0.316074	2.224552	691.441317	0.009561	0.009089
RS	23	0.343931	2.224552	728.787359	0.010077	0.009657
RS	24	0.373652	1.906691	894.414411	0.012367	0.011957
RS	25	0.405363	1.906691	938.823790	0.012982	0.012700
RS	26	0.439197	1.577795	1187.215050	0.016416	0.016216
RS	27	0.475296	1.577795	1238.285267	0.017122	0.017128
RS	28	0.513813	1.321375	1535.975430	0.021239	0.021432
RS	29	0.554908	1.321375	1588.705849	0.021968	0.022406
RS	30	0.598754	1.154323	1872.373398	0.025890	0.026584
RS	31	0.645535	1.154323	1918.165327	0.026523	0.027442
RS	32	0.695449	1.064310	2121.366391	0.029333	0.030483
RS	33	0.748705	1.064310	2152.362287	0.029762	0.031067
RS	34	0.805525	1.033311	2239.863359	0.030972	0.032409
RS	35	0.866151	1.033311	2252.841808	0.031151	0.032658
RS	36	0.930834	1.044905	2232.731049	0.030873	0.032404
RS	37	0.999849	1.044905	2229.098002	0.030823	0.032357
RS	38	1.073484	1.084369	2137.846351	0.029561	0.031047
RS	39	1.152049	1.084369	2120.811638	0.029325	0.030783
RS	40	1.235874	1.138690	1997.673405	0.027623	0.029007
RS	41	1.325311	1.138690	1969.865879	0.027238	0.028592
RS	42	1.420736	1.197388	1841.469827	0.025463	0.026749
RS	43	1.522549	1.197388	1804.270968	0.024948	0.026215
RS	44	1.631179	1.252436	1684.023944	0.023286	0.024501
RS	45	1.747082	1.252436	1637.824405	0.022647	0.023855
RS	46	1.870744	1.297790	1530.480727	0.021163	0.022335
RS	47	2.002686	1.297790	1475.111938	0.020397	0.021572
RS	48	2.143461	1.330331	1379.465178	0.019074	0.020225
RS	49	2.293661	1.330331	1314.800177	0.018180	0.019333
RS	50	2.453917	1.351679	1225.297587	0.016943	0.018073
RS	51	2.624903	1.351679	1152.152563	0.015931	0.017051
RS	52	2.807335	1.367376	1062.758822	0.014695	0.015781
RS	53	3.001982	1.367376	983.641369	0.013601	0.014656
RS	54	3.209660	1.391572	887.311040	0.012269	0.013267
RS	55	3.431242	1.391572	807.568567	0.011167	0.012114
RS	56	3.667660	1.391572	727.194803	0.010055	0.010944
RS	57	3.919905	1.391572	647.408896	0.008952	0.009775
RS	58	4.189038	1.588878	504.936755	0.006982	0.007675
RS	59	4.476190	1.588878	450.127869	0.006224	0.006861
RS	60	4.782567	1.588878	396.453783	0.005482	0.006060
RS	61	5.109456	1.588878	344.710109	0.004766	0.005284
RS	62	5.458230	1.588878	295.626575	0.004088	0.004544
RS	63	5.830354	1.588878	1165.375028	0.016114	0.018095
PA	4+25*2+4+6 0.158303228 0.051868956 5.830353968 1.809956634 0.841651188 0.732551400 0.696207170 0.846315012 1.154866732 1.535645072 1.941251686 2.272303129 2.382414113 2.224552230 1.906691347 1.577795370 1.321374517 1.154322634 1.064310393 1.033311473 1.044905488 1.084368997 1.138690217 1.197387741 1.252435828 1.297789565 1.330331093 1.351679417 1.367376305 1.391571828 1.588878170
//
IT	4377
RD	24
LK	-494818.788592
QD	-119.907968 -> -111.428937
RI	0.0108042378
TR	0.157102	0.052177
MT	5.858939
MM	C_pi: 1.289534, n_recomb: 73315.824856
RS	0	0.000000	1.833457	258.869341	0.003531	0.000349
RS	1	0.006703	1.833457	275.229769	0.003754	0.001615
RS	2	0.013856	1.833457	292.553598	0.003990	0.002467
RS	3	0.021488	1.833457	310.887821	0.004240	0.002918
RS	4	0.029631	0.855717	705.746665	0.009626	0.007004
RS	5	0.038320	0.855717	745.367009	0.010167	0.007655
RS	6	0.047592	0.742136	906.266211	0.012361	0.009431
RS	7	0.057486	0.742136	954.037837	0.013013	0.010111
RS	8	0.068042	0.697780	1066.690427	0.014549	0.011533
RS	9	0.079306	0.697780	1119.701429	0.015272	0.012537
RS	10	0.091325	0.843776	972.453792	0.013264	0.011150
RS	11	0.104150	0.843776	1021.819887	0.013937	0.011964
RS	12	0.117835	1.151859	787.522979	0.010742	0.009375
RS	13	0.132437	1.151859	829.700469	0.011317	0.010022
RS	14	0.148017	1.536273	656.028731	0.008948	0.008058
RS	15	0.164642	1.536273	692.527403	0.009446	0.008606
RS	16	0.182382	1.951878	575.735295	0.007853	0.007252
RS	17	0.201310	1.951878	608.510507	0.008300	0.007703
RS	18	0.221508	2.297876	546.415145	0.007453	0.006974
RS	19	0.243059	2.297876	577.751833	0.007880	0.007383
RS	20	0.266054	2.419452	579.989886	0.007911	0.007454
RS	21	0.290592	2.419452	612.817300	0.008359	0.007900
RS	22	0.316774	2.262344	691.735491	0.009435	0.008978
RS	23	0.344711	2.262344	729.288195	0.009947	0.009538
RS	24	0.374520	1.936740	896.362182	0.012226	0.011825
RS	25	0.406328	1.936740	941.148872	0.012837	0.012558
RS	26	0.440268	1.598336	1193.739752	0.016282	0.016081
RS	27	0.476483	1.598336	1245.480563	0.016988	0.016984
RS	28	0.515126	1.334609	1549.967714	0.021141	0.021317
RS	29	0.556359	1.334609	1603.654513	0.021873	0.022287
RS	30	0.600356	1.163043	1895.131063	0.025849	0.026511
RS	31	0.647301	1.163043	1941.973251	0.026488	0.027369
RS	32	0.697394	1.070696	2151.515742	0.029346	0.030454
RS	33	0.750845	1.070696	2183.405300	0.029781	0.031041
RS	34	0.807878	1.038895	2273.962467	0.031016	0.032408
RS	35	0.868735	1.038895	2287.561264	0.031201	0.032663
RS	36	0.933671	1.050772	2267.104191	0.030922	0.032408
RS	37	1.002959	1.050772	2263.874047	0.030878	0.032370
RS	38	1.076893	1.091246	2170.126977	0.029600	0.031045
RS	39	1.155782	1.091246	2153.391514	0.029371	0.030791
RS	40	1.239959	1.146964	2027.101541	0.027649	0.028999
RS	41	1.329778	1.146964	1999.557884	0.027273	0.028595
RS	42	1.425619	1.207121	1868.332460	0.025483	0.026740
RS	43	1.527883	1.207121	1831.362472	0.024979	0.026219
RS	44	1.637003	1.263417	1709.011344	0.023310	0.024501
RS	45	1.753437	1.263417	1662.955979	0.022682	0.023869
RS	46	1.877676	1.309609	1554.264065	0.021200	0.022353
RS	47	2.010243	1.309609	1498.875835	0.020444	0.021602
RS	48	2.151696	1.342513	1402.435281	0.019129	0.020265
RS	49	2.302630	1.342513	1337.500814	0.018243	0.019383
RS	50	2.463683	1.363876	1247.388645	0.017014	0.018133
RS	51	2.635530	1.363876	1173.664877	0.016008	0.017119
RS	52	2.818897	1.379507	1083.461959	0.014778	0.015856
RS	53	3.014556	1.379507	1003.461459	0.013687	0.014736
RS	54	3.223329	1.404011	905.748127	0.012354	0.013347
RS	55	3.446098	1.404011	824.935421	0.011252	0.012196
RS	56	3.683798	1.404011	743.383370	0.010139	0.011026
RS	57	3.937432	1.404011	662.331234	0.009034	0.009856
RS	58	4.208068	1.608772	515.299816	0.007028	0.007718
RS	59	4.496845	1.608772	460.012089	0.006274	0.006909
RS	60	4.804978	1.608772	405.758883	0.005534	0.006111
RS	61	5.133767	1.608772	353.349956	0.004820	0.005337
RS	62	5.484595	1.608772	303.532488	0.004140	0.004597
RS	63	5.858939	1.608772	1206.052421	0.016450	0.018449
PA	4+25*2+4+6 0.157101527 0.052177464 5.858939258 1.833457179 0.855717021 0.742136404 0.697779913 0.843776452 1.151858900 1.536273344 1.951878274 2.297876334 2.419451890 2.262343540 1.936739789 1.598336446 1.334608727 1.163043275 1.070695793 1.038895237 1.050772130 1.091246253 1.146963990 1.207120878 1.263416690 1.309609300 1.342513492 1.363875877 1.379507059 1.404011459 1.608772275
//
IT	4056
RD	25
LK	-494802.016731
QD	-116.323795 -> -108.276756
RI	0.0105350169
TR	0.155945	0.052480
MT	5.886475
MM	C_pi: 1.299800, n_recomb: 74293.933350
RS	0	0.000000	1.854322	259.561773	0.003494	0.000347
RS	1	0.006711	1.854322	275.997001	0.003715	0.001609
RS	2	0.013872	1.854322	293.402808	0.003949	0.002458
RS	3	0.021514	1.854322	311.826830	0.004197	0.002907
RS	4	0.029669	0.869535	704.676971	0.009485	0.006947
RS	5	0.038371	0.869535	744.405622	0.010020	0.007588
RS	6	0.047657	0.751912	907.963278	0.012221	0.009375
RS	7	0.057566	0.751912	956.046062	0.012868	0.010041
RS	8	0.068141	0.699569	1080.421534	0.014543	0.011564
RS	9	0.079424	0.699569	1134.215160	0.015267	0.012562
RS	10	0.091466	0.841416	990.401028	0.013331	0.011227
RS	11	0.104315	0.841416	1040.679554	0.014008	0.012045
RS	12	0.118026	1.148820	801.936157	0.010794	0.009435
RS	13	0.132658	1.148820	844.897626	0.011372	0.010087
RS	14	0.148272	1.536446	666.229612	0.008967	0.008086
RS	15	0.164933	1.536446	703.333151	0.009467	0.008638
RS	16	0.182713	1.961562	581.942623	0.007833	0.007243
RS	17	0.201685	1.961562	615.134614	0.008280	0.007696
RS	18	0.221931	2.322265	549.344443	0.007394	0.006928
RS	19	0.243536	2.322265	580.939484	0.007819	0.007336
RS	20	0.266591	2.455408	580.853087	0.007818	0.007376
RS	21	0.291192	2.455408	613.854944	0.008263	0.007818
RS	22	0.317445	2.299360	692.040057	0.009315	0.008871
RS	23	0.345460	2.299360	729.791459	0.009823	0.009425
RS	24	0.375354	1.966285	898.198993	0.012090	0.011698
RS	25	0.407255	1.966285	943.347241	0.012698	0.012423
RS	26	0.441297	1.618553	1199.960439	0.016152	0.015949
RS	27	0.477623	1.618553	1252.349302	0.016857	0.016844
RS	28	0.516388	1.347639	1563.430737	0.021044	0.021205
RS	29	0.557753	1.347639	1618.050907	0.021779	0.022169
RS	30	0.601895	1.171638	1917.168123	0.025805	0.026437
RS	31	0.648999	1.171638	1965.045193	0.026450	0.027296
RS	32	0.699264	1.076991	2180.844150	0.029354	0.030423
RS	33	0.752902	1.076991	2213.623483	0.029795	0.031014
RS	34	0.810140	1.044393	2307.232180	0.031055	0.032404
RS	35	0.871219	1.044393	2321.457348	0.031247	0.032665
RS	36	0.936398	1.056535	2300.699468	0.030968	0.032411
RS	37	1.005950	1.056535	2297.884411	0.030930	0.032381
RS	38	1.080170	1.097988	2201.710676	0.029635	0.031042
RS	39	1.159371	1.097988	2185.289289	0.029414	0.030798
RS	40	1.243887	1.155065	2055.921054	0.027673	0.028989
RS	41	1.334074	1.155065	2028.656502	0.027306	0.028597
RS	42	1.430315	1.216639	1894.675579	0.025502	0.026731
RS	43	1.533014	1.216639	1857.948740	0.025008	0.026223
RS	44	1.642605	1.274140	1733.560379	0.023334	0.024501
RS	45	1.759550	1.274140	1687.662480	0.022716	0.023882
RS	46	1.884344	1.321128	1577.684353	0.021236	0.022370
RS	47	2.017513	1.321128	1522.289055	0.020490	0.021631
RS	48	2.159619	1.354356	1425.108022	0.019182	0.020303
RS	49	2.311261	1.354356	1359.916046	0.018305	0.019432
RS	50	2.473080	1.375700	1269.239761	0.017084	0.018192
RS	51	2.645759	1.375700	1194.948818	0.016084	0.017186
RS	52	2.830026	1.391237	1103.973233	0.014860	0.015930
RS	53	3.026659	1.391237	1023.100773	0.013771	0.014814
RS	54	3.236488	1.416018	924.034110	0.012438	0.013425
RS	55	3.460399	1.416018	842.161171	0.011336	0.012276
RS	56	3.699336	1.416018	759.442269	0.010222	0.011106
RS	57	3.954308	1.416018	677.136433	0.009114	0.009935
RS	58	4.226391	1.628110	525.550649	0.007074	0.007760
RS	59	4.516734	1.628110	469.794214	0.006323	0.006956
RS	60	4.826562	1.628110	414.973867	0.005586	0.006161
RS	61	5.157182	1.628110	361.912915	0.004871	0.005388
RS	62	5.509990	1.628110	311.375348	0.004191	0.004649
RS	63	5.886475	1.628110	1246.680761	0.016780	0.018798
PA	4+25*2+4+6 0.155945338 0.052479509 5.886474556 1.854322280 0.869534809 0.751911936 0.699569321 0.841416303 1.148820453 1.536446227 1.961561569 2.322264710 2.455407623 2.299360436 1.966284704 1.618553136 1.347639470 1.171637636 1.076990844 1.044393007 1.056535174 1.097988386 1.155064896 1.216639001 1.274140194 1.321128437 1.354356458 1.375699668 1.391237446 1.416018000 1.628109992
//
CC
CC	Brief Description of the file format:
CC	  CC  comments
CC	  MM  useful-messages
CC	  RD  round-of-iterations
CC	  LL  \log[P(sequence)]
CC	  QD  Q-before-opt Q-after-opt
CC	  TR  \theta_0 \rho_0
CC	  RS  k t_k \lambda_k \pi_k \sum_{l\not=k}A_{kl} A_{kk}
CC	  DC  begin end best-k t_k+\Delta_k max-prob
CC
MM	Version: 0.6.5-r67
MM	pattern:4+25*2+4+6, n:63, n_free_lambdas:28
MM	n_iterations:25, skip:1, max_t:5, theta/rho:5
MM	is_decoding:0
MM	n_seqs:13, sum_L:1055471, sum_n:194700
RD	0
LK	0.000000
QD	0.000000 -> 0.000000
RI	inf
TR	0.203914	0.040783
MT	5.000000
MM	C_pi: 1.000000, n_recomb: 42184.832669
RS	0	0.000000	1.000000	265.397426	0.006291	0.000000
RS	1	0.006440	1.000000	280.655205	0.006653	0.000000
RS	2	0.013294	1.000000	296.665729	0.007033	0.000000
RS	3	0.020590	1.000000	313.449669	0.007430	0.000000
RS	4	0.028356	1.000000	331.025861	0.007847	0.000000
RS	5	0.036622	1.000000	349.410877	0.008283	0.000000
RS	6	0.045421	1.000000	368.618526	0.008738	0.000000
RS	7	0.054785	1.000000	388.659319	0.009213	0.000000
RS	8	0.064753	1.000000	409.539861	0.009708	0.000000
RS	9	0.075363	1.000000	431.262186	0.010223	0.000000
RS	10	0.086656	1.000000	453.823037	0.010758	0.000000
RS	11	0.098677	1.000000	477.213067	0.011312	0.000000
RS	12	0.111471	1.000000	501.415993	0.011886	0.000000
RS	13	0.125090	1.000000	526.407670	0.012479	0.000000
RS	14	0.139585	1.000000	552.155122	0.013089	0.000000
RS	15	0.155014	1.000000	578.615507	0.013716	0.000000
RS	16	0.171437	1.000000	605.735041	0.014359	0.000000
RS	17	0.188917	1.000000	633.447889	0.015016	0.000000
RS	18	0.207523	1.000000	661.675026	0.015685	0.000000
RS	19	0.227327	1.000000	690.323107	0.016364	0.000000
RS	20	0.248406	1.000000	719.283352	0.017051	0.000000
RS	21	0.270843	1.000000	748.430479	0.017742	0.000000
RS	22	0.294725	1.000000	777.621731	0.018434	0.000000
RS	23	0.320144	1.000000	806.696015	0.019123	0.000000
RS	24	0.347201	1.000000	835.473224	0.019805	0.000000
RS	25	0.376000	1.000000	863.753780	0.020475	0.000000
RS	26	0.406654	1.000000	891.318468	0.021129	0.000000
RS	27	0.439282	1.000000	917.928620	0.021760	0.000000
RS	28	0.474011	1.000000	943.326736	0.022362	0.000000
RS	29	0.510976	1.000000	967.237600	0.022929	0.000000
RS	30	0.550322	1.000000	989.369990	0.023453	0.000000
RS	31	0.592202	1.000000	1009.419046	0.023928	0.000000
RS	32	0.636779	1.000000	1027.069387	0.024347	0.000000
RS	33	0.684227	1.000000	1041.999028	0.024701	0.000000
RS	34	0.734730	1.000000	1053.884167	0.024983	0.000000
RS	35	0.788485	1.000000	1062.404860	0.025185	0.000000
RS	36	0.845702	1.000000	1067.251612	0.025299	0.000000
RS	37	0.906604	1.000000	1068.132833	0.025320	0.000000
RS	38	0.971428	1.000000	1064.783099	0.025241	0.000000
RS	39	1.040426	1.000000	1056.972095	0.025056	0.000000
RS	40	1.113868	1.000000	1044.514048	0.024760	0.000000
RS	41	1.192040	1.000000	1027.277402	0.024352	0.000000
RS	42	1.275245	1.000000	1005.194415	0.023828	0.000000
RS	43	1.363809	1.000000	978.270280	0.023190	0.000000
RS	44	1.458076	1.000000	946.591316	0.022439	0.000000
RS	45	1.558414	1.000000	910.331713	0.021580	0.000000
RS	46	1.665214	1.000000	869.758279	0.020618	0.000000
RS	47	1.778891	1.000000	825.232627	0.019562	0.000000
RS	48	1.899889	1.000000	777.210268	0.018424	0.000000
RS	49	2.028679	1.000000	726.236136	0.017216	0.000000
RS	50	2.165763	1.000000	672.936193	0.015952	0.000000
RS	51	2.311675	1.000000	618.004938	0.014650	0.000000
RS	52	2.466983	1.000000	562.188856	0.013327	0.000000
RS	53	2.632293	1.000000	506.266117	0.012001	0.000000
RS	54	2.808249	1.000000	451.023137	0.010692	0.000000
RS	55	2.995536	1.000000	397.228928	0.009416	0.000000
RS	56	3.194884	1.000000	345.608457	0.008193	0.000000
RS	57	3.407070	1.000000	296.816481	0.007036	0.000000
RS	58	3.632920	1.000000	251.413475	0.005960	0.000000
RS	59	3.873315	1.000000	209.845336	0.004974	0.000000
RS	60	4.129191	1.000000	172.428390	0.004087	0.000000
RS	61	4.401545	1.000000	139.340980	0.003303	0.000000
RS	62	4.691438	1.000000	110.622470	0.002622	0.000000
RS	63	5.000000	1.000000	312.640188	0.007411	0.000000
PA	4+25*2+4+6 0.203913893 0.040782779 5.000000000 1.000000000 1.000000000 1.000000000 1.000000000 1.000000000 1.000000000 1.000000000 1.000000000 1.000000000 1.000000000 1.000000000 1.000000000 1.000000000 1.000000000 1.000000000 1.000000000 1.000000000 1.000000000 1.000000000 1.000000000 1.000000000 1.000000000 1.000000000 1.000000000 1.000000000 1.000000000 1.000000000 1.000000000
//
IT	4826
RD	1
LK	-466949.901999
QD	-322.945112 -> -259.026184
RI	0.0343301423
TR	0.204762	0.042393
MT	4.902310
MM	C_pi: 0.992259, n_recomb: 43483.225143
RS	0	0.000000	0.986400	275.750643	0.006342	0.000155
RS	1	0.006407	0.986400	291.499028	0.006704	0.001247
RS	2	0.013225	0.986400	308.017261	0.007084	0.002878
RS	3	0.020479	0.986400	325.325918	0.007482	0.004642
RS	4	0.028199	0.829923	407.878060	0.009380	0.006341
RS	5	0.036413	0.829923	429.678374	0.009881	0.007625
RS	6	0.045153	0.862096	435.562186	0.010017	0.008458
RS	7	0.054453	0.862096	458.431474	0.010543	0.008993
RS	8	0.064349	0.936351	444.141585	0.010214	0.009246
RS	9	0.074879	0.936351	467.252947	0.010746	0.009218
RS	10	0.086084	1.021815	450.363427	0.010357	0.009028
RS	11	0.098007	1.021815	473.606485	0.010892	0.008840
RS	12	0.110694	1.087057	467.989588	0.010763	0.008761
RS	13	0.124193	1.087057	491.778328	0.011310	0.008826
RS	14	0.138558	1.122384	500.219834	0.011504	0.009028
RS	15	0.153843	1.122384	525.016868	0.012074	0.009351
RS	16	0.170107	1.132656	545.603965	0.012547	0.009785
RS	17	0.187413	1.132656	571.695086	0.013147	0.010334
RS	18	0.205828	1.124370	602.815578	0.013863	0.011006
RS	19	0.225423	1.124370	630.275243	0.014495	0.011806
RS	20	0.246273	1.103763	670.410969	0.015418	0.012739
RS	21	0.268460	1.103763	699.058145	0.016077	0.013803
RS	22	0.292068	1.076310	746.335935	0.017164	0.014995
RS	23	0.317188	1.076310	775.680168	0.017839	0.016308
RS	24	0.343918	1.046320	827.723250	0.019035	0.017727
RS	25	0.372361	1.046320	856.923470	0.019707	0.019234
RS	26	0.402626	1.017101	910.635933	0.020942	0.020803
RS	27	0.434830	1.017101	938.490168	0.021583	0.022404
RS	28	0.469098	0.991338	989.843019	0.022764	0.023992
RS	29	0.505561	0.991338	1014.839255	0.023339	0.025511
RS	30	0.544360	0.971268	1058.988167	0.024354	0.026900
RS	31	0.585646	0.971268	1079.448209	0.024824	0.028101
RS	32	0.629576	0.958028	1112.075692	0.025575	0.029074
RS	33	0.676322	0.958028	1126.364819	0.025903	0.029795
RS	34	0.726062	0.951318	1145.037048	0.026333	0.030258
RS	35	0.778989	0.951318	1151.743778	0.026487	0.030471
RS	36	0.835308	0.949922	1155.964399	0.026584	0.030447
RS	37	0.895235	0.949922	1154.004712	0.026539	0.030206
RS	38	0.959001	0.952346	1144.530435	0.026321	0.029770
RS	39	1.026854	0.952346	1133.201693	0.026061	0.029164
RS	40	1.099053	0.957126	1111.460564	0.025561	0.028410
RS	41	1.175879	0.957126	1090.474896	0.025078	0.027531
RS	42	1.257627	0.962944	1058.190651	0.024336	0.026549
RS	43	1.344613	0.962944	1027.706618	0.023635	0.025483
RS	44	1.437172	0.968745	986.631174	0.022690	0.024349
RS	45	1.535661	0.968745	947.300545	0.021785	0.023158
RS	46	1.640461	0.973838	899.107342	0.020677	0.021922
RS	47	1.751975	0.973838	852.137476	0.019597	0.020646
RS	48	1.870635	0.977876	798.551317	0.018365	0.019339
RS	49	1.996897	0.977876	745.745816	0.017150	0.018006
RS	50	2.131249	0.980751	688.750697	0.015839	0.016656
RS	51	2.274210	0.980751	632.475979	0.014545	0.015296
RS	52	2.426330	0.982513	574.391587	0.013209	0.013936
RS	53	2.588196	0.982513	517.437752	0.011900	0.012587
RS	54	2.760434	0.983321	460.838325	0.010598	0.011260
RS	55	2.943708	0.983321	406.163119	0.009341	0.009969
RS	56	3.138724	0.983321	353.678597	0.008134	0.008727
RS	57	3.346235	0.983321	304.044668	0.006992	0.007547
RS	58	3.567041	0.986749	257.033982	0.005911	0.006440
RS	59	3.801996	0.986749	214.998371	0.004944	0.005417
RS	60	4.052004	0.986749	177.084594	0.004072	0.004486
RS	61	4.318030	0.986749	143.482205	0.003300	0.003653
RS	62	4.601102	0.986749	114.243137	0.002627	0.002922
RS	63	4.902310	0.986749	327.094593	0.007522	0.008444
PA	4+25*2+4+6 0.204761552 0.042392580 4.902310371 0.986399651 0.829922676 0.862095833 0.936350822 1.021815300 1.087057114 1.122384071 1.132656097 1.124369621 1.103762627 1.076310158 1.046319962 1.017101288 0.991337776 0.971267700 0.958027840 0.951317787 0.949921608 0.952345848 0.957125664 0.962944031 0.968745232 0.973837614 0.977875710 0.980751038 0.982513428 0.983321428 0.986749470
//
IT	4925
RD	2
LK	-466834.528799
QD	-265.992966 -> -223.210700
RI	0.0327126439
TR	0.203731	0.043492
MT	4.881160
MM	C_pi: 0.993646, n_recomb: 44647.942277
RS	0	0.000000	1.022897	272.608662	0.006106	0.000149
RS	1	0.006400	1.022897	288.230296	0.006456	0.001198
RS	2	0.013210	1.022897	304.624007	0.006823	0.002744
RS	3	0.020455	1.022897	321.811765	0.007208	0.004390
RS	4	0.028164	0.715726	484.819384	0.010859	0.007096
RS	5	0.036367	0.715726	509.877006	0.011420	0.008563
RS	6	0.045094	0.756515	507.117019	0.011358	0.009235
RS	7	0.054380	0.756515	532.892013	0.011935	0.009943
RS	8	0.064261	0.874773	484.343133	0.010848	0.009543
RS	9	0.074774	0.874773	509.109614	0.011403	0.009658
RS	10	0.085959	1.025859	456.428871	0.010223	0.008804
RS	11	0.097861	1.025859	479.988958	0.010751	0.008750
RS	12	0.110524	1.150814	449.941225	0.010078	0.008262
RS	13	0.123997	1.150814	473.131040	0.010597	0.008415
RS	14	0.138333	1.223309	467.863137	0.010479	0.008407
RS	15	0.153587	1.223309	491.609891	0.011011	0.008757
RS	16	0.169816	1.247685	506.133561	0.011336	0.009110
RS	17	0.187085	1.247685	531.094539	0.011895	0.009631
RS	18	0.205458	1.234961	562.482681	0.012598	0.010322
RS	19	0.225007	1.234961	589.041928	0.013193	0.011042
RS	20	0.245808	1.197590	635.280030	0.014229	0.012086
RS	21	0.267940	1.197590	663.497762	0.014861	0.013026
RS	22	0.291488	1.147045	722.313208	0.016178	0.014422
RS	23	0.316543	1.147045	751.832134	0.016839	0.015579
RS	24	0.343202	1.092229	820.169244	0.018370	0.017297
RS	25	0.371567	1.092229	850.122482	0.019041	0.018632
RS	26	0.401748	1.039638	923.511774	0.020684	0.020581
RS	27	0.433860	1.039638	952.473266	0.021333	0.022008
RS	28	0.468027	0.994089	1024.490570	0.022946	0.024018
RS	29	0.504381	0.994089	1050.540578	0.023529	0.025382
RS	30	0.543062	0.959264	1112.894861	0.024926	0.027167
RS	31	0.584218	0.959264	1133.879817	0.025396	0.028246
RS	32	0.628008	0.936793	1179.012506	0.026407	0.029513
RS	33	0.674601	0.936793	1192.949093	0.026719	0.030150
RS	34	0.724175	0.925861	1216.976923	0.027257	0.030760
RS	35	0.776923	0.925861	1222.370985	0.027378	0.030920
RS	36	0.833046	0.924222	1225.370263	0.027445	0.030903
RS	37	0.892761	0.924222	1221.325111	0.027355	0.030635
RS	38	0.956298	0.929260	1205.877126	0.027009	0.030108
RS	39	1.023902	0.929260	1192.053160	0.026699	0.029497
RS	40	1.095832	0.938435	1161.845666	0.026022	0.028604
RS	41	1.172366	0.938435	1138.362980	0.025496	0.027741
RS	42	1.253797	0.949439	1097.203387	0.024575	0.026618
RS	43	1.340441	0.949439	1064.553862	0.023843	0.025582
RS	44	1.432629	0.960371	1015.693793	0.022749	0.024334
RS	45	1.530718	0.960371	974.713567	0.021831	0.023185
RS	46	1.635085	0.969954	920.562511	0.020618	0.021874
RS	47	1.746131	0.969954	872.481339	0.019541	0.020646
RS	48	1.864283	0.977528	814.851267	0.018251	0.019302
RS	49	1.989998	0.977528	761.364824	0.017053	0.018016
RS	50	2.123759	0.982882	701.925545	0.015721	0.016659
RS	51	2.266080	0.982882	645.215261	0.014451	0.015341
RS	52	2.417510	0.986110	585.788347	0.013120	0.013992
RS	53	2.578631	0.986110	528.445392	0.011836	0.012675
RS	54	2.750064	0.987502	471.099616	0.010551	0.011364
RS	55	2.932469	0.987502	415.926667	0.009316	0.010093
RS	56	3.126548	0.987502	362.854621	0.008127	0.008864
RS	57	3.333049	0.987502	312.556278	0.007000	0.007690
RS	58	3.552765	0.994502	263.955171	0.005912	0.006564
RS	59	3.786543	0.994502	221.486405	0.004961	0.005545
RS	60	4.035283	0.994502	183.046516	0.004100	0.004613
RS	61	4.299942	0.994502	148.850603	0.003334	0.003774
RS	62	4.581540	0.994502	118.977448	0.002665	0.003034
RS	63	4.881160	0.994502	346.091588	0.007752	0.008939
PA	4+25*2+4+6 0.203731447 0.043491837 4.881159733 1.022897085 0.715726153 0.756515041 0.874773140 1.025859388 1.150813939 1.223308896 1.247685001 1.234960542 1.197589860 1.147044836 1.092228974 1.039637760 0.994088929 0.959264128 0.936792867 0.925861107 0.924221682 0.929259606 0.938435340 0.949438996 0.960371297 0.969953691 0.977527859 0.982881690 0.986109625 0.987501531 0.994501679
//
IT	4198
RD	3
LK	-466754.352585
QD	-234.459271 -> -201.385072
RI	0.0305861150
TR	0.201815	0.044300
MT	4.898018
MM	C_pi: 1.001230, n_recomb: 45799.257083
RS	0	0.000000	1.111576	257.479240	0.005622	0.000138
RS	1	0.006406	1.111576	272.388039	0.005947	0.001108
RS	2	0.013222	1.111576	288.053043	0.006289	0.002520
RS	3	0.020475	1.111576	304.498518	0.006649	0.003992
RS	4	0.028192	0.643207	554.545672	0.012108	0.007709
RS	5	0.036403	0.643207	582.454644	0.012718	0.009307
RS	6	0.045141	0.681314	577.303744	0.012605	0.009925
RS	7	0.054438	0.681314	605.822987	0.013228	0.010779
RS	8	0.064331	0.824895	525.330205	0.011470	0.009823
RS	9	0.074858	0.824895	551.801033	0.012048	0.010065
RS	10	0.086059	1.025366	466.557142	0.010187	0.008650
RS	11	0.097977	1.025366	490.657581	0.010713	0.008707
RS	12	0.110659	1.202361	440.139138	0.009610	0.007884
RS	13	0.124154	1.202361	463.082803	0.010111	0.008108
RS	14	0.138512	1.310582	446.901190	0.009758	0.007927
RS	15	0.153791	1.310582	470.005527	0.010262	0.008304
RS	16	0.170048	1.350428	479.453614	0.010469	0.008580
RS	17	0.187346	1.350428	503.664893	0.010997	0.009089
RS	18	0.205753	1.335580	534.498709	0.011670	0.009773
RS	19	0.225339	1.335580	560.444911	0.012237	0.010445
RS	20	0.246179	1.284106	610.429376	0.013328	0.011548
RS	21	0.268354	1.284106	638.380945	0.013939	0.012408
RS	22	0.291950	1.213476	705.286796	0.015400	0.013933
RS	23	0.317058	1.213476	735.031179	0.016049	0.014988
RS	24	0.343773	1.137185	815.695322	0.017810	0.016913
RS	25	0.372200	1.137185	846.389538	0.018480	0.018135
RS	26	0.402448	1.064764	935.566259	0.020428	0.020364
RS	27	0.434634	1.064764	965.628138	0.021084	0.021679
RS	28	0.468881	1.002848	1055.017129	0.023036	0.024015
RS	29	0.505322	1.002848	1082.178038	0.023629	0.025279
RS	30	0.544097	0.956162	1160.348153	0.025336	0.027378
RS	31	0.585356	0.956162	1182.011234	0.025809	0.028384
RS	32	0.629258	0.926536	1238.153610	0.027034	0.029883
RS	33	0.675973	0.926536	1252.000873	0.027337	0.030470
RS	34	0.725680	0.912604	1280.587303	0.027961	0.031189
RS	35	0.778570	0.912604	1285.055881	0.028058	0.031317
RS	36	0.834849	0.911227	1286.586585	0.028092	0.031288
RS	37	0.894733	0.911227	1280.978519	0.027969	0.031005
RS	38	0.958453	0.918888	1259.774040	0.027506	0.030382
RS	39	1.026255	0.918888	1244.104374	0.027164	0.029771
RS	40	1.098400	0.932187	1206.035013	0.026333	0.028746
RS	41	1.175166	0.932187	1180.791774	0.025782	0.027898
RS	42	1.256850	0.947991	1131.623287	0.024708	0.026646
RS	43	1.343766	0.947991	1097.566071	0.023965	0.025640
RS	44	1.436250	0.963663	1041.888232	0.022749	0.024291
RS	45	1.534658	0.963663	999.965047	0.021834	0.023181
RS	46	1.639370	0.977384	940.771110	0.020541	0.021807
RS	47	1.750790	0.977384	892.173616	0.019480	0.020622
RS	48	1.869347	0.988192	831.256542	0.018150	0.019250
RS	49	1.995498	0.988192	777.534562	0.016977	0.018008
RS	50	2.129730	0.995770	716.197257	0.015638	0.016649
RS	51	2.272560	0.995770	659.334222	0.014396	0.015371
RS	52	2.424540	1.000262	598.891573	0.013076	0.014034
RS	53	2.586256	1.000262	541.288767	0.011819	0.012748
RS	54	2.758330	1.002060	483.344406	0.010554	0.011454
RS	55	2.941427	1.002060	427.669772	0.009338	0.010202
RS	56	3.136253	1.002060	373.961142	0.008165	0.008985
RS	57	3.343559	1.002060	322.909923	0.007051	0.007818
RS	58	3.564144	1.012693	272.553954	0.005951	0.006671
RS	59	3.798860	1.012693	229.513451	0.005011	0.005658
RS	60	4.048611	1.012693	190.393353	0.004157	0.004727
RS	61	4.314360	1.012693	155.441142	0.003394	0.003885
RS	62	4.597132	1.012693	124.768959	0.002724	0.003137
RS	63	4.898018	1.012693	369.097985	0.008059	0.009411
PA	4+25*2+4+6 0.201815180 0.044300079 4.898017948 1.111575883 0.643207052 0.681313805 0.824895080 1.025366062 1.202360850 1.310582481 1.350428311 1.335579859 1.284105887 1.213476452 1.137184714 1.064763741 1.002848318 0.956161725 0.926536242 0.912604196 0.911226665 0.918887836 0.932187165 0.947991173 0.963662975 0.977383682 0.988191789 0.995770239 1.000261647 1.002059648 1.012693470
//
IT	4480
RD	4
LK	-466691.022937
QD	-213.490123 -> -185.831608
RI	0.0279881401
TR	0.199501	0.044939
MT	4.934130
MM	C_pi: 1.012542, n_recomb: 46958.449474
RS	0	0.000000	1.250210	235.109762	0.005007	0.000125
RS	1	0.006418	1.250210	248.913843	0.005301	0.000999
RS	2	0.013248	1.250210	263.441330	0.005610	0.002255
RS	3	0.020516	1.250210	278.718649	0.005935	0.003535
RS	4	0.028250	0.597834	614.228727	0.013080	0.008188
RS	5	0.036481	0.597834	644.550327	0.013726	0.009868
RS	6	0.045241	0.628055	643.485164	0.013703	0.010530
RS	7	0.054562	0.628055	674.520249	0.014364	0.011500
RS	8	0.064482	0.786127	565.285121	0.012038	0.010089
RS	9	0.075038	0.786127	593.430491	0.012637	0.010439
RS	10	0.086272	1.024334	478.530814	0.010191	0.008552
RS	11	0.098226	1.024334	503.284846	0.010718	0.008694
RS	12	0.110948	1.246317	435.224391	0.009268	0.007598
RS	13	0.124487	1.246317	458.136733	0.009756	0.007874
RS	14	0.138894	1.387758	433.071588	0.009222	0.007554
RS	15	0.154226	1.387758	455.802247	0.009707	0.007952
RS	16	0.170542	1.443282	461.054480	0.009818	0.008161
RS	17	0.187905	1.443282	484.784842	0.010324	0.008663
RS	18	0.206383	1.427798	514.829163	0.010964	0.009330
RS	19	0.226046	1.427798	540.383826	0.011508	0.009970
RS	20	0.246971	1.364282	592.875502	0.012626	0.011103
RS	21	0.269239	1.364282	620.705414	0.013218	0.011906
RS	22	0.292937	1.275895	693.687972	0.014772	0.013517
RS	23	0.318155	1.275895	723.723283	0.015412	0.014498
RS	24	0.344992	1.180574	814.252749	0.017340	0.016572
RS	25	0.373551	1.180574	845.702037	0.018010	0.017714
RS	26	0.403943	1.090758	948.145496	0.020191	0.020158
RS	27	0.436286	1.090758	979.317589	0.020855	0.021395
RS	28	0.470704	1.014697	1083.898586	0.023082	0.023991
RS	29	0.507331	1.014697	1112.221769	0.023685	0.025188
RS	30	0.546309	0.957936	1204.638800	0.025653	0.027546
RS	31	0.587788	0.957936	1227.098290	0.026132	0.028503
RS	32	0.631930	0.922381	1293.306396	0.027542	0.030195
RS	33	0.678905	0.922381	1307.256512	0.027839	0.030750
RS	34	0.728894	0.906121	1339.945208	0.028535	0.031555
RS	35	0.782091	0.906121	1343.757628	0.028616	0.031663
RS	36	0.838703	0.905237	1343.724149	0.028615	0.031614
RS	37	0.898948	0.905237	1336.900968	0.028470	0.031323
RS	38	0.963060	0.915454	1310.143558	0.027900	0.030606
RS	39	1.031286	0.915454	1293.041849	0.027536	0.030000
RS	40	1.103890	0.932650	1247.546626	0.026567	0.028850
RS	41	1.181155	0.932650	1220.989890	0.026001	0.028020
RS	42	1.263378	0.952972	1164.393998	0.024796	0.026649
RS	43	1.350878	0.952972	1129.362955	0.024050	0.025673
RS	44	1.443994	0.973106	1067.482676	0.022732	0.024233
RS	45	1.543086	0.973106	1024.991480	0.021828	0.023160
RS	46	1.648538	0.990714	961.305947	0.020471	0.021732
RS	47	1.760757	0.990714	912.475674	0.019432	0.020588
RS	48	1.880179	1.004537	848.693307	0.018073	0.019194
RS	49	2.007264	1.004537	794.914400	0.016928	0.017993
RS	50	2.142506	1.014151	731.950894	0.015587	0.016636
RS	51	2.286428	1.014151	675.011880	0.014375	0.015393
RS	52	2.439587	1.019748	613.683469	0.013069	0.014071
RS	53	2.602575	1.019748	555.810835	0.011836	0.012813
RS	54	2.776023	1.021806	497.295306	0.010590	0.011537
RS	55	2.960603	1.021806	441.039964	0.009392	0.010302
RS	56	3.157030	1.021806	386.597619	0.008233	0.009096
RS	57	3.366063	1.021806	334.681428	0.007127	0.007935
RS	58	3.588511	1.036082	282.415848	0.006014	0.006769
RS	59	3.825236	1.036082	238.674952	0.005083	0.005762
RS	60	4.077153	1.036082	198.745177	0.004232	0.004832
RS	61	4.345239	1.036082	162.909128	0.003469	0.003987
RS	62	4.630530	1.036082	131.314857	0.002796	0.003233
RS	63	4.934130	1.036082	395.030813	0.008412	0.009866
PA	4+25*2+4+6 0.199501402 0.044939120 4.934130330 1.250209614 0.597834338 0.628054976 0.786127035 1.024334414 1.246316939 1.387758133 1.443281719 1.427798244 1.364281681 1.275895078 1.180574087 1.090758442 1.014696803 0.957935534 0.922381490 0.906121129 0.905236990 0.915453539 0.932650336 0.952972173 0.973105912 0.990713959 1.004537238 1.014150531 1.019747927 1.021805530 1.036082301
//
IT	4842
RD	5
LK	-466637.451008
QD	-197.671563 -> -173.560198
RI	0.0252229412
TR	0.197042	0.045478
MT	4.979664
MM	C_pi: 1.025901, n_recomb: 48121.498894
RS	0	0.000000	1.439106	209.755646	0.004359	0.000111
RS	1	0.006433	1.439106	222.255328	0.004619	0.000885
RS	2	0.013280	1.439106	235.432278	0.004892	0.001984
RS	3	0.020567	1.439106	249.314255	0.005181	0.003077
RS	4	0.028324	0.570032	663.414287	0.013786	0.008551
RS	5	0.036579	0.570032	695.751854	0.014458	0.010269
RS	6	0.045365	0.589909	704.604838	0.014642	0.011058
RS	7	0.054717	0.589909	737.924749	0.015335	0.012117
RS	8	0.064670	0.756072	603.537295	0.012542	0.010342
RS	9	0.075263	0.756072	633.298481	0.013160	0.010780
RS	10	0.086538	1.023797	491.319677	0.010210	0.008492
RS	11	0.098538	1.023797	516.783984	0.010739	0.008700
RS	12	0.111310	1.284788	433.401864	0.009006	0.007379
RS	13	0.124904	1.284788	456.418294	0.009485	0.007693
RS	14	0.139373	1.456721	423.936395	0.008810	0.007261
RS	15	0.154772	1.456721	446.473293	0.009278	0.007674
RS	16	0.171161	1.527588	448.214753	0.009314	0.007825
RS	17	0.188606	1.527588	471.651628	0.009801	0.008323
RS	18	0.207172	1.512515	500.860818	0.010408	0.008969
RS	19	0.226933	1.512515	526.184560	0.010935	0.009583
RS	20	0.247964	1.438676	580.453538	0.012062	0.010731
RS	21	0.270349	1.438676	608.270583	0.012640	0.011491
RS	22	0.294174	1.334494	686.025932	0.014256	0.013158
RS	23	0.319532	1.334494	716.402217	0.014887	0.014084
RS	24	0.346521	1.222106	815.119057	0.016939	0.016268
RS	25	0.375246	1.222106	847.330976	0.017608	0.017349
RS	26	0.405819	1.116725	961.270559	0.019976	0.019962
RS	27	0.438359	1.116725	993.552704	0.020647	0.021139
RS	28	0.472992	1.028096	1111.769984	0.023103	0.023950
RS	29	0.509854	1.028096	1141.284894	0.023717	0.025098
RS	30	0.549086	0.962475	1246.839243	0.025910	0.027676
RS	31	0.590843	0.962475	1270.175840	0.026395	0.028599
RS	32	0.635285	0.921778	1345.825893	0.027967	0.030458
RS	33	0.682587	0.921778	1360.014370	0.028262	0.030992
RS	34	0.732932	0.903583	1396.548081	0.029021	0.031868
RS	35	0.786515	0.903583	1399.892916	0.029091	0.031965
RS	36	0.843545	0.903281	1398.295175	0.029058	0.031893
RS	37	0.904245	0.903281	1390.495249	0.028896	0.031598
RS	38	0.968849	0.915945	1358.379265	0.028228	0.030793
RS	39	1.037609	0.915945	1340.121609	0.027849	0.030193
RS	40	1.110793	0.936827	1287.546315	0.026756	0.028929
RS	41	1.188684	0.936827	1259.963915	0.026183	0.028117
RS	42	1.271587	0.961423	1196.371825	0.024861	0.026639
RS	43	1.359822	0.961423	1160.632722	0.024119	0.025690
RS	44	1.453734	0.985785	1092.985982	0.022713	0.024171
RS	45	1.553688	0.985785	1050.140566	0.021823	0.023133
RS	46	1.660071	1.007070	982.336639	0.020414	0.021657
RS	47	1.773299	1.007070	933.417912	0.019397	0.020552
RS	48	1.893810	1.023723	867.040649	0.018018	0.019141
RS	49	2.022074	1.023723	813.276946	0.016900	0.017978
RS	50	2.158589	1.035209	748.848818	0.015562	0.016624
RS	51	2.303887	1.035209	691.842177	0.014377	0.015415
RS	52	2.458531	1.041777	629.694121	0.013086	0.014107
RS	53	2.623125	1.041777	571.510906	0.011876	0.012875
RS	54	2.798306	1.043971	512.427039	0.010649	0.011617
RS	55	2.984757	1.043971	455.514982	0.009466	0.010397
RS	56	3.183203	1.043971	400.257308	0.008318	0.009202
RS	57	3.394415	1.043971	347.390307	0.007219	0.008047
RS	58	3.619215	1.061856	293.104641	0.006091	0.006862
RS	59	3.858476	1.061856	248.572886	0.005166	0.005860
RS	60	4.113129	1.061856	207.746734	0.004317	0.004931
RS	61	4.384164	1.061856	170.944468	0.003552	0.004084
RS	62	4.672635	1.061856	138.350570	0.002875	0.003325
RS	63	4.979664	1.061856	422.978103	0.008790	0.010307
PA	4+25*2+4+6 0.197042395 0.045478104 4.979663617 1.439106351 0.570031783 0.589908867 0.756071944 1.023797129 1.284788020 1.456721305 1.527587832 1.512515282 1.438675994 1.334493781 1.222106440 1.116724881 1.028096350 0.962474778 0.921778269 0.903582705 0.903280749 0.915944626 0.936827168 0.961423281 0.985785127 1.007069947 1.023723371 1.035209434 1.041776617 1.043970817 1.061856439
//
IT	3990
RD	6
LK	-466590.458995
QD	-184.789447 -> -163.283170
RI	0.0225382179
TR	0.194572	0.045957
MT	5.029205
MM	C_pi: 1.040235, n_recomb: 49280.121515
RS	0	0.000000	1.681294	184.287222	0.003740	0.000098
RS	1	0.006450	1.681294	195.427484	0.003966	0.000775
RS	2	0.013315	1.681294	207.190303	0.004204	0.001727
RS	3	0.020623	1.681294	219.603723	0.004456	0.002651
RS	4	0.028403	0.553866	702.836597	0.014262	0.008814
RS	5	0.036684	0.553866	736.852994	0.014952	0.010541
RS	6	0.045500	0.562187	760.429061	0.015431	0.011517
RS	7	0.054884	0.562187	795.823131	0.016149	0.012643
RS	8	0.064873	0.732502	639.915014	0.012985	0.010582
RS	9	0.075506	0.732502	671.224780	0.013621	0.011092
RS	10	0.086826	1.023790	504.444060	0.010236	0.008460
RS	11	0.098875	1.023790	530.645685	0.010768	0.008719
RS	12	0.111701	1.318851	433.636727	0.008799	0.007209
RS	13	0.125355	1.318851	456.845211	0.009270	0.007551
RS	14	0.139889	1.518604	418.030001	0.008483	0.007028
RS	15	0.155361	1.518604	440.496870	0.008939	0.007451
RS	16	0.171831	1.604240	439.240621	0.008913	0.007553
RS	17	0.189362	1.604240	462.516304	0.009385	0.008046
RS	18	0.208025	1.590419	490.887116	0.009961	0.008670
RS	19	0.227891	1.590419	516.094773	0.010473	0.009264
RS	20	0.249038	1.507782	571.655046	0.011600	0.010416
RS	21	0.271550	1.507782	599.536353	0.012166	0.011142
RS	22	0.295513	1.389534	681.142147	0.013822	0.012845
RS	23	0.321021	1.389534	711.890634	0.014446	0.013727
RS	24	0.348175	1.261724	817.567830	0.016590	0.015992
RS	25	0.377080	1.261724	850.537877	0.017259	0.017025
RS	26	0.407849	1.142231	974.637739	0.019778	0.019773
RS	27	0.440603	1.142231	1008.016576	0.020455	0.020904
RS	28	0.475469	1.042236	1138.674237	0.023106	0.023894
RS	29	0.512584	1.042236	1169.390589	0.023729	0.025005
RS	30	0.552093	0.968631	1287.244157	0.026121	0.027773
RS	31	0.594150	0.968631	1311.510278	0.026613	0.028671
RS	32	0.638919	0.923331	1396.162050	0.028331	0.030678
RS	33	0.686576	0.923331	1410.686394	0.028626	0.031198
RS	34	0.737306	0.903436	1450.931904	0.029443	0.032138
RS	35	0.791308	0.903436	1453.947046	0.029504	0.032229
RS	36	0.848793	0.903727	1450.849638	0.029441	0.032133
RS	37	0.909985	0.903727	1442.245498	0.029266	0.031838
RS	38	0.975125	0.918703	1404.975443	0.028510	0.030951
RS	39	1.044465	0.918703	1385.757228	0.028120	0.030360
RS	40	1.118277	0.943063	1326.405609	0.026916	0.028990
RS	41	1.196850	0.943063	1297.994787	0.026339	0.028196
RS	42	1.280490	0.971707	1227.757557	0.024914	0.026621
RS	43	1.369525	0.971707	1191.484420	0.024178	0.025700
RS	44	1.464302	1.000081	1118.412927	0.022695	0.024109
RS	45	1.565192	1.000081	1075.343647	0.021821	0.023104
RS	46	1.672589	1.024850	1003.701503	0.020367	0.021588
RS	47	1.786912	1.024850	954.772087	0.019374	0.020519
RS	48	1.908608	1.044159	886.000115	0.017979	0.019093
RS	49	2.038154	1.044159	832.278298	0.016889	0.017966
RS	50	2.176054	1.057370	766.498721	0.015554	0.016616
RS	51	2.322848	1.057370	709.410623	0.014395	0.015438
RS	52	2.479110	1.064787	646.486290	0.013119	0.014145
RS	53	2.645450	1.064787	587.951532	0.011931	0.012936
RS	54	2.822518	1.067009	528.304783	0.010720	0.011696
RS	55	3.011006	1.067009	470.677551	0.009551	0.010490
RS	56	3.211650	1.067009	414.546542	0.008412	0.009304
RS	57	3.425236	1.067009	360.671514	0.007319	0.008155
RS	58	3.652596	1.088438	304.295104	0.006175	0.006950
RS	59	3.894620	1.088438	258.914994	0.005254	0.005954
RS	60	4.152253	1.088438	217.140053	0.004406	0.005026
RS	61	4.426502	1.088438	179.323678	0.003639	0.004177
RS	62	4.718439	1.088438	145.686250	0.002956	0.003412
RS	63	5.029205	1.088438	452.276589	0.009178	0.010735
PA	4+25*2+4+6 0.194571980 0.045957140 5.029204948 1.681293758 0.553866016 0.562187129 0.732502380 1.023790295 1.318850508 1.518603509 1.604239940 1.590418958 1.507782318 1.389534318 1.261723828 1.142231435 1.042235694 0.968630591 0.923330717 0.903436212 0.903726973 0.918703234 0.943063295 0.971707060 1.000080560 1.024849662 1.044159255 1.057370294 1.064787432 1.067009190 1.088437825
//
IT	4114
RD	7
LK	-466548.393630
QD	-173.824110 -> -154.376244
RI	0.0200724974
TR	0.192161	0.046400
MT	5.079700
MM	C_pi: 1.054889, n_recomb: 50427.706208
RS	0	0.000000	1.982009	160.334536	0.003179	0.000085
RS	1	0.006466	1.982009	170.154286	0.003374	0.000674
RS	2	0.013350	1.982009	180.537935	0.003580	0.001492
RS	3	0.020680	1.982009	191.512875	0.003798	0.002269
RS	4	0.028483	0.545658	733.699732	0.014550	0.008996
RS	5	0.036790	0.545658	769.113463	0.015252	0.010710
RS	6	0.045635	0.541784	811.137298	0.016085	0.011914
RS	7	0.055052	0.541784	848.421102	0.016825	0.013090
RS	8	0.065078	0.713737	674.444570	0.013374	0.010808
RS	9	0.075752	0.713737	707.235213	0.014025	0.011378
RS	10	0.087116	1.024155	517.655606	0.010265	0.008448
RS	11	0.099215	1.024155	544.604826	0.010800	0.008748
RS	12	0.112097	1.349155	435.301942	0.008632	0.007075
RS	13	0.125811	1.349155	458.761408	0.009097	0.007439
RS	14	0.140412	1.574242	414.424220	0.008218	0.006839
RS	15	0.155957	1.574242	436.908459	0.008664	0.007270
RS	16	0.172508	1.673974	433.039409	0.008587	0.007330
RS	17	0.190128	1.673974	456.249155	0.009048	0.007818
RS	18	0.208888	1.662082	483.794626	0.009594	0.008419
RS	19	0.228861	1.662082	508.969360	0.010093	0.008997
RS	20	0.250125	1.572033	565.468961	0.011213	0.010145
RS	21	0.272765	1.572033	593.468682	0.011769	0.010843
RS	22	0.296868	1.441283	678.228866	0.013450	0.012568
RS	23	0.322530	1.441283	709.366360	0.014067	0.013414
RS	24	0.349851	1.299486	821.044571	0.016282	0.015740
RS	25	0.378938	1.299486	854.758558	0.016950	0.016733
RS	26	0.409907	1.167095	987.947458	0.019591	0.019589
RS	27	0.442878	1.167095	1022.399582	0.020275	0.020684
RS	28	0.477980	1.056685	1164.524479	0.023093	0.023825
RS	29	0.515353	1.056685	1196.437996	0.023726	0.024907
RS	30	0.555142	0.975761	1325.916669	0.026293	0.027841
RS	31	0.597504	0.975761	1351.145863	0.026794	0.028722
RS	32	0.642605	0.926241	1444.476887	0.028645	0.030860
RS	33	0.690622	0.926241	1459.410289	0.028941	0.031372
RS	34	0.741744	0.904791	1503.314276	0.029811	0.032370
RS	35	0.796172	0.904791	1506.106128	0.029867	0.032458
RS	36	0.854119	0.905641	1501.618686	0.029778	0.032341
RS	37	0.915813	0.905641	1492.342516	0.029594	0.032049
RS	38	0.981496	0.922782	1450.134392	0.028757	0.031086
RS	39	1.051426	0.922782	1430.102086	0.028359	0.030505
RS	40	1.125878	0.950415	1364.256295	0.027054	0.029039
RS	41	1.205144	0.950415	1335.160337	0.026477	0.028264
RS	42	1.289536	0.982888	1258.585571	0.024958	0.026600
RS	43	1.379384	0.982888	1221.899017	0.024231	0.025705
RS	44	1.475042	1.015066	1143.688541	0.022680	0.024050
RS	45	1.576885	1.015066	1100.479356	0.021823	0.023077
RS	46	1.685313	1.043132	1025.230011	0.020331	0.021525
RS	47	1.800753	1.043132	976.332426	0.019361	0.020489
RS	48	1.923657	1.064936	905.322653	0.017953	0.019053
RS	49	2.054507	1.064936	851.648729	0.016889	0.017957
RS	50	2.193819	1.079732	784.607893	0.015559	0.016614
RS	51	2.342139	1.079732	727.417718	0.014425	0.015464
RS	52	2.500049	1.087886	663.754469	0.013162	0.014186
RS	53	2.668170	1.087886	604.832351	0.011994	0.012998
RS	54	2.847161	1.090038	544.633171	0.010800	0.011774
RS	55	3.037727	1.090038	486.247373	0.009642	0.010581
RS	56	3.240614	1.090038	429.203106	0.008511	0.009404
RS	57	3.456620	1.090038	374.283367	0.007422	0.008259
RS	58	3.686593	1.114920	315.774095	0.006262	0.007035
RS	59	3.931437	1.114920	269.510181	0.005344	0.006044
RS	60	4.192112	1.114920	226.756427	0.004497	0.005117
RS	61	4.469642	1.114920	187.900245	0.003726	0.004266
RS	62	4.765118	1.114920	153.196868	0.003038	0.003497
RS	63	5.079700	1.114920	482.472685	0.009568	0.011152
PA	4+25*2+4+6 0.192161091 0.046399870 5.079699590 1.982008671 0.545657667 0.541783655 0.713737427 1.024155210 1.349155458 1.574242499 1.673973805 1.662081971 1.572033490 1.441282935 1.299486464 1.167095091 1.056684795 0.975761080 0.926241398 0.904790837 0.905640951 0.922781683 0.950414789 0.982887599 1.015066375 1.043132398 1.064935622 1.079731525 1.087885603 1.090038026 1.114919603
//
IT	4815
RD	8
LK	-466510.268310
QD	-164.241365 -> -146.494596
RI	0.0178825361
TR	0.189845	0.046820
MT	5.129461
MM	C_pi: 1.069479, n_recomb: 51559.726526
RS	0	0.000000	2.348158	138.675972	0.002690	0.000074
RS	1	0.006482	2.348158	147.268074	0.002856	0.000582
RS	2	0.013385	2.348158	156.365221	0.003033	0.001284
RS	3	0.020734	2.348158	165.993456	0.003219	0.001936
RS	4	0.028561	0.543059	757.318918	0.014688	0.009111
RS	5	0.036894	0.543059	793.895454	0.015398	0.010799
RS	6	0.045768	0.526637	857.088783	0.016623	0.012259
RS	7	0.055217	0.526637	896.103085	0.017380	0.013469
RS	8	0.065279	0.698538	707.261141	0.013717	0.011021
RS	9	0.075992	0.698538	741.468806	0.014381	0.011641
RS	10	0.087401	1.024686	530.842895	0.010296	0.008451
RS	11	0.099548	1.024686	558.541153	0.010833	0.008784
RS	12	0.112483	1.376157	438.000769	0.008495	0.006970
RS	13	0.126257	1.376157	461.751912	0.008956	0.007349
RS	14	0.140924	1.624311	412.511034	0.008001	0.006684
RS	15	0.156541	1.624311	435.076141	0.008438	0.007121
RS	16	0.173170	1.737409	428.891086	0.008318	0.007144
RS	17	0.190878	1.737409	452.105339	0.008769	0.007628
RS	18	0.209733	1.728028	478.834902	0.009287	0.008207
RS	19	0.229811	1.728028	504.038007	0.009776	0.008771
RS	20	0.251190	1.631837	561.206024	0.010885	0.009909
RS	21	0.273955	1.631837	589.362229	0.011431	0.010585
RS	22	0.298195	1.490015	676.724934	0.013125	0.012321
RS	23	0.324007	1.490015	708.258195	0.013737	0.013136
RS	24	0.351492	1.335513	825.155455	0.016004	0.015507
RS	25	0.380759	1.335513	859.592760	0.016672	0.016467
RS	26	0.411923	1.191259	1000.976058	0.019414	0.019410
RS	27	0.445107	1.191259	1036.471521	0.020102	0.020474
RS	28	0.480442	1.071212	1189.241012	0.023065	0.023745
RS	29	0.518067	1.071212	1222.338072	0.023707	0.024802
RS	30	0.558132	0.983494	1362.871616	0.026433	0.027885
RS	31	0.600793	0.983494	1389.084813	0.026941	0.028751
RS	32	0.646220	0.930040	1490.843304	0.028915	0.031010
RS	33	0.694592	0.930040	1506.243151	0.029214	0.031517
RS	34	0.746099	0.907122	1553.797518	0.030136	0.032569
RS	35	0.800945	0.907122	1556.452679	0.030187	0.032657
RS	36	0.859346	0.908473	1550.717917	0.030076	0.032522
RS	37	0.921533	0.908473	1540.876374	0.029885	0.032234
RS	38	0.987751	0.927627	1493.954332	0.028975	0.031203
RS	39	1.058262	0.927627	1473.223583	0.028573	0.030632
RS	40	1.133343	0.958335	1401.153591	0.027175	0.029079
RS	41	1.213291	0.958335	1371.482064	0.026600	0.028322
RS	42	1.298421	0.994426	1288.848646	0.024997	0.026579
RS	43	1.389070	0.994426	1251.836817	0.024279	0.025708
RS	44	1.485595	1.030212	1168.738069	0.022668	0.023996
RS	45	1.588376	1.030212	1125.445776	0.021828	0.023053
RS	46	1.697821	1.061395	1046.786289	0.020302	0.021469
RS	47	1.814359	1.061395	997.944252	0.019355	0.020465
RS	48	1.938452	1.085535	924.830599	0.017937	0.019019
RS	49	2.070589	1.085535	871.200761	0.016897	0.017954
RS	50	2.211291	1.101782	802.975574	0.015574	0.016617
RS	51	2.361114	1.101782	745.661531	0.014462	0.015493
RS	52	2.520649	1.110569	681.293189	0.013214	0.014230
RS	53	2.690525	1.110569	621.953982	0.012063	0.013061
RS	54	2.871413	1.112566	561.217402	0.010885	0.011854
RS	55	3.064027	1.112566	502.041155	0.009737	0.010672
RS	56	3.269126	1.112566	444.056584	0.008612	0.009502
RS	57	3.487520	1.112566	388.069421	0.007527	0.008361
RS	58	3.720071	1.140795	327.404382	0.006350	0.007118
RS	59	3.967697	1.140795	280.235628	0.005435	0.006131
RS	60	4.231374	1.140795	236.487337	0.004587	0.005205
RS	61	4.512143	1.140795	196.579613	0.003813	0.004352
RS	62	4.811112	1.140795	160.801277	0.003119	0.003578
RS	63	5.129461	1.140795	513.258889	0.009955	0.011559
PA	4+25*2+4+6 0.189844604 0.046820005 5.129461051 2.348158469 0.543058630 0.526636513 0.698538338 1.024686052 1.376157198 1.624311342 1.737409381 1.728027843 1.631836896 1.490014973 1.335512533 1.191258872 1.071212276 0.983494019 0.930039728 0.907122274 0.908472979 0.927627146 0.958334564 0.994426435 1.030211646 1.061395094 1.085534564 1.101782298 1.110569253 1.112565925 1.140795413
//
IT	4244
RD	9
LK	-466475.423917
QD	-155.725826 -> -139.425112
RI	0.0159725259
TR	0.187638	0.047226
MT	5.177567
MM	C_pi: 1.083785, n_recomb: 52673.569506
RS	0	0.000000	2.788496	119.546063	0.002270	0.000064
RS	1	0.006498	2.788496	127.027992	0.002412	0.000502
RS	2	0.013418	2.788496	134.958473	0.002562	0.001102
RS	3	0.020787	2.788496	143.361760	0.002722	0.001650
RS	4	0.028636	0.544519	774.949143	0.014712	0.009174
RS	5	0.036994	0.544519	812.492602	0.015425	0.010825
RS	6	0.045895	0.515341	898.729697	0.017062	0.012557
RS	7	0.055375	0.515341	939.337897	0.017833	0.013791
RS	8	0.065471	0.686032	738.515827	0.014021	0.011223
RS	9	0.076223	0.686032	774.081422	0.014696	0.011884
RS	10	0.087673	1.025240	543.947416	0.010327	0.008465
RS	11	0.099868	1.025240	572.391077	0.010867	0.008824
RS	12	0.112854	1.400226	441.469653	0.008381	0.006886
RS	13	0.126685	1.400226	465.541303	0.008838	0.007278
RS	14	0.141414	1.669369	411.883722	0.007820	0.006557
RS	15	0.157101	1.669369	434.577313	0.008250	0.006997
RS	16	0.173806	1.795120	426.301736	0.008093	0.006988
RS	17	0.191597	1.795120	449.573818	0.008535	0.007468
RS	18	0.210545	1.788743	475.494220	0.009027	0.008025
RS	19	0.230723	1.788743	500.771872	0.009507	0.008577
RS	20	0.252212	1.687578	558.389670	0.010601	0.009703
RS	21	0.275098	1.687578	586.729376	0.011139	0.010359
RS	22	0.299471	1.535992	676.246156	0.012838	0.012099
RS	23	0.325427	1.535992	708.175540	0.013445	0.012888
RS	24	0.353070	1.369937	829.636966	0.015751	0.015289
RS	25	0.382509	1.369937	864.773433	0.016418	0.016221
RS	26	0.413861	1.214719	1013.588598	0.019243	0.019235
RS	27	0.447250	1.214719	1050.093940	0.019936	0.020272
RS	28	0.482809	1.085690	1212.791030	0.023025	0.023655
RS	29	0.520678	1.085690	1247.052212	0.023675	0.024692
RS	30	0.561008	0.991605	1398.138732	0.026543	0.027907
RS	31	0.603958	0.991605	1425.348508	0.027060	0.028763
RS	32	0.649699	0.934435	1535.328533	0.029148	0.031133
RS	33	0.698412	0.934435	1551.241603	0.029450	0.031636
RS	34	0.750291	0.910103	1602.472254	0.030423	0.032741
RS	35	0.805540	0.910103	1605.063655	0.030472	0.032830
RS	36	0.864379	0.911885	1598.241168	0.030342	0.032681
RS	37	0.927042	0.911885	1587.923486	0.030146	0.032398
RS	38	0.993776	0.932904	1536.515608	0.029171	0.031306
RS	39	1.064846	0.932904	1515.180993	0.028765	0.030746
RS	40	1.140534	0.966498	1437.142369	0.027284	0.029113
RS	41	1.221140	0.966498	1406.982418	0.026711	0.028373
RS	42	1.306984	1.006009	1318.546961	0.025032	0.026558
RS	43	1.398406	1.006009	1281.276956	0.024325	0.025711
RS	44	1.495768	1.045209	1193.515321	0.022659	0.023947
RS	45	1.599456	1.045209	1150.179762	0.021836	0.023031
RS	46	1.709881	1.079339	1068.282605	0.020281	0.021421
RS	47	1.827482	1.079339	1019.508942	0.019355	0.020445
RS	48	1.952724	1.105663	944.408979	0.017929	0.018993
RS	49	2.086104	1.105663	890.814676	0.016912	0.017956
RS	50	2.228150	1.123238	821.472489	0.015596	0.016626
RS	51	2.379426	1.123238	764.013640	0.014505	0.015526
RS	52	2.540532	1.132562	698.971571	0.013270	0.014276
RS	53	2.712105	1.132562	639.190691	0.012135	0.013125
RS	54	2.894828	1.134326	577.934612	0.010972	0.011934
RS	55	3.089422	1.134326	517.944124	0.009833	0.010761
RS	56	3.296661	1.134326	459.000792	0.008714	0.009598
RS	57	3.517366	1.134326	401.932465	0.007631	0.008460
RS	58	3.752412	1.165789	339.101494	0.006438	0.007200
RS	59	4.002730	1.165789	291.015714	0.005525	0.006216
RS	60	4.269313	1.165789	246.265746	0.004675	0.005291
RS	61	4.553217	1.165789	205.303010	0.003898	0.004435
RS	62	4.855569	1.165789	168.448599	0.003198	0.003657
RS	63	5.177567	1.165789	544.431101	0.010336	0.011955
PA	4+25*2+4+6 0.187638013 0.047225593 5.177567359 2.788496406 0.544519111 0.515341142 0.686031511 1.025239646 1.400226064 1.669368967 1.795119999 1.788742566 1.687578334 1.535992493 1.369936584 1.214718780 1.085690216 0.991605263 0.934435477 0.910103405 0.911885246 0.932904108 0.966497868 1.006008743 1.045209301 1.079338811 1.105663379 1.123237913 1.132562438 1.134326498 1.165788894
//
IT	4919
RD	10
LK	-466443.382301
QD	-148.069617 -> -133.021715
RI	0.0143215665
TR	0.185546	0.047621
MT	5.223557
MM	C_pi: 1.097692, n_recomb: 53767.798915
RS	0	0.000000	3.313745	102.883024	0.001913	0.000055
RS	1	0.006512	3.313745	109.378507	0.002034	0.000432
RS	2	0.013449	3.313745	116.269923	0.002162	0.000945
RS	3	0.020837	3.313745	123.579507	0.002298	0.001405
RS	4	0.028706	0.548989	787.696891	0.014650	0.009194
RS	5	0.037088	0.548989	826.042738	0.015363	0.010805
RS	6	0.046016	0.506926	936.512478	0.017418	0.012815
RS	7	0.055525	0.506926	978.597091	0.018200	0.014065
RS	8	0.065653	0.675577	768.374956	0.014291	0.011415
RS	9	0.076441	0.675577	805.244853	0.014976	0.012110
RS	10	0.087932	1.025717	556.942551	0.010358	0.008487
RS	11	0.100171	1.025717	586.125227	0.010901	0.008868
RS	12	0.113206	1.421682	445.525766	0.008286	0.006820
RS	13	0.127091	1.421682	469.938746	0.008740	0.007221
RS	14	0.141880	1.709933	412.251547	0.007667	0.006452
RS	15	0.157632	1.709933	435.109964	0.008092	0.006894
RS	16	0.174410	1.847632	424.922942	0.007903	0.006856
RS	17	0.192281	1.847632	448.294091	0.008338	0.007333
RS	18	0.211315	1.844668	473.411788	0.008805	0.007868
RS	19	0.231589	1.844668	498.799579	0.009277	0.008410
RS	20	0.253184	1.739591	556.690675	0.010354	0.009521
RS	21	0.276184	1.739591	585.233527	0.010884	0.010160
RS	22	0.300683	1.579451	676.527730	0.012582	0.011897
RS	23	0.326777	1.579451	708.849695	0.013184	0.012663
RS	24	0.354570	1.402887	834.316887	0.015517	0.015086
RS	25	0.384173	1.402887	870.126815	0.016183	0.015993
RS	26	0.415704	1.237494	1025.712599	0.019077	0.019064
RS	27	0.449289	1.237494	1063.192826	0.019774	0.020078
RS	28	0.485061	1.100046	1235.179580	0.022972	0.023556
RS	29	0.523162	1.100046	1270.581896	0.023631	0.024577
RS	30	0.563744	0.999950	1431.773335	0.026629	0.027910
RS	31	0.606970	0.999950	1459.986269	0.027154	0.028758
RS	32	0.653010	0.939241	1578.008308	0.029349	0.031231
RS	33	0.702049	0.939241	1594.473550	0.029655	0.031733
RS	34	0.754282	0.913526	1649.421528	0.030677	0.032888
RS	35	0.809916	0.913526	1652.012282	0.030725	0.032980
RS	36	0.869173	0.915666	1644.269402	0.030581	0.032820
RS	37	0.932289	0.915666	1633.552408	0.030382	0.032544
RS	38	0.999515	0.938408	1577.885785	0.029346	0.031396
RS	39	1.071119	0.938408	1556.027043	0.028940	0.030847
RS	40	1.147387	0.974710	1472.265323	0.027382	0.029142
RS	41	1.228621	0.974710	1441.688215	0.026813	0.028419
RS	42	1.315146	1.017453	1347.685450	0.025065	0.026538
RS	43	1.407306	1.017453	1310.210237	0.024368	0.025713
RS	44	1.505467	1.059887	1217.990234	0.022653	0.023904
RS	45	1.610021	1.059887	1174.640549	0.021847	0.023014
RS	46	1.721384	1.096799	1089.660082	0.020266	0.021379
RS	47	1.839999	1.096799	1040.961375	0.019360	0.020431
RS	48	1.966339	1.125168	963.978227	0.017929	0.018973
RS	49	2.100906	1.125168	910.409422	0.016932	0.017961
RS	50	2.244237	1.143951	840.011896	0.015623	0.016640
RS	51	2.396902	1.143951	782.389281	0.014551	0.015561
RS	52	2.559510	1.153727	716.702621	0.013330	0.014325
RS	53	2.732707	1.153727	656.460139	0.012209	0.013190
RS	54	2.917183	1.155191	594.704513	0.011061	0.012014
RS	55	3.113673	1.155191	533.882137	0.009929	0.010850
RS	56	3.322959	1.155191	473.967737	0.008815	0.009693
RS	57	3.545875	1.155191	415.810638	0.007733	0.008557
RS	58	3.783307	1.189767	350.812011	0.006525	0.007280
RS	59	4.036203	1.189767	301.802848	0.005613	0.006299
RS	60	4.305567	1.189767	256.049497	0.004762	0.005374
RS	61	4.592474	1.189767	214.033369	0.003981	0.004516
RS	62	4.898065	1.189767	176.106537	0.003275	0.003733
RS	63	5.223557	1.189767	575.852270	0.010710	0.012341
PA	4+25*2+4+6 0.185545602 0.047621228 5.223557218 3.313744835 0.548988674 0.506925987 0.675576586 1.025717274 1.421681955 1.709933205 1.847631799 1.844668065 1.739590926 1.579451265 1.402887147 1.237494409 1.100046484 0.999949842 0.939240542 0.913526136 0.915666447 0.938407710 0.974709509 1.017452522 1.059887022 1.096799466 1.125167934 1.143951233 1.153727453 1.155190751 1.189766647
//
IT	4942
RD	11
LK	-466413.777312
QD	-141.125375 -> -127.177878
RI	0.0129036217
TR	0.183564	0.048009
MT	5.267285
MM	C_pi: 1.111146, n_recomb: 54841.538101
RS	0	0.000000	3.935516	88.513626	0.001614	0.000047
RS	1	0.006526	3.935516	94.144103	0.001717	0.000371
RS	2	0.013478	3.935516	100.122607	0.001826	0.000810
RS	3	0.020884	3.935516	106.469288	0.001941	0.001198
RS	4	0.028773	0.555714	796.527468	0.014524	0.009182
RS	5	0.037177	0.555714	835.537635	0.015235	0.010749
RS	6	0.046130	0.500698	970.871209	0.017703	0.013039
RS	7	0.055666	0.500698	1014.330733	0.018496	0.014298
RS	8	0.065826	0.666720	796.974404	0.014532	0.011596
RS	9	0.076648	0.666720	835.099604	0.015228	0.012320
RS	10	0.088176	1.026054	569.817250	0.010390	0.008516
RS	11	0.100457	1.026054	599.731127	0.010936	0.008915
RS	12	0.113539	1.440802	450.037991	0.008206	0.006767
RS	13	0.127475	1.440802	474.807586	0.008658	0.007176
RS	14	0.142320	1.746453	413.405745	0.007538	0.006364
RS	15	0.158135	1.746453	436.457350	0.007959	0.006808
RS	16	0.174981	1.895390	424.508612	0.007741	0.006744
RS	17	0.192927	1.895390	448.011633	0.008169	0.007217
RS	18	0.212044	1.896199	472.327418	0.008613	0.007732
RS	19	0.232408	1.896199	497.853382	0.009078	0.008265
RS	20	0.254102	1.788200	555.863223	0.010136	0.009359
RS	21	0.277211	1.788200	584.623434	0.010660	0.009983
RS	22	0.301829	1.620612	677.377522	0.012352	0.011712
RS	23	0.328053	1.620612	710.086051	0.012948	0.012459
RS	24	0.355989	1.434483	839.080513	0.015300	0.014894
RS	25	0.385748	1.434483	875.537818	0.015965	0.015780
RS	26	0.417448	1.259627	1037.304380	0.018915	0.018896
RS	27	0.451218	1.259627	1075.724040	0.019615	0.019890
RS	28	0.487192	1.114248	1256.426383	0.022910	0.023452
RS	29	0.525513	1.114248	1292.944637	0.023576	0.024457
RS	30	0.566335	1.008439	1463.833595	0.026692	0.027898
RS	31	0.609821	1.008439	1493.051854	0.027225	0.028738
RS	32	0.656146	0.944335	1618.952489	0.029521	0.031308
RS	33	0.705493	0.944335	1636.002871	0.029831	0.031810
RS	34	0.758061	0.917258	1694.716536	0.030902	0.033015
RS	35	0.814060	0.917258	1697.362261	0.030950	0.033110
RS	36	0.873714	0.919686	1688.867058	0.030795	0.032943
RS	37	0.937260	0.919686	1677.818317	0.030594	0.032673
RS	38	1.004954	0.944019	1618.111126	0.029505	0.031476
RS	39	1.077065	0.944019	1595.797560	0.029098	0.030937
RS	40	1.153883	0.982863	1506.547470	0.027471	0.029167
RS	41	1.235714	0.982863	1475.613693	0.026907	0.028460
RS	42	1.322885	1.028662	1376.264494	0.025095	0.026520
RS	43	1.415745	1.028662	1338.627425	0.024409	0.025716
RS	44	1.514666	1.074162	1242.133418	0.022650	0.023865
RS	45	1.620042	1.074162	1198.792419	0.021859	0.022999
RS	46	1.732295	1.113705	1110.868625	0.020256	0.021343
RS	47	1.851875	1.113705	1062.248686	0.019369	0.020420
RS	48	1.979258	1.143984	983.477068	0.017933	0.018959
RS	49	2.114954	1.143984	929.924054	0.016957	0.017971
RS	50	2.259507	1.163869	858.526479	0.015655	0.016657
RS	51	2.413493	1.163869	800.724295	0.014601	0.015599
RS	52	2.577528	1.174017	734.422774	0.013392	0.014376
RS	53	2.752269	1.174017	673.703116	0.012285	0.013256
RS	54	2.938414	1.175122	611.468527	0.011150	0.012095
RS	55	3.136706	1.175122	549.801946	0.010025	0.010939
RS	56	3.347940	1.175122	488.909238	0.008915	0.009786
RS	57	3.572960	1.175122	429.660562	0.007835	0.008653
RS	58	3.812664	1.212694	362.497961	0.006610	0.007358
RS	59	4.068012	1.212694	312.563675	0.005699	0.006381
RS	60	4.340025	1.212694	265.809346	0.004847	0.005455
RS	61	4.629790	1.212694	222.745123	0.004062	0.004594
RS	62	4.938465	1.212694	183.752849	0.003351	0.003807
RS	63	5.267285	1.212694	607.424419	0.011076	0.012719
PA	4+25*2+4+6 0.183564403 0.048009187 5.267285461 3.935516004 0.555714017 0.500698284 0.666720312 1.026053775 1.440801750 1.746453166 1.895390104 1.896198919 1.788199720 1.620611930 1.434482933 1.259627254 1.114247962 1.008439025 0.944335452 0.917258384 0.919686006 0.944018954 0.982862640 1.028661640 1.074162368 1.113704748 1.143983756 1.163868833 1.174017171 1.175121718 1.212694447
//
IT	5131
RD	12
LK	-466386.317332
QD	-134.783724 -> -121.813041
RI	0.0116845629
TR	0.181690	0.048391
MT	5.308707
MM	C_pi: 1.124128, n_recomb: 55894.707042
RS	0	0.000000	4.668028	76.179369	0.001363	0.000041
RS	1	0.006539	4.668028	81.056803	0.001450	0.000319
RS	2	0.013506	4.668028	86.239279	0.001543	0.000694
RS	3	0.020928	4.668028	91.744897	0.001641	0.001022
RS	4	0.028836	0.564182	802.204004	0.014352	0.009144
RS	5	0.037261	0.564182	841.761029	0.015060	0.010667
RS	6	0.046237	0.496165	1002.192045	0.017930	0.013234
RS	7	0.055799	0.496165	1046.937961	0.018731	0.014496
RS	8	0.065987	0.659134	824.434166	0.014750	0.011769
RS	9	0.076842	0.659134	863.769875	0.015454	0.012518
RS	10	0.088406	1.026237	582.557803	0.010422	0.008549
RS	11	0.100726	1.026237	613.193953	0.010971	0.008964
RS	12	0.113852	1.457858	454.904378	0.008139	0.006725
RS	13	0.127836	1.457858	480.041673	0.008588	0.007140
RS	14	0.142735	1.779348	415.190269	0.007428	0.006290
RS	15	0.158608	1.779348	438.457496	0.007844	0.006735
RS	16	0.175518	1.938863	424.865831	0.007601	0.006648
RS	17	0.193535	1.938863	448.526827	0.008024	0.007118
RS	18	0.212730	1.943724	472.044817	0.008445	0.007612
RS	19	0.233180	1.943724	497.731279	0.008905	0.008138
RS	20	0.254967	1.833675	555.737147	0.009943	0.009213
RS	21	0.278179	1.833675	584.725498	0.010461	0.009825
RS	22	0.302909	1.659661	678.666034	0.012142	0.011542
RS	23	0.329256	1.659661	711.754013	0.012734	0.012272
RS	24	0.357326	1.464833	843.857768	0.015097	0.014713
RS	25	0.387232	1.464833	880.936975	0.015761	0.015580
RS	26	0.419093	1.281147	1048.366390	0.018756	0.018732
RS	27	0.453037	1.281147	1087.690761	0.019460	0.019708
RS	28	0.489201	1.128268	1276.587869	0.022839	0.023341
RS	29	0.527730	1.128268	1314.195878	0.023512	0.024334
RS	30	0.568779	1.017010	1494.402005	0.026736	0.027872
RS	31	0.612512	1.017010	1524.624684	0.027277	0.028707
RS	32	0.659104	0.949632	1658.256955	0.029668	0.031367
RS	33	0.708744	0.949632	1675.920597	0.029984	0.031870
RS	34	0.761629	0.921204	1738.452177	0.031102	0.033124
RS	35	0.817973	0.921204	1741.202141	0.031151	0.033223
RS	36	0.878001	0.923852	1732.117728	0.030989	0.033051
RS	37	0.941954	0.923852	1720.797102	0.030786	0.032788
RS	38	1.010089	0.949655	1657.260905	0.029650	0.031547
RS	39	1.082680	0.949655	1634.552851	0.029243	0.031019
RS	40	1.160018	0.990888	1540.033916	0.027552	0.029189
RS	41	1.242413	0.990888	1508.795131	0.026994	0.028498
RS	42	1.330196	1.039581	1404.300807	0.025124	0.026503
RS	43	1.423720	1.039581	1366.538171	0.024448	0.025720
RS	44	1.523359	1.087990	1265.940954	0.022649	0.023831
RS	45	1.629513	1.087990	1222.626541	0.021874	0.022988
RS	46	1.742610	1.130019	1131.886356	0.020250	0.021313
RS	47	1.863102	1.130019	1083.346887	0.019382	0.020413
RS	48	1.991473	1.162085	1002.871440	0.017942	0.018950
RS	49	2.128238	1.162085	949.325108	0.016984	0.017983
RS	50	2.273947	1.182974	876.977794	0.015690	0.016678
RS	51	2.429184	1.182974	818.982665	0.014652	0.015638
RS	52	2.594572	1.193423	752.095063	0.013456	0.014429
RS	53	2.770776	1.193423	690.885907	0.012360	0.013322
RS	54	2.958502	1.194118	628.193140	0.011239	0.012175
RS	55	3.158503	1.194118	565.673635	0.010120	0.011026
RS	56	3.371583	1.194118	503.798624	0.009013	0.009878
RS	57	3.598597	1.194118	443.458486	0.007934	0.008746
RS	58	3.840455	1.234573	374.139099	0.006694	0.007436
RS	59	4.098129	1.234573	323.280539	0.005784	0.006460
RS	60	4.372653	1.234573	275.529789	0.004929	0.005534
RS	61	4.665129	1.234573	231.424592	0.004140	0.004671
RS	62	4.976730	1.234573	191.375432	0.003424	0.003880
RS	63	5.308707	1.234573	639.087736	0.011434	0.013087
PA	4+25*2+4+6 0.181689821 0.048390851 5.308707385 4.668028153 0.564181881 0.496164869 0.659133541 1.026236758 1.457857903 1.779347729 1.938862520 1.943724329 1.833674854 1.659661442 1.464832669 1.281146880 1.128268298 1.017009895 0.949632263 0.921204015 0.923852140 0.949654749 0.990887598 1.039581242 1.087989733 1.130018782 1.162085428 1.182974434 1.193422598 1.194118422 1.234573480
//
IT	3991
RD	13
LK	-466360.766142
QD	-128.958153 -> -116.862013
RI	0.0106352866
TR	0.179914	0.048767
MT	5.347934
MM	C_pi: 1.136648, n_recomb: 56927.352143
RS	0	0.000000	5.527057	65.624642	0.001153	0.000035
RS	1	0.006551	5.527057	69.849962	0.001227	0.000275
RS	2	0.013532	5.527057	74.342173	0.001306	0.000596
RS	3	0.020970	5.527057	79.117436	0.001390	0.000873
RS	4	0.028895	0.573993	805.384099	0.014148	0.009087
RS	5	0.037340	0.573993	845.388870	0.014850	0.010567
RS	6	0.046337	0.492968	1030.807979	0.018107	0.013402
RS	7	0.055925	0.492968	1076.762291	0.018915	0.014664
RS	8	0.066140	0.652565	850.865770	0.014947	0.011933
RS	9	0.077024	0.652565	891.371235	0.015658	0.012703
RS	10	0.088622	1.026272	595.152905	0.010455	0.008586
RS	11	0.100979	1.026272	626.501727	0.011005	0.009013
RS	12	0.114146	1.473107	460.042483	0.008081	0.006692
RS	13	0.128176	1.473107	485.555299	0.008529	0.007112
RS	14	0.143125	1.809017	417.480891	0.007334	0.006227
RS	15	0.159053	1.809017	440.981504	0.007746	0.006674
RS	16	0.176025	1.978454	425.852261	0.007481	0.006565
RS	17	0.194108	1.978454	449.692485	0.007899	0.007033
RS	18	0.213376	1.987592	472.417176	0.008299	0.007507
RS	19	0.233907	1.987592	498.282304	0.008753	0.008026
RS	20	0.255783	1.876283	556.178743	0.009770	0.009082
RS	21	0.279091	1.876283	585.403402	0.010283	0.009682
RS	22	0.303927	1.696774	680.296830	0.011950	0.011385
RS	23	0.330390	1.696774	713.756663	0.012538	0.012100
RS	24	0.358587	1.494035	848.604739	0.014907	0.014542
RS	25	0.388631	1.494035	886.281470	0.015569	0.015391
RS	26	0.420643	1.302096	1058.907675	0.018601	0.018571
RS	27	0.454753	1.302096	1099.103180	0.019307	0.019532
RS	28	0.491097	1.142101	1295.720617	0.022761	0.023227
RS	29	0.529822	1.142101	1334.391860	0.023440	0.024209
RS	30	0.571084	1.025622	1523.563040	0.026763	0.027835
RS	31	0.615050	1.025622	1554.786781	0.027312	0.028666
RS	32	0.661896	0.955075	1696.010068	0.029793	0.031410
RS	33	0.711811	0.955075	1714.311072	0.030114	0.031915
RS	34	0.764996	0.925304	1780.709142	0.031280	0.033217
RS	35	0.821665	0.925304	1783.607523	0.031331	0.033320
RS	36	0.882047	0.928110	1774.091762	0.031164	0.033147
RS	37	0.946385	0.928110	1762.552888	0.030961	0.032891
RS	38	1.014939	0.955272	1695.388016	0.029782	0.031610
RS	39	1.087983	0.955272	1672.339009	0.029377	0.031093
RS	40	1.165813	0.998755	1572.756151	0.027627	0.029209
RS	41	1.248741	0.998755	1541.257598	0.027074	0.028533
RS	42	1.337103	1.050192	1431.807616	0.025151	0.026488
RS	43	1.431254	1.050192	1393.950271	0.024486	0.025723
RS	44	1.531572	1.101365	1289.402783	0.022650	0.023800
RS	45	1.638464	1.101365	1246.130048	0.021890	0.022979
RS	46	1.752358	1.145748	1152.689656	0.020248	0.021288
RS	47	1.873713	1.145748	1104.231866	0.019397	0.020410
RS	48	2.003019	1.179491	1022.129182	0.017955	0.018945
RS	49	2.140797	1.179491	968.582061	0.017014	0.017999
RS	50	2.287601	1.201294	895.332679	0.015728	0.016702
RS	51	2.444023	1.201294	837.133987	0.014705	0.015679
RS	52	2.610692	1.211979	769.686828	0.013521	0.014483
RS	53	2.788281	1.211979	707.979471	0.012437	0.013389
RS	54	2.977505	1.212224	644.849823	0.011328	0.012256
RS	55	3.179125	1.212224	581.472354	0.010214	0.011113
RS	56	3.393954	1.212224	518.614268	0.009110	0.009968
RS	57	3.622857	1.212224	457.185586	0.008031	0.008838
RS	58	3.866757	1.255453	385.719207	0.006776	0.007511
RS	59	4.126636	1.255453	333.939683	0.005866	0.006537
RS	60	4.403541	1.255453	285.199043	0.005010	0.005611
RS	61	4.698587	1.255453	240.061574	0.004217	0.004746
RS	62	5.012962	1.255453	198.965375	0.003495	0.003950
RS	63	5.347934	1.255453	670.797061	0.011783	0.013448
PA	4+25*2+4+6 0.179914120 0.048766505 5.347933788 5.527056698 0.573993146 0.492967594 0.652564684 1.026271991 1.473106951 1.809016648 1.978454006 1.987591665 1.876282626 1.696774385 1.494034998 1.302095809 1.142101360 1.025622452 0.955075159 0.925304108 0.928110274 0.955271660 0.998754708 1.050192431 1.101365278 1.145748452 1.179490787 1.201293696 1.211979487 1.212224205 1.255452934
//
IT	4344
RD	14
LK	-466336.925909
QD	-123.580149 -> -112.272612
RI	0.0097285510
TR	0.178231	0.049137
MT	5.385043
MM	C_pi: 1.148716, n_recomb: 57939.793865
RS	0	0.000000	6.530979	56.601039	0.000977	0.000030
RS	1	0.006563	6.530979	60.263175	0.001040	0.000236
RS	2	0.013557	6.530979	64.158583	0.001107	0.000512
RS	3	0.021009	6.530979	68.301626	0.001179	0.000748
RS	4	0.028951	0.584871	806.566499	0.013921	0.009015
RS	5	0.037414	0.584871	846.933988	0.014617	0.010452
RS	6	0.046432	0.490831	1057.026552	0.018244	0.013549
RS	7	0.056042	0.490831	1104.120148	0.019056	0.014807
RS	8	0.066283	0.646837	876.345398	0.015125	0.012090
RS	9	0.077196	0.646837	917.982683	0.015844	0.012877
RS	10	0.088825	1.026169	607.595521	0.010487	0.008625
RS	11	0.101218	1.026169	639.646972	0.011040	0.009064
RS	12	0.114424	1.486748	465.395223	0.008032	0.006666
RS	13	0.128496	1.486748	491.289138	0.008479	0.007090
RS	14	0.143492	1.835802	420.182997	0.007252	0.006175
RS	15	0.159472	1.835802	443.931159	0.007662	0.006622
RS	16	0.176501	2.014499	427.362948	0.007376	0.006494
RS	17	0.194647	2.014499	451.400078	0.007791	0.006959
RS	18	0.213985	2.028100	473.333143	0.008169	0.007415
RS	19	0.234591	2.028100	499.391916	0.008619	0.007927
RS	20	0.256550	1.916248	557.087412	0.009615	0.008964
RS	21	0.279950	1.916248	586.554610	0.010124	0.009554
RS	22	0.304886	1.732099	682.197917	0.011774	0.011240
RS	23	0.331458	1.732099	716.021784	0.012358	0.011941
RS	24	0.359774	1.522170	853.294468	0.014727	0.014379
RS	25	0.389949	1.522170	891.545540	0.015387	0.015213
RS	26	0.422104	1.322506	1068.947650	0.018449	0.018414
RS	27	0.456369	1.322506	1109.981990	0.019158	0.019360
RS	28	0.492883	1.155736	1313.889456	0.022677	0.023110
RS	29	0.531793	1.155736	1353.597350	0.023362	0.024081
RS	30	0.573257	1.034240	1551.405602	0.026776	0.027788
RS	31	0.617442	1.034240	1583.624946	0.027332	0.028615
RS	32	0.664527	0.960615	1732.304432	0.029898	0.031440
RS	33	0.714703	0.960615	1751.263193	0.030226	0.031947
RS	34	0.768171	0.929508	1821.571177	0.031439	0.033296
RS	35	0.825148	0.929508	1824.657446	0.031492	0.033404
RS	36	0.885864	0.932414	1814.862681	0.031323	0.033232
RS	37	0.950566	0.932414	1803.153489	0.031121	0.032983
RS	38	1.019513	0.960832	1732.550043	0.029903	0.031667
RS	39	1.092986	0.960832	1709.207419	0.029500	0.031161
RS	40	1.171280	1.006437	1604.752544	0.027697	0.029226
RS	41	1.254713	1.006437	1573.033608	0.027149	0.028565
RS	42	1.343622	1.060483	1458.799129	0.025178	0.026474
RS	43	1.438365	1.060483	1420.873866	0.024523	0.025728
RS	44	1.539326	1.114286	1312.518732	0.022653	0.023773
RS	45	1.646914	1.114286	1269.300298	0.021907	0.022972
RS	46	1.761562	1.160902	1173.264616	0.020250	0.021267
RS	47	1.883734	1.160902	1124.889431	0.019415	0.020409
RS	48	2.013925	1.196215	1041.231091	0.017971	0.018944
RS	49	2.152660	1.196215	987.676817	0.017047	0.018017
RS	50	2.300499	1.218852	913.568147	0.015768	0.016729
RS	51	2.458042	1.218852	855.157685	0.014759	0.015722
RS	52	2.625924	1.229718	787.177776	0.013586	0.014538
RS	53	2.804823	1.229718	724.966030	0.012512	0.013455
RS	54	2.995464	1.229476	661.420401	0.011416	0.012335
RS	55	3.198616	1.229476	597.182521	0.010307	0.011198
RS	56	3.415101	1.229476	533.342797	0.009205	0.010057
RS	57	3.645793	1.229476	470.830348	0.008126	0.008928
RS	58	3.891626	1.275376	397.228218	0.006856	0.007586
RS	59	4.153593	1.275376	344.532732	0.005946	0.006613
RS	60	4.432752	1.275376	294.810018	0.005088	0.005687
RS	61	4.730232	1.275376	248.649948	0.004292	0.004818
RS	62	5.047235	1.275376	206.517295	0.003564	0.004018
RS	63	5.385043	1.275376	702.522427	0.012125	0.013800
PA	4+25*2+4+6 0.178231097 0.049136564 5.385042749 6.530978918 0.584871129 0.490830851 0.646836720 1.026169225 1.486748183 1.835802300 2.014499448 2.028099771 1.916248039 1.732099039 1.522169549 1.322505628 1.155735875 1.034239599 0.960614831 0.929508046 0.932413703 0.960832059 1.006437466 1.060483270 1.114285951 1.160901748 1.196215058 1.218851820 1.229717922 1.229476049 1.275375819
//
IT	4360
RD	15
LK	-466314.630746
QD	-118.594053 -> -108.001909
RI	0.0089429252
TR	0.176632	0.049501
MT	5.420221
MM	C_pi: 1.160358, n_recomb: 58932.135990
RS	0	0.000000	7.700023	48.890454	0.000830	0.000026
RS	1	0.006574	7.700023	52.067196	0.000884	0.000204
RS	2	0.013580	7.700023	55.447749	0.000941	0.000441
RS	3	0.021046	7.700023	59.044835	0.001002	0.000641
RS	4	0.029003	0.596565	806.207774	0.013680	0.008933
RS	5	0.037483	0.596565	846.866827	0.014370	0.010329
RS	6	0.046521	0.489539	1081.126622	0.018345	0.013675
RS	7	0.056153	0.489539	1129.298079	0.019163	0.014927
RS	8	0.066418	0.641797	900.957402	0.015288	0.012239
RS	9	0.077358	0.641797	943.691672	0.016013	0.013041
RS	10	0.089017	1.025941	619.879404	0.010519	0.008666
RS	11	0.101443	1.025941	652.623211	0.011074	0.009115
RS	12	0.114685	1.498993	470.905003	0.007991	0.006645
RS	13	0.128798	1.498993	497.183368	0.008437	0.007073
RS	14	0.143838	1.859991	423.224954	0.007182	0.006130
RS	15	0.159867	1.859991	447.232204	0.007589	0.006578
RS	16	0.176950	2.047367	429.300786	0.007285	0.006432
RS	17	0.195156	2.047367	453.549068	0.007696	0.006895
RS	18	0.214559	2.065561	474.695146	0.008055	0.007333
RS	19	0.235237	2.065561	500.959667	0.008501	0.007840
RS	20	0.257275	1.953788	558.380162	0.009475	0.008856
RS	21	0.280761	1.953788	588.094566	0.009979	0.009437
RS	22	0.305791	1.765774	684.312073	0.011612	0.011105
RS	23	0.332466	1.765774	718.492145	0.012192	0.011793
RS	24	0.360896	1.549325	857.901064	0.014557	0.014224
RS	25	0.391193	1.549325	896.704377	0.015216	0.015044
RS	26	0.423483	1.342406	1078.510874	0.018301	0.018260
RS	27	0.457895	1.342406	1120.353130	0.019011	0.019194
RS	28	0.494570	1.169176	1331.146743	0.022588	0.022991
RS	29	0.533655	1.169176	1371.864824	0.023279	0.023953
RS	30	0.575310	1.042844	1578.000467	0.026777	0.027734
RS	31	0.619703	1.042844	1611.208269	0.027340	0.028558
RS	32	0.667014	0.966223	1767.213754	0.029987	0.031459
RS	33	0.717435	0.966223	1786.847483	0.030320	0.031968
RS	34	0.771171	0.933784	1861.108049	0.031581	0.033363
RS	35	0.828440	0.933784	1864.417276	0.031637	0.033477
RS	36	0.889472	0.936739	1854.480842	0.031468	0.033307
RS	37	0.954518	0.936739	1842.644645	0.031267	0.033066
RS	38	1.023839	0.966324	1768.779023	0.030014	0.031718
RS	39	1.097716	0.966324	1745.185605	0.029613	0.031222
RS	40	1.176451	1.013936	1636.038952	0.027761	0.029242
RS	41	1.260361	1.013936	1604.135014	0.027220	0.028595
RS	42	1.349787	1.070464	1485.277289	0.025203	0.026462
RS	43	1.445092	1.070464	1447.307882	0.024559	0.025733
RS	44	1.546662	1.126775	1335.274804	0.022658	0.023749
RS	45	1.654909	1.126775	1292.122246	0.021926	0.022967
RS	46	1.770272	1.175513	1193.587136	0.020254	0.021249
RS	47	1.893218	1.175513	1145.296302	0.019434	0.020411
RS	48	2.024247	1.212303	1060.148455	0.017989	0.018945
RS	49	2.163889	1.212303	1006.582938	0.017080	0.018036
RS	50	2.312710	1.235700	931.656990	0.015809	0.016757
RS	51	2.471315	1.235700	873.029364	0.014814	0.015765
RS	52	2.640346	1.246698	804.541912	0.013652	0.014594
RS	53	2.820488	1.246698	741.822934	0.012588	0.013521
RS	54	3.012473	1.245941	677.882722	0.011503	0.012415
RS	55	3.217078	1.245941	612.785256	0.010398	0.011283
RS	56	3.435133	1.245941	547.968169	0.009298	0.010144
RS	57	3.667523	1.245941	484.379158	0.008219	0.009016
RS	58	3.915189	1.294417	408.654196	0.006934	0.007659
RS	59	4.179136	1.294417	355.049894	0.006025	0.006688
RS	60	4.460434	1.294417	304.354606	0.005164	0.005760
RS	61	4.760224	1.294417	257.182916	0.004364	0.004889
RS	62	5.079721	1.294417	214.025407	0.003632	0.004085
RS	63	5.420221	1.294417	734.234659	0.012459	0.014145
PA	4+25*2+4+6 0.176632455 0.049500622 5.420221452 7.700023497 0.596564914 0.489538915 0.641797496 1.025940714 1.498992939 1.859990766 2.047366933 2.065560807 1.953788062 1.765773824 1.549324552 1.342405625 1.169176048 1.042844323 0.966223279 0.933784271 0.936739309 0.966324028 1.013935529 1.070463834 1.126774932 1.175513408 1.212303184 1.235700194 1.246698175 1.245940572 1.294416964
//
IT	4323
RD	16
LK	-466293.738612
QD	-113.954974 -> -104.015193
RI	0.0082586952
TR	0.175112	0.049859
MT	5.453593
MM	C_pi: 1.171599, n_recomb: 59904.974336
RS	0	0.000000	9.056348	42.302759	0.000706	0.000023
RS	1	0.006584	9.056348	45.061728	0.000752	0.000176
RS	2	0.013601	9.056348	47.998796	0.000801	0.000380
RS	3	0.021081	9.056348	51.125211	0.000853	0.000551
RS	4	0.029053	0.608907	804.637777	0.013432	0.008843
RS	5	0.037549	0.608907	845.527636	0.014114	0.010199
RS	6	0.046605	0.488947	1103.306855	0.018418	0.013785
RS	7	0.056258	0.488947	1152.500161	0.019239	0.015029
RS	8	0.066546	0.637351	924.746682	0.015437	0.012381
RS	9	0.077511	0.637351	968.545009	0.016168	0.013196
RS	10	0.089198	1.025617	631.994256	0.010550	0.008708
RS	11	0.101655	1.025617	665.419792	0.011108	0.009165
RS	12	0.114931	1.510029	476.527428	0.007955	0.006630
RS	13	0.129082	1.510029	503.191883	0.008400	0.007061
RS	14	0.144165	1.881905	426.537025	0.007120	0.006092
RS	15	0.160240	1.881905	450.812194	0.007525	0.006540
RS	16	0.177374	2.077377	431.592856	0.007205	0.006378
RS	17	0.195637	2.077377	456.063974	0.007613	0.006840
RS	18	0.215101	2.100237	476.432603	0.007953	0.007259
RS	19	0.235847	2.100237	502.912974	0.008395	0.007762
RS	20	0.257959	1.989108	559.991732	0.009348	0.008758
RS	21	0.281526	1.989108	589.956817	0.009848	0.009331
RS	22	0.306646	1.797924	686.598657	0.011461	0.010979
RS	23	0.333419	1.797924	721.127379	0.012038	0.011656
RS	24	0.361955	1.575562	862.421386	0.014396	0.014076
RS	25	0.392370	1.575562	901.756385	0.015053	0.014884
RS	26	0.424787	1.361825	1087.628088	0.018156	0.018111
RS	27	0.459338	1.361825	1130.249025	0.018867	0.019032
RS	28	0.496165	1.182421	1347.559656	0.022495	0.022870
RS	29	0.535416	1.182421	1389.262107	0.023191	0.023824
RS	30	0.577251	1.051417	1603.436045	0.026766	0.027672
RS	31	0.621840	1.051417	1637.624013	0.027337	0.028494
RS	32	0.669366	0.971872	1800.832438	0.030061	0.031467
RS	33	0.720020	0.971872	1821.155540	0.030401	0.031979
RS	34	0.774010	0.938107	1899.400637	0.031707	0.033420
RS	35	0.831554	0.938107	1902.964404	0.031766	0.033539
RS	36	0.892886	0.941065	1893.017156	0.031600	0.033375
RS	37	0.958257	0.941065	1881.093039	0.031401	0.033140
RS	38	1.027932	0.971731	1804.134712	0.030117	0.031765
RS	39	1.102194	0.971731	1780.328541	0.029719	0.031279
RS	40	1.181345	1.021244	1666.655274	0.027822	0.029257
RS	41	1.265708	1.021244	1634.597613	0.027287	0.028623
RS	42	1.355625	1.080140	1511.264880	0.025228	0.026450
RS	43	1.451462	1.080140	1473.272142	0.024593	0.025738
RS	44	1.553608	1.138848	1357.679602	0.022664	0.023728
RS	45	1.662481	1.138848	1314.603002	0.021945	0.022964
RS	46	1.778521	1.189607	1213.657196	0.020260	0.021234
RS	47	1.902201	1.189607	1165.452193	0.019455	0.020414
RS	48	2.034024	1.227789	1078.873672	0.018010	0.018950
RS	49	2.174526	1.227789	1025.293931	0.017115	0.018058
RS	50	2.324279	1.251879	949.589886	0.015852	0.016787
RS	51	2.483891	1.251879	890.741398	0.014869	0.015809
RS	52	2.654012	1.262966	821.770390	0.013718	0.014649
RS	53	2.835334	1.262966	758.543183	0.012662	0.013587
RS	54	3.028594	1.261668	694.229609	0.011589	0.012493
RS	55	3.234578	1.261668	628.275023	0.010488	0.011366
RS	56	3.454123	1.261668	562.486146	0.009390	0.010230
RS	57	3.688124	1.261668	497.828760	0.008310	0.009103
RS	58	3.937530	1.312635	419.993797	0.007011	0.007730
RS	59	4.203358	1.312635	365.488829	0.006101	0.006760
RS	60	4.486687	1.312635	313.831126	0.005239	0.005832
RS	61	4.788671	1.312635	265.659181	0.004435	0.004958
RS	62	5.110536	1.312635	221.488607	0.003697	0.004150
RS	63	5.453593	1.312635	765.923541	0.012786	0.014483
PA	4+25*2+4+6 0.175112038 0.049858643 5.453593329 9.056348399 0.608906683 0.488946936 0.637351450 1.025616860 1.510029073 1.881904605 2.077377185 2.100237454 1.989108350 1.797924239 1.575562165 1.361825248 1.182420732 1.051417204 0.971871843 0.938106885 0.941064882 0.971731272 1.021243845 1.080139676 1.138847797 1.189606776 1.227788555 1.251879210 1.262966497 1.261668466 1.312635087
//
IT	4888
RD	17
LK	-466274.127572
QD	-109.623715 -> -100.281453
RI	0.0076597740
TR	0.173663	0.050210
MT	5.485335
MM	C_pi: 1.182463, n_recomb: 60858.530004
RS	0	0.000000	10.626563	36.664402	0.000602	0.000020
RS	1	0.006594	10.626563	39.063526	0.000642	0.000152
RS	2	0.013622	10.626563	41.618345	0.000684	0.000328
RS	3	0.021114	10.626563	44.338787	0.000729	0.000475
RS	4	0.029099	0.621752	802.134931	0.013180	0.008748
RS	5	0.037611	0.621752	843.204224	0.013855	0.010066
RS	6	0.046685	0.488922	1123.782116	0.018465	0.013880
RS	7	0.056357	0.488922	1173.946805	0.019290	0.015114
RS	8	0.066666	0.633399	947.782177	0.015574	0.012517
RS	9	0.077655	0.633399	992.614185	0.016310	0.013343
RS	10	0.089369	1.025205	643.941001	0.010581	0.008751
RS	11	0.101855	1.025205	678.037787	0.011141	0.009215
RS	12	0.115165	1.519986	482.234028	0.007924	0.006619
RS	13	0.129352	1.519986	509.285214	0.008368	0.007051
RS	14	0.144474	1.901785	430.069493	0.007067	0.006060
RS	15	0.160594	1.901785	454.619554	0.007470	0.006509
RS	16	0.177776	2.104787	434.183479	0.007134	0.006331
RS	17	0.196092	2.104787	458.887212	0.007540	0.006792
RS	18	0.215614	2.132358	478.487449	0.007862	0.007194
RS	19	0.236425	2.132358	505.192124	0.008301	0.007692
RS	20	0.258607	2.022366	561.873780	0.009232	0.008668
RS	21	0.282252	2.022366	592.092259	0.009729	0.009233
RS	22	0.307456	1.828660	689.022431	0.011322	0.010861
RS	23	0.334322	1.828660	723.892429	0.011895	0.011528
RS	24	0.362959	1.600946	866.845792	0.014244	0.013935
RS	25	0.393484	1.600946	906.693052	0.014898	0.014731
RS	26	0.426023	1.380792	1096.322014	0.018014	0.017965
RS	27	0.460706	1.380792	1139.693733	0.018727	0.018875
RS	28	0.497677	1.195472	1363.181085	0.022399	0.022748
RS	29	0.537085	1.195472	1405.842460	0.023100	0.023694
RS	30	0.579091	1.059946	1627.780756	0.026747	0.027606
RS	31	0.623868	1.059946	1662.939284	0.027325	0.028425
RS	32	0.671596	0.977545	1833.223942	0.030123	0.031467
RS	33	0.722472	0.977545	1854.248302	0.030468	0.031981
RS	34	0.776702	0.942458	1936.507626	0.031820	0.033467
RS	35	0.834508	0.942458	1940.353990	0.031883	0.033592
RS	36	0.896125	0.945376	1930.520665	0.031721	0.033435
RS	37	0.961805	0.945376	1918.543514	0.031525	0.033207
RS	38	1.031816	0.977051	1838.644628	0.030212	0.031807
RS	39	1.106443	0.977051	1814.660137	0.029818	0.031331
RS	40	1.185990	1.028369	1696.614307	0.027878	0.029270
RS	41	1.270782	1.028369	1664.431218	0.027349	0.028649
RS	42	1.361166	1.089529	1536.760465	0.025251	0.026440
RS	43	1.457508	1.089529	1498.763431	0.024627	0.025743
RS	44	1.560204	1.150531	1379.722338	0.022671	0.023709
RS	45	1.669670	1.150531	1336.731217	0.021965	0.022962
RS	46	1.786354	1.203218	1233.456471	0.020268	0.021222
RS	47	1.910732	1.203218	1185.339599	0.019477	0.020420
RS	48	2.043311	1.242714	1097.386910	0.018032	0.018956
RS	49	2.184631	1.242714	1043.791503	0.017151	0.018080
RS	50	2.335269	1.267441	967.345022	0.015895	0.016818
RS	51	2.495840	1.267441	908.274388	0.014924	0.015853
RS	52	2.666998	1.278580	838.843578	0.013784	0.014705
RS	53	2.849442	1.278580	775.109707	0.012736	0.013652
RS	54	3.043915	1.276724	710.443330	0.011674	0.012571
RS	55	3.251210	1.276724	643.636826	0.010576	0.011448
RS	56	3.472174	1.276724	576.884110	0.009479	0.010314
RS	57	3.707707	1.276724	511.168572	0.008399	0.009187
RS	58	3.958771	1.330100	431.238426	0.007086	0.007801
RS	59	4.226388	1.330100	375.842491	0.006176	0.006831
RS	60	4.511651	1.330100	323.233744	0.005311	0.005902
RS	61	4.815722	1.330100	274.073846	0.004503	0.005026
RS	62	5.139843	1.330100	228.902712	0.003761	0.004214
RS	63	5.485335	1.330100	797.567078	0.013105	0.014815
PA	4+25*2+4+6 0.173662792 0.050210232 5.485334738 10.626563071 0.621752028 0.488921989 0.633399216 1.025204589 1.519986478 1.901784764 2.104787265 2.132357642 2.022365880 1.828659914 1.600946260 1.380792339 1.195471805 1.059945751 0.977544856 0.942458231 0.945375876 0.977050617 1.028369147 1.089528536 1.150531409 1.203218476 1.242714150 1.267440904 1.278580497 1.276723917 1.330099864
//
IT	4429
RD	18
LK	-466255.690155
QD	-105.569159 -> -96.776312
RI	0.0071327413
TR	0.172279	0.050555
MT	5.515592
MM	C_pi: 1.192981, n_recomb: 61793.381128
RS	0	0.000000	12.439596	31.832815	0.000515	0.000017
RS	1	0.006603	12.439596	33.921885	0.000549	0.000132
RS	2	0.013641	12.439596	36.147153	0.000585	0.000284
RS	3	0.021145	12.439596	38.517379	0.000623	0.000409
RS	4	0.029144	0.634984	798.925703	0.012929	0.008650
RS	5	0.037671	0.634984	840.131193	0.013596	0.009932
RS	6	0.046760	0.489364	1142.731407	0.018493	0.013962
RS	7	0.056451	0.489364	1193.821599	0.019320	0.015185
RS	8	0.066781	0.629888	970.086421	0.015699	0.012647
RS	9	0.077793	0.629888	1015.922953	0.016441	0.013481
RS	10	0.089532	1.024751	655.699498	0.010611	0.008794
RS	11	0.102046	1.024751	690.456408	0.011174	0.009265
RS	12	0.115386	1.529026	487.989789	0.007897	0.006610
RS	13	0.129608	1.529026	515.427023	0.008341	0.007045
RS	14	0.144768	1.919871	433.778584	0.007020	0.006033
RS	15	0.160929	1.919871	458.608858	0.007422	0.006482
RS	16	0.178158	2.129878	437.019839	0.007072	0.006291
RS	17	0.196524	2.129878	461.964070	0.007476	0.006749
RS	18	0.216102	2.162170	480.806272	0.007781	0.007135
RS	19	0.236973	2.162170	507.742104	0.008217	0.007630
RS	20	0.259223	2.053742	563.980623	0.009127	0.008585
RS	21	0.282941	2.053742	594.454385	0.009620	0.009144
RS	22	0.308225	1.858098	691.554033	0.011191	0.010750
RS	23	0.335179	1.858098	726.758191	0.011761	0.011408
RS	24	0.363913	1.625543	871.170955	0.014098	0.013801
RS	25	0.394544	1.625543	911.512339	0.014751	0.014586
RS	26	0.427197	1.399338	1104.620188	0.017876	0.017822
RS	27	0.462006	1.399338	1148.716422	0.018590	0.018723
RS	28	0.499114	1.208337	1378.067593	0.022301	0.022627
RS	29	0.538671	1.208337	1421.663344	0.023007	0.023566
RS	30	0.580841	1.068424	1651.108606	0.026720	0.027534
RS	31	0.625795	1.068424	1687.227529	0.027304	0.028353
RS	32	0.673717	0.983227	1864.472305	0.030173	0.031459
RS	33	0.724803	0.983227	1886.207607	0.030524	0.031977
RS	34	0.779262	0.946825	1972.502270	0.031921	0.033507
RS	35	0.837317	0.946825	1976.656337	0.031988	0.033637
RS	36	0.899205	0.949666	1967.047525	0.031833	0.033488
RS	37	0.965179	0.949666	1955.049244	0.031638	0.033268
RS	38	1.035510	0.982280	1872.356785	0.030300	0.031846
RS	39	1.110484	0.982280	1848.224986	0.029910	0.031379
RS	40	1.190409	1.035318	1725.949669	0.027931	0.029282
RS	41	1.275611	1.035318	1693.666476	0.027409	0.028673
RS	42	1.366438	1.098645	1561.784598	0.025274	0.026431
RS	43	1.463262	1.098645	1523.800170	0.024660	0.025749
RS	44	1.566480	1.161850	1401.410974	0.022679	0.023693
RS	45	1.676512	1.161850	1358.513999	0.021985	0.022962
RS	46	1.793810	1.216380	1252.986654	0.020277	0.021212
RS	47	1.918853	1.216380	1204.960204	0.019500	0.020426
RS	48	2.052151	1.257121	1115.683549	0.018055	0.018964
RS	49	2.194251	1.257121	1062.072075	0.017187	0.018103
RS	50	2.345734	1.282432	984.916538	0.015939	0.016849
RS	51	2.507218	1.282432	925.623878	0.014979	0.015897
RS	52	2.679365	1.293591	855.756698	0.013849	0.014761
RS	53	2.862878	1.293591	791.519017	0.012809	0.013717
RS	54	3.058507	1.291162	726.519368	0.011757	0.012647
RS	55	3.267054	1.291162	658.867413	0.010662	0.011528
RS	56	3.489370	1.291162	591.159786	0.009567	0.010396
RS	57	3.726366	1.291162	524.397034	0.008486	0.009270
RS	58	3.979009	1.346874	442.386206	0.007159	0.007869
RS	59	4.248333	1.346874	386.109747	0.006248	0.006901
RS	60	4.535440	1.346874	332.561792	0.005382	0.005971
RS	61	4.841504	1.346874	282.426486	0.004570	0.005092
RS	62	5.167777	1.346874	236.267385	0.003824	0.004276
RS	63	5.515592	1.346874	829.159192	0.013418	0.015140
PA	4+25*2+4+6 0.172278828 0.050555094 5.515592131 12.439595946 0.634984277 0.489364015 0.629888439 1.024750931 1.529026009 1.919870814 2.129878284 2.162169847 2.053741620 1.858097722 1.625542707 1.399337861 1.208336589 1.068423691 0.983226511 0.946824593 0.949665597 0.982279812 1.035317613 1.098645208 1.161850457 1.216380055 1.257120768 1.282432127 1.293590688 1.291161966 1.346874192
//
IT	4901
RD	19
LK	-466238.332732
QD	-101.763136 -> -93.477171
RI	0.0066670059
TR	0.170956	0.050893
MT	5.544436
MM	C_pi: 1.203163, n_recomb: 62709.802737
RS	0	0.000000	14.528603	27.684920	0.000441	0.000015
RS	1	0.006611	14.528603	29.506526	0.000471	0.000114
RS	2	0.013660	14.528603	31.447372	0.000501	0.000246
RS	3	0.021174	14.528603	33.515180	0.000534	0.000354
RS	4	0.029186	0.648484	795.214754	0.012681	0.008549
RS	5	0.037726	0.648484	836.520819	0.013340	0.009798
RS	6	0.046832	0.490190	1160.306367	0.018503	0.014033
RS	7	0.056540	0.490190	1212.279669	0.019332	0.015243
RS	8	0.066889	0.626754	991.703571	0.015814	0.012771
RS	9	0.077923	0.626754	1038.516970	0.016561	0.013613
RS	10	0.089686	1.024251	667.273737	0.010641	0.008837
RS	11	0.102227	1.024251	702.679774	0.011205	0.009313
RS	12	0.115597	1.537255	493.769450	0.007874	0.006605
RS	13	0.129851	1.537255	521.590996	0.008318	0.007041
RS	14	0.145047	1.936352	437.627170	0.006979	0.006010
RS	15	0.161248	1.936352	462.741444	0.007379	0.006459
RS	16	0.178520	2.152853	440.061813	0.007017	0.006255
RS	17	0.196934	2.152853	465.252897	0.007419	0.006712
RS	18	0.216565	2.189850	483.348261	0.007708	0.007083
RS	19	0.237494	2.189850	510.520790	0.008141	0.007574
RS	20	0.259807	2.083364	566.275409	0.009030	0.008509
RS	21	0.283596	2.083364	597.005538	0.009520	0.009062
RS	22	0.308956	1.886317	694.168192	0.011070	0.010646
RS	23	0.335994	1.886317	729.699377	0.011636	0.011295
RS	24	0.364819	1.649395	875.389882	0.013959	0.013672
RS	25	0.395550	1.649395	916.207968	0.014610	0.014447
RS	26	0.428313	1.417473	1112.543060	0.017741	0.017684
RS	27	0.463241	1.417473	1157.338524	0.018455	0.018575
RS	28	0.500479	1.221009	1392.263050	0.022202	0.022505
RS	29	0.540179	1.221009	1436.768856	0.022911	0.023438
RS	30	0.582504	1.076834	1673.476730	0.026686	0.027460
RS	31	0.627627	1.076834	1710.544693	0.027277	0.028277
RS	32	0.675733	0.988899	1894.631090	0.030213	0.031445
RS	33	0.727019	0.988899	1917.084753	0.030571	0.031966
RS	34	0.781696	0.951185	2007.436213	0.032012	0.033540
RS	35	0.839988	0.951185	2011.919853	0.032083	0.033676
RS	36	0.902135	0.953916	2002.639716	0.031935	0.033536
RS	37	0.968389	0.953916	1990.648556	0.031744	0.033323
RS	38	1.039024	0.987408	1905.297247	0.030383	0.031881
RS	39	1.114329	0.987408	1881.045904	0.029996	0.031423
RS	40	1.194613	1.042085	1754.675512	0.027981	0.029293
RS	41	1.280205	1.042085	1722.314837	0.027465	0.028696
RS	42	1.371455	1.107493	1586.339903	0.025297	0.026423
RS	43	1.468738	1.107493	1548.383270	0.024691	0.025755
RS	44	1.572453	1.172813	1422.741788	0.022688	0.023678
RS	45	1.683025	1.172813	1379.946713	0.022005	0.022962
RS	46	1.800908	1.229108	1272.235651	0.020288	0.021205
RS	47	1.926584	1.229108	1224.302335	0.019523	0.020434
RS	48	2.060568	1.271030	1133.749652	0.018079	0.018974
RS	49	2.203411	1.271030	1080.122763	0.017224	0.018127
RS	50	2.355698	1.296878	1002.290987	0.015983	0.016882
RS	51	2.518054	1.296878	942.777742	0.015034	0.015942
RS	52	2.691143	1.308028	872.496013	0.013913	0.014816
RS	53	2.875675	1.308028	807.759108	0.012881	0.013780
RS	54	3.072408	1.305016	742.446061	0.011839	0.012722
RS	55	3.282147	1.305016	673.956782	0.010747	0.011607
RS	56	3.505753	1.305016	605.304631	0.009652	0.010477
RS	57	3.744143	1.305016	537.506870	0.008571	0.009351
RS	58	3.998293	1.362997	453.430961	0.007231	0.007937
RS	59	4.269246	1.362997	396.285494	0.006319	0.006969
RS	60	4.558113	1.362997	341.811019	0.005451	0.006037
RS	61	4.866078	1.362997	290.713522	0.004636	0.005156
RS	62	5.194403	1.362997	243.579571	0.003884	0.004336
RS	63	5.544436	1.362997	860.684463	0.013725	0.015458
PA	4+25*2+4+6 0.170956312 0.050893441 5.544435772 14.528602590 0.648483906 0.490190296 0.626754243 1.024251297 1.537255321 1.936351943 2.152853303 2.189850214 2.083363986 1.886317142 1.649394674 1.417473220 1.221008511 1.076834434 0.988898524 0.951185223 0.953915914 0.987407953 1.042084950 1.107492930 1.172813275 1.229108489 1.271030367 1.296878469 1.308028260 1.305016478 1.362996575
//
IT	4040
RD	20
LK	-466221.972963
QD	-98.183178 -> -90.366195
RI	0.0062526739
TR	0.169690	0.051225
MT	5.572016
MM	C_pi: 1.213039, n_recomb: 63608.407233
RS	0	0.000000	16.928960	24.120209	0.000379	0.000013
RS	1	0.006620	16.928960	25.710989	0.000404	0.000099
RS	2	0.013677	16.928960	27.406269	0.000431	0.000213
RS	3	0.021202	16.928960	29.212855	0.000459	0.000307
RS	4	0.029226	0.662208	791.104385	0.012437	0.008449
RS	5	0.037780	0.662208	832.479819	0.013088	0.009666
RS	6	0.046900	0.491342	1176.634002	0.018498	0.014093
RS	7	0.056625	0.491342	1229.451358	0.019328	0.015291
RS	8	0.066992	0.623953	1012.669680	0.015920	0.012889
RS	9	0.078047	0.623953	1060.433913	0.016671	0.013737
RS	10	0.089833	1.023755	678.642516	0.010669	0.008879
RS	11	0.102399	1.023755	714.686063	0.011236	0.009361
RS	12	0.115797	1.544807	499.547135	0.007853	0.006601
RS	13	0.130082	1.544807	527.750328	0.008297	0.007039
RS	14	0.145312	1.951411	441.587704	0.006942	0.005991
RS	15	0.161551	1.951411	466.988789	0.007342	0.006439
RS	16	0.178865	2.173927	443.276743	0.006969	0.006224
RS	17	0.197325	2.173927	468.719935	0.007369	0.006680
RS	18	0.217006	2.215596	486.079415	0.007642	0.007036
RS	19	0.237991	2.215596	513.493240	0.008073	0.007523
RS	20	0.260365	2.111387	568.727627	0.008941	0.008438
RS	21	0.284219	2.111387	599.714750	0.009428	0.008986
RS	22	0.309653	1.913402	696.852782	0.010955	0.010547
RS	23	0.336771	1.913402	732.704466	0.011519	0.011189
RS	24	0.365683	1.672549	879.510296	0.013827	0.013548
RS	25	0.396509	1.672549	920.789060	0.014476	0.014314
RS	26	0.429376	1.435225	1120.119163	0.017610	0.017549
RS	27	0.464419	1.435225	1165.590198	0.018324	0.018432
RS	28	0.501782	1.233498	1405.817935	0.022101	0.022384
RS	29	0.541617	1.233498	1451.210543	0.022815	0.023311
RS	30	0.584090	1.085178	1694.951898	0.026647	0.027382
RS	31	0.629374	1.085178	1732.957363	0.027244	0.028198
RS	32	0.677656	0.994555	1923.772480	0.030244	0.031426
RS	33	0.729133	0.994555	1946.950413	0.030608	0.031950
RS	34	0.784019	0.955536	2041.373781	0.032093	0.033567
RS	35	0.842537	0.955536	2046.206647	0.032169	0.033708
RS	36	0.904930	0.958126	2037.351341	0.032030	0.033579
RS	37	0.971452	0.958126	2025.392979	0.031842	0.033373
RS	38	1.042378	0.992439	1937.509956	0.030460	0.031913
RS	39	1.117999	0.992439	1913.164123	0.030077	0.031464
RS	40	1.198626	1.048683	1782.822785	0.028028	0.029304
RS	41	1.284590	1.048683	1750.404992	0.027518	0.028718
RS	42	1.376244	1.116091	1610.445682	0.025318	0.026415
RS	43	1.473966	1.116091	1572.530532	0.024722	0.025761
RS	44	1.578157	1.183448	1443.724282	0.022697	0.023664
RS	45	1.689244	1.183448	1401.038295	0.022026	0.022964
RS	46	1.807685	1.241440	1291.205976	0.020299	0.021198
RS	47	1.933967	1.241440	1243.368809	0.019547	0.020442
RS	48	2.068607	1.284484	1151.585488	0.018104	0.018985
RS	49	2.212161	1.284484	1097.944489	0.017261	0.018151
RS	50	2.365217	1.310828	1019.465395	0.016027	0.016914
RS	51	2.528405	1.310828	959.734218	0.015088	0.015986
RS	52	2.702395	1.321945	889.059578	0.013977	0.014871
RS	53	2.887902	1.321945	823.829065	0.012952	0.013843
RS	54	3.085690	1.318342	758.221739	0.011920	0.012796
RS	55	3.296570	1.318342	688.904183	0.010830	0.011684
RS	56	3.521410	1.318342	619.318569	0.009736	0.010556
RS	57	3.761134	1.318342	550.498451	0.008654	0.009430
RS	58	4.016726	1.378529	464.372585	0.007300	0.008003
RS	59	4.289237	1.378529	406.370084	0.006389	0.007035
RS	60	4.579787	1.378529	350.982016	0.005518	0.006103
RS	61	4.889571	1.378529	298.935609	0.004700	0.005219
RS	62	5.219862	1.378529	250.839867	0.003944	0.004395
RS	63	5.572016	1.378529	892.141394	0.014026	0.015771
PA	4+25*2+4+6 0.169689813 0.051224892 5.572015821 16.928959746 0.662208380 0.491342172 0.623953330 1.023755081 1.544806897 1.951411367 2.173926536 2.215596057 2.111386528 1.913401866 1.672549019 1.435225160 1.233498342 1.085177628 0.994555161 0.955535775 0.958126122 0.992439272 1.048682853 1.116091353 1.183447801 1.241439709 1.284484009 1.310828488 1.321944622 1.318341989 1.378528622
//
IT	4512
RD	21
LK	-466206.536300
QD	-94.808095 -> -87.426149
RI	0.0058831050
TR	0.168475	0.051549
MT	5.598466
MM	C_pi: 1.222630, n_recomb: 64489.413867
RS	0	0.000000	19.679615	21.052809	0.000326	0.000011
RS	1	0.006627	19.679615	22.444232	0.000348	0.000086
RS	2	0.013694	19.679615	23.927345	0.000371	0.000185
RS	3	0.021229	19.679615	25.508151	0.000396	0.000266
RS	4	0.029264	0.676061	786.745752	0.012200	0.008349
RS	5	0.037831	0.676061	828.165745	0.012842	0.009535
RS	6	0.046965	0.492762	1191.839282	0.018481	0.014145
RS	7	0.056705	0.492762	1245.464652	0.019313	0.015330
RS	8	0.067091	0.621443	1033.017920	0.016018	0.013002
RS	9	0.078165	0.621443	1081.708261	0.016773	0.013856
RS	10	0.089973	1.023265	689.806591	0.010696	0.008921
RS	11	0.102563	1.023265	726.476184	0.011265	0.009407
RS	12	0.115988	1.551765	505.305619	0.007835	0.006600
RS	13	0.130303	1.551765	533.887170	0.008279	0.007038
RS	14	0.145566	1.965218	445.630646	0.006910	0.005974
RS	15	0.161841	1.965218	471.320181	0.007308	0.006422
RS	16	0.179194	2.193296	446.631182	0.006926	0.006197
RS	17	0.197698	2.193296	472.330475	0.007324	0.006652
RS	18	0.217428	2.239561	488.971141	0.007582	0.006993
RS	19	0.238465	2.239561	516.630013	0.008011	0.007478
RS	20	0.260897	2.137916	571.313859	0.008859	0.008373
RS	21	0.284816	2.137916	602.558237	0.009344	0.008916
RS	22	0.310319	1.939437	699.586954	0.010848	0.010455
RS	23	0.337513	1.939437	735.752640	0.011409	0.011090
RS	24	0.366509	1.695052	883.527893	0.013700	0.013430
RS	25	0.397427	1.695052	925.252070	0.014347	0.014187
RS	26	0.430394	1.452614	1127.365180	0.017481	0.017417
RS	27	0.465546	1.452614	1173.489174	0.018197	0.018292
RS	28	0.503027	1.245812	1418.767618	0.022000	0.022264
RS	29	0.542993	1.245812	1465.024289	0.022717	0.023186
RS	30	0.585607	1.093451	1715.580384	0.026603	0.027302
RS	31	0.631045	1.093451	1754.511183	0.027206	0.028117
RS	32	0.679495	1.000190	1951.944483	0.030268	0.031402
RS	33	0.731156	1.000190	1975.850824	0.030638	0.031929
RS	34	0.786241	0.959871	2074.354910	0.032166	0.033589
RS	35	0.844977	0.959871	2079.554302	0.032246	0.033735
RS	36	0.907605	0.962292	2071.215550	0.032117	0.033618
RS	37	0.974384	0.962292	2059.312863	0.031933	0.033418
RS	38	1.045588	0.997378	1969.011220	0.030532	0.031943
RS	39	1.121512	0.997378	1944.593798	0.030154	0.031503
RS	40	1.202468	1.055122	1810.398865	0.028073	0.029313
RS	41	1.288789	1.055122	1777.942591	0.027570	0.028738
RS	42	1.380830	1.124456	1634.102573	0.025339	0.026408
RS	43	1.478972	1.124456	1596.241402	0.024752	0.025767
RS	44	1.583618	1.193778	1464.350615	0.022707	0.023652
RS	45	1.695200	1.193778	1421.780741	0.022047	0.022966
RS	46	1.814177	1.253402	1309.887767	0.020312	0.021194
RS	47	1.941038	1.253402	1262.150042	0.019571	0.020452
RS	48	2.076308	1.297517	1169.177486	0.018130	0.018996
RS	49	2.220542	1.297517	1115.524718	0.017298	0.018176
RS	50	2.374336	1.324322	1036.426341	0.016071	0.016947
RS	51	2.538322	1.324322	976.481161	0.015142	0.016029
RS	52	2.713177	1.335385	905.433465	0.014040	0.014925
RS	53	2.899620	1.335385	839.716636	0.013021	0.013905
RS	54	3.098419	1.331186	773.834313	0.011999	0.012869
RS	55	3.310394	1.331186	703.699174	0.010912	0.011760
RS	56	3.536417	1.331186	633.192615	0.009819	0.010634
RS	57	3.777420	1.331186	563.364063	0.008736	0.009508
RS	58	4.034396	1.393524	475.204290	0.007369	0.008067
RS	59	4.308403	1.393524	416.357836	0.006456	0.007100
RS	60	4.600569	1.393524	360.070007	0.005583	0.006167
RS	61	4.912098	1.393524	307.088703	0.004762	0.005280
RS	62	5.244275	1.393524	258.044818	0.004001	0.004453
RS	63	5.598466	1.393524	923.512865	0.014320	0.016078
PA	4+25*2+4+6 0.168474509 0.051549171 5.598465700 19.679615414 0.676060700 0.492762234 0.621443416 1.023265452 1.551765114 1.965218207 2.193295574 2.239561216 2.137916387 1.939436660 1.695052224 1.452614284 1.245811772 1.093450666 1.000189853 0.959870686 0.962292321 0.997377920 1.055121509 1.124456376 1.193778095 1.253402129 1.297517178 1.324321792 1.335384995 1.331186249 1.393523800
//
IT	4846
RD	22
LK	-466191.955957
QD	-91.621039 -> -84.643558
RI	0.0055515816
TR	0.167308	0.051866
MT	5.623845
MM	C_pi: 1.231947, n_recomb: 65353.148470
RS	0	0.000000	22.829557	18.404618	0.000282	0.000010
RS	1	0.006635	22.829557	19.623361	0.000300	0.000075
RS	2	0.013710	22.829557	20.922638	0.000320	0.000161
RS	3	0.021255	22.829557	22.307747	0.000341	0.000231
RS	4	0.029300	0.690004	782.206419	0.011969	0.008250
RS	5	0.037879	0.690004	823.649420	0.012603	0.009408
RS	6	0.047028	0.494397	1206.047671	0.018454	0.014188
RS	7	0.056783	0.494397	1260.447929	0.019287	0.015360
RS	8	0.067185	0.619189	1052.777784	0.016109	0.013110
RS	9	0.078278	0.619189	1102.370557	0.016868	0.013968
RS	10	0.090107	1.022778	700.771612	0.010723	0.008963
RS	11	0.102721	1.022778	738.056038	0.011293	0.009452
RS	12	0.116171	1.558209	511.027876	0.007819	0.006600
RS	13	0.130514	1.558209	539.983789	0.008263	0.007039
RS	14	0.145809	1.977864	449.743171	0.006882	0.005960
RS	15	0.162118	1.977864	475.722325	0.007279	0.006408
RS	16	0.179510	2.211073	450.108601	0.006887	0.006173
RS	17	0.198055	2.211073	476.067414	0.007285	0.006627
RS	18	0.217831	2.261884	491.997911	0.007528	0.006954
RS	19	0.238919	2.261884	519.904725	0.007955	0.007437
RS	20	0.261407	2.163057	574.010996	0.008783	0.008313
RS	21	0.285386	2.163057	605.512362	0.009265	0.008851
RS	22	0.310956	1.964478	702.358038	0.010747	0.010367
RS	23	0.338223	1.964478	738.831365	0.011305	0.010995
RS	24	0.367300	1.716925	887.447316	0.013579	0.013316
RS	25	0.398305	1.716925	929.602450	0.014224	0.014066
RS	26	0.431367	1.469658	1134.292838	0.017356	0.017289
RS	27	0.466624	1.469658	1181.047992	0.018072	0.018156
RS	28	0.504219	1.257946	1431.148679	0.021899	0.022145
RS	29	0.544309	1.257946	1478.247101	0.022619	0.023061
RS	30	0.587059	1.101645	1735.407007	0.026554	0.027220
RS	31	0.632646	1.101645	1775.250360	0.027164	0.028035
RS	32	0.681257	1.005794	1979.188618	0.030285	0.031374
RS	33	0.733093	1.005794	2003.826083	0.030662	0.031905
RS	34	0.788369	0.964178	2106.423540	0.032231	0.033606
RS	35	0.847312	0.964178	2112.004378	0.032317	0.033758
RS	36	0.910167	0.966408	2104.262318	0.032198	0.033653
RS	37	0.977191	0.966408	2092.435975	0.032017	0.033460
RS	38	1.048663	1.002219	1999.825925	0.030600	0.031971
RS	39	1.124877	1.002219	1975.357417	0.030226	0.031539
RS	40	1.206148	1.061400	1837.420569	0.028115	0.029323
RS	41	1.292811	1.061400	1804.942341	0.027618	0.028758
RS	42	1.385224	1.132595	1657.314677	0.025359	0.026402
RS	43	1.483768	1.132595	1619.518996	0.024781	0.025773
RS	44	1.588852	1.203814	1484.622077	0.022717	0.023642
RS	45	1.700907	1.203814	1442.174692	0.022067	0.022969
RS	46	1.820397	1.265012	1328.276679	0.020325	0.021190
RS	47	1.947816	1.265012	1280.641840	0.019596	0.020461
RS	48	2.083689	1.310151	1186.518579	0.018155	0.019009
RS	49	2.228577	1.310151	1132.857078	0.017334	0.018201
RS	50	2.383078	1.337382	1053.167085	0.016115	0.016980
RS	51	2.547830	1.337382	993.012625	0.015195	0.016072
RS	52	2.723514	1.348374	921.612051	0.014102	0.014978
RS	53	2.910854	1.348374	855.416880	0.013089	0.013965
RS	54	3.110625	1.343578	789.277265	0.012077	0.012941
RS	55	3.323650	1.343578	718.336221	0.010992	0.011834
RS	56	3.550810	1.343578	646.922084	0.009899	0.010710
RS	57	3.793041	1.343578	576.099746	0.008815	0.009583
RS	58	4.051345	1.408013	485.923158	0.007435	0.008130
RS	59	4.326787	1.408013	426.246298	0.006522	0.007164
[truncated: 10,014,610 more chars]
