# Supplementary material for: Recent speciation associated with range expansion and a shift to self-fertilization in North American Arabidopsis
Source: Nat Commun. 2022 Dec 8;13:7564. doi: 10.1038/s41467-022-35368-1 (PMC9732334; doi:10.1038/s41467-022-35368-1)
Supplement: Supplementary file 5 — Source Data [file 41467_2022_35368_MOESM5_ESM.zip › Source Data/SuppFig16-7_lyrNY6_04.psmc]

CC
CC	Brief Description of the file format:
CC	  CC  comments
CC	  MM  useful-messages
CC	  RD  round-of-iterations
CC	  LL  \log[P(sequence)]
CC	  QD  Q-before-opt Q-after-opt
CC	  TR  \theta_0 \rho_0
CC	  RS  k t_k \lambda_k \pi_k \sum_{l\not=k}A_{kl} A_{kk}
CC	  DC  begin end best-k t_k+\Delta_k max-prob
CC
MM	Version: 0.6.5-r67
MM	pattern:4+25*2+4+6, n:63, n_free_lambdas:28
MM	n_iterations:25, skip:1, max_t:5, theta/rho:5
MM	is_decoding:0
MM	n_seqs:12, sum_L:1017279, sum_n:159700
RD	0
LK	0.000000
QD	0.000000 -> 0.000000
RI	inf
TR	0.170773	0.034155
MT	5.000000
MM	C_pi: 1.000000, n_recomb: 34161.450339
RS	0	0.000000	1.000000	215.617921	0.006312	0.000000
RS	1	0.006440	1.000000	228.008839	0.006674	0.000000
RS	2	0.013294	1.000000	241.010401	0.007055	0.000000
RS	3	0.020590	1.000000	254.639276	0.007454	0.000000
RS	4	0.028356	1.000000	268.910634	0.007872	0.000000
RS	5	0.036622	1.000000	283.837786	0.008309	0.000000
RS	6	0.045421	1.000000	299.431787	0.008765	0.000000
RS	7	0.054785	1.000000	315.700992	0.009241	0.000000
RS	8	0.064753	1.000000	332.650567	0.009738	0.000000
RS	9	0.075363	1.000000	350.281946	0.010254	0.000000
RS	10	0.086656	1.000000	368.592242	0.010790	0.000000
RS	11	0.098677	1.000000	387.573603	0.011345	0.000000
RS	12	0.111471	1.000000	407.212517	0.011920	0.000000
RS	13	0.125090	1.000000	427.489066	0.012514	0.000000
RS	14	0.139585	1.000000	448.376135	0.013125	0.000000
RS	15	0.155014	1.000000	469.838571	0.013753	0.000000
RS	16	0.171437	1.000000	491.832315	0.014397	0.000000
RS	17	0.188917	1.000000	514.303493	0.015055	0.000000
RS	18	0.207523	1.000000	537.187505	0.015725	0.000000
RS	19	0.227327	1.000000	560.408101	0.016405	0.000000
RS	20	0.248406	1.000000	583.876482	0.017092	0.000000
RS	21	0.270843	1.000000	607.490445	0.017783	0.000000
RS	22	0.294725	1.000000	631.133588	0.018475	0.000000
RS	23	0.320144	1.000000	654.674631	0.019164	0.000000
RS	24	0.347201	1.000000	677.966867	0.019846	0.000000
RS	25	0.376000	1.000000	700.847811	0.020516	0.000000
RS	26	0.406654	1.000000	723.139070	0.021168	0.000000
RS	27	0.439282	1.000000	744.646523	0.021798	0.000000
RS	28	0.474011	1.000000	765.160828	0.022398	0.000000
RS	29	0.510976	1.000000	784.458364	0.022963	0.000000
RS	30	0.550322	1.000000	802.302635	0.023486	0.000000
RS	31	0.592202	1.000000	818.446225	0.023958	0.000000
RS	32	0.636779	1.000000	832.633346	0.024373	0.000000
RS	33	0.684227	1.000000	844.603058	0.024724	0.000000
RS	34	0.734730	1.000000	854.093176	0.025002	0.000000
RS	35	0.788485	1.000000	860.844908	0.025199	0.000000
RS	36	0.845702	1.000000	864.608232	0.025309	0.000000
RS	37	0.906604	1.000000	865.147965	0.025325	0.000000
RS	38	0.971428	1.000000	862.250490	0.025240	0.000000
RS	39	1.040426	1.000000	855.731018	0.025050	0.000000
RS	40	1.113868	1.000000	845.441246	0.024748	0.000000
RS	41	1.192040	1.000000	831.277187	0.024334	0.000000
RS	42	1.275245	1.000000	813.186934	0.023804	0.000000
RS	43	1.363809	1.000000	791.178011	0.023160	0.000000
RS	44	1.458076	1.000000	765.323951	0.022403	0.000000
RS	45	1.558414	1.000000	735.769683	0.021538	0.000000
RS	46	1.665214	1.000000	702.735273	0.020571	0.000000
RS	47	1.778891	1.000000	666.517573	0.019511	0.000000
RS	48	1.899889	1.000000	627.489338	0.018368	0.000000
RS	49	2.028679	1.000000	586.095443	0.017157	0.000000
RS	50	2.165763	1.000000	542.845913	0.015891	0.000000
RS	51	2.311675	1.000000	498.305632	0.014587	0.000000
RS	52	2.466983	1.000000	453.080780	0.013263	0.000000
RS	53	2.632293	1.000000	407.802249	0.011937	0.000000
RS	54	2.808249	1.000000	363.106556	0.010629	0.000000
RS	55	2.995536	1.000000	319.615018	0.009356	0.000000
RS	56	3.194884	1.000000	277.912176	0.008135	0.000000
RS	57	3.407070	1.000000	238.524672	0.006982	0.000000
RS	58	3.632920	1.000000	201.901902	0.005910	0.000000
RS	59	3.873315	1.000000	168.399776	0.004930	0.000000
RS	60	4.129191	1.000000	138.268840	0.004048	0.000000
RS	61	4.401545	1.000000	111.647771	0.003268	0.000000
RS	62	4.691438	1.000000	88.562879	0.002592	0.000000
RS	63	5.000000	1.000000	249.502179	0.007304	0.000000
PA	4+25*2+4+6 0.170773392 0.034154678 5.000000000 1.000000000 1.000000000 1.000000000 1.000000000 1.000000000 1.000000000 1.000000000 1.000000000 1.000000000 1.000000000 1.000000000 1.000000000 1.000000000 1.000000000 1.000000000 1.000000000 1.000000000 1.000000000 1.000000000 1.000000000 1.000000000 1.000000000 1.000000000 1.000000000 1.000000000 1.000000000 1.000000000 1.000000000
//
IT	4313
RD	1
LK	-402031.649954
QD	-442.671589 -> -338.147937
RI	0.0208705331
TR	0.169092	0.034846
MT	5.043831
MM	C_pi: 0.989970, n_recomb: 34497.211368
RS	0	0.000000	0.470572	461.988541	0.013392	0.002207
RS	1	0.006454	0.470572	484.949326	0.014058	0.009620
RS	2	0.013325	0.470572	508.590153	0.014743	0.011632
RS	3	0.020640	0.470572	532.869139	0.015447	0.013235
RS	4	0.028426	0.562116	467.571888	0.013554	0.013405
RS	5	0.036715	0.562116	490.304703	0.014213	0.012799
RS	6	0.045539	0.685027	422.112934	0.012236	0.012195
RS	7	0.054933	0.685027	443.116739	0.012845	0.011587
RS	8	0.064933	0.808229	394.368224	0.011432	0.011081
RS	9	0.075578	0.808229	414.232250	0.012008	0.010723
RS	10	0.086910	0.920860	381.897337	0.011070	0.010456
RS	11	0.098974	0.920860	401.172609	0.011629	0.010221
RS	12	0.111816	1.019411	380.626027	0.011034	0.010004
RS	13	0.125488	1.019411	399.720532	0.011587	0.009826
RS	14	0.140041	1.096731	390.044841	0.011307	0.009713
RS	15	0.155534	1.096731	409.322760	0.011865	0.009684
RS	16	0.172027	1.147774	410.217540	0.011891	0.009751
RS	17	0.189585	1.147774	429.988593	0.012464	0.009927
RS	18	0.208276	1.172535	440.834554	0.012779	0.010223
RS	19	0.228173	1.172535	461.303632	0.013372	0.010647
RS	20	0.249354	1.175198	481.106658	0.013946	0.011202
RS	21	0.271902	1.175198	502.318427	0.014561	0.011886
RS	22	0.295906	1.161766	529.798754	0.015358	0.012701
RS	23	0.321459	1.161766	551.586004	0.015989	0.013651
RS	24	0.348661	1.138048	585.245184	0.016965	0.014736
RS	25	0.377619	1.138048	607.183455	0.017601	0.015951
RS	26	0.408447	1.109552	644.811996	0.018692	0.017280
RS	27	0.441263	1.109552	666.182641	0.019311	0.018694
RS	28	0.476198	1.081254	704.603651	0.020425	0.020151
RS	29	0.513388	1.081254	724.401309	0.020999	0.021603
RS	30	0.552978	1.056818	759.923657	0.022029	0.023000
RS	31	0.595123	1.056818	776.934529	0.022522	0.024294
RS	32	0.639989	1.038154	806.175266	0.023369	0.025442
RS	33	0.687750	1.038154	819.108455	0.023744	0.026412
RS	34	0.738594	1.025616	839.626655	0.024339	0.027179
RS	35	0.792719	1.025616	847.254775	0.024560	0.027730
RS	36	0.850338	1.018486	857.791453	0.024866	0.028063
RS	37	0.911676	1.018486	859.064537	0.024902	0.028184
RS	38	0.976973	1.015490	859.398154	0.024912	0.028102
RS	39	1.046484	1.015490	853.521744	0.024742	0.027834
RS	40	1.120482	1.015238	844.097911	0.024469	0.027398
RS	41	1.199255	1.015238	830.592142	0.024077	0.026811
RS	42	1.283113	1.016520	812.182262	0.023543	0.026090
RS	43	1.372384	1.016520	790.943098	0.022928	0.025251
RS	44	1.467416	1.018424	764.483135	0.022161	0.024308
RS	45	1.568582	1.018424	735.851321	0.021331	0.023275
RS	46	1.676278	1.020345	702.450967	0.020363	0.022161
RS	47	1.790925	1.020345	667.274710	0.019343	0.020979
RS	48	1.912971	1.021966	628.280561	0.018213	0.019738
RS	49	2.042894	1.021966	587.949978	0.017043	0.018447
RS	50	2.181204	1.023236	545.020492	0.015799	0.017116
RS	51	2.328440	1.023236	501.442378	0.014536	0.015757
RS	52	2.485179	1.024261	456.604416	0.013236	0.014383
RS	53	2.652035	1.024261	412.078218	0.011945	0.013009
RS	54	2.829660	1.025509	367.543536	0.010654	0.011652
RS	55	3.018749	1.025509	324.557975	0.009408	0.010329
RS	56	3.220043	1.025509	283.163105	0.008208	0.009057
RS	57	3.434329	1.025509	243.895557	0.007070	0.007848
RS	58	3.662446	1.034374	205.645770	0.005961	0.006716
RS	59	3.905286	1.034374	172.558951	0.005002	0.005670
RS	60	4.163800	1.034374	142.588940	0.004133	0.004719
RS	61	4.438999	1.034374	115.913646	0.003360	0.003866
RS	62	4.731961	1.034374	92.603131	0.002684	0.003114
RS	63	5.043831	1.034374	268.219540	0.007775	0.009274
PA	4+25*2+4+6 0.169091677 0.034845670 5.043830872 0.470571518 0.562115669 0.685027122 0.808229446 0.920860291 1.019410610 1.096730709 1.147773743 1.172534943 1.175197840 1.161766052 1.138047695 1.109551907 1.081253529 1.056818008 1.038154125 1.025615692 1.018486023 1.015490055 1.015238285 1.016519547 1.018424034 1.020344734 1.021965981 1.023236275 1.024260998 1.025508881 1.034373581
//
IT	3894
RD	2
LK	-401851.609598
QD	-363.614613 -> -306.252098
RI	0.0327553896
TR	0.167294	0.035586
MT	5.076463
MM	C_pi: 0.981519, n_recomb: 34922.037075
RS	0	0.000000	0.349425	629.228869	0.018018	0.002431
RS	1	0.006465	0.349425	657.314049	0.018822	0.010411
RS	2	0.013348	0.349425	685.810856	0.019638	0.013223
RS	3	0.020676	0.349425	714.609062	0.020463	0.015523
RS	4	0.028478	0.426754	610.150823	0.017472	0.014041
RS	5	0.036784	0.426754	636.773684	0.018234	0.014604
RS	6	0.045627	0.565694	502.044345	0.014376	0.012318
RS	7	0.055042	0.565694	525.488344	0.015047	0.012541
RS	8	0.065065	0.724116	430.104051	0.012316	0.010815
RS	9	0.075736	0.724116	451.085381	0.012917	0.011036
RS	10	0.087098	0.887199	386.344663	0.011063	0.009882
RS	11	0.099194	0.887199	405.663627	0.011616	0.010050
RS	12	0.112072	1.045908	361.413196	0.010349	0.009203
RS	13	0.125782	1.045908	379.702420	0.010873	0.009325
RS	14	0.140379	1.181137	353.241326	0.010115	0.008803
RS	15	0.155919	1.181137	371.110790	0.010627	0.008981
RS	16	0.172465	1.275277	360.990963	0.010337	0.008807
RS	17	0.190079	1.275277	379.010342	0.010853	0.009107
RS	18	0.208833	1.321325	383.820133	0.010991	0.009293
RS	19	0.228799	1.321325	402.456716	0.011524	0.009768
RS	20	0.250056	1.324034	420.727459	0.012048	0.010318
RS	21	0.272687	1.324034	440.275893	0.012607	0.010991
RS	22	0.296781	1.294782	470.514576	0.013473	0.011902
RS	23	0.322433	1.294782	491.023240	0.014061	0.012792
RS	24	0.349744	1.245803	531.650245	0.015224	0.014077
RS	25	0.378820	1.245803	552.841766	0.015831	0.015200
RS	26	0.409775	1.188896	601.098809	0.017213	0.016833
RS	27	0.442732	1.188896	622.282059	0.017819	0.018138
RS	28	0.477820	1.134264	673.511827	0.019286	0.019973
RS	29	0.515176	1.134264	693.560590	0.019860	0.021310
RS	30	0.554947	1.088752	741.884789	0.021244	0.023099
RS	31	0.597289	1.088752	759.355381	0.021744	0.024279
RS	32	0.642369	1.055350	799.245441	0.022887	0.025760
RS	33	0.690363	1.055350	812.608177	0.023269	0.026619
RS	34	0.741461	1.034041	840.269545	0.024061	0.027609
RS	35	0.795861	1.034041	848.151100	0.024287	0.028059
RS	36	0.853778	1.022989	862.103346	0.024687	0.028495
RS	37	0.915440	1.022989	863.445410	0.024725	0.028527
RS	38	0.981088	1.019537	864.198282	0.024747	0.028453
RS	39	1.050981	1.019537	858.309485	0.024578	0.028119
RS	40	1.125392	1.020969	847.495419	0.024268	0.027635
RS	41	1.204614	1.020969	834.043603	0.023883	0.027005
RS	42	1.288957	1.024982	813.583227	0.023297	0.026220
RS	43	1.378753	1.024982	792.589956	0.022696	0.025361
RS	44	1.474354	1.029877	764.247471	0.021884	0.024362
RS	45	1.576136	1.029877	736.113771	0.021079	0.023326
RS	46	1.684499	1.034530	701.444661	0.020086	0.022176
RS	47	1.799867	1.034530	666.997407	0.019100	0.021006
RS	48	1.922693	1.038377	627.436724	0.017967	0.019748
RS	49	2.053460	1.038377	587.976037	0.016837	0.018475
RS	50	2.192682	1.041365	545.011019	0.015607	0.017143
RS	51	2.340904	1.041365	502.320948	0.014384	0.015804
RS	52	2.498708	1.043741	457.716005	0.013107	0.014435
RS	53	2.666715	1.043741	413.977328	0.011854	0.013081
RS	54	2.845583	1.046567	369.579313	0.010583	0.011726
RS	55	3.036015	1.046567	327.231250	0.009370	0.010418
RS	56	3.238758	1.046567	286.303136	0.008198	0.009156
RS	57	3.454609	1.046567	247.335864	0.007083	0.007954
RS	58	3.684415	1.065030	207.555190	0.005943	0.006772
RS	59	3.929077	1.065030	175.103493	0.005014	0.005745
RS	60	4.189558	1.065030	145.520276	0.004167	0.004804
RS	61	4.466878	1.065030	119.013841	0.003408	0.003956
RS	62	4.762126	1.065030	95.690142	0.002740	0.003205
RS	63	5.076463	1.065030	284.329932	0.008142	0.009770
PA	4+25*2+4+6 0.167294250 0.035586066 5.076463078 0.349425076 0.426753982 0.565694051 0.724116472 0.887198854 1.045907532 1.181136769 1.275277402 1.321324825 1.324034236 1.294781671 1.245803287 1.188896313 1.134263593 1.088752059 1.055349503 1.034041074 1.022988988 1.019537194 1.020969100 1.024982173 1.029876953 1.034530244 1.038376678 1.041365322 1.043741303 1.046567208 1.065029721
//
IT	4896
RD	3
LK	-401747.300328
QD	-328.615676 -> -288.012511
RI	0.0395160260
TR	0.165188	0.036256
MT	5.116837
MM	C_pi: 0.984305, n_recomb: 35667.232886
RS	0	0.000000	0.315373	712.501880	0.019976	0.002514
RS	1	0.006478	0.315373	742.831371	0.020827	0.010638
RS	2	0.013376	0.315373	773.395017	0.021684	0.013704
RS	3	0.020721	0.315373	804.046195	0.022543	0.016246
RS	4	0.028541	0.370376	712.063585	0.019964	0.014721
RS	5	0.036868	0.370376	740.913751	0.020773	0.015802
RS	6	0.045735	0.508617	562.495041	0.015771	0.012639
RS	7	0.055175	0.508617	587.670886	0.016476	0.013266
RS	8	0.065228	0.679594	460.153741	0.012901	0.010847
RS	9	0.075932	0.679594	482.157699	0.013518	0.011352
RS	10	0.087329	0.870427	394.810511	0.011069	0.009666
RS	11	0.099464	0.870427	414.473757	0.011621	0.010031
RS	12	0.112386	1.071259	353.741780	0.009918	0.008786
RS	13	0.126144	1.071259	371.792182	0.010424	0.009053
RS	14	0.140794	1.253626	333.990271	0.009364	0.008261
RS	15	0.156393	1.253626	351.189915	0.009846	0.008534
RS	16	0.173003	1.386305	333.886584	0.009361	0.008196
RS	17	0.190688	1.386305	350.980632	0.009840	0.008545
RS	18	0.209519	1.452196	352.031618	0.009870	0.008651
RS	19	0.229570	1.452196	369.669929	0.010364	0.009134
RS	20	0.250920	1.454450	387.246769	0.010857	0.009676
RS	21	0.273654	1.454450	405.905327	0.011380	0.010320
RS	22	0.297859	1.409319	438.516695	0.012295	0.011295
RS	23	0.323633	1.409319	458.411906	0.012852	0.012124
RS	24	0.351077	1.335709	504.728969	0.014151	0.013555
RS	25	0.380298	1.335709	525.710712	0.014739	0.014598
RS	26	0.411412	1.252072	582.827058	0.016341	0.016463
RS	27	0.444542	1.252072	604.234019	0.016941	0.017677
RS	28	0.479819	1.173765	666.400044	0.018684	0.019811
RS	29	0.517380	1.173765	686.993061	0.019261	0.021061
RS	30	0.557375	1.110300	746.367932	0.020926	0.023163
RS	31	0.599960	1.110300	764.473267	0.021433	0.024264
RS	32	0.645305	1.065166	813.403330	0.022805	0.026007
RS	33	0.693587	1.065166	827.247351	0.023193	0.026797
RS	34	0.744996	1.037588	860.541878	0.024127	0.027951
RS	35	0.799736	1.037588	868.606932	0.024353	0.028341
RS	36	0.858022	1.024496	884.547504	0.024800	0.028834
RS	37	0.920084	1.024496	885.779124	0.024835	0.028820
RS	38	0.986167	1.021917	885.646171	0.024831	0.028722
RS	39	1.056530	1.021917	879.470545	0.024658	0.028357
RS	40	1.131452	1.025945	866.117224	0.024283	0.027807
RS	41	1.211227	1.025945	852.358197	0.023898	0.027164
RS	42	1.296170	1.033316	828.851309	0.023238	0.026304
RS	43	1.386615	1.033316	807.657305	0.022644	0.025448
RS	44	1.482920	1.041636	776.549783	0.021772	0.024387
RS	45	1.585464	1.041636	748.382508	0.020982	0.023368
RS	46	1.694651	1.049329	711.625383	0.019952	0.022178
RS	47	1.810910	1.049329	677.297350	0.018989	0.021032
RS	48	1.934702	1.055617	636.377295	0.017842	0.019756
RS	49	2.066513	1.055617	597.116334	0.016741	0.018511
RS	50	2.206862	1.060476	553.335732	0.015514	0.017176
RS	51	2.356304	1.060476	510.831237	0.014322	0.015864
RS	52	2.515426	1.064311	465.698923	0.013057	0.014500
RS	53	2.684857	1.064311	422.048060	0.011833	0.013167
RS	54	2.865264	1.068849	377.048401	0.010571	0.011813
RS	55	3.057358	1.068849	334.682100	0.009383	0.010522
RS	56	3.261896	1.068849	293.594697	0.008231	0.009271
RS	57	3.479684	1.068849	254.338798	0.007131	0.008074
RS	58	3.711581	1.097471	212.351502	0.005954	0.006838
RS	59	3.958500	1.097471	180.065147	0.005048	0.005829
RS	60	4.221415	1.097471	150.451781	0.004218	0.004899
RS	61	4.501362	1.097471	123.749464	0.003470	0.004056
RS	62	4.799444	1.097471	100.098078	0.002806	0.003304
RS	63	5.116837	1.097471	304.751338	0.008544	0.010308
PA	4+25*2+4+6 0.165187788 0.036256065 5.116837037 0.315373304 0.370375615 0.508616772 0.679593960 0.870426638 1.071259351 1.253626388 1.386304844 1.452196280 1.454450048 1.409319406 1.335709073 1.252071623 1.173765097 1.110300467 1.065166008 1.037587721 1.024496166 1.021917279 1.025945416 1.033316331 1.041636441 1.049328825 1.055616838 1.060475622 1.064311023 1.068848941 1.097471098
//
IT	4359
RD	4
LK	-401670.333904
QD	-306.599350 -> -273.225661
RI	0.0413561904
TR	0.162830	0.036835
MT	5.167787
MM	C_pi: 0.995371, n_recomb: 36626.832086
RS	0	0.000000	0.310716	744.031074	0.020314	0.002528
RS	1	0.006495	0.310716	775.533954	0.021174	0.010619
RS	2	0.013411	0.310716	807.245220	0.022040	0.013664
RS	3	0.020776	0.310716	839.007379	0.022907	0.016178
RS	4	0.028620	0.342774	790.204589	0.021574	0.015342
RS	5	0.036974	0.342774	820.748293	0.022408	0.016649
RS	6	0.045870	0.476698	614.354289	0.016773	0.013021
RS	7	0.055343	0.476698	641.083018	0.017503	0.013860
RS	8	0.065432	0.651889	490.023527	0.013379	0.011009
RS	9	0.076176	0.651889	513.148865	0.014010	0.011671
RS	10	0.087618	0.859582	407.999923	0.011139	0.009621
RS	11	0.099803	0.859582	428.284342	0.011693	0.010098
RS	12	0.112779	1.092181	354.105289	0.009668	0.008563
RS	13	0.126598	1.092181	372.306507	0.010165	0.008909
RS	14	0.141315	1.314887	325.267546	0.008881	0.007914
RS	15	0.156987	1.314887	342.257546	0.009344	0.008235
RS	16	0.173677	1.483474	319.203763	0.008715	0.007769
RS	17	0.191452	1.483474	335.868745	0.009170	0.008138
RS	18	0.210380	1.569122	333.976228	0.009118	0.008178
RS	19	0.230538	1.569122	351.114505	0.009586	0.008652
RS	20	0.252005	1.571719	368.218737	0.010053	0.009181
RS	21	0.274866	1.571719	386.455557	0.010551	0.009792
RS	22	0.299212	1.511799	421.134621	0.011498	0.010807
RS	23	0.325139	1.511799	440.830836	0.012036	0.011583
RS	24	0.352750	1.415011	492.134206	0.013436	0.013120
RS	25	0.382154	1.415011	513.257561	0.014013	0.014095
RS	26	0.413468	1.306597	578.353060	0.015790	0.016140
RS	27	0.446815	1.306597	600.275959	0.016389	0.017282
RS	28	0.482329	1.206970	672.531190	0.018362	0.019656
RS	29	0.520148	1.206970	693.906949	0.018945	0.020840
RS	30	0.560424	1.127941	763.607781	0.020848	0.023200
RS	31	0.603316	1.127941	782.529063	0.021365	0.024246
RS	32	0.648993	1.073126	839.859719	0.022930	0.026204
RS	33	0.697637	1.073126	854.299512	0.023324	0.026950
RS	34	0.749440	1.040827	892.581858	0.024370	0.028231
RS	35	0.804607	1.040827	900.874721	0.024596	0.028588
RS	36	0.863358	1.026745	918.132752	0.025067	0.029112
RS	37	0.925923	1.026745	919.233897	0.025097	0.029075
RS	38	0.992553	1.025698	917.558043	0.025052	0.028936
RS	39	1.063509	1.025698	911.018768	0.024873	0.028561
RS	40	1.139074	1.032715	894.536022	0.024423	0.027936
RS	41	1.219547	1.032715	880.336854	0.024035	0.027296
RS	42	1.305245	1.043675	853.271953	0.023296	0.026358
RS	43	1.396510	1.043675	831.682018	0.022707	0.025518
RS	44	1.493702	1.055554	797.357145	0.021770	0.024396
RS	45	1.597206	1.055554	768.891099	0.020993	0.023401
RS	46	1.707432	1.066360	729.614059	0.019920	0.022173
RS	47	1.824816	1.066360	695.067979	0.018977	0.021056
RS	48	1.949825	1.075127	652.346977	0.017811	0.019765
RS	49	2.082952	1.075127	612.883716	0.016733	0.018550
RS	50	2.224725	1.081870	567.823026	0.015503	0.017213
RS	51	2.375706	1.081870	525.054300	0.014335	0.015929
RS	52	2.536492	1.087168	478.908743	0.013075	0.014570
RS	53	2.707721	1.087168	434.873140	0.011873	0.013259
RS	54	2.890070	1.093453	388.767332	0.010614	0.011905
RS	55	3.084262	1.093453	345.919541	0.009444	0.010630
RS	56	3.291066	1.093453	304.222432	0.008306	0.009390
RS	57	3.511300	1.093453	264.246296	0.007215	0.008199
RS	58	3.745839	1.132695	219.492613	0.005993	0.006907
RS	59	3.995609	1.132695	187.027735	0.005106	0.005915
RS	60	4.261601	1.132695	157.072901	0.004288	0.004995
RS	61	4.544868	1.132695	129.896368	0.003546	0.004157
RS	62	4.846531	1.132695	105.671544	0.002885	0.003404
RS	63	5.167787	1.132695	329.308900	0.008991	0.010862
PA	4+25*2+4+6 0.162830084 0.036835273 5.167786987 0.310715983 0.342773770 0.476698229 0.651889146 0.859582165 1.092181363 1.314887034 1.483474002 1.569122500 1.571718634 1.511799136 1.415011449 1.306596972 1.206969552 1.127940629 1.073125985 1.040827412 1.026745302 1.025698147 1.032715089 1.043675353 1.055553722 1.066360044 1.075127472 1.081869685 1.087168452 1.093452600 1.132694973
//
IT	5032
RD	5
LK	-401605.780415
QD	-289.310789 -> -260.040352
RI	0.0404887808
TR	0.160341	0.037337
MT	5.226765
MM	C_pi: 1.011165, n_recomb: 37695.066936
RS	0	0.000000	0.318711	748.460719	0.019856	0.002509
RS	1	0.006513	0.318711	780.663975	0.020710	0.010490
RS	2	0.013451	0.318711	813.141298	0.021572	0.013393
RS	3	0.020841	0.318711	845.738344	0.022436	0.015753
RS	4	0.028711	0.328006	853.706253	0.022648	0.015882
RS	5	0.037095	0.328006	885.773720	0.023498	0.017270
RS	6	0.046024	0.456921	661.310294	0.017544	0.013401
RS	7	0.055535	0.456921	689.533715	0.018292	0.014358
RS	8	0.065666	0.632554	520.314319	0.013803	0.011223
RS	9	0.076456	0.632554	544.642027	0.014449	0.011982
RS	10	0.087950	0.850866	424.400662	0.011259	0.009661
RS	11	0.100192	0.850866	445.482948	0.011818	0.010210
RS	12	0.113231	1.108404	359.300012	0.009532	0.008444
RS	13	0.127119	1.108404	377.884213	0.010025	0.008841
RS	14	0.141913	1.366571	322.514764	0.008556	0.007676
RS	15	0.157669	1.366571	339.558870	0.009008	0.008027
RS	16	0.174452	1.569306	311.346088	0.008260	0.007452
RS	17	0.192328	1.569306	327.860279	0.008698	0.007829
RS	18	0.211369	1.675201	323.317223	0.008577	0.007808
RS	19	0.231650	1.675201	340.230653	0.009026	0.008271
RS	20	0.253251	1.679465	356.844321	0.009467	0.008779
RS	21	0.276260	1.679465	374.913820	0.009946	0.009360
RS	22	0.300767	1.606240	411.342354	0.010912	0.010397
RS	23	0.326871	1.606240	431.059994	0.011435	0.011129
RS	24	0.354674	1.487831	486.800205	0.012914	0.012742
RS	25	0.384289	1.487831	508.248405	0.013483	0.013661
RS	26	0.415833	1.356374	580.679585	0.015405	0.015846
RS	27	0.449431	1.356374	603.271803	0.016004	0.016931
RS	28	0.485217	1.237252	685.047869	0.018173	0.019503
RS	29	0.523335	1.237252	707.339276	0.018765	0.020637
RS	30	0.563935	1.144346	786.943538	0.020877	0.023214
RS	31	0.607180	1.144346	806.794003	0.021403	0.024222
RS	32	0.653241	1.081205	872.189817	0.023138	0.026362
RS	33	0.702302	1.081205	887.312892	0.023539	0.027081
RS	34	0.754559	1.045119	930.257940	0.024679	0.028465
RS	35	0.810220	1.045119	938.837462	0.024906	0.028804
RS	36	0.869506	1.030610	957.063530	0.025390	0.029344
RS	37	0.932654	1.030610	958.068542	0.025416	0.029298
RS	38	0.999915	1.031387	954.511051	0.025322	0.029112
RS	39	1.071556	1.031387	947.622275	0.025139	0.028738
RS	40	1.147864	1.041520	927.721866	0.024611	0.028037
RS	41	1.229142	1.041520	913.074428	0.024223	0.027408
RS	42	1.315715	1.056103	882.230878	0.023404	0.026395
RS	43	1.407925	1.056103	860.205586	0.022820	0.025575
RS	44	1.506142	1.071525	822.489981	0.021820	0.024395
RS	45	1.610757	1.071525	793.644118	0.021054	0.023428
RS	46	1.722185	1.085405	751.689474	0.019941	0.022165
RS	47	1.840871	1.085405	716.796359	0.019016	0.021079
RS	48	1.967287	1.096597	672.105715	0.017830	0.019774
RS	49	2.101937	1.096597	632.263763	0.016773	0.018590
RS	50	2.245358	1.105163	585.726035	0.015539	0.017252
RS	51	2.398120	1.105163	542.477448	0.014391	0.015996
RS	52	2.560832	1.111872	495.091342	0.013134	0.014641
RS	53	2.734143	1.111872	450.430283	0.011949	0.013353
RS	54	2.918741	1.119874	402.959836	0.010690	0.011998
RS	55	3.115363	1.119874	359.384177	0.009534	0.010739
RS	56	3.324792	1.119874	316.834728	0.008405	0.009509
RS	57	3.547862	1.119874	275.902704	0.007319	0.008323
RS	58	3.785462	1.170097	228.012006	0.006049	0.006973
RS	59	4.038537	1.170097	195.186836	0.005178	0.005998
RS	60	4.308095	1.170097	164.724885	0.004370	0.005089
RS	61	4.595212	1.170097	136.924387	0.003632	0.004255
RS	62	4.901029	1.170097	111.991758	0.002971	0.003503
RS	63	5.226765	1.170097	356.869285	0.009467	0.011418
PA	4+25*2+4+6 0.160341234 0.037337420 5.226764979 0.318710580 0.328006309 0.456921347 0.632554239 0.850866052 1.108404185 1.366571453 1.569305534 1.675200811 1.679465365 1.606240446 1.487831013 1.356374272 1.237251673 1.144345947 1.081204805 1.045118963 1.030609638 1.031386765 1.041520354 1.056103496 1.071525302 1.085405166 1.096596678 1.105163406 1.111872072 1.119874486 1.170096650
//
IT	4547
RD	6
LK	-401548.656744
QD	-274.449509 -> -248.061458
RI	0.0384360404
TR	0.157824	0.037782
MT	5.290416
MM	C_pi: 1.029385, n_recomb: 38810.035212
RS	0	0.000000	0.332934	739.840598	0.019063	0.002474
RS	1	0.006533	0.332934	772.466271	0.019904	0.010315
RS	2	0.013494	0.332934	805.470458	0.020754	0.013031
RS	3	0.020909	0.332934	838.708638	0.021611	0.015192
RS	4	0.028808	0.319862	907.185795	0.023375	0.016340
RS	5	0.037224	0.319862	940.709528	0.024239	0.017733
RS	6	0.046190	0.443923	704.543619	0.018154	0.013752
RS	7	0.055741	0.443923	734.220605	0.018918	0.014778
RS	8	0.065916	0.618101	550.626887	0.014188	0.011452
RS	9	0.076756	0.618101	576.196454	0.014847	0.012276
RS	10	0.088304	0.843080	442.707402	0.011407	0.009746
RS	11	0.100607	0.843080	464.689469	0.011973	0.010347
RS	12	0.113714	1.120603	367.361608	0.009466	0.008385
RS	13	0.127677	1.120603	386.464887	0.009958	0.008818
RS	14	0.142552	1.410367	323.234672	0.008329	0.007507
RS	15	0.158399	1.410367	340.485768	0.008773	0.007877
RS	16	0.175282	1.645889	307.387954	0.007920	0.007205
RS	17	0.193267	1.645889	323.909906	0.008346	0.007586
RS	18	0.212427	1.772665	316.823488	0.008163	0.007507
RS	19	0.232840	1.772665	333.665747	0.008597	0.007959
RS	20	0.254586	1.780029	349.696223	0.009010	0.008442
RS	21	0.277753	1.780029	367.735654	0.009475	0.008998
RS	22	0.302433	1.695025	405.604082	0.010451	0.010043
RS	23	0.328726	1.695025	425.454949	0.010962	0.010738
RS	24	0.356736	1.556442	485.141703	0.012500	0.012404
RS	25	0.386577	1.556442	507.000090	0.013064	0.013278
RS	26	0.418367	1.403350	586.212833	0.015105	0.015574
RS	27	0.452235	1.403350	609.542411	0.015706	0.016613
RS	28	0.488315	1.266107	700.354641	0.018046	0.019348
RS	29	0.526752	1.266107	723.624630	0.018645	0.020445
RS	30	0.567701	1.160520	812.795410	0.020943	0.023207
RS	31	0.611325	1.160520	833.638041	0.021480	0.024190
RS	32	0.657799	1.089941	906.880928	0.023367	0.026487
RS	33	0.707310	1.089941	922.747397	0.023776	0.027190
RS	34	0.760055	1.050633	970.171254	0.024998	0.028662
RS	35	0.816247	1.050633	979.092435	0.025228	0.028992
RS	36	0.876109	1.035985	998.104037	0.025718	0.029541
RS	37	0.939883	1.035985	999.065036	0.025742	0.029494
RS	38	1.007823	1.038688	993.461060	0.025598	0.029259
RS	39	1.080203	1.038688	986.273877	0.025413	0.028892
RS	40	1.157311	1.051928	962.841158	0.024809	0.028117
RS	41	1.239457	1.051928	947.791287	0.024421	0.027504
RS	42	1.326970	1.070069	913.111235	0.023528	0.026419
RS	43	1.420201	1.070069	890.681523	0.022950	0.025623
RS	44	1.519522	1.088944	849.555276	0.021890	0.024389
RS	45	1.625333	1.088944	820.335180	0.021137	0.023451
RS	46	1.738058	1.105797	775.694038	0.019987	0.022157
RS	47	1.858146	1.105797	740.426954	0.019078	0.021102
RS	48	1.986081	1.119310	693.743570	0.017875	0.019785
RS	49	2.122375	1.119310	653.461982	0.016837	0.018631
RS	50	2.267573	1.129601	605.397470	0.015599	0.017294
RS	51	2.422258	1.129601	561.577669	0.014470	0.016064
RS	52	2.587049	1.137632	512.868347	0.013215	0.014715
RS	53	2.762606	1.137632	467.468517	0.012045	0.013447
RS	54	2.949633	1.147286	418.516940	0.010784	0.012092
RS	55	3.148880	1.147286	374.089987	0.009639	0.010847
RS	56	3.361145	1.147286	330.565593	0.008518	0.009627
RS	57	3.587278	1.147286	288.557340	0.007435	0.008445
RS	58	3.828185	1.208745	237.285679	0.006114	0.007037
RS	59	4.084832	1.208745	204.012953	0.005257	0.006079
RS	60	4.358246	1.208745	172.965069	0.004457	0.005180
RS	61	4.649524	1.208745	144.469323	0.003722	0.004351
RS	62	4.959833	1.208745	118.764203	0.003060	0.003598
RS	63	5.290416	1.208745	386.557470	0.009960	0.011970
PA	4+25*2+4+6 0.157824061 0.037782477 5.290415608 0.332933661 0.319861801 0.443923018 0.618101106 0.843079995 1.120602750 1.410367480 1.645888566 1.772664750 1.780028979 1.695025328 1.556442047 1.403350446 1.266106987 1.160520052 1.089941397 1.050633223 1.035985423 1.038687588 1.051927849 1.070068659 1.088944373 1.105797089 1.119310323 1.129600924 1.137632021 1.147285793 1.208745191
//
IT	4371
RD	7
LK	-401496.940427
QD	-261.228099 -> -237.121841
RI	0.0359990718
TR	0.155347	0.038187
MT	5.356030
MM	C_pi: 1.048699, n_recomb: 39939.250001
RS	0	0.000000	0.350385	725.634564	0.018168	0.002432
RS	1	0.006554	0.350385	758.498525	0.018991	0.010126
RS	2	0.013537	0.350385	791.854615	0.019826	0.012646
RS	3	0.020979	0.350385	825.570782	0.020671	0.014601
RS	4	0.028907	0.315519	953.206175	0.023866	0.016721
RS	5	0.037356	0.315519	988.144332	0.024741	0.018082
RS	6	0.046358	0.435187	744.437592	0.018639	0.014064
RS	7	0.055950	0.435187	775.523180	0.019418	0.015128
RS	8	0.066171	0.606883	580.526781	0.014535	0.011679
RS	9	0.077062	0.606883	607.346679	0.015207	0.012550
RS	10	0.088666	0.835869	462.066834	0.011569	0.009854
RS	11	0.101032	0.835869	485.004091	0.012144	0.010496
RS	12	0.114207	1.129588	377.157361	0.009443	0.008364
RS	13	0.128246	1.129588	396.860516	0.009937	0.008826
RS	14	0.143205	1.447733	326.061239	0.008164	0.007383
RS	15	0.159145	1.447733	343.610765	0.008603	0.007768
RS	16	0.176129	1.714782	305.788549	0.007656	0.007007
RS	17	0.194226	1.714782	322.412410	0.008073	0.007390
RS	18	0.213509	1.863024	312.823304	0.007832	0.007256
RS	19	0.234057	1.863024	329.683538	0.008255	0.007697
RS	20	0.255950	1.874896	345.017582	0.008639	0.008152
RS	21	0.279279	1.874896	363.102224	0.009091	0.008686
RS	22	0.304137	1.779564	402.127060	0.010068	0.009731
RS	23	0.330624	1.779564	422.165629	0.010570	0.010394
RS	24	0.358846	1.622085	485.360426	0.012152	0.012098
RS	25	0.388919	1.622085	507.662244	0.012711	0.012933
RS	26	0.420962	1.448511	593.148129	0.014851	0.015317
RS	27	0.455106	1.448511	617.236213	0.015454	0.016318
RS	28	0.491487	1.294191	716.637617	0.017943	0.019192
RS	29	0.530253	1.294191	740.908976	0.018551	0.020259
RS	30	0.571559	1.176777	839.348984	0.021016	0.023184
RS	31	0.615573	1.176777	861.216238	0.021563	0.024148
RS	32	0.662471	1.099365	942.138161	0.023589	0.026584
RS	33	0.712442	1.099365	958.789588	0.024006	0.027278
RS	34	0.765689	1.057179	1010.587218	0.025303	0.028827
RS	35	0.822426	1.057179	1019.898425	0.025536	0.029155
RS	36	0.882881	1.042531	1039.608030	0.026030	0.029709
RS	37	0.947298	1.042531	1040.580750	0.026054	0.029665
RS	38	1.015938	1.047157	1032.868880	0.025861	0.029382
RS	39	1.089075	1.047157	1025.446028	0.025675	0.029025
RS	40	1.167007	1.063426	998.464797	0.025000	0.028181
RS	41	1.250045	1.063426	983.076890	0.024614	0.027586
RS	42	1.338526	1.085012	944.589813	0.023651	0.026435
RS	43	1.432806	1.085012	921.812434	0.023080	0.025664
RS	44	1.533265	1.107213	877.335603	0.021967	0.024381
RS	45	1.640309	1.107213	847.780597	0.021227	0.023471
RS	46	1.754367	1.126908	800.516709	0.020043	0.022151
RS	47	1.875901	1.126908	764.891242	0.019151	0.021126
RS	48	2.005400	1.142615	716.263080	0.017934	0.019799
RS	49	2.143387	1.142615	675.531811	0.016914	0.018674
RS	50	2.290417	1.154510	625.960842	0.015673	0.017339
RS	51	2.447083	1.154510	581.536390	0.014561	0.016134
RS	52	2.614017	1.163758	531.492687	0.013308	0.014791
RS	53	2.791892	1.163758	485.302734	0.012151	0.013542
RS	54	2.981424	1.174972	434.827382	0.010887	0.012185
RS	55	3.183379	1.174972	389.487300	0.009752	0.010955
RS	56	3.398569	1.174972	344.926578	0.008636	0.009743
RS	57	3.627863	1.174972	301.781634	0.007556	0.008565
RS	58	3.872184	1.247831	246.961178	0.006183	0.007099
RS	59	4.132519	1.247831	213.201754	0.005338	0.006156
RS	60	4.409915	1.247831	181.534205	0.004545	0.005267
RS	61	4.705492	1.247831	152.313548	0.003814	0.004443
RS	62	5.020440	1.247831	125.809070	0.003150	0.003691
RS	63	5.356030	1.247831	417.791489	0.010461	0.012515
PA	4+25*2+4+6 0.155346884 0.038187334 5.356030170 0.350384800 0.315518966 0.435187450 0.606882920 0.835869309 1.129587762 1.447733121 1.714781708 1.863024372 1.874895864 1.779564348 1.622085446 1.448511366 1.294190549 1.176777223 1.099364978 1.057178790 1.042530751 1.047156959 1.063425736 1.085011796 1.107213375 1.126908268 1.142615056 1.154509593 1.163758299 1.174971904 1.247831315
//
IT	4429
RD	8
LK	-401449.588024
QD	-249.281822 -> -227.093932
RI	0.0335514669
TR	0.152950	0.038564
MT	5.421690
MM	C_pi: 1.068354, n_recomb: 41066.439737
RS	0	0.000000	0.369467	709.684951	0.017281	0.002388
RS	1	0.006574	0.369467	742.665857	0.018084	0.009939
RS	2	0.013581	0.369467	776.247876	0.018902	0.012272
RS	3	0.021047	0.369467	810.311975	0.019732	0.014032
RS	4	0.029005	0.313552	993.329680	0.024188	0.017035
RS	5	0.037486	0.313552	1029.644734	0.025073	0.018344
RS	6	0.046525	0.429377	781.179407	0.019022	0.014333
RS	7	0.056158	0.429377	813.624091	0.019812	0.015419
RS	8	0.066424	0.598044	609.680048	0.014846	0.011896
RS	9	0.077365	0.598044	637.738740	0.015529	0.012802
RS	10	0.089025	0.829136	481.960374	0.011736	0.009974
RS	11	0.101452	0.829136	505.880639	0.012319	0.010649
RS	12	0.114696	1.136062	388.034178	0.009449	0.008368
RS	13	0.128810	1.136062	408.386164	0.009945	0.008853
RS	14	0.143852	1.479785	330.238248	0.008042	0.007290
RS	15	0.159884	1.479785	348.143449	0.008478	0.007687
RS	16	0.176969	1.777146	305.703537	0.007444	0.006844
RS	17	0.195177	1.777146	322.487998	0.007853	0.007228
RS	18	0.214583	1.947356	310.408091	0.007559	0.007042
RS	19	0.235264	1.947356	327.340260	0.007971	0.007473
RS	20	0.257305	1.965014	341.875171	0.008325	0.007898
RS	21	0.280795	1.965014	360.047408	0.008767	0.008413
RS	22	0.305829	1.860706	399.977533	0.009740	0.009452
RS	23	0.332508	1.860706	420.228446	0.010233	0.010087
RS	24	0.360942	1.685464	486.540572	0.011848	0.011817
RS	25	0.391245	1.685464	509.292171	0.012402	0.012619
RS	26	0.423541	1.492356	600.588458	0.014625	0.015074
RS	27	0.457959	1.492356	625.431579	0.015230	0.016043
RS	28	0.494640	1.321767	733.007650	0.017849	0.019035
RS	29	0.533733	1.321767	758.281122	0.018465	0.020077
RS	30	0.575395	1.193168	865.712324	0.021081	0.023146
RS	31	0.619797	1.193168	888.618923	0.021639	0.024096
RS	32	0.667118	1.109343	977.084193	0.023793	0.026658
RS	33	0.717549	1.109343	994.550193	0.024218	0.027347
RS	34	0.771296	1.064497	1050.660797	0.025584	0.028966
RS	35	0.828577	1.064497	1060.404203	0.025822	0.029295
RS	36	0.889623	1.049902	1080.784664	0.026318	0.029852
RS	37	0.954682	1.049902	1081.822714	0.026343	0.029815
RS	38	1.024019	1.056398	1072.003330	0.026104	0.029487
RS	39	1.097914	1.056398	1064.407976	0.025919	0.029142
RS	40	1.176666	1.075585	1033.917350	0.025177	0.028233
RS	41	1.260597	1.075585	1018.258306	0.024795	0.027657
RS	42	1.350045	1.100480	976.041018	0.023767	0.026446
RS	43	1.445373	1.100480	952.977765	0.023206	0.025698
RS	44	1.546968	1.125862	905.247338	0.022043	0.024373
RS	45	1.655243	1.125862	875.405797	0.021317	0.023491
RS	46	1.770635	1.148256	825.614051	0.020104	0.022146
RS	47	1.893614	1.148256	789.660070	0.019229	0.021150
RS	48	2.024677	1.166016	739.166014	0.017999	0.019817
RS	49	2.164357	1.166016	697.994721	0.016997	0.018719
RS	50	2.313220	1.179383	646.970140	0.015754	0.017387
RS	51	2.471869	1.179383	601.931987	0.014658	0.016205
RS	52	2.640947	1.189736	550.575701	0.013407	0.014868
RS	53	2.821142	1.189736	503.572194	0.012262	0.013636
RS	54	3.013182	1.202404	451.566671	0.010996	0.012280
RS	55	3.217848	1.202404	405.280631	0.009869	0.011061
RS	56	3.435969	1.202404	359.651673	0.008758	0.009857
RS	57	3.668429	1.202404	315.339020	0.007679	0.008683
RS	58	3.916172	1.286743	256.846829	0.006254	0.007159
RS	59	4.180202	1.286743	222.584575	0.005420	0.006231
RS	60	4.461589	1.286743	190.285618	0.004634	0.005352
RS	61	4.761476	1.286743	160.331160	0.003904	0.004532
RS	62	5.081077	1.286743	133.019827	0.003239	0.003780
RS	63	5.421690	1.286743	450.191559	0.010963	0.013051
PA	4+25*2+4+6 0.152950312 0.038564464 5.421689779 0.369467024 0.313551967 0.429377381 0.598043675 0.829136206 1.136062087 1.479785280 1.777146341 1.947356315 1.965013976 1.860705582 1.685463628 1.492355878 1.321767091 1.193167582 1.109343469 1.064497092 1.049901511 1.056398435 1.075585029 1.100479725 1.125862259 1.148255909 1.166015990 1.179382875 1.189735919 1.202403576 1.286743263
//
IT	4142
RD	9
LK	-401405.942375
QD	-238.388795 -> -217.864624
RI	0.0312545408
TR	0.150655	0.038922
MT	5.486177
MM	C_pi: 1.087926, n_recomb: 42183.105787
RS	0	0.000000	0.389232	693.939667	0.016451	0.002344
RS	1	0.006594	0.389232	726.962815	0.017234	0.009761
RS	2	0.013622	0.389232	760.686045	0.018033	0.011924
RS	3	0.021114	0.389232	795.002856	0.018846	0.013508
RS	4	0.029100	0.313161	1028.629408	0.024385	0.017290
RS	5	0.037613	0.313161	1066.282695	0.025277	0.018538
RS	6	0.046687	0.425694	814.933882	0.019319	0.014561
RS	7	0.056359	0.425694	848.685811	0.020119	0.015657
RS	8	0.066669	0.591039	637.894480	0.015122	0.012099
RS	9	0.077659	0.591039	667.169044	0.015816	0.013032
RS	10	0.089374	0.822850	502.068784	0.011902	0.010100
RS	11	0.101861	0.822850	526.983169	0.012493	0.010803
RS	12	0.115171	1.140545	399.610667	0.009473	0.008390
RS	13	0.129359	1.140545	420.641769	0.009972	0.008895
RS	14	0.144482	1.507364	335.326457	0.007949	0.007222
RS	15	0.160603	1.507364	353.624720	0.008383	0.007629
RS	16	0.177787	1.833835	306.645828	0.007269	0.006708
RS	17	0.196104	1.833835	323.629225	0.007672	0.007093
RS	18	0.215628	2.026368	309.064349	0.007327	0.006856
RS	19	0.236440	2.026368	326.102777	0.007731	0.007280
RS	20	0.258624	2.051000	339.743633	0.008054	0.007673
RS	21	0.282271	2.051000	358.027717	0.008487	0.008173
RS	22	0.307477	1.938954	398.646935	0.009450	0.009199
RS	23	0.334346	1.938954	419.119079	0.009936	0.009811
RS	24	0.362986	1.746973	488.200904	0.011573	0.011557
RS	25	0.393514	1.746973	511.394724	0.012123	0.012331
RS	26	0.426055	1.535141	608.078032	0.014415	0.014842
RS	27	0.460742	1.535141	633.659638	0.015022	0.015783
RS	28	0.497717	1.348939	749.020634	0.017756	0.018877
RS	29	0.537129	1.348939	775.284411	0.018379	0.019899
RS	30	0.579140	1.209647	891.445838	0.021133	0.023096
RS	31	0.623921	1.209647	915.395472	0.021701	0.024035
RS	32	0.671655	1.119724	1011.282021	0.023974	0.026712
RS	33	0.722537	1.119724	1029.583907	0.024407	0.027399
RS	34	0.776773	1.072359	1089.973907	0.025839	0.029082
RS	35	0.834586	1.072359	1100.185984	0.026081	0.029414
RS	36	0.896211	1.057824	1121.244565	0.026580	0.029975
RS	37	0.961899	1.057824	1122.397399	0.026608	0.029945
RS	38	1.031919	1.066113	1110.506664	0.026326	0.029576
RS	39	1.106555	1.066113	1102.798322	0.026143	0.029244
RS	40	1.186113	1.088093	1068.869188	0.025339	0.028275
RS	41	1.270917	1.088093	1053.002487	0.024963	0.027718
RS	42	1.361313	1.116152	1007.155030	0.023876	0.026452
RS	43	1.457669	1.116152	983.865381	0.023324	0.025728
RS	44	1.560378	1.144566	932.993915	0.022118	0.024364
RS	45	1.669861	1.144566	902.914373	0.021405	0.023509
RS	46	1.786562	1.169509	850.704053	0.020167	0.022145
RS	47	1.910958	1.169509	814.454783	0.019308	0.021176
RS	48	2.043557	1.189179	762.186141	0.018069	0.019838
RS	49	2.184899	1.189179	720.591675	0.017082	0.018765
RS	50	2.335561	1.203885	668.179635	0.015840	0.017438
RS	51	2.496157	1.203885	622.529635	0.014758	0.016278
RS	52	2.667342	1.215227	569.898268	0.013510	0.014947
RS	53	2.849816	1.215227	522.071490	0.012376	0.013732
RS	54	3.044321	1.229234	468.549114	0.011108	0.012375
RS	55	3.251651	1.229234	421.299089	0.009987	0.011167
RS	56	3.472653	1.229234	374.585301	0.008880	0.009969
RS	57	3.708227	1.229234	329.089489	0.007801	0.008798
RS	58	3.959334	1.325065	266.831881	0.006326	0.007218
RS	59	4.226999	1.325065	232.062177	0.005501	0.006303
RS	60	4.512312	1.325065	199.131231	0.004721	0.005433
RS	61	4.816440	1.325065	168.444837	0.003993	0.004618
RS	62	5.140620	1.325065	140.329455	0.003327	0.003866
RS	63	5.486177	1.325065	483.492924	0.011462	0.013578
PA	4+25*2+4+6 0.150654901 0.038922258 5.486176583 0.389231989 0.313160971 0.425693644 0.591038773 0.822849935 1.140545334 1.507363599 1.833834641 2.026368494 2.050999828 1.938954248 1.746972564 1.535140761 1.348939348 1.209646837 1.119724097 1.072358674 1.057823513 1.066113499 1.088093120 1.116151897 1.144566217 1.169509013 1.189178662 1.203884648 1.215226872 1.229234311 1.325064970
//
IT	5111
RD	10
LK	-401365.530163
QD	-228.393273 -> -209.337435
RI	0.0291695358
TR	0.148470	0.039266
MT	5.548729
MM	C_pi: 1.107167, n_recomb: 43284.724893
RS	0	0.000000	0.409057	679.375643	0.015696	0.002302
RS	1	0.006613	0.409057	712.401511	0.016458	0.009597
RS	2	0.013663	0.409057	746.215080	0.017240	0.011607
RS	3	0.021179	0.409057	780.721413	0.018037	0.013035
RS	4	0.029192	0.313852	1059.925979	0.024487	0.017494
RS	5	0.037735	0.313852	1098.876823	0.025387	0.018680
RS	6	0.046843	0.423619	845.869351	0.019542	0.014750
RS	7	0.056553	0.423619	880.875844	0.020351	0.015849
RS	8	0.066905	0.585494	665.063698	0.015365	0.012286
RS	9	0.077942	0.585494	695.524703	0.016069	0.013240
RS	10	0.089709	0.816979	522.197432	0.012064	0.010229
RS	11	0.102254	0.816979	548.106819	0.012663	0.010956
RS	12	0.115628	1.143421	411.653335	0.009510	0.008425
RS	13	0.129887	1.143421	433.382343	0.010012	0.008947
RS	14	0.145088	1.531103	341.058287	0.007879	0.007171
RS	15	0.161295	1.531103	359.774921	0.008312	0.007587
RS	16	0.178574	1.885502	308.316080	0.007123	0.006594
RS	17	0.196995	1.885502	325.524356	0.007521	0.006979
RS	18	0.216634	2.100612	308.474462	0.007127	0.006694
RS	19	0.237572	2.100612	325.641535	0.007523	0.007110
RS	20	0.259894	2.133279	338.308160	0.007816	0.007473
RS	21	0.283693	2.133279	356.717857	0.008241	0.007958
RS	22	0.309065	2.014653	397.837527	0.009191	0.008968
RS	23	0.336115	2.014653	418.531056	0.009669	0.009561
RS	24	0.364954	1.806858	490.075354	0.011322	0.011314
RS	25	0.395700	1.806858	513.696545	0.011868	0.012064
RS	26	0.428478	1.577010	615.379292	0.014217	0.014620
RS	27	0.463425	1.577010	641.675812	0.014825	0.015537
RS	28	0.500682	1.375743	764.453993	0.017661	0.018719
RS	29	0.540403	1.375743	791.688876	0.018290	0.019722
RS	30	0.582751	1.226157	916.328173	0.021170	0.023034
RS	31	0.627899	1.226157	941.317377	0.021747	0.023965
RS	32	0.676032	1.130373	1044.514199	0.024131	0.026748
RS	33	0.727349	1.130373	1063.667233	0.024574	0.027435
RS	34	0.782058	1.080581	1128.320977	0.026067	0.029179
RS	35	0.840386	1.080581	1139.033183	0.026315	0.029515
RS	36	0.902570	1.066092	1160.795984	0.026818	0.030080
RS	37	0.968867	1.066092	1162.108525	0.026848	0.030058
RS	38	1.039547	1.076085	1148.206133	0.026527	0.029651
RS	39	1.114901	1.076085	1140.439319	0.026347	0.029333
RS	40	1.195238	1.100729	1103.159734	0.025486	0.028310
RS	41	1.280888	1.100729	1087.143575	0.025116	0.027771
RS	42	1.372201	1.131807	1037.777263	0.023976	0.026456
RS	43	1.469553	1.131807	1014.315901	0.023434	0.025755
RS	44	1.573342	1.163104	960.421845	0.022188	0.024356
RS	45	1.683994	1.163104	930.149676	0.021489	0.023527
RS	46	1.801963	1.190448	875.633552	0.020230	0.022146
RS	47	1.927734	1.190448	839.121601	0.019386	0.021203
RS	48	2.061821	1.211885	785.173958	0.018140	0.019862
RS	49	2.204774	1.211885	743.175364	0.017169	0.018814
RS	50	2.357181	1.227798	689.447523	0.015928	0.017492
RS	51	2.519666	1.227798	643.192426	0.014860	0.016351
RS	52	2.692895	1.240013	589.332279	0.013615	0.015027
RS	53	2.877579	1.240013	540.679243	0.012491	0.013827
RS	54	3.074476	1.255245	485.663081	0.011220	0.012470
RS	55	3.284393	1.255245	437.439048	0.010106	0.011272
RS	56	3.508191	1.255245	389.632215	0.009002	0.010080
RS	57	3.746789	1.255245	342.946440	0.007923	0.008912
RS	58	4.001163	1.362521	276.849784	0.006396	0.007275
RS	59	4.272359	1.362521	241.573965	0.005581	0.006373
RS	60	4.561488	1.362521	208.016233	0.004806	0.005511
RS	61	4.869736	1.362521	176.605432	0.004080	0.004700
RS	62	5.198367	1.362521	147.694358	0.003412	0.003950
RS	63	5.548729	1.362521	517.505207	0.011956	0.014096
PA	4+25*2+4+6 0.148469720 0.039266371 5.548729374 0.409056790 0.313852354 0.423618868 0.585493783 0.816979167 1.143420964 1.531103035 1.885501833 2.100612076 2.133279351 2.014652581 1.806858058 1.577009661 1.375743473 1.226156714 1.130372986 1.080580773 1.066091542 1.076084521 1.100729028 1.131806696 1.163104444 1.190448231 1.211884544 1.227797995 1.240012777 1.255244770 1.362521169
//
IT	4399
RD	11
LK	-401327.981976
QD	-219.176162 -> -201.430593
RI	0.0273069527
TR	0.146396	0.039600
MT	5.608943
MM	C_pi: 1.125943, n_recomb: 44368.986871
RS	0	0.000000	0.428529	666.420905	0.015020	0.002263
RS	1	0.006631	0.428529	699.434986	0.015764	0.009447
RS	2	0.013701	0.428529	733.313590	0.016528	0.011323
RS	3	0.021240	0.428529	767.972206	0.017309	0.012614
RS	4	0.029279	0.315310	1087.855550	0.024518	0.017656
RS	5	0.037851	0.315310	1128.061865	0.025425	0.018780
RS	6	0.046991	0.422801	874.163173	0.019702	0.014904
RS	7	0.056737	0.422801	910.371978	0.020518	0.016001
RS	8	0.067130	0.581142	691.135631	0.015577	0.012458
RS	9	0.078212	0.581142	722.750239	0.016290	0.013428
RS	10	0.090028	0.811493	542.228666	0.012221	0.010358
RS	11	0.102628	0.811493	569.127770	0.012827	0.011105
RS	12	0.116064	1.144987	424.014648	0.009557	0.008469
RS	13	0.130390	1.144987	446.453137	0.010062	0.009007
RS	14	0.145666	1.551529	347.260657	0.007827	0.007135
RS	15	0.161956	1.551529	366.413282	0.008258	0.007558
RS	16	0.179325	1.932644	310.529073	0.006999	0.006497
RS	17	0.197846	1.932644	327.980715	0.007392	0.006882
RS	18	0.217595	2.170477	308.443457	0.006952	0.006552
RS	19	0.238653	2.170477	325.754565	0.007342	0.006961
RS	20	0.261108	2.212135	337.378780	0.007604	0.007292
RS	21	0.285051	2.212135	355.922016	0.008022	0.007764
RS	22	0.310582	2.088007	397.379092	0.008956	0.008757
RS	23	0.337807	2.088007	418.289826	0.009428	0.009331
RS	24	0.366836	1.865275	492.020493	0.011089	0.011087
RS	25	0.397790	1.865275	516.050870	0.011631	0.011814
RS	26	0.430796	1.618050	622.376368	0.014027	0.014407
RS	27	0.465991	1.618050	649.360885	0.014635	0.015301
RS	28	0.503520	1.402187	779.211169	0.017562	0.018560
RS	29	0.543537	1.402187	807.393827	0.018197	0.019547
RS	30	0.586207	1.242634	940.270805	0.021192	0.022964
RS	31	0.631707	1.242634	966.291355	0.021779	0.023888
RS	32	0.680223	1.141182	1076.689929	0.024267	0.026769
RS	33	0.731957	1.141182	1096.704740	0.024718	0.027456
RS	34	0.787120	1.089033	1165.609029	0.026271	0.029258
RS	35	0.845942	1.089033	1176.848698	0.026524	0.029599
RS	36	0.908663	1.074560	1199.356963	0.027031	0.030168
RS	37	0.975543	1.074560	1200.869652	0.027066	0.030157
RS	38	1.046858	1.086164	1185.026215	0.026708	0.029715
RS	39	1.122902	1.086164	1177.250411	0.026533	0.029410
RS	40	1.203988	1.113348	1136.717107	0.025620	0.028338
RS	41	1.290450	1.113348	1120.604194	0.025256	0.027817
RS	42	1.382645	1.147305	1067.832479	0.024067	0.026457
RS	43	1.480953	1.147305	1044.249089	0.023536	0.025779
RS	44	1.585780	1.181341	987.452935	0.022255	0.024350
RS	45	1.697557	1.181341	957.029545	0.021570	0.023544
RS	46	1.816746	1.210943	900.319170	0.020292	0.022149
RS	47	1.943837	1.210943	863.575120	0.019463	0.021231
RS	48	2.079356	1.234008	808.043291	0.018212	0.019889
RS	49	2.223860	1.234008	765.659848	0.017257	0.018863
RS	50	2.377946	1.251000	710.690057	0.016018	0.017548
RS	51	2.542249	1.251000	663.838725	0.014962	0.016426
RS	52	2.717446	1.263975	608.799058	0.013721	0.015109
RS	53	2.904259	1.263975	559.320548	0.012606	0.013922
RS	54	3.103459	1.280316	502.840107	0.011333	0.012565
RS	55	3.315868	1.280316	453.636485	0.010224	0.011376
RS	56	3.542360	1.280316	404.733058	0.009122	0.010190
RS	57	3.783870	1.280316	356.855358	0.008043	0.009023
RS	58	4.041394	1.398950	286.860120	0.006465	0.007331
RS	59	4.315993	1.398950	251.082539	0.005659	0.006442
RS	60	4.608800	1.398950	216.906108	0.004889	0.005588
RS	61	4.921021	1.398950	184.781265	0.004165	0.004781
RS	62	5.253945	1.398950	155.085711	0.003495	0.004031
RS	63	5.608943	1.398950	552.087736	0.012443	0.014604
PA	4+25*2+4+6 0.146395984 0.039600326 5.608943409 0.428529368 0.315310308 0.422800577 0.581142402 0.811493299 1.144986852 1.551528765 1.932644054 2.170477156 2.212134778 2.088006749 1.865274706 1.618049641 1.402187059 1.242634011 1.141182169 1.089032858 1.074559607 1.086164193 1.113347851 1.147305441 1.181341038 1.210942523 1.234007780 1.250999982 1.263975160 1.280315674 1.398949970
//
IT	4822
RD	12
LK	-401292.996317
QD	-210.641558 -> -194.074274
RI	0.0256546172
TR	0.144430	0.039926
MT	5.666676
MM	C_pi: 1.144199, n_recomb: 45434.944181
RS	0	0.000000	0.447384	655.199997	0.014421	0.002227
RS	1	0.006648	0.447384	688.204561	0.015147	0.009313
RS	2	0.013737	0.447384	722.140979	0.015894	0.011071
RS	3	0.021298	0.447384	756.934022	0.016660	0.012244
RS	4	0.029361	0.317320	1112.944441	0.024495	0.017782
RS	5	0.037961	0.317320	1154.363943	0.025407	0.018847
RS	6	0.047132	0.422983	900.010676	0.019809	0.015026
RS	7	0.056913	0.422983	937.371085	0.020631	0.016118
RS	8	0.067344	0.577772	716.115105	0.015761	0.012615
RS	9	0.078468	0.577772	748.849610	0.016482	0.013598
RS	10	0.090332	0.806372	562.087139	0.012371	0.010486
RS	11	0.102985	0.806372	589.966904	0.012985	0.011252
RS	12	0.116478	1.145476	436.601036	0.009609	0.008520
RS	13	0.130869	1.145476	459.756099	0.010119	0.009073
RS	14	0.146216	1.569063	353.822719	0.007787	0.007111
RS	15	0.162584	1.569063	373.424175	0.008219	0.007541
RS	16	0.180039	1.975743	313.153168	0.006892	0.006415
RS	17	0.198655	1.975743	330.861524	0.007282	0.006800
RS	18	0.218509	2.236340	308.836812	0.006797	0.006425
RS	19	0.239682	2.236340	326.302750	0.007182	0.006828
RS	20	0.262263	2.287842	336.826987	0.007413	0.007127
RS	21	0.286345	2.287842	355.508089	0.007825	0.007589
RS	22	0.312028	2.159229	397.159612	0.008741	0.008561
RS	23	0.339418	2.159229	418.281025	0.009206	0.009120
RS	24	0.368629	1.922359	493.955646	0.010872	0.010874
RS	25	0.399781	1.922359	518.375836	0.011409	0.011581
RS	26	0.433005	1.658324	629.022987	0.013844	0.014202
RS	27	0.468437	1.658324	656.667555	0.014453	0.015077
RS	28	0.506225	1.428278	793.265053	0.017459	0.018402
RS	29	0.546524	1.428278	822.370203	0.018100	0.019375
RS	30	0.589503	1.259044	963.249521	0.021201	0.022886
RS	31	0.635338	1.259044	990.290350	0.021796	0.023804
RS	32	0.684221	1.152081	1107.787272	0.024382	0.026777
RS	33	0.736353	1.152081	1128.671275	0.024841	0.027465
RS	34	0.791951	1.097625	1201.818366	0.026451	0.029321
RS	35	0.851244	1.097625	1213.609377	0.026711	0.029669
RS	36	0.914479	1.083133	1236.909811	0.027224	0.030244
RS	37	0.981918	1.083133	1238.659164	0.027262	0.030242
RS	38	1.053840	1.096261	1220.950240	0.026872	0.029768
RS	39	1.130543	1.096261	1213.210330	0.026702	0.029477
RS	40	1.212345	1.125865	1169.522148	0.025741	0.028360
RS	41	1.299585	1.125865	1153.360181	0.025385	0.027857
RS	42	1.392624	1.162570	1097.296186	0.024151	0.026457
RS	43	1.491848	1.162570	1073.635605	0.023630	0.025799
RS	44	1.597668	1.199207	1014.053408	0.022319	0.024344
RS	45	1.710523	1.199207	983.516485	0.021647	0.023562
RS	46	1.830880	1.230929	924.720191	0.020353	0.022155
RS	47	1.959237	1.230929	887.772356	0.019539	0.021260
RS	48	2.096128	1.255492	830.748929	0.018284	0.019919
RS	49	2.242118	1.255492	787.999233	0.017343	0.018914
RS	50	2.397813	1.273441	731.859962	0.016108	0.017606
RS	51	2.563859	1.273441	684.422152	0.015064	0.016502
RS	52	2.740942	1.287070	628.252880	0.013828	0.015192
RS	53	2.929797	1.287070	577.951743	0.012720	0.014018
RS	54	3.131207	1.304405	520.040065	0.011446	0.012661
RS	55	3.346006	1.304405	469.853770	0.010341	0.011480
RS	56	3.575083	1.304405	419.852755	0.009241	0.010298
RS	57	3.819389	1.304405	370.783783	0.008161	0.009133
RS	58	4.079935	1.434277	296.840749	0.006533	0.007387
RS	59	4.357802	1.434277	260.566936	0.005735	0.006508
RS	60	4.654140	1.434277	225.780923	0.004969	0.005662
RS	61	4.970178	1.434277	192.953400	0.004247	0.004859
RS	62	5.307224	1.434277	162.485641	0.003576	0.004109
RS	63	5.666676	1.434277	587.139256	0.012923	0.015103
PA	4+25*2+4+6 0.144429921 0.039926094 5.666676302 0.447384111 0.317319908 0.422983233 0.577771633 0.806371626 1.145476043 1.569062655 1.975743408 2.236340205 2.287841897 2.159228804 1.922359360 1.658323581 1.428277750 1.259043723 1.152080566 1.097624533 1.083132659 1.096260593 1.125864541 1.162570008 1.199206892 1.230929422 1.255491904 1.273441113 1.287070492 1.304405476 1.434276816
//
IT	4026
RD	13
LK	-401260.317260
QD	-202.709361 -> -187.208140
RI	0.0241924033
TR	0.142567	0.040245
MT	5.721842
MM	C_pi: 1.161903, n_recomb: 46482.222557
RS	0	0.000000	0.465446	645.688557	0.013891	0.002194
RS	1	0.006664	0.465446	678.696587	0.014601	0.009192
RS	2	0.013772	0.465446	712.695751	0.015333	0.010850
RS	3	0.021353	0.465446	747.619028	0.016084	0.011919
RS	4	0.029440	0.319732	1135.610391	0.024431	0.017878
RS	5	0.038065	0.319732	1178.200860	0.025347	0.018888
RS	6	0.047265	0.423974	923.605267	0.019870	0.015121
RS	7	0.057079	0.423974	962.068205	0.020698	0.016205
RS	8	0.067546	0.575230	740.006505	0.015920	0.012758
RS	9	0.078711	0.575230	773.826683	0.016648	0.013751
RS	10	0.090620	0.801581	581.730783	0.012515	0.010612
RS	11	0.103322	0.801581	610.579898	0.013136	0.011394
RS	12	0.116871	1.145074	449.347010	0.009667	0.008577
RS	13	0.131323	1.145074	473.222579	0.010181	0.009143
RS	14	0.146738	1.584044	360.669050	0.007759	0.007096
RS	15	0.163180	1.584044	380.728936	0.008191	0.007533
RS	16	0.180717	2.015131	316.106934	0.006801	0.006344
RS	17	0.199424	2.015131	334.082291	0.007187	0.006729
RS	18	0.219377	2.298463	309.566924	0.006660	0.006311
RS	19	0.240659	2.298463	327.195661	0.007039	0.006709
RS	20	0.263360	2.360573	336.570781	0.007241	0.006978
RS	21	0.287573	2.360573	355.392053	0.007646	0.007429
RS	22	0.313400	2.228415	397.116657	0.008543	0.008380
RS	23	0.340948	2.228415	418.441425	0.009002	0.008924
RS	24	0.370331	1.978180	495.841341	0.010667	0.010673
RS	25	0.401673	1.978180	520.631933	0.011201	0.011362
RS	26	0.435103	1.697867	635.303802	0.013668	0.014005
RS	27	0.470761	1.697867	663.580347	0.014276	0.014861
RS	28	0.508795	1.454011	806.618702	0.017353	0.018245
RS	29	0.549364	1.454011	836.619985	0.017999	0.019204
RS	30	0.592636	1.275341	985.278011	0.021197	0.022802
RS	31	0.638791	1.275341	1013.325838	0.021800	0.023715
RS	32	0.688023	1.163005	1137.815345	0.024479	0.026774
RS	33	0.740534	1.163005	1159.573135	0.024947	0.027463
RS	34	0.796545	1.106281	1236.956872	0.026611	0.029372
RS	35	0.856289	1.106281	1249.319878	0.026877	0.029726
RS	36	0.920014	1.091734	1273.462068	0.027397	0.030307
RS	37	0.987985	1.091734	1275.480820	0.027440	0.030315
RS	38	1.060485	1.106300	1255.985135	0.027021	0.029814
RS	39	1.137817	1.106300	1248.321503	0.026856	0.029536
RS	40	1.220302	1.138213	1201.576282	0.025850	0.028378
RS	41	1.308284	1.138213	1185.408175	0.025502	0.027892
RS	42	1.402128	1.177542	1126.162316	0.024228	0.026455
RS	43	1.502226	1.177542	1102.464841	0.023718	0.025818
RS	44	1.608994	1.216651	1040.208376	0.022379	0.024339
RS	45	1.722877	1.216651	1009.591929	0.021720	0.023579
RS	46	1.844349	1.250366	948.813160	0.020412	0.022163
RS	47	1.973916	1.250366	911.687527	0.019614	0.021290
RS	48	2.112116	1.276303	853.260312	0.018357	0.019951
RS	49	2.259526	1.276303	810.162279	0.017430	0.018966
RS	50	2.416759	1.295094	752.924601	0.016198	0.017666
RS	51	2.584469	1.295094	704.910612	0.015165	0.016578
RS	52	2.763355	1.309275	647.662530	0.013934	0.015276
RS	53	2.954162	1.309275	596.542884	0.012834	0.014113
RS	54	3.157684	1.327495	537.234608	0.011558	0.012757
RS	55	3.374768	1.327495	486.064361	0.010457	0.011583
RS	56	3.606317	1.327495	434.966563	0.009358	0.010405
RS	57	3.853297	1.327495	384.708778	0.008276	0.009240
RS	58	4.116734	1.468458	306.776772	0.006600	0.007442
RS	59	4.397727	1.468458	270.012988	0.005809	0.006573
RS	60	4.697444	1.468458	234.627060	0.005048	0.005734
RS	61	5.017134	1.468458	201.108701	0.004327	0.004934
RS	62	5.358126	1.468458	169.881516	0.003655	0.004186
RS	63	5.721842	1.468458	622.581853	0.013394	0.015593
PA	4+25*2+4+6 0.142567181 0.040245194 5.721842005 0.465445642 0.319732393 0.423974358 0.575229567 0.801580657 1.145074036 1.584044359 2.015131054 2.298462662 2.360572978 2.228414613 1.978179823 1.697867422 1.454010766 1.275341064 1.163005036 1.106281111 1.091734082 1.106300295 1.138213258 1.177542070 1.216651029 1.250365633 1.276302704 1.295093508 1.309274991 1.327495030 1.468457680
//
IT	4341
RD	14
LK	-401229.729118
QD	-195.313314 -> -180.781338
RI	0.0228990447
TR	0.140800	0.040558
MT	5.774576
MM	C_pi: 1.179065, n_recomb: 47510.664677
RS	0	0.000000	0.482601	637.794375	0.013424	0.002164
RS	1	0.006679	0.482601	670.825771	0.014119	0.009084
RS	2	0.013804	0.482601	704.900893	0.014837	0.010655
RS	3	0.021405	0.482601	739.959964	0.015575	0.011635
RS	4	0.029514	0.322434	1156.225014	0.024336	0.017948
RS	5	0.038164	0.322434	1199.945355	0.025256	0.018909
RS	6	0.047392	0.425628	945.133386	0.019893	0.015191
RS	7	0.057236	0.425628	984.651772	0.020725	0.016266
RS	8	0.067738	0.573384	762.845469	0.016056	0.012887
RS	9	0.078941	0.573384	797.717849	0.016790	0.013887
RS	10	0.090893	0.797098	601.129666	0.012653	0.010736
RS	11	0.103643	0.797098	630.935466	0.013280	0.011532
RS	12	0.117244	1.143931	462.207997	0.009729	0.008639
RS	13	0.131754	1.143931	486.806005	0.010246	0.009216
RS	14	0.147233	1.596782	367.742799	0.007740	0.007089
RS	15	0.163745	1.596782	388.268432	0.008172	0.007532
RS	16	0.181361	2.051147	319.325812	0.006721	0.006283
RS	17	0.200153	2.051147	337.576158	0.007105	0.006669
RS	18	0.220200	2.357103	310.568889	0.006537	0.006209
RS	19	0.241587	2.357103	328.366489	0.006911	0.006602
RS	20	0.264401	2.430514	336.549246	0.007084	0.006841
RS	21	0.288740	2.430514	355.511730	0.007483	0.007282
RS	22	0.314704	2.295706	397.201074	0.008360	0.008212
RS	23	0.342402	2.295706	418.721494	0.008813	0.008742
RS	24	0.371950	2.032822	497.653943	0.010475	0.010483
RS	25	0.403471	2.032822	522.796102	0.011004	0.011156
RS	26	0.437098	1.736730	641.219791	0.013496	0.013815
RS	27	0.472971	1.736730	670.100867	0.014104	0.014654
RS	28	0.511240	1.479399	819.291719	0.017244	0.018089
RS	29	0.552065	1.479399	850.162544	0.017894	0.019036
RS	30	0.595616	1.291515	1006.379726	0.021182	0.022713
RS	31	0.642077	1.291515	1035.419910	0.021793	0.023621
RS	32	0.691640	1.173925	1166.797561	0.024559	0.026760
RS	33	0.744514	1.173925	1189.431582	0.025035	0.027452
RS	34	0.800919	1.114965	1271.044099	0.026753	0.029411
RS	35	0.861092	1.114965	1283.997116	0.027025	0.029772
RS	36	0.925283	1.100329	1309.028488	0.027552	0.030360
RS	37	0.993762	1.100329	1311.346308	0.027601	0.030378
RS	38	1.066814	1.116255	1290.141186	0.027155	0.029851
RS	39	1.144746	1.116255	1282.590693	0.026996	0.029587
RS	40	1.227883	1.150374	1232.884880	0.025950	0.028391
RS	41	1.316572	1.150374	1216.749721	0.025610	0.027922
RS	42	1.411185	1.192213	1154.426734	0.024298	0.026452
RS	43	1.512117	1.192213	1130.729281	0.023799	0.025835
RS	44	1.619791	1.233675	1065.904959	0.022435	0.024335
RS	45	1.734656	1.233675	1035.240477	0.021790	0.023596
RS	46	1.857193	1.269262	972.577684	0.020471	0.022173
RS	47	1.987914	1.269262	935.298891	0.019686	0.021321
RS	48	2.127366	1.296460	875.552263	0.018429	0.019985
RS	49	2.276132	1.296460	832.123630	0.017514	0.019019
RS	50	2.434835	1.315986	773.855934	0.016288	0.017727
RS	51	2.604137	1.315986	725.277051	0.015266	0.016654
RS	52	2.784746	1.330626	667.000578	0.014039	0.015361
RS	53	2.977419	1.330626	615.068260	0.012946	0.014208
RS	54	3.182960	1.349627	554.399639	0.011669	0.012853
RS	55	3.402230	1.349627	502.246126	0.010571	0.011685
RS	56	3.636144	1.349627	450.054189	0.009473	0.010510
RS	57	3.885681	1.349627	398.611779	0.008390	0.009346
RS	58	4.151886	1.501521	316.656754	0.006665	0.007495
RS	59	4.435870	1.501521	279.409898	0.005881	0.006637
RS	60	4.738821	1.501521	243.434118	0.005124	0.005804
RS	61	5.062007	1.501521	209.237038	0.004404	0.005008
RS	62	5.406778	1.501521	177.263457	0.003731	0.004260
RS	63	5.774576	1.501521	658.348598	0.013857	0.016074
PA	4+25*2+4+6 0.140799819 0.040557883 5.774576266 0.482601298 0.322433990 0.425627677 0.573384138 0.797097941 1.143930683 1.596782264 2.051147109 2.357102640 2.430513814 2.295706369 2.032821547 1.736730142 1.479398991 1.291514890 1.173924956 1.114965079 1.100328848 1.116255221 1.150373944 1.192212833 1.233674787 1.269262181 1.296459841 1.315986416 1.330625646 1.349627205 1.501520703
//
IT	4047
RD	15
LK	-401201.043125
QD	-188.397453 -> -174.750474
RI	0.0217535750
TR	0.139123	0.040865
MT	5.824911
MM	C_pi: 1.195687, n_recomb: 48520.487018
RS	0	0.000000	0.498789	631.385979	0.013013	0.002136
RS	1	0.006693	0.498789	664.464117	0.013695	0.008988
RS	2	0.013835	0.498789	698.633077	0.014399	0.010484
RS	3	0.021454	0.498789	733.839462	0.015124	0.011388
RS	4	0.029584	0.325341	1175.089634	0.024218	0.017998
RS	5	0.038258	0.325341	1219.899863	0.025142	0.018913
RS	6	0.047512	0.427828	964.769696	0.019884	0.015240
RS	7	0.057385	0.427828	1005.298168	0.020719	0.016305
RS	8	0.067920	0.572129	784.671790	0.016172	0.013003
RS	9	0.079160	0.572129	820.563693	0.016912	0.014010
RS	10	0.091152	0.792893	620.268933	0.012784	0.010857
RS	11	0.103946	0.792893	651.017921	0.013417	0.011666
RS	12	0.117597	1.142168	475.149827	0.009793	0.008704
RS	13	0.132162	1.142168	500.470586	0.010315	0.009292
RS	14	0.147702	1.607532	375.001809	0.007729	0.007089
RS	15	0.164282	1.607532	395.998739	0.008161	0.007537
RS	16	0.181971	2.084082	322.761101	0.006652	0.006231
RS	17	0.200845	2.084082	341.292638	0.007034	0.006617
RS	18	0.220982	2.412500	311.791233	0.006426	0.006117
RS	19	0.242467	2.412500	329.762178	0.006796	0.006506
RS	20	0.265390	2.497827	336.715725	0.006940	0.006714
RS	21	0.289847	2.497827	355.819483	0.007333	0.007148
RS	22	0.315941	2.361186	397.382825	0.008190	0.008055
RS	23	0.343782	2.361186	419.091241	0.008637	0.008573
RS	24	0.373486	2.086342	499.381303	0.010292	0.010303
RS	25	0.405179	2.086342	524.856908	0.010817	0.010960
RS	26	0.438993	1.774938	646.782052	0.013330	0.013632
RS	27	0.475070	1.774938	676.241034	0.013937	0.014456
RS	28	0.513562	1.504439	831.313829	0.017133	0.017935
RS	29	0.554631	1.504439	863.027662	0.017787	0.018871
RS	30	0.598448	1.307542	1026.591342	0.021158	0.022620
RS	31	0.645199	1.307542	1056.608177	0.021777	0.023524
RS	32	0.695078	1.184801	1194.772574	0.024624	0.026738
RS	33	0.748296	1.184801	1218.283303	0.025109	0.027433
RS	34	0.805077	1.123632	1304.116148	0.026878	0.029440
RS	35	0.865658	1.123632	1317.674594	0.027157	0.029807
RS	36	0.930294	1.108874	1343.641922	0.027692	0.030404
RS	37	0.999256	1.108874	1346.285281	0.027747	0.030432
RS	38	1.072834	1.126088	1323.445943	0.027276	0.029882
RS	39	1.151337	1.126088	1316.041775	0.027123	0.029631
RS	40	1.235095	1.162318	1263.467033	0.026040	0.028401
RS	41	1.324459	1.162318	1247.400182	0.025709	0.027949
RS	42	1.419805	1.206560	1182.101703	0.024363	0.026448
RS	43	1.521533	1.206560	1158.437585	0.023875	0.025849
RS	44	1.630069	1.250265	1091.145391	0.022488	0.024331
RS	45	1.745871	1.250265	1060.461596	0.021856	0.023613
RS	46	1.869423	1.287615	996.006752	0.020528	0.022184
RS	47	2.001246	1.287615	958.597866	0.019757	0.021352
RS	48	2.141892	1.315966	897.613173	0.018500	0.020020
RS	49	2.291952	1.315966	853.871014	0.017598	0.019072
RS	50	2.452057	1.336128	794.640023	0.016377	0.017789
RS	51	2.622878	1.336128	745.507615	0.015365	0.016730
RS	52	2.805133	1.351137	686.252359	0.014144	0.015445
RS	53	2.999586	1.351137	633.513871	0.013057	0.014302
RS	54	3.207056	1.370821	571.521981	0.011779	0.012949
RS	55	3.428413	1.370821	518.386762	0.010684	0.011786
RS	56	3.664586	1.370821	465.104132	0.009586	0.010614
RS	57	3.916567	1.370821	412.482034	0.008501	0.009450
RS	58	4.185414	1.533471	326.475251	0.006729	0.007549
RS	59	4.472257	1.533471	288.752249	0.005951	0.006699
RS	60	4.778299	1.533471	252.196525	0.005198	0.005872
RS	61	5.104826	1.533471	217.332596	0.004479	0.005079
RS	62	5.453209	1.533471	184.625416	0.003805	0.004332
RS	63	5.824911	1.533471	694.390350	0.014311	0.016547
PA	4+25*2+4+6 0.139122504 0.040864878 5.824910841 0.498789476 0.325341374 0.427828116 0.572128635 0.792893430 1.142167728 1.607531782 2.084082408 2.412500091 2.497826749 2.361185635 2.086341849 1.774937507 1.504439020 1.307541569 1.184801308 1.123632147 1.108873749 1.126087881 1.162317877 1.206559850 1.250264657 1.287615217 1.315965913 1.336128271 1.351136781 1.370820673 1.533470544
//
IT	4440
RD	16
LK	-401174.096404
QD	-181.913928 -> -169.078004
RI	0.0207362269
TR	0.137528	0.041166
MT	5.872996
MM	C_pi: 1.211794, n_recomb: 49512.003190
RS	0	0.000000	0.513988	626.319032	0.012650	0.002111
RS	1	0.006707	0.513988	659.468787	0.013319	0.008903
RS	2	0.013864	0.513988	693.751969	0.014012	0.010335
RS	3	0.021501	0.513988	729.120814	0.014726	0.011173
RS	4	0.029650	0.328390	1192.465722	0.024084	0.018031
RS	5	0.038346	0.328390	1238.327601	0.025011	0.018905
RS	6	0.047625	0.430484	982.681137	0.019847	0.015269
RS	7	0.057527	0.430484	1024.176318	0.020685	0.016324
RS	8	0.068092	0.571381	805.525135	0.016269	0.013108
RS	9	0.079367	0.571381	842.404935	0.017014	0.014119
RS	10	0.091397	0.788957	639.130343	0.012909	0.010975
RS	11	0.104234	0.788957	670.808372	0.013548	0.011796
RS	12	0.117933	1.139893	488.146510	0.009859	0.008772
RS	13	0.132550	1.139893	514.189238	0.010385	0.009370
RS	14	0.148147	1.616532	382.412031	0.007724	0.007094
RS	15	0.164791	1.616532	403.884491	0.008157	0.007547
RS	16	0.182551	2.114209	326.375644	0.006592	0.006186
RS	17	0.201502	2.114209	345.193324	0.006972	0.006572
RS	18	0.221724	2.464883	313.195346	0.006326	0.006034
RS	19	0.243303	2.464883	331.343066	0.006692	0.006419
RS	20	0.266328	2.562654	337.038153	0.006807	0.006598
RS	21	0.290899	2.562654	356.282820	0.007196	0.007024
RS	22	0.317117	2.424956	397.638870	0.008031	0.007907
RS	23	0.345093	2.424956	419.527887	0.008473	0.008415
RS	24	0.374946	2.138794	501.021771	0.010119	0.010132
RS	25	0.406802	2.138794	526.813813	0.010640	0.010776
RS	26	0.440794	1.812515	652.011377	0.013169	0.013455
RS	27	0.477066	1.812515	682.022911	0.013775	0.014265
RS	28	0.515770	1.529140	842.720517	0.017021	0.017782
RS	29	0.557071	1.529140	875.251351	0.017678	0.018708
RS	30	0.601142	1.323408	1045.959491	0.021125	0.022523
RS	31	0.648168	1.323408	1076.936669	0.021751	0.023424
RS	32	0.698349	1.195615	1221.783735	0.024677	0.026709
RS	33	0.751896	1.195615	1246.170142	0.025169	0.027406
RS	34	0.809034	1.132260	1336.212452	0.026988	0.029460
RS	35	0.870004	1.132260	1350.389596	0.027274	0.029834
RS	36	0.935063	1.117350	1377.335659	0.027818	0.030440
RS	37	1.004487	1.117350	1380.328424	0.027879	0.030477
RS	38	1.078566	1.135785	1355.928212	0.027386	0.029908
RS	39	1.157615	1.135785	1348.700448	0.027240	0.029669
RS	40	1.241965	1.174040	1293.343751	0.026122	0.028407
RS	41	1.331972	1.174040	1277.377361	0.025799	0.027971
RS	42	1.428017	1.220588	1209.198867	0.024422	0.026442
RS	43	1.530503	1.220588	1185.598557	0.023946	0.025862
RS	44	1.639864	1.266435	1115.931724	0.022539	0.024328
RS	45	1.756559	1.266435	1085.255295	0.021919	0.023629
RS	46	1.881081	1.305448	1019.095565	0.020583	0.022196
RS	47	2.013955	1.305448	981.578454	0.019825	0.021383
RS	48	2.155741	1.334851	919.433832	0.018570	0.020057
RS	49	2.307037	1.334851	875.394803	0.017680	0.019125
RS	50	2.468481	1.355559	815.263609	0.016466	0.017852
RS	51	2.640753	1.355559	765.589587	0.015463	0.016806
RS	52	2.824579	1.370855	705.404489	0.014247	0.015530
RS	53	3.020735	1.370855	651.867298	0.013166	0.014396
RS	54	3.230048	1.391129	588.589409	0.011888	0.013044
RS	55	3.453399	1.391129	534.475253	0.010795	0.011886
RS	56	3.691731	1.391129	480.106434	0.009697	0.010716
RS	57	3.946048	1.391129	426.310513	0.008610	0.009552
RS	58	4.217423	1.564354	336.227935	0.006791	0.007601
RS	59	4.506999	1.564354	298.035908	0.006019	0.006760
RS	60	4.815997	1.564354	260.910110	0.005270	0.005939
RS	61	5.145720	1.564354	225.391036	0.004552	0.005149
RS	62	5.497559	1.564354	191.962834	0.003877	0.004402
RS	63	5.872996	1.564354	730.666452	0.014757	0.017011
PA	4+25*2+4+6 0.137528284 0.041166237 5.872995508 0.513987896 0.328390317 0.430484253 0.571381130 0.788957040 1.139893362 1.616532387 2.114209477 2.464883325 2.562653578 2.424955544 2.138794074 1.812514873 1.529139587 1.323408001 1.195614590 1.132259967 1.117350175 1.135784851 1.174039975 1.220587609 1.266435244 1.305447733 1.334851197 1.355559023 1.370854733 1.391128527 1.564354080
//
IT	4279
RD	17
LK	-401148.744268
QD	-175.821165 -> -163.731012
RI	0.0198305982
TR	0.136011	0.041462
MT	5.918965
MM	C_pi: 1.227406, n_recomb: 50485.449017
RS	0	0.000000	0.528197	622.452241	0.012329	0.002087
RS	1	0.006720	0.528197	655.698589	0.012988	0.008827
RS	2	0.013892	0.528197	690.117303	0.013670	0.010204
RS	3	0.021546	0.528197	725.665599	0.014374	0.010986
RS	4	0.029714	0.331529	1208.575800	0.023939	0.018050
RS	5	0.038431	0.331529	1255.452851	0.024868	0.018887
RS	6	0.047733	0.433518	999.026866	0.019788	0.015283
RS	7	0.057661	0.433518	1041.447255	0.020629	0.016327
RS	8	0.068256	0.571072	825.444853	0.016350	0.013203
RS	9	0.079563	0.571072	863.281900	0.017100	0.014216
RS	10	0.091630	0.785256	657.715677	0.013028	0.011090
RS	11	0.104508	0.785256	690.308599	0.013673	0.011921
RS	12	0.118251	1.137198	501.174415	0.009927	0.008842
RS	13	0.132918	1.137198	527.937308	0.010457	0.009450
RS	14	0.148570	1.623971	389.949260	0.007724	0.007104
RS	15	0.165275	1.623971	411.900540	0.008159	0.007562
RS	16	0.183101	2.141764	330.139405	0.006539	0.006147
RS	17	0.202126	2.141764	349.247143	0.006918	0.006534
RS	18	0.222430	2.514427	314.753028	0.006235	0.005958
RS	19	0.244097	2.514427	333.080235	0.006598	0.006339
RS	20	0.267221	2.625127	337.489049	0.006685	0.006490
RS	21	0.291899	2.625127	356.873845	0.007069	0.006908
RS	22	0.318235	2.487091	397.952472	0.007883	0.007769
RS	23	0.346341	2.487091	420.015000	0.008320	0.008267
RS	24	0.376336	2.190223	502.574078	0.009955	0.009969
RS	25	0.408346	2.190223	528.666495	0.010472	0.010600
RS	26	0.442508	1.849486	656.924876	0.013012	0.013284
RS	27	0.478965	1.849486	687.464707	0.013617	0.014081
RS	28	0.517872	1.553504	853.544871	0.016907	0.017632
RS	29	0.559394	1.553504	886.867181	0.017567	0.018548
RS	30	0.603706	1.339105	1064.523482	0.021086	0.022424
RS	31	0.650996	1.339105	1096.444122	0.021718	0.023321
RS	32	0.701464	1.206348	1247.869472	0.024717	0.026674
RS	33	0.755324	1.206348	1273.129054	0.025218	0.027374
RS	34	0.812803	1.140831	1367.365244	0.027084	0.029473
RS	35	0.874144	1.140831	1382.172361	0.027378	0.029854
RS	36	0.939608	1.125741	1410.139285	0.027932	0.030469
RS	37	1.009471	1.125741	1413.502751	0.027998	0.030516
RS	38	1.084029	1.145337	1387.609312	0.027485	0.029928
RS	39	1.163597	1.145337	1380.585305	0.027346	0.029702
RS	40	1.248513	1.185537	1322.531300	0.026196	0.028411
RS	41	1.339135	1.185537	1306.694608	0.025883	0.027990
RS	42	1.435847	1.234302	1235.725112	0.024477	0.026436
RS	43	1.539058	1.234302	1212.216640	0.024011	0.025874
RS	44	1.649205	1.282199	1140.264374	0.022586	0.024324
RS	45	1.766754	1.282199	1109.620053	0.021979	0.023644
RS	46	1.892202	1.322780	1041.838249	0.020636	0.022209
RS	47	2.026081	1.322780	1004.233607	0.019892	0.021414
RS	48	2.168956	1.353148	941.000241	0.018639	0.020094
RS	49	2.321433	1.353148	896.681196	0.017761	0.019178
RS	50	2.484157	1.374316	835.712283	0.016554	0.017915
RS	51	2.657816	1.374316	785.509209	0.015559	0.016882
RS	52	2.843145	1.389823	724.442765	0.014350	0.015614
RS	53	3.040928	1.389823	670.115389	0.013273	0.014489
RS	54	3.252003	1.410600	605.589256	0.011995	0.013139
RS	55	3.477262	1.410600	550.500169	0.010904	0.011985
RS	56	3.717659	1.410600	495.050769	0.009806	0.010817
RS	57	3.974211	1.410600	440.087882	0.008717	0.009653
RS	58	4.248004	1.594217	345.909937	0.006852	0.007653
RS	59	4.540196	1.594217	307.256324	0.006086	0.006820
RS	60	4.852023	1.594217	269.570429	0.005340	0.006004
RS	61	5.184806	1.594217	233.407882	0.004623	0.005217
RS	62	5.539953	1.594217	199.271151	0.003947	0.004470
RS	63	5.918965	1.594217	767.138362	0.015195	0.017467
PA	4+25*2+4+6 0.136010984 0.041462016 5.918965100 0.528197393 0.331529294 0.433518157 0.571072438 0.785256320 1.137198473 1.623970826 2.141763785 2.514426592 2.625126715 2.487090960 2.190223397 1.849485941 1.553504154 1.339104741 1.206347546 1.140830937 1.125741149 1.145336776 1.185536560 1.234301782 1.282199015 1.322779610 1.353148217 1.374316351 1.389823059 1.410600261 1.594217221
//
IT	5037
RD	18
LK	-401124.859708
QD	-170.084080 -> -158.681685
RI	0.0190193281
TR	0.134565	0.041752
MT	5.962952
MM	C_pi: 1.242555, n_recomb: 51441.542942
RS	0	0.000000	0.541469	619.621645	0.012045	0.002066
RS	1	0.006732	0.541469	652.987623	0.012694	0.008759
RS	2	0.013918	0.541469	687.561933	0.013366	0.010090
RS	3	0.021588	0.541469	723.306213	0.014061	0.010823
RS	4	0.029774	0.334727	1223.590250	0.023786	0.018057
RS	5	0.038511	0.334727	1271.448054	0.024716	0.018861
RS	6	0.047836	0.436878	1013.938832	0.019711	0.015283
RS	7	0.057789	0.436878	1057.244813	0.020552	0.016316
RS	8	0.068412	0.571144	844.483228	0.016416	0.013287
RS	9	0.079750	0.571144	883.248429	0.017170	0.014302
RS	10	0.091852	0.781794	676.012152	0.013141	0.011202
RS	11	0.104768	0.781794	709.505582	0.013792	0.012042
RS	12	0.118554	1.134164	514.219867	0.009996	0.008914
RS	13	0.133268	1.134164	541.700641	0.010530	0.009530
RS	14	0.148973	1.630047	397.591589	0.007729	0.007118
RS	15	0.165735	1.630047	420.024187	0.008165	0.007581
RS	16	0.183625	2.166985	334.029223	0.006493	0.006114
RS	17	0.202720	2.166985	353.430217	0.006871	0.006501
RS	18	0.223101	2.561330	316.441877	0.006151	0.005889
RS	19	0.244854	2.561330	334.950787	0.006511	0.006266
RS	20	0.268071	2.685376	338.051093	0.006572	0.006389
RS	21	0.292851	2.685376	357.575217	0.006951	0.006801
RS	22	0.319300	2.547676	398.315126	0.007743	0.007639
RS	23	0.347529	2.547676	420.544688	0.008175	0.008127
RS	24	0.377659	2.240688	504.043671	0.009798	0.009815
RS	25	0.409817	2.240688	530.421640	0.010311	0.010434
RS	26	0.444140	1.885884	661.547391	0.012860	0.013119
RS	27	0.480774	1.885884	692.592797	0.013464	0.013904
RS	28	0.519875	1.577541	863.832289	0.016793	0.017484
RS	29	0.561608	1.577541	897.921702	0.017455	0.018391
RS	30	0.606150	1.354629	1082.338007	0.021040	0.022324
RS	31	0.653692	1.354629	1115.185427	0.021679	0.023217
RS	32	0.704434	1.216986	1273.091083	0.024748	0.026634
RS	33	0.758592	1.216986	1299.220503	0.025256	0.027336
RS	34	0.816397	1.149328	1397.636137	0.027169	0.029479
RS	35	0.878093	1.149328	1413.082760	0.027470	0.029866
RS	36	0.943943	1.134034	1442.108309	0.028034	0.030492
RS	37	1.014226	1.134034	1445.861428	0.028107	0.030548
RS	38	1.089241	1.154735	1418.539068	0.027576	0.029944
RS	39	1.169306	1.154735	1411.743282	0.027444	0.029730
RS	40	1.254762	1.196809	1351.067906	0.026264	0.028412
RS	41	1.345971	1.196809	1335.387365	0.025959	0.028006
RS	42	1.443320	1.247710	1261.710319	0.024527	0.026429
RS	43	1.547224	1.247710	1238.319062	0.024072	0.025884
RS	44	1.658123	1.297572	1164.163486	0.022631	0.024322
RS	45	1.776488	1.297572	1133.573933	0.022036	0.023659
RS	46	1.902822	1.339635	1064.247372	0.020688	0.022222
RS	47	2.037662	1.339635	1026.574424	0.019956	0.021444
RS	48	2.181579	1.370886	962.320595	0.018707	0.020131
RS	49	2.335186	1.370886	917.737290	0.017840	0.019231
RS	50	2.499134	1.392436	855.989523	0.016640	0.017978
RS	51	2.674120	1.392436	805.269439	0.015654	0.016957
RS	52	2.860887	1.408085	743.367185	0.014451	0.015698
RS	53	3.060228	1.408085	688.258181	0.013379	0.014580
RS	54	3.272989	1.429285	622.520723	0.012102	0.013233
RS	55	3.500075	1.429285	566.460929	0.011012	0.012083
RS	56	3.742449	1.429285	509.936645	0.009913	0.010917
RS	57	4.001141	1.429285	453.813629	0.008822	0.009752
RS	58	4.277249	1.623108	355.523277	0.006911	0.007704
RS	59	4.571946	1.623108	316.415122	0.006151	0.006879
RS	60	4.886484	1.623108	278.178530	0.005408	0.006068
RS	61	5.222197	1.623108	241.383510	0.004692	0.005283
RS	62	5.580513	1.623108	206.550044	0.004015	0.004537
RS	63	5.962952	1.623108	803.785692	0.015625	0.017916
PA	4+25*2+4+6 0.134564975 0.041752258 5.962951931 0.541468871 0.334726652 0.436877627 0.571144327 0.781793879 1.134163995 1.630046531 2.166985132 2.561330378 2.685376017 2.547675757 2.240688225 1.885883868 1.577540610 1.354628802 1.216986450 1.149328070 1.134033562 1.154735011 1.196808516 1.247710083 1.297572213 1.339634603 1.370885627 1.392436090 1.408085448 1.429285492 1.623107654
//
IT	5227
RD	19
LK	-401102.328885
QD	-164.670255 -> -153.903836
RI	0.0182925523
TR	0.133184	0.042037
MT	6.005157
MM	C_pi: 1.257270, n_recomb: 52380.359722
RS	0	0.000000	0.553808	617.735603	0.011793	0.002047
RS	1	0.006744	0.553808	651.244216	0.012433	0.008699
RS	2	0.013943	0.553808	685.994670	0.013096	0.009991
RS	3	0.021628	0.553808	721.952537	0.013783	0.010681
RS	4	0.029831	0.337950	1237.664629	0.023628	0.018056
RS	5	0.038587	0.337950	1286.470561	0.024560	0.018830
RS	6	0.047933	0.440507	1027.552424	0.019617	0.015271
RS	7	0.057910	0.440507	1071.706157	0.020460	0.016292
RS	8	0.068560	0.571547	862.677797	0.016469	0.013363
RS	9	0.079928	0.571547	902.343028	0.017227	0.014378
RS	10	0.092063	0.778550	694.016564	0.013250	0.011311
RS	11	0.105016	0.778550	728.396089	0.013906	0.012159
RS	12	0.118843	1.130850	527.266994	0.010066	0.008986
RS	13	0.133602	1.130850	555.462750	0.010604	0.009611
RS	14	0.149357	1.634894	405.324115	0.007738	0.007136
RS	15	0.166174	1.634894	428.240010	0.008176	0.007603
RS	16	0.184126	2.190036	338.028686	0.006453	0.006086
RS	17	0.203288	2.190036	357.725666	0.006829	0.006473
RS	18	0.223742	2.605773	318.238978	0.006076	0.005825
RS	19	0.245576	2.605773	336.931180	0.006432	0.006200
RS	20	0.268882	2.743518	338.705159	0.006466	0.006295
RS	21	0.293761	2.743518	358.367575	0.006842	0.006702
RS	22	0.320317	2.606796	398.712633	0.007612	0.007517
RS	23	0.348664	2.606796	421.102949	0.008039	0.007996
RS	24	0.378923	2.290236	505.429599	0.009649	0.009667
RS	25	0.411222	2.290236	532.079107	0.010158	0.010275
RS	26	0.445700	1.921740	665.891463	0.012713	0.012960
RS	27	0.482504	1.921740	697.420694	0.013315	0.013733
RS	28	0.521789	1.601265	873.606912	0.016678	0.017339
RS	29	0.563724	1.601265	908.439565	0.017343	0.018237
RS	30	0.608487	1.369984	1099.433282	0.020989	0.022222
RS	31	0.656269	1.369984	1133.190425	0.021634	0.023112
RS	32	0.707273	1.227532	1297.474560	0.024770	0.026589
RS	33	0.761718	1.227532	1324.469357	0.025286	0.027294
RS	34	0.819834	1.157753	1427.043818	0.027244	0.029479
RS	35	0.881870	1.157753	1443.137977	0.027551	0.029873
RS	36	0.948089	1.142231	1473.257030	0.028126	0.030510
RS	37	1.018775	1.142231	1477.416929	0.028206	0.030575
RS	38	1.094227	1.163987	1448.727866	0.027658	0.029955
RS	39	1.174769	1.163987	1442.182679	0.027533	0.029753
RS	40	1.260742	1.207869	1378.958663	0.026326	0.028411
RS	41	1.352514	1.207869	1363.458627	0.026030	0.028019
RS	42	1.450474	1.260834	1287.152305	0.024573	0.026421
RS	43	1.555042	1.260834	1263.901953	0.024129	0.025892
RS	44	1.666662	1.312585	1187.620462	0.022673	0.024319
RS	45	1.785809	1.312585	1157.107268	0.022090	0.023674
RS	46	1.912992	1.356053	1086.307765	0.020739	0.022236
RS	47	2.048753	1.356053	1048.585608	0.020019	0.021475
RS	48	2.193670	1.388110	983.378073	0.018774	0.020169
RS	49	2.348360	1.388110	938.546653	0.017918	0.019283
RS	50	2.513483	1.409975	876.075155	0.016725	0.018041
RS	51	2.689743	1.409975	824.851481	0.015747	0.017031
RS	52	2.877889	1.425704	762.159142	0.014550	0.015782
RS	53	3.078725	1.425704	706.278746	0.013484	0.014671
RS	54	3.293105	1.447252	639.368223	0.012206	0.013326
RS	55	3.521944	1.447252	582.343630	0.011118	0.012180
RS	56	3.766216	1.447252	524.751693	0.010018	0.011015
RS	57	4.026962	1.447252	467.476774	0.008925	0.009849
RS	58	4.305294	1.651099	365.060873	0.006969	0.007754
RS	59	4.602397	1.651099	325.506030	0.006214	0.006936
RS	60	4.919537	1.651099	286.728724	0.005474	0.006130
RS	61	5.258066	1.651099	249.312635	0.004760	0.005348
RS	62	5.619426	1.651099	213.794522	0.004082	0.004602
RS	63	6.005157	1.651099	840.572486	0.016047	0.018356
PA	4+25*2+4+6 0.133183810 0.042036589 6.005157302 0.553808341 0.337950058 0.440506813 0.571547326 0.778549875 1.130849631 1.634893566 2.190035967 2.605773017 2.743517812 2.606795591 2.290236220 1.921739592 1.601264815 1.369983701 1.227531741 1.157752713 1.142230781 1.163987088 1.207869490 1.260834483 1.312585094 1.356053040 1.388109683 1.409975065 1.425704376 1.447251815 1.651099104
//
IT	4596
RD	20
LK	-401081.049892
QD	-159.553505 -> -149.376595
RI	0.0176389462
TR	0.131864	0.042315
MT	6.045635
MM	C_pi: 1.271562, n_recomb: 53302.343201
RS	0	0.000000	0.565268	616.670627	0.011569	0.002029
RS	1	0.006755	0.565268	650.342650	0.012201	0.008645
RS	2	0.013967	0.565268	685.287992	0.012857	0.009904
RS	3	0.021666	0.565268	721.475737	0.013536	0.010558
RS	4	0.029885	0.341169	1250.952971	0.023469	0.018047
RS	5	0.038660	0.341169	1300.676380	0.024402	0.018796
RS	6	0.048027	0.444366	1039.976078	0.019511	0.015248
RS	7	0.058026	0.444366	1084.941060	0.020354	0.016258
RS	8	0.068702	0.572246	880.057974	0.016511	0.013430
RS	9	0.080098	0.572246	920.595780	0.017271	0.014445
RS	10	0.092265	0.775504	711.731749	0.013353	0.011416
RS	11	0.105253	0.775504	746.983041	0.014014	0.012272
RS	12	0.119119	1.127305	540.304082	0.010137	0.009060
RS	13	0.133921	1.127305	569.211385	0.010679	0.009692
RS	14	0.149723	1.638650	413.130574	0.007751	0.007157
RS	15	0.166593	1.638650	436.531053	0.008190	0.007628
RS	16	0.184603	2.211140	342.113236	0.006418	0.006062
RS	17	0.203829	2.211140	362.107943	0.006793	0.006450
RS	18	0.224354	2.647911	320.126807	0.006006	0.005767
RS	19	0.246265	2.647911	339.003378	0.006360	0.006139
RS	20	0.269657	2.799645	339.437735	0.006368	0.006208
RS	21	0.294629	2.799645	359.237263	0.006740	0.006609
RS	22	0.321288	2.664500	399.138297	0.007488	0.007401
RS	23	0.349748	2.664500	421.683428	0.007911	0.007872
RS	24	0.380130	2.338893	506.736041	0.009507	0.009526
RS	25	0.412565	2.338893	533.643922	0.010012	0.010124
RS	26	0.447191	1.957050	669.980321	0.012569	0.012806
RS	27	0.484156	1.957050	701.972820	0.013170	0.013568
RS	28	0.523618	1.624669	882.903551	0.016564	0.017196
RS	29	0.565746	1.624669	918.456312	0.017231	0.018086
RS	30	0.610720	1.385156	1115.850901	0.020934	0.022119
RS	31	0.658732	1.385156	1150.500566	0.021584	0.023007
RS	32	0.709988	1.237964	1321.065437	0.024784	0.026540
RS	33	0.764706	1.237964	1348.920063	0.025307	0.027248
RS	34	0.823120	1.166082	1455.633614	0.027309	0.029474
RS	35	0.885481	1.166082	1472.381422	0.027623	0.029875
RS	36	0.952054	1.150314	1503.624575	0.028209	0.030522
RS	37	1.023125	1.150314	1508.205988	0.028295	0.030596
RS	38	1.098997	1.173081	1478.204288	0.027732	0.029964
RS	39	1.179994	1.173081	1471.929709	0.027615	0.029773
RS	40	1.266463	1.218711	1406.226695	0.026382	0.028408
RS	41	1.358774	1.218711	1390.929044	0.026095	0.028030
RS	42	1.457320	1.273672	1312.066824	0.024616	0.026413
RS	43	1.562524	1.273672	1288.978862	0.024182	0.025899
RS	44	1.674834	1.327241	1210.643611	0.022713	0.024316
RS	45	1.794732	1.327241	1180.226692	0.022142	0.023687
RS	46	1.922729	1.372043	1108.022578	0.020788	0.022250
RS	47	2.059373	1.372043	1070.269118	0.020079	0.021505
RS	48	2.205248	1.404837	1004.169265	0.018839	0.020206
RS	49	2.360977	1.404837	959.105603	0.017994	0.019335
RS	50	2.527226	1.426952	895.965243	0.016809	0.018103
RS	51	2.704706	1.426952	844.251300	0.015839	0.017104
RS	52	2.894176	1.442701	780.814256	0.014649	0.015864
RS	53	3.096446	1.442701	724.172779	0.013586	0.014761
RS	54	3.312379	1.464527	656.126260	0.012310	0.013419
RS	55	3.542900	1.464527	598.143271	0.011222	0.012275
RS	56	3.788993	1.464527	539.491343	0.010121	0.011111
RS	57	4.051711	1.464527	481.073127	0.009025	0.009944
RS	58	4.332177	1.678216	374.521865	0.007026	0.007803
RS	59	4.631589	1.678216	334.528048	0.006276	0.006992
RS	60	4.951228	1.678216	295.219747	0.005539	0.006191
RS	61	5.292460	1.678216	257.193670	0.004825	0.005411
RS	62	5.656743	1.678216	221.002656	0.004146	0.004666
RS	63	6.045635	1.678216	877.474596	0.016462	0.018789
PA	4+25*2+4+6 0.131863937 0.042315380 6.045635485 0.565268200 0.341168811 0.444366272 0.572245834 0.775503838 1.127304726 1.638649573 2.211140034 2.647910917 2.799645307 2.664500169 2.338893386 1.957049570 1.624668922 1.385155971 1.237963541 1.166082463 1.150313507 1.173081015 1.218711305 1.273672178 1.327240919 1.372042896 1.404836864 1.426952032 1.442701456 1.464527175 1.678216166
//
IT	4410
RD	21
LK	-401060.932431
QD	-154.709786 -> -145.080492
RI	0.0170472186
TR	0.130600	0.042588
MT	6.084536
MM	C_pi: 1.285468, n_recomb: 54208.178175
RS	0	0.000000	0.575920	616.306608	0.011369	0.002013
RS	1	0.006766	0.575920	650.160271	0.011994	0.008597
RS	2	0.013990	0.575920	685.317056	0.012642	0.009829
RS	3	0.021703	0.575920	721.749208	0.013314	0.010451
RS	4	0.029937	0.344374	1263.541085	0.023309	0.018032
RS	5	0.038729	0.344374	1314.153220	0.024243	0.018758
RS	6	0.048116	0.448424	1051.320108	0.019394	0.015216
RS	7	0.058137	0.448424	1097.061807	0.020238	0.016215
RS	8	0.068837	0.573198	896.681439	0.016541	0.013489
RS	9	0.080261	0.573198	938.066095	0.017305	0.014503
RS	10	0.092457	0.772665	729.144765	0.013451	0.011519
RS	11	0.105479	0.772665	765.253375	0.014117	0.012381
RS	12	0.119382	1.123611	553.309286	0.010207	0.009134
RS	13	0.134226	1.123611	582.923981	0.010753	0.009774
RS	14	0.150074	1.641490	420.989796	0.007766	0.007180
RS	15	0.166994	1.641490	444.875367	0.008207	0.007656
RS	16	0.185059	2.230428	346.278406	0.006388	0.006041
RS	17	0.204347	2.230428	366.572646	0.006762	0.006430
RS	18	0.224939	2.687911	322.093218	0.005942	0.005714
RS	19	0.246925	2.687911	341.155038	0.006293	0.006083
RS	20	0.270398	2.853907	340.235987	0.006276	0.006126
RS	21	0.295460	2.853907	360.171377	0.006644	0.006521
RS	22	0.322217	2.720876	399.587819	0.007371	0.007291
RS	23	0.350785	2.720876	422.282342	0.007790	0.007755
RS	24	0.381285	2.386716	507.969580	0.009371	0.009392
RS	25	0.413850	2.386716	535.123743	0.009872	0.009980
RS	26	0.448617	1.991850	673.834681	0.012430	0.012658
RS	27	0.485738	1.991850	706.271300	0.013029	0.013409
RS	28	0.525369	1.647767	891.761081	0.016451	0.017056
RS	29	0.567682	1.647767	928.012091	0.017119	0.017938
RS	30	0.612859	1.400150	1131.639971	0.020876	0.022015
RS	31	0.661091	1.400150	1167.165492	0.021531	0.022901
RS	32	0.712588	1.248283	1343.915037	0.024792	0.026489
RS	33	0.767568	1.248283	1372.623673	0.025321	0.027199
RS	34	0.826269	1.174319	1483.454612	0.027366	0.029465
RS	35	0.888942	1.174319	1500.861299	0.027687	0.029872
RS	36	0.955854	1.158286	1533.256473	0.028285	0.030531
RS	37	1.027295	1.158286	1538.272767	0.028377	0.030614
RS	38	1.103569	1.182022	1507.012234	0.027800	0.029969
RS	39	1.185004	1.182022	1501.026311	0.027690	0.029790
RS	40	1.271949	1.229345	1432.908446	0.026433	0.028403
RS	41	1.364776	1.229345	1417.833011	0.026155	0.028039
RS	42	1.463885	1.286241	1336.481910	0.024655	0.026403
RS	43	1.569699	1.286241	1313.575982	0.024232	0.025905
RS	44	1.682673	1.341562	1233.255073	0.022750	0.024313
RS	45	1.803290	1.341562	1202.952654	0.022191	0.023700
RS	46	1.932069	1.387633	1129.406970	0.020835	0.022264
RS	47	2.069562	1.387633	1091.638865	0.020138	0.021534
RS	48	2.216357	1.421102	1024.704714	0.018903	0.020244
RS	49	2.373084	1.421102	979.423733	0.018068	0.019386
RS	50	2.540416	1.443407	915.666102	0.016892	0.018165
RS	51	2.719069	1.443407	863.474644	0.015929	0.017177
RS	52	2.909811	1.459126	799.334396	0.014746	0.015946
RS	53	3.113458	1.459126	741.942226	0.013687	0.014849
RS	54	3.330884	1.481164	672.796393	0.012411	0.013510
RS	55	3.563022	1.481164	613.861474	0.011324	0.012369
RS	56	3.810866	1.481164	554.157160	0.010223	0.011206
RS	57	4.075480	1.481164	494.604098	0.009124	0.010038
RS	58	4.357998	1.704517	383.908965	0.007082	0.007851
RS	59	4.659631	1.704517	343.483570	0.006336	0.007047
RS	60	4.981674	1.704517	303.653526	0.005602	0.006250
RS	61	5.325506	1.704517	265.027974	0.004889	0.005473
RS	62	5.692602	1.704517	228.175202	0.004209	0.004728
RS	63	6.084536	1.704517	914.480438	0.016870	0.019215
PA	4+25*2+4+6 0.130600489 0.042588442 6.084535768 0.575919647 0.344374134 0.448423707 0.573198416 0.772665153 1.123611283 1.641489849 2.230428382 2.687910792 2.853906698 2.720876246 2.386716219 1.991850239 1.647766677 1.400150172 1.248283288 1.174318957 1.158285584 1.182021963 1.229344910 1.286240960 1.341562310 1.387633459 1.421101512 1.443407230 1.459125529 1.481164450 1.704516616
//
IT	4204
RD	22
LK	-401041.894189
QD	-150.116738 -> -140.997170
RI	0.0165105550
TR	0.129390	0.042856
MT	6.121951
MM	C_pi: 1.298999, n_recomb: 55097.975159
RS	0	0.000000	0.585817	616.548941	0.011190	0.001997
RS	1	0.006776	0.585817	650.600306	0.011808	0.008554
RS	2	0.014012	0.585817	685.983186	0.012450	0.009763
RS	3	0.021738	0.585817	722.672675	0.013116	0.010357
RS	4	0.029987	0.347540	1275.556007	0.023151	0.018013
RS	5	0.038795	0.347540	1327.030048	0.024085	0.018719
RS	6	0.048201	0.452642	1061.689766	0.019269	0.015176
RS	7	0.058243	0.452642	1108.175147	0.020113	0.016165
RS	8	0.068966	0.574375	912.578298	0.016563	0.013542
RS	9	0.080416	0.574375	954.784710	0.017329	0.014553
RS	10	0.092642	0.770004	746.266224	0.013544	0.011618
RS	11	0.105696	0.770004	783.218034	0.014215	0.012486
RS	12	0.119634	1.119775	566.283846	0.010278	0.009209
RS	13	0.134518	1.119775	596.601764	0.010828	0.009855
RS	14	0.150409	1.643494	428.893404	0.007784	0.007205
RS	15	0.167378	1.643494	453.264218	0.008227	0.007685
RS	16	0.185496	2.248066	350.506080	0.006362	0.006024
RS	17	0.204842	2.248066	371.100922	0.006735	0.006413
RS	18	0.225500	2.725880	324.126486	0.005883	0.005664
RS	19	0.247557	2.725880	343.374112	0.006232	0.006031
RS	20	0.271108	2.906370	341.089690	0.006191	0.006048
RS	21	0.296256	2.906370	361.159572	0.006555	0.006440
RS	22	0.323107	2.775949	400.056691	0.007261	0.007187
RS	23	0.351779	2.775949	422.895470	0.007675	0.007644
RS	24	0.382393	2.433714	509.133534	0.009241	0.009263
RS	25	0.415081	2.433714	536.522552	0.009738	0.009842
RS	26	0.449985	2.026149	677.466167	0.012296	0.012514
RS	27	0.487254	2.026149	710.328513	0.012892	0.013255
RS	28	0.527048	1.670565	900.196580	0.016338	0.016919
RS	29	0.569539	1.670565	937.124361	0.017008	0.017794
RS	30	0.614909	1.414961	1146.825939	0.020814	0.021912
RS	31	0.663354	1.414961	1183.210365	0.021475	0.022795
RS	32	0.715081	1.258484	1366.047431	0.024793	0.026435
RS	33	0.770314	1.258484	1395.603264	0.025329	0.027148
RS	34	0.829289	1.182452	1510.530658	0.027415	0.029452
RS	35	0.892261	1.182452	1528.599809	0.027743	0.029865
RS	36	0.959500	1.166139	1562.170345	0.028353	0.030536
RS	37	1.031295	1.166139	1567.632966	0.028452	0.030628
RS	38	1.107956	1.190808	1535.161433	0.027862	0.029972
RS	39	1.189811	1.190808	1529.480348	0.027759	0.029803
RS	40	1.277213	1.239772	1459.008903	0.026480	0.028397
RS	41	1.370537	1.239772	1444.173704	0.026211	0.028046
RS	42	1.470186	1.298547	1360.397972	0.024691	0.026394
RS	43	1.576587	1.298547	1337.692123	0.024278	0.025910
RS	44	1.690198	1.355562	1255.448896	0.022786	0.024310
RS	45	1.811508	1.355562	1225.278196	0.022238	0.023713
RS	46	1.941038	1.402843	1150.450695	0.020880	0.022278
RS	47	2.079346	1.402843	1112.684179	0.020195	0.021562
RS	48	2.227026	1.436928	1044.970642	0.018966	0.020281
RS	49	2.384713	1.436928	999.487524	0.018140	0.019436
RS	50	2.553086	1.459371	935.162160	0.016973	0.018227
RS	51	2.732868	1.459371	882.506836	0.016017	0.017248
RS	52	2.924832	1.475008	817.706247	0.014841	0.016027
RS	53	3.129805	1.475008	759.574670	0.013786	0.014936
RS	54	3.348668	1.497201	689.366061	0.012512	0.013600
RS	55	3.582361	1.497201	629.486896	0.011425	0.012462
RS	56	3.831891	1.497201	568.738954	0.010322	0.011299
RS	57	4.098329	1.497201	508.060578	0.009221	0.010130
RS	58	4.382822	1.730041	393.216659	0.007137	0.007899
RS	59	4.686593	1.730041	352.367615	0.006395	0.007101
RS	60	5.010949	1.730041	312.025476	0.005663	0.006308
RS	61	5.357284	1.730041	272.811259	0.004951	0.005533
RS	62	5.727088	1.730041	235.308102	0.004271	0.004789
RS	63	6.121951	1.730041	951.560950	0.017270	0.019634
PA	4+25*2+4+6 0.129389767 0.042855855 6.121951355 0.585816948 0.347540110 0.452642049 0.574374795 0.770004312 1.119775101 1.643493621 2.248066314 2.725879747 2.906370139 2.775948913 2.433714163 2.026148991 1.670565024 1.414961178 1.258483708 1.182451800 1.166139483 1.190807859 1.239772188 1.298546762 1.355561653 1.402842725 1.436927993 1.459371227 1.475008458 1.497201113 1.730041162
//
IT	4607
RD	23
LK	-401023.861372
QD	-145.756765 -> -137.112490
RI	0.0160224006
TR	0.128227	0.043117
MT	6.158038
MM	C_pi: 1.312184, n_recomb: 55972.094154
RS	0	0.000000	0.595008	617.324901	0.011029	0.001983
RS	1	0.006786	0.595008	651.588554	0.011641	0.008516
RS	2	0.014033	0.595008	687.210924	0.012278	0.009705
RS	3	0.021771	0.595008	724.169685	0.012938	0.010276
RS	4	0.030035	0.350658	1287.069462	0.022995	0.017992
RS	5	0.038859	0.350658	1339.380333	0.023929	0.018679
RS	6	0.048282	0.456997	1071.172719	0.019138	0.015130
RS	7	0.058345	0.456997	1118.370381	0.019981	0.016108
RS	8	0.069090	0.575754	927.778176	0.016576	0.013588
RS	9	0.080565	0.575754	970.782163	0.017344	0.014597
RS	10	0.092819	0.767518	763.092641	0.013633	0.011713
RS	11	0.105904	0.767518	800.873653	0.014308	0.012587
RS	12	0.119876	1.115835	579.219025	0.010348	0.009283
RS	13	0.134798	1.115835	610.235766	0.010903	0.009936
RS	14	0.150731	1.644755	436.833478	0.007804	0.007232
RS	15	0.167746	1.644755	461.689463	0.008249	0.007716
RS	16	0.185916	2.264204	354.785111	0.006339	0.006010
RS	17	0.205319	2.264204	375.681289	0.006712	0.006400
RS	18	0.226038	2.761967	326.215097	0.005828	0.005619
RS	19	0.248163	2.761967	345.648814	0.006175	0.005983
RS	20	0.271790	2.957132	341.991236	0.006110	0.005976
RS	21	0.297020	2.957132	362.194286	0.006471	0.006362
RS	22	0.323963	2.829791	400.540033	0.007156	0.007088
RS	23	0.352733	2.829791	423.518255	0.007567	0.007538
RS	24	0.383457	2.479932	510.231554	0.009116	0.009139
RS	25	0.416265	2.479932	537.844787	0.009609	0.009710
RS	26	0.451299	2.059975	680.888929	0.012165	0.012375
RS	27	0.488711	2.059975	714.159665	0.012759	0.013107
RS	28	0.528662	1.693078	908.236827	0.016227	0.016785
RS	29	0.571324	1.693078	945.820820	0.016898	0.017653
RS	30	0.616880	1.429600	1161.439905	0.020750	0.021809
RS	31	0.665529	1.429600	1198.666598	0.021415	0.022690
RS	32	0.717479	1.268569	1387.497984	0.024789	0.026379
RS	33	0.772954	1.268569	1417.893786	0.025332	0.027095
RS	34	0.832194	1.190486	1536.892725	0.027458	0.029436
RS	35	0.895454	1.190486	1555.627042	0.027793	0.029855
RS	36	0.963007	1.173882	1590.394252	0.028414	0.030538
RS	37	1.035144	1.173882	1596.313354	0.028520	0.030638
RS	38	1.112177	1.199447	1562.678095	0.027919	0.029972
RS	39	1.194437	1.199447	1557.316308	0.027823	0.029814
RS	40	1.282279	1.250008	1484.546130	0.026523	0.028389
RS	41	1.376082	1.250008	1469.967622	0.026263	0.028051
RS	42	1.476251	1.310610	1383.826835	0.024724	0.026383
RS	43	1.583218	1.310610	1361.337761	0.024322	0.025914
RS	44	1.697444	1.369265	1277.231746	0.022819	0.024307
RS	45	1.819421	1.369265	1247.208919	0.022283	0.023724
RS	46	1.949675	1.417702	1171.155461	0.020924	0.022292
RS	47	2.088769	1.417702	1133.406112	0.020249	0.021590
RS	48	2.237302	1.452354	1064.964548	0.019027	0.020318
RS	49	2.395915	1.452354	1019.294309	0.018211	0.019485
RS	50	2.565291	1.474885	954.449715	0.017052	0.018287
RS	51	2.746161	1.474885	901.344182	0.016103	0.017318
RS	52	2.939306	1.490398	835.923954	0.014935	0.016107
RS	53	3.145557	1.490398	777.064712	0.013883	0.015021
RS	54	3.365805	1.512691	705.828815	0.012610	0.013689
RS	55	3.601000	1.512691	645.013859	0.011524	0.012553
RS	56	3.852155	1.512691	583.231715	0.010420	0.011391
RS	57	4.120354	1.512691	521.438132	0.009316	0.010220
RS	58	4.406753	1.754851	402.442898	0.007190	0.007946
RS	59	4.712588	1.754851	361.178337	0.006453	0.007154
RS	60	5.039176	1.754851	320.333813	0.005723	0.006365
RS	61	5.387928	1.754851	280.541705	0.005012	0.005592
RS	62	5.760347	1.754851	242.399444	0.004331	0.004848
RS	63	6.158038	1.754851	988.695351	0.017664	0.020046
PA	4+25*2+4+6 0.128227302 0.043117344 6.158038183 0.595008188 0.350657967 0.456996767 0.575754071 0.767517859 1.115834547 1.644755344 2.264203623 2.761967415 2.957131612 2.829791072 2.479931652 2.059975353 1.693078179 1.429599601 1.268568851 1.190486477 1.173881904 1.199446694 1.250007696 1.310609926 1.369264632 1.417702282 1.452354151 1.474885230 1.490397512 1.512690703 1.754850543
//
IT	4279
RD	24
LK	-401006.765846
QD	-141.612739 -> -133.412394
RI	0.0155764792
TR	0.127110	0.043373
MT	6.192875
MM	C_pi: 1.325042, n_recomb: 56831.041977
RS	0	0.000000	0.603556	618.555401	0.010884	0.001970
RS	1	0.006796	0.603556	653.043775	0.011491	0.008481
RS	2	0.014053	0.603556	688.917052	0.012122	0.009654
RS	3	0.021803	0.603556	726.155257	0.012777	0.010205
RS	4	0.030081	0.353714	1298.169561	0.022843	0.017968
RS	5	0.038920	0.353714	1351.294125	0.023777	0.018639
RS	6	0.048361	0.461472	1079.836507	0.019001	0.015078
RS	7	0.058443	0.461472	1127.716278	0.019843	0.016046
RS	8	0.069210	0.577321	942.304120	0.016581	0.013627
RS	9	0.080708	0.577321	986.082154	0.017351	0.014634
RS	10	0.092989	0.765202	779.621535	0.013718	0.011806
RS	11	0.106103	0.765202	818.217835	0.014397	0.012685
RS	12	0.120109	1.111838	592.098886	0.010419	0.009357
RS	13	0.135067	1.111838	623.809478	0.010977	0.010017
RS	14	0.151041	1.645376	444.798667	0.007827	0.007261
RS	15	0.168100	1.645376	470.139310	0.008273	0.007749
RS	16	0.186319	2.278972	359.106498	0.006319	0.005998
RS	17	0.205776	2.278972	380.304450	0.006692	0.006389
RS	18	0.226555	2.796297	328.350903	0.005778	0.005576
RS	19	0.248747	2.796297	347.970816	0.006123	0.005939
RS	20	0.272446	3.006298	342.932056	0.006034	0.005907
RS	21	0.297756	3.006298	363.266855	0.006392	0.006290
RS	22	0.324785	2.882478	401.032613	0.007057	0.006994
RS	23	0.353652	2.882478	424.145669	0.007463	0.007438
RS	24	0.384480	2.525406	511.267628	0.008996	0.009021
RS	25	0.417403	2.525406	539.095139	0.009486	0.009583
RS	26	0.452563	2.093343	684.119933	0.012038	0.012240
RS	27	0.490113	2.093343	717.782787	0.012630	0.012963
RS	28	0.530215	1.715312	915.909680	0.016116	0.016653
RS	29	0.573041	1.715312	954.130250	0.016789	0.017514
RS	30	0.618778	1.444063	1175.519323	0.020684	0.021706
RS	31	0.667623	1.444063	1213.572007	0.021354	0.022585
RS	32	0.719787	1.278535	1408.305997	0.024781	0.026321
RS	33	0.775496	1.278535	1439.534208	0.025330	0.027039
RS	34	0.834991	1.198419	1562.579283	0.027495	0.029418
RS	35	0.898529	1.198419	1581.980553	0.027837	0.029842
RS	36	0.966384	1.181509	1617.965648	0.028470	0.030537
RS	37	1.038851	1.181509	1624.349918	0.028582	0.030645
RS	38	1.116242	1.207938	1589.593372	0.027971	0.029970
RS	39	1.198893	1.207938	1584.563722	0.027882	0.029823
RS	40	1.287160	1.260054	1509.547183	0.026562	0.028381
RS	41	1.381425	1.260054	1495.240019	0.026310	0.028054
RS	42	1.482096	1.322435	1406.790688	0.024754	0.026372
RS	43	1.589608	1.322435	1384.533270	0.024362	0.025916
RS	44	1.704426	1.382682	1298.617801	0.022851	0.024303
RS	45	1.827047	1.382682	1268.757641	0.022325	0.023735
RS	46	1.958000	1.432228	1191.529392	0.020966	0.022305
RS	47	2.097853	1.432228	1153.811880	0.020302	0.021617
RS	48	2.247209	1.467399	1084.691662	0.019086	0.020354
RS	49	2.406715	1.467399	1038.848593	0.018280	0.019533
RS	50	2.577060	1.489974	973.529665	0.017130	0.018347
RS	51	2.758981	1.489974	919.987392	0.016188	0.017387
RS	52	2.953264	1.505322	853.986777	0.015027	0.016186
RS	53	3.160750	1.505322	794.411684	0.013978	0.015106
RS	54	3.382336	1.527666	722.183301	0.012708	0.013777
RS	55	3.618980	1.527666	660.441238	0.011621	0.012643
RS	56	3.871705	1.527666	597.634484	0.010516	0.011481
RS	57	4.141604	1.527666	534.735910	0.009409	0.010309
RS	58	4.429845	1.778981	411.588693	0.007242	0.007992
RS	59	4.737673	1.778981	369.916558	0.006509	0.007205
RS	60	5.066419	1.778981	328.579079	0.005782	0.006420
RS	61	5.417506	1.778981	288.219515	0.005072	0.005650
RS	62	5.792451	1.778981	249.449066	0.004389	0.004906
RS	63	6.192875	1.778981	1025.871239	0.018051	0.020451
PA	4+25*2+4+6 0.127110095 0.043373018 6.192875412 0.603555598 0.353713921 0.461471829 0.577321425 0.765201931 1.111837627 1.645375710 2.278972243 2.796296563 3.006297941 2.882477774 2.525406187 2.093343160 1.715311843 1.444063278 1.278535196 1.198419072 1.181508785 1.207938298 1.260053524 1.322435183 1.382682061 1.432228452 1.467399158 1.489974455 1.505321727 1.527666121 1.778980604
//
IT	4095
RD	25
LK	-400990.545875
QD	-137.668830 -> -129.883764
RI	0.0151675699
TR	0.126036	0.043623
MT	6.226516
MM	C_pi: 1.337586, n_recomb: 57675.195849
RS	0	0.000000	0.611516	620.172189	0.010753	0.001958
RS	1	0.006805	0.611516	654.895725	0.011355	0.008450
RS	2	0.014072	0.611516	691.029465	0.011981	0.009610
RS	3	0.021834	0.611516	728.555587	0.012632	0.010143
RS	4	0.030125	0.356702	1308.909230	0.022694	0.017943
RS	5	0.038979	0.356702	1362.825721	0.023629	0.018600
RS	6	0.048436	0.466048	1087.752028	0.018860	0.015022
RS	7	0.058537	0.466048	1136.285026	0.019701	0.015979
RS	8	0.069324	0.579049	956.199754	0.016579	0.013661
RS	9	0.080846	0.579049	1000.729382	0.017351	0.014665
RS	10	0.093152	0.763045	795.855845	0.013799	0.011895
RS	11	0.106295	0.763045	835.253685	0.014482	0.012778
RS	12	0.120333	1.107805	604.916877	0.010488	0.009432
RS	13	0.135325	1.107805	637.316087	0.011050	0.010097
RS	14	0.151338	1.645418	452.783557	0.007851	0.007291
RS	15	0.168441	1.645418	478.608121	0.008298	0.007782
RS	16	0.186707	2.292482	363.462013	0.006302	0.005989
RS	17	0.206216	2.292482	384.961864	0.006675	0.006380
RS	18	0.227053	2.828994	330.523556	0.005731	0.005537
RS	19	0.249308	2.828994	350.329414	0.006074	0.005898
RS	20	0.273077	3.053936	343.906483	0.005963	0.005843
RS	21	0.298463	3.053936	364.371588	0.006318	0.006221
RS	22	0.325577	2.934059	401.530437	0.006962	0.006904
RS	23	0.354536	2.934059	424.773884	0.007365	0.007343
RS	24	0.385465	2.570164	512.244153	0.008882	0.008907
RS	25	0.418499	2.570164	540.276531	0.009368	0.009462
RS	26	0.453781	2.126267	687.169882	0.011914	0.012110
RS	27	0.491463	2.126267	721.209338	0.012505	0.012825
RS	28	0.531710	1.737265	923.238662	0.016008	0.016524
RS	29	0.574695	1.737265	962.076884	0.016681	0.017379
RS	30	0.620605	1.458350	1189.092080	0.020617	0.021604
RS	31	0.669639	1.458350	1227.954653	0.021291	0.022481
RS	32	0.722010	1.288377	1428.502191	0.024768	0.026262
RS	33	0.777945	1.288377	1460.554801	0.025324	0.026983
RS	34	0.837685	1.206243	1587.620604	0.027527	0.029396
RS	35	0.901491	1.206243	1607.689622	0.027875	0.029827
RS	36	0.969638	1.189015	1644.911469	0.028520	0.030534
RS	37	1.042423	1.189015	1651.768271	0.028639	0.030650
RS	38	1.120160	1.216280	1615.929856	0.028018	0.029967
RS	39	1.203187	1.216280	1611.243701	0.027937	0.029830
RS	40	1.291863	1.269910	1534.029952	0.026598	0.028371
RS	41	1.386574	1.269910	1520.007304	0.026355	0.028056
RS	42	1.487729	1.334028	1429.300803	0.024782	0.026360
RS	43	1.595768	1.334028	1407.288771	0.024400	0.025918
RS	44	1.711158	1.395822	1319.615609	0.022880	0.024299
RS	45	1.834399	1.395822	1289.931837	0.022365	0.023745
RS	46	1.966027	1.446430	1211.578790	0.021007	0.022318
RS	47	2.106612	1.446430	1173.906777	0.020354	0.021644
RS	48	2.256763	1.482077	1104.153514	0.019144	0.020390
RS	49	2.417131	1.482077	1058.151383	0.018347	0.019580
RS	50	2.588411	1.504657	992.400583	0.017207	0.018406
RS	51	2.771347	1.504657	938.434921	0.016271	0.017455
RS	52	2.966730	1.519802	871.892236	0.015117	0.016263
RS	53	3.175408	1.519802	811.613197	0.014072	0.015188
RS	54	3.398287	1.542150	738.427272	0.012803	0.013864
RS	55	3.636331	1.542150	675.766892	0.011717	0.012731
RS	56	3.890572	1.542150	611.945197	0.010610	0.011569
RS	57	4.162115	1.542150	547.951913	0.009501	0.010396
RS	58	4.452134	1.802458	420.653615	0.007293	0.008037
RS	59	4.761888	1.802458	378.581770	0.006564	0.007256
RS	60	5.092719	1.802458	336.760611	0.005839	0.006474
RS	61	5.446063	1.802458	295.843824	0.005129	0.005706
RS	62	5.823449	1.802458	256.455888	0.004447	0.004962
RS	63	6.226516	1.802458	1063.072971	0.018432	0.020850
PA	4+25*2+4+6 0.126035708 0.043623082 6.226515909 0.611515795 0.356701971 0.466048365 0.579049135 0.763044780 1.107805188 1.645418077 2.292482081 2.828993661 3.053936497 2.934058979 2.570164172 2.126267254 1.737264935 1.458349999 1.288377435 1.206243376 1.189015357 1.216280360 1.269910310 1.334028196 1.395821533 1.446430184 1.482076984 1.504657135 1.519802131 1.542150216 1.802457607
//
CC
CC	Brief Description of the file format:
CC	  CC  comments
CC	  MM  useful-messages
CC	  RD  round-of-iterations
CC	  LL  \log[P(sequence)]
CC	  QD  Q-before-opt Q-after-opt
CC	  TR  \theta_0 \rho_0
CC	  RS  k t_k \lambda_k \pi_k \sum_{l\not=k}A_{kl} A_{kk}
CC	  DC  begin end best-k t_k+\Delta_k max-prob
CC
MM	Version: 0.6.5-r67
MM	pattern:4+25*2+4+6, n:63, n_free_lambdas:28
MM	n_iterations:25, skip:1, max_t:5, theta/rho:5
MM	is_decoding:0
MM	n_seqs:13, sum_L:1049198, sum_n:164297
RD	0
LK	0.000000
QD	0.000000 -> 0.000000
RI	inf
TR	0.170306	0.034061
MT	5.000000
MM	C_pi: 1.000000, n_recomb: 35138.425204
RS	0	0.000000	1.000000	221.794493	0.006312	0.000000
RS	1	0.006440	1.000000	234.540288	0.006675	0.000000
RS	2	0.013294	1.000000	247.914205	0.007055	0.000000
RS	3	0.020590	1.000000	261.933390	0.007454	0.000000
RS	4	0.028356	1.000000	276.613446	0.007872	0.000000
RS	5	0.036622	1.000000	291.968062	0.008309	0.000000
RS	6	0.045421	1.000000	308.008608	0.008766	0.000000
RS	7	0.054785	1.000000	324.743677	0.009242	0.000000
RS	8	0.064753	1.000000	342.178577	0.009738	0.000000
RS	9	0.075363	1.000000	360.314782	0.010254	0.000000
RS	10	0.086656	1.000000	379.149319	0.010790	0.000000
RS	11	0.098677	1.000000	398.674107	0.011346	0.000000
RS	12	0.111471	1.000000	418.875241	0.011921	0.000000
RS	13	0.125090	1.000000	439.732231	0.012514	0.000000
RS	14	0.139585	1.000000	461.217178	0.013126	0.000000
RS	15	0.155014	1.000000	483.293919	0.013754	0.000000
RS	16	0.171437	1.000000	505.917126	0.014398	0.000000
RS	17	0.188917	1.000000	529.031377	0.015056	0.000000
RS	18	0.207523	1.000000	552.570215	0.015726	0.000000
RS	19	0.227327	1.000000	576.455201	0.016405	0.000000
RS	20	0.248406	1.000000	600.594986	0.017092	0.000000
RS	21	0.270843	1.000000	624.884431	0.017784	0.000000
RS	22	0.294725	1.000000	649.203796	0.018476	0.000000
RS	23	0.320144	1.000000	673.418033	0.019165	0.000000
RS	24	0.347201	1.000000	697.376229	0.019847	0.000000
RS	25	0.376000	1.000000	720.911236	0.020516	0.000000
RS	26	0.406654	1.000000	743.839550	0.021169	0.000000
RS	27	0.439282	1.000000	765.961483	0.021798	0.000000
RS	28	0.474011	1.000000	787.061697	0.022399	0.000000
RS	29	0.510976	1.000000	806.910163	0.022964	0.000000
RS	30	0.550322	1.000000	825.263613	0.023486	0.000000
RS	31	0.592202	1.000000	841.867546	0.023959	0.000000
RS	32	0.636779	1.000000	856.458854	0.024374	0.000000
RS	33	0.684227	1.000000	868.769131	0.024724	0.000000
RS	34	0.734730	1.000000	878.528695	0.025002	0.000000
RS	35	0.788485	1.000000	885.471357	0.025200	0.000000
RS	36	0.845702	1.000000	889.339953	0.025310	0.000000
RS	37	0.906604	1.000000	889.892589	0.025325	0.000000
RS	38	0.971428	1.000000	886.909557	0.025240	0.000000
RS	39	1.040426	1.000000	880.200809	0.025050	0.000000
RS	40	1.113868	1.000000	869.613830	0.024748	0.000000
RS	41	1.192040	1.000000	855.041699	0.024334	0.000000
RS	42	1.275245	1.000000	836.431067	0.023804	0.000000
RS	43	1.363809	1.000000	813.789720	0.023160	0.000000
RS	44	1.458076	1.000000	787.193349	0.022403	0.000000
RS	45	1.558414	1.000000	756.791082	0.021537	0.000000
RS	46	1.665214	1.000000	722.809337	0.020570	0.000000
RS	47	1.778891	1.000000	685.553516	0.019510	0.000000
RS	48	1.899889	1.000000	645.407090	0.018368	0.000000
RS	49	2.028679	1.000000	602.827708	0.017156	0.000000
RS	50	2.165763	1.000000	558.340027	0.015890	0.000000
RS	51	2.311675	1.000000	512.525124	0.014586	0.000000
RS	52	2.466983	1.000000	466.006537	0.013262	0.000000
RS	53	2.632293	1.000000	419.433211	0.011937	0.000000
RS	54	2.808249	1.000000	373.459864	0.010628	0.000000
RS	55	2.995536	1.000000	328.725561	0.009355	0.000000
RS	56	3.194884	1.000000	285.831521	0.008134	0.000000
RS	57	3.407070	1.000000	245.319397	0.006982	0.000000
RS	58	3.632920	1.000000	207.651370	0.005910	0.000000
RS	59	3.873315	1.000000	173.193454	0.004929	0.000000
RS	60	4.129191	1.000000	142.203280	0.004047	0.000000
RS	61	4.401545	1.000000	114.823405	0.003268	0.000000
RS	62	4.691438	1.000000	91.080813	0.002592	0.000000
RS	63	5.000000	1.000000	256.584091	0.007302	0.000000
PA	4+25*2+4+6 0.170305567 0.034061113 5.000000000 1.000000000 1.000000000 1.000000000 1.000000000 1.000000000 1.000000000 1.000000000 1.000000000 1.000000000 1.000000000 1.000000000 1.000000000 1.000000000 1.000000000 1.000000000 1.000000000 1.000000000 1.000000000 1.000000000 1.000000000 1.000000000 1.000000000 1.000000000 1.000000000 1.000000000 1.000000000 1.000000000 1.000000000
//
IT	5017
RD	1
LK	-417438.888470
QD	-525.147129 -> -407.047413
RI	0.0416008303
TR	0.169262	0.035121
MT	4.995455
MM	C_pi: 0.979151, n_recomb: 35471.216955
RS	0	0.000000	0.532572	419.054193	0.011814	0.000559
RS	1	0.006438	0.532572	440.554950	0.012420	0.003680
RS	2	0.013291	0.532572	462.790430	0.013047	0.006721
RS	3	0.020585	0.532572	485.736563	0.013694	0.008940
RS	4	0.028349	0.556194	487.888386	0.013754	0.010557
RS	5	0.036613	0.556194	511.474493	0.014419	0.011531
RS	6	0.045408	0.640184	465.910624	0.013135	0.011986
RS	7	0.054770	0.640184	488.561708	0.013773	0.012209
RS	8	0.064735	0.739163	443.776387	0.012511	0.012346
RS	9	0.075341	0.739163	465.493830	0.013123	0.012398
RS	10	0.086630	0.849474	424.915476	0.011979	0.012304
RS	11	0.098646	0.849474	445.815010	0.012568	0.012032
RS	12	0.111435	0.962122	412.981931	0.011643	0.011635
RS	13	0.125048	0.962122	433.305288	0.012216	0.011210
RS	14	0.139538	1.058281	413.237830	0.011650	0.010843
RS	15	0.154960	1.058281	433.398183	0.012218	0.010582
RS	16	0.171375	1.125563	427.175619	0.012043	0.010450
RS	17	0.188847	1.125563	447.593397	0.012618	0.010465
RS	18	0.207444	1.161995	453.948425	0.012798	0.010634
RS	19	0.227239	1.161995	474.924145	0.013389	0.010957
RS	20	0.248308	1.172514	491.908181	0.013868	0.011425
RS	21	0.270733	1.172514	513.552807	0.014478	0.012024
RS	22	0.294602	1.164007	539.353639	0.015205	0.012748
RS	23	0.320008	1.164007	561.548907	0.015831	0.013603
RS	24	0.347049	1.141943	594.966090	0.016773	0.014602
RS	25	0.375832	1.141943	617.331117	0.017404	0.015756
RS	26	0.406468	1.111649	656.659356	0.018512	0.017066
RS	27	0.439076	1.111649	678.493459	0.019128	0.018512
RS	28	0.473783	1.079264	720.353549	0.020308	0.020053
RS	29	0.510726	1.079264	740.611980	0.020879	0.021632
RS	30	0.550046	1.050277	780.296161	0.021998	0.023180
RS	31	0.591899	1.050277	797.671608	0.022488	0.024630
RS	32	0.636445	1.027837	830.667235	0.023418	0.025924
RS	33	0.683860	1.027837	843.761447	0.023787	0.027017
RS	34	0.734328	1.012595	867.009963	0.024443	0.027882
RS	35	0.788045	1.012595	874.511181	0.024654	0.028503
RS	36	0.845221	1.003683	886.598760	0.024995	0.028880
RS	37	0.906077	1.003683	887.411291	0.025018	0.029020
RS	38	0.970852	0.999658	888.156967	0.025039	0.028935
RS	39	1.039797	0.999658	881.484945	0.024851	0.028643
RS	40	1.113181	0.999051	871.441041	0.024568	0.028160
RS	41	1.191290	0.999051	856.850558	0.024156	0.027506
RS	42	1.274428	1.000530	837.029760	0.023597	0.026702
RS	43	1.362919	1.000530	814.498782	0.022962	0.025768
RS	44	1.457106	1.002902	786.239313	0.022166	0.024726
RS	45	1.557358	1.002902	756.195055	0.021319	0.023596
RS	46	1.664065	1.005232	720.986475	0.020326	0.022393
RS	47	1.777642	1.005232	684.342126	0.019293	0.021130
RS	48	1.898531	1.007002	643.724676	0.018148	0.019819
RS	49	2.027203	1.007002	601.914351	0.016969	0.018467
RS	50	2.164160	1.008110	557.574690	0.015719	0.017084
RS	51	2.309935	1.008110	512.543964	0.014450	0.015682
RS	52	2.465095	1.008662	466.488931	0.013151	0.014271
RS	53	2.630245	1.008662	420.579024	0.011857	0.012869
RS	54	2.806028	1.008755	375.125368	0.010575	0.011490
RS	55	2.993128	1.008755	330.833356	0.009327	0.010151
RS	56	3.192274	1.008755	288.260278	0.008127	0.008865
RS	57	3.404242	1.008755	247.950273	0.006990	0.007648
RS	58	3.629858	1.013286	209.538752	0.005907	0.006511
RS	59	3.869999	1.013286	175.398193	0.004945	0.005465
RS	60	4.125602	1.013286	144.567057	0.004076	0.004518
RS	61	4.397661	1.013286	117.210039	0.003304	0.003674
RS	62	4.687236	1.013286	93.379496	0.002633	0.002937
RS	63	4.995455	1.013286	267.659886	0.007546	0.008494
PA	4+25*2+4+6 0.169262339 0.035121493 4.995455444 0.532572329 0.556194305 0.640184462 0.739163339 0.849473953 0.962121964 1.058281064 1.125562549 1.161994934 1.172513962 1.164007187 1.141943455 1.111648560 1.079263687 1.050276756 1.027836800 1.012594700 1.003683209 0.999657631 0.999051094 1.000530303 1.002902031 1.005231857 1.007001877 1.008110046 1.008662105 1.008754730 1.013285697
//
IT	3939
RD	2
LK	-417231.317601
QD	-441.460496 -> -371.147027
RI	0.0562880466
TR	0.168161	0.036194
MT	4.986423
MM	C_pi: 0.967278, n_recomb: 36100.498484
RS	0	0.000000	0.426675	531.136730	0.014713	0.000618
RS	1	0.006435	0.426675	556.652213	0.015420	0.004073
RS	2	0.013285	0.426675	582.813860	0.016144	0.007574
RS	3	0.020575	0.426675	609.559849	0.016885	0.010292
RS	4	0.028335	0.419611	647.430268	0.017934	0.011961
RS	5	0.036593	0.419611	675.342322	0.018707	0.013632
RS	6	0.045384	0.507839	582.439711	0.016134	0.012980
RS	7	0.054740	0.507839	608.352132	0.016852	0.013921
RS	8	0.064698	0.628346	513.956963	0.014237	0.012763
RS	9	0.075296	0.628346	537.697286	0.014894	0.013343
RS	10	0.086577	0.782134	452.271224	0.012528	0.011955
RS	11	0.098584	0.782134	473.915658	0.013128	0.012118
RS	12	0.111364	0.958021	405.661870	0.011237	0.010720
RS	13	0.124966	0.958021	425.594617	0.011789	0.010693
RS	14	0.139443	1.121854	381.393304	0.010565	0.009710
RS	15	0.154852	1.121854	400.338125	0.011090	0.009753
RS	16	0.171253	1.243319	379.119035	0.010502	0.009283
RS	17	0.188709	1.243319	397.840902	0.011020	0.009492
RS	18	0.207289	1.310117	396.000502	0.010969	0.009502
RS	19	0.227064	1.310117	415.121950	0.011499	0.009920
RS	20	0.248111	1.327250	429.176125	0.011888	0.010347
RS	21	0.270514	1.327250	449.093524	0.012440	0.010958
RS	22	0.294357	1.307026	476.614489	0.013202	0.011743
RS	23	0.319736	1.307026	497.456091	0.013780	0.012546
RS	24	0.346747	1.260423	537.511058	0.014889	0.013719
RS	25	0.375497	1.260423	559.089480	0.015487	0.014774
RS	26	0.406097	1.198874	610.081889	0.016900	0.016388
RS	27	0.438666	1.198874	631.771464	0.017500	0.017707
RS	28	0.473331	1.135350	689.027517	0.019086	0.019667
RS	29	0.510227	1.135350	709.665901	0.019658	0.021113
RS	30	0.549497	1.080573	765.642745	0.021209	0.023131
RS	31	0.591295	1.080573	783.631022	0.021707	0.024453
RS	32	0.635782	1.039801	830.684776	0.023010	0.026169
RS	33	0.683132	1.039801	844.293135	0.023387	0.027143
RS	34	0.733530	1.013331	877.345047	0.024303	0.028308
RS	35	0.787170	1.013331	885.039793	0.024516	0.028822
RS	36	0.844263	0.998848	902.238031	0.024992	0.029356
RS	37	0.905029	0.998848	902.878722	0.025010	0.029405
RS	38	0.969707	0.993308	904.788690	0.025063	0.029359
RS	39	1.038546	0.993308	897.689016	0.024866	0.028997
RS	40	1.111815	0.993858	886.156564	0.024547	0.028477
RS	41	1.189800	0.993858	871.075580	0.024129	0.027780
RS	42	1.272803	0.997997	848.500587	0.023504	0.026906
RS	43	1.361148	0.997997	825.608254	0.022870	0.025955
RS	44	1.455178	1.003525	794.525399	0.022009	0.024846
RS	45	1.555259	1.003525	764.364864	0.021173	0.023717
RS	46	1.661781	1.008712	727.032400	0.020139	0.022469
RS	47	1.775158	1.008712	690.519151	0.019128	0.021220
RS	48	1.895831	1.012609	648.699984	0.017969	0.019890
RS	49	2.024270	1.012609	607.175254	0.016819	0.018558
RS	50	2.160974	1.015055	562.364858	0.015578	0.017176
RS	51	2.306476	1.015055	517.640556	0.014339	0.015793
RS	52	2.461341	1.016291	471.511792	0.013061	0.014392
RS	53	2.626173	1.016291	425.805849	0.011795	0.013005
RS	54	2.801611	1.016562	380.393036	0.010537	0.011636
RS	55	2.988340	1.016562	336.118771	0.009311	0.010303
RS	56	3.187086	1.016562	293.461899	0.008129	0.009020
RS	57	3.398622	1.016562	252.973349	0.007007	0.007801
RS	58	3.623770	1.026045	213.367461	0.005910	0.006632
RS	59	3.863408	1.026045	179.251260	0.004965	0.005588
RS	60	4.118468	1.026045	148.314690	0.004108	0.004638
RS	61	4.389941	1.026045	120.744864	0.003345	0.003789
RS	62	4.678885	1.026045	96.619100	0.002676	0.003042
RS	63	4.986423	1.026045	281.915929	0.007809	0.008962
PA	4+25*2+4+6 0.168161053 0.036194371 4.986422829 0.426674810 0.419611425 0.507839199 0.628345514 0.782133819 0.958020969 1.121854066 1.243319417 1.310116664 1.327249987 1.307025938 1.260422528 1.198873517 1.135350453 1.080572816 1.039801384 1.013330552 0.998847501 0.993308096 0.993857786 0.997997432 1.003524675 1.008711807 1.012609371 1.015054782 1.016290731 1.016561791 1.026044646
//
IT	4472
RD	3
LK	-417102.273258
QD	-398.999271 -> -347.996381
RI	0.0614935769
TR	0.166610	0.037146
MT	4.994336
MM	C_pi: 0.968325, n_recomb: 37071.878196
RS	0	0.000000	0.407382	571.018136	0.015403	0.000627
RS	1	0.006438	0.407382	598.021094	0.016131	0.004116
RS	2	0.013290	0.407382	625.648698	0.016877	0.007662
RS	3	0.020584	0.407382	653.827070	0.017637	0.010446
RS	4	0.028347	0.363065	764.829126	0.020631	0.012983
RS	5	0.036610	0.363065	795.295966	0.021453	0.015003
RS	6	0.045405	0.444751	675.666865	0.018226	0.013852
RS	7	0.054766	0.444751	703.838215	0.018986	0.015166
RS	8	0.064730	0.569641	573.136498	0.015460	0.013236
RS	9	0.075335	0.569641	598.546544	0.016146	0.014100
RS	10	0.086623	0.745694	478.106357	0.012897	0.011882
RS	11	0.098638	0.745694	500.609295	0.013504	0.012273
RS	12	0.111427	0.964551	405.646293	0.010942	0.010236
RS	13	0.125038	0.964551	425.629460	0.011481	0.010406
RS	14	0.139526	1.182145	364.592507	0.009835	0.009035
RS	15	0.154947	1.182145	382.988032	0.010331	0.009219
RS	16	0.171360	1.350834	352.097612	0.009498	0.008537
RS	17	0.188830	1.350834	369.919794	0.009978	0.008828
RS	18	0.207425	1.445035	363.177299	0.009797	0.008736
RS	19	0.227217	1.445035	381.276494	0.010285	0.009182
RS	20	0.248283	1.467406	393.872769	0.010625	0.009582
RS	21	0.270706	1.467406	412.846961	0.011136	0.010173
RS	22	0.294572	1.434848	442.030521	0.011924	0.010998
RS	23	0.319974	1.434848	462.193281	0.012467	0.011743
RS	24	0.347012	1.363770	507.616991	0.013693	0.013041
RS	25	0.375790	1.363770	528.947006	0.014268	0.014008
RS	26	0.406422	1.272093	589.581893	0.015904	0.015850
RS	27	0.439025	1.272093	611.536514	0.016496	0.017063
RS	28	0.473727	1.179882	681.974874	0.018396	0.019353
RS	29	0.510664	1.179882	703.296669	0.018971	0.020691
RS	30	0.549978	1.102643	773.557380	0.020866	0.023085
RS	31	0.591824	1.102643	792.364476	0.021374	0.024311
RS	32	0.636363	1.046949	851.727552	0.022975	0.026365
RS	33	0.683770	1.046949	865.951334	0.023359	0.027256
RS	34	0.734229	1.012151	907.204748	0.024472	0.028651
RS	35	0.787937	1.012151	915.087226	0.024684	0.029094
RS	36	0.845102	0.994274	935.888349	0.025245	0.029731
RS	37	0.905947	0.994274	936.256800	0.025255	0.029724
RS	38	0.970710	0.988723	937.951339	0.025301	0.029679
RS	39	1.039642	0.988723	930.247020	0.025093	0.029280
RS	40	1.113012	0.991406	916.030723	0.024710	0.028700
RS	41	1.191106	0.991406	900.215272	0.024283	0.027986
RS	42	1.274227	0.998819	873.891915	0.023573	0.027032
RS	43	1.362699	0.998819	850.323343	0.022937	0.026084
RS	44	1.456867	1.007889	815.583310	0.022000	0.024906
RS	45	1.557098	1.007889	784.909676	0.021173	0.023794
RS	46	1.663782	1.016194	744.710079	0.020088	0.022503
RS	47	1.777334	1.016194	707.842598	0.019094	0.021280
RS	48	1.898196	1.022400	664.111425	0.017914	0.019934
RS	49	2.026840	1.022400	622.303591	0.016786	0.018630
RS	50	2.163765	1.026304	576.316517	0.015546	0.017252
RS	51	2.309506	1.026304	531.264064	0.014331	0.015895
RS	52	2.464630	1.028300	484.352294	0.013065	0.014507
RS	53	2.629740	1.028300	438.177992	0.011820	0.013138
RS	54	2.805480	1.028832	392.092771	0.010577	0.011781
RS	55	2.992534	1.028832	347.164776	0.009365	0.010457
RS	56	3.191631	1.028832	303.763156	0.008194	0.009179
RS	57	3.403546	1.028832	262.455567	0.007080	0.007960
RS	58	3.629103	1.043710	220.904655	0.005959	0.006757
RS	59	3.869182	1.043710	186.283642	0.005025	0.005717
RS	60	4.124718	1.043710	154.751091	0.004174	0.004765
RS	61	4.396704	1.043710	126.521036	0.003413	0.003910
RS	62	4.686201	1.043710	101.698771	0.002743	0.003155
RS	63	4.994336	1.043710	302.204876	0.008152	0.009474
PA	4+25*2+4+6 0.166609926 0.037145600 4.994335853 0.407382144 0.363065030 0.444751109 0.569640664 0.745694135 0.964550526 1.182144671 1.350833555 1.445034531 1.467405528 1.434848422 1.363770285 1.272093254 1.179881983 1.102642573 1.046949066 1.012151077 0.994273711 0.988722727 0.991405785 0.998818804 1.007889236 1.016193626 1.022400116 1.026303552 1.028299853 1.028832359 1.043709669
//
IT	4382
RD	4
LK	-417005.516931
QD	-370.917824 -> -329.183130
RI	0.0607152720
TR	0.164642	0.037957
MT	5.020742
MM	C_pi: 0.978030, n_recomb: 38239.577790
RS	0	0.000000	0.420954	570.604003	0.014922	0.000611
RS	1	0.006447	0.420954	597.939268	0.015637	0.003996
RS	2	0.013309	0.420954	625.951013	0.016369	0.007401
RS	3	0.020614	0.420954	654.570350	0.017118	0.010046
RS	4	0.028389	0.336024	854.406484	0.022344	0.013744
RS	5	0.036666	0.336024	886.801269	0.023191	0.015912
RS	6	0.045477	0.409628	755.692608	0.019762	0.014607
RS	7	0.054855	0.409628	785.768627	0.020549	0.016125
RS	8	0.064838	0.533489	628.282666	0.016430	0.013719
RS	9	0.075465	0.533489	655.313235	0.017137	0.014755
RS	10	0.086777	0.722467	505.543754	0.013220	0.011943
RS	11	0.098818	0.722467	529.081356	0.013836	0.012473
RS	12	0.111635	0.973387	411.526613	0.010762	0.009965
RS	13	0.125278	0.973387	431.879845	0.011294	0.010248
RS	14	0.139801	1.236291	357.130505	0.009339	0.008594
RS	15	0.155261	1.236291	375.391977	0.009817	0.008855
RS	16	0.171717	1.447958	336.979588	0.008812	0.008018
RS	17	0.189233	1.447958	354.373651	0.009267	0.008348
RS	18	0.207880	1.568264	343.988438	0.008996	0.008179
RS	19	0.227728	1.568264	361.552163	0.009455	0.008628
RS	20	0.248855	1.595968	373.157193	0.009758	0.009003
RS	21	0.271345	1.595968	391.649641	0.010242	0.009566
RS	22	0.295285	1.551833	422.269360	0.011043	0.010414
RS	23	0.320767	1.551833	442.156946	0.011563	0.011107
RS	24	0.347893	1.457420	492.154943	0.012870	0.012492
RS	25	0.376768	1.457420	513.567277	0.013430	0.013386
RS	26	0.407503	1.337320	582.705758	0.015238	0.015400
RS	27	0.440221	1.337320	605.189766	0.015826	0.016528
RS	28	0.475047	1.218781	687.656624	0.017983	0.019079
RS	29	0.512119	1.218781	709.876255	0.018564	0.020334
RS	30	0.551580	1.121740	793.459191	0.020750	0.023037
RS	31	0.593586	1.121740	813.254273	0.021267	0.024194
RS	32	0.638299	1.053564	884.113666	0.023120	0.026525
RS	33	0.685896	1.053564	899.068155	0.023511	0.027360
RS	34	0.736560	1.012338	947.728581	0.024784	0.028936
RS	35	0.790491	1.012338	955.856693	0.024997	0.029334
RS	36	0.847898	0.992388	979.433383	0.025613	0.030040
RS	37	0.909006	0.992388	979.540657	0.025616	0.030001
RS	38	0.974054	0.987672	980.213983	0.025633	0.029934
RS	39	1.043295	0.987672	971.883935	0.025416	0.029517
RS	40	1.117000	0.992998	954.279565	0.024955	0.028865
RS	41	1.195457	0.992998	937.681808	0.024521	0.028150
RS	42	1.278971	1.003984	907.039615	0.023720	0.027112
RS	43	1.367870	1.003984	882.712891	0.023084	0.026178
RS	44	1.462499	1.016778	843.863930	0.022068	0.024930
RS	45	1.563229	1.016778	812.546698	0.021249	0.023845
RS	46	1.670453	1.028317	769.101399	0.020113	0.022511
RS	47	1.784589	1.028317	731.688467	0.019134	0.021320
RS	48	1.906083	1.036913	685.693396	0.017932	0.019960
RS	49	2.035409	1.036913	643.347039	0.016824	0.018689
RS	50	2.173073	1.042322	595.829847	0.015581	0.017316
RS	51	2.319612	1.042322	550.135325	0.014387	0.015988
RS	52	2.475597	1.045109	502.068809	0.013130	0.014613
RS	53	2.641639	1.045109	455.068451	0.011900	0.013266
RS	54	2.818384	1.045952	407.914632	0.010667	0.011922
RS	55	3.006524	1.045952	361.954758	0.009465	0.010609
RS	56	3.206793	1.045952	317.426166	0.008301	0.009336
RS	57	3.419972	1.045952	274.919781	0.007189	0.008117
RS	58	3.646895	1.066635	230.901261	0.006038	0.006879
RS	59	3.888447	1.066635	195.465473	0.005112	0.005843
RS	60	4.145571	1.066635	163.041821	0.004264	0.004892
RS	61	4.419271	1.066635	133.875038	0.003501	0.004032
RS	62	4.710615	1.066635	108.101468	0.002827	0.003268
RS	63	5.020742	1.066635	327.206461	0.008557	0.010005
PA	4+25*2+4+6 0.164641994 0.037956881 5.020741758 0.420954155 0.336023753 0.409628497 0.533489438 0.722466930 0.973386769 1.236290526 1.447957615 1.568263546 1.595968434 1.551833117 1.457420437 1.337320158 1.218780947 1.121739989 1.053564037 1.012338337 0.992387715 0.987672315 0.992997911 1.003983519 1.016777915 1.028317289 1.036912563 1.042321927 1.045109401 1.045951830 1.066634842
//
IT	4318
RD	5
LK	-416924.914102
QD	-349.033582 -> -312.774758
RI	0.0572485291
TR	0.162399	0.038649
MT	5.061417
MM	C_pi: 0.992719, n_recomb: 39497.420315
RS	0	0.000000	0.451070	551.100767	0.013953	0.000584
RS	1	0.006460	0.451070	578.167322	0.014638	0.003808
RS	2	0.013337	0.451070	605.989300	0.015343	0.007000
RS	3	0.020659	0.451070	634.510338	0.016065	0.009431
RS	4	0.028454	0.322397	925.149248	0.023423	0.014315
RS	5	0.036752	0.322397	959.251684	0.024286	0.016520
RS	6	0.045586	0.388181	826.679808	0.020930	0.015248
RS	7	0.054991	0.388181	858.508899	0.021736	0.016881
RS	8	0.065004	0.508936	681.139691	0.017245	0.014184
RS	9	0.075663	0.508936	709.784283	0.017970	0.015332
RS	10	0.087011	0.705795	534.359781	0.013529	0.012070
RS	11	0.099092	0.705795	559.051467	0.014154	0.012694
RS	12	0.111954	0.981814	421.125505	0.010662	0.009811
RS	13	0.125646	0.981814	442.043310	0.011192	0.010168
RS	14	0.140223	1.284074	355.113440	0.008991	0.008287
RS	15	0.155742	1.284074	373.482373	0.009456	0.008594
RS	16	0.172263	1.535703	328.549563	0.008318	0.007634
RS	17	0.189852	1.535703	345.784225	0.008755	0.007983
RS	18	0.208576	1.681604	332.288273	0.008413	0.007751
RS	19	0.228511	1.681604	349.590419	0.008851	0.008194
RS	20	0.249733	1.715427	360.313707	0.009122	0.008542
RS	21	0.272326	1.715427	378.580347	0.009585	0.009079
RS	22	0.296378	1.661017	410.353861	0.010389	0.009935
RS	23	0.321985	1.661017	430.184707	0.010891	0.010585
RS	24	0.349245	1.544736	484.121433	0.012257	0.012028
RS	25	0.378267	1.544736	505.788207	0.012806	0.012862
RS	26	0.409163	1.397861	582.587753	0.014750	0.015008
RS	27	0.442056	1.397861	605.735070	0.015336	0.016067
RS	28	0.477073	1.254912	699.414726	0.017708	0.018830
RS	29	0.514352	1.254912	722.645304	0.018296	0.020022
RS	30	0.554040	1.140016	818.927774	0.020734	0.022983
RS	31	0.596291	1.140016	839.811136	0.021262	0.024090
RS	32	0.641272	1.061011	921.688807	0.023335	0.026654
RS	33	0.689159	1.061011	937.456299	0.023735	0.027453
RS	34	0.740140	1.014562	993.057241	0.025142	0.029177
RS	35	0.794413	1.014562	1001.493050	0.025356	0.029549
RS	36	0.852193	0.993316	1027.342042	0.026010	0.030301
RS	37	0.913706	0.993316	1027.238881	0.026008	0.030244
RS	38	0.979192	0.989890	1026.401288	0.025987	0.030143
RS	39	1.048909	0.989890	1017.496000	0.025761	0.029721
RS	40	1.123129	0.998104	996.091259	0.025219	0.028991
RS	41	1.202144	0.998104	978.763872	0.024780	0.028285
RS	42	1.286264	1.012786	943.505937	0.023888	0.027162
RS	43	1.375818	1.012786	918.466258	0.023254	0.026249
RS	44	1.471157	1.029365	875.313091	0.022161	0.024934
RS	45	1.572655	1.029365	843.374443	0.021353	0.023878
RS	46	1.680710	1.044175	796.548603	0.020167	0.022505
RS	47	1.795745	1.044175	758.576395	0.019206	0.021349
RS	48	1.918212	1.055175	710.206947	0.017981	0.019976
RS	49	2.048590	1.055175	667.265374	0.016894	0.018739
RS	50	2.187391	1.062091	618.104399	0.015649	0.017373
RS	51	2.335159	1.062091	571.668018	0.014474	0.016074
RS	52	2.492472	1.065661	522.314755	0.013224	0.014714
RS	53	2.659948	1.065661	474.350595	0.012010	0.013388
RS	54	2.838243	1.066824	425.965250	0.010785	0.012056
RS	55	3.028056	1.066824	378.809535	0.009591	0.010755
RS	56	3.230131	1.066824	332.980421	0.008430	0.009488
RS	57	3.445260	1.066824	289.095487	0.007319	0.008271
RS	58	3.674287	1.093660	242.284040	0.006134	0.006996
RS	59	3.918109	1.093660	205.892668	0.005213	0.005966
RS	60	4.177682	1.093660	172.437875	0.004366	0.005015
RS	61	4.454024	1.093660	142.197338	0.003600	0.004152
RS	62	4.748218	1.093660	115.340603	0.002920	0.003381
RS	63	5.061417	1.093660	355.559827	0.009002	0.010545
PA	4+25*2+4+6 0.162399223 0.038648924 5.061417113 0.451070368 0.322396590 0.388181302 0.508936457 0.705795242 0.981813821 1.284073789 1.535702872 1.681604252 1.715426803 1.661017420 1.544735885 1.397860597 1.254911958 1.140016018 1.061011296 1.014562472 0.993316148 0.989889707 0.998104117 1.012785571 1.029365387 1.044174882 1.055175141 1.062091308 1.065661231 1.066824463 1.093660340
//
IT	4727
RD	6
LK	-416854.245847
QD	-330.558506 -> -298.100299
RI	0.0528895668
TR	0.160014	0.039249
MT	5.111667
MM	C_pi: 1.010140, n_recomb: 40789.042158
RS	0	0.000000	0.491267	523.849608	0.012843	0.000553
RS	1	0.006476	0.491267	550.309269	0.013492	0.003595
RS	2	0.013372	0.491267	577.601032	0.014161	0.006561
RS	3	0.020715	0.491267	605.683123	0.014849	0.008764
RS	4	0.028533	0.315811	982.395215	0.024085	0.014740
RS	5	0.036857	0.315811	1018.114313	0.024960	0.016924
RS	6	0.045721	0.374442	890.430930	0.021830	0.015787
RS	7	0.055158	0.374442	923.927229	0.022651	0.017482
RS	8	0.065207	0.491226	732.018485	0.017946	0.014617
RS	9	0.075907	0.491226	762.263145	0.018688	0.015846
RS	10	0.087299	0.692894	563.937651	0.013826	0.012229
RS	11	0.099430	0.692894	589.851410	0.014461	0.012923
RS	12	0.112346	0.989098	432.979283	0.010615	0.009726
RS	13	0.126098	0.989098	454.577442	0.011145	0.010135
RS	14	0.140741	1.326130	356.347830	0.008736	0.008064
RS	15	0.156333	1.326130	374.967297	0.009193	0.008402
RS	16	0.172934	1.615361	324.051313	0.007945	0.007337
RS	17	0.190610	1.615361	341.284331	0.008367	0.007696
RS	18	0.209432	1.786675	324.932437	0.007966	0.007408
RS	19	0.229472	1.786675	342.131836	0.008388	0.007843
RS	20	0.250810	1.827636	351.963249	0.008629	0.008162
RS	21	0.273530	1.827636	370.148837	0.009075	0.008677
RS	22	0.297722	1.764423	402.795653	0.009875	0.009530
RS	23	0.323480	1.764423	422.686740	0.010363	0.010144
RS	24	0.350906	1.627725	480.024940	0.011768	0.011624
RS	25	0.380109	1.627725	502.029519	0.012308	0.012410
RS	26	0.411203	1.455499	585.785219	0.014361	0.014656
RS	27	0.444311	1.455499	609.653817	0.014947	0.015661
RS	28	0.479563	1.289617	713.872135	0.017502	0.018597
RS	29	0.517098	1.289617	738.164515	0.018097	0.019740
RS	30	0.557064	1.158266	846.655123	0.020757	0.022920
RS	31	0.599619	1.158266	868.681809	0.021297	0.023992
RS	32	0.644929	1.069549	961.246419	0.023566	0.026758
RS	33	0.693174	1.069549	977.884111	0.023974	0.027534
RS	34	0.744544	1.018635	1040.134228	0.025500	0.029383
RS	35	0.799241	1.018635	1048.934851	0.025716	0.029741
RS	36	0.857480	0.996542	1076.743660	0.026398	0.030524
RS	37	0.919490	0.996542	1076.493397	0.026392	0.030460
RS	38	0.985517	0.994634	1073.845906	0.026327	0.030318
RS	39	1.055820	0.994634	1064.442500	0.026096	0.029898
RS	40	1.130676	1.005829	1039.011007	0.025473	0.029090
RS	41	1.210381	1.005829	1021.043939	0.025032	0.028397
RS	42	1.295247	1.024229	981.036588	0.024051	0.027192
RS	43	1.385610	1.024229	955.376483	0.023422	0.026303
RS	44	1.481824	1.044589	907.865032	0.022258	0.024924
RS	45	1.584271	1.044589	875.385856	0.021461	0.023900
RS	46	1.693352	1.062651	825.173443	0.020230	0.022491
RS	47	1.809497	1.062651	786.699399	0.019287	0.021369
RS	48	1.933165	1.076031	735.965456	0.018043	0.019987
RS	49	2.064842	1.076031	692.456317	0.016977	0.018783
RS	50	2.205047	1.084422	641.655673	0.015731	0.017424
RS	51	2.354333	1.084422	594.473568	0.014574	0.016155
RS	52	2.513287	1.088742	543.817504	0.013332	0.014809
RS	53	2.682535	1.088742	494.856051	0.012132	0.013505
RS	54	2.862745	1.090209	445.194635	0.010915	0.012186
RS	55	3.054626	1.090209	396.785273	0.009728	0.010896
RS	56	3.258934	1.090209	349.588240	0.008571	0.009636
RS	57	3.476474	1.090209	304.249236	0.007459	0.008421
RS	58	3.708103	1.123477	254.434254	0.006238	0.007107
RS	59	3.954733	1.123477	217.034814	0.005321	0.006084
RS	60	4.217336	1.123477	182.492046	0.004474	0.005134
RS	61	4.496946	1.123477	151.117546	0.003705	0.004268
RS	62	4.794666	1.123477	123.115224	0.003018	0.003491
RS	63	5.111667	1.123477	386.374769	0.009473	0.011086
PA	4+25*2+4+6 0.160013853 0.039249082 5.111666802 0.491266816 0.315811191 0.374442494 0.491225684 0.692893957 0.989098474 1.326130127 1.615361410 1.786675251 1.827635559 1.764423111 1.627724985 1.455499337 1.289617153 1.158265689 1.069548858 1.018634700 0.996541705 0.994633706 1.005828749 1.024228928 1.044588657 1.062651068 1.076031327 1.084421843 1.088742024 1.090208965 1.123477177
//
IT	4382
RD	7
LK	-416790.674796
QD	-314.328915 -> -284.798526
RI	0.0484779118
TR	0.157584	0.039782
MT	5.167625
MM	C_pi: 1.028959, n_recomb: 42086.181343
RS	0	0.000000	0.538352	494.574359	0.011751	0.000522
RS	1	0.006495	0.538352	520.244812	0.012361	0.003382
RS	2	0.013411	0.538352	546.809952	0.012993	0.006128
RS	3	0.020776	0.538352	574.242042	0.013644	0.008117
RS	4	0.028620	0.313308	1029.539565	0.024463	0.015055
RS	5	0.036973	0.313308	1066.820826	0.025348	0.017185
RS	6	0.045869	0.365513	947.918102	0.022523	0.016233
RS	7	0.055343	0.365513	983.019945	0.023357	0.017960
RS	8	0.065431	0.477972	780.907849	0.018555	0.015016
RS	9	0.076175	0.477972	812.727082	0.019311	0.016305
RS	10	0.087617	0.682418	593.808360	0.014109	0.012403
RS	11	0.099802	0.682418	620.978344	0.014755	0.013154
RS	12	0.112778	0.995127	446.214272	0.010602	0.009685
RS	13	0.126597	0.995127	468.562335	0.011133	0.010135
RS	14	0.141313	1.363175	359.619369	0.008545	0.007897
RS	15	0.156985	1.363175	378.577521	0.008995	0.008257
RS	16	0.173675	1.688014	322.003145	0.007651	0.007101
RS	17	0.191449	1.688014	339.331464	0.008063	0.007466
RS	18	0.210377	1.884673	320.259461	0.007610	0.007126
RS	19	0.230535	1.884673	337.452450	0.008018	0.007552
RS	20	0.252001	1.933863	346.338172	0.008229	0.007842
RS	21	0.274862	1.933863	364.527288	0.008661	0.008336
RS	22	0.299208	1.863306	397.795792	0.009452	0.009179
RS	23	0.325134	1.863306	417.809647	0.009927	0.009763
RS	24	0.352745	1.707562	478.081918	0.011360	0.011266
RS	25	0.382148	1.707562	500.459869	0.011891	0.012012
RS	26	0.413461	1.511186	590.555865	0.014032	0.014335
RS	27	0.446808	1.511186	615.161996	0.014617	0.015295
RS	28	0.482321	1.323503	729.323658	0.017329	0.018375
RS	29	0.520139	1.323503	754.693090	0.017932	0.019478
RS	30	0.560415	1.176703	874.973365	0.020790	0.022849
RS	31	0.603305	1.176703	898.171168	0.021341	0.023895
RS	32	0.648981	1.079041	1001.172271	0.023789	0.026840
RS	33	0.697624	1.079041	1018.720671	0.024206	0.027601
RS	34	0.749426	1.024151	1087.428822	0.025838	0.029560
RS	35	0.804592	1.024151	1096.645087	0.026057	0.029911
RS	36	0.863341	1.001463	1126.227227	0.026760	0.030717
RS	37	0.925905	1.001463	1125.894232	0.026752	0.030653
RS	38	0.992533	1.001167	1121.268336	0.026642	0.030466
RS	39	1.063487	1.001167	1111.448794	0.026409	0.030053
RS	40	1.139050	1.015350	1081.876833	0.025706	0.029170
RS	41	1.219520	1.015350	1063.367218	0.025266	0.028492
RS	42	1.305217	1.037433	1018.573413	0.024202	0.027210
RS	43	1.396478	1.037433	992.394788	0.023580	0.026346
RS	44	1.493667	1.061523	940.548748	0.022348	0.024908
RS	45	1.597168	1.061523	907.623236	0.021566	0.023915
RS	46	1.707391	1.082787	854.081012	0.020294	0.022474
RS	47	1.824772	1.082787	815.182168	0.019369	0.021386
RS	48	1.949777	1.098496	762.147401	0.018109	0.019995
RS	49	2.082900	1.098496	718.126026	0.017063	0.018824
RS	50	2.224668	1.108307	665.740504	0.015819	0.017473
RS	51	2.375644	1.108307	617.845030	0.014680	0.016232
RS	52	2.536425	1.113327	565.922929	0.013447	0.014901
RS	53	2.707648	1.113327	515.973983	0.012260	0.013617
RS	54	2.889991	1.115062	465.046824	0.011050	0.012311
RS	55	3.084176	1.115062	415.373695	0.009870	0.011033
RS	56	3.290973	1.115062	366.790983	0.008715	0.009779
RS	57	3.511200	1.115062	319.972891	0.007603	0.008566
RS	58	3.745730	1.154975	267.009172	0.006344	0.007212
RS	59	3.995491	1.154975	228.591735	0.005432	0.006197
RS	60	4.261473	1.154975	192.945812	0.004585	0.005250
RS	61	4.544730	1.154975	160.416982	0.003812	0.004381
RS	62	4.846382	1.154975	131.243901	0.003118	0.003598
RS	63	5.167625	1.154975	419.077539	0.009958	0.011625
PA	4+25*2+4+6 0.157584262 0.039781648 5.167625381 0.538352159 0.313307774 0.365512590 0.477972219 0.682417711 0.995126962 1.363174977 1.688014284 1.884672866 1.933863425 1.863306096 1.707562330 1.511186023 1.323502662 1.176703257 1.079040990 1.024150569 1.001462753 1.001167364 1.015350097 1.037432563 1.061523016 1.082787024 1.098495509 1.108307386 1.113326887 1.115062316 1.154975048
//
IT	4980
RD	8
LK	-416732.675741
QD	-299.760478 -> -272.633540
RI	0.0443531974
TR	0.155175	0.040265
MT	5.226521
MM	C_pi: 1.048399, n_recomb: 43375.156564
RS	0	0.000000	0.590522	465.984165	0.010743	0.000491
RS	1	0.006513	0.590522	490.781238	0.011315	0.003179
RS	2	0.013451	0.590522	516.519171	0.011908	0.005723
RS	3	0.020840	0.590522	543.182676	0.012523	0.007519
RS	4	0.028711	0.313330	1068.957983	0.024644	0.015285
RS	5	0.037094	0.313330	1107.754703	0.025539	0.017347
RS	6	0.046024	0.359812	999.824167	0.023051	0.016599
RS	7	0.055535	0.359812	1036.480914	0.023896	0.018339
RS	8	0.065665	0.467827	827.789808	0.019084	0.015380
RS	9	0.076455	0.467827	861.151186	0.019854	0.016714
RS	10	0.087948	0.673642	623.673098	0.014379	0.012585
RS	11	0.100190	0.673642	652.112899	0.015034	0.013381
RS	12	0.113229	0.999954	460.332102	0.010613	0.009675
RS	13	0.127117	0.999954	483.473121	0.011146	0.010157
RS	14	0.141910	1.395867	364.233758	0.008397	0.007771
RS	15	0.157667	1.395867	383.587326	0.008843	0.008147
RS	16	0.174449	1.754485	321.580289	0.007414	0.006908
RS	17	0.192325	1.754485	339.066856	0.007817	0.007277
RS	18	0.211365	1.976498	317.342977	0.007316	0.006889
RS	19	0.231645	1.976498	334.590783	0.007714	0.007307
RS	20	0.253246	2.034991	342.466158	0.007895	0.007566
RS	21	0.276254	2.034991	360.710063	0.008316	0.008043
RS	22	0.300761	1.958487	394.380224	0.009092	0.008871
RS	23	0.326863	1.958487	414.549810	0.009557	0.009429
RS	24	0.354666	1.784961	477.350851	0.011005	0.010944
RS	25	0.384280	1.784961	500.112352	0.011530	0.011656
RS	26	0.415823	1.565445	596.004845	0.013741	0.014038
RS	27	0.449420	1.565445	621.342504	0.014325	0.014959
RS	28	0.485205	1.356845	744.909032	0.017174	0.018161
RS	29	0.523322	1.356845	771.350954	0.017783	0.019232
RS	30	0.563920	1.195347	903.043569	0.020819	0.022770
RS	31	0.607164	1.195347	927.424343	0.021381	0.023795
RS	32	0.653223	1.089277	1040.664468	0.023992	0.026901
RS	33	0.702283	1.089277	1059.153592	0.024418	0.027654
RS	34	0.754538	1.030724	1134.204520	0.026149	0.029711
RS	35	0.810197	1.030724	1143.881390	0.026372	0.030060
RS	36	0.869481	1.007577	1175.133987	0.027092	0.030885
RS	37	0.932626	1.007577	1174.779122	0.027084	0.030823
RS	38	0.999884	1.008912	1168.090524	0.026930	0.030594
RS	39	1.071523	1.008912	1157.933097	0.026696	0.030190
RS	40	1.147828	1.026038	1124.181120	0.025918	0.029234
RS	41	1.229103	1.026038	1105.220786	0.025481	0.028575
RS	42	1.315671	1.051732	1055.659556	0.024338	0.027219
RS	43	1.407878	1.051732	1029.058151	0.023725	0.026381
RS	44	1.506091	1.079477	972.941167	0.022431	0.024887
RS	45	1.610701	1.079477	939.658406	0.021664	0.023926
RS	46	1.722124	1.103870	882.870390	0.020354	0.022455
RS	47	1.840805	1.103870	843.622094	0.019449	0.021400
RS	48	1.967215	1.121838	788.370733	0.018176	0.020003
RS	49	2.101859	1.121838	743.895939	0.017150	0.018864
RS	50	2.245273	1.133004	689.999791	0.015908	0.017522
RS	51	2.398028	1.133004	641.432622	0.014788	0.016307
RS	52	2.560732	1.138663	588.301142	0.013563	0.014991
RS	53	2.734034	1.138663	537.389635	0.012389	0.013727
RS	54	2.918623	1.140619	485.231081	0.011187	0.012433
RS	55	3.115235	1.140619	434.303436	0.010013	0.011165
RS	56	3.324653	1.140619	384.338861	0.008861	0.009918
RS	57	3.547711	1.140619	336.039857	0.007747	0.008707
RS	58	3.785298	1.187331	279.819620	0.006451	0.007314
RS	59	4.038359	1.187331	240.393581	0.005542	0.006305
RS	60	4.307903	1.187331	203.649301	0.004695	0.005361
RS	61	4.595004	1.187331	169.965834	0.003919	0.004490
RS	62	4.900804	1.187331	139.616394	0.003219	0.003702
RS	63	5.226521	1.187331	453.292444	0.010451	0.012160
PA	4+25*2+4+6 0.155174513 0.040265065 5.226521445 0.590521556 0.313329604 0.359811913 0.467826814 0.673642266 0.999953714 1.395866705 1.754485191 1.976497951 2.034990604 1.958487081 1.784961326 1.565444982 1.356844687 1.195347069 1.089276987 1.030723801 1.007577107 1.008912362 1.026038399 1.051731845 1.079476994 1.103870152 1.121838287 1.133004414 1.138662661 1.140619425 1.187330662
//
IT	4372
RD	9
LK	-416679.302823
QD	-286.511249 -> -261.434776
RI	0.0406384926
TR	0.152824	0.040713
MT	5.286449
MM	C_pi: 1.067985, n_recomb: 44648.961187
RS	0	0.000000	0.646493	439.344270	0.009840	0.000462
RS	1	0.006532	0.646493	463.248854	0.010375	0.002991
RS	2	0.013491	0.646493	488.125676	0.010933	0.005354
RS	3	0.020905	0.646493	513.970019	0.011511	0.006981
RS	4	0.028802	0.314979	1102.375821	0.024690	0.015451
RS	5	0.037216	0.314979	1142.640090	0.025592	0.017437
RS	6	0.046179	0.356393	1046.708074	0.023443	0.016895
RS	7	0.055728	0.356393	1084.874181	0.024298	0.018635
RS	8	0.065901	0.459953	872.670822	0.019545	0.015711
RS	9	0.076738	0.459953	907.538152	0.020326	0.017081
RS	10	0.088282	0.666110	653.361314	0.014633	0.012768
RS	11	0.100582	0.666110	683.072129	0.015299	0.013603
RS	12	0.113684	1.003715	475.015490	0.010639	0.009686
RS	13	0.127642	1.003715	498.975791	0.011176	0.010195
RS	14	0.142512	1.424738	369.775419	0.008282	0.007673
RS	15	0.158354	1.424738	389.562280	0.008725	0.008064
RS	16	0.175230	1.815479	322.278943	0.007218	0.006749
RS	17	0.193209	1.815479	339.965899	0.007614	0.007119
RS	18	0.212362	2.062795	315.635969	0.007069	0.006687
RS	19	0.232766	2.062795	332.979088	0.007458	0.007096
RS	20	0.254503	2.131608	339.779311	0.007610	0.007325
RS	21	0.277660	2.131608	358.109888	0.008021	0.007786
RS	22	0.302329	2.050521	391.984267	0.008779	0.008596
RS	23	0.328611	2.050521	412.325578	0.009235	0.009132
RS	24	0.356608	1.860369	477.303991	0.010690	0.010650
RS	25	0.386435	1.860369	500.445160	0.011208	0.011334
RS	26	0.418210	1.618585	601.645846	0.013475	0.013760
RS	27	0.452061	1.618585	627.696578	0.014058	0.014649
RS	28	0.488123	1.389772	760.173726	0.017026	0.017953
RS	29	0.526540	1.389772	787.671805	0.017641	0.018996
RS	30	0.567467	1.214144	930.429908	0.020839	0.022683
RS	31	0.611067	1.214144	955.995227	0.021411	0.023693
RS	32	0.657516	1.100054	1079.309916	0.024173	0.026944
RS	33	0.706999	1.100054	1098.762249	0.024609	0.027692
RS	34	0.759714	1.038046	1180.085584	0.026430	0.029840
RS	35	0.815872	1.038046	1190.262904	0.026658	0.030189
RS	36	0.875699	1.014505	1223.142328	0.027395	0.031031
RS	37	0.939434	1.014505	1222.821630	0.027387	0.030975
RS	38	1.007332	1.017444	1214.043840	0.027191	0.030705
RS	39	1.079665	1.017444	1203.620355	0.026957	0.030312
RS	40	1.156723	1.037437	1165.699748	0.026108	0.029287
RS	41	1.238815	1.037437	1146.371510	0.025675	0.028646
RS	42	1.326270	1.066650	1092.095487	0.024460	0.027222
RS	43	1.419437	1.066650	1065.156538	0.023856	0.026410
RS	44	1.518690	1.097957	1004.853264	0.022506	0.024865
RS	45	1.624426	1.097957	971.292084	0.021754	0.023935
RS	46	1.737070	1.125394	911.353142	0.020412	0.022436
RS	47	1.857071	1.125394	871.822767	0.019526	0.021414
RS	48	1.984912	1.145539	814.447940	0.018241	0.020011
RS	49	2.121103	1.145539	769.573791	0.017236	0.018903
RS	50	2.266190	1.157984	714.247018	0.015997	0.017570
RS	51	2.420755	1.157984	665.049352	0.014895	0.016381
RS	52	2.585416	1.164216	610.771051	0.013679	0.015079
RS	53	2.760834	1.164216	558.926048	0.012518	0.013834
RS	54	2.947710	1.166340	505.581091	0.011323	0.012552
RS	55	3.146793	1.166340	453.415838	0.010155	0.011295
RS	56	3.358881	1.166340	402.082768	0.009005	0.010053
RS	57	3.584823	1.166340	352.312157	0.007891	0.008844
RS	58	3.825523	1.219956	292.750964	0.006557	0.007412
RS	59	4.081947	1.219956	252.334882	0.005652	0.006410
RS	60	4.355122	1.219956	214.507211	0.004804	0.005468
RS	61	4.646140	1.219956	179.679614	0.004024	0.004597
RS	62	4.956169	1.219956	148.159308	0.003318	0.003804
RS	63	5.286449	1.219956	488.749243	0.010946	0.012691
PA	4+25*2+4+6 0.152823867 0.040712653 5.286448877 0.646492578 0.314979060 0.356393175 0.459952635 0.666109712 1.003714831 1.424737819 1.815478622 2.062795003 2.131608293 2.050520898 1.860368561 1.618584889 1.389771503 1.214144064 1.100054178 1.038046471 1.014504958 1.017443957 1.037437021 1.066649607 1.097956744 1.125393797 1.145539081 1.157983811 1.164216374 1.166339970 1.219956463
//
IT	4502
RD	10
LK	-416629.906117
QD	-274.359889 -> -251.074936
RI	0.0373435338
TR	0.150555	0.041134
MT	5.346125
MM	C_pi: 1.087437, n_recomb: 45904.490197
RS	0	0.000000	0.705364	415.095244	0.009043	0.000436
RS	1	0.006551	0.705364	438.126823	0.009544	0.002819
RS	2	0.013531	0.705364	462.150076	0.010068	0.005022
RS	3	0.020968	0.705364	487.169064	0.010613	0.006503
RS	4	0.028893	0.317712	1131.069741	0.024640	0.015567
RS	5	0.037336	0.317712	1172.751355	0.025548	0.017477
RS	6	0.046333	0.354654	1089.067568	0.023725	0.017131
RS	7	0.055919	0.354654	1128.700445	0.024588	0.018862
RS	8	0.066133	0.453799	915.598078	0.019946	0.016011
RS	9	0.077016	0.453799	951.934205	0.020737	0.017409
RS	10	0.088612	0.659522	682.783096	0.014874	0.012951
RS	11	0.100968	0.659522	713.758959	0.015549	0.013820
RS	12	0.114133	1.006507	490.092133	0.010676	0.009713
RS	13	0.128160	1.006507	514.888560	0.011217	0.010245
RS	14	0.143107	1.450216	375.993773	0.008191	0.007599
RS	15	0.159032	1.450216	396.240514	0.008632	0.008001
RS	16	0.176001	1.871521	323.795192	0.007054	0.006615
RS	17	0.194082	1.871521	341.712295	0.007444	0.006987
RS	18	0.213347	2.144085	314.798647	0.006858	0.006511
RS	19	0.233874	2.144085	332.264888	0.007238	0.006913
RS	20	0.255745	2.224160	337.930803	0.007362	0.007111
RS	21	0.279049	2.224160	356.368420	0.007763	0.007560
RS	22	0.303880	2.139760	390.279860	0.008502	0.008348
RS	23	0.330338	2.139760	410.799592	0.008949	0.008866
RS	24	0.358529	1.934065	477.646814	0.010405	0.010380
RS	25	0.388566	1.934065	501.156534	0.010917	0.011038
RS	26	0.420572	1.670790	607.224369	0.013228	0.013498
RS	27	0.454674	1.670790	633.963384	0.013810	0.014358
RS	28	0.491010	1.422336	774.896935	0.016881	0.017749
RS	29	0.529726	1.422336	803.428302	0.017502	0.018769
RS	30	0.570978	1.233024	956.928924	0.020846	0.022589
RS	31	0.614933	1.233024	983.673934	0.021429	0.023585
RS	32	0.661767	1.111206	1116.918531	0.024331	0.026971
RS	33	0.711670	1.111206	1137.351318	0.024776	0.027716
RS	34	0.764841	1.045882	1224.910896	0.026684	0.029949
RS	35	0.821495	1.045882	1235.624063	0.026917	0.030301
RS	36	0.881861	1.021967	1270.126856	0.027669	0.031159
RS	37	0.946181	1.021967	1269.891236	0.027664	0.031110
RS	38	1.014715	1.026456	1259.038215	0.027427	0.030801
RS	39	1.087739	1.026456	1248.413168	0.027196	0.030420
RS	40	1.165546	1.049224	1206.364695	0.026280	0.029331
RS	41	1.248450	1.049224	1186.741713	0.025852	0.028709
RS	42	1.336785	1.081852	1127.823928	0.024569	0.027222
RS	43	1.430907	1.081852	1100.621350	0.023976	0.026434
RS	44	1.531194	1.116618	1036.225990	0.022574	0.024843
RS	45	1.638051	1.116618	1002.453839	0.021838	0.023942
RS	46	1.751909	1.147004	939.462454	0.020466	0.022419
RS	47	1.873224	1.147004	899.707290	0.019600	0.021427
RS	48	2.002488	1.169240	840.299686	0.018305	0.020021
RS	49	2.140219	1.169240	795.072980	0.017320	0.018941
RS	50	2.286972	1.182883	738.394414	0.016085	0.017618
RS	51	2.443339	1.182883	688.603278	0.015001	0.016454
RS	52	2.609950	1.189622	633.241633	0.013795	0.015167
RS	53	2.787475	1.189622	580.491061	0.012646	0.013939
RS	54	2.976629	1.191856	526.007459	0.011459	0.012669
RS	55	3.178174	1.191856	472.623212	0.010296	0.011421
RS	56	3.392923	1.191856	419.938163	0.009148	0.010185
RS	57	3.621739	1.191856	368.709697	0.008032	0.008977
RS	58	3.865545	1.252439	305.739037	0.006660	0.007506
RS	59	4.125322	1.252439	264.354370	0.005759	0.006511
RS	60	4.402117	1.252439	225.462239	0.004912	0.005572
RS	61	4.697044	1.252439	189.505857	0.004128	0.004700
RS	62	5.011292	1.252439	156.825662	0.003416	0.003903
RS	63	5.346125	1.252439	525.257380	0.011442	0.013216
PA	4+25*2+4+6 0.150555031 0.041133880 5.346125396 0.705364378 0.317712098 0.354654206 0.453799378 0.659522231 1.006506973 1.450216409 1.871521402 2.144085072 2.224160347 2.139759513 1.934064687 1.670789730 1.422336072 1.233023591 1.111206106 1.045881991 1.021966858 1.026455713 1.049224459 1.081851695 1.116618038 1.147003870 1.169239697 1.182883490 1.189622292 1.191855771 1.252439086
//
IT	4936
RD	11
LK	-416583.999544
QD	-263.147506 -> -241.452131
RI	0.0344421189
TR	0.148379	0.041535
MT	5.404732
MM	C_pi: 1.106583, n_recomb: 47140.152129
RS	0	0.000000	0.766391	393.314146	0.008344	0.000411
RS	1	0.006569	0.766391	415.515213	0.008814	0.002664
RS	2	0.013569	0.766391	438.718315	0.009307	0.004725
RS	3	0.021030	0.766391	462.934717	0.009820	0.006081
RS	4	0.028980	0.321159	1156.070650	0.024524	0.015647
RS	5	0.037453	0.321159	1199.118185	0.025437	0.017482
RS	6	0.046482	0.354184	1127.358717	0.023915	0.017316
RS	7	0.056104	0.354184	1168.417045	0.024786	0.019033
RS	8	0.066359	0.448979	956.643787	0.020294	0.016282
RS	9	0.077287	0.448979	994.411712	0.021095	0.017703
RS	10	0.088933	0.653672	711.885592	0.015101	0.013132
RS	11	0.101344	0.653672	744.115968	0.015785	0.014030
RS	12	0.114570	1.008432	505.446210	0.010722	0.009751
RS	13	0.128665	1.008432	531.089253	0.011266	0.010305
RS	14	0.143686	1.472689	382.716217	0.008119	0.007542
RS	15	0.159693	1.472689	403.441727	0.008558	0.007954
RS	16	0.176753	1.923075	325.923514	0.006914	0.006502
RS	17	0.194932	1.923075	344.092219	0.007299	0.006874
RS	18	0.214306	2.220754	314.611286	0.006674	0.006358
RS	19	0.234953	2.220754	332.220408	0.007048	0.006753
RS	20	0.256956	2.312963	336.697505	0.007142	0.006921
RS	21	0.280404	2.312963	355.255358	0.007536	0.007358
RS	22	0.305393	2.226470	389.055560	0.008253	0.008122
RS	23	0.332023	2.226470	409.754735	0.008692	0.008623
RS	24	0.360402	2.006244	478.200529	0.010144	0.010130
RS	25	0.390646	2.006244	502.063725	0.010650	0.010766
RS	26	0.422876	1.722164	612.603550	0.012995	0.013250
RS	27	0.457224	1.722164	640.002780	0.013577	0.014084
RS	28	0.493828	1.454565	788.964508	0.016737	0.017550
RS	29	0.532836	1.454565	818.502240	0.017363	0.018548
RS	30	0.574407	1.251927	982.437101	0.020841	0.022488
RS	31	0.618708	1.251927	1010.352352	0.021433	0.023474
RS	32	0.665920	1.122606	1153.395988	0.024467	0.026984
RS	33	0.716233	1.122606	1174.822253	0.024922	0.027728
RS	34	0.769851	1.054060	1268.600961	0.026911	0.030040
RS	35	0.826991	1.054060	1279.881538	0.027151	0.030397
RS	36	0.887885	1.029764	1316.034069	0.027917	0.031270
RS	37	0.952779	1.029764	1315.929639	0.027915	0.031229
RS	38	1.021935	1.035735	1303.041430	0.027642	0.030884
RS	39	1.095635	1.035735	1292.272707	0.027413	0.030517
RS	40	1.174176	1.061179	1246.158693	0.026435	0.029368
RS	41	1.257876	1.061179	1226.305419	0.026014	0.028765
RS	42	1.347074	1.097111	1162.830729	0.024668	0.027218
RS	43	1.442132	1.097111	1135.428521	0.024086	0.026455
RS	44	1.543434	1.135231	1067.037302	0.022635	0.024821
RS	45	1.651391	1.135231	1033.112063	0.021916	0.023948
RS	46	1.766439	1.168466	967.166179	0.020517	0.022405
RS	47	1.889044	1.168466	927.235186	0.019670	0.021442
RS	48	2.019704	1.192703	865.882745	0.018368	0.020033
RS	49	2.158946	1.192703	820.343931	0.017402	0.018980
RS	50	2.307336	1.207463	762.390932	0.016173	0.017667
RS	51	2.465473	1.207463	712.039067	0.015105	0.016526
RS	52	2.633998	1.214640	655.655979	0.013909	0.015253
RS	53	2.813593	1.214640	602.025823	0.012771	0.014042
RS	54	3.004986	1.216924	546.452527	0.011592	0.012784
RS	55	3.208951	1.216924	491.867900	0.010434	0.011545
RS	56	3.426315	1.216924	437.848445	0.009288	0.010314
RS	57	3.657957	1.216924	385.177919	0.008171	0.009108
RS	58	3.904816	1.284505	318.739839	0.006762	0.007597
RS	59	4.167890	1.284505	276.409349	0.005864	0.006610
RS	60	4.448247	1.284505	236.473796	0.005016	0.005673
RS	61	4.747019	1.284505	199.406786	0.004230	0.004800
RS	62	5.065418	1.284505	165.581064	0.003513	0.003999
RS	63	5.404732	1.284505	562.668526	0.011936	0.013736
PA	4+25*2+4+6 0.148379419 0.041535265 5.404732222 0.766390623 0.321158577 0.354183905 0.448978893 0.653672187 1.008432252 1.472688812 1.923074979 2.220753816 2.312962819 2.226470375 2.006244247 1.722164185 1.454564706 1.251927260 1.122605873 1.054060176 1.029764395 1.035735482 1.061179348 1.097110786 1.135230783 1.168466042 1.192703012 1.207463065 1.214639846 1.216924415 1.284504980
//
IT	4375
RD	12
LK	-416541.199596
QD	-252.754820 -> -232.484780
RI	0.0318913132
TR	0.146301	0.041921
MT	5.461786
MM	C_pi: 1.125329, n_recomb: 48355.433140
RS	0	0.000000	0.828961	373.886943	0.007732	0.000390
RS	1	0.006586	0.828961	395.311926	0.008175	0.002524
RS	2	0.013607	0.828961	417.742698	0.008639	0.004461
RS	3	0.021089	0.828961	441.196397	0.009124	0.005709
RS	4	0.029065	0.325073	1178.163523	0.024365	0.015699
RS	5	0.037565	0.325073	1222.525739	0.025282	0.017462
RS	6	0.046626	0.354693	1162.002361	0.024030	0.017457
RS	7	0.056283	0.354693	1204.445601	0.024908	0.019156
RS	8	0.066577	0.445211	995.899224	0.020595	0.016528
RS	9	0.077548	0.445211	1035.063065	0.021405	0.017966
RS	10	0.089242	0.648414	740.641958	0.015317	0.013310
RS	11	0.101707	0.648414	774.113647	0.016009	0.014234
RS	12	0.114992	1.009590	521.002308	0.010774	0.009799
RS	13	0.129152	1.009590	547.498358	0.011322	0.010371
RS	14	0.144245	1.492455	389.835302	0.008062	0.007500
RS	15	0.160332	1.492455	411.053779	0.008501	0.007920
RS	16	0.177478	1.970526	328.526701	0.006794	0.006406
RS	17	0.195754	1.970526	346.963082	0.007175	0.006778
RS	18	0.215234	2.293153	314.922402	0.006513	0.006223
RS	19	0.235996	2.293153	332.688778	0.006880	0.006612
RS	20	0.258126	2.398332	335.922832	0.006947	0.006750
RS	21	0.281714	2.398332	354.609267	0.007333	0.007175
RS	22	0.306855	2.310864	388.175150	0.008028	0.007916
RS	23	0.333652	2.310864	409.051571	0.008459	0.008402
RS	24	0.362214	2.077069	478.855456	0.009903	0.009897
RS	25	0.392658	2.077069	503.055185	0.010403	0.010513
RS	26	0.425106	1.772809	617.706975	0.012774	0.013014
RS	27	0.459692	1.772809	645.736949	0.013354	0.013825
RS	28	0.496555	1.486481	802.329099	0.016592	0.017354
RS	29	0.535847	1.486481	832.844152	0.017223	0.018333
RS	30	0.577726	1.270812	1006.920206	0.020823	0.022381
RS	31	0.622364	1.270812	1035.993229	0.021425	0.023358
RS	32	0.669942	1.134163	1188.713698	0.024583	0.026984
RS	33	0.720654	1.134163	1211.143300	0.025047	0.027728
RS	34	0.774705	1.062460	1311.138003	0.027115	0.030116
RS	35	0.832317	1.062460	1323.014269	0.027360	0.030479
RS	36	0.893723	1.037762	1360.860882	0.028143	0.031367
RS	37	0.959173	1.037762	1360.929583	0.028144	0.031335
RS	38	1.028935	1.045139	1346.066188	0.027837	0.030958
RS	39	1.103291	1.045139	1335.205679	0.027612	0.030603
RS	40	1.182545	1.073157	1285.098672	0.026576	0.029400
RS	41	1.267018	1.073157	1265.072130	0.026162	0.028814
RS	42	1.357056	1.112281	1197.130732	0.024757	0.027214
RS	43	1.453023	1.112281	1169.584661	0.024187	0.026474
RS	44	1.555312	1.153645	1097.296639	0.022692	0.024801
RS	45	1.664337	1.153645	1063.267802	0.021989	0.023954
RS	46	1.780544	1.189631	994.461338	0.020566	0.022392
RS	47	1.904404	1.189631	954.396209	0.019737	0.021456
RS	48	2.036422	1.215777	891.183760	0.018430	0.020047
RS	49	2.177135	1.215777	845.367314	0.017482	0.019020
RS	50	2.327117	1.231574	786.211861	0.016259	0.017717
RS	51	2.486977	1.231574	735.327994	0.015207	0.016597
RS	52	2.657365	1.239122	677.982546	0.014021	0.015339
RS	53	2.838977	1.239122	623.496492	0.012894	0.014143
RS	54	3.032549	1.241401	566.881244	0.011723	0.012897
RS	55	3.238872	1.241401	511.114168	0.010570	0.011667
RS	56	3.458783	1.241401	455.777891	0.009426	0.010440
RS	57	3.693179	1.241401	401.681790	0.008307	0.009235
RS	58	3.943013	1.315981	331.726854	0.006860	0.007686
RS	59	4.209303	1.315981	288.473076	0.005966	0.006705
RS	60	4.493131	1.315981	247.515546	0.005119	0.005771
RS	61	4.795653	1.315981	209.357092	0.004330	0.004897
RS	62	5.118101	1.315981	174.401789	0.003607	0.004093
RS	63	5.461786	1.315981	600.870077	0.012426	0.014249
PA	4+25*2+4+6 0.146300958 0.041921156 5.461785770 0.828961133 0.325072538 0.354693102 0.445210912 0.648413889 1.009590158 1.492455260 1.970526188 2.293153403 2.398332203 2.310864154 2.077068528 1.772808730 1.486480966 1.270812261 1.134163004 1.062460381 1.037761799 1.045138904 1.073156599 1.112281154 1.153645414 1.189630626 1.215777327 1.231573727 1.239122014 1.241400986 1.315981111
//
IT	4161
RD	13
LK	-416501.190190
QD	-243.086365 -> -224.104258
RI	0.0296486898
TR	0.144320	0.042295
MT	5.516999
MM	C_pi: 1.143618, n_recomb: 49550.144662
RS	0	0.000000	0.892509	356.638142	0.007198	0.000370
RS	1	0.006603	0.892509	377.347355	0.007615	0.002399
RS	2	0.013642	0.892509	399.061481	0.008054	0.004225
RS	3	0.021146	0.892509	421.802438	0.008513	0.005381
RS	4	0.029146	0.329276	1197.977243	0.024177	0.015730
RS	5	0.037673	0.329276	1243.604195	0.025098	0.017425
RS	6	0.046764	0.355975	1193.359427	0.024084	0.017560
RS	7	0.056455	0.355975	1237.147020	0.024968	0.019239
RS	8	0.066786	0.442291	1033.446765	0.020857	0.016750
RS	9	0.077799	0.442291	1073.971707	0.021674	0.018202
RS	10	0.089539	0.643638	769.038318	0.015520	0.013484
RS	11	0.102055	0.643638	803.736396	0.016221	0.014431
RS	12	0.115397	1.010068	536.707120	0.010832	0.009855
RS	13	0.129620	1.010068	564.059670	0.011384	0.010442
RS	14	0.144782	1.509802	397.267352	0.008017	0.007469
RS	15	0.160945	1.509802	418.989392	0.008456	0.007897
RS	16	0.178175	2.014196	331.508671	0.006690	0.006323
RS	17	0.196544	2.014196	350.225105	0.007068	0.006695
RS	18	0.216125	2.361580	315.624350	0.006370	0.006103
RS	19	0.236999	2.361580	333.558608	0.006732	0.006486
RS	20	0.259251	2.480462	335.505281	0.006771	0.006595
RS	21	0.282973	2.480462	354.325745	0.007151	0.007010
RS	22	0.308261	2.393092	387.547244	0.007821	0.007726
RS	23	0.335219	2.393092	408.596829	0.008246	0.008199
RS	24	0.363957	2.146636	479.546526	0.009678	0.009678
RS	25	0.394593	2.146636	504.065194	0.010173	0.010277
RS	26	0.427251	1.822779	622.499922	0.012563	0.012788
RS	27	0.462066	1.822779	651.130842	0.013141	0.013579
RS	28	0.499180	1.518094	814.978032	0.016448	0.017162
RS	29	0.538745	1.518094	846.440105	0.017082	0.018124
RS	30	0.580922	1.289641	1030.374840	0.020795	0.022269
RS	31	0.625884	1.289641	1060.590752	0.021404	0.023238
RS	32	0.673815	1.145810	1222.866438	0.024679	0.026972
RS	33	0.724911	1.145810	1246.306444	0.025152	0.027717
RS	34	0.779381	1.070994	1352.522873	0.027296	0.030178
RS	35	0.837447	1.070994	1365.020059	0.027548	0.030547
RS	36	0.899348	1.045863	1404.614655	0.028347	0.031452
RS	37	0.965336	1.045863	1404.894737	0.028353	0.031429
RS	38	1.035682	1.054568	1388.127487	0.028015	0.031022
RS	39	1.110672	1.054568	1377.222183	0.027795	0.030681
RS	40	1.190614	1.085056	1323.206168	0.026704	0.029426
RS	41	1.275835	1.085056	1303.056997	0.026298	0.028859
RS	42	1.366683	1.127264	1230.741816	0.024838	0.027207
RS	43	1.463530	1.127264	1203.100735	0.024280	0.026490
RS	44	1.566771	1.171766	1127.011779	0.022745	0.024781
RS	45	1.676830	1.171766	1092.922469	0.022057	0.023961
RS	46	1.794156	1.210403	1021.345920	0.020612	0.022381
RS	47	1.919230	1.210403	981.182943	0.019802	0.021472
RS	48	2.052562	1.238370	916.191209	0.018490	0.020062
RS	49	2.194698	1.238370	870.127498	0.017561	0.019060
RS	50	2.346220	1.255124	809.838521	0.016344	0.017768
RS	51	2.507747	1.255124	758.448520	0.015307	0.016669
RS	52	2.679939	1.262980	700.197656	0.014131	0.015425
RS	53	2.863502	1.262980	644.877744	0.013015	0.014243
RS	54	3.059186	1.265197	587.267948	0.011852	0.013009
RS	55	3.267790	1.265197	530.335667	0.010703	0.011786
RS	56	3.490169	1.265197	473.699946	0.009560	0.010564
RS	57	3.727233	1.265197	418.195041	0.008440	0.009360
RS	58	3.979949	1.346758	344.680482	0.006956	0.007772
RS	59	4.249353	1.346758	300.525526	0.006065	0.006797
RS	60	4.536546	1.346758	258.567504	0.005218	0.005866
RS	61	4.842703	1.346758	219.337294	0.004427	0.004992
RS	62	5.169075	1.346758	183.269311	0.003699	0.004184
RS	63	5.516999	1.346758	639.769022	0.012912	0.014757
PA	4+25*2+4+6 0.144319594 0.042294561 5.516998677 0.892509423 0.329275699 0.355975114 0.442290608 0.643637555 1.010068439 1.509802282 2.014195973 2.361579990 2.480461979 2.393091678 2.146635871 1.822778532 1.518093509 1.289640977 1.145809912 1.070993898 1.045863128 1.054568144 1.085056157 1.127264038 1.171766291 1.210403123 1.238369899 1.255124326 1.262979735 1.265197220 1.346758137
//
IT	4666
RD	14
LK	-416463.707211
QD	-234.064679 -> -216.253159
RI	0.0276713202
TR	0.142433	0.042658
MT	5.570223
MM	C_pi: 1.161426, n_recomb: 50724.519394
RS	0	0.000000	0.956579	341.347052	0.006729	0.000352
RS	1	0.006619	0.956579	361.401505	0.007125	0.002287
RS	2	0.013676	0.956579	382.456866	0.007540	0.004016
RS	3	0.021201	0.956579	404.538953	0.007975	0.005092
RS	4	0.029223	0.333643	1215.999585	0.023973	0.015747
RS	5	0.037776	0.333643	1262.843605	0.024896	0.017378
RS	6	0.046896	0.357877	1221.757394	0.024086	0.017632
RS	7	0.056619	0.357877	1266.848815	0.024975	0.019288
RS	8	0.066986	0.440062	1069.377000	0.021082	0.016951
RS	9	0.078039	0.440062	1111.229655	0.021907	0.018414
RS	10	0.089823	0.639262	797.070955	0.015714	0.013655
RS	11	0.102388	0.639262	832.979586	0.016422	0.014622
RS	12	0.115784	1.009949	552.523925	0.010893	0.009916
RS	13	0.130067	1.009949	580.734514	0.011449	0.010517
RS	14	0.145295	1.524970	404.956022	0.007983	0.007448
RS	15	0.161531	1.524970	427.189869	0.008422	0.007882
RS	16	0.178842	2.054404	334.795485	0.006600	0.006252
RS	17	0.197299	2.054404	353.801560	0.006975	0.006624
RS	18	0.216978	2.426308	316.638764	0.006242	0.005995
RS	19	0.237959	2.426308	334.748911	0.006599	0.006373
RS	20	0.260328	2.559547	335.370049	0.006612	0.006453
RS	21	0.284179	2.559547	354.327995	0.006985	0.006860
RS	22	0.309608	2.473294	387.108036	0.007632	0.007550
RS	23	0.336720	2.473294	408.325664	0.008050	0.008011
RS	24	0.365627	2.215029	480.235103	0.009468	0.009473
RS	25	0.396447	2.215029	505.055259	0.009957	0.010055
RS	26	0.429307	1.872119	626.972427	0.012360	0.012572
RS	27	0.464343	1.872119	656.174991	0.012936	0.013344
RS	28	0.501697	1.549407	826.925903	0.016302	0.016973
RS	29	0.541524	1.549407	859.304362	0.016941	0.017919
RS	30	0.583987	1.308387	1052.822608	0.020756	0.022153
RS	31	0.629260	1.308387	1084.164930	0.021374	0.023115
RS	32	0.677531	1.157493	1255.879367	0.024759	0.026950
RS	33	0.728996	1.157493	1280.334503	0.025241	0.027697
RS	34	0.783868	1.079596	1392.780783	0.027458	0.030228
RS	35	0.842372	1.079596	1405.921406	0.027717	0.030604
RS	36	0.904748	1.053998	1447.326380	0.028533	0.031525
RS	37	0.971253	1.053998	1447.852523	0.028543	0.031512
RS	38	1.042160	1.063954	1429.258795	0.028177	0.031079
RS	39	1.117761	1.063954	1418.351073	0.027962	0.030750
RS	40	1.198365	1.096813	1360.512659	0.026822	0.029448
RS	41	1.284305	1.096813	1340.286076	0.026423	0.028899
RS	42	1.375933	1.141997	1263.690310	0.024913	0.027200
RS	43	1.473627	1.141997	1235.997308	0.024367	0.026505
RS	44	1.577786	1.189533	1156.201183	0.022794	0.024763
RS	45	1.688840	1.189533	1122.089027	0.022121	0.023967
RS	46	1.807245	1.230725	1047.829070	0.020657	0.022372
RS	47	1.933487	1.230725	1007.599791	0.019864	0.021488
RS	48	2.068085	1.260426	940.904128	0.018549	0.020079
RS	49	2.211592	1.260426	894.619948	0.017637	0.019100
RS	50	2.364598	1.278063	833.262720	0.016427	0.017819
RS	51	2.527732	1.278063	781.389907	0.015405	0.016739
RS	52	2.701664	1.286163	722.288513	0.014239	0.015509
RS	53	2.887108	1.286163	666.155047	0.013133	0.014342
RS	54	3.084827	1.288268	607.596043	0.011978	0.013118
RS	55	3.295633	1.288268	549.515066	0.010833	0.011903
RS	56	3.520393	1.288268	491.596852	0.009692	0.010685
RS	57	3.760029	1.288268	434.699819	0.008570	0.009481
RS	58	4.015528	1.376774	357.588071	0.007050	0.007856
RS	59	4.287938	1.376774	312.553337	0.006162	0.006888
RS	60	4.578379	1.376774	269.615924	0.005315	0.005959
RS	61	4.888044	1.376774	229.333630	0.004521	0.005084
RS	62	5.218207	1.376774	192.170218	0.003789	0.004273
RS	63	5.570223	1.376774	679.292568	0.013392	0.015258
PA	4+25*2+4+6 0.142432771 0.042657558 5.570223201 0.956579465 0.333643113 0.357876927 0.440061811 0.639262242 1.009948993 1.524969764 2.054403979 2.426307591 2.559547143 2.473293807 2.215029469 1.872119491 1.549406533 1.308387074 1.157493375 1.079595955 1.053997965 1.063953975 1.096812667 1.141997163 1.189533160 1.230725110 1.260426137 1.278063247 1.286163399 1.288267598 1.376774394
//
IT	4686
RD	15
LK	-416428.522937
QD	-225.623778 -> -208.881269
RI	0.0259223094
TR	0.140636	0.043011
MT	5.621450
MM	C_pi: 1.178753, n_recomb: 51878.886984
RS	0	0.000000	1.020767	327.798762	0.006319	0.000337
RS	1	0.006634	1.020767	347.257863	0.006694	0.002186
RS	2	0.013709	1.020767	367.711866	0.007088	0.003830
RS	3	0.021253	1.020767	389.189777	0.007502	0.004836
RS	4	0.029297	0.338083	1232.617632	0.023760	0.015752
RS	5	0.037875	0.338083	1280.634024	0.024685	0.017324
RS	6	0.047022	0.360279	1247.502142	0.024046	0.017675
RS	7	0.056776	0.360279	1293.857082	0.024940	0.019309
RS	8	0.067177	0.438408	1103.768808	0.021276	0.017132
RS	9	0.078268	0.438408	1146.917179	0.022108	0.018604
RS	10	0.090094	0.635228	824.739815	0.015897	0.013821
RS	11	0.102706	0.635228	861.842736	0.016613	0.014806
RS	12	0.116154	1.009314	568.422033	0.010957	0.009981
RS	13	0.130494	1.009314	597.490726	0.011517	0.010596
RS	14	0.145786	1.538178	412.858055	0.007958	0.007436
RS	15	0.162092	1.538178	435.610244	0.008397	0.007875
RS	16	0.179480	2.091433	338.332723	0.006522	0.006190
RS	17	0.198022	2.091433	357.636075	0.006894	0.006563
RS	18	0.217793	2.487568	317.909578	0.006128	0.005899
RS	19	0.238877	2.487568	336.201883	0.006481	0.006271
RS	20	0.261359	2.635788	335.459250	0.006466	0.006323
RS	21	0.285332	2.635788	354.556682	0.006834	0.006722
RS	22	0.310896	2.551594	386.812873	0.007456	0.007386
RS	23	0.338156	2.551594	408.192971	0.007868	0.007836
RS	24	0.367225	2.282327	480.897245	0.009270	0.009280
RS	25	0.398222	2.282327	506.001991	0.009754	0.009847
RS	26	0.431276	1.920874	631.127485	0.012165	0.012365
RS	27	0.466522	1.920874	660.873342	0.012739	0.013119
RS	28	0.504107	1.580440	838.192686	0.016157	0.016787
RS	29	0.544185	1.580440	871.457014	0.016798	0.017719
RS	30	0.586922	1.327040	1074.293219	0.020708	0.022034
RS	31	0.632495	1.327040	1106.744395	0.021333	0.022990
RS	32	0.681091	1.169180	1287.786104	0.024823	0.026920
RS	33	0.732911	1.169180	1313.259169	0.025314	0.027669
RS	34	0.788168	1.088229	1431.938306	0.027602	0.030267
RS	35	0.847092	1.088229	1445.742755	0.027868	0.030649
RS	36	0.909925	1.062125	1489.027497	0.028702	0.031589
RS	37	0.976927	1.062125	1489.831460	0.028717	0.031586
RS	38	1.048373	1.073258	1469.491984	0.028325	0.031128
RS	39	1.124560	1.073258	1458.620477	0.028116	0.030813
RS	40	1.205801	1.108392	1397.047878	0.026929	0.029467
RS	41	1.292431	1.108392	1376.784681	0.026538	0.028934
RS	42	1.384809	1.156452	1295.999749	0.024981	0.027193
RS	43	1.483316	1.156452	1268.293390	0.024447	0.026519
RS	44	1.588358	1.206919	1184.882587	0.022839	0.024746
RS	45	1.700369	1.206919	1150.780815	0.022182	0.023973
RS	46	1.819811	1.250577	1073.916900	0.020700	0.022365
RS	47	1.947177	1.250577	1033.649602	0.019924	0.021504
RS	48	2.082993	1.281928	965.323028	0.018607	0.020097
RS	49	2.227819	1.281928	918.842493	0.017711	0.019140
RS	50	2.382253	1.300377	856.479016	0.016509	0.017870
RS	51	2.546934	1.300377	804.144798	0.015500	0.016809
RS	52	2.722539	1.308665	744.243925	0.014346	0.015593
RS	53	2.909795	1.308665	687.316306	0.013248	0.014439
RS	54	3.109474	1.310606	627.852874	0.012102	0.013227
RS	55	3.322400	1.310606	568.639226	0.010961	0.012018
RS	56	3.549452	1.310606	509.455156	0.009820	0.010803
RS	57	3.791567	1.310606	451.182556	0.008697	0.009601
RS	58	4.049746	1.406013	370.440309	0.007140	0.007938
RS	59	4.325052	1.406013	324.546529	0.006256	0.006975
RS	60	4.618624	1.406013	280.650370	0.005410	0.006050
RS	61	4.931671	1.406013	239.335466	0.004613	0.005174
RS	62	5.265487	1.406013	201.093969	0.003876	0.004360
RS	63	5.621450	1.406013	719.379452	0.013867	0.015753
PA	4+25*2+4+6 0.140635647 0.043011303 5.621449869 1.020767361 0.338083491 0.360278982 0.438407974 0.635227591 1.009313547 1.538177939 2.091433469 2.487568285 2.635787927 2.551593770 2.282327368 1.920874091 1.580440071 1.327040065 1.169180065 1.088229266 1.062124770 1.073257698 1.108391910 1.156451611 1.206919392 1.250577256 1.281928458 1.300376541 1.308665335 1.310606394 1.406013220
//
IT	4778
RD	16
LK	-416395.439126
QD	-217.707594 -> -201.945233
RI	0.0243686394
TR	0.138924	0.043357
MT	5.670640
MM	C_pi: 1.195595, n_recomb: 53013.688318
RS	0	0.000000	1.084744	315.784843	0.005957	0.000322
RS	1	0.006649	1.084744	334.704487	0.006314	0.002095
RS	2	0.013740	1.084744	354.611828	0.006689	0.003664
RS	3	0.021302	1.084744	375.538491	0.007084	0.004610
RS	4	0.029367	0.342527	1248.142586	0.023544	0.015750
RS	5	0.037968	0.342527	1297.289726	0.024471	0.017268
RS	6	0.047142	0.363098	1270.827464	0.023972	0.017696
RS	7	0.056925	0.363098	1318.405315	0.024869	0.019306
RS	8	0.067358	0.437239	1136.691154	0.021441	0.017296
RS	9	0.078486	0.437239	1181.104332	0.022279	0.018773
RS	10	0.090353	0.631488	852.043873	0.016072	0.013983
RS	11	0.103009	0.631488	890.324447	0.016794	0.014985
RS	12	0.116507	1.008218	584.385196	0.011023	0.010050
RS	13	0.130902	1.008218	614.311131	0.011588	0.010677
RS	14	0.146254	1.549631	420.936505	0.007940	0.007429
RS	15	0.162627	1.549631	444.212053	0.008379	0.007875
RS	16	0.180088	2.125514	342.081410	0.006453	0.006137
RS	17	0.198711	2.125514	361.688282	0.006823	0.006509
RS	18	0.218571	2.545587	319.390919	0.006025	0.005811
RS	19	0.239753	2.545587	337.870173	0.006373	0.006180
RS	20	0.262342	2.709301	335.735464	0.006333	0.006204
RS	21	0.286433	2.709301	354.973610	0.006696	0.006595
RS	22	0.312127	2.628063	386.632740	0.007293	0.007233
RS	23	0.339528	2.628063	408.169656	0.007699	0.007673
RS	24	0.368751	2.348567	481.522081	0.009083	0.009097
RS	25	0.399918	2.348567	506.895316	0.009562	0.009650
RS	26	0.433156	1.969060	634.977186	0.011978	0.012166
RS	27	0.468604	1.969060	665.239094	0.012548	0.012904
RS	28	0.506410	1.611180	848.816045	0.016011	0.016605
RS	29	0.546729	1.611180	882.936159	0.016655	0.017523
RS	30	0.589728	1.345570	1094.833155	0.020652	0.021911
RS	31	0.635587	1.345570	1128.374650	0.021285	0.022862
RS	32	0.684495	1.180839	1318.621705	0.024873	0.026881
RS	33	0.736654	1.180839	1345.113773	0.025373	0.027633
RS	34	0.792281	1.096847	1470.040990	0.027729	0.030296
RS	35	0.851607	1.096847	1484.526922	0.028003	0.030686
RS	36	0.914878	1.070203	1529.753552	0.028856	0.031644
RS	37	0.982355	1.070203	1530.864185	0.028877	0.031651
RS	38	1.054318	1.082439	1508.865109	0.028462	0.031172
RS	39	1.131067	1.082439	1498.064564	0.028258	0.030869
RS	40	1.212918	1.119758	1432.846111	0.027028	0.029483
RS	41	1.300211	1.119758	1412.582673	0.026646	0.028967
RS	42	1.393308	1.170594	1327.698673	0.025044	0.027185
RS	43	1.492595	1.170594	1300.012931	0.024522	0.026531
RS	44	1.598483	1.223901	1213.071010	0.022882	0.024730
RS	45	1.711412	1.223901	1179.009301	0.022240	0.023980
RS	46	1.831849	1.269933	1099.621594	0.020742	0.022359
RS	47	1.960293	1.269933	1059.341048	0.019982	0.021522
RS	48	2.097278	1.302858	989.449503	0.018664	0.020117
RS	49	2.243370	1.302858	942.794447	0.017784	0.019181
RS	50	2.399176	1.322051	879.482372	0.016590	0.017922
RS	51	2.565341	1.322051	826.706822	0.015594	0.016878
RS	52	2.742554	1.330474	766.056205	0.014450	0.015676
RS	53	2.931549	1.330474	708.352938	0.013362	0.014534
RS	54	3.133111	1.332205	648.029067	0.012224	0.013333
RS	55	3.348073	1.332205	587.698280	0.011086	0.012130
RS	56	3.577329	1.332205	527.264635	0.009946	0.010919
RS	57	3.821826	1.332205	467.632840	0.008821	0.009717
RS	58	4.082580	1.434454	383.230959	0.007229	0.008018
RS	59	4.360671	1.434454	336.498033	0.006347	0.007061
RS	60	4.657252	1.434454	291.663130	0.005502	0.006138
RS	61	4.973552	1.434454	249.334685	0.004703	0.005262
RS	62	5.310882	1.434454	210.032309	0.003962	0.004445
RS	63	5.670640	1.434454	759.978584	0.014336	0.016242
PA	4+25*2+4+6 0.138924393 0.043357010 5.670640021 1.084744441 0.342527104 0.363098472 0.437239180 0.631487684 1.008218398 1.549630923 2.125514283 2.545587173 2.709300593 2.628063033 2.348566656 1.969060080 1.611180304 1.345570137 1.180839240 1.096847292 1.070203323 1.082439348 1.119757786 1.170594369 1.223900789 1.269933262 1.302857770 1.322050703 1.330474219 1.332204522 1.434453676
//
IT	4188
RD	17
LK	-416364.284179
QD	-210.267496 -> -195.406833
RI	0.0229855894
TR	0.137293	0.043695
MT	5.717884
MM	C_pi: 1.211968, n_recomb: 54129.136426
RS	0	0.000000	1.148144	305.140755	0.005637	0.000309
RS	1	0.006663	1.148144	323.574002	0.005978	0.002014
RS	2	0.013769	1.148144	342.987168	0.006336	0.003515
RS	3	0.021349	1.148144	363.414042	0.006714	0.004408
RS	4	0.029434	0.346917	1262.835226	0.023330	0.015743
RS	5	0.038058	0.346917	1313.074919	0.024258	0.017210
RS	6	0.047256	0.366257	1291.987805	0.023869	0.017695
RS	7	0.057067	0.366257	1340.748158	0.024769	0.019282
RS	8	0.067532	0.436478	1168.220133	0.021582	0.017443
RS	9	0.078694	0.436478	1213.868296	0.022425	0.018925
RS	10	0.090599	0.628008	878.976404	0.016239	0.014140
RS	11	0.103298	0.628008	918.417642	0.016967	0.015158
RS	12	0.116843	1.006734	600.386642	0.011092	0.010122
RS	13	0.131291	1.006734	631.167788	0.011660	0.010761
RS	14	0.146700	1.559500	429.162899	0.007929	0.007429
RS	15	0.163137	1.559500	452.965717	0.008368	0.007880
RS	16	0.180669	2.156895	346.003409	0.006392	0.006091
RS	17	0.199369	2.156895	365.918663	0.006760	0.006463
RS	18	0.219314	2.600564	321.046526	0.005931	0.005732
RS	19	0.240589	2.600564	339.716418	0.006276	0.006096
RS	20	0.263281	2.780246	336.162246	0.006210	0.006093
RS	21	0.287485	2.780246	355.541487	0.006568	0.006478
RS	22	0.313302	2.702801	386.540092	0.007141	0.007090
RS	23	0.340838	2.702801	408.228039	0.007542	0.007521
RS	24	0.370210	2.413832	482.092635	0.008906	0.008923
RS	25	0.401538	2.413832	507.718737	0.009380	0.009464
RS	26	0.434953	2.016720	638.527744	0.011796	0.011974
RS	27	0.470595	2.016720	669.279429	0.012364	0.012698
RS	28	0.508611	1.641643	858.820421	0.015866	0.016426
RS	29	0.549161	1.641643	893.766640	0.016512	0.017331
RS	30	0.592412	1.363977	1114.471890	0.020589	0.021787
RS	31	0.638544	1.363977	1149.084420	0.021229	0.022732
RS	32	0.687750	1.192451	1348.422205	0.024911	0.026837
RS	33	0.740235	1.192451	1375.932561	0.025419	0.027591
RS	34	0.796216	1.105435	1507.109228	0.027843	0.030317
RS	35	0.855928	1.105435	1522.292458	0.028123	0.030714
RS	36	0.919617	1.078215	1569.527750	0.028996	0.031691
RS	37	0.987550	1.078215	1570.971388	0.029023	0.031708
RS	38	1.060009	1.091486	1547.396517	0.028587	0.031210
RS	39	1.137296	1.091486	1536.698883	0.028389	0.030920
RS	40	1.219732	1.130902	1467.923198	0.027119	0.029496
RS	41	1.307660	1.130902	1447.692730	0.026745	0.028996
RS	42	1.401447	1.184424	1358.796980	0.025103	0.027177
RS	43	1.501482	1.184424	1331.162828	0.024592	0.026542
RS	44	1.608183	1.240480	1240.771577	0.022922	0.024715
RS	45	1.721992	1.240480	1206.776899	0.022294	0.023986
RS	46	1.843384	1.288804	1124.939013	0.020783	0.022355
RS	47	1.972864	1.288804	1084.668367	0.020039	0.021539
RS	48	2.110970	1.323228	1013.276025	0.018720	0.020137
RS	49	2.258278	1.323228	966.467161	0.017855	0.019221
RS	50	2.415401	1.343103	902.262663	0.016669	0.017974
RS	51	2.582992	1.343103	849.065165	0.015686	0.016946
RS	52	2.761749	1.351611	787.712948	0.014552	0.015758
RS	53	2.952415	1.351611	729.252328	0.013472	0.014628
RS	54	3.155785	1.353089	668.110209	0.012343	0.013438
RS	55	3.372705	1.353089	606.678269	0.011208	0.012241
RS	56	3.604077	1.353089	545.011815	0.010069	0.011033
RS	57	3.850865	1.353089	484.037734	0.008942	0.009831
RS	58	4.114095	1.462117	395.951094	0.007315	0.008096
RS	59	4.394863	1.462117	348.398838	0.006436	0.007144
RS	60	4.694338	1.462117	302.645169	0.005591	0.006223
RS	61	5.013765	1.462117	259.322342	0.004791	0.005348
RS	62	5.354474	1.462117	218.976527	0.004045	0.004528
RS	63	5.717884	1.462117	801.039163	0.014799	0.016725
PA	4+25*2+4+6 0.137293193 0.043695075 5.717883818 1.148144374 0.346917405 0.366256525 0.436477767 0.628007978 1.006733824 1.559499960 2.156895019 2.600563987 2.780246310 2.702801382 2.413832367 2.016719711 1.641643387 1.363977030 1.192450547 1.105434717 1.078215232 1.091486378 1.130902492 1.184423908 1.240479737 1.288804060 1.323228280 1.343103008 1.351611175 1.353088824 1.462117491
//
IT	5007
RD	18
LK	-416334.904449
QD	-203.262260 -> -189.233619
RI	0.0217459014
TR	0.135737	0.044026
MT	5.763280
MM	C_pi: 1.227894, n_recomb: 55225.875274
RS	0	0.000000	1.210843	295.670088	0.005354	0.000298
RS	1	0.006676	1.210843	313.664093	0.005680	0.001940
RS	2	0.013797	1.210843	332.630020	0.006023	0.003382
RS	3	0.021394	1.210843	352.603456	0.006385	0.004229
RS	4	0.029498	0.351223	1276.876403	0.023121	0.015734
RS	5	0.038143	0.351223	1328.173858	0.024050	0.017154
RS	6	0.047365	0.369702	1311.183196	0.023742	0.017678
RS	7	0.057203	0.369702	1361.086230	0.024646	0.019241
RS	8	0.067697	0.436067	1198.429896	0.021701	0.017575
RS	9	0.078892	0.436067	1245.284721	0.022549	0.019060
RS	10	0.090835	0.624755	905.553375	0.016397	0.014294
RS	11	0.103574	0.624755	946.138846	0.017132	0.015324
RS	12	0.117164	1.004919	616.414170	0.011162	0.010196
RS	13	0.131662	1.004919	648.048046	0.011735	0.010845
RS	14	0.147127	1.567958	437.514982	0.007922	0.007433
RS	15	0.163625	1.567958	461.848210	0.008363	0.007889
RS	16	0.181223	2.185776	350.077047	0.006339	0.006051
RS	17	0.199997	2.185776	370.304924	0.006705	0.006423
RS	18	0.220024	2.652688	322.851486	0.005846	0.005660
RS	19	0.241388	2.652688	341.715091	0.006188	0.006020
RS	20	0.264179	2.848769	336.716108	0.006097	0.005991
RS	21	0.288490	2.848769	356.236499	0.006451	0.006369
RS	22	0.314425	2.775881	386.521920	0.006999	0.006956
RS	23	0.342091	2.775881	408.355531	0.007394	0.007378
RS	24	0.371604	2.478163	482.611627	0.008739	0.008758
RS	25	0.403087	2.478163	508.476188	0.009207	0.009288
RS	26	0.436672	2.063875	641.802135	0.011621	0.011790
RS	27	0.472499	2.063875	673.018933	0.012187	0.012500
RS	28	0.510717	1.671836	868.248267	0.015722	0.016250
RS	29	0.551487	1.671836	903.992010	0.016369	0.017144
RS	30	0.594979	1.382257	1133.260152	0.020520	0.021661
RS	31	0.641374	1.382257	1168.924339	0.021166	0.022601
RS	32	0.690867	1.204005	1377.235738	0.024938	0.026786
RS	33	0.743663	1.204005	1405.762675	0.025455	0.027543
RS	34	0.799984	1.113976	1543.194053	0.027943	0.030330
RS	35	0.860064	1.113976	1559.088591	0.028231	0.030734
RS	36	0.924156	1.086147	1608.396386	0.029124	0.031732
RS	37	0.992526	1.086147	1610.197053	0.029157	0.031758
RS	38	1.065460	1.100389	1585.129278	0.028703	0.031244
RS	39	1.143264	1.100389	1574.563596	0.028511	0.030966
RS	40	1.226261	1.141822	1502.316113	0.027203	0.029507
RS	41	1.314799	1.141822	1482.148639	0.026838	0.029023
RS	42	1.409247	1.197943	1389.323690	0.025157	0.027168
RS	43	1.510001	1.197943	1361.769048	0.024658	0.026552
RS	44	1.617481	1.256665	1268.005088	0.022960	0.024701
RS	45	1.732136	1.256665	1234.101794	0.022346	0.023993
RS	46	1.854444	1.307202	1149.883725	0.020821	0.022352
RS	47	1.984918	1.307202	1109.643917	0.020093	0.021556
RS	48	2.124102	1.343058	1036.810361	0.018774	0.020158
RS	49	2.272578	1.343058	989.866800	0.017924	0.019261
RS	50	2.430965	1.363556	924.822809	0.016746	0.018025
RS	51	2.599927	1.363556	871.221606	0.015776	0.017014
RS	52	2.780167	1.372104	809.213181	0.014653	0.015839
RS	53	2.972440	1.372104	750.012806	0.013581	0.014720
RS	54	3.177548	1.373289	688.093758	0.012460	0.013541
RS	55	3.396350	1.373289	625.576086	0.011328	0.012349
RS	56	3.629757	1.373289	562.693039	0.010189	0.011144
RS	57	3.878747	1.373289	500.393085	0.009061	0.009943
RS	58	4.144358	1.489032	408.598490	0.007399	0.008172
RS	59	4.427701	1.489032	360.245989	0.006523	0.007225
RS	60	4.729959	1.489032	313.592868	0.005678	0.006307
RS	61	5.052395	1.489032	269.294269	0.004876	0.005431
RS	62	5.396357	1.489032	227.922069	0.004127	0.004609
RS	63	5.763280	1.489032	842.526827	0.015256	0.017202
PA	4+25*2+4+6 0.135736548 0.044025796 5.763280034 1.210843186 0.351223204 0.369702090 0.436066505 0.624755270 1.004918642 1.567957980 2.185775982 2.652688061 2.848769045 2.775881278 2.478163186 2.063875028 1.671835851 1.382257030 1.204005164 1.113975519 1.086147278 1.100389388 1.141822433 1.197942983 1.256664990 1.307202448 1.343058229 1.363556225 1.372103647 1.373288841 1.489031976
//
IT	4533
RD	19
LK	-416307.163049
QD	-196.653964 -> -183.395115
RI	0.0206339258
TR	0.134250	0.044350
MT	5.806893
MM	C_pi: 1.243386, n_recomb: 56304.217006
RS	0	0.000000	1.272506	287.260792	0.005102	0.000287
RS	1	0.006688	1.272506	304.860244	0.005415	0.001874
RS	2	0.013824	1.272506	323.423747	0.005744	0.003262
RS	3	0.021437	1.272506	342.988401	0.006092	0.004069
RS	4	0.029559	0.355412	1290.428235	0.022919	0.015722
RS	5	0.038224	0.355412	1342.751633	0.023848	0.017100
RS	6	0.047469	0.373392	1328.581918	0.023596	0.017645
RS	7	0.057332	0.373392	1379.587763	0.024502	0.019186
RS	8	0.067855	0.435958	1227.374766	0.021799	0.017693
RS	9	0.079082	0.435958	1275.408574	0.022652	0.019179
RS	10	0.091059	0.621715	931.757923	0.016549	0.014443
RS	11	0.103838	0.621715	973.470709	0.017289	0.015486
RS	12	0.117471	1.002817	632.453487	0.011233	0.010272
RS	13	0.132016	1.002817	664.936941	0.011810	0.010931
RS	14	0.147534	1.575146	445.971491	0.007921	0.007442
RS	15	0.164090	1.575146	470.837407	0.008362	0.007902
RS	16	0.181753	2.212360	354.276485	0.006292	0.006016
RS	17	0.200598	2.212360	374.820264	0.006657	0.006388
RS	18	0.220703	2.702141	324.780035	0.005768	0.005594
RS	19	0.242152	2.702141	343.839602	0.006107	0.005951
RS	20	0.265036	2.914961	337.377890	0.005992	0.005895
RS	21	0.289451	2.914961	357.039172	0.006341	0.006268
RS	22	0.315499	2.847390	386.559634	0.006866	0.006830
RS	23	0.343289	2.847390	408.533480	0.007256	0.007244
RS	24	0.372937	2.541595	483.075344	0.008580	0.008602
RS	25	0.404569	2.541595	509.164671	0.009043	0.009121
RS	26	0.438316	2.110544	644.813295	0.011452	0.011612
RS	27	0.474320	2.110544	676.471611	0.012015	0.012310
RS	28	0.512732	1.701768	877.124659	0.015578	0.016078
RS	29	0.553714	1.701768	913.637902	0.016227	0.016961
RS	30	0.597436	1.400398	1151.237509	0.020447	0.021534
RS	31	0.644083	1.400398	1187.933491	0.021098	0.022469
RS	32	0.693849	1.215486	1405.099563	0.024955	0.026731
RS	33	0.746944	1.215486	1434.639917	0.025480	0.027490
RS	34	0.803590	1.122454	1578.324268	0.028032	0.030337
RS	35	0.864025	1.122454	1594.942280	0.028327	0.030748
RS	36	0.928502	1.093984	1646.386262	0.029241	0.031766
RS	37	0.997292	1.093984	1648.565663	0.029280	0.031802
RS	38	1.070682	1.109137	1622.086732	0.028809	0.031273
RS	39	1.148980	1.109137	1611.679363	0.028624	0.031007
RS	40	1.232516	1.152511	1536.042387	0.027281	0.029516
RS	41	1.321639	1.152511	1515.965217	0.026925	0.029047
RS	42	1.416722	1.211150	1419.290782	0.025208	0.027160
RS	43	1.518165	1.211150	1391.841035	0.024720	0.026562
RS	44	1.626393	1.272458	1294.779928	0.022996	0.024688
RS	45	1.741860	1.272458	1260.989998	0.022396	0.023999
RS	46	1.865049	1.325136	1174.455906	0.020859	0.022350
RS	47	1.996477	1.325136	1134.266375	0.020145	0.021574
RS	48	2.136696	1.362359	1060.048779	0.018827	0.020179
RS	49	2.286293	1.362359	1012.988619	0.017991	0.019300
RS	50	2.445895	1.383427	947.154984	0.016822	0.018077
RS	51	2.616173	1.383427	893.167939	0.015863	0.017080
RS	52	2.797839	1.391970	830.548068	0.014751	0.015919
RS	53	2.991655	1.391970	770.625385	0.013687	0.014810
RS	54	3.198434	1.392828	707.969336	0.012574	0.013643
RS	55	3.419043	1.392828	644.381671	0.011445	0.012456
RS	56	3.654408	1.392828	580.298582	0.010306	0.011253
RS	57	3.905514	1.392828	516.689539	0.009177	0.010052
RS	58	4.173415	1.515215	421.167598	0.007480	0.008246
RS	59	4.459234	1.515215	372.033622	0.006608	0.007304
RS	60	4.764169	1.515215	324.500101	0.005763	0.006389
RS	61	5.089500	1.515215	279.244184	0.004960	0.005513
RS	62	5.436589	1.515215	236.862631	0.004207	0.004689
RS	63	5.806893	1.515215	884.401215	0.015708	0.017673
PA	4+25*2+4+6 0.134249969 0.044349604 5.806893112 1.272505683 0.355412371 0.373391704 0.435957652 0.621714836 1.002816708 1.575145989 2.212359845 2.702141233 2.914961108 2.847389786 2.541595193 2.110544058 1.701768074 1.400398086 1.215486304 1.122454292 1.093984373 1.109136771 1.152511474 1.211150319 1.272457554 1.325136299 1.362359049 1.383426975 1.391970392 1.392827648 1.515214620
//
IT	5446
RD	20
LK	-416280.938509
QD	-190.410365 -> -177.865410
RI	0.0196308398
TR	0.132828	0.044667
MT	5.848843
MM	C_pi: 1.258467, n_recomb: 57364.578455
RS	0	0.000000	1.333042	279.767380	0.004877	0.000278
RS	1	0.006700	1.333042	297.011903	0.005178	0.001814
RS	2	0.013850	1.333042	315.212890	0.005495	0.003154
RS	3	0.021478	1.333042	334.408718	0.005830	0.003925
RS	4	0.029617	0.359458	1303.639316	0.022726	0.015711
RS	5	0.038302	0.359458	1356.960295	0.023655	0.017050
RS	6	0.047568	0.377284	1344.365439	0.023435	0.017600
RS	7	0.057456	0.377284	1396.435003	0.024343	0.019118
RS	8	0.068006	0.436115	1255.105764	0.021879	0.017799
RS	9	0.079263	0.436115	1304.291771	0.022737	0.019285
RS	10	0.091274	0.618863	957.599745	0.016693	0.014587
RS	11	0.104090	0.618863	1000.423319	0.017440	0.015641
RS	12	0.117765	1.000483	648.486091	0.011305	0.010349
RS	13	0.132355	1.000483	681.815305	0.011886	0.011017
RS	14	0.147924	1.581183	454.519817	0.007923	0.007454
RS	15	0.164535	1.581183	479.920289	0.008366	0.007919
RS	16	0.182260	2.236845	358.580712	0.006251	0.005986
RS	17	0.201172	2.236845	379.442953	0.006615	0.006358
RS	18	0.221352	2.749114	326.810819	0.005697	0.005533
RS	19	0.242883	2.749114	346.067971	0.006033	0.005887
RS	20	0.265857	2.979006	338.123838	0.005894	0.005806
RS	21	0.290371	2.979006	357.925176	0.006239	0.006174
RS	22	0.316527	2.917403	386.642388	0.006740	0.006710
RS	23	0.344435	2.917403	408.751295	0.007125	0.007118
RS	24	0.374214	2.604173	483.484116	0.008428	0.008453
RS	25	0.405988	2.604173	509.785405	0.008887	0.008962
RS	26	0.439890	2.156761	647.575232	0.011289	0.011441
RS	27	0.476064	2.156761	679.652685	0.011848	0.012126
RS	28	0.514662	1.731447	885.484248	0.015436	0.015910
RS	29	0.555847	1.731447	922.739950	0.016086	0.016781
RS	30	0.599790	1.418401	1168.445374	0.020369	0.021407
RS	31	0.646678	1.418401	1206.153241	0.021026	0.022337
RS	32	0.696708	1.226889	1432.054234	0.024964	0.026671
RS	33	0.750089	1.226889	1462.603869	0.025497	0.027433
RS	34	0.807048	1.130865	1612.536493	0.028110	0.030338
RS	35	0.867823	1.130865	1629.888616	0.028413	0.030756
RS	36	0.932670	1.101722	1683.530294	0.029348	0.031795
RS	37	1.001862	1.101722	1686.108174	0.029393	0.031840
RS	38	1.075689	1.117729	1658.296265	0.028908	0.031299
RS	39	1.154464	1.117729	1648.071367	0.028730	0.031045
RS	40	1.238517	1.162974	1569.125812	0.027354	0.029524
RS	41	1.328201	1.162974	1549.163798	0.027006	0.029069
RS	42	1.423895	1.224055	1448.716939	0.025255	0.027151
RS	43	1.526000	1.224055	1421.395057	0.024778	0.026570
RS	44	1.634947	1.287875	1321.105191	0.023030	0.024676
RS	45	1.751193	1.287875	1287.448943	0.022443	0.024005
RS	46	1.875229	1.342625	1198.662443	0.020896	0.022349
RS	47	2.007575	1.342625	1158.541034	0.020196	0.021592
RS	48	2.148788	1.381156	1082.991796	0.018879	0.020201
RS	49	2.299464	1.381156	1035.832213	0.018057	0.019340
RS	50	2.460234	1.402744	969.256859	0.016896	0.018127
RS	51	2.631778	1.402744	914.901193	0.015949	0.017145
RS	52	2.814815	1.411246	851.711683	0.014847	0.015998
RS	53	3.010116	1.411246	791.084044	0.013790	0.014899
RS	54	3.218502	1.411743	727.729860	0.012686	0.013742
RS	55	3.440852	1.411743	663.088117	0.011559	0.012560
RS	56	3.678099	1.411743	597.821689	0.010421	0.011360
RS	57	3.931242	1.411743	532.920490	0.009290	0.010160
RS	58	4.201347	1.540704	433.654109	0.007560	0.008319
RS	59	4.489550	1.540704	383.757237	0.006690	0.007382
RS	60	4.797063	1.540704	335.362182	0.005846	0.006468
RS	61	5.125180	1.540704	289.167261	0.005041	0.005592
RS	62	5.475283	1.540704	245.793330	0.004285	0.004766
RS	63	5.848843	1.540704	926.629414	0.016153	0.018138
PA	4+25*2+4+6 0.132828316 0.044666542 5.848842590 1.333042407 0.359458474 0.377284168 0.436115018 0.618862626 1.000483188 1.581183235 2.236844896 2.749114109 2.979005682 2.917403072 2.604173045 2.156760818 1.731447452 1.418400611 1.226889428 1.130865131 1.101722304 1.117729181 1.162974278 1.224055036 1.287874896 1.342624682 1.381156228 1.402744073 1.411245826 1.411743029 1.540703621
//
IT	4044
RD	21
LK	-416256.121101
QD	-184.502500 -> -172.621042
RI	0.0187226980
TR	0.131468	0.044977
MT	5.889160
MM	C_pi: 1.273146, n_recomb: 58407.421822
RS	0	0.000000	1.392334	273.077373	0.004675	0.000269
RS	1	0.006712	1.392334	290.002607	0.004965	0.001759
RS	2	0.013874	1.392334	307.877112	0.005271	0.003056
RS	3	0.021517	1.392334	326.740357	0.005594	0.003796
RS	4	0.029673	0.363349	1316.595655	0.022542	0.015700
RS	5	0.038376	0.363349	1370.888239	0.023471	0.017003
RS	6	0.047663	0.381352	1358.667175	0.023262	0.017543
RS	7	0.057574	0.381352	1411.761678	0.024171	0.019039
RS	8	0.068150	0.436500	1281.691266	0.021944	0.017893
RS	9	0.079436	0.436500	1332.003515	0.022805	0.019378
RS	10	0.091479	0.616183	983.076692	0.016831	0.014728
RS	11	0.104331	0.616183	1026.994478	0.017583	0.015792
RS	12	0.118045	0.997949	664.504100	0.011377	0.010427
RS	13	0.132679	0.997949	698.674856	0.011962	0.011104
RS	14	0.148296	1.586205	463.139074	0.007929	0.007470
RS	15	0.164961	1.586205	489.075080	0.008374	0.007938
RS	16	0.182745	2.259381	362.975081	0.006215	0.005960
RS	17	0.201722	2.259381	384.157814	0.006577	0.006333
RS	18	0.221973	2.793697	328.934263	0.005632	0.005478
RS	19	0.243582	2.793697	348.390451	0.005965	0.005829
RS	20	0.266643	3.040937	338.947196	0.005803	0.005723
RS	21	0.291251	3.040937	358.887857	0.006145	0.006085
RS	22	0.317511	2.985952	386.763825	0.006622	0.006598
RS	23	0.345533	2.985952	409.002905	0.007003	0.006998
RS	24	0.375436	2.665906	483.841217	0.008284	0.008310
RS	25	0.407346	2.665906	510.342478	0.008738	0.008810
RS	26	0.441397	2.202506	650.111080	0.011131	0.011276
RS	27	0.477734	2.202506	682.586614	0.011687	0.011950
RS	28	0.516510	1.760863	893.360926	0.015295	0.015745
RS	29	0.557889	1.760863	931.332871	0.015945	0.016606
RS	30	0.602045	1.436255	1184.920411	0.020287	0.021279
RS	31	0.649164	1.436255	1223.620063	0.020950	0.022205
RS	32	0.699446	1.238199	1458.139020	0.024965	0.026608
RS	33	0.753102	1.238199	1489.692674	0.025505	0.027372
RS	34	0.810360	1.139189	1645.870301	0.028179	0.030333
RS	35	0.871461	1.139189	1663.965289	0.028489	0.030759
RS	36	0.936663	1.109347	1719.859410	0.029446	0.031820
RS	37	1.006241	1.109347	1722.853444	0.029497	0.031874
RS	38	1.080489	1.126154	1693.786548	0.029000	0.031321
RS	39	1.159720	1.126154	1683.765795	0.028828	0.031079
RS	40	1.244269	1.173203	1601.588332	0.027421	0.029529
RS	41	1.334493	1.173203	1581.763904	0.027082	0.029089
RS	42	1.430772	1.236654	1477.617823	0.025298	0.027142
RS	43	1.533514	1.236654	1450.444620	0.024833	0.026578
RS	44	1.643151	1.302915	1346.993876	0.023062	0.024664
RS	45	1.760146	1.302915	1313.489518	0.022488	0.024012
RS	46	1.884994	1.359674	1222.506795	0.020931	0.022348
RS	47	2.018222	1.359674	1182.470233	0.020245	0.021609
RS	48	2.160391	1.399457	1105.640907	0.018930	0.020223
RS	49	2.312102	1.399457	1058.398126	0.018121	0.019378
RS	50	2.473996	1.421518	991.126657	0.016969	0.018178
RS	51	2.646755	1.421518	936.419037	0.016033	0.017209
RS	52	2.831110	1.429943	872.700739	0.014942	0.016075
RS	53	3.027838	1.429943	811.385127	0.013892	0.014986
RS	54	3.237771	1.430049	747.371127	0.012796	0.013840
RS	55	3.461793	1.430049	681.691002	0.011671	0.012663
RS	56	3.700850	1.430049	615.257752	0.010534	0.011465
RS	57	3.955953	1.430049	549.081196	0.009401	0.010264
RS	58	4.228178	1.565509	446.055929	0.007637	0.008389
RS	59	4.518673	1.565509	395.414160	0.006770	0.007457
RS	60	4.828666	1.565509	346.175919	0.005927	0.006546
RS	61	5.159465	1.565509	299.059888	0.005120	0.005670
RS	62	5.512466	1.565509	254.710267	0.004361	0.004842
RS	63	5.889160	1.565509	969.182097	0.016593	0.018597
PA	4+25*2+4+6 0.131468365 0.044977162 5.889159586 1.392334022 0.363349497 0.381351957 0.436500152 0.616183148 0.997948528 1.586204655 2.259381314 2.793697130 3.040936667 2.985952206 2.665905603 2.202506133 1.760862587 1.436255472 1.238199160 1.139189356 1.109347120 1.126154447 1.173203495 1.236654243 1.302914981 1.359673563 1.399457032 1.421518295 1.429942637 1.430049255 1.565508933
//
IT	4762
RD	22
LK	-416232.612299
QD	-178.904509 -> -167.640898
RI	0.0178977483
TR	0.130165	0.045281
MT	5.928013
MM	C_pi: 1.287454, n_recomb: 59433.047020
RS	0	0.000000	1.450263	267.099106	0.004494	0.000262
RS	1	0.006723	1.450263	283.737472	0.004774	0.001709
RS	2	0.013897	1.450263	301.318401	0.005070	0.002968
RS	3	0.021554	1.450263	319.882304	0.005382	0.003679
RS	4	0.029726	0.367076	1329.376025	0.022368	0.015690
RS	5	0.038447	0.367076	1384.616956	0.023297	0.016961
RS	6	0.047754	0.385574	1371.607615	0.023078	0.017477
RS	7	0.057687	0.385574	1425.689044	0.023988	0.018952
RS	8	0.068288	0.437089	1307.177227	0.021994	0.017976
RS	9	0.079602	0.437089	1358.590638	0.022859	0.019460
RS	10	0.091676	0.613663	1008.192301	0.016963	0.014864
RS	11	0.104562	0.613663	1053.188121	0.017721	0.015937
RS	12	0.118314	0.995248	680.499288	0.011450	0.010506
RS	13	0.132990	0.995248	715.507181	0.012039	0.011191
RS	14	0.148653	1.590313	471.819040	0.007939	0.007488
RS	15	0.165369	1.590313	498.291281	0.008384	0.007961
RS	16	0.183209	2.280118	367.447884	0.006183	0.005938
RS	17	0.202249	2.280118	388.952842	0.006544	0.006311
RS	18	0.222568	2.836096	331.130912	0.005571	0.005426
RS	19	0.244253	2.836096	350.786979	0.005902	0.005775
RS	20	0.267396	3.100887	339.834487	0.005718	0.005645
RS	21	0.292095	3.100887	359.913563	0.006056	0.006003
RS	22	0.318454	3.053122	386.915570	0.006510	0.006491
RS	23	0.346586	3.053122	409.280184	0.006886	0.006885
RS	24	0.376608	2.726832	484.149695	0.008146	0.008174
RS	25	0.408649	2.726832	510.839844	0.008595	0.008665
RS	26	0.442844	2.247818	652.433390	0.010978	0.011117
RS	27	0.479338	2.247818	685.287121	0.011530	0.011779
RS	28	0.518285	1.790035	900.781462	0.015156	0.015584
RS	29	0.559850	1.790035	939.444440	0.015807	0.016435
RS	30	0.604210	1.453971	1200.699661	0.020203	0.021152
RS	31	0.651551	1.453971	1240.371180	0.020870	0.022074
RS	32	0.702076	1.249421	1483.389965	0.024959	0.026541
RS	33	0.755997	1.249421	1515.941689	0.025507	0.027308
RS	34	0.813543	1.147433	1678.355245	0.028239	0.030325
RS	35	0.874957	1.147433	1697.200723	0.028557	0.030757
RS	36	0.940501	1.116865	1755.401607	0.029536	0.031840
RS	37	1.010450	1.116865	1758.827834	0.029593	0.031903
RS	38	1.085102	1.134424	1728.578671	0.029084	0.031341
RS	39	1.164773	1.134424	1718.782013	0.028920	0.031109
RS	40	1.249800	1.183216	1633.445330	0.027484	0.029534
RS	41	1.340542	1.183216	1613.779221	0.027153	0.029107
RS	42	1.437386	1.248970	1506.004315	0.025340	0.027133
RS	43	1.540739	1.248970	1478.999018	0.024885	0.026585
RS	44	1.651041	1.317607	1372.450666	0.023092	0.024653
RS	45	1.768758	1.317607	1339.115280	0.022531	0.024018
RS	46	1.894388	1.376315	1245.991884	0.020965	0.022348
RS	47	2.028465	1.376315	1206.055816	0.020293	0.021626
RS	48	2.171555	1.417300	1127.993513	0.018979	0.020245
RS	49	2.324264	1.417300	1080.683269	0.018183	0.019416
RS	50	2.487240	1.439793	1012.758739	0.017040	0.018227
RS	51	2.661172	1.439793	957.715713	0.016114	0.017272
RS	52	2.846796	1.448108	893.507690	0.015034	0.016151
RS	53	3.044900	1.448108	831.521277	0.013991	0.015071
RS	54	3.256322	1.447798	766.884099	0.012903	0.013936
RS	55	3.481957	1.447798	700.181889	0.011781	0.012763
RS	56	3.722760	1.447798	632.598868	0.010644	0.011567
RS	57	3.979752	1.447798	565.164242	0.009509	0.010367
RS	58	4.254021	1.589686	458.368020	0.007712	0.008458
RS	59	4.546728	1.589686	406.999431	0.006848	0.007530
RS	60	4.859113	1.589686	356.936391	0.006006	0.006622
RS	61	5.192499	1.589686	308.917190	0.005198	0.005746
RS	62	5.548296	1.589686	263.608649	0.004435	0.004916
RS	63	5.928013	1.589686	1012.027544	0.017028	0.019051
PA	4+25*2+4+6 0.130164716 0.045281106 5.928013428 1.450263401 0.367075942 0.385573619 0.437088771 0.613663356 0.995247553 1.590313210 2.280118281 2.836096437 3.100886774 3.053122006 2.726831813 2.247817548 1.790035203 1.453971430 1.249420671 1.147433078 1.116864954 1.134424128 1.183216400 1.248970356 1.317606969 1.376314580 1.417299817 1.439792835 1.448108138 1.447798447 1.589685876
//
IT	4458
RD	23
LK	-416210.322528
QD	-173.593444 -> -162.906198
RI	0.0171462548
TR	0.128914	0.045579
MT	5.965490
MM	C_pi: 1.301407, n_recomb: 60441.847778
RS	0	0.000000	1.506762	261.748232	0.004331	0.000254
RS	1	0.006733	1.506762	278.128883	0.004602	0.001664
RS	2	0.013920	1.506762	295.445914	0.004888	0.002887
RS	3	0.021590	1.506762	313.740556	0.005191	0.003574
RS	4	0.029777	0.370627	1342.059055	0.022204	0.015683
RS	5	0.038515	0.370627	1398.227604	0.023133	0.016923
RS	6	0.047842	0.389926	1383.308941	0.022887	0.017403
RS	7	0.057796	0.389926	1438.340072	0.023797	0.018857
RS	8	0.068421	0.437859	1331.607628	0.022031	0.018049
RS	9	0.079761	0.437859	1384.097727	0.022900	0.019531
RS	10	0.091864	0.611295	1032.941946	0.017090	0.014996
RS	11	0.104783	0.611295	1078.999672	0.017852	0.016078
RS	12	0.118571	0.992415	696.458853	0.011523	0.010585
RS	13	0.133288	0.992415	732.299019	0.012116	0.011277
RS	14	0.148996	1.593606	480.547692	0.007951	0.007508
RS	15	0.165761	1.593606	507.556412	0.008397	0.007985
RS	16	0.183656	2.299217	371.983672	0.006154	0.005919
RS	17	0.202755	2.299217	393.812005	0.006516	0.006292
RS	18	0.223140	2.876416	333.392752	0.005516	0.005379
RS	19	0.244897	2.876416	353.249402	0.005844	0.005725
RS	20	0.268120	3.158976	340.773154	0.005638	0.005572
RS	21	0.292906	3.158976	360.989478	0.005973	0.005925
RS	22	0.319361	3.118984	387.089705	0.006404	0.006390
RS	23	0.347597	3.118984	409.575336	0.006776	0.006778
RS	24	0.377735	2.786999	484.408312	0.008014	0.008044
RS	25	0.409902	2.786999	511.276830	0.008459	0.008527
RS	26	0.444234	2.292706	654.557296	0.010830	0.010963
RS	27	0.480879	2.292706	687.770453	0.011379	0.011615
RS	28	0.519990	1.818967	907.774806	0.015019	0.015426
RS	29	0.561735	1.818967	947.104536	0.015670	0.016268
RS	30	0.606291	1.471545	1215.820625	0.020116	0.021024
RS	31	0.653847	1.471545	1256.444191	0.020788	0.021942
RS	32	0.704605	1.260550	1507.842795	0.024947	0.026472
RS	33	0.758780	1.260550	1541.385887	0.025502	0.027242
RS	34	0.816604	1.155592	1710.023391	0.028292	0.030312
RS	35	0.878320	1.155592	1729.625693	0.028616	0.030750
RS	36	0.944192	1.124273	1790.184979	0.029618	0.031856
RS	37	1.014500	1.124273	1794.057794	0.029682	0.031928
RS	38	1.089541	1.142539	1762.695548	0.029163	0.031358
RS	39	1.169635	1.142539	1753.141147	0.029005	0.031137
RS	40	1.255122	1.193015	1664.718313	0.027542	0.029537
RS	41	1.346365	1.193015	1645.229140	0.027220	0.029123
RS	42	1.443751	1.261011	1533.890556	0.025378	0.027124
RS	43	1.547695	1.261011	1507.070620	0.024934	0.026591
RS	44	1.658637	1.331963	1397.484028	0.023121	0.024642
RS	45	1.777049	1.331963	1364.333307	0.022573	0.024023
RS	46	1.903434	1.392567	1269.119759	0.020997	0.022349
RS	47	2.038329	1.392567	1229.299073	0.020339	0.021644
RS	48	2.182307	1.434705	1150.050081	0.019027	0.020267
RS	49	2.335979	1.434705	1102.687451	0.018244	0.019454
RS	50	2.499997	1.457592	1034.150702	0.017110	0.018276
RS	51	2.675060	1.457592	978.788477	0.016194	0.017334
RS	52	2.861910	1.465769	914.128718	0.015124	0.016226
RS	53	3.061341	1.465769	851.488498	0.014088	0.015155
RS	54	3.274199	1.465019	786.264114	0.013009	0.014031
RS	55	3.501390	1.465019	718.556077	0.011888	0.012861
RS	56	3.743879	1.465019	649.840296	0.010751	0.011668
RS	57	4.002694	1.465019	581.164863	0.009615	0.010468
RS	58	4.278936	1.613263	470.587507	0.007786	0.008525
RS	59	4.573778	1.613263	418.509889	0.006924	0.007602
RS	60	4.888472	1.613263	367.640170	0.006083	0.006696
RS	61	5.224354	1.613263	318.735520	0.005273	0.005820
RS	62	5.582853	1.613263	272.484687	0.004508	0.004989
RS	63	5.965490	1.613263	1055.137938	0.017457	0.019499
PA	4+25*2+4+6 0.128913741 0.045578521 5.965489777 1.506761831 0.370626733 0.389926406 0.437858649 0.611294581 0.992414838 1.593605837 2.299217373 2.876415584 3.158975762 3.118984299 2.786998500 2.292706330 1.818967314 1.471544698 1.260549807 1.155592011 1.124273168 1.142539244 1.193015452 1.261011296 1.331963415 1.392566564 1.434705255 1.457591988 1.465768840 1.465018889 1.613263466
//
IT	4914
RD	24
LK	-416189.169848
QD	-168.548437 -> -158.399758
RI	0.0164588505
TR	0.127712	0.045870
MT	6.001644
MM	C_pi: 1.315019, n_recomb: 61434.269207
RS	0	0.000000	1.561805	256.947919	0.004182	0.000248
RS	1	0.006743	1.561805	273.096832	0.004445	0.001623
RS	2	0.013941	1.561805	290.176466	0.004723	0.002814
RS	3	0.021625	1.561805	308.228776	0.005017	0.003478
RS	4	0.029826	0.374005	1354.668125	0.022051	0.015677
RS	5	0.038581	0.374005	1411.745146	0.022980	0.016890
RS	6	0.047925	0.394391	1393.883304	0.022689	0.017321
RS	7	0.057900	0.394391	1449.827813	0.023600	0.018755
RS	8	0.068548	0.438790	1355.028826	0.022057	0.018113
RS	9	0.079914	0.438790	1408.571764	0.022928	0.019591
RS	10	0.092046	0.609068	1057.323782	0.017211	0.015124
RS	11	0.104996	0.609068	1104.427407	0.017977	0.016214
RS	12	0.118819	0.989466	712.382280	0.011596	0.010664
RS	13	0.133575	0.989466	749.049823	0.012193	0.011364
RS	14	0.149325	1.596168	489.314919	0.007965	0.007530
RS	15	0.166138	1.596168	516.859958	0.008413	0.008011
RS	16	0.184084	2.316777	376.577079	0.006130	0.005902
RS	17	0.203241	2.316777	398.729810	0.006490	0.006276
RS	18	0.223689	2.914762	335.711751	0.005465	0.005335
RS	19	0.245516	2.914762	355.769499	0.005791	0.005679
RS	20	0.268815	3.215292	341.754991	0.005563	0.005503
RS	21	0.293685	3.215292	362.107290	0.005894	0.005852
RS	22	0.320232	3.183547	387.286664	0.006304	0.006294
RS	23	0.348570	3.183547	409.889245	0.006672	0.006676
RS	24	0.378818	2.846429	484.619542	0.007888	0.007919
RS	25	0.411106	2.846429	511.656554	0.008329	0.008394
RS	26	0.445571	2.337197	656.492411	0.010686	0.010814
RS	27	0.482360	2.337197	690.047097	0.011232	0.011457
RS	28	0.521630	1.847664	914.365917	0.014884	0.015271
RS	29	0.563548	1.847664	954.338981	0.015534	0.016105
RS	30	0.608293	1.488972	1230.317854	0.020027	0.020898
RS	31	0.656055	1.488972	1271.873819	0.020703	0.021812
RS	32	0.707037	1.271578	1531.536493	0.024930	0.026401
RS	33	0.761458	1.271578	1566.063541	0.025492	0.027173
RS	34	0.819548	1.163659	1740.910016	0.028338	0.030296
RS	35	0.881556	1.163659	1761.274198	0.028669	0.030741
RS	36	0.947744	1.131569	1824.236085	0.029694	0.031869
RS	37	1.018396	1.131569	1828.568548	0.029765	0.031950
RS	38	1.093813	1.150497	1796.164121	0.029237	0.031373
RS	39	1.174315	1.150497	1786.868322	0.029086	0.031162
RS	40	1.260245	1.202604	1695.425306	0.027597	0.029540
RS	41	1.351970	1.202604	1676.130222	0.027283	0.029138
RS	42	1.449879	1.272781	1561.294300	0.025414	0.027115
RS	43	1.554392	1.272781	1534.675471	0.024981	0.026597
RS	44	1.665952	1.345991	1422.106970	0.023148	0.024631
RS	45	1.785034	1.345991	1389.155139	0.022612	0.024029
RS	46	1.912147	1.408438	1291.900101	0.021029	0.022349
RS	47	2.047831	1.408438	1252.208359	0.020383	0.021660
RS	48	2.192664	1.451686	1171.815550	0.019074	0.020289
RS	49	2.347264	1.451686	1124.414662	0.018303	0.019490
RS	50	2.512290	1.474931	1055.304819	0.017178	0.018324
RS	51	2.688443	1.474931	999.638809	0.016272	0.017394
RS	52	2.876475	1.482944	934.562472	0.015212	0.016299
RS	53	3.077186	1.482944	871.285093	0.014182	0.015237
RS	54	3.291431	1.481732	805.508373	0.013112	0.014123
RS	55	3.520124	1.481732	736.810635	0.011993	0.012958
RS	56	3.764238	1.481732	666.978978	0.010857	0.011766
RS	57	4.024814	1.481732	597.079893	0.009719	0.010566
RS	58	4.302960	1.636261	482.713574	0.007857	0.008591
RS	59	4.599863	1.636261	429.944160	0.006998	0.007672
RS	60	4.916786	1.636261	378.285366	0.006158	0.006768
RS	61	5.255081	1.636261	328.512548	0.005347	0.005893
RS	62	5.616187	1.636261	281.335713	0.004579	0.005060
RS	63	6.001644	1.636261	1098.489726	0.017881	0.019941
PA	4+25*2+4+6 0.127712492 0.045869674 6.001644226 1.561804586 0.374005430 0.394390898 0.438789840 0.609068487 0.989465729 1.596168378 2.316776551 2.914762269 3.215291683 3.183547205 2.846428896 2.337196586 1.847663628 1.488972152 1.271578368 1.163658803 1.131569155 1.150497213 1.202604394 1.272781085 1.345991444 1.408438481 1.451686159 1.474930654 1.482943896 1.481731957 1.636260708
//
IT	4318
RD	25
LK	-416169.080064
QD	-163.750632 -> -154.105955
RI	0.0158277276
TR	0.126557	0.046155
MT	6.036581
MM	C_pi: 1.328310, n_recomb: 62410.563929
RS	0	0.000000	1.615436	252.623653	0.004048	0.000242
RS	1	0.006753	1.615436	268.563528	0.004303	0.001584
RS	2	0.013962	1.615436	285.428961	0.004573	0.002747
RS	3	0.021658	1.615436	303.262549	0.004859	0.003391
RS	4	0.029873	0.377199	1367.282269	0.021908	0.015674
RS	5	0.038643	0.377199	1425.251165	0.022837	0.016862
RS	6	0.048006	0.398957	1403.407769	0.022487	0.017234
RS	7	0.058001	0.398957	1460.229985	0.023397	0.018648
RS	8	0.068670	0.439864	1377.488234	0.022071	0.018168
RS	9	0.080060	0.439864	1432.060811	0.022946	0.019643
RS	10	0.092220	0.606969	1081.350917	0.017326	0.015248
RS	11	0.105200	0.606969	1129.484913	0.018098	0.016345
RS	12	0.119057	0.986438	728.250836	0.011669	0.010744
RS	13	0.133850	0.986438	765.740231	0.012269	0.011450
RS	14	0.149642	1.598073	498.112969	0.007981	0.007555
RS	15	0.166500	1.598073	526.193907	0.008431	0.008038
RS	16	0.184496	2.332934	381.215621	0.006108	0.005889
RS	17	0.203708	2.332934	403.693308	0.006468	0.006262
RS	18	0.224217	2.951295	338.074433	0.005417	0.005295
RS	19	0.246111	2.951295	358.333324	0.005742	0.005636
RS	20	0.269484	3.269845	342.780689	0.005492	0.005437
RS	21	0.294435	3.269845	363.268036	0.005821	0.005783
RS	22	0.321071	3.246878	387.500006	0.006209	0.006202
RS	23	0.349506	3.246878	410.215575	0.006573	0.006579
RS	24	0.379860	2.905137	484.787574	0.007768	0.007800
RS	25	0.412265	2.905137	511.983912	0.008203	0.008268
RS	26	0.446858	2.381298	658.251948	0.010547	0.010670
RS	27	0.483787	2.381298	692.131264	0.011090	0.011304
RS	28	0.523209	1.876128	920.579091	0.014750	0.015120
RS	29	0.565294	1.876128	961.172942	0.015401	0.015945
RS	30	0.610221	1.506259	1244.218362	0.019936	0.020772
RS	31	0.658182	1.506259	1286.687233	0.020616	0.021683
RS	32	0.709381	1.282509	1554.497513	0.024908	0.026328
RS	33	0.764038	1.282509	1590.000552	0.025476	0.027103
RS	34	0.822386	1.171634	1771.041066	0.028377	0.030276
RS	35	0.884674	1.171634	1792.171063	0.028716	0.030728
RS	36	0.951168	1.138753	1857.580397	0.029764	0.031879
RS	37	1.022153	1.138753	1862.383901	0.029841	0.031968
RS	38	1.097931	1.158304	1829.000623	0.029306	0.031385
RS	39	1.178827	1.158304	1819.978252	0.029161	0.031185
RS	40	1.265185	1.211989	1725.582151	0.027649	0.029541
RS	41	1.357375	1.211989	1706.496444	0.027343	0.029152
RS	42	1.455790	1.284293	1588.222004	0.025448	0.027106
RS	43	1.560851	1.284293	1561.818767	0.025025	0.026602
RS	44	1.673007	1.359708	1446.322581	0.023174	0.024621
RS	45	1.792737	1.359708	1413.582825	0.022650	0.024034
RS	46	1.920552	1.423951	1314.332318	0.021059	0.022350
RS	47	2.056999	1.423951	1274.782365	0.020426	0.021677
RS	48	2.202659	1.468269	1193.285054	0.019120	0.020311
RS	49	2.358156	1.468269	1145.859820	0.018360	0.019526
RS	50	2.524154	1.491839	1076.214108	0.017244	0.018371
RS	51	2.701361	1.491839	1020.259832	0.016348	0.017453
RS	52	2.890535	1.499664	954.802055	0.015299	0.016371
RS	53	3.092483	1.499664	890.904279	0.014275	0.015317
RS	54	3.308069	1.497971	824.609357	0.013213	0.014214
RS	55	3.538214	1.497971	754.938363	0.012096	0.013052
RS	56	3.783900	1.497971	684.008020	0.010960	0.011862
RS	57	4.046176	1.497971	612.902742	0.009820	0.010662
RS	58	4.326165	1.658715	494.741324	0.007927	0.008655
RS	59	4.625060	1.658715	441.297467	0.007071	0.007741
RS	60	4.944140	1.658715	388.867300	0.006231	0.006839
RS	61	5.284767	1.658715	338.243699	0.005420	0.005964
RS	62	5.648396	1.658715	290.157289	0.004649	0.005129
RS	63	6.036581	1.658715	1142.054384	0.018299	0.020378
PA	4+25*2+4+6 0.126557424 0.046154507 6.036581166 1.615435689 0.377199494 0.398956624 0.439863615 0.606968704 0.986437568 1.598072681 2.332934123 2.951294922 3.269844958 3.246878049 2.905136818 2.381298083 1.876128096 1.506259165 1.282509390 1.171634032 1.138752642 1.158303514 1.211989419 1.284293244 1.359708073 1.423951337 1.468268931 1.491838995 1.499664433 1.497971007 1.658714847
//
CC
CC	Brief Description of the file format:
CC	  CC  comments
CC	  MM  useful-messages
CC	  RD  round-of-iterations
CC	  LL  \log[P(sequence)]
CC	  QD  Q-before-opt Q-after-opt
CC	  TR  \theta_0 \rho_0
CC	  RS  k t_k \lambda_k \pi_k \sum_{l\not=k}A_{kl} A_{kk}
CC	  DC  begin end best-k t_k+\Delta_k max-prob
CC
MM	Version: 0.6.5-r67
MM	pattern:4+25*2+4+6, n:63, n_free_lambdas:28
MM	n_iterations:25, skip:1, max_t:5, theta/rho:5
MM	is_decoding:0
MM	n_seqs:11, sum_L:1015742, sum_n:164616
RD	0
LK	0.000000
QD	0.000000 -> 0.000000
RI	inf
TR	0.176814	0.035363
MT	5.000000
MM	C_pi: 1.000000, n_recomb: 35295.503138
RS	0	0.000000	1.000000	222.643949	0.006308	0.000000
RS	1	0.006440	1.000000	235.439577	0.006671	0.000000
RS	2	0.013294	1.000000	248.865918	0.007051	0.000000
RS	3	0.020590	1.000000	262.940210	0.007450	0.000000
RS	4	0.028356	1.000000	277.678140	0.007867	0.000000
RS	5	0.036622	1.000000	293.093482	0.008304	0.000000
RS	6	0.045421	1.000000	309.197683	0.008760	0.000000
RS	7	0.054785	1.000000	325.999404	0.009236	0.000000
RS	8	0.064753	1.000000	343.504017	0.009732	0.000000
RS	9	0.075363	1.000000	361.713045	0.010248	0.000000
RS	10	0.086656	1.000000	380.623551	0.010784	0.000000
RS	11	0.098677	1.000000	400.227477	0.011339	0.000000
RS	12	0.111471	1.000000	420.510922	0.011914	0.000000
RS	13	0.125090	1.000000	441.453378	0.012507	0.000000
RS	14	0.139585	1.000000	463.026906	0.013119	0.000000
RS	15	0.155014	1.000000	485.195273	0.013747	0.000000
RS	16	0.171437	1.000000	507.913053	0.014390	0.000000
RS	17	0.188917	1.000000	531.124690	0.015048	0.000000
RS	18	0.207523	1.000000	554.763552	0.015718	0.000000
RS	19	0.227327	1.000000	578.750983	0.016397	0.000000
RS	20	0.248406	1.000000	602.995371	0.017084	0.000000
RS	21	0.270843	1.000000	627.391261	0.017775	0.000000
RS	22	0.294725	1.000000	651.818536	0.018467	0.000000
RS	23	0.320144	1.000000	676.141716	0.019157	0.000000
RS	24	0.347201	1.000000	700.209384	0.019838	0.000000
RS	25	0.376000	1.000000	723.853825	0.020508	0.000000
RS	26	0.406654	1.000000	746.890889	0.021161	0.000000
RS	27	0.439282	1.000000	769.120168	0.021791	0.000000
RS	28	0.474011	1.000000	790.325529	0.022392	0.000000
RS	29	0.510976	1.000000	810.276067	0.022957	0.000000
RS	30	0.550322	1.000000	828.727560	0.023480	0.000000
RS	31	0.592202	1.000000	845.424480	0.023953	0.000000
RS	32	0.636779	1.000000	860.102624	0.024369	0.000000
RS	33	0.684227	1.000000	872.492424	0.024720	0.000000
RS	34	0.734730	1.000000	882.322986	0.024998	0.000000
RS	35	0.788485	1.000000	889.326871	0.025197	0.000000
RS	36	0.845702	1.000000	893.245641	0.025308	0.000000
RS	37	0.906604	1.000000	893.836128	0.025324	0.000000
RS	38	0.971428	1.000000	890.877372	0.025241	0.000000
RS	39	1.040426	1.000000	884.178126	0.025051	0.000000
RS	40	1.113868	1.000000	873.584759	0.024751	0.000000
RS	41	1.192040	1.000000	858.989352	0.024337	0.000000
RS	42	1.275245	1.000000	840.337717	0.023809	0.000000
RS	43	1.363809	1.000000	817.637002	0.023165	0.000000
RS	44	1.458076	1.000000	790.962494	0.022410	0.000000
RS	45	1.558414	1.000000	760.463203	0.021546	0.000000
RS	46	1.665214	1.000000	726.365745	0.020580	0.000000
RS	47	1.778891	1.000000	688.976067	0.019520	0.000000
RS	48	1.899889	1.000000	648.678567	0.018379	0.000000
RS	49	2.028679	1.000000	605.932210	0.017167	0.000000
RS	50	2.165763	1.000000	561.263364	0.015902	0.000000
RS	51	2.311675	1.000000	515.255198	0.014598	0.000000
RS	52	2.466983	1.000000	468.533699	0.013275	0.000000
RS	53	2.632293	1.000000	421.750564	0.011949	0.000000
RS	54	2.808249	1.000000	375.563505	0.010641	0.000000
RS	55	2.995536	1.000000	330.614733	0.009367	0.000000
RS	56	3.194884	1.000000	287.508674	0.008146	0.000000
RS	57	3.407070	1.000000	246.790130	0.006992	0.000000
RS	58	3.632920	1.000000	208.924261	0.005919	0.000000
RS	59	3.873315	1.000000	174.279769	0.004938	0.000000
RS	60	4.129191	1.000000	143.116580	0.004055	0.000000
RS	61	4.401545	1.000000	115.579058	0.003275	0.000000
RS	62	4.691438	1.000000	91.695439	0.002598	0.000000
RS	63	5.000000	1.000000	258.478879	0.007323	0.000000
PA	4+25*2+4+6 0.176814480 0.035362896 5.000000000 1.000000000 1.000000000 1.000000000 1.000000000 1.000000000 1.000000000 1.000000000 1.000000000 1.000000000 1.000000000 1.000000000 1.000000000 1.000000000 1.000000000 1.000000000 1.000000000 1.000000000 1.000000000 1.000000000 1.000000000 1.000000000 1.000000000 1.000000000 1.000000000 1.000000000 1.000000000 1.000000000 1.000000000
//
IT	4426
RD	1
LK	-411226.621905
QD	-361.273539 -> -285.421222
RI	0.0177669604
TR	0.176819	0.036430
MT	4.963799
MM	C_pi: 0.990088, n_recomb: 35987.459813
RS	0	0.000000	0.520261	434.087103	0.012062	0.002359
RS	1	0.006428	0.520261	456.191029	0.012676	0.009648
RS	2	0.013269	0.520261	479.031453	0.013311	0.011618
RS	3	0.020550	0.520261	502.581027	0.013965	0.013158
RS	4	0.028298	0.642633	427.130413	0.011869	0.012828
RS	5	0.036545	0.642633	448.674121	0.012468	0.011791
RS	6	0.045322	0.790716	383.238111	0.010649	0.010847
RS	7	0.054663	0.790716	402.999968	0.011198	0.009970
RS	8	0.064604	0.921652	363.639922	0.010105	0.009258
RS	9	0.075185	0.921652	382.531687	0.010630	0.008773
RS	10	0.086445	1.017313	364.514951	0.010129	0.008508
RS	11	0.098430	1.017313	383.343337	0.010652	0.008423
RS	12	0.111185	1.082708	378.656228	0.010522	0.008468
RS	13	0.124759	1.082708	397.915833	0.011057	0.008602
RS	14	0.139206	1.126165	401.801225	0.011165	0.008801
RS	15	0.154582	1.126165	421.766400	0.011720	0.009059
RS	16	0.170946	1.150553	433.026047	0.012033	0.009381
RS	17	0.188362	1.150553	453.864524	0.012612	0.009781
RS	18	0.206897	1.156879	472.661450	0.013134	0.010276
RS	19	0.226624	1.156879	494.450645	0.013740	0.010885
RS	20	0.247619	1.147711	520.759218	0.014471	0.011617
RS	21	0.269963	1.147711	543.435133	0.015101	0.012479
RS	22	0.293744	1.127497	576.422409	0.016017	0.013473
RS	23	0.319053	1.127497	599.709084	0.016664	0.014594
RS	24	0.345989	1.101257	637.679364	0.017719	0.015833
RS	25	0.374657	1.101257	661.032627	0.018368	0.017170
RS	26	0.405167	1.073574	701.456755	0.019492	0.018577
RS	27	0.437638	1.073574	724.041433	0.020119	0.020017
RS	28	0.472196	1.047926	763.821449	0.021225	0.021453
RS	29	0.508976	1.047926	784.539475	0.021800	0.022847
RS	30	0.548120	1.026461	820.454907	0.022798	0.024160
RS	31	0.589780	1.026461	838.025884	0.023287	0.025358
RS	32	0.634118	1.010279	867.071724	0.024094	0.026406
RS	33	0.681306	1.010279	880.154613	0.024457	0.027276
RS	34	0.731527	0.999615	899.971929	0.025008	0.027944
RS	35	0.784976	0.999615	907.304592	0.025212	0.028398
RS	36	0.841860	0.993839	916.654194	0.025471	0.028636
RS	37	0.902401	0.993839	917.169682	0.025486	0.028664
RS	38	0.966834	0.991664	915.987214	0.025453	0.028498
RS	39	1.035408	0.991664	908.883599	0.025256	0.028156
RS	40	1.108390	0.991686	897.762558	0.024947	0.027659
RS	41	1.186064	0.991686	882.556611	0.024524	0.027022
RS	42	1.268729	0.992849	862.226045	0.023959	0.026261
RS	43	1.356709	0.992849	838.830939	0.023309	0.025388
RS	44	1.450344	0.994509	810.085624	0.022510	0.024413
RS	45	1.549997	0.994509	778.904458	0.021644	0.023346
RS	46	1.656056	0.996274	742.806277	0.020641	0.022199
RS	47	1.768932	0.996274	704.801911	0.019585	0.020982
RS	48	1.889064	0.997890	662.817415	0.018418	0.019708
RS	49	2.016917	0.997890	619.529767	0.017215	0.018386
RS	50	2.152989	0.999274	573.517316	0.015937	0.017029
RS	51	2.297807	0.999274	527.015077	0.014644	0.015648
RS	52	2.451934	1.000480	479.201237	0.013316	0.014256
RS	53	2.615968	1.000480	431.937129	0.012002	0.012870
RS	54	2.790545	1.002045	384.651962	0.010688	0.011506
RS	55	2.976345	1.002045	339.255449	0.009427	0.010180
RS	56	3.174087	1.002045	295.624953	0.008215	0.008909
RS	57	3.384539	1.002045	254.315999	0.007067	0.007706
RS	58	3.608519	1.011103	214.093003	0.005949	0.006583
RS	59	3.846896	1.011103	179.442615	0.004986	0.005548
RS	60	4.100596	1.011103	148.109014	0.004116	0.004609
RS	61	4.370602	1.011103	120.265697	0.003342	0.003770
RS	62	4.657965	1.011103	95.973321	0.002667	0.003032
RS	63	4.963799	1.011103	277.054680	0.007699	0.008998
PA	4+25*2+4+6 0.176818633 0.036429776 4.963798523 0.520260811 0.642633438 0.790716171 0.921651840 1.017313004 1.082708359 1.126165390 1.150552750 1.156879425 1.147710800 1.127496719 1.101257324 1.073574066 1.047925949 1.026460648 1.010278702 0.999614716 0.993839264 0.991664410 0.991686344 0.992848873 0.994509161 0.996273875 0.997889519 0.999274015 1.000480294 1.002044678 1.011102974
//
IT	4110
RD	2
LK	-411093.512442
QD	-299.824935 -> -254.637760
RI	0.0252803028
TR	0.175632	0.037280
MT	4.965229
MM	C_pi: 0.982795, n_recomb: 36545.512590
RS	0	0.000000	0.388504	588.963368	0.016116	0.002601
RS	1	0.006428	0.388504	616.286766	0.016864	0.010441
RS	2	0.013270	0.388504	644.175420	0.017627	0.013203
RS	3	0.020551	0.388504	672.545681	0.018403	0.015472
RS	4	0.028301	0.508317	537.338953	0.014703	0.013086
RS	5	0.036548	0.508317	562.473325	0.015391	0.013096
RS	6	0.045326	0.694398	431.603263	0.011810	0.010525
RS	7	0.054668	0.694398	453.095490	0.012398	0.010315
RS	8	0.064610	0.881242	375.081653	0.010263	0.008701
RS	9	0.075192	0.881242	394.356590	0.010791	0.008664
RS	10	0.086454	1.031087	354.437955	0.009699	0.007934
RS	11	0.098440	1.031087	372.809463	0.010201	0.008121
RS	12	0.111196	1.142530	353.843256	0.009682	0.007875
RS	13	0.124772	1.142530	372.096085	0.010182	0.008166
RS	14	0.139221	1.222744	365.500114	0.010001	0.008161
RS	15	0.154599	1.222744	384.092353	0.010510	0.008502
RS	16	0.170966	1.270992	388.096579	0.010620	0.008694
RS	17	0.188384	1.270992	407.379575	0.011147	0.009122
RS	18	0.206922	1.284975	422.627420	0.011564	0.009570
RS	19	0.226652	1.284975	442.891026	0.012119	0.010158
RS	20	0.247650	1.267954	469.834487	0.012856	0.010932
RS	21	0.269998	1.267954	491.233463	0.013442	0.011730
RS	22	0.293783	1.228934	529.142588	0.014479	0.012859
RS	23	0.319096	1.228934	551.579303	0.015093	0.013882
RS	24	0.346037	1.178681	598.384814	0.016374	0.015352
RS	25	0.374710	1.178681	621.402126	0.017004	0.016565
RS	26	0.405226	1.126762	673.548101	0.018430	0.018283
RS	27	0.437703	1.126762	696.268127	0.019052	0.019588
RS	28	0.472268	1.079925	749.038426	0.020496	0.021380
RS	29	0.509055	1.079925	770.191728	0.021075	0.022637
RS	30	0.548207	1.041858	818.488997	0.022396	0.024301
RS	31	0.589876	1.041858	836.546927	0.022891	0.025370
RS	32	0.634223	1.014117	875.570213	0.023958	0.026709
RS	33	0.681421	1.014117	888.956135	0.024325	0.027464
RS	34	0.731653	0.996719	915.105304	0.025040	0.028323
RS	35	0.785115	0.996719	922.427107	0.025241	0.028680
RS	36	0.842012	0.988235	934.278599	0.025565	0.029000
RS	37	0.902568	0.988235	934.485363	0.025570	0.028954
RS	38	0.967016	0.986153	932.868009	0.025526	0.028788
RS	39	1.035607	0.986153	925.279406	0.025319	0.028395
RS	40	1.108607	0.987842	912.102476	0.024958	0.027857
RS	41	1.186300	0.987842	896.386818	0.024528	0.027190
RS	42	1.268987	0.991354	873.472657	0.023901	0.026378
RS	43	1.356990	0.991354	849.670030	0.023250	0.025493
RS	44	1.450650	0.995532	818.472236	0.022396	0.024473
RS	45	1.550330	0.995532	787.065978	0.021537	0.023409
RS	46	1.656418	0.999686	748.994922	0.020495	0.022231
RS	47	1.769326	0.999686	710.970443	0.019454	0.021028
RS	48	1.889492	1.003378	667.620158	0.018268	0.019737
RS	49	2.017382	1.003378	624.481561	0.017088	0.018434
RS	50	2.153494	1.006490	577.637461	0.015806	0.017072
RS	51	2.298356	1.006490	531.379904	0.014540	0.015711
RS	52	2.452529	1.009164	483.085597	0.013219	0.014321
RS	53	2.616613	1.009164	436.080024	0.011933	0.012952
RS	54	2.791245	1.012605	388.297245	0.010625	0.011585
RS	55	2.977103	1.012605	343.159718	0.009390	0.010274
RS	56	3.174909	1.012605	299.667010	0.008200	0.009013
RS	57	3.385430	1.012605	258.379854	0.007070	0.007815
RS	58	3.609484	1.031501	216.208167	0.005916	0.006640
RS	59	3.847940	1.031501	182.090432	0.004983	0.005623
RS	60	4.101726	1.031501	151.066469	0.004134	0.004695
RS	61	4.371826	1.031501	123.337455	0.003375	0.003860
RS	62	4.659288	1.031501	98.996740	0.002709	0.003122
RS	63	4.965229	1.031501	292.565677	0.008006	0.009489
PA	4+25*2+4+6 0.175631538 0.037279639 4.965229328 0.388504449 0.508316543 0.694398312 0.881241633 1.031086724 1.142530242 1.222744391 1.270991585 1.284975090 1.267953935 1.228934231 1.178680553 1.126762427 1.079925224 1.041857665 1.014116832 0.996719046 0.988235402 0.986152725 0.987842360 0.991353553 0.995532288 0.999685759 1.003377632 1.006489518 1.009163853 1.012605282 1.031500691
//
IT	4402
RD	3
LK	-411010.450480
QD	-270.198290 -> -237.123259
RI	0.0306081907
TR	0.173765	0.037958
MT	4.991897
MM	C_pi: 0.984651, n_recomb: 37267.589081
RS	0	0.000000	0.344014	678.231945	0.018199	0.002703
RS	1	0.006437	0.344014	708.172591	0.019002	0.010739
RS	2	0.013289	0.344014	738.522382	0.019817	0.013825
RS	3	0.020581	0.344014	769.161197	0.020639	0.016426
RS	4	0.028343	0.445364	619.593999	0.016626	0.013523
RS	5	0.036605	0.445364	647.076983	0.017363	0.014036
RS	6	0.045399	0.643395	468.718404	0.012577	0.010507
RS	7	0.054758	0.643395	491.546150	0.013190	0.010633
RS	8	0.064720	0.858873	386.586536	0.010373	0.008485
RS	9	0.075323	0.858873	406.346277	0.010903	0.008672
RS	10	0.086609	1.042420	352.058649	0.009447	0.007657
RS	11	0.098622	1.042420	370.377826	0.009938	0.007981
RS	12	0.111407	1.187755	341.988222	0.009177	0.007542
RS	13	0.125016	1.187755	359.819106	0.009655	0.007912
RS	14	0.139501	1.299530	345.952677	0.009283	0.007756
RS	15	0.154918	1.299530	363.850530	0.009763	0.008137
RS	16	0.171327	1.371079	362.552886	0.009728	0.008222
RS	17	0.188793	1.371079	380.980464	0.010223	0.008658
RS	18	0.207383	1.394189	393.431014	0.010557	0.009053
RS	19	0.227170	1.394189	412.826880	0.011077	0.009618
RS	20	0.248230	1.371178	439.985146	0.011806	0.010404
RS	21	0.270646	1.371178	460.673544	0.012361	0.011149
RS	22	0.294506	1.315339	502.082149	0.013472	0.012363
RS	23	0.319901	1.315339	524.117902	0.014064	0.013310
RS	24	0.346930	1.243481	577.650174	0.015500	0.014941
RS	25	0.375700	1.243481	600.663277	0.016118	0.016064
RS	26	0.406322	1.170291	662.119394	0.017767	0.018013
RS	27	0.438914	1.170291	685.207255	0.018386	0.019224
RS	28	0.473605	1.105544	748.583415	0.020087	0.021289
RS	29	0.510529	1.105544	770.327522	0.020670	0.022457
RS	30	0.549830	1.054064	828.853143	0.022241	0.024392
RS	31	0.591661	1.054064	847.494167	0.022741	0.025383
RS	32	0.636184	1.017513	894.647936	0.024006	0.026943
RS	33	0.683574	1.017513	908.386715	0.024375	0.027633
RS	34	0.734014	0.995513	939.319703	0.025205	0.028625
RS	35	0.787700	0.995513	946.648367	0.025401	0.028933
RS	36	0.844843	0.985827	959.741440	0.025753	0.029292
RS	37	0.905664	0.985827	959.640704	0.025750	0.029210
RS	38	0.970401	0.984846	956.607302	0.025669	0.029016
RS	39	1.039304	0.984846	948.528500	0.025452	0.028603
RS	40	1.112643	0.988862	932.583044	0.025024	0.028005
RS	41	1.190703	0.988862	916.343795	0.024588	0.027334
RS	42	1.273788	0.995152	890.350952	0.023891	0.026459
RS	43	1.362221	0.995152	866.105900	0.023240	0.025581
RS	44	1.456347	1.002130	832.108458	0.022328	0.024510
RS	45	1.556532	1.002130	800.404798	0.021477	0.023464
RS	46	1.663165	1.008849	760.095116	0.020396	0.022251
RS	47	1.776663	1.008849	721.926393	0.019371	0.021071
RS	48	1.897467	1.014728	676.965907	0.018165	0.019762
RS	49	2.026048	1.014728	633.794173	0.017007	0.018484
RS	50	2.162905	1.019638	585.859710	0.015720	0.017116
RS	51	2.308572	1.019638	539.610670	0.014479	0.015778
RS	52	2.463616	1.023827	490.550249	0.013163	0.014388
RS	53	2.628641	1.023827	443.526860	0.011901	0.013040
RS	54	2.804288	1.029228	394.922354	0.010597	0.011668
RS	55	2.991242	1.029228	349.751907	0.009385	0.010373
RS	56	3.190230	1.029228	306.103466	0.008214	0.009121
RS	57	3.402028	1.029228	264.548490	0.007099	0.007928
RS	58	3.627460	1.058510	220.030693	0.005904	0.006696
RS	59	3.867403	1.058510	186.201370	0.004996	0.005698
RS	60	4.122791	1.058510	155.263911	0.004166	0.004781
RS	61	4.394620	1.058510	127.448122	0.003420	0.003952
RS	62	4.683946	1.058510	102.880317	0.002761	0.003214
RS	63	4.991897	1.058510	311.139952	0.008349	0.009993
PA	4+25*2+4+6 0.173765180 0.037958281 4.991896857 0.344014373 0.445364333 0.643395357 0.858872870 1.042420481 1.187755253 1.299530030 1.371078554 1.394188677 1.371177524 1.315338981 1.243481225 1.170290881 1.105544426 1.054063705 1.017513418 0.995513279 0.985827431 0.984845944 0.988861926 0.995152285 1.002130119 1.008849119 1.014728326 1.019637725 1.023826947 1.029227801 1.058510266
//
IT	3894
RD	4
LK	-410947.569932
QD	-251.483285 -> -224.083642
RI	0.0328433339
TR	0.171521	0.038509
MT	5.035219
MM	C_pi: 0.993683, n_recomb: 38138.460194
RS	0	0.000000	0.331127	722.105980	0.018934	0.002732
RS	1	0.006451	0.331127	753.485254	0.019757	0.010799
RS	2	0.013319	0.331127	785.215335	0.020589	0.013953
RS	3	0.020630	0.331127	817.159587	0.021426	0.016628
RS	4	0.028412	0.411352	685.215278	0.017967	0.014007
RS	5	0.036697	0.411352	714.533311	0.018735	0.014768
RS	6	0.045516	0.613047	501.170340	0.013141	0.010626
RS	7	0.054904	0.613047	525.234758	0.013772	0.010936
RS	8	0.064897	0.844799	399.995431	0.010488	0.008431
RS	9	0.075536	0.844799	420.391045	0.011023	0.008742
RS	10	0.086860	1.050574	355.488911	0.009321	0.007534
RS	11	0.098916	1.050574	374.056923	0.009808	0.007933
RS	12	0.111749	1.221846	338.477281	0.008875	0.007353
RS	13	0.125410	1.221846	356.276258	0.009342	0.007768
RS	14	0.139952	1.361410	336.540677	0.008824	0.007491
RS	15	0.155432	1.361410	354.180947	0.009287	0.007894
RS	16	0.171912	1.456039	348.409457	0.009135	0.007884
RS	17	0.189454	1.456039	366.430579	0.009608	0.008319
RS	18	0.208128	1.489928	376.382722	0.009869	0.008660
RS	19	0.228007	1.489928	395.340513	0.010366	0.009202
RS	20	0.249168	1.463017	422.467966	0.011077	0.009982
RS	21	0.271695	1.463017	442.829772	0.011611	0.010685
RS	22	0.295674	1.392440	486.999390	0.012769	0.011950
RS	23	0.321201	1.392440	508.957338	0.013345	0.012837
RS	24	0.348375	1.301149	568.135787	0.014897	0.014583
RS	25	0.377302	1.301149	591.406794	0.015507	0.015638
RS	26	0.408095	1.209015	660.957636	0.017330	0.017763
RS	27	0.440875	1.209015	684.625201	0.017951	0.018906
RS	28	0.475769	1.128687	757.446688	0.019860	0.021187
RS	29	0.512915	1.128687	779.955617	0.020451	0.022295
RS	30	0.552457	1.065886	847.705335	0.022227	0.024450
RS	31	0.594550	1.065886	867.072493	0.022735	0.025392
RS	32	0.639359	1.022205	921.526192	0.024163	0.027129
RS	33	0.687059	1.022205	935.731840	0.024535	0.027781
RS	34	0.737836	0.996802	970.758653	0.025454	0.028874
RS	35	0.791888	0.996802	978.181713	0.025648	0.029155
RS	36	0.849428	0.986682	991.940278	0.026009	0.029532
RS	37	0.910681	0.986682	991.597784	0.026000	0.029435
RS	38	0.975885	0.987253	986.691883	0.025871	0.029200
RS	39	1.045295	0.987253	978.167653	0.025648	0.028783
RS	40	1.119184	0.993845	959.120753	0.025148	0.028119
RS	41	1.197839	0.993845	942.373919	0.024709	0.027454
RS	42	1.281569	1.003044	913.067124	0.023941	0.026515
RS	43	1.370701	1.003044	888.352823	0.023293	0.025654
RS	44	1.465583	1.012874	851.374741	0.022323	0.024532
RS	45	1.566586	1.012874	819.289132	0.021482	0.023508
RS	46	1.674106	1.022166	776.566060	0.020362	0.022262
RS	47	1.788562	1.022166	738.101034	0.019353	0.021109
RS	48	1.910402	1.030214	691.325578	0.018127	0.019783
RS	49	2.040103	1.030214	647.900364	0.016988	0.018533
RS	50	2.178172	1.036889	598.623710	0.015696	0.017159
RS	51	2.325148	1.036889	552.103872	0.014476	0.015846
RS	52	2.481606	1.042560	501.978171	0.013162	0.014457
RS	53	2.648158	1.042560	454.617139	0.011920	0.013128
RS	54	2.825455	1.049914	404.848388	0.010615	0.011751
RS	55	3.014190	1.049914	359.311009	0.009421	0.010471
RS	56	3.215102	1.049914	315.175787	0.008264	0.009229
RS	57	3.428975	1.049914	273.030124	0.007159	0.008041
RS	58	3.656646	1.090016	225.730591	0.005919	0.006750
RS	59	3.899006	1.090016	191.921865	0.005032	0.005770
RS	60	4.157001	1.090016	160.827034	0.004217	0.004865
RS	61	4.431641	1.090016	132.705123	0.003480	0.004042
RS	62	4.723999	1.090016	107.715355	0.002824	0.003304
RS	63	5.035219	1.090016	333.153899	0.008735	0.010500
PA	4+25*2+4+6 0.171520876 0.038509043 5.035218715 0.331126662 0.411351752 0.613046601 0.844799352 1.050574332 1.221845945 1.361409698 1.456038729 1.489927994 1.463016876 1.392439730 1.301149194 1.209015382 1.128686955 1.065886256 1.022205188 0.996801609 0.986682035 0.987253171 0.993845014 1.003043645 1.012873924 1.022165732 1.030213787 1.036889114 1.042560108 1.049913927 1.090015888
//
IT	4154
RD	5
LK	-410894.527060
QD	-237.184566 -> -213.078528
RI	0.0329977223
TR	0.169099	0.038970
MT	5.088674
MM	C_pi: 1.007124, n_recomb: 39098.183000
RS	0	0.000000	0.332368	739.164512	0.018905	0.002725
RS	1	0.006469	0.332368	771.428037	0.019731	0.010741
RS	2	0.013356	0.332368	804.061006	0.020565	0.013831
RS	3	0.020689	0.332368	836.923161	0.021406	0.016442
RS	4	0.028497	0.391094	740.623383	0.018943	0.014484
RS	5	0.036809	0.391094	771.551585	0.019734	0.015364
RS	6	0.045659	0.593339	531.222070	0.013587	0.010802
RS	7	0.055082	0.593339	556.495985	0.014233	0.011219
RS	8	0.065114	0.834845	414.971443	0.010614	0.008455
RS	9	0.075796	0.834845	436.112645	0.011154	0.008841
RS	10	0.087168	1.055708	362.688153	0.009276	0.007491
RS	11	0.099276	1.055708	381.698413	0.009763	0.007939
RS	12	0.112167	1.247318	340.079991	0.008698	0.007248
RS	13	0.125892	1.247318	358.088762	0.009159	0.007692
RS	14	0.140505	1.411743	333.138800	0.008521	0.007311
RS	15	0.156063	1.411743	350.786711	0.008972	0.007728
RS	16	0.172628	1.529306	340.894164	0.008719	0.007630
RS	17	0.190264	1.529306	358.778265	0.009176	0.008064
RS	18	0.209041	1.575552	366.313575	0.009369	0.008347
RS	19	0.229033	1.575552	385.089307	0.009849	0.008871
RS	20	0.250318	1.546770	411.966547	0.010537	0.009632
RS	21	0.272980	1.546770	432.228844	0.011055	0.010300
RS	22	0.297108	1.463378	478.649622	0.012242	0.011594
RS	23	0.322797	1.463378	500.719080	0.012807	0.012433
RS	24	0.350147	1.354476	564.826237	0.014446	0.014263
RS	25	0.379267	1.354476	588.508348	0.015052	0.015265
RS	26	0.410271	1.245169	665.370318	0.017018	0.017528
RS	27	0.443281	1.245169	689.744961	0.017641	0.018620
RS	28	0.478425	1.150908	771.292696	0.019727	0.021078
RS	29	0.515844	1.150908	794.679387	0.020325	0.022144
RS	30	0.555682	1.078177	871.077683	0.022279	0.024481
RS	31	0.598098	1.078177	891.275318	0.022796	0.025391
RS	32	0.643258	1.028413	952.592710	0.024364	0.027277
RS	33	0.691340	1.028413	967.361091	0.024742	0.027907
RS	34	0.742531	1.000296	1006.141832	0.025734	0.029081
RS	35	0.797034	1.000296	1013.746196	0.025928	0.029349
RS	36	0.855063	0.990132	1027.895623	0.026290	0.029732
RS	37	0.916846	0.990132	1027.390399	0.026277	0.029631
RS	38	0.982626	0.992438	1020.403223	0.026098	0.029350
RS	39	1.052661	0.992438	1011.503073	0.025871	0.028938
RS	40	1.127226	1.001664	989.223472	0.025301	0.028209
RS	41	1.206616	1.001664	972.020504	0.024861	0.027556
RS	42	1.291140	1.013762	939.329502	0.024025	0.026556
RS	43	1.381133	1.013762	914.166302	0.023381	0.025714
RS	44	1.476947	1.026396	874.165889	0.022358	0.024545
RS	45	1.578960	1.026396	841.674654	0.021527	0.023546
RS	46	1.687571	1.038192	796.488410	0.020371	0.022271
RS	47	1.803209	1.038192	757.651157	0.019378	0.021144
RS	48	1.926327	1.048331	708.977093	0.018133	0.019805
RS	49	2.057410	1.048331	665.169217	0.017013	0.018581
RS	50	2.196973	1.056693	614.421186	0.015715	0.017203
RS	51	2.345564	1.056693	567.454776	0.014514	0.015914
RS	52	2.503767	1.063774	516.088712	0.013200	0.014526
RS	53	2.672204	1.063774	468.181359	0.011975	0.013216
RS	54	2.851538	1.073030	417.031335	0.010666	0.011833
RS	55	3.042472	1.073030	370.904540	0.009486	0.010568
RS	56	3.245758	1.073030	326.062039	0.008340	0.009336
RS	57	3.462195	1.073030	283.110404	0.007241	0.008152
RS	58	3.692633	1.124280	232.701321	0.005952	0.006801
RS	59	3.937978	1.124280	198.739383	0.005083	0.005839
RS	60	4.199194	1.124280	167.329842	0.004280	0.004945
RS	61	4.477308	1.124280	138.760624	0.003549	0.004128
RS	62	4.773414	1.124280	113.223224	0.002896	0.003391
RS	63	5.088674	1.124280	357.824896	0.009152	0.011002
PA	4+25*2+4+6 0.169098738 0.038969961 5.088674120 0.332368179 0.391093804 0.593339326 0.834844574 1.055708097 1.247317868 1.411743151 1.529306119 1.575551793 1.546770440 1.463377965 1.354475692 1.245169067 1.150908151 1.078176859 1.028412551 1.000296103 0.990131643 0.992438110 1.001664401 1.013762090 1.026396284 1.038191905 1.048330874 1.056692656 1.063773699 1.073029885 1.124279577
//
IT	4863
RD	6
LK	-410847.450245
QD	-225.138598 -> -203.333009
RI	0.0320356944
TR	0.166628	0.039370
MT	5.147560
MM	C_pi: 1.022991, n_recomb: 40101.981409
RS	0	0.000000	0.340757	741.440206	0.018489	0.002698
RS	1	0.006488	0.340757	774.279760	0.019308	0.010625
RS	2	0.013397	0.340757	807.550333	0.020137	0.013590
RS	3	0.020754	0.340757	841.115299	0.020974	0.016071
RS	4	0.028589	0.378217	789.125999	0.019678	0.014932
RS	5	0.036932	0.378217	821.544937	0.020486	0.015860
RS	6	0.045816	0.579835	559.497769	0.013952	0.010993
RS	7	0.055277	0.579835	585.959315	0.014612	0.011476
RS	8	0.065351	0.827303	430.830217	0.010743	0.008517
RS	9	0.076079	0.827303	452.780365	0.011291	0.008952
RS	10	0.087503	1.058486	372.197376	0.009281	0.007495
RS	11	0.099669	1.058486	391.767459	0.009769	0.007976
RS	12	0.112623	1.266239	344.817231	0.008599	0.007194
RS	13	0.126418	1.266239	363.183963	0.009057	0.007659
RS	14	0.141109	1.453058	333.374255	0.008313	0.007186
RS	15	0.156752	1.453058	351.191262	0.008757	0.007613
RS	16	0.173410	1.593316	337.337802	0.008412	0.007434
RS	17	0.191149	1.593316	355.246794	0.008859	0.007865
RS	18	0.210039	1.653291	360.357379	0.008986	0.008090
RS	19	0.230155	1.653291	379.101897	0.009453	0.008598
RS	20	0.251575	1.624462	405.529853	0.010112	0.009334
RS	21	0.274386	1.624462	425.822226	0.010618	0.009973
RS	22	0.298676	1.529949	474.086787	0.011822	0.011280
RS	23	0.324542	1.529949	496.370095	0.012378	0.012081
RS	24	0.352087	1.404923	564.847679	0.014085	0.013972
RS	25	0.381418	1.404923	589.018562	0.014688	0.014931
RS	26	0.412653	1.279789	672.588368	0.016772	0.017303
RS	27	0.445914	1.279789	697.733429	0.017399	0.018357
RS	28	0.481334	1.172775	787.471768	0.019637	0.020961
RS	29	0.519051	1.172775	811.797155	0.020243	0.021997
RS	30	0.559215	1.091062	896.441272	0.022354	0.024490
RS	31	0.601986	1.091062	917.534755	0.022880	0.025379
RS	32	0.647531	1.035890	985.445743	0.024573	0.027394
RS	33	0.696031	1.035890	1000.847204	0.024958	0.028012
RS	34	0.747678	1.005465	1043.204485	0.026014	0.029254
RS	35	0.802676	1.005465	1051.063911	0.026210	0.029517
RS	36	0.861242	0.995444	1065.478365	0.026569	0.029901
RS	37	0.923608	0.995444	1064.886953	0.026554	0.029802
RS	38	0.990020	0.999528	1055.746138	0.026327	0.029475
RS	39	1.060742	0.999528	1046.546130	0.026097	0.029072
RS	40	1.136051	1.011353	1021.016145	0.025460	0.028280
RS	41	1.216247	1.011353	1003.424471	0.025022	0.027644
RS	42	1.301646	1.026272	967.375815	0.024123	0.026586
RS	43	1.392585	1.026272	941.810971	0.023485	0.025765
RS	44	1.489425	1.041611	898.833047	0.022414	0.024553
RS	45	1.592548	1.041611	865.952239	0.021594	0.023580
RS	46	1.702361	1.055805	818.334706	0.020406	0.022278
RS	47	1.819300	1.055805	779.103383	0.019428	0.021179
RS	48	1.943825	1.067925	728.532710	0.018167	0.019827
RS	49	2.076430	1.067925	684.280917	0.017064	0.018629
RS	50	2.217638	1.077870	632.021865	0.015760	0.017250
RS	51	2.368007	1.077870	584.512913	0.014576	0.015983
RS	52	2.528133	1.086269	531.826572	0.013262	0.014596
RS	53	2.698648	1.086269	483.251610	0.012051	0.013304
RS	54	2.880226	1.097347	430.603391	0.010738	0.011916
RS	55	3.073585	1.097347	383.753340	0.009569	0.010664
RS	56	3.279489	1.097347	338.071373	0.008430	0.009440
RS	57	3.498752	1.097347	294.184905	0.007336	0.008261
RS	58	3.732241	1.159971	240.435690	0.005996	0.006849
RS	59	3.980879	1.159971	206.220249	0.005142	0.005904
RS	60	4.245649	1.159971	174.407000	0.004349	0.005022
RS	61	4.527597	1.159971	145.311742	0.003624	0.004210
RS	62	4.827839	1.159971	119.157104	0.002971	0.003475
RS	63	5.147560	1.159971	384.398756	0.009586	0.011495
PA	4+25*2+4+6 0.166628217 0.039370373 5.147559668 0.340757450 0.378217176 0.579835257 0.827302855 1.058485863 1.266238612 1.453058384 1.593316469 1.653291412 1.624461809 1.529948811 1.404922864 1.279789027 1.172775467 1.091062118 1.035889946 1.005464640 0.995444067 0.999528063 1.011352664 1.026272467 1.041611494 1.055804740 1.067925292 1.077870326 1.086268574 1.097347062 1.159970789
//
IT	4696
RD	7
LK	-410804.683245
QD	-214.523708 -> -194.529494
RI	0.0305603987
TR	0.164189	0.039731
MT	5.208658
MM	C_pi: 1.040048, n_recomb: 41123.227233
RS	0	0.000000	0.353024	735.962019	0.017897	0.002662
RS	1	0.006508	0.353024	769.181151	0.018704	0.010484
RS	2	0.013439	0.353024	802.911725	0.019525	0.013298
RS	3	0.020821	0.353024	837.024469	0.020354	0.015622
RS	4	0.028683	0.369712	832.482528	0.020244	0.015342
RS	5	0.037058	0.369712	866.312227	0.021066	0.016277
RS	6	0.045977	0.570364	586.117698	0.014253	0.011179
RS	7	0.055477	0.570364	613.736616	0.014924	0.011704
RS	8	0.065594	0.821485	446.994578	0.010870	0.008595
RS	9	0.076371	0.821485	469.782420	0.011424	0.009065
RS	10	0.087848	1.059605	383.084773	0.009316	0.007524
RS	11	0.100073	1.059605	403.284186	0.009807	0.008030
RS	12	0.113093	1.280215	351.518315	0.008548	0.007172
RS	13	0.126960	1.280215	370.335049	0.009005	0.007654
RS	14	0.141730	1.487245	335.895709	0.008168	0.007098
RS	15	0.157461	1.487245	353.982702	0.008608	0.007533
RS	16	0.174215	1.649839	336.246211	0.008177	0.007277
RS	17	0.192060	1.649839	354.279890	0.008615	0.007706
RS	18	0.211066	1.724642	356.934249	0.008680	0.007874
RS	19	0.231309	1.724642	375.738192	0.009137	0.008368
RS	20	0.252870	1.697377	401.537217	0.009764	0.009074
RS	21	0.275833	1.697377	421.933229	0.010260	0.009689
RS	22	0.300291	1.593205	471.703703	0.011470	0.010999
RS	23	0.326340	1.593205	494.252935	0.012019	0.011768
RS	24	0.354085	1.453278	566.635092	0.013779	0.013702
RS	25	0.383635	1.453278	591.327852	0.014379	0.014627
RS	26	0.415108	1.313358	681.099950	0.016562	0.017087
RS	27	0.448630	1.313358	707.039547	0.017193	0.018110
RS	28	0.484332	1.194460	804.525295	0.019564	0.020839
RS	29	0.522358	1.194460	829.816760	0.020179	0.021851
RS	30	0.562859	1.104437	922.386829	0.022430	0.024481
RS	31	0.605996	1.104437	944.414657	0.022965	0.025356
RS	32	0.651939	1.044306	1018.734098	0.024773	0.027485
RS	33	0.700873	1.044306	1034.819382	0.025164	0.028096
RS	34	0.752990	1.011814	1080.659250	0.026279	0.029399
RS	35	0.808500	1.011814	1088.834718	0.026477	0.029662
RS	36	0.867622	1.002014	1103.473943	0.026833	0.030045
RS	37	0.930591	1.002014	1102.865441	0.026819	0.029951
RS	38	0.997658	1.007848	1091.573489	0.026544	0.029580
RS	39	1.069089	1.007848	1082.146898	0.026315	0.029188
RS	40	1.145169	1.022186	1053.413742	0.025616	0.028339
RS	41	1.226200	1.022186	1035.502911	0.025180	0.027719
RS	42	1.312505	1.039816	996.177086	0.024224	0.026609
RS	43	1.404425	1.039816	970.266298	0.023594	0.025810
RS	44	1.502327	1.057737	924.400697	0.022479	0.024560
RS	45	1.606601	1.057737	891.163161	0.021671	0.023612
RS	46	1.717660	1.074200	841.191245	0.020455	0.022287
RS	47	1.835947	1.074200	801.570177	0.019492	0.021214
RS	48	1.961931	1.088179	749.149829	0.018217	0.019853
RS	49	2.096114	1.088179	704.428992	0.017130	0.018679
RS	50	2.239029	1.099589	650.671113	0.015822	0.017299
RS	51	2.391244	1.099589	602.568056	0.014653	0.016054
RS	52	2.553365	1.109200	548.536531	0.013339	0.014668
RS	53	2.726036	1.109200	499.223076	0.012140	0.013393
RS	54	2.909944	1.122000	445.020240	0.010822	0.011999
RS	55	3.105820	1.122000	397.365323	0.009663	0.010759
RS	56	3.314442	1.122000	350.764286	0.008530	0.009543
RS	57	3.536642	1.122000	305.866135	0.007438	0.008367
RS	58	3.773301	1.196132	248.612106	0.006046	0.006895
RS	59	4.025361	1.196132	214.086334	0.005206	0.005967
RS	60	4.293824	1.196132	181.821176	0.004421	0.005095
RS	61	4.579757	1.196132	152.158869	0.003700	0.004289
RS	62	4.884299	1.196132	125.351723	0.003048	0.003555
RS	63	5.208658	1.196132	412.333135	0.010027	0.011980
PA	4+25*2+4+6 0.164188645 0.039731233 5.208658270 0.353023910 0.369711784 0.570364160 0.821484935 1.059605092 1.280214530 1.487245393 1.649839016 1.724641888 1.697377197 1.593205457 1.453278318 1.313358322 1.194460455 1.104436935 1.044305633 1.011813663 1.002014139 1.007847566 1.022185940 1.039816129 1.057736676 1.074200187 1.088178756 1.099588584 1.109199508 1.122000393 1.196132138
//
IT	3880
RD	8
LK	-410765.378154
QD	-204.964601 -> -186.493997
RI	0.0289074415
TR	0.161824	0.040066
MT	5.269936
MM	C_pi: 1.057559, n_recomb: 42146.593523
RS	0	0.000000	0.367419	726.756002	0.017244	0.002623
RS	1	0.006527	0.367419	760.223009	0.018038	0.010335
RS	2	0.013480	0.367419	794.286745	0.018846	0.012992
RS	3	0.020887	0.367419	828.826950	0.019665	0.015156
RS	4	0.028777	0.364006	871.707255	0.020683	0.015711
RS	5	0.037183	0.364006	906.883660	0.021517	0.016631
RS	6	0.046137	0.563756	611.065825	0.014499	0.011352
RS	7	0.055675	0.563756	639.803083	0.015180	0.011904
RS	8	0.065836	0.817049	463.070789	0.010987	0.008678
RS	9	0.076660	0.817049	486.702391	0.011548	0.009173
RS	10	0.088191	1.059653	394.755560	0.009366	0.007569
RS	11	0.100474	1.059653	415.623399	0.009861	0.008094
RS	12	0.113559	1.290456	359.476356	0.008529	0.007172
RS	13	0.127498	1.290456	378.801022	0.008988	0.007668
RS	14	0.142347	1.515714	339.910364	0.008065	0.007036
RS	15	0.158165	1.515714	358.332267	0.008502	0.007478
RS	16	0.175016	1.700131	336.763113	0.007990	0.007149
RS	17	0.192966	1.700131	354.985182	0.008423	0.007577
RS	18	0.212088	1.790636	355.143484	0.008426	0.007689
RS	19	0.232458	1.790636	374.062706	0.008875	0.008172
RS	20	0.254158	1.766316	399.083751	0.009469	0.008844
RS	21	0.277274	1.766316	419.625280	0.009956	0.009439
RS	22	0.301898	1.653769	470.613511	0.011166	0.010744
RS	23	0.328130	1.653769	493.452487	0.011708	0.011486
RS	24	0.356075	1.499971	569.337196	0.013508	0.013451
RS	25	0.385843	1.499971	594.559709	0.014107	0.014346
RS	26	0.417554	1.346104	690.089064	0.016374	0.016879
RS	27	0.451335	1.346104	716.824368	0.017008	0.017875
RS	28	0.487320	1.215990	821.666459	0.019495	0.020711
RS	29	0.525655	1.215990	847.930725	0.020119	0.021705
RS	30	0.566492	1.118149	948.154548	0.022497	0.024457
RS	31	0.609994	1.118149	971.137556	0.023042	0.025322
RS	32	0.656335	1.053374	1051.721517	0.024954	0.027553
RS	33	0.705702	1.053374	1068.527412	0.025353	0.028162
RS	34	0.758290	1.018964	1117.802313	0.026522	0.029520
RS	35	0.814311	1.018964	1126.344244	0.026724	0.029786
RS	36	0.873988	1.009403	1141.216086	0.027077	0.030167
RS	37	0.937561	1.009403	1140.651468	0.027064	0.030081
RS	38	1.005283	1.016921	1127.255694	0.026746	0.029669
RS	39	1.077425	1.016921	1117.669460	0.026519	0.029290
RS	40	1.154276	1.033666	1085.815785	0.025763	0.028387
RS	41	1.236143	1.033666	1067.651345	0.025332	0.027785
RS	42	1.323353	1.053882	1025.154075	0.024324	0.026627
RS	43	1.416256	1.053882	998.952938	0.023702	0.025850
RS	44	1.515223	1.074250	950.311756	0.022548	0.024566
RS	45	1.620649	1.074250	916.755469	0.021752	0.023643
RS	46	1.732956	1.092848	864.527502	0.020512	0.022298
RS	47	1.852594	1.092848	824.532469	0.019563	0.021250
RS	48	1.980040	1.108552	770.333486	0.018277	0.019881
RS	49	2.115805	1.108552	725.136422	0.017205	0.018731
RS	50	2.260431	1.121304	669.918185	0.015895	0.017351
RS	51	2.414497	1.121304	621.193492	0.014739	0.016125
RS	52	2.578619	1.132018	565.822645	0.013425	0.014742
RS	53	2.753454	1.132018	515.728210	0.012237	0.013482
RS	54	2.939699	1.146428	459.950309	0.010913	0.012083
RS	55	3.138102	1.146428	411.438864	0.009762	0.010854
RS	56	3.349454	1.146428	363.869566	0.008633	0.009644
RS	57	3.574600	1.146428	317.913228	0.007543	0.008471
RS	58	3.814443	1.232123	257.033631	0.006099	0.006940
RS	59	4.069940	1.232123	222.165440	0.005271	0.006027
RS	60	4.342113	1.232123	189.423516	0.004494	0.005165
RS	61	4.632051	1.232123	159.174936	0.003777	0.004365
RS	62	4.940914	1.232123	131.700096	0.003125	0.003632
RS	63	5.269936	1.232123	441.248148	0.010469	0.012454
PA	4+25*2+4+6 0.161823975 0.040066300 5.269935667 0.367418587 0.364006260 0.563756357 0.817049160 1.059653470 1.290455504 1.515714468 1.700131464 1.790635703 1.766316412 1.653768707 1.499971029 1.346104025 1.215989941 1.118149498 1.053374486 1.018963813 1.009402800 1.016920540 1.033665689 1.053881635 1.074249689 1.092847504 1.108552415 1.121303884 1.132017637 1.146427947 1.232122583
//
IT	4652
RD	9
LK	-410729.018566
QD	-196.254824 -> -179.110809
RI	0.0272502185
TR	0.159556	0.040384
MT	5.330180
MM	C_pi: 1.075099, n_recomb: 43163.479049
RS	0	0.000000	0.382925	716.087904	0.016590	0.002582
RS	1	0.006546	0.382925	749.714726	0.017369	0.010187
RS	2	0.013520	0.382925	784.021256	0.018164	0.012692
RS	3	0.020951	0.382925	818.896731	0.018972	0.014701
RS	4	0.028869	0.360201	907.472344	0.021024	0.016039
RS	5	0.037304	0.360201	943.939388	0.021869	0.016931
RS	6	0.046292	0.559304	634.333764	0.014696	0.011505
RS	7	0.055868	0.559304	664.144750	0.015387	0.012075
RS	8	0.066071	0.813810	478.797065	0.011093	0.008761
RS	9	0.076942	0.813810	503.263896	0.011659	0.009274
RS	10	0.088524	1.059041	406.842039	0.009426	0.007622
RS	11	0.100865	1.059041	428.398657	0.009925	0.008163
RS	12	0.114013	1.297845	368.258533	0.008532	0.007187
RS	13	0.128022	1.297845	388.128121	0.008992	0.007695
RS	14	0.142949	1.539519	344.939979	0.007991	0.006994
RS	15	0.158852	1.539519	363.739947	0.008427	0.007443
RS	16	0.175796	1.745134	338.376618	0.007839	0.007044
RS	17	0.193849	1.745134	356.829197	0.008267	0.007471
RS	18	0.213084	1.852012	354.453506	0.008212	0.007527
RS	19	0.233578	1.852012	373.523443	0.008654	0.008001
RS	20	0.255414	1.831845	397.638715	0.009212	0.008638
RS	21	0.278679	1.831845	418.349318	0.009692	0.009215
RS	22	0.303467	1.712045	470.310954	0.010896	0.010511
RS	23	0.329878	1.712045	493.447705	0.011432	0.011229
RS	24	0.358017	1.545269	572.481735	0.013263	0.013216
RS	25	0.387998	1.545269	598.227912	0.013860	0.014085
RS	26	0.419942	1.378143	699.120293	0.016197	0.016677
RS	27	0.453977	1.378143	726.639528	0.016835	0.017651
RS	28	0.490240	1.237346	838.483965	0.019426	0.020580
RS	29	0.528876	1.237346	865.715401	0.020057	0.021559
RS	30	0.570042	1.132068	973.348717	0.022550	0.024419
RS	31	0.613902	1.132068	997.296407	0.023105	0.025278
RS	32	0.660634	1.062879	1084.026356	0.025114	0.027603
RS	33	0.710424	1.062879	1101.579844	0.025521	0.028211
RS	34	0.763473	1.026644	1154.267206	0.026742	0.029620
RS	35	0.819995	1.026644	1163.217692	0.026949	0.029890
RS	36	0.880217	1.017307	1178.357027	0.027300	0.030271
RS	37	0.944381	1.017307	1177.889760	0.027289	0.030194
RS	38	1.012746	1.026429	1162.460908	0.026932	0.029744
RS	39	1.085585	1.026429	1152.775029	0.026707	0.029379
RS	40	1.163192	1.045467	1117.900027	0.025899	0.028427
RS	41	1.245879	1.045467	1099.541760	0.025474	0.027843
RS	42	1.333979	1.068138	1053.992466	0.024419	0.026642
RS	43	1.427846	1.068138	1027.552808	0.023806	0.025887
RS	44	1.527857	1.090819	976.255962	0.022618	0.024573
RS	45	1.634415	1.090819	942.418654	0.021834	0.023673
RS	46	1.747948	1.111414	888.040837	0.020574	0.022312
RS	47	1.868913	1.111414	847.691765	0.019639	0.021288
RS	48	1.997796	1.128714	791.795087	0.018344	0.019913
RS	49	2.135115	1.128714	746.123420	0.017286	0.018785
RS	50	2.281424	1.142682	689.497342	0.015974	0.017406
RS	51	2.437309	1.142682	640.136306	0.014831	0.016199
RS	52	2.603399	1.154387	583.448906	0.013517	0.014818
RS	53	2.780361	1.154387	532.546830	0.012338	0.013571
RS	54	2.968906	1.170290	475.193098	0.011009	0.012168
RS	55	3.169794	1.170290	425.790850	0.009865	0.010948
RS	56	3.383831	1.170290	377.221787	0.008739	0.009745
RS	57	3.611879	1.170290	330.178467	0.007649	0.008573
RS	58	3.854855	1.267535	265.582609	0.006153	0.006984
RS	59	4.113736	1.267535	230.353634	0.005337	0.006085
RS	60	4.389562	1.267535	197.123011	0.004567	0.005233
RS	61	4.683445	1.267535	166.281037	0.003852	0.004437
RS	62	4.996564	1.267535	138.134588	0.003200	0.003707
RS	63	5.330180	1.267535	470.881457	0.010909	0.012918
PA	4+25*2+4+6 0.159555749 0.040384209 5.330179959 0.382925436 0.360201394 0.559303623 0.813810420 1.059040563 1.297845088 1.539518929 1.745133852 1.852011548 1.831844780 1.712045437 1.545269446 1.378142605 1.237345630 1.132068037 1.062879284 1.026643630 1.017307170 1.026428567 1.045466960 1.068138409 1.090818675 1.111414143 1.128713577 1.142682103 1.154387399 1.170290452 1.267535388
//
IT	4771
RD	10
LK	-410695.239134
QD	-188.259365 -> -172.292245
RI	0.0256742146
TR	0.157394	0.040691
MT	5.388637
MM	C_pi: 1.092411, n_recomb: 44169.005977
RS	0	0.000000	0.398900	705.239890	0.015967	0.002543
RS	1	0.006564	0.398900	738.970294	0.016731	0.010046
RS	2	0.013559	0.398900	773.457783	0.017511	0.012408
RS	3	0.021013	0.398900	808.600931	0.018307	0.014272
RS	4	0.028956	0.357749	940.251218	0.021288	0.016330
RS	5	0.037421	0.357749	977.957307	0.022141	0.017187
RS	6	0.046441	0.556550	655.926386	0.014850	0.011638
RS	7	0.056054	0.556550	686.763045	0.015549	0.012219
RS	8	0.066297	0.811625	494.014282	0.011185	0.008838
RS	9	0.077213	0.811625	519.298783	0.011757	0.009366
RS	10	0.088845	1.058040	419.111694	0.009489	0.007680
RS	11	0.101241	1.058040	441.365549	0.009993	0.008234
RS	12	0.114450	1.302986	377.601585	0.008549	0.007213
RS	13	0.128527	1.302986	398.040221	0.009012	0.007732
RS	14	0.143527	1.559434	350.687574	0.007940	0.006966
RS	15	0.159512	1.559434	369.895188	0.008375	0.007422
RS	16	0.176547	1.785549	340.768502	0.007715	0.006957
RS	17	0.194699	1.785549	359.480325	0.008139	0.007383
RS	18	0.214044	1.909264	354.544090	0.008027	0.007386
RS	19	0.234657	1.909264	373.788062	0.008463	0.007852
RS	20	0.256624	1.894326	396.885579	0.008986	0.008453
RS	21	0.280033	1.894326	417.778188	0.009459	0.009015
RS	22	0.304979	1.768300	470.498625	0.010652	0.010296
RS	23	0.331561	1.768300	493.932234	0.011183	0.010993
RS	24	0.359889	1.589319	575.808741	0.013036	0.012994
RS	25	0.390076	1.589319	602.064917	0.013631	0.013841
RS	26	0.422245	1.409531	707.959238	0.016028	0.016481
RS	27	0.456525	1.409531	736.243212	0.016669	0.017435
RS	28	0.493056	1.258486	854.767987	0.019352	0.020446
RS	29	0.531984	1.258486	882.953289	0.019990	0.021412
RS	30	0.573467	1.146079	997.768990	0.022590	0.024370
RS	31	0.617674	1.146079	1022.683119	0.023154	0.025224
RS	32	0.664782	1.072653	1115.453528	0.025254	0.027636
RS	33	0.714982	1.072653	1133.774281	0.025669	0.028245
RS	34	0.768478	1.034654	1189.864633	0.026939	0.029703
RS	35	0.825485	1.034654	1199.258970	0.027152	0.029978
RS	36	0.886233	1.025514	1214.713879	0.027501	0.030359
RS	37	0.950970	1.025514	1214.390865	0.027494	0.030291
RS	38	1.019956	1.036154	1197.011176	0.027101	0.029808
RS	39	1.093470	1.036154	1187.279214	0.026880	0.029456
RS	40	1.171809	1.057371	1149.491203	0.026025	0.028460
RS	41	1.255291	1.057371	1130.992920	0.025606	0.027893
RS	42	1.344252	1.082369	1082.515471	0.024508	0.026654
RS	43	1.439053	1.082369	1055.884594	0.023906	0.025920
RS	44	1.540077	1.107227	1002.054662	0.022687	0.024580
RS	45	1.647731	1.107227	967.971902	0.021915	0.023702
RS	46	1.762453	1.129687	911.551472	0.020638	0.022329
RS	47	1.884704	1.129687	870.869417	0.019717	0.021326
RS	48	2.014980	1.148451	813.360585	0.018415	0.019949
RS	49	2.153808	1.148451	767.220274	0.017370	0.018841
RS	50	2.301748	1.163515	709.245174	0.016058	0.017464
RS	51	2.459399	1.163515	659.240462	0.014925	0.016273
RS	52	2.627398	1.176101	601.269084	0.013613	0.014896
RS	53	2.806425	1.176101	549.542158	0.012442	0.013661
RS	54	2.997203	1.193376	490.625086	0.011108	0.012254
RS	55	3.200503	1.193376	440.307953	0.009969	0.011043
RS	56	3.417148	1.193376	390.718011	0.008846	0.009844
RS	57	3.648014	1.193376	342.569355	0.007756	0.008674
RS	58	3.894034	1.302105	274.187035	0.006208	0.007027
RS	59	4.156203	1.302105	238.586762	0.005402	0.006142
RS	60	4.435581	1.302105	204.862801	0.004638	0.005299
RS	61	4.733297	1.302105	173.427123	0.003926	0.004508
RS	62	5.050555	1.302105	144.611521	0.003274	0.003779
RS	63	5.388637	1.302105	501.047579	0.011344	0.013373
PA	4+25*2+4+6 0.157393961 0.040690679 5.388637400 0.398899773 0.357748698 0.556549712 0.811624894 1.058039673 1.302985964 1.559434323 1.785549454 1.909264318 1.894326076 1.768300054 1.589318591 1.409530699 1.258486363 1.146078591 1.072653314 1.034654492 1.025513921 1.036153725 1.057370560 1.082368526 1.107227102 1.129687220 1.148450908 1.163514788 1.176101190 1.193375925 1.302105182
//
IT	4059
RD	11
LK	-410663.757499
QD	-180.880165 -> -165.968708
RI	0.0242137706
TR	0.155338	0.040989
MT	5.445007
MM	C_pi: 1.109370, n_recomb: 45160.568152
RS	0	0.000000	0.414940	694.883040	0.015387	0.002505
RS	1	0.006581	0.414940	728.683372	0.016135	0.009913
RS	2	0.013596	0.414940	763.311502	0.016902	0.012144
RS	3	0.021072	0.414940	798.674847	0.017685	0.013878
RS	4	0.029040	0.356289	970.431112	0.021488	0.016585
RS	5	0.037532	0.356289	1009.328689	0.022350	0.017406
RS	6	0.046584	0.555167	675.895822	0.014967	0.011751
RS	7	0.056231	0.555167	707.709469	0.015671	0.012339
RS	8	0.066513	0.810377	508.634058	0.011263	0.008910
RS	9	0.077472	0.810377	534.713611	0.011840	0.009449
RS	10	0.089152	1.056843	431.417129	0.009553	0.007740
RS	11	0.101600	1.056843	454.369308	0.010061	0.008306
RS	12	0.114868	1.306386	387.323013	0.008577	0.007247
RS	13	0.129009	1.306386	408.346150	0.009042	0.007776
RS	14	0.144081	1.576075	356.963117	0.007904	0.006951
RS	15	0.160145	1.576075	376.599457	0.008339	0.007412
RS	16	0.177265	1.821952	343.734693	0.007611	0.006884
RS	17	0.195513	1.821952	362.726167	0.008032	0.007311
RS	18	0.214962	1.962846	355.203522	0.007865	0.007260
RS	19	0.235690	1.962846	374.637186	0.008296	0.007720
RS	20	0.257783	1.954055	396.627670	0.008783	0.008284
RS	21	0.281330	1.954055	417.709172	0.009249	0.008833
RS	22	0.306426	1.822721	471.005694	0.010430	0.010096
RS	23	0.333174	1.822721	494.730813	0.010955	0.010775
RS	24	0.361683	1.632252	579.170379	0.012825	0.012784
RS	25	0.392067	1.632252	605.919216	0.013417	0.013611
RS	26	0.424452	1.440314	716.493352	0.015865	0.016291
RS	27	0.458968	1.440314	745.519354	0.016508	0.017228
RS	28	0.495755	1.279398	870.422872	0.019274	0.020310
RS	29	0.534963	1.279398	899.544561	0.019919	0.021265
RS	30	0.576752	1.160111	1021.332123	0.022616	0.024312
RS	31	0.621291	1.160111	1047.209649	0.023189	0.025162
RS	32	0.668761	1.082592	1145.922678	0.025374	0.027655
RS	33	0.719356	1.082592	1165.025333	0.025797	0.028266
RS	34	0.773280	1.042874	1224.514212	0.027115	0.029769
RS	35	0.830753	1.042874	1234.382626	0.027333	0.030051
RS	36	0.892009	1.033893	1250.208308	0.027684	0.030433
RS	37	0.957296	1.033893	1250.071074	0.027681	0.030376
RS	38	1.026879	1.045967	1230.828649	0.027254	0.029862
RS	39	1.101043	1.045967	1221.098415	0.027039	0.029524
RS	40	1.180087	1.069252	1180.506401	0.026140	0.028487
RS	41	1.264333	1.069252	1161.916410	0.025729	0.027938
RS	42	1.354124	1.096456	1110.631496	0.024593	0.026665
RS	43	1.449824	1.096456	1083.852384	0.024000	0.025950
RS	44	1.551823	1.123365	1027.609011	0.022755	0.024588
RS	45	1.660534	1.123365	993.313883	0.021995	0.023732
RS	46	1.776400	1.147564	934.955611	0.020703	0.022347
RS	47	1.899891	1.147564	893.961517	0.019795	0.021366
RS	48	2.031510	1.167668	834.925302	0.018488	0.019987
RS	49	2.171791	1.167668	788.324734	0.017456	0.018898
RS	50	2.321304	1.183711	729.062016	0.016144	0.017524
RS	51	2.480657	1.183711	678.410799	0.015022	0.016349
RS	52	2.650498	1.197072	619.192920	0.013711	0.014975
RS	53	2.831516	1.197072	566.629901	0.012547	0.013752
RS	54	3.024448	1.215599	506.169589	0.011208	0.012341
RS	55	3.230077	1.215599	454.920012	0.010073	0.011137
RS	56	3.449239	1.215599	404.294571	0.008952	0.009942
RS	57	3.682825	1.215599	355.028635	0.007861	0.008773
RS	58	3.931783	1.335708	282.804068	0.006262	0.007070
RS	59	4.197127	1.335708	246.826479	0.005466	0.006197
RS	60	4.479933	1.335708	212.608550	0.004708	0.005362
RS	61	4.781352	1.335708	180.582491	0.003999	0.004576
RS	62	5.102608	1.335708	151.103552	0.003346	0.003848
RS	63	5.445007	1.335708	531.616406	0.011772	0.013818
PA	4+25*2+4+6 0.155338438 0.040988590 5.445007147 0.414939822 0.356288978 0.555166533 0.810377165 1.056842969 1.306385784 1.576074520 1.821951759 1.962846391 1.954054897 1.822721299 1.632252091 1.440313640 1.279397806 1.160111434 1.082591901 1.042873898 1.033893478 1.045966581 1.069252386 1.096455587 1.123365206 1.147563615 1.167668132 1.183710876 1.197072353 1.215598877 1.335707787
//
IT	4578
RD	12
LK	-410634.340953
QD	-174.039165 -> -160.081677
RI	0.0228818072
TR	0.153387	0.041280
MT	5.499111
MM	C_pi: 1.125899, n_recomb: 46136.578196
RS	0	0.000000	0.430760	685.384843	0.014856	0.002470
RS	1	0.006598	0.430760	719.238262	0.015589	0.009789
RS	2	0.013631	0.430760	753.983461	0.016342	0.011902
RS	3	0.021128	0.430760	789.536060	0.017113	0.013519
RS	4	0.029119	0.355574	998.326415	0.021639	0.016809
RS	5	0.037638	0.355574	1038.370895	0.022506	0.017593
RS	6	0.046719	0.554899	694.321292	0.015049	0.011845
RS	7	0.056400	0.554899	727.063816	0.015759	0.012437
RS	8	0.066718	0.809959	522.608756	0.011327	0.008976
RS	9	0.077718	0.809959	549.457686	0.011909	0.009523
RS	10	0.089443	1.055579	443.656947	0.009616	0.007802
RS	11	0.101942	1.055579	467.303437	0.010129	0.008377
RS	12	0.115266	1.308366	397.312737	0.008612	0.007287
RS	13	0.129468	1.308366	418.930469	0.009080	0.007825
RS	14	0.144608	1.589909	363.638028	0.007882	0.006945
RS	15	0.160747	1.589909	383.718385	0.008317	0.007412
RS	16	0.177950	1.854778	347.138429	0.007524	0.006823
RS	17	0.196288	1.854778	366.424407	0.007942	0.007250
RS	18	0.215837	2.013063	356.295584	0.007723	0.007149
RS	19	0.236675	2.013063	375.929802	0.008148	0.007602
RS	20	0.258888	2.011239	396.735158	0.008599	0.008130
RS	21	0.282566	2.011239	418.008646	0.009060	0.008667
RS	22	0.307807	1.875443	471.721396	0.010224	0.009911
RS	23	0.334713	1.875443	495.730078	0.010745	0.010573
RS	24	0.363394	1.674134	582.486517	0.012625	0.012585
RS	25	0.393967	1.674134	609.708919	0.013215	0.013394
RS	26	0.426558	1.470512	724.664464	0.015707	0.016106
RS	27	0.461298	1.470512	754.407785	0.016352	0.017028
RS	28	0.498331	1.300058	885.405134	0.019191	0.020172
RS	29	0.537808	1.300058	915.442881	0.019842	0.021118
RS	30	0.579888	1.174109	1044.001328	0.022628	0.024246
RS	31	0.624746	1.174109	1070.835515	0.023210	0.025093
RS	32	0.672562	1.092615	1175.395383	0.025476	0.027661
RS	33	0.723534	1.092615	1195.290455	0.025908	0.028275
RS	34	0.777868	1.051207	1258.178411	0.027271	0.029823
RS	35	0.835788	1.051207	1268.546645	0.027495	0.030111
RS	36	0.897528	1.042351	1284.797849	0.027848	0.030495
RS	37	0.963342	1.042351	1284.883303	0.027850	0.030448
RS	38	1.033499	1.055777	1263.867121	0.027394	0.029907
RS	39	1.108284	1.055777	1254.181643	0.027184	0.029583
RS	40	1.188003	1.081027	1210.895301	0.026246	0.028510
RS	41	1.272982	1.081027	1192.257204	0.025842	0.027978
RS	42	1.363567	1.110321	1138.282475	0.024672	0.026674
RS	43	1.460129	1.110321	1111.394277	0.024089	0.025979
RS	44	1.563062	1.139162	1052.851959	0.022820	0.024597
RS	45	1.672787	1.139162	1018.375412	0.022073	0.023761
RS	46	1.789750	1.164978	958.182168	0.020768	0.022368
RS	47	1.914431	1.164978	916.896592	0.019874	0.021407
RS	48	2.047337	1.186307	856.416530	0.018563	0.020027
RS	49	2.189012	1.186307	809.365644	0.017543	0.018956
RS	50	2.340035	1.203217	748.878058	0.016232	0.017587
RS	51	2.501022	1.203217	697.580639	0.015120	0.016426
RS	52	2.672630	1.217252	637.156769	0.013810	0.015056
RS	53	2.855560	1.217252	583.750672	0.012653	0.013843
RS	54	3.050560	1.236914	521.772135	0.011309	0.012429
RS	55	3.258425	1.236914	469.577323	0.010178	0.011231
RS	56	3.480005	1.236914	417.906447	0.009058	0.010039
RS	57	3.716203	1.236914	367.515856	0.007966	0.008871
RS	58	3.967986	1.368265	291.405133	0.006316	0.007113
RS	59	4.236380	1.368265	255.047078	0.005528	0.006251
RS	60	4.522483	1.368265	220.336997	0.004776	0.005424
RS	61	4.827461	1.368265	187.726029	0.004069	0.004642
RS	62	5.152561	1.368265	157.591533	0.003416	0.003916
RS	63	5.499111	1.368265	562.487627	0.012192	0.014253
PA	4+25*2+4+6 0.153386811 0.041279975 5.499110550 0.430760408 0.355574073 0.554899030 0.809959447 1.055578579 1.308366089 1.589908700 1.854777527 2.013063350 2.011239239 1.875443406 1.674133796 1.470512019 1.300058248 1.174108655 1.092614829 1.051207334 1.042351366 1.055776607 1.081026566 1.110320536 1.139162422 1.164978286 1.186306595 1.203216983 1.217252434 1.236914369 1.368264896
//
IT	4044
RD	13
LK	-410606.794592
QD	-167.674317 -> -154.583596
RI	0.0216743514
TR	0.151534	0.041566
MT	5.550946
MM	C_pi: 1.141974, n_recomb: 47096.500987
RS	0	0.000000	0.446194	676.880528	0.014372	0.002437
RS	1	0.006613	0.446194	710.781100	0.015092	0.009676
RS	2	0.013664	0.446194	745.631232	0.015832	0.011683
RS	3	0.021181	0.446194	781.354063	0.016590	0.013194
RS	4	0.029195	0.355429	1024.211233	0.021747	0.017005
RS	5	0.037739	0.355429	1065.361225	0.022621	0.017752
RS	6	0.046848	0.555572	711.276645	0.015103	0.011921
RS	7	0.056560	0.555572	744.901042	0.015816	0.012515
RS	8	0.066914	0.810273	535.929380	0.011379	0.009034
RS	9	0.077952	0.810273	563.520987	0.011965	0.009588
RS	10	0.089721	1.054324	455.773452	0.009677	0.007863
RS	11	0.102267	1.054324	480.107399	0.010194	0.008447
RS	12	0.115644	1.309223	407.486862	0.008652	0.007332
RS	13	0.129905	1.309223	429.705394	0.009124	0.007879
RS	14	0.145110	1.601341	370.623496	0.007869	0.006947
RS	15	0.161319	1.601341	391.159317	0.008305	0.007419
RS	16	0.178601	1.884395	350.889644	0.007450	0.006772
RS	17	0.197026	1.884395	370.481531	0.007866	0.007199
RS	18	0.216669	2.060206	357.726113	0.007596	0.007049
RS	19	0.237612	2.060206	377.568698	0.008017	0.007497
RS	20	0.259939	2.066076	397.121985	0.008432	0.007989
RS	21	0.283743	2.066076	418.588446	0.008888	0.008515
RS	22	0.309121	1.926592	472.578888	0.010034	0.009738
RS	23	0.336178	1.926592	496.862213	0.010550	0.010385
RS	24	0.365023	1.715045	585.713758	0.012436	0.012397
RS	25	0.395777	1.715045	613.390337	0.013024	0.013188
RS	26	0.428564	1.500156	732.457452	0.015552	0.015927
RS	27	0.463520	1.500156	762.893084	0.016199	0.016834
RS	28	0.500787	1.320451	899.724975	0.019104	0.020034
RS	29	0.540519	1.320451	930.657348	0.019761	0.020971
RS	30	0.582878	1.188032	1065.791702	0.022630	0.024174
RS	31	0.628039	1.188032	1093.573638	0.023220	0.025018
RS	32	0.676187	1.102666	1203.889423	0.025562	0.027657
RS	33	0.727519	1.102666	1224.584378	0.026002	0.028274
RS	34	0.782245	1.059596	1290.866967	0.027409	0.029864
RS	35	0.840591	1.059596	1301.757346	0.027640	0.030160
RS	36	0.902795	1.050827	1318.491905	0.027996	0.030547
RS	37	0.969113	1.050827	1318.832805	0.028003	0.030510
RS	38	1.039817	1.065531	1296.126695	0.027521	0.029945
RS	39	1.115196	1.065531	1286.524690	0.027317	0.029634
RS	40	1.195561	1.092649	1240.647912	0.026343	0.028528
RS	41	1.281241	1.092649	1222.001233	0.025947	0.028013
RS	42	1.372586	1.123929	1165.448544	0.024746	0.026682
RS	43	1.469973	1.123929	1138.487042	0.024173	0.026005
RS	44	1.573800	1.154591	1077.755491	0.022884	0.024607
RS	45	1.684494	1.154591	1043.126167	0.022149	0.023790
RS	46	1.802508	1.181913	981.195507	0.020834	0.022391
RS	47	1.928327	1.181913	939.638250	0.019951	0.021448
RS	48	2.062467	1.204356	877.794250	0.018638	0.020070
RS	49	2.205478	1.204356	830.303825	0.017630	0.019016
RS	50	2.357946	1.222030	768.653546	0.016321	0.017651
RS	51	2.520498	1.222030	716.712239	0.015218	0.016504
RS	52	2.693799	1.236643	655.124357	0.013910	0.015138
RS	53	2.878562	1.236643	600.870886	0.012758	0.013934
RS	54	3.075544	1.257329	537.402013	0.011411	0.012517
RS	55	3.285553	1.257329	484.252090	0.010282	0.011325
RS	56	3.509450	1.257329	431.528587	0.009163	0.010136
RS	57	3.748154	1.257329	380.008543	0.008069	0.008967
RS	58	4.002645	1.399763	299.975191	0.006369	0.007155
RS	59	4.273966	1.399763	263.235142	0.005589	0.006304
RS	60	4.563230	1.399763	228.035928	0.004842	0.005484
RS	61	4.871624	1.399763	194.846430	0.004137	0.004706
RS	62	5.200413	1.399763	164.064893	0.003484	0.003981
RS	63	5.550946	1.399763	593.595552	0.012604	0.014679
PA	4+25*2+4+6 0.151533531 0.041565764 5.550945809 0.446194460 0.355429192 0.555572163 0.810273056 1.054324258 1.309223297 1.601341264 1.884395213 2.060206127 2.066076301 1.926592261 1.715044521 1.500155729 1.320451007 1.188032339 1.102665948 1.059596332 1.050826754 1.065530883 1.092649466 1.123928521 1.154591332 1.181912576 1.204356297 1.222029871 1.236643479 1.257328759 1.399763454
//
IT	4158
RD	14
LK	-410580.948637
QD	-161.732088 -> -149.432475
RI	0.0205855555
TR	0.149773	0.041847
MT	5.600538
MM	C_pi: 1.157581, n_recomb: 48039.905632
RS	0	0.000000	0.461107	669.435701	0.013935	0.002406
RS	1	0.006628	0.461107	703.385949	0.014642	0.009572
RS	2	0.013696	0.461107	738.337972	0.015369	0.011484
RS	3	0.021231	0.461107	774.221746	0.016116	0.012902
RS	4	0.029267	0.355720	1048.325750	0.021822	0.017176
RS	5	0.037835	0.355720	1090.542434	0.022701	0.017889
RS	6	0.046970	0.557027	726.860667	0.015130	0.011981
RS	7	0.056712	0.557027	761.321753	0.015848	0.012574
RS	8	0.067099	0.811224	548.600137	0.011420	0.009086
RS	9	0.078174	0.811224	576.907265	0.012009	0.009645
RS	10	0.089984	1.053132	467.721950	0.009736	0.007924
RS	11	0.102576	1.053132	492.734269	0.010257	0.008515
RS	12	0.116003	1.309165	417.786535	0.008697	0.007380
RS	13	0.130320	1.309165	440.609278	0.009172	0.007935
RS	14	0.145586	1.610677	377.856631	0.007865	0.006955
RS	15	0.161864	1.610677	398.856595	0.008303	0.007433
RS	16	0.179220	1.911132	354.915712	0.007388	0.006729
RS	17	0.197727	1.911132	374.822070	0.007802	0.007157
RS	18	0.217461	2.104516	359.423518	0.007482	0.006959
RS	19	0.238503	2.104516	379.479949	0.007899	0.007402
RS	20	0.260939	2.118717	397.724718	0.008279	0.007858
RS	21	0.284862	2.118717	419.383635	0.008730	0.008375
RS	22	0.310371	1.976258	473.530437	0.009857	0.009575
RS	23	0.337571	1.976258	498.078912	0.010368	0.010209
RS	24	0.366574	1.755025	588.828769	0.012257	0.012217
RS	25	0.397499	1.755025	616.940247	0.012842	0.012993
RS	26	0.430473	1.529258	739.868571	0.015401	0.015753
RS	27	0.465634	1.529258	770.971420	0.016049	0.016647
RS	28	0.503125	1.340569	913.389461	0.019013	0.019896
RS	29	0.543100	1.340569	945.194089	0.019675	0.020825
RS	30	0.585726	1.201850	1086.720251	0.022621	0.024096
RS	31	0.631176	1.201850	1115.439052	0.023219	0.024938
RS	32	0.679639	1.112703	1231.418364	0.025633	0.027644
RS	33	0.731315	1.112703	1252.917967	0.026081	0.028265
RS	34	0.786415	1.067992	1322.592425	0.027531	0.029895
RS	35	0.845168	1.067992	1334.023928	0.027769	0.030198
RS	36	0.907814	1.059277	1351.291728	0.028129	0.030590
RS	37	0.974613	1.059277	1351.917440	0.028142	0.030563
RS	38	1.045840	1.075190	1327.605613	0.027635	0.029976
RS	39	1.121787	1.075190	1318.121989	0.027438	0.029678
RS	40	1.202768	1.104089	1269.753992	0.026431	0.028543
RS	41	1.289117	1.104089	1251.134663	0.026044	0.028043
RS	42	1.381189	1.137256	1192.109778	0.024815	0.026688
RS	43	1.479364	1.137256	1165.107935	0.024253	0.026029
RS	44	1.584046	1.169638	1102.290342	0.022945	0.024617
RS	45	1.695666	1.169638	1067.535351	0.022222	0.023819
RS	46	1.814685	1.198360	1003.960992	0.020898	0.022414
RS	47	1.941592	1.198360	962.151630	0.020028	0.021490
RS	48	2.076911	1.221817	899.022250	0.018714	0.020114
RS	49	2.221199	1.221817	851.103961	0.017717	0.019076
RS	50	2.375050	1.240157	788.351945	0.016410	0.017716
RS	51	2.539099	1.240157	735.771131	0.015316	0.016582
RS	52	2.714021	1.255258	673.062477	0.014010	0.015221
RS	53	2.900537	1.255258	617.960010	0.012863	0.014025
RS	54	3.099416	1.276859	553.031762	0.011512	0.012605
RS	55	3.311477	1.276859	498.919593	0.010386	0.011418
RS	56	3.537593	1.276859	445.138838	0.009266	0.010231
RS	57	3.778696	1.276859	392.486937	0.008170	0.009062
RS	58	4.035780	1.430202	308.501873	0.006422	0.007197
RS	59	4.309904	1.430202	271.379603	0.005649	0.006356
RS	60	4.602197	1.430202	235.695204	0.004906	0.005543
RS	61	4.913863	1.430202	201.934233	0.004203	0.004769
RS	62	5.246187	1.430202	170.514699	0.003549	0.004045
RS	63	5.600538	1.430202	624.881533	0.013008	0.015097
PA	4+25*2+4+6 0.149773102 0.041846655 5.600538075 0.461106742 0.355720023 0.557027090 0.811224295 1.053131756 1.309165238 1.610676781 1.911132457 2.104515522 2.118716543 1.976258360 1.755024979 1.529258215 1.340569268 1.201850358 1.112703320 1.067991648 1.059276853 1.075189574 1.104088890 1.137256050 1.169637920 1.198360090 1.221816762 1.240156790 1.255258421 1.276858810 1.430202348
//
IT	4133
RD	15
LK	-410556.656520
QD	-156.168808 -> -144.593996
RI	0.0196044206
TR	0.148098	0.042122
MT	5.648052
MM	C_pi: 1.172735, n_recomb: 48966.682881
RS	0	0.000000	0.475433	663.016117	0.013540	0.002378
RS	1	0.006642	0.475433	697.023308	0.014235	0.009478
RS	2	0.013725	0.475433	732.079675	0.014951	0.011305
RS	3	0.021279	0.475433	768.121386	0.015687	0.012640
RS	4	0.029335	0.356347	1070.884102	0.021870	0.017326
RS	5	0.037925	0.356347	1114.131520	0.022753	0.018007
RS	6	0.047087	0.559142	741.172557	0.015136	0.012026
RS	7	0.056856	0.559142	776.427442	0.015856	0.012619
RS	8	0.067275	0.812746	560.631775	0.011449	0.009131
RS	9	0.078386	0.812746	589.627431	0.012041	0.009694
RS	10	0.090234	1.052015	479.486370	0.009792	0.007983
RS	11	0.102870	1.052015	505.167213	0.010317	0.008580
RS	12	0.116345	1.308346	428.176837	0.008744	0.007431
RS	13	0.130715	1.308346	451.605665	0.009223	0.007993
RS	14	0.146039	1.618191	385.290657	0.007868	0.006969
RS	15	0.162382	1.618191	406.761534	0.008307	0.007451
RS	16	0.179809	1.935262	359.168709	0.007335	0.006694
RS	17	0.198395	1.935262	379.396425	0.007748	0.007123
RS	18	0.218215	2.146194	361.340549	0.007379	0.006878
RS	19	0.239351	2.146194	381.615031	0.007793	0.007317
RS	20	0.261891	2.169287	398.503078	0.008138	0.007738
RS	21	0.285929	2.169287	420.353363	0.008584	0.008246
RS	22	0.311563	2.024526	474.548425	0.009691	0.009423
RS	23	0.338899	2.024526	499.352758	0.010198	0.010045
RS	24	0.368051	1.794131	591.821578	0.012086	0.012045
RS	25	0.399140	1.794131	620.349396	0.012669	0.012808
RS	26	0.432294	1.557849	746.907485	0.015253	0.015585
RS	27	0.467650	1.557849	778.653103	0.015902	0.016466
RS	28	0.505354	1.360416	926.425473	0.018920	0.019758
RS	29	0.545562	1.360416	959.079897	0.019586	0.020681
RS	30	0.588441	1.215552	1106.818929	0.022604	0.024014
RS	31	0.634169	1.215552	1136.462579	0.023209	0.024855
RS	32	0.682933	1.122706	1258.014377	0.025691	0.027623
RS	33	0.734937	1.122706	1280.321350	0.026147	0.028247
RS	34	0.790395	1.076372	1353.379411	0.027639	0.029918
RS	35	0.849536	1.076372	1365.368477	0.027884	0.030227
RS	36	0.912606	1.067683	1383.216356	0.028248	0.030625
RS	37	0.979865	1.067683	1384.153248	0.028267	0.030608
RS	38	1.051591	1.084742	1358.313028	0.027740	0.030001
RS	39	1.128081	1.084742	1348.979654	0.027549	0.029717
RS	40	1.209652	1.115343	1298.214230	0.026512	0.028555
RS	41	1.296641	1.115343	1279.655295	0.026133	0.028070
RS	42	1.389408	1.150309	1218.258386	0.024879	0.026694
RS	43	1.488337	1.150309	1191.246797	0.024328	0.026052
RS	44	1.593837	1.184317	1126.441187	0.023004	0.024627
RS	45	1.706344	1.184317	1091.586108	0.022292	0.023847
RS	46	1.826324	1.214346	1026.455029	0.020962	0.022439
RS	47	1.954274	1.214346	984.412998	0.020104	0.021532
RS	48	2.090722	1.238722	920.073791	0.018790	0.020160
RS	49	2.236233	1.238722	871.740249	0.017803	0.019136
RS	50	2.391409	1.257640	807.945960	0.016500	0.017783
RS	51	2.556892	1.257640	754.731853	0.015413	0.016660
RS	52	2.733367	1.273146	690.945890	0.014111	0.015304
RS	53	2.921563	1.273146	634.995165	0.012968	0.014116
RS	54	3.122260	1.295560	568.640082	0.011613	0.012694
RS	55	3.336288	1.295560	513.561043	0.010488	0.011511
RS	56	3.564531	1.295560	458.720673	0.009368	0.010325
RS	57	3.807935	1.295560	404.936537	0.008270	0.009155
RS	58	4.067506	1.459629	316.976608	0.006473	0.007239
RS	59	4.344318	1.459629	279.472982	0.005707	0.006407
RS	60	4.639516	1.459629	243.308049	0.004969	0.005600
RS	61	4.954322	1.459629	208.983088	0.004268	0.004830
RS	62	5.290038	1.459629	176.934857	0.003613	0.004106
RS	63	5.648052	1.459629	656.299757	0.013403	0.015506
PA	4+25*2+4+6 0.148097811 0.042122480 5.648052406 0.475432776 0.356346601 0.559141886 0.812746052 1.052014925 1.308346211 1.618191192 1.935261831 2.146194353 2.169287258 2.024525702 1.794131499 1.557848968 1.360416181 1.215551720 1.122705782 1.076371999 1.067682770 1.084742277 1.115342726 1.150309415 1.184316592 1.214346210 1.238721705 1.257639545 1.273146203 1.295560361 1.459629425
//
IT	4794
RD	16
LK	-410533.789019
QD	-150.947052 -> -140.038539
RI	0.0187204101
TR	0.146503	0.042394
MT	5.693546
MM	C_pi: 1.187443, n_recomb: 49877.103404
RS	0	0.000000	0.489123	657.578136	0.013184	0.002351
RS	1	0.006655	0.489123	691.652986	0.013867	0.009391
RS	2	0.013754	0.489123	726.820254	0.014572	0.011144
RS	3	0.021325	0.489123	763.021716	0.015298	0.012406
RS	4	0.029400	0.357235	1092.058682	0.021895	0.017456
RS	5	0.038012	0.357235	1136.303027	0.022782	0.018108
RS	6	0.047197	0.561817	754.306675	0.015123	0.012058
RS	7	0.056994	0.561817	790.314536	0.015845	0.012649
RS	8	0.067443	0.814776	572.041577	0.011469	0.009170
RS	9	0.078587	0.814776	601.699101	0.012064	0.009735
RS	10	0.090473	1.051009	491.042789	0.009845	0.008042
RS	11	0.103149	1.051009	517.381175	0.010373	0.008644
RS	12	0.116670	1.306926	438.618885	0.008794	0.007485
RS	13	0.131091	1.306926	462.653896	0.009276	0.008053
RS	14	0.146471	1.624130	392.885714	0.007877	0.006988
RS	15	0.162875	1.624130	414.832556	0.008317	0.007475
RS	16	0.180370	1.957027	363.609806	0.007290	0.006665
RS	17	0.199030	1.957027	384.164330	0.007702	0.007095
RS	18	0.218932	2.185431	363.438499	0.007287	0.006804
RS	19	0.240159	2.185431	383.934121	0.007698	0.007240
RS	20	0.262798	2.217916	399.422674	0.008008	0.007626
RS	21	0.286944	2.217916	421.462654	0.008450	0.008126
RS	22	0.312697	2.071470	475.611426	0.009536	0.009280
RS	23	0.340164	2.071470	500.662514	0.010038	0.009890
RS	24	0.369459	1.832404	594.689461	0.011923	0.011882
RS	25	0.400704	1.832404	623.615842	0.012503	0.012631
RS	26	0.434028	1.585940	753.591894	0.015109	0.015421
RS	27	0.469571	1.585940	785.956633	0.015758	0.016291
RS	28	0.507478	1.379986	938.865453	0.018824	0.019622
RS	29	0.547909	1.379986	972.347344	0.019495	0.020537
RS	30	0.591031	1.229117	1126.128388	0.022578	0.023928
RS	31	0.637022	1.229117	1156.684019	0.023191	0.024768
RS	32	0.686075	1.132646	1283.719684	0.025738	0.027596
RS	33	0.738392	1.132646	1306.834998	0.026201	0.028224
RS	34	0.794191	1.084709	1383.265474	0.027733	0.029932
RS	35	0.853704	1.084709	1395.826196	0.027985	0.030249
RS	36	0.917178	1.076018	1414.298937	0.028356	0.030653
RS	37	0.984876	1.076018	1415.570505	0.028381	0.030646
RS	38	1.057080	1.094166	1388.276350	0.027834	0.030022
RS	39	1.134089	1.094166	1379.121856	0.027650	0.029749
RS	40	1.216224	1.126396	1326.045864	0.026586	0.028563
RS	41	1.303825	1.126396	1307.577333	0.026216	0.028094
RS	42	1.397257	1.163081	1243.902436	0.024939	0.026698
RS	43	1.496907	1.163081	1216.909148	0.024398	0.026072
RS	44	1.603189	1.198629	1150.205728	0.023061	0.024638
RS	45	1.716544	1.198629	1115.274633	0.022360	0.023875
RS	46	1.837445	1.229877	1048.671132	0.021025	0.022465
RS	47	1.966391	1.229877	1006.415010	0.020178	0.021574
RS	48	2.103920	1.255086	940.937070	0.018865	0.020206
RS	49	2.250602	1.255086	892.201116	0.017888	0.019196
RS	50	2.407046	1.274499	827.422295	0.016589	0.017850
RS	51	2.573902	1.274499	773.582054	0.015510	0.016738
RS	52	2.751864	1.290331	708.763015	0.014210	0.015388
RS	53	2.941669	1.290331	651.965881	0.013071	0.014206
RS	54	3.144108	1.313463	584.217092	0.011713	0.012782
RS	55	3.360019	1.313463	528.167825	0.010589	0.011603
RS	56	3.590301	1.313463	472.266574	0.009469	0.010418
RS	57	3.835908	1.313463	417.350767	0.008368	0.009247
RS	58	4.097863	1.488066	325.396890	0.006524	0.007280
RS	59	4.377251	1.488066	287.513150	0.005764	0.006457
RS	60	4.675235	1.488066	250.872407	0.005030	0.005656
RS	61	4.993050	1.488066	215.990799	0.004330	0.004889
RS	62	5.332018	1.488066	183.322919	0.003675	0.004167
RS	63	5.693546	1.488066	687.821503	0.013790	0.015908
PA	4+25*2+4+6 0.146502697 0.042393655 5.693545962 0.489122525 0.357235279 0.561816881 0.814776026 1.051008635 1.306925663 1.624129530 1.957027104 2.185430942 2.217916319 2.071469670 1.832403530 1.585940216 1.379986072 1.229117151 1.132646120 1.084709300 1.076017996 1.094166488 1.126396157 1.163080929 1.198629012 1.229877365 1.255085807 1.274499209 1.290331444 1.313463374 1.488066211
//
IT	4142
RD	17
LK	-410512.231968
QD	-146.033606 -> -135.739467
RI	0.0179222802
TR	0.144982	0.042660
MT	5.737158
MM	C_pi: 1.201727, n_recomb: 50771.332436
RS	0	0.000000	0.502164	653.040191	0.012862	0.002327
RS	1	0.006668	0.502164	687.194805	0.013535	0.009312
RS	2	0.013781	0.502164	722.481543	0.014230	0.010998
RS	3	0.021368	0.502164	758.847257	0.014946	0.012195
RS	4	0.029461	0.358325	1112.013345	0.021902	0.017570
RS	5	0.038094	0.358325	1157.223137	0.022793	0.018196
RS	6	0.047302	0.564971	766.352770	0.015094	0.012078
RS	7	0.057125	0.564971	803.074939	0.015817	0.012667
RS	8	0.067602	0.817256	582.854569	0.011480	0.009203
RS	9	0.078778	0.817256	613.148084	0.012077	0.009770
RS	10	0.090699	1.050131	502.377979	0.009895	0.008098
RS	11	0.103416	1.050131	529.362361	0.010426	0.008705
RS	12	0.116980	1.304996	449.095224	0.008845	0.007540
RS	13	0.131448	1.304996	473.735763	0.009331	0.008115
RS	14	0.146882	1.628673	400.617620	0.007891	0.007010
RS	15	0.163344	1.628673	423.044519	0.008332	0.007502
RS	16	0.180905	1.976667	368.204806	0.007252	0.006642
RS	17	0.199636	1.976667	389.090360	0.007664	0.007073
RS	18	0.219616	2.222404	365.686238	0.007203	0.006738
RS	19	0.240929	2.222404	386.405264	0.007611	0.007170
RS	20	0.263663	2.264712	400.459106	0.007888	0.007522
RS	21	0.287913	2.264712	422.686880	0.008325	0.008014
RS	22	0.313779	2.117159	476.705033	0.009389	0.009144
RS	23	0.341371	2.117159	501.994175	0.009887	0.009744
RS	24	0.370802	1.869879	597.434438	0.011767	0.011726
RS	25	0.402196	1.869879	626.742549	0.012344	0.012462
RS	26	0.435684	1.613547	759.941926	0.014968	0.015262
RS	27	0.471404	1.613547	792.903107	0.015617	0.016122
RS	28	0.509507	1.399279	950.743048	0.018726	0.019486
RS	29	0.550150	1.399279	985.030417	0.019401	0.020396
RS	30	0.593503	1.242537	1144.689057	0.022546	0.023840
RS	31	0.639747	1.242537	1176.143164	0.023165	0.024679
RS	32	0.689075	1.142510	1308.573652	0.025774	0.027563
RS	33	0.741692	1.142510	1332.496762	0.026245	0.028194
RS	34	0.797818	1.092988	1412.285990	0.027817	0.029940
RS	35	0.857686	1.092988	1425.430287	0.028075	0.030263
RS	36	0.921546	1.084269	1444.569281	0.028452	0.030674
RS	37	0.989665	1.084269	1446.196361	0.028485	0.030677
RS	38	1.062326	1.103457	1417.515190	0.027920	0.030037
RS	39	1.139832	1.103457	1408.565529	0.027743	0.029778
RS	40	1.222506	1.137250	1353.260541	0.026654	0.028569
RS	41	1.310694	1.137250	1334.909845	0.026293	0.028114
RS	42	1.404761	1.175581	1269.042902	0.024995	0.026701
RS	43	1.505102	1.175581	1242.094086	0.024464	0.026092
RS	44	1.612133	1.212591	1173.579575	0.023115	0.024648
RS	45	1.726301	1.212591	1138.595154	0.022426	0.023902
RS	46	1.848083	1.244978	1070.597629	0.021087	0.022491
RS	47	1.977985	1.244978	1028.145665	0.020251	0.021616
RS	48	2.116549	1.270942	961.596400	0.018940	0.020253
RS	49	2.264353	1.270942	912.471480	0.017972	0.019257
RS	50	2.422012	1.290774	846.764954	0.016678	0.017918
RS	51	2.590185	1.290774	792.306882	0.015605	0.016816
RS	52	2.769572	1.306860	726.497869	0.014309	0.015471
RS	53	2.960920	1.306860	668.857910	0.013174	0.014296
RS	54	3.165028	1.330619	599.749900	0.011813	0.012871
RS	55	3.382747	1.330619	542.728765	0.010690	0.011694
RS	56	3.614983	1.330619	485.766881	0.009568	0.010510
RS	57	3.862705	1.330619	429.721288	0.008464	0.009338
RS	58	4.126946	1.515562	333.758533	0.006574	0.007321
RS	59	4.408807	1.515562	295.496599	0.005820	0.006506
RS	60	4.709463	1.515562	258.385133	0.005089	0.005710
RS	61	5.030168	1.515562	222.954355	0.004391	0.004947
RS	62	5.372257	1.515562	189.675863	0.003736	0.004225
RS	63	5.737158	1.515562	719.417505	0.014170	0.016301
PA	4+25*2+4+6 0.144981575 0.042660046 5.737158023 0.502163914 0.358324793 0.564971079 0.817255532 1.050130603 1.304996265 1.628673201 1.976666879 2.222404461 2.264712336 2.117159205 1.869879015 1.613547339 1.399279471 1.242536825 1.142510013 1.092988079 1.084269434 1.103456577 1.137250026 1.175580785 1.212590856 1.244978191 1.270941712 1.290774181 1.306860272 1.330619206 1.515561598
//
IT	5087
RD	18
LK	-410491.884644
QD	-141.400646 -> -131.674539
RI	0.0172002076
TR	0.143528	0.042921
MT	5.779052
MM	C_pi: 1.215612, n_recomb: 51649.703581
RS	0	0.000000	0.514560	649.319464	0.012572	0.002304
RS	1	0.006680	0.514560	683.566595	0.013235	0.009241
RS	2	0.013807	0.514560	718.982552	0.013920	0.010868
RS	3	0.021410	0.514560	755.518796	0.014628	0.012007
RS	4	0.029520	0.359567	1130.892194	0.021895	0.017670
RS	5	0.038172	0.359567	1177.038255	0.022789	0.018272
RS	6	0.047403	0.568534	777.401813	0.015051	0.012088
RS	7	0.057250	0.568534	814.801981	0.015776	0.012675
RS	8	0.067754	0.820130	593.101885	0.011483	0.009231
RS	9	0.078961	0.820130	624.006630	0.012082	0.009799
RS	10	0.090916	1.049394	513.484137	0.009942	0.008153
RS	11	0.103670	1.049394	541.102710	0.010476	0.008763
RS	12	0.117276	1.302674	459.580547	0.008898	0.007596
RS	13	0.131790	1.302674	484.824934	0.009387	0.008177
RS	14	0.147275	1.632007	408.462227	0.007908	0.007036
RS	15	0.163793	1.632007	431.372344	0.008352	0.007532
RS	16	0.181415	1.994379	372.930361	0.007220	0.006623
RS	17	0.200215	1.994379	394.150424	0.007631	0.007055
RS	18	0.220270	2.257286	368.059136	0.007126	0.006677
RS	19	0.241665	2.257286	389.003250	0.007532	0.007106
RS	20	0.264489	2.309789	401.592615	0.007775	0.007425
RS	21	0.288838	2.309789	424.006178	0.008209	0.007911
RS	22	0.314814	2.161666	477.819345	0.009251	0.009016
RS	23	0.342525	2.161666	503.338359	0.009745	0.009606
RS	24	0.372087	1.906594	600.063403	0.011618	0.011576
RS	25	0.403624	1.906594	629.737525	0.012192	0.012301
RS	26	0.437267	1.640699	765.975633	0.014830	0.015108
RS	27	0.473158	1.640699	799.511643	0.015480	0.015958
RS	28	0.511447	1.418307	962.090938	0.018627	0.019353
RS	29	0.552294	1.418307	997.162403	0.019306	0.020256
RS	30	0.595869	1.255810	1162.542662	0.022508	0.023750
RS	31	0.642355	1.255810	1194.881489	0.023134	0.024588
RS	32	0.691946	1.152292	1332.617972	0.025801	0.027526
RS	33	0.744851	1.152292	1357.347251	0.026280	0.028160
RS	34	0.801289	1.101201	1440.481268	0.027889	0.029941
RS	35	0.861498	1.101201	1454.219244	0.028155	0.030272
RS	36	0.925729	1.092435	1474.058127	0.028540	0.030690
RS	37	0.994251	1.092435	1476.059518	0.028578	0.030703
RS	38	1.067350	1.112616	1446.053184	0.027997	0.030049
RS	39	1.145333	1.112616	1437.332110	0.027828	0.029801
RS	40	1.228525	1.147914	1379.874694	0.026716	0.028572
RS	41	1.317275	1.147914	1361.667117	0.026364	0.028131
RS	42	1.411953	1.187825	1293.689459	0.025047	0.026703
RS	43	1.512956	1.187825	1266.809389	0.024527	0.026109
RS	44	1.620706	1.226227	1196.563189	0.023167	0.024658
RS	45	1.735655	1.226227	1161.547068	0.022489	0.023928
RS	46	1.858282	1.259681	1092.229422	0.021147	0.022518
RS	47	1.989101	1.259681	1049.599527	0.020322	0.021658
RS	48	2.128659	1.286328	982.043555	0.019014	0.020300
RS	49	2.277540	1.286328	932.543401	0.018055	0.019317
RS	50	2.436367	1.306510	865.963710	0.016766	0.017986
RS	51	2.605804	1.306510	810.897016	0.015700	0.016893
RS	52	2.786560	1.322784	744.140181	0.014407	0.015555
RS	53	2.979391	1.322784	685.662272	0.013275	0.014385
RS	54	3.185104	1.347085	615.230094	0.011912	0.012959
RS	55	3.404559	1.347085	557.236772	0.010789	0.011784
RS	56	3.638674	1.347085	499.215621	0.009665	0.010601
RS	57	3.888429	1.347085	442.043061	0.008558	0.009427
RS	58	4.154868	1.542174	342.059709	0.006623	0.007362
RS	59	4.439106	1.542174	303.421936	0.005875	0.006554
RS	60	4.742332	1.542174	265.844979	0.005147	0.005764
RS	61	5.065815	1.542174	229.872447	0.004451	0.005003
RS	62	5.410907	1.542174	195.992183	0.003795	0.004282
RS	63	5.779052	1.542174	751.065682	0.014542	0.016686
PA	4+25*2+4+6 0.143528270 0.042921399 5.779052382 0.514560023 0.359567476 0.568534422 0.820129943 1.049393512 1.302673950 1.632006808 1.994379245 2.257286370 2.309789480 2.161665920 1.906594018 1.640699441 1.418307492 1.255809735 1.152292284 1.101200791 1.092435248 1.112616129 1.147914023 1.187824550 1.226226744 1.259680573 1.286327659 1.306509775 1.322784491 1.347085457 1.542174236
//
IT	4040
RD	19
LK	-410472.655363
QD	-137.023361 -> -127.823769
RI	0.0165457419
TR	0.142138	0.043178
MT	5.819343
MM	C_pi: 1.229117, n_recomb: 52512.412403
RS	0	0.000000	0.526324	646.331859	0.012308	0.002283
RS	1	0.006692	0.526324	680.684076	0.012962	0.009175
RS	2	0.013832	0.526324	716.239266	0.013639	0.010750
RS	3	0.021449	0.526324	752.953079	0.014339	0.011838
RS	4	0.029576	0.360920	1148.830632	0.021877	0.017758
RS	5	0.038247	0.360920	1195.885820	0.022773	0.018339
RS	6	0.047499	0.572445	787.538328	0.014997	0.012090
RS	7	0.057369	0.572445	825.582287	0.015722	0.012673
RS	8	0.067900	0.823362	602.803574	0.011479	0.009255
RS	9	0.079136	0.823362	634.295416	0.012079	0.009822
RS	10	0.091123	1.048785	524.363595	0.009986	0.008205
RS	11	0.103913	1.048785	552.604638	0.010523	0.008819
RS	12	0.117558	1.300018	470.063611	0.008951	0.007653
RS	13	0.132117	1.300018	495.909678	0.009444	0.008240
RS	14	0.147650	1.634279	416.399304	0.007930	0.007064
RS	15	0.164223	1.634279	439.794963	0.008375	0.007565
RS	16	0.181904	2.010310	377.770313	0.007194	0.006609
RS	17	0.200769	2.010310	399.327848	0.007604	0.007042
RS	18	0.220896	2.290197	370.539837	0.007056	0.006622
RS	19	0.242370	2.290197	391.710333	0.007459	0.007048
RS	20	0.265281	2.353244	402.805336	0.007671	0.007334
RS	21	0.289725	2.353244	425.402492	0.008101	0.007814
RS	22	0.315804	2.205040	478.946108	0.009121	0.008895
RS	23	0.343630	2.205040	504.687204	0.009611	0.009476
RS	24	0.373317	1.942598	602.573539	0.011475	0.011433
RS	25	0.404990	1.942598	632.598570	0.012047	0.012148
RS	26	0.438784	1.667403	771.713536	0.014696	0.014959
RS	27	0.474838	1.667403	805.803702	0.015345	0.015799
RS	28	0.513306	1.437070	972.938560	0.018528	0.019221
RS	29	0.554347	1.437070	1008.773142	0.019210	0.020118
RS	30	0.598136	1.268931	1179.722638	0.022466	0.023659
RS	31	0.644854	1.268931	1212.932024	0.023098	0.024496
RS	32	0.694699	1.161982	1355.887987	0.025820	0.027484
RS	33	0.747879	1.161982	1381.420571	0.026307	0.028122
RS	34	0.804618	1.109338	1467.881283	0.027953	0.029938
RS	35	0.865154	1.109338	1482.221285	0.028226	0.030276
RS	36	0.929740	1.100507	1502.791846	0.028618	0.030702
RS	37	0.998649	1.100507	1505.184115	0.028663	0.030724
RS	38	1.072169	1.121641	1473.910203	0.028068	0.030057
RS	39	1.150609	1.121641	1465.439055	0.027907	0.029821
RS	40	1.234299	1.158390	1405.899547	0.026773	0.028574
RS	41	1.323588	1.158390	1387.858171	0.026429	0.028146
RS	42	1.418853	1.199821	1317.844147	0.025096	0.026704
RS	43	1.520492	1.199821	1291.055481	0.024586	0.026125
RS	44	1.628934	1.239552	1219.152654	0.023216	0.024668
RS	45	1.744632	1.239552	1184.125408	0.022549	0.023953
RS	46	1.868072	1.274007	1113.556627	0.021206	0.022544
RS	47	1.999773	1.274007	1070.766518	0.020391	0.021699
RS	48	2.140287	1.301271	1002.267022	0.019086	0.020347
RS	49	2.290204	1.301271	952.405652	0.018137	0.019376
RS	50	2.450153	1.321739	885.005198	0.016853	0.018053
RS	51	2.620806	1.321739	829.340050	0.015793	0.016970
RS	52	2.802879	1.338142	761.677388	0.014505	0.015637
RS	53	2.997136	1.338142	702.367667	0.013375	0.014473
RS	54	3.204392	1.362907	630.646628	0.012009	0.013047
RS	55	3.425518	1.362907	571.682265	0.010887	0.011874
RS	56	3.661441	1.362907	512.604525	0.009762	0.010691
RS	57	3.913151	1.362907	454.308970	0.008651	0.009515
RS	58	4.181706	1.567949	350.296866	0.006671	0.007402
RS	59	4.468233	1.567949	311.286206	0.005928	0.006602
RS	60	4.773933	1.567949	273.249338	0.005204	0.005816
RS	61	5.100090	1.567949	236.742624	0.004508	0.005058
RS	62	5.448073	1.567949	202.269459	0.003852	0.004338
RS	63	5.819343	1.567949	782.742341	0.014906	0.017065
PA	4+25*2+4+6 0.142137919 0.043177660 5.819342988 0.526324240 0.360920343 0.572444744 0.823361733 1.048784538 1.300018477 1.634279156 2.010310298 2.290197093 2.353243857 2.205040411 1.942597578 1.667402882 1.437070469 1.268931008 1.161982486 1.109337902 1.100506806 1.121640558 1.158389827 1.199821445 1.239551711 1.274006974 1.301270550 1.321739447 1.338142375 1.362906622 1.567949457
//
IT	4446
RD	20
LK	-410454.463480
QD	-132.880982 -> -124.170502
RI	0.0159506493
TR	0.140806	0.043429
MT	5.858125
MM	C_pi: 1.242261, n_recomb: 53359.902135
RS	0	0.000000	0.537478	643.999435	0.012069	0.002263
RS	1	0.006703	0.537478	678.468814	0.012715	0.009115
RS	2	0.013855	0.537478	714.173133	0.013384	0.010643
RS	3	0.021487	0.537478	751.071858	0.014076	0.011686
RS	4	0.029630	0.362357	1165.924163	0.021850	0.017835
RS	5	0.038319	0.362357	1213.862958	0.022749	0.018397
RS	6	0.047590	0.576652	796.840163	0.014933	0.012083
RS	7	0.057483	0.576652	835.495744	0.015658	0.012663
RS	8	0.068039	0.826904	611.993364	0.011469	0.009273
RS	9	0.079303	0.826904	644.049361	0.012070	0.009840
RS	10	0.091321	1.048320	535.007404	0.010026	0.008256
RS	11	0.104145	1.048320	563.858861	0.010567	0.008873
RS	12	0.117829	1.297117	480.523969	0.009005	0.007711
RS	13	0.132430	1.297117	506.968695	0.009501	0.008302
RS	14	0.148010	1.635621	424.413830	0.007954	0.007095
RS	15	0.164634	1.635621	448.296756	0.008401	0.007600
RS	16	0.182372	2.024651	382.702459	0.007172	0.006598
RS	17	0.201299	2.024651	404.599602	0.007582	0.007032
RS	18	0.221495	2.321290	373.109469	0.006992	0.006571
RS	19	0.243045	2.321290	394.507136	0.007393	0.006995
RS	20	0.266039	2.395155	404.086688	0.007573	0.007249
RS	21	0.290574	2.395155	426.865309	0.008000	0.007723
RS	22	0.316754	2.247342	480.079255	0.008997	0.008780
RS	23	0.344688	2.247342	506.035077	0.009483	0.009352
RS	24	0.374496	1.977909	604.975162	0.011338	0.011295
RS	25	0.406301	1.977909	635.337043	0.011907	0.012000
RS	26	0.440238	1.693680	777.172555	0.014565	0.014814
RS	27	0.476449	1.693680	811.797185	0.015214	0.015645
RS	28	0.515088	1.455574	983.317441	0.018428	0.019091
RS	29	0.556317	1.455574	1019.894838	0.019114	0.019983
RS	30	0.600310	1.281893	1196.272273	0.022419	0.023566
RS	31	0.647251	1.281893	1230.337974	0.023057	0.024403
RS	32	0.697339	1.171572	1378.426458	0.025833	0.027439
RS	33	0.750784	1.171572	1404.758630	0.026326	0.028081
RS	34	0.807811	1.117391	1494.526263	0.028008	0.029930
RS	35	0.868661	1.117391	1509.475169	0.028289	0.030275
RS	36	0.933590	1.108478	1530.805729	0.028688	0.030709
RS	37	1.002871	1.108478	1533.603567	0.028741	0.030740
RS	38	1.076796	1.130527	1501.116099	0.028132	0.030062
RS	39	1.155675	1.130527	1492.914082	0.027978	0.029838
RS	40	1.239842	1.168679	1431.357709	0.026825	0.028573
RS	41	1.329651	1.168679	1413.503529	0.026490	0.028159
RS	42	1.425480	1.211577	1341.523658	0.025141	0.026704
RS	43	1.527731	1.211577	1314.847089	0.024641	0.026140
RS	44	1.636837	1.252578	1241.356633	0.023264	0.024678
RS	45	1.753256	1.252578	1206.337447	0.022608	0.023977
RS	46	1.877478	1.287975	1134.582195	0.021263	0.022571
RS	47	2.010027	1.287975	1091.648762	0.020458	0.021739
RS	48	2.151461	1.315795	1022.264151	0.019158	0.020394
RS	49	2.302375	1.315795	972.055579	0.018217	0.019435
RS	50	2.463404	1.336492	903.885335	0.016939	0.018120
RS	51	2.635228	1.336492	847.632258	0.015885	0.017045
RS	52	2.818568	1.352968	779.104874	0.014601	0.015720
RS	53	3.014198	1.352968	718.970111	0.013474	0.014560
RS	54	3.222940	1.378122	645.995321	0.012106	0.013134
RS	55	3.445674	1.378122	586.061838	0.010983	0.011963
RS	56	3.683338	1.378122	525.930822	0.009856	0.010780
RS	57	3.936933	1.378122	466.516757	0.008743	0.009602
RS	58	4.207526	1.592927	358.470256	0.006718	0.007442
RS	59	4.496256	1.592927	319.089786	0.005980	0.006648
RS	60	4.804340	1.592927	280.598507	0.005259	0.005867
RS	61	5.133074	1.592927	243.564951	0.004565	0.005112
RS	62	5.483844	1.592927	208.507439	0.003908	0.004392
RS	63	5.858125	1.592927	814.433156	0.015263	0.017436
PA	4+25*2+4+6 0.140806328 0.043428884 5.858124696 0.537477891 0.362357036 0.576652195 0.826903855 1.048320445 1.297117359 1.635621085 2.024650814 2.321289971 2.395154819 2.247342155 1.977909163 1.693679767 1.455573552 1.281893496 1.171572441 1.117390995 1.108477949 1.130526923 1.168679250 1.211577069 1.252577661 1.287974777 1.315795232 1.336492444 1.352967752 1.378121718 1.592926887
//
IT	4147
RD	21
LK	-410437.235516
QD	-128.954129 -> -120.698960
RI	0.0154077457
TR	0.139529	0.043675
MT	5.895534
MM	C_pi: 1.255068, n_recomb: 54192.497120
RS	0	0.000000	0.548052	642.244275	0.011851	0.002244
RS	1	0.006714	0.548052	676.841987	0.012490	0.009060
RS	2	0.013878	0.548052	712.704742	0.013151	0.010547
RS	3	0.021523	0.548052	749.795501	0.013836	0.011550
RS	4	0.029681	0.363848	1182.282707	0.021816	0.017903
RS	5	0.038388	0.363848	1231.081572	0.022717	0.018449
RS	6	0.047678	0.581123	805.367281	0.014861	0.012070
RS	7	0.057593	0.581123	844.603942	0.015585	0.012646
RS	8	0.068173	0.830738	620.686808	0.011453	0.009287
RS	9	0.079463	0.830738	653.284603	0.012055	0.009854
RS	10	0.091512	1.048001	545.416155	0.010064	0.008305
RS	11	0.104369	1.048001	574.866081	0.010608	0.008924
RS	12	0.118089	1.294012	490.956226	0.009059	0.007769
RS	13	0.132731	1.294012	517.996432	0.009558	0.008365
RS	14	0.148355	1.636169	432.487688	0.007981	0.007128
RS	15	0.165028	1.636169	456.858899	0.008430	0.007637
RS	16	0.182821	2.037541	387.714017	0.007154	0.006591
RS	17	0.201808	2.037541	409.952528	0.007565	0.007026
RS	18	0.222070	2.350684	375.755891	0.006934	0.006524
RS	19	0.243693	2.350684	397.381309	0.007333	0.006946
RS	20	0.266767	2.435626	405.423381	0.007481	0.007169
RS	21	0.291390	2.435626	428.381255	0.007905	0.007637
RS	22	0.317666	2.288621	481.215947	0.008880	0.008671
RS	23	0.345706	2.288621	507.379665	0.009363	0.009235
RS	24	0.375628	2.012568	607.272759	0.011206	0.011164
RS	25	0.407560	2.012568	637.958273	0.011772	0.011859
RS	26	0.441635	1.719546	782.372523	0.014437	0.014673
RS	27	0.477998	1.719546	817.512989	0.015085	0.015496
RS	28	0.516802	1.473822	993.258882	0.018328	0.018963
RS	29	0.558211	1.473822	1030.559512	0.019017	0.019850
RS	30	0.602400	1.294700	1212.226052	0.022369	0.023473
RS	31	0.649556	1.294700	1247.133860	0.023013	0.024310
RS	32	0.699878	1.181059	1400.272433	0.025839	0.027391
RS	33	0.753578	1.181059	1427.399692	0.026339	0.028037
RS	34	0.810883	1.125357	1520.453368	0.028057	0.029919
RS	35	0.872036	1.125357	1536.016605	0.028344	0.030270
RS	36	0.937293	1.116349	1558.129173	0.028752	0.030713
RS	37	1.006932	1.116349	1561.345561	0.028811	0.030753
RS	38	1.081247	1.139280	1527.693181	0.028190	0.030064
RS	39	1.160550	1.139280	1519.777698	0.028044	0.029851
RS	40	1.245177	1.178794	1456.263431	0.026872	0.028571
RS	41	1.335486	1.178794	1438.615845	0.026546	0.028170
RS	42	1.431858	1.223108	1364.735463	0.025183	0.026703
RS	43	1.534700	1.223108	1338.190431	0.024693	0.026153
RS	44	1.644446	1.265327	1263.177090	0.023309	0.024687
RS	45	1.761560	1.265327	1228.184330	0.022663	0.024001
RS	46	1.886536	1.301610	1155.305183	0.021319	0.022597
RS	47	2.019903	1.301610	1112.244794	0.020524	0.021779
RS	48	2.162223	1.329935	1042.029635	0.019228	0.020441
RS	49	2.314098	1.329935	991.488009	0.018296	0.019493
RS	50	2.476170	1.350807	922.596859	0.017024	0.018187
RS	51	2.649122	1.350807	865.767004	0.015976	0.017120
RS	52	2.833685	1.367304	796.415077	0.014696	0.015802
RS	53	3.030639	1.367304	735.462980	0.013571	0.014646
RS	54	3.240815	1.392780	661.269493	0.012202	0.013220
RS	55	3.465102	1.392780	600.369878	0.011078	0.012051
RS	56	3.704446	1.392780	539.189822	0.009950	0.010867
RS	57	3.959859	1.392780	478.662511	0.008833	0.009687
RS	58	4.232418	1.617162	366.578219	0.006764	0.007482
RS	59	4.523277	1.617162	326.831466	0.006031	0.006694
RS	60	4.833662	1.617162	287.891503	0.005312	0.005918
RS	61	5.164885	1.617162	250.338507	0.004619	0.005164
RS	62	5.518344	1.617162	214.705138	0.003962	0.004445
RS	63	5.895534	1.617162	846.123004	0.015613	0.017800
PA	4+25*2+4+6 0.139528823 0.043674839 5.895533528 0.548051880 0.363848346 0.581122610 0.830738162 1.048000586 1.294012420 1.636168787 2.037541219 2.350684205 2.435626233 2.288620679 2.012567693 1.719545681 1.473822081 1.294700500 1.181059353 1.125356557 1.116349316 1.139280459 1.178793556 1.223108459 1.265327105 1.301610229 1.329934536 1.350807236 1.367304171 1.392779875 1.617161718
//
IT	3979
RD	22
LK	-410420.905170
QD	-125.226002 -> -117.395473
RI	0.0149115687
TR	0.138302	0.043916
MT	5.931652
MM	C_pi: 1.267553, n_recomb: 55010.488526
RS	0	0.000000	0.558070	641.004738	0.011652	0.002227
RS	1	0.006724	0.558070	675.741215	0.012284	0.009009
RS	2	0.013899	0.558070	711.771230	0.012939	0.010460
RS	3	0.021558	0.558070	749.060951	0.013617	0.011427
RS	4	0.029731	0.365375	1197.982869	0.021777	0.017964
RS	5	0.038454	0.365375	1247.619620	0.022680	0.018495
RS	6	0.047763	0.585809	813.197234	0.014783	0.012050
RS	7	0.057698	0.585809	852.986536	0.015506	0.012623
RS	8	0.068301	0.834822	628.916556	0.011433	0.009298
RS	9	0.079617	0.834822	662.034938	0.012035	0.009863
RS	10	0.091694	1.047824	555.588113	0.010100	0.008352
RS	11	0.104583	1.047824	585.624502	0.010646	0.008972
RS	12	0.118339	1.290757	501.346459	0.009114	0.007827
RS	13	0.133019	1.290757	528.978374	0.009616	0.008428
RS	14	0.148687	1.636022	440.607761	0.008010	0.007163
RS	15	0.165408	1.636022	465.467720	0.008461	0.007676
RS	16	0.183253	2.049115	392.790690	0.007140	0.006586
RS	17	0.202298	2.049115	415.371796	0.007551	0.007022
RS	18	0.222624	2.378509	378.463552	0.006880	0.006482
RS	19	0.244316	2.378509	400.316827	0.007277	0.006902
RS	20	0.267467	2.474733	406.805367	0.007395	0.007093
RS	21	0.292174	2.474733	429.940216	0.007816	0.007557
RS	22	0.318543	2.328938	482.347953	0.008768	0.008567
RS	23	0.346684	2.328938	508.712907	0.009248	0.009123
RS	24	0.376718	2.046597	609.470688	0.011079	0.011037
RS	25	0.408771	2.046597	640.467311	0.011643	0.011723
RS	26	0.442979	1.745016	787.326442	0.014312	0.014537
RS	27	0.479488	1.745016	822.964885	0.014960	0.015352
RS	28	0.518451	1.491822	1002.785739	0.018229	0.018837
RS	29	0.560033	1.491822	1040.790536	0.018920	0.019720
RS	30	0.604412	1.307351	1227.612694	0.022316	0.023380
RS	31	0.651775	1.307351	1263.348332	0.022966	0.024216
RS	32	0.702322	1.190440	1421.456127	0.025840	0.027341
RS	33	0.756268	1.190440	1449.373276	0.026347	0.027990
RS	34	0.813840	1.133231	1545.690342	0.028098	0.029904
RS	35	0.875284	1.133231	1561.872167	0.028392	0.030261
RS	36	0.940860	1.124117	1584.788429	0.028809	0.030713
RS	37	1.010844	1.124117	1588.434719	0.028875	0.030762
RS	38	1.085534	1.147900	1553.662245	0.028243	0.030064
RS	39	1.165246	1.147900	1546.048937	0.028105	0.029862
RS	40	1.250317	1.188734	1480.633927	0.026915	0.028567
RS	41	1.341108	1.188734	1463.210419	0.026599	0.028179
RS	42	1.438004	1.234422	1387.488958	0.025222	0.026701
RS	43	1.541415	1.234422	1361.093378	0.024742	0.026165
RS	44	1.651779	1.277811	1284.617042	0.023352	0.024696
RS	45	1.769563	1.277811	1249.668043	0.022717	0.024024
RS	46	1.895267	1.314931	1175.722656	0.021373	0.022623
RS	47	2.029423	1.314931	1132.551347	0.020588	0.021817
RS	48	2.172599	1.343709	1061.559457	0.019297	0.020488
RS	49	2.325402	1.343709	1010.698810	0.018373	0.019550
RS	50	2.488479	1.364709	941.133054	0.017108	0.018254
RS	51	2.662521	1.364709	883.738036	0.016065	0.017194
RS	52	2.848265	1.381181	813.601257	0.014790	0.015883
RS	53	3.046497	1.381181	751.840233	0.013667	0.014731
RS	54	3.258058	1.406915	676.462963	0.012297	0.013306
RS	55	3.483844	1.406915	614.601081	0.011172	0.012137
RS	56	3.724811	1.406915	552.376993	0.010041	0.010953
RS	57	3.981980	1.406915	490.742374	0.008921	0.009771
RS	58	4.256441	1.640691	374.619349	0.006810	0.007521
RS	59	4.549355	1.640691	334.510141	0.006081	0.006739
RS	60	4.861964	1.640691	295.127352	0.005365	0.005967
RS	61	5.195592	1.640691	257.062316	0.004673	0.005216
RS	62	5.551652	1.640691	220.861496	0.004015	0.004497
RS	63	5.931652	1.640691	877.796854	0.015957	0.018158
PA	4+25*2+4+6 0.138301939 0.043915564 5.931651947 0.558070285 0.365375114 0.585808939 0.834822229 1.047823683 1.290756952 1.636022112 2.049114625 2.378509267 2.474732796 2.328937643 2.046597487 1.745016399 1.491821506 1.307351467 1.190439562 1.133230799 1.124116883 1.147900227 1.188733601 1.234421830 1.277811425 1.314931061 1.343708539 1.364709494 1.381180944 1.406915201 1.640691084
//
IT	3755
RD	23
LK	-410405.412560
QD	-121.682005 -> -114.248185
RI	0.0144563515
TR	0.137122	0.044151
MT	5.966566
MM	C_pi: 1.279733, n_recomb: 55814.248858
RS	0	0.000000	0.567572	640.210883	0.011470	0.002211
RS	1	0.006733	0.567572	675.095192	0.012095	0.008962
RS	2	0.013920	0.567572	711.300142	0.012744	0.010381
RS	3	0.021591	0.567572	748.794860	0.013416	0.011315
RS	4	0.029778	0.366917	1213.110943	0.021735	0.018019
RS	5	0.038517	0.366917	1263.565052	0.022639	0.018537
RS	6	0.047844	0.590686	820.380691	0.014698	0.012025
RS	7	0.057799	0.590686	860.695609	0.015421	0.012595
RS	8	0.068425	0.839133	636.704704	0.011408	0.009305
RS	9	0.079765	0.839133	670.323274	0.012010	0.009868
RS	10	0.091870	1.047787	565.524938	0.010132	0.008397
RS	11	0.104789	1.047787	596.135901	0.010681	0.009019
RS	12	0.118579	1.287392	511.686147	0.009168	0.007885
RS	13	0.133297	1.287392	539.905675	0.009673	0.008490
RS	14	0.149006	1.635270	448.763971	0.008040	0.007199
RS	15	0.165773	1.635270	474.112747	0.008494	0.007716
RS	16	0.183668	2.059487	397.922391	0.007129	0.006584
RS	17	0.202769	2.059487	420.846984	0.007540	0.007021
RS	18	0.223156	2.404867	381.223251	0.006830	0.006443
RS	19	0.244916	2.404867	403.304302	0.007226	0.006861
RS	20	0.268141	2.512551	408.224612	0.007314	0.007022
RS	21	0.292929	2.512551	431.534162	0.007732	0.007481
RS	22	0.319387	2.368330	483.474461	0.008662	0.008468
RS	23	0.347626	2.368330	510.034438	0.009138	0.009017
RS	24	0.377767	2.080020	611.576004	0.010957	0.010915
RS	25	0.409938	2.080020	642.871997	0.011518	0.011593
RS	26	0.444274	1.770101	792.052357	0.014191	0.014404
RS	27	0.480923	1.770101	828.171857	0.014838	0.015212
RS	28	0.520039	1.509576	1011.924307	0.018130	0.018713
RS	29	0.561789	1.509576	1050.614869	0.018823	0.019592
RS	30	0.606351	1.319844	1242.465856	0.022261	0.023287
RS	31	0.653913	1.319844	1279.015126	0.022916	0.024123
RS	32	0.704677	1.199708	1442.013760	0.025836	0.027289
RS	33	0.758860	1.199708	1470.714964	0.026350	0.027942
RS	34	0.816691	1.141010	1570.269921	0.028134	0.029886
RS	35	0.878417	1.141010	1587.073447	0.028435	0.030250
RS	36	0.944298	1.131778	1610.813288	0.028860	0.030710
RS	37	1.014616	1.131778	1614.899264	0.028933	0.030769
RS	38	1.089668	1.156387	1579.047086	0.028291	0.030062
RS	39	1.169774	1.156387	1571.749900	0.028160	0.029870
RS	40	1.255274	1.198505	1504.485327	0.026955	0.028561
RS	41	1.346532	1.198505	1487.301883	0.026647	0.028186
RS	42	1.443934	1.245527	1409.794338	0.025259	0.026699
RS	43	1.547894	1.245527	1383.564877	0.024789	0.026176
RS	44	1.658855	1.290043	1305.683079	0.023393	0.024704
RS	45	1.777287	1.290043	1270.794093	0.022768	0.024045
RS	46	1.903694	1.327955	1195.835862	0.021425	0.022649
RS	47	2.038612	1.327955	1152.569113	0.020650	0.021855
RS	48	2.182615	1.357141	1080.850262	0.019365	0.020534
RS	49	2.336315	1.357141	1029.684732	0.018448	0.019607
RS	50	2.500364	1.378225	959.490286	0.017191	0.018319
RS	51	2.675459	1.378225	901.541969	0.016153	0.017267
RS	52	2.862344	1.394629	830.658683	0.014883	0.015963
RS	53	3.061813	1.394629	768.097742	0.013762	0.014815
RS	54	3.274713	1.420562	691.571647	0.012391	0.013391
RS	55	3.501948	1.420562	628.752039	0.011265	0.012223
RS	56	3.744485	1.420562	565.489502	0.010132	0.011038
RS	57	4.003353	1.420562	502.753994	0.009008	0.009854
RS	58	4.279651	1.663553	382.593433	0.006855	0.007559
RS	59	4.574554	1.663553	342.125739	0.006130	0.006783
RS	60	4.889315	1.663553	302.305973	0.005416	0.006015
RS	61	5.225269	1.663553	263.736177	0.004725	0.005266
RS	62	5.583845	1.663553	226.976120	0.004067	0.004548
RS	63	5.966566	1.663553	909.442657	0.016294	0.018509
PA	4+25*2+4+6 0.137122352 0.044151083 5.966566112 0.567572493 0.366917000 0.590686416 0.839133373 1.047787209 1.287391503 1.635270080 2.059487455 2.404867183 2.512550864 2.368330150 2.080019896 1.770100544 1.509575528 1.319844122 1.199708083 1.141009916 1.131777691 1.156386520 1.198504657 1.245526701 1.290042825 1.327954644 1.357140806 1.378225125 1.394628535 1.420562027 1.663552598
//
IT	4530
RD	24
LK	-410390.702537
QD	-118.308717 -> -111.246102
RI	0.0140377963
TR	0.135987	0.044381
MT	6.000366
MM	C_pi: 1.291625, n_recomb: 56604.034755
RS	0	0.000000	0.576587	639.810872	0.011303	0.002195
RS	1	0.006743	0.576587	674.851181	0.011922	0.008919
RS	2	0.013940	0.576587	711.238022	0.012565	0.010308
RS	3	0.021623	0.576587	748.943256	0.013231	0.011214
RS	4	0.029824	0.368460	1227.729157	0.021690	0.018068
RS	5	0.038578	0.368460	1278.981355	0.022595	0.018575
RS	6	0.047922	0.595721	826.980795	0.014610	0.011996
RS	7	0.057897	0.595721	867.796133	0.015331	0.012562
RS	8	0.068543	0.843648	644.073682	0.011379	0.009308
RS	9	0.079908	0.843648	678.172859	0.011981	0.009869
RS	10	0.092039	1.047898	575.221790	0.010162	0.008440
RS	11	0.104988	1.047898	606.395286	0.010713	0.009063
RS	12	0.118810	1.283954	521.965174	0.009221	0.007942
RS	13	0.133564	1.283954	550.767822	0.009730	0.008552
RS	14	0.149313	1.633992	456.946103	0.008073	0.007237
RS	15	0.166124	1.633992	482.783353	0.008529	0.007757
RS	16	0.184069	2.068768	403.098933	0.007121	0.006584
RS	17	0.203223	2.068768	426.367547	0.007532	0.007023
RS	18	0.223669	2.429840	384.028210	0.006784	0.006406
RS	19	0.245494	2.429840	406.336850	0.007179	0.006823
RS	20	0.268790	2.549135	409.675898	0.007238	0.006955
RS	21	0.293658	2.549135	433.157960	0.007652	0.007410
RS	22	0.320202	2.406832	484.594069	0.008561	0.008373
RS	23	0.348535	2.406832	511.343227	0.009034	0.008916
RS	24	0.378780	2.112871	613.589110	0.010840	0.010798
RS	25	0.411063	2.112871	645.173233	0.011398	0.011468
RS	26	0.445524	1.794814	796.561730	0.014073	0.014276
RS	27	0.482308	1.794814	833.146099	0.014719	0.015076
RS	28	0.521572	1.527092	1020.694575	0.018032	0.018592
RS	29	0.563484	1.527092	1060.053049	0.018728	0.019467
RS	30	0.608222	1.332179	1256.812373	0.022204	0.023194
RS	31	0.655977	1.332179	1294.161125	0.022863	0.024029
RS	32	0.706951	1.208865	1461.971887	0.025828	0.027235
RS	33	0.761363	1.208865	1491.450808	0.026349	0.027892
RS	34	0.819444	1.148692	1594.218987	0.028164	0.029866
RS	35	0.881441	1.148692	1611.646273	0.028472	0.030236
RS	36	0.947619	1.139334	1636.223208	0.028906	0.030706
RS	37	1.018259	1.139334	1640.757517	0.028987	0.030772
RS	38	1.093662	1.164741	1603.866885	0.028335	0.030058
RS	39	1.174149	1.164741	1596.898237	0.028212	0.029876
RS	40	1.260064	1.208113	1527.830848	0.026992	0.028555
RS	41	1.351771	1.208113	1510.902019	0.026692	0.028191
RS	42	1.449663	1.256432	1431.660663	0.025293	0.026695
RS	43	1.554155	1.256432	1405.612640	0.024832	0.026185
RS	44	1.665693	1.302036	1326.377261	0.023433	0.024712
RS	45	1.784752	1.302036	1291.563747	0.022818	0.024066
RS	46	1.911839	1.340699	1215.643652	0.021476	0.022674
RS	47	2.047495	1.340699	1172.296463	0.020710	0.021892
RS	48	2.192298	1.370252	1099.898922	0.019431	0.020579
RS	49	2.346866	1.370252	1048.442424	0.018522	0.019662
RS	50	2.511855	1.391379	977.662736	0.017272	0.018384
RS	51	2.687970	1.391379	919.173267	0.016239	0.017339
RS	52	2.875960	1.407676	847.580836	0.014974	0.016042
RS	53	3.076626	1.407676	784.229574	0.013855	0.014898
RS	54	3.290822	1.433755	706.589015	0.012483	0.013475
RS	55	3.519462	1.433755	642.817084	0.011356	0.012307
RS	56	3.763518	1.433755	578.522457	0.010221	0.011121
RS	57	4.024032	1.433755	514.693167	0.009093	0.009935
RS	58	4.302111	1.685787	390.498165	0.006899	0.007597
RS	59	4.598940	1.685787	349.676395	0.006178	0.006827
RS	60	4.915785	1.685787	309.425788	0.005466	0.006062
RS	61	5.253994	1.685787	270.358675	0.004776	0.005315
RS	62	5.615009	1.685787	233.047667	0.004117	0.004598
RS	63	6.000366	1.685787	941.046659	0.016625	0.018853
PA	4+25*2+4+6 0.135986835 0.044381338 6.000365668 0.576587229 0.368460495 0.595720547 0.843647640 1.047898126 1.283953797 1.633992058 2.068767734 2.429839523 2.549135362 2.406831642 2.112871315 1.794814319 1.527091669 1.332179397 1.208865134 1.148692268 1.139334202 1.164741455 1.208112573 1.256431545 1.302035602 1.340698634 1.370251764 1.391379419 1.407676045 1.433754617 1.685787318
//
IT	4245
RD	25
LK	-410376.725302
QD	-115.094431 -> -108.379654
RI	0.0136511798
TR	0.134892	0.044606
MT	6.033135
MM	C_pi: 1.303247, n_recomb: 57380.313155
RS	0	0.000000	0.585160	639.742157	0.011149	0.002181
RS	1	0.006752	0.585160	674.945099	0.011763	0.008879
RS	2	0.013960	0.585160	711.519402	0.012400	0.010242
RS	3	0.021654	0.585160	749.439473	0.013061	0.011122
RS	4	0.029868	0.369993	1241.903090	0.021643	0.018113
RS	5	0.038637	0.369993	1293.935619	0.022550	0.018610
RS	6	0.047998	0.600893	833.042442	0.014518	0.011963
RS	7	0.057991	0.600893	874.334404	0.015238	0.012526
RS	8	0.068658	0.848358	651.038044	0.011346	0.009309
RS	9	0.080046	0.848358	685.598835	0.011948	0.009868
RS	10	0.092203	1.048147	584.686644	0.010190	0.008480
RS	11	0.105180	1.048147	616.411049	0.010743	0.009104
RS	12	0.119034	1.280479	532.176087	0.009275	0.008000
RS	13	0.133823	1.280479	561.557123	0.009787	0.008613
RS	14	0.149610	1.632259	465.147422	0.008106	0.007275
RS	15	0.166464	1.632259	491.472575	0.008565	0.007799
RS	16	0.184456	2.077067	408.311109	0.007116	0.006586
RS	17	0.203662	2.077067	431.923973	0.007527	0.007026
RS	18	0.224165	2.453550	386.867405	0.006742	0.006373
RS	19	0.246053	2.453550	409.403135	0.007135	0.006788
RS	20	0.269418	2.584585	411.149939	0.007165	0.006891
RS	21	0.294361	2.584585	434.802210	0.007578	0.007342
RS	22	0.320988	2.444504	485.702909	0.008465	0.008282
RS	23	0.349413	2.444504	512.635668	0.008934	0.008819
RS	24	0.379758	2.145172	615.519068	0.010727	0.010685
RS	25	0.412151	2.145172	647.380915	0.011282	0.011348
RS	26	0.446731	1.819179	800.868133	0.013957	0.014151
RS	27	0.483646	1.819179	837.902070	0.014603	0.014944
RS	28	0.523054	1.544381	1029.119634	0.017935	0.018473
RS	29	0.565122	1.544381	1069.128967	0.018632	0.019344
RS	30	0.610031	1.344362	1270.683699	0.022145	0.023101
RS	31	0.657972	1.344362	1308.818162	0.022810	0.023937
RS	32	0.709150	1.217912	1481.366049	0.025817	0.027181
RS	33	0.763784	1.217912	1511.616137	0.026344	0.027841
RS	34	0.822106	1.156277	1617.574116	0.028190	0.029844
RS	35	0.884367	1.156277	1635.626423	0.028505	0.030220
RS	36	0.950831	1.146786	1661.053603	0.028948	0.030699
RS	37	1.021783	1.146786	1666.043584	0.029035	0.030773
RS	38	1.097525	1.172971	1628.146894	0.028375	0.030052
RS	39	1.178382	1.172971	1621.518071	0.028259	0.029881
RS	40	1.264698	1.217565	1550.692604	0.027025	0.028547
RS	41	1.356842	1.217565	1534.031663	0.026734	0.028195
RS	42	1.455208	1.267146	1453.106057	0.025324	0.026691
RS	43	1.560215	1.267146	1427.253508	0.024874	0.026194
RS	44	1.672312	1.313803	1346.712515	0.023470	0.024719
RS	45	1.791978	1.313803	1311.988868	0.022865	0.024086
RS	46	1.919724	1.353179	1235.155653	0.021526	0.022698
RS	47	2.056095	1.353179	1191.742077	0.020769	0.021928
RS	48	2.201674	1.383063	1118.709045	0.019496	0.020624
RS	49	2.357083	1.383063	1066.975201	0.018595	0.019716
RS	50	2.522984	1.404197	995.652287	0.017352	0.018448
RS	51	2.700087	1.404197	936.633704	0.016323	0.017410
RS	52	2.889148	1.420352	864.367790	0.015064	0.016120
RS	53	3.090975	1.420352	800.235995	0.013946	0.014980
RS	54	3.306429	1.446525	721.515211	0.012574	0.013558
RS	55	3.536430	1.446525	656.796543	0.011446	0.012391
RS	56	3.781961	1.446525	591.476295	0.010308	0.011204
RS	57	4.044070	1.446525	526.560372	0.009177	0.010015
RS	58	4.323876	1.707432	398.335094	0.006942	0.007635
RS	59	4.622575	1.707432	357.163578	0.006224	0.006869
RS	60	4.941442	1.707432	316.488069	0.005516	0.006108
RS	61	5.281839	1.707432	276.930799	0.004826	0.005363
RS	62	5.645219	1.707432	239.076793	0.004167	0.004646
RS	63	6.033135	1.707432	972.602095	0.016950	0.019192
PA	4+25*2+4+6 0.134892437 0.044606308 6.033134961 0.585160077 0.369993176 0.600893310 0.848357564 1.048146715 1.280479353 1.632259232 2.077066867 2.453549886 2.584584859 2.444504377 2.145171622 1.819179062 1.544381434 1.344361571 1.217911655 1.156277360 1.146785787 1.172970698 1.217564778 1.267146086 1.313803052 1.353178630 1.383063376 1.404197162 1.420352266 1.446524500 1.707431777
//
CC
CC	Brief Description of the file format:
CC	  CC  comments
CC	  MM  useful-messages
CC	  RD  round-of-iterations
CC	  LL  \log[P(sequence)]
CC	  QD  Q-before-opt Q-after-opt
CC	  TR  \theta_0 \rho_0
CC	  RS  k t_k \lambda_k \pi_k \sum_{l\not=k}A_{kl} A_{kk}
CC	  DC  begin end best-k t_k+\Delta_k max-prob
CC
MM	Version: 0.6.5-r67
MM	pattern:4+25*2+4+6, n:63, n_free_lambdas:28
MM	n_iterations:25, skip:1, max_t:5, theta/rho:5
MM	is_decoding:0
MM	n_seqs:13, sum_L:1060036, sum_n:166381
RD	0
LK	0.000000
QD	0.000000 -> 0.000000
RI	inf
TR	0.170738	0.034148
MT	5.000000
MM	C_pi: 1.000000, n_recomb: 35590.100869
RS	0	0.000000	1.000000	224.635952	0.006312	0.000000
RS	1	0.006440	1.000000	237.545104	0.006674	0.000000
RS	2	0.013294	1.000000	251.090438	0.007055	0.000000
RS	3	0.020590	1.000000	265.289321	0.007454	0.000000
RS	4	0.028356	1.000000	280.157557	0.007872	0.000000
RS	5	0.036622	1.000000	295.709014	0.008309	0.000000
RS	6	0.045421	1.000000	311.955208	0.008765	0.000000
RS	7	0.054785	1.000000	328.904844	0.009241	0.000000
RS	8	0.064753	1.000000	346.563304	0.009738	0.000000
RS	9	0.075363	1.000000	364.932082	0.010254	0.000000
RS	10	0.086656	1.000000	384.008170	0.010790	0.000000
RS	11	0.098677	1.000000	403.783386	0.011345	0.000000
RS	12	0.111471	1.000000	424.243653	0.011920	0.000000
RS	13	0.125090	1.000000	445.368221	0.012514	0.000000
RS	14	0.139585	1.000000	467.128839	0.013125	0.000000
RS	15	0.155014	1.000000	489.488884	0.013754	0.000000
RS	16	0.171437	1.000000	512.402454	0.014397	0.000000
RS	17	0.188917	1.000000	535.813422	0.015055	0.000000
RS	18	0.207523	1.000000	559.654484	0.015725	0.000000
RS	19	0.227327	1.000000	583.846201	0.016405	0.000000
RS	20	0.248406	1.000000	608.296061	0.017092	0.000000
RS	21	0.270843	1.000000	632.897584	0.017783	0.000000
RS	22	0.294725	1.000000	657.529500	0.018475	0.000000
RS	23	0.320144	1.000000	682.055039	0.019164	0.000000
RS	24	0.347201	1.000000	706.321356	0.019846	0.000000
RS	25	0.376000	1.000000	730.159170	0.020516	0.000000
RS	26	0.406654	1.000000	753.382629	0.021168	0.000000
RS	27	0.439282	1.000000	775.789488	0.021798	0.000000
RS	28	0.474011	1.000000	797.161654	0.022398	0.000000
RS	29	0.510976	1.000000	817.266151	0.022963	0.000000
RS	30	0.550322	1.000000	835.856593	0.023486	0.000000
RS	31	0.592202	1.000000	852.675214	0.023958	0.000000
RS	32	0.636779	1.000000	867.455531	0.024374	0.000000
RS	33	0.684227	1.000000	879.925690	0.024724	0.000000
RS	34	0.734730	1.000000	889.812541	0.025002	0.000000
RS	35	0.788485	1.000000	896.846471	0.025199	0.000000
RS	36	0.845702	1.000000	900.767001	0.025309	0.000000
RS	37	0.906604	1.000000	901.329114	0.025325	0.000000
RS	38	0.971428	1.000000	898.310260	0.025240	0.000000
RS	39	1.040426	1.000000	891.517926	0.025050	0.000000
RS	40	1.113868	1.000000	880.797607	0.024748	0.000000
RS	41	1.192040	1.000000	866.040972	0.024334	0.000000
RS	42	1.275245	1.000000	847.193946	0.023804	0.000000
RS	43	1.363809	1.000000	824.264370	0.023160	0.000000
RS	44	1.458076	1.000000	797.328858	0.022403	0.000000
RS	45	1.558414	1.000000	766.538403	0.021538	0.000000
RS	46	1.665214	1.000000	732.122280	0.020571	0.000000
RS	47	1.778891	1.000000	694.389758	0.019511	0.000000
RS	48	1.899889	1.000000	653.729187	0.018368	0.000000
RS	49	2.028679	1.000000	610.604050	0.017157	0.000000
RS	50	2.165763	1.000000	565.545704	0.015891	0.000000
RS	51	2.311675	1.000000	519.142662	0.014587	0.000000
RS	52	2.466983	1.000000	472.026455	0.013263	0.000000
RS	53	2.632293	1.000000	424.854359	0.011937	0.000000
RS	54	2.808249	1.000000	378.289512	0.010629	0.000000
RS	55	2.995536	1.000000	332.979213	0.009356	0.000000
RS	56	3.194884	1.000000	289.532446	0.008135	0.000000
RS	57	3.407070	1.000000	248.497873	0.006982	0.000000
RS	58	3.632920	1.000000	210.343679	0.005910	0.000000
RS	59	3.873315	1.000000	175.440652	0.004929	0.000000
RS	60	4.129191	1.000000	144.049811	0.004047	0.000000
RS	61	4.401545	1.000000	116.315625	0.003268	0.000000
RS	62	4.691438	1.000000	92.265500	0.002592	0.000000
RS	63	5.000000	1.000000	259.932436	0.007304	0.000000
PA	4+25*2+4+6 0.170738354 0.034147671 5.000000000 1.000000000 1.000000000 1.000000000 1.000000000 1.000000000 1.000000000 1.000000000 1.000000000 1.000000000 1.000000000 1.000000000 1.000000000 1.000000000 1.000000000 1.000000000 1.000000000 1.000000000 1.000000000 1.000000000 1.000000000 1.000000000 1.000000000 1.000000000 1.000000000 1.000000000 1.000000000 1.000000000 1.000000000
//
IT	5446
RD	1
LK	-418392.115040
QD	-459.538260 -> -349.612747
RI	0.0218804228
TR	0.168728	0.034747
MT	5.060735
MM	C_pi: 0.990113, n_recomb: 35851.742069
RS	0	0.000000	0.451545	500.664118	0.013965	0.002221
RS	1	0.006460	0.451545	525.254057	0.014651	0.009921
RS	2	0.013337	0.451545	550.530460	0.015356	0.012412
RS	3	0.020658	0.451545	576.442153	0.016078	0.013938
RS	4	0.028453	0.566012	481.886383	0.013441	0.013662
RS	5	0.036751	0.566012	505.385928	0.014097	0.012616
RS	6	0.045585	0.694237	432.378323	0.012060	0.011779
RS	7	0.054989	0.694237	453.994072	0.012663	0.011151
RS	8	0.065001	0.808472	409.413210	0.011420	0.010744
RS	9	0.075660	0.808472	430.051450	0.011995	0.010525
RS	10	0.087007	0.911204	400.790149	0.011179	0.010400
RS	11	0.099088	0.911204	420.972359	0.011742	0.010292
RS	12	0.111949	1.004933	400.861520	0.011181	0.010172
RS	13	0.125640	1.004933	420.900070	0.011740	0.010052
RS	14	0.140216	1.083530	409.745820	0.011429	0.009957
RS	15	0.155734	1.083530	429.933076	0.011992	0.009908
RS	16	0.172254	1.139365	428.776294	0.011960	0.009931
RS	17	0.189841	1.139365	449.400398	0.012535	0.010055
RS	18	0.208565	1.168950	458.733957	0.012795	0.010303
RS	19	0.228497	1.168950	480.017802	0.013389	0.010692
RS	20	0.249718	1.175168	499.100416	0.013921	0.011223
RS	21	0.272309	1.175168	521.112302	0.014535	0.011890
RS	22	0.296360	1.164299	548.429441	0.015297	0.012689
RS	23	0.321964	1.164299	571.014281	0.015927	0.013618
RS	24	0.349223	1.142313	604.957440	0.016874	0.014680
RS	25	0.378242	1.142313	627.693539	0.017508	0.015872
RS	26	0.409135	1.114684	666.083415	0.018579	0.017180
RS	27	0.442025	1.114684	688.244473	0.019197	0.018575
RS	28	0.477039	1.086609	727.797342	0.020300	0.020018
RS	29	0.514315	1.086609	748.354311	0.020874	0.021461
RS	30	0.553999	1.062041	785.176869	0.021901	0.022855
RS	31	0.596246	1.062041	802.876507	0.022394	0.024151
RS	32	0.641223	1.043077	833.388273	0.023245	0.025307
RS	33	0.689105	1.043077	846.889420	0.023622	0.026288
RS	34	0.740080	1.030165	868.500374	0.024225	0.027070
RS	35	0.794348	1.030165	876.520685	0.024448	0.027639
RS	36	0.852121	1.022676	887.832123	0.024764	0.027990
RS	37	0.913627	1.022676	889.270282	0.024804	0.028126
RS	38	0.979106	1.019455	889.916871	0.024822	0.028056
RS	39	1.048815	1.019455	883.942273	0.024655	0.027794
RS	40	1.123027	1.019203	874.292000	0.024386	0.027357
RS	41	1.202032	1.019203	860.412057	0.023999	0.026764
RS	42	1.286142	1.020704	841.278669	0.023465	0.026035
RS	43	1.375685	1.020704	819.398418	0.022855	0.025188
RS	44	1.471012	1.022985	791.832201	0.022086	0.024238
RS	45	1.572497	1.022985	762.317028	0.021263	0.023201
RS	46	1.680538	1.025362	727.551715	0.020293	0.022087
RS	47	1.795558	1.025362	691.285059	0.019282	0.020909
RS	48	1.918009	1.027424	650.790990	0.018152	0.019676
RS	49	2.048369	1.027424	609.202741	0.016992	0.018397
RS	50	2.187151	1.028998	564.748760	0.015752	0.017082
RS	51	2.334898	1.028998	519.784863	0.014498	0.015741
RS	52	2.492189	1.030083	473.464088	0.013206	0.014387
RS	53	2.659641	1.030083	427.465685	0.011923	0.013032
RS	54	2.837910	1.030992	381.542816	0.010642	0.011691
RS	55	3.027695	1.030992	337.043093	0.009401	0.010380
RS	56	3.229739	1.030992	294.166178	0.008205	0.009113
RS	57	3.444836	1.030992	253.470335	0.007070	0.007905
RS	58	3.673828	1.039031	213.962447	0.005968	0.006769
RS	59	3.917612	1.039031	179.573154	0.005009	0.005717
RS	60	4.177144	1.039031	148.413793	0.004140	0.004757
RS	61	4.453441	1.039031	120.671686	0.003366	0.003896
RS	62	4.747587	1.039031	96.422021	0.002689	0.003137
RS	63	5.060735	1.039031	279.420034	0.007794	0.009326
PA	4+25*2+4+6 0.168728151 0.034746555 5.060734749 0.451545477 0.566012383 0.694237471 0.808472157 0.911203861 1.004932880 1.083530426 1.139364958 1.168949604 1.175168037 1.164299011 1.142313004 1.114683628 1.086609364 1.062040806 1.043076992 1.030164719 1.022675514 1.019455194 1.019203186 1.020704269 1.022984505 1.025361538 1.027423859 1.028997898 1.030082703 1.030992270 1.039031088
//
IT	4526
RD	2
LK	-418203.816373
QD	-376.446891 -> -317.533243
RI	0.0351357246
TR	0.166774	0.035438
MT	5.102134
MM	C_pi: 0.981568, n_recomb: 36242.975184
RS	0	0.000000	0.330895	690.174560	0.019043	0.002456
RS	1	0.006473	0.330895	720.246362	0.019873	0.010834
RS	2	0.013366	0.330895	750.652358	0.020712	0.014261
RS	3	0.020704	0.330895	781.260310	0.021556	0.016550
RS	4	0.028518	0.436623	617.182046	0.017029	0.013856
RS	5	0.036837	0.436623	644.433744	0.017781	0.014065
RS	6	0.045695	0.581020	506.375508	0.013972	0.011670
RS	7	0.055127	0.581020	530.287380	0.014631	0.011916
RS	8	0.065169	0.724438	445.720159	0.012298	0.010516
RS	9	0.075861	0.724438	467.488985	0.012899	0.010866
RS	10	0.087245	0.869637	408.625815	0.011275	0.009960
RS	11	0.099366	0.869637	428.957455	0.011836	0.010239
RS	12	0.112272	1.018159	384.703806	0.010615	0.009491
RS	13	0.126013	1.018159	404.041374	0.011148	0.009664
RS	14	0.140643	1.154800	374.146380	0.010323	0.009112
RS	15	0.156221	1.154800	392.969015	0.010843	0.009273
RS	16	0.172807	1.258173	378.730236	0.010450	0.009008
RS	17	0.190467	1.258173	397.574159	0.010970	0.009265
RS	18	0.209270	1.314011	399.388615	0.011020	0.009372
RS	19	0.229290	1.314011	418.759388	0.011554	0.009822
RS	20	0.250606	1.323863	435.397072	0.012013	0.010329
RS	21	0.273302	1.323863	455.638234	0.012572	0.010995
RS	22	0.297467	1.299593	485.093915	0.013384	0.011872
RS	23	0.323197	1.299593	506.284270	0.013969	0.012750
RS	24	0.350592	1.253738	546.794995	0.015087	0.013998
RS	25	0.379760	1.253738	568.677386	0.015691	0.015105
RS	26	0.410817	1.198075	617.596766	0.017040	0.016706
RS	27	0.443884	1.198075	639.490124	0.017645	0.017999
RS	28	0.479092	1.143395	692.059060	0.019095	0.019817
RS	29	0.516578	1.143395	712.824044	0.019668	0.021151
RS	30	0.556492	1.097235	762.866222	0.021049	0.022939
RS	31	0.598989	1.097235	781.019334	0.021550	0.024126
RS	32	0.644237	1.062996	822.689688	0.022699	0.025622
RS	33	0.692414	1.062996	836.642083	0.023084	0.026496
RS	34	0.743710	1.040826	865.905506	0.023892	0.027509
RS	35	0.798326	1.040826	874.216306	0.024121	0.027977
RS	36	0.856478	1.029017	889.367627	0.024539	0.028439
RS	37	0.918395	1.029017	890.917071	0.024582	0.028486
RS	38	0.984319	1.025110	892.226499	0.024618	0.028428
RS	39	1.054511	1.025110	886.287554	0.024454	0.028097
RS	40	1.129247	1.026538	875.269009	0.024150	0.027611
RS	41	1.208820	1.026538	861.510991	0.023770	0.026974
RS	42	1.293545	1.030987	840.183226	0.023182	0.026173
RS	43	1.383754	1.030987	818.658055	0.022588	0.025304
RS	44	1.479803	1.036633	789.008631	0.021770	0.024288
RS	45	1.582070	1.036633	760.159536	0.020974	0.023248
RS	46	1.690956	1.042205	723.963086	0.019975	0.022088
RS	47	1.806891	1.042205	688.658674	0.019001	0.020922
RS	48	1.930331	1.046951	647.546834	0.017867	0.019664
RS	49	2.061762	1.046951	607.116035	0.016751	0.018406
RS	50	2.201701	1.050566	562.734161	0.015527	0.017086
RS	51	2.350698	1.050566	518.966901	0.014319	0.015768
RS	52	2.509341	1.053084	473.127155	0.013054	0.014420
RS	53	2.678253	1.053084	428.198817	0.011815	0.013087
RS	54	2.858099	1.055260	382.760304	0.010561	0.011755
RS	55	3.049588	1.055260	339.101472	0.009356	0.010460
RS	56	3.253472	1.055260	296.868620	0.008191	0.009205
RS	57	3.470555	1.055260	256.623393	0.007081	0.008005
RS	58	3.701690	1.072061	215.810804	0.005955	0.006826
RS	59	3.947787	1.072061	182.113810	0.005025	0.005792
RS	60	4.209815	1.072061	151.382760	0.004177	0.004843
RS	61	4.488805	1.072061	123.837102	0.003417	0.003987
RS	62	4.785855	1.072061	99.589969	0.002748	0.003229
RS	63	5.102134	1.072061	296.074428	0.008169	0.009821
PA	4+25*2+4+6 0.166774331 0.035438188 5.102134085 0.330894897 0.436623287 0.581019750 0.724438010 0.869637380 1.018158506 1.154799551 1.258173040 1.314011477 1.323862810 1.299593298 1.253738459 1.198075268 1.143394966 1.097235006 1.062995981 1.040826175 1.029016911 1.025109674 1.026537807 1.030987472 1.036633065 1.042205193 1.046950846 1.050565544 1.053083760 1.055260373 1.072060729
//
IT	4297
RD	3
LK	-418096.832864
QD	-340.751808 -> -299.195655
RI	0.0427724408
TR	0.164592	0.036080
MT	5.147434
MM	C_pi: 0.984509, n_recomb: 36996.571818
RS	0	0.000000	0.296463	786.936861	0.021271	0.002540
RS	1	0.006488	0.296463	819.372705	0.022147	0.011113
RS	2	0.013397	0.296463	851.902698	0.023027	0.014866
RS	3	0.020754	0.296463	884.350297	0.023904	0.017463
RS	4	0.028589	0.384709	708.555909	0.019152	0.014259
RS	5	0.036932	0.384709	737.937750	0.019946	0.014987
RS	6	0.045816	0.528272	560.737434	0.015156	0.011855
RS	7	0.055276	0.528272	586.283471	0.015847	0.012494
RS	8	0.065351	0.679363	477.170912	0.012898	0.010593
RS	9	0.076079	0.679363	500.013151	0.013515	0.011215
RS	10	0.087503	0.845468	421.309548	0.011388	0.009858
RS	11	0.099668	0.845468	442.129102	0.011951	0.010329
RS	12	0.112622	1.030816	380.746875	0.010291	0.009176
RS	13	0.126417	1.030816	399.989253	0.010812	0.009490
RS	14	0.141107	1.214258	356.816665	0.009645	0.008625
RS	15	0.156750	1.214258	375.055893	0.010138	0.008884
RS	16	0.173408	1.360468	351.838304	0.009510	0.008415
RS	17	0.191147	1.360468	369.777856	0.009995	0.008727
RS	18	0.210037	1.441213	366.697930	0.009912	0.008730
RS	19	0.230152	1.441213	385.046808	0.010408	0.009195
RS	20	0.251573	1.454178	400.372277	0.010822	0.009679
RS	21	0.274383	1.454178	419.677433	0.011344	0.010320
RS	22	0.298673	1.416272	451.118782	0.012194	0.011250
RS	23	0.324539	1.416272	471.640861	0.012748	0.012073
RS	24	0.352083	1.346933	517.587757	0.013990	0.013456
RS	25	0.381414	1.346933	539.209264	0.014575	0.014486
RS	26	0.412648	1.264612	596.971186	0.016136	0.016313
RS	27	0.445909	1.264612	619.055573	0.016733	0.017519
RS	28	0.481328	1.185728	682.813067	0.018456	0.019634
RS	29	0.519044	1.185728	704.116663	0.019032	0.020884
RS	30	0.559208	1.120951	765.650057	0.020695	0.022990
RS	31	0.601977	1.120951	784.456339	0.021203	0.024100
RS	32	0.647522	1.074386	835.682800	0.022588	0.025865
RS	33	0.696021	1.074386	850.146436	0.022979	0.026670
RS	34	0.747667	1.045460	885.536566	0.023936	0.027858
RS	35	0.802664	1.045460	894.056261	0.024166	0.028266
RS	36	0.861229	1.031233	911.580648	0.024640	0.028794
RS	37	0.923594	1.031233	913.028262	0.024679	0.028794
RS	38	0.990005	1.027982	913.632666	0.024695	0.028715
RS	39	1.060724	1.027982	907.399084	0.024527	0.028353
RS	40	1.136032	1.031998	893.784271	0.024159	0.027798
RS	41	1.216226	1.031998	879.710040	0.023778	0.027147
RS	42	1.301623	1.040006	855.098328	0.023113	0.026265
RS	43	1.392561	1.040006	833.385242	0.022526	0.025399
RS	44	1.489399	1.049436	800.662960	0.021642	0.024312
RS	45	1.592519	1.049436	771.835006	0.020862	0.023288
RS	46	1.702330	1.058504	733.265631	0.019820	0.022079
RS	47	1.819266	1.058504	698.188048	0.018872	0.020938
RS	48	1.943788	1.066154	655.533152	0.017719	0.019656
RS	49	2.076389	1.066154	615.457939	0.016636	0.018425
RS	50	2.217594	1.071976	570.230832	0.015413	0.017100
RS	51	2.367960	1.071976	526.828372	0.014240	0.015811
RS	52	2.528081	1.076054	480.577809	0.012990	0.014469
RS	53	2.698592	1.076054	435.901074	0.011782	0.013160
RS	54	2.880165	1.079649	390.093510	0.010544	0.011834
RS	55	3.073519	1.079649	346.517801	0.009366	0.010557
RS	56	3.279417	1.079649	304.209730	0.008223	0.009315
RS	57	3.498674	1.079649	263.742360	0.007129	0.008122
RS	58	3.732157	1.105735	220.881991	0.005970	0.006896
RS	59	3.980788	1.105735	187.341430	0.005064	0.005879
RS	60	4.245550	1.105735	156.565017	0.004232	0.004940
RS	61	4.527490	1.105735	128.803288	0.003481	0.004089
RS	62	4.827723	1.105735	104.204736	0.002817	0.003329
RS	63	5.147434	1.105735	317.351848	0.008578	0.010360
PA	4+25*2+4+6 0.164591740 0.036080018 5.147434443 0.296462548 0.384709064 0.528272411 0.679362544 0.845468438 1.030816353 1.214258331 1.360468233 1.441212604 1.454178409 1.416271523 1.346932839 1.264612471 1.185727977 1.120950987 1.074386498 1.045459675 1.031233283 1.027981924 1.031997593 1.040005624 1.049435569 1.058504185 1.066154037 1.071975590 1.076054085 1.079649361 1.105735348
//
IT	4352
RD	4
LK	-418017.967969
QD	-318.331807 -> -284.060688
RI	0.0451004929
TR	0.162204	0.036643
MT	5.201163
MM	C_pi: 0.995726, n_recomb: 37984.048904
RS	0	0.000000	0.290039	827.411564	0.021783	0.002556
RS	1	0.006505	0.290039	861.171490	0.022672	0.011125
RS	2	0.013434	0.290039	894.967087	0.023562	0.014909
RS	3	0.020813	0.290039	928.606101	0.024447	0.017535
RS	4	0.028672	0.360633	775.764794	0.020423	0.014676
RS	5	0.037042	0.360633	806.794730	0.021240	0.015612
RS	6	0.045957	0.499777	606.733436	0.015973	0.012128
RS	7	0.055452	0.499777	633.765377	0.016685	0.012961
RS	8	0.065565	0.650848	508.967227	0.013399	0.010794
RS	9	0.076335	0.650848	533.002496	0.014032	0.011566
RS	10	0.087806	0.827777	439.265163	0.011564	0.009914
RS	11	0.100023	0.827777	460.871828	0.012133	0.010495
RS	12	0.113035	1.039838	385.209560	0.010141	0.009040
RS	13	0.126894	1.039838	404.767567	0.010656	0.009434
RS	14	0.141654	1.262976	350.334046	0.009223	0.008323
RS	15	0.157374	1.262976	368.469040	0.009701	0.008635
RS	16	0.174117	1.449213	337.769760	0.008892	0.008001
RS	17	0.191949	1.449213	355.320655	0.009354	0.008340
RS	18	0.210941	1.554774	348.290161	0.009169	0.008255
RS	19	0.231168	1.554774	366.137446	0.009639	0.008716
RS	20	0.252711	1.571555	380.495835	0.010017	0.009175
RS	21	0.275656	1.571555	399.357630	0.010514	0.009787
RS	22	0.300093	1.520941	432.571921	0.011388	0.010749
RS	23	0.326120	1.520941	452.865208	0.011923	0.011521
RS	24	0.353841	1.429362	503.610924	0.013258	0.013002
RS	25	0.383364	1.429362	525.346514	0.013831	0.013966
RS	26	0.414808	1.322129	591.108315	0.015562	0.015968
RS	27	0.448297	1.322129	613.696926	0.016157	0.017104
RS	28	0.483965	1.221241	687.827275	0.018108	0.019460
RS	29	0.521954	1.221241	709.925914	0.018690	0.020645
RS	30	0.562413	1.140164	782.261197	0.020594	0.023013
RS	31	0.605505	1.140164	801.915379	0.021112	0.024070
RS	32	0.651400	1.083320	862.087734	0.022696	0.026058
RS	33	0.700280	1.083320	877.183709	0.023093	0.026820
RS	34	0.752340	1.049206	918.073001	0.024170	0.028145
RS	35	0.807787	1.049206	926.843024	0.024401	0.028518
RS	36	0.866841	1.033633	946.069411	0.024907	0.029086
RS	37	0.929736	1.033633	947.381469	0.024942	0.029061
RS	38	0.996723	1.031701	946.608267	0.024921	0.028948
RS	39	1.068067	1.031701	939.978814	0.024747	0.028574
RS	40	1.144053	1.038680	923.148601	0.024304	0.027944
RS	41	1.224981	1.038680	908.591083	0.023920	0.027294
RS	42	1.311175	1.050450	880.145013	0.023171	0.026330
RS	43	1.402975	1.050450	858.005885	0.022589	0.025478
RS	44	1.500747	1.063773	821.707543	0.021633	0.024322
RS	45	1.604880	1.063773	792.585278	0.020866	0.023322
RS	46	1.715786	1.076398	751.153055	0.019775	0.022066
RS	47	1.833907	1.076398	715.909165	0.018848	0.020954
RS	48	1.959713	1.086988	671.205089	0.017671	0.019649
RS	49	2.093702	1.086988	631.025077	0.016613	0.018450
RS	50	2.236407	1.095038	584.422084	0.015386	0.017120
RS	51	2.388396	1.095038	540.877821	0.014240	0.015860
RS	52	2.550272	1.100691	493.671356	0.012997	0.014524
RS	53	2.722679	1.100691	448.721755	0.011813	0.013239
RS	54	2.906301	1.105749	401.993032	0.010583	0.011918
RS	55	3.101868	1.105749	357.992150	0.009425	0.010659
RS	56	3.310157	1.105749	315.117208	0.008296	0.009429
RS	57	3.531996	1.105749	273.958889	0.007212	0.008244
RS	58	3.768266	1.141527	228.468046	0.006015	0.006967
RS	59	4.019906	1.141527	194.708531	0.005126	0.005967
RS	60	4.287916	1.141527	163.547993	0.004306	0.005039
RS	61	4.573360	1.141527	135.268387	0.003561	0.004191
RS	62	4.877373	1.141527	110.052958	0.002897	0.003431
RS	63	5.201163	1.141527	342.944905	0.009029	0.010916
PA	4+25*2+4+6 0.162204420 0.036643114 5.201163185 0.290038669 0.360632828 0.499777492 0.650848230 0.827777376 1.039837923 1.262975685 1.449213376 1.554773575 1.571555454 1.520941058 1.429362109 1.322129173 1.221240698 1.140163988 1.083319602 1.049205509 1.033633419 1.031700919 1.038680241 1.050449558 1.063773313 1.076398020 1.086987526 1.095038007 1.100691218 1.105748521 1.141526585
//
IT	3920
RD	5
LK	-417951.586162
QD	-300.568588 -> -270.431760
RI	0.0445372161
TR	0.159716	0.037137
MT	5.261559
MM	C_pi: 1.011540, n_recomb: 39086.629435
RS	0	0.000000	0.295160	838.811052	0.021460	0.002539
RS	1	0.006524	0.295160	873.485385	0.022347	0.011021
RS	2	0.013474	0.295160	908.247204	0.023237	0.014706
RS	3	0.020878	0.295160	942.904001	0.024123	0.017232
RS	4	0.028765	0.348788	828.788010	0.021204	0.015051
RS	5	0.037166	0.348788	861.314826	0.022036	0.016051
RS	6	0.046115	0.482959	647.849621	0.016575	0.012410
RS	7	0.055648	0.482959	676.318603	0.017303	0.013341
RS	8	0.065803	0.630700	541.350854	0.013850	0.011041
RS	9	0.076621	0.630700	566.665298	0.014498	0.011904
RS	10	0.088144	0.812917	460.680644	0.011786	0.010045
RS	11	0.100419	0.812917	483.258726	0.012364	0.010699
RS	12	0.113496	1.045133	394.660376	0.010097	0.008998
RS	13	0.127425	1.045133	414.774197	0.010612	0.009446
RS	14	0.142263	1.302849	349.899545	0.008952	0.008125
RS	15	0.158069	1.302849	368.199567	0.009420	0.008470
RS	16	0.174907	1.527132	330.622456	0.008459	0.007694
RS	17	0.192842	1.527132	348.067458	0.008905	0.008045
RS	18	0.211949	1.657913	337.445089	0.008633	0.007882
RS	19	0.232301	1.657913	355.071569	0.009084	0.008335
RS	20	0.253982	1.679688	368.512997	0.009428	0.008764
RS	21	0.277077	1.679688	387.192939	0.009906	0.009349
RS	22	0.301679	1.617682	421.908287	0.010794	0.010326
RS	23	0.327886	1.617682	442.200634	0.011313	0.011055
RS	24	0.355803	1.505251	497.219116	0.012721	0.012606
RS	25	0.385542	1.505251	519.258538	0.013285	0.013516
RS	26	0.417220	1.374683	592.384001	0.015156	0.015655
RS	27	0.450966	1.374683	615.635532	0.015751	0.016734
RS	28	0.486913	1.253521	699.573040	0.017898	0.019287
RS	29	0.525206	1.253521	722.604202	0.018487	0.020424
RS	30	0.565996	1.157805	805.326767	0.020604	0.023014
RS	31	0.609449	1.157805	825.945841	0.021131	0.024034
RS	32	0.655736	1.092037	894.749454	0.022891	0.026212
RS	33	0.705043	1.092037	910.566786	0.023296	0.026947
RS	34	0.757567	1.053693	956.642270	0.024475	0.028384
RS	35	0.813518	1.053693	965.719303	0.024707	0.028739
RS	36	0.873120	1.037356	986.305343	0.025234	0.029332
RS	37	0.936610	1.037356	987.509521	0.025265	0.029297
RS	38	1.004242	1.037033	985.020743	0.025201	0.029141
RS	39	1.076288	1.037033	977.998580	0.025021	0.028766
RS	40	1.153033	1.047083	957.658907	0.024501	0.028060
RS	41	1.234786	1.047083	942.595338	0.024116	0.027421
RS	42	1.321873	1.062617	910.082977	0.023284	0.026376
RS	43	1.414641	1.062617	887.460519	0.022705	0.025544
RS	44	1.513462	1.079792	847.395468	0.021680	0.024323
RS	45	1.618731	1.079792	817.877103	0.020925	0.023350
RS	46	1.730868	1.095915	773.400322	0.019787	0.022052
RS	47	1.850321	1.095915	737.838433	0.018877	0.020971
RS	48	1.977567	1.109385	690.887838	0.017676	0.019645
RS	49	2.113116	1.109385	650.403647	0.016640	0.018478
RS	50	2.257508	1.119606	602.200953	0.015407	0.017143
RS	51	2.411321	1.119606	558.277697	0.014283	0.015913
RS	52	2.575170	1.126789	509.864420	0.013044	0.014583
RS	53	2.749708	1.126789	464.383070	0.011881	0.013321
RS	54	2.935635	1.133283	416.461955	0.010655	0.012005
RS	55	3.133691	1.133283	371.774492	0.009512	0.010763
RS	56	3.344670	1.133283	328.076836	0.008394	0.009545
RS	57	3.569414	1.133283	285.980493	0.007317	0.008366
RS	58	3.808821	1.179053	237.491236	0.006076	0.007038
RS	59	4.063847	1.179053	203.319613	0.005202	0.006054
RS	60	4.335513	1.179053	171.599486	0.004390	0.005136
RS	61	4.624903	1.179053	142.643945	0.003649	0.004292
RS	62	4.933175	1.179053	116.670374	0.002985	0.003531
RS	63	5.261559	1.179053	371.595937	0.009507	0.011474
PA	4+25*2+4+6 0.159715765 0.037136948 5.261558772 0.295160101 0.348788008 0.482958828 0.630700398 0.812917146 1.045133423 1.302848978 1.527132146 1.657913500 1.679688168 1.617682434 1.505251169 1.374682678 1.253520578 1.157805075 1.092037188 1.053693202 1.037355609 1.037032709 1.047083184 1.062617261 1.079792162 1.095915494 1.109384740 1.119606435 1.126788883 1.133283196 1.179053185
//
IT	4671
RD	6
LK	-417892.710618
QD	-285.204676 -> -258.006798
RI	0.0427082193
TR	0.157220	0.037579
MT	5.325646
MM	C_pi: 1.029627, n_recomb: 40237.110392
RS	0	0.000000	0.305607	836.375731	0.020786	0.002507
RS	1	0.006544	0.305607	871.734124	0.021665	0.010869
RS	2	0.013517	0.305607	907.281070	0.022548	0.014406
RS	3	0.020946	0.305607	942.831210	0.023432	0.016783
RS	4	0.028862	0.343143	872.484920	0.021684	0.015372
RS	5	0.037295	0.343143	906.439001	0.022527	0.016363
RS	6	0.046280	0.472687	685.106710	0.017027	0.012668
RS	7	0.055854	0.472687	714.969016	0.017769	0.013647
RS	8	0.066053	0.615576	573.686030	0.014258	0.011296
RS	9	0.076921	0.615576	600.315485	0.014919	0.012219
RS	10	0.088499	0.799728	484.072852	0.012031	0.010211
RS	11	0.100836	0.799728	507.723834	0.012618	0.010919
RS	12	0.113979	1.047464	407.004218	0.010115	0.009009
RS	13	0.127983	1.047464	427.810891	0.010632	0.009496
RS	14	0.142903	1.335730	352.898756	0.008770	0.007989
RS	15	0.158800	1.335730	371.515763	0.009233	0.008357
RS	16	0.175737	1.596395	327.355888	0.008136	0.007454
RS	17	0.193783	1.596395	344.852244	0.008571	0.007813
RS	18	0.213010	1.752882	330.795719	0.008221	0.007577
RS	19	0.233494	1.752882	348.354666	0.008658	0.008021
RS	20	0.255320	1.780940	360.828131	0.008968	0.008418
RS	21	0.278574	1.780940	379.463954	0.009431	0.008978
RS	22	0.303349	1.708897	415.401475	0.010324	0.009960
RS	23	0.329747	1.708897	435.805416	0.010831	0.010653
RS	24	0.357871	1.576912	494.616994	0.012293	0.012253
RS	25	0.387837	1.576912	517.045536	0.012850	0.013118
RS	26	0.419763	1.424302	596.969778	0.014836	0.015364
RS	27	0.453779	1.424302	620.951191	0.015432	0.016397
RS	28	0.490021	1.284174	714.198559	0.017750	0.019116
RS	29	0.528635	1.284174	738.223967	0.018347	0.020215
RS	30	0.569776	1.174993	830.997389	0.020653	0.022996
RS	31	0.613609	1.174993	852.643479	0.021190	0.023989
RS	32	0.660311	1.101208	929.861883	0.023110	0.026333
RS	33	0.710069	1.101208	946.459738	0.023522	0.027052
RS	34	0.763084	1.059220	997.545074	0.024792	0.028586
RS	35	0.819569	1.059220	1006.982111	0.025026	0.028932
RS	36	0.879750	1.042419	1028.752104	0.025567	0.029542
RS	37	0.943869	1.042419	1029.896989	0.025596	0.029504
RS	38	1.012185	1.043803	1025.534442	0.025487	0.029304
RS	39	1.084972	1.043803	1018.165678	0.025304	0.028935
RS	40	1.162522	1.056894	994.207782	0.024709	0.028156
RS	41	1.245148	1.056894	978.677746	0.024323	0.027531
RS	42	1.333181	1.076099	942.043099	0.023412	0.026411
RS	43	1.426975	1.076099	918.960836	0.022839	0.025602
RS	44	1.526908	1.097005	875.110507	0.021749	0.024320
RS	45	1.633381	1.097005	845.192459	0.021005	0.023376
RS	46	1.746821	1.116508	797.654169	0.019824	0.022038
RS	47	1.867686	1.116508	761.737259	0.018931	0.020988
RS	48	1.996461	1.132745	712.505731	0.017708	0.019644
RS	49	2.133664	1.132745	671.646306	0.016692	0.018508
RS	50	2.279846	1.145041	621.779831	0.015453	0.017171
RS	51	2.435594	1.145041	577.378043	0.014349	0.015968
RS	52	2.601536	1.153670	527.666190	0.013114	0.014644
RS	53	2.778338	1.153670	481.534256	0.011967	0.013405
RS	54	2.966710	1.161536	432.304342	0.010744	0.012092
RS	55	3.167410	1.161536	386.803271	0.009613	0.010866
RS	56	3.381245	1.161536	342.157792	0.008504	0.009658
RS	57	3.609075	1.161536	299.001561	0.007431	0.008486
RS	58	3.851815	1.217494	247.282843	0.006146	0.007106
RS	59	4.110441	1.217494	212.608249	0.005284	0.006138
RS	60	4.385993	1.217494	180.246759	0.004480	0.005229
RS	61	4.679578	1.217494	150.541638	0.003741	0.004390
RS	62	4.992376	1.217494	123.743405	0.003075	0.003628
RS	63	5.325646	1.217494	402.374302	0.010000	0.012027
PA	4+25*2+4+6 0.157219568 0.037579239 5.325646286 0.305607406 0.343143191 0.472686851 0.615575512 0.799728259 1.047463747 1.335729708 1.596394621 1.752882053 1.780939512 1.708897065 1.576911579 1.424302045 1.284174018 1.174993121 1.101208177 1.059219540 1.042418844 1.043802850 1.056893697 1.076099412 1.097004768 1.116508015 1.132745462 1.145041068 1.153670279 1.161535676 1.217494096
//
IT	4981
RD	7
LK	-417839.367849
QD	-271.497361 -> -246.651147
RI	0.0404478002
TR	0.154777	0.037985
MT	5.391017
MM	C_pi: 1.048690, n_recomb: 41401.403338
RS	0	0.000000	0.318565	827.998218	0.019999	0.002468
RS	1	0.006565	0.318565	863.886178	0.020866	0.010702
RS	2	0.013560	0.318565	900.079041	0.021740	0.014079
RS	3	0.021015	0.318565	936.401703	0.022618	0.016298
RS	4	0.028960	0.340985	909.494692	0.021968	0.015636
RS	5	0.037426	0.340985	944.823750	0.022821	0.016585
RS	6	0.046447	0.466570	718.844124	0.017363	0.012889
RS	7	0.056061	0.466570	750.047094	0.018116	0.013889
RS	8	0.066306	0.603902	605.400448	0.014623	0.011542
RS	9	0.077224	0.603902	633.345780	0.015298	0.012507
RS	10	0.088858	0.787828	508.493973	0.012282	0.010393
RS	11	0.101256	0.787828	533.269236	0.012880	0.011143
RS	12	0.114468	1.047629	421.050971	0.010170	0.009052
RS	13	0.128547	1.047629	442.629288	0.010691	0.009570
RS	14	0.143551	1.363083	357.938182	0.008646	0.007895
RS	15	0.159539	1.363083	376.960940	0.009105	0.008281
RS	16	0.176577	1.658618	326.391357	0.007884	0.007261
RS	17	0.194734	1.658618	344.030049	0.008310	0.007625
RS	18	0.214082	1.841255	326.619066	0.007889	0.007321
RS	19	0.234701	1.841255	344.197164	0.008314	0.007756
RS	20	0.256673	1.876803	355.633081	0.008590	0.008119
RS	21	0.280088	1.876803	374.298792	0.009041	0.008659
RS	22	0.305040	1.796004	411.200462	0.009932	0.009636
RS	23	0.331630	1.796004	431.769498	0.010429	0.010298
RS	24	0.359965	1.645609	493.943032	0.011931	0.011932
RS	25	0.390161	1.645609	516.792280	0.012482	0.012759
RS	26	0.422338	1.472013	602.996733	0.014565	0.015091
RS	27	0.456629	1.472013	627.726570	0.015162	0.016086
RS	28	0.493170	1.313907	729.823893	0.017628	0.018945
RS	29	0.532110	1.313907	754.863583	0.018233	0.020013
RS	30	0.573606	1.192115	857.377208	0.020709	0.022962
RS	31	0.617827	1.192115	880.080632	0.021257	0.023936
RS	32	0.664950	1.110933	965.542881	0.023322	0.026427
RS	33	0.715167	1.110933	982.961242	0.023742	0.027136
RS	34	0.768681	1.065667	1038.951513	0.025095	0.028756
RS	35	0.825707	1.065667	1048.795444	0.025332	0.029098
RS	36	0.886478	1.048553	1071.668080	0.025885	0.029721
RS	37	0.951238	1.048553	1072.807549	0.025912	0.029686
RS	38	1.020249	1.051642	1066.515829	0.025760	0.029443
RS	39	1.093790	1.051642	1058.861116	0.025575	0.029083
RS	40	1.172159	1.067677	1031.278799	0.024909	0.028235
RS	41	1.255673	1.067677	1015.344124	0.024524	0.027627
RS	42	1.344670	1.090412	974.628239	0.023541	0.026437
RS	43	1.439508	1.090412	951.139195	0.022974	0.025651
RS	44	1.540573	1.114897	903.566423	0.021825	0.024315
RS	45	1.648273	1.114897	873.283359	0.021093	0.023399
RS	46	1.763042	1.137630	822.747628	0.019872	0.022027
RS	47	1.885346	1.137630	786.485476	0.018997	0.021007
RS	48	2.015679	1.156499	735.014481	0.017753	0.019647
RS	49	2.154568	1.156499	693.764021	0.016757	0.018541
RS	50	2.302574	1.170749	642.245844	0.015513	0.017202
RS	51	2.460297	1.170749	597.327769	0.014428	0.016026
RS	52	2.628374	1.180725	546.300739	0.013195	0.014707
RS	53	2.807485	1.180725	499.464913	0.012064	0.013489
RS	54	2.998354	1.189872	448.886253	0.010842	0.012180
RS	55	3.201752	1.189872	402.509396	0.009722	0.010968
RS	56	3.418504	1.189872	356.855166	0.008619	0.009771
RS	57	3.649485	1.189872	312.579703	0.007550	0.008603
RS	58	3.895629	1.256127	257.478548	0.006219	0.007172
RS	59	4.157931	1.256127	222.260525	0.005368	0.006219
RS	60	4.437454	1.256127	189.222931	0.004570	0.005320
RS	61	4.735326	1.256127	158.737829	0.003834	0.004485
RS	62	5.052752	1.256127	131.087568	0.003166	0.003722
RS	63	5.391017	1.256127	434.683735	0.010499	0.012573
PA	4+25*2+4+6 0.154776610 0.037985018 5.391017221 0.318565124 0.340984671 0.466569866 0.603902146 0.787827777 1.047628572 1.363083113 1.658617527 1.841254506 1.876802652 1.796003756 1.645609411 1.472013044 1.313906891 1.192114730 1.110933498 1.065666826 1.048552614 1.051642003 1.067677062 1.090412498 1.114897152 1.137629623 1.156498984 1.170748844 1.180724830 1.189872434 1.256127211
//
IT	4465
RD	8
LK	-417790.534085
QD	-259.098971 -> -236.243045
RI	0.0381437908
TR	0.152423	0.038366
MT	5.455946
MM	C_pi: 1.068004, n_recomb: 42562.510449
RS	0	0.000000	0.332594	817.657456	0.019211	0.002427
RS	1	0.006585	0.332594	853.969661	0.020064	0.010537
RS	2	0.013603	0.332594	890.702240	0.020927	0.013760
RS	3	0.021083	0.332594	927.691258	0.021796	0.015827
RS	4	0.029056	0.340944	941.416771	0.022118	0.015849
RS	5	0.037554	0.340944	978.070419	0.022980	0.016743
RS	6	0.046611	0.463335	749.260052	0.017604	0.013069
RS	7	0.056265	0.463335	781.743948	0.018367	0.014075
RS	8	0.066555	0.594806	636.118986	0.014946	0.011772
RS	9	0.077522	0.594806	665.360245	0.015633	0.012767
RS	10	0.089211	0.777040	533.374583	0.012532	0.010581
RS	11	0.101670	0.777040	559.296245	0.013141	0.011366
RS	12	0.114949	1.046229	436.130623	0.010247	0.009115
RS	13	0.129102	1.046229	458.526495	0.010773	0.009659
RS	14	0.144188	1.385972	364.257973	0.008558	0.007828
RS	15	0.160267	1.385972	383.740558	0.009016	0.008230
RS	16	0.177404	1.714914	326.883410	0.007680	0.007102
RS	17	0.195670	1.714914	344.719791	0.008099	0.007470
RS	18	0.215139	1.924008	324.007906	0.007613	0.007101
RS	19	0.235890	1.924008	341.656793	0.008027	0.007528
RS	20	0.258007	1.968166	351.983587	0.008270	0.007857
RS	21	0.281580	1.968166	370.720088	0.008710	0.008378
RS	22	0.306706	1.879803	408.357142	0.009594	0.009345
RS	23	0.333486	1.879803	429.114731	0.010082	0.009981
RS	24	0.362030	1.712028	494.263902	0.011613	0.011637
RS	25	0.392452	1.712028	517.538289	0.012159	0.012433
RS	26	0.424879	1.518319	609.548861	0.014321	0.014833
RS	27	0.459440	1.518319	635.020650	0.014920	0.015796
RS	28	0.496277	1.343016	745.532137	0.017516	0.018774
RS	29	0.535540	1.343016	771.583456	0.018128	0.019817
RS	30	0.577387	1.209252	883.545867	0.020759	0.022915
RS	31	0.621991	1.209252	907.318467	0.021317	0.023874
RS	32	0.669531	1.121120	1000.876280	0.023515	0.026499
RS	33	0.720202	1.121120	1019.142757	0.023945	0.027202
RS	34	0.774209	1.072814	1079.973266	0.025374	0.028900
RS	35	0.831773	1.072814	1090.264908	0.025616	0.029242
RS	36	0.893127	1.055455	1114.211849	0.026178	0.029876
RS	37	0.958520	1.055455	1115.398769	0.026206	0.029845
RS	38	1.028220	1.060196	1107.186050	0.026013	0.029562
RS	39	1.102509	1.060196	1099.308091	0.025828	0.029213
RS	40	1.181690	1.079049	1068.153247	0.025096	0.028301
RS	41	1.266084	1.079049	1051.880173	0.024714	0.027711
RS	42	1.356036	1.105153	1007.172485	0.023663	0.026458
RS	43	1.451910	1.105153	983.337038	0.023103	0.025695
RS	44	1.554098	1.133048	932.147367	0.021901	0.024310
RS	45	1.663014	1.133048	901.545096	0.021182	0.023421
RS	46	1.779102	1.158849	848.109501	0.019926	0.022019
RS	47	1.902834	1.158849	811.528395	0.019067	0.021028
RS	48	2.034713	1.180201	757.893386	0.017807	0.019655
RS	49	2.175276	1.180201	716.257936	0.016828	0.018576
RS	50	2.325094	1.196274	663.134917	0.015580	0.017237
RS	51	2.484778	1.196274	617.689227	0.014513	0.016085
RS	52	2.654976	1.207488	565.365253	0.013283	0.014773
RS	53	2.836380	1.207488	517.801963	0.012166	0.013573
RS	54	3.029730	1.217816	465.872176	0.010946	0.012268
RS	55	3.235811	1.217816	418.587931	0.009835	0.011070
RS	56	3.455462	1.217816	371.894896	0.008738	0.009881
RS	57	3.689576	1.217816	326.471535	0.007670	0.008718
RS	58	3.939105	1.294400	267.880261	0.006294	0.007237
RS	59	4.205065	1.294400	232.102585	0.005453	0.006297
RS	60	4.488538	1.294400	198.377176	0.004661	0.005407
RS	61	4.790676	1.294400	167.103340	0.003926	0.004576
RS	62	5.112709	1.294400	138.593779	0.003256	0.003813
RS	63	5.455946	1.294400	468.136230	0.010999	0.013109
PA	4+25*2+4+6 0.152422526 0.038365547 5.455946379 0.332594341 0.340943697 0.463334593 0.594805683 0.777039789 1.046228838 1.385972410 1.714913902 1.924008376 1.968165979 1.879802626 1.712027733 1.518319485 1.343016246 1.209252197 1.121120290 1.072814457 1.055455460 1.060195942 1.079048500 1.105153057 1.133048337 1.158848783 1.180201497 1.196274147 1.207488238 1.217815672 1.294400451
//
IT	4133
RD	9
LK	-417745.552911
QD	-247.793752 -> -226.669914
RI	0.0359696671
TR	0.150175	0.038728
MT	5.519342
MM	C_pi: 1.087160, n_recomb: 43711.552354
RS	0	0.000000	0.346856	807.410917	0.018471	0.002387
RS	1	0.006604	0.346856	844.080862	0.019310	0.010381
RS	2	0.013644	0.346856	881.278791	0.020161	0.013464
RS	3	0.021149	0.346856	918.851706	0.021021	0.015393
RS	4	0.029149	0.342259	969.312381	0.022175	0.016019
RS	5	0.037678	0.342259	1007.239031	0.023043	0.016851
RS	6	0.046770	0.462219	776.541544	0.017765	0.013211
RS	7	0.056462	0.462219	810.242643	0.018536	0.014212
RS	8	0.066795	0.587740	665.601064	0.015227	0.011982
RS	9	0.077810	0.587740	696.105921	0.015925	0.013000
RS	10	0.089552	0.767257	558.355199	0.012774	0.010769
RS	11	0.102069	0.767257	585.427510	0.013393	0.011584
RS	12	0.115414	1.043687	451.849509	0.010337	0.009191
RS	13	0.129639	1.043687	475.089450	0.010869	0.009759
RS	14	0.144804	1.405196	371.413819	0.008497	0.007783
RS	15	0.160971	1.405196	391.390003	0.008954	0.008198
RS	16	0.178205	1.766096	328.345842	0.007512	0.006969
RS	17	0.196577	1.766096	346.414889	0.007925	0.007340
RS	18	0.216162	2.001833	322.442354	0.007377	0.006910
RS	19	0.237041	2.001833	340.193868	0.007783	0.007330
RS	20	0.259299	2.055619	349.346366	0.007992	0.007624
RS	21	0.283026	2.055619	368.176323	0.008423	0.008130
RS	22	0.308321	1.960791	406.350568	0.009296	0.009083
RS	23	0.335285	1.960791	427.304251	0.009776	0.009696
RS	24	0.364031	1.776558	495.087686	0.011326	0.011365
RS	25	0.394675	1.776558	518.777714	0.011868	0.012132
RS	26	0.427342	1.563491	616.158991	0.014096	0.014587
RS	27	0.462167	1.563491	642.353100	0.014695	0.015522
RS	28	0.499291	1.371623	760.868943	0.017407	0.018603
RS	29	0.538867	1.371623	787.916451	0.018025	0.019625
RS	30	0.581057	1.226388	909.046977	0.020796	0.022855
RS	31	0.626033	1.226388	933.889237	0.021365	0.023804
RS	32	0.673979	1.131637	1035.409176	0.023687	0.026550
RS	33	0.725091	1.131637	1054.542751	0.024125	0.027250
RS	34	0.779579	1.080455	1120.170630	0.025626	0.029020
RS	35	0.837665	1.080455	1130.945141	0.025873	0.029364
RS	36	0.899586	1.062876	1155.969179	0.026445	0.030009
RS	37	0.965597	1.062876	1157.252779	0.026475	0.029984
RS	38	1.035967	1.069190	1147.162832	0.026244	0.029664
RS	39	1.110985	1.069190	1139.121510	0.026060	0.029326
RS	40	1.190956	1.090723	1104.476760	0.025267	0.028357
RS	41	1.276208	1.090723	1087.929308	0.024889	0.027784
RS	42	1.367091	1.120032	1039.343687	0.023777	0.026474
RS	43	1.463975	1.120032	1015.221238	0.023225	0.025734
RS	44	1.567257	1.151165	960.539423	0.021974	0.024305
RS	45	1.677360	1.151165	929.665075	0.021268	0.023442
RS	46	1.794733	1.179867	873.443448	0.019982	0.022014
RS	47	1.919858	1.179867	836.574195	0.019139	0.021050
RS	48	2.053246	1.203551	780.864826	0.017864	0.019667
RS	49	2.195443	1.203551	738.858727	0.016903	0.018614
RS	50	2.347030	1.221313	684.192241	0.015652	0.017276
RS	51	2.508627	1.221313	638.219523	0.014601	0.016146
RS	52	2.680897	1.233651	584.634461	0.013375	0.014840
RS	53	2.864542	1.233651	536.334476	0.012270	0.013659
RS	54	3.060315	1.245052	483.069807	0.011051	0.012357
RS	55	3.269017	1.245052	434.862272	0.009948	0.011171
RS	56	3.491501	1.245052	387.116477	0.008856	0.009990
RS	57	3.728677	1.245052	340.532815	0.007790	0.008831
RS	58	3.981516	1.331940	278.372867	0.006368	0.007299
RS	59	4.251053	1.331940	242.031612	0.005537	0.006373
RS	60	4.538388	1.331940	207.618519	0.004750	0.005491
RS	61	4.844699	1.331940	175.558534	0.004016	0.004663
RS	62	5.171239	1.331940	146.193186	0.003344	0.003901
RS	63	5.519342	1.331940	502.460966	0.011495	0.013637
PA	4+25*2+4+6 0.150174811 0.038728429 5.519342118 0.346856006 0.342259088 0.462219091 0.587739723 0.767257282 1.043687040 1.405196179 1.766095915 2.001832865 2.055618666 1.960790521 1.776558419 1.563491103 1.371622916 1.226388371 1.131636780 1.080455084 1.062875700 1.069189513 1.090723195 1.120031755 1.151164856 1.179866799 1.203550572 1.221312513 1.233651466 1.245052233 1.331939587
//
IT	4356
RD	10
LK	-417703.942425
QD	-237.424987 -> -217.832275
RI	0.0339857467
TR	0.148040	0.039079
MT	5.580574
MM	C_pi: 1.105940, n_recomb: 44844.157049
RS	0	0.000000	0.360880	798.191613	0.017799	0.002349
RS	1	0.006622	0.360880	835.180489	0.018624	0.010238
RS	2	0.013683	0.360880	872.795006	0.019463	0.013197
RS	3	0.021211	0.360880	910.892364	0.020312	0.015005
RS	4	0.029238	0.344466	993.983598	0.022165	0.016150
RS	5	0.037796	0.344466	1033.131873	0.023038	0.016922
RS	6	0.046921	0.462729	800.902825	0.017860	0.013316
RS	7	0.056651	0.462729	835.756452	0.018637	0.014307
RS	8	0.067024	0.582310	693.737800	0.015470	0.012172
RS	9	0.078085	0.582310	725.467972	0.016178	0.013207
RS	10	0.089878	0.758372	583.230974	0.013006	0.010955
RS	11	0.102452	0.758372	611.448083	0.013635	0.011796
RS	12	0.115859	1.040304	467.973752	0.010436	0.009276
RS	13	0.130153	1.040304	492.072762	0.010973	0.009865
RS	14	0.145395	1.421326	379.150075	0.008455	0.007754
RS	15	0.161645	1.421326	399.642012	0.008912	0.008181
RS	16	0.178972	1.812761	330.492998	0.007370	0.006856
RS	17	0.197446	1.812761	348.817980	0.007778	0.007229
RS	18	0.217143	2.075200	321.618725	0.007172	0.006743
RS	19	0.238145	2.075200	339.493594	0.007571	0.007155
RS	20	0.260537	2.139523	347.417113	0.007747	0.007416
RS	21	0.284412	2.139523	366.353456	0.008169	0.007907
RS	22	0.309869	2.039265	404.892502	0.009029	0.008843
RS	23	0.337011	2.039265	426.041852	0.009500	0.009437
RS	24	0.365951	1.839436	496.155648	0.011064	0.011112
RS	25	0.396807	1.839436	520.245246	0.011601	0.011855
RS	26	0.429706	1.607673	622.600323	0.013884	0.014353
RS	27	0.464784	1.607673	649.490823	0.014483	0.015263
RS	28	0.502185	1.399777	775.623669	0.017296	0.018433
RS	29	0.542063	1.399777	803.645058	0.017921	0.019437
RS	30	0.584581	1.243478	933.674483	0.020820	0.022787
RS	31	0.629915	1.243478	959.579980	0.021398	0.023726
RS	32	0.678251	1.142369	1068.933024	0.023837	0.026584
RS	33	0.729788	1.142369	1088.946824	0.024283	0.027282
RS	34	0.784738	1.088429	1159.341030	0.025853	0.029120
RS	35	0.843327	1.088429	1170.628988	0.026104	0.029468
RS	36	0.905796	1.070625	1196.755754	0.026687	0.030123
RS	37	0.972401	1.070625	1198.180985	0.026719	0.030105
RS	38	1.043418	1.078427	1186.276377	0.026453	0.029752
RS	39	1.119137	1.078427	1178.127133	0.026272	0.029426
RS	40	1.199870	1.102503	1140.093057	0.025423	0.028404
RS	41	1.285949	1.102503	1123.330373	0.025050	0.027848
RS	42	1.377729	1.134853	1070.991514	0.023883	0.026487
RS	43	1.475587	1.134853	1046.637014	0.023339	0.025769
RS	44	1.579925	1.169056	988.592894	0.022045	0.024301
RS	45	1.691172	1.169056	957.490798	0.021352	0.023463
RS	46	1.809786	1.200495	898.601189	0.020038	0.022012
RS	47	1.936256	1.200495	861.474160	0.019210	0.021074
RS	48	2.071100	1.226358	803.784449	0.017924	0.019682
RS	49	2.214874	1.226358	761.424301	0.016979	0.018653
RS	50	2.368168	1.245676	705.281806	0.015727	0.017318
RS	51	2.531615	1.245676	658.787326	0.014691	0.016209
RS	52	2.705884	1.259031	603.982605	0.013468	0.014910
RS	53	2.891695	1.259031	554.943701	0.012375	0.013744
RS	54	3.089810	1.271396	500.370934	0.011158	0.012446
RS	55	3.301044	1.271396	451.232009	0.010062	0.011271
RS	56	3.526267	1.271396	402.427605	0.008974	0.010097
RS	57	3.766404	1.271396	354.679545	0.007909	0.008942
RS	58	4.022444	1.368510	288.891341	0.006442	0.007361
RS	59	4.295439	1.368510	251.988385	0.005619	0.006447
RS	60	4.586512	1.368510	216.893357	0.004837	0.005572
RS	61	4.896861	1.368510	184.055292	0.004104	0.004748
RS	62	5.227761	1.368510	153.843041	0.003431	0.003987
RS	63	5.580574	1.368510	537.469139	0.011985	0.014155
PA	4+25*2+4+6 0.148039567 0.039078567 5.580574214 0.360880411 0.344465903 0.462729104 0.582310040 0.758371718 1.040303888 1.421325617 1.812760585 2.075200401 2.139523389 2.039265076 1.839435727 1.607673486 1.399776755 1.243478203 1.142369013 1.088428981 1.070625464 1.078427046 1.102503400 1.134853343 1.169055677 1.200494686 1.226358412 1.245676281 1.259031476 1.271395914 1.368509857
//
IT	4819
RD	11
LK	-417665.321202
QD	-227.869914 -> -209.644239
RI	0.0322055148
TR	0.146017	0.039419
MT	5.639308
MM	C_pi: 1.124227, n_recomb: 45958.211856
RS	0	0.000000	0.374381	790.414109	0.017199	0.002314
RS	1	0.006640	0.374381	827.703410	0.018010	0.010109
RS	2	0.013720	0.374381	865.706014	0.018837	0.012959
RS	3	0.021271	0.374381	904.288367	0.019676	0.014663
RS	4	0.029322	0.347270	1016.028752	0.022108	0.016250
RS	5	0.037909	0.347270	1056.348249	0.022985	0.016966
RS	6	0.047065	0.464523	822.568539	0.017898	0.013388
RS	7	0.056830	0.464523	858.510623	0.018680	0.014365
RS	8	0.067243	0.578225	720.487183	0.015677	0.012342
RS	9	0.078347	0.578225	753.401647	0.016393	0.013389
RS	10	0.090188	0.750292	607.872037	0.013227	0.011136
RS	11	0.102816	0.750292	637.221918	0.013865	0.012000
RS	12	0.116282	1.036292	484.358663	0.010539	0.009368
RS	13	0.130642	1.036292	509.324615	0.011082	0.009976
RS	14	0.145956	1.434815	387.304409	0.008427	0.007738
RS	15	0.162287	1.434815	408.326971	0.008885	0.008175
RS	16	0.179701	1.855369	333.146885	0.007249	0.006760
RS	17	0.198272	1.855369	351.743994	0.007654	0.007136
RS	18	0.218076	2.144489	321.343342	0.006992	0.006594
RS	19	0.239195	2.144489	339.355518	0.007384	0.007001
RS	20	0.261716	2.220156	346.005119	0.007529	0.007228
RS	21	0.285733	2.220156	365.055152	0.007943	0.007707
RS	22	0.311344	2.115438	403.810322	0.008786	0.008624
RS	23	0.338655	2.115438	425.150814	0.009251	0.009199
RS	24	0.367780	1.900815	497.325953	0.010821	0.010876
RS	25	0.398839	1.900815	521.796172	0.011354	0.011596
RS	26	0.431959	1.650956	628.763652	0.013681	0.014129
RS	27	0.467279	1.650956	656.321838	0.014281	0.015017
RS	28	0.504944	1.427498	789.707037	0.017183	0.018264
RS	29	0.545110	1.427498	818.676322	0.017813	0.019251
RS	30	0.587943	1.260478	957.344396	0.020831	0.022709
RS	31	0.633619	1.260478	984.302313	0.021417	0.023641
RS	32	0.682328	1.153225	1101.362573	0.023964	0.026603
RS	33	0.734271	1.153225	1122.265420	0.024419	0.027301
RS	34	0.789664	1.096614	1197.403167	0.026054	0.029203
RS	35	0.848733	1.096614	1209.231111	0.026312	0.029555
RS	36	0.911725	1.078572	1236.494020	0.026905	0.030220
RS	37	0.978900	1.078572	1238.101827	0.026940	0.030211
RS	38	1.050534	1.087773	1224.458070	0.026643	0.029828
RS	39	1.126924	1.087773	1216.251630	0.026464	0.029514
RS	40	1.208387	1.114260	1174.934033	0.025565	0.028443
RS	41	1.295258	1.114260	1158.010329	0.025197	0.027905
RS	42	1.387898	1.149495	1102.047552	0.023979	0.026497
RS	43	1.486688	1.149495	1077.511178	0.023445	0.025801
RS	44	1.592037	1.186603	1016.236122	0.022112	0.024298
RS	45	1.704381	1.186603	984.946847	0.021431	0.023484
RS	46	1.824184	1.220621	923.506125	0.020094	0.022013
RS	47	1.951942	1.220621	886.149804	0.019282	0.021099
RS	48	2.088182	1.248518	826.573052	0.017985	0.019701
RS	49	2.233468	1.248518	783.875720	0.017056	0.018695
RS	50	2.388401	1.269263	726.326027	0.015804	0.017362
RS	51	2.553620	1.269263	679.317192	0.014781	0.016273
RS	52	2.729809	1.283527	623.338140	0.013563	0.014981
RS	53	2.917696	1.283527	573.561429	0.012480	0.013830
RS	54	3.118058	1.296748	517.711893	0.011265	0.012536
RS	55	3.331724	1.296748	467.637682	0.010175	0.011370
RS	56	3.559576	1.296748	417.773168	0.009090	0.010202
RS	57	3.802556	1.296748	368.861081	0.008026	0.009050
RS	58	4.061669	1.403978	299.397711	0.006515	0.007421
RS	59	4.337986	1.403978	261.937819	0.005699	0.006518
RS	60	4.632650	1.403978	226.169325	0.004921	0.005651
RS	61	4.946877	1.403978	192.563894	0.004190	0.004831
RS	62	5.281969	1.403978	161.516270	0.003514	0.004069
RS	63	5.639308	1.403978	573.027308	0.012468	0.014663
PA	4+25*2+4+6 0.146016595 0.039419087 5.639308361 0.374380868 0.347270214 0.464522960 0.578225002 0.750291685 1.036292287 1.434815371 1.855369041 2.144489457 2.220156252 2.115437823 1.900815099 1.650956401 1.427497935 1.260477695 1.153225363 1.096613664 1.078572125 1.087772736 1.114260481 1.149494974 1.186603063 1.220620549 1.248518395 1.269262821 1.283527079 1.296748026 1.403977518
//
IT	5163
RD	12
LK	-417629.374287
QD	-219.028357 -> -202.032015
RI	0.0306195500
TR	0.144103	0.039752
MT	5.695372
MM	C_pi: 1.141962, n_recomb: 47052.738722
RS	0	0.000000	0.387197	784.192164	0.016666	0.002282
RS	1	0.006656	0.387197	821.776816	0.017465	0.009993
RS	2	0.013755	0.387197	860.153299	0.018281	0.012751
RS	3	0.021327	0.387197	899.196319	0.019110	0.014365
RS	4	0.029402	0.350472	1035.925006	0.022016	0.016325
RS	5	0.038015	0.350472	1077.367156	0.022897	0.016988
RS	6	0.047202	0.467355	841.760692	0.017890	0.013432
RS	7	0.056999	0.467355	878.728518	0.018675	0.014393
RS	8	0.067449	0.575257	745.852977	0.015851	0.012493
RS	9	0.078595	0.575257	779.909879	0.016575	0.013549
RS	10	0.090482	0.742920	632.207963	0.013436	0.011312
RS	11	0.103161	0.742920	662.675145	0.014084	0.012196
RS	12	0.116683	1.031794	500.916635	0.010646	0.009465
RS	13	0.131106	1.031794	526.752992	0.011195	0.010089
RS	14	0.146488	1.446013	395.774111	0.008411	0.007732
RS	15	0.162894	1.446013	417.337598	0.008870	0.008179
RS	16	0.180393	1.894339	336.182343	0.007145	0.006678
RS	17	0.199056	1.894339	355.062889	0.007546	0.007055
RS	18	0.218961	2.210001	321.487962	0.006833	0.006462
RS	19	0.240191	2.210001	339.647132	0.007218	0.006863
RS	20	0.262834	2.297734	344.984636	0.007332	0.007057
RS	21	0.286985	2.297734	364.152281	0.007739	0.007525
RS	22	0.312742	2.189455	402.997424	0.008565	0.008422
RS	23	0.340215	2.189455	424.522537	0.009022	0.008981
RS	24	0.369516	1.960792	498.522186	0.010595	0.010654
RS	25	0.400767	1.960792	523.353195	0.011123	0.011354
RS	26	0.434098	1.693392	634.602258	0.013487	0.013915
RS	27	0.469648	1.693392	662.798545	0.014086	0.014782
RS	28	0.507564	1.454780	803.097741	0.017068	0.018097
RS	29	0.548003	1.454780	832.987070	0.017703	0.019069
RS	30	0.591134	1.277341	980.039645	0.020829	0.022625
RS	31	0.637137	1.277341	1008.036139	0.021424	0.023550
RS	32	0.686201	1.164127	1132.679956	0.024073	0.026609
RS	33	0.738530	1.164127	1154.477124	0.024536	0.027308
RS	34	0.794343	1.104912	1234.337411	0.026233	0.029270
RS	35	0.853871	1.104912	1246.728153	0.026496	0.029627
RS	36	0.917361	1.086612	1275.166405	0.027101	0.030304
RS	37	0.985077	1.086612	1276.993521	0.027140	0.030303
RS	38	1.057300	1.097129	1261.687260	0.026814	0.029892
RS	39	1.134330	1.097129	1253.469767	0.026640	0.029591
RS	40	1.216487	1.125901	1208.979723	0.025694	0.028476
RS	41	1.304113	1.125901	1191.943963	0.025332	0.027955
RS	42	1.397571	1.163873	1132.484341	0.024068	0.026505
RS	43	1.497250	1.163873	1107.811404	0.023544	0.025829
RS	44	1.603564	1.203733	1043.432575	0.022176	0.024296
RS	45	1.716953	1.203733	1011.993007	0.021508	0.023504
RS	46	1.837890	1.240177	948.115363	0.020150	0.022017
RS	47	1.966877	1.240177	910.556037	0.019352	0.021125
RS	48	2.104449	1.269967	849.184528	0.018048	0.019723
RS	49	2.251178	1.269967	806.166160	0.017133	0.018739
RS	50	2.407673	1.292015	747.276706	0.015882	0.017409
RS	51	2.574584	1.292015	699.761829	0.014872	0.016339
RS	52	2.752606	1.307085	642.655068	0.013658	0.015054
RS	53	2.942476	1.307085	592.143585	0.012585	0.013916
RS	54	3.144984	1.321059	535.051128	0.011371	0.012626
RS	55	3.360971	1.321059	484.040303	0.010287	0.011469
RS	56	3.591334	1.321059	433.116803	0.009205	0.010307
RS	57	3.837031	1.321059	383.043744	0.008141	0.009157
RS	58	4.099081	1.438264	309.868189	0.006586	0.007480
RS	59	4.378573	1.438264	271.857513	0.005778	0.006588
RS	60	4.676668	1.438264	235.425263	0.005003	0.005727
RS	61	4.994605	1.438264	201.064385	0.004273	0.004911
RS	62	5.333703	1.438264	169.194176	0.003596	0.004149
RS	63	5.695372	1.438264	609.032080	0.012944	0.015162
PA	4+25*2+4+6 0.144102737 0.039752099 5.695371985 0.387196682 0.350471592 0.467354750 0.575256954 0.742920166 1.031793859 1.446012551 1.894338919 2.210000549 2.297734344 2.189454624 1.960791575 1.693392431 1.454780433 1.277340546 1.164126594 1.104912446 1.086612228 1.097129005 1.125901189 1.163873171 1.203733155 1.240177000 1.269967303 1.292015295 1.307085315 1.321059208 1.438264104
//
IT	4168
RD	13
LK	-417595.837011
QD	-210.817655 -> -194.933073
RI	0.0292111018
TR	0.142291	0.040078
MT	5.748829
MM	C_pi: 1.159134, n_recomb: 48127.335122
RS	0	0.000000	0.399241	779.503040	0.016197	0.002252
RS	1	0.006672	0.399241	817.387090	0.016984	0.009891
RS	2	0.013788	0.399241	856.133502	0.017789	0.012570
RS	3	0.021380	0.399241	895.624296	0.018609	0.014106
RS	4	0.029478	0.353927	1054.066672	0.021902	0.016378
RS	5	0.038116	0.353927	1096.585732	0.022785	0.016994
RS	6	0.047330	0.471031	858.715193	0.017843	0.013450
RS	7	0.057160	0.471031	896.648551	0.018631	0.014395
RS	8	0.067645	0.573232	769.859618	0.015996	0.012626
RS	9	0.078829	0.573232	805.017393	0.016727	0.013688
RS	10	0.090760	0.736184	656.189226	0.013634	0.011483
RS	11	0.103487	0.736184	687.756169	0.014290	0.012385
RS	12	0.117062	1.026931	517.584627	0.010754	0.009565
RS	13	0.131544	1.026931	544.291888	0.011309	0.010205
RS	14	0.146991	1.455211	404.489638	0.008405	0.007735
RS	15	0.163470	1.455211	426.601421	0.008864	0.008190
RS	16	0.181047	1.929991	339.520215	0.007055	0.006608
RS	17	0.199798	1.929991	358.692675	0.007453	0.006986
RS	18	0.219799	2.271994	321.964867	0.006690	0.006343
RS	19	0.241134	2.271994	340.278081	0.007070	0.006739
RS	20	0.263893	2.372424	344.273695	0.007153	0.006902
RS	21	0.288171	2.372424	363.561099	0.007554	0.007359
RS	22	0.314068	2.261448	402.384258	0.008361	0.008234
RS	23	0.341693	2.261448	424.086704	0.008812	0.008779
RS	24	0.371161	2.019463	499.699246	0.010383	0.010446
RS	25	0.402595	2.019463	524.871393	0.010906	0.011128
RS	26	0.436126	1.735040	640.099573	0.013300	0.013709
RS	27	0.471894	1.735040	668.904647	0.013899	0.014558
RS	28	0.510048	1.481650	815.795278	0.016951	0.017932
RS	29	0.550748	1.481650	846.576093	0.017590	0.018890
RS	30	0.594163	1.294051	1001.769747	0.020815	0.022536
RS	31	0.640475	1.294051	1030.789139	0.021418	0.023455
RS	32	0.689876	1.175031	1162.894706	0.024163	0.026604
RS	33	0.742573	1.175031	1185.588920	0.024634	0.027304
RS	34	0.798786	1.113272	1270.149465	0.026391	0.029324
RS	35	0.858749	1.113272	1283.122942	0.026661	0.029686
RS	36	0.922713	1.094691	1312.776597	0.027277	0.030374
RS	37	0.990944	1.094691	1314.856438	0.027320	0.030382
RS	38	1.063727	1.106445	1297.966569	0.026969	0.029947
RS	39	1.141366	1.106445	1289.780182	0.026799	0.029659
RS	40	1.224185	1.137386	1242.226026	0.025811	0.028504
RS	41	1.312529	1.137386	1225.123027	0.025456	0.028000
RS	42	1.406766	1.177960	1162.289886	0.024150	0.026511
RS	43	1.507292	1.177960	1137.521900	0.023636	0.025855
RS	44	1.614523	1.220427	1070.162988	0.022236	0.024294
RS	45	1.728909	1.220427	1038.606998	0.021580	0.023524
RS	46	1.850926	1.259155	972.401800	0.020205	0.022023
RS	47	1.981084	1.259155	934.664108	0.019421	0.021153
RS	48	2.119925	1.290707	871.585525	0.018110	0.019748
RS	49	2.268029	1.290707	828.262247	0.017210	0.018783
RS	50	2.426013	1.313942	768.099838	0.015960	0.017459
RS	51	2.594538	1.313942	720.088226	0.014962	0.016405
RS	52	2.774307	1.329721	661.900084	0.013753	0.015127
RS	53	2.966068	1.329721	610.658734	0.012688	0.014002
RS	54	3.170623	1.344350	552.358843	0.011477	0.012716
RS	55	3.388825	1.344350	500.412318	0.010398	0.011567
RS	56	3.621585	1.344350	448.433093	0.009318	0.010409
RS	57	3.869873	1.344350	397.204168	0.008253	0.009261
RS	58	4.134726	1.471375	320.286814	0.006655	0.007539
RS	59	4.417250	1.471375	281.732543	0.005854	0.006656
RS	60	4.718621	1.471375	244.647040	0.005083	0.005802
RS	61	5.040099	1.471375	209.543301	0.004354	0.004988
RS	62	5.383025	1.471375	176.863937	0.003675	0.004227
RS	63	5.748829	1.471375	645.405094	0.013410	0.015651
PA	4+25*2+4+6 0.142290830 0.040078357 5.748829103 0.399241189 0.353926921 0.471030918 0.573232043 0.736184419 1.026930954 1.455210648 1.929990919 2.271994106 2.372424472 2.261447695 2.019463332 1.735040244 1.481649952 1.294051360 1.175030955 1.113272186 1.094691021 1.106445293 1.137385944 1.177959622 1.220426926 1.259155004 1.290706782 1.313941614 1.329721432 1.344350244 1.471374614
//
IT	3985
RD	14
LK	-417564.480396
QD	-203.168465 -> -188.294112
RI	0.0279597362
TR	0.140575	0.040399
MT	5.799718
MM	C_pi: 1.175746, n_recomb: 49182.170684
RS	0	0.000000	0.410484	776.241263	0.015783	0.002226
RS	1	0.006686	0.410484	814.433899	0.016560	0.009800
RS	2	0.013820	0.410484	853.552600	0.017355	0.012412
RS	3	0.021430	0.410484	893.485824	0.018167	0.013883
RS	4	0.029549	0.357541	1070.751361	0.021771	0.016415
RS	5	0.038211	0.357541	1114.304291	0.022657	0.016989
RS	6	0.047452	0.475412	873.637193	0.017763	0.013447
RS	7	0.057311	0.475412	912.478157	0.018553	0.014374
RS	8	0.067829	0.572003	792.559821	0.016115	0.012743
RS	9	0.079051	0.572003	828.778044	0.016851	0.013808
RS	10	0.091022	0.730015	679.791217	0.013822	0.011648
RS	11	0.103795	0.730015	712.439346	0.014486	0.012566
RS	12	0.117421	1.021799	534.318683	0.010864	0.009667
RS	13	0.131958	1.021799	561.895274	0.011425	0.010322
RS	14	0.147467	1.462685	413.394241	0.008405	0.007744
RS	15	0.164014	1.462685	436.059315	0.008866	0.008208
RS	16	0.181666	1.962604	343.104385	0.006976	0.006547
RS	17	0.200499	1.962604	362.575287	0.007372	0.006927
RS	18	0.220591	2.330691	322.712269	0.006562	0.006236
RS	19	0.242027	2.330691	341.184832	0.006937	0.006627
RS	20	0.264896	2.444400	343.810303	0.006991	0.006759
RS	21	0.289293	2.444400	363.218353	0.007385	0.007206
RS	22	0.315323	2.331516	401.926230	0.008172	0.008060
RS	23	0.343092	2.331516	423.798616	0.008617	0.008591
RS	24	0.372718	2.076890	500.837393	0.010183	0.010249
RS	25	0.404325	2.076890	526.331872	0.010702	0.010915
RS	26	0.438046	1.775930	645.263183	0.013120	0.013512
RS	27	0.474021	1.775930	674.648703	0.013717	0.014343
RS	28	0.512401	1.508106	827.829032	0.016832	0.017768
RS	29	0.553348	1.508106	859.472854	0.017475	0.018714
RS	30	0.597032	1.310583	1022.573561	0.020792	0.022442
RS	31	0.643638	1.310583	1052.598966	0.021402	0.023356
RS	32	0.693359	1.185894	1192.046280	0.024237	0.026589
RS	33	0.746405	1.185894	1215.638090	0.024717	0.027291
RS	34	0.802998	1.121642	1304.874714	0.026531	0.029366
RS	35	0.863374	1.121642	1318.448090	0.026807	0.029734
RS	36	0.927788	1.102758	1349.355933	0.027436	0.030434
RS	37	0.996508	1.102758	1351.718579	0.027484	0.030451
RS	38	1.069824	1.115676	1333.323343	0.027110	0.029994
RS	39	1.148041	1.115676	1325.206254	0.026945	0.029718
RS	40	1.231488	1.148679	1274.692355	0.025918	0.028527
RS	41	1.320515	1.148679	1257.562764	0.025569	0.028039
RS	42	1.415494	1.191727	1191.475234	0.024226	0.026515
RS	43	1.516823	1.191727	1166.649727	0.023721	0.025878
RS	44	1.624928	1.236667	1096.428332	0.022293	0.024294
RS	45	1.740261	1.236667	1064.786652	0.021650	0.023544
RS	46	1.863306	1.277547	996.357498	0.020259	0.022030
RS	47	1.994577	1.277547	958.464126	0.019488	0.021182
RS	48	2.134626	1.310736	893.762681	0.018172	0.019775
RS	49	2.284038	1.310736	850.149739	0.017286	0.018829
RS	50	2.443441	1.335050	788.777953	0.016038	0.017509
RS	51	2.613501	1.335050	740.279152	0.015052	0.016471
RS	52	2.794933	1.351447	681.056291	0.013848	0.015201
RS	53	2.988495	1.351447	629.090595	0.012791	0.014088
RS	54	3.194999	1.366639	569.618536	0.011582	0.012806
RS	55	3.415311	1.366639	516.738313	0.010507	0.011663
RS	56	3.650354	1.366639	463.707620	0.009428	0.010510
RS	57	3.901111	1.366639	411.328866	0.008363	0.009364
RS	58	4.168636	1.503311	330.645986	0.006723	0.007596
RS	59	4.454047	1.503311	291.555399	0.005928	0.006722
RS	60	4.758542	1.503311	253.827055	0.005161	0.005874
RS	61	5.083396	1.503311	217.992879	0.004432	0.005064
RS	62	5.429970	1.503311	184.517661	0.003752	0.004302
RS	63	5.799718	1.503311	682.087621	0.013869	0.016132
PA	4+25*2+4+6 0.140574906 0.040398674 5.799717767 0.410484430 0.357540697 0.475412289 0.572003114 0.730014539 1.021799120 1.462685322 1.962604320 2.330691158 2.444399767 2.331516220 2.076890126 1.775930284 1.508105766 1.310583411 1.185894021 1.121641560 1.102757845 1.115676082 1.148678712 1.191727326 1.236667263 1.277546821 1.310736213 1.335049618 1.351446884 1.366639071 1.503311460
//
IT	4654
RD	15
LK	-417535.107222
QD	-196.021287 -> -182.068681
RI	0.0268471641
TR	0.138948	0.040713
MT	5.848181
MM	C_pi: 1.191813, n_recomb: 50217.311410
RS	0	0.000000	0.420921	774.286121	0.015419	0.002201
RS	1	0.006700	0.420921	812.799759	0.016186	0.009720
RS	2	0.013849	0.420921	852.297357	0.016972	0.012275
RS	3	0.021477	0.420921	892.673030	0.017776	0.013691
RS	4	0.029616	0.361237	1086.235657	0.021631	0.016439
RS	5	0.038301	0.361237	1130.782421	0.022518	0.016976
RS	6	0.047567	0.480380	886.731848	0.017658	0.013425
RS	7	0.057454	0.480380	926.425177	0.018448	0.014335
RS	8	0.068004	0.571451	814.009666	0.016210	0.012844
RS	9	0.079260	0.571451	851.249204	0.016951	0.013912
RS	10	0.091271	0.724354	702.992245	0.013999	0.011807
RS	11	0.104086	0.724354	736.702256	0.014670	0.012740
RS	12	0.117760	1.016463	551.089691	0.010974	0.009772
RS	13	0.132350	1.016463	579.532689	0.011540	0.010440
RS	14	0.147918	1.468625	422.456114	0.008413	0.007760
RS	15	0.164528	1.468625	445.678201	0.008875	0.008231
RS	16	0.182252	1.992454	346.886636	0.006908	0.006494
RS	17	0.201163	1.992454	366.660844	0.007301	0.006876
RS	18	0.221342	2.386304	323.680701	0.006446	0.006139
RS	19	0.242872	2.386304	342.316568	0.006817	0.006526
RS	20	0.265845	2.513794	343.549834	0.006841	0.006627
RS	21	0.290356	2.513794	363.078696	0.007230	0.007066
RS	22	0.316511	2.399751	401.589589	0.007997	0.007898
RS	23	0.344417	2.399751	423.624622	0.008436	0.008417
RS	24	0.374194	2.133141	501.920736	0.009995	0.010064
RS	25	0.405965	2.133141	527.719588	0.010509	0.010714
RS	26	0.439865	1.816099	650.102419	0.012946	0.013322
RS	27	0.476037	1.816099	680.041105	0.013542	0.014137
RS	28	0.514632	1.534155	839.228533	0.016712	0.017608
RS	29	0.555813	1.534155	871.707166	0.017359	0.018542
RS	30	0.599753	1.326927	1042.485644	0.020759	0.022344
RS	31	0.646637	1.326927	1073.499229	0.021377	0.023254
RS	32	0.696663	1.196692	1220.167484	0.024298	0.026567
RS	33	0.750040	1.196692	1244.655582	0.024785	0.027270
RS	34	0.806993	1.129991	1338.541432	0.026655	0.029398
RS	35	0.867763	1.129991	1352.729448	0.026938	0.029771
RS	36	0.932604	1.110785	1384.927507	0.027579	0.030484
RS	37	1.001790	1.110785	1387.600154	0.027632	0.030509
RS	38	1.075611	1.124799	1367.776320	0.027237	0.030034
RS	39	1.154378	1.124799	1359.763339	0.027078	0.029770
RS	40	1.238422	1.159767	1306.389551	0.026015	0.028546
RS	41	1.328098	1.159767	1289.270563	0.025674	0.028073
RS	42	1.423782	1.205175	1220.042110	0.024295	0.026518
RS	43	1.525877	1.205175	1195.193582	0.023800	0.025900
RS	44	1.634812	1.252463	1122.221872	0.022347	0.024293
RS	45	1.751046	1.252463	1090.523012	0.021716	0.023564
RS	46	1.875068	1.295370	1019.968945	0.020311	0.022040
RS	47	2.007400	1.295370	981.941378	0.019554	0.021210
RS	48	2.148598	1.330082	915.697869	0.018235	0.019803
RS	49	2.299256	1.330082	871.810336	0.017361	0.018875
RS	50	2.460008	1.355374	809.290553	0.016116	0.017561
RS	51	2.631532	1.355374	760.314821	0.015140	0.016538
RS	52	2.814547	1.372305	700.102022	0.013941	0.015276
RS	53	3.009824	1.372305	647.419051	0.012892	0.014173
RS	54	3.218186	1.387973	586.811874	0.011685	0.012896
RS	55	3.440508	1.387973	533.001481	0.010614	0.011759
RS	56	3.677725	1.387973	478.924965	0.009537	0.010610
RS	57	3.930837	1.387973	425.403689	0.008471	0.009465
RS	58	4.200907	1.534118	340.936294	0.006789	0.007652
RS	59	4.489072	1.534118	301.317369	0.006000	0.006787
RS	60	4.796544	1.534118	262.957042	0.005236	0.005945
RS	61	5.124618	1.534118	226.405146	0.004509	0.005137
RS	62	5.474672	1.534118	192.147598	0.003826	0.004376
RS	63	5.848181	1.534118	719.025670	0.014318	0.016604
PA	4+25*2+4+6 0.138947654 0.040713210 5.848180756 0.420920588 0.361236892 0.480379613 0.571450518 0.724354464 1.016462958 1.468624915 1.992453958 2.386303620 2.513793776 2.399751207 2.133141346 1.816098797 1.534155201 1.326926707 1.196692395 1.129991488 1.110785256 1.124799278 1.159767013 1.205174628 1.252462744 1.295370262 1.330081921 1.355373671 1.372305474 1.387973175 1.534118061
//
IT	4354
RD	16
LK	-417507.545406
QD	-189.326497 -> -176.217944
RI	0.0258545506
TR	0.137403	0.041022
MT	5.894316
MM	C_pi: 1.207355, n_recomb: 51233.253372
RS	0	0.000000	0.430579	773.485771	0.015097	0.002179
RS	1	0.006713	0.430579	812.333616	0.015856	0.009650
RS	2	0.013877	0.430579	852.218445	0.016634	0.012158
RS	3	0.021522	0.430579	893.039337	0.017431	0.013526
RS	4	0.029680	0.364956	1100.742788	0.021485	0.016452
RS	5	0.038385	0.364956	1146.246603	0.022373	0.016956
RS	6	0.047676	0.485846	898.175164	0.017531	0.013387
RS	7	0.057589	0.485846	938.668072	0.018321	0.014280
RS	8	0.068169	0.571488	834.256678	0.016283	0.012932
RS	9	0.079458	0.571488	872.479548	0.017030	0.014000
RS	10	0.091505	0.719153	725.784955	0.014166	0.011961
RS	11	0.104361	0.719153	760.537390	0.014845	0.012906
RS	12	0.118081	1.010988	567.871515	0.011084	0.009877
RS	13	0.132721	1.010988	597.176856	0.011656	0.010558
RS	14	0.148344	1.473236	431.641601	0.008425	0.007780
RS	15	0.165016	1.473236	455.423074	0.008889	0.008258
RS	16	0.182807	2.019774	350.833648	0.006848	0.006449
RS	17	0.201792	2.019774	370.914944	0.007240	0.006832
RS	18	0.222052	2.439031	324.833145	0.006340	0.006051
RS	19	0.243672	2.439031	343.635321	0.006707	0.006434
RS	20	0.266743	2.580728	343.460368	0.006704	0.006506
RS	21	0.291363	2.580728	363.109835	0.007087	0.006937
RS	22	0.317636	2.466239	401.351237	0.007834	0.007746
RS	23	0.345673	2.466239	423.541952	0.008267	0.008254
RS	24	0.375592	2.188253	502.949118	0.009817	0.009888
RS	25	0.407519	2.188253	529.035658	0.010326	0.010524
RS	26	0.441590	1.855567	654.638537	0.012778	0.013139
RS	27	0.477948	1.855567	685.104553	0.013372	0.013940
RS	28	0.516746	1.559803	850.032476	0.016591	0.017449
RS	29	0.558150	1.559803	883.318465	0.017241	0.018373
RS	30	0.602332	1.343066	1061.556415	0.020720	0.022244
RS	31	0.649481	1.343066	1093.539930	0.021344	0.023149
RS	32	0.699795	1.207402	1247.308701	0.024346	0.026537
RS	33	0.753487	1.207402	1272.690363	0.024841	0.027242
RS	34	0.810783	1.138291	1371.200294	0.026764	0.029421
RS	35	0.871926	1.138291	1386.015408	0.027053	0.029800
RS	36	0.937173	1.118744	1419.537119	0.027707	0.030526
RS	37	1.006800	1.118744	1422.544037	0.027766	0.030560
RS	38	1.081102	1.133793	1401.363121	0.027353	0.030067
RS	39	1.160392	1.133793	1393.485767	0.027199	0.029815
RS	40	1.245004	1.170637	1337.346520	0.026103	0.028561
RS	41	1.335297	1.170637	1320.271938	0.025770	0.028103
RS	42	1.431651	1.218297	1248.010266	0.024359	0.026520
RS	43	1.534473	1.218297	1223.170099	0.023875	0.025919
RS	44	1.644199	1.267818	1147.553289	0.022399	0.024294
RS	45	1.761290	1.267818	1115.823426	0.021779	0.023583
RS	46	1.886242	1.312639	1043.237912	0.020363	0.022051
RS	47	2.019582	1.312639	1005.096219	0.019618	0.021240
RS	48	2.161873	1.348766	937.387108	0.018296	0.019833
RS	49	2.313717	1.348766	893.239569	0.017435	0.018922
RS	50	2.475754	1.374942	829.631386	0.016193	0.017614
RS	51	2.648670	1.374942	780.189035	0.015228	0.016605
RS	52	2.833193	1.392329	719.030955	0.014034	0.015350
RS	53	3.030104	1.392329	665.637995	0.012992	0.014258
RS	54	3.240233	1.408392	603.931370	0.011788	0.012985
RS	55	3.464470	1.408392	549.195010	0.010720	0.011854
RS	56	3.703759	1.408392	494.078852	0.009644	0.010708
RS	57	3.959112	1.408392	439.422794	0.008577	0.009564
RS	58	4.231608	1.563827	351.155905	0.006854	0.007708
RS	59	4.522397	1.563827	311.016427	0.006071	0.006851
RS	60	4.832707	1.563827	272.034593	0.005310	0.006014
RS	61	5.163849	1.563827	234.777220	0.004583	0.005208
RS	62	5.517221	1.563827	199.750392	0.003899	0.004447
RS	63	5.894316	1.563827	756.183268	0.014760	0.017067
PA	4+25*2+4+6 0.137403190 0.041022313 5.894315849 0.430579182 0.364956139 0.485845969 0.571487576 0.719152753 1.010987930 1.473235657 2.019774346 2.439030622 2.580727524 2.466239065 2.188253166 1.855566856 1.559803070 1.343066332 1.207401930 1.138290962 1.118743982 1.133792729 1.170637174 1.218296689 1.267818484 1.312639379 1.348766410 1.374942116 1.392329081 1.408392176 1.563826643
//
IT	5141
RD	17
LK	-417481.643677
QD	-183.040185 -> -170.707036
RI	0.0249660478
TR	0.135935	0.041326
MT	5.938308
MM	C_pi: 1.222402, n_recomb: 52230.321448
RS	0	0.000000	0.439500	773.696816	0.014813	0.002159
RS	1	0.006726	0.439500	812.892024	0.015564	0.009588
RS	2	0.013903	0.439500	853.173140	0.016335	0.012056
RS	3	0.021564	0.439500	894.443607	0.017125	0.013385
RS	4	0.029740	0.368657	1114.444688	0.021337	0.016457
RS	5	0.038466	0.368657	1160.871818	0.022226	0.016933
RS	6	0.047778	0.491737	908.134955	0.017387	0.013335
RS	7	0.057717	0.491737	949.377357	0.018177	0.014212
RS	8	0.068325	0.572030	853.368744	0.016339	0.013006
RS	9	0.079646	0.572030	892.538700	0.017089	0.014074
RS	10	0.091728	0.714365	748.165133	0.014324	0.012109
RS	11	0.104623	0.714365	783.940622	0.015009	0.013065
RS	12	0.118385	1.005418	584.647754	0.011194	0.009983
RS	13	0.133072	1.005418	614.810728	0.011771	0.010676
RS	14	0.148748	1.476659	440.934364	0.008442	0.007804
RS	15	0.165477	1.476659	465.277042	0.008908	0.008290
RS	16	0.183332	2.044781	354.918000	0.006795	0.006410
RS	17	0.202388	2.044781	375.309330	0.007186	0.006794
RS	18	0.222725	2.489038	326.142365	0.006244	0.005970
RS	19	0.244430	2.489038	345.113280	0.006608	0.006350
RS	20	0.267595	2.645330	343.514635	0.006577	0.006393
RS	21	0.292318	2.645330	363.284216	0.006955	0.006817
RS	22	0.318704	2.531056	401.194227	0.007681	0.007603
RS	23	0.346864	2.531056	423.534113	0.008109	0.008101
RS	24	0.376918	2.242290	503.917989	0.009648	0.009721
RS	25	0.408994	2.242290	530.276578	0.010153	0.010344
RS	26	0.443226	1.894374	658.886982	0.012615	0.012963
RS	27	0.479762	1.894374	689.855818	0.013208	0.013751
RS	28	0.518754	1.585062	860.276528	0.016471	0.017294
RS	29	0.560369	1.585062	894.343246	0.017123	0.018207
RS	30	0.604782	1.359002	1079.828995	0.020674	0.022142
RS	31	0.652183	1.359002	1112.763933	0.021305	0.023043
RS	32	0.702771	1.218012	1273.514394	0.024383	0.026501
RS	33	0.756762	1.218012	1299.785641	0.024886	0.027208
RS	34	0.814385	1.146527	1402.891315	0.026860	0.029436
RS	35	0.875882	1.146527	1418.344050	0.027156	0.029821
RS	36	0.941516	1.126624	1453.218198	0.027823	0.030560
RS	37	1.011564	1.126624	1456.581267	0.027888	0.030603
RS	38	1.086323	1.142654	1434.109328	0.027457	0.030095
RS	39	1.166110	1.142654	1426.396494	0.027310	0.029854
RS	40	1.251263	1.181293	1367.583588	0.026184	0.028572
RS	41	1.342143	1.181293	1350.584331	0.025858	0.028129
RS	42	1.439135	1.231107	1275.390543	0.024419	0.026520
RS	43	1.542651	1.231107	1250.587650	0.023944	0.025936
RS	44	1.653129	1.282758	1172.424795	0.022447	0.024294
RS	45	1.771037	1.282758	1140.688349	0.021840	0.023601
RS	46	1.896875	1.329388	1066.159287	0.020413	0.022062
RS	47	2.031176	1.329388	1027.922699	0.019681	0.021269
RS	48	2.174510	1.366831	958.821512	0.018358	0.019864
RS	49	2.327484	1.366831	914.428403	0.017508	0.018969
RS	50	2.490746	1.393803	849.789634	0.016270	0.017668
RS	51	2.664988	1.393803	799.891367	0.015315	0.016672
RS	52	2.850950	1.411575	737.829752	0.014126	0.015425
RS	53	3.049418	1.411575	683.735268	0.013091	0.014342
RS	54	3.261234	1.427959	620.965247	0.011889	0.013074
RS	55	3.487297	1.427959	565.308392	0.010823	0.011948
RS	56	3.728563	1.427959	509.159877	0.009748	0.010805
RS	57	3.986056	1.427959	453.377725	0.008680	0.009661
RS	58	4.260866	1.592503	361.299779	0.006917	0.007763
RS	59	4.554160	1.592503	320.648014	0.006139	0.006913
RS	60	4.867178	1.592503	281.055390	0.005381	0.006081
RS	61	5.201250	1.592503	243.104855	0.004654	0.005278
RS	62	5.557789	1.592503	207.321782	0.003969	0.004517
RS	63	5.938308	1.592503	793.524795	0.015193	0.017523
PA	4+25*2+4+6 0.135934567 0.041325801 5.938307811 0.439500375 0.368657121 0.491736975 0.572030000 0.714365436 1.005418499 1.476658556 2.044781327 2.489038174 2.645329638 2.531056350 2.242290337 1.894374326 1.585062313 1.359002001 1.218012134 1.146527098 1.126624234 1.142653729 1.181292717 1.231107048 1.282757950 1.329387618 1.366830659 1.393802601 1.411575457 1.427959483 1.592502829
//
IT	4748
RD	18
LK	-417457.267838
QD	-177.125226 -> -165.506488
RI	0.0241671087
TR	0.134536	0.041624
MT	5.980285
MM	C_pi: 1.236979, n_recomb: 53209.048088
RS	0	0.000000	0.447740	774.771638	0.014561	0.002141
RS	1	0.006737	0.447740	814.326073	0.015304	0.009533
RS	2	0.013929	0.447740	855.011903	0.016069	0.011969
RS	3	0.021604	0.447740	896.736418	0.016853	0.013264
RS	4	0.029797	0.372309	1127.484284	0.021190	0.016456
RS	5	0.038542	0.372309	1174.803879	0.022079	0.016908
RS	6	0.047876	0.497985	916.776655	0.017230	0.013273
RS	7	0.057839	0.497985	958.721399	0.018018	0.014133
RS	8	0.068473	0.573014	871.403489	0.016377	0.013070
RS	9	0.079823	0.573014	911.485730	0.017130	0.014135
RS	10	0.091939	0.709952	770.134668	0.014474	0.012251
RS	11	0.104870	0.709952	806.914117	0.015165	0.013218
RS	12	0.118673	0.999797	601.402654	0.011303	0.010090
RS	13	0.133406	0.999797	632.417943	0.011886	0.010794
RS	14	0.149131	1.479069	450.306911	0.008463	0.007832
RS	15	0.165916	1.479069	475.211541	0.008931	0.008324
RS	16	0.183831	2.067671	359.118073	0.006749	0.006376
RS	17	0.202954	2.067671	379.821726	0.007138	0.006762
RS	18	0.223365	2.536503	327.584150	0.006157	0.005897
RS	19	0.245151	2.536503	346.725666	0.006516	0.006273
RS	20	0.268405	2.707701	343.693805	0.006459	0.006288
RS	21	0.293225	2.707701	363.582942	0.006833	0.006705
RS	22	0.319718	2.594269	401.106939	0.007538	0.007470
RS	23	0.347996	2.594269	423.589988	0.007961	0.007958
RS	24	0.378179	2.295285	504.832159	0.009488	0.009562
RS	25	0.410395	2.295285	531.448401	0.009988	0.010173
RS	26	0.444782	1.932539	662.870817	0.012458	0.012794
RS	27	0.481485	1.932539	694.319454	0.013049	0.013568
RS	28	0.520662	1.609945	869.996116	0.016351	0.017142
RS	29	0.562478	1.609945	904.817885	0.017005	0.018045
RS	30	0.607111	1.374729	1097.351260	0.020623	0.022038
RS	31	0.654751	1.374729	1131.219102	0.021260	0.022936
RS	32	0.705601	1.228509	1298.835785	0.024410	0.026460
RS	33	0.759877	1.228509	1325.991612	0.024920	0.027170
RS	34	0.817810	1.154686	1433.660603	0.026944	0.029444
RS	35	0.879645	1.154686	1449.759809	0.027246	0.029835
RS	36	0.945647	1.134411	1486.015611	0.027928	0.030588
RS	37	1.016096	1.134411	1489.754285	0.027998	0.030639
RS	38	1.091290	1.151373	1466.053282	0.027553	0.030117
RS	39	1.171551	1.151373	1458.531019	0.027411	0.029888
RS	40	1.257220	1.191732	1397.130170	0.026257	0.028581
RS	41	1.348660	1.191732	1380.234293	0.025940	0.028152
RS	42	1.446260	1.243613	1302.201583	0.024473	0.026520
RS	43	1.550437	1.243613	1277.462493	0.024008	0.025952
RS	44	1.661632	1.297295	1196.848781	0.022493	0.024295
RS	45	1.780318	1.297295	1165.128142	0.021897	0.023619
RS	46	1.907001	1.345637	1088.737803	0.020462	0.022075
RS	47	2.042219	1.345637	1050.424293	0.019741	0.021298
RS	48	2.186547	1.384305	980.000122	0.018418	0.019896
RS	49	2.340599	1.384305	935.375396	0.017579	0.019016
RS	50	2.505029	1.411994	869.759888	0.016346	0.017722
RS	51	2.680538	1.411994	819.416737	0.015400	0.016738
RS	52	2.867872	1.430086	756.493925	0.014217	0.015499
RS	53	3.067827	1.430086	701.706649	0.013188	0.014425
RS	54	3.281253	1.446723	637.908189	0.011989	0.013161
RS	55	3.509058	1.446723	581.336884	0.010926	0.012040
RS	56	3.752212	1.446723	524.163739	0.009851	0.010900
RS	57	4.011747	1.446723	467.264522	0.008782	0.009756
RS	58	4.288768	1.620194	371.366917	0.006979	0.007816
RS	59	4.584453	1.620194	330.211026	0.006206	0.006974
RS	60	4.900060	1.620194	290.018048	0.005451	0.006146
RS	61	5.236929	1.620194	251.386291	0.004725	0.005346
RS	62	5.596494	1.620194	214.859601	0.004038	0.004585
RS	63	5.980285	1.620194	831.022805	0.015618	0.017970
PA	4+25*2+4+6 0.134536307 0.041623761 5.980284952 0.447740462 0.372308971 0.497985005 0.573014137 0.709952497 0.999796809 1.479068602 2.067671078 2.536503018 2.707701032 2.594269034 2.295284530 1.932539092 1.609945308 1.374728863 1.228509395 1.154686149 1.134411453 1.151372575 1.191731501 1.243613297 1.297294820 1.345637047 1.384304880 1.411994494 1.430086150 1.446723159 1.620193721
//
IT	4096
RD	19
LK	-417434.298727
QD	-171.548641 -> -160.589850
RI	0.0234479276
TR	0.133203	0.041916
MT	6.020419
MM	C_pi: 1.251114, n_recomb: 54169.707516
RS	0	0.000000	0.455328	776.625980	0.014337	0.002124
RS	1	0.006748	0.455328	816.551624	0.015074	0.009485
RS	2	0.013952	0.455328	857.651187	0.015833	0.011894
RS	3	0.021642	0.455328	899.835346	0.016611	0.013161
RS	4	0.029851	0.375886	1139.980549	0.021045	0.016452
RS	5	0.038614	0.375886	1188.164336	0.021934	0.016882
RS	6	0.047969	0.504546	924.218857	0.017062	0.013200
RS	7	0.057954	0.504546	966.820815	0.017848	0.014045
RS	8	0.068614	0.574390	888.406988	0.016400	0.013122
RS	9	0.079993	0.574390	929.367804	0.017157	0.014185
RS	10	0.092139	0.705890	791.680938	0.014615	0.012388
RS	11	0.105106	0.705890	829.445115	0.015312	0.013364
RS	12	0.118947	0.994160	618.118398	0.011411	0.010197
RS	13	0.133723	0.994160	649.980030	0.011999	0.010911
RS	14	0.149495	1.480570	459.748376	0.008487	0.007863
RS	15	0.166332	1.480570	485.215347	0.008957	0.008361
RS	16	0.184306	2.088621	363.414305	0.006709	0.006347
RS	17	0.203492	2.088621	384.431968	0.007097	0.006734
RS	18	0.223973	2.581591	329.136697	0.006076	0.005829
RS	19	0.245836	2.581591	348.450136	0.006433	0.006202
RS	20	0.269175	2.767974	343.976243	0.006350	0.006191
RS	21	0.294088	2.767974	363.984069	0.006719	0.006601
RS	22	0.320683	2.655956	401.075844	0.007404	0.007344
RS	23	0.349073	2.655956	423.696341	0.007822	0.007823
RS	24	0.379378	2.347293	505.688703	0.009335	0.009411
RS	25	0.411729	2.347293	532.549050	0.009831	0.010011
RS	26	0.446263	1.970087	666.606370	0.012306	0.012631
RS	27	0.483127	1.970087	698.513037	0.012895	0.013393
RS	28	0.522479	1.634462	879.222738	0.016231	0.016993
RS	29	0.564487	1.634462	914.774715	0.016887	0.017887
RS	30	0.609330	1.390248	1114.161128	0.020568	0.021934
RS	31	0.657199	1.390248	1148.943252	0.021210	0.022828
RS	32	0.708298	1.238890	1323.310367	0.024429	0.026415
RS	33	0.762845	1.238890	1351.344777	0.024947	0.027127
RS	34	0.821074	1.162760	1463.544634	0.027018	0.029446
RS	35	0.883232	1.162760	1480.297395	0.027327	0.029843
RS	36	0.949585	1.142102	1517.957152	0.028022	0.030610
RS	37	1.020416	1.142102	1522.088825	0.028099	0.030669
RS	38	1.096027	1.159950	1497.217722	0.027639	0.030135
RS	39	1.176740	1.159950	1489.909678	0.027504	0.029917
RS	40	1.262901	1.201963	1425.999687	0.026325	0.028587
RS	41	1.354876	1.201963	1409.233041	0.026015	0.028171
RS	42	1.453057	1.255830	1328.451681	0.024524	0.026518
RS	43	1.557865	1.255830	1303.800826	0.024069	0.025966
RS	44	1.669745	1.311456	1220.822975	0.022537	0.024295
RS	45	1.789175	1.311456	1189.139421	0.021952	0.023636
RS	46	1.916665	1.361421	1110.966969	0.020509	0.022088
RS	47	2.052759	1.361421	1072.593969	0.019801	0.021327
RS	48	2.198037	1.401232	1000.911580	0.018477	0.019928
RS	49	2.353119	1.401232	956.069523	0.017650	0.019063
RS	50	2.518667	1.429566	889.530717	0.016421	0.017776
RS	51	2.695387	1.429566	838.754328	0.015484	0.016804
RS	52	2.884032	1.447916	775.011042	0.014307	0.015573
RS	53	3.085408	1.447916	719.540825	0.013283	0.014507
RS	54	3.300374	1.464743	654.749175	0.012087	0.013248
RS	55	3.529847	1.464743	597.270681	0.011026	0.012132
RS	56	3.774806	1.464743	539.081707	0.009952	0.010993
RS	57	4.036295	1.464743	481.075392	0.008881	0.009850
RS	58	4.315431	1.646964	381.352590	0.007040	0.007869
RS	59	4.613405	1.646964	339.701236	0.006271	0.007034
RS	60	4.931487	1.646964	298.918639	0.005518	0.006211
RS	61	5.271035	1.646964	259.617749	0.004793	0.005412
RS	62	5.633496	1.646964	222.360134	0.004105	0.004651
RS	63	6.020419	1.646964	868.646791	0.016036	0.018409
PA	4+25*2+4+6 0.133202565 0.041915990 6.020419037 0.455328120 0.375885505 0.504546438 0.574389599 0.705889778 0.994159832 1.480569780 2.088620629 2.581590718 2.767973677 2.655956082 2.347293391 1.970086793 1.634462280 1.390248423 1.238889752 1.162760107 1.142102254 1.159949871 1.201962700 1.255830304 1.311455774 1.361421310 1.401232177 1.429565549 1.447916265 1.464743456 1.646964478
//
IT	4996
RD	20
LK	-417412.629523
QD	-166.281930 -> -155.934224
RI	0.0227980189
TR	0.131929	0.042203
MT	6.058811
MM	C_pi: 1.264828, n_recomb: 55112.790713
RS	0	0.000000	0.462317	779.146480	0.014137	0.002109
RS	1	0.006759	0.462317	819.453738	0.014869	0.009442
RS	2	0.013975	0.462317	860.974916	0.015622	0.011829
RS	3	0.021679	0.462317	903.623677	0.016396	0.013072
RS	4	0.029903	0.379366	1152.037782	0.020903	0.016444
RS	5	0.038683	0.379366	1201.060006	0.021793	0.016856
RS	6	0.048057	0.511378	930.585740	0.016885	0.013120
RS	7	0.058064	0.511378	973.802179	0.017669	0.013949
RS	8	0.068748	0.576108	904.435885	0.016411	0.013165
RS	9	0.080153	0.576108	946.242899	0.017169	0.014224
RS	10	0.092330	0.702142	812.810476	0.014748	0.012520
RS	11	0.105330	0.702142	851.540537	0.015451	0.013504
RS	12	0.119208	0.988530	634.785332	0.011518	0.010303
RS	13	0.134024	0.988530	667.486965	0.012111	0.011027
RS	14	0.149842	1.481284	469.241180	0.008514	0.007897
RS	15	0.166729	1.481284	495.270184	0.008986	0.008400
RS	16	0.184758	2.107793	367.790388	0.006673	0.006322
RS	17	0.204005	2.107793	389.123214	0.007060	0.006710
RS	18	0.224552	2.624458	330.781867	0.006002	0.005767
RS	19	0.246489	2.624458	350.268079	0.006355	0.006137
RS	20	0.269908	2.826266	344.344968	0.006248	0.006099
RS	21	0.294911	2.826266	364.470383	0.006613	0.006504
RS	22	0.321603	2.716187	401.090939	0.007278	0.007225
RS	23	0.350099	2.716187	423.843471	0.007690	0.007696
RS	24	0.380522	2.398356	506.489285	0.009190	0.009267
RS	25	0.413001	2.398356	533.581082	0.009682	0.009856
RS	26	0.447675	2.007053	670.105798	0.012159	0.012473
RS	27	0.484692	2.007053	702.449803	0.012746	0.013225
RS	28	0.524212	1.658619	887.988955	0.016112	0.016846
RS	29	0.566403	1.658619	924.247225	0.016770	0.017732
RS	30	0.611445	1.405556	1130.300728	0.020509	0.021829
RS	31	0.659532	1.405556	1165.978611	0.021156	0.022720
RS	32	0.710869	1.249143	1346.983381	0.024440	0.026367
RS	33	0.765676	1.249143	1375.889554	0.024965	0.027081
RS	34	0.824188	1.170738	1492.585249	0.027082	0.029444
RS	35	0.886654	1.170738	1509.997174	0.027398	0.029846
RS	36	0.953343	1.149686	1549.081835	0.028107	0.030627
RS	37	1.024539	1.149686	1553.621833	0.028190	0.030694
RS	38	1.100547	1.168379	1527.636385	0.027718	0.030149
RS	39	1.181692	1.168379	1520.563770	0.027590	0.029942
RS	40	1.268323	1.211987	1454.216013	0.026386	0.028591
RS	41	1.360808	1.211987	1437.602200	0.026085	0.028188
RS	42	1.459545	1.267765	1354.157823	0.024571	0.026515
RS	43	1.564956	1.267765	1329.617611	0.024125	0.025978
RS	44	1.677491	1.325254	1244.357723	0.022578	0.024296
RS	45	1.797632	1.325254	1212.730941	0.022005	0.023652
RS	46	1.925894	1.376760	1132.850871	0.020555	0.022101
RS	47	2.062826	1.376760	1094.434850	0.019858	0.021356
RS	48	2.209012	1.417636	1021.557535	0.018536	0.019960
RS	49	2.365079	1.417636	976.511729	0.017718	0.019109
RS	50	2.531695	1.446547	909.099137	0.016495	0.017830
RS	51	2.709573	1.446547	857.901171	0.015566	0.016869
RS	52	2.899474	1.465101	793.377347	0.014396	0.015647
RS	53	3.102210	1.465101	737.234240	0.013377	0.014588
RS	54	3.318649	1.482061	671.483511	0.012184	0.013334
RS	55	3.549717	1.482061	613.105595	0.011125	0.012222
RS	56	3.796403	1.482061	553.910002	0.010050	0.011085
RS	57	4.059763	1.482061	494.806887	0.008978	0.009942
RS	58	4.340924	1.672858	391.255573	0.007099	0.007921
RS	59	4.641088	1.672858	349.117461	0.006335	0.007092
RS	60	4.961541	1.672858	307.755872	0.005584	0.006273
RS	61	5.303653	1.672858	267.797735	0.004859	0.005477
RS	62	5.668889	1.672858	229.821641	0.004170	0.004716
RS	63	6.058811	1.672858	906.375292	0.016446	0.018841
PA	4+25*2+4+6 0.131929086 0.042202625 6.058811139 0.462317236 0.379366361 0.511377530 0.576107987 0.702142471 0.988529987 1.481283537 2.107793314 2.624457774 2.826265855 2.716186951 2.398356473 2.007052600 1.658618926 1.405556289 1.249142786 1.170738187 1.149686309 1.168378671 1.211986927 1.267764618 1.325253515 1.376760047 1.417635661 1.446546800 1.465100654 1.482061028 1.672858407
//
IT	4242
RD	21
LK	-417392.164550
QD	-161.299803 -> -151.519161
RI	0.0222056021
TR	0.130712	0.042484
MT	6.095564
MM	C_pi: 1.278145, n_recomb: 56038.897606
RS	0	0.000000	0.468791	782.184860	0.013958	0.002095
RS	1	0.006769	0.468791	822.880796	0.014684	0.009404
RS	2	0.013996	0.468791	864.828551	0.015433	0.011773
RS	3	0.021713	0.468791	907.944446	0.016202	0.012997
RS	4	0.029952	0.382738	1163.745683	0.020767	0.016435
RS	5	0.038749	0.382738	1213.583157	0.021656	0.016831
RS	6	0.048141	0.518442	935.994141	0.016703	0.013033
RS	7	0.058169	0.518442	979.784913	0.017484	0.013847
RS	8	0.068875	0.578128	919.551115	0.016409	0.013199
RS	9	0.080307	0.578128	962.173528	0.017170	0.014254
RS	10	0.092512	0.698687	833.527735	0.014874	0.012647
RS	11	0.105543	0.698687	873.205295	0.015582	0.013638
RS	12	0.119457	0.982931	651.396054	0.011624	0.010409
RS	13	0.134312	0.982931	684.931149	0.012222	0.011142
RS	14	0.150173	1.481303	478.777584	0.008544	0.007932
RS	15	0.167107	1.481303	505.368081	0.009018	0.008442
RS	16	0.185188	2.125333	372.235807	0.006642	0.006301
RS	17	0.204493	2.125333	393.884689	0.007029	0.006690
RS	18	0.225105	2.665215	332.511003	0.005934	0.005709
RS	19	0.247111	2.665215	352.170795	0.006284	0.006077
RS	20	0.270608	2.882631	344.794921	0.006153	0.006014
RS	21	0.295695	2.882631	365.037119	0.006514	0.006413
RS	22	0.322480	2.774998	401.150663	0.007158	0.007112
RS	23	0.351078	2.774998	424.030436	0.007567	0.007575
RS	24	0.381612	2.448499	507.241500	0.009052	0.009130
RS	25	0.414213	2.448499	534.553183	0.009539	0.009709
RS	26	0.449021	2.043432	673.397037	0.012017	0.012321
RS	27	0.486185	2.043432	706.159256	0.012601	0.013062
RS	28	0.525865	1.682415	896.333042	0.015995	0.016703
RS	29	0.568230	1.682415	933.274855	0.016654	0.017581
RS	30	0.613464	1.420650	1145.815170	0.020447	0.021723
RS	31	0.661759	1.420650	1182.370638	0.021099	0.022612
RS	32	0.713323	1.259262	1369.903206	0.024446	0.026315
RS	33	0.768378	1.259262	1399.673791	0.024977	0.027031
RS	34	0.827160	1.178611	1520.831940	0.027139	0.029436
RS	35	0.889921	1.178611	1538.907275	0.027461	0.029844
RS	36	0.956930	1.157156	1579.434435	0.028185	0.030639
RS	37	1.028475	1.157156	1584.396184	0.028273	0.030715
RS	38	1.104863	1.176656	1557.346230	0.027790	0.030160
RS	39	1.186422	1.176656	1550.528156	0.027669	0.029963
RS	40	1.273501	1.221803	1481.813631	0.026443	0.028592
RS	41	1.366476	1.221803	1465.373680	0.026149	0.028202
RS	42	1.465743	1.279423	1379.343084	0.024614	0.026512
RS	43	1.571731	1.279423	1354.933861	0.024178	0.025989
RS	44	1.684892	1.338701	1267.468972	0.022618	0.024296
RS	45	1.805714	1.338701	1235.916974	0.022055	0.023668
RS	46	1.934714	1.391672	1154.399747	0.020600	0.022114
RS	47	2.072447	1.391672	1115.955917	0.019914	0.021384
RS	48	2.219503	1.433542	1041.941504	0.018593	0.019993
RS	49	2.376513	1.433542	996.705037	0.017786	0.019155
RS	50	2.544152	1.462969	928.466660	0.016568	0.017883
RS	51	2.723138	1.462969	876.858505	0.015647	0.016933
RS	52	2.914240	1.481675	811.592204	0.014483	0.015719
RS	53	3.118278	1.481675	754.786305	0.013469	0.014668
RS	54	3.336128	1.498715	688.110015	0.012279	0.013419
RS	55	3.568724	1.498715	628.840584	0.011222	0.012310
RS	56	3.817065	1.498715	568.647639	0.010147	0.011175
RS	57	4.082216	1.498715	508.458008	0.009073	0.010032
RS	58	4.365316	1.697917	401.076750	0.007157	0.007972
RS	59	4.667579	1.697917	358.460315	0.006397	0.007149
RS	60	4.990303	1.697917	316.529973	0.005648	0.006334
RS	61	5.334873	1.697917	275.926023	0.004924	0.005540
RS	62	5.702767	1.697917	237.243431	0.004234	0.004779
RS	63	6.095564	1.697917	944.190369	0.016849	0.019266
PA	4+25*2+4+6 0.130711827 0.042483751 6.095563674 0.468790559 0.382737584 0.518441655 0.578127584 0.698687215 0.982931138 1.481303314 2.125333492 2.665214639 2.882630746 2.774998433 2.448499162 2.043432098 1.682415258 1.420650012 1.259261777 1.178610649 1.157155987 1.176656455 1.221802761 1.279423338 1.338700988 1.391671569 1.433542010 1.462968779 1.481674932 1.498715251 1.697916660
//
IT	4510
RD	22
LK	-417372.818251
QD	-156.579711 -> -147.326303
RI	0.0216656214
TR	0.129545	0.042759
MT	6.130908
MM	C_pi: 1.291100, n_recomb: 56948.205327
RS	0	0.000000	0.474780	785.685172	0.013796	0.002083
RS	1	0.006779	0.474780	826.776575	0.014518	0.009370
RS	2	0.014017	0.474780	869.155855	0.015262	0.011725
RS	3	0.021746	0.474780	912.741703	0.016028	0.012932
RS	4	0.029999	0.385985	1175.182842	0.020636	0.016426
RS	5	0.038811	0.385985	1225.814806	0.021525	0.016807
RS	6	0.048221	0.525706	940.544936	0.016516	0.012941
RS	7	0.058269	0.525706	984.872318	0.017294	0.013741
RS	8	0.068997	0.580415	933.800979	0.016397	0.013225
RS	9	0.080453	0.580415	977.209282	0.017160	0.014275
RS	10	0.092686	0.695499	853.837758	0.014993	0.012768
RS	11	0.105747	0.695499	894.444937	0.015706	0.013766
RS	12	0.119695	0.977386	667.938281	0.011729	0.010514
RS	13	0.134587	0.977386	702.300015	0.012332	0.011256
RS	14	0.150489	1.480721	488.345134	0.008575	0.007970
RS	15	0.167469	1.480721	515.496220	0.009052	0.008484
RS	16	0.185601	2.141387	376.737220	0.006615	0.006283
RS	17	0.204961	2.141387	398.702695	0.007001	0.006673
RS	18	0.225633	2.704007	334.310203	0.005870	0.005656
RS	19	0.247707	2.704007	354.144100	0.006219	0.006021
RS	20	0.271278	2.937192	345.312096	0.006064	0.005933
RS	21	0.296446	2.937192	365.670127	0.006421	0.006327
RS	22	0.323320	2.832490	401.243664	0.007046	0.007005
RS	23	0.352016	2.832490	424.246052	0.007450	0.007462
RS	24	0.382657	2.497769	507.946560	0.008919	0.008998
RS	25	0.415375	2.497769	535.467402	0.009403	0.009569
RS	26	0.450311	2.079273	676.487894	0.011879	0.012175
RS	27	0.487616	2.079273	709.650195	0.012461	0.012906
RS	28	0.527449	1.705882	904.273971	0.015879	0.016564
RS	29	0.569982	1.705882	941.877420	0.016539	0.017434
RS	30	0.615399	1.435545	1160.733506	0.020382	0.021619
RS	31	0.663894	1.435545	1198.148600	0.021039	0.022504
RS	32	0.715677	1.269258	1392.098381	0.024445	0.026262
RS	33	0.770970	1.269258	1422.725493	0.024983	0.026980
RS	34	0.830011	1.186390	1548.306580	0.027188	0.029425
RS	35	0.893054	1.186390	1567.048609	0.027517	0.029839
RS	36	0.960371	1.164526	1609.032293	0.028254	0.030647
RS	37	1.032251	1.164526	1614.427929	0.028349	0.030731
RS	38	1.109004	1.184803	1586.358172	0.027856	0.030168
RS	39	1.190960	1.184803	1579.812398	0.027741	0.029981
RS	40	1.278471	1.231437	1508.797737	0.026494	0.028592
RS	41	1.371915	1.231437	1492.551421	0.026209	0.028214
RS	42	1.471692	1.290839	1404.008290	0.024654	0.026507
RS	43	1.578234	1.290839	1379.749311	0.024228	0.025999
RS	44	1.691998	1.351839	1290.151557	0.022655	0.024296
RS	45	1.813473	1.351839	1258.691802	0.022102	0.023683
RS	46	1.943183	1.406207	1175.602575	0.020643	0.022128
RS	47	2.081686	1.406207	1137.146379	0.019968	0.021412
RS	48	2.229578	1.449008	1062.051446	0.018649	0.020025
RS	49	2.387495	1.449008	1016.637963	0.017852	0.019200
RS	50	2.556116	1.478895	947.620355	0.016640	0.017936
RS	51	2.736168	1.478895	895.614335	0.015727	0.016996
RS	52	2.928426	1.497710	829.642148	0.014568	0.015791
RS	53	3.133716	1.497710	772.184914	0.013559	0.014747
RS	54	3.352923	1.514783	704.616473	0.012373	0.013503
RS	55	3.586989	1.514783	644.464956	0.011317	0.012397
RS	56	3.836921	1.514783	583.285281	0.010242	0.011264
RS	57	4.103796	1.514783	522.020618	0.009167	0.010121
RS	58	4.388762	1.722228	410.810460	0.007214	0.008023
RS	59	4.693046	1.722228	367.724941	0.006457	0.007205
RS	60	5.017955	1.722228	325.236684	0.005711	0.006394
RS	61	5.364890	1.722228	283.998789	0.004987	0.005602
RS	62	5.735343	1.722228	244.621989	0.004296	0.004841
RS	63	6.130908	1.722228	982.066530	0.017245	0.019683
PA	4+25*2+4+6 0.129544894 0.042758751 6.130907824 0.474779779 0.385985051 0.525705986 0.580414565 0.695498873 0.977385503 1.480721289 2.141387363 2.704006778 2.937191953 2.832489799 2.497769155 2.079272878 1.705882327 1.435545094 1.269258282 1.186390489 1.164526046 1.184803242 1.231436650 1.290839091 1.351839350 1.406207162 1.449008376 1.478895026 1.497709703 1.514782751 1.722228324
//
IT	4858
RD	23
LK	-417354.510817
QD	-152.102102 -> -143.339818
RI	0.0211701388
TR	0.128427	0.043028
MT	6.164831
MM	C_pi: 1.303702, n_recomb: 57841.480896
RS	0	0.000000	0.480345	789.551313	0.013650	0.002071
RS	1	0.006788	0.480345	831.042573	0.014368	0.009339
RS	2	0.014037	0.480345	873.856179	0.015108	0.011683
RS	3	0.021778	0.480345	917.912955	0.015869	0.012877
RS	4	0.030044	0.389102	1186.407282	0.020511	0.016416
[truncated: 9,987,206 more chars]
