# Supplementary material for: Recent speciation associated with range expansion and a shift to self-fertilization in North American Arabidopsis
Source: Nat Commun. 2022 Dec 8;13:7564. doi: 10.1038/s41467-022-35368-1 (PMC9732334; doi:10.1038/s41467-022-35368-1)
Supplement: Supplementary file 5 — Source Data [file 41467_2022_35368_MOESM5_ESM.zip › Source Data/SuppFig16-7_lyrNY6_19.psmc]

CC
CC	Brief Description of the file format:
CC	  CC  comments
CC	  MM  useful-messages
CC	  RD  round-of-iterations
CC	  LL  \log[P(sequence)]
CC	  QD  Q-before-opt Q-after-opt
CC	  TR  \theta_0 \rho_0
CC	  RS  k t_k \lambda_k \pi_k \sum_{l\not=k}A_{kl} A_{kk}
CC	  DC  begin end best-k t_k+\Delta_k max-prob
CC
MM	Version: 0.6.5-r67
MM	pattern:4+25*2+4+6, n:63, n_free_lambdas:28
MM	n_iterations:25, skip:1, max_t:5, theta/rho:5
MM	is_decoding:0
MM	n_seqs:12, sum_L:979215, sum_n:158443
RD	0
LK	0.000000
QD	0.000000 -> 0.000000
RI	inf
TR	0.176506	0.035301
MT	5.000000
MM	C_pi: 1.000000, n_recomb: 33967.885876
RS	0	0.000000	1.000000	214.275819	0.006308	0.000000
RS	1	0.006440	1.000000	226.590473	0.006671	0.000000
RS	2	0.013294	1.000000	239.512128	0.007051	0.000000
RS	3	0.020590	1.000000	253.057369	0.007450	0.000000
RS	4	0.028356	1.000000	267.241295	0.007867	0.000000
RS	5	0.036622	1.000000	282.077160	0.008304	0.000000
RS	6	0.045421	1.000000	297.575978	0.008761	0.000000
RS	7	0.054785	1.000000	313.746086	0.009237	0.000000
RS	8	0.064753	1.000000	330.592650	0.009733	0.000000
RS	9	0.075363	1.000000	348.117133	0.010248	0.000000
RS	10	0.086656	1.000000	366.316708	0.010784	0.000000
RS	11	0.098677	1.000000	385.183616	0.011340	0.000000
RS	12	0.111471	1.000000	404.704478	0.011914	0.000000
RS	13	0.125090	1.000000	424.859551	0.012508	0.000000
RS	14	0.139585	1.000000	445.621945	0.013119	0.000000
RS	15	0.155014	1.000000	466.956786	0.013747	0.000000
RS	16	0.171437	1.000000	488.820350	0.014391	0.000000
RS	17	0.188917	1.000000	511.159168	0.015048	0.000000
RS	18	0.207523	1.000000	533.909107	0.015718	0.000000
RS	19	0.227327	1.000000	556.994464	0.016398	0.000000
RS	20	0.248406	1.000000	580.327066	0.017085	0.000000
RS	21	0.270843	1.000000	603.805417	0.017776	0.000000
RS	22	0.294725	1.000000	627.313913	0.018468	0.000000
RS	23	0.320144	1.000000	650.722160	0.019157	0.000000
RS	24	0.347201	1.000000	673.884431	0.019839	0.000000
RS	25	0.376000	1.000000	696.639309	0.020509	0.000000
RS	26	0.406654	1.000000	718.809563	0.021161	0.000000
RS	27	0.439282	1.000000	740.202318	0.021791	0.000000
RS	28	0.474011	1.000000	760.609559	0.022392	0.000000
RS	29	0.510976	1.000000	779.809062	0.022957	0.000000
RS	30	0.550322	1.000000	797.565785	0.023480	0.000000
RS	31	0.592202	1.000000	813.633805	0.023953	0.000000
RS	32	0.636779	1.000000	827.758855	0.024369	0.000000
RS	33	0.684227	1.000000	839.681504	0.024720	0.000000
RS	34	0.734730	1.000000	849.141047	0.024998	0.000000
RS	35	0.788485	1.000000	855.880109	0.025197	0.000000
RS	36	0.845702	1.000000	859.649978	0.025308	0.000000
RS	37	0.906604	1.000000	860.216640	0.025324	0.000000
RS	38	0.971428	1.000000	857.367461	0.025241	0.000000
RS	39	1.040426	1.000000	850.918402	0.025051	0.000000
RS	40	1.113868	1.000000	840.721631	0.024750	0.000000
RS	41	1.192040	1.000000	826.673311	0.024337	0.000000
RS	42	1.275245	1.000000	808.721322	0.023808	0.000000
RS	43	1.363809	1.000000	786.872570	0.023165	0.000000
RS	44	1.458076	1.000000	761.199548	0.022409	0.000000
RS	45	1.558414	1.000000	731.845695	0.021545	0.000000
RS	46	1.665214	1.000000	699.029140	0.020579	0.000000
RS	47	1.778891	1.000000	663.044360	0.019520	0.000000
RS	48	1.899889	1.000000	624.261329	0.018378	0.000000
RS	49	2.028679	1.000000	583.121783	0.017167	0.000000
RS	50	2.165763	1.000000	540.132318	0.015901	0.000000
RS	51	2.311675	1.000000	495.854193	0.014598	0.000000
RS	52	2.466983	1.000000	450.889863	0.013274	0.000000
RS	53	2.632293	1.000000	405.866519	0.011949	0.000000
RS	54	2.808249	1.000000	361.417129	0.010640	0.000000
RS	55	2.995536	1.000000	318.159737	0.009366	0.000000
RS	56	3.194884	1.000000	276.676009	0.008145	0.000000
RS	57	3.407070	1.000000	237.490221	0.006992	0.000000
RS	58	3.632920	1.000000	201.049995	0.005919	0.000000
RS	59	3.873315	1.000000	167.710117	0.004937	0.000000
RS	60	4.129191	1.000000	137.720684	0.004054	0.000000
RS	61	4.401545	1.000000	111.220575	0.003274	0.000000
RS	62	4.691438	1.000000	88.236914	0.002598	0.000000
RS	63	5.000000	1.000000	248.722264	0.007322	0.000000
PA	4+25*2+4+6 0.176505869 0.035301174 5.000000000 1.000000000 1.000000000 1.000000000 1.000000000 1.000000000 1.000000000 1.000000000 1.000000000 1.000000000 1.000000000 1.000000000 1.000000000 1.000000000 1.000000000 1.000000000 1.000000000 1.000000000 1.000000000 1.000000000 1.000000000 1.000000000 1.000000000 1.000000000 1.000000000 1.000000000 1.000000000 1.000000000 1.000000000
//
IT	5259
RD	1
LK	-399636.036359
QD	-325.668214 -> -265.447876
RI	0.0262858222
TR	0.176067	0.036313
MT	4.963629
MM	C_pi: 0.993360, n_recomb: 34696.225969
RS	0	0.000000	0.811458	268.917957	0.007751	0.000565
RS	1	0.006428	0.811458	283.907252	0.008183	0.002253
RS	2	0.013269	0.811458	299.576891	0.008634	0.004193
RS	3	0.020549	0.811458	315.937243	0.009106	0.006062
RS	4	0.028298	0.716722	376.758330	0.010859	0.007557
RS	5	0.036545	0.716722	396.303170	0.011422	0.008897
RS	6	0.045321	0.752276	396.982651	0.011442	0.010028
RS	7	0.054662	0.752276	417.192885	0.012024	0.010848
RS	8	0.064604	0.826102	399.176766	0.011505	0.011353
RS	9	0.075184	0.826102	419.339305	0.012086	0.011574
RS	10	0.086444	0.917299	396.677701	0.011433	0.011561
RS	11	0.098429	0.917299	416.614352	0.012007	0.011389
RS	12	0.111183	1.008156	398.045607	0.011472	0.011143
RS	13	0.124758	1.008156	417.890904	0.012044	0.010888
RS	14	0.139204	1.082417	408.480836	0.011773	0.010670
RS	15	0.154580	1.082417	428.533287	0.012351	0.010528
RS	16	0.170944	1.128791	430.844542	0.012418	0.010504
RS	17	0.188359	1.128791	451.441477	0.013011	0.010632
RS	18	0.206895	1.145146	465.858135	0.013427	0.010932
RS	19	0.226621	1.145146	487.245170	0.014043	0.011408
RS	20	0.247615	1.137750	512.320731	0.014766	0.012059
RS	21	0.269959	1.137750	534.534385	0.015406	0.012882
RS	22	0.293739	1.115366	568.051908	0.016372	0.013870
RS	23	0.319048	1.115366	590.850635	0.017029	0.015016
RS	24	0.345984	1.085733	630.187126	0.018163	0.016304
RS	25	0.374650	1.085733	653.014074	0.018821	0.017711
RS	26	0.405160	1.054949	694.916553	0.020029	0.019203
RS	27	0.437630	1.054949	716.894311	0.020662	0.020740
RS	28	0.472188	1.027278	757.614760	0.021836	0.022276
RS	29	0.508967	1.027278	777.596831	0.022412	0.023760
RS	30	0.548110	1.005267	813.323975	0.023441	0.025143
RS	31	0.589769	1.005267	830.007573	0.023922	0.026377
RS	32	0.634105	0.989942	857.518432	0.024715	0.027420
RS	33	0.681292	0.989942	869.594156	0.025063	0.028242
RS	34	0.731512	0.981042	886.865373	0.025561	0.028829
RS	35	0.784959	0.981042	893.156177	0.025742	0.029178
RS	36	0.841842	0.977441	899.505075	0.025925	0.029296
RS	37	0.902382	0.977441	899.060606	0.025912	0.029200
RS	38	0.966813	0.977697	894.770365	0.025789	0.028909
RS	39	1.035385	0.977697	886.924995	0.025563	0.028442
RS	40	1.108365	0.980437	872.789394	0.025155	0.027820
RS	41	1.186036	0.980437	857.209410	0.024706	0.027064
RS	42	1.268699	0.984454	834.306248	0.024046	0.026192
RS	43	1.356676	0.984454	811.034237	0.023375	0.025223
RS	44	1.450307	0.988770	780.581705	0.022498	0.024173
RS	45	1.549958	0.988770	750.084080	0.021619	0.023053
RS	46	1.656013	0.992723	713.368890	0.020560	0.021874
RS	47	1.768885	0.992723	676.585839	0.019500	0.020645
RS	48	1.889013	0.995933	635.039901	0.018303	0.019373
RS	49	2.016862	0.995933	593.410488	0.017103	0.018067
RS	50	2.152929	0.998220	548.721628	0.015815	0.016737
RS	51	2.297742	0.998220	504.148726	0.014530	0.015392
RS	52	2.451864	0.999578	458.266689	0.013208	0.014041
RS	53	2.615891	0.999578	413.002971	0.011903	0.012697
RS	54	2.790463	1.000313	368.006770	0.010607	0.011370
RS	55	2.976255	1.000313	324.466249	0.009352	0.010073
RS	56	3.173989	1.000313	282.637255	0.008146	0.008822
RS	57	3.384434	1.000313	243.051227	0.007005	0.007631
RS	58	3.608405	1.005457	205.230526	0.005915	0.006513
RS	59	3.846773	1.005457	171.779625	0.004951	0.005481
RS	60	4.100462	1.005457	141.578143	0.004081	0.004544
RS	61	4.370458	1.005457	114.784915	0.003308	0.003707
RS	62	4.657808	1.005457	91.449006	0.002636	0.002973
RS	63	4.963629	1.005457	262.259545	0.007559	0.008692
PA	4+25*2+4+6 0.176066857 0.036312857 4.963629246 0.811457634 0.716721535 0.752276421 0.826102495 0.917299271 1.008155823 1.082417488 1.128791094 1.145145893 1.137749910 1.115365982 1.085732937 1.054949284 1.027278423 1.005266666 0.989941597 0.981041908 0.977440834 0.977697134 0.980437279 0.984453559 0.988770247 0.992722988 0.995933056 0.998220444 0.999577999 1.000312567 1.005457461
//
IT	4224
RD	2
LK	-399525.084823
QD	-281.750153 -> -238.850518
RI	0.0284139478
TR	0.174828	0.037117
MT	4.961736
MM	C_pi: 0.993792, n_recomb: 35465.441156
RS	0	0.000000	0.779427	285.987559	0.008064	0.000566
RS	1	0.006427	0.779427	301.826151	0.008510	0.002262
RS	2	0.013267	0.779427	318.370248	0.008977	0.004160
RS	3	0.020547	0.779427	335.628573	0.009464	0.005989
RS	4	0.028295	0.587895	468.003344	0.013196	0.008544
RS	5	0.036541	0.587895	491.002008	0.013845	0.010210
RS	6	0.045316	0.622937	485.922963	0.013701	0.011156
RS	7	0.054656	0.622937	509.304279	0.014361	0.012314
RS	8	0.064596	0.723214	459.883268	0.012967	0.012001
RS	9	0.075175	0.723214	482.204851	0.013596	0.012522
RS	10	0.086433	0.863976	423.398346	0.011938	0.011532
RS	11	0.098416	0.863976	444.308647	0.012528	0.011625
RS	12	0.111168	1.019716	395.157026	0.011142	0.010577
RS	13	0.124740	1.019716	414.924490	0.011699	0.010542
RS	14	0.139185	1.158071	383.642317	0.010817	0.009792
RS	15	0.154557	1.158071	402.862208	0.011359	0.009809
RS	16	0.170918	1.249222	392.053538	0.011055	0.009504
RS	17	0.188330	1.249222	411.428715	0.011601	0.009719
RS	18	0.206862	1.281753	420.507305	0.011857	0.009925
RS	19	0.226584	1.281753	440.648783	0.012425	0.010412
RS	20	0.247574	1.265875	467.030400	0.013169	0.011110
RS	21	0.269913	1.265875	488.284347	0.013768	0.011878
RS	22	0.293688	1.220038	528.882154	0.014913	0.013035
RS	23	0.318991	1.220038	551.220124	0.015542	0.014080
RS	24	0.345920	1.161060	602.514932	0.016989	0.015654
RS	25	0.374580	1.161060	625.451477	0.017636	0.016936
RS	26	0.405082	1.101623	682.682900	0.019249	0.018812
RS	27	0.437544	1.101623	705.232555	0.019885	0.020219
RS	28	0.472093	1.049832	762.380573	0.021496	0.022189
RS	29	0.508862	1.049832	783.124040	0.022081	0.023551
RS	30	0.547994	1.009850	833.727008	0.023508	0.025348
RS	31	0.589642	1.009850	851.013519	0.023996	0.026474
RS	32	0.633966	0.982869	889.545919	0.025082	0.027837
RS	33	0.681139	0.982869	901.778132	0.025427	0.028571
RS	34	0.731344	0.967870	925.061890	0.026083	0.029341
RS	35	0.784775	0.967870	930.941674	0.026249	0.029620
RS	36	0.841641	0.962513	938.529021	0.026463	0.029788
RS	37	0.902162	0.962513	937.172310	0.026425	0.029640
RS	38	0.966572	0.964085	930.526065	0.026238	0.029300
RS	39	1.035122	0.964085	921.467063	0.025982	0.028801
RS	40	1.108078	0.970076	902.890787	0.025458	0.028078
RS	41	1.185723	0.970076	886.046435	0.024983	0.027308
RS	42	1.268358	0.978298	858.047536	0.024194	0.026324
RS	43	1.356304	0.978298	833.680368	0.023507	0.025360
RS	44	1.449903	0.986963	798.557016	0.022516	0.024213
RS	45	1.549517	0.986963	767.264941	0.021634	0.023112
RS	46	1.655534	0.994834	726.897566	0.020496	0.021867
RS	47	1.768364	0.994834	689.644280	0.019446	0.020666
RS	48	1.888446	1.001197	645.616553	0.018204	0.019361
RS	49	2.016247	1.001197	603.769933	0.017024	0.018088
RS	50	2.152261	1.005712	557.625332	0.015723	0.016750
RS	51	2.297016	1.005712	512.955114	0.014464	0.015436
RS	52	2.451076	1.008379	466.323968	0.013149	0.014094
RS	53	2.615037	1.008379	420.937020	0.011869	0.012775
RS	54	2.789536	1.009821	375.477796	0.010587	0.011460
RS	55	2.975250	1.009821	331.697341	0.009353	0.010180
RS	56	3.172901	1.009821	289.534605	0.008164	0.008940
RS	57	3.383255	1.009821	249.531629	0.007036	0.007755
RS	58	3.607128	1.020421	210.202966	0.005927	0.006608
RS	59	3.845390	1.020421	176.605211	0.004980	0.005585
RS	60	4.098966	1.020421	146.139746	0.004121	0.004651
RS	61	4.368839	1.020421	118.989668	0.003355	0.003812
RS	62	4.656058	1.020421	95.230248	0.002685	0.003072
RS	63	4.961736	1.020421	278.144377	0.007843	0.009160
PA	4+25*2+4+6 0.174828160 0.037116617 4.961735771 0.779426921 0.587894965 0.622936583 0.723213510 0.863976422 1.019715845 1.158070767 1.249222275 1.281753480 1.265875027 1.220037912 1.161059843 1.101623256 1.049831845 1.009850197 0.982868536 0.967869674 0.962513220 0.964084725 0.970076346 0.978297532 0.986963054 0.994834206 1.001196824 1.005712028 1.008379082 1.009821287 1.020420587
//
IT	4478
RD	3
LK	-399444.210519
QD	-254.271323 -> -220.697421
RI	0.0277795779
TR	0.173115	0.037767
MT	4.982196
MM	C_pi: 1.000522, n_recomb: 36315.447956
RS	0	0.000000	0.820556	278.392015	0.007666	0.000553
RS	1	0.006434	0.820556	293.952205	0.008094	0.002173
RS	2	0.013282	0.820556	310.223034	0.008542	0.003911
RS	3	0.020570	0.820556	327.215909	0.009010	0.005561
RS	4	0.028328	0.522791	539.859738	0.014866	0.009268
RS	5	0.036584	0.522791	565.395048	0.015569	0.011110
RS	6	0.045372	0.547609	564.943648	0.015557	0.012112
RS	7	0.054725	0.547609	590.892815	0.016271	0.013506
RS	8	0.064680	0.657081	515.317428	0.014190	0.012606
RS	9	0.075276	0.657081	539.531602	0.014857	0.013338
RS	10	0.086553	0.827755	448.778877	0.012358	0.011588
RS	11	0.098556	0.827755	470.667805	0.012961	0.011859
RS	12	0.111330	1.033177	395.748585	0.010898	0.010195
RS	13	0.124927	1.033177	415.638219	0.011445	0.010300
RS	14	0.139399	1.228621	367.206107	0.010112	0.009154
RS	15	0.154802	1.228621	385.923017	0.010627	0.009267
RS	16	0.171196	1.363356	365.469453	0.010064	0.008758
RS	17	0.188644	1.363356	384.009341	0.010574	0.009019
RS	18	0.207216	1.412100	389.336426	0.010721	0.009154
RS	19	0.226982	1.412100	408.599281	0.011251	0.009635
RS	20	0.248020	1.387195	436.057363	0.012007	0.010360
RS	21	0.270411	1.387195	456.643516	0.012574	0.011080
RS	22	0.294243	1.317484	502.736056	0.013844	0.012357
RS	23	0.319608	1.317484	524.812382	0.014451	0.013323
RS	24	0.346606	1.229801	585.734437	0.016129	0.015111
RS	25	0.375340	1.229801	608.905574	0.016767	0.016299
RS	26	0.405923	1.143611	678.994197	0.018697	0.018477
RS	27	0.438474	1.143611	702.202382	0.019336	0.019787
RS	28	0.473119	1.070390	773.597523	0.021302	0.022109
RS	29	0.509994	1.070390	795.178634	0.021896	0.023384
RS	30	0.549240	1.015230	858.936784	0.023652	0.025520
RS	31	0.591012	1.015230	876.901926	0.024147	0.026573
RS	32	0.635471	0.978935	925.155805	0.025476	0.028195
RS	33	0.682791	0.978935	937.621639	0.025819	0.028871
RS	34	0.733156	0.959496	965.926790	0.026598	0.029780
RS	35	0.786761	0.959496	971.482921	0.026751	0.030014
RS	36	0.843814	0.953384	979.562947	0.026974	0.030203
RS	37	0.904539	0.953384	977.407391	0.026914	0.030024
RS	38	0.969170	0.956768	967.900705	0.026653	0.029620
RS	39	1.037960	0.956768	957.777385	0.026374	0.029104
RS	40	1.111176	0.966186	934.497545	0.025733	0.028274
RS	41	1.189102	0.966186	916.567162	0.025239	0.027503
RS	42	1.272043	0.978616	883.412657	0.024326	0.026407
RS	43	1.360319	0.978616	858.134052	0.023630	0.025456
RS	44	1.454275	0.991561	818.409507	0.022536	0.024218
RS	45	1.554277	0.991561	786.480728	0.021657	0.023142
RS	46	1.660712	1.003261	742.575467	0.020448	0.021836
RS	47	1.773995	1.003261	704.956235	0.019412	0.020668
RS	48	1.894567	1.012683	658.539611	0.018134	0.019333
RS	49	2.022897	1.012683	616.510308	0.016977	0.018095
RS	50	2.159483	1.019338	568.941370	0.015667	0.016753
RS	51	2.304857	1.019338	524.136153	0.014433	0.015471
RS	52	2.459584	1.023240	476.713346	0.013127	0.014139
RS	53	2.624267	1.023240	431.102746	0.011871	0.012846
RS	54	2.799545	1.025325	385.075149	0.010604	0.011544
RS	55	2.986100	1.025325	340.907344	0.009387	0.010282
RS	56	3.184658	1.025325	298.249949	0.008213	0.009053
RS	57	3.395991	1.025325	257.659648	0.007095	0.007874
RS	58	3.620922	1.041605	216.572329	0.005964	0.006697
RS	59	3.860324	1.041605	182.669025	0.005030	0.005683
RS	60	4.115129	1.041605	151.784284	0.004180	0.004753
RS	61	4.386329	1.041605	124.128200	0.003418	0.003914
RS	62	4.674977	1.041605	99.804652	0.002748	0.003169
RS	63	4.982196	1.041605	296.983583	0.008178	0.009631
PA	4+25*2+4+6 0.173114768 0.037767252 4.982196420 0.820556272 0.522791087 0.547609196 0.657080652 0.827754662 1.033176869 1.228621267 1.363356102 1.412100255 1.387194650 1.317484359 1.229801008 1.143611128 1.070390438 1.015229896 0.978935472 0.959495923 0.953383547 0.956767959 0.966186145 0.978615677 0.991561018 1.003260984 1.012683257 1.019338271 1.023239694 1.025324856 1.041604762
//
IT	4285
RD	4
LK	-399379.874133
QD	-234.680823 -> -206.705472
RI	0.0256549327
TR	0.171132	0.038307
MT	5.017015
MM	C_pi: 1.011444, n_recomb: 37219.128178
RS	0	0.000000	0.907438	258.438435	0.006944	0.000532
RS	1	0.006445	0.907438	273.121331	0.007338	0.002041
RS	2	0.013306	0.907438	288.504423	0.007752	0.003579
RS	3	0.020610	0.907438	304.603347	0.008184	0.005002
RS	4	0.028383	0.488694	594.531835	0.015974	0.009780
RS	5	0.036658	0.488694	621.989780	0.016712	0.011693
RS	6	0.045467	0.500225	635.147447	0.017065	0.012921
RS	7	0.054843	0.500225	663.254883	0.017820	0.014479
RS	8	0.064823	0.611539	566.927959	0.015232	0.013170
RS	9	0.075447	0.611539	592.869651	0.015929	0.014057
RS	10	0.086755	0.801527	473.598731	0.012725	0.011696
RS	11	0.098792	0.801527	496.488361	0.013340	0.012094
RS	12	0.111606	1.046814	398.926639	0.010718	0.009933
RS	13	0.125245	1.046814	419.079772	0.011260	0.010132
RS	14	0.139763	1.294213	356.292278	0.009573	0.008675
RS	15	0.155216	1.294213	374.725597	0.010068	0.008849
RS	16	0.171666	1.471751	346.584396	0.009312	0.008181
RS	17	0.189177	1.471751	364.546409	0.009795	0.008467
RS	18	0.207815	1.537051	366.971786	0.009860	0.008543
RS	19	0.227656	1.537051	385.605656	0.010360	0.009012
RS	20	0.248775	1.503054	413.936732	0.011122	0.009753
RS	21	0.271255	1.503054	434.059184	0.011662	0.010430
RS	22	0.295184	1.409502	484.629263	0.013021	0.011793
RS	23	0.320656	1.409502	506.586720	0.013611	0.012695
RS	24	0.347769	1.293906	575.648020	0.015466	0.014648
RS	25	0.376630	1.293906	599.145362	0.016098	0.015761
RS	26	0.407351	1.182597	680.503347	0.018284	0.018181
RS	27	0.440052	1.182597	704.436012	0.018927	0.019418
RS	28	0.474861	1.090010	788.684190	0.021190	0.022032
RS	29	0.511914	1.090010	811.165390	0.021794	0.023243
RS	30	0.551355	1.021659	886.998172	0.023832	0.025664
RS	31	0.593338	1.021659	905.709087	0.024335	0.026666
RS	32	0.638026	0.977614	962.891202	0.025871	0.028505
RS	33	0.685596	0.977614	975.663077	0.026214	0.029142
RS	34	0.736231	0.954765	1008.392522	0.027093	0.030161
RS	35	0.790131	0.954765	1013.708030	0.027236	0.030366
RS	36	0.847504	0.948459	1021.836316	0.027455	0.030559
RS	37	0.908575	0.948459	1018.985977	0.027378	0.030361
RS	38	0.973583	0.953883	1006.331451	0.027038	0.029885
RS	39	1.042780	0.953883	995.273938	0.026741	0.029361
RS	40	1.116438	0.966752	967.165160	0.025986	0.028425
RS	41	1.194843	0.966752	948.296464	0.025479	0.027660
RS	42	1.278302	0.983318	909.997461	0.024450	0.026458
RS	43	1.367140	0.983318	883.951947	0.023750	0.025525
RS	44	1.461705	1.000440	839.715878	0.022561	0.024202
RS	45	1.562364	1.000440	807.267415	0.021690	0.023152
RS	46	1.669512	1.015862	759.934381	0.020418	0.021793
RS	47	1.783565	1.015862	722.019053	0.019399	0.020657
RS	48	1.904970	1.028240	673.295528	0.018090	0.019298
RS	49	2.034200	1.028240	631.096825	0.016956	0.018095
RS	50	2.171760	1.036939	582.130424	0.015641	0.016750
RS	51	2.318186	1.036939	537.148629	0.014432	0.015501
RS	52	2.474050	1.041992	488.901756	0.013136	0.014181
RS	53	2.639960	1.041992	442.980820	0.011902	0.012913
RS	54	2.816563	1.044643	396.306328	0.010648	0.011624
RS	55	3.004550	1.044643	351.631878	0.009448	0.010378
RS	56	3.204653	1.044643	308.353099	0.008285	0.009161
RS	57	3.417654	1.044643	267.043897	0.007175	0.007988
RS	58	3.644384	1.066769	223.996097	0.006018	0.006780
RS	59	3.885728	1.066769	189.668202	0.005096	0.005777
RS	60	4.142628	1.066769	158.249487	0.004252	0.004851
RS	61	4.416086	1.066769	129.978292	0.003492	0.004011
RS	62	4.707169	1.066769	104.988198	0.002821	0.003263
RS	63	5.017015	1.066769	318.218253	0.008550	0.010100
PA	4+25*2+4+6 0.171131914 0.038307121 5.017014627 0.907438157 0.488694217 0.500224719 0.611538895 0.801527359 1.046813618 1.294213287 1.471750984 1.537050960 1.503054381 1.409501804 1.293905530 1.182596880 1.090010288 1.021658735 0.977613514 0.954765132 0.948459225 0.953882807 0.966752362 0.983317545 1.000440449 1.015861952 1.028239880 1.036938869 1.041991508 1.044642786 1.066769403
//
IT	4642
RD	5
LK	-399325.707563
QD	-219.352620 -> -195.121293
RI	0.0230229727
TR	0.169021	0.038769
MT	5.060497
MM	C_pi: 1.024815, n_recomb: 38147.890230
RS	0	0.000000	1.029218	234.046966	0.006135	0.000508
RS	1	0.006460	1.029218	247.588788	0.006490	0.001897
RS	2	0.013337	1.029218	261.806722	0.006863	0.003232
RS	3	0.020658	1.029218	276.720266	0.007254	0.004430
RS	4	0.028452	0.471710	634.844083	0.016642	0.010123
RS	5	0.036750	0.471710	663.802853	0.017401	0.012037
RS	6	0.045584	0.468839	697.479724	0.018284	0.013601
RS	7	0.054988	0.468839	727.456285	0.019069	0.015272
RS	8	0.065000	0.578452	615.453408	0.016133	0.013692
RS	9	0.075659	0.578452	643.003290	0.016856	0.014698
RS	10	0.087006	0.781358	498.074796	0.013056	0.011834
RS	11	0.099086	0.781358	521.980417	0.013683	0.012329
RS	12	0.111947	1.059557	403.920185	0.010588	0.009750
RS	13	0.125638	1.059557	424.431028	0.011126	0.010018
RS	14	0.140214	1.354855	349.040024	0.009150	0.008304
RS	15	0.155731	1.354855	367.333791	0.009629	0.008519
RS	16	0.172251	1.574631	332.682717	0.008721	0.007721
RS	17	0.189838	1.574631	350.236288	0.009181	0.008020
RS	18	0.208561	1.657045	350.234728	0.009181	0.008046
RS	19	0.228493	1.657045	368.404374	0.009657	0.008501
RS	20	0.249713	1.614239	397.412172	0.010418	0.009248
RS	21	0.272304	1.614239	417.203922	0.010936	0.009888
RS	22	0.296354	1.497141	471.519172	0.012360	0.011313
RS	23	0.321957	1.497141	493.446064	0.012935	0.012161
RS	24	0.349215	1.354479	569.570760	0.014931	0.014244
RS	25	0.378233	1.354479	593.444133	0.015556	0.015296
RS	26	0.409126	1.219444	684.915210	0.017954	0.017915
RS	27	0.442014	1.219444	709.604246	0.018601	0.019094
RS	28	0.477027	1.109099	805.688931	0.021120	0.021955
RS	29	0.514302	1.109099	829.104142	0.021734	0.023117
RS	30	0.553984	1.029005	916.244417	0.024018	0.025783
RS	31	0.596230	1.029005	935.745721	0.024529	0.026748
RS	32	0.641205	0.978286	1001.315870	0.026248	0.028773
RS	33	0.689086	0.978286	1014.449986	0.026593	0.029383
RS	34	0.740059	0.952689	1051.219874	0.027556	0.030493
RS	35	0.794325	0.952689	1056.365819	0.027691	0.030678
RS	36	0.852096	0.946503	1064.276637	0.027899	0.030866
RS	37	0.913600	0.946503	1060.824060	0.027808	0.030657
RS	38	0.979076	0.954043	1044.873530	0.027390	0.030109
RS	39	1.048782	0.954043	1032.997697	0.027079	0.029584
RS	40	1.122991	0.970307	1000.032295	0.026215	0.028546
RS	41	1.201993	0.970307	980.355382	0.025699	0.027790
RS	42	1.286099	0.990897	936.980439	0.024562	0.026488
RS	43	1.375638	0.990897	910.294499	0.023862	0.025575
RS	44	1.470961	1.012071	861.670825	0.022588	0.024173
RS	45	1.572442	1.012071	828.805746	0.021726	0.023152
RS	46	1.680478	1.031094	778.173208	0.020399	0.021744
RS	47	1.795493	1.031094	740.027522	0.019399	0.020641
RS	48	1.917938	1.046317	689.094901	0.018064	0.019261
RS	49	2.048293	1.046317	646.750029	0.016954	0.018092
RS	50	2.187068	1.056956	596.438965	0.015635	0.016748
RS	51	2.334807	1.056956	551.263877	0.014451	0.015529
RS	52	2.492090	1.063069	502.197698	0.013164	0.014221
RS	53	2.659534	1.063069	455.917995	0.011951	0.012977
RS	54	2.837794	1.066204	408.565319	0.010710	0.011702
RS	55	3.027569	1.066204	363.312976	0.009524	0.010471
RS	56	3.229603	1.066204	319.337487	0.008371	0.009265
RS	57	3.444688	1.066204	277.231229	0.007267	0.008098
RS	58	3.673668	1.094282	232.085629	0.006084	0.006859
RS	59	3.917438	1.094282	197.263225	0.005171	0.005866
RS	60	4.176956	1.094282	165.243851	0.004332	0.004945
RS	61	4.453238	1.094282	136.294232	0.003573	0.004105
RS	62	4.747368	1.094282	110.577802	0.002899	0.003353
RS	63	5.060497	1.094282	341.212002	0.008944	0.010564
PA	4+25*2+4+6 0.169020808 0.038769476 5.060497053 1.029218176 0.471709770 0.468838549 0.578451702 0.781358387 1.059556664 1.354854850 1.574630641 1.657045116 1.614239375 1.497141325 1.354478995 1.219443634 1.109098899 1.029005181 0.978285721 0.952688885 0.946502746 0.954042913 0.970307466 0.990896559 1.012070859 1.031094175 1.046317351 1.056956223 1.063069315 1.066203607 1.094281551
//
IT	3969
RD	6
LK	-399278.491150
QD	-206.628233 -> -185.133612
RI	0.0204180820
TR	0.166875	0.039179
MT	5.108680
MM	C_pi: 1.039466, n_recomb: 39082.795735
RS	0	0.000000	1.180607	209.524818	0.005361	0.000484
RS	1	0.006475	1.180607	221.861975	0.005677	0.001756
RS	2	0.013370	1.180607	234.841430	0.006009	0.002906
RS	3	0.020712	1.180607	248.485428	0.006358	0.003902
RS	4	0.028528	0.465145	663.464226	0.016976	0.010334
RS	5	0.036851	0.465145	693.615112	0.017747	0.012202
RS	6	0.045713	0.447370	752.752653	0.019260	0.014169
RS	7	0.055148	0.447370	784.385164	0.020070	0.015918
RS	8	0.065195	0.553400	661.330314	0.016921	0.014175
RS	9	0.075892	0.553400	690.392533	0.017665	0.015275
RS	10	0.087282	0.765024	522.269968	0.013363	0.011993
RS	11	0.099410	0.765024	547.197496	0.014001	0.012564
RS	12	0.112322	1.070874	410.193318	0.010495	0.009624
RS	13	0.126071	1.070874	431.124441	0.011031	0.009943
RS	14	0.140711	1.410632	344.299295	0.008809	0.008009
RS	15	0.156298	1.410632	362.550330	0.009276	0.008253
RS	16	0.172894	1.672170	322.141381	0.008243	0.007346
RS	17	0.190565	1.672170	339.400819	0.008684	0.007652
RS	18	0.209381	1.772378	337.250969	0.008629	0.007633
RS	19	0.229415	1.772378	355.067037	0.009085	0.008073
RS	20	0.250746	1.721256	384.573140	0.009840	0.008819
RS	21	0.273459	1.721256	404.120804	0.010340	0.009427
RS	22	0.297642	1.581097	461.607768	0.011811	0.010897
RS	23	0.323391	1.581097	483.555469	0.012373	0.011700
RS	24	0.350808	1.412204	565.905908	0.014480	0.013885
RS	25	0.380000	1.412204	590.175631	0.015101	0.014886
RS	26	0.411082	1.254630	690.843680	0.017676	0.017670
RS	27	0.444177	1.254630	716.295645	0.018328	0.018802
RS	28	0.479415	1.127804	823.404628	0.021068	0.021874
RS	29	0.516935	1.127804	847.765530	0.021692	0.022997
RS	30	0.556885	1.037056	945.611302	0.024195	0.025879
RS	31	0.599422	1.037056	965.929509	0.024715	0.026815
RS	32	0.644713	0.980430	1039.486025	0.026597	0.029005
RS	33	0.692936	0.980430	1053.025306	0.026943	0.029596
RS	34	0.744283	0.952514	1093.582589	0.027981	0.030783
RS	35	0.798954	0.952514	1098.619793	0.028110	0.030956
RS	36	0.857166	0.946613	1106.164765	0.028303	0.031134
RS	37	0.919147	0.946613	1102.192142	0.028201	0.030919
RS	38	0.985142	0.956261	1082.893422	0.027708	0.030300
RS	39	1.055410	0.956261	1070.302141	0.027386	0.029777
RS	40	1.130229	0.975818	1032.520554	0.026419	0.028643
RS	41	1.209892	0.975818	1012.149639	0.025898	0.027899
RS	42	1.294714	1.000292	963.811877	0.024661	0.026504
RS	43	1.385028	1.000292	936.595196	0.023964	0.025612
RS	44	1.481191	1.025379	883.727845	0.022612	0.024139
RS	45	1.583581	1.025379	850.536048	0.021762	0.023146
RS	46	1.692601	1.047874	796.744129	0.020386	0.021694
RS	47	1.808681	1.047874	758.428080	0.019406	0.020624
RS	48	1.932277	1.065821	705.396513	0.018049	0.019225
RS	49	2.063877	1.065821	662.932842	0.016962	0.018089
RS	50	2.203999	1.078290	611.345494	0.015642	0.016746
RS	51	2.353194	1.078290	565.975568	0.014481	0.015557
RS	52	2.512050	1.085368	516.118804	0.013206	0.014261
RS	53	2.681194	1.085368	469.456838	0.012012	0.013040
RS	54	2.861289	1.088896	421.427230	0.010783	0.011778
RS	55	3.053047	1.088896	375.557558	0.009609	0.010562
RS	56	3.257223	1.088896	330.844375	0.008465	0.009366
RS	57	3.474619	1.088896	287.898902	0.007366	0.008205
RS	58	3.706093	1.122973	240.565944	0.006155	0.006934
RS	59	3.952557	1.122973	205.211775	0.005251	0.005951
RS	60	4.214979	1.122973	172.557276	0.004415	0.005035
RS	61	4.494395	1.122973	142.896980	0.003656	0.004196
RS	62	4.791905	1.122973	116.423682	0.002979	0.003441
RS	63	5.108680	1.122973	365.468684	0.009351	0.011021
PA	4+25*2+4+6 0.166875318 0.039178865 5.108679894 1.180606816 0.465145450 0.447370117 0.553400312 0.765024448 1.070873950 1.410631803 1.672169574 1.772378001 1.721256381 1.581096525 1.412203746 1.254629912 1.127803604 1.037056183 0.980429677 0.952514442 0.946613096 0.956261118 0.975818432 1.000292030 1.025378844 1.047873808 1.065821374 1.078290374 1.085368327 1.088895778 1.122972987
//
IT	4561
RD	7
LK	-399236.440725
QD	-195.674932 -> -176.314519
RI	0.0180705631
TR	0.164756	0.039553
MT	5.158823
MM	C_pi: 1.054655, n_recomb: 40013.100391
RS	0	0.000000	1.358061	186.924197	0.004672	0.000460
RS	1	0.006492	1.358061	198.105013	0.004951	0.001627
RS	2	0.013405	1.358061	209.889157	0.005246	0.002613
RS	3	0.020767	1.358061	222.300451	0.005556	0.003437
RS	4	0.028606	0.465436	682.718213	0.017062	0.010441
RS	5	0.036955	0.465436	713.820377	0.017840	0.012236
RS	6	0.045846	0.432443	801.703803	0.020036	0.014641
RS	7	0.055314	0.432443	834.829205	0.020864	0.016441
RS	8	0.065396	0.533812	704.872893	0.017616	0.014623
RS	9	0.076133	0.533812	735.366205	0.018378	0.015799
RS	10	0.087567	0.751217	546.221411	0.013651	0.012165
RS	11	0.099743	0.751217	572.169819	0.014300	0.012798
RS	12	0.112710	1.080532	417.404948	0.010432	0.009539
RS	13	0.126519	1.080532	438.799042	0.010966	0.009899
RS	14	0.141224	1.461730	341.349519	0.008531	0.007771
RS	15	0.156883	1.461730	359.625170	0.008988	0.008037
RS	16	0.173559	1.764552	313.966008	0.007847	0.007034
RS	17	0.191318	1.764552	331.011277	0.008273	0.007342
RS	18	0.210229	1.883272	326.886901	0.008169	0.007282
RS	19	0.230368	1.883272	344.426291	0.008608	0.007709
RS	20	0.251815	1.824482	374.269028	0.009354	0.008448
RS	21	0.274653	1.824482	393.630235	0.009838	0.009029
RS	22	0.298975	1.661849	453.825299	0.011342	0.010530
RS	23	0.324875	1.661849	475.822430	0.011892	0.011295
RS	24	0.352456	1.467535	563.714007	0.014088	0.013560
RS	25	0.381828	1.467535	588.382304	0.014705	0.014519
RS	26	0.413107	1.288453	697.480587	0.017431	0.017441
RS	27	0.446416	1.288453	723.686159	0.018086	0.018534
RS	28	0.481888	1.146171	841.138783	0.021022	0.021789
RS	29	0.519662	1.146171	866.442639	0.021654	0.022881
RS	30	0.559889	1.045613	974.489739	0.024354	0.025952
RS	31	0.602727	1.045613	995.639349	0.024883	0.026868
RS	32	0.648345	0.983637	1076.872569	0.026913	0.029204
RS	33	0.696926	0.983637	1090.850724	0.027262	0.029781
RS	34	0.748660	0.953688	1135.028706	0.028366	0.031037
RS	35	0.803752	0.953688	1140.010169	0.028491	0.031203
RS	36	0.862421	0.948148	1147.118974	0.028669	0.031368
RS	37	0.924898	0.948148	1142.699618	0.028558	0.031151
RS	38	0.991431	0.959844	1120.068277	0.027993	0.030465
RS	39	1.062283	0.959844	1106.852252	0.027662	0.029947
RS	40	1.137735	0.982563	1064.343204	0.026600	0.028722
RS	41	1.218085	0.982563	1043.376901	0.026076	0.027992
RS	42	1.303651	1.010768	990.213802	0.024747	0.026511
RS	43	1.394771	1.010768	962.559442	0.024056	0.025640
RS	44	1.491807	1.039615	905.604786	0.022633	0.024102
RS	45	1.595142	1.039615	872.161279	0.021797	0.023137
RS	46	1.705185	1.065443	815.352428	0.020377	0.021646
RS	47	1.822372	1.065443	776.916199	0.019417	0.020607
RS	48	1.947166	1.085988	721.896727	0.018042	0.019194
RS	49	2.080062	1.085988	679.338978	0.016978	0.018088
RS	50	2.221585	1.100170	626.550183	0.015659	0.016748
RS	51	2.372295	1.100170	580.988541	0.014520	0.015587
RS	52	2.532788	1.108115	530.379967	0.013255	0.014303
RS	53	2.703700	1.108115	483.323898	0.012079	0.013103
RS	54	2.885708	1.111942	434.635390	0.010862	0.011855
RS	55	3.079531	1.111942	388.125701	0.009700	0.010652
RS	56	3.285936	1.111942	342.652510	0.008564	0.009465
RS	57	3.505740	1.111942	298.845759	0.007469	0.008310
RS	58	3.739813	1.152015	249.267068	0.006230	0.007007
RS	59	3.989081	1.152015	213.361978	0.005332	0.006033
RS	60	4.254532	1.152015	180.056120	0.004500	0.005122
RS	61	4.537214	1.152015	149.670851	0.003741	0.004284
RS	62	4.838247	1.152015	122.427448	0.003060	0.003526
RS	63	5.158823	1.152015	390.639482	0.009763	0.011471
PA	4+25*2+4+6 0.164756406 0.039552952 5.158822691 1.358060777 0.465435784 0.432443288 0.533811572 0.751217068 1.080532053 1.461729699 1.764551642 1.883271635 1.824482420 1.661849493 1.467534956 1.288452810 1.146171165 1.045612883 0.983636763 0.953687626 0.948148240 0.959843988 0.982563049 1.010767863 1.039615273 1.065443034 1.085987926 1.100169804 1.108114901 1.111942142 1.152015223
//
IT	4613
RD	8
LK	-399198.466218
QD	-186.028616 -> -168.408277
RI	0.0160469141
TR	0.162700	0.039904
MT	5.209145
MM	C_pi: 1.069931, n_recomb: 40932.965792
RS	0	0.000000	1.558366	167.026423	0.004080	0.000438
RS	1	0.006508	1.558366	177.154481	0.004328	0.001510
RS	2	0.013439	1.558366	187.845596	0.004589	0.002359
RS	3	0.020821	1.558366	199.124239	0.004865	0.003041
RS	4	0.028684	0.470496	694.597755	0.016969	0.010469
RS	5	0.037059	0.470496	726.454957	0.017747	0.012173
RS	6	0.045978	0.422037	845.032454	0.020644	0.015031
RS	7	0.055478	0.422037	879.522384	0.021487	0.016863
RS	8	0.065596	0.518102	746.327165	0.018233	0.015040
RS	9	0.076373	0.518102	778.180806	0.019011	0.016278
RS	10	0.087851	0.739146	569.958086	0.013924	0.012345
RS	11	0.100076	0.739146	596.921787	0.014583	0.013031
RS	12	0.113096	1.088505	425.324728	0.010391	0.009486
RS	13	0.126964	1.088505	447.211584	0.010925	0.009878
RS	14	0.141735	1.508380	339.729327	0.008300	0.007576
RS	15	0.157466	1.508380	358.078385	0.008748	0.007858
RS	16	0.174221	1.851947	307.529042	0.007513	0.006769
RS	17	0.192067	1.851947	324.418503	0.007926	0.007079
RS	18	0.211074	1.989925	318.427249	0.007779	0.006981
RS	19	0.231318	1.989925	335.745446	0.008202	0.007394
RS	20	0.252880	1.924192	365.786580	0.008936	0.008124
RS	21	0.275845	1.924192	385.001072	0.009406	0.008680
RS	22	0.300304	1.739732	447.523725	0.010933	0.010202
RS	23	0.326355	1.739732	469.585537	0.011472	0.010934
RS	24	0.354101	1.520777	562.443117	0.013741	0.013263
RS	25	0.383653	1.520777	587.501993	0.014353	0.014185
RS	26	0.415128	1.321091	704.372186	0.017208	0.017224
RS	27	0.448651	1.321091	731.312916	0.017866	0.018284
RS	28	0.484356	1.164214	858.509116	0.020974	0.021698
RS	29	0.522385	1.164214	884.744324	0.021614	0.022766
RS	30	0.562888	1.054512	1002.556969	0.024493	0.026006
RS	31	0.606028	1.054512	1024.544594	0.025030	0.026905
RS	32	0.651974	0.987607	1113.201685	0.027196	0.029374
RS	33	0.700911	0.987607	1127.646030	0.027549	0.029942
RS	34	0.753033	0.955819	1175.331302	0.028714	0.031259
RS	35	0.808546	0.955819	1180.304223	0.028835	0.031420
RS	36	0.867672	0.950662	1186.964586	0.028998	0.031574
RS	37	0.930646	0.950662	1182.164102	0.028880	0.031357
RS	38	0.997719	0.964317	1156.260288	0.028248	0.030608
RS	39	1.069156	0.964317	1142.499321	0.027911	0.030097
RS	40	1.145242	0.990054	1095.380871	0.026760	0.028788
RS	41	1.226280	0.990054	1073.903884	0.026236	0.028072
RS	42	1.312591	1.021828	1016.067024	0.024823	0.026512
RS	43	1.404519	1.021828	988.052882	0.024138	0.025663
RS	44	1.502430	1.054280	927.168455	0.022651	0.024066
RS	45	1.606713	1.054280	893.534579	0.021829	0.023128
RS	46	1.717782	1.083295	833.848684	0.020371	0.021602
RS	47	1.836079	1.083295	795.332308	0.019430	0.020592
RS	48	1.962075	1.106304	738.433079	0.018040	0.019166
RS	49	2.096270	1.106304	695.800656	0.016999	0.018090
RS	50	2.239199	1.122082	641.882953	0.015681	0.016754
RS	51	2.391429	1.122082	596.132987	0.014564	0.015618
RS	52	2.553566	1.130794	544.815627	0.013310	0.014347
RS	53	2.726254	1.130794	497.358399	0.012151	0.013167
RS	54	2.910180	1.134828	448.036370	0.010946	0.011931
RS	55	3.106076	1.134828	400.872508	0.009793	0.010741
RS	56	3.314721	1.134828	354.626839	0.008664	0.009562
RS	57	3.536943	1.134828	309.947660	0.007572	0.008411
RS	58	3.773628	1.180850	258.085388	0.006305	0.007077
RS	59	4.025715	1.180850	221.619846	0.005414	0.006112
RS	60	4.294208	1.180850	187.656301	0.004584	0.005206
RS	61	4.580173	1.180850	156.541756	0.003824	0.004368
RS	62	4.884749	1.180850	128.524886	0.003140	0.003608
RS	63	5.209145	1.180850	416.477790	0.010175	0.011913
PA	4+25*2+4+6 0.162699977 0.039903679 5.209145240 1.558365727 0.470496393 0.422037254 0.518101544 0.739146168 1.088504843 1.508380380 1.851946571 1.989925153 1.924191814 1.739732047 1.520777352 1.321090941 1.164213991 1.054511665 0.987606671 0.955819057 0.950661984 0.964317443 0.990053554 1.021828149 1.054279503 1.083294897 1.106304319 1.122081636 1.130793680 1.134828092 1.180849703
//
IT	4025
RD	9
LK	-399163.841971
QD	-177.404420 -> -161.246403
RI	0.0143393167
TR	0.160727	0.040239
MT	5.258466
MM	C_pi: 1.085016, n_recomb: 41839.419322
RS	0	0.000000	1.777835	149.976277	0.003585	0.000418
RS	1	0.006523	1.777835	159.177252	0.003804	0.001409
RS	2	0.013472	1.777835	168.902441	0.004037	0.002141
RS	3	0.020875	1.777835	179.176308	0.004282	0.002707
RS	4	0.028760	0.479043	700.725711	0.016748	0.010436
RS	5	0.037159	0.479043	733.172749	0.017523	0.012043
RS	6	0.046107	0.414879	883.372902	0.021113	0.015351
RS	7	0.055638	0.414879	919.123150	0.021968	0.017201
RS	8	0.065791	0.505229	785.920019	0.018784	0.015428
RS	9	0.076606	0.505229	819.071797	0.019577	0.016717
RS	10	0.088127	0.728302	593.516685	0.014186	0.012532
RS	11	0.100399	0.728302	621.487495	0.014854	0.013262
RS	12	0.113472	1.094825	433.809860	0.010368	0.009456
RS	13	0.127398	1.094825	456.211265	0.010904	0.009876
RS	14	0.142232	1.550849	339.127789	0.008105	0.007415
RS	15	0.158034	1.550849	357.586748	0.008547	0.007709
RS	16	0.174866	1.934580	302.406259	0.007228	0.006543
RS	17	0.192797	1.934580	319.183668	0.007629	0.006852
RS	18	0.211897	2.092494	311.404066	0.007443	0.006717
RS	19	0.232244	2.092494	328.542613	0.007852	0.007119
RS	20	0.253917	2.020583	358.664921	0.008572	0.007837
RS	21	0.277005	2.020583	377.761131	0.009029	0.008371
RS	22	0.301598	1.814992	442.291531	0.010571	0.009907
RS	23	0.327796	1.814992	464.425287	0.011100	0.010610
RS	24	0.355703	1.572157	561.755362	0.013426	0.012990
RS	25	0.385431	1.572157	587.191151	0.014034	0.013880
RS	26	0.417097	1.352669	711.257819	0.017000	0.017018
RS	27	0.450830	1.352669	738.910186	0.017661	0.018048
RS	28	0.486763	1.181926	875.314526	0.020921	0.021603
RS	29	0.525040	1.181926	902.464092	0.021570	0.022649
RS	30	0.565814	1.063624	1029.653180	0.024610	0.026042
RS	31	0.609247	1.063624	1052.480202	0.025155	0.026928
RS	32	0.655514	0.992118	1148.346240	0.027447	0.029518
RS	33	0.704800	0.992118	1163.279548	0.027803	0.030079
RS	34	0.757300	0.958625	1214.400739	0.029025	0.031453
RS	35	0.813226	0.958625	1219.407438	0.029145	0.031613
RS	36	0.872799	0.953839	1225.643437	0.029294	0.031755
RS	37	0.936259	0.953839	1220.520775	0.029172	0.031541
RS	38	1.003858	0.969351	1191.434798	0.028476	0.030732
RS	39	1.075867	0.969351	1177.199118	0.028136	0.030230
RS	40	1.152574	0.997954	1125.606585	0.026903	0.028843
RS	41	1.234285	0.997954	1103.691547	0.026379	0.028143
RS	42	1.321326	1.033132	1041.339577	0.024889	0.026510
RS	43	1.414045	1.033132	1013.030361	0.024212	0.025682
RS	44	1.512812	1.069028	948.370582	0.022667	0.024031
RS	45	1.618023	1.069028	914.595593	0.021860	0.023119
RS	46	1.730097	1.101085	852.164699	0.020368	0.021562
RS	47	1.849481	1.101085	813.599091	0.019446	0.020580
RS	48	1.976654	1.126425	754.921328	0.018043	0.019144
RS	49	2.112123	1.126425	712.228320	0.017023	0.018095
RS	50	2.256429	1.143679	657.251064	0.015709	0.016764
RS	51	2.410149	1.143679	611.314514	0.014611	0.015652
RS	52	2.573896	1.153061	559.330504	0.013369	0.014393
RS	53	2.748325	1.153061	511.466815	0.012225	0.013231
RS	54	2.934133	1.157209	461.540637	0.011031	0.012009
RS	55	3.132063	1.157209	413.712443	0.009888	0.010829
RS	56	3.342904	1.157209	366.686684	0.008764	0.009658
RS	57	3.567499	1.157209	321.129521	0.007675	0.008511
RS	58	3.806745	1.209098	266.958811	0.006381	0.007147
RS	59	4.061598	1.209098	229.928240	0.005495	0.006190
RS	60	4.333076	1.209098	195.305867	0.004668	0.005287
RS	61	4.622264	1.209098	163.463094	0.003907	0.004450
RS	62	4.930317	1.209098	134.674827	0.003219	0.003688
RS	63	5.258466	1.209098	442.812081	0.010584	0.012347
PA	4+25*2+4+6 0.160726976 0.040239287 5.258465837 1.777834894 0.479043237 0.414879014 0.505229216 0.728301913 1.094824669 1.550849323 1.934579613 2.092494232 2.020583442 1.814992195 1.572156611 1.352668837 1.181926304 1.063623957 0.992118157 0.958624777 0.953838731 0.969350659 0.997953581 1.033132187 1.069028292 1.101084996 1.126425254 1.143679406 1.153060667 1.157209154 1.209098020
//
IT	4539
RD	10
LK	-399132.048742
QD	-169.611607 -> -154.708784
RI	0.0129094262
TR	0.158846	0.040565
MT	5.306135
MM	C_pi: 1.099762, n_recomb: 42731.128683
RS	0	0.000000	2.012228	135.606605	0.003173	0.000400
RS	1	0.006538	2.012228	144.008848	0.003370	0.001320
RS	2	0.013504	2.012228	152.899515	0.003578	0.001957
RS	3	0.020926	2.012228	162.302668	0.003798	0.002429
RS	4	0.028832	0.490232	702.423920	0.016438	0.010358
RS	5	0.037256	0.490232	735.319966	0.017208	0.011865
RS	6	0.046230	0.410128	917.304004	0.021467	0.015612
RS	7	0.055791	0.410128	954.227950	0.022331	0.017468
RS	8	0.065977	0.494510	823.822470	0.019279	0.015792
RS	9	0.076830	0.494510	858.217002	0.020084	0.017123
RS	10	0.088392	0.718371	616.921014	0.014437	0.012723
RS	11	0.100709	0.718371	645.889175	0.015115	0.013492
RS	12	0.113832	1.099607	442.755580	0.010361	0.009446
RS	13	0.127814	1.099607	465.687895	0.010898	0.009889
RS	14	0.142709	1.589435	339.327956	0.007941	0.007280
RS	15	0.158578	1.589435	357.925017	0.008376	0.007585
RS	16	0.175485	2.012693	298.306708	0.006981	0.006346
RS	17	0.193497	2.012693	315.006002	0.007372	0.006654
RS	18	0.212688	2.191177	305.493771	0.007149	0.006486
RS	19	0.233132	2.191177	322.484721	0.007547	0.006876
RS	20	0.254914	2.113879	352.588257	0.008251	0.007580
RS	21	0.278119	2.113879	371.587175	0.008696	0.008095
RS	22	0.302842	1.887849	437.859500	0.010247	0.009638
RS	23	0.329182	1.887849	460.067932	0.010767	0.010315
RS	24	0.357243	1.621861	561.444376	0.013139	0.012736
RS	25	0.387140	1.621861	587.240848	0.013743	0.013598
RS	26	0.418991	1.383293	717.995264	0.016803	0.016819
RS	27	0.452924	1.383293	746.333567	0.017466	0.017824
RS	28	0.489077	1.199313	891.463671	0.020862	0.021503
RS	29	0.527593	1.199313	919.507807	0.021518	0.022531
RS	30	0.568627	1.072862	1055.721929	0.024706	0.026062
RS	31	0.612345	1.072862	1079.386504	0.025260	0.026937
RS	32	0.658921	0.997018	1182.274996	0.027668	0.029639
RS	33	0.708542	0.997018	1197.716741	0.028029	0.030196
RS	34	0.761408	0.961914	1252.226329	0.029305	0.031622
RS	35	0.817730	0.961914	1257.305330	0.029424	0.031782
RS	36	0.877735	0.957469	1263.165128	0.029561	0.031914
RS	37	0.941663	0.957469	1257.773678	0.029435	0.031704
RS	38	1.009771	0.974729	1225.614112	0.028682	0.030842
RS	39	1.082332	0.974729	1210.965889	0.028339	0.030348
RS	40	1.159638	1.006048	1155.044022	0.027031	0.028890
RS	41	1.241998	1.006048	1132.753385	0.026509	0.028204
RS	42	1.329743	1.044470	1066.041756	0.024948	0.026505
RS	43	1.423225	1.044470	1037.491659	0.024280	0.025698
RS	44	1.522819	1.083652	969.205602	0.022681	0.023998
RS	45	1.628926	1.083652	935.329103	0.021889	0.023110
RS	46	1.741970	1.118605	870.276503	0.020366	0.021526
RS	47	1.862405	1.118605	831.685172	0.019463	0.020571
RS	48	1.990715	1.146144	771.322557	0.018051	0.019127
RS	49	2.127414	1.146144	728.578397	0.017050	0.018103
RS	50	2.273051	1.164760	672.605160	0.015740	0.016778
RS	51	2.428210	1.164760	626.481932	0.014661	0.015688
RS	52	2.593514	1.174715	573.871724	0.013430	0.014442
RS	53	2.769627	1.174715	525.596534	0.012300	0.013296
RS	54	2.957254	1.178890	475.095579	0.011118	0.012087
RS	55	3.157150	1.178890	426.594935	0.009983	0.010917
RS	56	3.370115	1.178890	378.783951	0.008864	0.009753
RS	57	3.597005	1.178890	332.346137	0.007778	0.008609
RS	58	3.838729	1.236539	275.850909	0.006456	0.007215
RS	59	4.096259	1.236539	238.253093	0.005576	0.006265
RS	60	4.370627	1.236539	202.973220	0.004750	0.005366
RS	61	4.662934	1.236539	170.405876	0.003988	0.004530
RS	62	4.974353	1.236539	140.851025	0.003296	0.003765
RS	63	5.306135	1.236539	469.520632	0.010988	0.012773
PA	4+25*2+4+6 0.158845832 0.040564708 5.306134625 2.012227596 0.490232438 0.410127737 0.494510195 0.718371401 1.099606675 1.589435458 2.012693327 2.191177070 2.113878589 1.887849287 1.621861122 1.383293084 1.199312944 1.072862411 0.997017598 0.961913897 0.957469378 0.974728848 1.006048101 1.044469707 1.083652069 1.118605259 1.146144055 1.164760138 1.174715413 1.178889941 1.236538506
//
IT	4420
RD	11
LK	-399102.694815
QD	-162.512176 -> -148.703615
RI	0.0117118709
TR	0.157059	0.040883
MT	5.351769
MM	C_pi: 1.114086, n_recomb: 43607.593641
RS	0	0.000000	2.256889	123.619043	0.002835	0.000384
RS	1	0.006553	2.256889	131.343116	0.003012	0.001245
RS	2	0.013535	2.256889	139.523659	0.003200	0.001803
RS	3	0.020974	2.256889	148.184118	0.003398	0.002200
RS	4	0.028901	0.503480	700.754409	0.016070	0.010245
RS	5	0.037347	0.503480	733.978860	0.016831	0.011654
RS	6	0.046347	0.407209	947.334236	0.021724	0.015822
RS	7	0.055937	0.407209	985.357878	0.022596	0.017675
RS	8	0.066155	0.485462	860.187341	0.019726	0.016132
RS	9	0.077042	0.485462	895.775052	0.020542	0.017498
RS	10	0.088643	0.709151	640.186650	0.014681	0.012916
RS	11	0.101004	0.709151	670.141360	0.015368	0.013719
RS	12	0.114175	1.103005	452.077757	0.010367	0.009450
RS	13	0.128209	1.103005	475.553262	0.010905	0.009914
RS	14	0.143163	1.624427	340.174690	0.007801	0.007166
RS	15	0.159096	1.624427	358.932256	0.008231	0.007480
RS	16	0.176074	2.086491	295.027618	0.006766	0.006174
RS	17	0.194164	2.086491	311.676025	0.007147	0.006480
RS	18	0.213439	2.286115	300.472562	0.006890	0.006280
RS	19	0.233978	2.286115	317.341568	0.007277	0.006660
RS	20	0.255862	2.204209	347.344425	0.007965	0.007349
RS	21	0.279180	2.204209	366.262400	0.008399	0.007846
RS	22	0.304027	1.958466	434.047701	0.009953	0.009393
RS	23	0.330501	1.958466	456.331009	0.010464	0.010047
RS	24	0.358710	1.670021	561.385289	0.012874	0.012499
RS	25	0.388767	1.670021	587.525370	0.013473	0.013335
RS	26	0.420794	1.413036	724.512101	0.016614	0.016628
RS	27	0.454920	1.413036	753.509936	0.017279	0.017611
RS	28	0.491282	1.216370	906.927100	0.020797	0.021399
RS	29	0.530026	1.216370	935.844461	0.021461	0.022411
RS	30	0.571309	1.082160	1080.757411	0.024784	0.026067
RS	31	0.615297	1.082160	1105.255379	0.025345	0.026934
RS	32	0.662168	1.002193	1214.997336	0.027862	0.029739
RS	33	0.712110	1.002193	1230.964366	0.028228	0.030293
RS	34	0.765324	0.965548	1288.833198	0.029555	0.031770
RS	35	0.822026	0.965548	1294.019654	0.029674	0.031931
RS	36	0.882442	0.961405	1299.567023	0.029801	0.032055
RS	37	0.946818	0.961405	1293.955238	0.029673	0.031850
RS	38	1.015412	0.980303	1258.841064	0.028867	0.030938
RS	39	1.088500	0.980303	1243.835549	0.028523	0.030453
RS	40	1.166378	1.014194	1183.729589	0.027145	0.028930
RS	41	1.249359	1.014194	1161.117671	0.026627	0.028259
RS	42	1.337777	1.055700	1090.200786	0.025000	0.026499
RS	43	1.431989	1.055700	1061.455294	0.024341	0.025712
RS	44	1.532374	1.098017	989.681297	0.022695	0.023968
RS	45	1.639338	1.098017	955.735580	0.021917	0.023103
RS	46	1.753310	1.135723	888.177475	0.020367	0.021495
RS	47	1.874750	1.135723	849.578293	0.019482	0.020564
RS	48	2.004147	1.165333	787.616662	0.018061	0.019114
RS	49	2.142024	1.165333	744.827418	0.017080	0.018114
RS	50	2.288935	1.185199	687.917221	0.015775	0.016795
RS	51	2.445472	1.185199	641.605764	0.014713	0.015725
RS	52	2.612267	1.195639	588.406531	0.013493	0.014492
RS	53	2.789991	1.195639	539.715054	0.012377	0.013362
RS	54	2.979361	1.199757	488.668437	0.011206	0.012165
RS	55	3.181140	1.199757	439.488531	0.010078	0.011004
RS	56	3.396140	1.199757	390.888673	0.008964	0.009846
RS	57	3.625228	1.199757	343.569211	0.007879	0.008705
RS	58	3.869328	1.263041	284.738942	0.006530	0.007282
RS	59	4.129423	1.263041	246.573111	0.005654	0.006339
RS	60	4.406560	1.263041	210.638473	0.004830	0.005444
RS	61	4.701857	1.263041	177.351638	0.004067	0.004608
RS	62	5.016504	1.263041	147.036507	0.003372	0.003840
RS	63	5.351769	1.263041	496.518015	0.011386	0.013190
PA	4+25*2+4+6 0.157059202 0.040883187 5.351768630 2.256888869 0.503479676 0.407209333 0.485462046 0.709151428 1.103005404 1.624427031 2.086490573 2.286114925 2.204209354 1.958466116 1.670020796 1.413036017 1.216369746 1.082159878 1.002192966 0.965547531 0.961404899 0.980302573 1.014193826 1.055699682 1.098017040 1.135723427 1.165332516 1.185198892 1.195639180 1.199756523 1.263040862
//
IT	4679
RD	12
LK	-399075.474074
QD	-156.002167 -> -143.158962
RI	0.0107056915
TR	0.155366	0.041197
MT	5.395190
MM	C_pi: 1.127946, n_recomb: 44468.610495
RS	0	0.000000	2.506640	113.697259	0.002557	0.000370
RS	1	0.006566	2.506640	120.852177	0.002718	0.001180
RS	2	0.013563	2.506640	128.435710	0.002888	0.001674
RS	3	0.021020	2.506640	136.470607	0.003069	0.002010
RS	4	0.028966	0.518352	696.573716	0.015664	0.010108
RS	5	0.037434	0.518352	730.023776	0.016417	0.011422
RS	6	0.046458	0.405708	973.929242	0.021901	0.015988
RS	7	0.056074	0.405708	1012.987983	0.022780	0.017833
RS	8	0.066322	0.477737	895.142411	0.020130	0.016451
RS	9	0.077243	0.477737	931.878473	0.020956	0.017847
RS	10	0.088881	0.700503	663.322214	0.014917	0.013111
RS	11	0.101283	0.700503	694.251899	0.015612	0.013943
RS	12	0.114499	1.105159	461.716343	0.010383	0.009467
RS	13	0.128583	1.105159	485.744475	0.010923	0.009949
RS	14	0.143592	1.656117	341.547475	0.007681	0.007070
RS	15	0.159586	1.656117	360.483479	0.008106	0.007391
RS	16	0.176631	2.156230	292.410022	0.006576	0.006021
RS	17	0.194794	2.156230	309.029416	0.006949	0.006326
RS	18	0.214151	2.377474	296.171062	0.006660	0.006095
RS	19	0.234778	2.377474	312.938891	0.007037	0.006466
RS	20	0.256759	2.291741	342.770685	0.007708	0.007139
RS	21	0.280184	2.291741	361.620473	0.008132	0.007621
RS	22	0.305147	2.026990	430.725622	0.009686	0.009167
RS	23	0.331749	2.026990	453.082420	0.010189	0.009800
RS	24	0.360098	1.716759	561.490038	0.012627	0.012276
RS	25	0.390308	1.716759	587.956449	0.013222	0.013090
RS	26	0.422502	1.441966	730.766068	0.016433	0.016444
RS	27	0.456810	1.441966	760.397011	0.017100	0.017406
RS	28	0.493370	1.233101	921.699980	0.020727	0.021292
RS	29	0.532331	1.233101	951.468382	0.021396	0.022290
RS	30	0.573850	1.091469	1104.776514	0.024844	0.026061
RS	31	0.618095	1.091469	1130.101952	0.025413	0.026920
RS	32	0.665245	1.007561	1246.544268	0.028032	0.029821
RS	33	0.715492	1.007561	1263.051009	0.028403	0.030373
RS	34	0.769037	0.969426	1324.258946	0.029780	0.031899
RS	35	0.826098	0.969426	1329.584927	0.029899	0.032061
RS	36	0.886906	0.965542	1334.891539	0.030019	0.032179
RS	37	0.951707	0.965542	1329.103579	0.029889	0.031979
RS	38	1.020762	0.985972	1291.158309	0.029035	0.031023
RS	39	1.094351	0.985972	1275.845007	0.028691	0.030548
RS	40	1.172773	1.022295	1211.701632	0.027248	0.028965
RS	41	1.256343	1.022295	1188.815820	0.026734	0.028308
RS	42	1.345401	1.066736	1113.839496	0.025048	0.026492
RS	43	1.440307	1.066736	1084.937549	0.024398	0.025724
RS	44	1.541444	1.112040	1009.808415	0.022708	0.023940
RS	45	1.649221	1.112040	975.819955	0.021944	0.023097
RS	46	1.764076	1.152364	905.862339	0.020371	0.021468
RS	47	1.886471	1.152364	867.269329	0.019503	0.020560
RS	48	2.016904	1.183921	803.787734	0.018075	0.019105
RS	49	2.155900	1.183921	760.957478	0.017112	0.018128
RS	50	2.304023	1.204932	703.164958	0.015813	0.016815
RS	51	2.461872	1.204932	656.663295	0.014767	0.015765
RS	52	2.630085	1.215774	602.909990	0.013558	0.014544
RS	53	2.809343	1.215774	553.798130	0.012454	0.013428
RS	54	3.000371	1.219756	502.234687	0.011294	0.012243
RS	55	3.203943	1.219756	452.370062	0.010173	0.011091
RS	56	3.420880	1.219756	402.979037	0.009062	0.009938
RS	57	3.652062	1.219756	354.778313	0.007978	0.008800
RS	58	3.898424	1.288540	293.607073	0.006603	0.007348
RS	59	4.160961	1.288540	254.873493	0.005732	0.006411
RS	60	4.440737	1.288540	218.287730	0.004909	0.005519
RS	61	4.738883	1.288540	184.287344	0.004144	0.004683
RS	62	5.056606	1.288540	153.219108	0.003446	0.003914
RS	63	5.395190	1.288540	523.737721	0.011778	0.013600
PA	4+25*2+4+6 0.155365630 0.041196650 5.395189585 2.506640130 0.518352257 0.405708380 0.477736652 0.700503249 1.105159448 1.656116941 2.156230221 2.377473862 2.291740708 2.026989719 1.716758878 1.441965782 1.233100723 1.091468771 1.007560546 0.969426016 0.965541803 0.985971742 1.022295182 1.066736154 1.112040481 1.152364333 1.183920917 1.204931560 1.215773721 1.219756164 1.288540227
//
IT	4435
RD	13
LK	-399050.139544
QD	-150.000790 -> -138.017433
RI	0.0098539362
TR	0.153761	0.041506
MT	5.436362
MM	C_pi: 1.141333, n_recomb: 45314.346307
RS	0	0.000000	2.756419	105.529066	0.002329	0.000358
RS	1	0.006579	2.756419	112.210361	0.002476	0.001126
RS	2	0.013590	2.756419	119.296421	0.002633	0.001567
RS	3	0.021063	2.756419	126.809295	0.002798	0.001855
RS	4	0.029027	0.534541	690.539479	0.015239	0.009954
RS	5	0.037515	0.534541	724.127566	0.015980	0.011177
RS	6	0.046562	0.405327	997.491206	0.022013	0.016118
RS	7	0.056204	0.405327	1037.527561	0.022896	0.017948
RS	8	0.066480	0.471085	928.788053	0.020497	0.016752
RS	9	0.077432	0.471085	966.631678	0.021332	0.018171
RS	10	0.089105	0.692335	686.333032	0.015146	0.013306
RS	11	0.101545	0.692335	718.225726	0.015850	0.014165
RS	12	0.114804	1.106232	471.615553	0.010408	0.009494
RS	13	0.128935	1.106232	496.203346	0.010950	0.009991
RS	14	0.143996	1.684818	343.349405	0.007577	0.006988
RS	15	0.160048	1.684818	362.478241	0.007999	0.007315
RS	16	0.177156	2.222149	290.337584	0.006407	0.005886
RS	17	0.195389	2.222149	306.946029	0.006774	0.006189
RS	18	0.214821	2.465446	292.460225	0.006454	0.005928
RS	19	0.235532	2.465446	309.143959	0.006822	0.006291
RS	20	0.257606	2.376611	338.750173	0.007476	0.006948
RS	21	0.281131	2.376611	357.542192	0.007890	0.007416
RS	22	0.306205	2.093554	427.800894	0.009441	0.008957
RS	23	0.332928	2.093554	450.229065	0.009936	0.009573
RS	24	0.361408	1.762173	561.706940	0.012396	0.012067
RS	25	0.391763	1.762173	588.483034	0.012987	0.012860
RS	26	0.424114	1.470132	736.748516	0.016259	0.016265
RS	27	0.458594	1.470132	766.986964	0.016926	0.017210
RS	28	0.495342	1.249514	935.802141	0.020651	0.021183
RS	29	0.534507	1.249514	966.399318	0.021327	0.022168
RS	30	0.576249	1.100755	1127.820661	0.024889	0.026043
RS	31	0.620738	1.100755	1153.966477	0.025466	0.026897
RS	32	0.668152	1.013062	1276.964518	0.028180	0.029887
RS	33	0.718686	1.013062	1294.023503	0.028557	0.030438
RS	34	0.772545	0.973477	1358.560399	0.029981	0.032010
RS	35	0.829947	0.973477	1364.055100	0.030102	0.032175
RS	36	0.891125	0.969807	1369.196548	0.030216	0.032289
RS	37	0.956327	0.969807	1363.272534	0.030085	0.032095
RS	38	1.025819	0.991670	1322.618169	0.029188	0.031098
RS	39	1.099883	0.991670	1307.041516	0.028844	0.030633
RS	40	1.178819	1.030295	1239.002209	0.027342	0.028994
RS	41	1.262948	1.030295	1215.884308	0.026832	0.028352
RS	42	1.352612	1.077528	1136.988974	0.025091	0.026485
RS	43	1.448174	1.077528	1107.963935	0.024451	0.025736
RS	44	1.550023	1.125681	1029.601519	0.022721	0.023914
RS	45	1.658573	1.125681	995.592519	0.021971	0.023093
RS	46	1.774263	1.168492	923.334374	0.020376	0.021444
RS	47	1.897564	1.168492	884.758590	0.019525	0.020559
RS	48	2.028977	1.201880	819.829472	0.018092	0.019100
RS	49	2.169035	1.201880	776.960820	0.017146	0.018143
RS	50	2.318307	1.223937	718.335743	0.015852	0.016838
RS	51	2.477399	1.223937	671.641751	0.014822	0.015806
RS	52	2.646958	1.235101	617.368136	0.013624	0.014598
RS	53	2.827670	1.235101	567.832181	0.012531	0.013495
RS	54	3.020272	1.238879	515.779128	0.011382	0.012322
RS	55	3.225544	1.238879	465.225346	0.010267	0.011177
RS	56	3.444319	1.238879	415.041776	0.009159	0.010029
RS	57	3.677488	1.238879	365.961011	0.008076	0.008893
RS	58	3.925996	1.313020	302.445888	0.006674	0.007413
RS	59	4.190852	1.313020	263.145450	0.005807	0.006482
RS	60	4.473132	1.313020	225.912645	0.004985	0.005592
RS	61	4.773983	1.313020	191.204993	0.004220	0.004757
RS	62	5.094625	1.313020	159.391160	0.003517	0.003985
RS	63	5.436362	1.313020	551.131931	0.012162	0.014002
PA	4+25*2+4+6 0.153761116 0.041506124 5.436361905 2.756419412 0.534540878 0.405327270 0.471084816 0.692334977 1.106232382 1.684817728 2.222149329 2.465446489 2.376610928 2.093553672 1.762173150 1.470131927 1.249513827 1.100754691 1.013062331 0.973477248 0.969807006 0.991669935 1.030294902 1.077528382 1.125681477 1.168492418 1.201880266 1.223936584 1.235101499 1.238879124 1.313020487
//
IT	5119
RD	14
LK	-399026.488234
QD	-144.442285 -> -133.230909
RI	0.0091277330
TR	0.152240	0.041812
MT	5.475334
MM	C_pi: 1.154251, n_recomb: 46145.024441
RS	0	0.000000	3.001090	98.846954	0.002142	0.000347
RS	1	0.006591	3.001090	105.137715	0.002278	0.001080
RS	2	0.013615	3.001090	111.813157	0.002423	0.001479
RS	3	0.021103	3.001090	118.894677	0.002577	0.001727
RS	4	0.029085	0.551801	683.174026	0.014805	0.009788
RS	5	0.037592	0.551801	716.826222	0.015534	0.010927
RS	6	0.046660	0.405847	1018.362932	0.022069	0.016216
RS	7	0.056326	0.405847	1059.324681	0.022956	0.018028
RS	8	0.066628	0.465317	961.212153	0.020830	0.017034
RS	9	0.077610	0.465317	1000.126012	0.021674	0.018473
RS	10	0.089315	0.684588	709.212698	0.015369	0.013501
RS	11	0.101792	0.684588	742.055944	0.016081	0.014383
RS	12	0.115091	1.106359	481.735174	0.010440	0.009529
RS	13	0.129267	1.106359	506.887975	0.010985	0.010040
RS	14	0.144377	1.710804	345.506440	0.007487	0.006918
RS	15	0.160483	1.710804	364.839835	0.007906	0.007250
RS	16	0.177650	2.284511	288.714944	0.006257	0.005765
RS	17	0.195948	2.284511	305.327307	0.006617	0.006066
RS	18	0.215453	2.550168	289.245377	0.006268	0.005777
RS	19	0.236243	2.550168	305.859495	0.006628	0.006132
RS	20	0.258403	2.458975	335.188795	0.007264	0.006772
RS	21	0.282024	2.458975	353.931531	0.007670	0.007227
RS	22	0.307201	2.158280	425.202774	0.009214	0.008763
RS	23	0.334038	2.158280	447.699773	0.009702	0.009361
RS	24	0.362643	1.806353	561.998897	0.012179	0.011869
RS	25	0.393134	1.806353	589.068799	0.012766	0.012643
RS	26	0.425634	1.497585	742.457405	0.016090	0.016093
RS	27	0.460276	1.497585	773.278710	0.016758	0.017020
RS	28	0.497201	1.265613	949.264336	0.020571	0.021071
RS	29	0.536559	1.265613	980.668179	0.021252	0.022045
RS	30	0.578512	1.109992	1149.935803	0.024920	0.026016
RS	31	0.623230	1.109992	1176.893925	0.025504	0.026865
RS	32	0.670894	1.018653	1306.311471	0.028309	0.029939
RS	33	0.721700	1.018653	1323.933326	0.028691	0.030490
RS	34	0.775854	0.977651	1391.788156	0.030161	0.032106
RS	35	0.833578	0.977651	1397.478291	0.030284	0.032275
RS	36	0.895105	0.974152	1402.530417	0.030394	0.032386
RS	37	0.960688	0.974152	1396.507165	0.030263	0.032198
RS	38	1.030593	0.997354	1353.264849	0.029326	0.031164
RS	39	1.105105	0.997354	1337.465068	0.028984	0.030709
RS	40	1.184528	1.038159	1265.666528	0.027428	0.029020
RS	41	1.269185	1.038159	1242.353745	0.026923	0.028392
RS	42	1.359421	1.088051	1159.671934	0.025131	0.026477
RS	43	1.455604	1.088051	1130.552998	0.024500	0.025746
RS	44	1.558127	1.138922	1049.072238	0.022734	0.023891
RS	45	1.667406	1.138922	1015.061577	0.021997	0.023090
RS	46	1.783887	1.184099	940.592666	0.020383	0.021424
RS	47	1.908045	1.184099	902.043423	0.019548	0.020559
RS	48	2.040386	1.219209	835.733747	0.018111	0.019098
RS	49	2.181449	1.219209	792.828840	0.017181	0.018161
RS	50	2.331808	1.242218	733.418555	0.015894	0.016864
RS	51	2.492077	1.242218	686.530389	0.014878	0.015848
RS	52	2.662908	1.253635	631.767337	0.013691	0.014652
RS	53	2.844998	1.253635	581.804649	0.012608	0.013562
RS	54	3.039089	1.257143	529.289066	0.011470	0.012401
RS	55	3.245971	1.257143	478.042916	0.010360	0.011263
RS	56	3.466488	1.257143	427.066469	0.009255	0.010118
RS	57	3.701538	1.257143	377.107788	0.008172	0.008984
RS	58	3.952079	1.336498	311.248114	0.006745	0.007477
RS	59	4.219133	1.336498	271.382445	0.005881	0.006551
RS	60	4.503786	1.336498	233.507167	0.005060	0.005664
RS	61	4.807199	1.336498	198.098865	0.004293	0.004829
RS	62	5.130610	1.336498	165.547189	0.003588	0.004055
RS	63	5.475334	1.336498	578.664406	0.012540	0.014397
PA	4+25*2+4+6 0.152240434 0.041812103 5.475333932 3.001090093 0.551800683 0.405846986 0.465316523 0.684588122 1.106359244 1.710803978 2.284511226 2.550168468 2.458974870 2.158280422 1.806352952 1.497585019 1.265613036 1.109992067 1.018652851 0.977651245 0.974152093 0.997354364 1.038158622 1.088051377 1.138921903 1.184099325 1.219209412 1.242217848 1.253634924 1.257143144 1.336497949
//
IT	4667
RD	15
LK	-399004.349704
QD	-139.273196 -> -128.759599
RI	0.0085033177
TR	0.150798	0.042115
MT	5.512199
MM	C_pi: 1.166715, n_recomb: 46960.862922
RS	0	0.000000	3.236188	93.412012	0.001989	0.000338
RS	1	0.006602	3.236188	99.383417	0.002116	0.001042
RS	2	0.013639	3.236188	105.722838	0.002251	0.001406
RS	3	0.021141	3.236188	112.451092	0.002395	0.001623
RS	4	0.029139	0.569934	674.888227	0.014371	0.009615
RS	5	0.037664	0.569934	708.542798	0.015088	0.010676
RS	6	0.046752	0.407098	1036.851396	0.022079	0.016286
RS	7	0.056440	0.407098	1078.690517	0.022970	0.018078
RS	8	0.066768	0.460292	992.476447	0.021134	0.017300
RS	9	0.077777	0.460292	1032.425960	0.021985	0.018754
RS	10	0.089514	0.677221	731.951539	0.015586	0.013695
RS	11	0.102025	0.677221	765.732468	0.016306	0.014598
RS	12	0.115362	1.105682	492.033021	0.010478	0.009570
RS	13	0.129579	1.105682	517.754492	0.011025	0.010094
RS	14	0.144735	1.734297	347.965667	0.007410	0.006858
RS	15	0.160892	1.734297	367.513516	0.007826	0.007195
RS	16	0.178115	2.343534	287.470468	0.006121	0.005656
RS	17	0.196475	2.343534	304.099262	0.006476	0.005955
RS	18	0.216047	2.631836	286.444642	0.006100	0.005639
RS	19	0.236912	2.631836	303.001222	0.006452	0.005987
RS	20	0.259154	2.538927	332.019198	0.007070	0.006611
RS	21	0.282864	2.538927	350.719949	0.007468	0.007054
RS	22	0.308139	2.221242	422.883986	0.009005	0.008582
RS	23	0.335083	2.221242	445.447358	0.009486	0.009165
RS	24	0.363806	1.849356	562.346074	0.011975	0.011681
RS	25	0.394425	1.849356	589.694962	0.012557	0.012439
RS	26	0.427065	1.524362	747.900412	0.015926	0.015926
RS	27	0.461860	1.524362	779.281023	0.016594	0.016838
RS	28	0.498953	1.281408	962.116560	0.020488	0.020959
RS	29	0.538494	1.281408	994.305260	0.021173	0.021922
RS	30	0.580645	1.119165	1171.165980	0.024939	0.025982
RS	31	0.625579	1.119165	1198.927566	0.025530	0.026825
RS	32	0.673479	1.024299	1334.635989	0.028420	0.029979
RS	33	0.724542	1.024299	1352.829640	0.028808	0.030530
RS	34	0.778975	0.981910	1423.991662	0.030323	0.032190
RS	35	0.837002	0.981910	1429.901568	0.030449	0.032362
RS	36	0.898860	0.978540	1434.940660	0.030556	0.032472
RS	37	0.964801	0.978540	1428.851749	0.030426	0.032290
RS	38	1.035096	1.002996	1383.138072	0.029453	0.031224
RS	39	1.110031	1.002996	1367.151604	0.029113	0.030778
RS	40	1.189914	1.045865	1291.725024	0.027506	0.029042
RS	41	1.275070	1.045865	1268.250583	0.027007	0.028428
RS	42	1.365847	1.098294	1181.906302	0.025168	0.026470
RS	43	1.462618	1.098294	1152.719264	0.024546	0.025755
RS	44	1.565777	1.151758	1068.228273	0.022747	0.023870
RS	45	1.675746	1.151758	1034.232297	0.022023	0.023088
RS	46	1.792975	1.199188	957.636297	0.020392	0.021407
RS	47	1.917943	1.199188	919.121462	0.019572	0.020562
RS	48	2.051160	1.235920	851.492235	0.018132	0.019099
RS	49	2.193173	1.235920	808.553023	0.017218	0.018181
RS	50	2.344561	1.259796	748.400711	0.015937	0.016891
RS	51	2.505943	1.259796	701.317355	0.014934	0.015892
RS	52	2.677978	1.271400	646.094981	0.013758	0.014708
RS	53	2.861372	1.271400	595.704055	0.012685	0.013629
RS	54	3.056872	1.274582	542.751754	0.011558	0.012480
RS	55	3.265278	1.274582	490.811556	0.010452	0.011347
RS	56	3.487442	1.274582	439.043213	0.009349	0.010206
RS	57	3.724274	1.274582	388.209856	0.008267	0.009074
RS	58	3.976740	1.359007	320.007197	0.006814	0.007540
RS	59	4.245873	1.359007	279.578771	0.005953	0.006619
RS	60	4.532773	1.359007	241.066170	0.005133	0.005735
RS	61	4.838613	1.359007	204.964223	0.004365	0.004899
RS	62	5.164644	1.359007	171.682735	0.003656	0.004123
RS	63	5.512199	1.359007	606.305312	0.012911	0.014785
PA	4+25*2+4+6 0.150797939 0.042114735 5.512199031 3.236188497 0.569933534 0.407097919 0.460291602 0.677221091 1.105682393 1.734296663 2.343533837 2.631836041 2.538927385 2.221241657 1.849356024 1.524362497 1.281407611 1.119164584 1.024298995 0.981910270 0.978540337 1.002995642 1.045865290 1.098293987 1.151758148 1.199188298 1.235920149 1.259796000 1.271399741 1.274582118 1.359007178
//
IT	4799
RD	16
LK	-398983.581137
QD	-134.449521 -> -124.570248
RI	0.0079621873
TR	0.149428	0.042414
MT	5.547083
MM	C_pi: 1.178746, n_recomb: 47762.200611
RS	0	0.000000	3.457613	89.031469	0.001864	0.000330
RS	1	0.006612	3.457613	94.744761	0.001984	0.001010
RS	2	0.013662	3.457613	100.812477	0.002111	0.001347
RS	3	0.021177	3.457613	107.254942	0.002246	0.001538
RS	4	0.029189	0.588786	665.992014	0.013944	0.009438
RS	5	0.037732	0.588786	699.597656	0.014648	0.010426
RS	6	0.046839	0.408953	1053.217326	0.022051	0.016333
RS	7	0.056548	0.408953	1095.889125	0.022945	0.018102
RS	8	0.066899	0.455900	1022.637810	0.021411	0.017551
RS	9	0.077935	0.455900	1063.590911	0.022268	0.019017
RS	10	0.089700	0.670207	754.536022	0.015798	0.013887
RS	11	0.102243	0.670207	789.241424	0.016524	0.014809
RS	12	0.115616	1.104321	502.477438	0.010520	0.009617
RS	13	0.129873	1.104321	528.770027	0.011071	0.010153
RS	14	0.145072	1.755570	350.671161	0.007342	0.006807
RS	15	0.161277	1.755570	370.441301	0.007756	0.007148
RS	16	0.178553	2.399451	286.544327	0.005999	0.005557
RS	17	0.196971	2.399451	303.200073	0.006348	0.005855
RS	18	0.216608	2.710602	283.997004	0.005946	0.005513
RS	19	0.237542	2.710602	300.506425	0.006292	0.005854
RS	20	0.259861	2.616613	329.181666	0.006892	0.006461
RS	21	0.283655	2.616613	347.846551	0.007283	0.006893
RS	22	0.309023	2.282549	420.800532	0.008810	0.008412
RS	23	0.336069	2.282549	443.427752	0.009284	0.008981
RS	24	0.364902	1.891270	562.726861	0.011782	0.011504
RS	25	0.395642	1.891270	590.340765	0.012360	0.012245
RS	26	0.428415	1.550504	753.089371	0.015767	0.015764
RS	27	0.463355	1.550504	785.006987	0.016436	0.016662
RS	28	0.500604	1.296907	974.395635	0.020401	0.020845
RS	29	0.540317	1.296907	1007.347971	0.021091	0.021799
RS	30	0.582656	1.128259	1191.562989	0.024948	0.025940
RS	31	0.627794	1.128259	1220.118672	0.025546	0.026780
RS	32	0.675917	1.029977	1361.992379	0.028516	0.030008
RS	33	0.727222	1.029977	1380.765335	0.028909	0.030560
RS	34	0.781919	0.986225	1455.226794	0.030468	0.032261
RS	35	0.840233	0.986225	1461.378492	0.030597	0.032437
RS	36	0.902403	0.982947	1466.476164	0.030704	0.032548
RS	37	0.968684	0.982947	1460.352300	0.030575	0.032373
RS	38	1.039347	1.008576	1412.278633	0.029569	0.031276
RS	39	1.114682	1.008576	1396.138606	0.029231	0.030840
RS	40	1.194999	1.053406	1317.208068	0.027578	0.029062
RS	41	1.280626	1.053406	1293.601886	0.027084	0.028460
RS	42	1.371915	1.108255	1203.713260	0.025202	0.026462
RS	43	1.469241	1.108255	1174.480892	0.024590	0.025764
RS	44	1.573001	1.164200	1087.078010	0.022760	0.023851
RS	45	1.683623	1.164200	1053.111219	0.022049	0.023087
RS	46	1.801559	1.213777	974.465896	0.020402	0.021392
RS	47	1.927293	1.213777	935.992485	0.019597	0.020566
RS	48	2.061341	1.252036	867.100837	0.018155	0.019102
RS	49	2.204252	1.252036	824.129215	0.017255	0.018202
RS	50	2.356613	1.276702	763.275052	0.015981	0.016920
RS	51	2.519048	1.276702	715.996095	0.014991	0.015936
RS	52	2.692223	1.288434	660.342500	0.013826	0.014764
RS	53	2.876849	1.288434	609.522870	0.012762	0.013695
RS	54	3.073683	1.291239	556.159177	0.011644	0.012558
RS	55	3.283532	1.291239	503.524373	0.010542	0.011431
RS	56	3.507257	1.291239	450.966022	0.009442	0.010293
RS	57	3.745774	1.291239	399.261953	0.008359	0.009162
RS	58	4.000063	1.380594	328.719432	0.006882	0.007603
RS	59	4.271166	1.380594	287.731246	0.006024	0.006686
RS	60	4.560194	1.380594	248.586758	0.005205	0.005803
RS	61	4.868333	1.380594	211.798291	0.004434	0.004967
RS	62	5.196848	1.380594	177.795047	0.003723	0.004189
RS	63	5.547083	1.380594	634.031879	0.013275	0.015166
PA	4+25*2+4+6 0.149427832 0.042413955 5.547083439 3.457612928 0.588786178 0.408952536 0.455899505 0.670206532 1.104321084 1.755569822 2.399450502 2.710602176 2.616612690 2.282548567 1.891269958 1.550504473 1.296906814 1.128259205 1.029977410 0.986225305 0.982946949 1.008576045 1.053406245 1.108254901 1.164199749 1.213776507 1.252036040 1.276701544 1.288433565 1.291239219 1.380593623
//
IT	4515
RD	17
LK	-398964.058966
QD	-129.933723 -> -120.634000
RI	0.0074895224
TR	0.148124	0.042710
MT	5.580136
MM	C_pi: 1.190369, n_recomb: 48549.260097
RS	0	0.000000	3.662570	85.531175	0.001762	0.000323
RS	1	0.006622	3.662570	91.038194	0.001875	0.000985
RS	2	0.013683	3.662570	96.888738	0.001996	0.001299
RS	3	0.021211	3.662570	103.102729	0.002124	0.001470
RS	4	0.029237	0.608224	656.732187	0.013527	0.009259
RS	5	0.037795	0.608224	690.246988	0.014217	0.010181
RS	6	0.046920	0.411302	1067.710833	0.021992	0.016361
RS	7	0.056649	0.411302	1111.173687	0.022888	0.018105
RS	8	0.067023	0.452045	1051.761008	0.021664	0.017786
RS	9	0.078083	0.452045	1093.687996	0.022527	0.019262
RS	10	0.089876	0.663515	776.959184	0.016004	0.014077
RS	11	0.102449	0.663515	812.575735	0.016737	0.015016
RS	12	0.115856	1.102394	513.033611	0.010567	0.009668
RS	13	0.130150	1.102394	539.898452	0.011121	0.010214
RS	14	0.145390	1.774829	353.584123	0.007283	0.006763
RS	15	0.161640	1.774829	373.583027	0.007695	0.007108
RS	16	0.178966	2.452485	285.886330	0.005889	0.005467
RS	17	0.197439	2.452485	302.577839	0.006232	0.005763
RS	18	0.217136	2.786640	281.849280	0.005805	0.005397
RS	19	0.238137	2.786640	298.320356	0.006145	0.005731
RS	20	0.260528	2.692122	326.632147	0.006728	0.006322
RS	21	0.284403	2.692122	345.266539	0.007112	0.006745
RS	22	0.309858	2.342298	418.916829	0.008629	0.008253
RS	23	0.336999	2.342298	441.605356	0.009096	0.008809
RS	24	0.365937	1.932148	563.131004	0.011599	0.011334
RS	25	0.396791	1.932148	590.996950	0.012173	0.012062
RS	26	0.429689	1.576047	758.034962	0.015614	0.015607
RS	27	0.464765	1.576047	790.468401	0.016282	0.016492
RS	28	0.502164	1.312123	986.131957	0.020312	0.020731
RS	29	0.542040	1.312123	1019.827220	0.021006	0.021676
RS	30	0.584556	1.137268	1211.170865	0.024947	0.025893
RS	31	0.629887	1.137268	1240.510752	0.025552	0.026729
RS	32	0.678221	1.035671	1388.427284	0.028598	0.030027
RS	33	0.729755	1.035671	1407.785624	0.028997	0.030580
RS	34	0.784702	0.990576	1485.537916	0.030599	0.032322
RS	35	0.843287	0.990576	1491.951309	0.030731	0.032502
RS	36	0.905752	0.987357	1497.173207	0.030838	0.032616
RS	37	0.972353	0.987357	1491.042629	0.030712	0.032446
RS	38	1.043364	1.014085	1440.718386	0.029675	0.031323
RS	39	1.119078	1.014085	1424.454893	0.029340	0.030896
RS	40	1.199806	1.060779	1342.137527	0.027645	0.029078
RS	41	1.285880	1.060779	1318.426599	0.027156	0.028489
RS	42	1.377653	1.117943	1225.102354	0.025234	0.026455
RS	43	1.475504	1.117943	1195.845308	0.024632	0.025772
RS	44	1.579834	1.176263	1105.623489	0.022773	0.023833
RS	45	1.691073	1.176263	1071.698979	0.022074	0.023087
RS	46	1.809679	1.227889	991.075435	0.020414	0.021380
RS	47	1.936138	1.227889	952.650193	0.019622	0.020571
RS	48	2.070972	1.267590	882.549828	0.018178	0.019107
RS	49	2.214735	1.267590	839.548206	0.017293	0.018224
RS	50	2.368017	1.292974	778.030141	0.016026	0.016951
RS	51	2.531450	1.292974	730.556252	0.015048	0.015980
RS	52	2.705706	1.304781	674.498916	0.013893	0.014820
RS	53	2.891501	1.304781	623.251393	0.012838	0.013761
RS	54	3.089599	1.307165	569.500974	0.011730	0.012636
RS	55	3.300815	1.307165	516.172452	0.010632	0.011514
RS	56	3.526018	1.307165	462.827210	0.009533	0.010379
RS	57	3.766134	1.307165	410.257421	0.008450	0.009249
RS	58	4.022151	1.401314	337.379480	0.006949	0.007664
RS	59	4.295121	1.401314	295.835434	0.006094	0.006751
RS	60	4.586168	1.401314	256.065125	0.005274	0.005871
RS	61	4.896488	1.401314	218.597692	0.004503	0.005034
RS	62	5.227357	1.401314	183.881033	0.003788	0.004254
RS	63	5.580136	1.401314	661.822954	0.013632	0.015540
PA	4+25*2+4+6 0.148124263 0.042709526 5.580136052 3.662570048 0.608224259 0.411301843 0.452044749 0.663515179 1.102393533 1.774828626 2.452485155 2.786639590 2.692122135 2.342297592 1.932148008 1.576047128 1.312122875 1.137267947 1.035670606 0.990576233 0.987356531 1.014084578 1.060779052 1.117942577 1.176262527 1.227889326 1.267589535 1.292973743 1.304780802 1.307165195 1.401313946
//
IT	4180
RD	18
LK	-398945.676214
QD	-125.694803 -> -116.926914
RI	0.0070731633
TR	0.146883	0.043001
MT	5.611449
MM	C_pi: 1.201603, n_recomb: 49322.467194
RS	0	0.000000	3.848874	82.773532	0.001678	0.000318
RS	1	0.006631	3.848874	88.118531	0.001787	0.000964
RS	2	0.013702	3.848874	93.798519	0.001902	0.001261
RS	3	0.021242	3.848874	99.833101	0.002024	0.001415
RS	4	0.029282	0.628150	647.281485	0.013123	0.009080
RS	5	0.037856	0.628150	680.670988	0.013800	0.009942
RS	6	0.046997	0.414070	1080.521493	0.021907	0.016370
RS	7	0.056745	0.414070	1124.735905	0.022804	0.018089
RS	8	0.067139	0.448661	1079.879303	0.021894	0.018008
RS	9	0.078223	0.448661	1122.752208	0.022764	0.019491
RS	10	0.090042	0.657132	799.205368	0.016204	0.014264
RS	11	0.102644	0.657132	835.719455	0.016944	0.015219
RS	12	0.116082	1.099997	523.675645	0.010617	0.009722
RS	13	0.130411	1.099997	551.112887	0.011174	0.010279
RS	14	0.145690	1.792283	356.668693	0.007231	0.006725
RS	15	0.161983	1.792283	376.901499	0.007642	0.007073
RS	16	0.179356	2.502838	285.457054	0.005788	0.005385
RS	17	0.197881	2.502838	302.191788	0.006127	0.005679
RS	18	0.217634	2.860095	279.960178	0.005676	0.005289
RS	19	0.238698	2.860095	296.400519	0.006009	0.005618
RS	20	0.261158	2.765571	324.331758	0.006576	0.006192
RS	21	0.285108	2.765571	342.940270	0.006953	0.006606
RS	22	0.310645	2.400555	417.208724	0.008459	0.008103
RS	23	0.337877	2.400555	439.956224	0.008920	0.008648
RS	24	0.366914	1.972046	563.550342	0.011426	0.011174
RS	25	0.397876	1.972046	591.656259	0.011996	0.011887
RS	26	0.430892	1.601016	762.753953	0.015465	0.015456
RS	27	0.466098	1.601016	795.683256	0.016132	0.016328
RS	28	0.503637	1.327059	997.363387	0.020221	0.020618
RS	29	0.543667	1.327059	1031.781555	0.020919	0.021554
RS	30	0.586350	1.146179	1230.039784	0.024939	0.025840
RS	31	0.631865	1.146179	1260.153677	0.025549	0.026674
RS	32	0.680397	1.041358	1413.996966	0.028668	0.030038
RS	33	0.732148	1.041358	1433.945445	0.029073	0.030593
RS	34	0.787330	0.994943	1514.976270	0.030716	0.032374
RS	35	0.846172	0.994943	1521.669360	0.030851	0.032558
RS	36	0.908916	0.991749	1527.080901	0.030961	0.032675
RS	37	0.975821	0.991749	1520.969195	0.030837	0.032512
RS	38	1.047162	1.019508	1468.496752	0.029773	0.031364
RS	39	1.123234	1.019508	1452.137069	0.029442	0.030947
RS	40	1.204351	1.067978	1366.543123	0.027706	0.029093
RS	41	1.290847	1.067978	1342.751740	0.027224	0.028516
RS	42	1.383079	1.127357	1246.095559	0.025264	0.026448
RS	43	1.481427	1.127357	1216.832041	0.024671	0.025780
RS	44	1.586296	1.187954	1123.877076	0.022786	0.023817
RS	45	1.698120	1.187954	1090.006303	0.022100	0.023087
RS	46	1.817360	1.241539	1007.471156	0.020426	0.021370
RS	47	1.944506	1.241539	969.099849	0.019648	0.020578
RS	48	2.080085	1.282601	897.838930	0.018203	0.019115
RS	49	2.224653	1.282601	854.809665	0.017331	0.018247
RS	50	2.378809	1.308639	792.663162	0.016071	0.016982
RS	51	2.543187	1.308639	744.995420	0.015105	0.016025
RS	52	2.718466	1.320475	688.559571	0.013960	0.014876
RS	53	2.905368	1.320475	636.885788	0.012913	0.013827
RS	54	3.104664	1.322398	582.772868	0.011816	0.012713
RS	55	3.317176	1.322398	528.752362	0.010720	0.011596
RS	56	3.543781	1.322398	474.624010	0.009623	0.010464
RS	57	3.785412	1.322398	421.193994	0.008540	0.009334
RS	58	4.043067	1.421209	345.986049	0.007015	0.007724
RS	59	4.317808	1.421209	303.890393	0.006161	0.006816
RS	60	4.610768	1.421209	263.500484	0.005342	0.005936
RS	61	4.923155	1.421209	225.361641	0.004569	0.005100
RS	62	5.256257	1.421209	189.939820	0.003851	0.004317
RS	63	5.611449	1.421209	689.666893	0.013983	0.015907
PA	4+25*2+4+6 0.146882947 0.043001486 5.611448538 3.848874295 0.628150063 0.414070330 0.448661449 0.657132037 1.099996513 1.792282805 2.502837563 2.860094843 2.765570536 2.400555369 1.972045770 1.601015556 1.327058844 1.146179425 1.041357740 0.994942577 0.991749173 1.019508111 1.067977866 1.127356709 1.187953628 1.241539163 1.282601253 1.308638893 1.320474523 1.322397521 1.421209141
//
IT	4962
RD	19
LK	-398928.340614
QD	-121.705267 -> -113.427267
RI	0.0067044487
TR	0.145698	0.043289
MT	5.641208
MM	C_pi: 1.212477, n_recomb: 50082.013117
RS	0	0.000000	4.015061	80.646991	0.001610	0.000313
RS	1	0.006640	4.015061	85.867983	0.001715	0.000948
RS	2	0.013721	4.015061	91.417501	0.001825	0.001231
RS	3	0.021272	4.015061	97.314921	0.001943	0.001371
RS	4	0.029325	0.648462	637.790417	0.012735	0.008904
RS	5	0.037912	0.648462	671.027431	0.013399	0.009711
RS	6	0.047070	0.417189	1091.836541	0.021801	0.016365
RS	7	0.056836	0.417189	1136.765305	0.022698	0.018057
RS	8	0.067250	0.445688	1107.038907	0.022105	0.018216
RS	9	0.078355	0.445688	1150.831596	0.022979	0.019704
RS	10	0.090198	0.651048	821.253918	0.016398	0.014449
RS	11	0.102828	0.651048	858.651659	0.017145	0.015418
RS	12	0.116296	1.097209	534.382892	0.010670	0.009779
RS	13	0.130658	1.097209	562.391993	0.011229	0.010345
RS	14	0.145974	1.808121	359.894590	0.007186	0.006692
RS	15	0.162307	1.808121	380.365372	0.007595	0.007044
RS	16	0.179725	2.550705	285.222421	0.005695	0.005309
RS	17	0.198299	2.550705	302.006703	0.006030	0.005602
RS	18	0.218106	2.931096	278.296415	0.005557	0.005190
RS	19	0.239229	2.931096	294.712725	0.005885	0.005513
RS	20	0.261754	2.837088	322.245856	0.006434	0.006072
RS	21	0.285775	2.837088	340.832415	0.006805	0.006477
RS	22	0.311391	2.457406	415.652945	0.008299	0.007962
RS	23	0.338708	2.457406	438.457219	0.008755	0.008496
RS	24	0.367839	2.011023	563.977229	0.011261	0.011020
RS	25	0.398904	2.011023	592.311894	0.011827	0.011721
RS	26	0.432032	1.625445	767.258306	0.015320	0.015309
RS	27	0.467360	1.625445	800.664635	0.015987	0.016170
RS	28	0.505033	1.341728	1008.120387	0.020129	0.020504
RS	29	0.545208	1.341728	1043.242099	0.020831	0.021434
RS	30	0.588051	1.154996	1248.207155	0.024923	0.025784
RS	31	0.633738	1.154996	1279.084621	0.025540	0.026615
RS	32	0.682460	1.047034	1438.741070	0.028728	0.030042
RS	33	0.734416	1.047034	1459.283379	0.029138	0.030598
RS	34	0.789822	0.999318	1543.579257	0.030821	0.032418
RS	35	0.848908	0.999318	1550.568341	0.030961	0.032606
RS	36	0.911917	0.996122	1556.229961	0.031074	0.032728
RS	37	0.979109	0.996122	1550.160660	0.030952	0.032571
RS	38	1.050764	1.024851	1495.635091	0.029864	0.031401
RS	39	1.127176	1.024851	1479.204444	0.029536	0.030993
RS	40	1.208662	1.075013	1390.440882	0.027763	0.029105
RS	41	1.295559	1.075013	1366.591190	0.027287	0.028541
RS	42	1.388226	1.136516	1266.699793	0.025293	0.026440
RS	43	1.487046	1.136516	1237.446433	0.024708	0.025787
RS	44	1.592428	1.199302	1141.836425	0.022799	0.023802
RS	45	1.704808	1.199302	1108.030243	0.022124	0.023088
RS	46	1.824649	1.254763	1023.646055	0.020439	0.021361
RS	47	1.952449	1.254763	985.334559	0.019674	0.020585
RS	48	2.088734	1.297115	912.958500	0.018229	0.019123
RS	49	2.234069	1.297115	869.904637	0.017370	0.018271
RS	50	2.389054	1.323748	807.163143	0.016117	0.017014
RS	51	2.554331	1.323748	759.303770	0.015161	0.016069
RS	52	2.730582	1.335570	702.514220	0.014027	0.014933
RS	53	2.918536	1.335570	650.417062	0.012987	0.013893
RS	54	3.118971	1.336998	595.964959	0.011900	0.012790
RS	55	3.332715	1.336998	541.255665	0.010807	0.011676
RS	56	3.560652	1.336998	486.349235	0.009711	0.010547
RS	57	3.803725	1.336998	432.065540	0.008627	0.009418
RS	58	4.062937	1.440348	354.534287	0.007079	0.007784
RS	59	4.339362	1.440348	311.892132	0.006228	0.006879
RS	60	4.634142	1.440348	270.889459	0.005409	0.006001
RS	61	4.948495	1.440348	232.087197	0.004634	0.005164
RS	62	5.283722	1.440348	195.968764	0.003913	0.004379
RS	63	5.641208	1.440348	717.545722	0.014327	0.016269
PA	4+25*2+4+6 0.145697970 0.043289311 5.641208198 4.015061303 0.648461771 0.417189355 0.445688453 0.651047661 1.097208956 1.808120753 2.550704890 2.931096290 2.837087727 2.457405603 2.011023057 1.625444733 1.341727888 1.154996497 1.047034391 0.999317967 0.996122105 1.024851268 1.075012921 1.136516289 1.199302380 1.254762936 1.297114941 1.323747522 1.335569862 1.336997699 1.440348076
//
IT	4101
RD	20
LK	-398911.969754
QD	-117.942358 -> -110.117133
RI	0.0063757640
TR	0.144566	0.043573
MT	5.669512
MM	C_pi: 1.223010, n_recomb: 50828.230317
RS	0	0.000000	4.160714	79.053736	0.001555	0.000310
RS	1	0.006648	4.160714	84.183106	0.001656	0.000935
RS	2	0.013739	4.160714	89.636344	0.001764	0.001208
RS	3	0.021301	4.160714	95.432670	0.001878	0.001337
RS	4	0.029365	0.669092	628.352398	0.012362	0.008730
RS	5	0.037966	0.669092	661.415060	0.013013	0.009487
RS	6	0.047139	0.420603	1101.819525	0.021677	0.016347
RS	7	0.056921	0.420603	1147.427363	0.022575	0.018013
RS	8	0.067354	0.443079	1133.272189	0.022296	0.018413
RS	9	0.078481	0.443079	1177.959929	0.023175	0.019904
RS	10	0.090347	0.645237	843.105635	0.016587	0.014630
RS	11	0.103002	0.645237	881.373343	0.017340	0.015612
RS	12	0.116499	1.094107	545.132339	0.010725	0.009838
RS	13	0.130892	1.094107	573.711897	0.011287	0.010413
RS	14	0.146243	1.822491	363.239622	0.007146	0.006664
RS	15	0.162615	1.822491	383.951646	0.007554	0.007019
RS	16	0.180074	2.596262	285.154194	0.005610	0.005240
RS	17	0.198695	2.596262	301.993347	0.005941	0.005532
RS	18	0.218554	2.999811	276.825191	0.005446	0.005097
RS	19	0.239733	2.999811	293.223111	0.005769	0.005415
RS	20	0.262320	2.906742	320.350478	0.006303	0.005958
RS	21	0.286408	2.906742	338.918624	0.006668	0.006356
RS	22	0.312098	2.512920	414.229760	0.008150	0.007829
RS	23	0.339497	2.512920	437.088664	0.008599	0.008352
RS	24	0.368716	2.049125	564.406499	0.011104	0.010874
RS	25	0.399879	2.049125	592.959425	0.011666	0.011563
RS	26	0.433113	1.649362	771.559042	0.015180	0.015166
RS	27	0.468557	1.649362	805.424529	0.015846	0.016017
RS	28	0.506357	1.356138	1018.431002	0.020037	0.020392
RS	29	0.546671	1.356138	1054.237517	0.020741	0.021314
RS	30	0.589664	1.163712	1265.714288	0.024902	0.025724
RS	31	0.635516	1.163712	1297.344659	0.025524	0.026553
RS	32	0.684417	1.052688	1462.703916	0.028777	0.030040
RS	33	0.736568	1.052688	1483.842650	0.029193	0.030598
RS	34	0.792187	1.003688	1571.389543	0.030916	0.032454
RS	35	0.851504	1.003688	1578.689158	0.031059	0.032647
RS	36	0.914764	1.000463	1584.658054	0.031177	0.032774
RS	37	0.982230	1.000463	1578.652477	0.031059	0.032624
RS	38	1.054182	1.030106	1522.165519	0.029947	0.031434
RS	39	1.130917	1.030106	1505.686593	0.029623	0.031035
RS	40	1.212755	1.081885	1413.850214	0.027816	0.029116
RS	41	1.300033	1.081885	1389.962378	0.027346	0.028563
RS	42	1.393113	1.145429	1286.925766	0.025319	0.026433
RS	43	1.492382	1.145429	1257.697791	0.024744	0.025794
RS	44	1.598251	1.210320	1159.508866	0.022812	0.023789
RS	45	1.711159	1.210320	1125.776964	0.022149	0.023090
RS	46	1.831573	1.267579	1039.601077	0.020453	0.021354
RS	47	1.959993	1.267579	1001.354877	0.019701	0.020594
RS	48	2.096950	1.311154	927.906360	0.018256	0.019133
RS	49	2.243014	1.311154	884.831037	0.017408	0.018295
RS	50	2.398788	1.338329	821.525514	0.016163	0.017047
RS	51	2.564919	1.338329	773.477279	0.015217	0.016114
RS	52	2.742095	1.350100	716.358175	0.014094	0.014989
RS	53	2.931051	1.350100	663.841171	0.013060	0.013957
RS	54	3.132569	1.351003	609.072435	0.011983	0.012865
RS	55	3.347485	1.351003	553.678316	0.010893	0.011756
RS	56	3.576689	1.351003	497.999465	0.009798	0.010628
RS	57	3.821133	1.351003	442.869135	0.008713	0.009500
RS	58	4.081828	1.458774	363.021859	0.007142	0.007842
RS	59	4.359855	1.458774	319.838786	0.006293	0.006940
RS	60	4.656366	1.458774	278.230487	0.005474	0.006064
RS	61	4.972591	1.458774	238.772961	0.004698	0.005227
RS	62	5.309841	1.458774	201.966539	0.003974	0.004440
RS	63	5.669512	1.458774	745.447823	0.014666	0.016624
PA	4+25*2+4+6 0.144565524 0.043572967 5.669511722 4.160713512 0.669091689 0.420603017 0.443078698 0.645237163 1.094107486 1.822491340 2.596261532 2.999810632 2.906741841 2.512919668 2.049125203 1.649361919 1.356137942 1.163712316 1.052688067 1.003688415 1.000463496 1.030105633 1.081884919 1.145429464 1.210320065 1.267578898 1.311153940 1.338328835 1.350099580 1.351002803 1.458773768
//
IT	4759
RD	21
LK	-398896.490964
QD	-114.385999 -> -106.980487
RI	0.0060816993
TR	0.143481	0.043852
MT	5.696487
MM	C_pi: 1.233224, n_recomb: 51561.326553
RS	0	0.000000	4.285542	77.922361	0.001511	0.000307
RS	1	0.006656	4.285542	82.988389	0.001610	0.000926
RS	2	0.013756	4.285542	88.375222	0.001714	0.001191
RS	3	0.021328	4.285542	94.102001	0.001825	0.001312
RS	4	0.029404	0.689963	619.052703	0.012006	0.008560
RS	5	0.038017	0.689963	651.924338	0.012644	0.009272
RS	6	0.047204	0.424268	1110.604277	0.021539	0.016318
RS	7	0.057003	0.424268	1156.857498	0.022437	0.017957
RS	8	0.067453	0.440792	1158.608489	0.022470	0.018597
RS	9	0.078600	0.440792	1204.167794	0.023354	0.020090
RS	10	0.090488	0.639692	864.742925	0.016771	0.014808
RS	11	0.103167	0.639692	903.866697	0.017530	0.015801
RS	12	0.116691	1.090754	555.905130	0.010781	0.009899
RS	13	0.131115	1.090754	585.053079	0.011347	0.010482
RS	14	0.146499	1.835553	366.679998	0.007112	0.006640
RS	15	0.162906	1.835553	387.635634	0.007518	0.006997
RS	16	0.180406	2.639673	285.228103	0.005532	0.005176
RS	17	0.199071	2.639673	302.126600	0.005860	0.005466
RS	18	0.218978	3.066345	275.523307	0.005344	0.005011
RS	19	0.240211	3.066345	291.907819	0.005661	0.005324
RS	20	0.262856	2.974623	318.622487	0.006179	0.005852
RS	21	0.287009	2.974623	337.175314	0.006539	0.006242
RS	22	0.312770	2.567159	412.923496	0.008008	0.007703
RS	23	0.340246	2.567159	435.835015	0.008453	0.008217
RS	24	0.369550	2.086392	564.834892	0.010955	0.010734
RS	25	0.400805	2.086392	593.596313	0.011512	0.011412
RS	26	0.434140	1.672791	775.667789	0.015044	0.015028
RS	27	0.469695	1.672791	809.975512	0.015709	0.015868
RS	28	0.507615	1.370298	1028.320520	0.019944	0.020280
RS	29	0.548061	1.370298	1064.793681	0.020651	0.021196
RS	30	0.591198	1.172324	1282.598004	0.024875	0.025662
RS	31	0.637206	1.172324	1314.970373	0.025503	0.026489
RS	32	0.686277	1.058313	1485.921911	0.028819	0.030032
RS	33	0.738615	1.058313	1507.658676	0.029240	0.030592
RS	34	0.794436	1.008047	1598.441366	0.031001	0.032484
RS	35	0.853973	1.008047	1606.064461	0.031149	0.032681
RS	36	0.917473	1.004768	1612.393819	0.031271	0.032815
RS	37	0.985199	1.004768	1606.471364	0.031157	0.032671
RS	38	1.057434	1.035272	1548.108325	0.030025	0.031464
RS	39	1.134477	1.035272	1531.601920	0.029704	0.031073
RS	40	1.216648	1.088600	1436.784750	0.027866	0.029125
RS	41	1.304289	1.088600	1412.877193	0.027402	0.028584
RS	42	1.397763	1.154107	1306.782069	0.025344	0.026426
RS	43	1.497460	1.154107	1277.593187	0.024778	0.025800
RS	44	1.603793	1.221025	1176.895394	0.022825	0.023776
RS	45	1.717203	1.221025	1143.246688	0.022173	0.023092
RS	46	1.838163	1.280012	1055.332161	0.020468	0.021348
RS	47	1.967174	1.280012	1017.156639	0.019727	0.020603
RS	48	2.104772	1.324749	942.675844	0.018283	0.019144
RS	49	2.251529	1.324749	899.582575	0.017447	0.018319
RS	50	2.408056	1.352419	835.742117	0.016209	0.017080
RS	51	2.575001	1.352419	787.508548	0.015273	0.016158
RS	52	2.753058	1.364106	730.082544	0.014159	0.015045
RS	53	2.942968	1.364106	677.150311	0.013133	0.014021
RS	54	3.145519	1.364459	622.087160	0.012065	0.012940
RS	55	3.361552	1.364459	566.013359	0.010977	0.011834
RS	56	3.591965	1.364459	509.568770	0.009883	0.010708
RS	57	3.837716	1.364459	453.599727	0.008797	0.009580
RS	58	4.099824	1.476538	371.445017	0.007204	0.007900
RS	59	4.379380	1.476538	327.727253	0.006356	0.007001
RS	60	4.677543	1.476538	285.520934	0.005538	0.006126
RS	61	4.995553	1.476538	245.416630	0.004760	0.005288
RS	62	5.334731	1.476538	207.931071	0.004033	0.004499
RS	63	5.696487	1.476538	773.359008	0.014999	0.016974
PA	4+25*2+4+6 0.143481430 0.043852203 5.696486585 4.285541742 0.689962837 0.424268336 0.440792264 0.639691818 1.090754448 1.835552884 2.639673029 3.066345242 2.974623273 2.567158612 2.086392249 1.672790677 1.370298436 1.172323551 1.058312538 1.008046510 1.004768469 1.035271997 1.088600167 1.154107157 1.221025167 1.280012299 1.324749064 1.352419117 1.364105606 1.364458866 1.476537851
//
IT	3978
RD	22
LK	-398881.839942
QD	-111.018879 -> -104.003429
RI	0.0058174665
TR	0.142442	0.044127
MT	5.722259
MM	C_pi: 1.243139, n_recomb: 52281.542677
RS	0	0.000000	4.390108	77.188135	0.001476	0.000305
RS	1	0.006664	4.390108	82.215302	0.001573	0.000919
RS	2	0.013772	4.390108	87.561613	0.001675	0.001179
RS	3	0.021353	4.390108	93.246194	0.001784	0.001293
RS	4	0.029440	0.711024	609.940630	0.011666	0.008394
RS	5	0.038066	0.711024	642.608443	0.012291	0.009066
RS	6	0.047266	0.428148	1118.315271	0.021390	0.016279
RS	7	0.057080	0.428148	1165.181843	0.022287	0.017892
RS	8	0.067548	0.438790	1183.090621	0.022629	0.018771
RS	9	0.078713	0.438790	1229.499380	0.023517	0.020263
RS	10	0.090622	0.634400	886.154769	0.016950	0.014983
RS	11	0.103325	0.634400	926.120709	0.017714	0.015987
RS	12	0.116874	1.087197	566.688677	0.010839	0.009962
RS	13	0.131326	1.087197	596.402545	0.011408	0.010551
RS	14	0.146742	1.847437	370.197737	0.007081	0.006619
RS	15	0.163184	1.847437	391.398711	0.007486	0.006979
RS	16	0.180722	2.681092	285.423954	0.005459	0.005116
RS	17	0.199429	2.681092	302.385569	0.005784	0.005405
RS	18	0.219383	3.130820	274.369691	0.005248	0.004930
RS	19	0.240666	3.130820	290.745150	0.005561	0.005239
RS	20	0.263368	3.040829	317.041322	0.006064	0.005752
RS	21	0.287582	3.040829	335.581509	0.006419	0.006135
RS	22	0.313410	2.620187	411.720132	0.007875	0.007584
RS	23	0.340959	2.620187	434.682356	0.008314	0.008088
RS	24	0.370344	2.122856	565.262138	0.010812	0.010600
RS	25	0.401687	2.122856	594.223044	0.011366	0.011268
RS	26	0.435119	1.695747	779.599292	0.014912	0.014894
RS	27	0.470779	1.695747	814.333328	0.015576	0.015725
RS	28	0.508815	1.384219	1037.813652	0.019850	0.020170
RS	29	0.549385	1.384219	1074.935924	0.020561	0.021079
RS	30	0.592659	1.180833	1298.888430	0.024844	0.025597
RS	31	0.638817	1.180833	1331.991828	0.025477	0.026422
RS	32	0.688051	1.063903	1508.431568	0.028852	0.030019
RS	33	0.740566	1.063903	1530.767058	0.029279	0.030581
RS	34	0.796580	1.012388	1624.767061	0.031077	0.032509
RS	35	0.856327	1.012388	1632.725186	0.031229	0.032710
RS	36	0.920055	1.009036	1639.462090	0.031358	0.032851
RS	37	0.988030	1.009036	1633.640624	0.031247	0.032714
RS	38	1.060535	1.040354	1573.482823	0.030096	0.031490
RS	39	1.137872	1.040354	1556.968109	0.029780	0.031108
RS	40	1.220362	1.095166	1459.259755	0.027912	0.029133
RS	41	1.308349	1.095166	1435.349201	0.027454	0.028603
RS	42	1.402200	1.162564	1326.274628	0.025368	0.026419
RS	43	1.502304	1.162564	1297.137534	0.024811	0.025806
RS	44	1.609080	1.231440	1193.996223	0.022838	0.023765
RS	45	1.722971	1.231440	1160.439202	0.022196	0.023095
RS	46	1.844451	1.292090	1070.836523	0.020482	0.021344
RS	47	1.974026	1.292090	1032.737057	0.019753	0.020612
RS	48	2.112237	1.337934	957.261091	0.018310	0.019156
RS	49	2.259657	1.337934	914.153921	0.017485	0.018344
RS	50	2.416902	1.366056	849.806647	0.016254	0.017113
RS	51	2.584625	1.366056	801.391999	0.015328	0.016203
RS	52	2.763525	1.377629	743.681336	0.014225	0.015100
RS	53	2.954346	1.377629	690.339273	0.013204	0.014084
RS	54	3.157884	1.377410	635.003378	0.012146	0.013014
RS	55	3.374985	1.377410	578.255905	0.011060	0.011911
RS	56	3.606553	1.377410	521.052994	0.009966	0.010787
RS	57	3.853553	1.377410	464.253769	0.008880	0.009659
RS	58	4.117012	1.493693	379.800550	0.007265	0.007956
RS	59	4.398029	1.493693	335.554956	0.006418	0.007060
RS	60	4.697771	1.493693	292.758687	0.005600	0.006186
RS	61	5.017488	1.493693	252.016416	0.004820	0.005348
RS	62	5.358511	1.493693	213.860790	0.004091	0.004557
RS	63	5.722259	1.493693	801.268423	0.015326	0.017318
PA	4+25*2+4+6 0.142441761 0.044126756 5.722258806 4.390107921 0.711024096 0.428148178 0.438790452 0.634400178 1.087196881 1.847437162 2.681091619 3.130820092 3.040829021 2.620187344 2.122856200 1.695747008 1.384218666 1.180833321 1.063902970 1.012387837 1.009036389 1.040353693 1.095165554 1.162564493 1.231439518 1.292090052 1.337933689 1.366055828 1.377628591 1.377410201 1.493693087
//
IT	4508
RD	23
LK	-398867.958339
QD	-107.825780 -> -101.173684
RI	0.0055787545
TR	0.141444	0.044397
MT	5.746882
MM	C_pi: 1.252769, n_recomb: 52989.223914
RS	0	0.000000	4.475810	76.789810	0.001449	0.000303
RS	1	0.006671	4.475810	81.798921	0.001544	0.000915
RS	2	0.013787	4.475810	87.126718	0.001644	0.001171
RS	3	0.021378	4.475810	92.792367	0.001751	0.001280
RS	4	0.029475	0.732220	601.059730	0.011343	0.008232
RS	5	0.038112	0.732220	633.514457	0.011956	0.008868
RS	6	0.047326	0.432208	1125.068755	0.021232	0.016232
RS	7	0.057154	0.432208	1172.518171	0.022127	0.017819
RS	8	0.067638	0.437046	1206.740086	0.022773	0.018934
RS	9	0.078821	0.437046	1253.977078	0.023665	0.020426
RS	10	0.090750	0.629348	907.335257	0.017123	0.015154
RS	11	0.103475	0.629348	948.129514	0.017893	0.016167
RS	12	0.117049	1.083481	577.468001	0.010898	0.010025
RS	13	0.131528	1.083481	607.744747	0.011469	0.010622
RS	14	0.146973	1.858258	373.777531	0.007054	0.006602
RS	15	0.163449	1.858258	395.224965	0.007459	0.006964
RS	16	0.181024	2.720657	285.724050	0.005392	0.005061
RS	17	0.199771	2.720657	302.751891	0.005713	0.005349
RS	18	0.219768	3.193349	273.345630	0.005159	0.004854
RS	19	0.241100	3.193349	289.715775	0.005467	0.005159
RS	20	0.263855	3.105440	315.589599	0.005956	0.005658
RS	21	0.288128	3.105440	334.119432	0.006305	0.006034
RS	22	0.314020	2.672053	410.608641	0.007749	0.007471
RS	23	0.341639	2.672053	433.619749	0.008183	0.007967
RS	24	0.371101	2.158561	565.682971	0.010675	0.010471
RS	25	0.402528	2.158561	594.834796	0.011226	0.011130
RS	26	0.436052	1.718257	783.359599	0.014783	0.014764
RS	27	0.471812	1.718257	818.504733	0.015447	0.015586
RS	28	0.509958	1.397902	1046.934559	0.019757	0.020061
RS	29	0.550648	1.397902	1084.688993	0.020470	0.020964
RS	30	0.594053	1.189237	1314.618976	0.024809	0.025531
RS	31	0.640353	1.189237	1348.442372	0.025447	0.026354
RS	32	0.689742	1.069451	1530.269136	0.028879	0.030002
RS	33	0.742426	1.069451	1553.203288	0.029312	0.030566
RS	34	0.798624	1.016702	1650.403893	0.031146	0.032528
RS	35	0.858572	1.016702	1658.707188	0.031303	0.032734
RS	36	0.922518	1.013257	1665.897677	0.031438	0.032883
RS	37	0.990731	1.013257	1660.193166	0.031331	0.032752
RS	38	1.063493	1.045344	1598.316368	0.030163	0.031514
RS	39	1.141110	1.045344	1581.810593	0.029852	0.031140
RS	40	1.223905	1.101579	1481.294858	0.027955	0.029140
RS	41	1.312223	1.101579	1457.396354	0.027504	0.028620
RS	42	1.406432	1.170804	1345.416489	0.025390	0.026413
RS	43	1.506926	1.170804	1316.342583	0.024842	0.025812
RS	44	1.614125	1.241569	1210.820719	0.022850	0.023754
RS	45	1.728474	1.241569	1177.362820	0.022219	0.023097
RS	46	1.850452	1.303822	1086.118590	0.020497	0.021340
RS	47	1.980567	1.303822	1048.100007	0.019779	0.020622
RS	48	2.119362	1.350723	971.662955	0.018337	0.019168
RS	49	2.267416	1.350723	928.545814	0.017523	0.018369
RS	50	2.425346	1.379257	863.718447	0.016300	0.017147
RS	51	2.593812	1.379257	815.127053	0.015383	0.016246
RS	52	2.773517	1.390690	757.152402	0.014289	0.015155
RS	53	2.965210	1.390690	703.406234	0.013275	0.014146
RS	54	3.169690	1.389882	647.818458	0.012225	0.013087
RS	55	3.387811	1.389882	590.403775	0.011142	0.011987
RS	56	3.620484	1.389882	532.450321	0.010048	0.010865
RS	57	3.868678	1.389882	474.829728	0.008961	0.009737
RS	58	4.133429	1.510268	388.087608	0.007324	0.008011
RS	59	4.415841	1.510268	343.321221	0.006479	0.007118
RS	60	4.717094	1.510268	299.943150	0.005660	0.006245
RS	61	5.038443	1.510268	258.571726	0.004880	0.005407
RS	62	5.381229	1.510268	219.755060	0.004147	0.004614
RS	63	5.746882	1.510268	829.168360	0.015648	0.017657
PA	4+25*2+4+6 0.141444121 0.044396757 5.746882245 4.475810349 0.732219690 0.432208451 0.437046297 0.629347730 1.083480876 1.858258466 2.720656908 3.193348727 3.105440142 2.672052548 2.158560519 1.718257489 1.397902098 1.189236788 1.069450896 1.016701639 1.013256882 1.045344251 1.101579406 1.170804410 1.241568651 1.303822298 1.350722566 1.379256820 1.390690316 1.389881690 1.510267908
//
IT	4508
RD	24
LK	-398854.793878
QD	-104.792990 -> -98.480066
RI	0.0053624416
TR	0.140485	0.044662
MT	5.770476
MM	C_pi: 1.262133, n_recomb: 53684.596106
RS	0	0.000000	4.543818	76.684295	0.001428	0.000302
RS	1	0.006678	4.543818	81.693586	0.001522	0.000913
RS	2	0.013802	4.543818	87.022168	0.001621	0.001167
RS	3	0.021401	4.543818	92.689300	0.001727	0.001272
RS	4	0.029508	0.753502	592.439118	0.011036	0.008076
RS	5	0.038156	0.753502	624.674496	0.011636	0.008678
RS	6	0.047382	0.436424	1130.958791	0.021067	0.016178
RS	7	0.057224	0.436424	1178.961979	0.021961	0.017739
RS	8	0.067723	0.435534	1229.586394	0.022904	0.019087
RS	9	0.078924	0.435534	1277.631454	0.023799	0.020577
RS	10	0.090872	0.624524	928.276184	0.017291	0.015322
RS	11	0.103618	0.624524	969.885024	0.018066	0.016344
RS	12	0.117215	1.079653	588.227419	0.010957	0.010089
RS	13	0.131720	1.079653	619.063502	0.011531	0.010692
RS	14	0.147194	1.868121	377.406884	0.007030	0.006587
RS	15	0.163702	1.868121	399.101475	0.007434	0.006951
RS	16	0.181311	2.758497	286.114111	0.005330	0.005009
RS	17	0.200097	2.758497	303.210806	0.005648	0.005296
RS	18	0.220137	3.254059	272.434108	0.005075	0.004782
RS	19	0.241515	3.254059	288.802138	0.005380	0.005084
RS	20	0.264320	3.168534	314.253346	0.005854	0.005568
RS	21	0.288649	3.168534	332.774873	0.006199	0.005939
RS	22	0.314603	2.722824	409.577081	0.007629	0.007363
RS	23	0.342289	2.722824	432.635290	0.008059	0.007851
RS	24	0.371824	2.193550	566.094262	0.010545	0.010348
RS	25	0.403332	2.193550	595.428966	0.011091	0.010998
RS	26	0.436944	1.740337	786.962234	0.014659	0.014638
RS	27	0.472800	1.740337	822.504171	0.015321	0.015452
RS	28	0.511050	1.411361	1055.703348	0.019665	0.019953
RS	29	0.551855	1.411361	1094.073621	0.020380	0.020851
RS	30	0.595385	1.197535	1329.820999	0.024771	0.025463
RS	31	0.641822	1.197535	1364.353351	0.025414	0.026285
RS	32	0.691359	1.074955	1551.466436	0.028900	0.029982
RS	33	0.744205	1.074955	1574.998504	0.029338	0.030548
RS	34	0.800580	1.020986	1675.381844	0.031208	0.032543
RS	35	0.860719	1.020986	1684.039226	0.031369	0.032754
RS	36	0.924874	1.017432	1691.723681	0.031512	0.032910
RS	37	0.993313	1.017432	1686.150740	0.031408	0.032786
RS	38	1.066323	1.050248	1622.627782	0.030225	0.031535
RS	39	1.144208	1.050248	1606.146687	0.029918	0.031169
RS	40	1.227294	1.107852	1502.900907	0.027995	0.029146
RS	41	1.315929	1.107852	1479.028349	0.027550	0.028636
RS	42	1.410482	1.178840	1364.215773	0.025412	0.026406
RS	43	1.511349	1.178840	1335.215358	0.024871	0.025817
RS	44	1.618953	1.251434	1227.369022	0.022863	0.023744
RS	45	1.733741	1.251434	1194.017378	0.022241	0.023100
RS	46	1.856196	1.315236	1101.175247	0.020512	0.021337
RS	47	1.986827	1.315236	1063.242504	0.019805	0.020632
RS	48	2.126182	1.363145	985.878091	0.018364	0.019181
RS	49	2.274843	1.363145	942.755115	0.017561	0.018393
RS	50	2.433431	1.392058	877.471660	0.016345	0.017180
RS	51	2.602609	1.392058	828.708516	0.015437	0.016290
RS	52	2.783084	1.403329	770.490287	0.014352	0.015209
RS	53	2.975612	1.403329	716.346423	0.013344	0.014207
RS	54	3.180996	1.401916	660.526687	0.012304	0.013158
RS	55	3.400096	1.401916	602.452128	0.011222	0.012062
RS	56	3.633826	1.401916	543.756662	0.010129	0.010941
RS	57	3.883165	1.401916	485.324150	0.009040	0.009813
RS	58	4.149154	1.526310	396.303846	0.007382	0.008066
RS	59	4.432905	1.526310	351.024101	0.006539	0.007175
RS	60	4.735605	1.526310	307.072650	0.005720	0.006303
RS	61	5.058518	1.526310	265.081067	0.004938	0.005464
RS	62	5.402996	1.526310	225.612502	0.004203	0.004670
RS	63	5.770476	1.526310	857.048009	0.015965	0.017990
PA	4+25*2+4+6 0.140485025 0.044661933 5.770476460 4.543817674 0.753502450 0.436424291 0.435534147 0.624524281 1.079652544 1.868120611 2.758496855 3.254059068 3.168533610 2.722824238 2.193549927 1.740337177 1.411361180 1.197535040 1.074955338 1.020986311 1.017431613 1.050248091 1.107852228 1.178840336 1.251434322 1.315236288 1.363145479 1.392058086 1.403329296 1.401915855 1.526309920
//
IT	4379
RD	25
LK	-398842.298910
QD	-101.908465 -> -95.912731
RI	0.0051656737
TR	0.139563	0.044923
MT	5.793072
MM	C_pi: 1.271240, n_recomb: 54367.942064
RS	0	0.000000	4.595969	76.827020	0.001413	0.000301
RS	1	0.006684	4.595969	81.851998	0.001506	0.000913
RS	2	0.013815	4.595969	87.197783	0.001604	0.001167
RS	3	0.021423	4.595969	92.883772	0.001708	0.001269
RS	4	0.029540	0.774830	584.097230	0.010743	0.007924
RS	5	0.038198	0.774830	616.109345	0.011332	0.008497
RS	6	0.047436	0.440769	1136.081133	0.020896	0.016118
RS	7	0.057291	0.440769	1184.610411	0.021789	0.017654
RS	8	0.067805	0.434227	1251.666756	0.023022	0.019231
RS	9	0.079022	0.434227	1300.500567	0.023920	0.020718
RS	10	0.090988	0.619923	948.961323	0.017454	0.015486
RS	11	0.103755	0.619923	991.370778	0.018234	0.016516
RS	12	0.117374	1.075732	598.961145	0.011017	0.010153
RS	13	0.131904	1.075732	630.352780	0.011594	0.010763
RS	14	0.147405	1.877112	381.074033	0.007009	0.006574
RS	15	0.163943	1.877112	403.015985	0.007413	0.006941
RS	16	0.181586	2.794724	286.580855	0.005271	0.004961
RS	17	0.200408	2.794724	303.748505	0.005587	0.005247
RS	18	0.220488	3.313016	271.623417	0.004996	0.004715
RS	19	0.241911	3.313016	287.992165	0.005297	0.005013
RS	20	0.264765	3.230174	313.019232	0.005757	0.005484
RS	21	0.289147	3.230174	331.534166	0.006098	0.005849
RS	22	0.315159	2.772530	408.618016	0.007516	0.007260
RS	23	0.342910	2.772530	431.721629	0.007941	0.007741
RS	24	0.372515	2.227839	566.496364	0.010420	0.010230
RS	25	0.404100	2.227839	596.006386	0.010962	0.010871
RS	26	0.437796	1.762001	790.413114	0.014538	0.014515
RS	27	0.473744	1.762001	826.338124	0.015199	0.015321
RS	28	0.512095	1.424591	1064.142588	0.019573	0.019847
RS	29	0.553009	1.424591	1103.112835	0.020290	0.020740
RS	30	0.596658	1.205724	1344.519378	0.024730	0.025394
RS	31	0.643225	1.205724	1379.749538	0.025378	0.026214
RS	32	0.692905	1.080405	1572.056025	0.028915	0.029958
RS	33	0.745906	1.080405	1596.184377	0.029359	0.030526
RS	34	0.802449	1.025234	1699.726669	0.031263	0.032554
RS	35	0.862771	1.025234	1708.745931	0.031429	0.032769
RS	36	0.927126	1.021552	1716.963950	0.031580	0.032935
RS	37	0.995783	1.021552	1711.535729	0.031481	0.032817
RS	38	1.069029	1.055061	1646.434219	0.030283	0.031554
RS	39	1.147171	1.055061	1629.992205	0.029981	0.031196
RS	40	1.230536	1.113981	1524.092296	0.028033	0.029151
RS	41	1.319473	1.113981	1500.258193	0.027595	0.028651
RS	42	1.414356	1.186674	1382.680536	0.025432	0.026400
RS	43	1.515580	1.186674	1353.762983	0.024900	0.025822
RS	44	1.623571	1.261040	1243.646935	0.022875	0.023735
RS	45	1.738780	1.261040	1210.407911	0.022263	0.023103
RS	46	1.861691	1.326337	1116.010277	0.020527	0.021335
RS	47	1.992817	1.326337	1078.167736	0.019831	0.020642
RS	48	2.132707	1.375213	999.905442	0.018391	0.019194
RS	49	2.281949	1.375213	956.780801	0.017598	0.018418
RS	50	2.441167	1.404471	891.065543	0.016390	0.017213
RS	51	2.611027	1.404471	842.135605	0.015490	0.016332
RS	52	2.792241	1.415560	783.692646	0.014415	0.015262
RS	53	2.985568	1.415560	729.157711	0.013412	0.014267
RS	54	3.191818	1.413529	673.125628	0.012381	0.013229
RS	55	3.411854	1.413529	614.398773	0.011301	0.012135
RS	56	3.646598	1.413529	554.970028	0.010208	0.011015
RS	57	3.897034	1.413529	495.735213	0.009118	0.009887
RS	58	4.164209	1.541841	404.447296	0.007439	0.008119
RS	59	4.449243	1.541841	358.661968	0.006597	0.007231
RS	60	4.753330	1.541841	314.145809	0.005778	0.006360
RS	61	5.077743	1.541841	271.543239	0.004995	0.005520
RS	62	5.423840	1.541841	231.432034	0.004257	0.004724
RS	63	5.793072	1.541841	884.899985	0.016276	0.018318
PA	4+25*2+4+6 0.139562761 0.044922517 5.793072416 4.595969207 0.774829659 0.440768656 0.434227017 0.619923327 1.075731687 1.877112238 2.794724329 3.313015800 3.230174270 2.772530030 2.227838788 1.762001435 1.424591479 1.205723599 1.080405074 1.025233540 1.021552471 1.055060753 1.113981160 1.186673969 1.261039891 1.326336906 1.375213350 1.404470865 1.415560195 1.413528786 1.541841291
//
CC
CC	Brief Description of the file format:
CC	  CC  comments
CC	  MM  useful-messages
CC	  RD  round-of-iterations
CC	  LL  \log[P(sequence)]
CC	  QD  Q-before-opt Q-after-opt
CC	  TR  \theta_0 \rho_0
CC	  RS  k t_k \lambda_k \pi_k \sum_{l\not=k}A_{kl} A_{kk}
CC	  DC  begin end best-k t_k+\Delta_k max-prob
CC
MM	Version: 0.6.5-r67
MM	pattern:4+25*2+4+6, n:63, n_free_lambdas:28
MM	n_iterations:25, skip:1, max_t:5, theta/rho:5
MM	is_decoding:0
MM	n_seqs:10, sum_L:900199, sum_n:143043
RD	0
LK	0.000000
QD	0.000000 -> 0.000000
RI	inf
TR	0.173047	0.034609
MT	5.000000
MM	C_pi: 1.000000, n_recomb: 30625.304364
RS	0	0.000000	1.000000	193.255664	0.006310	0.000000
RS	1	0.006440	1.000000	204.361799	0.006673	0.000000
RS	2	0.013294	1.000000	216.015302	0.007053	0.000000
RS	3	0.020590	1.000000	228.231122	0.007452	0.000000
RS	4	0.028356	1.000000	241.022863	0.007870	0.000000
RS	5	0.036622	1.000000	254.402466	0.008307	0.000000
RS	6	0.045421	1.000000	268.379848	0.008763	0.000000
RS	7	0.054785	1.000000	282.962510	0.009240	0.000000
RS	8	0.064753	1.000000	298.155094	0.009736	0.000000
RS	9	0.075363	1.000000	313.958900	0.010252	0.000000
RS	10	0.086656	1.000000	330.371353	0.010788	0.000000
RS	11	0.098677	1.000000	347.385433	0.011343	0.000000
RS	12	0.111471	1.000000	364.989046	0.011918	0.000000
RS	13	0.125090	1.000000	383.164358	0.012511	0.000000
RS	14	0.139585	1.000000	401.887086	0.013123	0.000000
RS	15	0.155014	1.000000	421.125746	0.013751	0.000000
RS	16	0.171437	1.000000	440.840869	0.014395	0.000000
RS	17	0.188917	1.000000	460.984192	0.015052	0.000000
RS	18	0.207523	1.000000	481.497841	0.015722	0.000000
RS	19	0.227327	1.000000	502.313497	0.016402	0.000000
RS	20	0.248406	1.000000	523.351599	0.017089	0.000000
RS	21	0.270843	1.000000	544.520567	0.017780	0.000000
RS	22	0.294725	1.000000	565.716100	0.018472	0.000000
RS	23	0.320144	1.000000	586.820556	0.019161	0.000000
RS	24	0.347201	1.000000	607.702468	0.019843	0.000000
RS	25	0.376000	1.000000	628.216223	0.020513	0.000000
RS	26	0.406654	1.000000	648.201949	0.021166	0.000000
RS	27	0.439282	1.000000	667.485669	0.021795	0.000000
RS	28	0.474011	1.000000	685.879762	0.022396	0.000000
RS	29	0.510976	1.000000	703.183802	0.022961	0.000000
RS	30	0.550322	1.000000	719.185813	0.023483	0.000000
RS	31	0.592202	1.000000	733.664023	0.023956	0.000000
RS	32	0.636779	1.000000	746.389146	0.024372	0.000000
RS	33	0.684227	1.000000	757.127265	0.024722	0.000000
RS	34	0.734730	1.000000	765.643331	0.025000	0.000000
RS	35	0.788485	1.000000	771.705323	0.025198	0.000000
RS	36	0.845702	1.000000	775.089062	0.025309	0.000000
RS	37	0.906604	1.000000	775.583651	0.025325	0.000000
RS	38	0.971428	1.000000	772.997502	0.025240	0.000000
RS	39	1.040426	1.000000	767.164850	0.025050	0.000000
RS	40	1.113868	1.000000	757.952609	0.024749	0.000000
RS	41	1.192040	1.000000	745.267401	0.024335	0.000000
RS	42	1.275245	1.000000	729.062510	0.023806	0.000000
RS	43	1.363809	1.000000	709.344475	0.023162	0.000000
RS	44	1.458076	1.000000	686.178995	0.022406	0.000000
RS	45	1.558414	1.000000	659.695757	0.021541	0.000000
RS	46	1.665214	1.000000	630.091801	0.020574	0.000000
RS	47	1.778891	1.000000	597.633003	0.019514	0.000000
RS	48	1.899889	1.000000	562.653294	0.018372	0.000000
RS	49	2.028679	1.000000	525.551278	0.017161	0.000000
RS	50	2.165763	1.000000	486.783993	0.015895	0.000000
RS	51	2.311675	1.000000	446.857699	0.014591	0.000000
RS	52	2.466983	1.000000	406.315723	0.013267	0.000000
RS	53	2.632293	1.000000	365.723608	0.011942	0.000000
RS	54	2.808249	1.000000	325.652004	0.010633	0.000000
RS	55	2.995536	1.000000	286.658002	0.009360	0.000000
RS	56	3.194884	1.000000	249.265791	0.008139	0.000000
RS	57	3.407070	1.000000	213.947722	0.006986	0.000000
RS	58	3.632920	1.000000	181.106947	0.005914	0.000000
RS	59	3.873315	1.000000	151.062854	0.004933	0.000000
RS	60	4.129191	1.000000	124.040403	0.004050	0.000000
RS	61	4.401545	1.000000	100.164268	0.003271	0.000000
RS	62	4.691438	1.000000	79.458381	0.002595	0.000000
RS	63	5.000000	1.000000	223.902194	0.007311	0.000000
PA	4+25*2+4+6 0.173046541 0.034609308 5.000000000 1.000000000 1.000000000 1.000000000 1.000000000 1.000000000 1.000000000 1.000000000 1.000000000 1.000000000 1.000000000 1.000000000 1.000000000 1.000000000 1.000000000 1.000000000 1.000000000 1.000000000 1.000000000 1.000000000 1.000000000 1.000000000 1.000000000 1.000000000 1.000000000 1.000000000 1.000000000 1.000000000 1.000000000
//
IT	4742
RD	1
LK	-362097.858182
QD	-350.063880 -> -281.603857
RI	0.0309337331
TR	0.171577	0.035435
MT	5.012474
MM	C_pi: 0.998538, n_recomb: 31298.063019
RS	0	0.000000	0.777164	253.962140	0.008114	0.000428
RS	1	0.006444	0.777164	268.055294	0.008565	0.002154
RS	2	0.013303	0.777164	282.776678	0.009035	0.003928
RS	3	0.020604	0.777164	298.133893	0.009526	0.005692
RS	4	0.028376	0.690054	353.548985	0.011296	0.007427
RS	5	0.036649	0.690054	371.759897	0.011878	0.009043
RS	6	0.045454	0.714314	377.422307	0.012059	0.010468
RS	7	0.054827	0.714314	396.406845	0.012666	0.011662
RS	8	0.064804	0.773691	384.280994	0.012278	0.012587
RS	9	0.075424	0.773691	403.367913	0.012888	0.013174
RS	10	0.086729	0.858212	381.652257	0.012194	0.013358
RS	11	0.098762	0.858212	400.497211	0.012796	0.013184
RS	12	0.111570	0.954336	377.895631	0.012074	0.012801
RS	13	0.125203	0.954336	396.458142	0.012667	0.012361
RS	14	0.139715	1.041357	381.076367	0.012176	0.011953
RS	15	0.155163	1.041357	399.582284	0.012767	0.011621
RS	16	0.171605	1.104033	395.006002	0.012621	0.011404
RS	17	0.189107	1.104033	413.768351	0.013220	0.011333
RS	18	0.207737	1.136905	420.564181	0.013437	0.011430
RS	19	0.227568	1.136905	439.836935	0.014053	0.011700
RS	20	0.248676	1.144038	456.633503	0.014590	0.012141
RS	21	0.271145	1.144038	476.500246	0.015225	0.012747
RS	22	0.295062	1.133133	501.321064	0.016018	0.013511
RS	23	0.320519	1.133133	521.636270	0.016667	0.014427
RS	24	0.347618	1.111417	552.433439	0.017651	0.015487
RS	25	0.376462	1.111417	572.790618	0.018301	0.016674
RS	26	0.407165	1.084953	607.138519	0.019399	0.017967
RS	27	0.439847	1.084953	626.851957	0.020028	0.019339
RS	28	0.474634	1.058460	661.821641	0.021146	0.020759
RS	29	0.511664	1.058460	679.944426	0.021725	0.022192
RS	30	0.551079	1.035327	712.229537	0.022756	0.023593
RS	31	0.593035	1.035327	727.626220	0.023248	0.024907
RS	32	0.637694	1.017682	753.947986	0.024089	0.026081
RS	33	0.685231	1.017682	765.421546	0.024456	0.027068
RS	34	0.735831	1.006135	783.357675	0.025029	0.027835
RS	35	0.789692	1.006135	789.790433	0.025234	0.028368
RS	36	0.847023	0.999976	798.236037	0.025504	0.028668
RS	37	0.908049	0.999976	798.693699	0.025519	0.028742
RS	38	0.973008	0.997936	797.542373	0.025482	0.028605
RS	39	1.042152	0.997936	791.342654	0.025284	0.028273
RS	40	1.115752	0.998723	781.052856	0.024955	0.027764
RS	41	1.194095	0.998723	767.821277	0.024533	0.027098
RS	42	1.277487	1.001178	749.194622	0.023937	0.026295
RS	43	1.366252	1.001178	728.915085	0.023289	0.025372
RS	44	1.460737	1.004378	702.952165	0.022460	0.024347
RS	45	1.561310	1.004378	676.017795	0.021599	0.023237
RS	46	1.668365	1.007667	643.885675	0.020573	0.022053
RS	47	1.782318	1.007667	611.141603	0.019526	0.020811
RS	48	1.903615	1.010563	574.246273	0.018348	0.019523
RS	49	2.032727	1.010563	536.997791	0.017158	0.018201
RS	50	2.170160	1.012723	497.004772	0.015880	0.016857
RS	51	2.316449	1.012723	456.973216	0.014601	0.015502
RS	52	2.472164	1.013960	415.753110	0.013284	0.014146
RS	53	2.637914	1.013960	374.969392	0.011981	0.012800
RS	54	2.814345	1.014184	334.527632	0.010688	0.011476
RS	55	3.002145	1.014184	295.146840	0.009430	0.010185
RS	56	3.202047	1.014184	257.271623	0.008220	0.008939
RS	57	3.414830	1.014184	221.388407	0.007074	0.007750
RS	58	3.641325	1.017871	187.314121	0.005985	0.006631
RS	59	3.882416	1.017871	156.831553	0.005011	0.005591
RS	60	4.139042	1.017871	129.294146	0.004131	0.004642
RS	61	4.412205	1.017871	104.851368	0.003350	0.003790
RS	62	4.702971	1.017871	83.552344	0.002670	0.003039
RS	63	5.012474	1.017871	239.647206	0.007657	0.008860
PA	4+25*2+4+6 0.171576619 0.035434855 5.012474060 0.777163506 0.690053940 0.714313507 0.773691177 0.858211517 0.954336166 1.041356564 1.104033470 1.136905193 1.144038200 1.133132935 1.111416817 1.084953308 1.058459759 1.035326958 1.017682076 1.006134987 0.999975681 0.997936487 0.998723030 1.001177549 1.004378319 1.007666826 1.010563374 1.012723446 1.013960123 1.014183998 1.017871439
//
IT	4484
RD	2
LK	-361972.685739
QD	-303.141226 -> -255.568604
RI	0.0337940523
TR	0.169899	0.036214
MT	5.029482
MM	C_pi: 1.001909, n_recomb: 32080.335110
RS	0	0.000000	0.748359	270.401126	0.008429	0.000424
RS	1	0.006450	0.748359	285.326068	0.008894	0.002128
RS	2	0.013315	0.748359	300.904453	0.009380	0.003877
RS	3	0.020624	0.748359	317.142272	0.009886	0.005631
RS	4	0.028403	0.567510	439.716987	0.013707	0.008338
RS	5	0.036685	0.567510	461.150897	0.014375	0.010281
RS	6	0.045500	0.583095	470.354419	0.014662	0.011696
RS	7	0.054885	0.583095	492.528247	0.015353	0.013299
RS	8	0.064874	0.655936	458.451445	0.014291	0.013553
RS	9	0.075508	0.655936	480.016953	0.014963	0.014520
RS	10	0.086827	0.777431	424.207154	0.013223	0.013601
RS	11	0.098877	0.777431	444.500136	0.013856	0.013766
RS	12	0.111704	0.932352	388.541982	0.012112	0.012327
RS	13	0.125358	0.932352	407.500211	0.012702	0.012197
RS	14	0.139892	1.085606	367.127098	0.011444	0.011053
RS	15	0.155364	1.085606	385.209508	0.012008	0.010966
RS	16	0.171834	1.202741	364.766029	0.011370	0.010334
RS	17	0.189367	1.202741	382.618457	0.011927	0.010430
RS	18	0.208030	1.265271	381.303223	0.011886	0.010347
RS	19	0.227896	1.265271	399.518311	0.012454	0.010698
RS	20	0.249044	1.276967	414.379683	0.012917	0.011113
RS	21	0.271556	1.276967	433.333096	0.013508	0.011723
RS	22	0.295520	1.252566	461.362293	0.014381	0.012579
RS	23	0.321030	1.252566	481.130612	0.014998	0.013446
RS	24	0.348184	1.207333	519.630941	0.016198	0.014709
RS	25	0.377090	1.207333	539.933366	0.016831	0.015811
RS	26	0.407861	1.154193	585.580700	0.018254	0.017409
RS	27	0.440616	1.154193	605.723011	0.018881	0.018679
RS	28	0.475483	1.102687	654.123621	0.020390	0.020478
RS	29	0.512600	1.102687	673.000306	0.020979	0.021806
RS	30	0.552110	1.059096	718.778341	0.022406	0.023605
RS	31	0.594168	1.059096	734.983699	0.022911	0.024822
RS	32	0.638939	1.026894	772.573019	0.024082	0.026342
RS	33	0.686598	1.026894	784.629972	0.024458	0.027242
RS	34	0.737330	1.006629	810.031006	0.025250	0.028245
RS	35	0.791335	1.006629	816.645933	0.025456	0.028703
RS	36	0.848822	0.996542	828.484977	0.025825	0.029112
RS	37	0.910017	0.996542	828.699609	0.025832	0.029125
RS	38	0.975160	0.994048	827.593663	0.025798	0.028995
RS	39	1.044503	0.994048	820.827953	0.025587	0.028618
RS	40	1.118319	0.996669	808.364487	0.025198	0.028053
RS	41	1.196895	0.996669	794.413100	0.024763	0.027361
RS	42	1.280540	1.002248	772.555413	0.024082	0.026476
RS	43	1.369579	1.002248	751.571890	0.023428	0.025546
RS	44	1.464361	1.009078	722.246690	0.022514	0.024442
RS	45	1.565256	1.009078	694.744217	0.021656	0.023340
RS	46	1.672659	1.015933	659.703096	0.020564	0.022096
RS	47	1.786988	1.015933	626.571965	0.019531	0.020874
RS	48	1.908691	1.021914	587.501491	0.018313	0.019551
RS	49	2.038244	1.021914	550.011312	0.017145	0.018254
RS	50	2.176152	1.026362	508.607124	0.015854	0.016899
RS	51	2.322954	1.026362	468.377821	0.014600	0.015569
RS	52	2.479225	1.028925	426.337475	0.013290	0.014219
RS	53	2.645575	1.028925	385.273196	0.012010	0.012894
RS	54	2.822653	1.029470	344.339752	0.010734	0.011584
RS	55	3.011153	1.029470	304.491317	0.009492	0.010305
RS	56	3.211809	1.029470	266.052388	0.008293	0.009067
RS	57	3.425408	1.029470	229.524404	0.007155	0.007882
RS	58	3.652782	1.037242	194.046079	0.006049	0.006740
RS	59	3.894822	1.037242	163.079896	0.005083	0.005705
RS	60	4.152472	1.037242	134.981980	0.004208	0.004755
RS	61	4.426739	1.037242	109.926934	0.003427	0.003898
RS	62	4.718695	1.037242	87.989536	0.002743	0.003140
RS	63	5.029482	1.037242	256.892768	0.008008	0.009322
PA	4+25*2+4+6 0.169899123 0.036214316 5.029481954 0.748359029 0.567510296 0.583095333 0.655935946 0.777430898 0.932351962 1.085606230 1.202741228 1.265271298 1.276967291 1.252566323 1.207332900 1.154192964 1.102686618 1.059095789 1.026894415 1.006629262 0.996542239 0.994047815 0.996669415 1.002247877 1.009077530 1.015933228 1.021913920 1.026361746 1.028925044 1.029469646 1.037241689
//
IT	4971
RD	3
LK	-361883.105677
QD	-274.470494 -> -237.214879
RI	0.0327805748
TR	0.167961	0.036905
MT	5.057433
MM	C_pi: 1.011009, n_recomb: 32972.144017
RS	0	0.000000	0.799600	260.417791	0.007898	0.000404
RS	1	0.006459	0.799600	274.969425	0.008339	0.002000
RS	2	0.013335	0.799600	290.180171	0.008801	0.003596
RS	3	0.020655	0.799600	306.059418	0.009282	0.005173
RS	4	0.028448	0.512583	501.802027	0.015219	0.008929
RS	5	0.036744	0.512583	525.444749	0.015936	0.011015
RS	6	0.045576	0.512786	549.397625	0.016662	0.012689
RS	7	0.054978	0.512786	574.019184	0.017409	0.014543
RS	8	0.064988	0.585958	524.894024	0.015919	0.014420
RS	9	0.075644	0.585958	548.515388	0.016636	0.015637
RS	10	0.086988	0.726232	462.847790	0.014038	0.013898
RS	11	0.099066	0.726232	484.467385	0.014693	0.014281
RS	12	0.111923	0.922002	399.784841	0.012125	0.012047
RS	13	0.125611	0.922002	419.242920	0.012715	0.012105
RS	14	0.140182	1.129819	358.984503	0.010888	0.010429
RS	15	0.155695	1.129819	376.903345	0.011431	0.010485
RS	16	0.172210	1.296446	344.891748	0.010460	0.009565
RS	17	0.189791	1.296446	362.184510	0.010985	0.009751
RS	18	0.208508	1.386791	355.429838	0.010780	0.009544
RS	19	0.228434	1.386791	372.956676	0.011311	0.009929
RS	20	0.249647	1.401643	386.873014	0.011733	0.010326
RS	21	0.272230	1.401643	405.240822	0.012290	0.010922
RS	22	0.296271	1.362491	436.107609	0.013227	0.011847
RS	23	0.321866	1.362491	455.580142	0.013817	0.012662
RS	24	0.349113	1.293255	500.504907	0.015180	0.014080
RS	25	0.378120	1.293255	520.923131	0.015799	0.015108
RS	26	0.409001	1.214157	576.177542	0.017475	0.016947
RS	27	0.441876	1.214157	596.856991	0.018102	0.018133
RS	28	0.476875	1.139462	656.988649	0.019926	0.020240
RS	29	0.514134	1.139462	676.686682	0.020523	0.021486
RS	30	0.553800	1.077832	734.483622	0.022276	0.023613
RS	31	0.596027	1.077832	751.533500	0.022793	0.024756
RS	32	0.640982	1.033471	799.179722	0.024238	0.026561
RS	33	0.688840	1.033471	811.822152	0.024621	0.027400
RS	34	0.739790	1.006458	843.647875	0.025587	0.028590
RS	35	0.794030	1.006458	850.414753	0.025792	0.028999
RS	36	0.851773	0.993852	864.721995	0.026226	0.029483
RS	37	0.913246	0.993852	864.643298	0.026223	0.029458
RS	38	0.978690	0.991806	862.786217	0.026167	0.029312
RS	39	1.048360	0.991806	855.399523	0.025943	0.028912
RS	40	1.122530	0.996793	840.127417	0.025480	0.028277
RS	41	1.201490	0.996793	825.404485	0.025033	0.027577
RS	42	1.285551	1.005788	799.847279	0.024258	0.026606
RS	43	1.375040	1.005788	778.107965	0.023599	0.025682
RS	44	1.470310	1.016406	745.089295	0.022598	0.024500
RS	45	1.571733	1.016406	716.955848	0.021744	0.023415
RS	46	1.679706	1.026917	678.765912	0.020586	0.022115
RS	47	1.794654	1.026917	645.161802	0.019567	0.020919
RS	48	1.917025	1.036036	603.719277	0.018310	0.019563
RS	49	2.047301	1.036036	565.872094	0.017162	0.018297
RS	50	2.185990	1.042808	522.873186	0.015858	0.016932
RS	51	2.333637	1.042808	482.302645	0.014628	0.015632
RS	52	2.490820	1.046725	439.258756	0.013322	0.014289
RS	53	2.658156	1.046725	397.749779	0.012063	0.012987
RS	54	2.836299	1.047629	356.137071	0.010801	0.011692
RS	55	3.025948	1.047629	315.647827	0.009573	0.010427
RS	56	3.227846	1.047629	276.469474	0.008385	0.009197
RS	57	3.442784	1.047629	239.121306	0.007252	0.008016
RS	58	3.671605	1.059817	201.975213	0.006126	0.006850
RS	59	3.915205	1.059817	170.386482	0.005168	0.005820
RS	60	4.174538	1.059817	141.594221	0.004294	0.004870
RS	61	4.450621	1.059817	115.799782	0.003512	0.004010
RS	62	4.744536	1.059817	93.105015	0.002824	0.003245
RS	63	5.057433	1.059817	276.706383	0.008392	0.009809
PA	4+25*2+4+6 0.167960513 0.036904635 5.057433486 0.799599931 0.512582961 0.512786417 0.585958409 0.726232378 0.922001749 1.129819348 1.296446087 1.386791285 1.401643194 1.362490911 1.293255151 1.214156565 1.139462259 1.077831638 1.033470996 1.006458383 0.993851723 0.991805800 0.996792742 1.005788227 1.016406164 1.026916574 1.036036092 1.042808466 1.046725089 1.047629117 1.059816692
//
IT	4155
RD	4
LK	-361811.644834
QD	-253.767834 -> -222.487726
RI	0.0299352725
TR	0.165817	0.037504
MT	5.096067
MM	C_pi: 1.024126, n_recomb: 33924.410501
RS	0	0.000000	0.898801	238.807987	0.007039	0.000378
RS	1	0.006471	0.898801	252.410951	0.007440	0.001837
RS	2	0.013362	0.898801	266.662633	0.007860	0.003239
RS	3	0.020698	0.898801	281.577189	0.008300	0.004592
RS	4	0.028508	0.488246	544.927935	0.016063	0.009288
RS	5	0.036825	0.488246	570.171987	0.016807	0.011404
RS	6	0.045679	0.471450	616.932408	0.018186	0.013485
RS	7	0.055107	0.471450	643.554234	0.018970	0.015493
RS	8	0.065144	0.540354	585.787946	0.017267	0.015194
RS	9	0.075831	0.540354	611.218645	0.018017	0.016584
RS	10	0.087210	0.690903	499.347588	0.014719	0.014215
RS	11	0.099325	0.690903	522.247592	0.015394	0.014753
RS	12	0.112224	0.917342	411.904502	0.012142	0.011881
RS	13	0.125958	0.917342	431.949342	0.012733	0.012065
RS	14	0.140581	1.172238	354.778257	0.010458	0.009975
RS	15	0.156150	1.172238	372.705828	0.010986	0.010119
RS	16	0.172726	1.385142	331.452416	0.009770	0.008984
RS	17	0.190375	1.385142	348.409196	0.010270	0.009220
RS	18	0.209167	1.502377	337.565142	0.009951	0.008922
RS	19	0.229174	1.502377	354.639996	0.010454	0.009318
RS	20	0.250476	1.519841	368.010862	0.010848	0.009702
RS	21	0.273157	1.519841	386.005130	0.011378	0.010276
RS	22	0.297305	1.465517	419.349571	0.012361	0.011251
RS	23	0.323017	1.465517	438.691130	0.012931	0.012019
RS	24	0.350392	1.372448	489.158417	0.014419	0.013555
RS	25	0.379538	1.372448	509.806406	0.015028	0.014521
RS	26	0.410571	1.268414	573.546122	0.016907	0.016552
RS	27	0.443612	1.268414	594.838817	0.017534	0.017671
RS	28	0.478791	1.172237	665.601404	0.019620	0.020030
RS	29	0.516247	1.172237	686.176160	0.020227	0.021212
RS	30	0.556127	1.094512	755.074807	0.022258	0.023615
RS	31	0.598588	1.094512	773.012000	0.022786	0.024703
RS	32	0.643796	1.039759	829.981856	0.024466	0.026748
RS	33	0.691930	1.039759	843.238688	0.024856	0.027543
RS	34	0.743179	1.007338	880.865513	0.025966	0.028886
RS	35	0.797744	1.007338	887.800383	0.026170	0.029263
RS	36	0.855841	0.993092	904.014611	0.026648	0.029798
RS	37	0.917697	0.993092	903.655102	0.026637	0.029751
RS	38	0.983556	0.992005	900.565018	0.026546	0.029576
RS	39	1.053677	0.992005	892.577184	0.026311	0.029164
RS	40	1.128336	0.999611	874.132425	0.025767	0.028456
RS	41	1.207827	0.999611	858.667913	0.025311	0.027757
RS	42	1.292461	1.012130	829.167797	0.024442	0.026700
RS	43	1.382573	1.012130	806.705849	0.023780	0.025789
RS	44	1.478516	1.026572	769.845962	0.022693	0.024533
RS	45	1.580668	1.026572	741.105263	0.021846	0.023471
RS	46	1.689431	1.040745	699.675647	0.020625	0.022117
RS	47	1.805232	1.040745	665.600694	0.019620	0.020950
RS	48	1.928527	1.053000	621.717837	0.018327	0.019566
RS	49	2.059801	1.053000	583.486925	0.017200	0.018332
RS	50	2.199570	1.062092	538.822275	0.015883	0.016960
RS	51	2.348384	1.062092	497.854779	0.014675	0.015690
RS	52	2.506829	1.067357	453.724976	0.013375	0.014354
RS	53	2.675527	1.067357	411.691608	0.012136	0.013077
RS	54	2.855142	1.068625	369.305028	0.010886	0.011796
RS	55	3.046381	1.068625	328.078943	0.009671	0.010545
RS	56	3.249995	1.068625	288.059178	0.008491	0.009325
RS	57	3.466787	1.068625	249.784728	0.007363	0.008148
RS	58	3.697607	1.085504	210.776240	0.006213	0.006956
RS	59	3.943366	1.085504	178.480975	0.005261	0.005932
RS	60	4.205028	1.085504	148.910220	0.004389	0.004984
RS	61	4.483623	1.085504	122.293316	0.003605	0.004121
RS	62	4.780247	1.085504	98.760431	0.002911	0.003349
RS	63	5.096067	1.085504	298.740540	0.008806	0.010308
PA	4+25*2+4+6 0.165816589 0.037504376 5.096066873 0.898801091 0.488245956 0.471449585 0.540353640 0.690903405 0.917341515 1.172237569 1.385142042 1.502376623 1.519840538 1.465516864 1.372447567 1.268413908 1.172237490 1.094512405 1.039759337 1.007337590 0.993091578 0.992005376 0.999611317 1.012130421 1.026572397 1.040745155 1.052999768 1.062091566 1.067356607 1.068624891 1.085503697
//
IT	4291
RD	5
LK	-361751.009447
QD	-237.240345 -> -209.928752
RI	0.0265953530
TR	0.163550	0.038027
MT	5.142917
MM	C_pi: 1.039680, n_recomb: 34900.497339
RS	0	0.000000	1.034595	213.914701	0.006129	0.000350
RS	1	0.006487	1.034595	226.349549	0.006486	0.001667
RS	2	0.013394	1.034595	239.408672	0.006860	0.002881
RS	3	0.020749	1.034595	253.110270	0.007252	0.004017
RS	4	0.028582	0.480085	573.735104	0.016439	0.009478
RS	5	0.036922	0.480085	600.189350	0.017197	0.011557
RS	6	0.045804	0.445842	674.798482	0.019335	0.014117
RS	7	0.055261	0.445842	703.135513	0.020147	0.016214
RS	8	0.065333	0.508635	642.257846	0.018403	0.015884
RS	9	0.076057	0.508635	669.333624	0.019178	0.017402
RS	10	0.087477	0.664851	534.400236	0.015312	0.014539
RS	11	0.099638	0.664851	558.552990	0.016004	0.015193
RS	12	0.112587	0.915398	424.697701	0.012169	0.011789
RS	13	0.126377	0.915398	445.387584	0.012762	0.012062
RS	14	0.141061	1.212005	353.164651	0.010119	0.009632
RS	15	0.156698	1.212005	371.210791	0.010636	0.009836
RS	16	0.173349	1.468897	322.080659	0.009229	0.008529
RS	17	0.191080	1.468897	338.842632	0.009709	0.008795
RS	18	0.209961	1.612649	324.643006	0.009302	0.008424
RS	19	0.230066	1.612649	341.414274	0.009783	0.008821
RS	20	0.251476	1.632711	354.383867	0.010154	0.009190
RS	21	0.274275	1.632711	372.135837	0.010663	0.009741
RS	22	0.298553	1.563289	407.617742	0.011679	0.010751
RS	23	0.324405	1.563289	426.926022	0.012233	0.011478
RS	24	0.351934	1.446870	482.245996	0.013818	0.013105
RS	25	0.381249	1.446870	503.185225	0.014418	0.014019
RS	26	0.412466	1.318948	574.557627	0.016463	0.016204
RS	27	0.445707	1.318948	596.499890	0.017091	0.017268
RS	28	0.481105	1.202741	677.066346	0.019400	0.019840
RS	29	0.518799	1.202741	698.544950	0.020015	0.020971
RS	30	0.558938	1.110439	777.869368	0.022288	0.023609
RS	31	0.601680	1.110439	796.721245	0.022828	0.024655
RS	32	0.647195	1.046574	862.503649	0.024713	0.026906
RS	33	0.695662	1.046574	876.403053	0.025111	0.027671
RS	34	0.747273	1.009650	919.416248	0.026344	0.029142
RS	35	0.802232	1.009650	926.549114	0.026548	0.029499
RS	36	0.860756	0.994313	944.310447	0.027057	0.030069
RS	37	0.923076	0.994313	943.708859	0.027040	0.030010
RS	38	0.989439	0.994461	939.096879	0.026908	0.029799
RS	39	1.060106	0.994461	930.562080	0.026663	0.029384
RS	40	1.135357	1.004788	908.748230	0.026038	0.028602
RS	41	1.215489	1.004788	892.611503	0.025576	0.027910
RS	42	1.300819	1.020838	859.068575	0.024615	0.026770
RS	43	1.391684	1.020838	835.959813	0.023953	0.025877
RS	44	1.488443	1.039075	795.229691	0.022786	0.024549
RS	45	1.591478	1.039075	765.951464	0.021947	0.023513
RS	46	1.701197	1.056871	721.291595	0.020667	0.022109
RS	47	1.818033	1.056871	686.798069	0.019679	0.020974
RS	48	1.942447	1.072226	640.491670	0.018352	0.019563
RS	49	2.074932	1.072226	601.905681	0.017246	0.018361
RS	50	2.216010	1.083607	555.582515	0.015919	0.016984
RS	51	2.366240	1.083607	514.222529	0.014734	0.015743
RS	52	2.526214	1.090194	468.999282	0.013438	0.014416
RS	53	2.696565	1.090194	426.424895	0.012218	0.013163
RS	54	2.877966	1.091808	383.242407	0.010981	0.011897
RS	55	3.071133	1.091808	341.246154	0.009778	0.010660
RS	56	3.276831	1.091808	300.345284	0.008606	0.009449
RS	57	3.495871	1.091808	261.099254	0.007481	0.008277
RS	58	3.729120	1.113598	220.101292	0.006307	0.007058
RS	59	3.977498	1.113598	187.065900	0.005360	0.006041
RS	60	4.241987	1.113598	156.679834	0.004489	0.005095
RS	61	4.523633	1.113598	129.200968	0.003702	0.004229
RS	62	4.823548	1.113598	104.788501	0.003002	0.003452
RS	63	5.142917	1.113598	322.510157	0.009241	0.010809
PA	4+25*2+4+6 0.163550336 0.038027253 5.142917159 1.034594649 0.480084901 0.445842084 0.508635222 0.664850624 0.915398484 1.212004676 1.468897102 1.612648949 1.632710775 1.563289174 1.446869801 1.318948404 1.202741404 1.110438964 1.046573556 1.009649928 0.994313319 0.994461322 1.004787756 1.020837876 1.039074550 1.056870821 1.072225789 1.083607363 1.090194194 1.091807835 1.113598387
//
IT	4028
RD	6
LK	-361697.740666
QD	-223.284899 -> -198.882162
RI	0.0233931306
TR	0.161238	0.038490
MT	5.195181
MM	C_pi: 1.056583, n_recomb: 35879.929070
RS	0	0.000000	1.202102	189.739047	0.005288	0.000322
RS	1	0.006503	1.202102	200.978763	0.005601	0.001508
RS	2	0.013430	1.202102	212.808763	0.005931	0.002553
RS	3	0.020806	1.202102	225.249953	0.006278	0.003498
RS	4	0.028663	0.481537	591.860458	0.016496	0.009545
RS	5	0.037030	0.481537	619.246482	0.017259	0.011551
RS	6	0.045942	0.429670	724.411396	0.020190	0.014611
RS	7	0.055433	0.429670	754.269072	0.021022	0.016755
RS	8	0.065541	0.485537	694.968690	0.019369	0.016499
RS	9	0.076307	0.485537	723.568682	0.020166	0.018114
RS	10	0.087772	0.644619	568.350028	0.015840	0.014861
RS	11	0.099984	0.644619	593.731987	0.016548	0.015608
RS	12	0.112990	0.914641	437.971134	0.012207	0.011745
RS	13	0.126841	0.914641	459.343522	0.012802	0.012087
RS	14	0.141593	1.248784	353.309053	0.009847	0.009367
RS	15	0.157305	1.248784	371.545273	0.010355	0.009613
RS	16	0.174038	1.547863	315.400930	0.008790	0.008162
RS	17	0.191860	1.547863	332.060157	0.009255	0.008446
RS	18	0.210840	1.718066	314.932802	0.008777	0.008014
RS	19	0.231055	1.718066	331.496507	0.009239	0.008406
RS	20	0.252585	1.741027	344.096705	0.009590	0.008761
RS	21	0.275515	1.741027	361.688896	0.010081	0.009289
RS	22	0.299936	1.656864	399.000034	0.011120	0.010323
RS	23	0.325945	1.656864	418.331511	0.011659	0.011014
RS	24	0.353645	1.517705	477.937067	0.013320	0.012711
RS	25	0.383147	1.517705	499.195794	0.013913	0.013580
RS	26	0.414568	1.366868	577.504254	0.016095	0.015892
RS	27	0.448032	1.366868	600.105787	0.016725	0.016911
RS	28	0.483673	1.231835	689.797169	0.019225	0.019662
RS	29	0.521631	1.231835	712.186049	0.019849	0.020752
RS	30	0.562057	1.126127	801.391714	0.022335	0.023594
RS	31	0.605113	1.126127	821.172116	0.022887	0.024608
RS	32	0.650969	1.054086	895.374872	0.024955	0.027039
RS	33	0.699807	1.054086	909.940305	0.025361	0.027783
RS	34	0.751821	1.013280	958.049956	0.026702	0.029364
RS	35	0.807218	1.013280	965.414542	0.026907	0.029708
RS	36	0.866217	0.997190	984.493288	0.027439	0.030305
RS	37	0.929053	0.997190	983.697903	0.027416	0.030240
RS	38	0.995976	0.998707	977.398118	0.027241	0.029990
RS	39	1.067251	0.998707	968.382789	0.026990	0.029577
RS	40	1.143161	1.011763	943.114454	0.026285	0.028722
RS	41	1.224008	1.011763	926.387232	0.025819	0.028042
RS	42	1.310113	1.031294	888.790110	0.024771	0.026823
RS	43	1.401817	1.031294	865.122423	0.024112	0.025949
RS	44	1.499485	1.053255	820.563006	0.022870	0.024555
RS	45	1.603505	1.053255	790.829647	0.022041	0.023546
RS	46	1.714290	1.074608	743.001659	0.020708	0.022096
RS	47	1.832279	1.074608	708.157155	0.019737	0.020992
RS	48	1.957941	1.093007	659.486992	0.018380	0.019558
RS	49	2.091776	1.093007	620.594151	0.017296	0.018388
RS	50	2.234315	1.106630	572.658349	0.015960	0.017006
RS	51	2.386123	1.106630	530.934734	0.014798	0.015794
RS	52	2.547804	1.114497	484.646716	0.013507	0.014476
RS	53	2.719999	1.114497	441.543634	0.012306	0.013245
RS	54	2.903393	1.116420	397.580971	0.011081	0.011994
RS	55	3.098713	1.116420	354.812795	0.009889	0.010771
RS	56	3.306736	1.116420	313.024015	0.008724	0.009570
RS	57	3.528288	1.116420	272.794589	0.007603	0.008402
RS	58	3.764247	1.143289	229.723986	0.006403	0.007156
RS	59	4.015552	1.143289	195.942859	0.005461	0.006146
RS	60	4.283200	1.143289	164.732140	0.004591	0.005202
RS	61	4.568254	1.143289	136.378152	0.003801	0.004335
RS	62	4.871846	1.143289	111.069300	0.003096	0.003552
RS	63	5.195181	1.143289	347.638430	0.009689	0.011310
PA	4+25*2+4+6 0.161237928 0.038490333 5.195181301 1.202101611 0.481537070 0.429670371 0.485537047 0.644619167 0.914640836 1.248784069 1.547862985 1.718065637 1.741027094 1.656863550 1.517705399 1.366867981 1.231834510 1.126126947 1.054086182 1.013279975 0.997189839 0.998706681 1.011762787 1.031293769 1.053255131 1.074608031 1.093006647 1.106629509 1.114497472 1.116420408 1.143288541
//
IT	5450
RD	7
LK	-361649.966041
QD	-211.110428 -> -188.988273
RI	0.0205614671
TR	0.158935	0.038909
MT	5.250534
MM	C_pi: 1.074142, n_recomb: 36852.194694
RS	0	0.000000	1.398528	167.932259	0.004557	0.000297
RS	1	0.006521	1.398528	178.047111	0.004831	0.001364
RS	2	0.013467	1.398528	188.713551	0.005121	0.002263
RS	3	0.020866	1.398528	199.953932	0.005426	0.003050
RS	4	0.028748	0.489224	602.076003	0.016338	0.009524
RS	5	0.037143	0.489224	630.179411	0.017100	0.011437
RS	6	0.046086	0.419591	766.942948	0.020811	0.014992
RS	7	0.055612	0.419591	798.179785	0.021659	0.017155
RS	8	0.065760	0.468143	744.397189	0.020200	0.017049
RS	9	0.076569	0.468143	774.427186	0.021014	0.018740
RS	10	0.088083	0.628260	601.411110	0.016320	0.015179
RS	11	0.100347	0.628260	627.999683	0.017041	0.016003
RS	12	0.113412	0.914255	451.601572	0.012254	0.011737
RS	13	0.127328	0.914255	473.680816	0.012854	0.012133
RS	14	0.142152	1.282494	354.703390	0.009625	0.009157
RS	15	0.157943	1.282494	373.178292	0.010126	0.009435
RS	16	0.174763	1.622234	310.593385	0.008428	0.007859
RS	17	0.192680	1.622234	327.212626	0.008879	0.008155
RS	18	0.211765	1.818966	307.423939	0.008342	0.007668
RS	19	0.232095	1.818966	323.844997	0.008788	0.008055
RS	20	0.253751	1.845328	336.056077	0.009119	0.008393
RS	21	0.276819	1.845328	353.542139	0.009594	0.008901
RS	22	0.301391	1.746931	392.412309	0.010648	0.009950
RS	23	0.327565	1.746931	411.799396	0.011174	0.010609
RS	24	0.355446	1.585693	475.212568	0.012895	0.012361
RS	25	0.385145	1.585693	496.799834	0.013481	0.013191
RS	26	0.416781	1.412820	581.451527	0.015778	0.015607
RS	27	0.450480	1.412820	604.706343	0.016409	0.016588
RS	28	0.486376	1.259955	702.941501	0.019075	0.019492
RS	29	0.524613	1.259955	726.234246	0.019707	0.020549
RS	30	0.565344	1.141761	824.856724	0.022383	0.023569
RS	31	0.608730	1.141761	845.570341	0.022945	0.024559
RS	32	0.654946	1.062238	927.879746	0.025178	0.027149
RS	33	0.704176	1.062238	943.130260	0.025592	0.027879
RS	34	0.756615	1.017982	996.125570	0.027030	0.029556
RS	35	0.812474	1.017982	1003.755604	0.027237	0.029893
RS	36	0.871976	1.001342	1024.009894	0.027787	0.030511
RS	37	0.935358	1.001342	1023.071016	0.027761	0.030444
RS	38	1.002872	1.004277	1015.000210	0.027542	0.030156
RS	39	1.074790	1.004277	1005.572324	0.027287	0.029748
RS	40	1.151397	1.020019	976.835014	0.026507	0.028823
RS	41	1.232999	1.020019	959.598470	0.026039	0.028156
RS	42	1.319923	1.042945	917.990965	0.024910	0.026863
RS	43	1.412515	1.042945	893.849572	0.024255	0.026010
RS	44	1.511144	1.068538	845.538224	0.022944	0.024555
RS	45	1.616206	1.068538	815.429086	0.022127	0.023572
RS	46	1.728118	1.093361	764.520548	0.020746	0.022081
RS	47	1.847328	1.093361	729.391063	0.019792	0.021007
RS	48	1.974312	1.114730	678.435809	0.018410	0.019552
RS	49	2.109576	1.114730	639.285729	0.017347	0.018413
RS	50	2.253660	1.130533	589.797600	0.016004	0.017028
RS	51	2.407140	1.130533	547.744772	0.014863	0.015844
RS	52	2.570629	1.139630	500.435651	0.013580	0.014535
RS	53	2.744778	1.139630	456.825799	0.012396	0.013326
RS	54	2.930283	1.141815	412.115019	0.011183	0.012089
RS	55	3.127885	1.141815	368.586080	0.010002	0.010880
RS	56	3.338373	1.141815	325.917229	0.008844	0.009687
RS	57	3.562586	1.141815	284.708550	0.007726	0.008524
RS	58	3.801420	1.173878	239.508715	0.006499	0.007251
RS	59	4.055828	1.173878	204.989640	0.005562	0.006248
RS	60	4.326826	1.173878	172.958949	0.004693	0.005306
RS	61	4.615496	1.173878	143.730901	0.003900	0.004437
RS	62	4.922989	1.173878	117.522846	0.003189	0.003650
RS	63	5.250534	1.173878	373.851646	0.010145	0.011808
PA	4+25*2+4+6 0.158935264 0.038908534 5.250533717 1.398528089 0.489224170 0.419590548 0.468143312 0.628259876 0.914255293 1.282494032 1.622233998 1.818966209 1.845327564 1.746931299 1.585692515 1.412819964 1.259954661 1.141761096 1.062238297 1.017981819 1.001341880 1.004277270 1.020018887 1.042944651 1.068537775 1.093361324 1.114729687 1.130533111 1.139630040 1.141815401 1.173878220
//
IT	4676
RD	8
LK	-361606.550113
QD	-200.273185 -> -180.022713
RI	0.0181436063
TR	0.156680	0.039294
MT	5.307201
MM	C_pi: 1.091920, n_recomb: 37812.353956
RS	0	0.000000	1.621677	148.969306	0.003940	0.000273
RS	1	0.006539	1.621677	158.071503	0.004180	0.001236
RS	2	0.013505	1.621677	167.685647	0.004435	0.002015
RS	3	0.020927	1.621677	177.834587	0.004703	0.002671
RS	4	0.028834	0.501233	606.476712	0.016039	0.009441
RS	5	0.037258	0.501233	635.124370	0.016797	0.011253
RS	6	0.046233	0.413677	803.378964	0.021246	0.015278
RS	7	0.055795	0.413677	835.885686	0.022106	0.017441
RS	8	0.065982	0.454719	790.917385	0.020917	0.017543
RS	9	0.076835	0.454719	822.301335	0.021747	0.019295
RS	10	0.088397	0.614602	633.740006	0.016760	0.015491
RS	11	0.100716	0.614602	661.513221	0.017495	0.016381
RS	12	0.113841	0.913813	465.516052	0.012311	0.011755
RS	13	0.127823	0.913813	488.318433	0.012914	0.012196
RS	14	0.142720	1.313198	357.027763	0.009442	0.008990
RS	15	0.158590	1.313198	375.775909	0.009938	0.009292
RS	16	0.175499	1.692222	307.149196	0.008123	0.007605
RS	17	0.193513	1.692222	323.773239	0.008563	0.007908
RS	18	0.212705	1.915641	301.494440	0.007973	0.007373
RS	19	0.233152	1.915641	317.818621	0.008405	0.007752
RS	20	0.254936	1.945996	329.603073	0.008717	0.008073
RS	21	0.278144	1.945996	347.019317	0.009177	0.008563
RS	22	0.302870	1.833975	387.212070	0.010240	0.009620
RS	23	0.329213	1.833975	406.673132	0.010755	0.010251
RS	24	0.357278	1.651319	473.486709	0.012522	0.012044
RS	25	0.387178	1.651319	495.400831	0.013102	0.012842
RS	26	0.419033	1.457202	585.882605	0.015494	0.015344
RS	27	0.452971	1.457202	609.776070	0.016126	0.016292
RS	28	0.489128	1.287329	716.048604	0.018937	0.019327
RS	29	0.527650	1.287329	740.231404	0.019576	0.020356
RS	30	0.568690	1.157380	847.866335	0.022423	0.023535
RS	31	0.612414	1.157380	869.512053	0.022995	0.024505
RS	32	0.658997	1.070907	959.663239	0.025380	0.027239
RS	33	0.708626	1.070907	975.614588	0.025801	0.027958
RS	34	0.761499	1.023503	1033.344925	0.027328	0.029722
RS	35	0.817831	1.023503	1041.272634	0.027538	0.030056
RS	36	0.877845	1.006436	1062.617557	0.028102	0.030690
RS	37	0.941784	1.006436	1061.584262	0.028075	0.030626
RS	38	1.009903	1.010784	1051.719619	0.027814	0.030299
RS	39	1.082477	1.010784	1041.943745	0.027556	0.029899
RS	40	1.159795	1.029134	1009.769446	0.026705	0.028909
RS	41	1.242170	1.029134	992.098411	0.026237	0.028256
RS	42	1.329931	1.055348	946.555676	0.025033	0.026895
RS	43	1.423430	1.055348	922.017101	0.024384	0.026063
RS	44	1.523043	1.084463	870.051157	0.023010	0.024551
RS	45	1.629169	1.084463	839.635844	0.022205	0.023595
RS	46	1.742235	1.112658	785.743423	0.020780	0.022066
RS	47	1.862694	1.112658	750.386152	0.019845	0.021021
RS	48	1.991029	1.136911	697.228702	0.018439	0.019547
RS	49	2.127756	1.136911	657.864592	0.017398	0.018438
RS	50	2.273422	1.154826	606.886585	0.016050	0.017050
RS	51	2.428614	1.154826	564.535863	0.014930	0.015893
RS	52	2.593953	1.165094	516.251900	0.013653	0.014594
RS	53	2.770103	1.165094	472.157639	0.012487	0.013405
RS	54	2.957772	1.167486	426.736628	0.011286	0.012182
RS	55	3.157711	1.167486	382.461344	0.010115	0.010986
RS	56	3.370724	1.167486	338.925120	0.008963	0.009801
RS	57	3.597665	1.167486	296.747581	0.007848	0.008643
RS	58	3.839445	1.204818	249.377783	0.006595	0.007342
RS	59	4.097034	1.204818	214.133708	0.005663	0.006346
RS	60	4.371467	1.204818	181.293892	0.004795	0.005407
RS	61	4.663844	1.204818	151.199738	0.003999	0.004537
RS	62	4.975339	1.204818	124.096992	0.003282	0.003745
RS	63	5.307201	1.204818	400.953531	0.010604	0.012301
PA	4+25*2+4+6 0.156680235 0.039293676 5.307201321 1.621677182 0.501233321 0.413676890 0.454719266 0.614601981 0.913812585 1.313198273 1.692222094 1.915641116 1.945995778 1.833974984 1.651318944 1.457201662 1.287329202 1.157379822 1.070906536 1.023502647 1.006436082 1.010784008 1.029134432 1.055348427 1.084463031 1.112658248 1.136911040 1.154825682 1.165093518 1.167486146 1.204817842
//
IT	4234
RD	9
LK	-361566.740659
QD	-190.496399 -> -171.831190
RI	0.0161102107
TR	0.154497	0.039655
MT	5.363868
MM	C_pi: 1.109631, n_recomb: 38758.039145
RS	0	0.000000	1.869104	132.802544	0.003426	0.000252
RS	1	0.006556	1.869104	141.016767	0.003638	0.001125
RS	2	0.013543	1.869104	149.704817	0.003863	0.001803
RS	3	0.020987	1.869104	158.889408	0.004100	0.002355
RS	4	0.028919	0.516381	606.647521	0.015652	0.009315
RS	5	0.037372	0.516381	635.696397	0.016402	0.011024
RS	6	0.046378	0.410731	834.573495	0.021533	0.015487
RS	7	0.055975	0.410731	868.260862	0.022402	0.017637
RS	8	0.066202	0.444165	834.832827	0.021540	0.017988
RS	9	0.077098	0.444165	867.507458	0.022383	0.019788
RS	10	0.088709	0.602881	665.474631	0.017170	0.015797
RS	11	0.101082	0.602881	694.411356	0.017917	0.016744
RS	12	0.114266	0.913074	479.672154	0.012376	0.011793
RS	13	0.128314	0.913074	503.208783	0.012983	0.012271
RS	14	0.143283	1.341004	360.073727	0.009290	0.008855
RS	15	0.159233	1.341004	379.120709	0.009782	0.009177
RS	16	0.176229	1.758024	304.735126	0.007863	0.007389
RS	17	0.194340	1.758024	321.397095	0.008292	0.007697
RS	18	0.213638	2.008316	296.741131	0.007656	0.007117
RS	19	0.234201	2.008316	313.001809	0.008076	0.007489
RS	20	0.256113	2.043313	324.315055	0.008368	0.007791
RS	21	0.279461	2.043313	341.686718	0.008816	0.008264
RS	22	0.304339	1.918321	382.998304	0.009882	0.009324
RS	23	0.330849	1.918321	402.543170	0.010386	0.009931
RS	24	0.359097	1.714904	472.406026	0.012189	0.011755
RS	25	0.389197	1.714904	494.639156	0.012762	0.012524
RS	26	0.421271	1.500247	590.503607	0.015236	0.015097
RS	27	0.455447	1.500247	615.016211	0.015868	0.016017
RS	28	0.491865	1.314074	728.871706	0.018806	0.019166
RS	29	0.530669	1.314074	753.926154	0.019452	0.020173
RS	30	0.572018	1.172966	870.210286	0.022452	0.023492
RS	31	0.616078	1.172966	892.782920	0.023035	0.024446
RS	32	0.663027	1.079955	990.549577	0.025557	0.027310
RS	33	0.713054	1.079955	1007.214549	0.025987	0.028022
RS	34	0.766360	1.029624	1069.567283	0.027596	0.029866
RS	35	0.823162	1.029624	1077.822782	0.027809	0.030198
RS	36	0.883688	1.012196	1100.220129	0.028387	0.030848
RS	37	0.948182	1.012196	1099.138452	0.028359	0.030787
RS	38	1.016904	1.017920	1087.494391	0.028059	0.030424
RS	39	1.090133	1.017920	1077.430040	0.027799	0.030033
RS	40	1.168162	1.038783	1041.881604	0.026882	0.028982
RS	41	1.251307	1.038783	1023.843127	0.026416	0.028344
RS	42	1.339904	1.068166	974.459714	0.025142	0.026920
RS	43	1.434309	1.068166	949.590625	0.024500	0.026109
RS	44	1.534904	1.100682	894.076005	0.023068	0.024545
RS	45	1.642094	1.100682	863.413666	0.022277	0.023615
RS	46	1.756312	1.132140	806.636338	0.020812	0.022051
RS	47	1.878018	1.132140	771.098855	0.019895	0.021035
RS	48	2.007704	1.159184	715.821227	0.018469	0.019544
RS	49	2.145893	1.159184	676.278603	0.017449	0.018463
RS	50	2.293142	1.179131	623.872520	0.016097	0.017074
RS	51	2.450045	1.179131	581.249815	0.014997	0.015942
RS	52	2.617235	1.190507	532.035894	0.013727	0.014652
RS	53	2.795386	1.190507	487.476876	0.012577	0.013483
RS	54	2.985218	1.193050	441.383586	0.011388	0.012274
RS	55	3.187496	1.193050	396.376279	0.010227	0.011089
RS	56	3.403036	1.193050	351.986537	0.009082	0.009912
RS	57	3.632708	1.193050	308.852841	0.007969	0.008758
RS	58	3.877438	1.235686	259.283241	0.006690	0.007430
RS	59	4.138213	1.235686	223.328761	0.005762	0.006440
RS	60	4.416085	1.235686	189.693273	0.004894	0.005504
RS	61	4.712176	1.235686	158.744365	0.004096	0.004633
RS	62	5.027679	1.235686	130.755435	0.003374	0.003838
RS	63	5.363868	1.235686	428.794827	0.011063	0.012789
PA	4+25*2+4+6 0.154497433 0.039654845 5.363868102 1.869103831 0.516381086 0.410731456 0.444165426 0.602880550 0.913074442 1.341003873 1.758024348 2.008315984 2.043312640 1.918321225 1.714903895 1.500247489 1.314074490 1.172966065 1.079955219 1.029624184 1.012195916 1.017920194 1.038783156 1.068165678 1.100681740 1.132140293 1.159183557 1.179130880 1.190507050 1.193049846 1.235685902
//
IT	5110
RD	10
LK	-361530.003902
QD	-181.595088 -> -164.302510
RI	0.0144066278
TR	0.152401	0.039999
MT	5.419644
MM	C_pi: 1.127099, n_recomb: 39688.448610
RS	0	0.000000	2.137895	119.167322	0.003003	0.000234
RS	1	0.006574	2.137895	126.615333	0.003190	0.001029
RS	2	0.013579	2.137895	134.501964	0.003389	0.001625
RS	3	0.021045	2.137895	142.849409	0.003599	0.002092
RS	4	0.029002	0.533891	603.781373	0.015213	0.009161
RS	5	0.037482	0.533891	633.112536	0.015952	0.010769
RS	6	0.046520	0.409981	861.246467	0.021700	0.015632
RS	7	0.056151	0.409981	896.038000	0.022577	0.017758
RS	8	0.066416	0.435757	876.394580	0.022082	0.018390
RS	9	0.077355	0.435757	910.306247	0.022936	0.020229
RS	10	0.089014	0.592617	696.697220	0.017554	0.016098
RS	11	0.101439	0.592617	726.776691	0.018312	0.017094
RS	12	0.114680	0.911929	494.043337	0.012448	0.011846
RS	13	0.128793	0.911929	518.322030	0.013060	0.012358
RS	14	0.143832	1.366081	363.694545	0.009164	0.008746
RS	15	0.159861	1.366081	383.059910	0.009652	0.009084
RS	16	0.176943	1.819870	303.121134	0.007638	0.007204
RS	17	0.195148	1.819870	319.846265	0.008059	0.007515
RS	18	0.214549	2.097198	292.892753	0.007380	0.006892
RS	19	0.235226	2.097198	309.115123	0.007789	0.007257
RS	20	0.257263	2.137503	319.912950	0.008061	0.007541
RS	21	0.280747	2.137503	337.258220	0.008498	0.007998
RS	22	0.305776	2.000211	379.514361	0.009562	0.009056
RS	23	0.332450	2.000211	399.147869	0.010057	0.009642
RS	24	0.360877	1.776678	471.754459	0.011886	0.011488
RS	25	0.391173	1.776678	494.295592	0.012454	0.012233
RS	26	0.423461	1.542123	595.147348	0.014995	0.014864
RS	27	0.457870	1.542123	620.257279	0.015628	0.015760
RS	28	0.494542	1.340259	741.287242	0.018678	0.019008
RS	29	0.533625	1.340259	767.192514	0.019330	0.019995
RS	30	0.575276	1.188487	891.797350	0.022470	0.023440
RS	31	0.619666	1.188487	915.289114	0.023062	0.024382
RS	32	0.666973	1.089269	1020.472763	0.025712	0.027364
RS	33	0.717391	1.089269	1037.861811	0.026150	0.028071
RS	34	0.771122	1.036174	1104.752173	0.027836	0.029988
RS	35	0.828386	1.036174	1113.363294	0.028053	0.030322
RS	36	0.889413	1.018417	1136.801701	0.028643	0.030985
RS	37	0.954453	1.018417	1135.714534	0.028616	0.030930
RS	38	1.023768	1.025459	1122.336547	0.028279	0.030534
RS	39	1.097639	1.025459	1112.037659	0.028019	0.030153
RS	40	1.176366	1.048728	1073.196075	0.027041	0.029045
RS	41	1.260269	1.048728	1054.849370	0.026578	0.028423
RS	42	1.349686	1.081154	1001.728764	0.025240	0.026940
RS	43	1.444982	1.081154	976.586487	0.024606	0.026151
RS	44	1.546542	1.116945	917.632658	0.023121	0.024539
RS	45	1.654778	1.116945	886.772554	0.022343	0.023633
RS	46	1.770129	1.151552	827.207763	0.020843	0.022038
RS	47	1.893063	1.151552	791.528402	0.019944	0.021049
RS	48	2.024077	1.181288	734.207692	0.018499	0.019544
RS	49	2.163704	1.181288	694.514525	0.017499	0.018489
RS	50	2.312510	1.203185	640.737911	0.016144	0.017100
RS	51	2.471097	1.203185	597.863543	0.015064	0.015992
RS	52	2.640109	1.215605	547.761412	0.013802	0.014710
RS	53	2.820231	1.215605	502.753642	0.012668	0.013560
RS	54	3.012194	1.218239	456.024360	0.011490	0.012364
RS	55	3.216775	1.218239	410.297517	0.010338	0.011191
RS	56	3.434804	1.218239	365.067188	0.009198	0.010021
RS	57	3.667166	1.218239	320.990003	0.008088	0.008871
RS	58	3.914802	1.266186	269.197188	0.006783	0.007515
RS	59	4.178717	1.266186	232.546736	0.005859	0.006532
RS	60	4.459980	1.266186	198.129620	0.004992	0.005599
RS	61	4.759732	1.266186	166.338598	0.004191	0.004727
RS	62	5.079188	1.266186	137.473872	0.003464	0.003928
RS	63	5.419644	1.266186	457.265712	0.011521	0.013272
PA	4+25*2+4+6 0.152400561 0.039998552 5.419643683 2.137894702 0.533891218 0.409981490 0.435756969 0.592617088 0.911928937 1.366080650 1.819870129 2.097198354 2.137502818 2.000211231 1.776678483 1.542123322 1.340258831 1.188487023 1.089268707 1.036174000 1.018417127 1.025458543 1.048728338 1.081154385 1.116945142 1.151552096 1.181287701 1.203185206 1.215604520 1.218239251 1.266186262
//
IT	4091
RD	11
LK	-361495.938054
QD	-173.434973 -> -157.349915
RI	0.0129773376
TR	0.150395	0.040329
MT	5.473976
MM	C_pi: 1.144221, n_recomb: 40603.282188
RS	0	0.000000	2.424530	107.735385	0.002653	0.000217
RS	1	0.006590	2.424530	114.529020	0.002821	0.000947
RS	2	0.013615	2.424530	121.729625	0.002998	0.001475
RS	3	0.021102	2.424530	129.358673	0.003186	0.001874
RS	4	0.029083	0.553211	598.785397	0.014747	0.008988
RS	5	0.037589	0.553211	628.300514	0.015474	0.010500
RS	6	0.046657	0.410896	884.022903	0.021772	0.015724
RS	7	0.056321	0.410896	919.850642	0.022655	0.017821
RS	8	0.066623	0.428988	915.824723	0.022555	0.018754
RS	9	0.077604	0.428988	950.927195	0.023420	0.020623
RS	10	0.089308	0.583475	727.478349	0.017917	0.016392
RS	11	0.101784	0.583475	758.680349	0.018685	0.017432
RS	12	0.115081	0.910344	508.601504	0.012526	0.011913
RS	13	0.129256	0.910344	533.627511	0.013142	0.012452
RS	14	0.144364	1.388619	367.781115	0.009058	0.008658
RS	15	0.160468	1.388619	387.480072	0.009543	0.009010
RS	16	0.177633	1.877981	302.142682	0.007441	0.007042
RS	17	0.195929	1.877981	318.950664	0.007855	0.007355
RS	18	0.215431	2.182480	289.756671	0.007136	0.006693
RS	19	0.236218	2.182480	305.960190	0.007535	0.007051
RS	20	0.258375	2.228775	316.198602	0.007788	0.007315
RS	21	0.281993	2.228775	333.530744	0.008214	0.007759
RS	22	0.307166	2.079855	376.581266	0.009275	0.008813
RS	23	0.333999	2.079855	396.304987	0.009760	0.009379
RS	24	0.362600	1.836822	471.390394	0.011610	0.011241
RS	25	0.393086	1.836822	494.226859	0.012172	0.011964
RS	26	0.425581	1.582961	599.710255	0.014770	0.014643
RS	27	0.460217	1.582961	625.394590	0.015403	0.015518
RS	28	0.497136	1.365932	753.229689	0.018551	0.018853
RS	29	0.536488	1.365932	779.963571	0.019209	0.019822
RS	30	0.578433	1.203918	912.586369	0.022476	0.023381
RS	31	0.623143	1.203918	936.987604	0.023077	0.024312
RS	32	0.670799	1.098761	1049.410057	0.025845	0.027403
RS	33	0.721595	1.098761	1067.531652	0.026292	0.028107
RS	34	0.775739	1.043025	1138.895552	0.028049	0.030093
RS	35	0.833451	1.043025	1147.887885	0.028271	0.030429
RS	36	0.894967	1.024947	1172.379811	0.028874	0.031105
RS	37	0.960536	1.024947	1171.326535	0.028848	0.031056
RS	38	1.030427	1.033241	1156.272486	0.028477	0.030630
RS	39	1.104923	1.033241	1145.788122	0.028219	0.030260
RS	40	1.184329	1.058807	1103.746938	0.027184	0.029100
RS	41	1.268968	1.058807	1085.144502	0.026726	0.028494
RS	42	1.359184	1.094148	1028.396626	0.025328	0.026957
RS	43	1.455346	1.094148	1003.030496	0.024703	0.026188
RS	44	1.557845	1.133086	940.745702	0.023169	0.024532
RS	45	1.667099	1.133086	909.729078	0.022405	0.023651
RS	46	1.783552	1.170723	847.471293	0.020872	0.022028
RS	47	1.907680	1.170723	811.681073	0.019991	0.021064
RS	48	2.039989	1.203051	752.389791	0.018530	0.019546
RS	49	2.181016	1.203051	712.568072	0.017550	0.018516
RS	50	2.331338	1.226816	657.473398	0.016193	0.017127
RS	51	2.491566	1.226816	614.363386	0.015131	0.016041
RS	52	2.662353	1.240213	563.411577	0.013876	0.014769
RS	53	2.844395	1.240213	517.968216	0.012757	0.013636
RS	54	3.038433	1.242881	470.637660	0.011591	0.012454
RS	55	3.245260	1.242881	424.202155	0.010447	0.011290
RS	56	3.465716	1.242881	378.143158	0.009313	0.010128
RS	57	3.700700	1.242881	333.134749	0.008205	0.008982
RS	58	3.951171	1.296122	279.100313	0.006874	0.007599
RS	59	4.218147	1.296122	241.767737	0.005954	0.006622
RS	60	4.502718	1.296122	206.583015	0.005088	0.005691
RS	61	4.806042	1.296122	173.963030	0.004284	0.004819
RS	62	5.129356	1.296122	144.233903	0.003552	0.004016
RS	63	5.473976	1.296122	486.276102	0.011976	0.013749
PA	4+25*2+4+6 0.150395443 0.040329179 5.473975743 2.424530229 0.553211486 0.410896404 0.428988162 0.583475282 0.910344374 1.388619021 1.877981131 2.182480238 2.228774810 2.079855261 1.836821934 1.582961259 1.365932163 1.203917533 1.098760811 1.043025000 1.024947247 1.033241097 1.058807303 1.094148435 1.133086146 1.170723403 1.203050660 1.226815726 1.240212786 1.242881175 1.296122046
//
IT	4502
RD	12
LK	-361464.228818
QD	-165.915276 -> -150.905054
RI	0.0117711121
TR	0.148484	0.040650
MT	5.526513
MM	C_pi: 1.160934, n_recomb: 41502.710844
RS	0	0.000000	2.725185	98.173047	0.002365	0.000203
RS	1	0.006606	2.725185	104.411074	0.002516	0.000877
RS	2	0.013648	2.725185	111.028121	0.002675	0.001348
RS	3	0.021156	2.725185	118.044854	0.002844	0.001693
RS	4	0.029159	0.573947	592.330178	0.014272	0.008806
RS	5	0.037692	0.573947	621.948282	0.014986	0.010225
RS	6	0.046788	0.413109	903.426341	0.021768	0.015773
RS	7	0.056484	0.413109	940.228102	0.022655	0.017835
RS	8	0.066822	0.423508	953.298686	0.022970	0.019084
RS	9	0.077842	0.423508	989.551437	0.023843	0.020977
RS	10	0.089590	0.575223	757.870917	0.018261	0.016681
RS	11	0.102114	0.575223	790.175808	0.019039	0.017759
RS	12	0.115466	0.908330	523.324021	0.012609	0.011989
RS	13	0.129700	0.908330	549.100761	0.013230	0.012554
RS	14	0.144874	1.408812	372.253595	0.008969	0.008587
RS	15	0.161050	1.408812	392.298299	0.009452	0.008950
RS	16	0.178295	1.932581	301.679117	0.007269	0.006900
RS	17	0.196679	1.932581	318.585655	0.007676	0.007215
RS	18	0.216278	2.264345	287.193587	0.006920	0.006515
RS	19	0.237171	2.264345	303.393650	0.007310	0.006866
RS	20	0.259444	2.317277	313.035584	0.007543	0.007111
RS	21	0.283189	2.317277	330.364713	0.007960	0.007543
RS	22	0.308502	2.157406	374.078806	0.009013	0.008589
RS	23	0.335488	2.157406	393.892486	0.009491	0.009138
RS	24	0.364256	1.895473	471.222887	0.011354	0.011011
RS	25	0.394925	1.895473	494.341428	0.011911	0.011713
RS	26	0.427620	1.622846	604.140669	0.014557	0.014433
RS	27	0.462474	1.622846	630.376454	0.015189	0.015288
RS	28	0.499631	1.391125	764.676821	0.018425	0.018699
RS	29	0.539243	1.391125	792.216570	0.019088	0.019652
RS	30	0.581471	1.219229	932.578249	0.022470	0.023315
RS	31	0.626489	1.219229	957.878003	0.023080	0.024237
RS	32	0.674480	1.108359	1077.376673	0.025959	0.027429
RS	33	0.725642	1.108359	1096.237496	0.026414	0.028130
RS	34	0.780184	1.050078	1172.023453	0.028240	0.030181
RS	35	0.838329	1.050078	1181.420343	0.028466	0.030520
RS	36	0.900315	1.031677	1206.988749	0.029082	0.031210
RS	37	0.966396	1.031677	1206.005697	0.029058	0.031168
RS	38	1.036841	1.041151	1189.347800	0.028657	0.030714
RS	39	1.111941	1.041151	1178.722275	0.028401	0.030355
RS	40	1.192002	1.068903	1133.581074	0.027313	0.029148
RS	41	1.277351	1.068903	1114.769290	0.026860	0.028557
RS	42	1.368339	1.107032	1054.504995	0.025408	0.026971
RS	43	1.465337	1.107032	1028.957495	0.024793	0.026222
RS	44	1.568743	1.148989	963.447184	0.023214	0.024527
RS	45	1.678980	1.148989	932.308522	0.022464	0.023668
RS	46	1.796499	1.189541	867.445885	0.020901	0.022019
RS	47	1.921781	1.189541	831.570086	0.020037	0.021080
RS	48	2.055339	1.224358	770.376246	0.018562	0.019550
RS	49	2.197721	1.224358	730.443308	0.017600	0.018545
RS	50	2.349508	1.249906	674.080087	0.016242	0.017156
RS	51	2.511322	1.249906	630.746727	0.015198	0.016092
RS	52	2.683825	1.264217	578.980138	0.013950	0.014828
RS	53	2.867724	1.264217	533.111745	0.012845	0.013712
RS	54	3.063772	1.266864	485.211803	0.011691	0.012542
RS	55	3.272770	1.266864	438.077000	0.010555	0.011389
RS	56	3.495575	1.266864	391.200116	0.009426	0.010233
RS	57	3.733098	1.266864	345.272014	0.008319	0.009090
RS	58	3.986311	1.325364	288.980790	0.006963	0.007680
RS	59	4.256252	1.325364	250.979160	0.006047	0.006709
RS	60	4.544026	1.325364	215.040436	0.005181	0.005781
RS	61	4.850809	1.325364	181.604616	0.004376	0.004908
RS	62	5.177859	1.325364	151.022836	0.003639	0.004102
RS	63	5.526513	1.325364	515.758600	0.012427	0.014220
PA	4+25*2+4+6 0.148483607 0.040649844 5.526513096 2.725184725 0.573946741 0.413108902 0.423507606 0.575222536 0.908330215 1.408811800 1.932580796 2.264344894 2.317277432 2.157406322 1.895473245 1.622845859 1.391125499 1.219229413 1.108359208 1.050078461 1.031676611 1.041150522 1.068902604 1.107031529 1.148989062 1.189540706 1.224358086 1.249905699 1.264216512 1.266863798 1.325364491
//
IT	4906
RD	13
LK	-361434.621380
QD	-158.955723 -> -144.910879
RI	0.0107467376
TR	0.146664	0.040963
MT	5.577047
MM	C_pi: 1.177204, n_recomb: 42386.967770
RS	0	0.000000	3.035441	90.188372	0.002128	0.000191
RS	1	0.006621	3.035441	95.956839	0.002264	0.000817
RS	2	0.013681	3.035441	102.079971	0.002408	0.001242
RS	3	0.021208	3.035441	108.577626	0.002562	0.001542
RS	4	0.029233	0.595797	584.913614	0.013799	0.008619
RS	5	0.037789	0.595797	614.568532	0.014499	0.009953
RS	6	0.046913	0.416350	919.907947	0.021703	0.015786
RS	7	0.056640	0.416350	957.625691	0.022592	0.017811
RS	8	0.067011	0.419054	988.973447	0.023332	0.019384
RS	9	0.078069	0.419054	1026.340403	0.024214	0.021295
RS	10	0.089859	0.567694	787.906606	0.018588	0.016963
RS	11	0.102430	0.567694	821.295032	0.019376	0.018076
RS	12	0.115833	0.905906	538.193926	0.012697	0.012073
RS	13	0.130124	0.905906	564.723448	0.013323	0.012660
RS	14	0.145361	1.426856	377.046224	0.008895	0.008529
RS	15	0.161606	1.426856	397.446343	0.009377	0.008903
RS	16	0.178928	1.983886	301.637346	0.007116	0.006775
RS	17	0.197396	1.983886	318.655071	0.007518	0.007090
RS	18	0.217087	2.342981	285.095714	0.006726	0.006354
RS	19	0.238081	2.342981	301.304539	0.007108	0.006700
RS	20	0.260466	2.403157	310.319441	0.007321	0.006925
RS	21	0.284333	2.403157	327.653266	0.007730	0.007345
RS	22	0.309780	2.232985	371.919740	0.008774	0.008382
RS	23	0.336912	2.232985	391.821967	0.009244	0.008916
RS	24	0.365840	1.952736	471.190388	0.011116	0.010796
RS	25	0.396684	1.952736	494.577664	0.011668	0.011479
RS	26	0.429570	1.661844	608.407921	0.014354	0.014232
RS	27	0.464634	1.661844	635.172500	0.014985	0.015069
RS	28	0.502019	1.415857	775.625998	0.018299	0.018547
RS	29	0.541879	1.415857	803.948665	0.018967	0.019487
RS	30	0.584379	1.234397	951.788485	0.022455	0.023243
RS	31	0.629692	1.234397	977.974722	0.023073	0.024157
RS	32	0.678006	1.118010	1104.394756	0.026055	0.027443
RS	33	0.729518	1.118010	1123.999867	0.026518	0.028143
RS	34	0.784442	1.057262	1204.164253	0.028409	0.030255
RS	35	0.843002	1.057262	1213.987007	0.028641	0.030598
RS	36	0.905439	1.038521	1240.666605	0.029270	0.031301
RS	37	0.972010	1.038521	1239.787069	0.029249	0.031267
RS	38	1.042989	1.049103	1221.602519	0.028820	0.030788
RS	39	1.118668	1.049103	1210.876107	0.028567	0.030441
RS	40	1.199357	1.078932	1162.738181	0.027432	0.029190
RS	41	1.285389	1.078932	1143.758370	0.026984	0.028615
RS	42	1.377117	1.119725	1080.087218	0.025482	0.026983
RS	43	1.474919	1.119725	1054.395430	0.024875	0.026253
RS	44	1.579196	1.164578	985.761289	0.023256	0.024522
RS	45	1.690378	1.164578	954.529994	0.022519	0.023685
RS	46	1.808920	1.207928	887.147996	0.020930	0.022013
RS	47	1.935312	1.207928	851.207338	0.020082	0.021097
RS	48	2.070073	1.245134	788.174830	0.018595	0.019557
RS	49	2.213756	1.245134	748.144381	0.017650	0.018574
RS	50	2.366952	1.272382	690.557368	0.016292	0.017187
RS	51	2.530292	1.272382	647.010490	0.015264	0.016142
RS	52	2.704446	1.287543	594.461818	0.014025	0.014888
RS	53	2.890132	1.287543	548.177168	0.012933	0.013787
RS	54	3.088112	1.290118	499.737826	0.011790	0.012630
RS	55	3.299200	1.290118	451.911984	0.010662	0.011485
RS	56	3.524265	1.290118	404.227115	0.009537	0.010335
RS	57	3.764232	1.290118	357.390239	0.008432	0.009195
RS	58	4.020087	1.353829	298.830038	0.007050	0.007759
RS	59	4.292883	1.353829	260.171628	0.006138	0.006794
RS	60	4.583740	1.353829	223.491972	0.005273	0.005868
RS	61	4.893856	1.353829	189.253207	0.004465	0.004995
RS	62	5.224505	1.353829	157.830603	0.003724	0.004186
RS	63	5.577047	1.353829	545.655657	0.012873	0.014685
PA	4+25*2+4+6 0.146663921 0.040962730 5.577046589 3.035440827 0.595796736 0.416349710 0.419053929 0.567694442 0.905906444 1.426855644 1.983885853 2.342981177 2.403157443 2.232985168 1.952736430 1.661843957 1.415857480 1.234397458 1.118009744 1.057261739 1.038521489 1.049103302 1.078932333 1.119725310 1.164578459 1.207927619 1.245133884 1.272382107 1.287543444 1.290117552 1.353829086
//
IT	4570
RD	14
LK	-361406.905326
QD	-152.491797 -> -139.320184
RI	0.0098706813
TR	0.144933	0.041269
MT	5.625508
MM	C_pi: 1.193019, n_recomb: 43256.310352
RS	0	0.000000	3.350768	83.525062	0.001931	0.000180
RS	1	0.006636	3.350768	88.897897	0.002055	0.000765
RS	2	0.013711	3.350768	94.604388	0.002187	0.001153
RS	3	0.021257	3.350768	100.663617	0.002327	0.001418
RS	4	0.029303	0.618494	576.935556	0.013338	0.008432
RS	5	0.037882	0.618494	606.574925	0.014023	0.009685
RS	6	0.047032	0.420413	933.865293	0.021589	0.015769
RS	7	0.056788	0.420413	972.444416	0.022481	0.017755
RS	8	0.067192	0.415438	1022.968858	0.023649	0.019656
RS	9	0.078286	0.415438	1061.417357	0.024538	0.021582
RS	10	0.090116	0.560774	817.601059	0.018901	0.017239
RS	11	0.102731	0.560774	852.053853	0.019698	0.018383
RS	12	0.116183	0.903114	553.190630	0.012789	0.012163
RS	13	0.130528	0.903114	580.473767	0.013419	0.012771
RS	14	0.145825	1.442937	382.107129	0.008834	0.008484
RS	15	0.162136	1.442937	402.870439	0.009314	0.008866
RS	16	0.179530	2.032112	301.944115	0.006980	0.006663
RS	17	0.198079	2.032112	319.083271	0.007377	0.006979
RS	18	0.217858	2.418541	283.383705	0.006551	0.006209
RS	19	0.238949	2.418541	299.611277	0.006926	0.006549
RS	20	0.261440	2.486561	307.969526	0.007120	0.006755
RS	21	0.285423	2.486561	325.313951	0.007521	0.007165
RS	22	0.310998	2.306738	370.033160	0.008554	0.008191
RS	23	0.338270	2.306738	390.021593	0.009017	0.008710
RS	24	0.367351	2.008708	471.248866	0.010894	0.010593
RS	25	0.398362	2.008708	494.891762	0.011441	0.011260
RS	26	0.431431	1.700020	612.494311	0.014160	0.014039
RS	27	0.466694	1.700020	639.765610	0.014790	0.014861
RS	28	0.504297	1.440151	786.083985	0.018173	0.018398
RS	29	0.544395	1.440151	815.166740	0.018845	0.019325
RS	30	0.587154	1.249409	970.239382	0.022430	0.023166
RS	31	0.632750	1.249409	997.299313	0.023056	0.024073
RS	32	0.681372	1.127673	1130.495318	0.026135	0.027446
RS	33	0.733220	1.127673	1150.848293	0.026605	0.028145
RS	34	0.788508	1.064521	1235.354174	0.028559	0.030315
RS	35	0.847465	1.064521	1245.621991	0.028796	0.030663
RS	36	0.910334	1.045427	1273.448472	0.029440	0.031380
RS	37	0.977375	1.045427	1272.703131	0.029422	0.031354
RS	38	1.048864	1.057044	1253.074388	0.028969	0.030853
RS	39	1.125097	1.057044	1242.283746	0.028719	0.030517
RS	40	1.206389	1.088846	1191.251728	0.027539	0.029226
RS	41	1.293074	1.088846	1172.141031	0.027098	0.028667
RS	42	1.385511	1.132183	1105.171621	0.025549	0.026993
RS	43	1.484083	1.132183	1079.368138	0.024953	0.026282
RS	44	1.589194	1.179810	1007.708553	0.023296	0.024518
RS	45	1.701281	1.179810	976.409824	0.022573	0.023702
RS	46	1.820805	1.225845	906.588161	0.020959	0.022009
RS	47	1.948260	1.225845	870.600098	0.020127	0.021115
RS	48	2.084172	1.265341	805.788979	0.018628	0.019566
RS	49	2.229103	1.265341	765.672320	0.017701	0.018604
RS	50	2.383651	1.294212	706.902573	0.016342	0.017219
RS	51	2.548453	1.294212	663.150491	0.015331	0.016193
RS	52	2.724191	1.310163	609.850628	0.014099	0.014948
RS	53	2.911590	1.310163	563.157488	0.013019	0.013861
RS	54	3.111425	1.312616	514.206621	0.011887	0.012716
RS	55	3.324519	1.312616	465.697611	0.010766	0.011580
RS	56	3.551753	1.312616	417.214354	0.009645	0.010436
RS	57	3.794065	1.312616	369.479433	0.008542	0.009298
RS	58	4.052455	1.381481	308.640436	0.007135	0.007836
RS	59	4.327991	1.381481	269.337174	0.006227	0.006877
RS	60	4.621811	1.381481	231.929425	0.005362	0.005953
RS	61	4.935127	1.381481	196.900530	0.004552	0.005080
RS	62	5.269232	1.381481	164.649045	0.003806	0.004268
RS	63	5.625508	1.381481	575.919765	0.013314	0.015143
PA	4+25*2+4+6 0.144932754 0.041269137 5.625507797 3.350767993 0.618493895 0.420413243 0.415437978 0.560774324 0.903113759 1.442937054 2.032112448 2.418541033 2.486561130 2.306737548 2.008708489 1.700020014 1.440151482 1.249409280 1.127673336 1.064520875 1.045426636 1.057043793 1.088846009 1.132182752 1.179810452 1.225845066 1.265341352 1.294211859 1.310162536 1.312616383 1.381480913
//
IT	4568
RD	15
LK	-361380.901991
QD	-146.469825 -> -134.092689
RI	0.0091165918
TR	0.143286	0.041570
MT	5.671861
MM	C_pi: 1.208373, n_recomb: 44111.052634
RS	0	0.000000	3.666088	77.978301	0.001768	0.000171
RS	1	0.006649	3.666088	83.019347	0.001882	0.000722
RS	2	0.013740	3.666088	88.376105	0.002003	0.001078
RS	3	0.021303	3.666088	94.066953	0.002133	0.001313
RS	4	0.029369	0.641843	568.668460	0.012892	0.008247
RS	5	0.037971	0.641843	598.250752	0.013562	0.009426
RS	6	0.047145	0.425153	945.614270	0.021437	0.015728
RS	7	0.056928	0.425153	985.002566	0.022330	0.017673
RS	8	0.067363	0.412512	1055.396062	0.023926	0.019904
RS	9	0.078491	0.412512	1094.896207	0.024821	0.021839
RS	10	0.090359	0.554370	846.969447	0.019201	0.017508
RS	11	0.103016	0.554370	882.467692	0.020006	0.018681
RS	12	0.116515	0.899998	568.293627	0.012883	0.012258
RS	13	0.130912	0.899998	596.330108	0.013519	0.012885
RS	14	0.146265	1.457232	387.393289	0.008782	0.008447
RS	15	0.162640	1.457232	408.525990	0.009261	0.008838
RS	16	0.180103	2.077469	302.540496	0.006859	0.006564
RS	17	0.198728	2.077469	319.809381	0.007250	0.006880
RS	18	0.218591	2.491196	281.991924	0.006393	0.006076
RS	19	0.239774	2.491196	298.246310	0.006761	0.006411
RS	20	0.262366	2.567615	305.923767	0.006935	0.006598
RS	21	0.286461	2.567615	323.283344	0.007329	0.006998
RS	22	0.312157	2.378744	368.372030	0.008351	0.008013
RS	23	0.339562	2.378744	388.443990	0.008806	0.008519
RS	24	0.368789	2.063469	471.366877	0.010686	0.010402
RS	25	0.399960	2.063469	495.252644	0.011227	0.011054
RS	26	0.433203	1.737417	616.394686	0.013974	0.013855
RS	27	0.468656	1.737417	644.151393	0.014603	0.014661
RS	28	0.506467	1.464019	796.067140	0.018047	0.018250
RS	29	0.546792	1.464019	825.887437	0.018723	0.019165
RS	30	0.589798	1.264251	987.959594	0.022397	0.023084
RS	31	0.635664	1.264251	1015.879806	0.023030	0.023985
RS	32	0.684579	1.137316	1155.713980	0.026200	0.027440
RS	33	0.736747	1.137316	1176.816981	0.026679	0.028139
RS	34	0.792383	1.071812	1265.630480	0.028692	0.030365
RS	35	0.851719	1.071812	1276.360579	0.028935	0.030717
RS	36	0.915000	1.052344	1305.374547	0.029593	0.031449
RS	37	0.982489	1.052344	1304.791299	0.029580	0.031430
RS	38	1.054466	1.064929	1283.798446	0.029104	0.030911
RS	39	1.131228	1.064929	1272.977012	0.028858	0.030586
RS	40	1.213094	1.098604	1219.154023	0.027638	0.029259
RS	41	1.300403	1.098604	1199.945773	0.027203	0.028714
RS	42	1.393518	1.144370	1129.783085	0.025612	0.027002
RS	43	1.492825	1.144370	1103.896741	0.025025	0.026309
RS	44	1.598734	1.194656	1029.305610	0.023334	0.024514
RS	45	1.711685	1.194656	997.961375	0.022624	0.023719
RS	46	1.832147	1.243267	925.775840	0.020987	0.022007
RS	47	1.960618	1.243267	889.755237	0.020171	0.021134
RS	48	2.097632	1.284959	823.220930	0.018662	0.019577
RS	49	2.243756	1.284959	783.027723	0.017751	0.018636
RS	50	2.399595	1.315373	723.115701	0.016393	0.017252
RS	51	2.565797	1.315373	679.165346	0.015397	0.016244
RS	52	2.743050	1.332057	625.141904	0.014172	0.015007
RS	53	2.932089	1.332057	578.047393	0.013104	0.013934
RS	54	3.133697	1.334346	528.611937	0.011984	0.012802
RS	55	3.348710	1.334346	479.427228	0.010869	0.011674
RS	56	3.578020	1.334346	430.154823	0.009752	0.010534
RS	57	3.822577	1.334346	381.532310	0.008649	0.009400
RS	58	4.083395	1.408296	318.407013	0.007218	0.007912
RS	59	4.361555	1.408296	278.470289	0.006313	0.006957
RS	60	4.658210	1.408296	240.346836	0.005449	0.006036
RS	61	4.974591	1.408296	204.540326	0.004637	0.005162
RS	62	5.312008	1.408296	171.471781	0.003887	0.004348
RS	63	5.671861	1.408296	606.510093	0.013750	0.015596
PA	4+25*2+4+6 0.143286328 0.041570103 5.671860553 3.666088038 0.641842633 0.425153424 0.412512492 0.554369606 0.899997661 1.457232242 2.077468779 2.491195798 2.567614539 2.378743900 2.063469365 1.737416528 1.464019044 1.264250972 1.137315670 1.071812086 1.052343798 1.064928960 1.098603896 1.144369706 1.194655746 1.243266937 1.284959057 1.315372572 1.332056970 1.334345901 1.408296383
//
IT	5094
RD	16
LK	-361356.459055
QD	-140.844583 -> -129.193737
RI	0.0084629333
TR	0.141719	0.041866
MT	5.716188
MM	C_pi: 1.223278, n_recomb: 44951.432001
RS	0	0.000000	3.976730	73.369279	0.001632	0.000163
RS	1	0.006662	3.976730	78.133121	0.001738	0.000685
RS	2	0.013768	3.976730	83.197478	0.001851	0.001016
RS	3	0.021347	3.976730	88.580101	0.001971	0.001227
RS	4	0.029432	0.665661	560.330116	0.012465	0.008067
RS	5	0.038055	0.665661	589.823756	0.013121	0.009178
RS	6	0.047252	0.430452	955.440644	0.021255	0.015667
RS	7	0.057062	0.430452	995.588395	0.022148	0.017571
RS	8	0.067526	0.410165	1086.348647	0.024167	0.020129
RS	9	0.078686	0.410165	1126.872876	0.025069	0.022071
RS	10	0.090591	0.548412	876.018465	0.019488	0.017771
RS	11	0.103288	0.548412	912.543547	0.020301	0.018969
RS	12	0.116831	0.896605	583.484309	0.012980	0.012357
RS	13	0.131277	0.896605	612.273024	0.013621	0.013001
RS	14	0.146685	1.469916	392.867393	0.008740	0.008419
RS	15	0.163119	1.469916	414.374385	0.009218	0.008817
RS	16	0.180648	2.120152	303.379860	0.006749	0.006474
RS	17	0.199345	2.120152	320.785301	0.007136	0.006790
RS	18	0.219288	2.561115	280.868300	0.006248	0.005955
RS	19	0.240559	2.561115	297.156104	0.006611	0.006284
RS	20	0.263248	2.646432	304.134536	0.006766	0.006452
RS	21	0.287447	2.646432	321.512897	0.007152	0.006844
RS	22	0.313260	2.449103	366.897343	0.008162	0.007846
RS	23	0.340791	2.449103	387.049937	0.008610	0.008341
RS	24	0.370157	2.117091	471.523606	0.010490	0.010221
RS	25	0.401480	2.117091	495.640099	0.011026	0.010859
RS	26	0.434889	1.774081	620.108645	0.013795	0.013677
RS	27	0.470524	1.774081	648.330357	0.014423	0.014470
RS	28	0.508532	1.487482	805.593234	0.017921	0.018104
RS	29	0.549074	1.487482	836.129004	0.018601	0.019009
RS	30	0.592315	1.278919	1004.980066	0.022357	0.022999
RS	31	0.638438	1.278919	1033.746739	0.022997	0.023895
RS	32	0.687634	1.146916	1180.087901	0.026253	0.027426
RS	33	0.740107	1.146916	1201.941805	0.026739	0.028125
RS	34	0.796075	1.079111	1295.026943	0.028809	0.030404
RS	35	0.855773	1.079111	1306.234788	0.029059	0.030761
RS	36	0.919447	1.059250	1336.474466	0.029732	0.031508
RS	37	0.987364	1.059250	1336.079093	0.029723	0.031497
RS	38	1.059805	1.072737	1313.804744	0.029227	0.030961
RS	39	1.137073	1.072737	1302.983096	0.028986	0.030647
RS	40	1.219488	1.108191	1246.468697	0.027729	0.029287
RS	41	1.307393	1.108191	1227.193192	0.027300	0.028756
RS	42	1.401155	1.156279	1153.937600	0.025671	0.027010
RS	43	1.501164	1.156279	1127.994418	0.025094	0.026335
RS	44	1.607835	1.209113	1050.561323	0.023371	0.024512
RS	45	1.721613	1.209113	1019.191209	0.022673	0.023736
RS	46	1.842970	1.260197	944.714224	0.021016	0.022006
RS	47	1.972413	1.260197	908.674261	0.020215	0.021153
RS	48	2.110479	1.303994	840.469709	0.018697	0.019590
RS	49	2.257744	1.303994	800.208502	0.017802	0.018667
RS	50	2.414819	1.335877	739.191276	0.016444	0.017286
RS	51	2.582359	1.335877	695.049211	0.015462	0.016295
RS	52	2.761060	1.353242	640.328898	0.014245	0.015067
RS	53	2.951667	1.353242	592.839987	0.013188	0.014007
RS	54	3.154972	1.355327	542.945383	0.012078	0.012887
RS	55	3.371821	1.355327	493.092652	0.010969	0.011766
RS	56	3.603118	1.355327	443.040501	0.009856	0.010631
RS	57	3.849823	1.355327	393.541004	0.008755	0.009499
RS	58	4.112964	1.434295	328.123402	0.007300	0.007986
RS	59	4.393636	1.434295	287.564687	0.006397	0.007036
RS	60	4.693007	1.434295	248.737974	0.005533	0.006117
RS	61	5.012322	1.434295	212.166443	0.004720	0.005243
RS	62	5.352910	1.434295	178.292805	0.003966	0.004426
RS	63	5.716188	1.434295	637.390246	0.014180	0.016043
PA	4+25*2+4+6 0.141718962 0.041865929 5.716188191 3.976730207 0.665660706 0.430451948 0.410165453 0.548412217 0.896605211 1.469915566 2.120152368 2.561114687 2.646432266 2.449103452 2.117090590 1.774081064 1.487482141 1.278919319 1.146916261 1.079110817 1.059250025 1.072736858 1.108190969 1.156278582 1.209113052 1.260196551 1.303993699 1.335876972 1.353242096 1.355326525 1.434294507
//
IT	4626
RD	17
LK	-361333.443674
QD	-135.577429 -> -124.593270
RI	0.0078919927
TR	0.140226	0.042157
MT	5.758542
MM	C_pi: 1.237748, n_recomb: 45777.853355
RS	0	0.000000	4.278521	69.547182	0.001519	0.000156
RS	1	0.006674	4.278521	74.080299	0.001618	0.000654
RS	2	0.013794	4.278521	78.901160	0.001724	0.000964
RS	3	0.021389	4.278521	84.026968	0.001836	0.001155
RS	4	0.029491	0.689817	552.059470	0.012060	0.007892
RS	5	0.038134	0.689817	581.440406	0.012701	0.008941
RS	6	0.047354	0.436216	963.590428	0.021049	0.015589
RS	7	0.057189	0.436216	1004.450207	0.021942	0.017452
RS	8	0.067680	0.408309	1115.911240	0.024377	0.020334
RS	9	0.078872	0.408309	1157.433936	0.025284	0.022278
RS	10	0.090810	0.542848	904.754121	0.019764	0.018028
RS	11	0.103546	0.542848	942.287761	0.020584	0.019249
RS	12	0.117131	0.892991	598.739654	0.013079	0.012460
RS	13	0.131623	0.892991	628.278557	0.013725	0.013120
RS	14	0.147083	1.481155	398.496468	0.008705	0.008398
RS	15	0.163574	1.481155	420.381470	0.009183	0.008802
RS	16	0.181166	2.160349	304.424493	0.006650	0.006393
RS	17	0.199932	2.160349	321.972109	0.007033	0.006710
RS	18	0.219950	2.628435	279.973478	0.006116	0.005843
RS	19	0.241305	2.628435	296.300239	0.006473	0.006168
RS	20	0.264085	2.723147	302.561068	0.006609	0.006317
RS	21	0.288386	2.723147	319.960987	0.006989	0.006701
RS	22	0.314308	2.517914	365.577604	0.007986	0.007690
RS	23	0.341961	2.517914	385.807787	0.008428	0.008174
RS	24	0.371459	2.169629	471.705853	0.010304	0.010049
RS	25	0.402926	2.169629	496.041616	0.010836	0.010674
RS	26	0.436493	1.810061	623.637946	0.013623	0.013506
RS	27	0.472300	1.810061	652.305164	0.014249	0.014286
RS	28	0.510498	1.510552	814.687459	0.017797	0.017960
RS	29	0.551245	1.510552	845.917292	0.018479	0.018856
RS	30	0.594712	1.293405	1021.339602	0.022311	0.022911
RS	31	0.641079	1.293405	1050.938690	0.022957	0.023802
RS	32	0.690542	1.156459	1203.655429	0.026293	0.027404
RS	33	0.743306	1.156459	1226.260165	0.026787	0.028105
RS	34	0.799591	1.086392	1323.586222	0.028913	0.030434
RS	35	0.859633	1.086392	1335.285566	0.029169	0.030796
RS	36	0.923683	1.066118	1366.791157	0.029857	0.031558
RS	37	0.992008	1.066118	1366.607007	0.029853	0.031556
RS	38	1.064892	1.080446	1343.128903	0.029340	0.031005
RS	39	1.142642	1.080446	1332.334936	0.029104	0.030702
RS	40	1.225580	1.117591	1273.226098	0.027813	0.029312
RS	41	1.314055	1.117591	1253.910690	0.027391	0.028795
RS	42	1.408434	1.167898	1177.658938	0.025726	0.027018
RS	43	1.509113	1.167898	1151.682070	0.025158	0.026358
RS	44	1.616511	1.223177	1071.491857	0.023406	0.024510
RS	45	1.731078	1.223177	1040.113090	0.022721	0.023753
RS	46	1.853291	1.276634	963.411869	0.021045	0.022007
RS	47	1.983661	1.276634	927.364093	0.020258	0.021173
RS	48	2.122733	1.322449	857.539467	0.018733	0.019604
RS	49	2.271087	1.322449	817.217702	0.017852	0.018700
RS	50	2.429342	1.355733	755.129537	0.016496	0.017321
RS	51	2.598160	1.355733	710.801744	0.015527	0.016346
RS	52	2.778246	1.373730	655.409655	0.014317	0.015126
RS	53	2.970351	1.373730	607.533003	0.013271	0.014078
RS	54	3.175278	1.375574	557.203488	0.012172	0.012970
RS	55	3.393883	1.375574	506.690284	0.011068	0.011856
RS	56	3.627078	1.375574	455.867621	0.009958	0.010726
RS	57	3.875838	1.375574	405.501565	0.008858	0.009596
RS	58	4.141201	1.459488	337.786780	0.007379	0.008059
RS	59	4.424275	1.459488	296.617276	0.006479	0.007113
RS	60	4.726242	1.459488	257.099470	0.005616	0.006197
RS	61	5.048364	1.459488	219.775271	0.004801	0.005322
RS	62	5.391986	1.459488	185.108346	0.004044	0.004503
RS	63	5.758542	1.459488	668.533341	0.014604	0.016484
PA	4+25*2+4+6 0.140226062 0.042157053 5.758542362 4.278520725 0.689817288 0.436216343 0.408308596 0.542847720 0.892990833 1.481155365 2.160349444 2.628435247 2.723146739 2.517913950 2.169629396 1.810061127 1.510551693 1.293404760 1.156458984 1.086391843 1.066118236 1.080446499 1.117591151 1.167898422 1.223176837 1.276634404 1.322449126 1.355733325 1.373729613 1.375573519 1.459488335
//
IT	4556
RD	18
LK	-361311.739313
QD	-130.634335 -> -120.264343
RI	0.0073910047
TR	0.138802	0.042443
MT	5.799047
MM	C_pi: 1.251800, n_recomb: 46590.507134
RS	0	0.000000	4.567144	66.397070	0.001425	0.000150
RS	1	0.006686	4.567144	70.739698	0.001518	0.000628
RS	2	0.013819	4.567144	75.359465	0.001617	0.000920
RS	3	0.021429	4.567144	80.273107	0.001723	0.001095
RS	4	0.029548	0.714191	543.961394	0.011675	0.007724
RS	5	0.038210	0.714191	573.212104	0.012303	0.008715
RS	6	0.047450	0.442372	970.274312	0.020826	0.015498
RS	7	0.057309	0.442372	1011.800846	0.021717	0.017320
RS	8	0.067827	0.406869	1144.162455	0.024558	0.020519
RS	9	0.079048	0.406869	1186.659610	0.025470	0.022465
RS	10	0.091019	0.537637	933.169207	0.020029	0.018278
RS	11	0.103791	0.537637	971.693284	0.020856	0.019521
RS	12	0.117416	0.889187	614.048068	0.013180	0.012564
RS	13	0.131953	0.889187	644.334626	0.013830	0.013239
RS	14	0.147461	1.491070	404.260900	0.008677	0.008383
RS	15	0.164007	1.491070	426.527014	0.009155	0.008793
RS	16	0.181658	2.198234	305.642448	0.006560	0.006320
RS	17	0.200490	2.198234	323.336847	0.006940	0.006636
RS	18	0.220581	2.693303	279.272906	0.005994	0.005740
RS	19	0.242015	2.693303	295.643201	0.006346	0.006061
RS	20	0.264882	2.797836	301.174362	0.006464	0.006192
RS	21	0.289279	2.797836	318.598153	0.006838	0.006568
RS	22	0.315306	2.585231	364.391390	0.007821	0.007543
RS	23	0.343074	2.585231	384.696237	0.008257	0.008017
RS	24	0.372698	2.221138	471.902748	0.010129	0.009886
RS	25	0.404303	2.221138	496.446966	0.010656	0.010499
RS	26	0.438021	1.845376	626.992965	0.013458	0.013341
RS	27	0.473993	1.845376	656.087226	0.014082	0.014110
RS	28	0.512370	1.533246	823.368380	0.017672	0.017819
RS	29	0.553314	1.533246	855.271400	0.018357	0.018705
RS	30	0.596995	1.307713	1037.062929	0.022259	0.022821
RS	31	0.643596	1.307713	1067.480159	0.022912	0.023707
RS	32	0.693313	1.165935	1226.447663	0.026324	0.027377
RS	33	0.746355	1.165935	1249.802116	0.026825	0.028078
RS	34	0.802942	1.093644	1351.335396	0.029005	0.030456
RS	35	0.863314	1.093644	1363.538519	0.029266	0.030823
RS	36	0.927721	1.072940	1396.346615	0.029971	0.031601
RS	37	0.996435	1.072940	1396.395323	0.029972	0.031607
RS	38	1.069744	1.088052	1371.791176	0.029444	0.031043
RS	39	1.147953	1.088052	1361.050646	0.029213	0.030751
RS	40	1.231392	1.126805	1299.440244	0.027891	0.029334
RS	41	1.320410	1.126805	1280.110188	0.027476	0.028831
RS	42	1.415379	1.179237	1200.955116	0.025777	0.027024
RS	43	1.516698	1.179237	1174.965891	0.025219	0.026381
RS	44	1.624791	1.236860	1092.100654	0.023440	0.024509
RS	45	1.740112	1.236860	1060.729018	0.022767	0.023770
RS	46	1.863143	1.292599	981.867290	0.021074	0.022010
RS	47	1.994399	1.292599	945.822430	0.020301	0.021194
RS	48	2.134432	1.340350	874.424942	0.018768	0.019620
RS	49	2.283827	1.340350	834.049878	0.017902	0.018733
RS	50	2.443211	1.374970	770.924046	0.016547	0.017357
RS	51	2.613252	1.374970	726.416613	0.015592	0.016397
RS	52	2.794661	1.393552	670.376728	0.014389	0.015186
RS	53	2.988200	1.393552	622.119346	0.013353	0.014149
RS	54	3.194678	1.395124	571.378234	0.012264	0.013053
RS	55	3.414962	1.395124	520.212651	0.011166	0.011945
RS	56	3.649974	1.395124	468.629164	0.010058	0.010819
RS	57	3.900700	1.395124	417.407365	0.008959	0.009691
RS	58	4.168189	1.483913	347.392441	0.007456	0.008130
RS	59	4.453562	1.483913	305.623421	0.006560	0.007189
RS	60	4.758016	1.483913	265.426707	0.005697	0.006274
RS	61	5.082825	1.483913	227.362211	0.004880	0.005399
RS	62	5.429352	1.483913	191.913862	0.004119	0.004577
RS	63	5.799047	1.483913	699.909763	0.015023	0.016919
PA	4+25*2+4+6 0.138802122 0.042443446 5.799046941 4.567143870 0.714191368 0.442372330 0.406869325 0.537637200 0.889187488 1.491069629 2.198233685 2.693303197 2.797836318 2.585231449 2.221138065 1.845375906 1.533245781 1.307713208 1.165934974 1.093644291 1.072939983 1.088051838 1.126805214 1.179236853 1.236860027 1.292599396 1.340350161 1.374969913 1.393551939 1.395123679 1.483913071
//
IT	5327
RD	19
LK	-361291.243774
QD	-125.986736 -> -116.184254
RI	0.0069485008
TR	0.137443	0.042725
MT	5.837763
MM	C_pi: 1.265448, n_recomb: 47389.770193
RS	0	0.000000	4.839281	63.817323	0.001347	0.000146
RS	1	0.006697	4.839281	68.003989	0.001435	0.000607
RS	2	0.013843	4.839281	72.459091	0.001529	0.000884
RS	3	0.021467	4.839281	77.198980	0.001629	0.001046
RS	4	0.029602	0.738665	536.119375	0.011313	0.007563
RS	5	0.038281	0.738665	565.228073	0.011927	0.008501
RS	6	0.047542	0.448867	975.658833	0.020588	0.015395
RS	7	0.057423	0.448867	1017.808571	0.021477	0.017178
RS	8	0.067966	0.405794	1171.159310	0.024713	0.020687
RS	9	0.079215	0.405794	1214.608129	0.025630	0.022632
RS	10	0.091217	0.532746	961.262170	0.020284	0.018522
RS	11	0.104023	0.532746	1000.758828	0.021118	0.019784
RS	12	0.117687	0.885234	629.393881	0.013281	0.012671
RS	13	0.132266	0.885234	660.424939	0.013936	0.013359
RS	14	0.147821	1.499793	410.137391	0.008655	0.008372
RS	15	0.164418	1.499793	432.786878	0.009132	0.008788
RS	16	0.182127	2.233972	307.006848	0.006478	0.006253
RS	17	0.201021	2.233972	324.851746	0.006855	0.006569
RS	18	0.221181	2.755869	278.737038	0.005882	0.005645
RS	19	0.242691	2.755869	295.154569	0.006228	0.005961
RS	20	0.265641	2.870608	299.947329	0.006329	0.006074
RS	21	0.290128	2.870608	317.396758	0.006698	0.006443
RS	22	0.316256	2.651138	363.317500	0.007667	0.007405
RS	23	0.344133	2.651138	383.694034	0.008097	0.007869
RS	24	0.373877	2.271670	472.105582	0.009962	0.009731
RS	25	0.405613	2.271670	496.848016	0.010484	0.010333
RS	26	0.439475	1.880059	630.179864	0.013298	0.013182
RS	27	0.475604	1.880059	659.683598	0.013920	0.013940
RS	28	0.514153	1.555572	831.660800	0.017549	0.017680
RS	29	0.555284	1.555572	864.216832	0.018236	0.018558
RS	30	0.599169	1.321835	1052.188709	0.022203	0.022728
RS	31	0.645993	1.321835	1083.409717	0.022862	0.023610
RS	32	0.695954	1.175327	1248.507325	0.026346	0.027344
RS	33	0.749260	1.175327	1272.609394	0.026854	0.028046
RS	34	0.806136	1.100848	1378.316051	0.029085	0.030471
RS	35	0.866821	1.100848	1391.033565	0.029353	0.030843
RS	36	0.931570	1.079697	1425.177997	0.030074	0.031638
RS	37	1.000656	1.079697	1425.479087	0.030080	0.031651
RS	38	1.074368	1.095539	1399.822551	0.029538	0.031077
RS	39	1.153017	1.095539	1389.158875	0.029313	0.030795
RS	40	1.236933	1.135823	1325.137397	0.027963	0.029353
RS	41	1.326469	1.135823	1305.815410	0.027555	0.028863
RS	42	1.422002	1.190290	1223.844489	0.025825	0.027029
RS	43	1.523932	1.190290	1197.862028	0.025277	0.026402
RS	44	1.632689	1.250165	1112.398519	0.023473	0.024509
RS	45	1.748730	1.250165	1081.048175	0.022812	0.023786
RS	46	1.872542	1.308096	1000.087989	0.021103	0.022013
RS	47	2.004645	1.308096	964.055431	0.020343	0.021215
RS	48	2.145596	1.357705	891.129638	0.018804	0.019636
RS	49	2.295987	1.357705	850.707643	0.017951	0.018766
RS	50	2.456449	1.393600	786.574703	0.016598	0.017393
RS	51	2.627658	1.393600	741.893297	0.015655	0.016447
RS	52	2.810333	1.412725	685.228274	0.014459	0.015244
RS	53	3.005242	1.412725	636.596942	0.013433	0.014219
RS	54	3.213204	1.413997	585.465895	0.012354	0.013134
RS	55	3.435093	1.413997	533.656091	0.011261	0.012032
RS	56	3.671843	1.413997	481.321479	0.010157	0.010910
RS	57	3.924448	1.413997	429.254738	0.009058	0.009784
RS	58	4.193971	1.507589	356.937636	0.007532	0.008199
RS	59	4.481544	1.507589	314.580293	0.006638	0.007262
RS	60	4.788376	1.507589	273.716742	0.005776	0.006349
RS	61	5.115757	1.507589	234.924211	0.004957	0.005475
RS	62	5.465063	1.507589	198.706227	0.004193	0.004650
RS	63	5.837763	1.507589	731.497399	0.015436	0.017349
PA	4+25*2+4+6 0.137443124 0.042725418 5.837762521 4.839281108 0.738664783 0.448867160 0.405794119 0.532745716 0.885233604 1.499793478 2.233971785 2.755868835 2.870608309 2.651138362 2.271670060 1.880058891 1.555571917 1.321834645 1.175326756 1.100848157 1.079697045 1.095539175 1.135823166 1.190290062 1.250165187 1.308096213 1.357704983 1.393599503 1.412724848 1.413997396 1.507589127
//
IT	4799
RD	20
LK	-361271.865620
QD	-121.608583 -> -112.331950
RI	0.0065559136
TR	0.136144	0.043003
MT	5.874807
MM	C_pi: 1.278711, n_recomb: 48175.837332
RS	0	0.000000	5.091987	61.727592	0.001281	0.000142
RS	1	0.006708	5.091987	65.788260	0.001366	0.000589
RS	2	0.013865	5.091987	70.110351	0.001455	0.000854
RS	3	0.021503	5.091987	74.709903	0.001551	0.001005
RS	4	0.029653	0.763156	528.574611	0.010972	0.007410
RS	5	0.038350	0.763156	557.533579	0.011573	0.008299
RS	6	0.047630	0.455645	979.916028	0.020340	0.015283
RS	7	0.057532	0.455645	1022.647707	0.021227	0.017027
RS	8	0.068099	0.405033	1196.971066	0.024846	0.020838
RS	9	0.079374	0.405033	1241.349898	0.025767	0.022780
RS	10	0.091406	0.528144	989.028765	0.020530	0.018760
RS	11	0.104245	0.528144	1029.480390	0.021369	0.020039
RS	12	0.117945	0.881165	644.760121	0.013383	0.012779
RS	13	0.132564	0.881165	676.531917	0.014043	0.013480
RS	14	0.148164	1.507455	416.103560	0.008637	0.008366
RS	15	0.164810	1.507455	439.137880	0.009115	0.008788
RS	16	0.182572	2.267732	308.492683	0.006403	0.006192
RS	17	0.201527	2.267732	326.490950	0.006777	0.006508
RS	18	0.221752	2.816250	278.343153	0.005778	0.005556
RS	19	0.243334	2.816250	294.811013	0.006119	0.005868
RS	20	0.266364	2.941561	298.857327	0.006203	0.005964
RS	21	0.290938	2.941561	316.333727	0.006566	0.006326
RS	22	0.317161	2.715689	362.341019	0.007521	0.007274
RS	23	0.345143	2.715689	382.786383	0.007946	0.007729
RS	24	0.375001	2.321264	472.309330	0.009804	0.009583
RS	25	0.406863	2.321264	497.240367	0.010321	0.010174
RS	26	0.440861	1.914139	633.205299	0.013144	0.013029
RS	27	0.477141	1.914139	663.101788	0.013764	0.013776
RS	28	0.515853	1.577543	839.584622	0.017428	0.017544
RS	29	0.557163	1.577543	872.774104	0.018116	0.018414
RS	30	0.601243	1.335772	1066.744066	0.022143	0.022635
RS	31	0.648280	1.335772	1098.754397	0.022807	0.023513
RS	32	0.698472	1.184630	1269.863575	0.026359	0.027306
RS	33	0.752031	1.184630	1294.710341	0.026875	0.028010
RS	34	0.809182	1.107996	1404.555828	0.029155	0.030480
RS	35	0.870167	1.107996	1417.796995	0.029430	0.030857
RS	36	0.935243	1.086383	1453.310339	0.030167	0.031668
RS	37	1.004683	1.086383	1453.881562	0.030179	0.031690
RS	38	1.078782	1.102906	1427.242593	0.029626	0.031105
RS	39	1.157851	1.102906	1416.677260	0.029406	0.030835
RS	40	1.242223	1.144650	1350.329018	0.028029	0.029369
RS	41	1.332255	1.144650	1331.036167	0.027629	0.028893
RS	42	1.428326	1.201067	1246.335238	0.025871	0.027034
RS	43	1.530841	1.201067	1220.377070	0.025332	0.026422
RS	44	1.640232	1.263107	1132.388717	0.023505	0.024509
RS	45	1.756961	1.263107	1101.072656	0.022855	0.023803
RS	46	1.881520	1.323147	1018.071149	0.021132	0.022018
RS	47	2.014433	1.323147	982.059891	0.020385	0.021236
RS	48	2.156263	1.374541	907.648311	0.018840	0.019653
RS	49	2.307605	1.374541	867.185822	0.018000	0.018799
RS	50	2.469099	1.411652	802.076164	0.016649	0.017429
RS	51	2.641426	1.411652	757.226626	0.015718	0.016497
RS	52	2.825311	1.431282	699.957962	0.014529	0.015303
RS	53	3.021531	1.431282	650.959859	0.013512	0.014288
RS	54	3.230913	1.432231	599.460317	0.012443	0.013214
RS	55	3.454340	1.432231	547.014850	0.011355	0.012118
RS	56	3.692753	1.432231	493.939137	0.010253	0.011000
RS	57	3.947158	1.432231	441.038523	0.009155	0.009875
RS	58	4.218628	1.530554	366.418331	0.007606	0.008267
RS	59	4.508307	1.530554	323.484004	0.006715	0.007334
RS	60	4.817417	1.530554	281.965771	0.005853	0.006423
RS	61	5.147261	1.530554	242.457528	0.005033	0.005548
RS	62	5.499230	1.530554	205.481774	0.004265	0.004722
RS	63	5.874807	1.530554	763.272094	0.015843	0.017773
PA	4+25*2+4+6 0.136144358 0.043002879 5.874807148 5.091986573 0.763156288 0.455645162 0.405032609 0.528143909 0.881164863 1.507454600 2.267732460 2.816249789 2.941560716 2.715688965 2.321264053 1.914138652 1.577542685 1.335771678 1.184630051 1.107996393 1.086382753 1.102906103 1.144650139 1.201067167 1.263106842 1.323147273 1.374541053 1.411651854 1.431282274 1.432230875 1.530554382
//
IT	4525
RD	21
LK	-361253.523852
QD	-117.477696 -> -108.689486
RI	0.0062071790
TR	0.134902	0.043276
MT	5.910289
MM	C_pi: 1.291607, n_recomb: 48948.898441
RS	0	0.000000	5.322236	60.069711	0.001227	0.000139
RS	1	0.006718	5.322236	64.031053	0.001308	0.000575
RS	2	0.013887	5.322236	68.248334	0.001394	0.000830
RS	3	0.021537	5.322236	72.737356	0.001486	0.000971
RS	4	0.029702	0.787559	521.375935	0.010651	0.007263
RS	5	0.038415	0.787559	550.181744	0.011240	0.008109
RS	6	0.047713	0.462666	983.179042	0.020086	0.015164
RS	7	0.057636	0.462666	1026.453253	0.020970	0.016869
RS	8	0.068225	0.404545	1221.654162	0.024958	0.020974
RS	9	0.079526	0.404545	1266.942206	0.025883	0.022912
RS	10	0.091586	0.523805	1016.466056	0.020766	0.018992
RS	11	0.104456	0.523805	1057.855265	0.021611	0.020286
RS	12	0.118191	0.877009	660.133015	0.013486	0.012887
RS	13	0.132849	0.877009	692.641281	0.014150	0.013601
RS	14	0.148491	1.514152	422.143440	0.008624	0.008364
RS	15	0.165184	1.514152	445.563496	0.009103	0.008790
RS	16	0.182998	2.299647	310.081330	0.006335	0.006136
RS	17	0.202009	2.299647	328.235234	0.006706	0.006452
RS	18	0.222297	2.874585	278.068771	0.005681	0.005473
RS	19	0.243948	2.874585	294.589361	0.006018	0.005781
RS	20	0.267053	3.010823	297.880997	0.006086	0.005860
RS	21	0.291710	3.010823	315.385120	0.006443	0.006217
RS	22	0.318024	2.778952	361.446483	0.007384	0.007150
RS	23	0.346106	2.778952	381.957806	0.007803	0.007597
RS	24	0.376074	2.369975	472.505633	0.009653	0.009442
RS	25	0.408055	2.369975	497.616061	0.010166	0.010023
RS	26	0.442185	1.947638	636.076363	0.012995	0.012880
RS	27	0.478607	1.947638	666.349689	0.013613	0.013618
RS	28	0.517476	1.599169	847.157865	0.017307	0.017410
RS	29	0.558956	1.599169	880.961804	0.017998	0.018273
RS	30	0.603223	1.349526	1080.754366	0.022079	0.022540
RS	31	0.650463	1.349526	1113.539485	0.022749	0.023415
RS	32	0.700877	1.193841	1290.543309	0.026365	0.027265
RS	33	0.754678	1.193841	1316.131076	0.026888	0.027969
RS	34	0.812092	1.115082	1430.080472	0.029216	0.030483
RS	35	0.873364	1.115082	1443.853231	0.029497	0.030866
RS	36	0.938751	1.092992	1480.765641	0.030251	0.031693
RS	37	1.008532	1.092992	1481.623095	0.030269	0.031723
RS	38	1.082999	1.110151	1454.068251	0.029706	0.031130
RS	39	1.162470	1.110151	1443.620964	0.029492	0.030870
RS	40	1.247278	1.153289	1375.027454	0.028091	0.029384
RS	41	1.337784	1.153289	1355.783012	0.027698	0.028920
RS	42	1.434370	1.211578	1268.431833	0.025913	0.027038
RS	43	1.537445	1.211578	1242.514238	0.025384	0.026440
RS	44	1.647443	1.275701	1152.071276	0.023536	0.024510
RS	45	1.764831	1.275701	1120.801678	0.022897	0.023819
RS	46	1.890105	1.337772	1035.814533	0.021161	0.022023
RS	47	2.023794	1.337772	999.833083	0.020426	0.021257
RS	48	2.166464	1.390882	923.976410	0.018876	0.019671
RS	49	2.318718	1.390882	883.479771	0.018049	0.018832
RS	50	2.481200	1.429156	817.421966	0.016699	0.017466
RS	51	2.654597	1.429156	772.410435	0.015780	0.016547
RS	52	2.839643	1.449255	714.559649	0.014598	0.015360
RS	53	3.037119	1.449255	665.202251	0.013590	0.014355
RS	54	3.247861	1.449859	613.354615	0.012531	0.013292
RS	55	3.472760	1.449859	560.282553	0.011446	0.012202
RS	56	3.712767	1.449859	506.476204	0.010347	0.011088
RS	57	3.968897	1.449859	452.753171	0.009250	0.009965
RS	58	4.242233	1.552846	375.830075	0.007678	0.008333
RS	59	4.533931	1.552846	332.330370	0.006789	0.007405
RS	60	4.845225	1.552846	290.169812	0.005928	0.006496
RS	61	5.177430	1.552846	249.958348	0.005107	0.005620
RS	62	5.531951	1.552846	212.236851	0.004336	0.004792
RS	63	5.910289	1.552846	795.211096	0.016246	0.018192
PA	4+25*2+4+6 0.134901595 0.043275806 5.910288747 5.322235975 0.787558780 0.462666412 0.404544751 0.523805233 0.877008520 1.514152475 2.299647373 2.874585042 3.010823349 2.778952033 2.369974966 1.947637758 1.599169325 1.349525881 1.193840913 1.115082407 1.092991750 1.110150992 1.153288701 1.211578463 1.275700857 1.337772133 1.390882290 1.429155876 1.449254928 1.449858861 1.552846072
//
IT	4436
RD	22
LK	-361236.144579
QD	-113.574476 -> -105.240926
RI	0.0058946908
TR	0.133711	0.043544
MT	5.944310
MM	C_pi: 1.304156, n_recomb: 49709.357099
RS	0	0.000000	5.529227	58.778663	0.001182	0.000136
RS	1	0.006727	5.529227	62.663496	0.001261	0.000563
RS	2	0.013907	5.529227	66.800116	0.001344	0.000811
RS	3	0.021570	5.529227	71.204148	0.001432	0.000945
RS	4	0.029748	0.811834	514.522198	0.010351	0.007124
RS	5	0.038477	0.811834	543.173491	0.010927	0.007929
RS	6	0.047792	0.469904	985.557036	0.019826	0.015039
RS	7	0.057735	0.469904	1029.336214	0.020707	0.016707
RS	8	0.068346	0.404304	1245.249601	0.025051	0.021097
RS	9	0.079671	0.404304	1291.427004	0.025980	0.023029
RS	10	0.091758	0.519713	1043.568353	0.020993	0.019217
RS	11	0.104658	0.519713	1085.878222	0.021845	0.020525
RS	12	0.118426	0.872793	675.502706	0.013589	0.012997
RS	13	0.133120	0.872793	708.742932	0.014258	0.013721
RS	14	0.148803	1.519998	428.241492	0.008615	0.008365
RS	15	0.165540	1.519998	452.047678	0.009094	0.008796
RS	16	0.183404	2.329851	311.758424	0.006272	0.006084
RS	17	0.202469	2.329851	330.069820	0.006640	0.006400
RS	18	0.222817	2.930971	277.900923	0.005591	0.005395
RS	19	0.244534	2.930971	294.476391	0.005924	0.005700
RS	20	0.267711	3.078403	297.012665	0.005975	0.005763
RS	21	0.292448	3.078403	314.545502	0.006328	0.006113
RS	22	0.318849	2.840986	360.625090	0.007255	0.007033
RS	23	0.347026	2.840986	381.199729	0.007669	0.007472
RS	24	0.377099	2.417828	472.697309	0.009509	0.009307
RS	25	0.409194	2.417828	497.978729	0.010018	0.009879
RS	26	0.443449	1.980582	638.804217	0.012851	0.012737
RS	27	0.480008	1.980582	669.439454	0.013467	0.013466
RS	28	0.519027	1.620465	854.404326	0.017188	0.017279
RS	29	0.560671	1.620465	888.804598	0.017880	0.018134
RS	30	0.605116	1.363096	1094.256460	0.022013	0.022445
RS	31	0.652551	1.363096	1127.802097	0.022688	0.023317
RS	32	0.703177	1.202954	1310.587205	0.026365	0.027219
RS	33	0.757208	1.202954	1336.911726	0.026895	0.027926
RS	34	0.814875	1.122101	1454.927751	0.029269	0.030481
RS	35	0.876421	1.122101	1469.238937	0.029557	0.030869
RS	36	0.942107	1.099521	1507.577112	0.030328	0.031713
RS	37	1.012213	1.099521	1508.735444	0.030351	0.031750
RS	38	1.087034	1.117274	1480.328114	0.029780	0.031152
RS	39	1.166889	1.117274	1470.016899	0.029572	0.030901
RS	40	1.252116	1.161744	1399.254642	0.028149	0.029397
RS	41	1.343076	1.161744	1380.076296	0.027763	0.028944
RS	42	1.440155	1.221833	1290.151951	0.025954	0.027042
RS	43	1.543765	1.221833	1264.289677	0.025434	0.026458
RS	44	1.654346	1.287962	1171.458169	0.023566	0.024511
RS	45	1.772365	1.287962	1140.246061	0.022938	0.023835
RS	46	1.898324	1.351990	1053.326023	0.021190	0.022029
RS	47	2.032756	1.351990	1017.382074	0.020467	0.021278
RS	48	2.176232	1.406753	940.117538	0.018912	0.019690
RS	49	2.329360	1.406753	899.592750	0.018097	0.018865
RS	50	2.492790	1.446139	832.614041	0.016750	0.017502
RS	51	2.667213	1.446139	787.446455	0.015841	0.016596
RS	52	2.853371	1.466674	729.033768	0.014666	0.015417
RS	53	3.052051	1.466674	679.324466	0.013666	0.014422
RS	54	3.264098	1.466916	627.147937	0.012616	0.013370
RS	55	3.490410	1.466916	573.458371	0.011536	0.012285
RS	56	3.731946	1.466916	518.931796	0.010439	0.011174
RS	57	3.989730	1.466916	464.397690	0.009342	0.010052
RS	58	4.264857	1.574499	385.172612	0.007748	0.008398
RS	59	4.558492	1.574499	341.118878	0.006862	0.007473
RS	60	4.871881	1.574499	298.328059	0.006001	0.006566
RS	61	5.206352	1.574499	257.425573	0.005179	0.005691
RS	62	5.563324	1.574499	218.970100	0.004405	0.004861
RS	63	5.944310	1.574499	827.299906	0.016643	0.018605
PA	4+25*2+4+6 0.133710935 0.043544150 5.944310252 5.529227272 0.811833510 0.469904399 0.404304009 0.519713005 0.872793215 1.519998002 2.329850947 2.930970525 3.078402963 2.840985620 2.417827587 1.980582444 1.620464874 1.363096095 1.202953751 1.122101015 1.099521081 1.117274077 1.161744439 1.221833238 1.287961784 1.351989636 1.406753248 1.446139246 1.466673751 1.466915504 1.574499282
//
IT	3937
RD	23
LK	-361219.661711
QD	-109.880373 -> -101.970893
RI	0.0056155980
TR	0.132569	0.043808
MT	5.976963
MM	C_pi: 1.316372, n_recomb: 50457.323944
RS	0	0.000000	5.710368	57.825273	0.001146	0.000134
RS	1	0.006736	5.710368	61.654791	0.001222	0.000554
RS	2	0.013927	5.710368	65.733194	0.001303	0.000796
RS	3	0.021601	5.710368	70.076003	0.001389	0.000923
RS	4	0.029793	0.835911	508.025613	0.010068	0.006992
RS	5	0.038536	0.835911	536.523431	0.010633	0.007760
RS	6	0.047868	0.477328	987.155080	0.019564	0.014909
RS	7	0.057829	0.477328	1031.403439	0.020441	0.016542
RS	8	0.068461	0.404278	1267.814095	0.025126	0.021206
RS	9	0.079809	0.404278	1314.861571	0.026059	0.023132
RS	10	0.091922	0.515846	1070.331718	0.021213	0.019436
RS	11	0.104851	0.515846	1113.545475	0.022069	0.020758
RS	12	0.118650	0.868544	690.851596	0.013692	0.013106
RS	13	0.133379	0.868544	724.818644	0.014365	0.013842
RS	14	0.149101	1.525068	434.385283	0.008609	0.008369
RS	15	0.165881	1.525068	458.577530	0.009088	0.008804
RS	16	0.183792	2.358460	313.508714	0.006213	0.006037
RS	17	0.202909	2.358460	331.978921	0.006579	0.006352
RS	18	0.223314	2.985531	277.821857	0.005506	0.005322
RS	19	0.245094	2.985531	294.453762	0.005836	0.005624
RS	20	0.268341	3.144419	296.233230	0.005871	0.005670
RS	21	0.293154	3.144419	313.795236	0.006219	0.006016
RS	22	0.319638	2.901851	359.864321	0.007132	0.006922
RS	23	0.347906	2.901851	380.499566	0.007541	0.007354
RS	24	0.378079	2.464864	472.877968	0.009372	0.009177
RS	25	0.410284	2.464864	498.322286	0.009876	0.009741
RS	26	0.444659	2.012995	641.392693	0.012712	0.012599
RS	27	0.481349	2.012995	672.375506	0.013326	0.013319
RS	28	0.520511	1.641437	861.338397	0.017071	0.017150
RS	29	0.562311	1.641437	896.317349	0.017764	0.017999
RS	30	0.606927	1.376487	1107.267867	0.021945	0.022349
RS	31	0.654548	1.376487	1141.559682	0.022624	0.023218
RS	32	0.705378	1.211967	1330.015443	0.026359	0.027171
RS	33	0.759631	1.211967	1357.071804	0.026895	0.027879
RS	34	0.817539	1.129047	1479.118127	0.029314	0.030475
RS	35	0.879348	1.129047	1493.973370	0.029609	0.030868
RS	36	0.945321	1.105967	1533.761117	0.030397	0.031729
RS	37	1.015737	1.105967	1535.233524	0.030426	0.031774
RS	38	1.090898	1.124276	1506.033145	0.029848	0.031170
RS	39	1.171121	1.124276	1495.874571	0.029646	0.030929
RS	40	1.256749	1.170021	1423.018182	0.028202	0.029407
RS	41	1.348145	1.170021	1403.922158	0.027824	0.028967
RS	42	1.445697	1.231840	1311.497798	0.025992	0.027045
RS	43	1.549821	1.231840	1285.704495	0.025481	0.026475
RS	44	1.660960	1.299903	1190.547587	0.023595	0.024512
RS	45	1.779585	1.299903	1159.403308	0.022978	0.023851
RS	46	1.906201	1.365818	1070.600470	0.021218	0.022036
RS	47	2.041346	1.365818	1034.701514	0.020506	0.021300
RS	48	2.185595	1.422174	956.066396	0.018948	0.019709
RS	49	2.339562	1.422174	915.519376	0.018144	0.018898
RS	50	2.503900	1.462626	847.645940	0.016799	0.017539
RS	51	2.679309	1.462626	802.328404	0.015901	0.016645
RS	52	2.866534	1.483566	743.373144	0.014733	0.015474
RS	53	3.066371	1.483566	693.319691	0.013741	0.014487
RS	54	3.279670	1.483431	640.832709	0.012700	0.013446
RS	55	3.507337	1.483431	586.535276	0.011624	0.012366
RS	56	3.750341	1.483431	531.299380	0.010530	0.011258
RS	57	4.009715	1.483431	475.966001	0.009433	0.010138
RS	58	4.286561	1.595547	394.441080	0.007817	0.008461
RS	59	4.582057	1.595547	349.844984	0.006933	0.007541
RS	60	4.897458	1.595547	306.436233	0.006073	0.006635
RS	61	5.234106	1.595547	264.855162	0.005249	0.005760
RS	62	5.593432	1.595547	225.677712	0.004473	0.004928
RS	63	5.976963	1.595547	859.515749	0.017035	0.019013
PA	4+25*2+4+6 0.132568928 0.043807893 5.976963324 5.710367527 0.835910642 0.477328216 0.404277983 0.515845797 0.868544015 1.525067918 2.358460377 2.985531262 3.144418692 2.901851052 2.464864011 2.012994778 1.641437439 1.376486877 1.211966933 1.129047290 1.105967258 1.124275580 1.170020645 1.231840095 1.299903125 1.365818482 1.422174426 1.462625900 1.483566028 1.483431272 1.595546923
//
IT	4679
RD	24
LK	-361204.015443
QD	-106.380234 -> -98.866987
RI	0.0053641466
TR	0.131472	0.044067
MT	6.008342
MM	C_pi: 1.328273, n_recomb: 51193.104736
RS	0	0.000000	5.866746	57.155500	0.001116	0.000133
RS	1	0.006745	5.866746	60.947596	0.001191	0.000548
RS	2	0.013945	5.866746	64.986747	0.001269	0.000784
RS	3	0.021631	5.866746	69.288418	0.001353	0.000907
RS	4	0.029835	0.859742	501.885921	0.009804	0.006866
RS	5	0.038593	0.859742	530.233052	0.010358	0.007601
RS	6	0.047941	0.484914	988.067230	0.019301	0.014776
RS	7	0.057920	0.484914	1032.750951	0.020174	0.016374
RS	8	0.068571	0.404443	1289.398947	0.025187	0.021304
RS	9	0.079942	0.404443	1337.297984	0.026123	0.023223
RS	10	0.092079	0.512186	1096.758919	0.021424	0.019650
RS	11	0.105035	0.512186	1140.860281	0.022285	0.020983
RS	12	0.118865	0.864277	706.173110	0.013794	0.013216
RS	13	0.133627	0.864277	740.861683	0.014472	0.013962
RS	14	0.149386	1.529445	440.563611	0.008606	0.008376
RS	15	0.166207	1.529445	465.141483	0.009086	0.008815
RS	16	0.184163	2.385595	315.320161	0.006159	0.005993
RS	17	0.203330	2.385595	333.950113	0.006523	0.006308
RS	18	0.223790	3.038357	277.821083	0.005427	0.005253
RS	19	0.245630	3.038357	294.510741	0.005753	0.005552
RS	20	0.268943	3.208928	295.533768	0.005773	0.005583
RS	21	0.293829	3.208928	313.125338	0.006117	0.005923
RS	22	0.320393	2.961594	359.157737	0.007016	0.006816
RS	23	0.348749	2.961594	379.851063	0.007420	0.007241
RS	24	0.379018	2.511120	473.046640	0.009240	0.009054
RS	25	0.411328	2.511120	498.646277	0.009740	0.009609
RS	26	0.445818	2.044901	643.849012	0.012577	0.012465
RS	27	0.482634	2.044901	675.165825	0.013189	0.013177
RS	28	0.521933	1.662101	867.977560	0.016955	0.017024
RS	29	0.563883	1.662101	903.518240	0.017649	0.017867
RS	30	0.608663	1.389700	1119.816565	0.021874	0.022254
RS	31	0.656463	1.389700	1154.840446	0.022559	0.023120
RS	32	0.707487	1.220878	1348.859918	0.026348	0.027121
RS	33	0.761953	1.220878	1376.642732	0.026891	0.027830
RS	34	0.820093	1.135918	1502.681984	0.029353	0.030465
RS	35	0.882154	1.135918	1518.085901	0.029654	0.030863
RS	36	0.948402	1.112329	1559.343099	0.030460	0.031741
RS	37	1.019117	1.112329	1561.141512	0.030495	0.031794
RS	38	1.094603	1.131157	1531.204385	0.029910	0.031186
RS	39	1.175180	1.131157	1521.213611	0.029715	0.030954
RS	40	1.261193	1.178123	1446.334484	0.028253	0.029417
RS	41	1.353007	1.178123	1427.335613	0.027881	0.028988
RS	42	1.451013	1.241610	1332.479925	0.026029	0.027048
RS	43	1.555631	1.241610	1306.768156	0.025526	0.026491
RS	44	1.667305	1.311539	1209.346534	0.023623	0.024514
RS	45	1.786512	1.311539	1178.279571	0.023016	0.023866
RS	46	1.913759	1.379277	1087.641732	0.021246	0.022043
RS	47	2.049589	1.379277	1051.794695	0.020546	0.021321
RS	48	2.194582	1.437170	971.823300	0.018983	0.019728
RS	49	2.349354	1.437170	931.259830	0.018191	0.018931
RS	50	2.514565	1.478643	862.516687	0.016848	0.017575
RS	51	2.690921	1.478643	817.055329	0.015960	0.016692
RS	52	2.879171	1.499962	757.575766	0.014798	0.015529
RS	53	3.080120	1.499962	707.186062	0.013814	0.014552
RS	54	3.294622	1.499438	654.406736	0.012783	0.013521
RS	55	3.523593	1.499438	599.511185	0.011711	0.012445
RS	56	3.768009	1.499438	543.576928	0.010618	0.011340
RS	57	4.028910	1.499438	487.456088	0.009522	0.010222
RS	58	4.307410	1.616024	403.633725	0.007885	0.008523
RS	59	4.604694	1.616024	358.506967	0.007003	0.007606
RS	60	4.922031	1.616024	314.492599	0.006143	0.006702
RS	61	5.260773	1.616024	272.245337	0.005318	0.005827
RS	62	5.622363	1.616024	232.357867	0.004539	0.004993
RS	63	6.008342	1.616024	891.844475	0.017421	0.019415
PA	4+25*2+4+6 0.131472263 0.044066992 6.008342244 5.866745921 0.859742134 0.484913930 0.404442613 0.512185944 0.864277400 1.529444626 2.385594763 3.038357242 3.208927830 2.961594133 2.511120349 2.044900880 1.662100676 1.389700062 1.220877740 1.135917990 1.112329405 1.131157449 1.178122883 1.241609812 1.311539421 1.379277038 1.437169582 1.478642830 1.499961887 1.499437658 1.616024382
//
IT	4299
RD	25
LK	-361189.150672
QD	-103.059458 -> -95.917061
RI	0.0051381113
TR	0.130418	0.044321
MT	6.038516
MM	C_pi: 1.339871, n_recomb: 51916.870760
RS	0	0.000000	5.997566	56.746649	0.001093	0.000132
RS	1	0.006753	5.997566	60.517896	0.001166	0.000544
RS	2	0.013963	5.997566	64.535370	0.001243	0.000776
RS	3	0.021659	5.997566	68.814533	0.001325	0.000895
RS	4	0.029876	0.883267	496.106110	0.009556	0.006747
RS	5	0.038647	0.883267	524.307014	0.010099	0.007451
RS	6	0.048010	0.492641	988.369375	0.019038	0.014639
RS	7	0.058006	0.492641	1033.456228	0.019906	0.016204
RS	8	0.068677	0.404782	1310.030491	0.025233	0.021390
RS	9	0.080068	0.404782	1358.762859	0.026172	0.023301
RS	10	0.092229	0.508722	1122.837359	0.021628	0.019858
RS	11	0.105211	0.508722	1167.810149	0.022494	0.021201
RS	12	0.119070	0.860005	721.460235	0.013896	0.013326
RS	13	0.133865	0.860005	756.864792	0.014578	0.014081
RS	14	0.149659	1.533186	446.769041	0.008605	0.008384
RS	15	0.166520	1.533186	471.731837	0.009086	0.008827
RS	16	0.184519	2.411371	317.179725	0.006109	0.005952
RS	17	0.203734	2.411371	335.969865	0.006471	0.006267
RS	18	0.224246	3.089527	277.888612	0.005353	0.005189
RS	19	0.246144	3.089527	294.637066	0.005675	0.005485
RS	20	0.269521	3.272015	294.902173	0.005680	0.005500
RS	21	0.294477	3.272015	312.523406	0.006020	0.005836
RS	22	0.321117	3.020257	358.498005	0.006905	0.006714
RS	23	0.349557	3.020257	379.246942	0.007305	0.007133
RS	24	0.379918	2.556621	473.201774	0.009115	0.008935
RS	25	0.412329	2.556621	498.949546	0.009611	0.009482
RS	26	0.446929	2.076306	646.182178	0.012446	0.012336
RS	27	0.483866	2.076306	677.820110	0.013056	0.013039
RS	28	0.523297	1.682453	874.340567	0.016841	0.016901
RS	29	0.565391	1.682453	910.426600	0.017536	0.017737
RS	30	0.610328	1.402735	1131.924019	0.021803	0.022158
RS	31	0.658299	1.402735	1167.665892	0.022491	0.023022
RS	32	0.709511	1.229683	1367.143537	0.026333	0.027068
RS	33	0.764181	1.229683	1395.646861	0.026882	0.027779
RS	34	0.822543	1.142709	1525.639826	0.029386	0.030452
RS	35	0.884847	1.142709	1541.596059	0.029694	0.030855
RS	36	0.951358	1.118604	1584.341809	0.030517	0.031749
RS	37	1.022361	1.118604	1586.476834	0.030558	0.031810
RS	38	1.098159	1.137917	1555.857517	0.029968	0.031198
RS	39	1.179076	1.137917	1546.048191	0.029779	0.030977
RS	40	1.265458	1.186055	1469.211686	0.028299	0.029424
RS	41	1.357674	1.186055	1450.323636	0.027935	0.029007
RS	42	1.456117	1.251148	1353.103887	0.026063	0.027051
RS	43	1.561209	1.251148	1327.485141	0.025569	0.026506
RS	44	1.673398	1.322882	1227.855852	0.023650	0.024515
RS	45	1.793164	1.322882	1196.875062	0.023054	0.023881
RS	46	1.921018	1.392380	1104.448087	0.021273	0.022051
RS	47	2.057506	1.392380	1068.659594	0.020584	0.021342
RS	48	2.203213	1.451754	987.386322	0.019019	0.019748
RS	49	2.358759	1.451754	946.811928	0.018237	0.018963
RS	50	2.524810	1.494211	877.221520	0.016897	0.017611
RS	51	2.702076	1.494211	831.622665	0.016018	0.016740
RS	52	2.891313	1.515883	771.637207	0.014863	0.015584
RS	53	3.093330	1.515883	720.919315	0.013886	0.014615
RS	54	3.308991	1.514959	667.865247	0.012864	0.013594
RS	55	3.539215	1.514959	612.381575	0.011795	0.012523
RS	56	3.784988	1.514959	555.760132	0.010705	0.011421
RS	57	4.047359	1.514959	498.863838	0.009609	0.010304
RS	58	4.327450	1.635956	412.747666	0.007950	0.008584
RS	59	4.626456	1.635956	367.101952	0.007071	0.007670
RS	60	4.945655	1.635956	322.494267	0.006212	0.006768
RS	61	5.286411	1.635956	279.593206	0.005385	0.005893
RS	62	5.650180	1.635956	239.007696	0.004604	0.005058
RS	63	6.038516	1.635956	924.266227	0.017803	0.019813
PA	4+25*2+4+6 0.130418211 0.044321499 6.038516433 5.997565992 0.883267312 0.492641469 0.404781649 0.508722162 0.860004544 1.533185915 2.411370855 3.089526742 3.272015339 3.020256843 2.556621377 2.076306409 1.682452602 1.402734597 1.229682617 1.142709442 1.118603771 1.137917472 1.186054552 1.251148260 1.322881507 1.392379878 1.451754391 1.494211169 1.515883433 1.514958609 1.635956121
//
CC
CC	Brief Description of the file format:
CC	  CC  comments
CC	  MM  useful-messages
CC	  RD  round-of-iterations
CC	  LL  \log[P(sequence)]
CC	  QD  Q-before-opt Q-after-opt
CC	  TR  \theta_0 \rho_0
CC	  RS  k t_k \lambda_k \pi_k \sum_{l\not=k}A_{kl} A_{kk}
CC	  DC  begin end best-k t_k+\Delta_k max-prob
CC
MM	Version: 0.6.5-r67
MM	pattern:4+25*2+4+6, n:63, n_free_lambdas:28
MM	n_iterations:25, skip:1, max_t:5, theta/rho:5
MM	is_decoding:0
MM	n_seqs:10, sum_L:988413, sum_n:157921
RD	0
LK	0.000000
QD	0.000000 -> 0.000000
RI	inf
TR	0.174082	0.034816
MT	5.000000
MM	C_pi: 1.000000, n_recomb: 33824.227639
RS	0	0.000000	1.000000	213.420255	0.006310	0.000000
RS	1	0.006440	1.000000	225.685376	0.006672	0.000000
RS	2	0.013294	1.000000	238.555007	0.007053	0.000000
RS	3	0.020590	1.000000	252.045660	0.007452	0.000000
RS	4	0.028356	1.000000	266.172363	0.007869	0.000000
RS	5	0.036622	1.000000	280.948307	0.008306	0.000000
RS	6	0.045421	1.000000	296.384449	0.008762	0.000000
RS	7	0.054785	1.000000	312.489079	0.009239	0.000000
RS	8	0.064753	1.000000	329.267329	0.009735	0.000000
RS	9	0.075363	1.000000	346.720640	0.010251	0.000000
RS	10	0.086656	1.000000	364.846179	0.010787	0.000000
RS	11	0.098677	1.000000	383.636199	0.011342	0.000000
RS	12	0.111471	1.000000	403.077353	0.011917	0.000000
RS	13	0.125090	1.000000	423.149957	0.012510	0.000000
RS	14	0.139585	1.000000	443.827204	0.013122	0.000000
RS	15	0.155014	1.000000	465.074334	0.013750	0.000000
RS	16	0.171437	1.000000	486.847772	0.014393	0.000000
RS	17	0.188917	1.000000	509.094232	0.015051	0.000000
RS	18	0.207523	1.000000	531.749812	0.015721	0.000000
RS	19	0.227327	1.000000	554.739078	0.016401	0.000000
RS	20	0.248406	1.000000	577.974181	0.017088	0.000000
RS	21	0.270843	1.000000	601.353999	0.017779	0.000000
RS	22	0.294725	1.000000	624.763359	0.018471	0.000000
RS	23	0.320144	1.000000	648.072358	0.019160	0.000000
RS	24	0.347201	1.000000	671.135823	0.019842	0.000000
RS	25	0.376000	1.000000	693.792958	0.020512	0.000000
RS	26	0.406654	1.000000	715.867218	0.021164	0.000000
RS	27	0.439282	1.000000	737.166481	0.021794	0.000000
RS	28	0.474011	1.000000	757.483555	0.022395	0.000000
RS	29	0.510976	1.000000	776.597099	0.022960	0.000000
RS	30	0.550322	1.000000	794.273018	0.023482	0.000000
RS	31	0.592202	1.000000	810.266390	0.023955	0.000000
RS	32	0.636779	1.000000	824.323993	0.024371	0.000000
RS	33	0.684227	1.000000	836.187482	0.024722	0.000000
RS	34	0.734730	1.000000	845.597256	0.025000	0.000000
RS	35	0.788485	1.000000	852.297049	0.025198	0.000000
RS	36	0.845702	1.000000	856.039246	0.025308	0.000000
RS	37	0.906604	1.000000	856.590891	0.025325	0.000000
RS	38	0.971428	1.000000	853.740346	0.025240	0.000000
RS	39	1.040426	1.000000	847.304475	0.025050	0.000000
RS	40	1.113868	1.000000	837.136225	0.024750	0.000000
RS	41	1.192040	1.000000	823.132386	0.024336	0.000000
RS	42	1.275245	1.000000	805.241270	0.023807	0.000000
RS	43	1.363809	1.000000	783.469997	0.023163	0.000000
RS	44	1.458076	1.000000	757.891014	0.022407	0.000000
RS	45	1.558414	1.000000	728.647436	0.021542	0.000000
RS	46	1.665214	1.000000	695.956760	0.020576	0.000000
RS	47	1.778891	1.000000	660.112508	0.019516	0.000000
RS	48	1.899889	1.000000	621.483373	0.018374	0.000000
RS	49	2.028679	1.000000	580.509481	0.017163	0.000000
RS	50	2.165763	1.000000	537.695514	0.015897	0.000000
RS	51	2.311675	1.000000	493.600534	0.014593	0.000000
RS	52	2.466983	1.000000	448.824572	0.013269	0.000000
RS	53	2.632293	1.000000	403.992218	0.011944	0.000000
RS	54	2.808249	1.000000	359.733740	0.010635	0.000000
RS	55	2.995536	1.000000	316.664464	0.009362	0.000000
RS	56	3.194884	1.000000	275.363411	0.008141	0.000000
RS	57	3.407070	1.000000	236.352381	0.006988	0.000000
RS	58	3.632920	1.000000	200.076776	0.005915	0.000000
RS	59	3.873315	1.000000	166.889508	0.004934	0.000000
RS	60	4.129191	1.000000	137.039206	0.004052	0.000000
RS	61	4.401545	1.000000	110.663747	0.003272	0.000000
RS	62	4.691438	1.000000	87.789734	0.002595	0.000000
RS	63	5.000000	1.000000	247.403622	0.007314	0.000000
PA	4+25*2+4+6 0.174082330 0.034816466 5.000000000 1.000000000 1.000000000 1.000000000 1.000000000 1.000000000 1.000000000 1.000000000 1.000000000 1.000000000 1.000000000 1.000000000 1.000000000 1.000000000 1.000000000 1.000000000 1.000000000 1.000000000 1.000000000 1.000000000 1.000000000 1.000000000 1.000000000 1.000000000 1.000000000 1.000000000 1.000000000 1.000000000 1.000000000
//
IT	4367
RD	1
LK	-401345.487703
QD	-364.697867 -> -287.441732
RI	0.0313391865
TR	0.175717	0.036306
MT	4.879756
MM	C_pi: 0.985434, n_recomb: 34741.499766
RS	0	0.000000	0.780306	278.790928	0.008025	0.000370
RS	1	0.006400	0.780306	294.167642	0.008467	0.002066
RS	2	0.013209	0.780306	310.226771	0.008930	0.004366
RS	3	0.020454	0.780306	326.976786	0.009412	0.006482
RS	4	0.028162	0.690331	389.047493	0.011198	0.008059
RS	5	0.036364	0.690331	408.963461	0.011772	0.009378
RS	6	0.045090	0.737242	402.404486	0.011583	0.010462
RS	7	0.054376	0.737242	422.701463	0.012167	0.011237
RS	8	0.064255	0.820124	399.108596	0.011488	0.011688
RS	9	0.074767	0.820124	419.152619	0.012065	0.011839
RS	10	0.085951	0.921348	391.825213	0.011278	0.011729
RS	11	0.097851	0.921348	411.472141	0.011844	0.011430
RS	12	0.110512	1.023048	389.104726	0.011200	0.011042
RS	13	0.123984	1.023048	408.520770	0.011759	0.010659
RS	14	0.138318	1.105371	396.844099	0.011423	0.010346
RS	15	0.153570	1.105371	416.389737	0.011985	0.010140
RS	16	0.169797	1.155742	417.625357	0.012021	0.010065
RS	17	0.187063	1.155742	437.695004	0.012599	0.010143
RS	18	0.205433	1.172436	451.815036	0.013005	0.010390
RS	19	0.224980	1.172436	472.702011	0.013606	0.010817
RS	20	0.245777	1.162020	498.408143	0.014346	0.011434
RS	21	0.267905	1.162020	520.199693	0.014973	0.012244
RS	22	0.291450	1.134357	555.354351	0.015985	0.013245
RS	23	0.316501	1.134357	577.851117	0.016633	0.014430
RS	24	0.343155	1.098771	619.596476	0.017834	0.015778
RS	25	0.371515	1.098771	642.260771	0.018487	0.017258
RS	26	0.401690	1.062407	687.050485	0.019776	0.018829
RS	27	0.433795	1.062407	708.998661	0.020408	0.020444
RS	28	0.467956	1.029788	752.941477	0.021673	0.022058
RS	29	0.504303	1.029788	772.997167	0.022250	0.023621
RS	30	0.542975	1.003274	812.272246	0.023380	0.025088
RS	31	0.584123	1.003274	829.076827	0.023864	0.026411
RS	32	0.627904	0.983842	860.259525	0.024762	0.027549
RS	33	0.674486	0.983842	872.424989	0.025112	0.028466
RS	34	0.724050	0.971375	893.065023	0.025706	0.029140
RS	35	0.776786	0.971375	899.333353	0.025886	0.029565
RS	36	0.832896	0.964819	908.406151	0.026148	0.029746
RS	37	0.892597	0.964819	907.765125	0.026129	0.029697
RS	38	0.956119	0.962661	905.445013	0.026062	0.029438
RS	39	1.023706	0.962661	897.193989	0.025825	0.028990
RS	40	1.095618	0.963455	884.277203	0.025453	0.028372
RS	41	1.172132	0.963455	868.077660	0.024987	0.027604
RS	42	1.253543	0.965970	845.684995	0.024342	0.026704
RS	43	1.340164	0.965970	821.608087	0.023649	0.025692
RS	44	1.432328	0.969156	791.106936	0.022771	0.024585
RS	45	1.530390	0.969156	759.671072	0.021866	0.023402
RS	46	1.634728	0.972186	722.579415	0.020799	0.022157
RS	47	1.745742	0.972186	684.780869	0.019711	0.020863
RS	48	1.863862	0.974546	642.708274	0.018500	0.019531
RS	49	1.989540	0.974546	600.039508	0.017272	0.018169
RS	50	2.123261	0.976034	554.750082	0.015968	0.016789
RS	51	2.265540	0.976034	509.171662	0.014656	0.015397
RS	52	2.416924	0.976695	462.651679	0.013317	0.014005
RS	53	2.577996	0.976695	416.480906	0.011988	0.012624
RS	54	2.749376	0.976694	370.929143	0.010677	0.011266
RS	55	2.931723	0.976694	326.620333	0.009401	0.009944
RS	56	3.125740	0.976694	284.142588	0.008179	0.008673
RS	57	3.332173	0.976694	244.024732	0.007024	0.007469
RS	58	3.551817	0.980401	206.025695	0.005930	0.006346
RS	59	3.785517	0.980401	172.161236	0.004955	0.005315
RS	60	4.034173	0.980401	141.656190	0.004077	0.004384
RS	61	4.298741	0.980401	114.654866	0.003300	0.003558
RS	62	4.580241	0.980401	91.190437	0.002625	0.002839
RS	63	4.879756	0.980401	260.071278	0.007486	0.008169
PA	4+25*2+4+6 0.175717108 0.036306360 4.879755974 0.780305862 0.690330982 0.737241745 0.820123672 0.921347618 1.023048401 1.105370522 1.155741692 1.172435760 1.162019730 1.134357452 1.098771095 1.062406540 1.029787540 1.003273606 0.983841896 0.971375465 0.964819312 0.962661266 0.963454723 0.965970039 0.969156265 0.972186089 0.974546432 0.976034164 0.976695061 0.976693630 0.980400503
//
IT	4342
RD	2
LK	-401205.495356
QD	-301.028040 -> -250.241217
RI	0.0340244472
TR	0.175732	0.037438
MT	4.826462
MM	C_pi: 0.978254, n_recomb: 35548.456149
RS	0	0.000000	0.727541	304.873891	0.008576	0.000380
RS	1	0.006381	0.727541	321.446544	0.009042	0.002124
RS	2	0.013170	0.727541	338.727050	0.009529	0.004434
RS	3	0.020392	0.727541	356.720283	0.010035	0.006556
RS	4	0.028074	0.548388	497.164295	0.013986	0.009330
RS	5	0.036247	0.548388	520.901438	0.014653	0.011056
RS	6	0.044942	0.598463	499.971612	0.014065	0.011786
RS	7	0.054191	0.598463	523.555633	0.014728	0.012942
RS	8	0.064031	0.710481	461.982338	0.012996	0.012389
RS	9	0.074498	0.710481	484.146331	0.013619	0.012852
RS	10	0.085634	0.866652	416.170438	0.011707	0.011606
RS	11	0.097479	0.866652	436.627261	0.012283	0.011582
RS	12	0.110081	1.041867	381.207847	0.010724	0.010316
RS	13	0.123488	1.041867	400.288868	0.011260	0.010182
RS	14	0.137749	1.196596	366.013522	0.010296	0.009333
RS	15	0.152921	1.196596	384.421716	0.010814	0.009307
RS	16	0.169061	1.297009	372.399827	0.010476	0.008965
RS	17	0.186230	1.297009	390.918670	0.010997	0.009138
RS	18	0.204496	1.331115	399.580531	0.011240	0.009305
RS	19	0.223927	1.331115	418.881170	0.011783	0.009741
RS	20	0.244598	1.309333	445.939663	0.012545	0.010418
RS	21	0.266588	1.309333	466.443747	0.013121	0.011160
RS	22	0.289982	1.252891	509.102748	0.014321	0.012348
RS	23	0.314868	1.252891	530.857393	0.014933	0.013408
RS	24	0.341342	1.182479	585.363698	0.016467	0.015066
RS	25	0.369506	1.182479	607.929885	0.017101	0.016387
RS	26	0.399467	1.113092	669.135594	0.018823	0.018375
RS	27	0.431340	1.113092	691.535160	0.019453	0.019818
RS	28	0.465246	1.053108	753.307232	0.021191	0.021908
RS	29	0.501317	1.053108	774.088063	0.021776	0.023301
RS	30	0.539689	1.006027	830.080389	0.023351	0.025235
RS	31	0.580510	1.006027	847.508229	0.023841	0.026402
RS	32	0.623936	0.972692	891.916444	0.025090	0.027925
RS	33	0.670134	0.972692	904.259700	0.025437	0.028708
RS	34	0.719279	0.952190	933.106996	0.026249	0.029635
RS	35	0.771560	0.952190	938.922990	0.026412	0.029954
RS	36	0.827178	0.942239	951.059489	0.026754	0.030246
RS	37	0.886344	0.942239	949.356900	0.026706	0.030117
RS	38	0.949287	0.939986	945.998961	0.026612	0.029859
RS	39	1.016246	0.939986	936.257999	0.026338	0.029355
RS	40	1.087478	0.942812	919.702673	0.025872	0.028671
RS	41	1.163255	0.942812	901.841812	0.025369	0.027872
RS	42	1.243868	0.948528	874.676729	0.024605	0.026883
RS	43	1.329626	0.948528	849.016414	0.023883	0.025863
RS	44	1.420856	0.955263	813.815940	0.022893	0.024675
RS	45	1.517907	0.955263	781.045735	0.021971	0.023501
RS	46	1.621152	0.961528	740.106209	0.020820	0.022200
RS	47	1.730986	0.961528	701.278805	0.019727	0.020927
RS	48	1.847828	0.966386	656.490871	0.018467	0.019568
RS	49	1.972126	0.966386	613.050004	0.017245	0.018232
RS	50	2.104357	0.969476	566.061455	0.015924	0.016848
RS	51	2.245025	0.969476	519.857651	0.014624	0.015480
RS	52	2.394670	0.970903	472.327367	0.013287	0.014099
RS	53	2.553865	0.970903	425.562936	0.011971	0.012736
RS	54	2.723218	0.971057	379.330885	0.010671	0.011391
RS	55	2.903378	0.971057	334.388107	0.009407	0.010078
RS	56	3.095035	0.971057	291.255635	0.008193	0.008813
RS	57	3.298923	0.971057	250.470396	0.007046	0.007609
RS	58	3.515821	0.979027	210.958643	0.005934	0.006461
RS	59	3.746561	0.979027	176.757601	0.004972	0.005432
RS	60	3.992024	0.979027	145.862215	0.004103	0.004499
RS	61	4.253152	0.979027	118.432088	0.003332	0.003667
RS	62	4.530944	0.979027	94.516775	0.002659	0.002938
RS	63	4.826462	0.979027	273.478661	0.007693	0.008608
PA	4+25*2+4+6 0.175732043 0.037437887 4.826461825 0.727540619 0.548387889 0.598463321 0.710481437 0.866651566 1.041866834 1.196595720 1.297008611 1.331115144 1.309333426 1.252891108 1.182479124 1.113092374 1.053108058 1.006027266 0.972692496 0.952190222 0.942239484 0.939985971 0.942811549 0.948527644 0.955262797 0.961527585 0.966386301 0.969475616 0.970903311 0.971056975 0.979026955
//
IT	4237
RD	3
LK	-401110.726747
QD	-265.292872 -> -227.677057
RI	0.0335714335
TR	0.174811	0.038321
MT	4.813026
MM	C_pi: 0.979285, n_recomb: 36409.326409
RS	0	0.000000	0.752775	301.483407	0.008280	0.000371
RS	1	0.006377	0.752775	317.957390	0.008733	0.002054
RS	2	0.013160	0.752775	335.147404	0.009205	0.004215
RS	3	0.020376	0.752775	353.060404	0.009697	0.006165
RS	4	0.028052	0.476429	585.458898	0.016080	0.010293
RS	5	0.036218	0.476429	611.974308	0.016808	0.012258
RS	6	0.044904	0.518452	587.643603	0.016140	0.012899
RS	7	0.054144	0.518452	613.837961	0.016859	0.014324
RS	8	0.063974	0.640386	519.502713	0.014268	0.013021
RS	9	0.074430	0.640386	543.510124	0.014928	0.013704
RS	10	0.085553	0.829421	439.486194	0.012071	0.011577
RS	11	0.097385	0.829421	460.787682	0.012656	0.011742
RS	12	0.109972	1.060872	378.033339	0.010383	0.009818
RS	13	0.123362	1.060872	397.041505	0.010905	0.009844
RS	14	0.137605	1.280203	345.702803	0.009495	0.008610
RS	15	0.152756	1.280203	363.392435	0.009981	0.008693
RS	16	0.168874	1.429615	342.044031	0.009394	0.008159
RS	17	0.186020	1.429615	359.501951	0.009874	0.008384
RS	18	0.204258	1.481410	364.446326	0.010010	0.008488
RS	19	0.223660	1.481410	382.628573	0.010509	0.008919
RS	20	0.244299	1.447611	410.682463	0.011280	0.009628
RS	21	0.266255	1.447611	430.273216	0.011818	0.010316
RS	22	0.289610	1.361853	478.463189	0.013141	0.011628
RS	23	0.314454	1.361853	499.726776	0.013725	0.012596
RS	24	0.340883	1.257583	564.068903	0.015492	0.014477
RS	25	0.368997	1.257583	586.680031	0.016113	0.015685
RS	26	0.398904	1.157836	661.097182	0.018157	0.017987
RS	27	0.430718	1.157836	684.023686	0.018787	0.019313
RS	28	0.464561	1.074160	760.613479	0.020891	0.021773
RS	29	0.500562	1.074160	782.167912	0.021483	0.023054
RS	30	0.538858	1.010299	852.314099	0.023409	0.025355
RS	31	0.579596	1.010299	870.413563	0.023906	0.026422
RS	32	0.622933	0.966308	925.994238	0.025433	0.028243
RS	33	0.669033	0.966308	938.580641	0.025779	0.028944
RS	34	0.718072	0.940186	974.037082	0.026752	0.030055
RS	35	0.770239	0.940186	979.502366	0.026903	0.030309
RS	36	0.825732	0.928443	993.496380	0.027287	0.030664
RS	37	0.884764	0.928443	990.894275	0.027215	0.030488
RS	38	0.947560	0.927053	985.669875	0.027072	0.030198
RS	39	1.014360	0.927053	974.678132	0.026770	0.029664
RS	40	1.085420	0.932428	954.021744	0.026203	0.028897
RS	41	1.161012	0.932428	934.812462	0.025675	0.028086
RS	42	1.241424	0.941589	902.735752	0.024794	0.026999
RS	43	1.326963	0.941589	875.852211	0.024056	0.025985
RS	44	1.417958	0.951968	836.045813	0.022962	0.024714
RS	45	1.514754	0.951968	802.307797	0.022036	0.023560
RS	46	1.617724	0.961496	757.733908	0.020812	0.022205
RS	47	1.727259	0.961496	718.208732	0.019726	0.020959
RS	48	1.843779	0.968860	670.940409	0.018428	0.019577
RS	49	1.967729	0.968860	626.991024	0.017221	0.018270
RS	50	2.099584	0.973551	578.496088	0.015889	0.016886
RS	51	2.239846	0.973551	531.844432	0.014607	0.015546
RS	52	2.389053	0.975747	483.423194	0.013277	0.014177
RS	53	2.547774	0.975747	436.151031	0.011979	0.012834
RS	54	2.716617	0.976076	389.269964	0.010691	0.011503
RS	55	2.896226	0.976076	343.695161	0.009440	0.010202
RS	56	3.087289	0.976076	299.871709	0.008236	0.008943
RS	57	3.290535	0.976076	258.349774	0.007096	0.007742
RS	58	3.506741	0.988663	217.121647	0.005963	0.006566
RS	59	3.736735	0.988663	182.501099	0.005012	0.005542
RS	60	3.981395	0.988663	151.114209	0.004150	0.004608
RS	61	4.241656	0.988663	123.142147	0.003382	0.003772
RS	62	4.518514	0.988663	98.656886	0.002710	0.003036
RS	63	4.813026	0.988663	290.020678	0.007966	0.009054
PA	4+25*2+4+6 0.174811497 0.038321157 4.813026040 0.752774770 0.476428505 0.518452263 0.640385683 0.829420896 1.060872446 1.280202999 1.429614882 1.481410446 1.447610742 1.361853070 1.257582815 1.157835763 1.074159654 1.010298614 0.966307606 0.940186321 0.928443438 0.927053024 0.932428336 0.941588562 0.951967676 0.961496407 0.968859924 0.973551441 0.975746827 0.976076286 0.988662984
//
IT	4514
RD	4
LK	-401039.036126
QD	-242.069169 -> -211.765080
RI	0.0311876821
TR	0.173327	0.039028
MT	4.824808
MM	C_pi: 0.986264, n_recomb: 37327.170873
RS	0	0.000000	0.825811	281.897939	0.007552	0.000353
RS	1	0.006381	0.825811	297.542097	0.007971	0.001922
RS	2	0.013169	0.825811	313.897284	0.008409	0.003868
RS	3	0.020390	0.825811	330.975195	0.008867	0.005575
RS	4	0.028072	0.437907	654.873680	0.017544	0.011002
RS	5	0.036244	0.437907	683.486443	0.018311	0.013080
RS	6	0.044937	0.468752	666.058414	0.017844	0.013838
RS	7	0.054185	0.468752	694.409456	0.018603	0.015449
RS	8	0.064024	0.592812	573.056800	0.015352	0.013601
RS	9	0.074490	0.592812	598.743830	0.016040	0.014447
RS	10	0.085624	0.803050	462.479312	0.012390	0.011614
RS	11	0.097468	0.803050	484.673957	0.012984	0.011915
RS	12	0.110068	1.079655	378.247316	0.010133	0.009473
RS	13	0.123472	1.079655	397.367759	0.010646	0.009606
RS	14	0.137731	1.357785	332.154253	0.008898	0.008077
RS	15	0.152901	1.357785	349.404856	0.009361	0.008227
RS	16	0.169038	1.555404	320.880053	0.008596	0.007550
RS	17	0.186205	1.555404	337.605659	0.009045	0.007802
RS	18	0.204467	1.625336	339.771827	0.009103	0.007853
RS	19	0.223894	1.625336	357.160539	0.009568	0.008273
RS	20	0.244561	1.579321	386.007620	0.010341	0.009000
RS	21	0.266547	1.579321	404.960046	0.010849	0.009641
RS	22	0.289936	1.464147	457.572487	0.012258	0.011040
RS	23	0.314817	1.464147	478.546844	0.012820	0.011935
RS	24	0.341286	1.327020	551.053610	0.014763	0.013983
RS	25	0.369443	1.327020	573.843554	0.015373	0.015105
RS	26	0.399397	1.199054	659.608827	0.017671	0.017654
RS	27	0.431263	1.199054	683.152784	0.018302	0.018893
RS	28	0.465162	1.094351	772.800720	0.020703	0.021652
RS	29	0.501224	1.094351	795.202628	0.021304	0.022854
RS	30	0.539587	1.016255	878.013961	0.023522	0.025454
RS	31	0.580398	1.016255	896.859597	0.024027	0.026454
RS	32	0.623813	0.963660	962.422730	0.025783	0.028517
RS	33	0.669998	0.963660	975.337065	0.026129	0.029165
RS	34	0.719130	0.933355	1016.476158	0.027232	0.030417
RS	35	0.771397	0.933355	1021.696547	0.027371	0.030631
RS	36	0.827000	0.920706	1036.843234	0.027777	0.031018
RS	37	0.886150	0.920706	1033.482833	0.027687	0.030814
RS	38	0.949074	0.920667	1025.905340	0.027484	0.030475
RS	39	1.016014	0.920667	1013.847935	0.027161	0.029926
RS	40	1.087225	0.928822	988.829719	0.026491	0.029068
RS	41	1.162979	0.928822	968.493680	0.025946	0.028256
RS	42	1.243568	0.941508	931.443730	0.024954	0.027072
RS	43	1.329298	0.941508	903.571782	0.024207	0.026071
RS	44	1.420499	0.955540	859.232570	0.023019	0.024720
RS	45	1.517519	0.955540	824.743796	0.022095	0.023591
RS	46	1.620730	0.968315	776.664193	0.020807	0.022185
RS	47	1.730527	0.968315	736.613072	0.019734	0.020970
RS	48	1.847329	0.978154	686.986038	0.018404	0.019567
RS	49	1.971585	0.978154	642.637100	0.017216	0.018293
RS	50	2.103769	0.984418	592.709197	0.015879	0.016911
RS	51	2.244388	0.984418	545.650074	0.014618	0.015599
RS	52	2.393979	0.987352	496.350979	0.013297	0.014243
RS	53	2.553115	0.987352	448.545938	0.012017	0.012922
RS	54	2.722405	0.987838	400.967502	0.010742	0.011606
RS	55	2.902498	0.987838	354.680362	0.009502	0.010317
RS	56	3.094082	0.987838	310.064053	0.008307	0.009066
RS	57	3.297890	0.987838	267.686026	0.007171	0.007868
RS	58	3.514703	1.005309	224.515817	0.006015	0.006663
RS	59	3.745351	1.005309	189.361547	0.005073	0.005644
RS	60	3.990716	1.005309	157.363112	0.004216	0.004712
RS	61	4.251737	1.005309	128.727061	0.003449	0.003873
RS	62	4.529413	1.005309	103.551370	0.002774	0.003131
RS	63	4.824808	1.005309	309.460965	0.008291	0.009501
PA	4+25*2+4+6 0.173326530 0.039027644 4.824807574 0.825811244 0.437906702 0.468752191 0.592811941 0.803050229 1.079655407 1.357784576 1.555404375 1.625335605 1.579320656 1.464146668 1.327019951 1.199054103 1.094350804 1.016254705 0.963660474 0.933354661 0.920706085 0.920666680 0.928821607 0.941507520 0.955539906 0.968314651 0.978153744 0.984417857 0.987352116 0.987838386 1.005309044
//
IT	4994
RD	5
LK	-400980.467796
QD	-225.077821 -> -199.292899
RI	0.0280418423
TR	0.171514	0.039610
MT	4.852507
MM	C_pi: 0.996993, n_recomb: 38277.057675
RS	0	0.000000	0.935344	255.588250	0.006677	0.000331
RS	1	0.006390	0.935344	270.046017	0.007055	0.001765
RS	2	0.013189	0.935344	285.195477	0.007451	0.003483
RS	3	0.020422	0.935344	301.053156	0.007865	0.004939
RS	4	0.028117	0.417356	708.006058	0.018497	0.011506
RS	5	0.036304	0.417356	738.279722	0.019288	0.013609
RS	6	0.045015	0.436151	736.080693	0.019230	0.014629
RS	7	0.054282	0.436151	766.281585	0.020019	0.016369
RS	8	0.064141	0.558764	623.445458	0.016288	0.014137
RS	9	0.074630	0.558764	650.700619	0.017000	0.015107
RS	10	0.085789	0.783325	485.330202	0.012679	0.011697
RS	11	0.097661	0.783325	508.454762	0.013284	0.012099
RS	12	0.110293	1.097348	380.803766	0.009949	0.009230
RS	13	0.123731	1.097348	400.160461	0.010454	0.009437
RS	14	0.138028	1.429730	323.007569	0.008439	0.007671
RS	15	0.153239	1.429730	340.002039	0.008883	0.007864
RS	16	0.169421	1.675011	305.543204	0.007982	0.007073
RS	17	0.186638	1.675011	321.751460	0.008406	0.007339
RS	18	0.204955	1.763756	321.654728	0.008403	0.007346
RS	19	0.224442	1.763756	338.464107	0.008842	0.007752
RS	20	0.245175	1.705705	367.935796	0.009612	0.008485
RS	21	0.267233	1.705705	386.432401	0.010096	0.009086
RS	22	0.290700	1.561326	442.725170	0.011566	0.010546
RS	23	0.315667	1.561326	463.543380	0.012110	0.011382
RS	24	0.342229	1.392326	543.100013	0.014189	0.013558
RS	25	0.370489	1.392326	566.154944	0.014791	0.014613
RS	26	0.400555	1.237877	662.016299	0.017295	0.017360
RS	27	0.432542	1.237877	686.235052	0.017928	0.018534
RS	28	0.466573	1.114132	787.760281	0.020580	0.021540
RS	29	0.502778	1.114132	811.059262	0.021189	0.022685
RS	30	0.541298	1.023592	905.542105	0.023658	0.025536
RS	31	0.582278	1.023592	925.189780	0.024171	0.026490
RS	32	0.625878	0.963753	999.963522	0.026124	0.028755
RS	33	0.672264	0.963753	1013.274683	0.026472	0.029366
RS	34	0.721613	0.930156	1059.508651	0.027680	0.030732
RS	35	0.774117	0.930156	1064.572923	0.027812	0.030919
RS	36	0.829975	0.917110	1080.434907	0.028227	0.031323
RS	37	0.889404	0.917110	1076.434093	0.028122	0.031101
RS	38	0.952629	0.918667	1066.213506	0.027855	0.030707
RS	39	1.019895	0.918667	1053.241739	0.027516	0.030151
RS	40	1.091460	0.929688	1023.728242	0.026745	0.029200
RS	41	1.167598	0.929688	1002.441901	0.026189	0.028394
RS	42	1.248601	0.945903	960.421047	0.025091	0.027115
RS	43	1.334780	0.945903	931.742609	0.024342	0.026131
RS	44	1.426467	0.963558	882.961998	0.023068	0.024706
RS	45	1.524012	0.963558	847.886048	0.022151	0.023603
RS	46	1.627792	0.979536	796.424573	0.020807	0.022152
RS	47	1.738202	0.979536	755.973339	0.019750	0.020969
RS	48	1.855669	0.991805	704.096375	0.018395	0.019548
RS	49	1.980642	0.991805	659.425750	0.017228	0.018306
RS	50	2.113601	0.999592	608.135104	0.015888	0.016927
RS	51	2.255056	0.999592	560.696446	0.014648	0.015644
RS	52	2.405551	1.003221	510.541125	0.013338	0.014303
RS	53	2.565663	1.003221	462.185665	0.012075	0.013003
RS	54	2.736007	1.003829	413.885967	0.010813	0.011702
RS	55	2.917236	1.003829	366.831406	0.009584	0.010426
RS	56	3.110046	1.003829	321.353523	0.008395	0.009183
RS	57	3.315177	1.003829	278.039426	0.007264	0.007989
RS	58	3.533416	1.026383	232.757960	0.006081	0.006753
RS	59	3.765602	1.026383	196.996153	0.005147	0.005742
RS	60	4.012625	1.026383	164.308879	0.004293	0.004812
RS	61	4.275434	1.026383	134.930012	0.003525	0.003970
RS	62	4.555037	1.026383	108.985459	0.002847	0.003223
RS	63	4.852507	1.026383	331.120829	0.008651	0.009946
PA	4+25*2+4+6 0.171514275 0.039609536 4.852507083 0.935343603 0.417356438 0.436150682 0.558763730 0.783325038 1.097347705 1.429729641 1.675011364 1.763755800 1.705705348 1.561326287 1.392325862 1.237877384 1.114132226 1.023591852 0.963753295 0.930156473 0.917110454 0.918667437 0.929687913 0.945903485 0.963558205 0.979535806 0.991804518 0.999592084 1.003220755 1.003829244 1.026383111
//
IT	4961
RD	6
LK	-400930.207553
QD	-211.547401 -> -188.854061
RI	0.0248285204
TR	0.169532	0.040105
MT	4.889914
MM	C_pi: 1.009913, n_recomb: 39238.618264
RS	0	0.000000	1.076952	227.998024	0.005811	0.000306
RS	1	0.006403	1.076952	241.144747	0.006146	0.001606
RS	2	0.013216	1.076952	254.951511	0.006497	0.003108
RS	3	0.020465	1.076952	269.438560	0.006867	0.004334
RS	4	0.028179	0.407447	747.627417	0.019053	0.011847
RS	5	0.036386	0.407447	779.265778	0.019860	0.013918
RS	6	0.045119	0.413957	798.556227	0.020351	0.015293
RS	7	0.054411	0.413957	830.392525	0.021163	0.017120
RS	8	0.064297	0.533321	671.151545	0.017104	0.014634
RS	9	0.074817	0.533321	699.888530	0.017837	0.015702
RS	10	0.086011	0.767767	508.056885	0.012948	0.011811
RS	11	0.097921	0.767767	532.133673	0.013561	0.012292
RS	12	0.110594	1.113408	384.987849	0.009811	0.009057
RS	13	0.124078	1.113408	404.663499	0.010313	0.009318
RS	14	0.138426	1.496267	316.815824	0.008074	0.007353
RS	15	0.153693	1.496267	333.675845	0.008504	0.007576
RS	16	0.169937	1.788771	294.050711	0.007494	0.006689
RS	17	0.187221	1.788771	309.884843	0.007897	0.006962
RS	18	0.205611	1.897181	307.816991	0.007845	0.006930
RS	19	0.225180	1.897181	324.189439	0.008262	0.007321
RS	20	0.246001	1.827539	354.132645	0.009025	0.008054
RS	21	0.268155	1.827539	372.293016	0.009488	0.008621
RS	22	0.291728	1.654359	431.712104	0.011002	0.010124
RS	23	0.316811	1.654359	452.456986	0.011531	0.010910
RS	24	0.343499	1.454421	538.230445	0.013717	0.013186
RS	25	0.371896	1.454421	561.597724	0.014312	0.014186
RS	26	0.402112	1.274917	666.611930	0.016989	0.017095
RS	27	0.434262	1.274917	691.532200	0.017624	0.018218
RS	28	0.468471	1.133642	804.050893	0.020491	0.021432
RS	29	0.504870	1.133642	828.271634	0.021109	0.022534
RS	30	0.543600	1.031955	933.691803	0.023795	0.025601
RS	31	0.584809	1.031955	954.177076	0.024317	0.026521
RS	32	0.628658	0.965805	1037.615396	0.026444	0.028960
RS	33	0.675313	0.965805	1051.375506	0.026794	0.029547
RS	34	0.724957	0.929489	1102.313548	0.028093	0.031007
RS	35	0.777779	0.929489	1107.294630	0.028220	0.031177
RS	36	0.833983	0.916336	1123.600180	0.028635	0.031587
RS	37	0.893786	0.916336	1119.058195	0.028519	0.031356
RS	38	0.957418	0.919595	1106.035894	0.028187	0.030902
RS	39	1.025124	0.919595	1092.276528	0.027837	0.030345
RS	40	1.097166	0.933485	1058.221773	0.026969	0.029305
RS	41	1.173820	0.933485	1036.131099	0.026406	0.028507
RS	42	1.255383	0.953186	989.193016	0.025210	0.027139
RS	43	1.342168	0.953186	959.856244	0.024462	0.026175
RS	44	1.434510	0.974402	906.748046	0.023109	0.024679
RS	45	1.532765	0.974402	871.216635	0.022203	0.023604
RS	46	1.637311	0.993521	816.502586	0.020809	0.022111
RS	47	1.748551	0.993521	775.752937	0.019770	0.020960
RS	48	1.866913	1.008157	721.738402	0.018394	0.019525
RS	49	1.992855	1.008157	676.811736	0.017249	0.018315
RS	50	2.126860	1.017405	624.236334	0.015909	0.016941
RS	51	2.269446	1.017405	576.448223	0.014691	0.015686
RS	52	2.421161	1.021674	525.475202	0.013392	0.014360
RS	53	2.582591	1.021674	476.568289	0.012145	0.013081
RS	54	2.754357	1.022357	427.552870	0.010896	0.011795
RS	55	2.937122	1.022357	379.703782	0.009677	0.010531
RS	56	3.131589	1.022357	333.328698	0.008495	0.009295
RS	57	3.338507	1.022357	289.035503	0.007366	0.008105
RS	58	3.558674	1.050133	241.525819	0.006155	0.006838
RS	59	3.792939	1.050133	205.117978	0.005227	0.005835
RS	60	4.042204	1.050133	171.700936	0.004376	0.004907
RS	61	4.307429	1.050133	141.536577	0.003607	0.004064
RS	62	4.589637	1.050133	114.779520	0.002925	0.003312
RS	63	4.889914	1.050133	354.417304	0.009032	0.010388
PA	4+25*2+4+6 0.169532292 0.040105007 4.889914031 1.076951585 0.407446782 0.413957483 0.533320508 0.767766873 1.113407745 1.496266563 1.788771296 1.897180942 1.827538946 1.654358806 1.454420953 1.274917457 1.133642471 1.031955460 0.965804512 0.929488512 0.916335537 0.919594799 0.933485304 0.953185782 0.974402388 0.993520854 1.008156520 1.017405412 1.021673991 1.022356617 1.050132529
//
IT	5142
RD	7
LK	-400885.747915
QD	-200.160594 -> -179.766488
RI	0.0218744221
TR	0.167485	0.040542
MT	4.932820
MM	C_pi: 1.024002, n_recomb: 40199.134997
RS	0	0.000000	1.248771	201.877129	0.005022	0.000283
RS	1	0.006417	1.248771	213.724790	0.005317	0.001454
RS	2	0.013247	1.248771	226.192705	0.005627	0.002763
RS	3	0.020514	1.248771	239.303451	0.005953	0.003790
RS	4	0.028248	0.404331	776.282982	0.019311	0.012060
RS	5	0.036479	0.404331	809.067555	0.020126	0.014063
RS	6	0.045237	0.398519	854.248708	0.021250	0.015848
RS	7	0.054558	0.398519	887.564501	0.022079	0.017734
RS	8	0.064476	0.513640	716.509372	0.017824	0.015095
RS	9	0.075031	0.513640	746.655868	0.018574	0.016242
RS	10	0.086264	0.754883	530.668870	0.013201	0.011944
RS	11	0.098217	0.754883	555.709522	0.013824	0.012490
RS	12	0.110938	1.127562	390.342855	0.009710	0.008935
RS	13	0.124475	1.127562	410.393946	0.010209	0.009238
RS	14	0.138880	1.557594	312.692927	0.007779	0.007100
RS	15	0.154210	1.557594	329.502316	0.008197	0.007343
RS	16	0.170524	1.896922	285.207971	0.007095	0.006373
RS	17	0.187885	1.896922	300.766617	0.007482	0.006649
RS	18	0.206360	2.025922	296.902848	0.007386	0.006581
RS	19	0.226020	2.025922	312.935932	0.007785	0.006958
RS	20	0.246943	1.945355	343.205092	0.008538	0.007685
RS	21	0.269207	1.945355	361.108766	0.008983	0.008222
RS	22	0.292901	1.743895	423.214107	0.010528	0.009755
RS	23	0.318115	1.743895	443.935970	0.011043	0.010500
RS	24	0.344948	1.513890	535.262032	0.013315	0.012854
RS	25	0.373502	1.513890	558.963302	0.013905	0.013808
RS	26	0.403889	1.310509	672.374786	0.016726	0.016852
RS	27	0.436226	1.310509	698.002253	0.017364	0.017933
RS	28	0.470638	1.152903	820.791631	0.020418	0.021325
RS	29	0.507258	1.152903	845.940883	0.021044	0.022394
RS	30	0.546229	1.041037	961.716478	0.023924	0.025649
RS	31	0.587700	1.041037	983.059839	0.024455	0.026544
RS	32	0.631833	0.969234	1074.751731	0.026736	0.029136
RS	33	0.678798	0.969234	1089.000303	0.027090	0.029707
RS	34	0.728777	0.930575	1144.374797	0.028468	0.031247
RS	35	0.781964	0.930575	1149.333590	0.028591	0.031408
RS	36	0.838563	0.917472	1165.924996	0.029004	0.031818
RS	37	0.898795	0.917472	1160.926397	0.028879	0.031582
RS	38	0.962893	0.922457	1145.033442	0.028484	0.031070
RS	39	1.031103	0.922457	1130.593776	0.028125	0.030515
RS	40	1.103691	0.939170	1092.015829	0.027165	0.029389
RS	41	1.180938	0.939170	1069.242298	0.026599	0.028603
RS	42	1.263141	0.962279	1017.475649	0.025311	0.027150
RS	43	1.350620	0.962279	987.601721	0.024568	0.026207
RS	44	1.443713	0.986974	930.295024	0.023142	0.024647
RS	45	1.542781	0.986974	894.414206	0.022250	0.023600
RS	46	1.648205	1.009152	836.581108	0.020811	0.022069
RS	47	1.760396	1.009152	795.614363	0.019792	0.020950
RS	48	1.879786	1.026079	739.573366	0.018398	0.019502
RS	49	2.006838	1.026079	694.444671	0.017275	0.018323
RS	50	2.142043	1.036718	640.664355	0.015937	0.016955
RS	51	2.285925	1.036718	592.555531	0.014741	0.015727
RS	52	2.439041	1.041564	540.812881	0.013453	0.014415
RS	53	2.601983	1.041564	491.362043	0.012223	0.013157
RS	54	2.775381	1.042265	441.653779	0.010987	0.011885
RS	55	2.959908	1.042265	392.999856	0.009776	0.010633
RS	56	3.156276	1.042265	345.712395	0.008600	0.009404
RS	57	3.365246	1.042265	300.420394	0.007473	0.008217
RS	58	3.587627	1.075346	250.603113	0.006234	0.006920
RS	59	3.824279	1.075346	213.532516	0.005312	0.005923
RS	60	4.076118	1.075346	179.367631	0.004462	0.004999
RS	61	4.344118	1.075346	148.398224	0.003692	0.004155
RS	62	4.629318	1.075346	120.807650	0.003005	0.003399
RS	63	4.932820	1.075346	378.921361	0.009426	0.010825
PA	4+25*2+4+6 0.167484764 0.040541512 4.932819509 1.248771199 0.404330633 0.398518501 0.513640195 0.754882541 1.127562448 1.557594062 1.896922276 2.025921619 1.945355468 1.743895176 1.513890461 1.310508830 1.152902726 1.041036699 0.969234090 0.930574609 0.917472025 0.922457307 0.939170049 0.962278797 0.986973800 1.009152158 1.026079446 1.036718461 1.041564133 1.042264923 1.075345588
//
IT	4657
RD	8
LK	-400845.670089
QD	-190.240529 -> -171.665347
RI	0.0192915920
TR	0.165438	0.040938
MT	4.978432
MM	C_pi: 1.038620, n_recomb: 41151.549059
RS	0	0.000000	1.449851	178.396104	0.004335	0.000260
RS	1	0.006433	1.449851	189.029962	0.004594	0.001315
RS	2	0.013279	1.449851	200.240438	0.004866	0.002457
RS	3	0.020566	1.449851	212.051229	0.005153	0.003317
RS	4	0.028322	0.405822	796.165413	0.019347	0.012174
RS	5	0.036576	0.405822	829.921903	0.020167	0.014088
RS	6	0.045362	0.387683	903.888996	0.021965	0.016311
RS	7	0.054713	0.387683	938.567280	0.022808	0.018234
RS	8	0.064665	0.497981	759.799048	0.018463	0.015525
RS	9	0.075257	0.497981	791.292550	0.019229	0.016737
RS	10	0.086531	0.743767	553.181441	0.013443	0.012092
RS	11	0.098530	0.743767	579.190549	0.014075	0.012691
RS	12	0.111301	1.139720	396.580603	0.009637	0.008850
RS	13	0.124893	1.139720	417.047256	0.010134	0.009186
RS	14	0.139360	1.613947	310.078931	0.007535	0.006893
RS	15	0.154757	1.613947	326.897707	0.007944	0.007152
RS	16	0.171145	1.999668	278.271543	0.006762	0.006109
RS	17	0.188587	1.999668	293.625337	0.007135	0.006384
RS	18	0.207151	2.150232	288.071004	0.007000	0.006283
RS	19	0.226909	2.150232	303.833918	0.007383	0.006646
RS	20	0.247938	2.059519	334.302493	0.008124	0.007365
RS	21	0.270319	2.059519	352.004078	0.008554	0.007876
RS	22	0.294141	1.830382	416.433534	0.010120	0.009429
RS	23	0.319495	1.830382	437.162713	0.010623	0.010138
RS	24	0.346480	1.571133	533.487263	0.012964	0.012553
RS	25	0.375200	1.571133	557.528457	0.013548	0.013468
RS	26	0.405769	1.344888	678.691846	0.016492	0.016625
RS	27	0.438303	1.344888	705.019034	0.017132	0.017671
RS	28	0.472931	1.171906	837.470585	0.020351	0.021217
RS	29	0.509786	1.171906	863.543644	0.020984	0.022259
RS	30	0.549011	1.050607	989.187877	0.024038	0.025680
RS	31	0.590760	1.050607	1011.399976	0.024577	0.026557
RS	32	0.635195	0.973634	1111.023207	0.026998	0.029286
RS	33	0.682488	0.973634	1125.791307	0.027357	0.029845
RS	34	0.732823	0.932879	1185.422134	0.028806	0.031458
RS	35	0.786396	0.932879	1190.410806	0.028927	0.031612
RS	36	0.843415	0.919905	1207.207408	0.029336	0.032021
RS	37	0.904102	0.919905	1201.825434	0.029205	0.031784
RS	38	0.968693	0.926588	1183.057462	0.028749	0.031214
RS	39	1.037438	0.926588	1168.028991	0.028384	0.030665
RS	40	1.110606	0.946044	1124.988701	0.027338	0.029458
RS	41	1.188481	0.946044	1101.633693	0.026770	0.028685
RS	42	1.271365	0.972463	1045.149954	0.025398	0.027153
RS	43	1.359581	0.972463	1014.837616	0.024661	0.026231
RS	44	1.453471	1.000537	953.467573	0.023170	0.024612
RS	45	1.553402	1.000537	917.321835	0.022291	0.023592
RS	46	1.659760	1.025683	856.499782	0.020813	0.022027
RS	47	1.772960	1.025683	815.379711	0.019814	0.020939
RS	48	1.893442	1.044815	757.419424	0.018406	0.019480
RS	49	2.021674	1.044815	712.131012	0.017305	0.018332
RS	50	2.158155	1.056764	657.223990	0.015971	0.016970
RS	51	2.303415	1.056764	608.818245	0.014795	0.015768
RS	52	2.458020	1.062120	556.355796	0.013520	0.014471
RS	53	2.622569	1.062120	506.370510	0.012305	0.013231
RS	54	2.797704	1.062778	456.000337	0.011081	0.011974
RS	55	2.984104	1.062778	406.538928	0.009879	0.010732
RS	56	3.182496	1.062778	358.334183	0.008708	0.009511
RS	57	3.393649	1.062778	312.036093	0.007583	0.008327
RS	58	3.618385	1.101199	259.856267	0.006315	0.006999
RS	59	3.857577	1.101199	222.117775	0.005398	0.006009
RS	60	4.112156	1.101199	187.199616	0.004549	0.005087
RS	61	4.383111	1.101199	155.418822	0.003777	0.004243
RS	62	4.671496	1.101199	126.987040	0.003086	0.003483
RS	63	4.978432	1.101199	404.332694	0.009825	0.011256
PA	4+25*2+4+6 0.165437696 0.040938058 4.978432433 1.449851068 0.405821940 0.387683080 0.497981061 0.743767098 1.139719561 1.613947103 1.999667952 2.150231931 2.059519242 1.830381784 1.571132596 1.344888134 1.171906375 1.050606766 0.973634380 0.932879356 0.919904550 0.926588490 0.946044258 0.972462865 1.000537117 1.025682744 1.044815169 1.056764310 1.062119876 1.062777839 1.101198737
//
IT	4581
RD	9
LK	-400809.096298
QD	-181.407764 -> -164.334869
RI	0.0170868127
TR	0.163433	0.041308
MT	5.024866
MM	C_pi: 1.053363, n_recomb: 42092.292965
RS	0	0.000000	1.679410	157.878934	0.003751	0.000239
RS	1	0.006448	1.679410	167.417365	0.003977	0.001191
RS	2	0.013312	1.679410	177.488279	0.004217	0.002190
RS	3	0.020618	1.679410	188.115596	0.004469	0.002913
RS	4	0.028396	0.410586	809.113959	0.019222	0.012211
RS	5	0.036675	0.410586	843.695275	0.020044	0.014024
RS	6	0.045488	0.380110	948.160951	0.022526	0.016695
RS	7	0.054869	0.380110	984.110990	0.023380	0.018639
RS	8	0.064855	0.485231	801.253899	0.019036	0.015928
RS	9	0.075485	0.485231	834.039298	0.019815	0.017193
RS	10	0.086801	0.733854	575.618239	0.013675	0.012251
RS	11	0.098846	0.733854	602.595972	0.014316	0.012895
RS	12	0.111667	1.149917	403.507389	0.009586	0.008794
RS	13	0.125316	1.149917	424.418991	0.010083	0.009157
RS	14	0.139844	1.665607	308.602740	0.007332	0.006723
RS	15	0.155310	1.665607	325.475306	0.007732	0.006993
RS	16	0.171772	2.097239	272.753929	0.006480	0.005883
RS	17	0.189296	2.097239	287.955079	0.006841	0.006158
RS	18	0.207950	2.270317	280.779408	0.006671	0.006025
RS	19	0.227807	2.270317	296.322957	0.007040	0.006376
RS	20	0.248944	2.170323	326.879389	0.007766	0.007083
RS	21	0.271445	2.170323	344.417471	0.008182	0.007572
RS	22	0.295396	1.914168	410.865815	0.009761	0.009136
RS	23	0.320891	1.914168	431.620164	0.010254	0.009814
RS	24	0.348031	1.626443	532.471649	0.012650	0.012278
RS	25	0.376920	1.626443	556.849284	0.013229	0.013159
RS	26	0.407672	1.378203	685.209677	0.016279	0.016410
RS	27	0.440407	1.378203	712.221397	0.016920	0.017427
RS	28	0.475253	1.190638	853.800910	0.020284	0.021107
RS	29	0.512346	1.190638	880.786031	0.020925	0.022127
RS	30	0.551830	1.060492	1015.881085	0.024135	0.025696
RS	31	0.593861	1.060492	1038.966184	0.024683	0.026559
RS	32	0.638601	0.978712	1146.260110	0.027232	0.029412
RS	33	0.686227	0.978712	1161.572974	0.027596	0.029964
RS	34	0.736924	0.936027	1225.341262	0.029111	0.031642
RS	35	0.790889	0.936027	1230.405417	0.029231	0.031794
RS	36	0.848334	0.923207	1247.381558	0.029634	0.032199
RS	37	0.909484	0.923207	1241.680305	0.029499	0.031964
RS	38	0.974576	0.931531	1220.077985	0.028986	0.031341
RS	39	1.043865	0.931531	1204.539097	0.028617	0.030798
RS	40	1.117623	0.953630	1157.126694	0.027490	0.029515
RS	41	1.196136	0.953630	1133.274745	0.026924	0.028756
RS	42	1.279712	0.983246	1072.198024	0.025473	0.027151
RS	43	1.368677	0.983246	1041.527243	0.024744	0.026251
RS	44	1.463378	1.014589	976.228734	0.023193	0.024576
RS	45	1.564186	1.014589	939.884432	0.022329	0.023584
RS	46	1.671494	1.042601	876.196620	0.020816	0.021988
RS	47	1.785721	1.042601	834.971805	0.019837	0.020929
RS	48	1.907314	1.063844	775.192850	0.018417	0.019462
RS	49	2.036747	1.063844	729.775950	0.017338	0.018342
RS	50	2.174526	1.077019	673.814216	0.016008	0.016988
RS	51	2.321189	1.077019	625.129218	0.014851	0.015809
RS	52	2.477309	1.082814	571.995256	0.013589	0.014527
RS	53	2.643496	1.082814	521.483467	0.012389	0.013304
RS	54	2.820399	1.083365	470.485222	0.011177	0.012062
RS	55	3.008708	1.083365	420.215993	0.009983	0.010830
RS	56	3.209160	1.083365	371.093222	0.008816	0.009615
RS	57	3.422537	1.083365	323.787533	0.007692	0.008434
RS	58	3.649673	1.127121	269.205961	0.006396	0.007075
RS	59	3.891455	1.127121	230.799778	0.005483	0.006093
RS	60	4.148827	1.127121	195.129192	0.004636	0.005173
RS	61	4.422795	1.127121	162.537624	0.003861	0.004328
RS	62	4.714428	1.127121	133.264284	0.003166	0.003565
RS	63	5.024866	1.127121	430.442583	0.010226	0.011682
PA	4+25*2+4+6 0.163432787 0.041307918 5.024865948 1.679410082 0.410586180 0.380110405 0.485230630 0.733854114 1.149917057 1.665606598 2.097239335 2.270317320 2.170322578 1.914167830 1.626442644 1.378203287 1.190637636 1.060491874 0.978711583 0.936026539 0.923206667 0.931530821 0.953630108 0.983245894 1.014589423 1.042601125 1.063843676 1.077019255 1.082814265 1.083364943 1.127121043
//
IT	4113
RD	10
LK	-400775.437654
QD	-173.429038 -> -157.634271
RI	0.0152230568
TR	0.161493	0.041660
MT	5.070954
MM	C_pi: 1.067991, n_recomb: 43019.643656
RS	0	0.000000	1.936525	140.229936	0.003260	0.000220
RS	1	0.006463	1.936525	148.800481	0.003459	0.001081
RS	2	0.013344	1.936525	157.861097	0.003670	0.001959
RS	3	0.020670	1.936525	167.435324	0.003892	0.002570
RS	4	0.028469	0.417751	816.659961	0.018983	0.012190
RS	5	0.036772	0.417751	851.938484	0.019803	0.013898
RS	6	0.045612	0.374930	987.677462	0.022959	0.017013
RS	7	0.055023	0.374930	1024.826516	0.023822	0.018965
RS	8	0.065043	0.474651	841.070260	0.019551	0.016306
RS	9	0.075710	0.474651	875.098553	0.020342	0.017616
RS	10	0.087066	0.724792	597.999376	0.013901	0.012418
RS	11	0.099157	0.724792	625.943129	0.014550	0.013101
RS	12	0.112029	1.158265	410.989761	0.009554	0.008760
RS	13	0.125732	1.158265	432.368611	0.010050	0.009146
RS	14	0.140322	1.712857	308.014179	0.007160	0.006581
RS	15	0.155854	1.712857	324.974645	0.007554	0.006860
RS	16	0.172391	2.189867	268.326435	0.006237	0.005689
RS	17	0.189996	2.189867	283.414853	0.006588	0.005962
RS	18	0.208739	2.386363	274.665047	0.006385	0.005799
RS	19	0.228694	2.386363	290.027833	0.006742	0.006139
RS	20	0.249938	2.278001	320.575529	0.007452	0.006832
RS	21	0.272555	2.278001	337.978357	0.007856	0.007301
RS	22	0.296634	1.995512	406.188417	0.009442	0.008871
RS	23	0.322269	1.995512	426.978290	0.009925	0.009522
RS	24	0.349561	1.680044	531.947244	0.012365	0.012023
RS	25	0.378617	1.680044	556.652566	0.012939	0.012875
RS	26	0.409551	1.410571	691.721459	0.016079	0.016205
RS	27	0.442485	1.410571	719.398271	0.016723	0.017197
RS	28	0.477547	1.209089	869.629396	0.020215	0.020994
RS	29	0.514875	1.209089	897.510691	0.020863	0.021997
RS	30	0.554615	1.070573	1041.688195	0.024214	0.025698
RS	31	0.596924	1.070573	1065.646426	0.024771	0.026551
RS	32	0.641968	0.984263	1180.394406	0.027438	0.029516
RS	33	0.689923	0.984263	1196.273103	0.027808	0.030064
RS	34	0.740977	0.939761	1264.100437	0.029384	0.031802
RS	35	0.795331	0.939761	1269.280666	0.029505	0.031954
RS	36	0.853198	0.927091	1286.450977	0.029904	0.032357
RS	37	0.914805	0.927091	1280.487021	0.029765	0.032125
RS	38	0.980394	0.936982	1256.117813	0.029199	0.031451
RS	39	1.050222	0.936982	1240.136346	0.028827	0.030917
RS	40	1.124564	0.961617	1188.457297	0.027626	0.029563
RS	41	1.203710	0.961617	1164.179768	0.027062	0.028819
RS	42	1.287971	0.994311	1098.639127	0.025538	0.027146
RS	43	1.377679	0.994311	1067.675427	0.024818	0.026267
RS	44	1.473184	1.028807	998.580361	0.023212	0.024542
RS	45	1.574862	1.028807	962.089969	0.022364	0.023575
RS	46	1.683112	1.059578	895.653082	0.020820	0.021952
RS	47	1.798358	1.059578	854.360272	0.019860	0.020920
RS	48	1.921053	1.082833	792.854521	0.018430	0.019447
RS	49	2.051678	1.082833	747.331782	0.017372	0.018354
RS	50	2.190745	1.097148	690.382213	0.016048	0.017007
RS	51	2.338800	1.097148	641.430215	0.014910	0.015852
RS	52	2.496425	1.103313	587.669225	0.013660	0.014584
RS	53	2.664237	1.103313	536.636742	0.012474	0.013378
RS	54	2.842896	1.103693	485.043951	0.011275	0.012150
RS	55	3.033101	1.103693	433.967203	0.010088	0.010927
RS	56	3.235600	1.103693	383.927462	0.008924	0.009717
RS	57	3.451186	1.103693	335.615514	0.007801	0.008539
RS	58	3.680707	1.152748	278.603526	0.006476	0.007150
RS	59	3.925062	1.152748	239.532400	0.005568	0.006173
RS	60	4.185209	1.152748	203.113422	0.004721	0.005257
RS	61	4.462171	1.152748	169.715406	0.003945	0.004411
RS	62	4.757034	1.152748	139.604254	0.003245	0.003644
RS	63	5.070954	1.152748	457.102962	0.010625	0.012101
PA	4+25*2+4+6 0.161493021 0.041659709 5.070953831 1.936525387 0.417751046 0.374930077 0.474651194 0.724791655 1.158264729 1.712856520 2.189867192 2.386362506 2.278000859 1.995511785 1.680043888 1.410571301 1.209089195 1.070572706 0.984263280 0.939761448 0.927091107 0.936981902 0.961616920 0.994310711 1.028807401 1.059577712 1.082832759 1.097147836 1.103312668 1.103692707 1.152747953
//
IT	4785
RD	11
LK	-400744.270151
QD	-166.149351 -> -151.464742
RI	0.0136526583
TR	0.159631	0.041999
MT	5.115963
MM	C_pi: 1.082357, n_recomb: 43932.765474
RS	0	0.000000	2.219649	125.190296	0.002850	0.000203
RS	1	0.006478	2.219649	132.917585	0.003025	0.000985
RS	2	0.013375	2.219649	141.095577	0.003212	0.001761
RS	3	0.020720	2.219649	149.747059	0.003409	0.002281
RS	4	0.028540	0.426724	820.035011	0.018666	0.012125
RS	5	0.036866	0.426724	855.898203	0.019482	0.013727
RS	6	0.045732	0.371548	1022.991944	0.023285	0.017273
RS	7	0.055173	0.371548	1061.279611	0.024157	0.019225
RS	8	0.065224	0.465730	879.418850	0.020017	0.016662
RS	9	0.075927	0.465730	914.646079	0.020819	0.018009
RS	10	0.087324	0.716357	620.335676	0.014120	0.012590
RS	11	0.099458	0.716357	649.240822	0.014778	0.013308
RS	12	0.112379	1.164899	418.931497	0.009536	0.008743
RS	13	0.126136	1.164899	440.794949	0.010033	0.009150
RS	14	0.140785	1.755986	308.134009	0.007014	0.006462
RS	15	0.156383	1.755986	325.209227	0.007402	0.006748
RS	16	0.172991	2.277778	264.757036	0.006026	0.005519
RS	17	0.190675	2.277778	279.763996	0.006368	0.005791
RS	18	0.209505	2.498544	269.472467	0.006134	0.005598
RS	19	0.229554	2.498544	284.684529	0.006480	0.005928
RS	20	0.250902	2.382736	315.142920	0.007173	0.006607
RS	21	0.273633	2.382736	332.431784	0.007567	0.007058
RS	22	0.297836	2.074614	402.183901	0.009155	0.008630
RS	23	0.323607	2.074614	423.014921	0.009629	0.009256
RS	24	0.351048	1.732101	531.743627	0.012104	0.011786
RS	25	0.380266	1.732101	556.764943	0.012673	0.012611
RS	26	0.411377	1.442083	698.103241	0.015890	0.016009
RS	27	0.444503	1.442083	726.423345	0.016535	0.016978
RS	28	0.479775	1.227257	884.874898	0.020142	0.020879
RS	29	0.517332	1.227257	913.633898	0.020796	0.021866
RS	30	0.557322	1.080764	1066.561577	0.024277	0.025687
RS	31	0.599903	1.080764	1091.390143	0.024842	0.026532
RS	32	0.645241	0.990148	1213.403746	0.027620	0.029601
RS	33	0.693517	0.990148	1229.866214	0.027994	0.030146
RS	34	0.744920	0.943907	1301.703997	0.029629	0.031941
RS	35	0.799652	0.943907	1307.036870	0.029751	0.032094
RS	36	0.857930	0.931365	1324.438268	0.030147	0.032496
RS	37	0.919984	0.931365	1318.262522	0.030006	0.032269
RS	38	0.986057	0.942737	1291.216607	0.029391	0.031549
RS	39	1.056410	0.942737	1274.851998	0.029018	0.031024
RS	40	1.131320	0.969795	1219.023526	0.027747	0.029604
RS	41	1.211084	0.969795	1194.381111	0.027187	0.028875
RS	42	1.296014	1.005445	1124.506119	0.025596	0.027139
RS	43	1.386445	1.005445	1093.303592	0.024886	0.026280
RS	44	1.482735	1.042978	1020.537768	0.023230	0.024509
RS	45	1.585262	1.042978	983.943150	0.022397	0.023567
RS	46	1.694431	1.076397	914.866332	0.020824	0.021920
RS	47	1.810672	1.076397	873.533492	0.019883	0.020914
RS	48	1.934442	1.101566	810.384838	0.018446	0.019436
RS	49	2.066230	1.101566	764.772620	0.017408	0.018368
RS	50	2.206555	1.116935	706.896025	0.016090	0.017030
RS	51	2.355971	1.116935	657.685529	0.014970	0.015895
RS	52	2.515065	1.123401	603.339240	0.013733	0.014642
RS	53	2.684465	1.123401	551.790187	0.012560	0.013452
RS	54	2.864838	1.123549	499.635605	0.011373	0.012237
RS	55	3.056896	1.123549	447.751748	0.010192	0.011022
RS	56	3.261395	1.123549	396.796917	0.009032	0.009818
RS	57	3.479141	1.123549	347.481538	0.007909	0.008642
RS	58	3.710993	1.177844	288.017818	0.006556	0.007223
RS	59	3.957863	1.177844	248.285756	0.005651	0.006252
RS	60	4.220725	1.177844	211.124078	0.004806	0.005339
RS	61	4.500615	1.177844	176.925961	0.004027	0.004492
RS	62	4.798636	1.177844	145.983073	0.003323	0.003722
RS	63	5.115963	1.177844	484.205610	0.011022	0.012514
PA	4+25*2+4+6 0.159630576 0.041999121 5.115962841 2.219648517 0.426724273 0.371547906 0.465729779 0.716356583 1.164899001 1.755986421 2.277778192 2.498544138 2.382736225 2.074613772 1.732100645 1.442082875 1.227257369 1.080764361 0.990148485 0.943906719 0.931364612 0.942737423 0.969794886 1.005445283 1.042977619 1.076396847 1.101566422 1.116935349 1.123401289 1.123549316 1.177844307
//
IT	4629
RD	12
LK	-400715.273917
QD	-159.459226 -> -145.753364
RI	0.0123257816
TR	0.157851	0.042330
MT	5.159449
MM	C_pi: 1.096377, n_recomb: 44831.485706
RS	0	0.000000	2.526857	112.430136	0.002508	0.000188
RS	1	0.006492	2.526857	119.428747	0.002664	0.000901
RS	2	0.013405	2.526857	126.842333	0.002829	0.001592
RS	3	0.020767	2.526857	134.692737	0.003004	0.002038
RS	4	0.028607	0.437088	820.221707	0.018296	0.012028
RS	5	0.036956	0.437088	856.569999	0.019106	0.013526
RS	6	0.045848	0.369546	1054.600323	0.023524	0.017486
RS	7	0.055316	0.369546	1093.974896	0.024402	0.019429
RS	8	0.065399	0.458114	916.423657	0.020442	0.016997
RS	9	0.076136	0.458114	952.809862	0.021253	0.018376
RS	10	0.087571	0.708392	642.647090	0.014335	0.012766
RS	11	0.099748	0.708392	672.508017	0.015001	0.013514
RS	12	0.112715	1.169982	427.257981	0.009530	0.008741
RS	13	0.126524	1.169982	449.619755	0.010029	0.009165
RS	14	0.141230	1.795341	308.821975	0.006889	0.006361
RS	15	0.156890	1.795341	326.033169	0.007272	0.006653
RS	16	0.173567	2.361227	261.875201	0.005841	0.005370
RS	17	0.191327	2.361227	276.825664	0.006175	0.005639
RS	18	0.210240	2.607020	265.019585	0.005911	0.005419
RS	19	0.230380	2.607020	280.104956	0.006248	0.005740
RS	20	0.251828	2.484691	310.405499	0.006924	0.006403
RS	21	0.274668	2.484691	327.596924	0.007307	0.006838
RS	22	0.298991	2.151661	398.699232	0.008893	0.008408
RS	23	0.324893	2.151661	419.573988	0.009359	0.009012
RS	24	0.352477	1.782755	531.749663	0.011861	0.011565
RS	25	0.381851	1.782755	557.073853	0.012426	0.012366
RS	26	0.413132	1.472818	704.284622	0.015710	0.015820
RS	27	0.446444	1.472818	733.225247	0.016355	0.016769
RS	28	0.481919	1.245139	899.509222	0.020064	0.020761
RS	29	0.519696	1.245139	929.126137	0.020725	0.021735
RS	30	0.559926	1.091005	1090.499878	0.024324	0.025665
RS	31	0.602768	1.091005	1116.194017	0.024898	0.026503
RS	32	0.648391	0.996262	1245.309934	0.027778	0.029669
RS	33	0.696975	0.996262	1262.371482	0.028158	0.030213
RS	34	0.748714	0.948335	1338.189338	0.029849	0.032062
RS	35	0.803812	0.948335	1343.707891	0.029972	0.032218
RS	36	0.862486	0.935887	1361.396493	0.030367	0.032619
RS	37	0.924969	0.935887	1355.054481	0.030226	0.032397
RS	38	0.991509	0.948657	1325.429072	0.029565	0.031635
RS	39	1.062369	0.948657	1308.733699	0.029192	0.031119
RS	40	1.137828	0.978024	1248.877402	0.027857	0.029639
RS	41	1.218187	0.978024	1223.922217	0.027301	0.028924
RS	42	1.303762	1.016512	1149.838606	0.025648	0.027131
RS	43	1.394893	1.016512	1118.442508	0.024948	0.026292
RS	44	1.491939	1.056961	1042.126738	0.023245	0.024479
RS	45	1.595286	1.056961	1005.461478	0.022428	0.023561
RS	46	1.705342	1.092921	933.845050	0.020830	0.021891
RS	47	1.822543	1.092921	892.493575	0.019908	0.020911
RS	48	1.947352	1.119908	827.779067	0.018464	0.019429
RS	49	2.080264	1.119908	782.088991	0.017445	0.018384
RS	50	2.221804	1.136247	723.340619	0.016135	0.017055
RS	51	2.372533	1.136247	673.877208	0.015031	0.015940
RS	52	2.533047	1.142948	618.984491	0.013807	0.014701
RS	53	2.703981	1.142948	566.921465	0.012646	0.013525
RS	54	2.886013	1.142805	514.236505	0.011470	0.012324
RS	55	3.079861	1.142805	461.545612	0.010295	0.011117
RS	56	3.286294	1.142805	409.677651	0.009138	0.009917
RS	57	3.506128	1.142805	359.362168	0.008016	0.008742
RS	58	3.740234	1.202261	297.430851	0.006634	0.007294
RS	59	3.989538	1.202261	257.042033	0.005734	0.006330
RS	60	4.255026	1.202261	219.143792	0.004888	0.005418
RS	61	4.537749	1.202261	184.152653	0.004108	0.004571
RS	62	4.838826	1.202261	152.385115	0.003399	0.003798
RS	63	5.159449	1.202261	511.671449	0.011413	0.012921
PA	4+25*2+4+6 0.157850771 0.042329903 5.159449032 2.526857041 0.437088323 0.369546087 0.458114305 0.708392348 1.169981525 1.795340859 2.361226591 2.607019797 2.484691084 2.151660747 1.782754929 1.472817575 1.245139384 1.091004853 0.996261748 0.948334702 0.935887198 0.948657313 0.978023903 1.016511571 1.056961060 1.092920933 1.119907723 1.136247290 1.142947698 1.142805244 1.202260972
//
IT	4990
RD	13
LK	-400688.195820
QD	-153.275454 -> -140.442319
RI	0.0111995817
TR	0.156154	0.042654
MT	5.201199
MM	C_pi: 1.110010, n_recomb: 45715.794897
RS	0	0.000000	2.855610	101.626159	0.002223	0.000175
RS	1	0.006505	2.855610	107.998374	0.002362	0.000828
RS	2	0.013434	2.855610	114.753649	0.002510	0.001447
RS	3	0.020813	2.855610	121.912804	0.002667	0.001833
RS	4	0.028672	0.448522	818.024229	0.017894	0.011907
RS	5	0.037042	0.448522	854.770391	0.018697	0.013306
RS	6	0.045957	0.368630	1082.915145	0.023688	0.017657
RS	7	0.055452	0.368630	1123.330790	0.024572	0.019587
RS	8	0.065565	0.451545	952.195127	0.020829	0.017314
RS	9	0.076335	0.451545	989.703879	0.021649	0.018719
RS	10	0.087806	0.700819	664.924603	0.014545	0.012944
RS	11	0.100024	0.700819	695.734412	0.015219	0.013720
RS	12	0.113036	1.173674	435.910675	0.009535	0.008751
RS	13	0.126894	1.173674	458.781787	0.010036	0.009189
RS	14	0.141654	1.831212	309.977729	0.006781	0.006275
RS	15	0.157374	1.831212	327.342207	0.007160	0.006572
RS	16	0.174117	2.440436	259.556048	0.005678	0.005238
RS	17	0.191949	2.440436	274.470432	0.006004	0.005505
RS	18	0.210941	2.711947	261.170470	0.005713	0.005258
RS	19	0.231169	2.711947	276.148752	0.006041	0.005571
RS	20	0.252712	2.584004	306.234510	0.006699	0.006218
RS	21	0.275657	2.584004	323.341682	0.007073	0.006638
RS	22	0.300094	2.226778	395.630959	0.008654	0.008203
RS	23	0.326121	2.226778	416.550372	0.009112	0.008788
RS	24	0.353842	1.832112	531.894978	0.011635	0.011356
RS	25	0.383365	1.832112	557.508488	0.012195	0.012135
RS	26	0.414809	1.502825	710.234866	0.015536	0.015638
RS	27	0.448299	1.502825	739.773162	0.016182	0.016568
RS	28	0.483967	1.262740	913.526482	0.019983	0.020641
RS	29	0.521956	1.262740	943.980813	0.020649	0.021603
RS	30	0.562416	1.101252	1113.519948	0.024357	0.025633
RS	31	0.605507	1.101252	1140.073382	0.024938	0.026465
RS	32	0.651402	1.002532	1276.142886	0.027915	0.029721
RS	33	0.700283	1.002532	1293.816642	0.028301	0.030265
RS	34	0.752343	0.952961	1373.593557	0.030046	0.032166
RS	35	0.807790	0.952961	1379.327982	0.030172	0.032325
RS	36	0.866844	0.940569	1397.369438	0.030566	0.032728
RS	37	0.929740	0.940569	1390.902637	0.030425	0.032512
RS	38	0.996727	0.954650	1358.804638	0.029723	0.031712
RS	39	1.068072	0.954650	1341.825085	0.029351	0.031206
RS	40	1.144058	0.986217	1278.061254	0.027957	0.029669
RS	41	1.224987	0.986217	1252.838799	0.027405	0.028969
RS	42	1.311181	1.027423	1174.671382	0.025695	0.027122
RS	43	1.402982	1.027423	1143.119896	0.025005	0.026302
RS	44	1.500755	1.070678	1063.364386	0.023260	0.024450
RS	45	1.604888	1.070678	1026.656307	0.022457	0.023555
RS	46	1.715795	1.109073	952.593754	0.020837	0.021866
RS	47	1.833917	1.109073	911.240646	0.019933	0.020909
RS	48	1.959723	1.137782	845.031502	0.018484	0.019425
RS	49	2.093713	1.137782	799.272285	0.017484	0.018402
RS	50	2.236420	1.155012	739.703563	0.016180	0.017082
RS	51	2.388410	1.155012	689.991157	0.015093	0.015986
RS	52	2.550287	1.161885	634.587518	0.013881	0.014761
RS	53	2.722695	1.161885	582.012667	0.012731	0.013598
RS	54	2.906318	1.161398	528.827790	0.011568	0.012411
RS	55	3.101887	1.161398	475.330230	0.010398	0.011211
RS	56	3.310177	1.161398	422.551560	0.009243	0.010015
RS	57	3.532018	1.161398	371.239937	0.008121	0.008842
RS	58	3.768290	1.225926	306.828644	0.006712	0.007365
RS	59	4.019932	1.225926	265.787819	0.005814	0.006405
RS	60	4.287944	1.225926	227.159753	0.004969	0.005496
RS	61	4.573390	1.225926	191.383351	0.004186	0.004648
RS	62	4.877406	1.225926	158.799038	0.003474	0.003872
RS	63	5.201199	1.225926	539.441493	0.011800	0.013322
PA	4+25*2+4+6 0.156153829 0.042654247 5.201198915 2.855610209 0.448522450 0.368630306 0.451544544 0.700819146 1.173674482 1.831212115 2.440436230 2.711946914 2.584003990 2.226778224 1.832112494 1.502824848 1.262739879 1.101251856 1.002531757 0.952960720 0.940569419 0.954650169 0.986217116 1.027423374 1.070678130 1.109072855 1.137782226 1.155011891 1.161885355 1.161397779 1.225926010
//
IT	4489
RD	14
LK	-400662.831242
QD	-147.533439 -> -135.485390
RI	0.0102367349
TR	0.154538	0.042974
MT	5.241094
MM	C_pi: 1.123237, n_recomb: 46585.959017
RS	0	0.000000	3.203099	92.475258	0.001985	0.000163
RS	1	0.006518	3.203099	98.310187	0.002110	0.000764
RS	2	0.013461	3.203099	104.499953	0.002243	0.001323
RS	3	0.020856	3.203099	111.064346	0.002384	0.001660
RS	4	0.028733	0.460798	814.049227	0.017474	0.011770
RS	5	0.037124	0.460798	851.116663	0.018270	0.013075
RS	6	0.046062	0.368575	1108.326350	0.023791	0.017792
RS	7	0.055582	0.368575	1149.741701	0.024680	0.019704
RS	8	0.065723	0.445834	986.811502	0.021183	0.017614
RS	9	0.076524	0.445834	1025.409209	0.022011	0.019040
RS	10	0.088030	0.693581	687.162321	0.014750	0.013125
RS	11	0.100286	0.693581	718.913251	0.015432	0.013924
RS	12	0.113340	1.176156	444.834712	0.009549	0.008769
RS	13	0.127245	1.176156	468.223760	0.010051	0.009221
RS	14	0.142057	1.863876	311.524375	0.006687	0.006201
RS	15	0.157834	1.863876	329.056474	0.007063	0.006503
RS	16	0.174640	2.515668	257.700184	0.005532	0.005120
RS	17	0.192540	2.515668	272.595249	0.005851	0.005384
RS	18	0.211608	2.813473	257.822548	0.005534	0.005112
RS	19	0.231918	2.813473	272.710030	0.005854	0.005417
RS	20	0.253553	2.680804	302.532927	0.006494	0.006048
RS	21	0.276597	2.680804	319.566591	0.006860	0.006455
RS	22	0.301143	2.300068	392.905047	0.008434	0.008012
RS	23	0.327289	2.300068	413.869096	0.008884	0.008580
RS	24	0.355140	1.880268	532.131957	0.011423	0.011159
RS	25	0.384806	1.880268	558.021298	0.011978	0.011919
RS	26	0.416405	1.532156	715.938487	0.015368	0.015462
RS	27	0.450064	1.532156	746.051974	0.016015	0.016376
RS	28	0.485916	1.280058	926.943300	0.019897	0.020520
RS	29	0.524106	1.280058	958.214392	0.020569	0.021471
RS	30	0.564785	1.111475	1135.653331	0.024378	0.025592
RS	31	0.608115	1.111475	1163.058760	0.024966	0.026420
RS	32	0.654269	1.008905	1305.945385	0.028033	0.029760
RS	33	0.703432	1.008905	1324.242712	0.028426	0.030305
RS	34	0.755799	0.957719	1407.969431	0.030223	0.032256
RS	35	0.811580	0.957719	1413.947181	0.030351	0.032419
RS	36	0.870996	0.945344	1432.411885	0.030748	0.032824
RS	37	0.934284	0.945344	1425.857982	0.030607	0.032615
RS	38	1.001698	0.960652	1391.395599	0.029867	0.031780
RS	39	1.073506	0.960652	1374.173598	0.029498	0.031284
RS	40	1.149994	0.994314	1306.621255	0.028048	0.029695
RS	41	1.231468	0.994314	1281.171438	0.027501	0.029010
RS	42	1.318252	1.038127	1199.037843	0.025738	0.027113
RS	43	1.410693	1.038127	1167.363865	0.025058	0.026312
RS	44	1.509159	1.084076	1084.274324	0.023275	0.024424
RS	45	1.614043	1.084076	1047.546451	0.022486	0.023550
RS	46	1.725763	1.124803	971.124653	0.020846	0.021844
RS	47	1.844764	1.124803	929.783259	0.019958	0.020909
RS	48	1.971523	1.155144	862.144454	0.018507	0.019423
RS	49	2.106543	1.155144	816.322469	0.017523	0.018422
RS	50	2.250364	1.173189	755.979876	0.016228	0.017111
RS	51	2.403559	1.173189	706.021231	0.015155	0.016033
RS	52	2.566739	1.180178	650.139750	0.013956	0.014822
RS	53	2.740555	1.180178	597.054766	0.012816	0.013672
RS	54	2.925700	1.179294	543.399283	0.011664	0.012498
RS	55	3.122913	1.179294	489.095456	0.010499	0.011303
RS	56	3.332980	1.179294	435.408582	0.009346	0.010111
RS	57	3.556740	1.179294	383.104947	0.008224	0.008939
RS	58	3.795083	1.248797	316.204337	0.006788	0.007434
RS	59	4.048962	1.248797	274.516135	0.005893	0.006479
RS	60	4.319388	1.248797	235.164879	0.005048	0.005571
RS	61	4.607440	1.248797	198.610949	0.004263	0.004723
RS	62	4.914268	1.248797	165.217833	0.003547	0.003944
RS	63	5.241094	1.248797	567.472750	0.012181	0.013717
PA	4+25*2+4+6 0.154538215 0.042973653 5.241094204 3.203099302 0.460798071 0.368574585 0.445834007 0.693580880 1.176155977 1.863876405 2.515667668 2.813472675 2.680804089 2.300067577 1.880267701 1.532156114 1.280058392 1.111474587 1.008905284 0.957718590 0.945343685 0.960651693 0.994314138 1.038126517 1.084076208 1.124802884 1.155144219 1.173188654 1.180177767 1.179294303 1.248797124
//
IT	4349
RD	15
LK	-400639.010726
QD	-142.180576 -> -130.843866
RI	0.0094084332
TR	0.152999	0.043289
MT	5.279166
MM	C_pi: 1.136062, n_recomb: 47442.169883
RS	0	0.000000	3.565698	84.725108	0.001786	0.000152
RS	1	0.006530	3.565698	90.100226	0.001899	0.000709
RS	2	0.013486	3.565698	95.805431	0.002019	0.001217
RS	3	0.020897	3.565698	101.859524	0.002147	0.001514
RS	4	0.028791	0.473723	808.798183	0.017048	0.011623
RS	5	0.037201	0.473723	846.120855	0.017835	0.012839
RS	6	0.046160	0.369221	1131.134056	0.023842	0.017897
RS	7	0.055705	0.369221	1173.510681	0.024736	0.019787
RS	8	0.065872	0.440836	1020.348668	0.021507	0.017898
RS	9	0.076703	0.440836	1060.004428	0.022343	0.019342
RS	10	0.088242	0.686638	709.354018	0.014952	0.013305
RS	11	0.100534	0.686638	742.037764	0.015641	0.014127
RS	12	0.113629	1.177568	453.992729	0.009569	0.008796
RS	13	0.127579	1.177568	477.906751	0.010073	0.009260
RS	14	0.142439	1.893634	313.394452	0.006606	0.006138
RS	15	0.158271	1.893634	331.105919	0.006979	0.006444
RS	16	0.175136	2.587159	256.231287	0.005401	0.005013
RS	17	0.193102	2.587159	271.121046	0.005715	0.005276
RS	18	0.212241	2.911807	254.890343	0.005373	0.004980
RS	19	0.232630	2.911807	269.700504	0.005685	0.005277
RS	20	0.254351	2.775228	299.224410	0.006307	0.005891
RS	21	0.277490	2.775228	316.193457	0.006665	0.006287
RS	22	0.302139	2.371677	390.456840	0.008230	0.007835
RS	23	0.328399	2.371677	411.464638	0.008673	0.008386
RS	24	0.356373	1.927313	532.426596	0.011223	0.010973
RS	25	0.386174	1.927313	558.578654	0.011774	0.011715
RS	26	0.417921	1.560857	721.393119	0.015206	0.015292
RS	27	0.451741	1.560857	752.060049	0.015852	0.016190
RS	28	0.487769	1.297109	939.778397	0.019809	0.020398
RS	29	0.526150	1.297109	971.845733	0.020485	0.021340
RS	30	0.567037	1.121655	1156.937373	0.024386	0.025543
RS	31	0.610594	1.121655	1185.186688	0.024982	0.026368
RS	32	0.656996	1.015347	1334.762934	0.028135	0.029787
RS	33	0.706427	1.015347	1353.693504	0.028534	0.030333
RS	34	0.759086	0.962568	1441.362233	0.030381	0.032333
RS	35	0.815184	0.962568	1447.608424	0.030513	0.032500
RS	36	0.874945	0.950170	1466.569306	0.030913	0.032910
RS	37	0.938608	0.950170	1459.962750	0.030774	0.032708
RS	38	1.006428	0.966627	1423.241752	0.030000	0.031841
RS	39	1.078677	0.966627	1405.815139	0.029632	0.031354
RS	40	1.155644	1.002285	1334.591942	0.028131	0.029718
RS	41	1.237637	1.002285	1308.950169	0.027590	0.029046
RS	42	1.324984	1.048597	1222.961718	0.025778	0.027104
RS	43	1.418035	1.048597	1191.193936	0.025108	0.026321
RS	44	1.517161	1.097137	1104.869160	0.023289	0.024400
RS	45	1.622761	1.097137	1068.141156	0.022515	0.023547
RS	46	1.735256	1.140101	989.438592	0.020856	0.021824
RS	47	1.855097	1.140101	948.120318	0.019985	0.020911
RS	48	1.982764	1.171988	879.112316	0.018530	0.019425
RS	49	2.118767	1.171988	833.233026	0.017563	0.018443
RS	50	2.263651	1.190777	772.160042	0.016276	0.017142
RS	51	2.417996	1.190777	721.957787	0.015218	0.016081
RS	52	2.582419	1.197828	665.630091	0.014030	0.014883
RS	53	2.757579	1.197828	612.036978	0.012901	0.013745
RS	54	2.944177	1.196504	557.938578	0.011760	0.012584
RS	55	3.142960	1.196504	502.829732	0.010599	0.011395
RS	56	3.354724	1.196504	448.237928	0.009448	0.010206
RS	57	3.580315	1.196504	394.947125	0.008325	0.009035
RS	58	3.820637	1.270881	325.550334	0.006862	0.007502
RS	59	4.076652	1.270881	283.219855	0.005970	0.006551
RS	60	4.349385	1.270881	243.152402	0.005125	0.005646
RS	61	4.639927	1.270881	205.828979	0.004339	0.004797
RS	62	4.949441	1.270881	171.635333	0.003618	0.004014
RS	63	5.279166	1.270881	595.728417	0.012557	0.014106
PA	4+25*2+4+6 0.152999393 0.043288647 5.279166232 3.565698381 0.473722553 0.369221169 0.440836436 0.686638298 1.177568159 1.893634053 2.587159273 2.911806949 2.775227515 2.371677080 1.927313126 1.560857302 1.297108731 1.121654946 1.015346992 0.962568144 0.950169682 0.966627159 1.002284669 1.048597123 1.097137165 1.140100597 1.171988163 1.190776817 1.197828222 1.196504454 1.270881054
//
IT	4569
RD	16
LK	-400616.589686
QD	-137.173737 -> -126.485453
RI	0.0086910864
TR	0.151534	0.043600
MT	5.315436
MM	C_pi: 1.148486, n_recomb: 48284.632577
RS	0	0.000000	3.939595	78.154204	0.001619	0.000143
RS	1	0.006541	3.939595	83.136091	0.001722	0.000662
RS	2	0.013510	3.939595	88.426476	0.001831	0.001127
RS	3	0.020936	3.939595	94.043239	0.001948	0.001390
RS	4	0.028846	0.487146	802.653009	0.016623	0.011468
RS	5	0.037275	0.487146	840.174122	0.017400	0.012602
RS	6	0.046254	0.370436	1151.637739	0.023851	0.017975
RS	7	0.055821	0.370436	1194.939544	0.024748	0.019841
RS	8	0.066014	0.436439	1052.865007	0.021805	0.018166
RS	9	0.076873	0.436439	1093.549984	0.022648	0.019624
RS	10	0.088443	0.679965	731.487273	0.015149	0.013486
RS	11	0.100770	0.679965	765.094841	0.015846	0.014327
RS	12	0.113903	1.178060	463.343640	0.009596	0.008828
RS	13	0.127895	1.178060	487.787936	0.010102	0.009304
RS	14	0.142802	1.920734	315.536543	0.006535	0.006083
RS	15	0.158684	1.920734	333.437127	0.006906	0.006392
RS	16	0.175605	2.655131	255.087931	0.005283	0.004917
RS	17	0.193634	2.655131	269.984135	0.005592	0.005178
RS	18	0.212841	3.007061	252.312184	0.005226	0.004858
RS	19	0.233305	3.007061	267.056541	0.005531	0.005149
RS	20	0.255107	2.867363	296.250693	0.006136	0.005747
RS	21	0.278336	2.867363	313.162633	0.006486	0.006131
RS	22	0.303084	2.441675	388.243922	0.008041	0.007669
RS	23	0.329451	2.441675	409.294263	0.008477	0.008206
RS	24	0.357543	1.973308	532.756972	0.011034	0.010796
RS	25	0.387472	1.973308	559.159126	0.011580	0.011521
RS	26	0.419359	1.588967	726.597795	0.015048	0.015127
RS	27	0.453332	1.588967	757.797044	0.015694	0.016010
RS	28	0.489527	1.313895	952.053943	0.019718	0.020276
RS	29	0.528090	1.313895	984.897119	0.020398	0.021208
RS	30	0.569175	1.131774	1177.407998	0.024385	0.025488
RS	31	0.612948	1.131774	1206.492274	0.024987	0.026310
RS	32	0.659584	1.021826	1362.636217	0.028221	0.029804
RS	33	0.709270	1.021826	1382.208081	0.028626	0.030352
RS	34	0.762207	0.967474	1473.812536	0.030523	0.032398
RS	35	0.818607	0.967474	1480.350048	0.030659	0.032570
RS	36	0.878696	0.955013	1499.880886	0.031063	0.032985
RS	37	0.942715	0.955013	1493.253189	0.030926	0.032790
RS	38	1.010922	0.972544	1454.380655	0.030121	0.031895
RS	39	1.083591	0.972544	1436.783481	0.029757	0.031419
RS	40	1.161013	1.010104	1362.000635	0.028208	0.029738
RS	41	1.243500	1.010104	1336.198558	0.027673	0.029080
RS	42	1.331382	1.058817	1246.459826	0.025815	0.027095
RS	43	1.425013	1.058817	1214.623670	0.025155	0.026329
RS	44	1.524769	1.109849	1125.156326	0.023303	0.024378
RS	45	1.631050	1.109849	1088.445440	0.022542	0.023545
RS	46	1.744283	1.154957	1007.536818	0.020867	0.021808
RS	47	1.864923	1.154957	966.251443	0.020012	0.020915
RS	48	1.993455	1.188311	895.929634	0.018555	0.019428
RS	49	2.130394	1.188311	849.997952	0.017604	0.018465
RS	50	2.276290	1.207778	788.235178	0.016325	0.017174
RS	51	2.431731	1.207778	737.792123	0.015280	0.016129
RS	52	2.597339	1.214842	681.048910	0.014105	0.014945
RS	53	2.773780	1.214842	626.950160	0.012984	0.013817
RS	54	2.961762	1.213038	572.435989	0.011855	0.012669
RS	55	3.162041	1.213038	516.524073	0.010697	0.011486
RS	56	3.375421	1.213038	461.031233	0.009548	0.010300
RS	57	3.602759	1.213038	406.758665	0.008424	0.009129
RS	58	3.844968	1.292184	334.861148	0.006935	0.007569
RS	59	4.103020	1.292184	291.893770	0.006045	0.006622
RS	60	4.377952	1.292184	251.117285	0.005201	0.005718
RS	61	4.670868	1.292184	213.032536	0.004412	0.004869
RS	62	4.982945	1.292184	178.046770	0.003687	0.004084
RS	63	5.315436	1.292184	624.177994	0.012927	0.014489
PA	4+25*2+4+6 0.151533547 0.043599758 5.315435528 3.939595203 0.487145752 0.370435972 0.436438902 0.679964933 1.178060041 1.920733541 2.655131123 3.007060705 2.867363154 2.441675499 1.973307965 1.588967071 1.313895082 1.131774246 1.021825957 0.967474270 0.955013067 0.972544498 1.010104026 1.058817329 1.109848804 1.154956982 1.188310981 1.207778367 1.214842204 1.213037641 1.292184116
//
IT	3920
RD	17
LK	-400595.445861
QD	-132.477379 -> -122.383163
RI	0.0080645794
TR	0.150136	0.043907
MT	5.349987
MM	C_pi: 1.160529, n_recomb: 49113.695769
RS	0	0.000000	4.321096	72.570829	0.001478	0.000135
RS	1	0.006552	4.321096	77.216184	0.001572	0.000621
RS	2	0.013533	4.321096	82.151263	0.001673	0.001049
RS	3	0.020972	4.321096	87.393104	0.001779	0.001285
RS	4	0.028898	0.500947	795.912083	0.016206	0.011310
RS	5	0.037344	0.500947	833.583371	0.016973	0.012367
RS	6	0.046343	0.372127	1170.066283	0.023824	0.018030
RS	7	0.055931	0.372127	1214.258871	0.024723	0.019871
RS	8	0.066148	0.432559	1084.400673	0.022079	0.018421
RS	9	0.077034	0.432559	1126.087958	0.022928	0.019890
RS	10	0.088633	0.673546	753.549678	0.015343	0.013666
RS	11	0.100993	0.673546	788.071671	0.016046	0.014525
RS	12	0.114162	1.177757	472.858915	0.009628	0.008866
RS	13	0.128194	1.177757	497.837670	0.010136	0.009351
RS	14	0.143145	1.945425	317.907822	0.006473	0.006036
RS	15	0.159076	1.945425	336.005655	0.006841	0.006348
RS	16	0.176051	2.719809	254.221077	0.005176	0.004830
RS	17	0.194138	2.719809	269.133713	0.005480	0.005088
RS	18	0.213410	3.099402	250.035590	0.005091	0.004746
RS	19	0.233945	3.099402	264.723977	0.005390	0.005031
RS	20	0.255825	2.957318	293.565246	0.005977	0.005612
RS	21	0.279139	2.957318	310.426557	0.006321	0.005987
RS	22	0.303980	2.510138	386.234519	0.007864	0.007514
RS	23	0.330449	2.510138	407.326171	0.008294	0.008036
RS	24	0.358653	2.018312	533.111009	0.010855	0.010628
RS	25	0.388704	2.018312	559.751428	0.011397	0.011338
RS	26	0.420724	1.616516	731.564816	0.014895	0.014967
RS	27	0.454842	1.616516	763.276324	0.015541	0.015837
RS	28	0.491196	1.330425	963.801776	0.019624	0.020153
RS	29	0.529931	1.330425	997.400917	0.020308	0.021077
RS	30	0.571205	1.141822	1197.109574	0.024374	0.025427
RS	31	0.615182	1.141822	1227.019475	0.024983	0.026247
RS	32	0.662042	1.028322	1389.614819	0.028294	0.029811
RS	33	0.711971	1.028322	1409.834721	0.028706	0.030361
RS	34	0.765172	0.972411	1505.372956	0.030651	0.032453
RS	35	0.821858	0.972411	1512.222444	0.030790	0.032630
RS	36	0.882259	0.959852	1532.393570	0.031201	0.033052
RS	37	0.946617	0.959852	1525.773452	0.031066	0.032864
RS	38	1.015192	0.978389	1484.849708	0.030233	0.031944
RS	39	1.088260	0.978389	1467.113023	0.029872	0.031477
RS	40	1.166115	1.017763	1388.876867	0.028279	0.029756
RS	41	1.249072	1.017763	1362.943031	0.027751	0.029111
RS	42	1.337464	1.068783	1269.554282	0.025849	0.027086
RS	43	1.431647	1.068783	1237.672243	0.025200	0.026337
RS	44	1.532002	1.122213	1145.148245	0.023316	0.024358
RS	45	1.638932	1.122213	1108.469578	0.022569	0.023543
RS	46	1.752867	1.169381	1025.423620	0.020879	0.021793
RS	47	1.874268	1.169381	984.179714	0.020039	0.020920
RS	48	2.003623	1.204127	912.595131	0.018581	0.019434
RS	49	2.141454	1.204127	866.615578	0.017645	0.018489
RS	50	2.288315	1.224211	804.201483	0.016374	0.017208
RS	51	2.444799	1.224211	753.520474	0.015342	0.016177
RS	52	2.611536	1.231244	696.389772	0.014179	0.015007
RS	53	2.789197	1.231244	641.788449	0.013067	0.013889
RS	54	2.978499	1.228922	586.885101	0.011950	0.012754
RS	55	3.180204	1.228922	530.172730	0.010795	0.011575
RS	56	3.395124	1.228922	473.783279	0.009647	0.010392
RS	57	3.624127	1.228922	418.534779	0.008522	0.009221
RS	58	3.868134	1.312737	344.133111	0.007007	0.007634
RS	59	4.128128	1.312737	300.534577	0.006119	0.006692
RS	60	4.405158	1.312737	259.056429	0.005275	0.005789
RS	61	4.700338	1.312737	220.218624	0.004484	0.004939
RS	62	5.014859	1.312737	184.449205	0.003756	0.004151
RS	63	5.349987	1.312737	652.800581	0.013292	0.014867
PA	4+25*2+4+6 0.150135856 0.043907075 5.349987157 4.321095835 0.500946750 0.372126571 0.432559310 0.673546425 1.177757261 1.945424672 2.719809329 3.099402466 2.957318272 2.510137586 2.018311557 1.616516263 1.330425028 1.141822399 1.028321901 0.972411399 0.959851540 0.978388617 1.017763306 1.068783097 1.122213433 1.169380507 1.204126781 1.224211486 1.231244282 1.228922250 1.312736718
//
IT	4177
RD	18
LK	-400575.472875
QD	-128.060319 -> -118.512756
RI	0.0075144028
TR	0.148801	0.044210
MT	5.382967
MM	C_pi: 1.172213, n_recomb: 49929.566722
RS	0	0.000000	4.705856	67.825232	0.001358	0.000128
RS	1	0.006562	4.705856	72.182892	0.001446	0.000585
RS	2	0.013555	4.705856	76.814018	0.001538	0.000983
RS	3	0.021007	4.705856	81.734891	0.001637	0.001195
RS	4	0.028948	0.515023	788.809676	0.015798	0.011151
RS	5	0.037410	0.515023	826.590667	0.016555	0.012137
RS	6	0.046427	0.374214	1186.639316	0.023766	0.018065
RS	7	0.056036	0.374214	1231.689858	0.024669	0.019879
RS	8	0.066275	0.429131	1114.991257	0.022331	0.018661
RS	9	0.077187	0.429131	1157.655681	0.023186	0.020139
RS	10	0.088814	0.667376	775.523011	0.015532	0.013845
RS	11	0.101204	0.667376	810.949591	0.016242	0.014720
RS	12	0.114408	1.176787	482.507076	0.009664	0.008907
RS	13	0.128478	1.176787	508.023291	0.010175	0.009403
RS	14	0.143471	1.967941	320.471735	0.006418	0.005995
RS	15	0.159449	1.967941	338.773586	0.006785	0.006310
RS	16	0.176474	2.781418	253.589499	0.005079	0.004750
RS	17	0.194617	2.781418	268.527074	0.005378	0.005007
RS	18	0.213951	3.188952	248.020808	0.004967	0.004642
RS	19	0.234553	3.188952	262.661864	0.005261	0.004922
RS	20	0.256507	3.045211	291.128376	0.005831	0.005487
RS	21	0.279902	3.045211	307.944651	0.006168	0.005853
RS	22	0.304832	2.577167	384.397873	0.007699	0.007367
RS	23	0.331399	2.577167	405.529450	0.008122	0.007878
RS	24	0.359708	2.062395	533.476208	0.010685	0.010468
RS	25	0.389875	2.062395	560.343738	0.011223	0.011163
RS	26	0.422022	1.643546	736.302540	0.014747	0.014811
RS	27	0.456279	1.643546	768.507225	0.015392	0.015669
RS	28	0.492783	1.346716	975.047728	0.019528	0.020030
RS	29	0.531683	1.346716	1009.383513	0.020216	0.020947
RS	30	0.573136	1.151798	1216.080759	0.024356	0.025361
RS	31	0.617309	1.151798	1246.806627	0.024971	0.026179
RS	32	0.664380	1.034826	1415.739748	0.028355	0.029810
RS	33	0.714541	1.034826	1436.613304	0.028773	0.030362
RS	34	0.767993	0.977370	1536.080336	0.030765	0.032498
RS	35	0.824953	0.977370	1543.260850	0.030909	0.032681
RS	36	0.885651	0.964678	1564.140614	0.031327	0.033112
RS	37	0.950332	0.964678	1557.554694	0.031195	0.032931
RS	38	1.019258	0.984157	1514.676675	0.030336	0.031987
RS	39	1.092706	0.984157	1496.829080	0.029979	0.031530
RS	40	1.170975	1.025266	1415.241571	0.028345	0.029771
RS	41	1.254379	1.025266	1389.202010	0.027823	0.029139
RS	42	1.343257	1.078504	1292.259005	0.025882	0.027077
RS	43	1.437968	1.078504	1260.351315	0.025243	0.026344
RS	44	1.538893	1.134248	1164.849773	0.023330	0.024339
RS	45	1.646442	1.134248	1128.216996	0.022596	0.023543
RS	46	1.761048	1.183396	1043.096486	0.020891	0.021781
RS	47	1.883174	1.183396	1001.902156	0.020066	0.020926
RS	48	2.013315	1.219465	929.103125	0.018608	0.019441
RS	49	2.151997	1.219465	883.080316	0.017687	0.018514
RS	50	2.299779	1.240112	820.050436	0.016424	0.017242
RS	51	2.457258	1.240112	769.135009	0.015404	0.016225
RS	52	2.625072	1.247075	711.643889	0.014253	0.015068
RS	53	2.803899	1.247075	656.543939	0.013149	0.013961
RS	54	2.994460	1.244204	601.276742	0.012042	0.012838
RS	55	3.197526	1.244204	543.767706	0.010891	0.011663
RS	56	3.413919	1.244204	486.487069	0.009743	0.010482
RS	57	3.644511	1.244204	430.269304	0.008618	0.009312
RS	58	3.890236	1.332587	353.361987	0.007077	0.007699
RS	59	4.152085	1.332587	309.138512	0.006191	0.006760
RS	60	4.431118	1.332587	266.966375	0.005347	0.005859
RS	61	4.728462	1.332587	227.383977	0.004554	0.005008
RS	62	5.045318	1.332587	190.839503	0.003822	0.004217
RS	63	5.382967	1.332587	681.574510	0.013651	0.015239
PA	4+25*2+4+6 0.148800562 0.044210247 5.382967425 4.705855657 0.515022883 0.374213665 0.429130541 0.667375748 1.176786819 1.967940612 2.781417559 3.188952005 3.045210678 2.577166688 2.062394561 1.643545662 1.346715685 1.151798057 1.034825799 0.977370013 0.964677683 0.984157053 1.025266158 1.078503884 1.134248126 1.183395885 1.219465222 1.240112239 1.247074781 1.244204434 1.332586823
//
IT	5319
RD	19
LK	-400556.577959
QD	-123.896473 -> -114.853835
RI	0.0070278384
TR	0.147524	0.044509
MT	5.414431
MM	C_pi: 1.183552, n_recomb: 50732.609315
RS	0	0.000000	5.089811	63.788063	0.001257	0.000122
RS	1	0.006572	5.089811	67.899832	0.001338	0.000555
RS	2	0.013576	5.089811	72.271026	0.001425	0.000926
RS	3	0.021040	5.089811	76.917251	0.001516	0.001119
RS	4	0.028995	0.529296	781.512268	0.015405	0.010993
RS	5	0.037472	0.529296	819.368798	0.016151	0.011913
RS	6	0.046507	0.376637	1201.537022	0.023684	0.018083
RS	7	0.056135	0.376637	1247.413697	0.024588	0.019869
RS	8	0.066396	0.426096	1144.672648	0.022563	0.018888
RS	9	0.077331	0.426096	1188.290499	0.023423	0.020373
RS	10	0.088986	0.661447	797.388854	0.015717	0.014022
RS	11	0.101406	0.661447	833.709678	0.016433	0.014911
RS	12	0.114642	1.175248	492.264460	0.009703	0.008953
RS	13	0.128748	1.175248	518.320175	0.010217	0.009457
RS	14	0.143781	1.988486	323.198048	0.006371	0.005960
RS	15	0.159802	1.988486	341.709488	0.006735	0.006277
RS	16	0.176876	2.840164	253.158517	0.004990	0.004677
RS	17	0.195073	2.840164	268.128220	0.005285	0.004932
RS	18	0.214465	3.275876	246.230175	0.004853	0.004547
RS	19	0.235131	3.275876	260.831241	0.005141	0.004822
RS	20	0.257156	3.131133	288.907984	0.005695	0.005371
RS	21	0.280628	3.131133	305.684059	0.006025	0.005728
RS	22	0.305642	2.642820	382.712794	0.007544	0.007230
RS	23	0.332301	2.642820	403.882920	0.007961	0.007728
RS	24	0.360711	2.105595	533.847439	0.010523	0.010315
RS	25	0.390989	2.105595	560.931637	0.011057	0.010997
RS	26	0.423256	1.670075	740.824182	0.014603	0.014661
RS	27	0.457645	1.670075	773.503902	0.015247	0.015507
RS	28	0.494293	1.362770	985.821139	0.019432	0.019908
RS	29	0.533349	1.362770	1020.874758	0.020123	0.020817
RS	30	0.574972	1.161691	1234.362198	0.024331	0.025291
RS	31	0.619331	1.161691	1265.894053	0.024952	0.026107
RS	32	0.666605	1.041318	1441.059553	0.028405	0.029802
RS	33	0.716986	1.041318	1462.591079	0.028829	0.030356
RS	34	0.770678	0.982329	1565.981443	0.030867	0.032536
RS	35	0.827898	0.982329	1573.510039	0.031016	0.032724
RS	36	0.888879	0.969474	1595.162767	0.031443	0.033164
RS	37	0.953868	0.969474	1588.635255	0.031314	0.032991
RS	38	1.023127	0.989836	1543.896819	0.030432	0.032027
RS	39	1.096939	0.989836	1525.964132	0.030079	0.031579
RS	40	1.175601	1.032603	1441.122020	0.028406	0.029785
RS	41	1.259432	1.032603	1415.000019	0.027891	0.029165
RS	42	1.348773	1.087978	1314.590350	0.025912	0.027069
RS	43	1.443986	1.087978	1282.675178	0.025283	0.026351
RS	44	1.545456	1.145955	1184.271473	0.023343	0.024322
RS	45	1.653594	1.145955	1147.696658	0.022622	0.023543
RS	46	1.768839	1.197007	1060.562023	0.020905	0.021771
RS	47	1.891658	1.197007	1019.424162	0.020094	0.020933
RS	48	2.022549	1.234338	945.452961	0.018636	0.019450
RS	49	2.162041	1.234338	899.391302	0.017728	0.018539
RS	50	2.310701	1.255497	835.778745	0.016474	0.017277
RS	51	2.469131	1.255497	784.632683	0.015466	0.016274
RS	52	2.637973	1.262353	726.807117	0.014326	0.015130
RS	53	2.817911	1.262353	671.212924	0.013230	0.014031
RS	54	3.009674	1.258906	615.606939	0.012134	0.012921
RS	55	3.214040	1.258906	557.305466	0.010985	0.011750
RS	56	3.431837	1.258906	499.139405	0.009839	0.010571
RS	57	3.663947	1.258906	441.959304	0.008712	0.009401
RS	58	3.911311	1.351759	362.545609	0.007146	0.007763
RS	59	4.174932	1.351759	317.703642	0.006262	0.006827
RS	60	4.455878	1.351759	274.845297	0.005418	0.005927
RS	61	4.755288	1.351759	234.526791	0.004623	0.005075
RS	62	5.074374	1.351759	197.215845	0.003887	0.004282
RS	63	5.414431	1.351759	710.485289	0.014005	0.015606
PA	4+25*2+4+6 0.147524186 0.044509487 5.414431245 5.089810613 0.529296480 0.376637089 0.426095588 0.661446654 1.175248185 1.988485896 2.840163617 3.275876201 3.131132540 2.642820074 2.105595006 1.670074814 1.362769787 1.161690884 1.041317787 0.982329212 0.969473697 0.989835607 1.032603466 1.087977908 1.145954725 1.197007055 1.234337825 1.255496765 1.262353313 1.258906281 1.351759003
//
IT	4899
RD	20
LK	-400538.679281
QD	-119.962713 -> -111.388005
RI	0.0065955029
TR	0.146303	0.044805
MT	5.444478
MM	C_pi: 1.194561, n_recomb: 51522.969200
RS	0	0.000000	5.468939	60.353129	0.001171	0.000116
RS	1	0.006581	5.468939	64.254927	0.001247	0.000528
RS	2	0.013595	5.468939	68.404063	0.001328	0.000877
RS	3	0.021071	5.468939	72.815547	0.001413	0.001054
RS	4	0.029039	0.543676	774.182942	0.015026	0.010837
RS	5	0.037531	0.543676	812.087576	0.015762	0.011697
RS	6	0.046582	0.379341	1214.935431	0.023580	0.018085
RS	7	0.056229	0.379341	1261.607416	0.024486	0.019843
RS	8	0.066511	0.423408	1173.470124	0.022776	0.019103
RS	9	0.077469	0.423408	1218.018828	0.023640	0.020593
RS	10	0.089149	0.655750	819.131265	0.015898	0.014196
RS	11	0.101597	0.655750	856.335580	0.016620	0.015100
RS	12	0.114864	1.173231	502.107349	0.009745	0.009001
RS	13	0.129005	1.173231	528.703657	0.010262	0.009513
RS	14	0.144076	2.007230	326.062649	0.006328	0.005930
RS	15	0.160139	2.007230	344.788320	0.006692	0.006249
RS	16	0.177259	2.896231	252.899105	0.004908	0.004609
RS	17	0.195506	2.896231	267.907029	0.005200	0.004863
RS	18	0.214953	3.360295	244.634207	0.004748	0.004458
RS	19	0.235681	3.360295	259.201650	0.005031	0.004728
RS	20	0.257772	3.215152	286.877853	0.005568	0.005261
RS	21	0.281318	3.215152	303.617976	0.005893	0.005611
RS	22	0.306413	2.707150	381.160325	0.007398	0.007100
RS	23	0.333159	2.707150	402.367610	0.007809	0.007587
RS	24	0.361666	2.147969	534.214042	0.010368	0.010169
RS	25	0.392049	2.147969	561.504884	0.010898	0.010839
RS	26	0.424431	1.696128	745.137710	0.014462	0.014515
RS	27	0.458945	1.696128	778.275073	0.015105	0.015350
RS	28	0.495730	1.378592	996.146139	0.019334	0.019786
RS	29	0.534935	1.378592	1031.899172	0.020028	0.020689
RS	30	0.576721	1.171496	1251.985542	0.024300	0.025219
RS	31	0.621257	1.171496	1284.312984	0.024927	0.026033
RS	32	0.668724	1.047788	1465.607129	0.028446	0.029787
RS	33	0.719315	1.047788	1487.799760	0.028876	0.030345
RS	34	0.773235	0.987280	1595.102968	0.030959	0.032567
RS	35	0.830704	0.987280	1602.995183	0.031112	0.032760
RS	36	0.891955	0.974231	1625.485987	0.031549	0.033211
RS	37	0.957236	0.974231	1619.039012	0.031424	0.033044
RS	38	1.026815	0.995419	1572.530102	0.030521	0.032062
RS	39	1.100972	0.995419	1554.535899	0.030172	0.031624
RS	40	1.180009	1.039776	1466.530848	0.028464	0.029797
RS	41	1.264248	1.039776	1440.347629	0.027955	0.029189
RS	42	1.354031	1.097212	1336.553688	0.025941	0.027061
RS	43	1.449723	1.097212	1304.647619	0.025322	0.026358
RS	44	1.551712	1.157346	1203.412382	0.023357	0.024306
RS	45	1.660414	1.157346	1166.906698	0.022648	0.023543
RS	46	1.776269	1.210236	1077.811189	0.020919	0.021762
RS	47	1.899749	1.210236	1036.736981	0.020122	0.020941
RS	48	2.031355	1.248767	961.637538	0.018664	0.019460
RS	49	2.171622	1.248767	915.541652	0.017770	0.018564
RS	50	2.321121	1.270392	851.377670	0.016524	0.017313
RS	51	2.480458	1.270392	800.005391	0.015527	0.016322
RS	52	2.650281	1.277111	741.869868	0.014399	0.015191
RS	53	2.831281	1.277111	685.786796	0.013310	0.014101
RS	54	3.024192	1.273063	629.866801	0.012225	0.013003
RS	55	3.229799	1.273063	570.778211	0.011078	0.011836
RS	56	3.448938	1.273063	511.733445	0.009932	0.010659
RS	57	3.682498	1.273063	453.598767	0.008804	0.009489
RS	58	3.931429	1.370291	371.679590	0.007214	0.007825
RS	59	4.196743	1.370291	326.226140	0.006332	0.006893
RS	60	4.479517	1.370291	282.689780	0.005487	0.005994
RS	61	4.780901	1.370291	241.643960	0.004690	0.005141
RS	62	5.102120	1.370291	203.575361	0.003951	0.004346
RS	63	5.444478	1.370291	739.515054	0.014353	0.015968
PA	4+25*2+4+6 0.146302583 0.044804689 5.444478257 5.468938828 0.543675795 0.379341424 0.423408150 0.655749542 1.173230738 2.007229596 2.896231453 3.360294583 3.215151893 2.707150499 2.147968917 1.696127925 1.378591586 1.171495576 1.047787690 0.987280083 0.974230569 0.995419490 1.039776019 1.097211821 1.157345684 1.210235964 1.248766524 1.270391613 1.277111302 1.273062698 1.370290923
//
IT	4984
RD	21
LK	-400521.704402
QD	-116.239918 -> -108.100103
RI	0.0062092870
TR	0.145131	0.045096
MT	5.473233
MM	C_pi: 1.205261, n_recomb: 52300.820818
RS	0	0.000000	5.839386	57.432988	0.001098	0.000112
RS	1	0.006590	5.839386	61.155819	0.001169	0.000506
RS	2	0.013614	5.839386	65.115620	0.001245	0.000835
RS	3	0.021101	5.839386	69.326885	0.001326	0.000999
RS	4	0.029081	0.558104	766.916052	0.014664	0.010684
RS	5	0.037588	0.558104	804.846319	0.015389	0.011489
RS	6	0.046655	0.382289	1226.967466	0.023460	0.018074
RS	7	0.056319	0.382289	1274.404766	0.024367	0.019804
RS	8	0.066620	0.421028	1201.417728	0.022971	0.019306
RS	9	0.077600	0.421028	1246.876027	0.023840	0.020799
RS	10	0.089304	0.650268	840.749456	0.016075	0.014369
RS	11	0.101779	0.650268	878.826628	0.016803	0.015285
RS	12	0.115076	1.170809	512.018129	0.009790	0.009051
RS	13	0.129249	1.170809	539.155484	0.010309	0.009571
RS	14	0.144356	2.024345	329.043282	0.006291	0.005903
RS	15	0.160459	2.024345	347.986978	0.006654	0.006225
RS	16	0.177623	2.949807	252.786733	0.004833	0.004547
RS	17	0.195918	2.949807	267.838060	0.005121	0.004799
RS	18	0.215419	3.442327	243.208795	0.004650	0.004374
RS	19	0.236205	3.442327	257.748219	0.004928	0.004640
RS	20	0.258360	3.297372	285.013823	0.005450	0.005159
RS	21	0.281976	3.297372	301.721675	0.005769	0.005501
RS	22	0.307147	2.770212	379.725775	0.007260	0.006976
RS	23	0.333978	2.770212	400.968935	0.007667	0.007454
RS	24	0.362577	2.189528	534.579955	0.010221	0.010029
RS	25	0.393060	2.189528	562.068328	0.010747	0.010687
RS	26	0.425552	1.721726	749.255493	0.014326	0.014373
RS	27	0.460185	1.721726	782.834016	0.014968	0.015198
RS	28	0.497101	1.394188	1006.048502	0.019236	0.019665
RS	29	0.536449	1.394188	1042.483075	0.019932	0.020562
RS	30	0.578390	1.181212	1268.982788	0.024263	0.025143
RS	31	0.623095	1.181212	1302.095201	0.024896	0.025956
RS	32	0.670747	1.054234	1489.412080	0.028478	0.029767
RS	33	0.721538	1.054234	1512.268129	0.028915	0.030328
RS	34	0.775676	0.992216	1623.478849	0.031041	0.032591
RS	35	0.833382	0.992216	1631.748573	0.031199	0.032790
RS	36	0.894891	0.978947	1655.134175	0.031646	0.033252
RS	37	0.960453	0.978947	1648.788201	0.031525	0.033093
RS	38	1.030336	1.000912	1600.593446	0.030604	0.032094
RS	39	1.104824	1.000912	1582.559647	0.030259	0.031665
RS	40	1.184220	1.046792	1491.480359	0.028517	0.029807
RS	41	1.268849	1.046792	1465.255489	0.028016	0.029212
RS	42	1.359054	1.106218	1358.156318	0.025968	0.027053
RS	43	1.455204	1.106218	1326.274536	0.025359	0.026364
RS	44	1.557690	1.168440	1222.272608	0.023370	0.024292
RS	45	1.666930	1.168440	1185.846560	0.022674	0.023545
RS	46	1.783369	1.223104	1094.843049	0.020934	0.021754
RS	47	1.907481	1.223104	1053.839155	0.020150	0.020950
RS	48	2.039771	1.262781	977.649675	0.018693	0.019471
RS	49	2.180780	1.262781	931.524624	0.017811	0.018590
RS	50	2.331081	1.284831	866.839099	0.016574	0.017349
RS	51	2.491286	1.284831	815.245748	0.015588	0.016370
RS	52	2.662049	1.291384	756.825077	0.014471	0.015252
RS	53	2.844065	1.291384	700.259138	0.013389	0.014170
RS	54	3.038075	1.286714	644.048659	0.012314	0.013084
RS	55	3.244870	1.286714	584.179204	0.011170	0.011921
RS	56	3.465294	1.286714	524.263256	0.010024	0.010745
RS	57	3.700242	1.286714	465.182452	0.008894	0.009575
RS	58	3.950674	1.388227	380.760027	0.007280	0.007887
RS	59	4.217608	1.388227	334.702580	0.006400	0.006958
RS	60	4.502134	1.388227	290.496738	0.005554	0.006060
RS	61	4.805409	1.388227	248.732640	0.004756	0.005206
RS	62	5.128670	1.388227	209.915391	0.004014	0.004408
RS	63	5.473233	1.388227	768.646341	0.014697	0.016325
PA	4+25*2+4+6 0.145131358 0.045095546 5.473232988 5.839386291 0.558104325 0.382289473 0.421027586 0.650267535 1.170809482 2.024344846 2.949807161 3.442326616 3.297372254 2.770212078 2.189528130 1.721725711 1.394188197 1.181212084 1.054233841 0.992215655 0.978946674 1.000912174 1.046791644 1.106218037 1.168440386 1.223103816 1.262781230 1.284830897 1.291384438 1.286714046 1.388226826
//
IT	3749
RD	22
LK	-400505.588934
QD	-112.711096 -> -104.976487
RI	0.0058625374
TR	0.144007	0.045382
MT	5.500793
MM	C_pi: 1.215674, n_recomb: 53066.566373
RS	0	0.000000	6.197328	54.957575	0.001036	0.000108
RS	1	0.006598	6.197328	58.528456	0.001103	0.000486
RS	2	0.013632	6.197328	62.327467	0.001175	0.000800
RS	3	0.021130	6.197328	66.368653	0.001251	0.000951
RS	4	0.029122	0.572535	759.782929	0.014318	0.010536
RS	5	0.037642	0.572535	797.720699	0.015032	0.011289
RS	6	0.046724	0.385448	1237.763417	0.023325	0.018052
RS	7	0.056405	0.385448	1285.937012	0.024233	0.019753
RS	8	0.066725	0.418929	1228.523804	0.023151	0.019498
RS	9	0.077726	0.418929	1274.871469	0.024024	0.020992
RS	10	0.089452	0.645009	862.215732	0.016248	0.014539
RS	11	0.101953	0.645009	901.154650	0.016982	0.015466
RS	12	0.115278	1.168056	521.981000	0.009836	0.009103
RS	13	0.129483	1.168056	549.659300	0.010358	0.009630
RS	14	0.144624	2.040002	332.120318	0.006259	0.005880
RS	15	0.160765	2.040002	351.285079	0.006620	0.006204
RS	16	0.177971	3.001029	252.804784	0.004764	0.004489
RS	17	0.196312	3.001029	267.904139	0.005048	0.004740
RS	18	0.215864	3.522086	241.934580	0.004559	0.004297
RS	19	0.236705	3.522086	256.450990	0.004833	0.004559
RS	20	0.258922	3.377850	283.300187	0.005339	0.005062
RS	21	0.282604	3.377850	299.979210	0.005653	0.005398
RS	22	0.307849	2.832095	378.392987	0.007131	0.006860
RS	23	0.334760	2.832095	399.670679	0.007531	0.007328
RS	24	0.363447	2.230337	534.938752	0.010081	0.009895
RS	25	0.394026	2.230337	562.616039	0.010602	0.010542
RS	26	0.426623	1.746900	753.187894	0.014193	0.014235
RS	27	0.461371	1.746900	787.192005	0.014834	0.015050
RS	28	0.498411	1.409574	1015.552518	0.019137	0.019546
RS	29	0.537896	1.409574	1052.651498	0.019836	0.020437
RS	30	0.579986	1.190841	1285.391357	0.024222	0.025065
RS	31	0.624853	1.190841	1319.278230	0.024861	0.025877
RS	32	0.672680	1.060650	1512.518790	0.028502	0.029742
RS	33	0.723663	1.060650	1536.039823	0.028946	0.030306
RS	34	0.778011	0.997130	1651.150558	0.031115	0.032610
RS	35	0.835944	0.997130	1659.810383	0.031278	0.032814
RS	36	0.897699	0.983618	1684.144810	0.031736	0.033288
RS	37	0.963530	0.983618	1677.918585	0.031619	0.033136
RS	38	1.033704	1.006312	1628.120988	0.030681	0.032122
RS	39	1.108508	1.006312	1610.067370	0.030341	0.031702
RS	40	1.188249	1.053656	1515.993482	0.028568	0.029817
RS	41	1.273250	1.053656	1489.744842	0.028073	0.029232
RS	42	1.363860	1.115007	1379.414697	0.025994	0.027045
RS	43	1.460449	1.115007	1347.571007	0.025394	0.026370
RS	44	1.563411	1.179253	1240.864323	0.023383	0.024278
RS	45	1.673167	1.179253	1204.527297	0.022698	0.023546
RS	46	1.790165	1.235631	1111.662565	0.020948	0.021748
RS	47	1.914882	1.235631	1070.735309	0.020177	0.020959
RS	48	2.047829	1.276405	993.492670	0.018722	0.019483
RS	49	2.189547	1.276405	947.343325	0.017852	0.018616
RS	50	2.340617	1.298841	882.164515	0.016624	0.017385
RS	51	2.501654	1.298841	830.355208	0.015647	0.016418
RS	52	2.673318	1.305205	771.671324	0.014542	0.015312
RS	53	2.856307	1.305205	714.628945	0.013467	0.014239
RS	54	3.051371	1.299895	658.150890	0.012402	0.013164
RS	55	3.259306	1.299895	597.507253	0.011260	0.012004
RS	56	3.480961	1.299895	536.727958	0.010114	0.010830
RS	57	3.717241	1.299895	476.709680	0.008983	0.009660
RS	58	3.969111	1.405606	389.786556	0.007345	0.007947
RS	59	4.237600	1.405606	343.132760	0.006466	0.007021
RS	60	4.523805	1.405606	298.266009	0.005621	0.006124
RS	61	4.828895	1.405606	255.792620	0.004820	0.005269
RS	62	5.154114	1.405606	216.235623	0.004075	0.004469
RS	63	5.500793	1.405606	797.872806	0.015035	0.016677
PA	4+25*2+4+6 0.144006879 0.045381926 5.500792907 6.197328370 0.572534680 0.385447826 0.418928623 0.645008564 1.168056018 2.040001734 3.001029093 3.522086125 3.377849546 2.832095477 2.230336849 1.746899917 1.409574346 1.190841334 1.060650276 0.997130480 0.983618390 1.006312031 1.053655943 1.115007007 1.179252552 1.235631411 1.276405273 1.298841094 1.305205006 1.299895160 1.405606289
//
IT	4429
RD	23
LK	-400490.273814
QD	-109.360130 -> -102.003940
RI	0.0055497810
TR	0.142926	0.045664
MT	5.527254
MM	C_pi: 1.225816, n_recomb: 53820.390525
RS	0	0.000000	6.539927	52.862966	0.000982	0.000104
RS	1	0.006606	6.539927	56.305198	0.001046	0.000469
RS	2	0.013649	6.539927	59.968055	0.001114	0.000769
RS	3	0.021157	6.539927	63.865200	0.001187	0.000911
RS	4	0.029161	0.586919	752.842662	0.013988	0.010392
RS	5	0.037693	0.586919	790.773730	0.014693	0.011098
RS	6	0.046789	0.388785	1247.447150	0.023178	0.018019
RS	7	0.056487	0.388785	1296.328939	0.024086	0.019692
RS	8	0.066825	0.417080	1254.821008	0.023315	0.019679
RS	9	0.077845	0.417080	1302.038852	0.024192	0.021174
RS	10	0.089594	0.639963	883.519926	0.016416	0.014706
RS	11	0.102119	0.639963	923.309371	0.017155	0.015644
RS	12	0.115471	1.165024	531.982701	0.009884	0.009157
RS	13	0.129706	1.165024	560.201352	0.010409	0.009691
RS	14	0.144881	2.054352	335.275108	0.006230	0.005861
RS	15	0.161058	2.054352	354.663216	0.006590	0.006186
RS	16	0.178304	3.050087	252.932565	0.004700	0.004436
RS	17	0.196690	3.050087	268.083742	0.004981	0.004685
RS	18	0.216289	3.599728	240.790484	0.004474	0.004224
RS	19	0.237184	3.599728	255.288121	0.004743	0.004482
RS	20	0.259459	3.456702	281.716498	0.005234	0.004971
RS	21	0.283206	3.456702	298.369556	0.005544	0.005301
RS	22	0.308521	2.892844	377.151548	0.007008	0.006749
RS	23	0.335509	2.892844	398.462523	0.007404	0.007208
RS	24	0.364280	2.270423	535.289703	0.009946	0.009767
RS	25	0.394951	2.270423	563.147865	0.010463	0.010404
RS	26	0.427648	1.771666	756.945915	0.014064	0.014101
RS	27	0.462506	1.771666	791.360826	0.014704	0.014907
RS	28	0.499666	1.424757	1024.679443	0.019039	0.019428
RS	29	0.539281	1.424757	1062.426202	0.019740	0.020313
RS	30	0.581514	1.200383	1301.239583	0.024177	0.024985
RS	31	0.626536	1.200383	1335.890265	0.024821	0.025796
RS	32	0.674532	1.067033	1534.957240	0.028520	0.029713
RS	33	0.725699	1.067033	1559.143999	0.028969	0.030280
RS	34	0.780247	1.002020	1678.145700	0.031180	0.032623
RS	35	0.838398	1.002020	1687.206909	0.031349	0.032833
RS	36	0.900390	0.988242	1712.543004	0.031820	0.033320
RS	37	0.966478	0.988242	1706.453540	0.031706	0.033175
RS	38	1.036932	1.011621	1655.128516	0.030753	0.032148
RS	39	1.112040	1.011621	1637.073344	0.030417	0.031737
RS	40	1.192110	1.060373	1540.083099	0.028615	0.029825
RS	41	1.277469	1.060373	1513.826948	0.028127	0.029252
RS	42	1.368467	1.123588	1400.335121	0.026019	0.027038
RS	43	1.465477	1.123588	1368.542143	0.025428	0.026376
RS	44	1.568896	1.189797	1259.188217	0.023396	0.024265
RS	45	1.679147	1.189797	1222.948978	0.022723	0.023548
RS	46	1.796681	1.247837	1128.267627	0.020964	0.021743
RS	47	1.921979	1.247837	1087.423075	0.020205	0.020968
RS	48	2.055556	1.289663	1009.160802	0.018751	0.019495
RS	49	2.197956	1.289663	962.992346	0.017893	0.018642
RS	50	2.349764	1.312450	897.346839	0.016673	0.017421
RS	51	2.511600	1.312450	845.327332	0.015706	0.016465
RS	52	2.684128	1.318602	786.402643	0.014612	0.015372
RS	53	2.868053	1.318602	728.890782	0.013543	0.014306
RS	54	3.064129	1.312638	672.167192	0.012489	0.013243
RS	55	3.273157	1.312638	610.756781	0.011348	0.012086
RS	56	3.495995	1.312638	549.122601	0.010203	0.010913
RS	57	3.733554	1.312638	488.176051	0.009070	0.009743
RS	58	3.986806	1.422466	398.755859	0.007409	0.008006
RS	59	4.256789	1.422466	351.513748	0.006531	0.007083
RS	60	4.544608	1.422466	305.994947	0.005685	0.006187
RS	61	4.851440	1.422466	262.821464	0.004883	0.005331
RS	62	5.178542	1.422466	222.533782	0.004135	0.004529
RS	63	5.527254	1.422466	827.179620	0.015369	0.017024
PA	4+25*2+4+6 0.142925747 0.045663676 5.527253554 6.539926840 0.586919356 0.388784824 0.417079638 0.639963283 1.165023859 2.054351721 3.050086710 3.599727632 3.456702201 2.892844046 2.270422573 1.771666280 1.424756586 1.200382706 1.067032999 1.002020202 0.988242046 1.011621058 1.060373329 1.123588270 1.189797016 1.247837174 1.289662690 1.312450454 1.318602148 1.312638416 1.422465556
//
IT	4584
RD	24
LK	-400475.706169
QD	-106.173690 -> -99.171632
RI	0.0052664973
TR	0.141885	0.045941
MT	5.552682
MM	C_pi: 1.235699, n_recomb: 54562.451661
RS	0	0.000000	6.865066	51.094104	0.000936	0.000101
RS	1	0.006614	6.865066	54.427736	0.000998	0.000455
RS	2	0.013665	6.865066	57.975654	0.001063	0.000743
RS	3	0.021183	6.865066	61.751193	0.001132	0.000877
RS	4	0.029198	0.601209	746.146733	0.013675	0.010253
RS	5	0.037742	0.601209	784.060513	0.014370	0.010916
RS	6	0.046853	0.392278	1256.114336	0.023022	0.017978
RS	7	0.056565	0.392278	1305.676841	0.023930	0.019622
RS	8	0.066920	0.415454	1280.336627	0.023466	0.019850
RS	9	0.077960	0.415454	1328.406283	0.024347	0.021344
RS	10	0.089730	0.635122	904.652137	0.016580	0.014871
RS	11	0.102278	0.635122	945.280750	0.017325	0.015818
RS	12	0.115657	1.161773	542.004368	0.009934	0.009212
RS	13	0.129920	1.161773	570.762029	0.010461	0.009752
RS	14	0.145126	2.067490	338.497697	0.006204	0.005844
RS	15	0.161339	2.067490	358.111064	0.006563	0.006171
RS	16	0.178623	3.097093	253.156983	0.004640	0.004386
RS	17	0.197051	3.097093	268.363290	0.004918	0.004634
RS	18	0.216697	3.675308	239.763726	0.004394	0.004156
RS	19	0.237643	3.675308	254.246439	0.004660	0.004410
RS	20	0.259974	3.533941	280.252502	0.005136	0.004885
RS	21	0.283782	3.533941	296.882322	0.005441	0.005209
RS	22	0.309165	2.952495	375.991684	0.006891	0.006643
RS	23	0.336226	2.952495	397.334719	0.007282	0.007094
RS	24	0.365078	2.309821	535.628319	0.009817	0.009644
RS	25	0.395837	2.309821	563.659661	0.010331	0.010271
RS	26	0.428631	1.796034	760.540002	0.013939	0.013971
RS	27	0.463594	1.796034	795.351610	0.014577	0.014769
RS	28	0.500869	1.439733	1033.451838	0.018941	0.019311
RS	29	0.540609	1.439733	1071.830181	0.019644	0.020191
RS	30	0.582978	1.209832	1316.554165	0.024129	0.024904
RS	31	0.628149	1.209832	1351.957784	0.024778	0.025714
RS	32	0.676308	1.073376	1556.754463	0.028532	0.029680
RS	33	0.727652	1.073376	1581.606824	0.028987	0.030250
RS	34	0.782391	1.006879	1704.487117	0.031239	0.032632
RS	35	0.840751	1.006879	1713.959771	0.031413	0.032847
RS	36	0.902971	0.992814	1740.347494	0.031896	0.033348
RS	37	0.969306	0.992814	1734.410373	0.031788	0.033210
RS	38	1.040028	1.016838	1681.629942	0.030820	0.032172
RS	39	1.115427	1.016838	1663.590023	0.030490	0.031769
RS	40	1.195814	1.066946	1563.758419	0.028660	0.029833
RS	41	1.281517	1.066946	1537.509692	0.028179	0.029270
RS	42	1.372888	1.131968	1420.922840	0.026042	0.027030
RS	43	1.470302	1.131968	1389.192109	0.025461	0.026382
RS	44	1.574159	1.200084	1277.244736	0.023409	0.024254
RS	45	1.684886	1.200084	1241.111458	0.022747	0.023551
RS	46	1.802935	1.259734	1144.656606	0.020979	0.021738
RS	47	1.928792	1.259734	1103.900514	0.020232	0.020978
RS	48	2.062973	1.302569	1024.650330	0.018779	0.019508
RS	49	2.206028	1.302569	978.467951	0.017933	0.018668
RS	50	2.358545	1.325678	912.381010	0.016722	0.017456
RS	51	2.521149	1.325678	860.157297	0.015765	0.016512
RS	52	2.694508	1.331599	801.012620	0.014681	0.015430
RS	53	2.879332	1.331599	743.038793	0.013618	0.014372
RS	54	3.076380	1.324969	686.091204	0.012574	0.013321
RS	55	3.286461	1.324969	623.922119	0.011435	0.012166
RS	56	3.510436	1.324969	561.442140	0.010290	0.010995
RS	57	3.749224	1.324969	499.577074	0.009156	0.009824
RS	58	4.003805	1.438834	407.664366	0.007472	0.008065
RS	59	4.275224	1.438834	359.842432	0.006595	0.007144
RS	60	4.564594	1.438834	313.680794	0.005749	0.006248
RS	61	4.873103	1.438834	269.816697	0.004945	0.005392
RS	62	5.202015	1.438834	228.807622	0.004193	0.004587
RS	63	5.552682	1.438834	856.553542	0.015699	0.017367
PA	4+25*2+4+6 0.141885299 0.045940774 5.552681822 6.865065815 0.601209261 0.392277516 0.415454000 0.635122252 1.161772917 2.067489999 3.097092746 3.675307850 3.533940792 2.952495492 2.309821347 1.796033585 1.439732770 1.209831672 1.073375712 1.006879433 0.992813925 1.016838464 1.066946459 1.131967691 1.200084014 1.259733906 1.302569451 1.325677894 1.331598586 1.324968937 1.438833831
//
IT	4527
RD	25
LK	-400461.839020
QD	-103.140082 -> -96.470004
RI	0.0050100684
TR	0.140883	0.046213
MT	5.577136
MM	C_pi: 1.245331, n_recomb: 55292.887966
RS	0	0.000000	7.168965	49.620111	0.000897	0.000099
RS	1	0.006621	7.168965	52.863425	0.000956	0.000443
RS	2	0.013681	7.168965	56.315762	0.001018	0.000721
RS	3	0.021208	7.168965	59.990186	0.001085	0.000847
RS	4	0.029233	0.615357	739.736363	0.013379	0.010120
RS	5	0.037790	0.615357	777.625484	0.014064	0.010743
RS	6	0.046913	0.395902	1263.862859	0.022858	0.017928
RS	7	0.056640	0.395902	1314.079311	0.023766	0.019546
RS	8	0.067012	0.414031	1305.085184	0.023603	0.020011
RS	9	0.078070	0.414031	1353.988824	0.024488	0.021503
RS	10	0.089860	0.630472	925.608140	0.016740	0.015033
RS	11	0.102431	0.630472	967.064518	0.017490	0.015989
RS	12	0.115834	1.158332	552.038479	0.009984	0.009268
RS	13	0.130125	1.158332	581.333490	0.010514	0.009814
RS	14	0.145362	2.079521	341.775445	0.006181	0.005829
RS	15	0.161607	2.079521	361.615450	0.006540	0.006158
RS	16	0.178929	3.142186	253.463292	0.004584	0.004340
RS	17	0.197397	3.142186	268.727420	0.004860	0.004586
RS	18	0.217088	3.748907	238.840851	0.004320	0.004091
RS	19	0.238083	3.748907	253.312012	0.004581	0.004342
RS	20	0.260468	3.609663	278.891653	0.005044	0.004804
RS	21	0.284335	3.609663	295.500440	0.005344	0.005122
RS	22	0.309782	3.011074	374.905384	0.006780	0.006543
RS	23	0.336914	3.011074	396.279294	0.007167	0.006986
RS	24	0.365843	2.348542	535.955119	0.009693	0.009526
RS	25	0.396687	2.348542	564.152399	0.010203	0.010144
RS	26	0.429574	1.820023	763.972111	0.013817	0.013845
RS	27	0.464637	1.820023	799.166723	0.014453	0.014634
RS	28	0.502023	1.454512	1041.880289	0.018843	0.019195
RS	29	0.541884	1.454512	1080.874304	0.019548	0.020071
RS	30	0.584384	1.219186	1331.355366	0.024078	0.024821
RS	31	0.629698	1.219186	1367.500841	0.024732	0.025631
RS	32	0.678012	1.079672	1577.934093	0.028538	0.029644
RS	33	0.729525	1.079672	1603.451071	0.028999	0.030217
RS	34	0.784449	1.011702	1730.196312	0.031291	0.032637
RS	35	0.843010	1.011702	1740.089160	0.031470	0.032858
RS	36	0.905448	0.997330	1767.573389	0.031967	0.033372
RS	37	0.972020	0.997330	1761.802824	0.031863	0.033241
RS	38	1.043000	1.021963	1707.636769	0.030883	0.032193
RS	39	1.118680	1.021963	1689.627455	0.030558	0.031799
RS	40	1.199370	1.073377	1587.025737	0.028702	0.029839
RS	41	1.285403	1.073377	1560.798133	0.028228	0.029287
RS	42	1.377133	1.140151	1441.178839	0.026064	0.027024
RS	43	1.474936	1.140151	1409.521091	0.025492	0.026387
RS	44	1.579215	1.210122	1295.032526	0.023421	0.024242
RS	45	1.690398	1.210122	1259.012856	0.022770	0.023553
RS	46	1.808942	1.271336	1160.823886	0.020994	0.021735
RS	47	1.935336	1.271336	1120.162090	0.020259	0.020988
RS	48	2.070099	1.315142	1039.954925	0.018808	0.019522
RS	49	2.213784	1.315142	993.764106	0.017973	0.018694
RS	50	2.366983	1.338543	927.259618	0.016770	0.017492
RS	51	2.530325	1.338543	874.838289	0.015822	0.016558
RS	52	2.704483	1.344216	815.494432	0.014749	0.015488
RS	53	2.890171	1.344216	757.066791	0.013692	0.014437
RS	54	3.088155	1.336910	699.916608	0.012658	0.013397
RS	55	3.299247	1.336910	636.997656	0.011520	0.012246
RS	56	3.524316	1.336910	573.681600	0.010375	0.011075
RS	57	3.764287	1.336910	510.908345	0.009240	0.009904
RS	58	4.020147	1.454736	416.509193	0.007533	0.008122
RS	59	4.292948	1.454736	368.116204	0.006658	0.007203
RS	60	4.583811	1.454736	321.321155	0.005811	0.006309
RS	61	4.893933	1.454736	276.776088	0.005006	0.005452
RS	62	5.224588	1.454736	235.055051	0.004251	0.004645
RS	63	5.577136	1.454736	885.981145	0.016023	0.017705
PA	4+25*2+4+6 0.140883193 0.046213277 5.577136210 7.168964539 0.615356722 0.395901751 0.414031218 0.630471689 1.158331615 2.079521386 3.142185629 3.748906821 3.609663087 3.011073712 2.348541919 1.820023497 1.454512131 1.219186275 1.079672188 1.011701613 0.997330262 1.021962532 1.073377182 1.140151462 1.210122330 1.271335593 1.315142031 1.338543370 1.344215791 1.336909851 1.454735926
//
CC
CC	Brief Description of the file format:
CC	  CC  comments
CC	  MM  useful-messages
CC	  RD  round-of-iterations
CC	  LL  \log[P(sequence)]
CC	  QD  Q-before-opt Q-after-opt
CC	  TR  \theta_0 \rho_0
CC	  RS  k t_k \lambda_k \pi_k \sum_{l\not=k}A_{kl} A_{kk}
CC	  DC  begin end best-k t_k+\Delta_k max-prob
CC
MM	Version: 0.6.5-r67
MM	pattern:4+25*2+4+6, n:63, n_free_lambdas:28
MM	n_iterations:25, skip:1, max_t:5, theta/rho:5
MM	is_decoding:0
MM	n_seqs:12, sum_L:1029953, sum_n:168791
RD	0
LK	0.000000
QD	0.000000 -> 0.000000
RI	inf
TR	0.178986	0.035797
MT	5.000000
MM	C_pi: 1.000000, n_recomb: 36221.088127
RS	0	0.000000	1.000000	228.433957	0.006307	0.000000
RS	1	0.006440	1.000000	241.562693	0.006669	0.000000
RS	2	0.013294	1.000000	255.338608	0.007049	0.000000
RS	3	0.020590	1.000000	269.779395	0.007448	0.000000
RS	4	0.028356	1.000000	284.901160	0.007866	0.000000
RS	5	0.036622	1.000000	300.718045	0.008302	0.000000
RS	6	0.045421	1.000000	317.241807	0.008758	0.000000
RS	7	0.054785	1.000000	334.481344	0.009234	0.000000
RS	8	0.064753	1.000000	352.442183	0.009730	0.000000
RS	9	0.075363	1.000000	371.125900	0.010246	0.000000
RS	10	0.086656	1.000000	390.529499	0.010782	0.000000
RS	11	0.098677	1.000000	410.644731	0.011337	0.000000
RS	12	0.111471	1.000000	431.457352	0.011912	0.000000
RS	13	0.125090	1.000000	452.946343	0.012505	0.000000
RS	14	0.139585	1.000000	475.083059	0.013116	0.000000
RS	15	0.155014	1.000000	497.830352	0.013744	0.000000
RS	16	0.171437	1.000000	521.141637	0.014388	0.000000
RS	17	0.188917	1.000000	544.959940	0.015045	0.000000
RS	18	0.207523	1.000000	569.216926	0.015715	0.000000
RS	19	0.227327	1.000000	593.831921	0.016395	0.000000
RS	20	0.248406	1.000000	618.710960	0.017082	0.000000
RS	21	0.270843	1.000000	643.745873	0.017773	0.000000
RS	22	0.294725	1.000000	668.813452	0.018465	0.000000
RS	23	0.320144	1.000000	693.774718	0.019154	0.000000
RS	24	0.347201	1.000000	718.474346	0.019836	0.000000
RS	25	0.376000	1.000000	742.740281	0.020506	0.000000
RS	26	0.406654	1.000000	766.383605	0.021158	0.000000
RS	27	0.439282	1.000000	789.198715	0.021788	0.000000
RS	28	0.474011	1.000000	810.963865	0.022389	0.000000
RS	29	0.510976	1.000000	831.442147	0.022955	0.000000
RS	30	0.550322	1.000000	850.382983	0.023478	0.000000
RS	31	0.592202	1.000000	867.524179	0.023951	0.000000
RS	32	0.636779	1.000000	882.594632	0.024367	0.000000
RS	33	0.684227	1.000000	895.317718	0.024718	0.000000
RS	34	0.734730	1.000000	905.415437	0.024997	0.000000
RS	35	0.788485	1.000000	912.613317	0.025196	0.000000
RS	36	0.845702	1.000000	916.646099	0.025307	0.000000
RS	37	0.906604	1.000000	917.264173	0.025324	0.000000
RS	38	0.971428	1.000000	914.240692	0.025241	0.000000
RS	39	1.040426	1.000000	907.379274	0.025051	0.000000
RS	40	1.113868	1.000000	896.522110	0.024751	0.000000
RS	41	1.192040	1.000000	881.558275	0.024338	0.000000
RS	42	1.275245	1.000000	862.431954	0.023810	0.000000
RS	43	1.363809	1.000000	839.150250	0.023167	0.000000
RS	44	1.458076	1.000000	811.790174	0.022412	0.000000
RS	45	1.558414	1.000000	780.504373	0.021548	0.000000
RS	46	1.665214	1.000000	745.525127	0.020583	0.000000
RS	47	1.778891	1.000000	707.166128	0.019524	0.000000
RS	48	1.899889	1.000000	665.821582	0.018382	0.000000
RS	49	2.028679	1.000000	621.962242	0.017171	0.000000
RS	50	2.165763	1.000000	576.128061	0.015906	0.000000
RS	51	2.311675	1.000000	528.917331	0.014602	0.000000
RS	52	2.466983	1.000000	480.972336	0.013279	0.000000
RS	53	2.632293	1.000000	432.961814	0.011953	0.000000
RS	54	2.808249	1.000000	385.560746	0.010645	0.000000
RS	55	2.995536	1.000000	339.428286	0.009371	0.000000
RS	56	3.194884	1.000000	295.184885	0.008150	0.000000
RS	57	3.407070	1.000000	253.389882	0.006996	0.000000
RS	58	3.632920	1.000000	214.520947	0.005923	0.000000
RS	59	3.873315	1.000000	178.956812	0.004941	0.000000
RS	60	4.129191	1.000000	146.964610	0.004057	0.000000
RS	61	4.401545	1.000000	118.692889	0.003277	0.000000
RS	62	4.691438	1.000000	94.171015	0.002600	0.000000
RS	63	5.000000	1.000000	265.512978	0.007330	0.000000
PA	4+25*2+4+6 0.178985809 0.035797162 5.000000000 1.000000000 1.000000000 1.000000000 1.000000000 1.000000000 1.000000000 1.000000000 1.000000000 1.000000000 1.000000000 1.000000000 1.000000000 1.000000000 1.000000000 1.000000000 1.000000000 1.000000000 1.000000000 1.000000000 1.000000000 1.000000000 1.000000000 1.000000000 1.000000000 1.000000000 1.000000000 1.000000000 1.000000000
//
IT	4486
RD	1
LK	-424611.075247
QD	-352.229758 -> -288.007774
RI	0.0284495901
TR	0.179186	0.037000
MT	4.930716
MM	C_pi: 0.989002, n_recomb: 37011.793652
RS	0	0.000000	0.845988	274.660839	0.007421	0.000451
RS	1	0.006417	0.845988	290.041604	0.007836	0.001849
RS	2	0.013245	0.845988	306.132279	0.008271	0.003768
RS	3	0.020512	0.845988	322.945651	0.008725	0.005739
RS	4	0.028245	0.726638	396.101362	0.010702	0.007317
RS	5	0.036474	0.726638	416.685751	0.011258	0.008637
RS	6	0.045231	0.766463	415.394722	0.011223	0.009660
RS	7	0.054550	0.766463	436.615025	0.011797	0.010360
RS	8	0.064467	0.842432	417.462209	0.011279	0.010788
RS	9	0.075021	0.842432	438.631470	0.011851	0.010986
RS	10	0.086252	0.931861	416.587507	0.011256	0.010989
RS	11	0.098203	0.931861	437.589532	0.011823	0.010862
RS	12	0.110921	1.018582	420.424452	0.011359	0.010682
RS	13	0.124455	1.018582	441.422602	0.011927	0.010505
RS	14	0.138858	1.087568	433.903119	0.011723	0.010369
RS	15	0.154185	1.087568	455.211415	0.012299	0.010308
RS	16	0.170495	1.129128	459.702173	0.012420	0.010358
RS	17	0.187852	1.129128	481.659728	0.013014	0.010547
RS	18	0.206323	1.141951	498.550770	0.013470	0.010895
RS	19	0.225979	1.141951	521.395387	0.014087	0.011412
RS	20	0.246897	1.131868	549.483110	0.014846	0.012102
RS	21	0.269156	1.131868	573.236683	0.015488	0.012969
RS	22	0.292844	1.107182	610.420697	0.016493	0.014010
RS	23	0.318052	1.107182	634.809164	0.017152	0.015219
RS	24	0.344877	1.075747	678.205734	0.018324	0.016576
RS	25	0.373424	1.075747	702.609022	0.018983	0.018055
RS	26	0.403802	1.043860	748.492530	0.020223	0.019617
RS	27	0.436130	1.043860	771.941235	0.020857	0.021213
RS	28	0.470532	1.015829	816.056673	0.022049	0.022792
RS	29	0.507141	1.015829	837.298475	0.022622	0.024299
RS	30	0.546100	0.993983	875.530556	0.023655	0.025684
RS	31	0.587559	0.993983	893.161476	0.024132	0.026901
RS	32	0.631678	0.979052	922.208974	0.024917	0.027912
RS	33	0.678628	0.979052	934.834158	0.025258	0.028694
RS	34	0.728590	0.970564	952.718928	0.025741	0.029233
RS	35	0.781759	0.970564	959.095545	0.025913	0.029531
RS	36	0.838339	0.967299	965.227960	0.026079	0.029600
RS	37	0.898550	0.967299	964.360405	0.026055	0.029457
RS	38	0.962625	0.967793	959.129005	0.025914	0.029123
RS	39	1.030811	0.967793	950.327569	0.025676	0.028618
RS	40	1.103372	0.970679	934.624417	0.025252	0.027963
RS	41	1.180589	0.970679	917.554470	0.024791	0.027178
RS	42	1.262761	0.974773	892.550442	0.024115	0.026281
RS	43	1.350206	0.974773	867.279549	0.023433	0.025292
RS	44	1.443263	0.979091	834.311282	0.022542	0.024223
RS	45	1.542290	0.979091	801.355760	0.021651	0.023089
RS	46	1.647672	0.982956	761.817931	0.020583	0.021899
RS	47	1.759815	0.982956	722.194668	0.019513	0.020660
RS	48	1.879155	0.986025	677.590620	0.018307	0.019379
RS	49	2.006153	0.986025	632.849554	0.017099	0.018064
RS	50	2.141299	0.988194	584.938886	0.015804	0.016724
RS	51	2.285118	0.988194	537.130620	0.014512	0.015367
RS	52	2.438165	0.989525	487.980258	0.013184	0.014005
RS	53	2.601032	0.989525	439.530156	0.011875	0.012649
RS	54	2.774351	0.990361	391.375992	0.010574	0.011313
RS	55	2.958791	0.990361	344.872526	0.009318	0.010010
RS	56	3.155066	0.990361	300.237518	0.008112	0.008755
RS	57	3.363935	0.990361	258.033412	0.006972	0.007564
RS	58	3.586208	0.995093	217.820795	0.005885	0.006449
RS	59	3.822742	0.995093	182.191251	0.004923	0.005422
RS	60	4.074455	0.995093	150.053261	0.004054	0.004491
RS	61	4.342319	0.995093	121.568951	0.003285	0.003661
RS	62	4.627372	0.995093	96.783473	0.002615	0.002933
RS	63	4.930716	0.995093	276.882363	0.007481	0.008540
PA	4+25*2+4+6 0.179186204 0.036999839 4.930715561 0.845987797 0.726637840 0.766462803 0.842431545 0.931860924 1.018582344 1.087567806 1.129128456 1.141951084 1.131868362 1.107182026 1.075747490 1.043860435 1.015829086 0.993983269 0.979051650 0.970563948 0.967299461 0.967792511 0.970678806 0.974772990 0.979090691 0.982955933 0.986024857 0.988193512 0.989524722 0.990361094 0.995093405
//
IT	3817
RD	2
LK	-424492.948742
QD	-303.715822 -> -258.305925
RI	0.0298270816
TR	0.178309	0.037914
MT	4.910477
MM	C_pi: 0.987081, n_recomb: 37836.915921
RS	0	0.000000	0.827847	286.493288	0.007572	0.000453
RS	1	0.006410	0.827847	302.468937	0.007994	0.001848
RS	2	0.013231	0.827847	319.174476	0.008436	0.003697
RS	3	0.020489	0.827847	336.622034	0.008897	0.005588
RS	4	0.028212	0.594677	492.985535	0.013029	0.008355
RS	5	0.036430	0.594677	517.240344	0.013670	0.009986
RS	6	0.045175	0.638147	505.532919	0.013361	0.010759
RS	7	0.054481	0.638147	529.999109	0.014007	0.011762
RS	8	0.064383	0.744397	476.446125	0.012592	0.011381
RS	9	0.074920	0.744397	499.736937	0.013208	0.011841
RS	10	0.086132	0.885414	440.838103	0.011651	0.010940
RS	11	0.098063	0.885414	462.725304	0.012229	0.011043
RS	12	0.110759	1.036716	414.911781	0.010966	0.010131
RS	13	0.124269	1.036716	435.724693	0.011516	0.010141
RS	14	0.138644	1.167162	406.431608	0.010742	0.009521
RS	15	0.153941	1.167162	426.800910	0.011280	0.009590
RS	16	0.170219	1.250129	418.297181	0.011055	0.009383
RS	17	0.187540	1.250129	438.938946	0.011601	0.009637
RS	18	0.205971	1.276511	450.749334	0.011913	0.009903
RS	19	0.225583	1.276511	472.277590	0.012482	0.010412
RS	20	0.246453	1.256008	502.342056	0.013277	0.011158
RS	21	0.268660	1.256008	525.104022	0.013878	0.011955
RS	22	0.292291	1.206273	570.641235	0.015082	0.013179
RS	23	0.317437	1.206273	594.586976	0.015714	0.014271
RS	24	0.344194	1.144454	651.709371	0.017224	0.015934
RS	25	0.372667	1.144454	676.280428	0.017874	0.017273
RS	26	0.402965	1.083599	739.414839	0.019542	0.019238
RS	27	0.435204	1.083599	763.499286	0.020179	0.020691
RS	28	0.469511	1.031740	825.704042	0.021823	0.022720
RS	29	0.506016	1.031740	847.730714	0.022405	0.024095
RS	30	0.544861	0.992512	901.960901	0.023838	0.025899
RS	31	0.586196	0.992512	920.141218	0.024319	0.027004
RS	32	0.630181	0.966495	960.748635	0.025392	0.028333
RS	33	0.676985	0.966495	973.384728	0.025726	0.029024
RS	34	0.726790	0.952322	997.318102	0.026358	0.029742
RS	35	0.779786	0.952322	1003.052601	0.026510	0.029973
RS	36	0.836180	0.947536	1010.098026	0.026696	0.030087
RS	37	0.896189	0.947536	1008.022998	0.026641	0.029897
RS	38	0.960044	0.949426	999.898673	0.026427	0.029511
RS	39	1.027992	0.949426	989.552216	0.026153	0.028979
RS	40	1.100296	0.955542	968.779283	0.025604	0.028221
RS	41	1.177234	0.955542	950.106359	0.025111	0.027427
RS	42	1.259104	0.963751	919.388198	0.024299	0.026418
RS	43	1.346222	0.963751	892.700483	0.023593	0.025437
RS	44	1.438924	0.972269	854.541495	0.022585	0.024274
RS	45	1.537568	0.972269	820.500463	0.021685	0.023161
RS	46	1.642535	0.979839	776.933842	0.020534	0.021907
RS	47	1.754231	0.979839	736.582168	0.019467	0.020697
RS	48	1.873086	0.985814	689.239204	0.018216	0.019385
RS	49	1.999559	0.985814	644.054458	0.017022	0.018103
RS	50	2.134140	0.990007	594.491090	0.015712	0.016756
RS	51	2.277347	0.990007	546.395356	0.014441	0.015430
RS	52	2.429734	0.992552	496.322865	0.013117	0.014075
RS	53	2.591888	0.992552	447.606202	0.011830	0.012744
RS	54	2.764436	0.994126	398.837177	0.010541	0.011417
RS	55	2.948045	0.994126	352.007461	0.009303	0.010129
RS	56	3.143423	0.994126	306.973899	0.008113	0.008885
RS	57	3.351325	0.994126	264.308216	0.006985	0.007698
RS	58	3.572553	1.003874	222.570088	0.005882	0.006555
RS	59	3.807961	1.003874	186.782126	0.004937	0.005534
RS	60	4.058459	1.003874	154.381132	0.004080	0.004604
RS	61	4.325014	1.003874	125.550928	0.003318	0.003770
RS	62	4.608655	1.003874	100.360246	0.002652	0.003034
RS	63	4.910477	1.003874	291.916958	0.007715	0.009007
PA	4+25*2+4+6 0.178308612 0.037913776 4.910476876 0.827846970 0.594677222 0.638147151 0.744396814 0.885414334 1.036716361 1.167162457 1.250128657 1.276510763 1.256007566 1.206273178 1.144453893 1.083598920 1.031740167 0.992512072 0.966495300 0.952322186 0.947536064 0.949425630 0.955541573 0.963751463 0.972268833 0.979839012 0.985814219 0.990006718 0.992551590 0.994125799 1.003873567
//
IT	4548
RD	3
LK	-424407.515307
QD	-273.844304 -> -238.592732
RI	0.0287446902
TR	0.176806	0.038630
MT	4.919823
MM	C_pi: 0.992188, n_recomb: 38734.151430
RS	0	0.000000	0.882267	275.274832	0.007107	0.000442
RS	1	0.006413	0.882267	290.776389	0.007507	0.001763
RS	2	0.013237	0.882267	307.005671	0.007926	0.003438
RS	3	0.020499	0.882267	323.977696	0.008364	0.005127
RS	4	0.028227	0.524820	572.618411	0.014783	0.009142
RS	5	0.036451	0.524820	599.665388	0.015482	0.010964
RS	6	0.045201	0.561074	587.144711	0.015158	0.011699
RS	7	0.054513	0.561074	614.302783	0.015859	0.012924
RS	8	0.064422	0.679510	530.984151	0.013708	0.011931
RS	9	0.074967	0.679510	556.176857	0.014359	0.012583
RS	10	0.086188	0.852895	464.492146	0.011992	0.010966
RS	11	0.098128	0.852895	487.306335	0.012581	0.011227
RS	12	0.110834	1.054832	413.618282	0.010678	0.009748
RS	13	0.124355	1.054832	434.476795	0.011217	0.009880
RS	14	0.138743	1.240959	388.034083	0.010018	0.008895
RS	15	0.154054	1.240959	407.818896	0.010529	0.009046
RS	16	0.170347	1.364946	389.615046	0.010059	0.008647
RS	17	0.187684	1.364946	409.343024	0.010568	0.008936
RS	18	0.206134	1.405485	417.409921	0.010776	0.009134
RS	19	0.225766	1.405485	437.992317	0.011308	0.009630
RS	20	0.246658	1.374460	469.457366	0.012120	0.010408
RS	21	0.268889	1.374460	491.511233	0.012689	0.011148
RS	22	0.292547	1.299612	543.385849	0.014029	0.012500
RS	23	0.317721	1.299612	567.072402	0.014640	0.013505
RS	24	0.344510	1.208397	635.142996	0.016397	0.015394
RS	25	0.373017	1.208397	659.992620	0.017039	0.016631
RS	26	0.403352	1.120805	737.517544	0.019040	0.018913
RS	27	0.435632	1.120805	762.319837	0.019681	0.020262
RS	28	0.469982	1.048050	840.139582	0.021690	0.022653
RS	29	0.506536	1.048050	863.037816	0.022281	0.023937
RS	30	0.545434	0.994337	931.352298	0.024045	0.026083
RS	31	0.586826	0.994337	950.186510	0.024531	0.027112
RS	32	0.630873	0.959594	1000.940451	0.025841	0.028697
RS	33	0.677744	0.959594	1013.715196	0.026171	0.029330
RS	34	0.727622	0.941357	1042.674332	0.026919	0.030181
RS	35	0.780698	0.941357	1047.929161	0.027054	0.030368
RS	36	0.837178	0.935991	1055.182793	0.027242	0.030498
RS	37	0.897280	0.935991	1052.113337	0.027162	0.030279
RS	38	0.961236	0.939719	1040.687858	0.026867	0.029827
RS	39	1.029294	0.939719	1029.066776	0.026567	0.029279
RS	40	1.101717	0.949187	1003.099789	0.025897	0.028415
RS	41	1.178784	0.949187	983.138013	0.025382	0.027621
RS	42	1.260794	0.961469	946.807367	0.024444	0.026502
RS	43	1.348063	0.961469	919.028045	0.023727	0.025535
RS	44	1.440928	0.974075	875.915235	0.022614	0.024283
RS	45	1.539749	0.974075	841.083657	0.021714	0.023195
RS	46	1.644908	0.985223	793.760550	0.020493	0.021884
RS	47	1.756810	0.985223	752.908247	0.019438	0.020706
RS	48	1.875889	0.993980	703.055305	0.018151	0.019369
RS	49	2.002605	0.993980	657.563525	0.016976	0.018121
RS	50	2.137447	1.000080	606.486357	0.015658	0.016771
RS	51	2.280936	1.000080	558.140598	0.014410	0.015477
RS	52	2.433628	1.003738	507.177952	0.013094	0.014132
RS	53	2.596112	1.003738	458.139817	0.011828	0.012825
RS	54	2.769016	1.005959	408.693028	0.010551	0.011509
RS	55	2.953008	1.005959	361.406301	0.009330	0.010238
RS	56	3.148800	1.005959	315.818719	0.008153	0.009003
RS	57	3.357149	1.005959	272.516611	0.007036	0.007822
RS	58	3.578859	1.020942	228.985269	0.005912	0.006649
RS	59	3.814787	1.020942	192.863152	0.004979	0.005636
RS	60	4.065846	1.020942	160.021226	0.004131	0.004709
RS	61	4.333006	1.020942	130.669682	0.003374	0.003872
RS	62	4.617298	1.020942	104.905079	0.002708	0.003132
RS	63	4.919823	1.020942	310.508211	0.008016	0.009469
PA	4+25*2+4+6 0.176805693 0.038630190 4.919822964 0.882267154 0.524820048 0.561074330 0.679510402 0.852894920 1.054831877 1.240959401 1.364946023 1.405484701 1.374460199 1.299611507 1.208396915 1.120805470 1.048049778 0.994336988 0.959594485 0.941356516 0.935991150 0.939719282 0.949187249 0.961468866 0.974074956 0.985223297 0.993979972 1.000079790 1.003738165 1.005959282 1.020941711
//
IT	3999
RD	4
LK	-424340.075557
QD	-252.977286 -> -223.774180
RI	0.0263348253
TR	0.174949	0.039211
MT	4.947261
MM	C_pi: 1.001844, n_recomb: 39680.715614
RS	0	0.000000	0.987727	252.232849	0.006357	0.000424
RS	1	0.006422	0.987727	266.671316	0.006720	0.001639
RS	2	0.013257	0.987727	281.817146	0.007102	0.003103
RS	3	0.020531	0.987727	297.689272	0.007502	0.004549
RS	4	0.028272	0.486290	635.665355	0.016020	0.009719
RS	5	0.036510	0.486290	664.876213	0.016756	0.011637
RS	6	0.045277	0.511571	660.640945	0.016649	0.012501
RS	7	0.054607	0.511571	690.090001	0.017391	0.013888
RS	8	0.064536	0.634055	582.061532	0.014669	0.012442
RS	9	0.075103	0.634055	609.010314	0.015348	0.013239
RS	10	0.086349	0.828955	487.937035	0.012297	0.011040
RS	11	0.098317	0.828955	511.717758	0.012896	0.011417
RS	12	0.111053	1.072110	415.320332	0.010467	0.009477
RS	13	0.124607	1.072110	436.383188	0.010997	0.009694
RS	14	0.139032	1.309430	375.591497	0.009465	0.008420
RS	15	0.154384	1.309430	395.028254	0.009955	0.008624
RS	16	0.170721	1.474112	369.049961	0.009300	0.008074
RS	17	0.188108	1.474112	388.135653	0.009781	0.008382
RS	18	0.206611	1.529488	393.225080	0.009910	0.008523
RS	19	0.226302	1.529488	413.119420	0.010411	0.009003
RS	20	0.247258	1.488132	445.622592	0.011230	0.009796
RS	21	0.269560	1.488132	467.172988	0.011773	0.010490
RS	22	0.293295	1.388353	524.139438	0.013209	0.011933
RS	23	0.318553	1.388353	547.703986	0.013803	0.012868
RS	24	0.345434	1.268685	624.972480	0.015750	0.014933
RS	25	0.374041	1.268685	650.185165	0.016385	0.016090
RS	26	0.404485	1.156131	740.268687	0.018656	0.018626
RS	27	0.436885	1.156131	765.851525	0.019300	0.019899
RS	28	0.471365	1.064624	857.694506	0.021615	0.022590
RS	29	0.508060	1.064624	881.531090	0.022216	0.023808
RS	30	0.547111	0.998428	962.703326	0.024261	0.026241
RS	31	0.588671	0.998428	982.273022	0.024754	0.027217
RS	32	0.632899	0.956498	1042.280541	0.026267	0.029014
RS	33	0.679968	0.956498	1055.293538	0.026595	0.029607
RS	34	0.730060	0.935192	1088.634116	0.027435	0.030562
RS	35	0.783369	0.935192	1093.534119	0.027558	0.030720
RS	36	0.840101	0.929782	1100.551702	0.027735	0.030850
RS	37	0.900478	0.929782	1096.648350	0.027637	0.030612
RS	38	0.964731	0.935559	1081.674520	0.027259	0.030087
RS	39	1.033111	0.935559	1068.977581	0.026939	0.029532
RS	40	1.105883	0.948397	1037.758400	0.026153	0.028562
RS	41	1.183329	0.948397	1016.731954	0.025623	0.027774
RS	42	1.265748	0.964675	974.882708	0.024568	0.026550
RS	43	1.353460	0.964675	946.235114	0.023846	0.025601
RS	44	1.446806	0.981263	898.348829	0.022639	0.024266
RS	45	1.546146	0.981263	862.918845	0.021747	0.023206
RS	46	1.651867	0.995879	812.033200	0.020464	0.021844
RS	47	1.764377	0.995879	770.817026	0.019425	0.020700
RS	48	1.884113	1.007309	718.608252	0.018110	0.019341
RS	49	2.011538	1.007309	672.877805	0.016957	0.018127
RS	50	2.147147	1.015212	620.371741	0.015634	0.016778
RS	51	2.291466	1.015212	571.774726	0.014409	0.015514
RS	52	2.445053	1.019892	519.930114	0.013103	0.014181
RS	53	2.608504	1.019892	470.508050	0.011857	0.012899
RS	54	2.782452	1.022676	420.326482	0.010593	0.011595
RS	55	2.967572	1.022676	372.472452	0.009387	0.010339
RS	56	3.164580	1.022676	326.207126	0.008221	0.009115
RS	57	3.374241	1.022676	282.134699	0.007110	0.007938
RS	58	3.597368	1.043055	236.599050	0.005963	0.006736
RS	59	3.834824	1.043055	200.014832	0.005041	0.005732
RS	60	4.087530	1.043055	166.605329	0.004199	0.004807
RS	61	4.356465	1.043055	136.609379	0.003443	0.003970
RS	62	4.642673	1.043055	110.153440	0.002776	0.003225
RS	63	4.947261	1.043055	331.819673	0.008362	0.009927
PA	4+25*2+4+6 0.174949273 0.039211148 4.947261247 0.987726827 0.486290488 0.511570668 0.634054872 0.828954590 1.072109847 1.309430305 1.474111661 1.529488122 1.488132337 1.388352985 1.268685040 1.156130997 1.064624456 0.998427840 0.956497649 0.935191684 0.929782457 0.935559186 0.948396996 0.964675363 0.981263174 0.995879098 1.007308860 1.015212471 1.019892057 1.022676087 1.043055338
//
IT	4223
RD	5
LK	-424283.594665
QD	-236.901371 -> -211.691124
RI	0.0234891605
TR	0.172914	0.039700
MT	4.985459
MM	C_pi: 1.014177, n_recomb: 40650.661584
RS	0	0.000000	1.136877	224.930264	0.005533	0.000404
RS	1	0.006435	1.136877	238.041406	0.005856	0.001504
RS	2	0.013284	1.136877	251.824238	0.006195	0.002757
RS	3	0.020574	1.136877	266.300933	0.006551	0.003965
RS	4	0.028333	0.465444	683.978369	0.016826	0.010122
RS	5	0.036591	0.465444	714.903829	0.017587	0.012070
RS	6	0.045381	0.478251	726.564305	0.017873	0.013182
RS	7	0.054736	0.478251	758.008221	0.018647	0.014686
RS	8	0.064694	0.600686	630.232532	0.015504	0.012917
RS	9	0.075292	0.600686	658.826992	0.016207	0.013826
RS	10	0.086572	0.810361	511.243857	0.012577	0.011146
RS	11	0.098578	0.810361	536.016912	0.013186	0.011612
RS	12	0.111356	1.087887	419.112352	0.010310	0.009285
RS	13	0.124957	1.087887	440.485752	0.010836	0.009563
RS	14	0.139433	1.372686	367.138543	0.009032	0.008050
RS	15	0.154841	1.372686	386.384769	0.009505	0.008290
RS	16	0.171240	1.577797	353.812588	0.008704	0.007617
RS	17	0.188694	1.577797	372.437948	0.009162	0.007933
RS	18	0.207272	1.648811	374.992477	0.009225	0.008025
RS	19	0.227045	1.648811	394.372722	0.009702	0.008488
RS	20	0.248090	1.597544	427.641796	0.010520	0.009287
RS	21	0.270490	1.597544	448.826111	0.011041	0.009941
RS	22	0.294331	1.473208	510.014738	0.012546	0.011449
RS	23	0.319707	1.473208	533.545121	0.013125	0.012329
RS	24	0.346715	1.325986	618.775656	0.015222	0.014530
RS	25	0.375461	1.325986	644.398794	0.015852	0.015624
RS	26	0.406057	1.189918	745.730414	0.018345	0.018369
RS	27	0.438622	1.189918	772.124821	0.018994	0.019581
RS	28	0.473283	1.081294	876.845238	0.021570	0.022526
RS	29	0.510174	1.081294	901.657198	0.022181	0.023694
RS	30	0.549439	1.004052	994.816376	0.024472	0.026373
RS	31	0.591230	1.004052	1015.174839	0.024973	0.027312
RS	32	0.635711	0.955981	1083.821796	0.026662	0.029291
RS	33	0.683054	0.955981	1097.145224	0.026990	0.029856
RS	34	0.733444	0.932241	1134.442677	0.027907	0.030895
RS	35	0.787077	0.932241	1139.083533	0.028021	0.031034
RS	36	0.844160	0.927090	1145.588521	0.028181	0.031154
RS	37	0.904917	0.927090	1140.977110	0.028068	0.030905
RS	38	0.969584	0.934994	1122.321431	0.027609	0.030305
RS	39	1.038412	0.934994	1108.704777	0.027274	0.029749
RS	40	1.111670	0.951156	1072.237650	0.026377	0.028676
RS	41	1.189641	0.951156	1050.321018	0.025838	0.027899
RS	42	1.272630	0.971330	1003.067992	0.024675	0.026575
RS	43	1.360959	0.971330	973.723208	0.023953	0.025646
RS	44	1.454972	0.991786	921.234192	0.022662	0.024236
RS	45	1.555035	0.991786	885.350778	0.021779	0.023204
RS	46	1.661537	1.009760	831.076262	0.020444	0.021797
RS	47	1.774893	1.009760	789.598629	0.019424	0.020685
RS	48	1.895543	1.023754	735.173472	0.018085	0.019308
RS	49	2.023957	1.023754	689.256853	0.016956	0.018128
RS	50	2.160634	1.033360	635.405148	0.015631	0.016781
RS	51	2.306107	1.033360	586.561237	0.014429	0.015548
RS	52	2.460940	1.038970	533.860285	0.013133	0.014227
RS	53	2.625738	1.038970	484.018036	0.011907	0.012968
RS	54	2.801140	1.042232	433.081768	0.010654	0.011676
RS	55	2.987829	1.042232	384.592622	0.009461	0.010435
RS	56	3.186532	1.042232	337.574402	0.008304	0.009221
RS	57	3.398022	1.042232	292.650797	0.007199	0.008050
RS	58	3.623121	1.068113	244.966490	0.006026	0.006817
RS	59	3.862705	1.068113	207.844356	0.005113	0.005822
RS	60	4.117706	1.068113	173.793055	0.004275	0.004902
RS	61	4.389117	1.068113	143.080771	0.003520	0.004064
RS	62	4.677993	1.068113	115.864554	0.002850	0.003315
RS	63	4.985459	1.068113	355.082826	0.008735	0.010378
PA	4+25*2+4+6 0.172914112 0.039700195 4.985458790 1.136877369 0.465444120 0.478250975 0.600686109 0.810360741 1.087887174 1.372685504 1.577796688 1.648810909 1.597543647 1.473207842 1.325986337 1.189918227 1.081293733 1.004051862 0.955981351 0.932241383 0.927089519 0.934993520 0.951155604 0.971329623 0.991786306 1.009759611 1.023754135 1.033360076 1.038970486 1.042231886 1.068112653
//
IT	4174
RD	6
LK	-424234.507331
QD	-223.676317 -> -201.349876
RI	0.0207107674
TR	0.170814	0.040128
MT	5.029581
MM	C_pi: 1.027945, n_recomb: 41626.253844
RS	0	0.000000	1.327613	197.668774	0.004749	0.000383
RS	1	0.006450	1.327613	209.393124	0.005030	0.001373
RS	2	0.013315	1.327613	221.743061	0.005327	0.002431
RS	3	0.020624	1.327613	234.742711	0.005639	0.003425
RS	4	0.028403	0.455516	719.712933	0.017290	0.010385
RS	5	0.036685	0.455516	752.018159	0.018066	0.012315
RS	6	0.045501	0.455118	785.511057	0.018871	0.013757
RS	7	0.054885	0.455118	818.725113	0.019668	0.015345
RS	8	0.064874	0.575251	675.858069	0.016236	0.013357
RS	9	0.075508	0.575251	706.006883	0.016961	0.014356
RS	10	0.086828	0.795201	534.403199	0.012838	0.011273
RS	11	0.098878	0.795201	560.181565	0.013457	0.011810
RS	12	0.111704	1.101835	424.378062	0.010195	0.009148
RS	13	0.125359	1.101835	446.133183	0.010718	0.009472
RS	14	0.139893	1.430922	361.431747	0.008683	0.007756
RS	15	0.155366	1.430922	380.594134	0.009143	0.008021
RS	16	0.171836	1.676192	342.195954	0.008221	0.007243
RS	17	0.189368	1.676192	360.485095	0.008660	0.007563
RS	18	0.208031	1.763674	360.778345	0.008667	0.007610
RS	19	0.227898	1.763674	379.763235	0.009123	0.008056
RS	20	0.249046	1.703082	413.576031	0.009935	0.008854
RS	21	0.271559	1.703082	434.485661	0.010438	0.009474
RS	22	0.295523	1.554690	499.238883	0.011993	0.011029
RS	23	0.321032	1.554690	522.787666	0.012559	0.011862
RS	24	0.348188	1.380762	615.035961	0.014775	0.014172
RS	25	0.377094	1.380762	641.089256	0.015401	0.015213
RS	26	0.407865	1.222390	752.648709	0.018081	0.018131
RS	27	0.440620	1.222390	779.861415	0.018735	0.019296
RS	28	0.475488	1.097921	896.564657	0.021538	0.022458
RS	29	0.512605	1.097921	922.366275	0.022158	0.023588
RS	30	0.552116	1.010703	1026.841905	0.024668	0.026482
RS	31	0.594175	1.010703	1048.021504	0.025177	0.027392
RS	32	0.638947	0.957229	1124.859253	0.027023	0.029531
RS	33	0.686606	0.957229	1138.546068	0.027352	0.030077
RS	34	0.737339	0.931468	1179.514106	0.028336	0.031187
RS	35	0.791344	0.931468	1183.972022	0.028443	0.031314
RS	36	0.848833	0.926732	1189.806219	0.028583	0.031419
RS	37	0.910029	0.926732	1184.589491	0.028458	0.031163
RS	38	0.975172	0.936761	1162.205737	0.027920	0.030490
RS	39	1.044517	0.936761	1147.796761	0.027574	0.029937
RS	40	1.118334	0.956158	1106.140083	0.026573	0.028767
RS	41	1.196912	0.956158	1083.473887	0.026029	0.028001
RS	42	1.280558	0.980108	1030.952918	0.024767	0.026586
RS	43	1.369599	0.980108	1001.046884	0.024048	0.025678
RS	44	1.464382	1.004310	944.126859	0.022681	0.024199
RS	45	1.565279	1.004310	907.903786	0.021811	0.023195
RS	46	1.672683	1.025523	850.406874	0.020430	0.021747
RS	47	1.787015	1.025523	808.748055	0.019429	0.020668
RS	48	1.908720	1.041970	752.238675	0.018071	0.019276
RS	49	2.038276	1.041970	706.179354	0.016965	0.018128
RS	50	2.176186	1.053172	651.069384	0.015641	0.016785
RS	51	2.322992	1.053172	601.987961	0.014462	0.015580
RS	52	2.479266	1.059621	548.470598	0.013176	0.014272
RS	53	2.645619	1.059621	498.190461	0.011968	0.013035
RS	54	2.822701	1.063272	446.506147	0.010727	0.011756
RS	55	3.011205	1.063272	397.343227	0.009545	0.010529
RS	56	3.211866	1.063272	349.530087	0.008397	0.009324
RS	57	3.425469	1.063272	303.710505	0.007296	0.008158
RS	58	3.652849	1.094700	253.783289	0.006097	0.006894
RS	59	3.894894	1.094700	216.081535	0.005191	0.005908
RS	60	4.152550	1.094700	181.348658	0.004357	0.004992
RS	61	4.426823	1.094700	149.881925	0.003601	0.004154
RS	62	4.718787	1.094700	121.868797	0.002928	0.003401
RS	63	5.029581	1.094700	379.731911	0.009122	0.010822
PA	4+25*2+4+6 0.170813919 0.040127855 5.029580587 1.327613350 0.455515809 0.455117802 0.575251173 0.795201099 1.101835191 1.430921900 1.676192304 1.763673675 1.703082057 1.554689930 1.380761980 1.222389519 1.097920835 1.010702685 0.957228549 0.931467906 0.926732105 0.936760828 0.956158447 0.980107546 1.004309716 1.025522661 1.041970463 1.053171853 1.059621067 1.063271815 1.094700402
//
IT	4486
RD	7
LK	-424190.851944
QD	-212.337676 -> -192.240921
RI	0.0182234323
TR	0.168721	0.040515
MT	5.076414
MM	C_pi: 1.042359, n_recomb: 42596.950535
RS	0	0.000000	1.559640	172.574115	0.004051	0.000363
RS	1	0.006465	1.559640	182.971223	0.004295	0.001252
RS	2	0.013348	1.559640	193.942760	0.004553	0.002140
RS	3	0.020676	1.559640	205.513556	0.004825	0.002951
RS	4	0.028478	0.452828	744.981456	0.017489	0.010535
RS	5	0.036784	0.452828	778.403608	0.018274	0.012417
RS	6	0.045627	0.438761	838.104150	0.019675	0.014240
RS	7	0.055041	0.438761	872.913431	0.020492	0.015888
RS	8	0.065065	0.555262	719.221160	0.016884	0.013767
RS	9	0.075736	0.555262	750.845411	0.017627	0.014840
RS	10	0.087098	0.782296	557.421315	0.013086	0.011415
RS	11	0.099193	0.782296	584.209301	0.013715	0.012009
RS	12	0.112071	1.113817	430.724581	0.010112	0.009052
RS	13	0.125782	1.113817	452.910433	0.010632	0.009413
RS	14	0.140378	1.484340	357.693695	0.008397	0.007518
RS	15	0.155919	1.484340	376.847100	0.008847	0.007801
RS	16	0.172464	1.769450	333.145923	0.007821	0.006931
RS	17	0.190079	1.769450	351.186469	0.008244	0.007253
RS	18	0.208832	1.874260	349.387971	0.008202	0.007257
RS	19	0.228798	1.874260	368.060781	0.008641	0.007688
RS	20	0.250055	1.805044	402.231210	0.009443	0.008480
RS	21	0.272686	1.805044	422.927857	0.009929	0.009071
RS	22	0.296780	1.633176	490.724100	0.011520	0.010659
RS	23	0.322432	1.633176	514.321153	0.012074	0.011451
RS	24	0.349742	1.433341	612.825863	0.014387	0.013848
RS	25	0.378818	1.433341	639.311204	0.015008	0.014845
RS	26	0.409773	1.253694	760.259356	0.017848	0.017909
RS	27	0.442730	1.253694	788.281193	0.018506	0.019034
RS	28	0.477817	1.114406	916.223763	0.021509	0.022385
RS	29	0.515173	1.114406	943.014157	0.022138	0.023484
RS	30	0.554944	1.018030	1058.258500	0.024844	0.026568
RS	31	0.597286	1.018030	1080.277681	0.025360	0.027458
RS	32	0.642366	0.959687	1164.962265	0.027348	0.029738
RS	33	0.690360	0.959687	1179.052802	0.027679	0.030271
RS	34	0.741456	0.932175	1223.504286	0.028723	0.031443
RS	35	0.795856	0.932175	1227.842173	0.028825	0.031562
RS	36	0.853773	0.927930	1232.927091	0.028944	0.031650
RS	37	0.915435	0.927930	1227.191579	0.028809	0.031393
RS	38	0.981082	0.940031	1201.097337	0.028197	0.030649
RS	39	1.050974	0.940031	1186.002445	0.027842	0.030101
RS	40	1.125385	0.962549	1139.254253	0.026745	0.028840
RS	41	1.204606	0.962549	1115.953903	0.026198	0.028088
RS	42	1.288948	0.990137	1058.317620	0.024845	0.026587
RS	43	1.378743	0.990137	1027.959614	0.024132	0.025701
RS	44	1.474344	1.017950	966.781008	0.022696	0.024158
RS	45	1.576125	1.017950	930.307868	0.021840	0.023183
RS	46	1.684486	1.042277	869.748530	0.020418	0.021699
RS	47	1.799853	1.042277	827.970777	0.019437	0.020650
RS	48	1.922679	1.061059	769.503519	0.018065	0.019247
RS	49	2.053445	1.061059	723.335500	0.016981	0.018130
RS	50	2.192664	1.073746	667.052675	0.015660	0.016791
RS	51	2.340885	1.073746	617.743410	0.014502	0.015613
RS	52	2.498688	1.080939	563.456981	0.013228	0.014319
RS	53	2.666693	1.080939	512.730283	0.012037	0.013101
RS	54	2.845559	1.084888	460.319761	0.010806	0.011835
RS	55	3.035989	1.084888	410.460391	0.009636	0.010620
RS	56	3.238731	1.084888	361.829021	0.008494	0.009424
RS	57	3.454579	1.084888	315.089514	0.007397	0.008263
RS	58	3.684382	1.121860	262.858257	0.006171	0.006969
RS	59	3.929042	1.121860	224.554782	0.005272	0.005991
RS	60	4.189519	1.121860	189.120674	0.004440	0.005078
RS	61	4.466836	1.121860	156.881466	0.003683	0.004241
RS	62	4.762081	1.121860	128.054323	0.003006	0.003485
RS	63	5.076414	1.121860	405.371950	0.009516	0.011259
PA	4+25*2+4+6 0.168721386 0.040515270 5.076414412 1.559639540 0.452827874 0.438761442 0.555262301 0.782296038 1.113816846 1.484340477 1.769449619 1.874259857 1.805043557 1.633175694 1.433341035 1.253694295 1.114405731 1.018030109 0.959686947 0.932175006 0.927929655 0.940031213 0.962548789 0.990136913 1.017950481 1.042276662 1.061058952 1.073746261 1.080938774 1.084887573 1.121859806
//
IT	4710
RD	8
LK	-424151.448915
QD	-202.363963 -> -184.075021
RI	0.0160944579
TR	0.166680	0.040876
MT	5.123916
MM	C_pi: 1.056934, n_recomb: 43556.845548
RS	0	0.000000	1.832703	150.503770	0.003455	0.000344
RS	1	0.006480	1.832703	159.694936	0.003666	0.001145
RS	2	0.013381	1.832703	169.408817	0.003889	0.001887
RS	3	0.020728	1.832703	179.670000	0.004125	0.002546
RS	4	0.028552	0.455222	761.711620	0.017488	0.010598
RS	5	0.036883	0.455222	796.035025	0.018276	0.012410
RS	6	0.045753	0.427108	884.988156	0.020318	0.014644
RS	7	0.055199	0.427108	921.253779	0.021151	0.016334
RS	8	0.065256	0.539148	760.573246	0.017462	0.014151
RS	9	0.075966	0.539148	793.603646	0.018220	0.015284
RS	10	0.087369	0.770919	580.310614	0.013323	0.011568
RS	11	0.099511	0.770919	608.106923	0.013961	0.012211
RS	12	0.112441	1.123836	437.894412	0.010053	0.008989
RS	13	0.126208	1.123836	460.545825	0.010573	0.009378
RS	14	0.140867	1.533180	355.419979	0.008160	0.007322
RS	15	0.156476	1.533180	374.618870	0.008601	0.007619
RS	16	0.173097	1.857753	325.981830	0.007484	0.006667
RS	17	0.190795	1.857753	343.837764	0.007894	0.006988
RS	18	0.209639	1.980719	340.061744	0.007807	0.006953
RS	19	0.229705	1.980719	358.483003	0.008230	0.007371
RS	20	0.251072	1.903664	392.851772	0.009019	0.008152
RS	21	0.273822	1.903664	413.378279	0.009491	0.008717
RS	22	0.298048	1.708952	483.791753	0.011107	0.010328
RS	23	0.323843	1.708952	507.453051	0.011650	0.011086
RS	24	0.351310	1.483978	611.576300	0.014041	0.013551
RS	25	0.380557	1.483978	638.484968	0.014659	0.014511
RS	26	0.411699	1.283951	768.106431	0.017635	0.017699
RS	27	0.444859	1.283951	796.918669	0.018296	0.018790
RS	28	0.480168	1.130690	935.455091	0.021477	0.022307
RS	29	0.517766	1.130690	963.223901	0.022114	0.023381
RS	30	0.557799	1.025799	1088.772334	0.024997	0.026634
RS	31	0.600428	1.025799	1111.640599	0.025522	0.027508
RS	32	0.645818	0.962988	1203.895588	0.027640	0.029916
RS	33	0.694150	0.962988	1218.421999	0.027973	0.030440
RS	34	0.745615	0.933907	1266.231484	0.029071	0.031667
RS	35	0.800414	0.933907	1270.503615	0.029169	0.031782
RS	36	0.858765	0.930170	1274.824057	0.029268	0.031853
RS	37	0.920897	0.930170	1268.644563	0.029126	0.031596
RS	38	0.987055	0.944263	1238.903220	0.028443	0.030787
RS	39	1.057501	0.944263	1223.212893	0.028083	0.030245
RS	40	1.132512	0.969768	1171.499082	0.026896	0.028899
RS	41	1.212384	0.969768	1147.660377	0.026349	0.028162
RS	42	1.297432	1.000850	1085.071317	0.024912	0.026582
RS	43	1.387992	1.000850	1054.349623	0.024206	0.025718
RS	44	1.484420	1.032134	989.081649	0.022708	0.024118
RS	45	1.587097	1.032134	952.428772	0.021866	0.023169
RS	46	1.696429	1.059442	888.957119	0.020409	0.021653
RS	47	1.812845	1.059442	847.108008	0.019448	0.020634
RS	48	1.936805	1.080436	786.801032	0.018064	0.019222
RS	49	2.068799	1.080436	740.549671	0.017002	0.018133
RS	50	2.209346	1.094497	683.176195	0.015685	0.016801
RS	51	2.359002	1.094497	633.646387	0.014548	0.015648
RS	52	2.518356	1.102338	578.639030	0.013285	0.014366
RS	53	2.688036	1.102338	527.460793	0.012110	0.013168
RS	54	2.868713	1.106495	474.352456	0.010890	0.011914
RS	55	3.061098	1.106495	423.782545	0.009729	0.010711
RS	56	3.265951	1.106495	374.319972	0.008594	0.009522
RS	57	3.484079	1.106495	326.648361	0.007499	0.008365
RS	58	3.716342	1.148963	272.074275	0.006246	0.007041
RS	59	3.963657	1.148963	233.157685	0.005353	0.006071
RS	60	4.227000	1.148963	197.013882	0.004523	0.005162
RS	61	4.507408	1.148963	163.995571	0.003765	0.004325
RS	62	4.805988	1.148963	134.348627	0.003084	0.003566
RS	63	5.123916	1.148963	431.728590	0.009912	0.011687
PA	4+25*2+4+6 0.166679539 0.040876409 5.123916416 1.832703000 0.455222052 0.427107673 0.539147854 0.770918690 1.123835890 1.533180374 1.857752741 1.980719061 1.903663597 1.708952435 1.483977980 1.283950555 1.130689914 1.025799005 0.962987948 0.933906761 0.930169500 0.944262616 0.969768414 1.000849636 1.032133588 1.059442416 1.080436484 1.094496683 1.102337697 1.106494709 1.148962700
//
IT	4335
RD	9
LK	-424115.523668
QD	-193.445084 -> -176.669995
RI	0.0143114745
TR	0.164712	0.041220
MT	5.170825
MM	C_pi: 1.071386, n_recomb: 44502.983045
RS	0	0.000000	2.145949	131.604623	0.002957	0.000327
RS	1	0.006496	2.145949	139.735046	0.003140	0.001051
RS	2	0.013413	2.145949	148.338973	0.003333	0.001671
RS	3	0.020780	2.145949	157.440134	0.003538	0.002207
RS	4	0.028625	0.461348	771.595148	0.017338	0.010592
RS	5	0.036980	0.461348	806.637549	0.018125	0.012323
RS	6	0.045878	0.418838	926.779037	0.020825	0.014982
RS	7	0.055353	0.418838	964.388441	0.021670	0.016699
RS	8	0.065444	0.525884	800.130673	0.017979	0.014511
RS	9	0.076191	0.525884	834.505873	0.018752	0.015694
RS	10	0.087635	0.760601	603.101127	0.013552	0.011729
RS	11	0.099823	0.760601	631.901495	0.014199	0.012413
RS	12	0.112803	1.131971	445.720438	0.010016	0.008949
RS	13	0.126625	1.131971	468.863296	0.010536	0.009364
RS	14	0.141346	1.577723	354.270372	0.007961	0.007160
RS	15	0.157022	1.577723	373.555772	0.008394	0.007467
RS	16	0.173717	1.941308	320.250586	0.007196	0.006440
RS	17	0.191497	1.941308	337.970300	0.007594	0.006760
RS	18	0.210431	2.083235	332.292610	0.007467	0.006689
RS	19	0.230595	2.083235	350.507722	0.007876	0.007093
RS	20	0.252069	1.999158	384.942355	0.008650	0.007861
RS	21	0.274938	1.999158	405.329500	0.009108	0.008404
RS	22	0.299292	1.782267	478.006058	0.010741	0.010029
RS	23	0.325228	1.782267	501.739289	0.011274	0.010757
RS	24	0.352849	1.532872	610.941743	0.013728	0.013278
RS	25	0.382264	1.532872	638.259388	0.014342	0.014205
RS	26	0.413590	1.313256	775.929678	0.017435	0.017498
RS	27	0.446950	1.313256	805.508487	0.018100	0.018560
RS	28	0.482478	1.146734	954.070592	0.021438	0.022222
RS	29	0.520313	1.146734	982.801928	0.022084	0.023275
RS	30	0.560605	1.033853	1118.240995	0.025127	0.026682
RS	31	0.603515	1.033853	1141.962315	0.025660	0.027543
RS	32	0.649212	0.966882	1241.560081	0.027898	0.030068
RS	33	0.697878	0.966882	1256.549102	0.028235	0.030586
RS	34	0.749704	0.936353	1307.639546	0.029383	0.031864
RS	35	0.804897	0.936353	1311.893646	0.029479	0.031977
RS	36	0.863675	0.933112	1315.471492	0.029559	0.032032
RS	37	0.926271	0.933112	1308.913836	0.029412	0.031778
RS	38	0.992933	0.949100	1275.618449	0.028664	0.030906
RS	39	1.063925	0.949100	1259.410693	0.028299	0.030373
RS	40	1.139528	0.977456	1202.873176	0.027029	0.028948
RS	41	1.220042	0.977456	1178.576533	0.026483	0.028226
RS	42	1.305785	1.011882	1111.198768	0.024969	0.026574
RS	43	1.397099	1.011882	1080.185426	0.024272	0.025732
RS	44	1.494343	1.046493	1010.990372	0.022717	0.024079
RS	45	1.597905	1.046493	974.213270	0.021891	0.023156
RS	46	1.708193	1.076649	907.971539	0.020402	0.021612
RS	47	1.825644	1.076649	866.086748	0.019461	0.020620
RS	48	1.950725	1.099731	804.048655	0.018067	0.019201
RS	49	2.083931	1.099731	757.731710	0.017027	0.018139
RS	50	2.225789	1.115054	699.342463	0.015715	0.016814
RS	51	2.376861	1.115054	649.596510	0.014597	0.015684
RS	52	2.537747	1.123450	593.915051	0.013346	0.014416
RS	53	2.709083	1.123450	542.281252	0.012185	0.013235
RS	54	2.891548	1.127725	488.507105	0.010977	0.011994
RS	55	3.085865	1.127725	437.216308	0.009824	0.010801
RS	56	3.292804	1.127725	386.914409	0.008694	0.009619
RS	57	3.513185	1.127725	338.304328	0.007602	0.008465
RS	58	3.747880	1.175608	281.362332	0.006322	0.007112
RS	59	3.997821	1.175608	241.826603	0.005434	0.006149
RS	60	4.263996	1.175608	204.970378	0.004606	0.005244
RS	61	4.547461	1.175608	171.172330	0.003846	0.004406
RS	62	4.849339	1.175608	140.705926	0.003162	0.003645
RS	63	5.170825	1.175608	458.613470	0.010305	0.012108
PA	4+25*2+4+6 0.164711997 0.041220295 5.170824828 2.145949278 0.461347894 0.418838229 0.525883902 0.760601185 1.131970650 1.577723456 1.941308349 2.083234858 1.999157586 1.782266641 1.532871758 1.313255811 1.146734087 1.033853169 0.966882325 0.936352912 0.933111830 0.949100204 0.977455711 1.011881568 1.046492838 1.076649024 1.099731207 1.115053932 1.123449982 1.127724730 1.175608334
//
IT	4619
RD	10
LK	-424082.526916
QD	-185.377642 -> -169.898990
RI	0.0128326914
TR	0.162832	0.041553
MT	5.216311
MM	C_pi: 1.085540, n_recomb: 45433.981843
RS	0	0.000000	2.497024	115.696539	0.002546	0.000312
RS	1	0.006510	2.497024	122.914340	0.002705	0.000970
RS	2	0.013444	2.497024	130.560729	0.002874	0.001489
RS	3	0.020829	2.497024	138.658249	0.003052	0.001925
RS	4	0.028695	0.470320	776.054964	0.017081	0.010535
RS	5	0.037073	0.470320	811.659085	0.017865	0.012178
RS	6	0.045997	0.413073	964.052592	0.021219	0.015262
RS	7	0.055501	0.413073	1002.912443	0.022074	0.016995
RS	8	0.065625	0.514770	838.085561	0.018446	0.014849
RS	9	0.076407	0.514770	873.750804	0.019231	0.016075
RS	10	0.087891	0.751051	625.811345	0.013774	0.011896
RS	11	0.100123	0.751051	655.609363	0.014430	0.012616
RS	12	0.113151	1.138360	454.077643	0.009994	0.008929
RS	13	0.127027	1.138360	477.731423	0.010515	0.009364
RS	14	0.141807	1.618256	354.006607	0.007792	0.007024
RS	15	0.157549	1.618256	373.410254	0.008219	0.007340
RS	16	0.174315	2.020339	315.635447	0.006947	0.006244
RS	17	0.192174	2.020339	333.256439	0.007335	0.006561
RS	18	0.211194	2.181950	325.734999	0.007169	0.006455
RS	19	0.231453	2.181950	343.779137	0.007567	0.006848
RS	20	0.253031	2.091690	378.167998	0.008323	0.007601
RS	21	0.276014	2.091690	398.438624	0.008770	0.008124
RS	22	0.300492	1.853295	473.081867	0.010413	0.009758
RS	23	0.326565	1.853295	496.889823	0.010937	0.010458
RS	24	0.354334	1.580178	610.703338	0.013442	0.013024
RS	25	0.383912	1.580178	638.412644	0.014051	0.013921
RS	26	0.415415	1.341684	783.579545	0.017247	0.017305
RS	27	0.448968	1.341684	813.898419	0.017914	0.018342
RS	28	0.484707	1.162511	971.976212	0.021393	0.022133
RS	29	0.522771	1.162511	1001.650844	0.022046	0.023168
RS	30	0.563314	1.042076	1146.609906	0.025237	0.026713
RS	31	0.606496	1.042076	1171.184419	0.025778	0.027564
RS	32	0.652490	0.971190	1277.929493	0.028127	0.030196
RS	33	0.701477	0.971190	1293.403835	0.028468	0.030710
RS	34	0.753654	0.939296	1347.728918	0.029663	0.032036
RS	35	0.809227	0.939296	1352.007740	0.029758	0.032149
RS	36	0.868418	0.936517	1354.895848	0.029821	0.032190
RS	37	0.931463	0.936517	1348.018400	0.029670	0.031939
RS	38	0.998612	0.954297	1311.281796	0.028861	0.031011
RS	39	1.070132	0.954297	1294.624253	0.028495	0.030487
RS	40	1.146309	0.985364	1233.410831	0.027147	0.028989
RS	41	1.227444	0.985364	1208.724335	0.026604	0.028282
RS	42	1.313862	1.022983	1136.722582	0.025019	0.026563
RS	43	1.405905	1.022983	1105.476433	0.024331	0.025742
RS	44	1.503940	1.060777	1032.509801	0.022725	0.024041
RS	45	1.608358	1.060777	995.651801	0.021914	0.023143
RS	46	1.719573	1.093648	926.769171	0.020398	0.021574
RS	47	1.838028	1.093648	884.875166	0.019476	0.020609
RS	48	1.964195	1.118695	821.205575	0.018075	0.019184
RS	49	2.098576	1.118695	774.834773	0.017054	0.018148
RS	50	2.241704	1.135170	715.499412	0.015748	0.016830
RS	51	2.394151	1.135170	665.538637	0.014648	0.015723
RS	52	2.556521	1.144029	609.227532	0.013409	0.014468
RS	53	2.729463	1.144029	557.133639	0.012262	0.013303
RS	54	2.913662	1.148336	502.725034	0.011065	0.012073
RS	55	3.109854	1.148336	450.704850	0.009920	0.010890
RS	56	3.318817	1.148336	399.558000	0.008794	0.009714
RS	57	3.541384	1.148336	350.006177	0.007704	0.008564
RS	58	3.778441	1.201531	290.680137	0.006398	0.007182
RS	59	4.030930	1.201531	250.522134	0.005514	0.006226
RS	60	4.299856	1.201531	212.953840	0.004687	0.005323
RS	61	4.586289	1.201531	178.378680	0.003926	0.004486
RS	62	4.891370	1.201531	147.096560	0.003238	0.003721
RS	63	5.216311	1.201531	485.894863	0.010695	0.012521
PA	4+25*2+4+6 0.162831985 0.041553120 5.216310981 2.497024465 0.470319658 0.413072581 0.514769673 0.751051019 1.138360396 1.618256048 2.020338959 2.181950384 2.091689853 1.853295484 1.580177561 1.341683829 1.162511064 1.042075576 0.971190334 0.939295714 0.936517419 0.954297022 0.985363812 1.022983474 1.060776904 1.093647757 1.118694821 1.135169972 1.144029268 1.148336345 1.201531436
//
IT	5031
RD	11
LK	-424052.049281
QD	-178.018501 -> -163.668207
RI	0.0116069948
TR	0.161043	0.041878
MT	5.259979
MM	C_pi: 1.099310, n_recomb: 46349.321597
RS	0	0.000000	2.882159	102.444122	0.002210	0.000298
RS	1	0.006524	2.882159	108.888053	0.002349	0.000901
RS	2	0.013473	2.882159	115.720734	0.002497	0.001336
RS	3	0.020876	2.882159	122.963391	0.002653	0.001692
RS	4	0.028762	0.481521	776.287518	0.016749	0.010437
RS	5	0.037162	0.481521	812.317148	0.017526	0.011990
RS	6	0.046111	0.409205	997.333112	0.021518	0.015493
RS	7	0.055643	0.409205	1037.364639	0.022381	0.017234
RS	8	0.065797	0.505319	874.602137	0.018870	0.015169
RS	9	0.076613	0.505319	911.508462	0.019666	0.016430
RS	10	0.088135	0.742083	648.457176	0.013991	0.012068
RS	11	0.100409	0.742083	679.245287	0.014655	0.012819
RS	12	0.113484	1.143159	462.879149	0.009987	0.008925
RS	13	0.127411	1.143159	487.059146	0.010508	0.009378
RS	14	0.142247	1.655090	354.453983	0.007647	0.006909
RS	15	0.158051	1.655090	374.001033	0.008069	0.007232
RS	16	0.174886	2.095091	311.909128	0.006730	0.006072
RS	17	0.192819	2.095091	329.461241	0.007108	0.006387
RS	18	0.211922	2.277044	320.140657	0.006907	0.006248
RS	19	0.232272	2.277044	338.041793	0.007293	0.006630
RS	20	0.253949	2.181420	372.294401	0.008032	0.007367
RS	21	0.277040	2.181420	392.466164	0.008468	0.007871
RS	22	0.301638	1.922215	468.822495	0.010115	0.009509
RS	23	0.327840	1.922215	492.705177	0.010630	0.010186
RS	24	0.355752	1.626039	610.722236	0.013177	0.012786
RS	25	0.385485	1.626039	638.804842	0.013782	0.013658
RS	26	0.417158	1.369306	790.978422	0.017066	0.017119
RS	27	0.450896	1.369306	822.010057	0.017735	0.018133
RS	28	0.486836	1.178018	989.137533	0.021341	0.022038
RS	29	0.525121	1.178018	1019.734612	0.022001	0.023058
RS	30	0.565903	1.050393	1173.878666	0.025327	0.026729
RS	31	0.609346	1.050393	1199.304079	0.025875	0.027573
RS	32	0.655623	0.975794	1313.024517	0.028329	0.030304
RS	33	0.704919	0.975794	1329.003888	0.028674	0.030816
RS	34	0.757431	0.942592	1386.537072	0.029915	0.032187
RS	35	0.813369	0.942592	1390.879335	0.030009	0.032301
RS	36	0.872956	0.940236	1393.144636	0.030057	0.032329
RS	37	0.936431	0.940236	1386.000016	0.029903	0.032084
RS	38	1.004046	0.959701	1345.946190	0.029039	0.031103
RS	39	1.076073	0.959701	1328.898481	0.028671	0.030589
RS	40	1.152799	0.993342	1263.161656	0.027253	0.029024
RS	41	1.234530	0.993342	1238.143522	0.026713	0.028332
RS	42	1.321593	1.034010	1161.675249	0.025063	0.026552
RS	43	1.414337	1.034010	1130.245248	0.024385	0.025751
RS	44	1.513130	1.074846	1053.651310	0.022733	0.024007
RS	45	1.618369	1.074846	1016.747278	0.021937	0.023132
RS	46	1.730474	1.110302	945.343532	0.020396	0.021541
RS	47	1.849892	1.110302	903.460338	0.019492	0.020601
RS	48	1.977101	1.137194	838.250060	0.018085	0.019172
RS	49	2.112609	1.137194	791.833176	0.017084	0.018160
RS	50	2.256957	1.154717	731.615096	0.015785	0.016850
RS	51	2.410722	1.154717	681.439216	0.014702	0.015763
RS	52	2.574519	1.163954	624.539343	0.013475	0.014521
RS	53	2.749002	1.163954	571.981160	0.012341	0.013371
RS	54	2.934868	1.168212	516.969778	0.011154	0.012154
RS	55	3.132859	1.168212	464.213122	0.010016	0.010979
RS	56	3.343768	1.168212	412.217352	0.008894	0.009809
RS	57	3.568435	1.168212	361.722412	0.007804	0.008660
RS	58	3.807760	1.226598	300.002379	0.006473	0.007250
RS	59	4.062698	1.226598	259.220566	0.005593	0.006300
RS	60	4.334268	1.226598	220.942159	0.004767	0.005401
RS	61	4.623555	1.226598	185.594168	0.004004	0.004563
RS	62	4.931715	1.226598	153.501816	0.003312	0.003796
RS	63	5.259979	1.226598	513.480932	0.011078	0.012926
PA	4+25*2+4+6 0.161042826 0.041878315 5.259978563 2.882158702 0.481520842 0.409205403 0.505318677 0.742083110 1.143159402 1.655089829 2.095090779 2.277043544 2.181420036 1.922215493 1.626039324 1.369305670 1.178017849 1.050393191 0.975793544 0.942592192 0.940235586 0.959701242 0.993342003 1.034010297 1.074846227 1.110301600 1.137194355 1.154717081 1.163954228 1.168211747 1.226597979
//
IT	4866
RD	12
LK	-424023.769280
QD	-171.260243 -> -157.904305
RI	0.0105876250
TR	0.159344	0.042198
MT	5.301599
MM	C_pi: 1.112649, n_recomb: 47248.879834
RS	0	0.000000	3.295515	91.488518	0.001936	0.000285
RS	1	0.006537	3.295515	97.283499	0.002059	0.000842
RS	2	0.013501	3.295515	103.432650	0.002189	0.001209
RS	3	0.020921	3.295515	109.955881	0.002327	0.001501
RS	4	0.028825	0.494514	773.257843	0.016366	0.010311
RS	5	0.037247	0.494514	809.594416	0.017135	0.011774
RS	6	0.046218	0.406805	1027.087899	0.021738	0.015684
RS	7	0.055777	0.406805	1068.223085	0.022608	0.017425
RS	8	0.065960	0.497186	909.806525	0.019256	0.015471
RS	9	0.076809	0.497186	947.909484	0.020062	0.016762
RS	10	0.088366	0.733572	671.051055	0.014202	0.012242
RS	11	0.100680	0.733572	702.820916	0.014875	0.013021
RS	12	0.113798	1.146551	472.046583	0.009991	0.008933
RS	13	0.127774	1.146551	496.764519	0.010514	0.009402
RS	14	0.142664	1.688516	355.482461	0.007524	0.006812
RS	15	0.158527	1.688516	375.193215	0.007941	0.007140
RS	16	0.175426	2.165793	308.904123	0.006538	0.005919
RS	17	0.193431	2.165793	326.411562	0.006908	0.006232
RS	18	0.212613	2.368690	315.325238	0.006674	0.006061
RS	19	0.233048	2.368690	333.105977	0.007050	0.006434
RS	20	0.254819	2.268496	367.148828	0.007771	0.007154
RS	21	0.278014	2.268496	387.235633	0.008196	0.007642
RS	22	0.302724	1.989166	465.089646	0.009843	0.009279
RS	23	0.329050	1.989166	489.045424	0.010350	0.009935
RS	24	0.357097	1.670561	610.911087	0.012930	0.012563
RS	25	0.386977	1.670561	639.348553	0.013532	0.013411
RS	26	0.418811	1.396176	798.086874	0.016891	0.016939
RS	27	0.452726	1.396176	829.803954	0.017562	0.017932
RS	28	0.488857	1.193247	1005.555552	0.021282	0.021940
RS	29	0.527351	1.193247	1037.053301	0.021949	0.022946
RS	30	0.568360	1.058753	1200.067858	0.025399	0.026732
RS	31	0.612051	1.058753	1226.340069	0.025955	0.027569
RS	32	0.658597	0.980603	1346.884054	0.028506	0.030393
RS	33	0.708187	0.980603	1363.385590	0.028855	0.030904
RS	34	0.761018	0.946139	1424.111528	0.030141	0.032318
RS	35	0.817302	0.946139	1428.552531	0.030235	0.032435
RS	36	0.877266	0.944156	1430.274740	0.030271	0.032452
RS	37	0.941150	0.944156	1422.910443	0.030115	0.032212
RS	38	1.009209	0.965205	1379.668832	0.029200	0.031185
RS	39	1.081718	0.965205	1362.283706	0.028832	0.030679
RS	40	1.158967	1.001288	1292.173448	0.027348	0.029053
RS	41	1.241265	1.001288	1266.874067	0.026813	0.028376
RS	42	1.328943	1.044866	1186.090004	0.025103	0.026539
RS	43	1.422353	1.044866	1154.517365	0.024435	0.025758
RS	44	1.521868	1.088609	1074.431425	0.022740	0.023974
RS	45	1.627889	1.088609	1037.509604	0.021958	0.023122
RS	46	1.740841	1.126523	963.694734	0.020396	0.021512
RS	47	1.861176	1.126523	921.837639	0.019510	0.020595
RS	48	1.989378	1.155148	855.169708	0.018099	0.019164
RS	49	2.125960	1.155148	808.711774	0.017116	0.018174
RS	50	2.271470	1.173618	747.669301	0.015824	0.016873
RS	51	2.426493	1.173618	697.276988	0.014758	0.015804
RS	52	2.591649	1.183152	639.826792	0.013542	0.014576
RS	53	2.767601	1.183152	586.800274	0.012419	0.013440
RS	54	2.955056	1.187284	531.216732	0.011243	0.012234
RS	55	3.154764	1.187284	477.717615	0.010111	0.011067
RS	56	3.367527	1.187284	424.870121	0.008992	0.009901
RS	57	3.594198	1.187284	373.431935	0.007904	0.008755
RS	58	3.835687	1.250730	309.312520	0.006546	0.007318
RS	59	4.092962	1.250730	267.906355	0.005670	0.006373
RS	60	4.367055	1.250730	228.920698	0.004845	0.005476
RS	61	4.659065	1.250730	192.805056	0.004081	0.004638
RS	62	4.970164	1.250730	159.908898	0.003384	0.003868
RS	63	5.301599	1.250730	541.303127	0.011456	0.013324
PA	4+25*2+4+6 0.159344474 0.042198151 5.301598857 3.295515100 0.494514303 0.406804934 0.497186334 0.733571535 1.146550747 1.688515761 2.165793219 2.368689804 2.268495762 1.989165980 1.670561039 1.396175938 1.193246712 1.058753153 0.980603411 0.946138680 0.944156312 0.965204823 1.001288281 1.044865632 1.088608848 1.126523429 1.155147520 1.173618008 1.183152392 1.187284471 1.250729925
//
IT	4658
RD	13
LK	-423997.431271
QD	-165.019874 -> -152.548886
RI	0.0097324832
TR	0.157733	0.042514
MT	5.341127
MM	C_pi: 1.125546, n_recomb: 48132.839442
RS	0	0.000000	3.730210	82.467710	0.001713	0.000274
RS	1	0.006549	3.730210	87.722199	0.001823	0.000791
RS	2	0.013528	3.730210	93.301277	0.001938	0.001104
RS	3	0.020963	3.730210	99.223619	0.002061	0.001344
RS	4	0.028885	0.508976	767.749355	0.015951	0.010163
RS	5	0.037326	0.508976	804.290187	0.016710	0.011538
RS	6	0.046320	0.405561	1053.722960	0.021892	0.015838
RS	7	0.055903	0.405561	1095.902053	0.022768	0.017574
RS	8	0.066114	0.490119	943.809848	0.019608	0.015758
RS	9	0.076993	0.490119	983.069115	0.020424	0.017073
RS	10	0.088585	0.725449	693.589261	0.014410	0.012419
RS	11	0.100936	0.725449	726.331788	0.015090	0.013222
RS	12	0.114095	1.148698	481.524917	0.010004	0.008952
RS	13	0.128117	1.148698	506.790154	0.010529	0.009434
RS	14	0.143057	1.718852	356.986259	0.007417	0.006729
RS	15	0.158976	1.718852	376.877134	0.007830	0.007062
RS	16	0.175937	2.232712	306.490036	0.006368	0.005784
RS	17	0.194009	2.232712	323.972649	0.006731	0.006095
RS	18	0.213264	2.457034	311.155286	0.006465	0.005893
RS	19	0.233781	2.457034	328.834524	0.006832	0.006257
RS	20	0.255641	2.353072	362.602021	0.007533	0.006960
RS	21	0.278933	2.353072	382.615133	0.007949	0.007433
RS	22	0.303751	2.054270	461.786417	0.009594	0.009067
RS	23	0.330194	2.054270	485.812987	0.010093	0.009703
RS	24	0.358369	1.713840	611.214793	0.012698	0.012352
RS	25	0.388388	1.713840	639.989339	0.013296	0.013179
RS	26	0.420375	1.422341	804.896615	0.016722	0.016764
RS	27	0.454455	1.422341	837.272641	0.017395	0.017739
RS	28	0.490768	1.208200	1021.254091	0.021217	0.021839
RS	29	0.529460	1.208200	1053.630591	0.021890	0.022833
RS	30	0.570685	1.067118	1225.224299	0.025455	0.026724
RS	31	0.614610	1.067118	1252.337917	0.026018	0.027556
RS	32	0.661412	0.985560	1379.563519	0.028662	0.030467
RS	33	0.711279	0.985560	1396.602239	0.029016	0.030977
RS	34	0.764412	0.949864	1460.513465	0.030343	0.032433
RS	35	0.821025	0.949864	1465.085425	0.030438	0.032552
RS	36	0.881346	0.948209	1466.347211	0.030465	0.032562
RS	37	0.945617	0.948209	1458.806469	0.030308	0.032328
RS	38	1.014098	0.970742	1412.507270	0.029346	0.031256
RS	39	1.087064	0.970742	1394.831909	0.028979	0.030761
RS	40	1.164808	1.009144	1320.493759	0.027434	0.029078
RS	41	1.247644	1.009144	1294.957283	0.026904	0.028415
RS	42	1.335906	1.055498	1210.000905	0.025139	0.026527
RS	43	1.429947	1.055498	1178.320781	0.024481	0.025764
RS	44	1.530148	1.102020	1094.868882	0.022747	0.023944
RS	45	1.636912	1.102020	1057.952522	0.021980	0.023114
RS	46	1.750667	1.142275	981.826901	0.020398	0.021486
RS	47	1.871873	1.142275	940.007859	0.019529	0.020592
RS	48	2.001017	1.172522	871.958273	0.018116	0.019159
RS	49	2.138619	1.172522	825.462571	0.017150	0.018190
RS	50	2.285233	1.191848	763.648645	0.015865	0.016898
RS	51	2.441449	1.191848	713.038246	0.014814	0.015847
RS	52	2.607896	1.201604	655.073880	0.013610	0.014632
RS	53	2.785245	1.201604	601.575482	0.012498	0.013509
RS	54	2.974208	1.205543	545.448924	0.011332	0.012315
RS	55	3.175548	1.205543	491.202533	0.010205	0.011154
RS	56	3.390073	1.205543	437.501582	0.009089	0.009993
RS	57	3.618649	1.205543	385.121025	0.008001	0.008849
RS	58	3.862194	1.273911	318.599832	0.006619	0.007385
RS	59	4.121690	1.273911	276.569611	0.005746	0.006445
RS	60	4.398182	1.273911	236.880210	0.004921	0.005550
RS	61	4.692781	1.273911	200.002626	0.004155	0.004711
RS	62	5.006675	1.273911	166.309584	0.003455	0.003939
RS	63	5.341127	1.273911	569.312846	0.011828	0.013715
PA	4+25*2+4+6 0.157733241 0.042513719 5.341126655 3.730210279 0.508976089 0.405561137 0.490119308 0.725448964 1.148698255 1.718852092 2.232712102 2.457034288 2.353071962 2.054269690 1.713839534 1.422341188 1.208200190 1.067117555 0.985559845 0.949864310 0.948209092 0.970742037 1.009144267 1.055497877 1.102019516 1.142274813 1.172521949 1.191847712 1.201604452 1.205542530 1.273910661
//
IT	4545
RD	14
LK	-423972.824525
QD	-159.230297 -> -147.553408
RI	0.0090092752
TR	0.156205	0.042826
MT	5.378570
MM	C_pi: 1.137998, n_recomb: 49001.308055
RS	0	0.000000	4.177949	75.065745	0.001532	0.000264
RS	1	0.006561	4.177949	79.872693	0.001630	0.000749
RS	2	0.013552	4.177949	84.979225	0.001734	0.001017
RS	3	0.021002	4.177949	90.402899	0.001845	0.001216
RS	4	0.028941	0.524626	760.431893	0.015519	0.010001
RS	5	0.037401	0.524626	797.089705	0.016267	0.011292
RS	6	0.046416	0.405239	1077.595060	0.021991	0.015962
RS	7	0.056022	0.405239	1120.764418	0.022872	0.017688
RS	8	0.066258	0.483928	976.694580	0.019932	0.016030
RS	9	0.077166	0.483928	1017.072916	0.020756	0.017364
RS	10	0.088790	0.717664	716.065159	0.014613	0.012596
RS	11	0.101176	0.717664	749.770552	0.015301	0.013422
RS	12	0.114375	1.149748	491.267698	0.010026	0.008979
RS	13	0.128440	1.149748	517.087602	0.010553	0.009473
RS	14	0.143428	1.746364	358.884946	0.007324	0.006658
RS	15	0.159399	1.746364	378.969395	0.007734	0.006996
RS	16	0.176418	2.296067	304.567274	0.006215	0.005663
RS	17	0.194553	2.296067	322.041556	0.006572	0.005971
RS	18	0.213879	2.542258	307.519530	0.006276	0.005740
RS	19	0.234472	2.542258	325.112881	0.006635	0.006096
RS	20	0.256417	2.435256	358.556351	0.007317	0.006781
RS	21	0.279801	2.435256	378.505092	0.007724	0.007241
RS	22	0.304719	2.117633	458.836032	0.009364	0.008869
RS	23	0.331272	2.117633	482.930556	0.009855	0.009488
RS	24	0.359568	1.755952	611.592405	0.012481	0.012153
RS	25	0.389719	1.755952	640.686913	0.013075	0.012961
RS	26	0.421849	1.447853	811.397260	0.016559	0.016595
RS	27	0.456087	1.447853	844.406391	0.017232	0.017553
RS	28	0.492572	1.222880	1036.257290	0.021148	0.021734
RS	29	0.531450	1.222880	1069.490488	0.021826	0.022718
RS	30	0.572879	1.075458	1249.388127	0.025497	0.026706
RS	31	0.617026	1.075458	1277.336552	0.026067	0.027533
RS	32	0.664069	0.990617	1411.109860	0.028797	0.030526
RS	33	0.714199	0.990617	1428.698771	0.029156	0.031036
RS	34	0.767618	0.953714	1495.794494	0.030526	0.032533
RS	35	0.824541	0.953714	1500.526686	0.030622	0.032656
RS	36	0.885199	0.952340	1501.412231	0.030640	0.032659
RS	37	0.949837	0.952340	1493.734337	0.030484	0.032431
RS	38	1.018716	0.976265	1444.504911	0.029479	0.031320
RS	39	1.092114	0.976265	1426.581763	0.029113	0.030835
RS	40	1.170327	1.016869	1348.157300	0.027513	0.029099
RS	41	1.253672	1.016869	1322.422688	0.026987	0.028450
RS	42	1.342486	1.065874	1233.428829	0.025171	0.026514
RS	43	1.437126	1.065874	1201.671734	0.024523	0.025769
RS	44	1.537975	1.115053	1114.971107	0.022754	0.023917
RS	45	1.645441	1.115053	1078.079998	0.022001	0.023107
RS	46	1.759958	1.157536	999.737177	0.020402	0.021464
RS	47	1.881988	1.157536	957.966010	0.019550	0.020590
RS	48	2.012024	1.189307	888.603446	0.018134	0.019158
RS	49	2.150592	1.189307	842.072773	0.017185	0.018208
RS	50	2.298251	1.209400	779.537640	0.015909	0.016926
RS	51	2.455598	1.209400	728.707928	0.014871	0.015892
RS	52	2.623268	1.219312	670.263415	0.013678	0.014689
RS	53	2.801939	1.219312	616.290770	0.012577	0.013578
RS	54	2.992333	1.222992	559.650550	0.011421	0.012395
RS	55	3.195217	1.222992	504.653438	0.010299	0.011241
RS	56	3.411414	1.222992	450.098520	0.009185	0.010084
RS	57	3.641794	1.222992	396.777572	0.008097	0.008941
RS	58	3.887289	1.296144	327.854813	0.006691	0.007450
RS	59	4.148892	1.296144	285.201760	0.005820	0.006515
RS	60	4.427657	1.296144	244.812817	0.004996	0.005622
RS	61	4.724712	1.296144	207.179549	0.004228	0.004783
RS	62	5.041257	1.296144	172.697016	0.003524	0.004008
RS	63	5.378570	1.296144	597.468969	0.012193	0.014098
PA	4+25*2+4+6 0.156204846 0.042825704 5.378570091 4.177948923 0.524625787 0.405239390 0.483928407 0.717664444 1.149747660 1.746363924 2.296066705 2.542258025 2.435256329 2.117632998 1.755952331 1.447852627 1.222880458 1.075458482 0.990616700 0.953714050 0.952339799 0.976265191 1.016868931 1.065874426 1.115053092 1.157536312 1.189306751 1.209400475 1.219311506 1.222991594 1.296144091
//
IT	4530
RD	15
LK	-423949.774460
QD	-153.838192 -> -142.878848
RI	0.0083897028
TR	0.154754	0.043134
MT	5.414025
MM	C_pi: 1.150026, n_recomb: 49854.799491
RS	0	0.000000	4.630113	69.005388	0.001384	0.000255
RS	1	0.006572	4.630113	73.443313	0.001473	0.000713
RS	2	0.013576	4.630113	78.159872	0.001568	0.000945
RS	3	0.021039	4.630113	83.171642	0.001668	0.001111
RS	4	0.028994	0.541295	751.765980	0.015079	0.009829
RS	5	0.037471	0.541295	788.465262	0.015815	0.011040
RS	6	0.046506	0.405665	1099.019313	0.022044	0.016060
RS	7	0.056134	0.405665	1143.130517	0.022929	0.017773
RS	8	0.066394	0.478478	1008.522516	0.020229	0.016287
RS	9	0.077330	0.478478	1049.985575	0.021061	0.017639
RS	10	0.088983	0.710196	738.466742	0.014812	0.012774
RS	11	0.101403	0.710196	773.124764	0.015508	0.013619
RS	12	0.114639	1.149877	501.224591	0.010054	0.009012
RS	13	0.128745	1.149877	527.604595	0.010583	0.009518
RS	14	0.143777	1.771333	361.112564	0.007243	0.006597
RS	15	0.159798	1.771333	381.401691	0.007650	0.006938
RS	16	0.176871	2.356123	303.054960	0.006079	0.005553
RS	17	0.195067	2.356123	320.534718	0.006429	0.005859
RS	18	0.214458	2.624535	304.335438	0.006104	0.005601
RS	19	0.235123	2.624535	321.856241	0.006456	0.005950
RS	20	0.257147	2.515179	354.937206	0.007119	0.006616
RS	21	0.280618	2.515179	374.829594	0.007518	0.007064
RS	22	0.305632	2.179367	456.184373	0.009150	0.008684
RS	23	0.332289	2.179367	480.344074	0.009635	0.009287
RS	24	0.360698	1.796980	612.022292	0.012276	0.011964
RS	25	0.390975	1.796980	641.420877	0.012866	0.012754
RS	26	0.423241	1.472747	817.607440	0.016400	0.016430
RS	27	0.457627	1.472747	851.225345	0.017074	0.017373
RS	28	0.494273	1.237300	1050.606054	0.021073	0.021628
RS	29	0.533328	1.237300	1084.674558	0.021757	0.022602
RS	30	0.574949	1.083760	1272.620913	0.025527	0.026679
RS	31	0.619305	1.083760	1301.397051	0.026104	0.027503
RS	32	0.666577	0.995743	1441.593063	0.028916	0.030572
RS	33	0.716955	0.995743	1459.743627	0.029280	0.031083
RS	34	0.770643	0.957652	1530.025194	0.030690	0.032619
RS	35	0.827860	0.957652	1534.944431	0.030788	0.032746
RS	36	0.888838	0.956514	1535.538157	0.030800	0.032745
RS	37	0.953822	0.956514	1527.758876	0.030644	0.032523
RS	38	1.023077	0.981747	1475.721337	0.029600	0.031376
RS	39	1.096884	0.981747	1457.588602	0.029237	0.030901
RS	40	1.175541	1.024444	1375.211669	0.027584	0.029117
RS	41	1.259367	1.024444	1349.313436	0.027065	0.028482
RS	42	1.348702	1.075985	1256.408365	0.025201	0.026502
RS	43	1.443908	1.075985	1224.600758	0.024563	0.025774
RS	44	1.545371	1.127708	1134.758808	0.022761	0.023892
RS	45	1.653502	1.127708	1097.909741	0.022022	0.023101
RS	46	1.768739	1.172315	1017.434242	0.020408	0.021444
RS	47	1.891549	1.172315	975.719123	0.019571	0.020591
RS	48	2.022430	1.205515	905.106869	0.018155	0.019159
RS	49	2.161912	1.205515	858.543364	0.017221	0.018228
RS	50	2.310560	1.226297	795.332848	0.015953	0.016955
RS	51	2.468978	1.226297	744.282813	0.014929	0.015936
RS	52	2.637806	1.236300	685.390163	0.013748	0.014747
RS	53	2.817730	1.236300	630.941507	0.012656	0.013647
RS	54	3.009478	1.239665	573.815370	0.011510	0.012476
RS	55	3.213827	1.239665	518.065014	0.010391	0.011327
RS	56	3.431605	1.239665	462.656320	0.009280	0.010173
RS	57	3.663696	1.239665	408.397470	0.008192	0.009031
RS	58	3.911039	1.317465	337.074603	0.006761	0.007515
RS	59	4.174637	1.317465	293.800353	0.005893	0.006584
RS	60	4.455558	1.317465	252.716225	0.005069	0.005693
RS	61	4.754941	1.317465	214.333518	0.004299	0.004853
RS	62	5.073999	1.317465	179.068786	0.003592	0.004075
RS	63	5.414025	1.317465	625.749377	0.012551	0.014475
PA	4+25*2+4+6 0.154753585 0.043134231 5.414024532 4.630112873 0.541294895 0.405665348 0.478478406 0.710196073 1.149876909 1.771333369 2.356122507 2.624535388 2.515178505 2.179366563 1.796980193 1.472746534 1.237300014 1.083759733 0.995742664 0.957652213 0.956514271 0.981747149 1.024443740 1.075984759 1.127707523 1.172314529 1.205514914 1.226296830 1.236299959 1.239665237 1.317465491
//
IT	3914
RD	16
LK	-423928.132048
QD	-148.796983 -> -138.489953
RI	0.0078534258
TR	0.153374	0.043439
MT	5.447585
MM	C_pi: 1.161645, n_recomb: 50693.574912
RS	0	0.000000	5.078148	64.052894	0.001264	0.000247
RS	1	0.006582	5.078148	68.187635	0.001345	0.000682
RS	2	0.013597	5.078148	72.583590	0.001432	0.000885
RS	3	0.021074	5.078148	77.256487	0.001524	0.001026
RS	4	0.029044	0.558806	742.170450	0.014640	0.009651
RS	5	0.037537	0.558806	778.847878	0.015364	0.010786
RS	6	0.046590	0.406704	1118.262653	0.022059	0.016135
RS	7	0.056239	0.406704	1163.271066	0.022947	0.017832
RS	8	0.066523	0.473656	1039.352070	0.020503	0.016532
RS	9	0.077483	0.473656	1081.867875	0.021341	0.017897
RS	10	0.089165	0.703025	760.777598	0.015007	0.012951
RS	11	0.101617	0.703025	796.377404	0.015710	0.013813
RS	12	0.114887	1.149220	511.357287	0.010087	0.009051
RS	13	0.129031	1.149220	538.301293	0.010619	0.009567
RS	14	0.144106	1.794010	363.613050	0.007173	0.006544
RS	15	0.160173	1.794010	384.115881	0.007577	0.006889
RS	16	0.177298	2.413111	301.886984	0.005955	0.005454
RS	17	0.195550	2.413111	319.383750	0.006300	0.005758
RS	18	0.215004	2.704012	301.535733	0.005948	0.005473
RS	19	0.235737	2.704012	318.995395	0.006293	0.005815
RS	20	0.257836	2.592953	351.681761	0.006937	0.006464
RS	21	0.281389	2.592953	371.524593	0.007329	0.006901
RS	22	0.306492	2.239557	453.786405	0.008952	0.008512
RS	23	0.333248	2.239557	478.008474	0.009429	0.009100
RS	24	0.361765	1.836986	612.485777	0.012082	0.011785
RS	25	0.392158	1.836986	642.173497	0.012668	0.012559
RS	26	0.424552	1.497057	823.536998	0.016245	0.016271
RS	27	0.459079	1.497057	857.740438	0.016920	0.017200
RS	28	0.495878	1.251460	1064.338529	0.020996	0.021521
RS	29	0.535099	1.251460	1099.221290	0.021684	0.022485
RS	30	0.576902	1.092004	1294.972618	0.025545	0.026645
RS	31	0.621456	1.092004	1324.568584	0.026129	0.027466
RS	32	0.668943	1.000910	1471.067851	0.029019	0.030607
RS	33	0.719555	1.000910	1489.789757	0.029388	0.031120
RS	34	0.773499	0.961649	1563.256222	0.030837	0.032694
RS	35	0.830994	0.961649	1568.386905	0.030939	0.032825
RS	36	0.892272	0.960707	1568.769640	0.030946	0.032821
RS	37	0.957584	0.960707	1560.921745	0.030791	0.032606
RS	38	1.027195	0.987166	1506.196904	0.029712	0.031427
RS	39	1.101388	0.987166	1487.889039	0.029351	0.030961
RS	40	1.180465	1.031855	1401.685841	0.027650	0.029132
RS	41	1.264746	1.031855	1375.654829	0.027137	0.028511
RS	42	1.354575	1.085823	1278.956872	0.025229	0.026490
RS	43	1.450316	1.085823	1247.122122	0.024601	0.025778
RS	44	1.552359	1.139984	1154.239420	0.022769	0.023868
RS	45	1.661118	1.139984	1117.446971	0.022043	0.023096
RS	46	1.777037	1.186617	1034.917105	0.020415	0.021427
RS	47	1.900585	1.186617	993.265064	0.019594	0.020593
RS	48	2.032265	1.221161	921.461138	0.018177	0.019162
RS	49	2.172612	1.221161	874.866874	0.017258	0.018249
RS	50	2.322197	1.242559	811.023350	0.015999	0.016986
RS	51	2.481628	1.242559	759.752731	0.014987	0.015982
RS	52	2.651553	1.252598	700.442230	0.013817	0.014805
RS	53	2.832663	1.252598	645.517017	0.012734	0.013715
RS	54	3.025693	1.255598	587.932096	0.011598	0.012556
RS	55	3.231428	1.255598	531.427407	0.010483	0.011412
RS	56	3.450706	1.255598	475.166347	0.009373	0.010261
RS	57	3.684416	1.255598	419.973117	0.008285	0.009120
RS	58	3.933509	1.337912	346.253483	0.006830	0.007579
RS	59	4.198998	1.337912	302.360471	0.005964	0.006652
RS	60	4.481961	1.337912	260.586066	0.005140	0.005762
RS	61	4.783550	1.337912	221.460530	0.004369	0.004922
RS	62	5.104989	1.337912	185.421145	0.003658	0.004141
RS	63	5.447585	1.337912	654.128685	0.012904	0.014845
PA	4+25*2+4+6 0.153374251 0.043439378 5.447585437 5.078148145 0.558806077 0.406703714 0.473656095 0.703024866 1.149220040 1.794010199 2.413111373 2.704011623 2.592952694 2.239557199 1.836985596 1.497057380 1.251459789 1.092004391 1.000909515 0.961649219 0.960706528 0.987166029 1.031855153 1.085823380 1.139983964 1.186617183 1.221161401 1.242558850 1.252598245 1.255597948 1.337911504
//
IT	5031
RD	17
LK	-423907.771022
QD	-144.069394 -> -134.358477
RI	0.0073846868
TR	0.152061	0.043741
MT	5.479411
MM	C_pi: 1.172881, n_recomb: 51517.906863
RS	0	0.000000	5.513232	60.024029	0.001165	0.000241
RS	1	0.006592	5.513232	63.911214	0.001241	0.000657
RS	2	0.013618	5.513232	68.045262	0.001321	0.000837
RS	3	0.021107	5.513232	72.441187	0.001406	0.000956
RS	4	0.029091	0.577029	731.953069	0.014208	0.009470
RS	5	0.037600	0.577029	768.555544	0.014918	0.010535
RS	6	0.046670	0.408248	1135.561742	0.022042	0.016191
RS	7	0.056338	0.408248	1181.426011	0.022932	0.017870
RS	8	0.066644	0.469376	1069.225841	0.020754	0.016764
RS	9	0.077628	0.469376	1112.764505	0.021600	0.018139
RS	10	0.089337	0.696139	782.981423	0.015198	0.013126
RS	11	0.101818	0.696139	819.511778	0.015907	0.014005
RS	12	0.115121	1.147907	521.629633	0.010125	0.009094
RS	13	0.129302	1.147907	549.140205	0.010659	0.009619
RS	14	0.144417	1.814633	366.339392	0.007111	0.006498
RS	15	0.160528	1.814633	387.063252	0.007513	0.006846
RS	16	0.177701	2.467258	301.010053	0.005843	0.005363
RS	17	0.196007	2.467258	318.533567	0.006183	0.005665
RS	18	0.215519	2.780870	299.062400	0.005805	0.005355
RS	19	0.236317	2.780870	316.470626	0.006143	0.005691
RS	20	0.258486	2.668700	348.738992	0.006769	0.006322
RS	21	0.282117	2.668700	368.538134	0.007154	0.006749
RS	22	0.307305	2.298290	451.607508	0.008766	0.008349
RS	23	0.334154	2.298290	475.889317	0.009237	0.008924
RS	24	0.362772	1.876032	612.970891	0.011898	0.011614
RS	25	0.393277	1.876032	642.933880	0.012480	0.012373
RS	26	0.425792	1.520819	829.201685	0.016095	0.016116
RS	27	0.460451	1.520819	863.968710	0.016770	0.017032
RS	28	0.497395	1.265371	1077.491133	0.020915	0.021413
RS	29	0.536774	1.265371	1113.167693	0.021607	0.022369
RS	30	0.578748	1.100188	1316.490469	0.025554	0.026605
RS	31	0.623490	1.100188	1346.897937	0.026144	0.027423
RS	32	0.671180	1.006103	1499.585875	0.029108	0.030633
RS	33	0.722015	1.006103	1518.887431	0.029483	0.031147
RS	34	0.776200	0.965688	1595.538214	0.030971	0.032758
RS	35	0.833957	0.965688	1600.902567	0.031075	0.032894
RS	36	0.895521	0.964902	1601.152487	0.031080	0.032889
RS	37	0.961144	0.964902	1593.265886	0.030926	0.032680
RS	38	1.031092	0.992516	1535.964953	0.029814	0.031472
RS	39	1.105650	0.992516	1517.513529	0.029456	0.031015
RS	40	1.185124	1.039104	1427.606068	0.027711	0.029145
RS	41	1.269836	1.039104	1401.470049	0.027204	0.028536
RS	42	1.360132	1.095399	1301.089496	0.025255	0.026478
RS	43	1.456381	1.095399	1269.248485	0.024637	0.025782
RS	44	1.558974	1.151900	1173.417919	0.022777	0.023847
RS	45	1.668329	1.151900	1136.695126	0.022064	0.023092
RS	46	1.784893	1.200471	1052.182034	0.020424	0.021413
RS	47	1.909141	1.200471	1010.599722	0.019616	0.020596
RS	48	2.041579	1.236279	937.658701	0.018201	0.019167
RS	49	2.182746	1.236279	891.036088	0.017296	0.018271
RS	50	2.333219	1.258227	826.598666	0.016045	0.017018
RS	51	2.493611	1.258227	775.108244	0.015045	0.016028
RS	52	2.664576	1.268252	715.409295	0.013887	0.014864
RS	53	2.846810	1.268252	660.008230	0.012811	0.013783
RS	54	3.041057	1.270842	601.990717	0.011685	0.012635
RS	55	3.248107	1.270842	544.732081	0.010574	0.011496
RS	56	3.468807	1.270842	487.621302	0.009465	0.010348
RS	57	3.704054	1.270842	431.498234	0.008376	0.009207
RS	58	3.954808	1.357540	355.386371	0.006898	0.007642
RS	59	4.222091	1.357540	310.877934	0.006034	0.006718
RS	60	4.506993	1.357540	268.418778	0.005210	0.005830
RS	61	4.810674	1.357540	228.557434	0.004436	0.004989
RS	62	5.134374	1.357540	191.751202	0.003722	0.004206
RS	63	5.479411	1.357540	682.586662	0.013250	0.015209
PA	4+25*2+4+6 0.152060709 0.043740801 5.479411369 5.513231811 0.577028976 0.408248378 0.469376334 0.696138940 1.147907054 1.814633405 2.467258036 2.780869871 2.668700496 2.298289788 1.876031631 1.520818677 1.265371051 1.100187843 1.006102699 0.965687670 0.964901813 0.992516203 1.039103693 1.095399369 1.151899928 1.200470797 1.236278947 1.258226873 1.268251901 1.270841850 1.357540360
//
IT	4624
RD	18
LK	-423888.581821
QD	-139.623542 -> -130.459866
RI	0.0069709617
TR	0.150809	0.044038
MT	5.509594
MM	C_pi: 1.183750, n_recomb: 52328.091912
RS	0	0.000000	5.927985	56.760323	0.001085	0.000235
RS	1	0.006601	5.927985	60.446523	0.001155	0.000636
RS	2	0.013637	5.927985	64.367865	0.001230	0.000797
RS	3	0.021139	5.927985	68.538770	0.001310	0.000899
RS	4	0.029135	0.595852	721.355038	0.013785	0.009288
RS	5	0.037659	0.595852	757.838389	0.014482	0.010287
RS	6	0.046746	0.410214	1151.123647	0.021998	0.016230
RS	7	0.056432	0.410214	1197.804981	0.022890	0.017889
RS	8	0.066758	0.465568	1098.181543	0.020986	0.016984
RS	9	0.077765	0.465568	1142.714863	0.021838	0.018368
RS	10	0.089500	0.689530	805.058138	0.015385	0.013301
RS	11	0.102008	0.689530	842.507244	0.016100	0.014194
RS	12	0.115343	1.146043	532.012038	0.010167	0.009141
RS	13	0.129557	1.146043	560.090571	0.010703	0.009675
RS	14	0.144710	1.833382	369.258131	0.007057	0.006458
RS	15	0.160863	1.833382	390.209127	0.007457	0.006809
RS	16	0.178082	2.518741	300.382527	0.005740	0.005281
RS	17	0.196438	2.518741	317.941096	0.006076	0.005581
RS	18	0.216006	2.855221	296.872579	0.005673	0.005246
RS	19	0.236865	2.855221	314.237851	0.006005	0.005576
RS	20	0.259101	2.742515	346.067440	0.006613	0.006190
RS	21	0.282805	2.742515	365.827953	0.006991	0.006607
RS	22	0.308073	2.355637	449.617693	0.008592	0.008197
RS	23	0.335010	2.355637	473.956655	0.009057	0.008759
RS	24	0.363724	1.914169	613.467223	0.011723	0.011452
RS	25	0.394334	1.914169	643.692456	0.012301	0.012196
RS	26	0.426964	1.544061	834.611880	0.015950	0.015966
RS	27	0.461749	1.544061	869.921548	0.016624	0.016869
RS	28	0.498829	1.279040	1090.095688	0.020832	0.021304
RS	29	0.538357	1.279040	1126.546058	0.021529	0.022252
RS	30	0.580494	1.108297	1337.222337	0.025555	0.026560
RS	31	0.625413	1.108297	1368.432401	0.026151	0.027375
RS	32	0.673297	1.011304	1527.196175	0.029185	0.030650
RS	33	0.724341	1.011304	1547.084244	0.029565	0.031166
RS	34	0.778755	0.969747	1626.918301	0.031091	0.032814
RS	35	0.836761	0.969747	1632.536404	0.031198	0.032953
RS	36	0.898595	0.969083	1632.727420	0.031202	0.032949
RS	37	0.964511	0.969083	1624.829426	0.031051	0.032747
RS	38	1.034778	0.997785	1565.060591	0.029909	0.031511
RS	39	1.109684	0.997785	1546.494134	0.029554	0.031064
RS	40	1.189534	1.046183	1452.997532	0.027767	0.029156
RS	41	1.274654	1.046183	1426.781386	0.027266	0.028560
RS	42	1.365394	1.104714	1322.821328	0.025279	0.026466
RS	43	1.462123	1.104714	1290.992623	0.024671	0.025786
RS	44	1.565237	1.163464	1192.299159	0.022785	0.023827
RS	45	1.675157	1.163464	1155.657754	0.022085	0.023089
RS	46	1.792333	1.213888	1069.229580	0.020433	0.021400
RS	47	1.917244	1.213888	1027.722896	0.019640	0.020601
RS	48	2.050400	1.250889	953.693094	0.018225	0.019174
RS	49	2.192345	1.250889	907.044925	0.017334	0.018294
RS	50	2.343660	1.273327	842.051322	0.016092	0.017051
RS	51	2.504964	1.273327	790.342612	0.015104	0.016074
RS	52	2.676914	1.283292	730.283358	0.013956	0.014922
RS	53	2.860215	1.283292	674.408170	0.012888	0.013851
RS	54	3.055616	1.285433	615.983727	0.011772	0.012714
RS	55	3.263914	1.285433	557.972671	0.010663	0.011579
RS	56	3.485962	1.285433	500.015775	0.009555	0.010433
RS	57	3.722668	1.285433	442.968195	0.008465	0.009293
RS	58	3.974998	1.376393	364.469629	0.006965	0.007704
RS	59	4.243984	1.376393	319.349799	0.006103	0.006784
RS	60	4.530725	1.376393	276.211885	0.005278	0.005896
RS	61	4.836394	1.376393	235.622045	0.004503	0.005054
RS	62	5.162240	1.376393	198.056944	0.003785	0.004269
RS	63	5.509594	1.376393	711.108236	0.013589	0.015567
PA	4+25*2+4+6 0.150808628 0.044038496 5.509594284 5.927985024 0.595851909 0.410213746 0.465568327 0.689529584 1.146042730 1.833382392 2.518740814 2.855221255 2.742515194 2.355636565 1.914168581 1.544060879 1.279039703 1.108297271 1.011303638 0.969747224 0.969083097 0.997784629 1.046183158 1.104713506 1.163464231 1.213887963 1.250889208 1.273326901 1.283292024 1.285432899 1.376392992
//
IT	6169
RD	19
LK	-423870.470010
QD	-135.432568 -> -126.773235
RI	0.0066026544
TR	0.149613	0.044332
MT	5.538286
MM	C_pi: 1.194279, n_recomb: 53124.444948
RS	0	0.000000	6.316011	54.135069	0.001019	0.000230
RS	1	0.006610	6.316011	57.659505	0.001085	0.000618
RS	2	0.013656	6.316011	61.409622	0.001156	0.000764
RS	3	0.021168	6.316011	65.399356	0.001231	0.000853
RS	4	0.029177	0.615176	710.570162	0.013376	0.009107
RS	5	0.037715	0.615176	746.898407	0.014059	0.010046
RS	6	0.046817	0.412532	1165.130532	0.021932	0.016253
RS	7	0.056521	0.412532	1212.592518	0.022826	0.017892
RS	8	0.066866	0.462176	1126.251623	0.021200	0.017193
RS	9	0.077895	0.462176	1171.753055	0.022057	0.018582
RS	10	0.089653	0.683190	826.990102	0.015567	0.013473
RS	11	0.102188	0.683190	865.345864	0.016289	0.014379
RS	12	0.115552	1.143723	542.478710	0.010211	0.009191
RS	13	0.129799	1.143723	571.125684	0.010751	0.009733
RS	14	0.144987	1.850467	372.333517	0.007009	0.006424
RS	15	0.161180	1.850467	393.516428	0.007407	0.006777
RS	16	0.178443	2.567788	299.964081	0.005646	0.005205
RS	17	0.196846	2.567788	317.564580	0.005978	0.005503
RS	18	0.216466	2.927250	294.924373	0.005552	0.005145
RS	19	0.237383	2.927250	312.253877	0.005878	0.005469
RS	20	0.259683	2.814503	343.632493	0.006468	0.006066
RS	21	0.283456	2.814503	363.358824	0.006840	0.006475
RS	22	0.308801	2.411693	447.789829	0.008429	0.008053
RS	23	0.335821	2.411693	472.183408	0.008888	0.008603
RS	24	0.364626	1.951448	613.969589	0.011557	0.011296
RS	25	0.395336	1.951448	644.445032	0.012131	0.012028
RS	26	0.428075	1.566814	839.783590	0.015808	0.015820
RS	27	0.462978	1.566814	875.616175	0.016482	0.016712
RS	28	0.500188	1.292475	1102.188201	0.020747	0.021196
RS	29	0.539858	1.292475	1139.393084	0.021448	0.022136
RS	30	0.582149	1.116330	1357.213934	0.025548	0.026510
RS	31	0.627236	1.116330	1389.217419	0.026150	0.027323
RS	32	0.675303	1.016503	1553.948332	0.029251	0.030660
RS	33	0.726547	1.016503	1574.428560	0.029637	0.031177
RS	34	0.781178	0.973818	1657.442194	0.031199	0.032861
RS	35	0.839419	0.973818	1663.332271	0.031310	0.033005
RS	36	0.901510	0.973243	1663.534948	0.031314	0.033002
RS	37	0.967705	0.973243	1655.650478	0.031166	0.032807
RS	38	1.038276	1.002971	1593.514155	0.029996	0.031547
RS	39	1.113510	1.002971	1574.858754	0.029645	0.031109
RS	40	1.193717	1.053102	1477.879144	0.027819	0.029166
RS	41	1.279226	1.053102	1451.605729	0.027325	0.028582
RS	42	1.370386	1.113780	1344.165311	0.025302	0.026455
RS	43	1.467572	1.113780	1312.365687	0.024704	0.025789
RS	44	1.571180	1.174696	1210.889663	0.022793	0.023808
RS	45	1.681637	1.174696	1174.340119	0.022105	0.023087
RS	46	1.799395	1.226897	1086.057696	0.020444	0.021389
RS	47	1.924936	1.226897	1044.632359	0.019664	0.020606
RS	48	2.058775	1.265026	969.559622	0.018251	0.019183
RS	49	2.201459	1.265026	922.888967	0.017372	0.018317
RS	50	2.353575	1.287900	857.373612	0.016139	0.017085
RS	51	2.515744	1.287900	805.449020	0.015162	0.016120
RS	52	2.688632	1.297767	745.055227	0.014025	0.014981
RS	53	2.872947	1.297767	688.709023	0.012964	0.013918
RS	54	3.069445	1.299423	629.903786	0.011857	0.012792
RS	55	3.278930	1.299423	571.143067	0.010751	0.011662
RS	56	3.502261	1.299423	512.344675	0.009644	0.010517
RS	57	3.740353	1.299423	454.378737	0.008553	0.009377
RS	58	3.994182	1.394527	373.499934	0.007031	0.007765
RS	59	4.264788	1.394527	327.773428	0.006170	0.006848
RS	60	4.553279	1.394527	283.963207	0.005345	0.005961
RS	61	4.860839	1.394527	242.652462	0.004568	0.005118
RS	62	5.188726	1.394527	204.336623	0.003846	0.004331
RS	63	5.538286	1.394527	739.679515	0.013924	0.015919
PA	4+25*2+4+6 0.149612746 0.044332117 5.538285709 6.316010939 0.615175773 0.412532058 0.462176052 0.683190449 1.143722941 1.850466931 2.567788445 2.927250121 2.814503288 2.411693170 1.951448123 1.566813694 1.292474745 1.116330390 1.016503011 0.973818295 0.973243336 1.002971116 1.053102145 1.113779718 1.174696367 1.226897386 1.265025856 1.287899882 1.297766947 1.299422538 1.394527231
//
IT	4330
RD	20
LK	-423853.350948
QD	-131.472833 -> -123.279956
RI	0.0062720408
TR	0.148469	0.044622
MT	5.565582
MM	C_pi: 1.204485, n_recomb: 53907.241026
RS	0	0.000000	6.673200	52.037874	0.000965	0.000226
RS	1	0.006618	6.673200	55.433222	0.001028	0.000604
RS	2	0.013673	6.673200	59.046700	0.001095	0.000738
RS	3	0.021196	6.673200	62.891856	0.001167	0.000816
RS	4	0.029216	0.634914	699.746566	0.012981	0.008929
RS	5	0.037767	0.634914	735.890710	0.013651	0.009812
RS	6	0.046884	0.415149	1177.736712	0.021847	0.016264
RS	7	0.056605	0.415149	1225.944773	0.022742	0.017881
RS	8	0.066968	0.459152	1153.465537	0.021397	0.017391
RS	9	0.078018	0.459152	1199.909885	0.022259	0.018785
RS	10	0.089799	0.677108	848.766717	0.015745	0.013642
RS	11	0.102359	0.677108	888.016858	0.016473	0.014561
RS	12	0.115750	1.141029	553.005903	0.010258	0.009242
RS	13	0.130028	1.141029	582.220886	0.010800	0.009792
RS	14	0.145250	1.866064	375.536097	0.006966	0.006394
RS	15	0.161480	1.866064	396.954560	0.007364	0.006749
RS	16	0.178784	2.614546	299.727236	0.005560	0.005134
RS	17	0.197233	2.614546	317.375602	0.005887	0.005431
RS	18	0.216903	2.997069	293.187267	0.005439	0.005051
RS	19	0.237875	2.997069	310.487285	0.005760	0.005370
RS	20	0.260235	2.884752	341.404781	0.006333	0.005950
RS	21	0.284074	2.884752	361.100794	0.006699	0.006351
RS	22	0.309491	2.466488	446.109714	0.008276	0.007916
RS	23	0.336590	2.466488	470.555730	0.008729	0.008456
RS	24	0.365482	1.987908	614.473497	0.011399	0.011148
RS	25	0.396286	1.987908	645.187910	0.011968	0.011867
RS	26	0.429129	1.589094	844.732080	0.015670	0.015678
RS	27	0.464145	1.589094	881.068873	0.016344	0.016559
RS	28	0.501478	1.305682	1113.797255	0.020661	0.021087
RS	29	0.541282	1.305682	1151.737859	0.021365	0.022021
RS	30	0.583720	1.124282	1376.503696	0.025535	0.026456
RS	31	0.628967	1.124282	1409.291080	0.026143	0.027268
RS	32	0.677207	1.021690	1579.883076	0.029307	0.030663
RS	33	0.728641	1.021690	1600.959973	0.029698	0.031183
RS	34	0.783477	0.977887	1687.152453	0.031297	0.032901
RS	35	0.841943	0.977887	1693.330767	0.031412	0.033050
RS	36	0.904278	0.977372	1693.610728	0.031417	0.033050
RS	37	0.970738	0.977372	1685.762388	0.031272	0.032862
RS	38	1.041596	1.008068	1621.356268	0.030077	0.031579
RS	39	1.117144	1.008068	1602.635324	0.029730	0.031150
RS	40	1.197690	1.059858	1502.273524	0.027868	0.029174
RS	41	1.283568	1.059858	1475.963092	0.027380	0.028601
RS	42	1.375128	1.122604	1365.130926	0.025324	0.026444
RS	43	1.472747	1.122604	1333.375529	0.024735	0.025792
RS	44	1.576827	1.185611	1229.189966	0.022802	0.023791
RS	45	1.687794	1.185611	1192.742079	0.022126	0.023085
RS	46	1.806105	1.239519	1102.662740	0.020455	0.021380
RS	47	1.932245	1.239519	1061.324415	0.019688	0.020613
RS	48	2.066733	1.278713	985.252641	0.018277	0.019192
RS	49	2.210120	1.278713	938.562938	0.017411	0.018341
RS	50	2.362997	1.301975	872.558393	0.016186	0.017119
RS	51	2.525991	1.301975	820.421083	0.015219	0.016166
RS	52	2.699771	1.311707	759.719209	0.014093	0.015039
RS	53	2.885051	1.311707	702.905694	0.013039	0.013985
RS	54	3.082592	1.312847	643.743989	0.011942	0.012870
RS	55	3.293206	1.312847	584.237377	0.010838	0.011742
RS	56	3.517758	1.312847	524.602973	0.009732	0.010600
RS	57	3.757170	1.312847	465.725551	0.008639	0.009460
RS	58	4.012426	1.411984	382.474090	0.007095	0.007825
RS	59	4.284574	1.411984	336.146183	0.006236	0.006911
RS	60	4.574731	1.411984	291.670482	0.005411	0.006025
RS	61	4.884091	1.411984	249.646665	0.004631	0.005181
RS	62	5.213923	1.411984	210.588370	0.003906	0.004391
RS	63	5.565582	1.411984	768.286626	0.014252	0.016265
PA	4+25*2+4+6 0.148469213 0.044621597 5.565581642 6.673199591 0.634913945 0.415149096 0.459151519 0.677108312 1.141028815 1.866063728 2.614546480 2.997069119 2.884752064 2.466487651 1.987907874 1.589094158 1.305682054 1.124282004 1.021690339 0.977886954 0.977371779 1.008067867 1.059857680 1.122604335 1.185610673 1.239518683 1.278712721 1.301974557 1.311706565 1.312847072 1.411983907
//
IT	4676
RD	21
LK	-423837.150936
QD	-127.724358 -> -119.964196
RI	0.0059732321
TR	0.147373	0.044906
MT	5.591632
MM	C_pi: 1.214393, n_recomb: 54676.721698
RS	0	0.000000	6.996710	50.381105	0.000921	0.000222
RS	1	0.006625	6.996710	53.674802	0.000982	0.000592
RS	2	0.013690	6.996710	57.180702	0.001046	0.000718
RS	3	0.021222	6.996710	60.912047	0.001114	0.000786
RS	4	0.029254	0.654991	688.998132	0.012601	0.008754
RS	5	0.037818	0.654991	724.935365	0.013259	0.009585
RS	6	0.046949	0.418018	1189.089397	0.021748	0.016264
RS	7	0.056685	0.418018	1238.010934	0.022642	0.017859
RS	8	0.067066	0.456457	1179.846777	0.021579	0.017578
RS	9	0.078135	0.456457	1227.210163	0.022445	0.018975
RS	10	0.089937	0.671283	870.364887	0.015918	0.013809
RS	11	0.102521	0.671283	910.496776	0.016652	0.014739
RS	12	0.115939	1.138043	563.568633	0.010307	0.009296
RS	13	0.130246	1.138043	593.350330	0.010852	0.009853
RS	14	0.145501	1.880315	378.845652	0.006929	0.006368
RS	15	0.161766	1.880315	400.502619	0.007325	0.006725
RS	16	0.179109	2.659178	299.646944	0.005480	0.005069
RS	17	0.197602	2.659178	317.348277	0.005804	0.005364
RS	18	0.217319	3.064786	291.636663	0.005334	0.004963
RS	19	0.238343	3.064786	308.912816	0.005650	0.005277
RS	20	0.260760	2.953343	339.361188	0.006207	0.005841
RS	21	0.284662	2.953343	359.030393	0.006566	0.006235
RS	22	0.310147	2.520100	444.558182	0.008131	0.007787
RS	23	0.337321	2.520100	469.054550	0.008579	0.008317
RS	24	0.366296	2.023606	614.972100	0.011247	0.011006
RS	25	0.397190	2.023606	645.914957	0.011813	0.011714
RS	26	0.430131	1.610929	849.471350	0.015536	0.015541
RS	27	0.465255	1.610929	886.294732	0.016210	0.016411
RS	28	0.502706	1.318672	1124.953329	0.020575	0.020980
RS	29	0.542638	1.318672	1163.611552	0.021282	0.021907
RS	30	0.585215	1.132152	1395.132404	0.025516	0.026399
RS	31	0.630614	1.132152	1428.693977	0.026130	0.027209
RS	32	0.679020	1.026861	1605.042874	0.029355	0.030660
RS	33	0.730634	1.026861	1626.719903	0.029752	0.031182
RS	34	0.785667	0.981951	1716.084017	0.031386	0.032935
RS	35	0.844347	0.981951	1722.565417	0.031505	0.033088
RS	36	0.906914	0.981469	1722.983930	0.031512	0.033092
RS	37	0.973627	0.981469	1715.192608	0.031370	0.032910
RS	38	1.044760	1.013080	1648.609541	0.030152	0.031608
RS	39	1.120605	1.013080	1629.844626	0.029809	0.031188
RS	40	1.201476	1.066462	1526.194985	0.027913	0.029180
RS	41	1.287704	1.066462	1499.866239	0.027432	0.028619
RS	42	1.379646	1.131203	1385.728659	0.025344	0.026433
RS	43	1.477679	1.131203	1354.031174	0.024764	0.025795
RS	44	1.582208	1.196229	1247.204322	0.022811	0.023775
RS	45	1.693662	1.196229	1210.866959	0.022146	0.023084
RS	46	1.812500	1.251781	1119.042935	0.020467	0.021372
RS	47	1.939212	1.251781	1077.797075	0.019712	0.020619
RS	48	2.074319	1.291986	1000.765710	0.018303	0.019203
RS	49	2.218378	1.291986	954.060911	0.017449	0.018366
RS	50	2.371981	1.315592	887.598271	0.016234	0.017153
RS	51	2.535761	1.315592	835.252192	0.015276	0.016212
RS	52	2.710392	1.325159	774.266203	0.014161	0.015097
RS	53	2.896593	1.325159	716.990374	0.013113	0.014050
RS	54	3.095131	1.325758	657.496542	0.012025	0.012946
RS	55	3.306823	1.325758	597.249082	0.010923	0.011822
RS	56	3.532541	1.325758	536.785236	0.009817	0.010681
RS	57	3.773213	1.325758	477.004113	0.008724	0.009541
RS	58	4.029831	1.428823	391.388242	0.007158	0.007884
RS	59	4.303451	1.428823	344.465028	0.006300	0.006972
RS	60	4.595200	1.428823	299.331281	0.005475	0.006087
RS	61	4.906279	1.428823	256.602654	0.004693	0.005243
RS	62	5.237967	1.428823	216.810475	0.003965	0.004450
RS	63	5.591632	1.428823	796.918384	0.014575	0.016606
PA	4+25*2+4+6 0.147373314 0.044906500 5.591632090 6.996710170 0.654991152 0.418017515 0.456456909 0.671283407 1.138042877 1.880314901 2.659178179 3.064786253 2.953342837 2.520099584 2.023606102 1.610929169 1.318671933 1.132151944 1.026861267 0.981951162 0.981469266 1.013080442 1.066461980 1.131203386 1.196228950 1.251780577 1.291986102 1.315591839 1.325158870 1.325757990 1.428822715
//
IT	4445
RD	22
LK	-423821.804050
QD	-124.169486 -> -116.811810
RI	0.0057022409
TR	0.146322	0.045187
MT	5.616530
MM	C_pi: 1.224020, n_recomb: 55433.154206
RS	0	0.000000	7.282704	49.109357	0.000886	0.000219
RS	1	0.006633	7.282704	52.325552	0.000944	0.000583
RS	2	0.013706	7.282704	55.749468	0.001006	0.000702
RS	3	0.021248	7.282704	59.394122	0.001071	0.000762
RS	4	0.029290	0.675350	678.399609	0.012238	0.008583
RS	5	0.037865	0.675350	714.111903	0.012882	0.009367
RS	6	0.047010	0.421098	1199.315145	0.021635	0.016254
RS	7	0.056761	0.421098	1248.919136	0.022530	0.017826
RS	8	0.067158	0.454059	1205.415180	0.021745	0.017755
RS	9	0.078246	0.454059	1253.674736	0.022616	0.019154
RS	10	0.090068	0.665707	891.769580	0.016087	0.013974
RS	11	0.102675	0.665707	932.770354	0.016827	0.014913
RS	12	0.116118	1.134822	574.149548	0.010358	0.009351
RS	13	0.130453	1.134822	604.496019	0.010905	0.009915
RS	14	0.145739	1.893366	382.239718	0.006896	0.006346
RS	15	0.162038	1.893366	404.137257	0.007291	0.006705
RS	16	0.179419	2.701861	299.697635	0.005406	0.005009
RS	17	0.197952	2.701861	317.456055	0.005727	0.005302
RS	18	0.217715	3.130567	290.244395	0.005236	0.004880
RS	19	0.238789	3.130567	307.501325	0.005547	0.005190
RS	20	0.261260	3.020365	337.479039	0.006088	0.005739
RS	21	0.285222	3.020365	357.124450	0.006442	0.006125
RS	22	0.310773	2.572590	443.119175	0.007994	0.007665
RS	23	0.338019	2.572590	467.663853	0.008437	0.008185
RS	24	0.367072	2.058574	615.463632	0.011103	0.010870
RS	25	0.398052	2.058574	646.625107	0.011665	0.011567
RS	26	0.431087	1.632345	854.009262	0.015406	0.015407
RS	27	0.466313	1.632345	891.302419	0.016079	0.016268
RS	28	0.503876	1.331457	1135.676876	0.020487	0.020873
RS	29	0.543930	1.331457	1175.035143	0.021197	0.021795
RS	30	0.586641	1.139942	1413.129535	0.025492	0.026340
RS	31	0.632185	1.139942	1447.455484	0.026112	0.027149
RS	32	0.680750	1.032010	1629.463436	0.029395	0.030652
RS	33	0.732535	1.032010	1651.743187	0.029797	0.031177
RS	34	0.787756	0.986003	1744.273264	0.031466	0.032962
RS	35	0.846640	0.986003	1751.071049	0.031589	0.033121
RS	36	0.909429	0.985531	1751.685204	0.031600	0.033129
RS	37	0.976383	0.985531	1743.969947	0.031461	0.032954
RS	38	1.047777	1.018008	1675.297651	0.030222	0.031633
RS	39	1.123908	1.018008	1656.508450	0.029883	0.031222
RS	40	1.205088	1.072918	1549.660957	0.027955	0.029186
RS	41	1.291652	1.072918	1523.330818	0.027481	0.028636
RS	42	1.383958	1.139587	1405.967141	0.025363	0.026423
RS	43	1.482387	1.139587	1374.340103	0.024793	0.025798
RS	44	1.587344	1.206566	1264.936376	0.022819	0.023760
RS	45	1.699263	1.206566	1228.717730	0.022166	0.023083
RS	46	1.818605	1.263702	1135.198511	0.020479	0.021365
RS	47	1.945863	1.263702	1094.050307	0.019736	0.020627
RS	48	2.081562	1.304869	1016.096243	0.018330	0.019214
RS	49	2.226262	1.304869	969.380447	0.017487	0.018390
RS	50	2.380559	1.328780	902.488162	0.016281	0.017188
RS	51	2.545091	1.328780	849.937865	0.015333	0.016257
RS	52	2.720536	1.338154	788.691810	0.014228	0.015154
RS	53	2.907617	1.338154	730.959203	0.013186	0.014115
RS	54	3.107108	1.338191	671.155961	0.012107	0.013022
RS	55	3.319830	1.338191	610.173585	0.011007	0.011901
RS	56	3.546662	1.338191	548.887616	0.009902	0.010761
RS	57	3.788540	1.338191	488.211198	0.008807	0.009621
RS	58	4.046460	1.445084	400.240191	0.007220	0.007942
RS	59	4.321489	1.445084	352.728191	0.006363	0.007033
RS	60	4.614759	1.445084	306.944111	0.005537	0.006148
RS	61	4.927482	1.445084	263.519104	0.004754	0.005303
RS	62	5.260947	1.445084	223.001701	0.004023	0.004508
RS	63	5.616530	1.445084	825.564618	0.014893	0.016941
PA	4+25*2+4+6 0.146321722 0.045186711 5.616529981 7.282704157 0.675349687 0.421097904 0.454059324 0.665707389 1.134821640 1.893365869 2.701861425 3.130566969 3.020364918 2.572590043 2.058574222 1.632345216 1.331456606 1.139942010 1.032010380 0.986003231 0.985530579 1.018007801 1.072918260 1.139586805 1.206565855 1.263701773 1.304869140 1.328780366 1.338154217 1.338190970 1.445083764
//
IT	4662
RD	23
LK	-423807.251116
QD	-120.792751 -> -113.810319
RI	0.0054544090
TR	0.145312	0.045462
MT	5.640344
MM	C_pi: 1.233381, n_recomb: 56176.857066
RS	0	0.000000	7.532792	48.149828	0.000857	0.000217
RS	1	0.006640	7.532792	51.308177	0.000913	0.000576
RS	2	0.013721	7.532792	54.670953	0.000973	0.000689
RS	3	0.021272	7.532792	58.251014	0.001037	0.000744
RS	4	0.029324	0.695924	668.021332	0.011891	0.008417
RS	5	0.037911	0.695924	703.495345	0.012523	0.009157
RS	6	0.047068	0.424362	1208.513500	0.021513	0.016236
RS	7	0.056833	0.424362	1258.770197	0.022407	0.017785
[truncated: 9,984,506 more chars]
