# Supplementary material for: Recent speciation associated with range expansion and a shift to self-fertilization in North American Arabidopsis
Source: Nat Commun. 2022 Dec 8;13:7564. doi: 10.1038/s41467-022-35368-1 (PMC9732334; doi:10.1038/s41467-022-35368-1)
Supplement: Supplementary file 5 — Source Data [file 41467_2022_35368_MOESM5_ESM.zip › Source Data/SuppFig16-8_lyrWV1_05.psmc]

CC
CC	Brief Description of the file format:
CC	  CC  comments
CC	  MM  useful-messages
CC	  RD  round-of-iterations
CC	  LL  \log[P(sequence)]
CC	  QD  Q-before-opt Q-after-opt
CC	  TR  \theta_0 \rho_0
CC	  RS  k t_k \lambda_k \pi_k \sum_{l\not=k}A_{kl} A_{kk}
CC	  DC  begin end best-k t_k+\Delta_k max-prob
CC
MM	Version: 0.6.5-r67
MM	pattern:4+25*2+4+6, n:63, n_free_lambdas:28
MM	n_iterations:25, skip:1, max_t:5, theta/rho:5
MM	is_decoding:0
MM	n_seqs:14, sum_L:1063358, sum_n:149865
RD	0
LK	0.000000
QD	0.000000 -> 0.000000
RI	inf
TR	0.151911	0.030382
MT	5.000000
MM	C_pi: 1.000000, n_recomb: 31823.798906
RS	0	0.000000	1.000000	201.235270	0.006323	0.000000
RS	1	0.006440	1.000000	212.796993	0.006687	0.000000
RS	2	0.013294	1.000000	224.928141	0.007068	0.000000
RS	3	0.020590	1.000000	237.644209	0.007467	0.000000
RS	4	0.028356	1.000000	250.959281	0.007886	0.000000
RS	5	0.036622	1.000000	264.885701	0.008324	0.000000
RS	6	0.045421	1.000000	279.433698	0.008781	0.000000
RS	7	0.054785	1.000000	294.610974	0.009258	0.000000
RS	8	0.064753	1.000000	310.422242	0.009754	0.000000
RS	9	0.075363	1.000000	326.868725	0.010271	0.000000
RS	10	0.086656	1.000000	343.947601	0.010808	0.000000
RS	11	0.098677	1.000000	361.651403	0.011364	0.000000
RS	12	0.111471	1.000000	379.967372	0.011940	0.000000
RS	13	0.125090	1.000000	398.876757	0.012534	0.000000
RS	14	0.139585	1.000000	418.354080	0.013146	0.000000
RS	15	0.155014	1.000000	438.366349	0.013775	0.000000
RS	16	0.171437	1.000000	458.872249	0.014419	0.000000
RS	17	0.188917	1.000000	479.821298	0.015077	0.000000
RS	18	0.207523	1.000000	501.152989	0.015748	0.000000
RS	19	0.227327	1.000000	522.795942	0.016428	0.000000
RS	20	0.248406	1.000000	544.667057	0.017115	0.000000
RS	21	0.270843	1.000000	566.670723	0.017807	0.000000
RS	22	0.294725	1.000000	588.698082	0.018499	0.000000
RS	23	0.320144	1.000000	610.626393	0.019188	0.000000
RS	24	0.347201	1.000000	632.318537	0.019869	0.000000
RS	25	0.376000	1.000000	653.622681	0.020539	0.000000
RS	26	0.406654	1.000000	674.372181	0.021191	0.000000
RS	27	0.439282	1.000000	694.385741	0.021820	0.000000
RS	28	0.474011	1.000000	713.467914	0.022419	0.000000
RS	29	0.510976	1.000000	731.409981	0.022983	0.000000
RS	30	0.550322	1.000000	747.991275	0.023504	0.000000
RS	31	0.592202	1.000000	762.981021	0.023975	0.000000
RS	32	0.636779	1.000000	776.140729	0.024389	0.000000
RS	33	0.684227	1.000000	787.227211	0.024737	0.000000
RS	34	0.734730	1.000000	795.996238	0.025013	0.000000
RS	35	0.788485	1.000000	802.206889	0.025208	0.000000
RS	36	0.845702	1.000000	805.626572	0.025315	0.000000
RS	37	0.906604	1.000000	806.036705	0.025328	0.000000
RS	38	0.971428	1.000000	803.238994	0.025240	0.000000
RS	39	1.040426	1.000000	797.062213	0.025046	0.000000
RS	40	1.113868	1.000000	787.369342	0.024742	0.000000
RS	41	1.192040	1.000000	774.064873	0.024323	0.000000
RS	42	1.275245	1.000000	757.102021	0.023790	0.000000
RS	43	1.363809	1.000000	736.489564	0.023143	0.000000
RS	44	1.458076	1.000000	712.297938	0.022383	0.000000
RS	45	1.558414	1.000000	684.664217	0.021514	0.000000
RS	46	1.665214	1.000000	653.795541	0.020544	0.000000
RS	47	1.778891	1.000000	619.970589	0.019481	0.000000
RS	48	1.899889	1.000000	583.538678	0.018337	0.000000
RS	49	2.028679	1.000000	544.916150	0.017123	0.000000
RS	50	2.165763	1.000000	504.579790	0.015855	0.000000
RS	51	2.311675	1.000000	463.057149	0.014551	0.000000
RS	52	2.466983	1.000000	420.913817	0.013226	0.000000
RS	53	2.632293	1.000000	378.737899	0.011901	0.000000
RS	54	2.808249	1.000000	337.122187	0.010593	0.000000
RS	55	2.995536	1.000000	296.644716	0.009321	0.000000
RS	56	3.194884	1.000000	257.848672	0.008102	0.000000
RS	57	3.407070	1.000000	221.222753	0.006951	0.000000
RS	58	3.632920	1.000000	187.183212	0.005882	0.000000
RS	59	3.873315	1.000000	156.058846	0.004904	0.000000
RS	60	4.129191	1.000000	128.080065	0.004025	0.000000
RS	61	4.401545	1.000000	103.372991	0.003248	0.000000
RS	62	4.691438	1.000000	81.959171	0.002575	0.000000
RS	63	5.000000	1.000000	230.470313	0.007242	0.000000
PA	4+25*2+4+6 0.151911391 0.030382278 5.000000000 1.000000000 1.000000000 1.000000000 1.000000000 1.000000000 1.000000000 1.000000000 1.000000000 1.000000000 1.000000000 1.000000000 1.000000000 1.000000000 1.000000000 1.000000000 1.000000000 1.000000000 1.000000000 1.000000000 1.000000000 1.000000000 1.000000000 1.000000000 1.000000000 1.000000000 1.000000000 1.000000000 1.000000000
//
IT	4288
RD	1
LK	-380912.261059
QD	-655.802500 -> -394.728146
RI	0.0264862990
TR	0.140940	0.028646
MT	5.604248
MM	C_pi: 1.050052, n_recomb: 31511.416561
RS	0	0.000000	0.378302	539.298146	0.017114	0.002014
RS	1	0.006629	0.378302	564.788428	0.017923	0.012857
RS	2	0.013698	0.378302	590.778040	0.018748	0.018350
RS	3	0.021235	0.378302	617.177714	0.019586	0.019089
RS	4	0.029272	0.493655	494.728531	0.015700	0.018293
RS	5	0.037842	0.493655	518.214766	0.016445	0.016731
RS	6	0.046980	0.625051	429.087898	0.013617	0.015137
RS	7	0.056723	0.625051	450.288878	0.014290	0.013978
RS	8	0.067113	0.750142	393.902783	0.012500	0.013207
RS	9	0.078191	0.750142	413.723821	0.013129	0.012656
RS	10	0.090004	0.862408	378.008741	0.011996	0.012213
RS	11	0.102599	0.862408	397.105687	0.012602	0.011855
RS	12	0.116030	0.952751	377.533526	0.011981	0.011617
RS	13	0.130351	0.952751	396.442056	0.012581	0.011536
RS	14	0.145621	1.017338	389.683688	0.012366	0.011616
RS	15	0.161904	1.017338	408.801064	0.012973	0.011826
RS	16	0.179266	1.064060	409.745978	0.013003	0.012119
RS	17	0.197780	1.064060	429.243442	0.013622	0.012449
RS	18	0.217520	1.101325	434.088848	0.013776	0.012784
RS	19	0.238569	1.101325	453.957207	0.014406	0.013114
RS	20	0.261013	1.131510	461.609094	0.014649	0.013447
RS	21	0.284946	1.131510	481.742138	0.015288	0.013802
RS	22	0.310465	1.153863	492.425899	0.015627	0.014195
RS	23	0.337675	1.153863	512.638668	0.016268	0.014642
RS	24	0.366689	1.168028	526.457552	0.016707	0.015153
RS	25	0.397627	1.168028	546.454956	0.017341	0.015734
RS	26	0.430616	1.174916	562.931055	0.017864	0.016387
RS	27	0.465792	1.174916	582.270568	0.018478	0.017107
RS	28	0.503299	1.176572	600.230160	0.019048	0.017881
RS	29	0.543293	1.176572	618.301026	0.019621	0.018691
RS	30	0.585938	1.175552	636.000428	0.020183	0.019513
RS	31	0.631410	1.175552	652.034743	0.020692	0.020322
RS	32	0.679897	1.174192	667.489904	0.021182	0.021088
RS	33	0.731598	1.174192	680.609540	0.021599	0.021784
RS	34	0.786726	1.174074	692.000635	0.021960	0.022387
RS	35	0.845509	1.174074	701.289229	0.022255	0.022878
RS	36	0.908189	1.175795	707.303514	0.022446	0.023247
RS	37	0.975024	1.175795	711.883224	0.022591	0.023488
RS	38	1.046289	1.179182	711.770740	0.022588	0.023602
RS	39	1.122279	1.179182	710.873013	0.022559	0.023589
RS	40	1.203307	1.183731	704.284225	0.022350	0.023456
RS	41	1.289705	1.183731	697.321156	0.022129	0.023207
RS	42	1.381832	1.188890	684.182869	0.021712	0.022847
RS	43	1.480066	1.188890	670.825142	0.021288	0.022382
RS	44	1.584811	1.194130	651.342513	0.020670	0.021820
RS	45	1.696501	1.194130	631.597458	0.020043	0.021166
RS	46	1.815595	1.198875	606.323887	0.019241	0.020431
RS	47	1.942583	1.198875	580.597414	0.018425	0.019620
RS	48	2.077990	1.202551	550.425408	0.017467	0.018744
RS	49	2.222374	1.202551	519.561348	0.016488	0.017810
RS	50	2.376328	1.204771	485.644628	0.015412	0.016824
RS	51	2.540489	1.204771	450.940449	0.014310	0.015792
RS	52	2.715533	1.205576	414.638583	0.013158	0.014718
RS	53	2.902180	1.205576	377.823302	0.011990	0.013608
RS	54	3.101201	1.205570	340.710486	0.010812	0.012469
RS	55	3.313415	1.205570	303.847707	0.009642	0.011312
RS	56	3.539697	1.205570	267.782850	0.008498	0.010149
RS	57	3.780980	1.205570	233.037100	0.007395	0.008999
RS	58	4.038258	1.222332	197.640202	0.006272	0.007877
RS	59	4.312592	1.222332	167.815127	0.005326	0.006802
RS	60	4.605111	1.222332	140.355964	0.004454	0.005790
RS	61	4.917023	1.222332	115.515498	0.003666	0.004855
RS	62	5.249611	1.222332	93.453631	0.002966	0.004005
RS	63	5.604248	1.222332	282.834289	0.008976	0.012940
PA	4+25*2+4+6 0.140940129 0.028645790 5.604248047 0.378301620 0.493655205 0.625051498 0.750142097 0.862407684 0.952751160 1.017337799 1.064060211 1.101325035 1.131509781 1.153862953 1.168027878 1.174916267 1.176571846 1.175552368 1.174192429 1.174074173 1.175794601 1.179182053 1.183731079 1.188890457 1.194129944 1.198875427 1.202551126 1.204771280 1.205575943 1.205570102 1.222332060
//
IT	4436
RD	2
LK	-380498.538072
QD	-421.190664 -> -327.002354
RI	0.0436131954
TR	0.134363	0.028140
MT	5.972608
MM	C_pi: 1.084179, n_recomb: 31954.304132
RS	0	0.000000	0.283517	738.917390	0.023124	0.002064
RS	1	0.006735	0.283517	769.631693	0.024085	0.013207
RS	2	0.013924	0.283517	800.303632	0.025045	0.019805
RS	3	0.021597	0.283517	830.736446	0.025998	0.022215
RS	4	0.029787	0.382926	639.811038	0.020023	0.018042
RS	5	0.038528	0.382926	667.064625	0.020876	0.018474
RS	6	0.047858	0.526886	506.445937	0.015849	0.014669
RS	7	0.057817	0.526886	530.175302	0.016592	0.014792
RS	8	0.068446	0.681409	429.639907	0.013445	0.012519
RS	9	0.079791	0.681409	450.827227	0.014108	0.012766
RS	10	0.091900	0.832993	387.196249	0.012117	0.011332
RS	11	0.104825	0.832993	406.775989	0.012730	0.011581
RS	12	0.118620	0.961107	370.421213	0.011592	0.010765
RS	13	0.133345	0.961107	389.241566	0.012181	0.011148
RS	14	0.149061	1.053396	373.075503	0.011675	0.010907
RS	15	0.165836	1.053396	391.797660	0.012261	0.011470
RS	16	0.183740	1.120479	386.612337	0.012099	0.011560
RS	17	0.202850	1.120479	405.553130	0.012692	0.012170
RS	18	0.223248	1.176415	404.907399	0.012671	0.012334
RS	19	0.245019	1.176415	424.124349	0.013273	0.012885
RS	20	0.268257	1.224092	426.584071	0.013350	0.013061
RS	21	0.293060	1.224092	446.039290	0.013959	0.013583
RS	22	0.319533	1.259937	452.633328	0.014165	0.013853
RS	23	0.347789	1.259937	472.242543	0.014779	0.014425
RS	24	0.377948	1.281435	483.796416	0.015140	0.014867
RS	25	0.410139	1.281435	503.380831	0.015753	0.015544
RS	26	0.444498	1.289339	519.699466	0.016264	0.016191
RS	27	0.481171	1.289339	538.918600	0.016865	0.016991
RS	28	0.520313	1.287481	558.555175	0.017480	0.017816
RS	29	0.562093	1.287481	576.859980	0.018053	0.018696
RS	30	0.606686	1.281199	597.305573	0.018692	0.019601
RS	31	0.654282	1.281199	613.942930	0.019213	0.020468
RS	32	0.705084	1.275463	632.213960	0.019785	0.021308
RS	33	0.759308	1.275463	646.293740	0.020226	0.022042
RS	34	0.817184	1.273555	659.732631	0.020646	0.022673
RS	35	0.878958	1.273555	670.334781	0.020978	0.023177
RS	36	0.944892	1.276525	677.316012	0.021196	0.023512
RS	37	1.015268	1.276525	683.589567	0.021393	0.023745
RS	38	1.090383	1.283744	683.580270	0.021392	0.023774
RS	39	1.170557	1.283744	684.806915	0.021431	0.023743
RS	40	1.256131	1.293894	677.941850	0.021216	0.023500
RS	41	1.347469	1.293894	673.578793	0.021079	0.023233
RS	42	1.444959	1.305596	660.287922	0.020664	0.022760
RS	43	1.549014	1.305596	650.011109	0.020342	0.022289
RS	44	1.660078	1.317542	630.904028	0.019744	0.021630
RS	45	1.778622	1.317542	614.652935	0.019235	0.020986
RS	46	1.905151	1.328346	590.551904	0.018481	0.020186
RS	47	2.040201	1.328346	568.563705	0.017793	0.019402
RS	48	2.184347	1.336663	540.413790	0.016912	0.018500
RS	49	2.338202	1.336663	513.256810	0.016062	0.017604
RS	50	2.502419	1.341640	481.967616	0.015083	0.016627
RS	51	2.677696	1.341640	450.593606	0.014101	0.015636
RS	52	2.864779	1.343443	416.999811	0.013050	0.014592
RS	53	3.064461	1.343443	382.807905	0.011980	0.013519
RS	54	3.277593	1.343454	347.867536	0.010886	0.012413
RS	55	3.505080	1.343454	312.712293	0.009786	0.011284
RS	56	3.747888	1.343454	277.877525	0.008696	0.010146
RS	57	4.007050	1.343454	243.893992	0.007633	0.009016
RS	58	4.283667	1.378014	206.514469	0.006463	0.007813
RS	59	4.578914	1.378014	177.393542	0.005551	0.006785
RS	60	4.894047	1.378014	150.166398	0.004699	0.005809
RS	61	5.230404	1.378014	125.149072	0.003917	0.004900
RS	62	5.589416	1.378014	102.576034	0.003210	0.004068
RS	63	5.972608	1.378014	326.536820	0.010219	0.013529
PA	4+25*2+4+6 0.134363249 0.028139983 5.972607786 0.283517145 0.382926034 0.526886183 0.681409094 0.832992955 0.961106777 1.053396099 1.120479221 1.176414519 1.224091542 1.259937474 1.281435332 1.289339327 1.287480811 1.281198671 1.275462965 1.273555331 1.276525479 1.283744360 1.293893629 1.305595663 1.317541759 1.328345732 1.336663418 1.341639923 1.343443134 1.343453871 1.378014156
//
IT	5233
RD	3
LK	-380335.194163
QD	-356.787011 -> -301.792861
RI	0.0517980642
TR	0.129559	0.028090
MT	6.228415
MM	C_pi: 1.122490, n_recomb: 33008.393633
RS	0	0.000000	0.265740	821.636525	0.024892	0.002012
RS	1	0.006805	0.265740	854.705374	0.025894	0.012967
RS	2	0.014073	0.265740	887.510919	0.026887	0.019823
RS	3	0.021836	0.265740	919.810838	0.027866	0.022760
RS	4	0.030127	0.346639	732.140809	0.022180	0.018393
RS	5	0.038982	0.346639	761.679090	0.023075	0.019498
RS	6	0.048440	0.493120	558.431281	0.016918	0.014737
RS	7	0.058542	0.493120	584.019369	0.017693	0.015310
RS	8	0.069331	0.661616	455.929810	0.013813	0.012340
RS	9	0.080854	0.661616	478.345845	0.014492	0.012880
RS	10	0.093161	0.835441	397.780852	0.012051	0.010987
RS	11	0.106306	0.835441	418.074398	0.012666	0.011458
RS	12	0.120345	0.985235	372.696005	0.011291	0.010388
RS	13	0.135340	0.985235	391.928712	0.011874	0.010936
RS	14	0.151355	1.091135	372.072259	0.011272	0.010578
RS	15	0.168460	1.091135	391.099921	0.011848	0.011269
RS	16	0.186729	1.166807	384.243753	0.011641	0.011299
RS	17	0.206241	1.166807	403.471165	0.012223	0.012019
RS	18	0.227081	1.232332	400.872917	0.012145	0.012117
RS	19	0.249339	1.232332	420.366726	0.012735	0.012756
RS	20	0.273112	1.291077	420.422404	0.012737	0.012850
RS	21	0.298503	1.291077	440.156076	0.013335	0.013436
RS	22	0.325622	1.336011	444.879946	0.013478	0.013636
RS	23	0.354586	1.336011	464.817131	0.014082	0.014251
RS	24	0.385521	1.361656	475.898871	0.014418	0.014661
RS	25	0.418561	1.361656	495.928080	0.015024	0.015365
RS	26	0.453849	1.368049	513.557647	0.015558	0.016032
RS	27	0.491539	1.368049	533.392783	0.016159	0.016851
RS	28	0.531794	1.360600	555.921236	0.016842	0.017743
RS	29	0.574788	1.360600	575.024419	0.017421	0.018641
RS	30	0.620708	1.347471	599.166395	0.018152	0.019640
RS	31	0.669753	1.347471	616.742590	0.018684	0.020524
RS	32	0.722136	1.336311	638.419747	0.019341	0.021450
RS	33	0.778083	1.336311	653.507288	0.019798	0.022199
RS	34	0.837837	1.332068	669.094544	0.020270	0.022872
RS	35	0.901658	1.332068	680.717826	0.020623	0.023384
RS	36	0.969822	1.336176	688.190816	0.020849	0.023703
RS	37	1.042624	1.336176	695.492962	0.021070	0.023938
RS	38	1.120381	1.347452	694.552604	0.021042	0.023902
RS	39	1.203429	1.347452	696.857061	0.021112	0.023871
RS	40	1.292128	1.363680	688.200079	0.020849	0.023534
RS	41	1.386864	1.363680	685.026472	0.020753	0.023272
RS	42	1.488047	1.382587	669.684466	0.020288	0.022701
RS	43	1.596115	1.382587	660.758445	0.020018	0.022244
RS	44	1.711537	1.401991	639.858811	0.019385	0.021502
RS	45	1.834814	1.401991	625.124124	0.018938	0.020882
RS	46	1.966480	1.419587	599.877793	0.018173	0.020026
RS	47	2.107106	1.419587	579.501652	0.017556	0.019276
RS	48	2.257302	1.433154	551.031704	0.016694	0.018352
RS	49	2.417718	1.433154	525.426552	0.015918	0.017496
RS	50	2.589052	1.441326	494.515434	0.014982	0.016527
RS	51	2.772044	1.441326	464.416338	0.014070	0.015576
RS	52	2.967490	1.444428	431.484866	0.013072	0.014558
RS	53	3.176235	1.444428	398.079811	0.012060	0.013519
RS	54	3.399186	1.444785	363.536966	0.011013	0.012442
RS	55	3.637309	1.444785	328.565483	0.009954	0.011337
RS	56	3.891637	1.444785	293.602673	0.008895	0.010219
RS	57	4.163272	1.444785	259.195183	0.007852	0.009104
RS	58	4.453392	1.497559	218.709637	0.006626	0.007829
RS	59	4.763254	1.497559	189.442825	0.005739	0.006835
RS	60	5.094204	1.497559	161.769314	0.004901	0.005884
RS	61	5.447674	1.497559	136.050595	0.004122	0.004992
RS	62	5.825199	1.497559	112.574748	0.003410	0.004168
RS	63	6.228415	1.497559	372.402667	0.011282	0.014247
PA	4+25*2+4+6 0.129559294 0.028090275 6.228414520 0.265740273 0.346639073 0.493119925 0.661615546 0.835440712 0.985235362 1.091134783 1.166807438 1.232331669 1.291077242 1.336011274 1.361656413 1.368049110 1.360600369 1.347471001 1.336310971 1.332068133 1.336176350 1.347451908 1.363680464 1.382586606 1.401990882 1.419587032 1.433154025 1.441326077 1.444427887 1.444784719 1.497558980
//
IT	4204
RD	4
LK	-380231.843108
QD	-326.877838 -> -283.427472
RI	0.0529754547
TR	0.125657	0.028234
MT	6.425666
MM	C_pi: 1.161956, n_recomb: 34322.477036
RS	0	0.000000	0.269399	848.721337	0.024728	0.001940
RS	1	0.006857	0.269399	883.447016	0.025740	0.012592
RS	2	0.014184	0.269399	917.941718	0.026745	0.019409
RS	3	0.022014	0.269399	951.952757	0.027736	0.022403
RS	4	0.030381	0.332326	801.149818	0.023342	0.018870
RS	5	0.039321	0.332326	832.705828	0.024261	0.020210
RS	6	0.048875	0.479929	601.000350	0.017510	0.014947
RS	7	0.059083	0.479929	628.332501	0.018307	0.015698
RS	8	0.069992	0.657975	480.003027	0.013985	0.012318
RS	9	0.081649	0.657975	503.691323	0.014675	0.012981
RS	10	0.094105	0.848002	410.523723	0.011961	0.010818
RS	11	0.107415	0.848002	431.694413	0.012578	0.011380
RS	12	0.121637	1.013048	380.133640	0.011075	0.010174
RS	13	0.136835	1.013048	400.034866	0.011655	0.010785
RS	14	0.153075	1.126348	378.559697	0.011029	0.010387
RS	15	0.170429	1.126348	398.224234	0.011602	0.011127
RS	16	0.188973	1.205097	391.339538	0.011402	0.011153
RS	17	0.208788	1.205097	411.241893	0.011982	0.011918
RS	18	0.229962	1.275877	407.926425	0.011885	0.011992
RS	19	0.252588	1.275877	428.117968	0.012473	0.012668
RS	20	0.276766	1.342756	426.617480	0.012430	0.012710
RS	21	0.302601	1.342756	447.057821	0.013025	0.013319
RS	22	0.330208	1.395017	450.508556	0.013126	0.013468
RS	23	0.359708	1.395017	471.188918	0.013728	0.014093
RS	24	0.391231	1.423756	482.278663	0.014051	0.014482
RS	25	0.424915	1.423756	503.139173	0.014659	0.015188
RS	26	0.460909	1.427909	522.535628	0.015224	0.015876
RS	27	0.499372	1.427909	543.330581	0.015830	0.016692
RS	28	0.540472	1.414305	569.237061	0.016585	0.017650
RS	29	0.584390	1.414305	589.422760	0.017173	0.018546
RS	30	0.631319	1.393882	617.771935	0.017999	0.019636
RS	31	0.681467	1.393882	636.487094	0.018544	0.020524
RS	32	0.735053	1.376942	662.012406	0.019288	0.021536
RS	33	0.792314	1.376942	678.193269	0.019759	0.022292
RS	34	0.853501	1.370046	696.167674	0.020283	0.023014
RS	35	0.918884	1.370046	708.754456	0.020650	0.023536
RS	36	0.988751	1.374996	716.658182	0.020880	0.023850
RS	37	1.063408	1.374996	724.770060	0.021116	0.024096
RS	38	1.143185	1.390087	722.524724	0.021051	0.024006
RS	39	1.228432	1.390087	725.522173	0.021138	0.023990
RS	40	1.319524	1.412252	714.434614	0.020815	0.023571
RS	41	1.416863	1.412252	711.906658	0.020742	0.023327
RS	42	1.520876	1.438332	693.684106	0.020211	0.022668
RS	43	1.632022	1.438332	685.422885	0.019970	0.022235
RS	44	1.750790	1.465273	661.776471	0.019281	0.021417
RS	45	1.877701	1.465273	647.757172	0.018873	0.020829
RS	46	2.013315	1.489804	620.350944	0.018074	0.019921
RS	47	2.158228	1.489804	600.708701	0.017502	0.019208
RS	48	2.313078	1.508777	570.898412	0.016633	0.018263
RS	49	2.478546	1.508777	545.938219	0.015906	0.017446
RS	50	2.655361	1.520270	514.430927	0.014988	0.016483
RS	51	2.844300	1.520270	484.725444	0.014123	0.015569
RS	52	3.046195	1.524773	451.566775	0.013157	0.014573
RS	53	3.261934	1.524773	418.145825	0.012183	0.013565
RS	54	3.492466	1.525630	383.215312	0.011165	0.012511
RS	55	3.738807	1.525630	347.748575	0.010132	0.011429
RS	56	4.002040	1.525630	312.046794	0.009092	0.010328
RS	57	4.283323	1.525630	276.676364	0.008061	0.009225
RS	58	4.583893	1.596642	232.472886	0.006773	0.007879
RS	59	4.905075	1.596642	202.685115	0.005905	0.006912
RS	60	5.248280	1.596642	174.265320	0.005077	0.005981
RS	61	5.615019	1.596642	147.612762	0.004301	0.005101
RS	62	6.006907	1.596642	123.059859	0.003585	0.004283
RS	63	6.425666	1.596642	420.026207	0.012238	0.015008
PA	4+25*2+4+6 0.125656503 0.028234199 6.425666021 0.269399164 0.332326082 0.479929394 0.657974874 0.848002089 1.013047804 1.126348254 1.205096757 1.275876775 1.342755989 1.395017029 1.423755651 1.427909478 1.414304830 1.393881812 1.376941566 1.370045521 1.374995927 1.390086642 1.412251801 1.438332222 1.465273112 1.489804452 1.508776977 1.520269729 1.524772928 1.525630479 1.596641980
//
IT	4387
RD	5
LK	-380147.570052
QD	-304.917677 -> -266.827625
RI	0.0512102903
TR	0.122308	0.028468
MT	6.588989
MM	C_pi: 1.200108, n_recomb: 35718.683230
RS	0	0.000000	0.280586	853.015812	0.023882	0.001867
RS	1	0.006899	0.280586	889.057589	0.024891	0.012205
RS	2	0.014274	0.280586	925.004477	0.025897	0.018881
RS	3	0.022158	0.280586	960.608813	0.026894	0.021767
RS	4	0.030586	0.325857	859.182566	0.024054	0.019358
RS	5	0.039595	0.325857	892.683483	0.024992	0.020767
RS	6	0.049226	0.474390	638.979749	0.017889	0.015184
RS	7	0.059521	0.474390	668.002168	0.018702	0.016011
RS	8	0.070526	0.660184	502.783635	0.014076	0.012346
RS	9	0.082291	0.660184	527.745793	0.014775	0.013064
RS	10	0.094868	0.863697	423.900719	0.011868	0.010713
RS	11	0.108312	0.863697	445.996317	0.012486	0.011316
RS	12	0.122683	1.041005	389.481138	0.010904	0.010023
RS	13	0.138046	1.041005	410.136683	0.011482	0.010659
RS	14	0.154469	1.158712	387.943602	0.010861	0.010253
RS	15	0.172026	1.158712	408.364520	0.011433	0.011010
RS	16	0.190793	1.237803	402.188066	0.011260	0.011055
RS	17	0.210855	1.237803	422.911953	0.011840	0.011839
RS	18	0.232301	1.311726	419.383517	0.011741	0.011907
RS	19	0.255227	1.311726	440.433099	0.012331	0.012599
RS	20	0.279734	1.385471	437.615796	0.012252	0.012601
RS	21	0.305932	1.385471	458.922352	0.012848	0.013217
RS	22	0.333938	1.444543	461.178364	0.012911	0.013322
RS	23	0.363876	1.444543	482.751156	0.013515	0.013945
RS	24	0.395879	1.476302	493.871464	0.013827	0.014312
RS	25	0.430090	1.476302	515.697943	0.014438	0.015010
RS	26	0.466661	1.478277	536.909211	0.015032	0.015715
RS	27	0.505755	1.478277	558.783102	0.015644	0.016520
RS	28	0.547547	1.458553	588.204471	0.016468	0.017536
RS	29	0.592222	1.458553	609.574541	0.017066	0.018423
RS	30	0.639979	1.430817	642.373285	0.017984	0.019599
RS	31	0.691031	1.430817	662.304447	0.018542	0.020483
RS	32	0.745604	1.407958	691.983686	0.019373	0.021580
RS	33	0.803943	1.407958	709.295395	0.019858	0.022342
RS	34	0.866307	1.398128	729.912827	0.020435	0.023115
RS	35	0.932973	1.398128	743.444803	0.020814	0.023650
RS	36	1.004239	1.403506	751.891820	0.021050	0.023966
RS	37	1.080422	1.403506	760.728598	0.021298	0.024229
RS	38	1.161860	1.421939	757.114278	0.021197	0.024096
RS	39	1.248917	1.421939	760.650686	0.021296	0.024099
RS	40	1.341979	1.449585	746.919116	0.020911	0.023609
RS	41	1.441463	1.449585	744.816575	0.020852	0.023389
RS	42	1.547809	1.482463	723.392963	0.020253	0.022652
RS	43	1.661493	1.482463	715.517030	0.020032	0.022248
RS	44	1.783020	1.516664	688.741137	0.019282	0.021360
RS	45	1.912931	1.516664	675.108853	0.018901	0.020806
RS	46	2.051805	1.547948	645.132472	0.018061	0.019850
RS	47	2.200260	1.547948	625.862160	0.017522	0.019175
RS	48	2.358957	1.572208	594.302768	0.016638	0.018209
RS	49	2.528602	1.572208	569.612622	0.015947	0.017430
RS	50	2.709951	1.586936	537.123794	0.015038	0.016471
RS	51	2.903812	1.586936	507.448549	0.014207	0.015592
RS	52	3.111048	1.592781	473.717046	0.013262	0.014615
RS	53	3.332581	1.592781	439.952258	0.012317	0.013635
RS	54	3.569397	1.594115	404.334806	0.011320	0.012601
RS	55	3.822552	1.594115	368.099468	0.010306	0.011538
RS	56	4.093172	1.594115	331.417763	0.009279	0.010452
RS	57	4.382462	1.594115	294.876848	0.008256	0.009359
RS	58	4.691711	1.683165	246.661780	0.006906	0.007945
RS	59	5.022295	1.683165	216.223767	0.006054	0.007000
RS	60	5.375686	1.683165	186.963608	0.005234	0.006086
RS	61	5.753459	1.683165	159.313349	0.004460	0.005215
RS	62	6.157293	1.683165	133.644073	0.003742	0.004402
RS	63	6.588989	1.683165	468.488500	0.013116	0.015777
PA	4+25*2+4+6 0.122308392 0.028467643 6.588989281 0.280586383 0.325857048 0.474389895 0.660184279 0.863696673 1.041005076 1.158711904 1.237802678 1.311726497 1.385470718 1.444543196 1.476302480 1.478276917 1.458553447 1.430816671 1.407958259 1.398127785 1.403506174 1.421938994 1.449584534 1.482462571 1.516663650 1.547948434 1.572207565 1.586936373 1.592781451 1.594115192 1.683164738
//
IT	4547
RD	6
LK	-380073.020255
QD	-285.875640 -> -251.466809
RI	0.0485203652
TR	0.119347	0.028743
MT	6.730688
MM	C_pi: 1.236291, n_recomb: 37127.063188
RS	0	0.000000	0.294599	848.703411	0.022859	0.001801
RS	1	0.006935	0.294599	885.815296	0.023859	0.011839
RS	2	0.014350	0.294599	922.996804	0.024860	0.018345
RS	3	0.022280	0.294599	960.011401	0.025857	0.021076
RS	4	0.030760	0.322531	911.493845	0.024551	0.019824
RS	5	0.039827	0.322531	946.889980	0.025504	0.021236
RS	6	0.049524	0.472036	674.171196	0.018158	0.015414
RS	7	0.059893	0.472036	704.832818	0.018984	0.016276
RS	8	0.070981	0.664620	524.444193	0.014126	0.012385
RS	9	0.082838	0.664620	550.653642	0.014832	0.013133
RS	10	0.095517	0.880133	437.133394	0.011774	0.010632
RS	11	0.109076	0.880133	460.148714	0.012394	0.011256
RS	12	0.123574	1.068105	399.313736	0.010755	0.009902
RS	13	0.139078	1.068105	420.736891	0.011332	0.010547
RS	14	0.155658	1.188606	398.292516	0.010728	0.010146
RS	15	0.173387	1.188606	419.500949	0.011299	0.010908
RS	16	0.192345	1.266554	414.427341	0.011162	0.010982
RS	17	0.212618	1.266554	436.019055	0.011744	0.011774
RS	18	0.234297	1.342517	432.514931	0.011650	0.011844
RS	19	0.257480	1.342517	454.475145	0.012241	0.012544
RS	20	0.282270	1.422592	450.372029	0.012131	0.012510
RS	21	0.308779	1.422592	472.593556	0.012729	0.013128
RS	22	0.337126	1.488506	473.553845	0.012755	0.013187
RS	23	0.367439	1.488506	496.058176	0.013361	0.013805
RS	24	0.399854	1.523620	507.066532	0.013658	0.014148
RS	25	0.434518	1.523620	529.888079	0.014272	0.014834
RS	26	0.471585	1.523801	552.788472	0.014889	0.015551
RS	27	0.511222	1.523801	575.764101	0.015508	0.016341
RS	28	0.553608	1.498244	608.657989	0.016394	0.017408
RS	29	0.598934	1.498244	631.233857	0.017002	0.018283
RS	30	0.647402	1.463330	668.569668	0.018008	0.019536
RS	31	0.699232	1.463330	689.737750	0.018578	0.020416
RS	32	0.754656	1.434519	723.771456	0.019494	0.021592
RS	33	0.813924	1.434519	742.228086	0.019992	0.022359
RS	34	0.877301	1.421517	765.726372	0.020624	0.023186
RS	35	0.945074	1.421517	780.200316	0.021014	0.023734
RS	36	1.017546	1.426908	789.375197	0.021261	0.024059
RS	37	1.095044	1.426908	798.908157	0.021518	0.024340
RS	38	1.177916	1.448168	794.009171	0.021386	0.024174
RS	39	1.266535	1.448168	798.027237	0.021494	0.024198
RS	40	1.361300	1.480758	781.642144	0.021053	0.023648
RS	41	1.462636	1.480758	779.879399	0.021006	0.023453
RS	42	1.570999	1.519946	755.175760	0.020340	0.022646
RS	43	1.686877	1.519946	747.573150	0.020136	0.022271
RS	44	1.810791	1.561002	717.547797	0.019327	0.021322
RS	45	1.943298	1.561002	704.167545	0.018966	0.020800
RS	46	2.084994	1.598726	671.480698	0.018086	0.019802
RS	47	2.236516	1.598726	652.430392	0.017573	0.019162
RS	48	2.398545	1.628031	618.978769	0.016672	0.018177
RS	49	2.571811	1.628031	594.399342	0.016010	0.017434
RS	50	2.757092	1.645811	560.793558	0.015105	0.016479
RS	51	2.955221	1.645811	530.994247	0.014302	0.015631
RS	52	3.167090	1.652858	496.570292	0.013375	0.014672
RS	53	3.393652	1.652858	462.324470	0.012452	0.013717
RS	54	3.635924	1.654544	425.923073	0.011472	0.012701
RS	55	3.894998	1.654544	388.806716	0.010472	0.011656
RS	56	4.172038	1.654544	351.050255	0.009455	0.010583
RS	57	4.468289	1.654544	313.261473	0.008438	0.009498
RS	58	4.785084	1.761325	260.879743	0.007027	0.008017
RS	59	5.123848	1.761325	229.753343	0.006188	0.007093
RS	60	5.486104	1.761325	199.633725	0.005377	0.006193
RS	61	5.873481	1.761325	170.982051	0.004605	0.005331
RS	62	6.287721	1.761325	144.204044	0.003884	0.004520
RS	63	6.730688	1.761325	517.505893	0.013939	0.016540
PA	4+25*2+4+6 0.119347192 0.028743462 6.730687840 0.294598898 0.322530657 0.472036441 0.664620132 0.880132902 1.068104986 1.188605830 1.266553976 1.342516685 1.422591970 1.488505925 1.523619579 1.523800598 1.498243812 1.463330425 1.434518873 1.421516561 1.426908295 1.448168036 1.480758365 1.519946291 1.561001692 1.598725878 1.628030758 1.645810699 1.652857883 1.654544084 1.761324597
//
IT	5184
RD	7
LK	-380005.492113
QD	-268.723770 -> -237.326507
RI	0.0457000177
TR	0.116678	0.029038
MT	6.857461
MM	C_pi: 1.270569, n_recomb: 38521.999425
RS	0	0.000000	0.309620	841.517460	0.021845	0.001742
RS	1	0.006966	0.309620	879.516503	0.022832	0.011503
RS	2	0.014417	0.309620	917.748902	0.023824	0.017838
RS	3	0.022387	0.309620	955.991338	0.024817	0.020409
RS	4	0.030912	0.320599	960.432007	0.024932	0.020261
RS	5	0.040032	0.320599	997.677062	0.025899	0.021650
RS	6	0.049786	0.471164	707.399335	0.018364	0.015626
RS	7	0.060220	0.471164	739.650891	0.019201	0.016506
RS	8	0.071381	0.669901	545.116285	0.014151	0.012425
RS	9	0.083319	0.669901	572.537562	0.014863	0.013189
RS	10	0.096089	0.896441	449.956555	0.011681	0.010563
RS	11	0.109748	0.896441	473.868106	0.012301	0.011198
RS	12	0.124359	1.094080	409.099077	0.010620	0.009796
RS	13	0.139987	1.094080	431.276922	0.011196	0.010444
RS	14	0.156705	1.216365	408.869618	0.010614	0.010056
RS	15	0.174586	1.216365	430.863903	0.011185	0.010817
RS	16	0.193714	1.292267	427.138653	0.011088	0.010924
RS	17	0.214173	1.292267	449.606337	0.011671	0.011720
RS	18	0.236058	1.369611	446.258292	0.011585	0.011795
RS	19	0.259468	1.369611	469.140533	0.012179	0.012500
RS	20	0.284508	1.455797	463.705453	0.012037	0.012431
RS	21	0.311292	1.455797	486.848308	0.012638	0.013048
RS	22	0.339942	1.528798	486.350572	0.012625	0.013062
RS	23	0.370588	1.528798	509.783335	0.013234	0.013674
RS	24	0.403368	1.567772	520.473930	0.013511	0.013988
RS	25	0.438432	1.567772	544.278653	0.014129	0.014663
RS	26	0.475939	1.566673	568.669350	0.014762	0.015385
RS	27	0.516058	1.566673	592.731251	0.015387	0.016161
RS	28	0.558972	1.535662	628.965998	0.016327	0.017269
RS	29	0.604875	1.535662	652.736240	0.016945	0.018131
RS	30	0.653976	1.493784	694.599012	0.018031	0.019455
RS	31	0.706497	1.493784	717.001752	0.018613	0.020328
RS	32	0.762677	1.459043	755.513924	0.019613	0.021581
RS	33	0.822770	1.459043	775.120723	0.020122	0.022351
RS	34	0.887049	1.442687	801.705686	0.020812	0.023233
RS	35	0.955805	1.442687	817.127054	0.021212	0.023792
RS	36	1.029351	1.447734	827.232381	0.021474	0.024133
RS	37	1.108020	1.447734	837.459941	0.021740	0.024431
RS	38	1.192170	1.471347	831.425257	0.021583	0.024241
RS	39	1.282180	1.471347	835.912285	0.021700	0.024286
RS	40	1.378461	1.508375	816.955531	0.021208	0.023685
RS	41	1.481449	1.508375	815.507420	0.021170	0.023513
RS	42	1.591611	1.553386	787.556342	0.020444	0.022647
RS	43	1.709447	1.553386	780.188763	0.020253	0.022299
RS	44	1.835490	1.600872	746.912727	0.019389	0.021295
RS	45	1.970314	1.600872	733.733372	0.019047	0.020805
RS	46	2.114530	1.644688	698.316193	0.018128	0.019768
RS	47	2.268791	1.644688	679.424013	0.017637	0.019161
RS	48	2.433798	1.678765	644.051278	0.016719	0.018161
RS	49	2.610299	1.678765	619.515002	0.016082	0.017450
RS	50	2.799095	1.699380	584.763181	0.015180	0.016499
RS	51	3.001043	1.699380	554.773561	0.014401	0.015681
RS	52	3.217058	1.707460	519.633159	0.013489	0.014739
RS	53	3.448120	1.707460	484.847942	0.012586	0.013806
RS	54	3.695277	1.709335	447.649769	0.011621	0.012807
RS	55	3.959652	1.709335	409.604500	0.010633	0.011778
RS	56	4.242442	1.709335	370.735854	0.009624	0.010716
RS	57	4.544931	1.709335	331.671736	0.008610	0.009639
RS	58	4.868491	1.833498	275.025795	0.007139	0.008093
RS	59	5.214590	1.833498	243.204619	0.006313	0.007187
RS	60	5.584798	1.833498	212.230881	0.005509	0.006299
RS	61	5.980794	1.833498	182.592036	0.004740	0.005444
RS	62	6.404374	1.833498	154.725419	0.004017	0.004635
RS	63	6.857461	1.833498	567.073888	0.014721	0.017292
PA	4+25*2+4+6 0.116677881 0.029038194 6.857460801 0.309619543 0.320598689 0.471164463 0.669900579 0.896441250 1.094079906 1.216365161 1.292267326 1.369610895 1.455796944 1.528798428 1.567771557 1.566673185 1.535662186 1.493783913 1.459042784 1.442686607 1.447733897 1.471346713 1.508374590 1.553385585 1.600871714 1.644688393 1.678765431 1.699380426 1.707460109 1.709335346 1.833497872
//
IT	4458
RD	8
LK	-379943.807490
QD	-253.146181 -> -224.360324
RI	0.0430297358
TR	0.114240	0.029339
MT	6.973267
MM	C_pi: 1.303187, n_recomb: 39894.310193
RS	0	0.000000	0.324891	833.729872	0.020898	0.001688
RS	1	0.006994	0.324891	872.480557	0.021870	0.011196
RS	2	0.014477	0.324891	911.617846	0.022851	0.017367
RS	3	0.022483	0.324891	950.932005	0.023836	0.019789
RS	4	0.031050	0.319376	1007.037787	0.025243	0.020666
RS	5	0.040215	0.319376	1046.087583	0.026221	0.022021
RS	6	0.050022	0.471090	739.055659	0.018525	0.015816
RS	7	0.060514	0.471090	772.850510	0.019372	0.016708
RS	8	0.071740	0.675488	564.903808	0.014160	0.012460
RS	9	0.083752	0.675488	593.500235	0.014877	0.013236
RS	10	0.096603	0.912331	462.299604	0.011588	0.010500
RS	11	0.110353	0.912331	487.078860	0.012209	0.011142
RS	12	0.125065	1.118894	418.659231	0.010494	0.009700
RS	13	0.140806	1.118894	441.570843	0.011069	0.010348
RS	14	0.157648	1.242265	419.397954	0.010513	0.009978
RS	15	0.175668	1.242265	442.165090	0.011083	0.010736
RS	16	0.194948	1.315483	439.971093	0.011028	0.010878
RS	17	0.215576	1.315483	463.309269	0.011613	0.011675
RS	18	0.237647	1.393742	460.209453	0.011536	0.011757
RS	19	0.261262	1.393742	484.010382	0.012132	0.012465
RS	20	0.286528	1.485938	477.171317	0.011961	0.012362
RS	21	0.313561	1.485938	501.226822	0.012564	0.012978
RS	22	0.342486	1.566325	499.096902	0.012510	0.012946
RS	23	0.373433	1.566325	523.440242	0.013121	0.013551
RS	24	0.406544	1.609716	533.589231	0.013375	0.013834
RS	25	0.441971	1.609716	558.350683	0.013996	0.014498
RS	26	0.479876	1.607889	584.007782	0.014639	0.015219
RS	27	0.520432	1.607889	609.126257	0.015268	0.015981
RS	28	0.563825	1.571842	648.523507	0.016256	0.017123
RS	29	0.610252	1.571842	673.463533	0.016881	0.017973
RS	30	0.659926	1.523244	719.782910	0.018042	0.019359
RS	31	0.713075	1.523244	743.408084	0.018634	0.020226
RS	32	0.769941	1.482638	786.464480	0.019714	0.021551
RS	33	0.830783	1.482638	807.222771	0.020234	0.022323
RS	34	0.895881	1.462802	837.062551	0.020982	0.023261
RS	35	0.965533	1.462802	853.441007	0.021393	0.023830
RS	36	1.040055	1.467211	864.673904	0.021674	0.024192
RS	37	1.119789	1.467211	875.607238	0.021948	0.024505
RS	38	1.205100	1.492775	868.603584	0.021773	0.024298
RS	39	1.296378	1.492775	873.567727	0.021897	0.024362
RS	40	1.394039	1.533791	852.160088	0.021360	0.023719
RS	41	1.498531	1.533791	851.029180	0.021332	0.023570
RS	42	1.610331	1.584186	819.909462	0.020552	0.022651
RS	43	1.729949	1.584186	812.772285	0.020373	0.022329
RS	44	1.857934	1.637708	776.295534	0.019459	0.021277
RS	45	1.994871	1.637708	763.304208	0.019133	0.020815
RS	46	2.141384	1.687286	725.188462	0.018178	0.019745
RS	47	2.298144	1.687286	706.433799	0.017708	0.019169
RS	48	2.465868	1.725867	669.161159	0.016773	0.018154
RS	49	2.645323	1.725867	644.642556	0.016159	0.017473
RS	50	2.837328	1.749100	608.762705	0.015259	0.016528
RS	51	3.042762	1.749100	578.556725	0.014502	0.015736
RS	52	3.262564	1.758044	542.716968	0.013604	0.014810
RS	53	3.497738	1.758044	507.369723	0.012718	0.013899
RS	54	3.749361	1.759938	469.398385	0.011766	0.012916
RS	55	4.018582	1.759938	430.404994	0.010789	0.011900
RS	56	4.306631	1.759938	390.411599	0.009786	0.010849
RS	57	4.614827	1.759938	350.065615	0.008775	0.009778
RS	58	4.944578	1.901120	289.084958	0.007246	0.008169
RS	59	5.297391	1.901120	256.574264	0.006431	0.007280
RS	60	5.674879	1.901120	224.759603	0.005634	0.006403
RS	61	6.078769	1.901120	194.152476	0.004867	0.005555
RS	62	6.510907	1.901120	165.219447	0.004141	0.004748
RS	63	6.973267	1.901120	617.237826	0.015472	0.018030
PA	4+25*2+4+6 0.114240015 0.029339245 6.973267300 0.324890786 0.319375549 0.471090322 0.675488110 0.912330663 1.118894469 1.242265423 1.315483318 1.393742251 1.485938156 1.566325449 1.609716218 1.607888570 1.571841727 1.523244296 1.482637630 1.462801581 1.467210961 1.492775462 1.533791413 1.584185870 1.637708178 1.687285637 1.725866718 1.749100313 1.758043511 1.759938438 1.901120036
//
IT	4075
RD	9
LK	-379887.218997
QD	-238.951473 -> -212.476455
RI	0.0405881831
TR	0.111992	0.029640
MT	7.080615
MM	C_pi: 1.334386, n_recomb: 41240.852933
RS	0	0.000000	0.340102	826.166511	0.020033	0.001639
RS	1	0.007019	0.340102	865.565992	0.020988	0.010915
RS	2	0.014532	0.340102	905.492676	0.021956	0.016933
RS	3	0.022571	0.340102	945.750095	0.022932	0.019220
RS	4	0.031175	0.318571	1051.800092	0.025504	0.021040
RS	5	0.040383	0.318571	1092.613035	0.026493	0.022358
RS	6	0.050237	0.471504	769.369100	0.018656	0.015987
RS	7	0.060783	0.471504	804.663950	0.019511	0.016886
RS	8	0.072069	0.681160	583.896455	0.014158	0.012490
RS	9	0.084148	0.681160	613.632943	0.014879	0.013275
RS	10	0.097074	0.927711	474.168369	0.011498	0.010440
RS	11	0.110907	0.927711	499.786774	0.012119	0.011088
RS	12	0.125712	1.142610	427.940396	0.010377	0.009612
RS	13	0.141556	1.142610	451.563204	0.010949	0.010259
RS	14	0.158512	1.266500	429.786719	0.010421	0.009908
RS	15	0.176658	1.266500	453.310805	0.010992	0.010662
RS	16	0.196078	1.336522	452.804584	0.010980	0.010841
RS	17	0.216861	1.336522	477.003907	0.011566	0.011639
RS	18	0.239103	1.415353	474.218104	0.011499	0.011728
RS	19	0.262907	1.415353	498.929751	0.012098	0.012439
RS	20	0.288381	1.513478	490.614288	0.011896	0.012302
RS	21	0.315643	1.513478	515.569400	0.012501	0.012918
RS	22	0.344819	1.601556	511.632359	0.012406	0.012838
RS	23	0.376043	1.601556	536.864263	0.013018	0.013437
RS	24	0.409459	1.649892	546.258650	0.013246	0.013687
RS	25	0.445220	1.649892	571.946422	0.013868	0.014339
RS	26	0.483492	1.647893	598.639052	0.014516	0.015055
RS	27	0.524450	1.647893	624.779895	0.015150	0.015804
RS	28	0.568283	1.607241	667.138885	0.016177	0.016974
RS	29	0.615194	1.607241	693.218984	0.016809	0.017812
RS	30	0.665397	1.552182	743.888252	0.018038	0.019254
RS	31	0.719124	1.552182	768.718885	0.018640	0.020114
RS	32	0.776622	1.505800	816.342257	0.019795	0.021507
RS	33	0.838156	1.505800	838.250780	0.020326	0.022280
RS	34	0.904010	1.482400	871.479589	0.021131	0.023273
RS	35	0.974486	1.482400	888.825870	0.021552	0.023851
RS	36	1.049910	1.485943	901.363896	0.021856	0.024236
RS	37	1.130628	1.485943	913.019500	0.022139	0.024565
RS	38	1.217012	1.513123	905.214059	0.021949	0.024347
RS	39	1.309459	1.513123	910.672616	0.022082	0.024429
RS	40	1.408396	1.557744	886.945294	0.021506	0.023750
RS	41	1.514278	1.557744	886.146710	0.021487	0.023622
RS	42	1.627592	1.613137	851.954544	0.020658	0.022657
RS	43	1.748860	1.613137	845.058615	0.020491	0.022359
RS	44	1.878640	1.672344	805.451616	0.019530	0.021264
RS	45	2.017531	1.672344	792.653394	0.019220	0.020829
RS	46	2.166171	1.727382	751.891696	0.018232	0.019729
RS	47	2.325244	1.727382	733.273788	0.017780	0.019181
RS	48	2.495484	1.770218	694.144611	0.016831	0.018155
RS	49	2.677674	1.770218	669.638751	0.016237	0.017501
RS	50	2.872653	1.795871	632.668166	0.015341	0.016562
RS	51	3.081318	1.795871	602.239908	0.014603	0.015794
RS	52	3.304630	1.805522	565.736055	0.013718	0.014884
RS	53	3.543618	1.805522	529.822275	0.012847	0.013992
RS	54	3.799381	1.807273	491.118995	0.011909	0.013026
RS	55	4.073098	1.807273	451.172728	0.010940	0.012023
RS	56	4.366028	1.807273	410.054292	0.009943	0.010980
RS	57	4.679521	1.807273	368.429987	0.008934	0.009914
RS	58	5.015019	1.965118	303.058403	0.007348	0.008246
RS	59	5.374067	1.965118	269.868669	0.006544	0.007371
RS	60	5.758319	1.965118	237.229284	0.005752	0.006505
RS	61	6.169543	1.965118	205.673942	0.004987	0.005662
RS	62	6.609633	1.965118	175.696482	0.004260	0.004857
RS	63	7.080615	1.965118	668.023368	0.016198	0.018753
PA	4+25*2+4+6 0.111992095 0.029639527 7.080615247 0.340102380 0.318571457 0.471503648 0.681159608 0.927710825 1.142609898 1.266499987 1.336521998 1.415353327 1.513478098 1.601555882 1.649892498 1.647893495 1.607241204 1.552182388 1.505799601 1.482400446 1.485942606 1.513123285 1.557743739 1.613137281 1.672343547 1.727381713 1.770217537 1.795871385 1.805522335 1.807272903 1.965118298
//
IT	4993
RD	10
LK	-379835.149243
QD	-225.979309 -> -201.568239
RI	0.0383830100
TR	0.109904	0.029935
MT	7.181212
MM	C_pi: 1.364369, n_recomb: 42560.695888
RS	0	0.000000	0.355124	819.102155	0.019246	0.001595
RS	1	0.007043	0.355124	859.070183	0.020185	0.010656
RS	2	0.014582	0.355124	899.693733	0.021139	0.016532
RS	3	0.022652	0.355124	940.789023	0.022105	0.018700
RS	4	0.031291	0.318049	1094.973853	0.025727	0.021386
RS	5	0.040538	0.318049	1137.510867	0.026727	0.022667
RS	6	0.050436	0.472263	798.459860	0.018760	0.016140
RS	7	0.061032	0.472263	835.213900	0.019624	0.017045
RS	8	0.072373	0.686835	602.152619	0.014148	0.012516
RS	9	0.084514	0.686835	632.995830	0.014873	0.013307
RS	10	0.097509	0.942571	485.589196	0.011409	0.010384
RS	11	0.111420	0.942571	512.019630	0.012030	0.011034
RS	12	0.126311	1.165308	436.935214	0.010266	0.009530
RS	13	0.142250	1.165308	461.247225	0.010837	0.010176
RS	14	0.159312	1.289233	440.008240	0.010338	0.009845
RS	15	0.177576	1.289233	464.273253	0.010908	0.010595
RS	16	0.197126	1.355647	465.590099	0.010939	0.010812
RS	17	0.218053	1.355647	490.640332	0.011528	0.011610
RS	18	0.240454	1.434739	488.234745	0.011471	0.011708
RS	19	0.264432	1.434739	513.848371	0.012073	0.012421
RS	20	0.290100	1.538717	503.985078	0.011842	0.012252
RS	21	0.317575	1.538717	529.826232	0.012449	0.012867
RS	22	0.346985	1.634747	523.920145	0.012310	0.012738
RS	23	0.378467	1.634747	550.018568	0.012923	0.013332
RS	24	0.412166	1.688539	558.452465	0.013121	0.013545
RS	25	0.448239	1.688539	585.036062	0.013746	0.014189
RS	26	0.486852	1.686910	612.539020	0.014392	0.014895
RS	27	0.528185	1.686910	639.667331	0.015030	0.015631
RS	28	0.572428	1.642063	684.785358	0.016090	0.016823
RS	29	0.619788	1.642063	711.974076	0.016728	0.017650
RS	30	0.670484	1.580799	766.865956	0.018018	0.019142
RS	31	0.724750	1.580799	792.882514	0.018629	0.019995
RS	32	0.782838	1.528744	845.064254	0.019856	0.021451
RS	33	0.845018	1.528744	868.119513	0.020397	0.022224
RS	34	0.911577	1.501738	904.837738	0.021260	0.023272
RS	35	0.982823	1.501738	923.161986	0.021690	0.023858
RS	36	1.059088	1.504229	937.164688	0.022019	0.024270
RS	37	1.140724	1.504229	949.560460	0.022311	0.024612
RS	38	1.228110	1.532751	941.110028	0.022112	0.024388
RS	39	1.321650	1.532751	947.083767	0.022253	0.024487
RS	40	1.421779	1.580652	921.166226	0.021644	0.023778
RS	41	1.528960	1.580652	920.720417	0.021633	0.023669
RS	42	1.643689	1.640712	883.556716	0.020760	0.022664
RS	43	1.766500	1.640712	876.919830	0.020604	0.022388
RS	44	1.897960	1.705293	834.259673	0.019602	0.021255
RS	45	2.038678	1.705293	821.668143	0.019306	0.020845
RS	46	2.189308	1.765525	778.321057	0.018287	0.019719
RS	47	2.350547	1.765525	759.848997	0.017853	0.019196
RS	48	2.523142	1.812394	718.914022	0.016892	0.018161
RS	49	2.707894	1.812394	694.426840	0.016316	0.017532
RS	50	2.905657	1.840291	656.411143	0.015423	0.016599
RS	51	3.117349	1.840291	625.765689	0.014703	0.015854
RS	52	3.343951	1.850506	588.642340	0.013831	0.014960
RS	53	3.586513	1.850506	552.167499	0.012974	0.014086
RS	54	3.846159	1.851967	512.780233	0.012048	0.013135
RS	55	4.124092	1.851967	471.884942	0.011087	0.012144
RS	56	4.421600	1.851967	429.648459	0.010095	0.011109
RS	57	4.740062	1.851967	386.755334	0.009087	0.010048
RS	58	5.080954	2.026132	316.947108	0.007447	0.008321
RS	59	5.445855	2.026132	283.091616	0.006651	0.007461
RS	60	5.836457	2.026132	249.645116	0.005866	0.006604
RS	61	6.254569	2.026132	217.161916	0.005102	0.005767
RS	62	6.702129	2.026132	186.161475	0.004374	0.004963
RS	63	7.181212	2.026132	719.427532	0.016904	0.019461
PA	4+25*2+4+6 0.109903844 0.029934827 7.181212119 0.355124021 0.318049278 0.472263125 0.686834715 0.942571481 1.165308429 1.289232829 1.355646516 1.434738618 1.538716781 1.634747001 1.688539038 1.686909673 1.642063006 1.580799093 1.528743968 1.501737760 1.504228932 1.532750615 1.580652129 1.640711698 1.705292786 1.765524677 1.812394113 1.840290718 1.850506457 1.851967133 2.026131994
//
IT	4652
RD	11
LK	-379787.119708
QD	-214.088898 -> -191.531950
RI	0.0363975065
TR	0.107953	0.030223
MT	7.276181
MM	C_pi: 1.393289, n_recomb: 43853.880803
RS	0	0.000000	0.369902	812.598826	0.018530	0.001555
RS	1	0.007065	0.369902	853.071006	0.019453	0.010417
RS	2	0.014629	0.369902	894.315869	0.020393	0.016162
RS	3	0.022728	0.369902	936.161651	0.021347	0.018222
RS	4	0.031399	0.317738	1136.698886	0.025920	0.021706
RS	5	0.040683	0.317738	1180.922912	0.026929	0.022949
RS	6	0.050622	0.473296	826.400083	0.018844	0.016276
RS	7	0.061264	0.473296	864.574299	0.019715	0.017186
RS	8	0.072657	0.692472	619.727374	0.014132	0.012537
RS	9	0.084856	0.692472	651.645877	0.014859	0.013333
RS	10	0.097916	0.956952	496.580217	0.011324	0.010330
RS	11	0.111899	0.956952	523.796762	0.011944	0.010983
RS	12	0.126870	1.187095	445.642892	0.010162	0.009454
RS	13	0.142899	1.187095	470.622886	0.010732	0.010097
RS	14	0.160060	1.310650	450.041493	0.010262	0.009788
RS	15	0.178434	1.310650	475.031448	0.010832	0.010535
RS	16	0.198105	1.373092	478.300970	0.010907	0.010789
RS	17	0.219167	1.373092	504.191740	0.011497	0.011587
RS	18	0.241717	1.452142	502.239407	0.011453	0.011695
RS	19	0.265859	1.452142	528.746492	0.012057	0.012411
RS	20	0.291708	1.561874	517.273954	0.011795	0.012208
RS	21	0.319383	1.561874	543.988328	0.012405	0.012823
RS	22	0.349013	1.666065	535.966850	0.012222	0.012646
RS	23	0.380736	1.666065	562.911065	0.012836	0.013235
RS	24	0.414701	1.725778	570.193320	0.013002	0.013410
RS	25	0.451065	1.725778	597.643710	0.013628	0.014046
RS	26	0.489999	1.725021	625.747084	0.014269	0.014738
RS	27	0.531683	1.725021	653.828961	0.014909	0.015464
RS	28	0.576312	1.676379	701.504230	0.015996	0.016672
RS	29	0.624095	1.676379	729.769870	0.016641	0.017488
RS	30	0.675253	1.609168	788.741527	0.017986	0.019024
RS	31	0.730026	1.609168	815.922952	0.018605	0.019871
RS	32	0.788669	1.551551	872.632235	0.019899	0.021386
RS	33	0.851454	1.551551	896.828724	0.020450	0.022160
RS	34	0.918676	1.520914	937.113222	0.021369	0.023260
RS	35	0.990647	1.520914	956.424020	0.021809	0.023854
RS	36	1.067703	1.522209	972.031629	0.022165	0.024294
RS	37	1.150203	1.522209	985.184905	0.022465	0.024648
RS	38	1.238531	1.551840	976.236507	0.022261	0.024422
RS	39	1.333101	1.551840	982.746582	0.022410	0.024537
RS	40	1.434351	1.602744	954.764074	0.021771	0.023803
RS	41	1.542755	1.602744	954.692746	0.021770	0.023713
RS	42	1.658819	1.667185	914.653914	0.020857	0.022672
RS	43	1.783082	1.667185	908.296319	0.020712	0.022417
RS	44	1.916124	1.736870	862.660092	0.019671	0.021249
RS	45	2.058566	1.736870	850.292411	0.019389	0.020862
RS	46	2.211072	1.802058	804.422379	0.018343	0.019712
RS	47	2.374353	1.802058	786.109848	0.017926	0.019214
RS	48	2.549170	1.852765	743.421292	0.016952	0.018170
RS	49	2.736337	1.852765	718.964246	0.016395	0.017565
RS	50	2.936729	1.882746	679.952001	0.015505	0.016639
RS	51	3.151278	1.882746	649.100319	0.014801	0.015915
RS	52	3.380986	1.893403	611.404198	0.013942	0.015037
RS	53	3.626922	1.893403	574.379691	0.013098	0.014179
RS	54	3.890235	1.894441	534.360480	0.012185	0.013244
RS	55	4.172151	1.894441	492.525165	0.011231	0.012263
RS	56	4.473985	1.894441	449.181980	0.010243	0.011236
RS	57	4.797144	1.894441	405.033103	0.009236	0.010179
RS	58	5.143134	2.084593	330.750479	0.007542	0.008396
RS	59	5.513569	2.084593	296.244067	0.006755	0.007548
RS	60	5.910176	2.084593	262.008712	0.005975	0.006700
RS	61	6.334804	2.084593	228.617967	0.005213	0.005868
RS	62	6.789432	2.084593	196.615463	0.004483	0.005066
RS	63	7.276181	2.084593	771.429095	0.017591	0.020155
PA	4+25*2+4+6 0.107953441 0.030222905 7.276180790 0.369901664 0.317738228 0.473295746 0.692472115 0.956952183 1.187094839 1.310650248 1.373091523 1.452141687 1.561873634 1.666064519 1.725778408 1.725021255 1.676378618 1.609168498 1.551551000 1.520914499 1.522208796 1.551839541 1.602743853 1.667184935 1.736869723 1.802057528 1.852765139 1.882745965 1.893402976 1.894441398 2.084592703
//
IT	4381
RD	12
LK	-379742.723017
QD	-203.157228 -> -182.273218
RI	0.0346085496
TR	0.106124	0.030502
MT	7.366374
MM	C_pi: 1.421269, n_recomb: 45120.758603
RS	0	0.000000	0.384412	806.645437	0.017877	0.001517
RS	1	0.007086	0.384412	847.569182	0.018784	0.010195
RS	2	0.014674	0.384412	889.372845	0.019711	0.015819
RS	3	0.022799	0.384412	931.896004	0.020653	0.017783
RS	4	0.031501	0.317607	1177.027097	0.026086	0.022002
RS	5	0.040818	0.317607	1222.902529	0.027103	0.023210
RS	6	0.050797	0.474545	853.265484	0.018911	0.016397
RS	7	0.061482	0.474545	892.822894	0.019787	0.017312
RS	8	0.072924	0.698053	636.666582	0.014110	0.012554
RS	9	0.085177	0.698053	669.630684	0.014841	0.013355
RS	10	0.098298	0.970899	507.159640	0.011240	0.010278
RS	11	0.112349	0.970899	535.137586	0.011860	0.010932
RS	12	0.127396	1.208068	454.067340	0.010063	0.009382
RS	13	0.143509	1.208068	479.694985	0.010631	0.010022
RS	14	0.160763	1.330896	459.881608	0.010192	0.009736
RS	15	0.179241	1.330896	485.581089	0.010762	0.010479
RS	16	0.199027	1.389042	490.927329	0.010880	0.010772
RS	17	0.220215	1.389042	517.648650	0.011473	0.011570
RS	18	0.242905	1.467791	516.216012	0.011441	0.011689
RS	19	0.267203	1.467791	543.608294	0.012048	0.012407
RS	20	0.293222	1.583148	530.477877	0.011757	0.012172
RS	21	0.321085	1.583148	558.053527	0.012368	0.012787
RS	22	0.350922	1.695664	547.783322	0.012140	0.012560
RS	23	0.382874	1.695664	575.554021	0.012756	0.013146
RS	24	0.417089	1.761706	581.513786	0.012888	0.013282
RS	25	0.453729	1.761706	609.803756	0.013515	0.013910
RS	26	0.492965	1.762284	638.313983	0.014147	0.014586
RS	27	0.534982	1.762284	667.317038	0.014790	0.015302
RS	28	0.579975	1.710225	717.353957	0.015899	0.016522
RS	29	0.628157	1.710225	746.665260	0.016548	0.017329
RS	30	0.679753	1.637310	809.572110	0.017942	0.018903
RS	31	0.735005	1.637310	837.896430	0.018570	0.019744
RS	32	0.794171	1.574245	899.084693	0.019926	0.021314
RS	33	0.857531	1.574245	924.415089	0.020488	0.022088
RS	34	0.925379	1.539967	968.324711	0.021461	0.023240
RS	35	0.998036	1.539967	988.628658	0.021911	0.023841
RS	36	1.075840	1.539950	1005.962321	0.022295	0.024310
RS	37	1.159158	1.539950	1019.888905	0.022604	0.024676
RS	38	1.248380	1.570497	1010.576466	0.022397	0.024450
RS	39	1.343923	1.570497	1017.643109	0.022554	0.024580
RS	40	1.446237	1.624166	987.712854	0.021890	0.023825
RS	41	1.555800	1.624166	988.037446	0.021898	0.023752
RS	42	1.673127	1.692738	945.217595	0.020949	0.022679
RS	43	1.798767	1.692738	939.159794	0.020814	0.022444
RS	44	1.933310	1.767292	890.620003	0.019739	0.021245
RS	45	2.077386	1.767292	878.494580	0.019470	0.020880
RS	46	2.231672	1.837225	830.162782	0.018399	0.019708
RS	47	2.396889	1.837225	812.025594	0.017997	0.019233
RS	48	2.573814	1.891599	767.634512	0.017013	0.018182
RS	49	2.763275	1.891599	743.222055	0.016472	0.017599
RS	50	2.966161	1.923524	703.261829	0.015586	0.016680
RS	51	3.183424	1.923524	672.218415	0.014898	0.015975
RS	52	3.416081	1.934513	633.997331	0.014051	0.015113
RS	53	3.665223	1.934513	596.438168	0.013219	0.014270
RS	54	3.932019	1.935014	555.839704	0.012319	0.013351
RS	55	4.217720	1.935014	513.076984	0.011371	0.012380
RS	56	4.523666	1.935014	468.641553	0.010386	0.011360
RS	57	4.851289	1.935014	423.252598	0.009380	0.010307
RS	58	5.202128	2.140832	344.464832	0.007634	0.008469
RS	59	5.577826	2.140832	309.323457	0.006855	0.007633
RS	60	5.980146	2.140832	274.318000	0.006080	0.006794
RS	61	6.410973	2.140832	240.040039	0.005320	0.005966
RS	62	6.872328	2.140832	207.056094	0.004589	0.005165
RS	63	7.366374	2.140832	823.992095	0.018262	0.020834
PA	4+25*2+4+6 0.106123532 0.030502386 7.366373564 0.384411623 0.317606566 0.474544912 0.698053096 0.970898852 1.208068158 1.330896045 1.389041998 1.467791413 1.583148059 1.695663819 1.761706066 1.762284196 1.710224703 1.637309641 1.574244766 1.539966979 1.539949917 1.570496525 1.624166102 1.692737840 1.767291727 1.837224749 1.891598826 1.923524166 1.934513116 1.935014013 2.140831996
//
IT	4374
RD	13
LK	-379701.606165
QD	-193.078051 -> -173.709079
RI	0.0329911311
TR	0.104400	0.030772
MT	7.452473
MM	C_pi: 1.448410, n_recomb: 46361.763789
RS	0	0.000000	0.398660	801.173433	0.017281	0.001482
RS	1	0.007105	0.398660	842.504204	0.018172	0.009987
RS	2	0.014715	0.398660	884.813429	0.019085	0.015500
RS	3	0.022866	0.398660	927.951388	0.020015	0.017378
RS	4	0.031596	0.317620	1216.048821	0.026230	0.022277
RS	5	0.040947	0.317620	1263.541829	0.027254	0.023450
RS	6	0.050961	0.475982	879.099513	0.018962	0.016506
RS	7	0.061688	0.475982	920.004483	0.019844	0.017424
RS	8	0.073176	0.703582	652.998697	0.014085	0.012568
RS	9	0.085481	0.703582	686.979925	0.014818	0.013372
RS	10	0.098660	0.984454	517.346537	0.011159	0.010228
RS	11	0.112775	0.984454	546.062399	0.011778	0.010883
RS	12	0.127893	1.228327	462.211430	0.009970	0.009314
RS	13	0.144086	1.228327	488.467147	0.010536	0.009952
RS	14	0.161429	1.350110	469.523245	0.010127	0.009689
RS	15	0.180004	1.350110	495.917287	0.010697	0.010428
RS	16	0.199899	1.403677	503.458187	0.010859	0.010760
RS	17	0.221208	1.403677	531.000330	0.011453	0.011557
RS	18	0.244030	1.481851	530.167405	0.011435	0.011687
RS	19	0.268475	1.481851	558.437450	0.012045	0.012408
RS	20	0.294656	1.602696	543.604876	0.011725	0.012142
RS	21	0.322698	1.602696	572.031008	0.012338	0.012758
RS	22	0.352731	1.723661	559.389827	0.012066	0.012482
RS	23	0.384899	1.723661	587.969329	0.012682	0.013065
RS	24	0.419353	1.796387	592.452790	0.012779	0.013160
RS	25	0.456254	1.796387	621.557121	0.013407	0.013782
RS	26	0.495778	1.798734	650.293549	0.014027	0.014439
RS	27	0.538110	1.798734	680.187119	0.014671	0.015146
RS	28	0.583449	1.743615	732.399196	0.015797	0.016374
RS	29	0.632010	1.743615	762.725687	0.016452	0.017172
RS	30	0.684022	1.665229	829.419934	0.017890	0.018780
RS	31	0.739729	1.665229	858.864627	0.018525	0.019616
RS	32	0.799394	1.596825	924.474774	0.019940	0.021236
RS	33	0.863299	1.596825	950.930127	0.020511	0.022011
RS	34	0.931744	1.558909	998.505331	0.021537	0.023212
RS	35	1.005052	1.558909	1019.807022	0.021997	0.023820
RS	36	1.083570	1.557486	1038.973479	0.022410	0.024318
RS	37	1.167666	1.557486	1053.687218	0.022728	0.024696
RS	38	1.257737	1.588785	1044.133332	0.022521	0.024474
RS	39	1.354208	1.588785	1051.775081	0.022686	0.024618
RS	40	1.457534	1.645016	1020.005308	0.022001	0.023844
RS	41	1.568202	1.645016	1020.745999	0.022017	0.023788
RS	42	1.686732	1.717502	975.232710	0.021035	0.022687
RS	43	1.813685	1.717502	969.494547	0.020912	0.022469
RS	44	1.949658	1.796715	918.121640	0.019803	0.021243
RS	45	2.095292	1.796715	906.256720	0.019548	0.020897
RS	46	2.251274	1.871213	855.518830	0.018453	0.019707
RS	47	2.418339	1.871213	837.573687	0.018066	0.019252
RS	48	2.597274	1.929099	791.530526	0.017073	0.018196
RS	49	2.788924	1.929099	767.178554	0.016548	0.017634
RS	50	2.994190	1.962849	726.316667	0.015666	0.016721
RS	51	3.214041	1.962849	695.098156	0.014993	0.016036
RS	52	3.449514	1.974076	656.398844	0.014158	0.015188
RS	53	3.701717	1.974076	618.322604	0.013337	0.014360
RS	54	3.971840	1.973939	577.197408	0.012450	0.013457
RS	55	4.261157	1.973939	533.522715	0.011508	0.012494
RS	56	4.571030	1.973939	488.011975	0.010526	0.011480
RS	57	4.902920	1.973939	441.400774	0.009521	0.010431
RS	58	5.258392	2.195117	358.084029	0.007724	0.008541
RS	59	5.639122	2.195117	322.324509	0.006952	0.007716
RS	60	6.046903	2.195117	286.568124	0.006181	0.006884
RS	61	6.483659	2.195117	251.423368	0.005423	0.006062
RS	62	6.951447	2.195117	217.478489	0.004691	0.005262
RS	63	7.452473	2.195117	877.069038	0.018918	0.021500
PA	4+25*2+4+6 0.104399871 0.030772378 7.452473451 0.398659851 0.317619591 0.475981568 0.703581528 0.984453877 1.228326747 1.350109821 1.403676551 1.481850953 1.602695538 1.723660862 1.796386563 1.798734028 1.743614889 1.665228548 1.596824570 1.558908595 1.557486230 1.588784706 1.645016188 1.717501518 1.796714959 1.871212695 1.929098836 1.962848534 1.974075977 1.973939392 2.195116963
//
IT	5004
RD	14
LK	-379663.461362
QD	-183.759989 -> -165.767475
RI	0.0315250493
TR	0.102772	0.031033
MT	7.534910
MM	C_pi: 1.474779, n_recomb: 47577.378022
RS	0	0.000000	0.412648	796.130870	0.016733	0.001450
RS	1	0.007124	0.412648	837.830628	0.017610	0.009793
RS	2	0.014755	0.412648	880.599690	0.018509	0.015202
RS	3	0.022930	0.412648	924.298430	0.019427	0.017003
RS	4	0.031687	0.317751	1253.835193	0.026354	0.022532
RS	5	0.041068	0.317751	1302.913067	0.027385	0.023672
RS	6	0.051117	0.477567	903.965921	0.019000	0.016602
RS	7	0.061883	0.477567	946.184289	0.019887	0.017525
RS	8	0.073415	0.709038	668.766679	0.014056	0.012580
RS	9	0.085768	0.709038	703.738024	0.014791	0.013386
RS	10	0.099002	0.997654	527.154118	0.011080	0.010180
RS	11	0.113179	0.997654	556.585169	0.011699	0.010835
RS	12	0.128365	1.247950	470.076329	0.009880	0.009250
RS	13	0.144633	1.247950	496.940968	0.010445	0.009884
RS	14	0.162060	1.368411	478.958222	0.010067	0.009645
RS	15	0.180729	1.368411	506.031925	0.010636	0.010380
RS	16	0.200727	1.417153	515.877977	0.010843	0.010751
RS	17	0.222150	1.417153	544.231005	0.011439	0.011549
RS	18	0.245099	1.494510	544.074065	0.011436	0.011691
RS	19	0.269683	1.494510	573.214192	0.012048	0.012415
RS	20	0.296019	1.620666	556.653171	0.011700	0.012118
RS	21	0.324230	1.620666	585.919517	0.012315	0.012735
RS	22	0.354451	1.750159	570.799107	0.011997	0.012410
RS	23	0.386825	1.750159	600.170855	0.012615	0.012990
RS	24	0.421505	1.829879	603.038641	0.012675	0.013044
RS	25	0.458656	1.829879	632.933606	0.013303	0.013660
RS	26	0.498453	1.834391	661.731468	0.013909	0.014296
RS	27	0.541086	1.834391	692.486317	0.014555	0.014995
RS	28	0.586755	1.776543	746.698739	0.015694	0.016228
RS	29	0.635678	1.776543	778.010633	0.016353	0.017018
RS	30	0.688085	1.692904	848.347106	0.017831	0.018657
RS	31	0.744227	1.692904	878.889125	0.018473	0.019487
RS	32	0.804367	1.619271	948.853153	0.019943	0.021155
RS	33	0.868792	1.619271	976.422927	0.020523	0.021930
RS	34	0.937807	1.577726	1027.691870	0.021600	0.023178
RS	35	1.011737	1.577726	1049.993795	0.022069	0.023792
RS	36	1.090935	1.574820	1071.086914	0.022513	0.024321
RS	37	1.175774	1.574820	1086.599509	0.022839	0.024709
RS	38	1.266657	1.606728	1076.917227	0.022635	0.024493
RS	39	1.364014	1.606728	1085.150617	0.022808	0.024650
RS	40	1.468307	1.665343	1051.642575	0.022104	0.023862
RS	41	1.580029	1.665343	1052.817807	0.022129	0.023820
RS	42	1.699710	1.741550	1004.693737	0.021117	0.022694
RS	43	1.827917	1.741550	999.293716	0.021004	0.022494
RS	44	1.965257	1.825237	945.153668	0.019866	0.021241
RS	45	2.112381	1.825237	933.566780	0.019622	0.020915
RS	46	2.269986	1.904137	880.476206	0.018506	0.019707
RS	47	2.438818	1.904137	862.739681	0.018133	0.019272
RS	48	2.619677	1.965399	815.092091	0.017132	0.018211
RS	49	2.813420	1.965399	790.817087	0.016622	0.017668
RS	50	3.020965	2.000866	749.098422	0.015745	0.016763
RS	51	3.243294	2.000866	717.722533	0.015085	0.016095
RS	52	3.481462	2.012250	678.590637	0.014263	0.015262
RS	53	3.736597	2.012250	640.016374	0.013452	0.014448
RS	54	4.009907	2.011385	598.416959	0.012578	0.013560
RS	55	4.302686	2.011385	553.847409	0.011641	0.012606
RS	56	4.616323	2.011385	507.279812	0.010662	0.011598
RS	57	4.952302	2.011385	459.465554	0.009657	0.010552
RS	58	5.312215	2.247627	371.601634	0.007810	0.008611
RS	59	5.697768	2.247627	335.241317	0.007046	0.007796
RS	60	6.110787	2.247627	298.753413	0.006279	0.006972
RS	61	6.553228	2.247627	262.762317	0.005523	0.006154
RS	62	7.027187	2.247627	227.876936	0.004790	0.005356
RS	63	7.534910	2.247627	930.610304	0.019560	0.022153
PA	4+25*2+4+6 0.102772008 0.031032743 7.534910241 0.412647673 0.317750597 0.477566924 0.709038000 0.997653616 1.247950437 1.368411271 1.417152743 1.494510427 1.620665520 1.750159097 1.829878992 1.834391324 1.776543292 1.692904118 1.619271388 1.577725644 1.574820085 1.606728262 1.665343255 1.741549711 1.825237134 1.904137116 1.965398588 2.000865555 2.012249504 2.011385282 2.247626515
//
IT	3997
RD	15
LK	-379628.018756
QD	-175.124730 -> -158.386330
RI	0.0301925516
TR	0.101231	0.031283
MT	7.614070
MM	C_pi: 1.500431, n_recomb: 48768.016867
RS	0	0.000000	0.426374	791.477769	0.016229	0.001420
RS	1	0.007141	0.426374	833.514006	0.017091	0.009611
RS	2	0.014793	0.426374	876.703563	0.017977	0.014924
RS	3	0.022990	0.426374	920.916343	0.018884	0.016655
RS	4	0.031773	0.317977	1290.454207	0.026461	0.022769
RS	5	0.041184	0.317977	1341.085230	0.027499	0.023878
RS	6	0.051266	0.479269	927.923327	0.019027	0.016689
RS	7	0.062068	0.479269	971.422281	0.019919	0.017615
RS	8	0.073642	0.714421	683.995209	0.014025	0.012589
RS	9	0.086042	0.714421	719.930542	0.014762	0.013398
RS	10	0.099328	1.010531	536.593861	0.011003	0.010134
RS	11	0.113563	1.010531	566.718047	0.011621	0.010788
RS	12	0.128814	1.267009	477.663611	0.009795	0.009188
RS	13	0.145154	1.267009	505.118414	0.010358	0.009819
RS	14	0.162661	1.385921	488.174185	0.010010	0.009604
RS	15	0.181419	1.385921	515.912467	0.010579	0.010335
RS	16	0.201516	1.429605	528.173886	0.010830	0.010746
RS	17	0.223048	1.429605	557.327698	0.011428	0.011543
RS	18	0.246118	1.505906	557.929749	0.011440	0.011699
RS	19	0.270835	1.505906	587.932417	0.012056	0.012426
RS	20	0.297317	1.637199	569.618037	0.011680	0.012099
RS	21	0.325691	1.637199	599.714670	0.012297	0.012717
RS	22	0.356091	1.775255	582.021157	0.011934	0.012343
RS	23	0.388662	1.775255	612.169547	0.012553	0.012922
RS	24	0.423558	1.862242	613.294719	0.012576	0.012934
RS	25	0.460947	1.862242	643.957907	0.013205	0.013545
RS	26	0.501006	1.869283	672.665595	0.013793	0.014159
RS	27	0.543926	1.869283	704.253788	0.014441	0.014850
RS	28	0.589910	1.809011	760.303646	0.015590	0.016085
RS	29	0.639179	1.809011	792.571875	0.016252	0.016867
RS	30	0.691966	1.720323	866.409023	0.017766	0.018532
RS	31	0.748522	1.720323	898.024955	0.018414	0.019358
RS	32	0.809118	1.641567	972.269076	0.019937	0.021070
RS	33	0.874041	1.641567	1000.941320	0.020525	0.021845
RS	34	0.943600	1.596403	1055.922304	0.021652	0.023140
RS	35	1.018126	1.596403	1079.224910	0.022130	0.023759
RS	36	1.097975	1.591950	1102.326271	0.022603	0.024319
RS	37	1.183526	1.591950	1118.647242	0.022938	0.024717
RS	38	1.275186	1.624345	1108.940071	0.022739	0.024508
RS	39	1.373392	1.624345	1117.779550	0.022920	0.024678
RS	40	1.478612	1.685185	1082.628359	0.022200	0.023877
RS	41	1.591345	1.685185	1084.254652	0.022233	0.023850
RS	42	1.712129	1.764942	1033.597207	0.021194	0.022700
RS	43	1.841538	1.764942	1028.552261	0.021091	0.022517
RS	44	1.980189	1.852939	971.706565	0.019925	0.021241
RS	45	2.128741	1.852939	960.414212	0.019694	0.020932
RS	46	2.287902	1.936094	905.022549	0.018558	0.019708
RS	47	2.458429	1.936094	887.510633	0.018199	0.019292
RS	48	2.641134	2.000611	838.302738	0.017190	0.018227
RS	49	2.836887	2.000611	814.121307	0.016694	0.017702
RS	50	3.046618	2.037701	771.588800	0.015822	0.016805
RS	51	3.271328	2.037701	740.073892	0.015175	0.016153
RS	52	3.512084	2.049171	700.553288	0.014365	0.015335
RS	53	3.770034	2.049171	661.501204	0.013564	0.014534
RS	54	4.046404	2.047501	619.478902	0.012703	0.013662
RS	55	4.342511	2.047501	574.033270	0.011771	0.012715
RS	56	4.659764	2.047501	526.428828	0.010795	0.011713
RS	57	4.999672	2.047501	477.432161	0.009790	0.010670
RS	58	5.363855	2.298521	385.008946	0.007895	0.008679
RS	59	5.754045	2.298521	348.065764	0.007137	0.007875
RS	60	6.172099	2.298521	310.866113	0.006374	0.007058
RS	61	6.620008	2.298521	274.049349	0.005619	0.006243
RS	62	7.099903	2.298521	238.244042	0.004885	0.005446
RS	63	7.614070	2.298521	984.559351	0.020189	0.022793
PA	4+25*2+4+6 0.101230724 0.031283429 7.614069568 0.426373952 0.317976885 0.479268688 0.714421159 1.010531311 1.267009311 1.385920707 1.429605484 1.505905511 1.637199438 1.775255411 1.862242031 1.869283345 1.809010932 1.720322818 1.641567378 1.596403072 1.591950362 1.624345064 1.685185370 1.764942251 1.852939214 1.936093793 2.000611068 2.037700709 2.049170695 2.047500794 2.298520660
//
IT	4423
RD	16
LK	-379595.038575
QD	-167.104291 -> -151.511520
RI	0.0289782019
TR	0.099768	0.031524
MT	7.690328
MM	C_pi: 1.525423, n_recomb: 49934.056937
RS	0	0.000000	0.439841	787.174005	0.015764	0.001391
RS	1	0.007158	0.439841	829.518692	0.016612	0.009439
RS	2	0.014828	0.439841	873.094637	0.017485	0.014662
RS	3	0.023048	0.439841	917.780744	0.018380	0.016331
RS	4	0.031856	0.318281	1325.965562	0.026554	0.022990
RS	5	0.041294	0.318281	1378.119014	0.027599	0.024070
RS	6	0.051408	0.481065	951.017333	0.019045	0.016767
RS	7	0.062246	0.481065	995.765211	0.019942	0.017695
RS	8	0.073859	0.719727	698.711668	0.013993	0.012597
RS	9	0.086304	0.719727	735.585906	0.014731	0.013407
RS	10	0.099640	1.023112	545.680355	0.010928	0.010089
RS	11	0.113930	1.023112	576.476455	0.011545	0.010741
RS	12	0.129243	1.285571	484.974112	0.009712	0.009128
RS	13	0.145652	1.285571	513.000674	0.010274	0.009756
RS	14	0.163236	1.402729	497.167017	0.009956	0.009566
RS	15	0.182079	1.402729	525.554940	0.010525	0.010292
RS	16	0.202270	1.441151	540.336685	0.010821	0.010743
RS	17	0.223907	1.441151	570.281133	0.011421	0.011540
RS	18	0.247092	1.516177	571.722579	0.011450	0.011711
RS	19	0.271937	1.516177	602.580172	0.012068	0.012440
RS	20	0.298560	1.652423	582.497259	0.011665	0.012084
RS	21	0.327089	1.652423	613.414650	0.012284	0.012704
RS	22	0.357660	1.799044	593.064629	0.011877	0.012282
RS	23	0.390420	1.799044	623.974947	0.012496	0.012859
RS	24	0.425524	1.893536	623.241561	0.012481	0.012830
RS	25	0.463141	1.893536	654.651803	0.013110	0.013436
RS	26	0.503451	1.903433	683.133241	0.013681	0.014026
RS	27	0.546646	1.903433	715.528203	0.014329	0.014711
RS	28	0.592933	1.841027	773.259630	0.015486	0.015946
RS	29	0.642534	1.841027	806.455939	0.016150	0.016720
RS	30	0.695684	1.747482	883.655824	0.017696	0.018409
RS	31	0.752640	1.747482	916.322109	0.018351	0.019230
RS	32	0.813672	1.663704	994.768942	0.019922	0.020983
RS	33	0.879073	1.663704	1024.530556	0.020518	0.021758
RS	34	0.949155	1.614936	1083.232239	0.021693	0.023097
RS	35	1.024254	1.614936	1107.534216	0.022180	0.023722
RS	36	1.104728	1.608881	1132.715948	0.022684	0.024313
RS	37	1.190963	1.608881	1149.852818	0.023027	0.024720
RS	38	1.283370	1.641658	1140.213857	0.022834	0.024520
RS	39	1.382392	1.641658	1149.671993	0.023024	0.024702
RS	40	1.488502	1.704583	1112.966806	0.022289	0.023891
RS	41	1.602207	1.704583	1115.058947	0.022331	0.023877
RS	42	1.724052	1.787738	1061.941688	0.021267	0.022707
RS	43	1.854618	1.787738	1057.267235	0.021173	0.022538
RS	44	1.994530	1.879898	997.773436	0.019982	0.021241
RS	45	2.144457	1.879898	986.791031	0.019762	0.020949
RS	46	2.305116	1.967176	929.146764	0.018607	0.019710
RS	47	2.477274	1.967176	911.874858	0.018262	0.019312
RS	48	2.661756	2.034843	861.148460	0.017246	0.018243
RS	49	2.859443	2.034843	837.077099	0.016764	0.017736
RS	50	3.071281	2.073473	793.771387	0.015896	0.016846
RS	51	3.298282	2.073473	762.136198	0.015263	0.016210
RS	52	3.541532	2.084967	722.269558	0.014464	0.015407
RS	53	3.802194	2.084967	682.760571	0.013673	0.014617
RS	54	4.081514	2.082426	640.364578	0.012824	0.013761
RS	55	4.380827	2.082426	594.063011	0.011897	0.012821
RS	56	4.701566	2.082426	545.443041	0.010923	0.011824
RS	57	5.045263	2.082426	495.285861	0.009919	0.010784
RS	58	5.413562	2.347953	398.296917	0.007976	0.008746
RS	59	5.808224	2.347953	360.789280	0.007225	0.007951
RS	60	6.231136	2.347953	322.897968	0.006466	0.007140
RS	61	6.684321	2.347953	285.276414	0.005713	0.006330
RS	62	7.169944	2.347953	248.571919	0.004978	0.005534
RS	63	7.690328	2.347953	1038.856652	0.020805	0.023420
PA	4+25*2+4+6 0.099767588 0.031524310 7.690328188 0.439841269 0.318281042 0.481065415 0.719727319 1.023111682 1.285571434 1.402728982 1.441150569 1.516176808 1.652422649 1.799043971 1.893536440 1.903432507 1.841027328 1.747481768 1.663703840 1.614935839 1.608881258 1.641657762 1.704583285 1.787737559 1.879898100 1.967176140 2.034843173 2.073473028 2.084966780 2.082426117 2.347952946
//
IT	3760
RD	17
LK	-379564.308698
QD	-159.639766 -> -145.095986
RI	0.0278664526
TR	0.098376	0.031756
MT	7.763904
MM	C_pi: 1.549797, n_recomb: 51076.223476
RS	0	0.000000	0.453072	783.153790	0.015333	0.001364
RS	1	0.007174	0.453072	825.781403	0.016168	0.009277
RS	2	0.014863	0.453072	869.712835	0.017028	0.014416
RS	3	0.023103	0.453072	914.835509	0.017911	0.016028
RS	4	0.031934	0.318651	1360.424401	0.026635	0.023197
RS	5	0.041399	0.318651	1414.070609	0.027685	0.024248
RS	6	0.051543	0.482935	973.304814	0.019056	0.016837
RS	7	0.062415	0.482935	1019.271398	0.019956	0.017768
RS	8	0.074067	0.724944	712.954868	0.013959	0.012602
RS	9	0.086554	0.724944	750.744352	0.014699	0.013414
RS	10	0.099938	1.035415	554.430759	0.010855	0.010045
RS	11	0.114281	1.035415	585.878433	0.011471	0.010696
RS	12	0.129654	1.303699	492.010511	0.009633	0.009071
RS	13	0.146129	1.303699	520.590771	0.010192	0.009695
RS	14	0.163787	1.418918	505.934773	0.009905	0.009529
RS	15	0.182711	1.418918	534.957547	0.010474	0.010252
RS	16	0.202993	1.451909	552.352978	0.010814	0.010743
RS	17	0.224729	1.451909	583.077630	0.011416	0.011539
RS	18	0.248025	1.525454	585.442061	0.011462	0.011726
RS	19	0.272993	1.525454	617.146861	0.012083	0.012457
RS	20	0.299751	1.666448	595.291109	0.011655	0.012073
RS	21	0.328430	1.666448	627.020136	0.012276	0.012695
RS	22	0.359165	1.821621	603.936197	0.011824	0.012225
RS	23	0.392106	1.821621	635.594492	0.012444	0.012801
RS	24	0.427409	1.923811	632.902393	0.012391	0.012730
RS	25	0.465246	1.923811	665.039822	0.013021	0.013332
RS	26	0.505797	1.936863	693.169467	0.013571	0.013899
RS	27	0.549257	1.936863	726.346013	0.014221	0.014577
RS	28	0.595834	1.872592	785.615484	0.015381	0.015809
RS	29	0.645754	1.872592	819.712670	0.016049	0.016577
RS	30	0.699254	1.774370	900.142123	0.017624	0.018286
RS	31	0.756593	1.774370	933.835416	0.018283	0.019103
RS	32	0.818045	1.685660	1016.408552	0.019900	0.020894
RS	33	0.883905	1.685660	1047.245686	0.020504	0.021670
RS	34	0.954491	1.633308	1109.667705	0.021726	0.023051
RS	35	1.030140	1.633308	1134.966365	0.022221	0.023682
RS	36	1.111217	1.625606	1162.291510	0.022756	0.024303
RS	37	1.198109	1.625606	1180.250173	0.023108	0.024719
RS	38	1.291236	1.658665	1170.769577	0.022922	0.024529
RS	39	1.391043	1.658665	1180.857011	0.023120	0.024722
RS	40	1.498011	1.723551	1142.680121	0.022372	0.023902
RS	41	1.612653	1.723551	1145.251041	0.022422	0.023902
RS	42	1.735519	1.809966	1089.741553	0.021336	0.022713
RS	43	1.867199	1.809966	1085.451399	0.021252	0.022559
RS	44	2.008326	1.906156	1023.364620	0.020036	0.021241
RS	45	2.159578	1.906156	1012.706097	0.019827	0.020966
RS	46	2.321680	1.997438	952.854346	0.018656	0.019712
RS	47	2.495412	1.997438	935.836707	0.018322	0.019332
RS	48	2.681607	2.068157	883.631622	0.017300	0.018259
RS	49	2.881160	2.068157	859.685890	0.016831	0.017769
RS	50	3.095029	2.108254	815.644790	0.015969	0.016887
RS	51	3.324240	2.108254	783.907441	0.015348	0.016265
RS	52	3.569896	2.119718	743.734515	0.014561	0.015477
RS	53	3.833175	2.119718	703.789339	0.013779	0.014699
RS	54	4.115341	2.116249	661.067093	0.012943	0.013857
RS	55	4.417750	2.116249	613.929897	0.012020	0.012925
RS	56	4.741854	2.116249	564.315852	0.011049	0.011933
RS	57	5.089210	2.116249	513.020184	0.010044	0.010896
RS	58	5.461484	2.396017	411.463306	0.008056	0.008810
RS	59	5.860466	2.396017	373.409224	0.007311	0.008024
RS	60	6.288070	2.396017	334.845844	0.006556	0.007221
RS	61	6.746351	2.396017	296.439858	0.005804	0.006414
RS	62	7.237510	2.396017	258.856428	0.005068	0.005620
RS	63	7.763904	2.396017	1093.458109	0.021408	0.024034
PA	4+25*2+4+6 0.098376391 0.031755712 7.763903563 0.453072045 0.318650597 0.482934942 0.724943848 1.035414965 1.303699314 1.418918391 1.451909281 1.525453952 1.666447919 1.821620894 1.923810964 1.936863145 1.872592031 1.774369539 1.685659648 1.633307964 1.625605659 1.658664950 1.723550987 1.809966299 1.906155603 1.997438159 2.068157070 2.108253832 2.119718430 2.116249435 2.396017417
//
IT	5175
RD	18
LK	-379535.640039
QD	-152.679141 -> -139.097944
RI	0.0268469367
TR	0.097051	0.031978
MT	7.835034
MM	C_pi: 1.573585, n_recomb: 52194.764385
RS	0	0.000000	0.466064	779.395570	0.014932	0.001339
RS	1	0.007189	0.466064	822.283847	0.015754	0.009123
RS	2	0.014896	0.466064	866.543651	0.016602	0.014184
RS	3	0.023156	0.466064	912.070477	0.017474	0.015745
RS	4	0.032010	0.319069	1393.894374	0.026706	0.023391
RS	5	0.041500	0.319069	1449.004312	0.027761	0.024416
RS	6	0.051673	0.484857	994.830528	0.019060	0.016901
RS	7	0.062578	0.484857	1041.986542	0.019963	0.017834
RS	8	0.074266	0.730069	726.743343	0.013924	0.012607
RS	9	0.086795	0.730069	765.425040	0.014665	0.013419
RS	10	0.100224	1.047454	562.857333	0.010784	0.010002
RS	11	0.114619	1.047454	594.936846	0.011398	0.010651
RS	12	0.130048	1.321422	498.780190	0.009556	0.009016
RS	13	0.146587	1.321422	527.896565	0.010114	0.009636
RS	14	0.164315	1.434567	514.468439	0.009857	0.009495
RS	15	0.183318	1.434567	544.111027	0.010425	0.010213
RS	16	0.203686	1.461972	564.210672	0.010810	0.010744
RS	17	0.225519	1.461972	595.704738	0.011413	0.011540
RS	18	0.248922	1.533827	599.081014	0.011478	0.011743
RS	19	0.274007	1.533827	631.625178	0.012101	0.012477
RS	20	0.300896	1.679384	607.990004	0.011648	0.012067
RS	21	0.329717	1.679384	640.521446	0.012272	0.012690
RS	22	0.360611	1.843056	614.640473	0.011776	0.012173
RS	23	0.393726	1.843056	647.033301	0.012397	0.012748
RS	24	0.429222	1.953114	642.289137	0.012306	0.012636
RS	25	0.467269	1.953114	675.134661	0.012935	0.013234
RS	26	0.508052	1.969591	702.800031	0.013465	0.013775
RS	27	0.551767	1.969591	736.733933	0.014115	0.014448
RS	28	0.598625	1.903709	797.404468	0.015277	0.015676
RS	29	0.648851	1.903709	832.375913	0.015947	0.016437
RS	30	0.702689	1.800979	915.906021	0.017548	0.018164
RS	31	0.760396	1.800979	950.602805	0.018213	0.018977
RS	32	0.822253	1.707425	1037.222795	0.019872	0.020804
RS	33	0.888557	1.707425	1069.120573	0.020483	0.021581
RS	34	0.959628	1.651506	1135.258846	0.021750	0.023002
RS	35	1.035808	1.651506	1161.549811	0.022254	0.023638
RS	36	1.117465	1.642115	1191.074205	0.022820	0.024290
RS	37	1.204993	1.642115	1209.858547	0.023180	0.024715
RS	38	1.298813	1.675375	1200.615047	0.023003	0.024536
RS	39	1.399378	1.675375	1211.340605	0.023208	0.024740
RS	40	1.507173	1.742105	1171.772625	0.022450	0.023913
RS	41	1.622718	1.742105	1174.833355	0.022509	0.023926
RS	42	1.746570	1.831658	1116.995196	0.021401	0.022718
RS	43	1.879326	1.831658	1113.101469	0.021326	0.022579
RS	44	2.021627	1.931757	1048.472284	0.020088	0.021242
RS	45	2.174158	1.931757	1038.150359	0.019890	0.020982
RS	46	2.337654	2.026936	976.134428	0.018702	0.019715
RS	47	2.512906	2.026936	959.384436	0.018381	0.019351
RS	48	2.700756	2.100619	905.738081	0.017353	0.018275
RS	49	2.902112	2.100619	881.933115	0.016897	0.017801
RS	50	3.117944	2.142122	837.191089	0.016040	0.016926
RS	51	3.349292	2.142122	805.369917	0.015430	0.016319
RS	52	3.597273	2.153511	764.929468	0.014655	0.015545
RS	53	3.863083	2.153511	724.569394	0.013882	0.014778
RS	54	4.148002	2.149062	681.567735	0.013058	0.013952
RS	55	4.453405	2.149062	633.616187	0.012139	0.013026
RS	56	4.780764	2.149062	583.030517	0.011170	0.012039
RS	57	5.131659	2.149062	530.619409	0.010166	0.011004
RS	58	5.507780	2.442815	424.497870	0.008133	0.008873
RS	59	5.910942	2.442815	385.915740	0.007394	0.008096
RS	60	6.343089	2.442815	346.700199	0.006642	0.007299
RS	61	6.806304	2.442815	307.530420	0.005892	0.006496
RS	62	7.302821	2.442815	269.088596	0.005155	0.005703
RS	63	7.835034	2.442815	1148.300188	0.022000	0.024637
PA	4+25*2+4+6 0.097051161 0.031977818 7.835034202 0.466064002 0.319068900 0.484856928 0.730069075 1.047454433 1.321421999 1.434566634 1.461971522 1.533827338 1.679383608 1.843055745 1.953114159 1.969590712 1.903708781 1.800978922 1.707424543 1.651505723 1.642115174 1.675375163 1.742104733 1.831657997 1.931756862 2.026935620 2.100619457 2.142122431 2.153510934 2.149061790 2.442815346
//
IT	3797
RD	19
LK	-379508.863610
QD	-146.177529 -> -133.481368
RI	0.0259079972
TR	0.095787	0.032191
MT	7.903897
MM	C_pi: 1.596821, n_recomb: 53290.326291
RS	0	0.000000	0.478838	775.847776	0.014559	0.001315
RS	1	0.007204	0.478838	818.976026	0.015368	0.008977
RS	2	0.014927	0.478838	863.539169	0.016204	0.013965
RS	3	0.023206	0.478838	909.440369	0.017066	0.015478
RS	4	0.032082	0.319524	1426.437921	0.026767	0.023573
RS	5	0.041598	0.319524	1482.983593	0.027828	0.024573
RS	6	0.051798	0.486815	1015.643494	0.019059	0.016958
RS	7	0.062734	0.486815	1063.960934	0.019965	0.017893
RS	8	0.074457	0.735091	740.112759	0.013888	0.012610
RS	9	0.087025	0.735091	779.664978	0.014631	0.013423
RS	10	0.100499	1.059261	570.966726	0.010714	0.009960
RS	11	0.114943	1.059261	603.658772	0.011328	0.010608
RS	12	0.130427	1.338808	505.279287	0.009482	0.008962
RS	13	0.147027	1.338808	534.914194	0.010038	0.009579
RS	14	0.164823	1.449739	522.767014	0.009810	0.009461
RS	15	0.183901	1.449739	553.014500	0.010377	0.010176
RS	16	0.204353	1.471416	575.904954	0.010807	0.010747
RS	17	0.226279	1.471416	608.157626	0.011412	0.011543
RS	18	0.249784	1.541413	612.625050	0.011496	0.011763
RS	19	0.274983	1.541413	646.000413	0.012122	0.012500
RS	20	0.301997	1.691320	620.594407	0.011646	0.012063
RS	21	0.330957	1.691320	653.919361	0.012271	0.012688
RS	22	0.362003	1.863427	625.183399	0.011732	0.012125
RS	23	0.395286	1.863427	658.297948	0.012353	0.012699
RS	24	0.430967	1.981497	651.417782	0.012224	0.012546
RS	25	0.469218	1.981497	684.953317	0.012853	0.013141
RS	26	0.510224	2.001649	712.049368	0.013362	0.013656
RS	27	0.554185	2.001649	746.717526	0.014012	0.014324
RS	28	0.601313	1.934384	808.665540	0.015175	0.015546
RS	29	0.651836	1.934384	844.485638	0.015847	0.016302
RS	30	0.705998	1.827301	930.995231	0.017470	0.018044
RS	31	0.764063	1.827301	966.672365	0.018140	0.018853
RS	32	0.826310	1.728987	1057.258799	0.019840	0.020714
RS	33	0.893042	1.728987	1090.201890	0.020458	0.021491
RS	34	0.964581	1.669522	1160.044846	0.021768	0.022952
RS	35	1.041273	1.669522	1187.322717	0.022280	0.023593
RS	36	1.123491	1.658408	1219.095535	0.022876	0.024274
RS	37	1.211632	1.658408	1238.708140	0.023245	0.024708
RS	38	1.306122	1.691791	1229.777993	0.023077	0.024541
RS	39	1.407420	1.691791	1241.148923	0.023290	0.024755
RS	40	1.516015	1.760261	1200.263322	0.022523	0.023923
RS	41	1.632433	1.760261	1203.823452	0.022590	0.023947
RS	42	1.757238	1.852836	1143.718455	0.021462	0.022724
RS	43	1.891035	1.852836	1140.231779	0.021397	0.022598
RS	44	2.034469	1.956731	1073.110213	0.020137	0.021243
RS	45	2.188237	1.956731	1063.136012	0.019950	0.020998
RS	46	2.353083	2.055710	998.994211	0.018746	0.019719
RS	47	2.529804	2.055710	982.524054	0.018437	0.019370
RS	48	2.719256	2.132284	927.469793	0.017404	0.018292
RS	49	2.922356	2.132284	903.819941	0.016960	0.017832
RS	50	3.140087	2.175131	858.412092	0.016108	0.016965
RS	51	3.373504	2.175131	826.524425	0.015510	0.016371
RS	52	3.623737	2.186405	785.852014	0.014747	0.015611
RS	53	3.891996	2.186405	745.097692	0.013982	0.014855
RS	54	4.179581	2.180932	701.860833	0.013171	0.014043
RS	55	4.487884	2.180932	653.116051	0.012256	0.013124
RS	56	4.818397	2.180932	601.581062	0.011289	0.012141
RS	57	5.172720	2.180932	548.077454	0.010285	0.011109
RS	58	5.552568	2.488423	437.397978	0.008208	0.008935
RS	59	5.959781	2.488423	398.305756	0.007474	0.008166
RS	60	6.396330	2.488423	358.457481	0.006727	0.007374
RS	61	6.864328	2.488423	318.544075	0.005978	0.006575
RS	62	7.366041	2.488423	279.263977	0.005240	0.005784
RS	63	7.903897	2.488423	1203.337889	0.022581	0.025227
PA	4+25*2+4+6 0.095786962 0.032190942 7.903896807 0.478838386 0.319524267 0.486815404 0.735090765 1.059261041 1.338807804 1.449738967 1.471416136 1.541413273 1.691320221 1.863427197 1.981496989 2.001649417 1.934383776 1.827301194 1.728986848 1.669522131 1.658408286 1.691790573 1.760260518 1.852836263 1.956730632 2.055710317 2.132283724 2.175131401 2.186404790 2.180931594 2.488422763
//
IT	3802
RD	20
LK	-379483.827662
QD	-140.094659 -> -128.213729
RI	0.0250423696
TR	0.094579	0.032395
MT	7.970636
MM	C_pi: 1.619524, n_recomb: 54363.244966
RS	0	0.000000	0.491390	772.501297	0.014210	0.001292
RS	1	0.007218	0.491390	815.851402	0.015007	0.008838
RS	2	0.014957	0.491390	860.695806	0.015832	0.013756
RS	3	0.023255	0.491390	906.944962	0.016683	0.015226
RS	4	0.032152	0.320007	1458.099541	0.026821	0.023745
RS	5	0.041691	0.320007	1516.053381	0.027887	0.024722
RS	6	0.051918	0.488796	1035.780757	0.019053	0.017010
RS	7	0.062884	0.488796	1085.232389	0.019963	0.017947
RS	8	0.074641	0.740000	753.087264	0.013853	0.012613
RS	9	0.087247	0.740000	793.489134	0.014596	0.013426
RS	10	0.100763	1.070835	578.774809	0.010646	0.009919
RS	11	0.115254	1.070835	612.060792	0.011259	0.010565
RS	12	0.130792	1.355871	511.517550	0.009409	0.008909
RS	13	0.147451	1.355871	541.653912	0.009964	0.009523
RS	14	0.165312	1.464483	530.828124	0.009764	0.009429
RS	15	0.184463	1.464483	561.665538	0.010332	0.010139
RS	16	0.204996	1.480318	587.422999	0.010806	0.010751
RS	17	0.227011	1.480318	620.422992	0.011413	0.011546
RS	18	0.250615	1.548287	626.065155	0.011516	0.011784
RS	19	0.275923	1.548287	660.263266	0.012145	0.012524
RS	20	0.303058	1.702342	633.096682	0.011646	0.012062
RS	21	0.332151	1.702342	667.206101	0.012273	0.012689
RS	22	0.363345	1.882798	635.566290	0.011691	0.012081
RS	23	0.396790	1.882798	669.390031	0.012313	0.012655
RS	24	0.432649	2.008996	660.298581	0.012146	0.012460
RS	25	0.471096	2.008996	694.506670	0.012775	0.013052
RS	26	0.512319	2.033051	720.938113	0.013261	0.013542
RS	27	0.556517	2.033051	756.318230	0.013912	0.014204
RS	28	0.603906	1.964620	819.425745	0.015073	0.015419
RS	29	0.654715	1.964620	856.069448	0.015747	0.016170
RS	30	0.709192	1.853333	945.440200	0.017391	0.017926
RS	31	0.767600	1.853333	982.074523	0.018065	0.018732
RS	32	0.830225	1.750337	1076.547510	0.019803	0.020623
RS	33	0.897370	1.750337	1110.519847	0.020428	0.021401
RS	34	0.969362	1.687345	1184.052880	0.021780	0.022900
RS	35	1.046551	1.687345	1212.310935	0.022300	0.023545
RS	36	1.129310	1.674477	1246.375116	0.022927	0.024257
RS	37	1.218044	1.674477	1266.816981	0.023303	0.024699
RS	38	1.313183	1.707909	1258.272378	0.023146	0.024543
RS	39	1.415189	1.707909	1270.294207	0.023367	0.024768
RS	40	1.524557	1.778026	1228.158988	0.022592	0.023931
RS	41	1.641821	1.778026	1232.226514	0.022667	0.023967
RS	42	1.767548	1.873521	1169.911977	0.021520	0.022729
RS	43	1.902351	1.873521	1166.841654	0.021464	0.022615
RS	44	2.046884	1.981105	1097.275781	0.020184	0.021244
RS	45	2.201850	1.981105	1087.659319	0.020007	0.021013
RS	46	2.368001	2.083798	1021.428794	0.018789	0.019722
RS	47	2.546146	2.083798	1005.249751	0.018491	0.019388
RS	48	2.737149	2.163187	948.821477	0.017453	0.018307
RS	49	2.941939	2.163187	925.340166	0.017021	0.017863
RS	50	3.161511	2.207329	879.297743	0.016174	0.017003
RS	51	3.396932	2.207329	847.360539	0.015587	0.016422
RS	52	3.649347	2.218453	806.490090	0.014835	0.015675
RS	53	3.919981	2.218453	765.362137	0.014079	0.014929
RS	54	4.210150	2.211918	721.932595	0.013280	0.014133
RS	55	4.521264	2.211918	672.416169	0.012369	0.013220
RS	56	4.854834	2.211918	619.954689	0.011404	0.012241
RS	57	5.212482	2.211918	565.382103	0.010400	0.011211
RS	58	5.595946	2.532902	450.156664	0.008281	0.008994
RS	59	6.007089	2.532902	410.572231	0.007552	0.008233
RS	60	6.447909	2.532902	370.110553	0.006808	0.007448
RS	61	6.920548	2.532902	329.473611	0.006061	0.006652
RS	62	7.427303	2.532902	289.375342	0.005323	0.005862
RS	63	7.970636	2.532902	1258.514542	0.023150	0.025806
PA	4+25*2+4+6 0.094579486 0.032395463 7.970635987 0.491390486 0.320006947 0.488796416 0.740000479 1.070835293 1.355870780 1.464482787 1.480318365 1.548287022 1.702341636 1.882797616 2.008995944 2.033051178 1.964619591 1.853332903 1.750336680 1.687344999 1.674477153 1.707908611 1.778026257 1.873520792 1.981105418 2.083797597 2.163186888 2.207328688 2.218453055 2.211918311 2.532902469
//
IT	4825
RD	21
LK	-379460.394985
QD	-134.395320 -> -123.266610
RI	0.0242417308
TR	0.093425	0.032592
MT	8.035400
MM	C_pi: 1.641722, n_recomb: 55413.999097
RS	0	0.000000	0.503732	769.325449	0.013883	0.001270
RS	1	0.007232	0.503732	812.880689	0.014669	0.008706
RS	2	0.014987	0.503732	857.986050	0.015483	0.013558
RS	3	0.023302	0.503732	904.558921	0.016324	0.014989
RS	4	0.032219	0.320509	1488.926793	0.026869	0.023908
RS	5	0.041781	0.320509	1548.261979	0.027940	0.024862
RS	6	0.052034	0.490785	1055.288183	0.019044	0.017057
RS	7	0.063029	0.490785	1105.847941	0.019956	0.017996
RS	8	0.074819	0.744799	765.685151	0.013818	0.012615
RS	9	0.087461	0.744799	806.916530	0.014562	0.013428
RS	10	0.101018	1.082189	586.293589	0.010580	0.009879
RS	11	0.115555	1.082189	620.155538	0.011191	0.010523
RS	12	0.131144	1.372663	517.492665	0.009339	0.008858
RS	13	0.147859	1.372663	548.113420	0.009891	0.009467
RS	14	0.165784	1.478864	538.645194	0.009720	0.009397
RS	15	0.185005	1.478864	570.057382	0.010287	0.010104
RS	16	0.205616	1.488746	598.757215	0.010805	0.010756
RS	17	0.227717	1.488746	632.493045	0.011414	0.011550
RS	18	0.251417	1.554517	639.397443	0.011539	0.011807
RS	19	0.276830	1.554517	674.409829	0.012170	0.012550
RS	20	0.304082	1.712519	645.496350	0.011649	0.012064
RS	21	0.333304	1.712519	680.381369	0.012278	0.012694
RS	22	0.364640	1.901233	645.792400	0.011654	0.012040
RS	23	0.398242	1.901233	680.313223	0.012277	0.012614
RS	24	0.434273	2.035648	668.944912	0.012072	0.012378
RS	25	0.472911	2.035648	703.808915	0.012701	0.012968
RS	26	0.514342	2.063817	729.487330	0.013164	0.013431
RS	27	0.558770	2.063817	765.558068	0.013815	0.014089
RS	28	0.606411	1.994419	829.716551	0.014973	0.015296
RS	29	0.657497	1.994419	867.159669	0.015649	0.016041
RS	30	0.712277	1.879071	959.277208	0.017311	0.017809
RS	31	0.771019	1.879071	996.845881	0.017989	0.018612
RS	32	0.834009	1.771469	1095.124604	0.019763	0.020532
RS	33	0.901555	1.771469	1130.109751	0.020394	0.021311
RS	34	0.973985	1.704969	1207.314947	0.021787	0.022846
RS	35	1.051653	1.704969	1236.545534	0.022315	0.023497
RS	36	1.134938	1.690318	1272.940477	0.022971	0.024237
RS	37	1.224246	1.690318	1294.211288	0.023355	0.024687
RS	38	1.320012	1.723737	1286.115237	0.023209	0.024545
RS	39	1.422704	1.723737	1298.792268	0.023438	0.024779
RS	40	1.532823	1.795414	1255.473976	0.022656	0.023938
RS	41	1.650905	1.795414	1260.055540	0.022739	0.023985
RS	42	1.777526	1.893727	1195.588865	0.021576	0.022734
RS	43	1.913304	1.893727	1192.942667	0.021528	0.022632
RS	44	2.058902	2.004912	1120.973805	0.020229	0.021245
RS	45	2.215029	2.004912	1111.724050	0.020062	0.021027
RS	46	2.382446	2.111231	1043.442299	0.018830	0.019726
RS	47	2.561971	2.111231	1027.564531	0.018543	0.019406
RS	48	2.754479	2.193372	969.792472	0.017501	0.018323
RS	49	2.960908	2.193372	946.492374	0.017080	0.017892
RS	50	3.182266	2.238762	899.845141	0.016239	0.017039
RS	51	3.419632	2.238762	867.874732	0.015662	0.016471
RS	52	3.674163	2.249708	826.838331	0.014921	0.015737
RS	53	3.947102	2.249708	785.356953	0.014173	0.015002
RS	54	4.239779	2.242078	741.775774	0.013386	0.014220
RS	55	4.553622	2.242078	691.509182	0.012479	0.013313
RS	56	4.890162	2.242078	638.143968	0.011516	0.012338
RS	57	5.251039	2.242078	582.525904	0.010512	0.011311
RS	58	5.638013	2.576321	462.769496	0.008351	0.009052
RS	59	6.052973	2.576321	422.710517	0.007628	0.008299
RS	60	6.497942	2.576321	381.654529	0.006887	0.007519
RS	61	6.975090	2.576321	340.313915	0.006141	0.006727
RS	62	7.486744	2.576321	299.417397	0.005403	0.005938
RS	63	8.035400	2.576321	1313.783684	0.023709	0.026374
PA	4+25*2+4+6 0.093424692 0.032591660 8.035400312 0.503732233 0.320509124 0.490785489 0.744799195 1.082189307 1.372662931 1.478863986 1.488745757 1.554516635 1.712519026 1.901232568 2.035648416 2.063817268 1.994419197 1.879070889 1.771469191 1.704969013 1.690317661 1.723737178 1.795414382 1.893727130 2.004911913 2.111230787 2.193372350 2.238762159 2.249708021 2.242078167 2.576320874
//
IT	4811
RD	22
LK	-379438.442456
QD	-129.047896 -> -118.614353
RI	0.0234979710
TR	0.092319	0.032780
MT	8.098284
MM	C_pi: 1.663434, n_recomb: 56443.198961
RS	0	0.000000	0.515888	766.275447	0.013576	0.001249
RS	1	0.007245	0.515888	810.019501	0.014351	0.008579
RS	2	0.015015	0.515888	855.366248	0.015154	0.013370
RS	3	0.023347	0.515888	902.239700	0.015985	0.014764
RS	4	0.032284	0.321026	1518.959686	0.026911	0.024062
RS	5	0.041867	0.321026	1579.650166	0.027987	0.024994
RS	6	0.052146	0.492777	1074.196988	0.019031	0.017101
RS	7	0.063168	0.492777	1125.839685	0.019946	0.018042
RS	8	0.074990	0.749485	777.929418	0.013783	0.012616
RS	9	0.087667	0.749485	819.971082	0.014527	0.013429
RS	10	0.101264	1.093337	593.535055	0.010516	0.009840
RS	11	0.115845	1.093337	627.955620	0.011125	0.010481
RS	12	0.131483	1.389189	523.220461	0.009270	0.008808
RS	13	0.148253	1.389189	554.309367	0.009821	0.009413
RS	14	0.166239	1.492908	546.226029	0.009677	0.009366
RS	15	0.185528	1.492908	578.198258	0.010244	0.010069
RS	16	0.206214	1.496738	609.910177	0.010806	0.010761
RS	17	0.228399	1.496738	644.370545	0.011416	0.011555
RS	18	0.252191	1.560172	652.615624	0.011562	0.011832
RS	19	0.277707	1.560172	688.433685	0.012197	0.012577
RS	20	0.305071	1.721918	657.793532	0.011654	0.012069
RS	21	0.334418	1.721918	693.445464	0.012286	0.012700
RS	22	0.365891	1.918784	655.868456	0.011620	0.012003
RS	23	0.399644	1.918784	691.074765	0.012244	0.012576
RS	24	0.435843	2.061495	677.368100	0.012001	0.012301
RS	25	0.474664	2.061495	712.872109	0.012630	0.012887
RS	26	0.516298	2.093962	737.719095	0.013070	0.013325
RS	27	0.560948	2.093962	774.460108	0.013721	0.013978
RS	28	0.608832	2.023796	839.563689	0.014874	0.015176
RS	29	0.660186	2.023796	877.782849	0.015552	0.015917
RS	30	0.715261	1.904510	972.542553	0.017230	0.017695
RS	31	0.774326	1.904510	1011.023197	0.017912	0.018494
RS	32	0.837669	1.792374	1113.029281	0.019719	0.020442
RS	33	0.905602	1.792374	1149.010611	0.020357	0.021221
RS	34	0.978457	1.722385	1229.866524	0.021789	0.022792
RS	35	1.056590	1.722385	1260.061248	0.022324	0.023447
RS	36	1.140384	1.705925	1298.820660	0.023011	0.024216
RS	37	1.230248	1.705925	1320.919080	0.023403	0.024674
RS	38	1.326623	1.739272	1313.333724	0.023268	0.024545
RS	39	1.429980	1.739272	1326.668913	0.023504	0.024789
RS	40	1.540825	1.812427	1282.229841	0.022717	0.023945
RS	41	1.659700	1.812427	1287.330694	0.022808	0.024003
RS	42	1.787189	1.913470	1220.762360	0.021628	0.022738
RS	43	1.923913	1.913470	1218.546982	0.021589	0.022649
RS	44	2.070543	2.028163	1144.218857	0.020272	0.021247
RS	45	2.227796	2.028163	1135.343378	0.020115	0.021041
RS	46	2.396442	2.138032	1065.044007	0.018869	0.019730
RS	47	2.577306	2.138032	1049.476528	0.018593	0.019423
RS	48	2.771274	2.222865	990.389455	0.017547	0.018338
RS	49	2.979294	2.222865	967.282119	0.017137	0.017921
RS	50	3.202385	2.269463	920.056927	0.016301	0.017075
RS	51	3.441639	2.269463	888.068734	0.015734	0.016519
RS	52	3.698227	2.280203	846.897075	0.015004	0.015798
RS	53	3.973403	2.280203	805.081625	0.014264	0.015072
RS	54	4.268516	2.271452	761.386772	0.013489	0.014304
RS	55	4.585010	2.271452	710.391163	0.012586	0.013403
RS	56	4.924433	2.271452	656.144679	0.011625	0.012432
RS	57	5.288447	2.271452	599.504400	0.010621	0.011408
RS	58	5.678834	2.618721	475.235407	0.008420	0.009109
RS	59	6.097503	2.618721	434.718929	0.007702	0.008362
RS	60	6.546504	2.618721	393.087108	0.006964	0.007588
RS	61	7.028036	2.618721	351.062106	0.006220	0.006799
RS	62	7.544453	2.618721	309.386754	0.005481	0.006012
RS	63	8.098284	2.618721	1369.106364	0.024256	0.026930
PA	4+25*2+4+6 0.092319285 0.032779954 8.098284161 0.515888186 0.321025998 0.492777040 0.749485017 1.093336546 1.389189328 1.492908297 1.496737690 1.560171641 1.721918008 1.918783924 2.061494520 2.093962365 2.023795994 1.904510428 1.792373885 1.722384940 1.705925166 1.739271881 1.812427204 1.913470310 2.028163190 2.138031508 2.222865160 2.269463110 2.280202925 2.271451860 2.618720670
//
IT	3907
RD	23
LK	-379417.858046
QD	-124.023886 -> -114.233743
RI	0.0228057527
TR	0.091260	0.032961
MT	8.159428
MM	C_pi: 1.684682, n_recomb: 57451.155021
RS	0	0.000000	0.527866	763.333244	0.013287	0.001230
RS	1	0.007258	0.527866	807.250972	0.014051	0.008459
RS	2	0.015042	0.527866	852.820983	0.014844	0.013190
RS	3	0.023391	0.527866	899.973621	0.015665	0.014550
RS	4	0.032346	0.321551	1548.241227	0.026949	0.024208
RS	5	0.041951	0.321551	1610.261548	0.028028	0.025120
RS	6	0.052253	0.494757	1092.550643	0.019017	0.017141
RS	7	0.063303	0.494757	1145.252192	0.019934	0.018083
RS	8	0.075155	0.754049	789.844760	0.013748	0.012617
RS	9	0.087867	0.754049	832.678435	0.014494	0.013430
RS	10	0.101501	1.104264	600.520437	0.010453	0.009802
RS	11	0.116125	1.104264	635.483275	0.011061	0.010440
RS	12	0.131811	1.405481	528.702293	0.009203	0.008758
RS	13	0.148634	1.405481	560.243256	0.009752	0.009360
RS	14	0.166679	1.506662	553.566377	0.009635	0.009336
RS	15	0.186033	1.506662	586.083787	0.010201	0.010035
RS	16	0.206792	1.504349	620.873144	0.010807	0.010767
RS	17	0.229058	1.504349	656.046451	0.011419	0.011560
RS	18	0.252939	1.565296	665.718187	0.011588	0.011858
RS	19	0.278554	1.565296	702.333325	0.012225	0.012605
RS	20	0.306028	1.730608	669.980889	0.011662	0.012075
RS	21	0.335495	1.730608	706.390901	0.012296	0.012709
RS	22	0.367101	1.935511	665.793377	0.011589	0.011968
RS	23	0.401001	1.935511	701.673747	0.012213	0.012541
RS	24	0.437362	2.086565	685.577406	0.011933	0.012226
RS	25	0.476361	2.086565	721.706105	0.012562	0.012811
RS	26	0.518190	2.123511	745.646167	0.012979	0.013222
RS	27	0.563056	2.123511	783.037764	0.013630	0.013871
RS	28	0.611177	2.052750	848.991924	0.014778	0.015059
RS	29	0.662791	2.052750	887.964435	0.015456	0.015796
RS	30	0.718151	1.929658	985.259887	0.017150	0.017582
RS	31	0.777528	1.929658	1024.630330	0.017835	0.018379
RS	32	0.841215	1.813052	1130.286669	0.019674	0.020353
RS	33	0.909524	1.813052	1167.247210	0.020317	0.021132
RS	34	0.982790	1.739590	1251.731650	0.021788	0.022737
RS	35	1.061374	1.739590	1282.881243	0.022330	0.023396
RS	36	1.145661	1.721301	1324.033497	0.023046	0.024194
RS	37	1.236066	1.721301	1346.957053	0.023445	0.024659
RS	38	1.333031	1.754520	1339.939297	0.023323	0.024544
RS	39	1.437033	1.754520	1353.934416	0.023567	0.024797
RS	40	1.548584	1.829081	1308.431978	0.022775	0.023951
RS	41	1.668230	1.829081	1314.056312	0.022873	0.024019
RS	42	1.796560	1.932770	1245.436954	0.021678	0.022743
RS	43	1.934204	1.932770	1243.657944	0.021647	0.022664
RS	44	2.081837	2.050887	1167.011355	0.020313	0.021248
RS	45	2.240184	2.050887	1158.516793	0.020165	0.021055
RS	46	2.410023	2.164236	1086.231192	0.018907	0.019733
RS	47	2.592189	2.164236	1070.982316	0.018642	0.019439
RS	48	2.787575	2.251706	1010.607847	0.017591	0.018353
RS	49	2.997142	2.251706	987.704259	0.017192	0.017948
RS	50	3.221918	2.299475	939.927400	0.016360	0.017109
RS	51	3.463007	2.299475	907.936318	0.015804	0.016565
RS	52	3.721593	2.309986	866.658099	0.015085	0.015857
RS	53	3.998946	2.309986	824.527692	0.014352	0.015140
RS	54	4.296428	2.300089	780.756435	0.013590	0.014387
RS	55	4.615500	2.300089	729.052901	0.012690	0.013490
RS	56	4.957729	2.300089	673.947609	0.011731	0.012524
RS	57	5.324795	2.300089	616.308446	0.010728	0.011501
RS	58	5.718501	2.660161	487.548360	0.008486	0.009164
RS	59	6.140780	2.660161	446.591315	0.007773	0.008424
RS	60	6.593706	2.660161	404.402019	0.007039	0.007655
RS	61	7.079504	2.660161	361.711820	0.006296	0.006870
RS	62	7.600558	2.660161	319.277011	0.005557	0.006084
RS	63	8.159428	2.660161	1424.430523	0.024794	0.027476
PA	4+25*2+4+6 0.091259782 0.032960567 8.159428147 0.527865912 0.321550746 0.494757169 0.754048789 1.104263905 1.405480814 1.506661705 1.504348589 1.565295954 1.730608261 1.935510994 2.086564881 2.123511354 2.052750488 1.929657770 1.813051782 1.739590294 1.721300970 1.754520300 1.829080967 1.932769686 2.050887223 2.164235533 2.251706256 2.299474774 2.309985849 2.300088817 2.660161231
//
IT	4781
RD	24
LK	-379398.540029
QD	-119.298249 -> -110.104425
RI	0.0221601230
TR	0.090243	0.033134
MT	8.218908
MM	C_pi: 1.705480, n_recomb: 58438.331220
RS	0	0.000000	0.539674	760.482568	0.013013	0.001211
RS	1	0.007270	0.539674	804.559791	0.013768	0.008343
RS	2	0.015068	0.539674	850.336139	0.014551	0.013018
RS	3	0.023433	0.539674	897.748016	0.015362	0.014346
RS	4	0.032406	0.322079	1576.807819	0.026982	0.024348
RS	5	0.042032	0.322079	1640.133067	0.028066	0.025240
RS	6	0.052357	0.496721	1110.375181	0.019001	0.017177
RS	7	0.063433	0.496721	1164.112174	0.019920	0.018122
RS	8	0.075315	0.758484	801.454260	0.013715	0.012618
RS	9	0.088059	0.758484	845.062554	0.014461	0.013431
RS	10	0.101731	1.114991	607.253408	0.010391	0.009764
RS	11	0.116396	1.114991	642.742404	0.010999	0.010400
RS	12	0.132128	1.421555	533.945119	0.009137	0.008710
RS	13	0.149003	1.421555	565.922422	0.009684	0.009308
RS	14	0.167105	1.520137	560.674440	0.009594	0.009306
RS	15	0.186522	1.520137	593.722566	0.010160	0.010001
RS	16	0.207352	1.511615	631.643956	0.010809	0.010773
RS	17	0.229696	1.511615	667.518541	0.011423	0.011566
RS	18	0.253664	1.569951	678.695089	0.011614	0.011885
RS	19	0.279374	1.569951	716.098370	0.012254	0.012635
RS	20	0.306954	1.738633	682.060456	0.011671	0.012084
RS	21	0.336538	1.738633	719.219878	0.012307	0.012720
RS	22	0.368273	1.951452	675.572545	0.011560	0.011936
RS	23	0.402316	1.951452	712.115920	0.012186	0.012510
RS	24	0.438833	2.110901	693.577494	0.011869	0.012155
RS	25	0.478004	2.110901	730.315979	0.012497	0.012738
RS	26	0.520024	2.152483	753.282556	0.012890	0.013122
RS	27	0.565098	2.152483	791.305731	0.013541	0.013768
RS	28	0.613449	2.081291	858.021666	0.014683	0.014945
RS	29	0.665315	2.081291	897.725489	0.015362	0.015678
RS	30	0.720951	1.954507	997.458429	0.017069	0.017472
RS	31	0.780632	1.954507	1037.696852	0.017757	0.018266
RS	32	0.844652	1.833496	1146.926208	0.019626	0.020264
RS	33	0.913326	1.833496	1184.848794	0.020275	0.021044
RS	34	0.986992	1.756583	1272.934318	0.021783	0.022681
RS	35	1.066013	1.756583	1305.028904	0.022332	0.023345
RS	36	1.150779	1.736441	1348.601557	0.023077	0.024171
RS	37	1.241708	1.736441	1372.346823	0.023484	0.024643
RS	38	1.339247	1.769484	1365.948375	0.023374	0.024542
RS	39	1.443876	1.769484	1380.604201	0.023625	0.024803
RS	40	1.556112	1.845378	1334.095600	0.022829	0.023957
RS	41	1.676507	1.845378	1340.246429	0.022934	0.024034
RS	42	1.805655	1.951633	1269.624071	0.021726	0.022747
RS	43	1.944191	1.951633	1268.285838	0.021703	0.022679
RS	44	2.092798	2.073099	1189.358711	0.020352	0.021249
RS	45	2.252209	2.073099	1181.250722	0.020214	0.021068
RS	46	2.423209	2.189859	1107.010293	0.018943	0.019737
RS	47	2.606639	2.189859	1092.087278	0.018688	0.019455
RS	48	2.803405	2.279917	1030.450793	0.017633	0.018367
RS	49	3.014475	2.279917	1007.761025	0.017245	0.017975
RS	50	3.240890	2.328823	959.456490	0.016418	0.017143
RS	51	3.483764	2.328823	927.476682	0.015871	0.016609
RS	52	3.744294	2.339087	886.118389	0.015163	0.015914
RS	53	4.023765	2.339087	843.691656	0.014437	0.015206
RS	54	4.323552	2.328022	799.880004	0.013688	0.014467
RS	55	4.645133	2.328022	747.489379	0.012791	0.013576
RS	56	4.990092	2.328022	691.547533	0.011834	0.012613
RS	57	5.360128	2.328022	632.932669	0.010831	0.011593
RS	58	5.757066	2.700676	499.706482	0.008551	0.009217
RS	59	6.182859	2.700676	458.325260	0.007843	0.008484
RS	60	6.639607	2.700676	415.596316	0.007112	0.007720
RS	61	7.129559	2.700676	372.259629	0.006370	0.006938
RS	62	7.655129	2.700676	329.084330	0.005631	0.006154
RS	63	8.218908	2.700676	1479.715583	0.025321	0.028011
PA	4+25*2+4+6 0.090243491 0.033133888 8.218907506 0.539673696 0.322078652 0.496720956 0.758483853 1.114991128 1.421554542 1.520136621 1.511615135 1.569951196 1.738632684 1.951451730 2.110901399 2.152482982 2.081291147 1.954506869 1.833496198 1.756582628 1.736440878 1.769484094 1.845378406 1.951633330 2.073098668 2.189858761 2.279916576 2.328823024 2.339087138 2.328021711 2.700676121
//
IT	3895
RD	25
LK	-379380.395931
QD	-114.848149 -> -106.207733
RI	0.0215574578
TR	0.089268	0.033300
MT	8.276816
MM	C_pi: 1.725841, n_recomb: 59405.074519
RS	0	0.000000	0.551308	757.724308	0.012755	0.001193
RS	1	0.007282	0.551308	801.948369	0.013500	0.008231
RS	2	0.015093	0.551308	847.915846	0.014273	0.012854
RS	3	0.023474	0.551308	895.568948	0.015076	0.014152
RS	4	0.032465	0.322605	1604.695964	0.027013	0.024481
RS	5	0.042110	0.322605	1669.301686	0.028100	0.025355
RS	6	0.052458	0.498661	1127.698979	0.018983	0.017211
RS	7	0.063559	0.498661	1182.448724	0.019905	0.018157
RS	8	0.075469	0.762789	812.772440	0.013682	0.012619
RS	9	0.088246	0.762789	857.138536	0.014429	0.013432
RS	10	0.101953	1.125529	613.740302	0.010331	0.009728
RS	11	0.116658	1.125529	649.739681	0.010937	0.010361
RS	12	0.132435	1.437420	538.956571	0.009073	0.008662
RS	13	0.149359	1.437420	571.354905	0.009618	0.009257
RS	14	0.167517	1.533384	567.541929	0.009554	0.009276
RS	15	0.186996	1.533384	601.105957	0.010119	0.009968
RS	16	0.207894	1.518584	642.214050	0.010811	0.010780
RS	17	0.230313	1.518584	678.777922	0.011426	0.011572
RS	18	0.254365	1.574188	691.538232	0.011641	0.011912
RS	19	0.280169	1.574188	729.720446	0.012284	0.012665
RS	20	0.307851	1.746048	694.026200	0.011683	0.012094
RS	21	0.337549	1.746048	731.926222	0.012321	0.012732
RS	22	0.369409	1.966658	685.204469	0.011534	0.011907
RS	23	0.403589	1.966658	722.399900	0.012161	0.012481
RS	24	0.440258	2.134527	701.377424	0.011807	0.012088
RS	25	0.479598	2.134527	738.711328	0.012435	0.012668
RS	26	0.521801	2.180894	760.640761	0.012804	0.013026
RS	27	0.567078	2.180894	799.277134	0.013455	0.013669
RS	28	0.615652	2.109427	866.670835	0.014589	0.014835
RS	29	0.667762	2.109427	907.084518	0.015269	0.015563
RS	30	0.723667	1.979063	1009.159398	0.016988	0.017364
RS	31	0.783643	1.979063	1050.244271	0.017679	0.018155
RS	32	0.847986	1.853706	1162.972049	0.019577	0.020176
RS	33	0.917014	1.853706	1201.839331	0.020231	0.020956
RS	34	0.991069	1.773357	1293.498684	0.021774	0.022626
RS	35	1.070516	1.773357	1326.527713	0.022330	0.023293
RS	36	1.155747	1.751345	1372.542749	0.023105	0.024148
RS	37	1.247185	1.751345	1397.105398	0.023518	0.024626
RS	38	1.345281	1.784165	1391.375493	0.023422	0.024539
RS	39	1.450520	1.784165	1406.691739	0.023680	0.024809
RS	40	1.563422	1.861327	1359.231145	0.022881	0.023962
RS	41	1.684545	1.861327	1365.910404	0.022993	0.024048
RS	42	1.814488	1.970073	1293.330780	0.021771	0.022751
RS	43	1.953892	1.970073	1292.436703	0.021756	0.022693
RS	44	2.103448	2.094815	1211.265190	0.020390	0.021251
RS	45	2.263893	2.094815	1203.548487	0.020260	0.021081
RS	46	2.436021	2.214924	1127.382735	0.018978	0.019740
RS	47	2.620683	2.214924	1112.792039	0.018732	0.019470
RS	48	2.818791	2.307521	1049.918183	0.017674	0.018381
RS	49	3.031325	2.307521	1027.451532	0.017296	0.018000
RS	50	3.259334	2.357535	978.642282	0.016474	0.017175
RS	51	3.503945	2.357535	946.687167	0.015936	0.016652
RS	52	3.766369	2.367537	905.273730	0.015239	0.015969
RS	53	4.047901	2.367537	862.568700	0.014520	0.015269
RS	54	4.349932	2.355285	818.750368	0.013782	0.014544
RS	55	4.673957	2.355285	765.693319	0.012889	0.013658
RS	56	5.021575	2.355285	708.937060	0.011934	0.012700
RS	57	5.394505	2.355285	649.369637	0.010931	0.011681
RS	58	5.794591	2.740306	511.705371	0.008614	0.009268
RS	59	6.223809	2.740306	469.916097	0.007910	0.008542
RS	60	6.684280	2.740306	426.665083	0.007182	0.007783
RS	61	7.178281	2.740306	382.700401	0.006442	0.007005
RS	62	7.708254	2.740306	338.803428	0.005703	0.006222
RS	63	8.276816	2.740306	1534.915269	0.025838	0.028535
PA	4+25*2+4+6 0.089267742 0.033300209 8.276815840 0.551307878 0.322604507 0.498661272 0.762789211 1.125528812 1.437420300 1.533384482 1.518583774 1.574187586 1.746048488 1.966658364 2.134527286 2.180894314 2.109426734 1.979062717 1.853706034 1.773357321 1.751344869 1.784165444 1.861326529 1.970073393 2.094814705 2.214923883 2.307521462 2.357535320 2.367536719 2.355285454 2.740306185
//
CC
CC	Brief Description of the file format:
CC	  CC  comments
CC	  MM  useful-messages
CC	  RD  round-of-iterations
CC	  LL  \log[P(sequence)]
CC	  QD  Q-before-opt Q-after-opt
CC	  TR  \theta_0 \rho_0
CC	  RS  k t_k \lambda_k \pi_k \sum_{l\not=k}A_{kl} A_{kk}
CC	  DC  begin end best-k t_k+\Delta_k max-prob
CC
MM	Version: 0.6.5-r67
MM	pattern:4+25*2+4+6, n:63, n_free_lambdas:28
MM	n_iterations:25, skip:1, max_t:5, theta/rho:5
MM	is_decoding:0
MM	n_seqs:16, sum_L:1035135, sum_n:151213
RD	0
LK	0.000000
QD	0.000000 -> 0.000000
RI	inf
TR	0.157918	0.031584
MT	5.000000
MM	C_pi: 1.000000, n_recomb: 32185.092128
RS	0	0.000000	1.000000	203.399920	0.006320	0.000000
RS	1	0.006440	1.000000	215.086868	0.006683	0.000000
RS	2	0.013294	1.000000	227.349524	0.007064	0.000000
RS	3	0.020590	1.000000	240.203568	0.007463	0.000000
RS	4	0.028356	1.000000	253.663260	0.007881	0.000000
RS	5	0.036622	1.000000	267.741102	0.008319	0.000000
RS	6	0.045421	1.000000	282.447461	0.008776	0.000000
RS	7	0.054785	1.000000	297.790153	0.009252	0.000000
RS	8	0.064753	1.000000	313.773978	0.009749	0.000000
RS	9	0.075363	1.000000	330.400207	0.010266	0.000000
RS	10	0.086656	1.000000	347.666031	0.010802	0.000000
RS	11	0.098677	1.000000	365.563945	0.011358	0.000000
RS	12	0.111471	1.000000	384.081102	0.011934	0.000000
RS	13	0.125090	1.000000	403.198602	0.012527	0.000000
RS	14	0.139585	1.000000	422.890745	0.013139	0.000000
RS	15	0.155014	1.000000	443.124247	0.013768	0.000000
RS	16	0.171437	1.000000	463.857410	0.014412	0.000000
RS	17	0.188917	1.000000	485.039273	0.015070	0.000000
RS	18	0.207523	1.000000	506.608749	0.015740	0.000000
RS	19	0.227327	1.000000	528.493758	0.016420	0.000000
RS	20	0.248406	1.000000	550.610380	0.017108	0.000000
RS	21	0.270843	1.000000	572.862048	0.017799	0.000000
RS	22	0.294725	1.000000	595.138803	0.018491	0.000000
RS	23	0.320144	1.000000	617.316655	0.019180	0.000000
RS	24	0.347201	1.000000	639.257072	0.019862	0.000000
RS	25	0.376000	1.000000	660.806650	0.020531	0.000000
RS	26	0.406654	1.000000	681.796999	0.021184	0.000000
RS	27	0.439282	1.000000	702.044914	0.021813	0.000000
RS	28	0.474011	1.000000	721.352868	0.022413	0.000000
RS	29	0.510976	1.000000	739.509900	0.022977	0.000000
RS	30	0.550322	1.000000	756.292954	0.023498	0.000000
RS	31	0.592202	1.000000	771.468726	0.023970	0.000000
RS	32	0.636779	1.000000	784.796087	0.024384	0.000000
RS	33	0.684227	1.000000	796.029120	0.024733	0.000000
RS	34	0.734730	1.000000	804.920819	0.025009	0.000000
RS	35	0.788485	1.000000	811.227476	0.025205	0.000000
RS	36	0.845702	1.000000	814.713755	0.025313	0.000000
RS	37	0.906604	1.000000	815.158429	0.025327	0.000000
RS	38	0.971428	1.000000	812.360723	0.025240	0.000000
RS	39	1.040426	1.000000	806.147174	0.025047	0.000000
RS	40	1.113868	1.000000	796.378839	0.024744	0.000000
RS	41	1.192040	1.000000	782.958686	0.024327	0.000000
RS	42	1.275245	1.000000	765.838893	0.023795	0.000000
RS	43	1.363809	1.000000	745.027767	0.023148	0.000000
RS	44	1.458076	1.000000	720.595920	0.022389	0.000000
RS	45	1.558414	1.000000	692.681317	0.021522	0.000000
RS	46	1.665214	1.000000	661.492762	0.020553	0.000000
RS	47	1.778891	1.000000	627.311407	0.019491	0.000000
RS	48	1.899889	1.000000	590.489867	0.018347	0.000000
RS	49	2.028679	1.000000	551.448595	0.017134	0.000000
RS	50	2.165763	1.000000	510.669255	0.015867	0.000000
RS	51	2.311675	1.000000	468.684960	0.014562	0.000000
RS	52	2.466983	1.000000	426.067432	0.013238	0.000000
RS	53	2.632293	1.000000	383.411332	0.011913	0.000000
RS	54	2.808249	1.000000	341.316234	0.010605	0.000000
RS	55	2.995536	1.000000	300.366983	0.009332	0.000000
RS	56	3.194884	1.000000	261.113368	0.008113	0.000000
RS	57	3.407070	1.000000	224.050251	0.006961	0.000000
RS	58	3.632920	1.000000	189.599382	0.005891	0.000000
RS	59	3.873315	1.000000	158.094179	0.004912	0.000000
RS	60	4.129191	1.000000	129.768633	0.004032	0.000000
RS	61	4.401545	1.000000	104.751286	0.003255	0.000000
RS	62	4.691438	1.000000	83.064886	0.002581	0.000000
RS	63	5.000000	1.000000	233.718438	0.007262	0.000000
PA	4+25*2+4+6 0.157918309 0.031583662 5.000000000 1.000000000 1.000000000 1.000000000 1.000000000 1.000000000 1.000000000 1.000000000 1.000000000 1.000000000 1.000000000 1.000000000 1.000000000 1.000000000 1.000000000 1.000000000 1.000000000 1.000000000 1.000000000 1.000000000 1.000000000 1.000000000 1.000000000 1.000000000 1.000000000 1.000000000 1.000000000 1.000000000 1.000000000
//
IT	4801
RD	1
LK	-385474.280712
QD	-443.954971 -> -295.572135
RI	0.0238596723
TR	0.148586	0.030422
MT	5.459328
MM	C_pi: 1.048085, n_recomb: 32486.703456
RS	0	0.000000	0.515753	405.738358	0.012489	0.001235
RS	1	0.006586	0.515753	426.836984	0.013139	0.006054
RS	2	0.013605	0.515753	448.645991	0.013810	0.010600
RS	3	0.021087	0.515753	471.136413	0.014502	0.014381
RS	4	0.029061	0.571312	446.560169	0.013746	0.015310
RS	5	0.037561	0.571312	468.773888	0.014430	0.014049
RS	6	0.046620	0.696565	403.813789	0.012430	0.012737
RS	7	0.056276	0.696565	424.353430	0.013062	0.011939
RS	8	0.066567	0.813770	381.786091	0.011752	0.011501
RS	9	0.077537	0.813770	401.371970	0.012355	0.011264
RS	10	0.089229	0.905462	379.182459	0.011672	0.011162
RS	11	0.101691	0.905462	398.527504	0.012267	0.011198
RS	12	0.114974	0.968061	391.609946	0.012054	0.011384
RS	13	0.129131	0.968061	411.233911	0.012659	0.011708
RS	14	0.144221	1.011297	413.120179	0.012717	0.012131
RS	15	0.160304	1.011297	433.262256	0.013337	0.012595
RS	16	0.177447	1.047227	438.464828	0.013497	0.013038
RS	17	0.195719	1.047227	459.125700	0.014133	0.013420
RS	18	0.215194	1.079377	466.033125	0.014345	0.013743
RS	19	0.235951	1.079377	487.113985	0.014994	0.014045
RS	20	0.258076	1.104441	497.077084	0.015301	0.014375
RS	21	0.281658	1.104441	518.448422	0.015959	0.014769
RS	22	0.306792	1.120605	532.270695	0.016384	0.015244
RS	23	0.333582	1.120605	553.719912	0.017045	0.015800
RS	24	0.362137	1.128999	570.894927	0.017573	0.016430
RS	25	0.392571	1.128999	592.066135	0.018225	0.017127
RS	26	0.425010	1.131414	611.628534	0.018827	0.017883
RS	27	0.459586	1.131414	631.995809	0.019454	0.018690
RS	28	0.496438	1.129822	652.611233	0.020089	0.019537
RS	29	0.535718	1.129822	671.469344	0.020669	0.020405
RS	30	0.577584	1.126467	691.281194	0.021279	0.021272
RS	31	0.622207	1.126467	707.763935	0.021786	0.022111
RS	32	0.669769	1.123562	724.549693	0.022303	0.022888
RS	33	0.720464	1.123562	737.689565	0.022707	0.023572
RS	34	0.774496	1.122661	749.391194	0.023068	0.024136
RS	35	0.832088	1.122661	758.209486	0.023339	0.024561
RS	36	0.893472	1.124154	763.519279	0.023503	0.024840
RS	37	0.958899	1.124154	767.111071	0.023613	0.024975
RS	38	1.028634	1.127488	765.530217	0.023564	0.024973
RS	39	1.102962	1.127488	763.127822	0.023490	0.024843
RS	40	1.182185	1.131891	754.550056	0.023226	0.024593
RS	41	1.266625	1.131891	745.589300	0.022951	0.024231
RS	42	1.356626	1.136810	730.030148	0.022472	0.023759
RS	43	1.452555	1.136810	714.237635	0.021986	0.023182
RS	44	1.554801	1.141851	691.933388	0.021299	0.022504
RS	45	1.663780	1.141851	669.415185	0.020606	0.021730
RS	46	1.779937	1.146525	641.027589	0.019732	0.020871
RS	47	1.903743	1.146525	612.326695	0.018849	0.019938
RS	48	2.035703	1.150239	578.942267	0.017821	0.018942
RS	49	2.176353	1.150239	545.060617	0.016778	0.017893
RS	50	2.326265	1.152580	508.022073	0.015638	0.016801
RS	51	2.486051	1.152580	470.421956	0.014480	0.015673
RS	52	2.656359	1.153610	431.232465	0.013274	0.014513
RS	53	2.837884	1.153610	391.803709	0.012060	0.013329
RS	54	3.031363	1.154049	352.134659	0.010839	0.012128
RS	55	3.237584	1.154049	313.085999	0.009637	0.010922
RS	56	3.457385	1.154049	275.063849	0.008467	0.009726
RS	57	3.691663	1.154049	238.603635	0.007345	0.008557
RS	58	3.941368	1.169180	201.835321	0.006213	0.007431
RS	59	4.207519	1.169180	170.768740	0.005257	0.006365
RS	60	4.491198	1.169180	142.303734	0.004380	0.005373
RS	61	4.793558	1.169180	116.677286	0.003592	0.004467
RS	62	5.115831	1.169180	94.027576	0.002894	0.003654
RS	63	5.459328	1.169180	280.563046	0.008636	0.011494
PA	4+25*2+4+6 0.148586103 0.030421521 5.459327698 0.515752792 0.571311712 0.696564674 0.813770294 0.905462027 0.968061447 1.011297226 1.047227383 1.079377174 1.104440689 1.120605469 1.128999472 1.131414413 1.129822016 1.126466751 1.123562098 1.122661114 1.124153614 1.127488136 1.131891251 1.136810303 1.141850710 1.146524906 1.150239229 1.152580261 1.153610110 1.154048920 1.169179857
//
IT	4603
RD	2
LK	-385228.335508
QD	-324.605431 -> -257.538197
RI	0.0345584278
TR	0.142535	0.030119
MT	5.753621
MM	C_pi: 1.085567, n_recomb: 33300.735348
RS	0	0.000000	0.424306	511.283961	0.015354	0.001253
RS	1	0.006673	0.424306	536.666266	0.016116	0.006348
RS	2	0.013791	0.424306	562.702104	0.016898	0.011190
RS	3	0.021384	0.424306	589.323392	0.017697	0.015267
RS	4	0.029484	0.452584	578.297388	0.017366	0.015689
RS	5	0.038125	0.452584	604.918613	0.018165	0.015859
RS	6	0.047342	0.603361	475.305396	0.014273	0.012808
RS	7	0.057174	0.603361	498.632949	0.014974	0.012752
RS	8	0.067662	0.761150	414.996747	0.012462	0.011035
RS	9	0.078850	0.761150	436.092369	0.013096	0.011293
RS	10	0.090785	0.889920	392.031188	0.011772	0.010485
RS	11	0.103516	0.889920	412.136591	0.012376	0.010934
RS	12	0.117096	0.977011	394.552761	0.011848	0.010767
RS	13	0.131583	0.977011	414.575166	0.012449	0.011423
RS	14	0.147036	1.036311	410.470939	0.012326	0.011643
RS	15	0.163521	1.036311	430.833718	0.012938	0.012381
RS	16	0.181106	1.088690	430.172410	0.012918	0.012639
RS	17	0.199864	1.088690	450.911678	0.013541	0.013249
RS	18	0.219874	1.139867	451.100583	0.013546	0.013371
RS	19	0.241219	1.139867	472.137428	0.014178	0.013843
RS	20	0.263988	1.181378	476.364804	0.014305	0.013998
RS	21	0.288277	1.181378	497.658709	0.014944	0.014514
RS	22	0.314186	1.207493	508.080493	0.015257	0.014880
RS	23	0.341825	1.207493	529.543540	0.015902	0.015525
RS	24	0.371308	1.219306	545.788411	0.016390	0.016116
RS	25	0.402758	1.219306	567.173342	0.017032	0.016882
RS	26	0.436307	1.219923	588.074891	0.017660	0.017664
RS	27	0.472094	1.219923	608.924882	0.018286	0.018527
RS	28	0.510270	1.213155	632.715424	0.019000	0.019452
RS	29	0.550993	1.213155	652.339510	0.019589	0.020367
RS	30	0.594434	1.203586	676.278576	0.020308	0.021341
RS	31	0.640773	1.203586	693.769297	0.020833	0.022220
RS	32	0.690204	1.195795	714.383576	0.021452	0.023090
RS	33	0.742934	1.195795	728.707463	0.021883	0.023801
RS	34	0.799183	1.192934	742.835471	0.022307	0.024402
RS	35	0.859185	1.192934	752.974838	0.022611	0.024837
RS	36	0.923191	1.195670	758.966333	0.022791	0.025085
RS	37	0.991469	1.195670	764.032978	0.022943	0.025215
RS	38	1.064302	1.202678	761.843632	0.022878	0.025131
RS	39	1.141995	1.202678	761.122902	0.022856	0.024993
RS	40	1.224873	1.212192	751.356247	0.022563	0.024639
RS	41	1.313282	1.212192	744.334148	0.022352	0.024272
RS	42	1.407589	1.222956	727.550343	0.021848	0.023696
RS	43	1.508190	1.222956	713.972132	0.021440	0.023124
RS	44	1.615504	1.234050	690.779509	0.020744	0.022357
RS	45	1.729979	1.234050	670.714387	0.020141	0.021602
RS	46	1.852093	1.244341	642.079646	0.019281	0.020682
RS	47	1.982355	1.244341	615.947875	0.018497	0.019781
RS	48	2.121310	1.252496	583.110808	0.017510	0.018760
RS	49	2.269537	1.252496	551.691371	0.016567	0.017753
RS	50	2.427656	1.257626	515.828891	0.015490	0.016668
RS	51	2.596325	1.257626	480.297681	0.014423	0.015582
RS	52	2.776250	1.259914	442.429817	0.013286	0.014448
RS	53	2.968181	1.259914	404.417396	0.012144	0.013299
RS	54	3.172920	1.260955	365.604341	0.010979	0.012125
RS	55	3.391320	1.260955	327.198634	0.009826	0.010946
RS	56	3.624295	1.260955	289.416551	0.008691	0.009771
RS	57	3.872816	1.260955	252.817722	0.007592	0.008619
RS	58	4.137920	1.292105	213.223523	0.006403	0.007418
RS	59	4.420715	1.292105	182.210708	0.005472	0.006391
RS	60	4.722381	1.292105	153.421307	0.004607	0.005428
RS	61	5.044176	1.292105	127.157412	0.003818	0.004541
RS	62	5.387445	1.292105	103.629774	0.003112	0.003739
RS	63	5.753621	1.292105	322.824404	0.009694	0.012091
PA	4+25*2+4+6 0.142534687 0.030119156 5.753620623 0.424305900 0.452584471 0.603360647 0.761150296 0.889920468 0.977011097 1.036311154 1.088689987 1.139867325 1.181378340 1.207493388 1.219306423 1.219923236 1.213155031 1.203586262 1.195794886 1.192933963 1.195669688 1.202677596 1.212191954 1.222955522 1.234049697 1.244341486 1.252496422 1.257626188 1.259913875 1.260954970 1.292104954
//
IT	4933
RD	3
LK	-385106.728904
QD	-285.038379 -> -239.064752
RI	0.0383344986
TR	0.137935	0.030159
MT	5.966453
MM	C_pi: 1.122794, n_recomb: 34468.705150
RS	0	0.000000	0.413834	547.064267	0.015871	0.001219
RS	1	0.006733	0.413834	574.223384	0.016659	0.006239
RS	2	0.013920	0.413834	602.053001	0.017467	0.011002
RS	3	0.021591	0.413834	630.473743	0.018291	0.014993
RS	4	0.029778	0.405793	672.315994	0.019505	0.016350
RS	5	0.038517	0.405793	701.886818	0.020363	0.017073
RS	6	0.047844	0.568081	524.475062	0.015216	0.012985
RS	7	0.057799	0.568081	549.827851	0.015952	0.013233
RS	8	0.068424	0.750379	436.901626	0.012675	0.010817
RS	9	0.079765	0.750379	459.173502	0.013321	0.011275
RS	10	0.091869	0.901114	402.015507	0.011663	0.010135
RS	11	0.104789	0.901114	422.858435	0.012268	0.010741
RS	12	0.118578	0.999268	401.019061	0.011634	0.010451
RS	13	0.133296	0.999268	421.651467	0.012233	0.011232
RS	14	0.149005	1.063217	416.468932	0.012083	0.011408
RS	15	0.165771	1.063217	437.439214	0.012691	0.012260
RS	16	0.183667	1.122999	434.743662	0.012613	0.012455
RS	17	0.202768	1.122999	456.066334	0.013231	0.013166
RS	18	0.223154	1.186809	452.419746	0.013126	0.013174
RS	19	0.244914	1.186809	473.978966	0.013751	0.013719
RS	20	0.268138	1.240667	474.628743	0.013770	0.013759
RS	21	0.292927	1.240667	496.424631	0.014402	0.014319
RS	22	0.319384	1.273959	505.113007	0.014654	0.014617
RS	23	0.347623	1.273959	527.144434	0.015293	0.015289
RS	24	0.377764	1.287120	543.758180	0.015775	0.015866
RS	25	0.409934	1.287120	565.853745	0.016416	0.016648
RS	26	0.444270	1.284299	589.116191	0.017091	0.017470
RS	27	0.480918	1.284299	610.857248	0.017722	0.018343
RS	28	0.520034	1.271046	638.652432	0.018528	0.019356
RS	29	0.561784	1.271046	659.329586	0.019128	0.020281
RS	30	0.606345	1.254291	688.052613	0.019962	0.021367
RS	31	0.653906	1.254291	706.678853	0.020502	0.022256
RS	32	0.704670	1.240948	731.547445	0.021224	0.023227
RS	33	0.758852	1.240948	746.981459	0.021671	0.023949
RS	34	0.816682	1.235731	763.601355	0.022153	0.024600
RS	35	0.878407	1.235731	774.751568	0.022477	0.025043
RS	36	0.944287	1.239529	781.054302	0.022660	0.025275
RS	37	1.014604	1.239529	787.031488	0.022833	0.025412
RS	38	1.089655	1.250219	783.446953	0.022729	0.025261
RS	39	1.169760	1.250219	783.591538	0.022733	0.025129
RS	40	1.255259	1.265006	771.518299	0.022383	0.024686
RS	41	1.346514	1.265006	765.386366	0.022205	0.024330
RS	42	1.443915	1.281903	746.012224	0.021643	0.023662
RS	43	1.547873	1.281903	733.405709	0.021277	0.023109
RS	44	1.658832	1.299421	707.799428	0.020535	0.022261
RS	45	1.777262	1.299421	688.806362	0.019984	0.021536
RS	46	1.903667	1.315716	658.332351	0.019099	0.020561
RS	47	2.038583	1.315716	633.322043	0.018374	0.019697
RS	48	2.182583	1.328636	599.464734	0.017392	0.018653
RS	49	2.336280	1.328636	569.076987	0.016510	0.017687
RS	50	2.500325	1.336787	532.924888	0.015461	0.016608
RS	51	2.675417	1.336787	498.136774	0.014452	0.015561
RS	52	2.862298	1.340490	460.296016	0.013354	0.014449
RS	53	3.061763	1.340490	422.555079	0.012259	0.013332
RS	54	3.274659	1.342312	383.513339	0.011126	0.012179
RS	55	3.501890	1.342312	344.839866	0.010004	0.011023
RS	56	3.744422	1.342312	306.506785	0.008892	0.009867
RS	57	4.003284	1.342312	269.098140	0.007807	0.008727
RS	58	4.279576	1.389815	226.015481	0.006557	0.007456
RS	59	4.574473	1.389815	194.608725	0.005646	0.006459
RS	60	4.889226	1.389815	165.159949	0.004792	0.005516
RS	61	5.225174	1.389815	138.020141	0.004004	0.004642
RS	62	5.583742	1.389815	113.455095	0.003292	0.003845
RS	63	5.966453	1.389815	365.778026	0.010612	0.012759
PA	4+25*2+4+6 0.137934615 0.030159183 5.966453490 0.413834174 0.405793391 0.568081424 0.750378822 0.901114321 0.999268284 1.063216724 1.122999146 1.186808845 1.240667179 1.273958864 1.287119831 1.284299335 1.271045578 1.254291048 1.240948409 1.235730852 1.239529113 1.250219273 1.265006341 1.281902721 1.299420904 1.315715941 1.328636354 1.336786879 1.340489801 1.342311636 1.389815465
//
IT	4355
RD	4
LK	-385018.686224
QD	-262.554804 -> -223.996793
RI	0.0377027196
TR	0.134112	0.030349
MT	6.135858
MM	C_pi: 1.159254, n_recomb: 35788.524481
RS	0	0.000000	0.430982	548.983550	0.015340	0.001170
RS	1	0.006780	0.430982	576.809909	0.016117	0.006007
RS	2	0.014020	0.430982	605.383207	0.016916	0.010556
RS	3	0.021751	0.430982	634.629204	0.017733	0.014306
RS	4	0.030005	0.382790	747.151326	0.020877	0.017056
RS	5	0.038820	0.382790	779.149505	0.021771	0.018006
RS	6	0.048232	0.553366	563.424856	0.015743	0.013187
RS	7	0.058283	0.553366	590.528047	0.016500	0.013571
RS	8	0.069014	0.755128	454.240957	0.012692	0.010687
RS	9	0.080474	0.755128	477.574625	0.013344	0.011231
RS	10	0.092710	0.922174	411.364204	0.011494	0.009905
RS	11	0.105776	0.922174	432.956549	0.012098	0.010572
RS	12	0.119728	1.025491	409.704079	0.011448	0.010248
RS	13	0.134626	1.025491	431.061688	0.012045	0.011078
RS	14	0.150534	1.088623	427.007700	0.011931	0.011276
RS	15	0.167520	1.088623	448.782442	0.012540	0.012178
RS	16	0.185658	1.151276	445.734591	0.012455	0.012363
RS	17	0.205026	1.151276	467.891507	0.013074	0.013124
RS	18	0.225707	1.224578	461.479499	0.012895	0.013056
RS	19	0.247791	1.224578	483.833792	0.013519	0.013635
RS	20	0.271371	1.289051	481.548425	0.013455	0.013585
RS	21	0.296551	1.289051	504.116967	0.014086	0.014159
RS	22	0.323437	1.328635	511.502316	0.014292	0.014401
RS	23	0.352147	1.328635	534.356657	0.014931	0.015074
RS	24	0.382803	1.342627	551.666027	0.015415	0.015643
RS	25	0.415538	1.342627	574.701375	0.016058	0.016419
RS	26	0.450492	1.336016	600.613479	0.016782	0.017280
RS	27	0.487816	1.336016	623.441519	0.017420	0.018147
RS	28	0.527670	1.316028	655.549063	0.018317	0.019242
RS	29	0.570227	1.316028	677.431858	0.018929	0.020162
RS	30	0.615669	1.291891	711.298318	0.019875	0.021356
RS	31	0.664193	1.291891	731.152405	0.020430	0.022245
RS	32	0.716006	1.272814	760.615778	0.021253	0.023315
RS	33	0.771332	1.272814	777.168601	0.021716	0.024044
RS	34	0.830410	1.265000	796.482182	0.022255	0.024749
RS	35	0.893492	1.265000	808.546597	0.022592	0.025204
RS	36	0.960852	1.269572	815.120909	0.022776	0.025429
RS	37	1.032780	1.269572	821.795775	0.022963	0.025580
RS	38	1.109583	1.283659	816.534339	0.022816	0.025374
RS	39	1.191595	1.283659	817.215444	0.022835	0.025258
RS	40	1.279166	1.303491	802.363083	0.022420	0.024735
RS	41	1.372675	1.303491	796.685001	0.022261	0.024400
RS	42	1.472525	1.326373	774.116016	0.021630	0.023648
RS	43	1.579144	1.326373	761.952457	0.021290	0.023121
RS	44	1.692992	1.350250	733.246295	0.020488	0.022201
RS	45	1.814559	1.350250	714.726270	0.019971	0.021508
RS	46	1.944368	1.372539	681.694358	0.019048	0.020482
RS	47	2.082979	1.372539	657.165618	0.018362	0.019658
RS	48	2.230988	1.390240	621.578868	0.017368	0.018591
RS	49	2.389031	1.390240	591.578716	0.016530	0.017666
RS	50	2.557791	1.401422	554.473456	0.015493	0.016590
RS	51	2.737992	1.401422	519.820561	0.014525	0.015579
RS	52	2.930412	1.406550	481.416248	0.013452	0.014485
RS	53	3.135877	1.406550	443.412548	0.012390	0.013397
RS	54	3.355274	1.409190	403.638876	0.011278	0.012262
RS	55	3.589546	1.409190	364.264781	0.010178	0.011127
RS	56	3.839701	1.409190	325.002335	0.009081	0.009985
RS	57	4.106818	1.409190	286.460572	0.008004	0.008855
RS	58	4.392045	1.473086	239.497148	0.006692	0.007516
RS	59	4.696611	1.473086	207.489293	0.005798	0.006542
RS	60	5.021828	1.473086	177.228302	0.004952	0.005617
RS	61	5.369094	1.473086	149.105896	0.004166	0.004752
RS	62	5.739905	1.473086	123.434029	0.003449	0.003957
RS	63	6.135858	1.473086	409.624480	0.011446	0.013450
PA	4+25*2+4+6 0.134112206 0.030348782 6.135857762 0.430982282 0.382790424 0.553365741 0.755128372 0.922173603 1.025490862 1.088622568 1.151276111 1.224577982 1.289051467 1.328635499 1.342627070 1.336016042 1.316027754 1.291890736 1.272814270 1.264999699 1.269572364 1.283658575 1.303490630 1.326373025 1.350249549 1.372539207 1.390240193 1.401422246 1.406549841 1.409189690 1.473085936
//
IT	4826
RD	5
LK	-384943.522082
QD	-244.551075 -> -210.102533
RI	0.0352915677
TR	0.130781	0.030607
MT	6.279735
MM	C_pi: 1.194192, n_recomb: 37155.806597
RS	0	0.000000	0.460322	536.558193	0.014441	0.001120
RS	1	0.006819	0.460322	564.493998	0.015193	0.005742
RS	2	0.014103	0.460322	593.268745	0.015967	0.010038
RS	3	0.021883	0.460322	622.819997	0.016762	0.013505
RS	4	0.030194	0.369239	812.240358	0.021860	0.017752
RS	5	0.039072	0.369239	846.441369	0.022781	0.018790
RS	6	0.048555	0.547034	597.035263	0.016068	0.013382
RS	7	0.058684	0.547034	625.751477	0.016841	0.013831
RS	8	0.069505	0.766143	469.087568	0.012625	0.010587
RS	9	0.081063	0.766143	493.408098	0.013279	0.011169
RS	10	0.093409	0.946976	420.131301	0.011307	0.009722
RS	11	0.106597	0.946976	442.455112	0.011908	0.010412
RS	12	0.120685	1.052485	419.180502	0.011282	0.010096
RS	13	0.135733	1.052485	441.297403	0.011877	0.010942
RS	14	0.151807	1.111874	439.521621	0.011829	0.011191
RS	15	0.168977	1.111874	462.179759	0.012439	0.012116
RS	16	0.187318	1.174928	459.648206	0.012371	0.012316
RS	17	0.206909	1.174928	482.746905	0.012993	0.013105
RS	18	0.227837	1.256095	473.987539	0.012757	0.012979
RS	19	0.250191	1.256095	497.251192	0.013383	0.013575
RS	20	0.274070	1.330559	492.135447	0.013245	0.013445
RS	21	0.299577	1.330559	515.582720	0.013876	0.014020
RS	22	0.326824	1.376410	521.652184	0.014040	0.014210
RS	23	0.355928	1.376410	545.421770	0.014679	0.014875
RS	24	0.387017	1.391417	563.373928	0.015162	0.015433
RS	25	0.420225	1.391417	587.427087	0.015810	0.016196
RS	26	0.455698	1.381224	615.949959	0.016577	0.017089
RS	27	0.493590	1.381224	639.930705	0.017223	0.017943
RS	28	0.534066	1.354664	676.391730	0.018204	0.019111
RS	29	0.577302	1.354664	699.534929	0.018827	0.020021
RS	30	0.623485	1.323239	738.702735	0.019881	0.021315
RS	31	0.672818	1.323239	759.823972	0.020450	0.022200
RS	32	0.725515	1.298400	794.130687	0.021373	0.023366
RS	33	0.781805	1.298400	811.813818	0.021849	0.024100
RS	34	0.841934	1.287798	834.051244	0.022447	0.024862
RS	35	0.906162	1.287798	846.999402	0.022796	0.025330
RS	36	0.974771	1.292806	853.960973	0.022983	0.025556
RS	37	1.048057	1.292806	861.252940	0.023179	0.025724
RS	38	1.126341	1.309885	854.286091	0.022992	0.025473
RS	39	1.209962	1.309885	855.372153	0.023021	0.025378
RS	40	1.299286	1.334367	837.597595	0.022543	0.024785
RS	41	1.394700	1.334367	832.193889	0.022397	0.024473
RS	42	1.496621	1.362895	806.208674	0.021698	0.023647
RS	43	1.605491	1.362895	794.266230	0.021377	0.023149
RS	44	1.721785	1.392859	762.190962	0.020513	0.022162
RS	45	1.846008	1.392859	743.888080	0.020021	0.021503
RS	46	1.978703	1.420942	708.008174	0.019055	0.020432
RS	47	2.120445	1.420942	683.683090	0.018400	0.019644
RS	48	2.271853	1.443273	646.078433	0.017388	0.018558
RS	49	2.433584	1.443273	616.182535	0.016584	0.017669
RS	50	2.606344	1.457368	577.854659	0.015552	0.016597
RS	51	2.790884	1.457368	543.067870	0.014616	0.015619
RS	52	2.988007	1.463831	503.860537	0.013561	0.014542
RS	53	3.198572	1.463831	465.357980	0.012525	0.013480
RS	54	3.423495	1.467216	424.651183	0.011429	0.012360
RS	55	3.663755	1.467216	384.386160	0.010345	0.011242
RS	56	3.920397	1.467216	344.031488	0.009259	0.010114
RS	57	4.194540	1.467216	304.220931	0.008188	0.008991
RS	58	4.487376	1.547383	253.160763	0.006813	0.007585
RS	59	4.800179	1.547383	220.475606	0.005934	0.006633
RS	60	5.134312	1.547383	189.354090	0.005096	0.005721
RS	61	5.491229	1.547383	160.223424	0.004312	0.004863
RS	62	5.872483	1.547383	133.436150	0.003591	0.004071
RS	63	6.279735	1.547383	454.129012	0.012222	0.014142
PA	4+25*2+4+6 0.130781251 0.030607007 6.279734587 0.460322301 0.369239266 0.547033567 0.766143013 0.946975779 1.052485184 1.111873513 1.174928262 1.256095295 1.330559051 1.376409772 1.391416935 1.381224436 1.354663579 1.323239455 1.298400413 1.287798204 1.292806216 1.309884598 1.334367352 1.362894656 1.392859003 1.420941759 1.443273316 1.457368320 1.463830735 1.467215523 1.547382966
//
IT	5124
RD	6
LK	-384876.053520
QD	-228.582459 -> -197.225785
RI	0.0323912237
TR	0.127802	0.030897
MT	6.406988
MM	C_pi: 1.227447, n_recomb: 38526.224293
RS	0	0.000000	0.496111	518.659119	0.013462	0.001070
RS	1	0.006852	0.496111	546.398958	0.014183	0.005475
RS	2	0.014174	0.496111	575.063644	0.014927	0.009518
RS	3	0.021998	0.496111	604.604352	0.015693	0.012705
RS	4	0.030357	0.359975	872.123670	0.022637	0.018420
RS	5	0.039290	0.359975	908.405076	0.023579	0.019486
RS	6	0.048834	0.544491	627.451778	0.016286	0.013559
RS	7	0.059033	0.544491	657.691958	0.017071	0.014044
RS	8	0.069930	0.779844	482.251213	0.012517	0.010496
RS	9	0.081574	0.779844	507.494843	0.013173	0.011098
RS	10	0.094016	0.973146	428.251814	0.011116	0.009563
RS	11	0.107311	0.973146	451.272878	0.011713	0.010259
RS	12	0.121516	1.079153	428.737990	0.011128	0.009967
RS	13	0.136695	1.079153	451.609919	0.011722	0.010817
RS	14	0.152914	1.133043	452.804978	0.011753	0.011131
RS	15	0.170245	1.133043	476.370878	0.012365	0.012067
RS	16	0.188763	1.195008	474.884977	0.012326	0.012294
RS	17	0.208549	1.195008	498.967657	0.012951	0.013101
RS	18	0.229692	1.283081	488.038245	0.012668	0.012927
RS	19	0.252284	1.283081	512.254634	0.013296	0.013534
RS	20	0.276423	1.367374	504.221924	0.013088	0.013327
RS	21	0.302217	1.367374	528.580975	0.013720	0.013900
RS	22	0.329778	1.419830	533.158170	0.013839	0.014036
RS	23	0.359227	1.419830	557.863002	0.014480	0.014690
RS	24	0.390695	1.436328	576.257079	0.014958	0.015231
RS	25	0.424319	1.436328	601.337461	0.015609	0.015981
RS	26	0.460246	1.422973	632.293271	0.016412	0.016897
RS	27	0.498636	1.422973	657.431427	0.017065	0.017736
RS	28	0.539656	1.390157	698.145052	0.018121	0.018967
RS	29	0.583487	1.390157	722.555277	0.018755	0.019866
RS	30	0.630322	1.351644	767.056124	0.019910	0.021250
RS	31	0.680366	1.351644	789.455378	0.020491	0.022131
RS	32	0.733838	1.321075	828.774118	0.021512	0.023388
RS	33	0.790975	1.321075	847.596847	0.022001	0.024125
RS	34	0.852028	1.307525	872.982764	0.022659	0.024946
RS	35	0.917263	1.307525	886.811975	0.023018	0.025427
RS	36	0.986969	1.312645	894.341140	0.023214	0.025661
RS	37	1.061451	1.312645	902.228134	0.023419	0.025847
RS	38	1.141037	1.332300	893.653131	0.023196	0.025561
RS	39	1.226076	1.332300	895.100080	0.023234	0.025486
RS	40	1.316943	1.361009	874.421622	0.022697	0.024835
RS	41	1.414036	1.361009	869.226413	0.022562	0.024546
RS	42	1.517782	1.394785	839.791506	0.021798	0.023655
RS	43	1.628637	1.394785	827.983309	0.021491	0.023184
RS	44	1.747088	1.430500	792.468074	0.020570	0.022139
RS	45	1.873656	1.430500	774.276937	0.020097	0.021512
RS	46	2.008896	1.464098	735.461455	0.019090	0.020400
RS	47	2.153404	1.464098	711.220445	0.018461	0.019647
RS	48	2.307814	1.490840	671.503297	0.017430	0.018542
RS	49	2.472804	1.490840	641.586063	0.016653	0.017689
RS	50	2.649100	1.507672	601.944503	0.015624	0.016619
RS	51	2.837476	1.507672	566.902890	0.014715	0.015672
RS	52	3.038760	1.515334	526.809999	0.013674	0.014609
RS	53	3.253837	1.515334	487.702818	0.012659	0.013571
RS	54	3.483651	1.519333	445.997761	0.011576	0.012465
RS	55	3.729213	1.519333	404.756610	0.010506	0.011363
RS	56	3.991602	1.519333	363.239889	0.009428	0.010246
RS	57	4.271970	1.519333	322.105462	0.008361	0.009130
RS	58	4.571550	1.615561	266.818161	0.006926	0.007658
RS	59	4.891657	1.615561	233.432249	0.006059	0.006725
RS	60	5.233700	1.615561	201.443000	0.005229	0.005825
RS	61	5.599180	1.615561	171.309310	0.004447	0.004974
RS	62	5.989704	1.615561	143.420357	0.003723	0.004183
RS	63	6.406988	1.615561	499.220252	0.012958	0.014826
PA	4+25*2+4+6 0.127801562 0.030896880 6.406988063 0.496111028 0.359975148 0.544490840 0.779843905 0.973145773 1.079152860 1.133043307 1.195008162 1.283081119 1.367374227 1.419830483 1.436328180 1.422972657 1.390157455 1.351643819 1.321074648 1.307524589 1.312644760 1.332299834 1.361008543 1.394784534 1.430499668 1.464097619 1.490839902 1.507671680 1.515333670 1.519333230 1.615561293
//
IT	4897
RD	7
LK	-384814.558133
QD	-214.120221 -> -185.380533
RI	0.0295244133
TR	0.125092	0.031200
MT	6.522562
MM	C_pi: 1.259142, n_recomb: 39881.586598
RS	0	0.000000	0.535908	499.109266	0.012515	0.001023
RS	1	0.006882	0.535908	526.478105	0.013201	0.005219
RS	2	0.014238	0.535908	554.844556	0.013912	0.009019
RS	3	0.022100	0.535908	584.173142	0.014648	0.011948
RS	4	0.030503	0.352939	928.909025	0.023292	0.019058
RS	5	0.039484	0.352939	967.188005	0.024251	0.020122
RS	6	0.049084	0.543845	655.689176	0.016441	0.013715
RS	7	0.059344	0.543845	687.385843	0.017236	0.014222
RS	8	0.070310	0.794717	494.151958	0.012390	0.010408
RS	9	0.082032	0.794717	520.262591	0.013045	0.011019
RS	10	0.094559	0.999729	435.725296	0.010925	0.009416
RS	11	0.107949	0.999729	459.404457	0.011519	0.010111
RS	12	0.122260	1.105115	438.087480	0.010985	0.009853
RS	13	0.137557	1.105115	461.695229	0.011577	0.010700
RS	14	0.153906	1.152337	466.335041	0.011693	0.011085
RS	15	0.171380	1.152337	490.810243	0.012307	0.012028
RS	16	0.190057	1.212192	490.751970	0.012305	0.012289
RS	17	0.210019	1.212192	515.833285	0.012934	0.013110
RS	18	0.231355	1.306518	502.813959	0.012608	0.012892
RS	19	0.254159	1.306518	527.996805	0.013239	0.013507
RS	20	0.278533	1.400635	516.900529	0.012961	0.013225
RS	21	0.304584	1.400635	542.174469	0.013595	0.013794
RS	22	0.332428	1.460162	545.029313	0.013666	0.013875
RS	23	0.362188	1.460162	570.659788	0.014309	0.014518
RS	24	0.393997	1.478721	589.246418	0.014775	0.015038
RS	25	0.427994	1.478721	615.334905	0.015429	0.015773
RS	26	0.464332	1.462718	648.477913	0.016260	0.016706
RS	27	0.503170	1.462718	674.751632	0.016919	0.017529
RS	28	0.544681	1.424024	719.541211	0.018042	0.018815
RS	29	0.589049	1.424024	745.202887	0.018685	0.019701
RS	30	0.636470	1.378649	794.990833	0.019934	0.021168
RS	31	0.687155	1.378649	818.664832	0.020527	0.022042
RS	32	0.741329	1.342421	863.094772	0.021641	0.023386
RS	33	0.799230	1.342421	883.064439	0.022142	0.024126
RS	34	0.861116	1.325807	911.792087	0.022862	0.025007
RS	35	0.927262	1.325807	926.512407	0.023232	0.025499
RS	36	0.997959	1.330760	934.807695	0.023440	0.025748
RS	37	1.073523	1.330760	943.295071	0.023652	0.025952
RS	38	1.154286	1.352620	933.260333	0.023401	0.025638
RS	39	1.240608	1.352620	935.065111	0.023446	0.025583
RS	40	1.332871	1.385154	911.578871	0.022857	0.024882
RS	41	1.431483	1.385154	906.578817	0.022732	0.024616
RS	42	1.536882	1.423800	873.746368	0.021909	0.023667
RS	43	1.649535	1.423800	862.047802	0.021615	0.023223
RS	44	1.769940	1.464924	823.116972	0.020639	0.022126
RS	45	1.898632	1.464924	805.001098	0.020185	0.021529
RS	46	2.036181	1.503749	763.254985	0.019138	0.020380
RS	47	2.183196	1.503749	739.051132	0.018531	0.019660
RS	48	2.340329	1.534665	697.216442	0.017482	0.018539
RS	49	2.508276	1.534665	667.224686	0.016730	0.017717
RS	50	2.687782	1.554045	626.258709	0.015703	0.016652
RS	51	2.879641	1.554045	590.909512	0.014817	0.015732
RS	52	3.084704	1.562754	549.921197	0.013789	0.014684
RS	53	3.303880	1.562754	510.162984	0.012792	0.013667
RS	54	3.538140	1.567216	467.457060	0.011721	0.012575
RS	55	3.788523	1.567216	425.201550	0.010662	0.011486
RS	56	4.056137	1.567216	382.493925	0.009591	0.010379
RS	57	4.342168	1.567216	340.015420	0.008526	0.009268
RS	58	4.647885	1.679250	280.412100	0.007031	0.007733
RS	59	4.974641	1.679250	246.322835	0.006176	0.006816
RS	60	5.323886	1.679250	213.473822	0.005353	0.005928
RS	61	5.697165	1.679250	182.352722	0.004572	0.005083
RS	62	6.096135	1.679250	153.382326	0.003846	0.004292
RS	63	6.522562	1.679250	544.893190	0.013663	0.015499
PA	4+25*2+4+6 0.125091529 0.031199580 6.522562117 0.535908455 0.352938891 0.543844872 0.794716760 0.999729242 1.105115488 1.152336604 1.212191784 1.306517525 1.400634808 1.460162391 1.478721104 1.462718010 1.424023930 1.378648956 1.342420710 1.325807409 1.330760073 1.352619983 1.385154472 1.423799536 1.464923815 1.503748960 1.534664895 1.554044681 1.562754323 1.567215563 1.679250488
//
IT	4653
RD	8
LK	-384758.163548
QD	-200.967170 -> -174.527516
RI	0.0268717101
TR	0.122600	0.031505
MT	6.629317
MM	C_pi: 1.289462, n_recomb: 41215.024618
RS	0	0.000000	0.578641	479.490213	0.011634	0.000979
RS	1	0.006909	0.578641	506.383514	0.012286	0.004976
RS	2	0.014296	0.578641	534.333151	0.012965	0.008551
RS	3	0.022193	0.578641	563.315966	0.013668	0.011244
RS	4	0.030636	0.347227	983.599269	0.023865	0.019663
RS	5	0.039662	0.347227	1023.811289	0.024841	0.020710
RS	6	0.049311	0.544281	682.238017	0.016553	0.013852
RS	7	0.059628	0.544281	715.334496	0.017356	0.014373
RS	8	0.070657	0.810130	505.017568	0.012253	0.010320
RS	9	0.082448	0.810130	531.944607	0.012907	0.010936
RS	10	0.095054	1.026341	442.590909	0.010739	0.009277
RS	11	0.108530	1.026341	466.889233	0.011328	0.009968
RS	12	0.122938	1.130313	447.112069	0.010848	0.009748
RS	13	0.138342	1.130313	471.431071	0.011438	0.010589
RS	14	0.154810	1.169992	479.882351	0.011643	0.011050
RS	15	0.172415	1.169992	505.259152	0.012259	0.011995
RS	16	0.191237	1.226958	506.945202	0.012300	0.012296
RS	17	0.211359	1.226958	533.028537	0.012933	0.013128
RS	18	0.232872	1.327013	517.966115	0.012567	0.012871
RS	19	0.255871	1.327013	544.117436	0.013202	0.013492
RS	20	0.280459	1.431003	529.789542	0.012854	0.013137
RS	21	0.306746	1.431003	555.969980	0.013489	0.013702
RS	22	0.334850	1.498081	556.865921	0.013511	0.013726
RS	23	0.364895	1.498081	583.401464	0.014155	0.014359
RS	24	0.397015	1.519291	601.921722	0.014604	0.014853
RS	25	0.431356	1.519291	628.988508	0.015261	0.015574
RS	26	0.468069	1.501162	664.058584	0.016112	0.016516
RS	27	0.507318	1.501162	691.435567	0.016776	0.017325
RS	28	0.549279	1.456967	740.092839	0.017957	0.018656
RS	29	0.594140	1.456967	766.980776	0.018609	0.019531
RS	30	0.642100	1.404968	821.960780	0.019943	0.021072
RS	31	0.693374	1.404968	846.899385	0.020548	0.021940
RS	32	0.748190	1.363166	896.491615	0.021752	0.023365
RS	33	0.806794	1.363166	917.614016	0.022264	0.024109
RS	34	0.869447	1.343406	949.846690	0.023046	0.025049
RS	35	0.936429	1.343406	965.473634	0.023425	0.025552
RS	36	1.008038	1.347959	974.729801	0.023650	0.025820
RS	37	1.084596	1.347959	983.835444	0.023871	0.026039
RS	38	1.166443	1.371700	972.509068	0.023596	0.025706
RS	39	1.253945	1.371700	974.687295	0.023649	0.025670
RS	40	1.347493	1.407706	948.520095	0.023014	0.024925
RS	41	1.447504	1.407706	943.725844	0.022898	0.024681
RS	42	1.554426	1.450875	907.586364	0.022021	0.023682
RS	43	1.668735	1.450875	896.001096	0.021740	0.023262
RS	44	1.790942	1.497091	853.719254	0.020714	0.022119
RS	45	1.921592	1.497091	835.673776	0.020276	0.021551
RS	46	2.061270	1.540870	791.042264	0.019193	0.020369
RS	47	2.210598	1.540870	766.862298	0.018606	0.019679
RS	48	2.370244	1.575730	722.944298	0.017541	0.018545
RS	49	2.540920	1.575730	692.858677	0.016811	0.017752
RS	50	2.723388	1.597472	650.594047	0.015785	0.016691
RS	51	2.918464	1.597472	614.916305	0.014920	0.015797
RS	52	3.127018	1.607080	573.054538	0.013904	0.014763
RS	53	3.349982	1.607080	532.626530	0.012923	0.013765
RS	54	3.588351	1.611849	488.944653	0.011863	0.012686
RS	55	3.843190	1.611849	445.658192	0.010813	0.011610
RS	56	4.115636	1.611849	401.749217	0.009748	0.010511
RS	57	4.406906	1.611849	357.921612	0.008684	0.009405
RS	58	4.718301	1.739411	293.935018	0.007132	0.007808
RS	59	5.051211	1.739411	259.147503	0.006288	0.006906
RS	60	5.407122	1.739411	225.451390	0.005470	0.006028
RS	61	5.787625	1.739411	193.360758	0.004692	0.005188
RS	62	6.194418	1.739411	163.329602	0.003963	0.004398
RS	63	6.629317	1.739411	591.158493	0.014343	0.016159
PA	4+25*2+4+6 0.122599856 0.031505275 6.629316621 0.578640543 0.347226811 0.544280798 0.810130192 1.026341230 1.130312877 1.169991847 1.226958412 1.327012851 1.431002904 1.498080693 1.519290618 1.501161619 1.456967459 1.404967607 1.363166232 1.343406432 1.347959075 1.371700411 1.407706350 1.450874887 1.497091127 1.540870296 1.575729756 1.597471783 1.607079825 1.611849198 1.739411162
//
IT	4613
RD	9
LK	-384706.262923
QD	-188.977109 -> -164.586759
RI	0.0244823676
TR	0.120291	0.031809
MT	6.729031
MM	C_pi: 1.318568, n_recomb: 42523.695971
RS	0	0.000000	0.623777	460.468255	0.010829	0.000936
RS	1	0.006934	0.623777	486.823046	0.011448	0.004747
RS	2	0.014349	0.623777	514.280024	0.012094	0.008113
RS	3	0.022279	0.623777	542.827072	0.012765	0.010596
RS	4	0.030758	0.342407	1036.652465	0.024378	0.020236
RS	5	0.039825	0.342407	1078.741901	0.025368	0.021259
RS	6	0.049521	0.545411	707.354676	0.016634	0.013970
RS	7	0.059889	0.545411	741.800169	0.017444	0.014503
RS	8	0.070976	0.825807	514.983455	0.012111	0.010230
RS	9	0.082832	0.825807	542.680234	0.012762	0.010849
RS	10	0.095510	1.052838	448.887094	0.010556	0.009144
RS	11	0.109067	1.052838	473.767077	0.011141	0.009829
RS	12	0.123564	1.154761	455.773543	0.010718	0.009650
RS	13	0.139066	1.154761	480.777840	0.011306	0.010484
RS	14	0.155644	1.186222	493.336626	0.011601	0.011022
RS	15	0.173371	1.186222	519.603329	0.012219	0.011968
RS	16	0.192327	1.239661	523.318612	0.012307	0.012312
RS	17	0.212598	1.239661	550.402412	0.012943	0.013154
RS	18	0.234274	1.344978	533.334802	0.012542	0.012861
RS	19	0.257453	1.344978	560.451850	0.013180	0.013488
RS	20	0.282240	1.458859	542.732556	0.012763	0.013060
RS	21	0.308746	1.458859	569.807147	0.013400	0.013623
RS	22	0.337089	1.533933	568.517548	0.013369	0.013587
RS	23	0.367398	1.533933	595.934185	0.014014	0.014211
RS	24	0.399808	1.558364	614.138374	0.014442	0.014675
RS	25	0.434466	1.558364	642.150297	0.015101	0.015384
RS	26	0.471527	1.538613	678.891283	0.015965	0.016329
RS	27	0.511159	1.538613	707.335334	0.016634	0.017126
RS	28	0.553538	1.489292	759.636913	0.017864	0.018494
RS	29	0.598856	1.489292	787.721262	0.018524	0.019358
RS	30	0.647316	1.430905	847.765628	0.019936	0.020966
RS	31	0.699137	1.430905	873.954237	0.020552	0.021828
RS	32	0.754551	1.383626	928.721768	0.021840	0.023330
RS	33	0.813808	1.383626	951.000238	0.022364	0.024075
RS	34	0.877173	1.360665	986.869663	0.023208	0.025075
RS	35	0.944933	1.360665	1003.419707	0.023597	0.025588
RS	36	1.017391	1.364626	1013.818907	0.023841	0.025878
RS	37	1.094874	1.364626	1023.565232	0.024070	0.026112
RS	38	1.177729	1.389974	1011.115796	0.023778	0.025765
RS	39	1.266330	1.389974	1013.690829	0.023838	0.025747
RS	40	1.361075	1.429145	984.978413	0.023163	0.024966
RS	41	1.462389	1.429145	980.411163	0.023056	0.024742
RS	42	1.570729	1.476531	941.069526	0.022130	0.023698
RS	43	1.686582	1.476531	929.614208	0.021861	0.023302
RS	44	1.810468	1.527555	884.061646	0.020790	0.022117
RS	45	1.942944	1.527555	866.096887	0.020367	0.021575
RS	46	2.084607	1.576036	818.643729	0.019251	0.020364
RS	47	2.236093	1.576036	794.491046	0.018683	0.019702
RS	48	2.398083	1.614628	748.540162	0.017603	0.018557
RS	49	2.571306	1.614628	718.358924	0.016893	0.017791
RS	50	2.756541	1.638559	674.838323	0.015870	0.016735
RS	51	2.954621	1.638559	638.828175	0.015023	0.015864
RS	52	3.166436	1.648927	596.130265	0.014019	0.014844
RS	53	3.392939	1.648927	555.029026	0.013052	0.013865
RS	54	3.635148	1.653856	510.411096	0.012003	0.012797
RS	55	3.894152	1.653856	466.089241	0.010961	0.011733
RS	56	4.171116	1.653856	420.978765	0.009900	0.010641
RS	57	4.467286	1.653856	375.805506	0.008838	0.009539
RS	58	4.783993	1.796654	307.382487	0.007228	0.007883
RS	59	5.122661	1.796654	271.905969	0.006394	0.006995
RS	60	5.484813	1.796654	237.377723	0.005582	0.006126
RS	61	5.872077	1.796654	204.336299	0.004805	0.005290
RS	62	6.286196	1.796654	173.264889	0.004075	0.004501
RS	63	6.729031	1.796654	638.001118	0.015003	0.016807
PA	4+25*2+4+6 0.120291367 0.031808632 6.729030501 0.623777028 0.342406884 0.545411325 0.825806639 1.052837708 1.154760791 1.186222145 1.239661221 1.344977796 1.458859379 1.533933445 1.558364056 1.538612779 1.489292146 1.430905033 1.383625893 1.360665103 1.364625763 1.389974035 1.429144627 1.476530750 1.527554759 1.576035889 1.614627999 1.638558948 1.648926776 1.653855694 1.796654439
//
IT	4765
RD	10
LK	-384658.370027
QD	-178.019675 -> -155.467893
RI	0.0223504650
TR	0.118139	0.032106
MT	6.823028
MM	C_pi: 1.346613, n_recomb: 43806.640308
RS	0	0.000000	0.671095	442.275683	0.010096	0.000897
RS	1	0.006957	0.671095	468.053476	0.010685	0.004532
RS	2	0.014399	0.671095	494.968155	0.011299	0.007705
RS	3	0.022358	0.671095	523.017362	0.011939	0.009999
RS	4	0.030871	0.338258	1088.265702	0.024842	0.020778
RS	5	0.039977	0.338258	1132.182355	0.025845	0.021774
RS	6	0.049715	0.547036	731.197270	0.016691	0.014071
RS	7	0.060132	0.547036	766.945182	0.017508	0.014614
RS	8	0.071273	0.841610	524.155053	0.011965	0.010141
RS	9	0.083189	0.841610	552.578732	0.012614	0.010761
RS	10	0.095934	1.079177	454.655462	0.010379	0.009016
RS	11	0.109566	1.079177	480.081794	0.010959	0.009694
RS	12	0.124147	1.178531	464.061652	0.010593	0.009557
RS	13	0.139742	1.178531	489.725486	0.011179	0.010383
RS	14	0.156422	1.201203	506.652454	0.011566	0.011000
RS	15	0.174262	1.201203	533.796251	0.012185	0.011946
RS	16	0.193344	1.250592	539.798271	0.012322	0.012337
RS	17	0.213753	1.250592	567.879042	0.012963	0.013187
RS	18	0.235582	1.360724	548.849194	0.012529	0.012860
RS	19	0.258930	1.360724	576.927828	0.013170	0.013494
RS	20	0.283903	1.484479	555.668063	0.012685	0.012993
RS	21	0.310612	1.484479	583.623868	0.013323	0.013554
RS	22	0.339181	1.567945	579.938143	0.013239	0.013458
RS	23	0.369736	1.567945	608.211941	0.013884	0.014074
RS	24	0.402418	1.596128	625.867758	0.014287	0.014506
RS	25	0.437373	1.596128	654.791808	0.014947	0.015204
RS	26	0.474761	1.575237	692.957055	0.015819	0.016146
RS	27	0.514750	1.575237	722.431430	0.016491	0.016931
RS	28	0.557521	1.521148	778.152154	0.017763	0.018330
RS	29	0.603267	1.521148	807.401300	0.018431	0.019184
RS	30	0.652197	1.456601	872.365790	0.019914	0.020851
RS	31	0.704531	1.456601	899.787128	0.020540	0.021709
RS	32	0.760505	1.403948	959.711536	0.021908	0.023283
RS	33	0.820375	1.403948	983.147088	0.022443	0.024030
RS	34	0.884409	1.377750	1022.759816	0.023347	0.025088
RS	35	0.952899	1.377750	1040.248546	0.023746	0.025610
RS	36	1.026154	1.380966	1051.952577	0.024014	0.025924
RS	37	1.104506	1.380966	1062.363079	0.024251	0.026173
RS	38	1.188308	1.407692	1048.950690	0.023945	0.025816
RS	39	1.277942	1.407692	1051.948736	0.024013	0.025815
RS	40	1.373812	1.449763	1020.826332	0.023303	0.025003
RS	41	1.476351	1.449763	1016.511648	0.023205	0.024798
RS	42	1.586025	1.501101	974.074854	0.022236	0.023715
RS	43	1.703330	1.501101	962.772042	0.021978	0.023340
RS	44	1.828795	1.556682	914.033978	0.020865	0.022119
RS	45	1.962990	1.556682	896.167608	0.020457	0.021601
RS	46	2.106522	1.609639	845.962609	0.019311	0.020364
RS	47	2.260040	1.609639	821.849251	0.018761	0.019728
RS	48	2.424238	1.651775	773.922275	0.017667	0.018574
RS	49	2.599861	1.651775	743.653226	0.016976	0.017833
RS	50	2.787702	1.677738	698.926571	0.015955	0.016781
RS	51	2.988613	1.677738	662.589825	0.015125	0.015932
RS	52	3.203502	1.688739	619.100652	0.014133	0.014926
RS	53	3.433341	1.688739	577.331588	0.013179	0.013963
RS	54	3.679172	1.693694	531.823663	0.012140	0.012909
RS	55	3.942106	1.693694	486.469542	0.011105	0.011854
RS	56	4.223334	1.693694	440.163799	0.010048	0.010769
RS	57	4.524127	1.693694	393.653555	0.008986	0.009671
RS	58	4.845849	1.851436	320.751849	0.007322	0.007957
RS	59	5.189954	1.851436	284.597799	0.006497	0.007082
RS	60	5.558000	1.851436	249.253402	0.005690	0.006221
RS	61	5.951653	1.851436	215.280020	0.004914	0.005389
RS	62	6.372693	1.851436	183.188332	0.004182	0.004601
RS	63	6.823028	1.851436	685.390977	0.015646	0.017441
PA	4+25*2+4+6 0.118138511 0.032106151 6.823027955 0.671094686 0.338257726 0.547035738 0.841609629 1.079176824 1.178530510 1.201202983 1.250592148 1.360723863 1.484478697 1.567945240 1.596127681 1.575237473 1.521148047 1.456600778 1.403947951 1.377749717 1.380966249 1.407691771 1.449763161 1.501101201 1.556681813 1.609639393 1.651774840 1.677737749 1.688738945 1.693693614 1.851435899
//
IT	4192
RD	11
LK	-384614.073946
QD	-167.977758 -> -147.083436
RI	0.0204540831
TR	0.116122	0.032396
MT	6.912128
MM	C_pi: 1.373708, n_recomb: 45063.824894
RS	0	0.000000	0.720489	424.980824	0.009431	0.000859
RS	1	0.006979	0.720489	450.158955	0.009989	0.004329
RS	2	0.014445	0.720489	476.499201	0.010574	0.007325
RS	3	0.022433	0.720489	504.007765	0.011184	0.009450
RS	4	0.030978	0.334643	1138.538817	0.025265	0.021291
RS	5	0.040119	0.334643	1184.236061	0.026279	0.022258
RS	6	0.049898	0.549042	753.863685	0.016729	0.014159
RS	7	0.060359	0.549042	790.869999	0.017550	0.014710
RS	8	0.071551	0.857469	532.611341	0.011819	0.010051
RS	9	0.083524	0.857469	561.722080	0.012465	0.010671
RS	10	0.096332	1.105358	459.931019	0.010206	0.008892
RS	11	0.110035	1.105358	485.870301	0.010782	0.009562
RS	12	0.124693	1.201717	471.968868	0.010473	0.009469
RS	13	0.140375	1.201717	498.266661	0.011057	0.010286
RS	14	0.157151	1.215115	519.792107	0.011535	0.010983
RS	15	0.175098	1.215115	547.799250	0.012156	0.011928
RS	16	0.194298	1.259990	556.338916	0.012346	0.012367
RS	17	0.214838	1.259990	585.412094	0.012991	0.013226
RS	18	0.236811	1.374510	564.467216	0.012526	0.012868
RS	19	0.260317	1.374510	593.502686	0.013170	0.013508
RS	20	0.285464	1.508076	568.567860	0.012617	0.012935
RS	21	0.312366	1.508076	597.392204	0.013257	0.013495
RS	22	0.341146	1.600268	591.120336	0.013117	0.013338
RS	23	0.371934	1.600268	620.228402	0.013763	0.013947
RS	24	0.404872	1.632689	637.122814	0.014138	0.014344
RS	25	0.440107	1.632689	666.927223	0.014800	0.015032
RS	26	0.477802	1.611111	706.286795	0.015673	0.015968
RS	27	0.518128	1.611111	736.755436	0.016349	0.016743
RS	28	0.561268	1.552589	795.676547	0.017657	0.018166
RS	29	0.607419	1.552589	826.058285	0.018331	0.019011
RS	30	0.656791	1.482098	895.789066	0.019878	0.020732
RS	31	0.709609	1.482098	924.423946	0.020514	0.021585
RS	32	0.766113	1.424171	989.469612	0.021957	0.023225
RS	33	0.826560	1.424171	1014.060796	0.022503	0.023974
RS	34	0.891227	1.394716	1057.499139	0.023467	0.025089
RS	35	0.960406	1.394716	1075.940194	0.023876	0.025620
RS	36	1.034413	1.397065	1089.093141	0.024168	0.025960
RS	37	1.113586	1.397065	1100.190310	0.024414	0.026223
RS	38	1.198284	1.424967	1085.968503	0.024098	0.025860
RS	39	1.288893	1.424967	1089.415470	0.024175	0.025875
RS	40	1.385827	1.469713	1056.011234	0.023434	0.025037
RS	41	1.489525	1.469713	1051.975370	0.023344	0.024850
RS	42	1.600460	1.524771	1006.547700	0.022336	0.023732
RS	43	1.719138	1.524771	995.421628	0.022089	0.023378
RS	44	1.846099	1.584683	943.583427	0.020939	0.022123
RS	45	1.981921	1.584683	925.835787	0.020545	0.021628
RS	46	2.127221	1.641917	872.948329	0.019371	0.020368
RS	47	2.282663	1.641917	848.890209	0.018838	0.019756
RS	48	2.448953	1.687423	799.046169	0.017731	0.018593
RS	49	2.626848	1.687423	768.701756	0.017058	0.017876
RS	50	2.817159	1.715279	722.819897	0.016040	0.016830
RS	51	3.020753	1.715279	686.167633	0.015227	0.016001
RS	52	3.238555	1.726801	641.934573	0.014245	0.015009
RS	53	3.471559	1.726801	599.508312	0.013304	0.014061
RS	54	3.720824	1.731657	553.160621	0.012275	0.013020
RS	55	3.987485	1.731657	506.781788	0.011246	0.011974
RS	56	4.272757	1.731657	459.290730	0.010192	0.010895
RS	57	4.577939	1.731657	411.455213	0.009130	0.009799
RS	58	4.904420	1.904046	334.041060	0.007413	0.008030
RS	59	5.253687	1.904046	297.222020	0.006596	0.007166
RS	60	5.627330	1.904046	261.077739	0.005794	0.006313
RS	61	6.027050	1.904046	226.190947	0.005019	0.005486
RS	62	6.454667	1.904046	193.098320	0.004285	0.004698
RS	63	6.912128	1.904046	733.290506	0.016272	0.018062
PA	4+25*2+4+6 0.116121993 0.032396233 6.912127574 0.720488731 0.334643131 0.549042172 0.857469430 1.105358216 1.201717275 1.215114620 1.259990290 1.374510494 1.508075738 1.600267842 1.632689447 1.611111150 1.552588631 1.482098127 1.424170834 1.394715768 1.397064501 1.424967468 1.469713415 1.524770641 1.584683353 1.641916579 1.687422866 1.715278910 1.726800861 1.731656818 1.904046481
//
IT	4296
RD	12
LK	-384573.022029
QD	-158.748153 -> -139.353869
RI	0.0187650237
TR	0.114226	0.032678
MT	6.996979
MM	C_pi: 1.399941, n_recomb: 46295.453555
RS	0	0.000000	0.771958	408.557350	0.008825	0.000823
RS	1	0.007000	0.771958	433.122804	0.009356	0.004137
RS	2	0.014489	0.771958	458.867618	0.009912	0.006970
RS	3	0.022503	0.771958	485.805464	0.010494	0.008943
RS	4	0.031078	0.331471	1187.528659	0.025651	0.021776
RS	5	0.040252	0.331471	1234.962753	0.026676	0.022714
RS	6	0.050070	0.551348	775.443875	0.016750	0.014233
RS	7	0.060574	0.551348	813.667101	0.017576	0.014791
RS	8	0.071813	0.873346	540.418269	0.011673	0.009961
RS	9	0.083840	0.873346	570.178927	0.012316	0.010580
RS	10	0.096708	1.131383	464.751617	0.010039	0.008773
RS	11	0.110476	1.131383	491.172542	0.010610	0.009435
RS	12	0.125209	1.224386	479.503819	0.010357	0.009384
RS	13	0.140973	1.224386	506.410823	0.010939	0.010193
RS	14	0.157840	1.228111	532.730340	0.011507	0.010968
RS	15	0.175887	1.228111	561.586574	0.012130	0.011912
RS	16	0.195198	1.268060	572.908603	0.012375	0.012403
RS	17	0.215861	1.268060	602.968986	0.013024	0.013269
RS	18	0.237970	1.386554	580.163957	0.012532	0.012883
RS	19	0.261627	1.386554	610.151397	0.013180	0.013530
RS	20	0.286939	1.529827	581.420557	0.012559	0.012885
RS	21	0.314023	1.529827	611.101451	0.013200	0.013444
RS	22	0.343003	1.631026	602.069943	0.013005	0.013227
RS	23	0.374011	1.631026	631.990741	0.013651	0.013830
RS	24	0.407190	1.668125	647.931548	0.013996	0.014190
RS	25	0.442691	1.668125	678.586224	0.014658	0.014869
RS	26	0.480678	1.646272	718.929859	0.015529	0.015796
RS	27	0.521323	1.646272	750.357991	0.016208	0.016560
RS	28	0.564813	1.583632	812.269227	0.017545	0.018004
RS	29	0.611347	1.583632	843.751402	0.018225	0.018840
RS	30	0.661138	1.507402	918.092047	0.019831	0.020609
RS	31	0.714415	1.507402	947.919836	0.020475	0.021457
RS	32	0.771421	1.444301	1018.033755	0.021990	0.023160
RS	33	0.832416	1.444301	1043.776769	0.022546	0.023911
RS	34	0.897682	1.411583	1091.101730	0.023568	0.025080
RS	35	0.967515	1.411583	1110.506409	0.023987	0.025619
RS	36	1.042237	1.412958	1125.239356	0.024306	0.025988
RS	37	1.122189	1.412958	1137.043641	0.024561	0.026263
RS	38	1.207737	1.441873	1122.150666	0.024239	0.025898
RS	39	1.299274	1.441873	1126.071193	0.024324	0.025929
RS	40	1.397217	1.489095	1090.507804	0.023555	0.025068
RS	41	1.502016	1.489095	1086.776260	0.023475	0.024898
RS	42	1.614151	1.547666	1038.458192	0.022431	0.023749
RS	43	1.734134	1.547666	1027.533003	0.022195	0.023414
RS	44	1.862516	1.611712	972.676480	0.021010	0.022129
RS	45	1.999884	1.611712	955.068771	0.020630	0.021655
RS	46	2.146868	1.673043	899.565894	0.019431	0.020374
RS	47	2.304139	1.673043	875.580839	0.018913	0.019785
RS	48	2.472419	1.721768	823.877102	0.017796	0.018615
RS	49	2.652478	1.721768	793.472696	0.017139	0.017920
RS	50	2.845140	1.751391	746.487336	0.016124	0.016880
RS	51	3.051288	1.751391	709.534023	0.015326	0.016070
RS	52	3.271865	1.763334	664.605420	0.014356	0.015092
RS	53	3.507882	1.763334	621.536147	0.013425	0.014158
RS	54	3.760419	1.767979	574.400545	0.012407	0.013129
RS	55	4.030632	1.767979	527.007964	0.011384	0.012092
RS	56	4.319760	1.767979	478.344481	0.010332	0.011018
RS	57	4.629125	1.767979	429.197880	0.009271	0.009925
RS	58	4.960144	1.954724	347.244735	0.007501	0.008102
RS	59	5.314334	1.954724	309.774318	0.006691	0.007249
RS	60	5.693315	1.954724	272.846888	0.005894	0.006403
RS	61	6.098823	1.954724	237.065266	0.005121	0.005579
RS	62	6.532716	1.954724	202.990797	0.004385	0.004792
RS	63	6.996979	1.954724	781.654892	0.016884	0.018671
PA	4+25*2+4+6 0.114225955 0.032677845 6.996978749 0.771957513 0.331471193 0.551348140 0.873345979 1.131383114 1.224386082 1.228110827 1.268060372 1.386554449 1.529827273 1.631025554 1.668124881 1.646271851 1.583632231 1.507401510 1.444300645 1.411582824 1.412958039 1.441872867 1.489095126 1.547665990 1.611712449 1.673043010 1.721767519 1.751391216 1.763333597 1.767978515 1.954724198
//
IT	5174
RD	13
LK	-384534.908093
QD	-150.241801 -> -132.209707
RI	0.0172583010
TR	0.112438	0.032950
MT	7.078077
MM	C_pi: 1.425389, n_recomb: 47501.899908
RS	0	0.000000	0.825504	392.969991	0.008273	0.000789
RS	1	0.007019	0.825504	416.917183	0.008777	0.003956
RS	2	0.014530	0.825504	442.054274	0.009306	0.006637
RS	3	0.022569	0.825504	468.401432	0.009861	0.008474
RS	4	0.031172	0.328667	1235.298965	0.026005	0.022235
RS	5	0.040379	0.328667	1284.428724	0.027040	0.023143
RS	6	0.050232	0.553900	796.003151	0.016757	0.014296
RS	7	0.060777	0.553900	835.403598	0.017587	0.014861
RS	8	0.072061	0.889217	547.628502	0.011529	0.009872
RS	9	0.084138	0.889217	578.004155	0.012168	0.010490
RS	10	0.097063	1.157286	469.139071	0.009876	0.008657
RS	11	0.110894	1.157286	496.011692	0.010442	0.009310
RS	12	0.125697	1.246631	486.662139	0.010245	0.009301
RS	13	0.141538	1.246631	514.153795	0.010824	0.010102
RS	14	0.158491	1.240321	545.448284	0.011483	0.010956
RS	15	0.176635	1.240321	575.138983	0.012108	0.011898
RS	16	0.196051	1.274987	589.477213	0.012410	0.012443
RS	17	0.216831	1.274987	620.518918	0.013063	0.013316
RS	18	0.239069	1.397054	595.916473	0.012545	0.012904
RS	19	0.262868	1.397054	626.850820	0.013196	0.013557
RS	20	0.288337	1.549891	594.218750	0.012509	0.012843
RS	21	0.315594	1.549891	624.744857	0.013152	0.013402
RS	22	0.344764	1.660324	612.796977	0.012900	0.013123
RS	23	0.375982	1.660324	643.510319	0.013547	0.013721
RS	24	0.409390	1.702489	658.326282	0.013859	0.014043
RS	25	0.445144	1.702489	689.802891	0.014522	0.014714
RS	26	0.483407	1.680752	730.933493	0.015387	0.015628
RS	27	0.524356	1.680752	763.287721	0.016069	0.016383
RS	28	0.568178	1.614288	827.990836	0.017431	0.017843
RS	29	0.615077	1.614288	860.541654	0.018116	0.018671
RS	30	0.665268	1.532508	939.334992	0.019775	0.020483
RS	31	0.718981	1.532508	970.334019	0.020427	0.021326
RS	32	0.776464	1.464326	1045.455655	0.022009	0.023089
RS	33	0.837982	1.464326	1072.344552	0.022575	0.023841
RS	34	0.903818	1.428350	1123.598974	0.023654	0.025064
RS	35	0.974275	1.428350	1143.976147	0.024083	0.025611
RS	36	1.049678	1.428664	1160.405108	0.024429	0.026008
RS	37	1.130372	1.428664	1172.934716	0.024692	0.026295
RS	38	1.216731	1.458444	1157.501043	0.024367	0.025931
RS	39	1.309151	1.458444	1161.917686	0.024460	0.025976
RS	40	1.408057	1.507972	1124.308038	0.023669	0.025096
RS	41	1.513906	1.507972	1120.904797	0.023597	0.024942
RS	42	1.627185	1.569876	1069.791235	0.022521	0.023765
RS	43	1.748414	1.569876	1059.090161	0.022296	0.023448
RS	44	1.878152	1.637881	1001.292436	0.021079	0.022136
RS	45	2.016996	1.637881	983.845785	0.020712	0.021682
RS	46	2.165586	1.703148	925.792626	0.019490	0.020383
RS	47	2.324605	1.703148	901.899143	0.018987	0.019815
RS	48	2.494785	1.754952	848.391795	0.017860	0.018639
RS	49	2.676910	1.754952	817.944155	0.017219	0.017964
RS	50	2.871819	1.786233	769.905167	0.016208	0.016931
RS	51	3.080407	1.786233	732.667367	0.015424	0.016138
RS	52	3.303637	1.798507	687.091299	0.014465	0.015173
RS	53	3.542534	1.798507	643.395620	0.013545	0.014253
RS	54	3.798200	1.802842	595.524057	0.012537	0.013237
RS	55	4.071810	1.802842	547.131330	0.011518	0.012207
RS	56	4.364625	1.802842	497.310624	0.010469	0.011139
RS	57	4.677992	1.802842	446.869132	0.009407	0.010047
RS	58	5.013354	2.003656	360.357461	0.007586	0.008172
RS	59	5.372255	2.003656	322.249991	0.006784	0.007329
RS	60	5.756347	2.003656	284.556421	0.005990	0.006490
RS	61	6.167397	2.003656	247.898512	0.005219	0.005670
RS	62	6.607299	2.003656	212.861084	0.004481	0.004883
RS	63	7.078077	2.003656	830.437635	0.017482	0.019268
PA	4+25*2+4+6 0.112437607 0.032950468 7.078077097 0.825504180 0.328666774 0.553899616 0.889217486 1.157285971 1.246631279 1.240321357 1.274987035 1.397053681 1.549890849 1.660323556 1.702488686 1.680752349 1.614287679 1.532507953 1.464325865 1.428349624 1.428663762 1.458444265 1.507972316 1.569875638 1.637880705 1.703147723 1.754952450 1.786233400 1.798507325 1.802841713 2.003655522
//
IT	4075
RD	14
LK	-384499.462965
QD	-142.381587 -> -125.590284
RI	0.0159115575
TR	0.110746	0.033214
MT	7.155839
MM	C_pi: 1.450111, n_recomb: 48683.529552
RS	0	0.000000	0.881140	378.176376	0.007768	0.000757
RS	1	0.007037	0.881140	401.505313	0.008247	0.003784
RS	2	0.014570	0.881140	426.029075	0.008751	0.006325
RS	3	0.022632	0.881140	451.773450	0.009280	0.008039
RS	4	0.031262	0.326184	1281.853039	0.026330	0.022670
RS	5	0.040499	0.326184	1332.638982	0.027374	0.023549
RS	6	0.050386	0.556636	815.628229	0.016754	0.014349
RS	7	0.060969	0.556636	856.168674	0.017586	0.014920
RS	8	0.072297	0.905050	554.299896	0.011386	0.009784
RS	9	0.084422	0.905050	585.258126	0.012022	0.010400
RS	10	0.097400	1.183077	473.122856	0.009718	0.008544
RS	11	0.111291	1.183077	500.418903	0.010279	0.009189
RS	12	0.126160	1.268511	493.451104	0.010136	0.009222
RS	13	0.142076	1.268511	521.503467	0.010712	0.010013
RS	14	0.159111	1.251866	557.926259	0.011460	0.010946
RS	15	0.177345	1.251866	588.436317	0.012087	0.011886
RS	16	0.196863	1.280928	606.018794	0.012448	0.012487
RS	17	0.217753	1.280928	638.035312	0.013106	0.013366
RS	18	0.240114	1.406188	611.701925	0.012565	0.012930
RS	19	0.264049	1.406188	643.577806	0.013220	0.013590
RS	20	0.289668	1.568408	606.956219	0.012467	0.012807
RS	21	0.317089	1.568408	638.316746	0.013112	0.013366
RS	22	0.346441	1.688255	623.311667	0.012803	0.013027
RS	23	0.377858	1.688255	654.798594	0.013450	0.013619
RS	24	0.411486	1.735844	668.330981	0.013728	0.013903
RS	25	0.447480	1.735844	700.602684	0.014391	0.014567
RS	26	0.486007	1.714567	742.347546	0.015248	0.015466
RS	27	0.527246	1.714567	775.595964	0.015931	0.016213
RS	28	0.571386	1.644556	842.900957	0.017314	0.017684
RS	29	0.618633	1.644556	876.489153	0.018004	0.018505
RS	30	0.669204	1.557408	959.579000	0.019711	0.020355
RS	31	0.723335	1.557408	991.726775	0.020371	0.021195
RS	32	0.781274	1.484240	1071.782546	0.022015	0.023012
RS	33	0.843291	1.484240	1099.809534	0.022591	0.023766
RS	34	0.909673	1.445008	1155.027951	0.023725	0.025040
RS	35	0.980725	1.445008	1176.384057	0.024164	0.025595
RS	36	1.056778	1.444189	1194.610256	0.024538	0.026021
RS	37	1.138183	1.444189	1207.881043	0.024811	0.026321
RS	38	1.225316	1.474711	1192.024743	0.024485	0.025959
RS	39	1.318581	1.474711	1196.958071	0.024587	0.026018
RS	40	1.418410	1.526389	1157.412768	0.023774	0.025122
RS	41	1.525263	1.526389	1154.359820	0.023712	0.024983
RS	42	1.639636	1.591465	1100.539592	0.022606	0.023781
RS	43	1.762058	1.591465	1090.084369	0.022391	0.023481
RS	44	1.893094	1.663273	1029.417962	0.021145	0.022144
RS	45	2.033352	1.663273	1012.152670	0.020790	0.021709
RS	46	2.183481	1.732334	951.610359	0.019547	0.020392
RS	47	2.344174	1.732334	927.826967	0.019058	0.019844
RS	48	2.516175	1.787097	872.569012	0.017923	0.018663
RS	49	2.700280	1.787097	842.095747	0.017297	0.018007
RS	50	2.897342	1.819935	793.052402	0.016290	0.016981
RS	51	3.108270	1.819935	755.547969	0.015520	0.016206
RS	52	3.334043	1.832461	709.371683	0.014571	0.015254
RS	53	3.575703	1.832461	665.067891	0.013661	0.014346
RS	54	3.834369	1.836396	616.512118	0.012664	0.013343
RS	55	4.111239	1.836396	567.134830	0.011649	0.012320
RS	56	4.407592	1.836396	516.173885	0.010603	0.011256
RS	57	4.724800	1.836396	464.455289	0.009540	0.010167
RS	58	5.064330	2.050997	373.371833	0.007669	0.008241
RS	59	5.427755	2.050997	334.642264	0.006874	0.007408
RS	60	5.816753	2.050997	296.199868	0.006084	0.006575
RS	61	6.233127	2.050997	258.684302	0.005314	0.005758
RS	62	6.678802	2.050997	222.702766	0.004574	0.004971
RS	63	7.155839	2.050997	879.584796	0.018067	0.019854
PA	4+25*2+4+6 0.110746085 0.033213802 7.155839175 0.881139996 0.326184321 0.556635898 0.905050092 1.183076623 1.268511431 1.251866096 1.280927880 1.406188497 1.568408374 1.688254872 1.735844330 1.714566924 1.644555880 1.557407758 1.484239811 1.445007728 1.444189221 1.474711486 1.526389260 1.591464917 1.663272849 1.732333637 1.787096631 1.819934507 1.832461231 1.836396252 2.050997052
//
IT	4557
RD	15
LK	-384466.450096
QD	-135.101379 -> -119.443390
RI	0.0147037488
TR	0.109143	0.033468
MT	7.230552
MM	C_pi: 1.474155, n_recomb: 49840.880941
RS	0	0.000000	0.938920	364.117359	0.007306	0.000726
RS	1	0.007055	0.938920	386.831437	0.007761	0.003622
RS	2	0.014607	0.938920	410.740548	0.008241	0.006033
RS	3	0.022692	0.938920	435.875330	0.008745	0.007635
RS	4	0.031347	0.323976	1327.238646	0.026630	0.023081
RS	5	0.040613	0.323976	1379.643212	0.027681	0.023933
RS	6	0.050533	0.559519	834.381053	0.016741	0.014395
RS	7	0.061153	0.559519	876.025994	0.017576	0.014971
RS	8	0.072521	0.920831	560.474640	0.011245	0.009697
RS	9	0.084692	0.920831	591.984898	0.011877	0.010311
RS	10	0.097721	1.208779	476.724822	0.009565	0.008435
RS	11	0.111670	1.208779	504.417303	0.010121	0.009071
RS	12	0.126602	1.290091	499.874138	0.010029	0.009144
RS	13	0.142588	1.290091	528.463627	0.010603	0.009926
RS	14	0.159702	1.262845	570.149684	0.011439	0.010938
RS	15	0.178023	1.262845	601.463615	0.012068	0.011875
RS	16	0.197636	1.286024	622.508290	0.012490	0.012533
RS	17	0.218633	1.286024	655.492429	0.013152	0.013418
RS	18	0.241111	1.414101	627.507744	0.012590	0.012961
RS	19	0.265175	1.414101	660.319698	0.013249	0.013627
RS	20	0.290937	1.585511	619.626811	0.012432	0.012777
RS	21	0.318516	1.585511	651.811370	0.013078	0.013337
RS	22	0.348041	1.714904	633.623698	0.012713	0.012937
RS	23	0.379648	1.714904	665.866336	0.013360	0.013525
RS	24	0.413486	1.768231	677.974686	0.013603	0.013769
RS	25	0.449710	1.768231	711.016202	0.014266	0.014426
RS	26	0.488490	1.747741	753.212107	0.015112	0.015309
RS	27	0.530005	1.747741	787.324175	0.015797	0.016048
RS	28	0.574450	1.674433	857.057027	0.017196	0.017528
RS	29	0.622030	1.674433	891.652044	0.017890	0.018343
RS	30	0.672966	1.582084	978.887075	0.019640	0.020227
RS	31	0.727496	1.582084	1012.160595	0.020308	0.021064
RS	32	0.785872	1.504017	1097.074474	0.022012	0.022932
RS	33	0.848367	1.504017	1126.230059	0.022597	0.023688
RS	34	0.915270	1.461539	1185.433165	0.023784	0.025012
RS	35	0.986894	1.461539	1207.772395	0.024233	0.025574
RS	36	1.063570	1.459527	1227.885385	0.024636	0.026030
RS	37	1.145655	1.459527	1241.910829	0.024918	0.026340
RS	38	1.233531	1.490680	1225.743146	0.024593	0.025983
RS	39	1.327606	1.490680	1231.211292	0.024703	0.026055
RS	40	1.428318	1.544373	1189.830296	0.023873	0.025145
RS	41	1.536135	1.544373	1187.147662	0.023819	0.025021
RS	42	1.651558	1.612476	1130.704943	0.022686	0.023796
RS	43	1.775123	1.612476	1120.515670	0.022482	0.023512
RS	44	1.907406	1.687947	1057.048843	0.021208	0.022152
RS	45	2.049020	1.687947	1039.984107	0.020866	0.021736
RS	46	2.200625	1.760673	977.010736	0.019603	0.020403
RS	47	2.362925	1.760673	953.355443	0.019128	0.019874
RS	48	2.536675	1.818282	896.397965	0.017985	0.018688
RS	49	2.722681	1.818282	865.916687	0.017374	0.018051
RS	50	2.921810	1.852589	815.915645	0.016370	0.017031
RS	51	3.134987	1.852589	778.163041	0.015613	0.016272
RS	52	3.363203	1.865299	731.432161	0.014675	0.015334
RS	53	3.607518	1.865299	686.539613	0.013775	0.014438
RS	54	3.869068	1.868755	637.350615	0.012788	0.013447
RS	55	4.149070	1.868755	587.005779	0.011778	0.012431
RS	56	4.448825	1.868755	534.922868	0.010733	0.011371
RS	57	4.769727	1.868755	481.946114	0.009670	0.010284
RS	58	5.113267	2.096865	386.283530	0.007750	0.008309
RS	59	5.481042	2.096865	346.947020	0.006961	0.007484
RS	60	5.874763	2.096865	307.773076	0.006175	0.006657
RS	61	6.296258	2.096865	269.418291	0.005406	0.005844
RS	62	6.747489	2.096865	232.511244	0.004665	0.005057
RS	63	7.230552	2.096865	929.052250	0.018640	0.020427
PA	4+25*2+4+6 0.109142872 0.033467931 7.230552049 0.938920019 0.323976165 0.559518941 0.920831433 1.208778609 1.290090894 1.262844948 1.286024345 1.414101338 1.585510789 1.714904341 1.768231166 1.747740613 1.674433342 1.582083864 1.504016917 1.461539016 1.459527368 1.490679688 1.544372709 1.612476499 1.687947304 1.760672627 1.818282487 1.852588551 1.865298968 1.868755464 2.096864980
//
IT	4914
RD	16
LK	-384435.659886
QD	-128.343424 -> -113.723166
RI	0.0136166050
TR	0.107620	0.033713
MT	7.302540
MM	C_pi: 1.497573, n_recomb: 50974.385228
RS	0	0.000000	0.998937	350.727856	0.006880	0.000696
RS	1	0.007071	0.998937	372.832479	0.007314	0.003468
RS	2	0.014642	0.998937	396.128369	0.007771	0.005758
RS	3	0.022749	0.998937	420.650330	0.008252	0.007259
RS	4	0.031429	0.322004	1371.498864	0.026906	0.023471
RS	5	0.040723	0.322004	1425.486357	0.027965	0.024297
RS	6	0.050673	0.562520	852.316913	0.016720	0.014433
RS	7	0.061328	0.562520	895.032532	0.017558	0.015014
RS	8	0.072736	0.936546	566.195877	0.011107	0.009612
RS	9	0.084950	0.936546	598.229654	0.011736	0.010223
RS	10	0.098028	1.234384	479.978149	0.009416	0.008328
RS	11	0.112031	1.234384	508.041938	0.009967	0.008956
RS	12	0.127024	1.311414	505.941728	0.009925	0.009068
RS	13	0.143078	1.311414	535.045470	0.010496	0.009841
RS	14	0.160266	1.273345	582.107089	0.011420	0.010930
RS	15	0.178670	1.273345	614.209185	0.012049	0.011864
RS	16	0.198376	1.290394	638.926854	0.012534	0.012582
RS	17	0.219474	1.290394	672.870989	0.013200	0.013472
RS	18	0.242065	1.420933	643.317686	0.012620	0.012996
RS	19	0.266253	1.420933	677.060056	0.013282	0.013669
RS	20	0.292152	1.601315	632.227548	0.012403	0.012753
RS	21	0.319882	1.601315	665.226246	0.013050	0.013314
RS	22	0.349572	1.740359	643.740664	0.012629	0.012852
RS	23	0.381363	1.740359	676.722149	0.013276	0.013438
RS	24	0.415401	1.799697	687.281643	0.013483	0.013641
RS	25	0.451846	1.799697	721.069153	0.014146	0.014293
RS	26	0.490868	1.780287	763.570405	0.014979	0.015157
RS	27	0.532650	1.780287	798.517098	0.015665	0.015889
RS	28	0.577386	1.703921	870.512852	0.017077	0.017375
RS	29	0.625285	1.703921	906.084970	0.017775	0.018184
RS	30	0.676571	1.606530	997.316060	0.019565	0.020099
RS	31	0.731484	1.606530	1031.692029	0.020239	0.020932
RS	32	0.790280	1.523646	1121.384639	0.021999	0.022849
RS	33	0.853234	1.523646	1151.657921	0.022593	0.023606
RS	34	0.920639	1.477941	1214.852261	0.023833	0.024978
RS	35	0.992811	1.477941	1238.176888	0.024290	0.025547
RS	36	1.070085	1.474681	1260.259044	0.024723	0.026033
RS	37	1.152825	1.474681	1275.050419	0.025014	0.026355
RS	38	1.241415	1.506368	1258.671663	0.024692	0.026004
RS	39	1.336269	1.506368	1264.690730	0.024810	0.026088
RS	40	1.437830	1.561955	1221.569037	0.023964	0.025167
RS	41	1.546574	1.561955	1219.274786	0.023919	0.025057
RS	42	1.663006	1.632959	1160.287468	0.022762	0.023811
RS	43	1.787672	1.632959	1150.382707	0.022568	0.023543
RS	44	1.921153	1.711965	1084.181645	0.021269	0.022161
RS	45	2.064073	1.711965	1067.335383	0.020939	0.021762
RS	46	2.217100	1.788240	1001.984755	0.019657	0.020414
RS	47	2.380947	1.788240	978.474932	0.019195	0.019903
RS	48	2.556379	1.848598	919.865851	0.018046	0.018714
RS	49	2.744218	1.848598	889.394156	0.017448	0.018094
RS	50	2.945338	1.884296	838.479236	0.016449	0.017081
RS	51	3.160681	1.884296	800.497525	0.015704	0.016337
RS	52	3.391250	1.897127	753.257057	0.014777	0.015411
RS	53	3.638124	1.897127	707.795974	0.013885	0.014527
RS	54	3.902454	1.900035	658.023645	0.012909	0.013549
RS	55	4.185476	1.900035	606.729566	0.011903	0.012539
RS	56	4.488511	1.900035	553.544160	0.010859	0.011483
RS	57	4.812975	1.900035	499.329304	0.009796	0.010397
RS	58	5.160381	2.141386	399.085423	0.007829	0.008375
RS	59	5.532354	2.141386	359.157557	0.007046	0.007558
RS	60	5.930630	2.141386	319.269565	0.006263	0.006737
RS	61	6.357068	2.141386	280.094087	0.005495	0.005927
RS	62	6.813661	2.141386	242.280148	0.004753	0.005141
RS	63	7.302540	2.141386	978.788503	0.019202	0.020990
PA	4+25*2+4+6 0.107619653 0.033712743 7.302540304 0.998936813 0.322004390 0.562519768 0.936545521 1.234383751 1.311413683 1.273345312 1.290394488 1.420933474 1.601315228 1.740358644 1.799696991 1.780287318 1.703921234 1.606530456 1.523646071 1.477940763 1.474680786 1.506367653 1.561954600 1.632959309 1.711964602 1.788240122 1.848598221 1.884295599 1.897127049 1.900035246 2.141385511
//
IT	4161
RD	17
LK	-384406.905572
QD	-122.057680 -> -108.389813
RI	0.0126357951
TR	0.106170	0.033948
MT	7.372050
MM	C_pi: 1.520405, n_recomb: 52084.559472
RS	0	0.000000	1.061261	337.960565	0.006489	0.000668
RS	1	0.007087	1.061261	359.463156	0.006902	0.003321
RS	2	0.014676	1.061261	382.149905	0.007337	0.005498
RS	3	0.022804	1.061261	406.059184	0.007796	0.006907
RS	4	0.031507	0.320235	1414.684779	0.027161	0.023840
RS	5	0.040827	0.320235	1470.221173	0.028228	0.024643
RS	6	0.050807	0.565601	869.506247	0.016694	0.014465
RS	7	0.061495	0.565601	913.260813	0.017534	0.015051
RS	8	0.072941	0.952162	571.511043	0.010973	0.009528
RS	9	0.085197	0.952162	604.042040	0.011597	0.010136
RS	10	0.098322	1.259911	482.901420	0.009271	0.008225
RS	11	0.112378	1.259911	511.312539	0.009817	0.008844
RS	12	0.127429	1.332529	511.659219	0.009824	0.008994
RS	13	0.143547	1.332529	541.254752	0.010392	0.009758
RS	14	0.160807	1.283444	593.786861	0.011400	0.010922
RS	15	0.179291	1.283444	626.661091	0.012032	0.011853
RS	16	0.199085	1.294145	655.253414	0.012581	0.012632
RS	17	0.220281	1.294145	690.149319	0.013251	0.013528
RS	18	0.242980	1.426822	659.109711	0.012655	0.013034
RS	19	0.267287	1.426822	693.776330	0.013320	0.013713
RS	20	0.293317	1.615951	644.745053	0.012379	0.012733
RS	21	0.321192	1.615951	678.548013	0.013028	0.013295
RS	22	0.351042	1.764694	653.669579	0.012550	0.012774
RS	23	0.383008	1.764694	687.373911	0.013197	0.013356
RS	24	0.417239	1.830292	696.270051	0.013368	0.013519
RS	25	0.453896	1.830292	730.780944	0.014031	0.014166
RS	26	0.493151	1.812244	773.449974	0.014850	0.015010
RS	27	0.535189	1.812244	809.203446	0.015536	0.015736
RS	28	0.580205	1.733041	883.306764	0.016959	0.017226
RS	29	0.628412	1.733041	919.827021	0.017660	0.018028
RS	30	0.680035	1.630748	1014.915068	0.019486	0.019971
RS	31	0.735317	1.630748	1050.370092	0.020167	0.020802
RS	32	0.794517	1.543126	1144.757663	0.021979	0.022764
RS	33	0.857912	1.543126	1176.136738	0.022581	0.023523
RS	34	0.925800	1.494202	1243.329820	0.023871	0.024941
RS	35	0.998500	1.494202	1267.640302	0.024338	0.025516
RS	36	1.076351	1.489649	1291.761789	0.024801	0.026033
RS	37	1.159720	1.489649	1307.328431	0.025100	0.026364
RS	38	1.248998	1.521784	1290.833385	0.024783	0.026021
RS	39	1.344603	1.521784	1297.417412	0.024910	0.026118
RS	40	1.446983	1.579156	1252.643260	0.024050	0.025186
RS	41	1.556619	1.579156	1250.753551	0.024014	0.025089
RS	42	1.674026	1.652946	1189.295881	0.022834	0.023825
RS	43	1.799752	1.652946	1179.692420	0.022650	0.023571
RS	44	1.934390	1.735370	1110.818688	0.021327	0.022170
RS	45	2.078569	1.735370	1094.207459	0.021008	0.021787
RS	46	2.232966	1.815092	1026.530768	0.019709	0.020426
RS	47	2.398306	1.815092	1003.182784	0.019261	0.019932
RS	48	2.575363	1.878112	942.965830	0.018105	0.018739
RS	49	2.764968	1.878112	912.520945	0.017520	0.018136
RS	50	2.968011	1.915130	860.734547	0.016526	0.017130
RS	51	3.185444	1.915130	822.542701	0.015792	0.016400
RS	52	3.418287	1.928031	774.834639	0.014876	0.015488
RS	53	3.667631	1.928031	728.825752	0.013993	0.014614
RS	54	3.934647	1.930328	678.519126	0.013027	0.013648
RS	55	4.220586	1.930328	626.294952	0.012025	0.012645
RS	56	4.526790	1.930328	572.027305	0.010983	0.011593
RS	57	4.854695	1.930328	516.595138	0.009918	0.010508
RS	58	5.205839	2.184660	411.772336	0.007906	0.008439
RS	59	5.581869	2.184660	371.268864	0.007128	0.007631
RS	60	5.984549	2.184660	330.684329	0.006349	0.006815
RS	61	6.415767	2.184660	290.706598	0.005581	0.006008
RS	62	6.877545	2.184660	252.004272	0.004838	0.005222
RS	63	7.372050	2.184660	1028.748310	0.019752	0.021542
PA	4+25*2+4+6 0.106169620 0.033948345 7.372050434 1.061260808 0.320234953 0.565600661 0.952161967 1.259910746 1.332528602 1.283443903 1.294145405 1.426822095 1.615951272 1.764693684 1.830292197 1.812244427 1.733040982 1.630748469 1.543125822 1.494201866 1.489649433 1.521783637 1.579156454 1.652945843 1.735370368 1.815091624 1.878111945 1.915130396 1.928030587 1.930327603 2.184659525
//
IT	5063
RD	18
LK	-384380.019496
QD	-116.200290 -> -103.408355
RI	0.0117479080
TR	0.104787	0.034175
MT	7.439234
MM	C_pi: 1.542679, n_recomb: 53171.918512
RS	0	0.000000	1.125997	325.763333	0.006127	0.000641
RS	1	0.007102	1.125997	346.672262	0.006520	0.003182
RS	2	0.014709	1.125997	368.755415	0.006935	0.005253
RS	3	0.022856	1.125997	392.054193	0.007373	0.006577
RS	4	0.031582	0.318642	1456.830098	0.027398	0.024191
RS	5	0.040927	0.318642	1513.882597	0.028471	0.024971
RS	6	0.050936	0.568738	885.999663	0.016663	0.014492
RS	7	0.061656	0.568738	930.762891	0.017505	0.015083
RS	8	0.073137	0.967663	576.456815	0.010841	0.009445
RS	9	0.085434	0.967663	609.460461	0.011462	0.010051
RS	10	0.098604	1.285369	485.514409	0.009131	0.008124
RS	11	0.112710	1.285369	514.250024	0.009671	0.008735
RS	12	0.127817	1.353466	517.037058	0.009724	0.008921
RS	13	0.143997	1.353466	547.102478	0.010289	0.009676
RS	14	0.161327	1.293206	605.178682	0.011382	0.010915
RS	15	0.179887	1.293206	638.808658	0.012014	0.011843
RS	16	0.199765	1.297370	671.467516	0.012628	0.012683
RS	17	0.221056	1.297370	707.306297	0.013302	0.013584
RS	18	0.243858	1.431868	674.871701	0.012692	0.013076
RS	19	0.268280	1.431868	710.456127	0.013361	0.013761
RS	20	0.294436	1.629508	657.176680	0.012359	0.012717
RS	21	0.322450	1.629508	691.774270	0.013010	0.013281
RS	22	0.352454	1.787977	663.415740	0.012477	0.012700
RS	23	0.384589	1.787977	697.827595	0.013124	0.013280
RS	24	0.419006	1.860056	704.957112	0.013258	0.013403
RS	25	0.455867	1.860056	740.169838	0.013920	0.014044
RS	26	0.495347	1.843616	782.886005	0.014724	0.014868
RS	27	0.537630	1.843616	819.419674	0.015411	0.015588
RS	28	0.582917	1.761775	895.489248	0.016841	0.017080
RS	29	0.631419	1.761775	932.929539	0.017546	0.017877
RS	30	0.683367	1.654719	1031.736761	0.019404	0.019845
RS	31	0.739004	1.654719	1068.247333	0.020090	0.020672
RS	32	0.798593	1.562436	1167.243176	0.021952	0.022677
RS	33	0.862414	1.562436	1199.715022	0.022563	0.023437
RS	34	0.930768	1.510305	1270.906365	0.023902	0.024900
RS	35	1.003976	1.510305	1296.201416	0.024378	0.025482
RS	36	1.082384	1.504423	1322.423775	0.024871	0.026029
RS	37	1.166360	1.504423	1338.773044	0.025178	0.026370
RS	38	1.256301	1.536923	1322.251519	0.024867	0.026036
RS	39	1.352630	1.536923	1329.412427	0.025002	0.026144
RS	40	1.455800	1.595985	1283.067605	0.024131	0.025204
RS	41	1.566298	1.595985	1281.596634	0.024103	0.025120
RS	42	1.684644	1.672453	1217.738221	0.022902	0.023838
RS	43	1.811395	1.672453	1208.451124	0.022727	0.023599
RS	44	1.947148	1.758194	1136.961159	0.021383	0.022179
RS	45	2.092543	1.758194	1120.600300	0.021075	0.021812
RS	46	2.248264	1.841264	1050.647288	0.019759	0.020437
RS	47	2.415045	1.841264	1027.476549	0.019324	0.019960
RS	48	2.593671	1.906867	965.693713	0.018162	0.018764
RS	49	2.784984	1.906867	935.292211	0.017590	0.018177
RS	50	2.989885	1.945142	882.675211	0.016600	0.017178
RS	51	3.209338	1.945142	844.291827	0.015879	0.016462
RS	52	3.444377	1.958065	796.156101	0.014973	0.015563
RS	53	3.696110	1.958065	749.620169	0.014098	0.014699
RS	54	3.965722	1.959696	698.826261	0.013143	0.013746
RS	55	4.254482	1.959696	645.691737	0.012143	0.012748
RS	56	4.563751	1.959696	590.362685	0.011103	0.011699
RS	57	4.894985	1.959696	533.734578	0.010038	0.010616
RS	58	5.249744	2.226753	424.340161	0.007981	0.008502
RS	59	5.629700	2.226753	383.276730	0.007208	0.007701
RS	60	6.036641	2.226753	342.012967	0.006432	0.006891
RS	61	6.472484	2.226753	301.251192	0.005666	0.006086
RS	62	6.939282	2.226753	261.678764	0.004921	0.005301
RS	63	7.439234	2.226753	1078.888104	0.020291	0.022083
PA	4+25*2+4+6 0.104787490 0.034175104 7.439234228 1.125997074 0.318642217 0.568738209 0.967663102 1.285369372 1.353465639 1.293206427 1.297370352 1.431868339 1.629508059 1.787976780 1.860055636 1.843616365 1.761774983 1.654719200 1.562435939 1.510305231 1.504422673 1.536923452 1.595985074 1.672453447 1.758194379 1.841263790 1.906866827 1.945141519 1.958064589 1.959696003 2.226752972
//
IT	5009
RD	19
LK	-384354.853006
QD	-110.732761 -> -98.747976
RI	0.0109419022
TR	0.103468	0.034393
MT	7.504270
MM	C_pi: 1.564421, n_recomb: 54236.856753
RS	0	0.000000	1.193249	314.092730	0.005791	0.000615
RS	1	0.007117	1.193249	334.417215	0.006166	0.003049
RS	2	0.014740	1.193249	355.903600	0.006562	0.005021
RS	3	0.022906	1.193249	378.595847	0.006980	0.006268
RS	4	0.031653	0.317205	1497.965019	0.027619	0.024525
RS	5	0.041023	0.317205	1556.501959	0.028698	0.025284
RS	6	0.051060	0.571905	901.854938	0.016628	0.014515
RS	7	0.061810	0.571905	947.598286	0.017471	0.015109
RS	8	0.073326	0.983022	581.072289	0.010714	0.009365
RS	9	0.085662	0.983022	614.525920	0.011330	0.009968
RS	10	0.098875	1.310748	487.842720	0.008995	0.008026
RS	11	0.113029	1.310748	516.881441	0.009530	0.008629
RS	12	0.128190	1.374260	522.081745	0.009626	0.008849
RS	13	0.144430	1.374260	552.595545	0.010189	0.009595
RS	14	0.161826	1.302676	616.279830	0.011363	0.010907
RS	15	0.180460	1.302676	650.649110	0.011996	0.011832
RS	16	0.200420	1.300142	687.554087	0.012677	0.012735
RS	17	0.221801	1.300142	724.326368	0.013355	0.013640
RS	18	0.244703	1.436160	690.592520	0.012733	0.013119
RS	19	0.269235	1.436160	727.088047	0.013406	0.013810
RS	20	0.295513	1.642054	669.524150	0.012344	0.012704
RS	21	0.323662	1.642054	704.907092	0.012997	0.013270
RS	22	0.353813	1.810278	672.980215	0.012408	0.012631
RS	23	0.386111	1.810278	708.084751	0.013055	0.013209
RS	24	0.420707	1.889015	713.360626	0.013153	0.013292
RS	25	0.457765	1.889015	749.254668	0.013814	0.013928
RS	26	0.497461	1.874424	791.902663	0.014601	0.014731
RS	27	0.539982	1.874424	829.190951	0.015288	0.015446
RS	28	0.585529	1.790133	907.093106	0.016725	0.016937
RS	29	0.634317	1.790133	945.426000	0.017431	0.017729
RS	30	0.686578	1.678443	1047.819484	0.019319	0.019719
RS	31	0.742558	1.678443	1085.362039	0.020012	0.020544
RS	32	0.802522	1.581565	1188.883563	0.021920	0.022589
RS	33	0.866754	1.581565	1222.434180	0.022539	0.023351
RS	34	0.935557	1.526244	1297.614925	0.023925	0.024857
RS	35	1.009256	1.526244	1323.891716	0.024409	0.025446
RS	36	1.088201	1.518997	1352.270560	0.024933	0.026022
RS	37	1.172765	1.518997	1369.407971	0.025249	0.026373
RS	38	1.263346	1.551795	1352.940322	0.024945	0.026048
RS	39	1.360374	1.551795	1360.688338	0.025088	0.026167
RS	40	1.464308	1.612453	1312.852952	0.024206	0.025220
RS	41	1.575638	1.612453	1311.813115	0.024187	0.025149
RS	42	1.694892	1.691503	1245.620184	0.022966	0.023851
RS	43	1.822633	1.691503	1236.662857	0.022801	0.023625
RS	44	1.959465	1.780466	1162.610612	0.021436	0.022188
RS	45	2.106036	1.780466	1146.514008	0.021139	0.021835
RS	46	2.263037	1.866797	1074.329891	0.019808	0.020449
RS	47	2.431213	1.866797	1051.350908	0.019384	0.019988
RS	48	2.611357	1.934910	988.042363	0.018217	0.018789
RS	49	2.804322	1.934910	957.700237	0.017658	0.018217
RS	50	3.011020	1.974387	904.289630	0.016673	0.017226
RS	51	3.232429	1.974387	865.733391	0.015962	0.016523
RS	52	3.469595	1.987291	817.209567	0.015067	0.015635
RS	53	3.723640	1.987291	770.167607	0.014200	0.014782
RS	54	3.995765	1.988205	718.933165	0.013255	0.013841
RS	55	4.287257	1.988205	664.908503	0.012259	0.012849
RS	56	4.599495	1.988205	608.539368	0.011220	0.011803
RS	57	4.933954	1.988205	550.737198	0.010154	0.010721
RS	58	5.292216	2.267743	436.781985	0.008053	0.008563
RS	59	5.675975	2.267743	395.174507	0.007286	0.007770
RS	60	6.087047	2.267743	353.248999	0.006513	0.006965
RS	61	6.527373	2.267743	311.721504	0.005747	0.006163
RS	62	6.999038	2.267743	271.297367	0.005002	0.005378
RS	63	7.504270	2.267743	1129.160302	0.020819	0.022614
PA	4+25*2+4+6 0.103468060 0.034393242 7.504270487 1.193249180 0.317204784 0.571905230 0.983022314 1.310747601 1.374259870 1.302675995 1.300141834 1.436160218 1.642054439 1.810277552 1.889015233 1.874423713 1.790132716 1.678443013 1.581565266 1.526243666 1.518996653 1.551794692 1.612453274 1.691503440 1.780465742 1.866797291 1.934910377 1.974387482 1.987290577 1.988205317 2.267742511
//
IT	4377
RD	20
LK	-384331.271390
QD	-105.621356 -> -94.381672
RI	0.0102082804
TR	0.102207	0.034603
MT	7.567304
MM	C_pi: 1.585659, n_recomb: 55279.849688
RS	0	0.000000	1.263124	302.911485	0.005480	0.000590
RS	1	0.007131	1.263124	322.661425	0.005837	0.002922
RS	2	0.014770	1.263124	343.558932	0.006215	0.004801
RS	3	0.022955	1.263124	365.650104	0.006615	0.005977
RS	4	0.031722	0.315901	1538.137243	0.027825	0.024843
RS	5	0.041116	0.315901	1598.128137	0.028910	0.025582
RS	6	0.051178	0.575078	917.125459	0.016591	0.014534
RS	7	0.061959	0.575078	963.822021	0.017435	0.015132
RS	8	0.073508	0.998260	585.366828	0.010589	0.009287
RS	9	0.085881	0.998260	619.248397	0.011202	0.009886
RS	10	0.099136	1.336059	489.901095	0.008862	0.007931
RS	11	0.113336	1.336059	519.222470	0.009393	0.008525
RS	12	0.128549	1.394946	526.799553	0.009530	0.008778
RS	13	0.144847	1.394946	557.740605	0.010089	0.009515
RS	14	0.162307	1.311903	627.083217	0.011344	0.010900
RS	15	0.181012	1.311903	662.175129	0.011979	0.011821
RS	16	0.201051	1.302526	703.499024	0.012726	0.012787
RS	17	0.222518	1.302526	741.194991	0.013408	0.013697
RS	18	0.245517	1.439772	706.265335	0.012776	0.013165
RS	19	0.270156	1.439772	743.665137	0.013453	0.013862
RS	20	0.296551	1.653683	681.778137	0.012333	0.012696
RS	21	0.324829	1.653683	717.937107	0.012987	0.013263
RS	22	0.355123	1.831642	682.372428	0.012344	0.012567
RS	23	0.387578	1.831642	718.155536	0.012991	0.013142
RS	24	0.422347	1.917218	721.490630	0.013052	0.013185
RS	25	0.459595	1.917218	758.046280	0.013713	0.013818
RS	26	0.499500	1.904681	800.525951	0.014481	0.014599
RS	27	0.542250	1.904681	838.544372	0.015169	0.015308
RS	28	0.588048	1.818117	918.154090	0.016609	0.016798
RS	29	0.637113	1.818117	957.352980	0.017318	0.017585
RS	30	0.689676	1.701912	1063.207084	0.019233	0.019595
RS	31	0.745987	1.701912	1101.758186	0.019931	0.020418
RS	32	0.806314	1.600506	1209.719468	0.021884	0.022500
RS	33	0.870943	1.600506	1244.334157	0.022510	0.023264
RS	34	0.940181	1.542010	1323.490835	0.023942	0.024812
RS	35	1.014355	1.542010	1350.745232	0.024435	0.025406
RS	36	1.093820	1.533368	1381.329676	0.024988	0.026013
RS	37	1.178950	1.533368	1399.259169	0.025312	0.026372
RS	38	1.270152	1.566398	1382.922210	0.025017	0.026058
RS	39	1.367856	1.566398	1391.265792	0.025168	0.026188
RS	40	1.472529	1.628572	1342.013386	0.024277	0.025236
RS	41	1.584665	1.628572	1341.415475	0.024266	0.025176
RS	42	1.704797	1.710115	1272.950711	0.023027	0.023864
RS	43	1.833497	1.710115	1264.335101	0.022872	0.023650
RS	44	1.971373	1.802211	1187.771938	0.021487	0.022197
RS	45	2.119082	1.802211	1171.952203	0.021200	0.021859
RS	46	2.277324	1.891724	1097.580768	0.019855	0.020461
RS	47	2.446850	1.891724	1074.806926	0.019443	0.020014
RS	48	2.628464	1.962282	1010.009789	0.018271	0.018814
RS	49	2.823030	1.962282	979.742285	0.017723	0.018256
RS	50	3.031469	2.002911	925.573933	0.016743	0.017272
RS	51	3.254773	2.002911	886.862902	0.016043	0.016581
RS	52	3.494000	2.015759	837.987615	0.015159	0.015706
RS	53	3.750287	2.015759	790.460515	0.014299	0.014862
RS	54	4.024849	2.015913	738.830287	0.013365	0.013934
RS	55	4.318990	2.015913	683.936093	0.012372	0.012947
RS	56	4.634106	2.015913	626.548593	0.011334	0.011904
RS	57	4.971693	2.015913	567.594654	0.010268	0.010824
RS	58	5.333353	2.307688	449.094007	0.008124	0.008623
RS	59	5.720802	2.307688	406.958195	0.007362	0.007837
RS	60	6.135881	2.307688	364.388171	0.006592	0.007037
RS	61	6.580559	2.307688	322.113020	0.005827	0.006237
RS	62	7.056946	2.307688	280.855338	0.005081	0.005452
RS	63	7.567304	2.307688	1179.521873	0.021337	0.023134
PA	4+25*2+4+6 0.102206854 0.034603038 7.567304295 1.263124020 0.315900814 0.575078434 0.998260165 1.336059384 1.394946323 1.311903391 1.302526185 1.439771930 1.653683445 1.831641940 1.917217798 1.904681351 1.818116770 1.701911500 1.600506474 1.542010068 1.533368492 1.566398412 1.628572025 1.710114679 1.802210555 1.891723504 1.962281792 2.002910936 2.015758559 2.015912557 2.307688301
//
IT	5012
RD	21
LK	-384309.153363
QD	-100.835851 -> -90.285128
RI	0.0095380159
TR	0.101000	0.034805
MT	7.628474
MM	C_pi: 1.606418, n_recomb: 56301.493538
RS	0	0.000000	1.335804	292.172045	0.005189	0.000566
RS	1	0.007144	1.335804	311.356991	0.005530	0.002801
RS	2	0.014799	1.335804	331.673444	0.005891	0.004593
RS	3	0.023001	1.335804	353.169266	0.006273	0.005703
RS	4	0.031789	0.314720	1577.357277	0.028016	0.025145
RS	5	0.041205	0.314720	1638.772699	0.029107	0.025866
RS	6	0.051293	0.578242	931.859104	0.016551	0.014550
RS	7	0.062102	0.578242	979.483595	0.017397	0.015152
RS	8	0.073683	1.013336	589.387430	0.010468	0.009210
RS	9	0.086092	1.013336	623.677224	0.011077	0.009807
RS	10	0.099387	1.361303	491.710626	0.008734	0.007837
RS	11	0.113632	1.361303	521.295466	0.009259	0.008423
RS	12	0.128895	1.415532	531.208419	0.009435	0.008708
RS	13	0.145249	1.415532	562.556534	0.009992	0.009436
RS	14	0.162770	1.320935	637.584445	0.011324	0.010891
RS	15	0.181544	1.320935	673.382218	0.011960	0.011809
RS	16	0.201659	1.304576	719.294747	0.012776	0.012839
RS	17	0.223211	1.304576	757.904417	0.013462	0.013753
RS	18	0.246302	1.442797	721.872899	0.012822	0.013213
RS	19	0.271044	1.442797	760.169706	0.013502	0.013916
RS	20	0.297553	1.664475	693.934714	0.012325	0.012690
RS	21	0.325956	1.664475	730.860552	0.012981	0.013260
RS	22	0.356388	1.852137	691.594921	0.012284	0.012506
RS	23	0.388995	1.852137	728.043024	0.012931	0.013080
RS	24	0.423931	1.944690	729.366212	0.012955	0.013083
RS	25	0.461363	1.944690	766.564871	0.013615	0.013712
RS	26	0.501469	1.934406	808.782234	0.014365	0.014471
RS	27	0.544441	1.934406	847.507486	0.015053	0.015176
RS	28	0.590483	1.845733	928.707554	0.016495	0.016662
RS	29	0.639814	1.845733	968.746804	0.017206	0.017445
RS	30	0.692670	1.725124	1077.941041	0.019146	0.019473
RS	31	0.749302	1.725124	1117.477621	0.019848	0.020294
RS	32	0.809980	1.619256	1229.793190	0.021843	0.022411
RS	33	0.874993	1.619256	1265.456845	0.022476	0.023177
RS	34	0.944651	1.557600	1348.573372	0.023953	0.024765
RS	35	1.019286	1.557600	1376.800202	0.024454	0.025365
RS	36	1.099253	1.547537	1409.633590	0.025037	0.026001
RS	37	1.184933	1.547537	1428.357747	0.025370	0.026370
RS	38	1.276735	1.580739	1412.222938	0.025083	0.026066
RS	39	1.375095	1.580739	1421.169064	0.025242	0.026207
RS	40	1.480483	1.644355	1370.567254	0.024343	0.025250
RS	41	1.593400	1.644355	1370.420685	0.024341	0.025201
RS	42	1.714384	1.728307	1299.743489	0.023085	0.023875
RS	43	1.844012	1.728307	1291.480242	0.022939	0.023674
RS	44	1.982901	1.823454	1212.455804	0.021535	0.022206
RS	45	2.131713	1.823454	1196.924297	0.021259	0.021881
RS	46	2.291157	1.916076	1120.405645	0.019900	0.020473
RS	47	2.461993	1.916076	1097.849395	0.019499	0.020040
RS	48	2.645033	1.989019	1031.599634	0.018323	0.018838
RS	49	2.841151	1.989019	1001.421122	0.017787	0.018294
RS	50	3.051281	2.030758	946.527299	0.016812	0.017316
RS	51	3.276423	2.030758	907.679082	0.016122	0.016638
RS	52	3.517650	2.043516	858.488354	0.015248	0.015776
RS	53	3.776112	2.043516	810.496554	0.014396	0.014940
RS	54	4.053040	2.042872	758.512893	0.013472	0.014025
RS	55	4.349752	2.042872	702.769798	0.012482	0.013042
RS	56	4.667663	2.042872	644.385677	0.011445	0.012003
RS	57	5.008287	2.042872	584.302296	0.010378	0.010923
RS	58	5.373247	2.346651	461.274594	0.008193	0.008682
RS	59	5.764281	2.346651	418.625876	0.007435	0.007902
RS	60	6.183253	2.346651	375.428221	0.006668	0.007107
RS	61	6.632158	2.346651	332.423112	0.005904	0.006309
RS	62	7.113134	2.346651	290.349706	0.005157	0.005525
RS	63	7.628474	2.346651	1229.939976	0.021846	0.023645
PA	4+25*2+4+6 0.100999754 0.034804759 7.628474317 1.335804100 0.314720000 0.578241821 1.013335800 1.361303151 1.415531764 1.320934819 1.304576412 1.442797155 1.664475372 1.852137026 1.944689529 1.934405668 1.845733323 1.725124231 1.619255922 1.557599638 1.547537048 1.580739218 1.644354516 1.728307284 1.823454173 1.916076213 1.989018634 2.030757689 2.043515763 2.042871631 2.346651377
//
IT	4168
RD	22
LK	-384288.388460
QD	-96.349122 -> -86.436461
RI	0.0089253622
TR	0.099843	0.034999
MT	7.687897
MM	C_pi: 1.626716, n_recomb: 57302.074721
RS	0	0.000000	1.411348	281.859914	0.004919	0.000544
RS	1	0.007157	1.411348	300.490650	0.005244	0.002686
RS	2	0.014827	1.411348	320.235416	0.005589	0.004394
RS	3	0.023046	1.411348	341.143508	0.005953	0.005444
RS	4	0.031853	0.313641	1615.685884	0.028196	0.025433
RS	5	0.041290	0.313641	1678.497295	0.029292	0.026137
RS	6	0.051403	0.581379	946.094727	0.016511	0.014564
RS	7	0.062240	0.581379	994.623023	0.017358	0.015169
RS	8	0.073852	1.028235	593.157256	0.010351	0.009136
RS	9	0.086296	1.028235	627.836777	0.010957	0.009729
RS	10	0.099630	1.386471	493.288144	0.008609	0.007747
RS	11	0.113918	1.386471	523.118262	0.009129	0.008325
RS	12	0.129230	1.436056	535.307201	0.009342	0.008638
RS	13	0.145637	1.436056	567.042170	0.009896	0.009358
RS	14	0.163218	1.329804	647.777367	0.011305	0.010882
RS	15	0.182058	1.329804	684.263950	0.011941	0.011796
RS	16	0.202246	1.306349	734.921704	0.012825	0.012892
RS	17	0.223879	1.306349	774.434365	0.013515	0.013809
RS	18	0.247061	1.445290	737.406792	0.012869	0.013262
RS	19	0.271902	1.445290	776.593044	0.013553	0.013971
RS	20	0.298521	1.674488	705.989458	0.012320	0.012687
RS	21	0.327045	1.674488	743.672979	0.012978	0.013259
RS	22	0.357610	1.871814	700.646869	0.012227	0.012449
RS	23	0.390364	1.871814	737.746617	0.012875	0.013021
RS	24	0.425462	1.971474	736.990220	0.012861	0.012985
RS	25	0.463072	1.971474	774.813716	0.013522	0.013610
RS	26	0.503373	1.963612	816.687330	0.014252	0.014347
RS	27	0.546560	1.963612	856.096828	0.014940	0.015047
RS	28	0.592837	1.872990	938.775637	0.016383	0.016530
RS	29	0.642427	1.872990	979.630138	0.017096	0.017309
RS	30	0.695566	1.748081	1092.048921	0.019058	0.019353
RS	31	0.752509	1.748081	1132.547928	0.019765	0.020171
RS	32	0.813527	1.637805	1249.136112	0.021799	0.022322
RS	33	0.878913	1.637805	1285.832920	0.022440	0.023090
RS	34	0.948978	1.573008	1372.886141	0.023959	0.024717
RS	35	1.024059	1.573008	1402.079044	0.024468	0.025323
RS	36	1.104513	1.561500	1437.200273	0.025081	0.025988
RS	37	1.190726	1.561500	1456.720223	0.025422	0.026365
RS	38	1.283110	1.594824	1440.850446	0.025145	0.026073
RS	39	1.382106	1.594824	1450.404828	0.025312	0.026223
RS	40	1.488187	1.659807	1398.523055	0.024406	0.025262
RS	41	1.601862	1.659807	1398.835708	0.024412	0.025225
RS	42	1.723672	1.746095	1326.001633	0.023141	0.023887
RS	43	1.854202	1.746095	1318.100065	0.023003	0.023698
RS	44	1.994073	1.844218	1236.661086	0.021581	0.022215
RS	45	2.143957	1.844218	1221.428107	0.021316	0.021903
RS	46	2.304568	1.939881	1142.801472	0.019943	0.020485
RS	47	2.476674	1.939881	1120.474345	0.019554	0.020066
RS	48	2.661100	2.015154	1052.804954	0.018373	0.018862
RS	49	2.858725	2.015154	1022.729301	0.017848	0.018331
RS	50	3.070496	2.057962	967.142078	0.016878	0.017360
RS	51	3.297424	2.057962	928.173841	0.016198	0.016693
RS	52	3.540594	2.070603	878.701257	0.015335	0.015843
RS	53	3.801169	2.070603	830.265230	0.014489	0.015016
RS	54	4.080395	2.069126	777.969798	0.013577	0.014114
RS	55	4.379606	2.069126	721.398754	0.012589	0.013135
RS	56	4.700234	2.069126	662.040125	0.011554	0.012099
RS	57	5.043810	2.069126	600.850055	0.010486	0.011021
RS	58	5.411978	2.384682	473.317492	0.008260	0.008739
RS	59	5.806498	2.384682	430.171354	0.007507	0.007966
RS	60	6.229255	2.384682	386.362984	0.006743	0.007175
RS	61	6.682271	2.384682	342.645647	0.005980	0.006380
RS	62	7.167711	2.384682	299.774398	0.005231	0.005596
RS	63	7.687897	2.384682	1280.367910	0.022344	0.024146
PA	4+25*2+4+6 0.099843133 0.034998686 7.687897171 1.411348315 0.313640996 0.581379045 1.028234670 1.386470829 1.436056499 1.329804030 1.306349313 1.445290392 1.674488486 1.871814004 1.971473669 1.963612431 1.872990461 1.748081445 1.637805367 1.573008136 1.561500030 1.594824076 1.659807349 1.746095114 1.844217611 1.939880615 2.015153791 2.057962253 2.070602808 2.069126035 2.384681970
//
IT	4546
RD	23
LK	-384268.877009
QD	-92.137542 -> -82.816653
RI	0.0083627379
TR	0.098734	0.035185
MT	7.745627
MM	C_pi: 1.646568, n_recomb: 58282.200451
RS	0	0.000000	1.489986	271.930256	0.004666	0.000522
RS	1	0.007170	1.489986	290.016672	0.004976	0.002575
RS	2	0.014854	1.489986	309.198407	0.005305	0.004206
RS	3	0.023089	1.489986	329.525891	0.005654	0.005199
RS	4	0.031915	0.312660	1653.117409	0.028364	0.025707
RS	5	0.041373	0.312660	1717.296958	0.029465	0.026397
RS	6	0.051510	0.584480	959.870040	0.016469	0.014576
RS	7	0.062373	0.584480	1009.279292	0.017317	0.015184
RS	8	0.074015	1.042953	596.697126	0.010238	0.009064
RS	9	0.086492	1.042953	631.749027	0.010839	0.009654
RS	10	0.099864	1.411566	494.649893	0.008487	0.007658
RS	11	0.114194	1.411566	524.708089	0.009003	0.008228
RS	12	0.129552	1.456527	539.111820	0.009250	0.008570
RS	13	0.146011	1.456527	571.214228	0.009801	0.009281
RS	14	0.163650	1.338525	657.670214	0.011284	0.010873
RS	15	0.182554	1.338525	694.828905	0.011922	0.011782
RS	16	0.202814	1.307880	750.375803	0.012875	0.012944
RS	17	0.224525	1.307880	790.780633	0.013568	0.013865
RS	18	0.247794	1.447303	752.863744	0.012918	0.013312
RS	19	0.272731	1.447303	792.931832	0.013605	0.014027
RS	20	0.299456	1.683776	717.943724	0.012318	0.012686
RS	21	0.328097	1.683776	756.375971	0.012978	0.013261
RS	22	0.358792	1.890704	709.538977	0.012174	0.012395
RS	23	0.391688	1.890704	747.277691	0.012822	0.012966
RS	24	0.426942	1.997581	744.381466	0.012772	0.012891
RS	25	0.464724	1.997581	782.812604	0.013431	0.013513
RS	26	0.505215	1.992313	824.262844	0.014143	0.014228
RS	27	0.548609	1.992313	864.334982	0.014830	0.014923
RS	28	0.595115	1.899880	948.392769	0.016272	0.016401
RS	29	0.644955	1.899880	990.038343	0.016987	0.017176
RS	30	0.698369	1.770776	1105.568175	0.018969	0.019234
RS	31	0.755612	1.770776	1147.006951	0.019680	0.020051
RS	32	0.816960	1.656147	1267.785727	0.021753	0.022234
RS	33	0.882707	1.656147	1305.499615	0.022400	0.023003
RS	34	0.953168	1.588226	1396.465869	0.023960	0.024668
RS	35	1.028680	1.588226	1426.617631	0.024478	0.025279
RS	36	1.109607	1.575249	1464.061544	0.025120	0.025973
RS	37	1.196337	1.575249	1484.377230	0.025469	0.026358
RS	38	1.289285	1.608645	1468.834449	0.025202	0.026078
RS	39	1.388897	1.608645	1479.001272	0.025377	0.026238
RS	40	1.495652	1.674931	1425.901971	0.024465	0.025275
RS	41	1.610061	1.674931	1426.680352	0.024479	0.025247
RS	42	1.732674	1.763482	1351.742815	0.023193	0.023898
RS	43	1.864077	1.763482	1344.210836	0.023064	0.023720
RS	44	2.004903	1.864509	1260.401332	0.021626	0.022223
RS	45	2.155825	1.864509	1245.475879	0.021370	0.021924
RS	46	2.317569	1.963150	1164.777333	0.019985	0.020496
RS	47	2.490910	1.963150	1142.689784	0.019606	0.020090
RS	48	2.676680	2.040702	1073.632850	0.018421	0.018884
RS	49	2.875770	2.040702	1043.672840	0.017907	0.018366
RS	50	3.089134	2.084542	987.422581	0.016942	0.017402
RS	51	3.317797	2.084542	948.350485	0.016272	0.016747
RS	52	3.562855	2.097041	898.627348	0.015419	0.015908
RS	53	3.825483	2.097041	849.766795	0.014580	0.015090
RS	54	4.106943	2.094701	797.199371	0.013678	0.014200
RS	55	4.408583	2.094701	739.820886	0.012694	0.013226
RS	56	4.731851	2.094701	679.509456	0.011659	0.012193
RS	57	5.078297	2.094701	617.235100	0.010590	0.011115
RS	58	5.449584	2.421810	485.221954	0.008325	0.008795
RS	59	5.847492	2.421810	441.593449	0.007577	0.008028
RS	60	6.273930	2.421810	397.190830	0.006815	0.007241
RS	61	6.730945	2.421810	352.778558	0.006053	0.006448
RS	62	7.220727	2.421810	309.126957	0.005304	0.005665
RS	63	7.745627	2.421810	1330.776612	0.022833	0.024638
PA	4+25*2+4+6 0.098734226 0.035185282 7.745627371 1.489985743 0.312659611 0.584480063 1.042953491 1.411565653 1.456526867 1.338524807 1.307880441 1.447302763 1.683776153 1.890703942 1.997581346 1.992312615 1.899880261 1.770775683 1.656147145 1.588225530 1.575249467 1.608644883 1.674930525 1.763481531 1.864508690 1.963150095 2.040702206 2.084542094 2.097040821 2.094700632 2.421809726
//
IT	4599
RD	24
LK	-384250.528668
QD	-88.179278 -> -79.407969
RI	0.0078447103
TR	0.097670	0.035365
MT	7.801794
MM	C_pi: 1.665995, n_recomb: 59242.278558
RS	0	0.000000	1.571927	262.351319	0.004428	0.000501
RS	1	0.007182	1.571927	279.902964	0.004725	0.002469
RS	2	0.014880	1.571927	298.530157	0.005039	0.004026
RS	3	0.023131	1.571927	318.284201	0.005373	0.004967
RS	4	0.031975	0.311761	1689.703793	0.028522	0.025969
RS	5	0.041453	0.311761	1755.224683	0.029628	0.026645
RS	6	0.051613	0.587531	973.226061	0.016428	0.014587
RS	7	0.062502	0.587531	1023.494851	0.017276	0.015198
RS	8	0.074173	1.057475	600.032143	0.010128	0.008994
RS	9	0.086683	1.057475	635.440477	0.010726	0.009581
RS	10	0.100090	1.436592	495.808790	0.008369	0.007571
RS	11	0.114461	1.436592	526.078730	0.008880	0.008134
RS	12	0.129864	1.476948	542.636106	0.009160	0.008502
RS	13	0.146374	1.476948	575.087282	0.009707	0.009205
RS	14	0.164069	1.347140	667.254390	0.011263	0.010862
RS	15	0.183035	1.347140	705.068180	0.011901	0.011768
RS	16	0.203363	1.309214	765.644726	0.012924	0.012995
RS	17	0.225151	1.309214	806.930533	0.013621	0.013920
RS	18	0.248504	1.448898	768.230249	0.012968	0.013364
RS	19	0.273534	1.448898	809.172191	0.013659	0.014084
RS	20	0.300362	1.692394	729.795661	0.012319	0.012688
RS	21	0.329117	1.692394	768.967812	0.012980	0.013265
RS	22	0.359936	1.908864	718.270279	0.012124	0.012345
RS	23	0.392970	1.908864	756.635561	0.012772	0.012915
RS	24	0.428376	2.023055	751.545641	0.012686	0.012801
RS	25	0.466325	2.023055	790.567815	0.013345	0.013420
RS	26	0.507000	2.020527	831.525020	0.014036	0.014112
RS	27	0.550595	2.020527	872.239052	0.014723	0.014804
RS	28	0.597322	1.926424	957.577827	0.016164	0.016275
RS	29	0.647405	1.926424	999.991005	0.016880	0.017046
RS	30	0.701086	1.793211	1118.529200	0.018881	0.019118
RS	31	0.758621	1.793211	1160.885476	0.019596	0.019933
RS	32	0.820289	1.674284	1285.772502	0.021704	0.022145
RS	33	0.886386	1.674284	1324.487190	0.022357	0.022916
RS	34	0.957230	1.603250	1419.344073	0.023958	0.024618
RS	35	1.033162	1.603250	1450.446660	0.024483	0.025234
RS	36	1.114548	1.588790	1490.240598	0.025155	0.025956
RS	37	1.201779	1.588790	1511.350943	0.025511	0.026350
RS	38	1.295275	1.622210	1496.192782	0.025255	0.026082
RS	39	1.395487	1.622210	1506.975107	0.025437	0.026252
RS	40	1.502895	1.689739	1452.716173	0.024522	0.025286
RS	41	1.618018	1.689739	1453.965738	0.024543	0.025268
RS	42	1.741410	1.780488	1376.974915	0.023243	0.023908
RS	43	1.873663	1.780488	1369.819502	0.023122	0.023741
RS	44	2.015416	1.884352	1283.682711	0.021668	0.022232
RS	45	2.167349	1.884352	1269.072842	0.021422	0.021944
RS	46	2.330194	1.985915	1186.336479	0.020025	0.020507
RS	47	2.504735	1.985915	1164.498165	0.019657	0.020114
RS	48	2.691812	2.065697	1094.084691	0.018468	0.018907
RS	49	2.892326	2.065697	1064.252359	0.017964	0.018401
RS	50	3.107240	2.110537	1007.366386	0.017004	0.017444
RS	51	3.337590	2.110537	968.206181	0.016343	0.016799
RS	52	3.584485	2.122873	918.262285	0.015500	0.015972
RS	53	3.849111	2.122873	868.996682	0.014669	0.015162
RS	54	4.132744	2.119642	816.195638	0.013777	0.014284
RS	55	4.436748	2.119642	758.030287	0.012795	0.013315
RS	56	4.762586	2.119642	696.787848	0.011762	0.012284
RS	57	5.111826	2.119642	633.451719	0.010693	0.011208
RS	58	5.486149	2.458085	496.985845	0.008389	0.008849
RS	59	5.887357	2.458085	452.889664	0.007645	0.008088
RS	60	6.317381	2.458085	407.908877	0.006885	0.007305
RS	61	6.778289	2.458085	362.818596	0.006124	0.006515
RS	62	7.272301	2.458085	318.403814	0.005375	0.005733
RS	63	7.801794	2.458085	1381.129129	0.023313	0.025120
PA	4+25*2+4+6 0.097669708 0.035364694 7.801793873 1.571926710 0.311761171 0.587530873 1.057475454 1.436592203 1.476947672 1.347139699 1.309213796 1.448898338 1.692393540 1.908864248 2.023055091 2.020527398 1.926424112 1.793211060 1.674284472 1.603250478 1.588789847 1.622210368 1.689739048 1.780487762 1.884352222 1.985914714 2.065697293 2.110537342 2.122873202 2.119642443 2.458085304
//
IT	3837
RD	25
LK	-384233.260685
QD	-84.455026 -> -76.194768
RI	0.0073670350
TR	0.096647	0.035537
MT	7.856436
MM	C_pi: 1.685005, n_recomb: 60182.654930
RS	0	0.000000	1.657346	253.102847	0.004206	0.000480
RS	1	0.007194	1.657346	270.129368	0.004488	0.002368
RS	2	0.014905	1.657346	288.210778	0.004789	0.003855
RS	3	0.023172	1.657346	307.399013	0.005108	0.004747
RS	4	0.032032	0.310935	1725.477777	0.028671	0.026219
RS	5	0.041531	0.310935	1792.313730	0.029781	0.026882
RS	6	0.051712	0.590525	986.186352	0.016387	0.014596
RS	7	0.062626	0.590525	1037.293992	0.017236	0.015210
RS	8	0.074326	1.071795	603.177238	0.010022	0.008926
RS	9	0.086866	1.071795	638.926898	0.010616	0.009510
RS	10	0.100309	1.461537	496.780795	0.008255	0.007487
RS	11	0.114720	1.461537	527.247080	0.008761	0.008042
RS	12	0.130166	1.497328	545.889014	0.009071	0.008434
RS	13	0.146724	1.497328	578.670716	0.009615	0.009129
RS	14	0.164473	1.355655	676.535057	0.011241	0.010851
RS	15	0.183499	1.355655	714.987078	0.011880	0.011753
RS	16	0.203894	1.310363	780.727604	0.012973	0.013047
RS	17	0.225756	1.310363	822.883091	0.013673	0.013975
RS	18	0.249191	1.450108	783.502617	0.013019	0.013417
RS	19	0.274311	1.450108	825.310242	0.013713	0.014142
RS	20	0.301239	1.700389	741.539262	0.012321	0.012692
RS	21	0.330103	1.700389	781.442324	0.012985	0.013271
RS	22	0.361045	1.926319	726.845814	0.012077	0.012297
RS	23	0.394212	1.926319	765.825587	0.012725	0.012866
RS	24	0.429765	2.047898	758.495589	0.012603	0.012715
RS	25	0.467876	2.047898	798.092821	0.013261	0.013331
RS	26	0.508728	2.048260	838.488682	0.013932	0.014000
RS	27	0.552520	2.048260	879.824492	0.014619	0.014688
RS	28	0.599461	1.952611	966.354940	0.016057	0.016153
RS	29	0.649780	1.952611	1009.512831	0.016774	0.016920
RS	30	0.703719	1.815380	1130.956684	0.018792	0.019004
RS	31	0.761538	1.815380	1174.208305	0.019511	0.019817
RS	32	0.823516	1.692207	1303.122745	0.021653	0.022058
RS	33	0.889953	1.692207	1342.821484	0.022312	0.022830
RS	34	0.961169	1.618078	1441.539647	0.023953	0.024567
RS	35	1.037509	1.618078	1473.584196	0.024485	0.025189
RS	36	1.119340	1.602115	1515.754713	0.025186	0.025939
RS	37	1.207059	1.602115	1537.657499	0.025550	0.026340
RS	38	1.301087	1.635516	1522.938962	0.025305	0.026085
RS	39	1.401880	1.635516	1534.338593	0.025495	0.026264
RS	40	1.509924	1.704230	1478.976171	0.024575	0.025296
RS	41	1.625741	1.704230	1480.701058	0.024603	0.025289
RS	42	1.749889	1.797113	1401.706114	0.023291	0.023918
RS	43	1.882969	1.797113	1394.932896	0.023178	0.023762
RS	44	2.025622	1.903753	1306.508333	0.021709	0.022240
RS	45	2.178537	1.903753	1292.221047	0.021472	0.021964
RS	46	2.342453	2.008180	1207.481304	0.020064	0.020518
RS	47	2.518161	2.008180	1185.900775	0.019705	0.020137
RS	48	2.706510	2.090151	1114.158149	0.018513	0.018928
RS	49	2.908408	2.090151	1084.464839	0.018020	0.018434
RS	50	3.124830	2.135963	1026.969111	0.017064	0.017483
RS	51	3.356821	2.135963	987.736030	0.016412	0.016849
RS	52	3.605502	2.148115	937.600633	0.015579	0.016034
RS	53	3.872073	2.148115	887.949027	0.014754	0.015232
RS	54	4.157820	2.143969	834.951701	0.013874	0.014366
RS	55	4.464125	2.143969	776.019911	0.012894	0.013401
RS	56	4.792464	2.143969	713.868179	0.011862	0.012372
RS	57	5.144424	2.143969	649.492796	0.010792	0.011297
RS	58	5.521703	2.493533	508.604292	0.008451	0.008902
RS	59	5.926123	2.493533	464.055114	0.007711	0.008146
RS	60	6.359638	2.493533	418.512227	0.006954	0.007368
RS	61	6.824339	2.493533	372.760864	0.006194	0.006580
RS	62	7.322470	2.493533	327.600105	0.005443	0.005798
RS	63	7.856436	2.493533	1431.387798	0.023784	0.025593
PA	4+25*2+4+6 0.096647313 0.035537373 7.856435953 1.657345777 0.310934626 0.590525466 1.071794964 1.461537227 1.497328002 1.355654906 1.310363099 1.450108429 1.700389257 1.926318577 2.047898182 2.048259704 1.952611293 1.815380023 1.692206879 1.618077942 1.602114600 1.635515861 1.704230310 1.797112933 1.903753263 2.008179589 2.090150934 2.135962593 2.148115037 2.143968555 2.493532586
//
CC
CC	Brief Description of the file format:
CC	  CC  comments
CC	  MM  useful-messages
CC	  RD  round-of-iterations
CC	  LL  \log[P(sequence)]
CC	  QD  Q-before-opt Q-after-opt
CC	  TR  \theta_0 \rho_0
CC	  RS  k t_k \lambda_k \pi_k \sum_{l\not=k}A_{kl} A_{kk}
CC	  DC  begin end best-k t_k+\Delta_k max-prob
CC
MM	Version: 0.6.5-r67
MM	pattern:4+25*2+4+6, n:63, n_free_lambdas:28
MM	n_iterations:25, skip:1, max_t:5, theta/rho:5
MM	is_decoding:0
MM	n_seqs:13, sum_L:1075062, sum_n:155143
RD	0
LK	0.000000
QD	0.000000 -> 0.000000
RI	inf
TR	0.155848	0.031170
MT	5.000000
MM	C_pi: 1.000000, n_recomb: 32995.029594
RS	0	0.000000	1.000000	208.560845	0.006321	0.000000
RS	1	0.006440	1.000000	220.544027	0.006684	0.000000
RS	2	0.013294	1.000000	233.117468	0.007065	0.000000
RS	3	0.020590	1.000000	246.297240	0.007465	0.000000
RS	4	0.028356	1.000000	260.097956	0.007883	0.000000
RS	5	0.036622	1.000000	274.532427	0.008320	0.000000
RS	6	0.045421	1.000000	289.611274	0.008777	0.000000
RS	7	0.054785	1.000000	305.342498	0.009254	0.000000
RS	8	0.064753	1.000000	321.731009	0.009751	0.000000
RS	9	0.075363	1.000000	338.778099	0.010268	0.000000
RS	10	0.086656	1.000000	356.480871	0.010804	0.000000
RS	11	0.098677	1.000000	374.831615	0.011360	0.000000
RS	12	0.111471	1.000000	393.817141	0.011936	0.000000
RS	13	0.125090	1.000000	413.418050	0.012530	0.000000
RS	14	0.139585	1.000000	433.607973	0.013142	0.000000
RS	15	0.155014	1.000000	454.352757	0.013770	0.000000
RS	16	0.171437	1.000000	475.609626	0.014415	0.000000
RS	17	0.188917	1.000000	497.326303	0.015073	0.000000
RS	18	0.207523	1.000000	519.440126	0.015743	0.000000
RS	19	0.227327	1.000000	541.877162	0.016423	0.000000
RS	20	0.248406	1.000000	564.551336	0.017110	0.000000
RS	21	0.270843	1.000000	587.363603	0.017802	0.000000
RS	22	0.294725	1.000000	610.201192	0.018494	0.000000
RS	23	0.320144	1.000000	632.936941	0.019183	0.000000
RS	24	0.347201	1.000000	655.428781	0.019864	0.000000
RS	25	0.376000	1.000000	677.519393	0.020534	0.000000
RS	26	0.406654	1.000000	699.036099	0.021186	0.000000
RS	27	0.439282	1.000000	719.791030	0.021815	0.000000
RS	28	0.474011	1.000000	739.581639	0.022415	0.000000
RS	29	0.510976	1.000000	758.191612	0.022979	0.000000
RS	30	0.550322	1.000000	775.392238	0.023500	0.000000
RS	31	0.592202	1.000000	790.944310	0.023972	0.000000
RS	32	0.636779	1.000000	804.600608	0.024386	0.000000
RS	33	0.684227	1.000000	816.109014	0.024734	0.000000
RS	34	0.734730	1.000000	825.216307	0.025010	0.000000
RS	35	0.788485	1.000000	831.672666	0.025206	0.000000
RS	36	0.845702	1.000000	835.236868	0.025314	0.000000
RS	37	0.906604	1.000000	835.682177	0.025328	0.000000
RS	38	0.971428	1.000000	832.802847	0.025240	0.000000
RS	39	1.040426	1.000000	826.421153	0.025047	0.000000
RS	40	1.113868	1.000000	816.394785	0.024743	0.000000
RS	41	1.192040	1.000000	802.624425	0.024326	0.000000
RS	42	1.275245	1.000000	785.061226	0.023793	0.000000
RS	43	1.363809	1.000000	763.713905	0.023146	0.000000
RS	44	1.458076	1.000000	738.655073	0.022387	0.000000
RS	45	1.558414	1.000000	710.026399	0.021519	0.000000
RS	46	1.665214	1.000000	678.042187	0.020550	0.000000
RS	47	1.778891	1.000000	642.990908	0.019488	0.000000
RS	48	1.899889	1.000000	605.234284	0.018343	0.000000
RS	49	2.028679	1.000000	565.203570	0.017130	0.000000
RS	50	2.165763	1.000000	523.392736	0.015863	0.000000
RS	51	2.311675	1.000000	480.348463	0.014558	0.000000
RS	52	2.466983	1.000000	436.656963	0.013234	0.000000
RS	53	2.632293	1.000000	392.927904	0.011909	0.000000
RS	54	2.808249	1.000000	349.775929	0.010601	0.000000
RS	55	2.995536	1.000000	307.800514	0.009329	0.000000
RS	56	3.194884	1.000000	267.565130	0.008109	0.000000
RS	57	3.407070	1.000000	229.576874	0.006958	0.000000
RS	58	3.632920	1.000000	194.267837	0.005888	0.000000
RS	59	3.873315	1.000000	161.979513	0.004909	0.000000
RS	60	4.129191	1.000000	132.951441	0.004029	0.000000
RS	61	4.401545	1.000000	107.315050	0.003252	0.000000
RS	62	4.691438	1.000000	85.093320	0.002579	0.000000
RS	63	5.000000	1.000000	239.376879	0.007255	0.000000
PA	4+25*2+4+6 0.155847991 0.031169598 5.000000000 1.000000000 1.000000000 1.000000000 1.000000000 1.000000000 1.000000000 1.000000000 1.000000000 1.000000000 1.000000000 1.000000000 1.000000000 1.000000000 1.000000000 1.000000000 1.000000000 1.000000000 1.000000000 1.000000000 1.000000000 1.000000000 1.000000000 1.000000000 1.000000000 1.000000000 1.000000000 1.000000000 1.000000000
//
IT	4802
RD	1
LK	-396977.975411
QD	-533.518313 -> -342.525374
RI	0.0317100177
TR	0.144189	0.029533
MT	5.588436
MM	C_pi: 1.054997, n_recomb: 32981.658897
RS	0	0.000000	0.572418	373.688454	0.011330	0.000702
RS	1	0.006625	0.572418	393.748058	0.011938	0.003649
RS	2	0.013688	0.572418	414.558801	0.012569	0.006963
RS	3	0.021219	0.572418	436.104166	0.013223	0.010515
RS	4	0.029249	0.562068	466.735885	0.014151	0.012769
RS	5	0.037811	0.562068	489.948735	0.014855	0.013099
RS	6	0.046941	0.652944	442.809248	0.013426	0.012784
RS	7	0.056675	0.652944	464.996591	0.014099	0.012662
RS	8	0.067054	0.747641	426.473262	0.012931	0.012742
RS	9	0.078120	0.747641	447.900250	0.013580	0.012835
RS	10	0.089920	0.835809	420.732619	0.012757	0.012839
RS	11	0.102501	0.835809	441.766842	0.013394	0.012787
RS	12	0.115916	0.908325	426.677394	0.012937	0.012785
RS	13	0.130219	0.908325	447.699399	0.013574	0.012911
RS	14	0.145470	0.962021	443.286898	0.013440	0.013178
RS	15	0.161731	0.962021	464.585874	0.014086	0.013543
RS	16	0.179070	1.004395	466.023203	0.014130	0.013951
RS	17	0.197557	1.004395	487.673409	0.014786	0.014355
RS	18	0.217268	1.041381	491.775935	0.014911	0.014732
RS	19	0.238286	1.041381	513.698931	0.015575	0.015085
RS	20	0.260695	1.073628	519.953302	0.015765	0.015429
RS	21	0.284590	1.073628	541.994091	0.016433	0.015779
RS	22	0.310067	1.099663	550.931536	0.016704	0.016154
RS	23	0.337232	1.099663	572.863971	0.017369	0.016570
RS	24	0.366196	1.118093	585.011768	0.017737	0.017047
RS	25	0.397079	1.118093	606.504141	0.018389	0.017600
RS	26	0.430008	1.129013	621.641990	0.018848	0.018238
RS	27	0.465119	1.129013	642.210690	0.019472	0.018951
RS	28	0.502555	1.134532	658.908685	0.019978	0.019721
RS	29	0.542472	1.134532	677.893810	0.020554	0.020519
RS	30	0.585032	1.137558	693.962699	0.021041	0.021310
RS	31	0.630412	1.137558	710.552094	0.021544	0.022058
RS	32	0.678798	1.140486	723.767043	0.021945	0.022733
RS	33	0.730390	1.140486	737.058956	0.022348	0.023308
RS	34	0.785399	1.144583	745.703516	0.022610	0.023769
RS	35	0.844052	1.144583	754.781192	0.022885	0.024108
RS	36	0.906591	1.150074	757.809378	0.022977	0.024323
RS	37	0.973273	1.150074	761.808812	0.023098	0.024417
RS	38	1.044372	1.156708	758.615104	0.023001	0.024393
RS	39	1.120181	1.156708	756.792937	0.022946	0.024253
RS	40	1.201012	1.164182	747.005281	0.022649	0.023999
RS	41	1.287197	1.164182	738.818839	0.022401	0.023633
RS	42	1.379092	1.172161	722.347429	0.021901	0.023160
RS	43	1.477075	1.172161	707.537491	0.021452	0.022585
RS	44	1.581548	1.180080	684.736705	0.020761	0.021918
RS	45	1.692942	1.180080	663.389607	0.020114	0.021170
RS	46	1.811716	1.187138	635.043982	0.019254	0.020352
RS	47	1.938358	1.187138	607.630322	0.018423	0.019474
RS	48	2.073389	1.192520	574.794330	0.017428	0.018546
RS	49	2.217365	1.192520	542.197718	0.016439	0.017575
RS	50	2.370879	1.195635	506.082319	0.015344	0.016566
RS	51	2.534563	1.195635	469.616900	0.014239	0.015524
RS	52	2.709089	1.196349	431.549066	0.013085	0.014452
RS	53	2.895178	1.196349	392.949522	0.011914	0.013353
RS	54	3.093593	1.194395	354.610543	0.010752	0.012229
RS	55	3.305153	1.194395	315.897989	0.009578	0.011087
RS	56	3.530728	1.194395	278.081224	0.008431	0.009938
RS	57	3.771245	1.194395	241.703918	0.007328	0.008794
RS	58	4.027696	1.203748	205.826962	0.006241	0.007674
RS	59	4.301136	1.203748	174.287246	0.005284	0.006596
RS	60	4.592689	1.203748	145.344849	0.004407	0.005579
RS	61	4.903557	1.203748	119.251949	0.003616	0.004640
RS	62	5.235018	1.203748	96.160166	0.002916	0.003792
RS	63	5.588436	1.203748	287.144868	0.008706	0.011797
PA	4+25*2+4+6 0.144188942 0.029532562 5.588436127 0.572418213 0.562068462 0.652943611 0.747640610 0.835808754 0.908325195 0.962020874 1.004394531 1.041380882 1.073627949 1.099662781 1.118093491 1.129013062 1.134531975 1.137557983 1.140485764 1.144582748 1.150074005 1.156707764 1.164181709 1.172161102 1.180080414 1.187138081 1.192519903 1.195634842 1.196348906 1.194395065 1.203747690
//
IT	5137
RD	2
LK	-396666.524514
QD	-377.277085 -> -295.377938
RI	0.0418542382
TR	0.137302	0.029062
MT	5.950243
MM	C_pi: 1.102656, n_recomb: 33907.622510
RS	0	0.000000	0.517509	431.143409	0.012715	0.000668
RS	1	0.006729	0.517509	454.057928	0.013391	0.003596
RS	2	0.013911	0.517509	477.761359	0.014090	0.006904
RS	3	0.021576	0.517509	502.220924	0.014811	0.010433
RS	4	0.029756	0.452144	602.904208	0.017781	0.013497
RS	5	0.038487	0.452144	630.840541	0.018605	0.014815
RS	6	0.047806	0.555746	537.401400	0.015849	0.013221
RS	7	0.057752	0.555746	563.135358	0.016608	0.013730
RS	8	0.068367	0.675774	485.567938	0.014320	0.012577
RS	9	0.079696	0.675774	509.425587	0.015024	0.013196
RS	10	0.091788	0.794396	454.770144	0.013412	0.012309
RS	11	0.104693	0.794396	477.382079	0.014079	0.012767
RS	12	0.118467	0.895019	444.744336	0.013116	0.012193
RS	13	0.133167	0.895019	466.783759	0.013766	0.012734
RS	14	0.148857	0.969228	452.217732	0.013337	0.012644
RS	15	0.165602	0.969228	474.224119	0.013986	0.013351
RS	16	0.183474	1.028369	468.411326	0.013814	0.013502
RS	17	0.202549	1.028369	490.577739	0.014468	0.014207
RS	18	0.222907	1.082737	487.631717	0.014381	0.014347
RS	19	0.244636	1.082737	509.926639	0.015039	0.014956
RS	20	0.267826	1.132661	509.293311	0.015020	0.015072
RS	21	0.292576	1.132661	531.621573	0.015679	0.015629
RS	22	0.318993	1.173924	534.856336	0.015774	0.015812
RS	23	0.347186	1.173924	557.086251	0.016430	0.016392
RS	24	0.377277	1.202285	565.805041	0.016687	0.016740
RS	25	0.409393	1.202285	587.716213	0.017333	0.017424
RS	26	0.443669	1.216790	602.207402	0.017760	0.018010
RS	27	0.480252	1.216790	623.405896	0.018385	0.018839
RS	28	0.519297	1.221266	641.706067	0.018925	0.019627
RS	29	0.560969	1.221266	661.565956	0.019511	0.020533
RS	30	0.605445	1.221732	680.197645	0.020060	0.021373
RS	31	0.652914	1.221732	697.888369	0.020582	0.022220
RS	32	0.703577	1.223242	713.279221	0.021036	0.022925
RS	33	0.757649	1.223242	727.866789	0.021466	0.023577
RS	34	0.815359	1.228388	737.487891	0.021750	0.024016
RS	35	0.876953	1.228388	748.050292	0.022061	0.024405
RS	36	0.942692	1.237485	750.766970	0.022142	0.024543
RS	37	1.012854	1.237485	756.474700	0.022310	0.024666
RS	38	1.087737	1.249819	752.024229	0.022179	0.024524
RS	39	1.167658	1.249819	752.194969	0.022184	0.024402
RS	40	1.252958	1.264606	740.640071	0.021843	0.024008
RS	41	1.343998	1.264606	734.797130	0.021671	0.023658
RS	42	1.441163	1.280991	716.517835	0.021131	0.023042
RS	43	1.544867	1.280991	704.441756	0.020775	0.022489
RS	44	1.655548	1.297577	680.344252	0.020065	0.021700
RS	45	1.773678	1.297577	662.085970	0.019526	0.020986
RS	46	1.899756	1.312428	633.446913	0.018682	0.020087
RS	47	2.034318	1.312428	609.318599	0.017970	0.019257
RS	48	2.177934	1.323620	577.381560	0.017028	0.018297
RS	49	2.331215	1.323620	547.973480	0.016161	0.017383
RS	50	2.494809	1.329809	513.724173	0.015151	0.016387
RS	51	2.669412	1.329809	479.964767	0.014155	0.015401
RS	52	2.855763	1.330781	444.124800	0.013098	0.014370
RS	53	3.054654	1.330781	407.373287	0.012014	0.013315
RS	54	3.266928	1.325972	371.103100	0.010945	0.012246
RS	55	3.493486	1.325972	333.083442	0.009823	0.011129
RS	56	3.735289	1.325972	295.494809	0.008715	0.009999
RS	57	3.993362	1.325972	258.907408	0.007636	0.008869
RS	58	4.268801	1.344631	221.079625	0.006520	0.007705
RS	59	4.562774	1.344631	189.060983	0.005576	0.006652
RS	60	4.876529	1.344631	159.286915	0.004698	0.005654
RS	61	5.211395	1.344631	132.083235	0.003895	0.004727
RS	62	5.568795	1.344631	107.681186	0.003176	0.003883
RS	63	5.950243	1.344631	335.083849	0.009882	0.012380
PA	4+25*2+4+6 0.137302065 0.029062128 5.950243152 0.517509352 0.452143666 0.555746440 0.675773562 0.794395579 0.895018784 0.969228397 1.028368941 1.082737143 1.132660919 1.173924228 1.202285106 1.216789753 1.221265716 1.221732258 1.223241804 1.228388295 1.237485359 1.249819023 1.264606199 1.280991474 1.297576702 1.312427546 1.323620486 1.329809042 1.330780938 1.325972323 1.344631280
//
IT	4585
RD	3
LK	-396519.991935
QD	-326.562981 -> -272.681231
RI	0.0426568718
TR	0.132388	0.029043
MT	6.200186
MM	C_pi: 1.148566, n_recomb: 35273.671763
RS	0	0.000000	0.545546	429.639421	0.012180	0.000620
RS	1	0.006798	0.545546	453.017274	0.012843	0.003358
RS	2	0.014057	0.545546	477.252406	0.013530	0.006416
RS	3	0.021810	0.545546	502.317807	0.014241	0.009619
RS	4	0.030090	0.412884	696.073255	0.019734	0.014122
RS	5	0.038933	0.412884	727.205737	0.020616	0.015826
RS	6	0.048377	0.520367	603.419978	0.017107	0.013613
RS	7	0.058463	0.520367	631.747805	0.017910	0.014362
RS	8	0.069235	0.654063	526.683070	0.014931	0.012570
RS	9	0.080738	0.654063	552.443885	0.015662	0.013393
RS	10	0.093024	0.790227	479.856541	0.013604	0.012073
RS	11	0.106145	0.790227	503.851581	0.014284	0.012727
RS	12	0.120158	0.906420	461.254654	0.013076	0.011902
RS	13	0.135123	0.906420	484.379732	0.013732	0.012598
RS	14	0.151106	0.989734	465.680526	0.013202	0.012381
RS	15	0.168174	0.989734	488.671046	0.013854	0.013219
RS	16	0.186404	1.055506	480.561999	0.013624	0.013290
RS	17	0.205872	1.055506	503.680777	0.014279	0.014117
RS	18	0.226664	1.118761	497.723128	0.014110	0.014161
RS	19	0.248869	1.118761	520.932483	0.014768	0.014874
RS	20	0.272583	1.179718	516.643654	0.014647	0.014872
RS	21	0.297910	1.179718	539.855383	0.015305	0.015512
RS	22	0.324958	1.231146	540.019693	0.015309	0.015588
RS	23	0.353844	1.231146	563.148936	0.015965	0.016231
RS	24	0.384694	1.265462	570.625221	0.016177	0.016515
RS	25	0.417642	1.265462	593.520710	0.016826	0.017244
RS	26	0.452828	1.280144	609.262762	0.017272	0.017831
RS	27	0.490407	1.280144	631.581237	0.017905	0.018695
RS	28	0.530540	1.280562	653.182992	0.018518	0.019542
RS	29	0.573401	1.280562	674.288668	0.019116	0.020484
RS	30	0.619176	1.275908	696.956281	0.019759	0.021409
RS	31	0.668062	1.275908	715.946523	0.020297	0.022293
RS	32	0.720271	1.273949	734.616609	0.020826	0.023064
RS	33	0.776029	1.273949	750.467594	0.021276	0.023750
RS	34	0.835577	1.278580	761.648773	0.021593	0.024205
RS	35	0.899173	1.278580	773.384616	0.021925	0.024622
RS	36	0.967092	1.290163	775.781373	0.021993	0.024719
RS	37	1.039628	1.290163	782.577501	0.022186	0.024863
RS	38	1.117094	1.307484	776.286642	0.022008	0.024636
RS	39	1.199827	1.307484	777.515348	0.022042	0.024532
RS	40	1.288183	1.329256	763.101783	0.021634	0.024027
RS	41	1.382545	1.329256	758.370463	0.021500	0.023696
RS	42	1.483321	1.354067	736.786823	0.020888	0.022963
RS	43	1.590947	1.354067	725.958473	0.020581	0.022437
RS	44	1.705890	1.379587	698.799913	0.019811	0.021546
RS	45	1.828645	1.379587	681.955744	0.019333	0.020869
RS	46	1.959746	1.402592	651.134780	0.018460	0.019901
RS	47	2.099757	1.402592	628.515731	0.017818	0.019118
RS	48	2.249286	1.419880	595.595200	0.016885	0.018133
RS	49	2.408979	1.419880	567.602625	0.016091	0.017268
RS	50	2.579528	1.429252	533.453279	0.015123	0.016287
RS	51	2.761669	1.429252	500.740055	0.014196	0.015348
RS	52	2.956191	1.430439	465.568034	0.013199	0.014358
RS	53	3.163937	1.430439	429.214063	0.012168	0.013339
RS	54	3.385803	1.422680	393.725935	0.011162	0.012323
RS	55	3.622752	1.422680	355.222493	0.010070	0.011226
RS	56	3.875806	1.422680	316.830415	0.008982	0.010111
RS	57	4.146062	1.422680	279.148114	0.007914	0.008992
RS	58	4.434689	1.450671	238.548446	0.006763	0.007790
RS	59	4.742936	1.450671	205.452262	0.005825	0.006755
RS	60	5.072135	1.450671	174.378781	0.004944	0.005767
RS	61	5.423712	1.450671	145.711201	0.004131	0.004845
RS	62	5.799188	1.450671	119.742330	0.003395	0.004001
RS	63	6.200186	1.450671	384.411202	0.010898	0.013050
PA	4+25*2+4+6 0.132388347 0.029043252 6.200185968 0.545546357 0.412883968 0.520367276 0.654062728 0.790226535 0.906419737 0.989733695 1.055505714 1.118760648 1.179718165 1.231146227 1.265462129 1.280143960 1.280562400 1.275908035 1.273948705 1.278580457 1.290162966 1.307484128 1.329256238 1.354066680 1.379587103 1.402592121 1.419880073 1.429251987 1.430439179 1.422679723 1.450671126
//
IT	4419
RD	4
LK	-396417.586152
QD	-298.746960 -> -254.633928
RI	0.0393306531
TR	0.128468	0.029219
MT	6.391062
MM	C_pi: 1.191222, n_recomb: 36779.445504
RS	0	0.000000	0.606436	405.948450	0.011037	0.000572
RS	1	0.006848	0.606436	428.756680	0.011658	0.003091
RS	2	0.014165	0.606436	452.487598	0.012303	0.005848
RS	3	0.021983	0.606436	477.127734	0.012973	0.008667
RS	4	0.030337	0.395834	767.089975	0.020856	0.014666
RS	5	0.039263	0.395834	800.838321	0.021774	0.016527
RS	6	0.048800	0.505718	655.192404	0.017814	0.013954
RS	7	0.058989	0.505718	685.729979	0.018644	0.014795
RS	8	0.069877	0.649932	559.071133	0.015201	0.012592
RS	9	0.081511	0.649932	586.504358	0.015947	0.013500
RS	10	0.093941	0.799294	500.631617	0.013612	0.011925
RS	11	0.107222	0.799294	525.907588	0.014299	0.012663
RS	12	0.121413	0.926226	476.812953	0.012964	0.011710
RS	13	0.136576	0.926226	501.027939	0.013622	0.012466
RS	14	0.152777	1.013756	480.852481	0.013074	0.012214
RS	15	0.170087	1.013756	504.920578	0.013728	0.013102
RS	16	0.188583	1.081538	496.675982	0.013504	0.013165
RS	17	0.208345	1.081538	520.910099	0.014163	0.014045
RS	18	0.229461	1.149740	513.581338	0.013964	0.014050
RS	19	0.252023	1.149740	537.910998	0.014625	0.014808
RS	20	0.276130	1.218696	531.124980	0.014441	0.014732
RS	21	0.301888	1.218696	555.443204	0.015102	0.015406
RS	22	0.329410	1.278098	553.373035	0.015046	0.015409
RS	23	0.358817	1.278098	577.622053	0.015705	0.016073
RS	24	0.390237	1.316776	584.512743	0.015892	0.016319
RS	25	0.423809	1.316776	608.596855	0.016547	0.017058
RS	26	0.459680	1.330323	626.203186	0.017026	0.017662
RS	27	0.498008	1.330323	649.820110	0.017668	0.018530
RS	28	0.538960	1.325520	675.378361	0.018363	0.019446
RS	29	0.582717	1.325520	697.869232	0.018974	0.020394
RS	30	0.629470	1.314711	725.261213	0.019719	0.021412
RS	31	0.679425	1.314711	745.628671	0.020273	0.022309
RS	32	0.732801	1.308330	768.195350	0.020887	0.023159
RS	33	0.789832	1.308330	785.296650	0.021352	0.023865
RS	34	0.850769	1.311548	798.435924	0.021709	0.024354
RS	35	0.915879	1.311548	811.216049	0.022056	0.024791
RS	36	0.985448	1.324783	813.385949	0.022115	0.024868
RS	37	1.059781	1.324783	821.011559	0.022323	0.025033
RS	38	1.139204	1.346368	812.663866	0.022096	0.024740
RS	39	1.224066	1.346368	814.561047	0.022147	0.024657
RS	40	1.314740	1.374569	796.800462	0.021664	0.024058
RS	41	1.411623	1.374569	792.671640	0.021552	0.023752
RS	42	1.515141	1.407456	767.091463	0.020857	0.022915
RS	43	1.625748	1.407456	756.902551	0.020579	0.022420
RS	44	1.743930	1.441767	725.874691	0.019736	0.021437
RS	45	1.870204	1.441767	709.765166	0.019298	0.020798
RS	46	2.005126	1.472921	675.923300	0.018378	0.019769
RS	47	2.149288	1.472921	654.098517	0.017784	0.019029
RS	48	2.303322	1.496341	619.390090	0.016841	0.018021
RS	49	2.467905	1.496341	592.106199	0.016099	0.017203
RS	50	2.643758	1.508903	557.334699	0.015153	0.016234
RS	51	2.831654	1.508903	525.016342	0.014275	0.015337
RS	52	3.032418	1.510283	489.906093	0.013320	0.014382
RS	53	3.246930	1.510283	453.394589	0.012327	0.013395
RS	54	3.476132	1.499590	418.221953	0.011371	0.012428
RS	55	3.721030	1.499590	378.800261	0.010299	0.011349
RS	56	3.982699	1.499590	339.233067	0.009223	0.010246
RS	57	4.262287	1.499590	300.146879	0.008161	0.009135
RS	58	4.561022	1.536833	256.439433	0.006972	0.007896
RS	59	4.880215	1.536833	222.087148	0.006038	0.006875
RS	60	5.221267	1.536833	189.588817	0.005155	0.005895
RS	61	5.585674	1.536833	159.376597	0.004333	0.004975
RS	62	5.975036	1.536833	131.795774	0.003583	0.004129
RS	63	6.391062	1.536833	433.901528	0.011797	0.013745
PA	4+25*2+4+6 0.128468095 0.029219451 6.391062169 0.606435791 0.395833903 0.505717654 0.649932170 0.799294076 0.926225972 1.013756476 1.081538124 1.149740124 1.218696109 1.278097813 1.316776308 1.330322943 1.325519889 1.314710593 1.308330071 1.311548006 1.324782598 1.346367895 1.374569372 1.407456430 1.441767304 1.472921299 1.496340862 1.508903327 1.510282867 1.499589764 1.536833414
//
IT	4779
RD	5
LK	-396331.899574
QD	-277.082946 -> -238.210289
RI	0.0349715012
TR	0.125136	0.029484
MT	6.548094
MM	C_pi: 1.230428, n_recomb: 38306.238937
RS	0	0.000000	0.685653	376.128460	0.009819	0.000529
RS	1	0.006889	0.685653	397.924037	0.010388	0.002835
RS	2	0.014252	0.685653	420.684392	0.010982	0.005303
RS	3	0.022122	0.685653	444.409846	0.011602	0.007763
RS	4	0.030535	0.387159	826.580495	0.021578	0.015147
RS	5	0.039527	0.387159	862.667478	0.022520	0.017075
RS	6	0.049139	0.499195	699.188724	0.018253	0.014245
RS	7	0.059412	0.499195	731.727417	0.019102	0.015124
RS	8	0.070394	0.652741	586.406053	0.015308	0.012611
RS	9	0.082132	0.652741	615.360968	0.016064	0.013556
RS	10	0.094678	0.813405	518.588660	0.013538	0.011804
RS	11	0.108089	0.813405	545.051036	0.014229	0.012581
RS	12	0.122423	0.948825	491.190868	0.012823	0.011555
RS	13	0.137745	0.948825	516.451066	0.013482	0.012336
RS	14	0.154123	1.038179	496.104429	0.012951	0.012085
RS	15	0.171629	1.038179	521.249778	0.013607	0.012993
RS	16	0.190340	1.105660	513.936872	0.013417	0.013079
RS	17	0.210341	1.105660	539.321435	0.014079	0.013981
RS	18	0.231719	1.176883	531.366179	0.013872	0.013972
RS	19	0.254570	1.176883	556.870688	0.014537	0.014751
RS	20	0.278995	1.252454	548.006484	0.014306	0.014620
RS	21	0.305103	1.252454	573.489932	0.014971	0.015307
RS	22	0.333009	1.318994	569.392279	0.014864	0.015249
RS	23	0.362838	1.318994	594.814201	0.015528	0.015918
RS	24	0.394722	1.361572	601.231665	0.015695	0.016133
RS	25	0.428801	1.361572	626.548513	0.016356	0.016870
RS	26	0.465229	1.373670	646.131776	0.016868	0.017491
RS	27	0.504165	1.373670	671.083630	0.017519	0.018352
RS	28	0.545784	1.363335	700.808879	0.018295	0.019334
RS	29	0.590270	1.363335	724.714175	0.018919	0.020277
RS	30	0.637821	1.346020	757.167065	0.019766	0.021387
RS	31	0.688647	1.346020	778.926101	0.020334	0.022286
RS	32	0.742974	1.334779	805.785068	0.021035	0.023220
RS	33	0.801044	1.334779	824.120805	0.021514	0.023937
RS	34	0.863114	1.336009	839.561554	0.021917	0.024470
RS	35	0.929460	1.336009	853.324146	0.022276	0.024926
RS	36	1.000376	1.350223	855.463432	0.022332	0.024996
RS	37	1.076178	1.350223	863.801823	0.022550	0.025182
RS	38	1.157201	1.375381	853.411302	0.022279	0.024838
RS	39	1.243805	1.375381	855.804850	0.022341	0.024777
RS	40	1.336376	1.409378	834.545021	0.021786	0.024098
RS	41	1.435323	1.409378	830.797122	0.021688	0.023818
RS	42	1.541086	1.449829	800.945364	0.020909	0.022889
RS	43	1.654135	1.449829	791.134603	0.020653	0.022425
RS	44	1.774972	1.492577	755.895948	0.019733	0.021358
RS	45	1.904133	1.492577	740.232152	0.019324	0.020757
RS	46	2.042191	1.531674	703.013543	0.018352	0.019671
RS	47	2.189760	1.531674	681.682101	0.017796	0.018973
RS	48	2.347494	1.561110	644.852217	0.016834	0.017942
RS	49	2.516094	1.561110	617.985022	0.016133	0.017166
RS	50	2.696308	1.576776	582.308482	0.015201	0.016208
RS	51	2.888937	1.576776	550.125389	0.014361	0.015349
RS	52	3.094835	1.578279	514.860578	0.013441	0.014426
RS	53	3.314917	1.578279	477.983779	0.012478	0.013469
RS	54	3.550159	1.564637	442.991360	0.011564	0.012546
RS	55	3.801607	1.564637	402.503409	0.010508	0.011482
RS	56	4.070376	1.564637	361.644447	0.009441	0.010391
RS	57	4.357660	1.564637	321.067883	0.008382	0.009287
RS	58	4.664734	1.610967	274.125505	0.007156	0.008012
RS	59	4.992961	1.610967	238.492622	0.006226	0.007001
RS	60	5.343798	1.610967	204.568484	0.005340	0.006028
RS	61	5.718804	1.610967	172.828771	0.004512	0.005108
RS	62	6.119642	1.610967	143.665626	0.003750	0.004257
RS	63	6.548094	1.610967	483.192950	0.012614	0.014443
PA	4+25*2+4+6 0.125136023 0.029484038 6.548093539 0.685652773 0.387159031 0.499195165 0.652741211 0.813405149 0.948824778 1.038178647 1.105660298 1.176883427 1.252453927 1.318993979 1.361571713 1.373669805 1.363334603 1.346020316 1.334779256 1.336009073 1.350222644 1.375381079 1.409378129 1.449828737 1.492576809 1.531673834 1.561109816 1.576775672 1.578278839 1.564636996 1.610966970
//
IT	5010
RD	6
LK	-396255.893893
QD	-258.137302 -> -223.079651
RI	0.0307492949
TR	0.122198	0.029788
MT	6.684067
MM	C_pi: 1.266688, n_recomb: 39813.149533
RS	0	0.000000	0.777967	346.207125	0.008696	0.000489
RS	1	0.006923	0.777967	366.821928	0.009214	0.002600
RS	2	0.014325	0.777967	388.419468	0.009756	0.004808
RS	3	0.022240	0.777967	411.011677	0.010324	0.006953
RS	4	0.030703	0.382069	879.639520	0.022094	0.015578
RS	5	0.039751	0.382069	917.902301	0.023055	0.017533
RS	6	0.049427	0.496243	738.500660	0.018549	0.014496
RS	7	0.059771	0.496243	772.904074	0.019413	0.015390
RS	8	0.070832	0.658496	610.476101	0.015334	0.012619
RS	9	0.082659	0.658496	640.840199	0.016096	0.013581
RS	10	0.095305	0.829412	534.535062	0.013426	0.011694
RS	11	0.108826	0.829412	562.099989	0.014118	0.012491
RS	12	0.123283	0.972072	504.445801	0.012670	0.011418
RS	13	0.138741	0.972072	530.694296	0.013330	0.012208
RS	14	0.155269	1.061916	510.890736	0.012832	0.011978
RS	15	0.172941	1.061916	537.081599	0.013490	0.012891
RS	16	0.191837	1.127841	531.283090	0.013344	0.013012
RS	17	0.212041	1.127841	557.806626	0.014011	0.013926
RS	18	0.233644	1.201061	549.599835	0.013804	0.013913
RS	19	0.256742	1.201061	576.277304	0.014475	0.014702
RS	20	0.281439	1.282627	565.452957	0.014203	0.014524
RS	21	0.307846	1.282627	592.098290	0.014872	0.015215
RS	22	0.336082	1.356093	585.935152	0.014717	0.015101
RS	23	0.366272	1.356093	612.519361	0.015385	0.015769
RS	24	0.398552	1.402630	618.358673	0.015532	0.015954
RS	25	0.433067	1.402630	644.890528	0.016198	0.016682
RS	26	0.469971	1.413414	666.349914	0.016737	0.017318
RS	27	0.509431	1.413414	692.617441	0.017397	0.018166
RS	28	0.551622	1.397622	726.500766	0.018248	0.019209
RS	29	0.596734	1.397622	751.806226	0.018883	0.020142
RS	30	0.644969	1.373769	789.460234	0.019829	0.021339
RS	31	0.696543	1.373769	812.601915	0.020410	0.022236
RS	32	0.751688	1.357475	844.019073	0.021200	0.023253
RS	33	0.810651	1.357475	863.577487	0.021691	0.023979
RS	34	0.873696	1.356335	881.621590	0.022144	0.024561
RS	35	0.941105	1.356335	896.340711	0.022514	0.025033
RS	36	1.013181	1.370991	898.694739	0.022573	0.025106
RS	37	1.090247	1.370991	907.697859	0.022799	0.025312
RS	38	1.172648	1.399114	895.398747	0.022490	0.024929
RS	39	1.260754	1.399114	898.216521	0.022561	0.024890
RS	40	1.354959	1.438299	873.478812	0.021939	0.024142
RS	41	1.455687	1.438299	870.017869	0.021853	0.023887
RS	42	1.563387	1.485773	835.827766	0.020994	0.022877
RS	43	1.678544	1.485773	826.283471	0.020754	0.022442
RS	44	1.801673	1.536542	786.715648	0.019760	0.021301
RS	45	1.933327	1.536542	771.373101	0.019375	0.020735
RS	46	2.074095	1.583301	730.642872	0.018352	0.019596
RS	47	2.224608	1.583301	709.674687	0.017825	0.018937
RS	48	2.385542	1.618568	670.598311	0.016844	0.017885
RS	49	2.557616	1.618568	644.023288	0.016176	0.017148
RS	50	2.741604	1.637205	607.342743	0.015255	0.016199
RS	51	2.938329	1.637205	575.189896	0.014447	0.015375
RS	52	3.148674	1.638738	539.709352	0.013556	0.014482
RS	53	3.373581	1.638738	502.392781	0.012619	0.013551
RS	54	3.614058	1.622097	467.574107	0.011744	0.012670
RS	55	3.871183	1.622097	425.976805	0.010699	0.011619
RS	56	4.146110	1.622097	383.800354	0.009640	0.010538
RS	57	4.440069	1.622097	341.723663	0.008583	0.009440
RS	58	4.754380	1.677306	291.497209	0.007322	0.008129
RS	59	5.090450	1.677306	254.604876	0.006395	0.007129
RS	60	5.449787	1.677306	219.287673	0.005508	0.006160
RS	61	5.834000	1.677306	186.060960	0.004673	0.005240
RS	62	6.244813	1.677306	155.359908	0.003902	0.004385
RS	63	6.684067	1.677306	532.397806	0.013372	0.015132
PA	4+25*2+4+6 0.122198277 0.029787939 6.684066695 0.777967250 0.382068914 0.496242581 0.658495624 0.829412205 0.972071788 1.061916166 1.127841494 1.201061382 1.282626502 1.356092949 1.402630155 1.413413604 1.397621576 1.373768660 1.357474587 1.356335070 1.370991195 1.399114357 1.438298865 1.485773173 1.536542358 1.583301451 1.618568190 1.637204584 1.638738078 1.622096867 1.677306133
//
IT	4506
RD	7
LK	-396187.198543
QD	-241.109475 -> -209.214942
RI	0.0270024455
TR	0.119549	0.030107
MT	6.805923
MM	C_pi: 1.300596, n_recomb: 41287.569925
RS	0	0.000000	0.881506	318.179599	0.007706	0.000453
RS	1	0.006953	0.881506	337.573804	0.008176	0.002388
RS	2	0.014390	0.881506	357.949660	0.008670	0.004366
RS	3	0.022344	0.881506	379.328150	0.009187	0.006242
RS	4	0.030851	0.378745	928.627654	0.022492	0.015968
RS	5	0.039949	0.378745	968.953841	0.023468	0.017932
RS	6	0.049680	0.495059	774.648811	0.018762	0.014711
RS	7	0.060088	0.495059	810.816781	0.019638	0.015614
RS	8	0.071219	0.665570	632.244919	0.015313	0.012616
RS	9	0.083124	0.665570	663.929757	0.016081	0.013587
RS	10	0.095857	0.846010	548.995402	0.013297	0.011588
RS	11	0.109476	0.846010	577.592205	0.013989	0.012397
RS	12	0.124041	0.995092	516.757725	0.012516	0.011293
RS	13	0.139619	0.995092	543.940638	0.013174	0.012086
RS	14	0.156281	1.084600	525.106798	0.012718	0.011884
RS	15	0.174101	1.084600	552.305126	0.013377	0.012797
RS	16	0.193159	1.148181	548.390802	0.013282	0.012960
RS	17	0.213544	1.148181	576.028729	0.013952	0.013878
RS	18	0.235345	1.222808	567.771008	0.013752	0.013868
RS	19	0.258662	1.222808	595.601651	0.014426	0.014662
RS	20	0.283601	1.310086	582.809837	0.014116	0.014440
RS	21	0.310274	1.310086	610.593335	0.014789	0.015132
RS	22	0.338801	1.390536	602.230284	0.014586	0.014963
RS	23	0.369312	1.390536	629.944835	0.015257	0.015628
RS	24	0.401945	1.441328	635.011705	0.015380	0.015780
RS	25	0.436846	1.441328	662.719543	0.016051	0.016498
RS	26	0.474174	1.451126	685.860458	0.016612	0.017144
RS	27	0.514098	1.451126	713.404448	0.017279	0.017978
RS	28	0.556798	1.430120	751.324932	0.018197	0.019074
RS	29	0.602467	1.430120	778.000313	0.018843	0.019995
RS	30	0.651311	1.399843	820.876489	0.019882	0.021273
RS	31	0.703552	1.399843	845.384211	0.020476	0.022166
RS	32	0.759425	1.378434	881.534426	0.021351	0.023264
RS	33	0.819183	1.378434	902.308735	0.021854	0.023995
RS	34	0.883096	1.374667	923.216936	0.022361	0.024631
RS	35	0.951453	1.374667	938.886609	0.022740	0.025117
RS	36	1.024563	1.389348	941.708207	0.022809	0.025201
RS	37	1.102757	1.389348	951.363192	0.023042	0.025425
RS	38	1.186388	1.419923	937.342931	0.022703	0.025014
RS	39	1.275833	1.419923	940.561665	0.022781	0.024995
RS	40	1.371499	1.463753	912.451143	0.022100	0.024188
RS	41	1.473816	1.463753	909.243320	0.022022	0.023957
RS	42	1.583247	1.517748	870.747015	0.021090	0.022873
RS	43	1.700287	1.517748	861.426102	0.020864	0.022467
RS	44	1.825466	1.576131	817.514954	0.019801	0.021257
RS	45	1.959348	1.576131	802.442993	0.019435	0.020724
RS	46	2.102540	1.630259	758.168061	0.018363	0.019537
RS	47	2.255688	1.630259	737.508263	0.017863	0.018913
RS	48	2.419485	1.671154	696.152362	0.016861	0.017843
RS	49	2.594671	1.671154	669.817395	0.016223	0.017141
RS	50	2.782039	1.692617	632.112564	0.015310	0.016201
RS	51	2.982434	1.692617	599.950086	0.014531	0.015408
RS	52	3.196764	1.694080	564.257073	0.013667	0.014544
RS	53	3.425996	1.694080	526.480045	0.012752	0.013637
RS	54	3.671167	1.674374	491.878519	0.011913	0.012795
RS	55	3.933386	1.674374	449.168417	0.010879	0.011757
RS	56	4.213837	1.674374	405.681400	0.009826	0.010685
RS	57	4.513790	1.674374	362.120539	0.008771	0.009592
RS	58	4.834598	1.738253	308.588234	0.007474	0.008246
RS	59	5.177713	1.738253	270.468716	0.006551	0.007254
RS	60	5.544686	1.738253	233.796850	0.005663	0.006289
RS	61	5.937175	1.738253	199.124817	0.004823	0.005369
RS	62	6.356955	1.738253	166.928026	0.004043	0.004509
RS	63	6.805923	1.738253	581.716882	0.014089	0.015810
PA	4+25*2+4+6 0.119549302 0.030106769 6.805923347 0.881506184 0.378745137 0.495058973 0.665569622 0.846009530 0.995091579 1.084600130 1.148180967 1.222808352 1.310085686 1.390535989 1.441328438 1.451126165 1.430119754 1.399843153 1.378433977 1.374666580 1.389348201 1.419923090 1.463752921 1.517747925 1.576130550 1.630258753 1.671154337 1.692617152 1.694079573 1.674374373 1.738252537
//
IT	4416
RD	8
LK	-396124.642656
QD	-225.703989 -> -196.554483
RI	0.0237753662
TR	0.117126	0.030428
MT	6.917653
MM	C_pi: 1.332620, n_recomb: 42726.224537
RS	0	0.000000	0.995819	292.540272	0.006847	0.000420
RS	1	0.006981	0.995819	310.733136	0.007273	0.002196
RS	2	0.014448	0.995819	329.892843	0.007721	0.003973
RS	3	0.022437	0.995819	350.047128	0.008193	0.005619
RS	4	0.030984	0.376444	974.632548	0.022811	0.016319
RS	5	0.040127	0.376444	1016.934357	0.023801	0.018284
RS	6	0.049909	0.494860	808.433360	0.018921	0.014898
RS	7	0.060373	0.494860	846.286257	0.019807	0.015806
RS	8	0.071568	0.673242	652.274768	0.015266	0.012604
RS	9	0.083545	0.673242	685.208093	0.016037	0.013580
RS	10	0.096357	0.862643	562.302488	0.013161	0.011487
RS	11	0.110064	0.862643	591.871477	0.013853	0.012302
RS	12	0.124727	1.017524	528.297729	0.012365	0.011177
RS	13	0.140414	1.017524	556.367618	0.013022	0.011969
RS	14	0.157196	1.106092	538.800636	0.012611	0.011800
RS	15	0.175150	1.106092	566.970578	0.013270	0.012710
RS	16	0.194357	1.166796	565.194495	0.013228	0.012918
RS	17	0.214904	1.166796	593.920622	0.013901	0.013839
RS	18	0.236886	1.242438	585.735893	0.013709	0.013833
RS	19	0.260403	1.242438	614.696147	0.014387	0.014630
RS	20	0.285561	1.335288	599.877285	0.014040	0.014367
RS	21	0.312475	1.335288	628.770373	0.014716	0.015058
RS	22	0.341267	1.422886	618.036755	0.014465	0.014834
RS	23	0.372070	1.422886	646.844345	0.015139	0.015494
RS	24	0.405023	1.478310	650.918154	0.015235	0.015611
RS	25	0.440276	1.478310	679.757220	0.015910	0.016320
RS	26	0.477990	1.487537	704.342975	0.016485	0.016970
RS	27	0.518337	1.487537	733.117921	0.017158	0.017791
RS	28	0.561500	1.461635	774.892923	0.018136	0.018933
RS	29	0.607676	1.461635	802.902035	0.018792	0.019841
RS	30	0.657075	1.425115	850.948450	0.019916	0.021193
RS	31	0.709923	1.425115	876.802430	0.020521	0.022080
RS	32	0.766459	1.398602	917.791468	0.021481	0.023256
RS	33	0.826943	1.398602	939.777370	0.021995	0.023992
RS	34	0.891648	1.392038	963.764329	0.022557	0.024683
RS	35	0.960870	1.392038	980.388518	0.022946	0.025181
RS	36	1.034924	1.406419	983.920031	0.023028	0.025283
RS	37	1.114147	1.406419	994.231397	0.023270	0.025523
RS	38	1.198901	1.439022	978.693687	0.022906	0.025091
RS	39	1.289571	1.439022	982.313982	0.022991	0.025091
RS	40	1.386570	1.487032	950.969954	0.022257	0.024234
RS	41	1.490340	1.487032	948.010461	0.022188	0.024024
RS	42	1.601354	1.547101	905.285378	0.021188	0.022876
RS	43	1.720117	1.547101	896.177487	0.020975	0.022496
RS	44	1.847170	1.612721	847.958418	0.019846	0.021224
RS	45	1.983092	1.612721	833.141222	0.019500	0.020720
RS	46	2.128503	1.673941	785.335557	0.018381	0.019490
RS	47	2.284063	1.673941	764.964631	0.017904	0.018898
RS	48	2.450483	1.720272	721.337504	0.016883	0.017811
RS	49	2.628519	1.720272	695.224402	0.016272	0.017141
RS	50	2.818984	1.744426	656.508625	0.015365	0.016210
RS	51	3.022743	1.744426	624.326992	0.014612	0.015446
RS	52	3.240727	1.745721	588.452381	0.013773	0.014608
RS	53	3.473926	1.745721	550.218688	0.012878	0.013723
RS	54	3.723404	1.722889	515.897236	0.012074	0.012920
RS	55	3.990297	1.722889	472.088323	0.011049	0.011893
RS	56	4.275820	1.722889	427.311307	0.010001	0.010829
RS	57	4.581274	1.722889	382.292180	0.008947	0.009741
RS	58	4.908051	1.795229	325.444970	0.007617	0.008361
RS	59	5.257638	1.795229	286.132536	0.006697	0.007377
RS	60	5.631628	1.795229	248.143636	0.005808	0.006416
RS	61	6.031724	1.795229	212.065021	0.004963	0.005495
RS	62	6.459750	1.795229	178.410169	0.004176	0.004631
RS	63	6.917653	1.795229	631.295364	0.014775	0.016476
PA	4+25*2+4+6 0.117125704 0.030427884 6.917653126 0.995818783 0.376443935 0.494859737 0.673242001 0.862642880 1.017523883 1.106091964 1.166795808 1.242438339 1.335288015 1.422885986 1.478309544 1.487536620 1.461634663 1.425114598 1.398602218 1.392037776 1.406419151 1.439021601 1.487031676 1.547100504 1.612721072 1.673941002 1.720271717 1.744425885 1.745720617 1.722888589 1.795228710
//
IT	4666
RD	9
LK	-396067.437650
QD	-211.725096 -> -184.999382
RI	0.0210204593
TR	0.114886	0.030744
MT	7.021704
MM	C_pi: 1.363108, n_recomb: 44129.071178
RS	0	0.000000	1.121101	269.265097	0.006102	0.000390
RS	1	0.007005	1.121101	286.302932	0.006488	0.002021
RS	2	0.014502	1.121101	304.283324	0.006895	0.003622
RS	3	0.022523	1.121101	323.238875	0.007325	0.005071
RS	4	0.031107	0.374849	1018.132438	0.023072	0.016635
RS	5	0.040291	0.374849	1062.334752	0.024073	0.018597
RS	6	0.050119	0.495297	840.267536	0.019041	0.015060
RS	7	0.060636	0.495297	879.737482	0.019936	0.015973
RS	8	0.071889	0.681185	670.904927	0.015203	0.012586
RS	9	0.083931	0.681185	705.025450	0.015976	0.013564
RS	10	0.096816	0.879057	574.688681	0.013023	0.011389
RS	11	0.110604	0.879057	605.179196	0.013714	0.012208
RS	12	0.125358	1.039228	539.204939	0.012219	0.011069
RS	13	0.141146	1.039228	568.120815	0.012874	0.011859
RS	14	0.158039	1.126378	552.045338	0.012510	0.011726
RS	15	0.176116	1.126378	581.155114	0.013169	0.012631
RS	16	0.195459	1.183811	581.711719	0.013182	0.012885
RS	17	0.216158	1.183811	611.501900	0.013857	0.013807
RS	18	0.238306	1.260178	603.476184	0.013675	0.013807
RS	19	0.262006	1.260178	633.543459	0.014357	0.014608
RS	20	0.287366	1.358511	616.620780	0.013973	0.014303
RS	21	0.314503	1.358511	646.595593	0.014652	0.014993
RS	22	0.343541	1.453450	633.312121	0.014351	0.014714
RS	23	0.374614	1.453450	663.176041	0.015028	0.015369
RS	24	0.407863	1.513896	666.035101	0.015093	0.015449
RS	25	0.443441	1.513896	695.960899	0.015771	0.016149
RS	26	0.481512	1.522987	721.745420	0.016355	0.016798
RS	27	0.522249	1.522987	751.705092	0.017034	0.017606
RS	28	0.565841	1.492533	797.123606	0.018063	0.018787
RS	29	0.612487	1.492533	826.428480	0.018728	0.019683
RS	30	0.662400	1.449977	879.547241	0.019931	0.021103
RS	31	0.715810	1.449977	906.726117	0.020547	0.021984
RS	32	0.772961	1.418419	952.605873	0.021587	0.023234
RS	33	0.834117	1.418419	975.799752	0.022112	0.023973
RS	34	0.899556	1.408941	1003.044181	0.022730	0.024720
RS	35	0.969580	1.408941	1020.631045	0.023128	0.025229
RS	36	1.044509	1.422768	1025.094133	0.023229	0.025353
RS	37	1.124688	1.422768	1036.074408	0.023478	0.025608
RS	38	1.210484	1.457046	1019.222835	0.023096	0.025161
RS	39	1.302289	1.457046	1023.256439	0.023188	0.025179
RS	40	1.400527	1.508842	988.828174	0.022408	0.024279
RS	41	1.505646	1.508842	986.125895	0.022346	0.024090
RS	42	1.618130	1.574594	939.268239	0.021285	0.022883
RS	43	1.738493	1.574594	930.378416	0.021083	0.022527
RS	44	1.867289	1.647118	877.907555	0.019894	0.021198
RS	45	2.005107	1.647118	863.345900	0.019564	0.020722
RS	46	2.152581	1.715177	812.043987	0.018402	0.019451
RS	47	2.310385	1.715177	791.959487	0.017946	0.018890
RS	48	2.479244	1.766767	746.087140	0.016907	0.017786
RS	49	2.659933	1.766767	720.194275	0.016320	0.017146
RS	50	2.853280	1.793488	680.496524	0.015421	0.016224
RS	51	3.060173	1.793488	648.300768	0.014691	0.015487
RS	52	3.281558	1.794534	612.284944	0.013875	0.014674
RS	53	3.518453	1.794534	573.610195	0.012998	0.013810
RS	54	3.771944	1.768518	539.638864	0.012229	0.013043
RS	55	4.043193	1.768518	494.753357	0.011212	0.012027
RS	56	4.333444	1.768518	448.713007	0.010168	0.010970
RS	57	4.644029	1.768518	402.265573	0.009116	0.009886
RS	58	4.976372	1.849128	342.100366	0.007752	0.008474
RS	59	5.331997	1.849128	301.629191	0.006835	0.007497
RS	60	5.712536	1.849128	262.359259	0.005945	0.006538
RS	61	6.119733	1.849128	224.910016	0.005097	0.005617
RS	62	6.555456	1.849128	189.831243	0.004302	0.004748
RS	63	7.021704	1.849128	681.213489	0.015437	0.017127
PA	4+25*2+4+6 0.114885921 0.030744474 7.021703977 1.121100991 0.374848697 0.495296748 0.681185488 0.879056999 1.039227787 1.126378341 1.183810765 1.260178385 1.358510919 1.453449696 1.513895663 1.522987361 1.492532718 1.449977206 1.418418649 1.408940815 1.422768176 1.457046150 1.508842020 1.574593667 1.647117527 1.715177469 1.766767365 1.793488362 1.794533571 1.768518413 1.849127787
//
IT	4041
RD	10
LK	-396014.965839
QD	-199.005703 -> -174.438286
RI	0.0186683528
TR	0.112801	0.031053
MT	7.119632
MM	C_pi: 1.392313, n_recomb: 45497.181950
RS	0	0.000000	1.257925	248.157275	0.005454	0.000362
RS	1	0.007029	1.257925	264.097610	0.005805	0.001863
RS	2	0.014551	1.257925	280.949865	0.006175	0.003308
RS	3	0.022603	1.257925	298.750002	0.006566	0.004589
RS	4	0.031220	0.373804	1059.360414	0.023284	0.016919
RS	5	0.040443	0.373804	1105.395596	0.024296	0.018874
RS	6	0.050315	0.496181	870.418894	0.019131	0.015201
RS	7	0.060880	0.496181	911.446110	0.020033	0.016119
RS	8	0.072188	0.689246	688.351857	0.015130	0.012562
RS	9	0.084290	0.689246	723.605844	0.015904	0.013542
RS	10	0.097243	0.895161	586.299570	0.012887	0.011296
RS	11	0.111107	0.895161	617.667289	0.013576	0.012116
RS	12	0.125945	1.060191	549.569111	0.012079	0.010968
RS	13	0.141826	1.060191	579.294827	0.012733	0.011755
RS	14	0.158823	1.145542	564.886933	0.012416	0.011658
RS	15	0.177015	1.145542	594.907987	0.013076	0.012559
RS	16	0.196486	1.199360	597.975530	0.013143	0.012861
RS	17	0.217325	1.199360	628.808282	0.013821	0.013783
RS	18	0.239629	1.276210	621.013536	0.013649	0.013790
RS	19	0.263500	1.276210	652.167549	0.014334	0.014593
RS	20	0.289049	1.379960	633.056463	0.013914	0.014247
RS	21	0.316395	1.379960	664.087408	0.014596	0.014937
RS	22	0.345662	1.482406	648.088182	0.014245	0.014601
RS	23	0.376986	1.482406	678.974393	0.014923	0.015253
RS	24	0.410512	1.548257	680.404186	0.014955	0.015293
RS	25	0.446394	1.548257	711.374651	0.015636	0.015985
RS	26	0.484798	1.557640	738.117893	0.016223	0.016629
RS	27	0.525902	1.557640	769.217535	0.016907	0.017426
RS	28	0.569895	1.522973	818.059396	0.017980	0.018639
RS	29	0.616980	1.522973	848.622046	0.018652	0.019523
RS	30	0.667374	1.474599	906.686768	0.019928	0.021004
RS	31	0.721311	1.474599	935.168218	0.020554	0.021880
RS	32	0.779038	1.438065	985.958486	0.021671	0.023200
RS	33	0.840823	1.438065	1010.356125	0.022207	0.023942
RS	34	0.906951	1.425602	1040.999337	0.022881	0.024745
RS	35	0.977726	1.425602	1059.558138	0.023288	0.025264
RS	36	1.053476	1.438673	1065.153762	0.023411	0.025412
RS	37	1.134551	1.438673	1076.818473	0.023668	0.025681
RS	38	1.221323	1.474338	1058.844692	0.023273	0.025226
RS	39	1.314195	1.474338	1063.308175	0.023371	0.025259
RS	40	1.413595	1.529582	1025.945793	0.022550	0.024323
RS	41	1.519981	1.529582	1023.515661	0.022496	0.024152
RS	42	1.633844	1.600675	972.627375	0.021378	0.022893
RS	43	1.755711	1.600675	963.967661	0.021187	0.022559
RS	44	1.886143	1.679802	907.310576	0.019942	0.021178
RS	45	2.025743	1.679802	893.012848	0.019628	0.020728
RS	46	2.175155	1.754477	838.256784	0.018424	0.019419
RS	47	2.335069	1.754477	818.464388	0.017989	0.018885
RS	48	2.506223	1.811170	770.379300	0.016932	0.017767
RS	49	2.689406	1.811170	744.713161	0.016368	0.017155
RS	50	2.885465	1.840350	704.067063	0.015475	0.016241
RS	51	3.095304	1.840350	671.869591	0.014767	0.015528
RS	52	3.319892	1.841073	635.757228	0.013974	0.014740
RS	53	3.560266	1.841073	596.662704	0.013114	0.013895
RS	54	3.817535	1.811830	563.111999	0.012377	0.013164
RS	55	4.092887	1.811830	517.176216	0.011367	0.012157
RS	56	4.387592	1.811830	469.902057	0.010328	0.011107
RS	57	4.703012	1.811830	422.057977	0.009277	0.010027
RS	58	5.040601	1.900531	358.575274	0.007881	0.008583
RS	59	5.401918	1.900531	316.978876	0.006967	0.007613
RS	60	5.788631	1.900531	276.462377	0.006076	0.006657
RS	61	6.202525	1.900531	237.676306	0.005224	0.005735
RS	62	6.645511	1.900531	201.205229	0.004422	0.004863
RS	63	7.119632	1.900531	731.507095	0.016078	0.017765
PA	4+25*2+4+6 0.112801252 0.031052923 7.119632405 1.257925271 0.373804130 0.496180991 0.689246086 0.895161397 1.060191214 1.145542035 1.199360067 1.276210394 1.379959843 1.482405693 1.548257232 1.557639530 1.522973340 1.474599450 1.438065401 1.425602331 1.438673259 1.474337679 1.529581518 1.600674691 1.679802233 1.754477295 1.811170079 1.840350005 1.841073398 1.811830060 1.900530938
//
IT	4417
RD	11
LK	-395966.712932
QD	-187.398049 -> -164.763061
RI	0.0166546078
TR	0.110850	0.031351
MT	7.212531
MM	C_pi: 1.420417, n_recomb: 46831.687072
RS	0	0.000000	1.406981	229.001901	0.004890	0.000336
RS	1	0.007050	1.406981	243.906981	0.005208	0.001718
RS	2	0.014598	1.406981	259.689289	0.005545	0.003026
RS	3	0.022678	1.406981	276.386962	0.005902	0.004162
RS	4	0.031327	0.373225	1098.431710	0.023455	0.017173
RS	5	0.040586	0.373225	1146.236706	0.024476	0.019120
RS	6	0.050498	0.497411	899.050388	0.019197	0.015325
RS	7	0.061109	0.497411	941.580333	0.020106	0.016248
RS	8	0.072467	0.697331	704.778377	0.015049	0.012535
RS	9	0.084627	0.697331	741.118014	0.015825	0.013515
RS	10	0.097644	0.910927	597.235388	0.012753	0.011206
RS	11	0.111579	0.910927	629.440687	0.013440	0.012027
RS	12	0.126496	1.080437	559.456220	0.011946	0.010873
RS	13	0.142465	1.080437	589.959446	0.012597	0.011657
RS	14	0.159560	1.163650	577.373882	0.012329	0.011598
RS	15	0.177860	1.163650	608.280773	0.012989	0.012493
RS	16	0.197450	1.213591	614.005277	0.013111	0.012843
RS	17	0.218422	1.213591	645.861125	0.013791	0.013765
RS	18	0.240872	1.290700	638.369477	0.013631	0.013781
RS	19	0.264904	1.290700	670.592047	0.014319	0.014585
RS	20	0.290632	1.399787	649.216468	0.013863	0.014199
RS	21	0.318173	1.399787	681.280472	0.014547	0.014889
RS	22	0.347656	1.509884	662.409568	0.014144	0.014497
RS	23	0.379217	1.509884	694.286890	0.014825	0.015145
RS	24	0.413004	1.581487	694.091834	0.014821	0.015144
RS	25	0.449173	1.581487	726.067839	0.015504	0.015829
RS	26	0.487892	1.591568	753.540533	0.016090	0.016464
RS	27	0.529341	1.591568	785.737466	0.016778	0.017250
RS	28	0.573712	1.553021	837.781980	0.017889	0.018490
RS	29	0.621212	1.553021	869.564928	0.018568	0.019364
RS	30	0.672060	1.499044	932.432387	0.019910	0.020900
RS	31	0.726494	1.499044	962.193165	0.020546	0.021771
RS	32	0.784765	1.457622	1017.882012	0.021735	0.023156
RS	33	0.847145	1.457622	1043.477937	0.022281	0.023901
RS	34	0.913923	1.442125	1077.635394	0.023011	0.024758
RS	35	0.985408	1.442125	1097.174724	0.023428	0.025287
RS	36	1.061934	1.454277	1104.082467	0.023576	0.025463
RS	37	1.143855	1.454277	1116.447529	0.023840	0.025745
RS	38	1.231552	1.491085	1097.531721	0.023436	0.025285
RS	39	1.325433	1.491085	1102.442970	0.023541	0.025333
RS	40	1.425932	1.549486	1062.292199	0.022683	0.024365
RS	41	1.533516	1.549486	1060.151174	0.022637	0.024212
RS	42	1.648686	1.625621	1005.334285	0.021467	0.022905
RS	43	1.771976	1.625621	996.919352	0.021287	0.022592
RS	44	1.903958	1.711089	936.142163	0.019990	0.021162
RS	45	2.045245	1.711089	922.120131	0.019690	0.020736
RS	46	2.196494	1.792178	863.955067	0.018448	0.019392
RS	47	2.358406	1.792178	844.464322	0.018032	0.018884
RS	48	2.531734	1.853835	794.201089	0.016959	0.017752
RS	49	2.717283	1.853835	768.772247	0.016416	0.017165
RS	50	2.915913	1.885384	727.211452	0.015528	0.016259
RS	51	3.128548	1.885384	695.028656	0.014841	0.015570
RS	52	3.356174	1.885727	658.864258	0.014069	0.014805
RS	53	3.599848	1.885727	619.374633	0.013226	0.013978
RS	54	3.860703	1.853222	586.313183	0.012520	0.013281
RS	55	4.139950	1.853222	539.356338	0.011517	0.012284
RS	56	4.438884	1.853222	490.880058	0.010482	0.011240
RS	57	4.758894	1.853222	441.672460	0.009431	0.010164
RS	58	5.101467	1.949849	374.876766	0.008005	0.008690
RS	59	5.468192	1.949849	332.188471	0.007093	0.007725
RS	60	5.860773	1.949849	290.459151	0.006202	0.006772
RS	61	6.281032	1.949849	250.368976	0.005346	0.005849
RS	62	6.730922	1.949849	212.535952	0.004538	0.004973
RS	63	7.212531	1.949849	782.171423	0.016702	0.018391
PA	4+25*2+4+6 0.110850125 0.031351213 7.212530593 1.406980711 0.373224660 0.497410825 0.697331405 0.910927389 1.080437023 1.163649792 1.213591213 1.290699840 1.399787185 1.509883700 1.581486611 1.591567911 1.553021016 1.499044245 1.457622221 1.442125068 1.454277308 1.491084997 1.549485788 1.625621119 1.711088985 1.792177836 1.853835286 1.885383975 1.885726508 1.853221803 1.949849064
//
IT	4361
RD	12
LK	-395922.239616
QD	-176.773564 -> -155.876174
RI	0.0149214675
TR	0.109017	0.031638
MT	7.301124
MM	C_pi: 1.447548, n_recomb: 48133.733784
RS	0	0.000000	1.569235	211.567335	0.004395	0.000312
RS	1	0.007071	1.569235	225.498812	0.004685	0.001586
RS	2	0.014642	1.569235	240.270357	0.004992	0.002772
RS	3	0.022748	1.569235	255.921367	0.005317	0.003783
RS	4	0.031427	0.373038	1135.466908	0.023590	0.017398
RS	5	0.040720	0.373038	1184.982603	0.024619	0.019337
RS	6	0.050671	0.498907	926.305275	0.019244	0.015433
RS	7	0.061324	0.498907	970.287762	0.020158	0.016361
RS	8	0.072731	0.705393	720.298855	0.014965	0.012506
RS	9	0.084945	0.705393	757.680555	0.015741	0.013484
RS	10	0.098022	0.926330	607.583172	0.012623	0.011120
RS	11	0.112024	0.926330	640.590482	0.013309	0.011940
RS	12	0.127016	1.099983	568.923770	0.011820	0.010784
RS	13	0.143068	1.099983	600.175432	0.012469	0.011564
RS	14	0.160255	1.180792	589.531379	0.012248	0.011543
RS	15	0.178658	1.180792	621.300643	0.012908	0.012433
RS	16	0.198361	1.226619	629.823474	0.013085	0.012830
RS	17	0.219458	1.226619	662.684732	0.013768	0.013752
RS	18	0.242046	1.303791	655.560879	0.013620	0.013777
RS	19	0.266232	1.303791	688.835455	0.014311	0.014584
RS	20	0.292128	1.418120	665.129921	0.013818	0.014158
RS	21	0.319855	1.418120	698.206028	0.014506	0.014848
RS	22	0.349542	1.535988	676.316840	0.014051	0.014400
RS	23	0.381329	1.535988	709.156567	0.014733	0.015045
RS	24	0.415363	1.613659	707.156154	0.014691	0.015002
RS	25	0.451804	1.613659	740.101169	0.015376	0.015681
RS	26	0.490821	1.624815	768.092111	0.015957	0.016303
RS	27	0.532598	1.624815	801.345724	0.016648	0.017079
RS	28	0.577328	1.582698	856.379471	0.017792	0.018341
RS	29	0.625221	1.582698	889.345931	0.018477	0.019205
RS	30	0.676501	1.523325	956.864956	0.019879	0.020792
RS	31	0.731406	1.523325	987.880987	0.020524	0.021657
RS	32	0.790194	1.477102	1048.438699	0.021782	0.023105
RS	33	0.853138	1.477102	1075.225756	0.022338	0.023852
RS	34	0.920534	1.458544	1112.987002	0.023123	0.024763
RS	35	0.992694	1.458544	1133.513925	0.023549	0.025300
RS	36	1.069958	1.469643	1141.895111	0.023723	0.025506
RS	37	1.152684	1.469643	1154.975434	0.023995	0.025800
RS	38	1.241260	1.507387	1135.286160	0.023586	0.025339
RS	39	1.336099	1.507387	1140.662590	0.023698	0.025401
RS	40	1.437644	1.568693	1097.861108	0.022809	0.024406
RS	41	1.546369	1.568693	1096.026271	0.022770	0.024269
RS	42	1.662781	1.649608	1037.379533	0.021552	0.022918
RS	43	1.787426	1.649608	1029.224711	0.021383	0.022624
RS	44	1.920883	1.741177	964.394827	0.020036	0.021149
RS	45	2.063778	1.741177	950.661281	0.019750	0.020745
RS	46	2.216776	1.828500	889.131818	0.018472	0.019369
RS	47	2.380593	1.828500	869.953872	0.018074	0.018885
RS	48	2.555992	1.895001	817.546438	0.016985	0.017740
RS	49	2.743795	1.895001	792.367444	0.016462	0.017177
RS	50	2.944876	1.928838	749.926251	0.015580	0.016279
RS	51	3.160176	1.928838	717.776258	0.014912	0.015612
RS	52	3.390699	1.928752	681.602201	0.014161	0.014870
RS	53	3.637522	1.928752	641.743710	0.013333	0.014060
RS	54	3.901798	1.892962	609.237458	0.012657	0.013396
RS	55	4.184761	1.892962	561.290241	0.011661	0.012407
RS	56	4.487731	1.892962	511.644590	0.010630	0.011369
RS	57	4.812124	1.892962	461.107308	0.009580	0.010297
RS	58	5.159455	1.997363	391.006206	0.008123	0.008792
RS	59	5.531345	1.997363	347.259086	0.007214	0.007834
RS	60	5.929531	1.997363	304.350147	0.006323	0.006884
RS	61	6.355872	1.997363	262.987886	0.005464	0.005960
RS	62	6.812359	1.997363	223.822515	0.004650	0.005081
RS	63	7.301124	1.997363	833.182840	0.017310	0.019003
PA	4+25*2+4+6 0.109016632 0.031638491 7.301124452 1.569235358 0.373038150 0.498906952 0.705392946 0.926330046 1.099982783 1.180791991 1.226618579 1.303791154 1.418119848 1.535988323 1.613658519 1.624814718 1.582697896 1.523324571 1.477102344 1.458543610 1.469643456 1.507386559 1.568693365 1.649607564 1.741177328 1.828500455 1.895001237 1.928837712 1.928752485 1.892962223 1.997362730
//
IT	4522
RD	13
LK	-395881.167134
QD	-167.021580 -> -147.692282
RI	0.0134229184
TR	0.107288	0.031914
MT	7.385988
MM	C_pi: 1.473816, n_recomb: 49404.547584
RS	0	0.000000	1.745612	195.672183	0.003961	0.000290
RS	1	0.007090	1.745612	208.690871	0.004224	0.001465
RS	2	0.014683	1.745612	222.511220	0.004504	0.002542
RS	3	0.022815	1.745612	237.173165	0.004801	0.003445
RS	4	0.031522	0.373209	1170.509312	0.023692	0.017597
RS	5	0.040848	0.373209	1221.678854	0.024728	0.019527
RS	6	0.050834	0.500616	952.296710	0.019275	0.015528
RS	7	0.061529	0.500616	997.685107	0.020194	0.016461
RS	8	0.072982	0.713401	735.007095	0.014877	0.012475
RS	9	0.085246	0.713401	773.390891	0.015654	0.013452
RS	10	0.098381	0.941382	617.399908	0.012497	0.011037
RS	11	0.112447	0.941382	651.176597	0.013180	0.011856
RS	12	0.127510	1.118899	577.996971	0.011699	0.010699
RS	13	0.143641	1.118899	609.969935	0.012346	0.011475
RS	14	0.160915	1.197058	601.380226	0.012173	0.011492
RS	15	0.179415	1.197058	633.990125	0.012833	0.012378
RS	16	0.199226	1.238576	645.436854	0.013064	0.012823
RS	17	0.220442	1.238576	679.287021	0.013749	0.013745
RS	18	0.243162	1.315628	672.598859	0.013614	0.013780
RS	19	0.267494	1.315628	706.910269	0.014309	0.014589
RS	20	0.293550	1.435090	680.818519	0.013780	0.014124
RS	21	0.321454	1.435090	714.887625	0.014470	0.014814
RS	22	0.351336	1.560808	689.853022	0.013963	0.014309
RS	23	0.383337	1.560808	723.628974	0.014647	0.014952
RS	24	0.417606	1.644827	719.659235	0.014567	0.014866
RS	25	0.454306	1.644827	753.539496	0.015252	0.015539
RS	26	0.493608	1.657405	781.854701	0.015826	0.016147
RS	27	0.535696	1.657405	816.126739	0.016519	0.016914
RS	28	0.580769	1.612012	873.944262	0.017690	0.018193
RS	29	0.629037	1.612012	908.058567	0.018380	0.019049
RS	30	0.680728	1.547438	980.074936	0.019838	0.020680
RS	31	0.736083	1.547438	1012.321748	0.020490	0.021541
RS	32	0.795364	1.496506	1077.702782	0.021814	0.023047
RS	33	0.858848	1.496506	1105.672419	0.022380	0.023797
RS	34	0.926832	1.474868	1147.109325	0.023219	0.024760
RS	35	0.999637	1.474868	1168.629221	0.023654	0.025306
RS	36	1.077605	1.484806	1178.627331	0.023857	0.025542
RS	37	1.161100	1.484806	1192.436389	0.024136	0.025847
RS	38	1.250515	1.523306	1172.129826	0.023725	0.025388
RS	39	1.346270	1.523306	1177.987752	0.023844	0.025464
RS	40	1.448815	1.587298	1132.666793	0.022926	0.024445
RS	41	1.558630	1.587298	1131.154351	0.022896	0.024323
RS	42	1.676231	1.672755	1068.773336	0.021633	0.022932
RS	43	1.802170	1.672755	1060.893308	0.021474	0.022657
RS	44	1.937039	1.770216	992.073821	0.020081	0.021140
RS	45	2.081471	1.770216	978.641487	0.019809	0.020757
RS	46	2.236143	1.863610	913.792053	0.018496	0.019349
RS	47	2.401781	1.863610	894.938259	0.018114	0.018888
RS	48	2.579164	1.934845	840.419677	0.017011	0.017730
RS	49	2.769124	1.934845	815.503453	0.016507	0.017190
RS	50	2.972553	1.970901	772.213419	0.015630	0.016300
RS	51	3.190405	1.970901	740.114832	0.014981	0.015653
RS	52	3.423703	1.970353	703.970217	0.014249	0.014932
RS	53	3.673543	1.970353	663.769575	0.013435	0.014138
RS	54	3.941097	1.931263	631.880295	0.012790	0.013507
RS	55	4.227621	1.931263	582.974156	0.011800	0.012527
RS	56	4.534461	1.931263	532.192392	0.010772	0.011494
RS	57	4.863057	1.931263	480.359541	0.009723	0.010425
RS	58	5.214950	2.043292	406.963714	0.008237	0.008892
RS	59	5.591794	2.043292	362.190304	0.007331	0.007939
RS	60	5.995357	2.043292	318.134271	0.006439	0.006992
RS	61	6.427534	2.043292	275.531211	0.005577	0.006068
RS	62	6.890354	2.043292	235.062403	0.004758	0.005185
RS	63	7.385988	2.043292	884.509676	0.017903	0.019603
PA	4+25*2+4+6 0.107287671 0.031914331 7.385988214 1.745611512 0.373209269 0.500616006 0.713400947 0.941381707 1.118898807 1.197058375 1.238576219 1.315628247 1.435089901 1.560808447 1.644827495 1.657404728 1.612012288 1.547438134 1.496505603 1.474868099 1.484805721 1.523306052 1.587297901 1.672755458 1.770216434 1.863610002 1.934844884 1.970901170 1.970352623 1.931262820 2.043291957
//
IT	5323
RD	14
LK	-395843.165084
QD	-158.045826 -> -140.136236
RI	0.0121204758
TR	0.105652	0.032179
MT	7.467576
MM	C_pi: 1.499302, n_recomb: 50645.123415
RS	0	0.000000	1.937223	181.143975	0.003577	0.000269
RS	1	0.007109	1.937223	193.307974	0.003817	0.001353
RS	2	0.014723	1.937223	206.234817	0.004072	0.002334
RS	3	0.022878	1.937223	219.964432	0.004343	0.003143
RS	4	0.031613	0.373690	1203.660567	0.023767	0.017772
RS	5	0.040969	0.373690	1256.429896	0.024809	0.019694
RS	6	0.050990	0.502488	977.134120	0.019294	0.015613
RS	7	0.061723	0.502488	1023.885016	0.020217	0.016550
RS	8	0.073220	0.721320	748.993182	0.014789	0.012443
RS	9	0.085534	0.721320	788.342514	0.015566	0.013418
RS	10	0.098723	0.956096	626.729732	0.012375	0.010958
RS	11	0.112849	0.956096	661.245478	0.013056	0.011775
RS	12	0.127980	1.137244	586.695572	0.011584	0.010619
RS	13	0.144186	1.137244	619.364222	0.012229	0.011391
RS	14	0.161545	1.212545	612.925810	0.012102	0.011446
RS	15	0.180137	1.212545	646.355538	0.012762	0.012327
RS	16	0.200051	1.249585	660.844470	0.013049	0.012820
RS	17	0.221381	1.249585	695.667728	0.013736	0.013742
RS	18	0.244227	1.326348	689.482784	0.013614	0.013787
RS	19	0.268697	1.326348	724.816620	0.014312	0.014598
RS	20	0.294906	1.450817	696.295396	0.013749	0.014095
RS	21	0.322979	1.450817	731.339732	0.014440	0.014786
RS	22	0.353047	1.584439	703.044536	0.013882	0.014225
RS	23	0.385253	1.584439	737.732372	0.014567	0.014866
RS	24	0.419748	1.675046	731.649880	0.014447	0.014736
RS	25	0.456696	1.675046	766.433897	0.015133	0.015404
RS	26	0.496269	1.689362	794.895619	0.015695	0.015995
RS	27	0.538656	1.689362	830.149852	0.016392	0.016754
RS	28	0.584056	1.640970	890.555428	0.017584	0.018047
RS	29	0.632684	1.640970	925.782911	0.018280	0.018895
RS	30	0.684768	1.571377	1002.143368	0.019788	0.020567
RS	31	0.740555	1.571377	1035.596101	0.020448	0.021424
RS	32	0.800307	1.515821	1105.745297	0.021833	0.022985
RS	33	0.864307	1.515821	1134.887486	0.022409	0.023736
RS	34	0.932857	1.491094	1180.057309	0.023301	0.024751
RS	35	1.006280	1.491094	1202.573628	0.023745	0.025304
RS	36	1.084922	1.499779	1214.315496	0.023977	0.025572
RS	37	1.169154	1.499779	1228.864934	0.024264	0.025888
RS	38	1.259374	1.538882	1208.085438	0.023854	0.025434
RS	39	1.356008	1.538882	1214.439586	0.023979	0.025522
RS	40	1.459511	1.605363	1166.723724	0.023037	0.024482
RS	41	1.570372	1.605363	1165.548488	0.023014	0.024375
RS	42	1.689113	1.695155	1099.523748	0.021710	0.022948
RS	43	1.816296	1.695155	1091.932147	0.021560	0.022689
RS	44	1.952519	1.798315	1019.184665	0.020124	0.021132
RS	45	2.098427	1.798315	1006.065494	0.019865	0.020769
RS	46	2.254706	1.897635	937.936933	0.018520	0.019332
RS	47	2.422095	1.897635	919.418461	0.018154	0.018892
RS	48	2.601383	1.973507	862.819950	0.017037	0.017723
RS	49	2.793416	1.973507	838.179546	0.016550	0.017204
RS	50	2.999100	2.011726	794.070015	0.015679	0.016320
RS	51	3.219405	2.011726	762.041690	0.015047	0.015693
RS	52	3.455371	2.010686	725.963334	0.014334	0.014993
RS	53	3.708112	2.010686	685.447476	0.013534	0.014215
RS	54	3.978818	1.968290	654.233354	0.012918	0.013615
RS	55	4.268769	1.968290	604.400291	0.011934	0.012642
RS	56	4.579331	1.968290	552.516075	0.010910	0.011615
RS	57	4.911970	1.968290	499.422073	0.009861	0.010549
RS	58	5.268256	2.087814	422.744806	0.008347	0.008989
RS	59	5.649869	2.087814	376.977480	0.007444	0.008041
RS	60	6.058609	2.087814	331.806627	0.006552	0.007096
RS	61	6.496405	2.087814	287.993795	0.005687	0.006172
RS	62	6.965324	2.087814	246.250250	0.004862	0.005286
RS	63	7.467576	2.087814	936.110277	0.018484	0.020191
PA	4+25*2+4+6 0.105652433 0.032178600 7.467575545 1.937222918 0.373689583 0.502488347 0.721319906 0.956096295 1.137244123 1.212545016 1.249585357 1.326348241 1.450817093 1.584439082 1.675045578 1.689361890 1.640970005 1.571377229 1.515820508 1.491093725 1.499778728 1.538882307 1.605363270 1.695154558 1.798315000 1.897634637 1.973507262 2.011726035 2.010686022 1.968289706 2.087813762
//
IT	4203
RD	15
LK	-395807.944212
QD	-149.763872 -> -133.143413
RI	0.0109830978
TR	0.104103	0.032432
MT	7.546141
MM	C_pi: 1.524059, n_recomb: 51856.488109
RS	0	0.000000	2.145219	167.839425	0.003237	0.000250
RS	1	0.007126	2.145219	179.204038	0.003456	0.001251
RS	2	0.014760	2.145219	191.292889	0.003689	0.002145
RS	3	0.022938	2.145219	204.145478	0.003937	0.002871
RS	4	0.031699	0.374444	1234.995124	0.023816	0.017924
RS	5	0.041085	0.374444	1289.311992	0.024863	0.019838
RS	6	0.051139	0.504487	1000.905232	0.019301	0.015689
RS	7	0.061909	0.504487	1048.977639	0.020228	0.016630
RS	8	0.073447	0.729134	762.320140	0.014701	0.012411
RS	9	0.085807	0.729134	802.600807	0.015477	0.013383
RS	10	0.099049	0.970488	635.608910	0.012257	0.010882
RS	11	0.113233	0.970488	670.835220	0.012936	0.011696
RS	12	0.128429	1.155059	595.041255	0.011475	0.010543
RS	13	0.144707	1.155059	628.381349	0.012118	0.011311
RS	14	0.162146	1.227337	624.169902	0.012036	0.011403
RS	15	0.180827	1.227337	658.399200	0.012697	0.012279
RS	16	0.200839	1.259753	676.041775	0.013037	0.012820
RS	17	0.222278	1.259753	711.822617	0.013727	0.013742
RS	18	0.245244	1.336053	706.218331	0.013619	0.013798
RS	19	0.269847	1.336053	742.560890	0.014320	0.014612
RS	20	0.296203	1.465400	711.571766	0.013722	0.014071
RS	21	0.324438	1.465400	747.574588	0.014416	0.014763
RS	22	0.354684	1.606948	715.918352	0.013806	0.014147
RS	23	0.387086	1.606948	751.495334	0.014492	0.014786
RS	24	0.421797	1.704343	743.173805	0.014331	0.014612
RS	25	0.458982	1.704343	778.832100	0.015019	0.015276
RS	26	0.498816	1.720695	807.275532	0.015567	0.015848
RS	27	0.541490	1.720695	843.477532	0.016266	0.016600
RS	28	0.587204	1.669556	906.288946	0.017477	0.017904
RS	29	0.636176	1.669556	942.595899	0.018177	0.018744
RS	30	0.688637	1.595118	1023.148183	0.019730	0.020452
RS	31	0.744838	1.595118	1057.781631	0.020398	0.021305
RS	32	0.805043	1.535020	1132.636500	0.021842	0.022918
RS	33	0.869538	1.535020	1162.939781	0.022426	0.023672
RS	34	0.938630	1.507199	1211.886104	0.023370	0.024737
RS	35	1.012646	1.507199	1235.400387	0.023823	0.025297
RS	36	1.091936	1.514552	1249.001722	0.024086	0.025597
RS	37	1.176876	1.514552	1264.301157	0.024381	0.025924
RS	38	1.267869	1.554122	1243.184057	0.023974	0.025476
RS	39	1.365347	1.554122	1250.047177	0.024106	0.025576
RS	40	1.469771	1.622915	1200.054536	0.023142	0.024519
RS	41	1.581637	1.622915	1199.229468	0.023126	0.024425
RS	42	1.701475	1.716850	1129.646969	0.021784	0.022964
RS	43	1.829853	1.716850	1122.355826	0.021643	0.022721
RS	44	1.967379	1.825532	1045.740145	0.020166	0.021127
RS	45	2.114705	1.825532	1032.944714	0.019919	0.020782
RS	46	2.272531	1.930641	961.577395	0.018543	0.019317
RS	47	2.441603	1.930641	943.404186	0.018193	0.018896
RS	48	2.622724	2.011065	884.754056	0.017062	0.017717
RS	49	2.816753	2.011065	860.401596	0.016592	0.017218
RS	50	3.024608	2.051397	815.498937	0.015726	0.016341
RS	51	3.247275	2.051397	783.558940	0.015110	0.015732
RS	52	3.485810	2.049842	747.581310	0.014416	0.015052
RS	53	3.741344	2.049842	706.776317	0.013629	0.014288
RS	54	4.015088	2.004142	676.290235	0.013042	0.013719
RS	55	4.308340	2.004142	625.562070	0.012063	0.012754
RS	56	4.622489	2.004142	572.608871	0.011042	0.011733
RS	57	4.959025	2.004142	518.287959	0.009995	0.010669
RS	58	5.319544	2.131032	438.345236	0.008453	0.009082
RS	59	5.705755	2.131032	391.615809	0.007552	0.008140
RS	60	6.119487	2.131032	345.361889	0.006660	0.007197
RS	61	6.562704	2.131032	300.369882	0.005792	0.006272
RS	62	7.037505	2.131032	257.380010	0.004963	0.005383
RS	63	7.546141	2.131032	987.938988	0.019051	0.020767
PA	4+25*2+4+6 0.104103039 0.032431760 7.546141422 2.145218654 0.374444392 0.504487372 0.729134155 0.970487761 1.155059114 1.227337340 1.259752920 1.336052586 1.465400311 1.606947517 1.704342773 1.720694583 1.669556181 1.595117767 1.535019509 1.507199498 1.514552301 1.554121788 1.622915348 1.716850075 1.825532158 1.930641314 2.011065173 2.051397428 2.049842181 2.004142456 2.131032332
//
IT	4996
RD	16
LK	-395775.250520
QD	-142.104222 -> -126.657433
RI	0.0099852666
TR	0.102632	0.032674
MT	7.621943
MM	C_pi: 1.548137, n_recomb: 53039.544330
RS	0	0.000000	2.370865	155.632016	0.002934	0.000232
RS	1	0.007143	2.370865	166.249434	0.003134	0.001157
RS	2	0.014796	2.370865	177.553137	0.003348	0.001973
RS	3	0.022996	2.370865	189.581877	0.003574	0.002627
RS	4	0.031782	0.375439	1264.604177	0.023843	0.018057
RS	5	0.041195	0.375439	1320.418331	0.024895	0.019963
RS	6	0.051281	0.506570	1023.714497	0.019301	0.015757
RS	7	0.062087	0.506570	1073.070282	0.020232	0.016702
RS	8	0.073665	0.736821	775.053604	0.014613	0.012379
RS	9	0.086070	0.736821	816.233899	0.015389	0.013348
RS	10	0.099361	0.984563	644.072173	0.012143	0.010810
RS	11	0.113601	0.984563	679.982315	0.012820	0.011620
RS	12	0.128858	1.172394	603.045154	0.011370	0.010470
RS	13	0.145206	1.172394	637.033356	0.012011	0.011233
RS	14	0.162721	1.241505	635.116292	0.011974	0.011363
RS	15	0.181487	1.241505	670.125462	0.012634	0.012235
RS	16	0.201594	1.269166	691.027154	0.013029	0.012824
RS	17	0.223137	1.269166	727.750414	0.013721	0.013745
RS	18	0.246219	1.344849	722.799785	0.013628	0.013813
RS	19	0.270949	1.344849	760.137628	0.014332	0.014630
RS	20	0.297446	1.478934	726.653819	0.013700	0.014052
RS	21	0.325836	1.478934	763.599162	0.014397	0.014745
RS	22	0.356253	1.628406	728.492505	0.013735	0.014074
RS	23	0.388844	1.628406	764.937163	0.014422	0.014712
RS	24	0.423762	1.732773	754.259657	0.014221	0.014494
RS	25	0.461174	1.732773	790.764294	0.014909	0.015154
RS	26	0.501259	1.751420	819.044510	0.015442	0.015706
RS	27	0.544207	1.751420	856.161475	0.016142	0.016451
RS	28	0.590223	1.697770	921.207387	0.017368	0.017763
RS	29	0.639526	1.697770	958.561036	0.018073	0.018596
RS	30	0.692351	1.618644	1043.158452	0.019668	0.020337
RS	31	0.748948	1.618644	1078.947203	0.020342	0.021187
RS	32	0.809589	1.554087	1158.436845	0.021841	0.022849
RS	33	0.874561	1.554087	1189.888557	0.022434	0.023604
RS	34	0.944174	1.523172	1242.645287	0.023429	0.024718
RS	35	1.018760	1.523172	1267.157342	0.023891	0.025285
RS	36	1.098673	1.529124	1282.722433	0.024184	0.025618
RS	37	1.184295	1.529124	1298.779662	0.024487	0.025954
RS	38	1.276033	1.569036	1277.451975	0.024085	0.025515
RS	39	1.374323	1.569036	1284.835049	0.024224	0.025627
RS	40	1.479634	1.639987	1232.675108	0.023241	0.024554
RS	41	1.592468	1.639987	1232.211738	0.023232	0.024472
RS	42	1.713361	1.737888	1159.156665	0.021855	0.022980
RS	43	1.842890	1.737888	1152.176565	0.021723	0.022752
RS	44	1.981672	1.851930	1071.748558	0.020207	0.021123
RS	45	2.130366	1.851930	1059.286417	0.019972	0.020795
RS	46	2.289682	1.962704	984.718861	0.018566	0.019304
RS	47	2.460377	1.962704	966.900146	0.018230	0.018902
RS	48	2.643266	2.047598	906.226256	0.017086	0.017712
RS	49	2.839218	2.047598	882.173206	0.016632	0.017232
RS	50	3.049167	2.090002	836.501532	0.015771	0.016361
RS	51	3.274113	2.090002	804.667340	0.015171	0.015769
RS	52	3.515127	2.087916	768.821234	0.014495	0.015110
RS	53	3.773356	2.087916	727.752828	0.013721	0.014359
RS	54	4.050031	2.038918	698.045360	0.013161	0.013820
RS	55	4.346469	2.038918	646.453663	0.012188	0.012862
RS	56	4.664082	2.038918	592.464689	0.011170	0.011846
RS	57	5.004381	2.038918	536.950864	0.010124	0.010786
RS	58	5.368989	2.173050	453.761034	0.008555	0.009172
RS	59	5.759640	2.173050	406.100768	0.007657	0.008235
RS	60	6.178196	2.173050	358.795020	0.006765	0.007295
RS	61	6.626649	2.173050	312.654011	0.005895	0.006370
RS	62	7.107135	2.173050	268.445934	0.005061	0.005478
RS	63	7.621943	2.173050	1039.951732	0.019607	0.021332
PA	4+25*2+4+6 0.102632200 0.032674160 7.621942802 2.370865081 0.375438999 0.506570367 0.736820973 0.984563442 1.172393935 1.241504831 1.269165842 1.344848902 1.478933843 1.628406412 1.732773246 1.751419924 1.697770193 1.618644239 1.554087286 1.523172355 1.529124026 1.569036422 1.639986839 1.737887536 1.851930382 1.962704024 2.047598314 2.090002135 2.087916437 2.038917590 2.173049722
//
IT	4586
RD	17
LK	-395744.858309
QD	-135.005142 -> -120.629533
RI	0.0091060020
TR	0.101233	0.032906
MT	7.695256
MM	C_pi: 1.571588, n_recomb: 54195.139037
RS	0	0.000000	2.615563	144.410204	0.002665	0.000215
RS	1	0.007159	2.615563	154.329400	0.002848	0.001070
RS	2	0.014831	2.615563	164.897889	0.003043	0.001816
RS	3	0.023052	2.615563	176.153439	0.003250	0.002406
RS	4	0.031861	0.376643	1292.579564	0.023850	0.018172
RS	5	0.041301	0.376643	1349.842786	0.024907	0.020069
RS	6	0.051417	0.508712	1045.638166	0.019294	0.015819
RS	7	0.062257	0.508712	1096.241481	0.020228	0.016768
RS	8	0.073873	0.744357	787.259627	0.014526	0.012348
RS	9	0.086321	0.744357	829.310495	0.015302	0.013313
RS	10	0.099660	0.998336	652.148763	0.012033	0.010740
RS	11	0.113954	0.998336	688.717617	0.012708	0.011547
RS	12	0.129271	1.189298	610.717014	0.011269	0.010400
RS	13	0.145684	1.189298	645.330852	0.011908	0.011159
RS	14	0.163273	1.255121	645.764807	0.011916	0.011326
RS	15	0.182121	1.255121	681.534574	0.012576	0.012192
RS	16	0.202319	1.277922	705.789971	0.013023	0.012829
RS	17	0.223962	1.277922	743.440537	0.013718	0.013750
RS	18	0.247155	1.352844	739.218482	0.013640	0.013831
RS	19	0.272008	1.352844	777.538370	0.014347	0.014651
RS	20	0.298640	1.491521	741.541200	0.013683	0.014037
RS	21	0.327179	1.491521	779.413703	0.014382	0.014732
RS	22	0.357761	1.648890	740.783271	0.013669	0.014006
RS	23	0.390533	1.648890	778.075379	0.014357	0.014644
RS	24	0.425651	1.760370	764.944332	0.014115	0.014381
RS	25	0.463283	1.760370	802.269178	0.014803	0.015037
RS	26	0.503609	1.781559	830.249686	0.015320	0.015568
RS	27	0.546822	1.781559	868.250509	0.016021	0.016308
RS	28	0.593128	1.725616	935.370551	0.017259	0.017624
RS	29	0.642750	1.725616	973.739233	0.017967	0.018452
RS	30	0.695924	1.641957	1062.235170	0.019600	0.020223
RS	31	0.752905	1.641957	1099.153885	0.020281	0.021069
RS	32	0.813965	1.573013	1183.208259	0.021832	0.022777
RS	33	0.879397	1.573013	1215.794778	0.022434	0.023534
RS	34	0.949513	1.539008	1272.383522	0.023478	0.024695
RS	35	1.024649	1.539008	1297.891686	0.023948	0.025269
RS	36	1.105163	1.543498	1315.514984	0.024274	0.025634
RS	37	1.191442	1.543498	1332.336160	0.024584	0.025980
RS	38	1.283898	1.583645	1310.915033	0.024189	0.025552
RS	39	1.382973	1.583645	1318.827517	0.024335	0.025674
RS	40	1.489140	1.656609	1264.606158	0.023334	0.024587
RS	41	1.602908	1.656609	1264.514433	0.023333	0.024518
RS	42	1.724821	1.758317	1188.065828	0.021922	0.022997
RS	43	1.855462	1.758317	1181.406113	0.021799	0.022783
RS	44	1.995455	1.877573	1097.219650	0.020246	0.021121
RS	45	2.145471	1.877573	1085.099301	0.020022	0.020809
RS	46	2.306226	1.993897	1007.368009	0.018588	0.019292
RS	47	2.478491	1.993897	989.912233	0.018266	0.018908
RS	48	2.663087	2.083191	927.240110	0.017109	0.017708
RS	49	2.860899	2.083191	903.497370	0.016671	0.017245
RS	50	3.072873	2.127629	857.079422	0.015815	0.016381
RS	51	3.300022	2.127629	825.367875	0.015230	0.015806
RS	52	3.543433	2.125000	789.682416	0.014571	0.015165
RS	53	3.804270	2.125000	748.375534	0.013809	0.014428
RS	54	4.083781	2.072716	719.491805	0.013276	0.013918
RS	55	4.383302	2.072716	667.068096	0.012309	0.012967
RS	56	4.704266	2.072716	612.076487	0.011294	0.011956
RS	57	5.048208	2.072716	555.403691	0.010248	0.010898
RS	58	5.416773	2.213971	468.988001	0.008654	0.009260
RS	59	5.811725	2.213971	420.427631	0.007758	0.008328
RS	60	6.234951	2.213971	372.100807	0.006866	0.007390
RS	61	6.688476	2.213971	324.840575	0.005994	0.006465
RS	62	7.174470	2.213971	279.442151	0.005156	0.005571
RS	63	7.695256	2.213971	1092.103265	0.020151	0.021885
PA	4+25*2+4+6 0.101232947 0.032905995 7.695256434 2.615563131 0.376643468 0.508711963 0.744356591 0.998336002 1.189298216 1.255120731 1.277922270 1.352844306 1.491521147 1.648890078 1.760370019 1.781558532 1.725615816 1.641956584 1.573012874 1.539007987 1.543497989 1.583645285 1.656609173 1.758317215 1.877572946 1.993897245 2.083190942 2.127629412 2.125000402 2.072716251 2.213971101
//
IT	4619
RD	18
LK	-395716.566876
QD	-128.412503 -> -115.016770
RI	0.0083282715
TR	0.099900	0.033128
MT	7.766237
MM	C_pi: 1.594438, n_recomb: 55323.866247
RS	0	0.000000	2.880912	134.072437	0.002423	0.000200
RS	1	0.007175	2.880912	143.338933	0.002591	0.000990
RS	2	0.014864	2.880912	153.218878	0.002769	0.001673
RS	3	0.023105	2.880912	163.748883	0.002960	0.002206
RS	4	0.031937	0.378026	1319.021553	0.023842	0.018269
RS	5	0.041403	0.378026	1377.687352	0.024902	0.020160
RS	6	0.051548	0.510877	1066.765947	0.019282	0.015875
RS	7	0.062420	0.510877	1118.583264	0.020219	0.016829
RS	8	0.074073	0.751725	798.986064	0.014442	0.012317
RS	9	0.086562	0.751725	841.880272	0.015217	0.013280
RS	10	0.099947	1.011814	659.861087	0.011927	0.010673
RS	11	0.114292	1.011814	697.064672	0.012600	0.011476
RS	12	0.129667	1.205792	618.072570	0.011172	0.010333
RS	13	0.146144	1.205792	653.290472	0.011808	0.011087
RS	14	0.163804	1.268231	656.118700	0.011860	0.011290
RS	15	0.182731	1.268231	692.630106	0.012520	0.012152
RS	16	0.203015	1.286089	720.323417	0.013020	0.012837
RS	17	0.224755	1.286089	758.886093	0.013717	0.013757
RS	18	0.248055	1.360105	755.472840	0.013655	0.013852
RS	19	0.273026	1.360105	794.761661	0.014366	0.014674
RS	20	0.299789	1.503221	756.240811	0.013669	0.014026
RS	21	0.328472	1.503221	795.025619	0.014370	0.014722
RS	22	0.359213	1.668445	752.804301	0.013607	0.013943
RS	23	0.392159	1.668445	790.924475	0.014296	0.014580
RS	24	0.427469	1.787172	775.246052	0.014013	0.014273
RS	25	0.465312	1.787172	813.365976	0.014702	0.014927
RS	26	0.505871	1.811120	840.926113	0.015200	0.015435
RS	27	0.549339	1.811120	879.780833	0.015902	0.016169
RS	28	0.595926	1.753090	948.823256	0.017150	0.017489
RS	29	0.645855	1.753090	988.175948	0.017862	0.018310
RS	30	0.699367	1.665035	1080.432224	0.019529	0.020108
RS	31	0.756718	1.665035	1118.455274	0.020217	0.020952
RS	32	0.818183	1.591777	1206.998207	0.021817	0.022703
RS	33	0.884058	1.591777	1240.704696	0.022426	0.023462
RS	34	0.954660	1.554689	1301.138483	0.023519	0.024669
RS	35	1.030326	1.554689	1327.639349	0.023998	0.025249
RS	36	1.111422	1.557664	1347.405484	0.024355	0.025648
RS	37	1.198336	1.557664	1364.994907	0.024673	0.026003
RS	38	1.291485	1.597951	1343.588686	0.024286	0.025586
RS	39	1.391317	1.597951	1352.038344	0.024439	0.025718
RS	40	1.498312	1.672796	1295.856942	0.023423	0.024620
RS	41	1.612983	1.672796	1296.145268	0.023428	0.024563
RS	42	1.735882	1.778165	1216.379949	0.021987	0.023013
RS	43	1.867597	1.778165	1210.048586	0.021872	0.022813
RS	44	2.008763	1.902493	1122.157674	0.020283	0.021119
RS	45	2.160057	1.902493	1110.386339	0.020071	0.020823
RS	46	2.322205	2.024261	1029.526812	0.018609	0.019282
RS	47	2.495986	2.024261	1012.441366	0.018300	0.018915
RS	48	2.682236	2.117888	947.795303	0.017132	0.017704
RS	49	2.881848	2.117888	924.372877	0.016708	0.017259
RS	50	3.095781	2.164329	877.229782	0.015856	0.016401
RS	51	3.325063	2.164329	845.656877	0.015286	0.015841
RS	52	3.570795	2.161151	810.157533	0.014644	0.015218
RS	53	3.834156	2.161151	768.636603	0.013893	0.014494
RS	54	4.116413	2.105595	740.619788	0.013387	0.014013
RS	55	4.418921	2.105595	687.395249	0.012425	0.013068
RS	56	4.743131	2.105595	631.433887	0.011413	0.012062
RS	57	5.090603	2.105595	573.635909	0.010369	0.011007
RS	58	5.463003	2.253859	484.017855	0.008749	0.009344
RS	59	5.862122	2.253859	434.587877	0.007855	0.008417
RS	60	6.289876	2.253859	385.270585	0.006964	0.007481
RS	61	6.748318	2.253859	336.920887	0.006090	0.006556
RS	62	7.239652	2.253859	290.360098	0.005248	0.005660
RS	63	7.766237	2.253859	1144.337964	0.020684	0.022428
PA	4+25*2+4+6 0.099900035 0.033127768 7.766237002 2.880911922 0.378026010 0.510877167 0.751724726 1.011813752 1.205791799 1.268230615 1.286088923 1.360105398 1.503220596 1.668444953 1.787172375 1.811119896 1.753089545 1.665034697 1.591776650 1.554689026 1.557664463 1.597950674 1.672796476 1.778164553 1.902492631 2.024260853 2.117888407 2.164328867 2.161151163 2.105595134 2.253858622
//
IT	4807
RD	19
LK	-395690.198834
QD	-122.279726 -> -109.782191
RI	0.0076375469
TR	0.098629	0.033340
MT	7.835039
MM	C_pi: 1.616724, n_recomb: 56426.679154
RS	0	0.000000	3.168537	124.536928	0.002207	0.000185
RS	1	0.007189	3.168537	133.193435	0.002360	0.000915
RS	2	0.014896	3.168537	142.428852	0.002524	0.001541
RS	3	0.023156	3.168537	152.278505	0.002699	0.002025
RS	4	0.032010	0.379571	1343.993078	0.023818	0.018351
RS	5	0.041500	0.379571	1404.016296	0.024882	0.020236
RS	6	0.051673	0.513043	1087.174528	0.019267	0.015927
RS	7	0.062578	0.513043	1140.174585	0.020206	0.016885
RS	8	0.074266	0.758933	810.260869	0.014360	0.012288
RS	9	0.086795	0.758933	853.972479	0.015134	0.013247
RS	10	0.100224	1.025013	667.230800	0.011825	0.010608
RS	11	0.114619	1.025013	705.046360	0.012495	0.011407
RS	12	0.130048	1.221928	625.114869	0.011078	0.010268
RS	13	0.146587	1.221928	660.915723	0.011713	0.011017
RS	14	0.164315	1.280908	666.171746	0.011806	0.011256
RS	15	0.183318	1.280908	703.405883	0.012466	0.012113
RS	16	0.203686	1.293735	734.624173	0.013019	0.012846
RS	17	0.225519	1.293735	774.083947	0.013718	0.013766
RS	18	0.248922	1.366711	771.559850	0.013674	0.013875
RS	19	0.274007	1.366711	811.804745	0.014387	0.014700
RS	20	0.300896	1.514116	770.753285	0.013659	0.014018
RS	21	0.329717	1.514116	810.436034	0.014363	0.014716
RS	22	0.360611	1.687141	764.566220	0.013550	0.013884
RS	23	0.393726	1.687141	803.496013	0.014240	0.014520
RS	24	0.429222	1.813214	785.193335	0.013915	0.014170
RS	25	0.467269	1.813214	824.084702	0.014605	0.014821
RS	26	0.508052	1.840116	851.116108	0.015084	0.015306
RS	27	0.551767	1.840116	890.796381	0.015787	0.016035
RS	28	0.598625	1.780192	961.618307	0.017042	0.017356
RS	29	0.648851	1.780192	1001.925190	0.017756	0.018172
RS	30	0.702689	1.687874	1097.806802	0.019455	0.019995
RS	31	0.760397	1.687874	1136.908943	0.020148	0.020836
RS	32	0.822254	1.610371	1229.862761	0.021796	0.022628
RS	33	0.888557	1.610371	1264.673903	0.022413	0.023389
RS	34	0.959628	1.570205	1328.962463	0.023552	0.024640
RS	35	1.035808	1.570205	1356.451496	0.024039	0.025226
RS	36	1.117465	1.571622	1378.434916	0.024429	0.025659
RS	37	1.204993	1.571622	1396.795606	0.024754	0.026022
RS	38	1.298813	1.611957	1375.507535	0.024377	0.025617
RS	39	1.399379	1.611957	1384.500702	0.024536	0.025759
RS	40	1.507174	1.688565	1326.454670	0.023508	0.024652
RS	41	1.622719	1.688565	1327.130091	0.023520	0.024605
RS	42	1.746571	1.797456	1244.122001	0.022048	0.023031
RS	43	1.879327	1.797456	1238.125626	0.021942	0.022843
RS	44	2.021628	1.926724	1146.582156	0.020320	0.021119
RS	45	2.174159	1.926724	1135.165821	0.020118	0.020837
RS	46	2.337656	2.053837	1051.211436	0.018630	0.019273
RS	47	2.512907	2.053837	1034.502607	0.018334	0.018921
RS	48	2.700757	2.151736	967.905697	0.017153	0.017701
RS	49	2.902113	2.151736	944.812431	0.016744	0.017272
RS	50	3.117945	2.200152	896.962496	0.015896	0.016419
RS	51	3.349294	2.200152	865.543073	0.015339	0.015875
RS	52	3.597275	2.196424	830.252524	0.014714	0.015270
RS	53	3.863085	2.196424	788.540769	0.013975	0.014558
RS	54	4.148004	2.137613	761.430407	0.013494	0.014104
RS	55	4.453407	2.137613	707.435279	0.012537	0.013166
RS	56	4.780767	2.137613	650.536129	0.011529	0.012164
RS	57	5.131662	2.137613	591.645901	0.010485	0.011113
RS	58	5.507783	2.292773	498.850512	0.008841	0.009426
RS	59	5.910946	2.292773	448.580382	0.007950	0.008503
RS	60	6.343092	2.292773	398.302279	0.007059	0.007570
RS	61	6.806308	2.292773	348.892058	0.006183	0.006646
RS	62	7.302825	2.292773	301.196243	0.005338	0.005747
RS	63	7.835039	2.292773	1196.620218	0.021207	0.022959
PA	4+25*2+4+6 0.098628617 0.033339932 7.835039320 3.168537147 0.379571082 0.513043183 0.758932803 1.025012694 1.221927654 1.280907768 1.293735293 1.366711192 1.514115826 1.687140604 1.813214455 1.840116441 1.780192335 1.687874269 1.610370700 1.570205136 1.571621522 1.611957446 1.688565249 1.797455859 1.926724294 2.053836858 2.151736315 2.200151744 2.196423705 2.137612519 2.292773152
//
IT	4489
RD	20
LK	-395665.594130
QD	-116.564526 -> -104.891939
RI	0.0070214867
TR	0.097414	0.033543
MT	7.901810
MM	C_pi: 1.638474, n_recomb: 57504.303481
RS	0	0.000000	3.480405	115.723982	0.002012	0.000172
RS	1	0.007204	3.480405	123.810024	0.002153	0.000847
RS	2	0.014926	3.480405	132.441800	0.002303	0.001421
RS	3	0.023205	3.480405	141.653272	0.002463	0.001860
RS	4	0.032080	0.381260	1367.571836	0.023782	0.018420
RS	5	0.041595	0.381260	1428.908791	0.024849	0.020298
RS	6	0.051794	0.515198	1106.915449	0.019249	0.015976
RS	7	0.062729	0.515198	1161.068561	0.020191	0.016937
RS	8	0.074451	0.765954	821.143605	0.014280	0.012259
RS	9	0.087018	0.765954	865.649085	0.015054	0.013214
RS	10	0.100490	1.037929	674.287155	0.011726	0.010545
RS	11	0.114933	1.037929	712.693422	0.012394	0.011340
RS	12	0.130416	1.237732	631.855450	0.010988	0.010205
RS	13	0.147014	1.237732	668.218886	0.011620	0.010950
RS	14	0.164808	1.293189	675.929911	0.011754	0.011223
RS	15	0.183883	1.293189	713.868316	0.012414	0.012076
RS	16	0.204333	1.300921	748.686314	0.013020	0.012856
RS	17	0.226256	1.300921	789.028158	0.013721	0.013775
RS	18	0.249758	1.372742	787.466642	0.013694	0.013900
RS	19	0.274953	1.372742	828.654565	0.014410	0.014728
RS	20	0.301964	1.524277	785.077555	0.013653	0.014013
RS	21	0.330919	1.524277	825.644183	0.014358	0.014712
RS	22	0.361961	1.705026	776.080777	0.013496	0.013829
RS	23	0.395239	1.705026	815.802568	0.014187	0.014465
RS	24	0.430914	1.838534	794.804972	0.013822	0.014072
RS	25	0.469159	1.838534	834.445238	0.014511	0.014719
RS	26	0.510159	1.868577	860.845483	0.014970	0.015182
RS	27	0.554112	1.868577	901.324103	0.015674	0.015906
RS	28	0.601232	1.806928	973.797603	0.016934	0.017227
RS	29	0.651745	1.806928	1015.029813	0.017651	0.018038
RS	30	0.705898	1.710471	1114.406886	0.019380	0.019883
RS	31	0.763952	1.710471	1154.563093	0.020078	0.020721
RS	32	0.826187	1.628785	1251.850877	0.021770	0.022552
RS	33	0.892906	1.628785	1287.750737	0.022394	0.023315
RS	34	0.964431	1.585550	1355.895803	0.023579	0.024609
RS	35	1.041108	1.585550	1384.367341	0.024074	0.025201
RS	36	1.123309	1.585366	1408.636682	0.024496	0.025667
RS	37	1.211431	1.585366	1427.770249	0.024829	0.026039
RS	38	1.305901	1.625670	1406.696999	0.024462	0.025647
RS	39	1.407177	1.625670	1416.238572	0.024628	0.025798
RS	40	1.515747	1.703928	1356.419639	0.023588	0.024683
RS	41	1.632139	1.703928	1357.487740	0.023607	0.024647
RS	42	1.756916	1.816214	1271.306786	0.022108	0.023048
RS	43	1.890680	1.816214	1265.650744	0.022010	0.022872
RS	44	2.034081	1.950303	1170.502671	0.020355	0.021119
RS	45	2.187811	1.950303	1159.446364	0.020163	0.020851
RS	46	2.352616	2.082665	1072.430183	0.018650	0.019264
RS	47	2.529292	2.082665	1056.103351	0.018366	0.018928
RS	48	2.718696	2.184781	987.576688	0.017174	0.017698
RS	49	2.921743	2.184781	964.820666	0.016778	0.017285
RS	50	3.139417	2.235148	916.280496	0.015934	0.016437
RS	51	3.372771	2.235148	885.028615	0.015391	0.015907
RS	52	3.622936	2.230868	849.968494	0.014781	0.015319
RS	53	3.891121	2.230868	808.088156	0.014053	0.014619
RS	54	4.178625	2.168821	781.920431	0.013598	0.014192
RS	55	4.486839	2.168821	727.184280	0.012646	0.013261
RS	56	4.817257	2.168821	669.378679	0.011640	0.012264
RS	57	5.171476	2.168821	609.428581	0.010598	0.011215
RS	58	5.551211	2.330771	513.482664	0.008929	0.009505
RS	59	5.958301	2.330771	462.401142	0.008041	0.008587
RS	60	6.394717	2.330771	411.191281	0.007151	0.007656
RS	61	6.862570	2.330771	360.749000	0.006273	0.006732
RS	62	7.364125	2.330771	311.945173	0.005425	0.005832
RS	63	7.901810	2.330771	1248.906896	0.021718	0.023480
PA	4+25*2+4+6 0.097414249 0.033542898 7.901809789 3.480404668 0.381259571 0.515197955 0.765953960 1.037928775 1.237731737 1.293189498 1.300920957 1.372742012 1.524277067 1.705026458 1.838533636 1.868576951 1.806928088 1.710470788 1.628784572 1.585549653 1.585365656 1.625670005 1.703927905 1.816214212 1.950302676 2.082664756 2.184780567 2.235148093 2.230867982 2.168821235 2.330770762
//
IT	4282
RD	21
LK	-395642.608893
QD	-111.230035 -> -100.316517
RI	0.0064706015
TR	0.096253	0.033737
MT	7.966647
MM	C_pi: 1.659706, n_recomb: 58557.331948
RS	0	0.000000	3.818414	107.571887	0.001837	0.000159
RS	1	0.007217	3.818414	115.124575	0.001966	0.000783
RS	2	0.014956	3.818414	123.191249	0.002104	0.001311
RS	3	0.023252	3.818414	131.804456	0.002251	0.001710
RS	4	0.032148	0.383074	1389.828805	0.023734	0.018475
RS	5	0.041685	0.383074	1452.436973	0.024804	0.020348
RS	6	0.051911	0.517323	1126.049810	0.019230	0.016023
RS	7	0.062875	0.517323	1181.327981	0.020174	0.016987
RS	8	0.074630	0.772781	831.667254	0.014203	0.012232
RS	9	0.087234	0.772781	876.944446	0.014976	0.013184
RS	10	0.100747	1.050577	681.042202	0.011630	0.010485
RS	11	0.115236	1.050577	720.018617	0.012296	0.011276
RS	12	0.130770	1.253219	638.307205	0.010901	0.010144
RS	13	0.147426	1.253219	675.213579	0.011531	0.010884
RS	14	0.165283	1.305118	685.391954	0.011705	0.011192
RS	15	0.184429	1.305118	724.016227	0.012364	0.012040
RS	16	0.204958	1.307691	762.506157	0.013022	0.012867
RS	17	0.226967	1.307691	803.715008	0.013725	0.013786
RS	18	0.250566	1.378240	803.194772	0.013716	0.013927
RS	19	0.275867	1.378240	845.312840	0.014436	0.014757
RS	20	0.302995	1.533755	799.215413	0.013648	0.014010
RS	21	0.332080	1.533755	840.652118	0.014356	0.014712
RS	22	0.363265	1.722150	787.353622	0.013446	0.013777
RS	23	0.396700	1.722150	827.850296	0.014137	0.014413
RS	24	0.432549	1.863154	804.098349	0.013732	0.013977
RS	25	0.470984	1.863154	844.465887	0.014421	0.014623
RS	26	0.512194	1.896505	870.143872	0.014860	0.015062
RS	27	0.556378	1.896505	911.394714	0.015564	0.015781
RS	28	0.603751	1.833297	985.395900	0.016828	0.017100
RS	29	0.654543	1.833297	1027.525303	0.017547	0.017907
RS	30	0.709001	1.732817	1130.272521	0.019302	0.019772
RS	31	0.767389	1.732817	1171.457855	0.020005	0.020608
RS	32	0.829992	1.647007	1273.002762	0.021739	0.022475
RS	33	0.897112	1.647007	1309.974728	0.022371	0.023240
RS	34	0.969077	1.600713	1381.971807	0.023600	0.024576
RS	35	1.046236	1.600713	1411.419024	0.024103	0.025174
RS	36	1.128963	1.598891	1438.036321	0.024558	0.025672
RS	37	1.217662	1.598891	1457.943032	0.024898	0.026053
RS	38	1.312761	1.639090	1437.175048	0.024543	0.025675
RS	39	1.414725	1.639090	1447.268620	0.024715	0.025836
RS	40	1.524048	1.718896	1385.763224	0.023665	0.024713
RS	41	1.641260	1.718896	1387.228475	0.023690	0.024687
RS	42	1.766933	1.834458	1297.942985	0.022165	0.023065
RS	43	1.901676	1.834458	1292.631599	0.022075	0.022901
RS	44	2.046143	1.973249	1193.928227	0.020389	0.021121
RS	45	2.201037	1.973249	1183.235875	0.020206	0.020866
RS	46	2.367110	2.110771	1093.189541	0.018669	0.019257
RS	47	2.545170	2.110771	1077.249150	0.018396	0.018935
RS	48	2.736080	2.217050	1006.813455	0.017194	0.017696
RS	49	2.940770	2.217050	984.401796	0.016811	0.017297
RS	50	3.160232	2.269349	935.186762	0.015970	0.016455
RS	51	3.395533	2.269349	904.115441	0.015440	0.015938
RS	52	3.647817	2.264518	869.304908	0.014845	0.015366
RS	53	3.918309	2.264518	827.277243	0.014128	0.014678
RS	54	4.208324	2.199259	802.084732	0.013697	0.014277
RS	55	4.519270	2.199259	746.636553	0.012751	0.013352
RS	56	4.852657	2.199259	687.955337	0.011748	0.012360
RS	57	5.210107	2.199259	626.977343	0.010707	0.011314
RS	58	5.593355	2.367889	527.910086	0.009015	0.009581
RS	59	6.004262	2.367889	476.045272	0.008130	0.008668
RS	60	6.444827	2.367889	423.932156	0.007240	0.007740
RS	61	6.917188	2.367889	372.485872	0.006361	0.006816
RS	62	7.423642	2.367889	322.600807	0.005509	0.005914
RS	63	7.966647	2.367889	1301.151920	0.022220	0.023991
PA	4+25*2+4+6 0.096253247 0.033737151 7.966647408 3.818414263 0.383074286 0.517322962 0.772780939 1.050577028 1.253219083 1.305117798 1.307691211 1.378240437 1.533754955 1.722150285 1.863154350 1.896504672 1.833296814 1.732817036 1.647006687 1.600712972 1.598891315 1.639089919 1.718895709 1.834458178 1.973248923 2.110771244 2.217049844 2.269348602 2.264517926 2.199259060 2.367889375
//
IT	4108
RD	22
LK	-395621.114985
QD	-106.243914 -> -96.030009
RI	0.0059760536
TR	0.095142	0.033923
MT	8.029677
MM	C_pi: 1.680447, n_recomb: 59586.476170
RS	0	0.000000	4.184897	100.018776	0.001679	0.000148
RS	1	0.007231	4.184897	107.072478	0.001797	0.000725
RS	2	0.014984	4.184897	114.609849	0.001923	0.001209
RS	3	0.023298	4.184897	122.661992	0.002059	0.001573
RS	4	0.032213	0.385001	1410.834363	0.023677	0.018519
RS	5	0.041773	0.385001	1474.672593	0.024748	0.020387
RS	6	0.052024	0.519402	1144.639527	0.019210	0.016066
RS	7	0.063016	0.519402	1201.016662	0.020156	0.017034
RS	8	0.074803	0.779411	841.862153	0.014128	0.012207
RS	9	0.087442	0.779411	887.890300	0.014901	0.013155
RS	10	0.100995	1.062975	687.508124	0.011538	0.010427
RS	11	0.115529	1.062975	727.034903	0.012201	0.011213
RS	12	0.131113	1.268431	644.471231	0.010816	0.010085
RS	13	0.147823	1.268431	681.901173	0.011444	0.010820
RS	14	0.165742	1.316730	694.560825	0.011656	0.011161
RS	15	0.184957	1.316730	733.852869	0.012316	0.012005
RS	16	0.205561	1.314096	776.078905	0.013024	0.012878
RS	17	0.227655	1.314096	818.139716	0.013730	0.013797
RS	18	0.251346	1.383267	818.737696	0.013740	0.013955
RS	19	0.276751	1.383267	861.773032	0.014463	0.014788
RS	20	0.303992	1.542604	813.169203	0.013647	0.014010
RS	21	0.333203	1.542604	855.462561	0.014357	0.014714
RS	22	0.364526	1.738558	798.394611	0.013399	0.013729
RS	23	0.398114	1.738558	839.649780	0.014091	0.014365
RS	24	0.434130	1.887110	813.090491	0.013646	0.013887
RS	25	0.472751	1.887110	854.164687	0.014335	0.014530
RS	26	0.514164	1.923917	879.038419	0.014752	0.014945
RS	27	0.558571	1.923917	921.036546	0.015457	0.015661
RS	28	0.606190	1.859306	996.449074	0.016723	0.016977
RS	29	0.657251	1.859306	1039.448521	0.017444	0.017779
RS	30	0.712005	1.754908	1145.448741	0.019223	0.019662
RS	31	0.770718	1.754908	1187.638670	0.019931	0.020496
RS	32	0.833675	1.665035	1293.359636	0.021706	0.022398
RS	33	0.901186	1.665035	1331.386812	0.022344	0.023165
RS	34	0.973577	1.615692	1407.229058	0.023617	0.024541
RS	35	1.051203	1.615692	1437.644290	0.024127	0.025145
RS	36	1.134441	1.612200	1466.664437	0.024614	0.025676
RS	37	1.223698	1.612200	1487.343525	0.024961	0.026064
RS	38	1.319409	1.652224	1466.966748	0.024619	0.025702
RS	39	1.422041	1.652224	1477.614773	0.024798	0.025871
RS	40	1.532093	1.733482	1414.505592	0.023739	0.024743
RS	41	1.650103	1.733482	1416.371319	0.023770	0.024726
RS	42	1.776645	1.852208	1324.046977	0.022221	0.023083
RS	43	1.912337	1.852208	1319.083477	0.022137	0.022930
RS	44	2.057841	1.995594	1216.870194	0.020422	0.021122
RS	45	2.213865	1.995594	1206.544923	0.020249	0.020880
RS	46	2.381171	2.138192	1113.499168	0.018687	0.019250
RS	47	2.560574	2.138192	1097.948932	0.018426	0.018942
RS	48	2.752949	2.248583	1025.624186	0.017212	0.017694
RS	49	2.959233	2.248583	1003.563242	0.016842	0.017309
RS	50	3.180433	2.302795	953.687480	0.016005	0.016471
RS	51	3.417627	2.302795	922.808851	0.015487	0.015968
RS	52	3.671972	2.297416	888.265356	0.014907	0.015412
RS	53	3.944707	2.297416	846.110609	0.014200	0.014734
RS	54	4.237162	2.228971	821.922960	0.013794	0.014360
RS	55	4.550764	2.228971	765.790923	0.012852	0.013440
RS	56	4.887041	2.228971	706.264138	0.011853	0.012452
RS	57	5.247632	2.228971	644.289495	0.010813	0.011409
RS	58	5.634297	2.404174	542.131855	0.009098	0.009655
RS	59	6.048919	2.404174	489.510909	0.008215	0.008746
RS	60	6.493521	2.404174	436.522199	0.007326	0.007821
RS	61	6.970271	2.404174	384.099258	0.006446	0.006897
RS	62	7.481492	2.404174	333.159177	0.005591	0.005993
RS	63	8.029677	2.404174	1353.317205	0.022712	0.024492
PA	4+25*2+4+6 0.095141946 0.033923054 8.029676990 4.184897200 0.385001026 0.519401971 0.779410823 1.062974641 1.268431116 1.316730450 1.314096375 1.383266674 1.542604307 1.738557566 1.887109740 1.923916538 1.859305538 1.754908233 1.665035273 1.615691567 1.612199957 1.652223572 1.733481904 1.852208358 1.995593854 2.138192171 2.248583162 2.302794721 2.297416384 2.228970501 2.404174198
//
IT	4554
RD	23
LK	-395600.995488
QD	-101.576814 -> -92.008766
RI	0.0055302918
TR	0.094078	0.034101
MT	8.090939
MM	C_pi: 1.700708, n_recomb: 60592.399601
RS	0	0.000000	4.582631	93.006188	0.001535	0.000137
RS	1	0.007243	4.582631	99.592466	0.001644	0.000670
RS	2	0.015011	4.582631	106.633490	0.001760	0.001116
RS	3	0.023342	4.582631	114.158911	0.001884	0.001448
RS	4	0.032276	0.387030	1430.643104	0.023611	0.018553
RS	5	0.041857	0.387030	1495.671122	0.024684	0.020416
RS	6	0.052133	0.521423	1162.733371	0.019189	0.016109
RS	7	0.063152	0.521423	1220.184789	0.020138	0.017080
RS	8	0.074970	0.785839	851.756558	0.014057	0.012183
RS	9	0.087643	0.785839	898.516112	0.014829	0.013127
RS	10	0.101235	1.075115	693.708649	0.011449	0.010371
RS	11	0.115811	1.075115	733.767172	0.012110	0.011152
RS	12	0.131443	1.283380	650.359419	0.010733	0.010027
RS	13	0.148207	1.283380	688.294189	0.011359	0.010757
RS	14	0.166186	1.328058	703.438190	0.011609	0.011130
RS	15	0.185467	1.328058	743.380035	0.012269	0.011970
RS	16	0.206144	1.320176	789.400047	0.013028	0.012890
RS	17	0.228319	1.320176	832.297656	0.013736	0.013809
RS	18	0.252101	1.387857	834.095577	0.013766	0.013984
RS	19	0.277604	1.387857	878.035377	0.014491	0.014819
RS	20	0.304956	1.550861	826.943997	0.013648	0.014012
RS	21	0.334288	1.550861	870.080893	0.014360	0.014718
RS	22	0.365745	1.754277	809.214089	0.013355	0.013683
RS	23	0.399481	1.754277	851.211945	0.014048	0.014320
RS	24	0.435660	1.910419	821.796992	0.013563	0.013800
RS	25	0.474459	1.910419	863.558043	0.014252	0.014442
RS	26	0.516070	1.950818	887.552923	0.014648	0.014832
RS	27	0.560694	1.950818	930.274350	0.015353	0.015544
RS	28	0.608550	1.884949	1006.989786	0.016619	0.016857
RS	29	0.659873	1.884949	1050.832912	0.017343	0.017655
RS	30	0.714913	1.776739	1159.970383	0.019144	0.019554
RS	31	0.773940	1.776739	1203.140628	0.019856	0.020386
RS	32	0.837243	1.682858	1312.959777	0.021669	0.022321
RS	33	0.905130	1.682858	1352.024863	0.022313	0.023090
RS	34	0.977935	1.630474	1431.701100	0.023628	0.024506
RS	35	1.056014	1.630474	1463.075812	0.024146	0.025115
RS	36	1.139748	1.625283	1494.549116	0.024666	0.025679
RS	37	1.229548	1.625283	1515.998703	0.025020	0.026074
RS	38	1.325851	1.665068	1496.092998	0.024691	0.025727
RS	39	1.429131	1.665068	1507.296857	0.024876	0.025904
RS	40	1.539891	1.747688	1442.663853	0.023809	0.024772
RS	41	1.658674	1.747688	1444.932315	0.023847	0.024764
RS	42	1.786061	1.869471	1349.633287	0.022274	0.023101
RS	43	1.922675	1.869471	1345.019873	0.022198	0.022958
RS	44	2.069185	2.017347	1239.341752	0.020454	0.021125
RS	45	2.226306	2.017347	1229.385662	0.020289	0.020895
RS	46	2.394809	2.164940	1133.370248	0.018705	0.019244
RS	47	2.575517	2.164940	1118.212922	0.018455	0.018949
RS	48	2.769314	2.279394	1044.018186	0.017230	0.017692
RS	49	2.977148	2.279394	1022.313334	0.016872	0.017320
RS	50	3.200037	2.335501	971.789884	0.016038	0.016487
RS	51	3.439070	2.335501	941.114984	0.015532	0.015997
RS	52	3.695417	2.329580	906.853791	0.014966	0.015455
RS	53	3.970333	2.329580	864.591089	0.014269	0.014789
RS	54	4.265161	2.257974	841.435284	0.013887	0.014439
RS	55	4.581345	2.257974	784.646602	0.012950	0.013526
RS	56	4.920431	2.257974	724.303407	0.011954	0.012542
RS	57	5.284079	2.257974	661.362574	0.010915	0.011502
RS	58	5.674067	2.439644	556.146835	0.009178	0.009726
RS	59	6.092303	2.439644	502.796061	0.008298	0.008822
RS	60	6.540833	2.439644	448.958666	0.007409	0.007899
RS	61	7.021852	2.439644	395.585796	0.006529	0.006976
RS	62	7.537712	2.439644	343.616463	0.005671	0.006071
RS	63	8.090939	2.439644	1405.368144	0.023194	0.024982
PA	4+25*2+4+6 0.094077688 0.034101182 8.090938563 4.582631174 0.387029616 0.521423455 0.785838917 1.075115091 1.283380220 1.328058409 1.320175745 1.387857441 1.550861092 1.754277232 1.910418850 1.950818226 1.884949150 1.776738813 1.682858076 1.630474420 1.625282661 1.665068147 1.747688482 1.869471420 2.017346820 2.164939557 2.279394132 2.335500930 2.329580073 2.257973715 2.439643658
//
IT	4636
RD	24
LK	-395582.145609
QD	-97.202741 -> -88.231800
RI	0.0051278202
TR	0.093057	0.034272
MT	8.150538
MM	C_pi: 1.720507, n_recomb: 61575.621448
RS	0	0.000000	5.014337	86.490418	0.001405	0.000127
RS	1	0.007256	5.014337	92.638835	0.001504	0.000620
RS	2	0.015038	5.014337	99.214460	0.001611	0.001030
RS	3	0.023385	5.014337	106.245497	0.001725	0.001333
RS	4	0.032337	0.389140	1449.346713	0.023538	0.018576
RS	5	0.041939	0.389140	1515.525924	0.024612	0.020435
RS	6	0.052238	0.523377	1180.376533	0.019170	0.016150
RS	7	0.063284	0.523377	1238.878941	0.020120	0.017125
RS	8	0.075131	0.792062	861.374905	0.013989	0.012160
RS	9	0.087838	0.792062	908.847450	0.014760	0.013101
RS	10	0.101467	1.087006	699.656105	0.011363	0.010317
RS	11	0.116085	1.087006	740.228483	0.012021	0.011094
RS	12	0.131763	1.298084	655.979157	0.010653	0.009970
RS	13	0.148579	1.298084	694.400491	0.011277	0.010696
RS	14	0.166615	1.339132	712.024601	0.011563	0.011101
RS	15	0.185960	1.339132	752.598399	0.012222	0.011936
RS	16	0.206708	1.325957	802.469864	0.013032	0.012903
RS	17	0.228962	1.325957	846.189209	0.013742	0.013821
RS	18	0.252831	1.392055	849.262885	0.013792	0.014014
RS	19	0.278431	1.392055	894.094268	0.014520	0.014852
RS	20	0.305889	1.558577	840.534827	0.013650	0.014016
RS	21	0.335339	1.558577	884.502160	0.014364	0.014724
RS	22	0.366926	1.769354	819.813858	0.013314	0.013641
RS	23	0.400804	1.769354	862.538932	0.014008	0.014278
RS	24	0.437141	1.933109	830.229169	0.013483	0.013717
RS	25	0.476115	1.933109	872.657981	0.014172	0.014357
RS	26	0.517916	1.977229	895.704333	0.014546	0.014723
RS	27	0.562750	1.977229	939.125894	0.015252	0.015432
RS	28	0.610837	1.910233	1017.044716	0.016517	0.016739
RS	29	0.662413	1.910233	1061.705900	0.017242	0.017534
RS	30	0.717731	1.798308	1173.869360	0.019064	0.019448
RS	31	0.777063	1.798308	1217.995919	0.019780	0.020278
RS	32	0.840700	1.700475	1331.833519	0.021629	0.022245
RS	33	0.908955	1.700475	1371.918906	0.022280	0.023015
RS	34	0.982161	1.645060	1455.416144	0.023636	0.024469
RS	35	1.060680	1.645060	1487.741006	0.024161	0.025084
RS	36	1.144895	1.638142	1521.711503	0.024713	0.025680
RS	37	1.235221	1.638142	1543.928762	0.025074	0.026082
RS	38	1.332100	1.677630	1524.569731	0.024759	0.025751
RS	39	1.436009	1.677630	1536.329809	0.024950	0.025936
RS	40	1.547457	1.761529	1470.248478	0.023877	0.024800
RS	41	1.666992	1.761529	1472.921070	0.023921	0.024801
RS	42	1.795199	1.886268	1374.709520	0.022326	0.023119
RS	43	1.932709	1.886268	1370.447628	0.022256	0.022986
RS	44	2.080196	2.038534	1261.348932	0.020485	0.021128
RS	45	2.238384	2.038534	1251.763452	0.020329	0.020909
RS	46	2.408050	2.191042	1152.808438	0.018722	0.019238
RS	47	2.590027	2.191042	1138.046094	0.018482	0.018955
RS	48	2.785207	2.309514	1061.999673	0.017247	0.017689
RS	49	2.994549	2.309514	1040.655620	0.016900	0.017331
RS	50	3.219080	2.367501	989.496473	0.016070	0.016501
RS	51	3.459902	2.367501	959.035589	0.015575	0.016024
RS	52	3.718197	2.361045	925.069900	0.015023	0.015497
RS	53	3.995234	2.361045	882.717641	0.014336	0.014841
RS	54	4.292372	2.286305	860.618614	0.013977	0.014516
RS	55	4.611069	2.286305	803.199878	0.013044	0.013608
RS	56	4.952889	2.286305	742.068859	0.012051	0.012629
RS	57	5.319511	2.286305	678.191789	0.011014	0.011592
RS	58	5.712735	2.474337	569.951677	0.009256	0.009795
RS	59	6.134489	2.474337	515.896811	0.008378	0.008895
RS	60	6.586844	2.474337	461.237153	0.007491	0.007975
RS	61	7.072021	2.474337	406.940705	0.006609	0.007052
RS	62	7.592401	2.474337	353.967633	0.005749	0.006146
RS	63	8.150538	2.474337	1457.264256	0.023666	0.025463
PA	4+25*2+4+6 0.093057398 0.034271862 8.150537877 5.014337498 0.389140316 0.523376724 0.792061658 1.087006120 1.298084476 1.339131726 1.325957155 1.392055124 1.558576750 1.769354390 1.933109009 1.977229107 1.910233232 1.798308486 1.700475047 1.645059772 1.638141769 1.677630283 1.761529388 1.886267809 2.038533679 2.191041860 2.309514300 2.367500932 2.361045453 2.286305086 2.474336989
//
IT	5100
RD	25
LK	-395564.469281
QD	-93.098475 -> -84.680363
RI	0.0047633699
TR	0.092078	0.034435
MT	8.208555
MM	C_pi: 1.739862, n_recomb: 62536.730386
RS	0	0.000000	5.483019	80.431910	0.001286	0.000117
RS	1	0.007268	5.483019	86.170138	0.001378	0.000573
RS	2	0.015063	5.483019	92.309400	0.001476	0.000951
RS	3	0.023426	5.483019	98.876467	0.001581	0.001228
RS	4	0.032396	0.391332	1466.972646	0.023458	0.018591
RS	5	0.042018	0.391332	1534.264988	0.024534	0.020446
RS	6	0.052339	0.525252	1197.614828	0.019151	0.016190
RS	7	0.063411	0.525252	1257.146417	0.020103	0.017168
RS	8	0.075287	0.798086	870.731969	0.013924	0.012139
RS	9	0.088026	0.798086	918.899892	0.014694	0.013076
RS	10	0.101691	1.098651	705.366858	0.011279	0.010265
RS	11	0.116349	1.098651	746.436122	0.011936	0.011037
RS	12	0.132073	1.312556	661.341887	0.010575	0.009915
RS	13	0.148939	1.312556	700.232187	0.011197	0.010636
RS	14	0.167031	1.349969	720.327485	0.011518	0.011071
RS	15	0.186438	1.349969	761.515803	0.012177	0.011903
RS	16	0.207255	1.331464	815.291976	0.013037	0.012915
RS	17	0.229585	1.331464	859.818234	0.013749	0.013833
RS	18	0.253538	1.395897	864.237241	0.013820	0.014045
RS	19	0.279232	1.395897	909.947376	0.014551	0.014885
RS	20	0.306793	1.565790	853.943571	0.013655	0.014022
RS	21	0.336357	1.565790	898.728492	0.014371	0.014732
RS	22	0.368070	1.783815	830.204668	0.013275	0.013602
RS	23	0.402087	1.783815	873.642118	0.013970	0.014239
RS	24	0.438577	1.955200	838.401481	0.013407	0.013637
RS	25	0.477719	1.955200	881.479773	0.014095	0.014275
RS	26	0.519705	2.003156	903.515294	0.014448	0.014618
RS	27	0.564743	2.003156	947.614810	0.015153	0.015323
RS	28	0.613054	1.935164	1026.639994	0.016417	0.016625
RS	29	0.664876	1.935164	1072.094421	0.017143	0.017416
RS	30	0.720464	1.819617	1187.177414	0.018984	0.019343
RS	31	0.780093	1.819617	1232.236687	0.019704	0.020172
RS	32	0.844055	1.717881	1350.016205	0.021588	0.022168
RS	33	0.912665	1.717881	1391.104092	0.022245	0.022940
RS	34	0.986262	1.659448	1478.402045	0.023641	0.024432
RS	35	1.065207	1.659448	1511.667171	0.024172	0.025051
RS	36	1.149890	1.650777	1548.176682	0.024756	0.025679
RS	37	1.240727	1.650777	1571.157938	0.025124	0.026088
RS	38	1.338166	1.689916	1552.415077	0.024824	0.025774
RS	39	1.442687	1.689916	1564.730958	0.025021	0.025967
RS	40	1.554803	1.775014	1497.275052	0.023942	0.024828
RS	41	1.675068	1.775014	1500.352305	0.023992	0.024837
RS	42	1.804073	1.902614	1399.286963	0.022375	0.023136
RS	43	1.942454	1.902614	1395.377334	0.022313	0.023013
RS	44	2.090892	2.059174	1282.902363	0.020514	0.021131
RS	45	2.250118	2.059174	1273.688201	0.020367	0.020923
RS	46	2.420916	2.216524	1171.822177	0.018738	0.019233
RS	47	2.604126	2.216524	1157.456283	0.018508	0.018962
RS	48	2.800652	2.338971	1079.575788	0.017263	0.017687
RS	49	3.011460	2.338971	1058.596607	0.016928	0.017341
RS	50	3.237590	2.398823	1006.812753	0.016100	0.016515
RS	51	3.480153	2.398823	976.575438	0.015616	0.016050
RS	52	3.740345	2.391839	942.918157	0.015078	0.015537
RS	53	4.019447	2.391839	900.493710	0.014399	0.014891
RS	54	4.318833	2.313993	879.473753	0.014063	0.014590
RS	55	4.639977	2.313993	821.450662	0.013135	0.013688
RS	56	4.984461	2.313993	759.559551	0.012146	0.012713
RS	57	5.353980	2.313993	694.775417	0.011110	0.011679
RS	58	5.750355	2.508283	583.545879	0.009331	0.009862
RS	59	6.175537	2.508283	528.811783	0.008456	0.008966
RS	60	6.631619	2.508283	473.355498	0.007569	0.008049
RS	61	7.120848	2.508283	418.161154	0.006687	0.007127
RS	62	7.645632	2.508283	364.209334	0.005824	0.006219
RS	63	8.208555	2.508283	1508.971507	0.024129	0.025935
PA	4+25*2+4+6 0.092078436 0.034435447 8.208555240 5.483018544 0.391331739 0.525252333 0.798085536 1.098650807 1.312555800 1.349969159 1.331464030 1.395897103 1.565790126 1.783815304 1.955200346 2.003155613 1.935163749 1.819617369 1.717880747 1.659447707 1.650777277 1.689916014 1.775014149 1.902614278 2.059174159 2.216523543 2.338970586 2.398823453 2.391839270 2.313992774 2.508283063
//
CC
CC	Brief Description of the file format:
CC	  CC  comments
CC	  MM  useful-messages
CC	  RD  round-of-iterations
CC	  LL  \log[P(sequence)]
CC	  QD  Q-before-opt Q-after-opt
CC	  TR  \theta_0 \rho_0
CC	  RS  k t_k \lambda_k \pi_k \sum_{l\not=k}A_{kl} A_{kk}
CC	  DC  begin end best-k t_k+\Delta_k max-prob
CC
MM	Version: 0.6.5-r67
MM	pattern:4+25*2+4+6, n:63, n_free_lambdas:28
MM	n_iterations:25, skip:1, max_t:5, theta/rho:5
MM	is_decoding:0
MM	n_seqs:11, sum_L:1004919, sum_n:142469
RD	0
LK	0.000000
QD	0.000000 -> 0.000000
RI	inf
TR	0.152885	0.030577
MT	5.000000
MM	C_pi: 1.000000, n_recomb: 30264.714883
RS	0	0.000000	1.000000	191.358233	0.006323	0.000000
RS	1	0.006440	1.000000	202.352614	0.006686	0.000000
RS	2	0.013294	1.000000	213.888495	0.007067	0.000000
RS	3	0.020590	1.000000	225.980615	0.007467	0.000000
RS	4	0.028356	1.000000	238.642368	0.007885	0.000000
RS	5	0.036622	1.000000	251.885498	0.008323	0.000000
RS	6	0.045421	1.000000	265.719735	0.008780	0.000000
RS	7	0.054785	1.000000	280.152408	0.009257	0.000000
RS	8	0.064753	1.000000	295.188004	0.009754	0.000000
RS	9	0.075363	1.000000	310.827693	0.010270	0.000000
RS	10	0.086656	1.000000	327.068796	0.010807	0.000000
RS	11	0.098677	1.000000	343.904220	0.011363	0.000000
RS	12	0.111471	1.000000	361.321839	0.011939	0.000000
RS	13	0.125090	1.000000	379.303831	0.012533	0.000000
RS	14	0.139585	1.000000	397.825977	0.013145	0.000000
RS	15	0.155014	1.000000	416.856912	0.013774	0.000000
RS	16	0.171437	1.000000	436.357361	0.014418	0.000000
RS	17	0.188917	1.000000	456.279326	0.015076	0.000000
RS	18	0.207523	1.000000	476.565284	0.015747	0.000000
RS	19	0.227327	1.000000	497.147367	0.016427	0.000000
RS	20	0.248406	1.000000	517.946565	0.017114	0.000000
RS	21	0.270843	1.000000	538.871971	0.017805	0.000000
RS	22	0.294725	1.000000	559.820081	0.018497	0.000000
RS	23	0.320144	1.000000	580.674190	0.019187	0.000000
RS	24	0.347201	1.000000	601.303916	0.019868	0.000000
RS	25	0.376000	1.000000	621.564891	0.020538	0.000000
RS	26	0.406654	1.000000	641.298654	0.021190	0.000000
RS	27	0.439282	1.000000	660.332816	0.021819	0.000000
RS	28	0.474011	1.000000	678.481526	0.022418	0.000000
RS	29	0.510976	1.000000	695.546309	0.022982	0.000000
RS	30	0.550322	1.000000	711.317328	0.023503	0.000000
RS	31	0.592202	1.000000	725.575126	0.023974	0.000000
RS	32	0.636779	1.000000	738.092909	0.024388	0.000000
RS	33	0.684227	1.000000	748.639405	0.024736	0.000000
RS	34	0.734730	1.000000	756.982353	0.025012	0.000000
RS	35	0.788485	1.000000	762.892625	0.025207	0.000000
RS	36	0.845702	1.000000	766.149010	0.025315	0.000000
RS	37	0.906604	1.000000	766.543607	0.025328	0.000000
RS	38	0.971428	1.000000	763.887803	0.025240	0.000000
RS	39	1.040426	1.000000	758.018716	0.025046	0.000000
RS	40	1.113868	1.000000	748.805983	0.024742	0.000000
RS	41	1.192040	1.000000	736.158707	0.024324	0.000000
RS	42	1.275245	1.000000	720.032319	0.023791	0.000000
RS	43	1.363809	1.000000	700.435079	0.023144	0.000000
RS	44	1.458076	1.000000	677.433878	0.022384	0.000000
RS	45	1.558414	1.000000	651.158972	0.021515	0.000000
RS	46	1.665214	1.000000	621.807250	0.020546	0.000000
RS	47	1.778891	1.000000	589.643631	0.019483	0.000000
RS	48	1.899889	1.000000	555.000217	0.018338	0.000000
RS	49	2.028679	1.000000	518.272860	0.017125	0.000000
RS	50	2.165763	1.000000	479.914905	0.015857	0.000000
RS	51	2.311675	1.000000	440.427992	0.014553	0.000000
RS	52	2.466983	1.000000	400.349958	0.013228	0.000000
RS	53	2.632293	1.000000	360.240079	0.011903	0.000000
RS	54	2.808249	1.000000	320.662111	0.010595	0.000000
RS	55	2.995536	1.000000	282.165810	0.009323	0.000000
RS	56	3.194884	1.000000	245.267818	0.008104	0.000000
RS	57	3.407070	1.000000	210.432983	0.006953	0.000000
RS	58	3.632920	1.000000	178.057284	0.005883	0.000000
RS	59	3.873315	1.000000	148.453545	0.004905	0.000000
RS	60	4.129191	1.000000	121.841035	0.004026	0.000000
RS	61	4.401545	1.000000	98.339848	0.003249	0.000000
RS	62	4.691438	1.000000	77.970620	0.002576	0.000000
RS	63	5.000000	1.000000	219.275627	0.007245	0.000000
PA	4+25*2+4+6 0.152885044 0.030577009 5.000000000 1.000000000 1.000000000 1.000000000 1.000000000 1.000000000 1.000000000 1.000000000 1.000000000 1.000000000 1.000000000 1.000000000 1.000000000 1.000000000 1.000000000 1.000000000 1.000000000 1.000000000 1.000000000 1.000000000 1.000000000 1.000000000 1.000000000 1.000000000 1.000000000 1.000000000 1.000000000 1.000000000 1.000000000
//
IT	4382
RD	1
LK	-362426.881176
QD	-669.817045 -> -417.441071
RI	0.0328476360
TR	0.142007	0.028941
MT	5.582554
MM	C_pi: 1.038545, n_recomb: 29757.452539
RS	0	0.000000	0.419169	459.579902	0.015444	0.001468
RS	1	0.006623	0.419169	482.131591	0.016202	0.006936
RS	2	0.013684	0.419169	505.246824	0.016979	0.011720
RS	3	0.021213	0.419169	528.864169	0.017772	0.015618
RS	4	0.029241	0.458880	505.506625	0.016988	0.017716
RS	5	0.037800	0.458880	528.766811	0.017769	0.017914
RS	6	0.046926	0.558942	454.365429	0.015269	0.017302
RS	7	0.056657	0.558942	475.891664	0.015992	0.016572
RS	8	0.067032	0.671871	414.857594	0.013941	0.015896
RS	9	0.078094	0.671871	434.944723	0.014616	0.015219
RS	10	0.089889	0.790916	387.480730	0.013021	0.014488
RS	11	0.102464	0.790916	406.488294	0.013660	0.013759
RS	12	0.115873	0.899944	374.772872	0.012594	0.013144
RS	13	0.130170	0.899944	393.172852	0.013213	0.012717
RS	14	0.145414	0.986051	376.349167	0.012647	0.012478
RS	15	0.161667	0.986051	394.594692	0.013260	0.012383
RS	16	0.178996	1.051948	387.603777	0.013025	0.012385
RS	17	0.197473	1.051948	405.954510	0.013642	0.012453
RS	18	0.217174	1.102945	405.221765	0.013617	0.012570
RS	19	0.238180	1.102945	423.774072	0.014241	0.012732
RS	20	0.260577	1.140969	428.011387	0.014383	0.012942
RS	21	0.284457	1.140969	446.755636	0.015013	0.013207
RS	22	0.309919	1.166315	455.662255	0.015313	0.013539
RS	23	0.337067	1.166315	474.488824	0.015945	0.013954
RS	24	0.366012	1.179769	487.767987	0.016391	0.014461
RS	25	0.396875	1.179769	506.438443	0.017019	0.015067
RS	26	0.429782	1.183448	523.291517	0.017585	0.015767
RS	27	0.464868	1.183448	541.402054	0.018194	0.016555
RS	28	0.502278	1.180547	560.374225	0.018831	0.017418
RS	29	0.542166	1.180547	577.335464	0.019401	0.018337
RS	30	0.584695	1.174693	596.360968	0.020041	0.019285
RS	31	0.630040	1.174693	611.412895	0.020547	0.020230
RS	32	0.678389	1.169286	628.047548	0.021106	0.021130
RS	33	0.729940	1.169286	640.320373	0.021518	0.021944
RS	34	0.784905	1.166528	652.400793	0.021924	0.022638
RS	35	0.843510	1.166528	661.005930	0.022213	0.023189
RS	36	0.905996	1.166840	667.291866	0.022424	0.023587
RS	37	0.972621	1.166840	671.400167	0.022562	0.023833
RS	38	1.043658	1.169388	671.525217	0.022567	0.023938
RS	39	1.119400	1.169388	670.417446	0.022529	0.023912
RS	40	1.200157	1.173099	664.370773	0.022326	0.023766
RS	41	1.286264	1.173099	657.489845	0.022095	0.023507
RS	42	1.378072	1.177246	645.288706	0.021685	0.023141
RS	43	1.475962	1.177246	632.317167	0.021249	0.022672
RS	44	1.580334	1.181409	614.081092	0.020636	0.022103
RS	45	1.691618	1.181409	595.029542	0.019996	0.021439
RS	46	1.810273	1.185186	571.198621	0.019195	0.020687
RS	47	1.936785	1.185186	546.473942	0.018364	0.019856
RS	48	2.071676	1.188117	517.876315	0.017403	0.018954
RS	49	2.215501	1.188117	488.317618	0.016410	0.017990
RS	50	2.368851	1.189943	456.060320	0.015326	0.016970
RS	51	2.532357	1.189943	422.951376	0.014213	0.015900
RS	52	2.706692	1.190915	388.346361	0.013050	0.014784
RS	53	2.892572	1.190915	353.391137	0.011876	0.013630
RS	54	3.090763	1.192357	317.874104	0.010682	0.012448
RS	55	3.302079	1.192357	283.121451	0.009514	0.011252
RS	56	3.527390	1.192357	249.182121	0.008374	0.010059
RS	57	3.767624	1.192357	216.543421	0.007277	0.008889
RS	58	4.023767	1.211510	183.032605	0.006151	0.007760
RS	59	4.296874	1.211510	155.247910	0.005217	0.006687
RS	60	4.588068	1.211510	129.701425	0.004359	0.005684
RS	61	4.898547	1.211510	106.622787	0.003583	0.004763
RS	62	5.229589	1.211510	86.154397	0.002895	0.003930
RS	63	5.582554	1.211510	259.500443	0.008721	0.012725
PA	4+25*2+4+6 0.142006926 0.028941279 5.582554340 0.419169426 0.458880424 0.558942318 0.671871185 0.790916443 0.899944305 0.986050606 1.051947594 1.102945328 1.140969276 1.166315079 1.179768562 1.183447838 1.180547237 1.174693108 1.169285774 1.166527629 1.166839838 1.169387817 1.173098564 1.177246094 1.181409121 1.185186386 1.188117027 1.189942837 1.190915108 1.192357123 1.211509764
//
IT	4889
RD	2
LK	-362024.243001
QD	-454.585635 -> -360.331729
RI	0.0495439150
TR	0.135767	0.028550
MT	5.921104
MM	C_pi: 1.067780, n_recomb: 30174.898582
RS	0	0.000000	0.337046	586.816108	0.019447	0.001409
RS	1	0.006721	0.337046	613.541597	0.020333	0.007110
RS	2	0.013893	0.337046	640.600774	0.021230	0.012498
RS	3	0.021548	0.337046	667.870328	0.022133	0.017070
RS	4	0.029717	0.342058	685.151765	0.022706	0.018734
RS	5	0.038434	0.342058	712.282691	0.023605	0.020599
RS	6	0.047738	0.441795	574.180484	0.019028	0.017790
RS	7	0.057667	0.441795	598.788651	0.019844	0.018371
RS	8	0.068264	0.572678	482.393287	0.015987	0.015640
RS	9	0.079572	0.572678	504.497836	0.016719	0.015883
RS	10	0.091641	0.727693	415.648039	0.013775	0.013601
RS	11	0.104521	0.727693	435.624916	0.014437	0.013668
RS	12	0.118266	0.881278	377.196000	0.012500	0.012114
RS	13	0.132935	0.881278	395.766062	0.013116	0.012323
RS	14	0.148590	1.008289	362.960245	0.012029	0.011543
RS	15	0.165297	1.008289	380.870557	0.012622	0.011923
RS	16	0.183127	1.109170	363.213363	0.012037	0.011575
RS	17	0.202155	1.109170	380.918523	0.012624	0.011994
RS	18	0.222462	1.190551	371.990843	0.012328	0.011847
RS	19	0.244134	1.190551	389.716738	0.012915	0.012264
RS	20	0.267262	1.252958	387.669037	0.012847	0.012275
RS	21	0.291945	1.252958	405.532321	0.013439	0.012724
RS	22	0.318287	1.293955	410.371657	0.013600	0.012930
RS	23	0.346399	1.293955	428.404672	0.014197	0.013474
RS	24	0.376400	1.312842	440.221570	0.014589	0.013936
RS	25	0.408418	1.312842	458.329764	0.015189	0.014637
RS	26	0.442587	1.312876	476.378051	0.015787	0.015375
RS	27	0.479053	1.312876	494.272434	0.016380	0.016239
RS	28	0.517970	1.300452	516.681695	0.017123	0.017212
RS	29	0.559502	1.300452	533.829265	0.017691	0.018195
RS	30	0.603825	1.283286	557.573209	0.018478	0.019297
RS	31	0.651127	1.283286	573.202639	0.018996	0.020296
RS	32	0.701609	1.268630	594.438184	0.019700	0.021341
RS	33	0.755483	1.268630	607.629416	0.020137	0.022192
RS	34	0.812978	1.261035	622.957207	0.020645	0.022963
RS	35	0.874336	1.261035	632.789552	0.020971	0.023522
RS	36	0.939819	1.261039	640.644891	0.021231	0.023908
RS	37	1.009703	1.261039	646.306976	0.021419	0.024138
RS	38	1.084283	1.266445	646.872893	0.021437	0.024167
RS	39	1.163875	1.266445	647.690654	0.021465	0.024115
RS	40	1.248817	1.274643	641.728087	0.021267	0.023868
RS	41	1.339468	1.274643	637.173810	0.021116	0.023588
RS	42	1.436211	1.283897	625.233067	0.020720	0.023123
RS	43	1.539455	1.283897	614.973470	0.020380	0.022644
RS	44	1.649639	1.293195	597.443161	0.019799	0.021993
RS	45	1.767227	1.293195	581.411354	0.019268	0.021333
RS	46	1.892719	1.301584	558.871969	0.018521	0.020526
RS	47	2.026644	1.301584	537.319770	0.017807	0.019713
RS	48	2.169571	1.308008	510.612455	0.016922	0.018788
RS	49	2.322103	1.308008	484.141784	0.016045	0.017854
RS	50	2.484886	1.311915	454.140387	0.015050	0.016839
RS	51	2.658609	1.311915	423.752469	0.014043	0.015801
RS	52	2.844008	1.313907	391.294770	0.012968	0.014703
RS	53	3.041867	1.313907	358.447473	0.011879	0.013578
RS	54	3.253024	1.316701	324.372327	0.010750	0.012408
RS	55	3.478372	1.316701	291.013987	0.009644	0.011238
RS	56	3.718865	1.316701	258.058538	0.008552	0.010068
RS	57	3.975521	1.316701	226.004211	0.007490	0.008916
RS	58	4.249426	1.355648	190.292282	0.006306	0.007690
RS	59	4.541740	1.355648	163.210996	0.005409	0.006666
RS	60	4.853699	1.355648	137.942650	0.004571	0.005701
RS	61	5.186624	1.355648	114.773074	0.003804	0.004806
RS	62	5.541925	1.355648	93.910981	0.003112	0.003990
RS	63	5.921104	1.355648	296.950616	0.009841	0.013274
PA	4+25*2+4+6 0.135766971 0.028549765 5.921103602 0.337045956 0.342057761 0.441795220 0.572677892 0.727692970 0.881278144 1.008289443 1.109169997 1.190551074 1.252957876 1.293954757 1.312842099 1.312876159 1.300451633 1.283285810 1.268629947 1.261034549 1.261039329 1.266444711 1.274643387 1.283897308 1.293194884 1.301583938 1.308007872 1.311915337 1.313907222 1.316701235 1.355648252
//
IT	4657
RD	3
LK	-361860.058841
QD	-393.780314 -> -337.724068
RI	0.0542914109
TR	0.131228	0.028594
MT	6.151202
MM	C_pi: 1.103789, n_recomb: 31224.673513
RS	0	0.000000	0.336189	614.136774	0.019668	0.001328
RS	1	0.006784	0.336189	642.326273	0.020571	0.006805
RS	2	0.014029	0.336189	670.864196	0.021485	0.012041
RS	3	0.021765	0.336189	699.617076	0.022406	0.016467
RS	4	0.030026	0.302625	808.049009	0.025879	0.019717
RS	5	0.038847	0.302625	837.365349	0.026817	0.022141
RS	6	0.048267	0.396500	663.545304	0.021251	0.018486
RS	7	0.058326	0.396500	690.323549	0.022108	0.019561
RS	8	0.069067	0.532877	535.407428	0.017147	0.015807
RS	9	0.080537	0.532877	559.243979	0.017910	0.016425
RS	10	0.092785	0.706689	441.135903	0.014128	0.013337
RS	11	0.105864	0.706689	462.225672	0.014803	0.013721
RS	12	0.119831	0.886664	386.344120	0.012373	0.011688
RS	13	0.134745	0.886664	405.532037	0.012988	0.012143
RS	14	0.150670	1.038077	363.668079	0.011647	0.011106
RS	15	0.167677	1.038077	381.914357	0.012231	0.011674
RS	16	0.185837	1.160225	358.796671	0.011491	0.011164
RS	17	0.205229	1.160225	376.682602	0.012064	0.011727
RS	18	0.225936	1.261711	363.509949	0.011642	0.011447
RS	19	0.248049	1.261711	381.325931	0.012212	0.011968
RS	20	0.271661	1.341475	375.999055	0.012042	0.011871
RS	21	0.296876	1.341475	393.927403	0.012616	0.012387
RS	22	0.323801	1.393359	396.986833	0.012714	0.012526
RS	23	0.352553	1.393359	415.147593	0.013295	0.013110
RS	24	0.383255	1.414113	427.234662	0.013683	0.013563
RS	25	0.416041	1.414113	445.629519	0.014272	0.014282
RS	26	0.451050	1.407590	466.198648	0.014930	0.015079
RS	27	0.488435	1.407590	484.610165	0.015520	0.015951
RS	28	0.528356	1.383357	511.503286	0.016381	0.017044
RS	29	0.570986	1.383357	529.410276	0.016955	0.018031
RS	30	0.616508	1.353348	558.692167	0.017893	0.019290
RS	31	0.665117	1.353348	575.259716	0.018423	0.020294
RS	32	0.717025	1.328701	601.590385	0.019267	0.021486
RS	33	0.772455	1.328701	615.789726	0.019721	0.022340
RS	34	0.831644	1.316172	634.357737	0.020316	0.023194
RS	35	0.894850	1.316172	645.185579	0.020663	0.023749
RS	36	0.962343	1.316213	654.013371	0.020945	0.024134
RS	37	1.034416	1.316213	660.647395	0.021158	0.024355
RS	38	1.111378	1.325073	660.529298	0.021154	0.024323
RS	39	1.193561	1.325073	662.335739	0.021212	0.024262
RS	40	1.281320	1.338471	654.928371	0.020975	0.023930
RS	41	1.375033	1.338471	651.425361	0.020863	0.023649
RS	42	1.475103	1.353572	637.913727	0.020430	0.023101
RS	43	1.581963	1.353572	628.791074	0.020138	0.022630
RS	44	1.696072	1.368723	609.917896	0.019533	0.021910
RS	45	1.817923	1.368723	595.094427	0.019058	0.021270
RS	46	1.948040	1.382368	571.672459	0.018308	0.020419
RS	47	2.086985	1.382368	551.331431	0.017657	0.019635
RS	48	2.235357	1.392801	524.317183	0.016792	0.018695
RS	49	2.393794	1.392801	498.927834	0.015979	0.017793
RS	50	2.562980	1.399168	469.061052	0.015022	0.016787
RS	51	2.743644	1.399168	439.454573	0.014074	0.015781
RS	52	2.936565	1.402456	407.190016	0.013041	0.014704
RS	53	3.142575	1.402456	374.683431	0.012000	0.013607
RS	54	3.362560	1.406888	340.319888	0.010899	0.012451
RS	55	3.597470	1.406888	306.847421	0.009827	0.011304
RS	56	3.848317	1.406888	273.509736	0.008759	0.010152
RS	57	4.116183	1.406888	240.824179	0.007713	0.009013
RS	58	4.402221	1.465951	201.705040	0.006460	0.007702
RS	59	4.707664	1.465951	174.424963	0.005586	0.006713
RS	60	5.033830	1.465951	148.690843	0.004762	0.005774
RS	61	5.382124	1.465951	124.830795	0.003998	0.004896
RS	62	5.754047	1.465951	103.102886	0.003302	0.004089
RS	63	6.151202	1.465951	338.646117	0.010845	0.013975
PA	4+25*2+4+6 0.131227637 0.028594398 6.151202412 0.336188857 0.302625372 0.396500483 0.532876796 0.706688908 0.886663763 1.038077260 1.160225141 1.261711007 1.341474697 1.393359313 1.414113295 1.407589834 1.383357012 1.353348321 1.328700696 1.316172100 1.316212867 1.325073470 1.338470616 1.353571698 1.368722598 1.382367528 1.392800806 1.399167961 1.402456082 1.406888418 1.465951446
//
IT	4813
RD	4
LK	-361754.570635
QD	-364.611811 -> -320.038981
RI	0.0519093758
TR	0.127473	0.028808
MT	6.329586
MM	C_pi: 1.142072, n_recomb: 32527.767630
RS	0	0.000000	0.361539	599.079351	0.018417	0.001247
RS	1	0.006832	0.361539	627.687636	0.019297	0.006392
RS	2	0.014131	0.361539	656.789340	0.020192	0.011257
RS	3	0.021928	0.361539	686.266063	0.021098	0.015278
RS	4	0.030258	0.286483	900.665419	0.027689	0.020557
RS	5	0.039157	0.286483	931.908198	0.028650	0.023137
RS	6	0.048665	0.374979	738.129355	0.022692	0.019162
RS	7	0.058821	0.374979	766.895326	0.023577	0.020436
RS	8	0.069672	0.513995	582.599039	0.017911	0.016071
RS	9	0.081264	0.513995	608.160428	0.018697	0.016864
RS	10	0.093648	0.700673	466.559354	0.014343	0.013261
RS	11	0.106878	0.700673	488.893373	0.015030	0.013795
RS	12	0.121012	0.899452	399.499258	0.012282	0.011464
RS	13	0.136111	0.899452	419.542283	0.012898	0.012032
RS	14	0.152243	1.067386	371.395088	0.011418	0.010854
RS	15	0.169476	1.067386	390.299533	0.011999	0.011507
RS	16	0.187886	1.203653	363.700837	0.011181	0.010916
RS	17	0.207555	1.203653	382.150209	0.011748	0.011546
RS	18	0.228567	1.319797	366.083987	0.011255	0.011191
RS	19	0.251014	1.319797	384.404505	0.011818	0.011757
RS	20	0.274996	1.413482	376.685998	0.011580	0.011588
RS	21	0.300615	1.413482	395.099107	0.012147	0.012129
RS	22	0.327985	1.474388	396.964059	0.012204	0.012222
RS	23	0.357225	1.474388	415.656484	0.012779	0.012810
RS	24	0.388463	1.496027	428.415929	0.013171	0.013261
RS	25	0.421835	1.496027	447.470109	0.013757	0.013972
RS	26	0.457486	1.482368	470.896461	0.014477	0.014823
RS	27	0.495574	1.482368	490.154766	0.015069	0.015679
RS	28	0.536263	1.446073	521.886545	0.016044	0.016882
RS	29	0.579733	1.446073	540.825946	0.016627	0.017853
RS	30	0.626172	1.403269	576.048648	0.017709	0.019257
RS	31	0.675784	1.403269	593.748594	0.018254	0.020250
RS	32	0.728786	1.368871	625.522280	0.019230	0.021579
RS	33	0.785408	1.368871	640.814765	0.019701	0.022429
RS	34	0.845899	1.351689	662.726485	0.020374	0.023363
RS	35	0.910523	1.351689	674.498809	0.020736	0.023918
RS	36	0.979562	1.352007	684.053677	0.021030	0.024305
RS	37	1.053317	1.352007	691.460864	0.021258	0.024529
RS	38	1.132112	1.364536	690.113482	0.021216	0.024442
RS	39	1.216289	1.364536	692.563663	0.021291	0.024389
RS	40	1.306218	1.383335	682.977014	0.020997	0.023979
RS	41	1.402291	1.383335	680.042996	0.020907	0.023710
RS	42	1.504927	1.404496	664.111276	0.020417	0.023086
RS	43	1.614576	1.404496	655.521519	0.020153	0.022636
RS	44	1.731715	1.425719	634.389757	0.019503	0.021854
RS	45	1.856858	1.425719	620.072484	0.019063	0.021242
RS	46	1.990550	1.444836	594.824732	0.018287	0.020351
RS	47	2.133376	1.444836	574.927319	0.017675	0.019601
RS	48	2.285961	1.459471	546.676612	0.016806	0.018646
RS	49	2.448969	1.459471	521.575999	0.016035	0.017780
RS	50	2.623114	1.468453	490.964442	0.015094	0.016780
RS	51	2.809157	1.468453	461.366206	0.014184	0.015808
RS	52	3.007911	1.473166	428.490990	0.013173	0.014748
RS	53	3.220243	1.473166	395.614444	0.012162	0.013678
RS	54	3.447081	1.479393	360.235689	0.011075	0.012532
RS	55	3.689418	1.479393	326.040440	0.010023	0.011405
RS	56	3.948310	1.479393	291.766377	0.008970	0.010269
RS	57	4.224890	1.479393	257.953715	0.007930	0.009141
RS	58	4.520367	1.558711	214.796759	0.006603	0.007748
RS	59	4.836029	1.558711	186.974699	0.005748	0.006787
RS	60	5.173259	1.558711	160.494183	0.004934	0.005869
RS	61	5.533527	1.558711	135.719306	0.004172	0.005004
RS	62	5.918409	1.558711	112.949937	0.003472	0.004203
RS	63	6.329586	1.558711	382.965484	0.011773	0.014735
PA	4+25*2+4+6 0.127472926 0.028808179 6.329586085 0.361539058 0.286482842 0.374979460 0.513994582 0.700672547 0.899452020 1.067386339 1.203652701 1.319796646 1.413482103 1.474388214 1.496026799 1.482367574 1.446072896 1.403268541 1.368870546 1.351688912 1.352006931 1.364535935 1.383335171 1.404496061 1.425719203 1.444835860 1.459470749 1.468452779 1.473165642 1.479393266 1.558710805
//
IT	4468
RD	5
LK	-361668.097118
QD	-342.713599 -> -303.507445
RI	0.0472148834
TR	0.124177	0.029091
MT	6.480266
MM	C_pi: 1.179741, n_recomb: 33906.697686
RS	0	0.000000	0.398576	569.779037	0.016804	0.001171
RS	1	0.006871	0.398576	598.230897	0.017643	0.005976
RS	2	0.014215	0.398576	627.338971	0.018502	0.010436
RS	3	0.022063	0.398576	657.007629	0.019377	0.014018
RS	4	0.030450	0.279241	976.085958	0.028787	0.021259
RS	5	0.039414	0.279241	1009.230882	0.029765	0.023837
RS	6	0.048993	0.363305	803.613426	0.023701	0.019758
RS	7	0.059231	0.363305	834.292646	0.024606	0.021114
RS	8	0.070172	0.504061	625.829485	0.018457	0.016335
RS	9	0.081865	0.504061	653.091436	0.019261	0.017220
RS	10	0.094361	0.700836	491.198664	0.014487	0.013245
RS	11	0.107717	0.700836	514.808825	0.015183	0.013859
RS	12	0.121989	0.914486	413.992292	0.012210	0.011322
RS	13	0.137243	0.914486	434.971276	0.012828	0.011946
RS	14	0.153544	1.094580	381.970271	0.011265	0.010685
RS	15	0.170966	1.094580	401.656566	0.011846	0.011381
RS	16	0.189585	1.240827	372.560437	0.010988	0.010748
RS	17	0.209483	1.240827	391.727696	0.011553	0.011413
RS	18	0.230749	1.368538	373.344958	0.011011	0.011008
RS	19	0.253475	1.368538	392.337684	0.011571	0.011597
RS	20	0.277764	1.474494	382.486699	0.011281	0.011372
RS	21	0.303721	1.474494	401.549342	0.011843	0.011920
RS	22	0.331462	1.543973	402.280534	0.011864	0.011972
RS	23	0.361109	1.543973	421.655651	0.012436	0.012554
RS	24	0.392793	1.566670	435.049180	0.012831	0.012999
RS	25	0.426654	1.566670	454.895137	0.013416	0.013692
RS	26	0.462842	1.546264	481.122423	0.014190	0.014586
RS	27	0.501516	1.546264	501.341263	0.014786	0.015420
RS	28	0.542848	1.498362	537.930269	0.015865	0.016716
RS	29	0.587020	1.498362	557.997676	0.016457	0.017666
RS	30	0.634227	1.443253	599.301393	0.017675	0.019200
RS	31	0.684678	1.443253	618.205411	0.018233	0.020179
RS	32	0.738595	1.399516	655.630811	0.019336	0.021633
RS	33	0.796217	1.399516	672.049440	0.019821	0.022479
RS	34	0.857799	1.377894	697.430602	0.020569	0.023488
RS	35	0.923612	1.377894	710.126764	0.020944	0.024049
RS	36	0.993947	1.378498	720.345379	0.021245	0.024440
RS	37	1.069115	1.378498	728.446213	0.021484	0.024675
RS	38	1.149448	1.394587	725.637523	0.021401	0.024539
RS	39	1.235301	1.394587	728.595914	0.021488	0.024501
RS	40	1.327054	1.418652	716.502953	0.021132	0.024021
RS	41	1.425110	1.418652	713.951685	0.021056	0.023773
RS	42	1.529905	1.445743	695.235334	0.020504	0.023079
RS	43	1.641900	1.445743	686.947604	0.020260	0.022655
RS	44	1.761591	1.472935	663.179670	0.019559	0.021817
RS	45	1.889506	1.472935	649.101654	0.019144	0.021236
RS	46	2.026211	1.497451	621.653519	0.018334	0.020309
RS	47	2.172309	1.497451	601.908945	0.017752	0.019593
RS	48	2.328445	1.516241	572.065059	0.016872	0.018625
RS	49	2.495311	1.516241	546.954657	0.016131	0.017794
RS	50	2.673642	1.527808	515.270931	0.015197	0.016800
RS	51	2.864226	1.527808	485.393093	0.014316	0.015859
RS	52	3.067907	1.533924	451.617281	0.013319	0.014814
RS	53	3.285582	1.533924	418.110841	0.012331	0.013770
RS	54	3.518215	1.541942	381.453578	0.011250	0.012632
RS	55	3.766833	1.541942	346.319386	0.010214	0.011525
RS	56	4.032534	1.541942	310.916643	0.009170	0.010402
RS	57	4.316491	1.541942	275.809090	0.008134	0.009283
RS	58	4.619961	1.641519	228.304047	0.006733	0.007809
RS	59	4.944283	1.641519	199.845402	0.005894	0.006873
RS	60	5.290889	1.641519	172.550344	0.005089	0.005973
RS	61	5.661312	1.641519	146.814475	0.004330	0.005119
RS	62	6.057188	1.641519	122.974591	0.003627	0.004322
RS	63	6.480266	1.641519	428.670245	0.012643	0.015514
PA	4+25*2+4+6 0.124177234 0.029090882 6.480265796 0.398575766 0.279241376 0.363304980 0.504060524 0.700835591 0.914486405 1.094579559 1.240827205 1.368538106 1.474494003 1.543972607 1.566669529 1.546263800 1.498362191 1.443253108 1.399516142 1.377894436 1.378498416 1.394587384 1.418651527 1.445742608 1.472934995 1.497451080 1.516240534 1.527808422 1.533924227 1.541942305 1.641519490
//
IT	4432
RD	6
LK	-361591.360102
QD	-323.461878 -> -287.944409
RI	0.0422668655
TR	0.121203	0.029401
MT	6.614126
MM	C_pi: 1.215932, n_recomb: 35294.272832
RS	0	0.000000	0.441954	537.598555	0.015232	0.001102
RS	1	0.006905	0.441954	565.567040	0.016024	0.005588
RS	2	0.014288	0.441954	594.331238	0.016839	0.009668
RS	3	0.022180	0.441954	623.818489	0.017675	0.012850
RS	4	0.030617	0.275962	1040.907707	0.029492	0.021845
RS	5	0.039637	0.275962	1075.943608	0.030485	0.024359
RS	6	0.049279	0.356440	862.662328	0.024442	0.020269
RS	7	0.059587	0.356440	895.194067	0.025364	0.021655
RS	8	0.070608	0.498595	665.850218	0.018866	0.016572
RS	9	0.082389	0.498595	694.767226	0.019685	0.017510
RS	10	0.094984	0.703891	514.660092	0.014582	0.013246
RS	11	0.108448	0.703891	539.530172	0.015287	0.013909
RS	12	0.122842	0.930049	428.622024	0.012144	0.011217
RS	13	0.138231	0.930049	450.549634	0.012766	0.011873
RS	14	0.154682	1.119580	393.593815	0.011152	0.010560
RS	15	0.172269	1.119580	414.101611	0.011733	0.011279
RS	16	0.191070	1.273180	383.107250	0.010855	0.010625
RS	17	0.211170	1.273180	403.051220	0.011420	0.011312
RS	18	0.232657	1.410522	382.657345	0.010842	0.010871
RS	19	0.255629	1.410522	402.387665	0.011401	0.011472
RS	20	0.280186	1.527935	390.453345	0.011063	0.011197
RS	21	0.306440	1.527935	410.225319	0.011623	0.011746
RS	22	0.334507	1.606158	409.711425	0.011608	0.011756
RS	23	0.364511	1.606158	429.816133	0.012178	0.012329
RS	24	0.396588	1.630579	443.646492	0.012570	0.012762
RS	25	0.430879	1.630579	464.316731	0.013156	0.013436
RS	26	0.467539	1.604167	493.130141	0.013972	0.014361
RS	27	0.506730	1.604167	514.331680	0.014573	0.015172
RS	28	0.548627	1.545323	555.629356	0.015743	0.016547
RS	29	0.593418	1.545323	576.843321	0.016344	0.017475
RS	30	0.641302	1.478467	624.217441	0.017686	0.019122
RS	31	0.692492	1.478467	644.343213	0.018256	0.020087
RS	32	0.747217	1.425764	687.536926	0.019480	0.021656
RS	33	0.805721	1.425764	705.092314	0.019978	0.022500
RS	34	0.868265	1.399816	734.072483	0.020799	0.023580
RS	35	0.935128	1.399816	747.686384	0.021184	0.024149
RS	36	1.006608	1.400584	758.606355	0.021494	0.024547
RS	37	1.083025	1.400584	767.374090	0.021742	0.024797
RS	38	1.164718	1.419979	763.044837	0.021620	0.024619
RS	39	1.252052	1.419979	766.465400	0.021716	0.024600
RS	40	1.345418	1.449019	751.755756	0.021300	0.024057
RS	41	1.445230	1.449019	749.523985	0.021236	0.023832
RS	42	1.551935	1.481759	727.900465	0.020624	0.023076
RS	43	1.666009	1.481759	719.835497	0.020395	0.022680
RS	44	1.787959	1.514669	693.308662	0.019644	0.021791
RS	45	1.918331	1.514669	679.376533	0.019249	0.021243
RS	46	2.057706	1.544375	649.608819	0.018406	0.020282
RS	47	2.206706	1.544375	629.913701	0.017847	0.019601
RS	48	2.365994	1.567151	598.366551	0.016954	0.018621
RS	49	2.536282	1.567151	573.139601	0.016239	0.017823
RS	50	2.718329	1.581171	540.287319	0.015308	0.016836
RS	51	2.912947	1.581171	510.027839	0.014451	0.015924
RS	52	3.121004	1.588584	475.268114	0.013466	0.014893
RS	53	3.343429	1.588584	441.042170	0.012496	0.013872
RS	54	3.581213	1.598287	403.029724	0.011419	0.012741
RS	55	3.835418	1.598287	366.885162	0.010395	0.011652
RS	56	4.107176	1.598287	330.294219	0.009358	0.010542
RS	57	4.397700	1.598287	293.843684	0.008326	0.009430
RS	58	4.708286	1.718038	241.815350	0.006851	0.007877
RS	59	5.040320	1.718038	212.709173	0.006027	0.006963
RS	60	5.395282	1.718038	184.601871	0.005230	0.006078
RS	61	5.774756	1.718038	157.917025	0.004474	0.005233
RS	62	6.180434	1.718038	133.024693	0.003769	0.004440
RS	63	6.614126	1.718038	475.352228	0.013468	0.016293
PA	4+25*2+4+6 0.121202518 0.029400746 6.614125961 0.441954087 0.275961560 0.356439932 0.498594856 0.703891374 0.930048553 1.119579782 1.273180450 1.410521838 1.527934736 1.606158462 1.630579335 1.604166703 1.545323189 1.478466757 1.425764010 1.399815627 1.400584343 1.419979404 1.449019428 1.481758775 1.514668640 1.544374954 1.567151290 1.581170749 1.588584146 1.598287131 1.718037853
//
IT	4498
RD	7
LK	-361521.659540
QD	-305.952655 -> -273.456865
RI	0.0377470668
TR	0.118477	0.029719
MT	6.736571
MM	C_pi: 1.250564, n_recomb: 36666.745209
RS	0	0.000000	0.489302	506.714687	0.013819	0.001038
RS	1	0.006936	0.489302	534.029033	0.014564	0.005234
RS	2	0.014353	0.489302	562.247721	0.015334	0.008978
RS	3	0.022285	0.489302	591.318662	0.016127	0.011813
RS	4	0.030767	0.274664	1098.645367	0.029963	0.022338
RS	5	0.039837	0.274664	1135.550152	0.030969	0.024767
RS	6	0.049536	0.352260	916.778493	0.025003	0.020701
RS	7	0.059908	0.352260	951.106906	0.025939	0.022095
RS	8	0.071000	0.495647	703.198217	0.019178	0.016778
RS	9	0.082860	0.495647	733.718948	0.020010	0.017751
RS	10	0.095544	0.708419	536.910612	0.014643	0.013251
RS	11	0.109107	0.708419	563.007949	0.015355	0.013946
RS	12	0.123611	0.945486	442.955328	0.012081	0.011132
RS	13	0.139121	0.945486	465.818848	0.012704	0.011808
RS	14	0.155707	1.142591	405.541182	0.011060	0.010461
RS	15	0.173443	1.142591	426.877126	0.011642	0.011195
RS	16	0.192409	1.301690	394.410451	0.010757	0.010532
RS	17	0.212691	1.301690	415.151823	0.011322	0.011233
RS	18	0.234379	1.447326	392.933159	0.010716	0.010763
RS	19	0.257572	1.447326	413.425457	0.011275	0.011373
RS	20	0.282374	1.575768	399.378354	0.010892	0.011051
RS	21	0.308896	1.575768	419.877656	0.011451	0.011600
RS	22	0.337257	1.663161	417.951179	0.011399	0.011567
RS	23	0.367586	1.663161	438.791228	0.011967	0.012129
RS	24	0.400018	1.690150	452.811139	0.012349	0.012545
RS	25	0.434700	1.690150	474.298620	0.012935	0.013201
RS	26	0.471788	1.658581	505.423089	0.013784	0.014146
RS	27	0.511448	1.658581	527.592664	0.014389	0.014935
RS	28	0.553858	1.589491	573.372615	0.015637	0.016374
RS	29	0.599211	1.589491	595.720039	0.016247	0.017283
RS	30	0.647709	1.511412	649.067965	0.017702	0.019029
RS	31	0.699571	1.511412	670.411137	0.018284	0.019981
RS	32	0.755030	1.450055	719.427552	0.019621	0.021654
RS	33	0.814336	1.450055	738.122849	0.020131	0.022497
RS	34	0.877755	1.419835	770.823409	0.021022	0.023645
RS	35	0.945574	1.419835	785.358765	0.021419	0.024224
RS	36	1.018096	1.420597	797.071228	0.021738	0.024633
RS	37	1.095648	1.420597	806.505792	0.021996	0.024899
RS	38	1.178580	1.443003	800.689111	0.021837	0.024685
RS	39	1.267264	1.443003	804.567531	0.021943	0.024686
RS	40	1.362099	1.476688	787.243834	0.021470	0.024088
RS	41	1.463512	1.476688	785.322763	0.021418	0.023887
RS	42	1.571959	1.514752	760.787485	0.020749	0.023075
RS	43	1.687928	1.514752	752.930908	0.020534	0.022706
RS	44	1.811941	1.553081	723.642054	0.019736	0.021773
RS	45	1.944555	1.553081	709.834800	0.019359	0.021256
RS	46	2.086368	1.587716	677.745155	0.018484	0.020267
RS	47	2.238017	1.587716	658.072325	0.017947	0.019619
RS	48	2.400185	1.614264	624.818616	0.017040	0.018629
RS	49	2.573600	1.614264	599.444772	0.016348	0.017862
RS	50	2.759045	1.630560	565.423204	0.015421	0.016881
RS	51	2.957351	1.630560	534.752570	0.014584	0.015997
RS	52	3.169413	1.639127	499.009689	0.013609	0.014980
RS	53	3.396183	1.639127	464.039113	0.012656	0.013980
RS	54	3.638683	1.650364	424.668979	0.011582	0.012856
RS	55	3.898002	1.650364	387.494967	0.010568	0.011782
RS	56	4.175308	1.650364	349.703316	0.009537	0.010683
RS	57	4.471849	1.650364	311.903075	0.008506	0.009577
RS	58	4.788958	1.790140	255.232245	0.006961	0.007947
RS	59	5.128061	1.790140	225.492176	0.006150	0.007054
RS	60	5.490686	1.790140	196.594238	0.005362	0.006183
RS	61	5.878463	1.790140	168.987138	0.004609	0.005347
RS	62	6.293136	1.790140	143.071286	0.003902	0.004557
RS	63	6.736571	1.790140	522.928458	0.014262	0.017066
PA	4+25*2+4+6 0.118477242 0.029718832 6.736571462 0.489301915 0.274663700 0.352260182 0.495647012 0.708418507 0.945485708 1.142591164 1.301689854 1.447325920 1.575767940 1.663161083 1.690149870 1.658580500 1.589491028 1.511412251 1.450054630 1.419834811 1.420596822 1.443003476 1.476687681 1.514752103 1.553080800 1.587715576 1.614264050 1.630559527 1.639127211 1.650363927 1.790139728
//
IT	4143
RD	8
LK	-361457.820896
QD	-289.929779 -> -260.057180
RI	0.0338144885
TR	0.115959	0.030036
MT	6.850465
MM	C_pi: 1.283757, n_recomb: 38015.967283
RS	0	0.000000	0.539400	478.467943	0.012586	0.000981
RS	1	0.006964	0.539400	505.052110	0.013285	0.004915
RS	2	0.014413	0.539400	532.621599	0.014010	0.008364
RS	3	0.022381	0.539400	561.141893	0.014761	0.010905
RS	4	0.030904	0.274458	1151.265841	0.030284	0.022756
RS	5	0.040020	0.274458	1190.009594	0.031303	0.025094
RS	6	0.049772	0.349742	966.905455	0.025434	0.021066
RS	7	0.060202	0.349742	1002.979396	0.026383	0.022459
RS	8	0.071359	0.494254	738.287491	0.019420	0.016954
RS	9	0.083293	0.494254	770.361637	0.020264	0.017952
RS	10	0.096057	0.713730	558.043447	0.014679	0.013255
RS	11	0.109711	0.713730	585.331438	0.015397	0.013974
RS	12	0.124316	0.960529	456.861279	0.012018	0.011060
RS	13	0.139937	0.960529	480.639416	0.012643	0.011748
RS	14	0.156647	1.163814	417.525808	0.010983	0.010382
RS	15	0.174520	1.163814	439.683947	0.011566	0.011124
RS	16	0.193639	1.326993	406.077270	0.010682	0.010461
RS	17	0.214088	1.326993	427.621447	0.011248	0.011172
RS	18	0.235962	1.479895	403.710308	0.010619	0.010679
RS	19	0.259359	1.479895	424.972531	0.011179	0.011296
RS	20	0.284385	1.619103	408.753359	0.010752	0.010927
RS	21	0.311154	1.619103	429.981519	0.011311	0.011475
RS	22	0.339788	1.716169	426.460935	0.011218	0.011398
RS	23	0.370415	1.716169	448.026217	0.011785	0.011950
RS	24	0.403176	1.746616	461.979763	0.012152	0.012344
RS	25	0.438218	1.746616	484.262309	0.012738	0.012983
RS	26	0.475700	1.710749	517.408982	0.013610	0.013940
RS	27	0.515793	1.710749	540.517459	0.014218	0.014709
RS	28	0.558677	1.632090	590.518609	0.015533	0.016201
RS	29	0.604549	1.632090	613.973172	0.016150	0.017090
RS	30	0.653615	1.543261	673.149810	0.017707	0.018924
RS	31	0.706098	1.543261	695.696346	0.018300	0.019863
RS	32	0.762236	1.473511	750.544717	0.019743	0.021634
RS	33	0.822283	1.473511	770.380038	0.020265	0.022474
RS	34	0.886513	1.439041	806.911179	0.021226	0.023689
RS	35	0.955215	1.439041	822.376890	0.021632	0.024277
RS	36	1.028702	1.439622	834.993911	0.021964	0.024700
RS	37	1.107307	1.439622	845.108230	0.022230	0.024982
RS	38	1.191386	1.464754	837.883215	0.022040	0.024738
RS	39	1.281320	1.464754	842.234518	0.022155	0.024760
RS	40	1.377517	1.502758	822.355979	0.021632	0.024113
RS	41	1.480414	1.502758	820.761101	0.021590	0.023935
RS	42	1.590477	1.545825	793.368730	0.020869	0.023075
RS	43	1.708205	1.545825	785.734163	0.020669	0.022733
RS	44	1.834131	1.589272	753.735779	0.019827	0.021760
RS	45	1.968827	1.589272	740.063044	0.019467	0.021273
RS	46	2.112904	1.628570	705.699540	0.018563	0.020259
RS	47	2.267014	1.628570	686.054002	0.018046	0.019641
RS	48	2.431857	1.658664	651.137633	0.017128	0.018644
RS	49	2.608179	1.658664	625.618395	0.016457	0.017907
RS	50	2.796782	1.677052	590.466834	0.015532	0.016932
RS	51	2.998518	1.677052	559.385430	0.014714	0.016074
RS	52	3.214304	1.686619	522.695487	0.013749	0.015070
RS	53	3.445118	1.686619	486.981021	0.012810	0.014091
RS	54	3.692006	1.699220	446.282105	0.011739	0.012972
RS	55	3.956088	1.699220	408.079422	0.010734	0.011912
RS	56	4.238560	1.699220	369.091809	0.009709	0.010823
RS	57	4.540705	1.699220	329.949751	0.008679	0.009723
RS	58	4.863891	1.858829	268.543378	0.007064	0.008018
RS	59	5.209585	1.858829	238.189351	0.006266	0.007144
RS	60	5.579354	1.858829	208.526277	0.005485	0.006286
RS	61	5.974873	1.858829	180.025622	0.004736	0.005457
RS	62	6.397938	1.858829	153.115749	0.004028	0.004670
RS	63	6.850465	1.858829	571.385655	0.015030	0.017829
PA	4+25*2+4+6 0.115958504 0.030036235 6.850464913 0.539400280 0.274457816 0.349742468 0.494254480 0.713730078 0.960528977 1.163814469 1.326993069 1.479894949 1.619102550 1.716169014 1.746616288 1.710748843 1.632089635 1.543261316 1.473511038 1.439040798 1.439622091 1.464753612 1.502757744 1.545825022 1.589272291 1.628569980 1.658664255 1.677051597 1.686618593 1.699220051 1.858829227
//
IT	5391
RD	9
LK	-361399.098820
QD	-275.236480 -> -247.686266
RI	0.0304437709
TR	0.113617	0.030349
MT	6.957489
MM	C_pi: 1.315667, n_recomb: 39339.624509
RS	0	0.000000	0.591599	453.066765	0.011517	0.000928
RS	1	0.006990	0.591599	478.898056	0.012173	0.004628
RS	2	0.014469	0.591599	505.773522	0.012857	0.007819
RS	3	0.022470	0.591599	533.673381	0.013566	0.010112
RS	4	0.031031	0.274906	1199.940699	0.030502	0.023112
RS	5	0.040190	0.274906	1240.490197	0.031533	0.025362
RS	6	0.049990	0.348341	1013.677564	0.025767	0.021373
RS	7	0.060474	0.348341	1051.450709	0.026728	0.022761
RS	8	0.071692	0.493886	771.454082	0.019610	0.017106
RS	9	0.083693	0.493886	805.035052	0.020464	0.018123
RS	10	0.096533	0.719459	578.188175	0.014697	0.013258
RS	11	0.110271	0.719459	606.631185	0.015420	0.013995
RS	12	0.124970	0.975057	470.330618	0.011956	0.010998
RS	13	0.140695	0.975057	495.000370	0.012583	0.011694
RS	14	0.157520	1.183415	429.442599	0.010916	0.010316
RS	15	0.175521	1.183415	452.412776	0.011500	0.011064
RS	16	0.194780	1.349547	417.934873	0.010624	0.010406
RS	17	0.215386	1.349547	440.281231	0.011192	0.011125
RS	18	0.237432	1.508859	414.782904	0.010544	0.010614
RS	19	0.261018	1.508859	436.816537	0.011104	0.011235
RS	20	0.286254	1.658617	418.359739	0.010635	0.010822
RS	21	0.313254	1.658617	440.312255	0.011193	0.011369
RS	22	0.342141	1.765855	435.019742	0.011058	0.011246
RS	23	0.373047	1.765855	457.294805	0.011624	0.011790
RS	24	0.406113	1.800613	470.941197	0.011971	0.012157
RS	25	0.441491	1.800613	493.991942	0.012557	0.012781
RS	26	0.479342	1.761293	528.874730	0.013444	0.013742
RS	27	0.519839	1.761293	552.888133	0.014054	0.014493
RS	28	0.563166	1.673701	606.840041	0.015426	0.016027
RS	29	0.609522	1.673701	631.370248	0.016049	0.016899
RS	30	0.659119	1.574552	696.202418	0.017697	0.018810
RS	31	0.712182	1.574552	719.933790	0.018300	0.019738
RS	32	0.768954	1.496636	780.590767	0.019842	0.021597
RS	33	0.829695	1.496636	801.564454	0.020375	0.022436
RS	34	0.894682	1.457926	842.019158	0.021404	0.023716
RS	35	0.964211	1.457926	858.426334	0.021821	0.024312
RS	36	1.038601	1.458159	872.069368	0.022168	0.024751
RS	37	1.118190	1.458159	882.882043	0.022443	0.025049
RS	38	1.203343	1.485752	874.349697	0.022226	0.024782
RS	39	1.294449	1.485752	879.197124	0.022349	0.024823
RS	40	1.391922	1.527780	856.848008	0.021781	0.024134
RS	41	1.496209	1.527780	855.604958	0.021749	0.023978
RS	42	1.607786	1.575554	825.434990	0.020982	0.023075
RS	43	1.727162	1.575554	818.047754	0.020794	0.022758
RS	44	1.854883	1.623835	783.417896	0.019914	0.021751
RS	45	1.991532	1.623835	769.902029	0.019571	0.021291
RS	46	2.137732	1.667541	733.334791	0.018641	0.020257
RS	47	2.294152	1.667541	713.734894	0.018143	0.019668
RS	48	2.461506	1.700964	677.218260	0.017215	0.018665
RS	49	2.640558	1.700964	651.568590	0.016563	0.017954
RS	50	2.832126	1.721261	615.343623	0.015642	0.016988
RS	51	3.037085	1.721261	583.864303	0.014842	0.016153
RS	52	3.256371	1.731678	546.276628	0.013886	0.015163
RS	53	3.490986	1.731678	509.829835	0.012960	0.014202
RS	54	3.742000	1.745473	467.844602	0.011892	0.013090
RS	55	4.010560	1.745473	428.621885	0.010895	0.012043
RS	56	4.297893	1.745473	388.449541	0.009874	0.010962
RS	57	4.605310	1.745473	347.978690	0.008846	0.009867
RS	58	4.934217	1.924694	281.758148	0.007162	0.008090
RS	59	5.286114	1.924694	250.810767	0.006376	0.007232
RS	60	5.662610	1.924694	220.407467	0.005603	0.006386
RS	61	6.065423	1.924694	191.040479	0.004856	0.005565
RS	62	6.496393	1.924694	163.164078	0.004148	0.004780
RS	63	6.957489	1.924694	620.713013	0.015778	0.018580
PA	4+25*2+4+6 0.113616646 0.030348556 6.957488727 0.591598585 0.274905855 0.348341348 0.493885878 0.719458564 0.975056555 1.183415303 1.349547152 1.508859129 1.658616752 1.765855339 1.800613385 1.761292628 1.673701402 1.574551854 1.496635826 1.457926067 1.458159401 1.485752130 1.527780394 1.575554014 1.623834753 1.667541001 1.700963653 1.721261135 1.731678285 1.745473245 1.924693556
//
IT	4257
RD	10
LK	-361344.915516
QD	-261.731735 -> -236.255949
RI	0.0275587834
TR	0.111429	0.030654
MT	7.058742
MM	C_pi: 1.346441, n_recomb: 40637.545985
RS	0	0.000000	0.645540	430.312849	0.010589	0.000880
RS	1	0.007014	0.645540	455.397174	0.011206	0.004369
RS	2	0.014521	0.645540	481.567494	0.011850	0.007335
RS	3	0.022553	0.645540	508.816310	0.012521	0.009418
RS	4	0.031150	0.275777	1245.400256	0.030647	0.023417
RS	5	0.040349	0.275777	1287.721498	0.031688	0.025584
RS	6	0.050193	0.347739	1057.546652	0.026024	0.021632
RS	7	0.060729	0.347739	1096.977013	0.026994	0.023014
RS	8	0.072003	0.494236	802.947078	0.019759	0.017237
RS	9	0.084067	0.494236	837.992157	0.020621	0.018268
RS	10	0.096978	0.725395	597.469525	0.014702	0.013259
RS	11	0.110795	0.725395	627.034461	0.015430	0.014010
RS	12	0.125581	0.989033	483.387915	0.011895	0.010943
RS	13	0.141404	0.989033	508.926869	0.012524	0.011645
RS	14	0.158337	1.201563	441.249364	0.010858	0.010262
RS	15	0.176457	1.201563	465.020203	0.011443	0.011014
RS	16	0.195849	1.369681	429.911358	0.010579	0.010365
RS	17	0.216600	1.369681	453.057353	0.011149	0.011091
RS	18	0.238808	1.534645	426.064375	0.010485	0.010563
RS	19	0.262573	1.534645	448.868925	0.011046	0.011189
RS	20	0.288005	1.694760	428.104269	0.010535	0.010733
RS	21	0.315221	1.694760	450.774984	0.011093	0.011278
RS	22	0.344345	1.812615	443.545847	0.010915	0.011109
RS	23	0.375513	1.812615	466.514397	0.011480	0.011645
RS	24	0.408867	1.852509	479.624517	0.011802	0.011982
RS	25	0.444561	1.852509	503.416085	0.012388	0.012593
RS	26	0.482758	1.810531	539.766516	0.013282	0.013552
RS	27	0.523634	1.810531	564.650189	0.013895	0.014286
RS	28	0.567378	1.714604	622.286225	0.015313	0.015854
RS	29	0.614190	1.714604	647.859000	0.015942	0.016711
RS	30	0.664285	1.605523	718.159516	0.017672	0.018689
RS	31	0.717895	1.605523	743.054996	0.018285	0.019607
RS	32	0.775264	1.519635	809.477084	0.019919	0.021548
RS	33	0.836658	1.519635	831.585950	0.020463	0.022386
RS	34	0.902358	1.476696	876.039356	0.021557	0.023727
RS	35	0.972667	1.476696	893.399303	0.021985	0.024332
RS	36	1.047907	1.476436	908.185371	0.022348	0.024789
RS	37	1.128425	1.476436	919.716861	0.022632	0.025102
RS	38	1.214590	1.506255	909.986102	0.022393	0.024816
RS	39	1.306800	1.506255	915.355730	0.022525	0.024875
RS	40	1.405477	1.552041	890.631853	0.021916	0.024150
RS	41	1.511076	1.552041	889.769680	0.021895	0.024015
RS	42	1.624081	1.604252	856.912416	0.021087	0.023074
RS	43	1.745014	1.604252	849.801748	0.020912	0.022782
RS	44	1.874429	1.657109	812.625232	0.019997	0.021744
RS	45	2.012921	1.657109	799.293305	0.019669	0.021311
RS	46	2.161128	1.704987	760.600897	0.018717	0.020258
RS	47	2.319731	1.704987	741.070192	0.018236	0.019696
RS	48	2.489458	1.741534	703.022574	0.017300	0.018689
RS	49	2.671091	1.741534	677.262884	0.016666	0.018004
RS	50	2.865464	1.763573	640.026167	0.015750	0.017046
RS	51	3.073470	1.763573	608.167180	0.014966	0.016233
RS	52	3.296067	1.774700	569.736451	0.014020	0.015256
RS	53	3.534278	1.774700	532.573530	0.013105	0.014312
RS	54	3.789198	1.789526	489.349166	0.012042	0.013207
RS	55	4.061998	1.789526	449.118534	0.011052	0.012172
RS	56	4.353933	1.789526	407.775378	0.010034	0.011099
RS	57	4.666346	1.789526	365.990708	0.009006	0.010008
RS	58	5.000672	1.988113	294.887362	0.007257	0.008160
RS	59	5.358449	1.988113	263.366414	0.006481	0.007318
RS	60	5.741322	1.988113	232.246225	0.005715	0.006484
RS	61	6.151050	1.988113	202.038071	0.004972	0.005669
RS	62	6.589518	1.988113	173.220380	0.004263	0.004887
RS	63	7.058742	1.988113	670.888511	0.016509	0.019318
PA	4+25*2+4+6 0.111429183 0.030653510 7.058741548 0.645539608 0.275776786 0.347738730 0.494235600 0.725394953 0.989032747 1.201563075 1.369681426 1.534645296 1.694760429 1.812614695 1.852508848 1.810531340 1.714603955 1.605522553 1.519635389 1.476696287 1.476436177 1.506255015 1.552040983 1.604251511 1.657108951 1.704986789 1.741534009 1.763573020 1.774699568 1.789526395 1.988113095
//
IT	4080
RD	11
LK	-361294.791043
QD	-249.285458 -> -225.673269
RI	0.0250844585
TR	0.109378	0.030950
MT	7.155039
MM	C_pi: 1.376196, n_recomb: 41909.944456
RS	0	0.000000	0.700949	409.932584	0.009781	0.000835
RS	1	0.007037	0.700949	434.292385	0.010363	0.004134
RS	2	0.014569	0.700949	459.767063	0.010970	0.006903
RS	3	0.022631	0.700949	486.359342	0.011605	0.008807
RS	4	0.031261	0.276931	1288.152750	0.030736	0.023680
RS	5	0.040498	0.276931	1332.211464	0.031787	0.025770
RS	6	0.050385	0.347729	1098.849994	0.026219	0.021851
RS	7	0.060967	0.347729	1139.898668	0.027199	0.023225
RS	8	0.072295	0.495101	832.966000	0.019875	0.017350
RS	9	0.084419	0.495101	869.435788	0.020745	0.018394
RS	10	0.097397	0.731420	615.979723	0.014698	0.013258
RS	11	0.111287	0.731420	646.635659	0.015429	0.014021
RS	12	0.126156	1.002458	496.059273	0.011836	0.010894
RS	13	0.142070	1.002458	522.445978	0.012466	0.011600
RS	14	0.159105	1.218412	452.923451	0.010807	0.010217
RS	15	0.177338	1.218412	477.483164	0.011393	0.010971
RS	16	0.196854	1.387689	441.958716	0.010545	0.010335
RS	17	0.217744	1.387689	465.900712	0.011117	0.011067
RS	18	0.240104	1.557623	437.498161	0.010439	0.010525
RS	19	0.264037	1.557623	461.072079	0.011001	0.011156
RS	20	0.289654	1.727885	437.935716	0.010449	0.010656
RS	21	0.317074	1.727885	461.318033	0.011007	0.011201
RS	22	0.346424	1.856733	452.001898	0.010785	0.010984
RS	23	0.377839	1.856733	475.647986	0.011349	0.011514
RS	24	0.411464	1.902527	488.012163	0.011644	0.011818
RS	25	0.447456	1.902527	512.518054	0.012229	0.012417
RS	26	0.485980	1.858642	550.086627	0.013125	0.013370
RS	27	0.527216	1.858642	575.806601	0.013739	0.014089
RS	28	0.571353	1.754936	636.868712	0.015196	0.015683
RS	29	0.618596	1.754936	663.450621	0.015830	0.016525
RS	30	0.669164	1.636276	739.026620	0.017634	0.018563
RS	31	0.723290	1.636276	765.063968	0.018255	0.019471
RS	32	0.781225	1.542597	837.187669	0.019976	0.021488
RS	33	0.843237	1.542597	860.426808	0.020530	0.022325
RS	34	0.909613	1.495434	908.940462	0.021688	0.023725
RS	35	0.980659	1.495434	927.263391	0.022125	0.024339
RS	36	1.056705	1.494551	943.304330	0.022508	0.024816
RS	37	1.138103	1.494551	955.574642	0.022801	0.025144
RS	38	1.225228	1.526387	944.756104	0.022543	0.024842
RS	39	1.318485	1.526387	950.673846	0.022684	0.024919
RS	40	1.418303	1.575696	923.672656	0.022039	0.024162
RS	41	1.525147	1.575696	923.220522	0.022029	0.024047
RS	42	1.639508	1.632105	887.767805	0.021183	0.023073
RS	43	1.761918	1.632105	880.963475	0.021020	0.022803
RS	44	1.892941	1.689308	841.326774	0.020075	0.021739
RS	45	2.033184	1.689308	828.206948	0.019762	0.021330
RS	46	2.183297	1.741143	787.468771	0.018790	0.020262
RS	47	2.343973	1.741143	768.032617	0.018326	0.019725
RS	48	2.515955	1.780629	728.524093	0.017383	0.018716
RS	49	2.700040	1.780629	702.677253	0.016766	0.018055
RS	50	2.897079	1.804256	664.491399	0.015855	0.017106
RS	51	3.107984	1.804256	632.273842	0.015086	0.016313
RS	52	3.333730	1.815963	593.056577	0.014151	0.015350
RS	53	3.575362	1.815963	555.196519	0.013247	0.014421
RS	54	3.833997	1.831672	510.782484	0.012188	0.013324
RS	55	4.110833	1.831672	469.558505	0.011204	0.012299
RS	56	4.407150	1.831672	427.060441	0.010190	0.011234
RS	57	4.724318	1.831672	383.978483	0.009162	0.010146
RS	58	5.063806	2.049369	307.932586	0.007347	0.008230
RS	59	5.427184	2.049369	275.857489	0.006582	0.007403
RS	60	5.816132	2.049369	244.042850	0.005823	0.006578
RS	61	6.232451	2.049369	213.017485	0.005083	0.005770
RS	62	6.678066	2.049369	183.282414	0.004373	0.004991
RS	63	7.155039	2.049369	721.865262	0.017224	0.020045
PA	4+25*2+4+6 0.109377748 0.030949777 7.155039096 0.700948872 0.276930835 0.347729444 0.495100744 0.731420449 1.002457528 1.218411813 1.387689112 1.557623425 1.727884655 1.856733150 1.902527378 1.858642054 1.754936333 1.636276379 1.542596742 1.495434254 1.494551306 1.526387237 1.575696422 1.632104714 1.689307634 1.741142572 1.780629008 1.804256298 1.815962997 1.831672362 2.049369345
//
IT	4779
RD	12
LK	-361248.315883
QD	-237.782383 -> -215.852092
RI	0.0229493584
TR	0.107448	0.031237
MT	7.246953
MM	C_pi: 1.405029, n_recomb: 43157.479651
RS	0	0.000000	0.757687	391.604758	0.009074	0.000795
RS	1	0.007058	0.757687	415.269414	0.009622	0.003920
RS	2	0.014615	0.757687	440.068021	0.010197	0.006515
RS	3	0.022705	0.757687	466.011826	0.010798	0.008265
RS	4	0.031366	0.278282	1328.566948	0.030784	0.023907
RS	5	0.040638	0.278282	1374.329299	0.031845	0.025926
RS	6	0.050565	0.348175	1137.859601	0.026365	0.022035
RS	7	0.061193	0.348175	1180.490295	0.027353	0.023402
RS	8	0.072570	0.496343	861.678233	0.019966	0.017448
RS	9	0.084751	0.496343	899.536403	0.020843	0.018502
RS	10	0.097791	0.737454	633.805289	0.014686	0.013257
RS	11	0.111752	0.737454	665.523675	0.015421	0.014029
RS	12	0.126699	1.015339	508.378074	0.011780	0.010850
RS	13	0.142700	1.015339	535.592481	0.012410	0.011558
RS	14	0.159831	1.234077	464.464064	0.010762	0.010179
RS	15	0.178171	1.234077	489.801298	0.011349	0.010934
RS	16	0.197805	1.403819	454.048609	0.010521	0.010315
RS	17	0.218825	1.403819	478.782541	0.011094	0.011051
RS	18	0.241329	1.578107	449.049989	0.010405	0.010497
RS	19	0.265422	1.578107	473.391331	0.010969	0.011133
RS	20	0.291215	1.758260	447.831634	0.010377	0.010591
RS	21	0.318828	1.758260	471.919338	0.010935	0.011135
RS	22	0.348391	1.898431	460.375381	0.010667	0.010870
RS	23	0.380040	1.898431	484.684042	0.011231	0.011395
RS	24	0.413923	1.950808	496.115848	0.011495	0.011664
RS	25	0.450198	1.950808	521.311223	0.012079	0.012253
RS	26	0.489033	1.905723	559.866375	0.012973	0.013195
RS	27	0.530609	1.905723	586.390185	0.013587	0.013900
RS	28	0.575120	1.794762	650.632374	0.015076	0.015514
RS	29	0.622773	1.794762	678.190495	0.015714	0.016343
RS	30	0.673789	1.666849	758.847624	0.017583	0.018434
RS	31	0.728406	1.666849	786.003784	0.018212	0.019332
RS	32	0.786878	1.565535	863.755421	0.020014	0.021419
RS	33	0.849478	1.565535	888.118345	0.020579	0.022255
RS	34	0.916496	1.514158	940.738536	0.021798	0.023713
RS	35	0.988244	1.514158	960.033135	0.022245	0.024334
RS	36	1.065057	1.512537	977.434259	0.022648	0.024833
RS	37	1.147291	1.512537	990.462016	0.022950	0.025175
RS	38	1.235330	1.546207	978.662929	0.022677	0.024861
RS	39	1.329583	1.546207	985.153362	0.022827	0.024956
RS	40	1.430488	1.598829	955.972563	0.022151	0.024170
RS	41	1.538516	1.598829	955.958201	0.022150	0.024075
RS	42	1.654169	1.659221	918.000418	0.021271	0.023072
RS	43	1.777986	1.659221	911.530938	0.021121	0.022822
RS	44	1.910541	1.720560	869.519049	0.020148	0.021736
RS	45	2.052453	1.720560	856.638597	0.019849	0.021349
RS	46	2.204382	1.776159	813.931488	0.018860	0.020268
RS	47	2.367035	1.776159	794.614997	0.018412	0.019755
RS	48	2.541168	1.818418	753.713073	0.017464	0.018745
RS	49	2.727592	1.818418	727.802405	0.016864	0.018106
RS	50	2.927175	1.843495	688.728615	0.015958	0.017166
RS	51	3.140845	1.843495	656.174519	0.015204	0.016392
RS	52	3.369597	1.855667	616.225757	0.014279	0.015443
RS	53	3.614495	1.855667	577.688905	0.013386	0.014529
RS	54	3.876679	1.872118	532.136230	0.012330	0.013439
RS	55	4.157369	1.872118	489.934590	0.011352	0.012424
RS	56	4.457871	1.872118	446.298375	0.010341	0.011365
RS	57	4.779583	1.872118	401.936287	0.009313	0.010281
RS	58	5.124004	2.108660	320.895415	0.007435	0.008298
RS	59	5.492735	2.108660	288.284844	0.006680	0.007485
RS	60	5.887493	2.108660	255.797103	0.005927	0.006670
RS	61	6.310114	2.108660	223.977204	0.005190	0.005868
RS	62	6.762565	2.108660	193.347367	0.004480	0.005091
RS	63	7.246953	2.108660	773.594256	0.017925	0.020758
PA	4+25*2+4+6 0.107447895 0.031236835 7.246952679 0.757686854 0.278281848 0.348174645 0.496342774 0.737453794 1.015338676 1.234076595 1.403818754 1.578106509 1.758260099 1.898430919 1.950808336 1.905723354 1.794762216 1.666849200 1.565534677 1.514158272 1.512537358 1.546206997 1.598829004 1.659221215 1.720560380 1.776158836 1.818417721 1.843494522 1.855667098 1.872118207 2.108660061
//
IT	4593
RD	13
LK	-361205.136135
QD	-227.121434 -> -206.715142
RI	0.0210934686
TR	0.105628	0.031515
MT	7.334864
MM	C_pi: 1.433013, n_recomb: 44381.001034
RS	0	0.000000	0.815681	375.032318	0.008450	0.000757
RS	1	0.007079	0.815681	398.033397	0.008969	0.003726
RS	2	0.014658	0.815681	422.180021	0.009513	0.006165
RS	3	0.022775	0.815681	447.490569	0.010083	0.007783
RS	4	0.031465	0.279774	1366.920178	0.030800	0.024105
RS	5	0.040771	0.279774	1414.352902	0.031868	0.026058
RS	6	0.050736	0.348972	1174.811726	0.026471	0.022190
RS	7	0.061406	0.348972	1218.990204	0.027466	0.023549
RS	8	0.072831	0.497868	889.213770	0.020036	0.017534
RS	9	0.085065	0.497868	928.426412	0.020919	0.018597
RS	10	0.098165	0.743449	651.011472	0.014669	0.013255
RS	11	0.112193	0.743449	683.765629	0.015407	0.014034
RS	12	0.127213	1.027719	520.360954	0.011725	0.010810
RS	13	0.143296	1.027719	548.383826	0.012356	0.011519
RS	14	0.160518	1.248701	475.859119	0.010722	0.010147
RS	15	0.178960	1.248701	501.962453	0.011310	0.010903
RS	16	0.198706	1.418278	466.164181	0.010504	0.010302
RS	17	0.219850	1.418278	491.685858	0.011079	0.011042
RS	18	0.242491	1.596341	460.703073	0.010381	0.010479
RS	19	0.266735	1.596341	485.809971	0.010946	0.011118
RS	20	0.292695	1.786139	457.774597	0.010315	0.010535
RS	21	0.320492	1.786139	482.561812	0.010873	0.011080
RS	22	0.350257	1.937874	468.667540	0.010560	0.010766
RS	23	0.382129	1.937874	493.625042	0.011122	0.011287
RS	24	0.416257	1.997461	503.954093	0.011355	0.011520
RS	25	0.452801	1.997461	529.815858	0.011938	0.012099
RS	26	0.491931	1.951832	569.147017	0.012824	0.013027
RS	27	0.533832	1.951832	596.443987	0.013439	0.013720
RS	28	0.578699	1.834102	663.635427	0.014953	0.015349
RS	29	0.626741	1.834102	692.137792	0.015595	0.016165
RS	30	0.678184	1.697236	777.684947	0.017523	0.018302
RS	31	0.733269	1.697236	805.936456	0.018159	0.019192
RS	32	0.792253	1.588431	889.233499	0.020036	0.021344
RS	33	0.855412	1.588431	914.712319	0.020610	0.022179
RS	34	0.923042	1.532847	971.476813	0.021889	0.023692
RS	35	0.995459	1.532847	991.749960	0.022346	0.024320
RS	36	1.073002	1.530387	1010.608111	0.022771	0.024842
RS	37	1.156035	1.530387	1024.410012	0.023082	0.025197
RS	38	1.244944	1.565726	1011.734179	0.022797	0.024874
RS	39	1.340148	1.565726	1018.819728	0.022956	0.024985
RS	40	1.442090	1.621473	987.553274	0.022252	0.024175
RS	41	1.551249	1.621473	988.002175	0.022262	0.024098
RS	42	1.668135	1.685658	947.625833	0.021352	0.023069
RS	43	1.793294	1.685658	941.517599	0.021214	0.022840
RS	44	1.927313	1.750944	897.211659	0.020216	0.021733
RS	45	2.070819	1.750944	884.596108	0.019932	0.021368
RS	46	2.224483	1.810131	839.992632	0.018927	0.020276
RS	47	2.389024	1.810131	820.819783	0.018495	0.019784
RS	48	2.565212	1.855009	778.589636	0.017543	0.018775
RS	49	2.753872	1.855009	752.637798	0.016959	0.018157
RS	50	2.955887	1.881410	712.734274	0.016059	0.017227
RS	51	3.172202	1.881410	679.865562	0.015319	0.016471
RS	52	3.403828	1.893944	639.239041	0.014403	0.015535
RS	53	3.651851	1.893944	600.045903	0.013520	0.014635
RS	54	3.917430	1.911012	553.404007	0.012469	0.013552
RS	55	4.201808	1.911012	510.241010	0.011497	0.012546
RS	56	4.506317	1.911012	465.483856	0.010488	0.011494
RS	57	4.832380	1.911012	419.859117	0.009460	0.010413
RS	58	5.181524	2.166122	333.777661	0.007521	0.008365
RS	59	5.555383	2.166122	300.649430	0.006774	0.007565
RS	60	5.955706	2.166122	267.508816	0.006028	0.006760
RS	61	6.384366	2.166122	234.915829	0.005293	0.005964
RS	62	6.843369	2.166122	203.412625	0.004583	0.005189
RS	63	7.334864	2.166122	826.030183	0.018612	0.021460
PA	4+25*2+4+6 0.105628317 0.031514714 7.334863558 0.815680924 0.279773607 0.348971553 0.497867669 0.743449348 1.027719391 1.248700843 1.418277641 1.596341084 1.786138700 1.937874141 1.997460624 1.951831792 1.834102059 1.697235797 1.588431481 1.532846699 1.530387179 1.565725985 1.621473247 1.685657648 1.750943873 1.810131235 1.855008882 1.881410443 1.893944426 1.911011612 2.166121784
//
IT	3949
RD	14
LK	-361164.944902
QD	-217.214648 -> -198.194180
RI	0.0194705573
TR	0.103907	0.031783
MT	7.419252
MM	C_pi: 1.460227, n_recomb: 45580.994707
RS	0	0.000000	0.874852	359.976402	0.007898	0.000722
RS	1	0.007098	0.874852	382.346336	0.008388	0.003547
RS	2	0.014699	0.874852	405.867695	0.008904	0.005849
RS	3	0.022841	0.874852	430.564846	0.009446	0.007351
RS	4	0.031559	0.281360	1403.463637	0.030791	0.024277
RS	5	0.040897	0.281360	1452.534076	0.031867	0.026170
RS	6	0.050898	0.350048	1209.886758	0.026544	0.022320
RS	7	0.061608	0.350048	1255.580285	0.027546	0.023672
RS	8	0.073079	0.499604	915.682366	0.020089	0.017609
RS	9	0.085364	0.499604	956.217690	0.020978	0.018680
RS	10	0.098521	0.749384	667.644571	0.014647	0.013252
RS	11	0.112611	0.749384	701.409279	0.015388	0.014037
RS	12	0.127702	1.039641	532.021221	0.011672	0.010773
RS	13	0.143864	1.039641	560.834095	0.012304	0.011483
RS	14	0.161173	1.262405	487.099988	0.010686	0.010120
RS	15	0.179710	1.262405	513.958075	0.011276	0.010876
RS	16	0.199563	1.431273	478.282624	0.010493	0.010295
RS	17	0.220826	1.431273	504.587476	0.011070	0.011039
RS	18	0.243597	1.612579	472.434276	0.010365	0.010468
RS	19	0.267985	1.612579	498.304630	0.010932	0.011111
RS	20	0.294104	1.811737	467.753179	0.010262	0.010488
RS	21	0.322077	1.811737	493.234481	0.010821	0.011034
RS	22	0.352035	1.975235	476.875713	0.010462	0.010671
RS	23	0.384120	1.975235	502.469307	0.011024	0.011188
RS	24	0.418481	2.042585	511.544412	0.011223	0.011383
RS	25	0.455282	2.042585	538.051119	0.011804	0.011955
RS	26	0.494695	1.997027	577.964592	0.012680	0.012865
RS	27	0.536905	1.997027	606.005742	0.013295	0.013547
RS	28	0.582112	1.872982	675.930186	0.014829	0.015186
RS	29	0.630526	1.872982	705.345819	0.015475	0.015992
RS	30	0.682378	1.727440	795.595718	0.017455	0.018169
RS	31	0.737909	1.727440	824.918813	0.018098	0.019051
RS	32	0.797383	1.611280	913.671374	0.020045	0.021262
RS	33	0.861077	1.611280	940.256810	0.020628	0.022097
RS	34	0.929292	1.551497	1001.190432	0.021965	0.023663
RS	35	1.002349	1.551497	1022.447192	0.022431	0.024299
RS	36	1.080592	1.548110	1042.851307	0.022879	0.024844
RS	37	1.164388	1.548110	1057.442053	0.023199	0.025211
RS	38	1.254132	1.584975	1043.986367	0.022904	0.024883
RS	39	1.350245	1.584975	1051.687408	0.023073	0.025009
RS	40	1.453181	1.643679	1018.426408	0.022343	0.024178
RS	41	1.563422	1.643679	1019.361896	0.022364	0.024118
RS	42	1.681489	1.711485	976.649398	0.021427	0.023066
RS	43	1.807935	1.711485	970.926801	0.021301	0.022856
RS	44	1.943357	1.780553	924.401658	0.020280	0.021730
RS	45	2.088390	1.780553	912.075141	0.020010	0.021386
RS	46	2.243718	1.843172	865.644786	0.018991	0.020285
RS	47	2.410070	1.843172	846.638686	0.018574	0.019814
RS	48	2.588230	1.890532	803.141954	0.017620	0.018805
RS	49	2.779035	1.890532	777.171408	0.017050	0.018207
RS	50	2.983383	1.918146	736.494358	0.016158	0.017287
RS	51	3.202236	1.918146	703.333259	0.015430	0.016548
RS	52	3.436622	1.930950	662.080689	0.014525	0.015626
RS	53	3.687644	1.930950	622.252626	0.013652	0.014739
RS	54	3.956483	1.948519	574.570798	0.012605	0.013664
RS	55	4.244404	1.948519	530.463887	0.011638	0.012667
RS	56	4.552762	1.948519	484.604019	0.010632	0.011620
RS	57	4.883005	1.948519	437.735018	0.009603	0.010542
RS	58	5.236689	2.221927	346.573872	0.007603	0.008431
RS	59	5.615477	2.221927	312.945769	0.006866	0.007643
RS	60	6.021150	2.221927	279.172245	0.006125	0.006847
RS	61	6.455617	2.221927	245.827212	0.005393	0.006056
RS	62	6.920921	2.221927	213.471611	0.004683	0.005284
RS	63	7.419252	2.221927	879.112858	0.019287	0.022150
PA	4+25*2+4+6 0.103907442 0.031783013 7.419252095 0.874852205 0.281359809 0.350047846 0.499604026 0.749383749 1.039641444 1.262405190 1.431273182 1.612578891 1.811737315 1.975235347 2.042584533 1.997026871 1.872981854 1.727439872 1.611279908 1.551496810 1.548109778 1.584974732 1.643678939 1.711484842 1.780553302 1.843172151 1.890531895 1.918145975 1.930949978 1.948519217 2.221926752
//
IT	4539
RD	15
LK	-361127.472718
QD	-207.986535 -> -190.230279
RI	0.0180423974
TR	0.102277	0.032042
MT	7.500420
MM	C_pi: 1.486727, n_recomb: 46758.154441
RS	0	0.000000	0.935161	346.226646	0.007405	0.000690
RS	1	0.007116	0.935161	367.996891	0.007870	0.003383
RS	2	0.014738	0.935161	390.920044	0.008360	0.005560
RS	3	0.022903	0.935161	415.025508	0.008876	0.006961
RS	4	0.031649	0.283013	1438.375561	0.030762	0.024429
RS	5	0.041017	0.283013	1489.051717	0.031846	0.026266
RS	6	0.051052	0.351346	1243.250321	0.026589	0.022430
RS	7	0.061801	0.351346	1290.427433	0.027598	0.023775
RS	8	0.073315	0.501499	941.177560	0.020129	0.017676
RS	9	0.085648	0.501499	983.005575	0.021023	0.018753
RS	10	0.098859	0.755236	683.750623	0.014623	0.013248
RS	11	0.113010	0.755236	718.502104	0.015366	0.014038
RS	12	0.128168	1.051143	543.371741	0.011621	0.010739
RS	13	0.144405	1.051143	572.956831	0.012254	0.011448
RS	14	0.161797	1.275292	498.181579	0.010654	0.010097
RS	15	0.180426	1.275292	525.783167	0.011245	0.010853
RS	16	0.200381	1.442974	490.388807	0.010488	0.010293
RS	17	0.221757	1.442974	517.472030	0.011067	0.011041
RS	18	0.244653	1.627029	484.227974	0.010356	0.010463
RS	19	0.269179	1.627029	510.859560	0.010926	0.011111
RS	20	0.295450	1.835256	477.756703	0.010218	0.010448
RS	21	0.323590	1.835256	503.926951	0.010777	0.010995
RS	22	0.353733	2.010650	485.003167	0.010373	0.010584
RS	23	0.386021	2.010650	511.221098	0.010933	0.011098
RS	24	0.420606	2.086265	518.903920	0.011098	0.011255
RS	25	0.457653	2.086265	546.035601	0.011678	0.011819
RS	26	0.497336	2.041349	586.355052	0.012540	0.012710
RS	27	0.539843	2.041349	615.113057	0.013155	0.013382
RS	28	0.585374	1.911414	687.567891	0.014705	0.015027
RS	29	0.634146	1.911414	717.866904	0.015353	0.015822
RS	30	0.686388	1.757452	812.638410	0.017380	0.018035
RS	31	0.742348	1.757452	843.009267	0.018029	0.018910
RS	32	0.802290	1.634057	937.124917	0.020042	0.021177
RS	33	0.866497	1.634057	964.806538	0.020634	0.022011
RS	34	0.935274	1.570085	1029.926129	0.022027	0.023628
RS	35	1.008944	1.570085	1052.169809	0.022502	0.024270
RS	36	1.087857	1.565692	1074.201184	0.022974	0.024840
RS	37	1.172386	1.565692	1089.593427	0.023303	0.025219
RS	38	1.262930	1.603952	1075.451440	0.023000	0.024886
RS	39	1.359917	1.603952	1083.785972	0.023179	0.025028
RS	40	1.463805	1.665465	1048.615313	0.022426	0.024178
RS	41	1.575086	1.665465	1050.058325	0.022457	0.024135
RS	42	1.694286	1.736740	1005.086784	0.021495	0.023062
RS	43	1.821969	1.736740	999.771993	0.021382	0.022870
RS	44	1.958737	1.809439	951.099246	0.020341	0.021728
RS	45	2.105238	1.809439	939.083877	0.020084	0.021404
RS	46	2.262164	1.875347	890.891981	0.019053	0.020294
RS	47	2.430257	1.875347	872.074174	0.018651	0.019844
RS	48	2.610311	1.925067	827.368151	0.017695	0.018836
RS	49	2.803178	1.925067	801.400405	0.017139	0.018257
RS	50	3.009770	1.953793	760.002861	0.016254	0.017347
RS	51	3.231063	1.953793	726.571181	0.015539	0.016625
RS	52	3.468103	1.966785	684.742381	0.014644	0.015716
RS	53	3.722011	1.966785	644.300731	0.013779	0.014841
RS	54	3.993988	1.984755	595.626566	0.012738	0.013774
RS	55	4.285318	1.984755	550.593695	0.011775	0.012784
RS	56	4.597379	1.984755	503.649794	0.010771	0.011743
RS	57	4.931648	1.984755	455.555343	0.009743	0.010667
RS	58	5.289702	2.276187	359.281609	0.007684	0.008496
RS	59	5.673236	2.276187	325.170936	0.006954	0.007719
RS	60	6.084063	2.276187	290.783818	0.006219	0.006931
RS	61	6.524124	2.276187	256.707074	0.005490	0.006146
RS	62	6.995501	2.276187	223.519367	0.004780	0.005376
RS	63	7.500420	2.276187	932.789727	0.019949	0.022828
PA	4+25*2+4+6 0.102276549 0.032041890 7.500420153 0.935161060 0.283012611 0.351346159 0.501498816 0.755235942 1.051143100 1.275291836 1.442974374 1.627028765 1.835256228 2.010649965 2.086265353 2.041349180 1.911414050 1.757452479 1.634057468 1.570085494 1.565692136 1.603952238 1.665464532 1.736739553 1.809439242 1.875346775 1.925066533 1.953792825 1.966784597 1.984754680 2.276186519
//
IT	5132
RD	16
LK	-361092.481562
QD	-199.371204 -> -182.771578
RI	0.0167777684
TR	0.100728	0.032292
MT	7.578588
MM	C_pi: 1.512554, n_recomb: 47913.054489
RS	0	0.000000	0.996589	333.603353	0.006963	0.000660
RS	1	0.007133	0.996589	354.803537	0.007405	0.003231
RS	2	0.014776	0.996589	377.154697	0.007872	0.005297
RS	3	0.022963	0.996589	400.690484	0.008363	0.006608
RS	4	0.031735	0.284705	1471.830460	0.030719	0.024562
RS	5	0.041132	0.284705	1524.080788	0.031809	0.026348
RS	6	0.051200	0.352823	1275.035686	0.026611	0.022521
RS	7	0.061985	0.352823	1323.665694	0.027626	0.023859
RS	8	0.073540	0.503512	965.774369	0.020157	0.017735
RS	9	0.085920	0.503512	1008.866409	0.021056	0.018817
RS	10	0.099182	0.760989	699.368735	0.014597	0.013244
RS	11	0.113391	0.760989	735.084378	0.015342	0.014038
RS	12	0.128613	1.062254	554.423978	0.011571	0.010707
RS	13	0.144921	1.062254	584.764037	0.012205	0.011416
RS	14	0.162392	1.287459	509.093873	0.010625	0.010078
RS	15	0.181110	1.287459	537.427492	0.011217	0.010832
RS	16	0.201163	1.453546	502.461420	0.010487	0.010296
RS	17	0.222646	1.453546	530.317605	0.011068	0.011047
RS	18	0.245662	1.639876	496.068108	0.010354	0.010464
RS	19	0.270320	1.639876	523.458410	0.010925	0.011116
RS	20	0.296736	1.856865	487.776637	0.010180	0.010415
RS	21	0.325037	1.856865	514.630874	0.010741	0.010963
RS	22	0.355357	2.044241	493.050793	0.010291	0.010504
RS	23	0.387840	2.044241	519.882030	0.010851	0.011015
RS	24	0.422640	2.128575	526.046864	0.010979	0.011133
RS	25	0.459922	2.128575	553.784782	0.011558	0.011691
RS	26	0.499864	2.084817	594.352842	0.012405	0.012562
RS	27	0.542655	2.084817	623.801898	0.013019	0.013224
RS	28	0.588498	1.949395	698.596523	0.014581	0.014872
RS	29	0.637612	1.949395	729.750039	0.015231	0.015657
RS	30	0.690229	1.787256	828.867111	0.017299	0.017901
RS	31	0.746600	1.787256	860.261838	0.017955	0.018769
RS	32	0.806992	1.656735	959.646888	0.020029	0.021087
RS	33	0.871691	1.656735	988.413103	0.020629	0.021921
RS	34	0.941006	1.588584	1057.727977	0.022076	0.023587
RS	35	1.015266	1.588584	1080.960080	0.022561	0.024236
RS	36	1.094823	1.583114	1104.692383	0.023056	0.024830
RS	37	1.180055	1.583114	1120.896677	0.023394	0.025221
RS	38	1.271367	1.622651	1106.156609	0.023087	0.024886
RS	39	1.369193	1.622651	1115.140347	0.023274	0.025042
RS	40	1.473997	1.686837	1078.140618	0.022502	0.024176
RS	41	1.586278	1.686837	1080.109737	0.022543	0.024149
RS	42	1.706568	1.761441	1032.952723	0.021559	0.023057
RS	43	1.835438	1.761441	1028.065603	0.021457	0.022883
RS	44	1.973502	1.837632	977.313837	0.020398	0.021727
RS	45	2.121414	1.837632	965.629606	0.020154	0.021421
RS	46	2.279878	1.906702	915.735569	0.019112	0.020304
RS	47	2.449645	1.906702	897.126115	0.018724	0.019872
RS	48	2.631523	1.958670	851.265161	0.017767	0.018868
RS	49	2.826375	1.958670	825.320672	0.017225	0.018306
RS	50	3.035126	1.988418	783.252825	0.016347	0.017406
RS	51	3.258769	1.988418	749.571813	0.015644	0.016699
RS	52	3.498365	2.001526	707.213806	0.014760	0.015804
RS	53	3.755053	2.001526	666.179957	0.013904	0.014941
RS	54	4.030051	2.019802	616.561081	0.012868	0.013882
RS	55	4.324666	2.019802	570.620465	0.011909	0.012899
RS	56	4.640298	2.019802	522.611473	0.010907	0.011863
RS	57	4.978445	2.019802	473.310662	0.009879	0.010790
RS	58	5.340713	2.328986	371.896760	0.007762	0.008559
RS	59	5.728824	2.328986	337.320494	0.007040	0.007793
RS	60	6.144620	2.328986	302.338658	0.006310	0.007014
RS	61	6.590077	2.328986	267.550055	0.005584	0.006233
RS	62	7.067311	2.328986	233.550085	0.004874	0.005466
RS	63	7.578588	2.328986	987.006903	0.020600	0.023495
PA	4+25*2+4+6 0.100728436 0.032291667 7.578587678 0.996589152 0.284705436 0.352823146 0.503511840 0.760988572 1.062254235 1.287458831 1.453545786 1.639876473 1.856864651 2.044240822 2.128574574 2.084816934 1.949395296 1.787255774 1.656734703 1.588583759 1.583114332 1.622651421 1.686836841 1.761441371 1.837632352 1.906702232 1.958670141 1.988418195 2.001526262 2.019801942 2.328986393
//
IT	4716
RD	17
LK	-361059.762343
QD	-191.311771 -> -175.773087
RI	0.0156511930
TR	0.099256	0.032532
MT	7.654043
MM	C_pi: 1.537760, n_recomb: 49046.240034
RS	0	0.000000	1.059142	321.953542	0.006564	0.000632
RS	1	0.007150	1.059142	342.611144	0.006985	0.003090
RS	2	0.014811	1.059142	364.415122	0.007430	0.005054
RS	3	0.023021	1.059142	387.402720	0.007899	0.006287
RS	4	0.031817	0.286422	1503.961421	0.030664	0.024680
RS	5	0.041242	0.286422	1557.755193	0.031761	0.026418
RS	6	0.051340	0.354440	1305.383795	0.026615	0.022596
RS	7	0.062161	0.354440	1355.437069	0.027636	0.023928
RS	8	0.073756	0.505608	989.548162	0.020176	0.017787
RS	9	0.086180	0.505608	1033.877095	0.021080	0.018874
RS	10	0.099492	0.766646	714.519900	0.014568	0.013239
RS	11	0.113756	0.766646	751.177868	0.015316	0.014037
RS	12	0.129039	1.073027	565.178093	0.011523	0.010677
RS	13	0.145416	1.073027	596.256086	0.012157	0.011385
RS	14	0.162963	1.298998	519.828919	0.010599	0.010061
RS	15	0.181765	1.298998	548.883036	0.011191	0.010814
RS	16	0.201912	1.463116	514.489898	0.010490	0.010302
RS	17	0.223499	1.463116	543.113501	0.011073	0.011056
RS	18	0.246629	1.651299	507.939764	0.010356	0.010470
RS	19	0.271414	1.651299	536.086044	0.010930	0.011126
RS	20	0.297970	1.876737	497.803141	0.010150	0.010388
RS	21	0.326425	1.876737	525.336554	0.010711	0.010937
RS	22	0.356915	2.076143	501.017598	0.010215	0.010430
RS	23	0.389585	2.076143	528.451764	0.010775	0.010939
RS	24	0.424590	2.169580	532.989507	0.010867	0.011019
RS	25	0.462099	2.169580	561.316249	0.011445	0.011570
RS	26	0.502289	2.127473	601.986259	0.012274	0.012419
RS	27	0.545354	2.127473	632.102028	0.012888	0.013072
RS	28	0.591497	1.986940	709.059611	0.014457	0.014721
RS	29	0.640940	1.986940	741.039899	0.015109	0.015497
RS	30	0.693917	1.816845	844.334144	0.017215	0.017767
RS	31	0.750683	1.816845	876.729058	0.017876	0.018630
RS	32	0.811508	1.679303	981.285787	0.020007	0.020996
RS	33	0.876681	1.679303	1011.124203	0.020616	0.021829
RS	34	0.946515	1.606982	1084.637772	0.022115	0.023542
RS	35	1.021341	1.606982	1108.858358	0.022608	0.024197
RS	36	1.101518	1.600374	1134.358801	0.023128	0.024816
RS	37	1.187428	1.600374	1151.383927	0.023475	0.025218
RS	38	1.279480	1.641080	1136.130227	0.023164	0.024883
RS	39	1.378114	1.641080	1145.776841	0.023361	0.025052
RS	40	1.483800	1.707816	1107.024382	0.022571	0.024172
RS	41	1.597043	1.707816	1109.536023	0.022622	0.024160
RS	42	1.718383	1.785626	1060.261511	0.021618	0.023052
RS	43	1.848399	1.785626	1055.819921	0.021527	0.022894
RS	44	1.987712	1.865185	1003.051713	0.020451	0.021725
RS	45	2.136985	1.865185	991.717023	0.020220	0.021437
RS	46	2.296931	1.937300	940.178055	0.019169	0.020314
RS	47	2.468313	1.937300	921.795633	0.018794	0.019900
RS	48	2.651950	1.991416	874.830252	0.017837	0.018898
RS	49	2.848717	1.991416	848.928569	0.017309	0.018354
RS	50	3.059552	2.022107	806.237229	0.016438	0.017465
RS	51	3.285463	2.022107	772.327730	0.015747	0.016772
RS	52	3.527526	2.035266	729.486126	0.014873	0.015890
RS	53	3.786897	2.035266	687.881344	0.014025	0.015038
RS	54	4.064814	2.053765	637.363095	0.012995	0.013987
RS	55	4.362601	2.053765	590.533473	0.012040	0.013012
RS	56	4.681681	2.053765	541.478833	0.011040	0.011981
RS	57	5.023575	2.053765	490.991243	0.010011	0.010910
RS	58	5.389915	2.380437	384.414960	0.007838	0.008621
RS	59	5.782449	2.380437	349.389875	0.007124	0.007865
RS	60	6.203049	2.380437	313.831873	0.006399	0.007093
RS	61	6.653722	2.380437	278.350885	0.005675	0.006318
RS	62	7.136619	2.380437	243.558135	0.004966	0.005553
RS	63	7.654043	2.380437	1041.712047	0.021239	0.024150
PA	4+25*2+4+6 0.099255786 0.032532374 7.654042825 1.059141855 0.286421962 0.354439588 0.505608453 0.766646404 1.073026951 1.298997850 1.463116175 1.651299257 1.876737064 2.076143094 2.169579905 2.127472557 1.986939582 1.816845199 1.679303213 1.606982195 1.600374085 1.641079598 1.707815807 1.785625628 1.865184762 1.937299993 1.991416415 2.022106973 2.035266285 2.053765287 2.380437075
//
IT	4180
RD	18
LK	-361029.127772
QD	-183.758171 -> -169.194988
RI	0.0146420013
TR	0.097853	0.032764
MT	7.726957
MM	C_pi: 1.562376, n_recomb: 50158.267705
RS	0	0.000000	1.122843	311.146506	0.006203	0.000606
RS	1	0.007166	1.122843	331.286612	0.006605	0.002960
RS	2	0.014846	1.122843	352.566382	0.007029	0.004831
RS	3	0.023075	1.122843	375.026106	0.007477	0.005993
RS	4	0.031895	0.288150	1534.877398	0.030601	0.024784
RS	5	0.041347	0.288150	1590.184494	0.031703	0.026480
RS	6	0.051475	0.356168	1334.402482	0.026604	0.022658
RS	7	0.062330	0.356168	1385.850087	0.027630	0.023983
RS	8	0.073963	0.507761	1012.563016	0.020187	0.017834
RS	9	0.086429	0.507761	1058.102933	0.021095	0.018925
RS	10	0.099788	0.772200	729.234799	0.014539	0.013234
RS	11	0.114105	0.772200	766.814238	0.015288	0.014035
RS	12	0.129448	1.083488	575.643150	0.011477	0.010648
RS	13	0.145890	1.083488	607.442485	0.012111	0.011355
RS	14	0.163511	1.309982	530.380658	0.010574	0.010046
RS	15	0.182394	1.309982	560.143624	0.011168	0.010798
RS	16	0.202630	1.471806	526.460101	0.010496	0.010312
RS	17	0.224317	1.471806	555.845175	0.011082	0.011068
RS	18	0.247557	1.661445	519.830434	0.010364	0.010481
RS	19	0.272463	1.661445	548.729687	0.010940	0.011140
RS	20	0.299154	1.895013	507.830123	0.010125	0.010365
RS	21	0.327758	1.895013	536.038026	0.010687	0.010916
RS	22	0.358411	2.106452	508.907048	0.010146	0.010362
RS	23	0.391260	2.106452	536.934420	0.010705	0.010869
RS	24	0.426464	2.209351	539.741874	0.010761	0.010910
RS	25	0.464191	2.209351	568.640987	0.011337	0.011456
RS	26	0.504620	2.169336	609.282778	0.012147	0.012281
RS	27	0.547948	2.169336	640.042254	0.012760	0.012927
RS	28	0.594379	2.024048	718.996800	0.014335	0.014573
RS	29	0.644139	2.024048	751.777158	0.014988	0.015341
RS	30	0.697464	1.846202	859.089787	0.017128	0.017635
RS	31	0.754610	1.846202	892.461407	0.017793	0.018491
RS	32	0.815851	1.701742	1002.089193	0.019979	0.020902
RS	33	0.881481	1.701742	1032.986621	0.020595	0.021735
RS	34	0.951814	1.625262	1110.695719	0.022144	0.023493
RS	35	1.027187	1.625262	1135.903429	0.022646	0.024155
RS	36	1.107962	1.617455	1163.235489	0.023191	0.024799
RS	37	1.194524	1.617455	1181.088395	0.023547	0.025211
RS	38	1.287290	1.659232	1165.399133	0.023234	0.024877
RS	39	1.386703	1.659232	1175.720338	0.023440	0.025059
RS	40	1.493240	1.728407	1135.287529	0.022634	0.024167
RS	41	1.607412	1.728407	1138.356081	0.022695	0.024170
RS	42	1.729765	1.809305	1087.029853	0.021672	0.023046
RS	43	1.860886	1.809305	1083.049560	0.021593	0.022904
RS	44	2.001403	1.892121	1028.322748	0.020502	0.021723
RS	45	2.151990	1.892121	1017.354190	0.020283	0.021452
RS	46	2.313367	1.967175	964.223797	0.019224	0.020324
RS	47	2.486309	1.967175	946.085607	0.018862	0.019928
RS	48	2.671644	2.023348	898.063608	0.017905	0.018929
RS	49	2.870260	2.023348	872.223095	0.017389	0.018401
RS	50	3.083109	2.054912	828.951170	0.016527	0.017522
RS	51	3.311211	2.054912	794.833397	0.015847	0.016843
RS	52	3.555658	2.068066	751.551428	0.014984	0.015975
RS	53	3.817623	2.068066	709.396813	0.014143	0.015133
RS	54	4.098360	2.086712	658.023824	0.013119	0.014091
RS	55	4.399215	2.086712	610.324081	0.012168	0.013122
RS	56	4.721628	2.086712	560.243400	0.011170	0.012095
RS	57	5.067146	2.086712	508.588813	0.010140	0.011026
RS	58	5.437424	2.430608	396.832831	0.007912	0.008681
RS	59	5.834236	2.430608	361.375332	0.007205	0.007935
RS	60	6.259484	2.430608	325.259269	0.006485	0.007171
RS	61	6.715205	2.430608	289.104914	0.005764	0.006401
RS	62	7.203582	2.430608	253.538450	0.005055	0.005638
RS	63	7.726957	2.430608	1096.856569	0.021868	0.024794
PA	4+25*2+4+6 0.097852988 0.032764366 7.726957171 1.122842827 0.288150066 0.356167715 0.507761413 0.772200441 1.083487822 1.309982475 1.471806330 1.661444917 1.895012670 2.106452388 2.209350585 2.169336194 2.024048224 1.846201972 1.701741946 1.625261537 1.617454951 1.659231894 1.728406851 1.809305378 1.892121254 1.967174929 2.023347986 2.054912485 2.068065955 2.086712267 2.430608358
//
IT	4680
RD	19
LK	-361000.410958
QD	-176.666505 -> -163.002210
RI	0.0137341356
TR	0.096515	0.032988
MT	7.797523
MM	C_pi: 1.586435, n_recomb: 51249.532250
RS	0	0.000000	1.187697	301.079336	0.005875	0.000581
RS	1	0.007181	1.187697	320.725161	0.006258	0.002838
RS	2	0.014878	1.187697	341.502276	0.006664	0.004624
RS	3	0.023128	1.187697	363.453545	0.007092	0.005722
RS	4	0.031970	0.289868	1564.733466	0.030532	0.024877
RS	5	0.041447	0.289868	1621.524361	0.031640	0.026533
RS	6	0.051605	0.357985	1362.181567	0.026579	0.022709
RS	7	0.062492	0.357985	1414.994992	0.027610	0.024028
RS	8	0.074161	0.509955	1034.859039	0.020193	0.017877
RS	9	0.086668	0.509955	1081.584742	0.021104	0.018971
RS	10	0.100073	0.777647	743.535091	0.014508	0.013229
RS	11	0.114441	0.777647	782.015834	0.015259	0.014032
RS	12	0.129841	1.093667	585.822106	0.011431	0.010621
RS	13	0.146346	1.093667	618.326378	0.012065	0.011326
RS	14	0.164037	1.320477	540.742290	0.010551	0.010032
RS	15	0.182998	1.320477	571.202282	0.011146	0.010783
RS	16	0.203321	1.479728	538.355355	0.010505	0.010324
RS	17	0.225103	1.479728	568.495405	0.011093	0.011083
RS	18	0.248450	1.670448	531.726134	0.010375	0.010494
RS	19	0.273473	1.670448	561.374974	0.010954	0.011158
RS	20	0.300293	1.911827	517.847981	0.010104	0.010348
RS	21	0.329039	1.911827	546.725611	0.010668	0.010900
RS	22	0.359850	2.135275	516.716362	0.010082	0.010299
RS	23	0.392873	2.135275	545.327554	0.010641	0.010805
RS	24	0.428267	2.247936	546.315139	0.010660	0.010806
RS	25	0.466204	2.247936	575.771093	0.011235	0.011348
RS	26	0.506864	2.210450	616.258843	0.012025	0.012149
RS	27	0.550445	2.210450	647.639978	0.012637	0.012787
RS	28	0.597155	2.060726	728.441482	0.014214	0.014430
RS	29	0.647219	2.060726	761.996103	0.014868	0.015189
RS	30	0.700879	1.875331	873.168805	0.017038	0.017504
RS	31	0.758393	1.875331	907.493759	0.017707	0.018355
RS	32	0.820036	1.724038	1022.096739	0.019944	0.020807
RS	33	0.886106	1.724038	1054.039223	0.020567	0.021639
RS	34	0.956921	1.643407	1135.936673	0.022165	0.023442
RS	35	1.032822	1.643407	1162.128732	0.022676	0.024109
RS	36	1.114173	1.634349	1191.349116	0.023246	0.024778
RS	37	1.201366	1.634349	1210.035051	0.023611	0.025201
RS	38	1.294820	1.677109	1193.983540	0.023297	0.024869
RS	39	1.394986	1.677109	1204.989204	0.023512	0.025064
RS	40	1.502345	1.748620	1162.944778	0.022692	0.024160
RS	41	1.617414	1.748620	1166.582728	0.022763	0.024177
RS	42	1.740746	1.832504	1113.265338	0.021722	0.023040
RS	43	1.872935	1.832504	1109.760428	0.021654	0.022913
RS	44	2.014617	1.918473	1053.130626	0.020549	0.021722
RS	45	2.166473	1.918473	1042.543242	0.020342	0.021467
RS	46	2.329235	1.996369	987.871167	0.019276	0.020334
RS	47	2.503685	1.996369	969.993242	0.018927	0.019954
RS	48	2.690663	2.054517	920.958823	0.017970	0.018959
RS	49	2.891068	2.054517	895.197160	0.017467	0.018447
RS	50	3.105864	2.086889	851.387436	0.016613	0.017578
RS	51	3.336086	2.086889	817.080964	0.015943	0.016913
RS	52	3.582841	2.099989	773.398801	0.015091	0.016057
RS	53	3.847316	2.099989	730.715412	0.014258	0.015226
RS	54	4.130783	2.118714	678.531318	0.013240	0.014192
RS	55	4.434607	2.118714	629.980715	0.012292	0.013229
RS	56	4.760249	2.118714	578.894008	0.011296	0.012207
RS	57	5.109277	2.118714	526.092657	0.010265	0.011140
RS	58	5.483369	2.479576	409.144860	0.007983	0.008739
RS	59	5.884326	2.479576	373.271189	0.007283	0.008004
RS	60	6.314077	2.479576	336.614948	0.006568	0.007246
RS	61	6.774689	2.479576	299.806003	0.005850	0.006481
RS	62	7.268379	2.479576	263.484691	0.005141	0.005720
RS	63	7.797523	2.479576	1152.386397	0.022486	0.025428
PA	4+25*2+4+6 0.096514659 0.032987880 7.797522721 1.187697426 0.289868398 0.357984939 0.509954773 0.777647060 1.093666806 1.320476566 1.479728032 1.670447917 1.911827090 2.135275146 2.247935565 2.210450256 2.060725528 1.875330586 1.724038262 1.643407426 1.634349459 1.677109474 1.748620410 1.832503702 1.918472795 1.996368757 2.054517299 2.086889191 2.099989224 2.118714163 2.479576438
//
IT	4403
RD	20
LK	-360973.461302
QD	-169.998168 -> -157.163837
RI	0.0129133329
TR	0.095236	0.033203
MT	7.865937
MM	C_pi: 1.609971, n_recomb: 52320.502893
RS	0	0.000000	1.253747	291.658499	0.005574	0.000558
RS	1	0.007196	1.253747	310.831115	0.005941	0.002724
RS	2	0.014910	1.253747	331.125316	0.006329	0.004431
RS	3	0.023179	1.253747	352.586142	0.006739	0.005472
RS	4	0.032042	0.291576	1593.584577	0.030458	0.024961
RS	5	0.041544	0.291576	1651.830561	0.031571	0.026580
RS	6	0.051730	0.359871	1388.818407	0.026544	0.022749
RS	7	0.062648	0.359871	1442.969985	0.027579	0.024062
RS	8	0.074352	0.512169	1056.493663	0.020193	0.017915
RS	9	0.086898	0.512169	1104.381212	0.021108	0.019012
RS	10	0.100347	0.782990	757.439381	0.014477	0.013223
RS	11	0.114764	0.782990	796.801981	0.015229	0.014028
RS	12	0.130219	1.103582	595.726553	0.011386	0.010594
RS	13	0.146785	1.103582	628.919950	0.012021	0.011298
RS	14	0.164543	1.330546	550.907345	0.010529	0.010020
RS	15	0.183580	1.330546	582.052426	0.011125	0.010769
RS	16	0.203986	1.486976	550.165359	0.010515	0.010338
RS	17	0.225861	1.486976	581.053642	0.011106	0.011099
RS	18	0.249310	1.678432	543.616167	0.010390	0.010511
RS	19	0.274446	1.678432	574.010992	0.010971	0.011178
RS	20	0.301391	1.927307	527.850530	0.010089	0.010334
RS	21	0.330275	1.927307	557.393197	0.010653	0.010888
RS	22	0.361237	2.162709	524.446574	0.010024	0.010241
RS	23	0.394427	2.162709	553.632694	0.010582	0.010746
RS	24	0.430006	2.285396	552.719211	0.010564	0.010708
RS	25	0.468145	2.285396	582.717382	0.011137	0.011245
RS	26	0.509028	2.250832	622.939707	0.011906	0.012022
RS	27	0.552854	2.250832	654.921751	0.012517	0.012653
RS	28	0.599833	2.096985	737.425891	0.014094	0.014290
RS	29	0.650192	2.096985	771.730002	0.014750	0.015042
RS	30	0.704176	1.904225	886.614417	0.016946	0.017374
RS	31	0.762044	1.904225	921.869741	0.017620	0.018220
RS	32	0.824076	1.746185	1041.349880	0.019903	0.020710
RS	33	0.890572	1.746185	1074.322997	0.020533	0.021543
RS	34	0.961853	1.661413	1160.397712	0.022179	0.023387
RS	35	1.038263	1.661413	1187.570240	0.022698	0.024060
RS	36	1.120172	1.651055	1218.730512	0.023294	0.024754
RS	37	1.207975	1.651055	1238.253268	0.023667	0.025187
RS	38	1.302096	1.694717	1221.908246	0.023354	0.024859
RS	39	1.402990	1.694717	1233.606591	0.023578	0.025065
RS	40	1.511145	1.768470	1190.015689	0.022745	0.024153
RS	41	1.627082	1.768470	1194.233781	0.022825	0.024183
RS	42	1.751362	1.855244	1138.981612	0.021769	0.023033
RS	43	1.884584	1.855244	1135.964500	0.021712	0.022921
RS	44	2.027394	1.944272	1077.483540	0.020594	0.021720
RS	45	2.180480	1.944272	1067.290878	0.020399	0.021480
RS	46	2.344582	2.024923	1011.123425	0.019326	0.020344
RS	47	2.520493	2.024923	993.520563	0.018989	0.019980
RS	48	2.709063	2.084973	943.515694	0.018033	0.018989
RS	49	2.911201	2.084973	917.849514	0.017543	0.018491
RS	50	3.127886	2.118097	873.540219	0.016696	0.017633
RS	51	3.360163	2.118097	839.064177	0.016037	0.016980
RS	52	3.609154	2.131098	795.021506	0.015195	0.016138
RS	53	3.876063	2.131098	751.830034	0.014370	0.015316
RS	54	4.162178	2.149843	698.876183	0.013358	0.014291
RS	55	4.468882	2.149843	649.494199	0.012414	0.013334
RS	56	4.797656	2.149843	597.421720	0.011419	0.012315
RS	57	5.150089	2.149843	543.494106	0.010388	0.011251
RS	58	5.527883	2.527422	421.346652	0.008053	0.008797
RS	59	5.932862	2.527422	385.072869	0.007360	0.008070
RS	60	6.366984	2.527422	347.894087	0.006649	0.007320
RS	61	6.832344	2.527422	310.449070	0.005934	0.006559
RS	62	7.331192	2.527422	273.391543	0.005225	0.005800
RS	63	7.865937	2.527422	1208.253515	0.023093	0.026050
PA	4+25*2+4+6 0.095235737 0.033203065 7.865936655 1.253747192 0.291575692 0.359870838 0.512168551 0.782989705 1.103581583 1.330545966 1.486975845 1.678432351 1.927306571 2.162708948 2.285396299 2.250832055 2.096984594 1.904224747 1.746185349 1.661412580 1.651055029 1.694717448 1.768469816 1.855243626 1.944271959 2.024923233 2.084972551 2.118097218 2.131098255 2.149842961 2.527422322
//
IT	3880
RD	21
LK	-360948.143695
QD	-163.718586 -> -151.651998
RI	0.0121680527
TR	0.094012	0.033410
MT	7.932310
MM	C_pi: 1.633006, n_recomb: 53371.647039
RS	0	0.000000	1.321043	282.804205	0.005299	0.000536
RS	1	0.007210	1.321043	301.522636	0.005649	0.002617
RS	2	0.014940	1.321043	321.351867	0.006021	0.004252
RS	3	0.023227	1.321043	342.338780	0.006414	0.005241
RS	4	0.032112	0.293261	1621.529202	0.030382	0.025037
RS	5	0.041637	0.293261	1681.202205	0.031500	0.026622
RS	6	0.051850	0.361809	1414.390872	0.026501	0.022781
RS	7	0.062798	0.361809	1469.853413	0.027540	0.024088
RS	8	0.074536	0.514392	1077.502308	0.020189	0.017949
RS	9	0.087120	0.514392	1126.528439	0.021107	0.019050
RS	10	0.100611	0.788229	770.964774	0.014445	0.013217
RS	11	0.115076	0.788229	811.190342	0.015199	0.014023
RS	12	0.130583	1.113268	605.353751	0.011342	0.010568
RS	13	0.147208	1.113268	639.220398	0.011977	0.011270
RS	14	0.165032	1.340240	560.871465	0.010509	0.010009
RS	15	0.184141	1.340240	592.689573	0.011105	0.010756
RS	16	0.204627	1.493630	561.879745	0.010528	0.010353
RS	17	0.226591	1.493630	593.509165	0.011120	0.011116
RS	18	0.250139	1.685501	555.490852	0.010408	0.010531
RS	19	0.275384	1.685501	586.627773	0.010991	0.011202
RS	20	0.302449	1.941559	537.831541	0.010077	0.010324
RS	21	0.331466	1.941559	568.034506	0.010643	0.010880
RS	22	0.362575	2.188837	532.097625	0.009970	0.010188
RS	23	0.395927	2.188837	561.850104	0.010527	0.010691
RS	24	0.431684	2.321786	558.961168	0.010473	0.010615
RS	25	0.470019	2.321786	589.487613	0.011045	0.011148
RS	26	0.511117	2.290500	629.344161	0.011792	0.011899
RS	27	0.555179	2.290500	661.907359	0.012402	0.012524
RS	28	0.602418	2.132826	745.979744	0.013977	0.014153
RS	29	0.653063	2.132826	781.009479	0.014633	0.014899
RS	30	0.707359	1.932874	899.463974	0.016853	0.017246
RS	31	0.765571	1.932874	935.627025	0.017530	0.018087
RS	32	0.827979	1.768170	1059.885865	0.019859	0.020614
RS	33	0.894887	1.768170	1093.874717	0.020495	0.021446
RS	34	0.966619	1.679265	1184.111254	0.022186	0.023331
RS	35	1.043522	1.679265	1212.259338	0.022714	0.024009
RS	36	1.125971	1.667564	1245.406114	0.023335	0.024729
RS	37	1.214365	1.667564	1265.768175	0.023716	0.025171
RS	38	1.309131	1.712053	1249.195780	0.023406	0.024847
RS	39	1.410730	1.712053	1261.593521	0.023638	0.025065
RS	40	1.519655	1.787958	1216.518475	0.022793	0.024144
RS	41	1.636433	1.787958	1221.325859	0.022883	0.024187
RS	42	1.761631	1.877533	1164.193305	0.021813	0.023026
RS	43	1.895856	1.877533	1161.674760	0.021766	0.022928
RS	44	2.039759	1.969535	1101.390587	0.020636	0.021718
RS	45	2.194037	1.969535	1091.604748	0.020453	0.021493
RS	46	2.359438	2.052860	1033.985919	0.019373	0.020354
RS	47	2.536765	2.052860	1016.671615	0.019049	0.020005
RS	48	2.726878	2.114744	965.734870	0.018095	0.019018
RS	49	2.930698	2.114744	940.179825	0.017616	0.018534
RS	50	3.149213	2.148570	895.407896	0.016777	0.017686
RS	51	3.383483	2.148570	860.780543	0.016128	0.017046
RS	52	3.634645	2.161433	816.414370	0.015297	0.016216
RS	53	3.903915	2.161433	772.735065	0.014478	0.015404
RS	54	4.192600	2.180144	719.051494	0.013473	0.014387
RS	55	4.502099	2.180144	668.857534	0.012532	0.013436
RS	56	4.833914	2.180144	615.819508	0.011538	0.012422
RS	57	5.189652	2.180144	560.786163	0.010507	0.011359
RS	58	5.571039	2.574192	433.435704	0.008121	0.008853
RS	59	5.979925	2.574192	396.777377	0.007434	0.008135
RS	60	6.418292	2.574192	359.093175	0.006728	0.007391
RS	61	6.888265	2.574192	321.030106	0.006015	0.006635
RS	62	7.392123	2.574192	283.254560	0.005307	0.005879
RS	63	7.932310	2.574192	1264.412750	0.023691	0.026662
PA	4+25*2+4+6 0.094012345 0.033410296 7.932310296 1.321042591 0.293261481 0.361809401 0.514391939 0.788228673 1.113268401 1.340240419 1.493629527 1.685500944 1.941558600 2.188836951 2.321785627 2.290500497 2.132825732 1.932874125 1.768170431 1.679265331 1.667564383 1.712052900 1.787958256 1.877533355 1.969535233 2.052860466 2.114743766 2.148569550 2.161432702 2.180143862 2.574191762
//
IT	4288
RD	22
LK	-360924.336613
QD	-157.797140 -> -146.441937
RI	0.0114882588
TR	0.092841	0.033610
MT	7.996732
MM	C_pi: 1.655558, n_recomb: 54403.394082
RS	0	0.000000	1.389655	274.445912	0.005045	0.000515
RS	1	0.007224	1.389655	292.727154	0.005381	0.002516
RS	2	0.014969	1.389655	312.107522	0.005737	0.004084
RS	3	0.023274	1.389655	332.635443	0.006114	0.005026
RS	4	0.032179	0.294922	1648.625016	0.030304	0.025105
RS	5	0.041727	0.294922	1709.697541	0.031426	0.026659
RS	6	0.051965	0.363787	1438.973091	0.026450	0.022806
RS	7	0.062943	0.363787	1495.719914	0.027493	0.024107
RS	8	0.074713	0.516612	1097.926185	0.020181	0.017981
RS	9	0.087334	0.516612	1148.068435	0.021103	0.019083
RS	10	0.100866	0.793355	784.136131	0.014413	0.013211
RS	11	0.115376	0.793355	825.206581	0.015168	0.014018
RS	12	0.130934	1.122743	614.710228	0.011299	0.010543
RS	13	0.147616	1.122743	649.234523	0.011934	0.011243
RS	14	0.165503	1.349602	570.631214	0.010489	0.009999
RS	15	0.184682	1.349602	603.110163	0.011086	0.010744
RS	16	0.205246	1.499760	573.488169	0.010541	0.010370
RS	17	0.227296	1.499760	605.851242	0.011136	0.011134
RS	18	0.250939	1.691749	567.339537	0.010428	0.010553
RS	19	0.276289	1.691749	599.214303	0.011014	0.011227
RS	20	0.303471	1.954675	547.786478	0.010069	0.010317
RS	21	0.332617	1.954675	578.644975	0.010636	0.010875
RS	22	0.363867	2.213734	539.669376	0.009920	0.010138
RS	23	0.397376	2.213734	569.979910	0.010477	0.010641
RS	24	0.433304	2.357151	565.047112	0.010386	0.010526
RS	25	0.471828	2.357151	596.088473	0.010957	0.011055
RS	26	0.513135	2.329479	635.487010	0.011681	0.011781
RS	27	0.557426	2.329479	668.612449	0.012290	0.012400
RS	28	0.604917	2.168250	754.129264	0.013862	0.014021
RS	29	0.655837	2.168250	789.861589	0.014519	0.014759
RS	30	0.710436	1.961269	911.751227	0.016759	0.017120
RS	31	0.768980	1.961269	948.799691	0.017440	0.017956
RS	32	0.831752	1.789976	1077.742058	0.019810	0.020517
RS	33	0.899058	1.789976	1112.731312	0.020453	0.021349
RS	34	0.971227	1.696949	1207.110891	0.022188	0.023273
RS	35	1.048609	1.696949	1236.228568	0.022723	0.023956
RS	36	1.131580	1.683865	1271.403677	0.023370	0.024701
RS	37	1.220545	1.683865	1292.606154	0.023760	0.025152
RS	38	1.315937	1.729108	1275.869361	0.023452	0.024833
RS	39	1.418220	1.729108	1288.971636	0.023693	0.025063
RS	40	1.527891	1.807086	1242.469393	0.022838	0.024135
RS	41	1.645484	1.807086	1247.873704	0.022937	0.024190
RS	42	1.771572	1.899378	1188.912995	0.021854	0.023019
RS	43	1.906768	1.899378	1186.902257	0.021817	0.022934
RS	44	2.051730	1.994273	1124.860347	0.020676	0.021716
RS	45	2.207164	1.994273	1115.491986	0.020504	0.021506
RS	46	2.373825	2.080199	1056.462280	0.019419	0.020364
RS	47	2.552526	2.080199	1039.448851	0.019106	0.020029
RS	48	2.744136	2.143853	987.617210	0.018154	0.019046
RS	49	2.949586	2.143853	962.187895	0.017686	0.018576
RS	50	3.169878	2.178334	916.987732	0.016855	0.017738
RS	51	3.406083	2.178334	882.226554	0.016216	0.017110
RS	52	3.659351	2.191024	837.572212	0.015396	0.016293
RS	53	3.930913	2.191024	793.424817	0.014584	0.015489
RS	54	4.222093	2.209652	739.050497	0.013585	0.014481
RS	55	4.534306	2.209652	688.063769	0.012647	0.013536
RS	56	4.869073	2.209652	634.080287	0.011655	0.012525
RS	57	5.228022	2.209652	577.961687	0.010624	0.011464
RS	58	5.612900	2.619925	445.408377	0.008187	0.008907
RS	59	6.025581	2.619925	408.380765	0.007507	0.008198
RS	60	6.468072	2.619925	370.207936	0.006805	0.007460
RS	61	6.942527	2.619925	331.544520	0.006094	0.006708
RS	62	7.451255	2.619925	293.068892	0.005387	0.005955
RS	63	7.996732	2.619925	1320.819606	0.024278	0.027264
PA	4+25*2+4+6 0.092841064 0.033609978 7.996732479 1.389654661 0.294922476 0.363786528 0.516611979 0.793355359 1.122742971 1.349601930 1.499760300 1.691748981 1.954674743 2.213733819 2.357151266 2.329478779 2.168249863 1.961269278 1.789976286 1.696949188 1.683865094 1.729107695 1.807086403 1.899378354 1.994273319 2.080198630 2.143852788 2.178333584 2.191023735 2.209652159 2.619925003
//
IT	4059
RD	23
LK	-360901.929879
QD	-152.206462 -> -141.511459
RI	0.0108668069
TR	0.091718	0.033802
MT	8.059352
MM	C_pi: 1.677646, n_recomb: 55415.941646
RS	0	0.000000	1.459592	266.535975	0.004810	0.000496
RS	1	0.007237	1.459592	284.396006	0.005132	0.002421
RS	2	0.014997	1.459592	303.342785	0.005474	0.003926
RS	3	0.023319	1.459592	323.426029	0.005836	0.004824
RS	4	0.032244	0.296550	1674.951265	0.030225	0.025167
RS	5	0.041814	0.296550	1737.396370	0.031352	0.026692
RS	6	0.052077	0.365791	1462.625937	0.026394	0.022823
RS	7	0.063082	0.365791	1520.630708	0.027440	0.024119
RS	8	0.074884	0.518814	1117.806455	0.020171	0.018009
RS	9	0.087540	0.518814	1169.043136	0.021096	0.019114
RS	10	0.101112	0.798381	796.954959	0.014381	0.013205
RS	11	0.115666	0.798381	838.852267	0.015137	0.014013
[truncated: 9,979,006 more chars]
