# Supplementary material for: Recent speciation associated with range expansion and a shift to self-fertilization in North American Arabidopsis
Source: Nat Commun. 2022 Dec 8;13:7564. doi: 10.1038/s41467-022-35368-1 (PMC9732334; doi:10.1038/s41467-022-35368-1)
Supplement: Supplementary file 5 — Source Data [file 41467_2022_35368_MOESM5_ESM.zip › Source Data/SuppFig16-8_lyrWV1_19.psmc]

CC
CC	Brief Description of the file format:
CC	  CC  comments
CC	  MM  useful-messages
CC	  RD  round-of-iterations
CC	  LL  \log[P(sequence)]
CC	  QD  Q-before-opt Q-after-opt
CC	  TR  \theta_0 \rho_0
CC	  RS  k t_k \lambda_k \pi_k \sum_{l\not=k}A_{kl} A_{kk}
CC	  DC  begin end best-k t_k+\Delta_k max-prob
CC
MM	Version: 0.6.5-r67
MM	pattern:4+25*2+4+6, n:63, n_free_lambdas:28
MM	n_iterations:25, skip:1, max_t:5, theta/rho:5
MM	is_decoding:0
MM	n_seqs:17, sum_L:1127798, sum_n:171464
RD	0
LK	0.000000
QD	0.000000 -> 0.000000
RI	inf
TR	0.164915	0.032983
MT	5.000000
MM	C_pi: 1.000000, n_recomb: 36594.685385
RS	0	0.000000	1.000000	231.108530	0.006315	0.000000
RS	1	0.006440	1.000000	244.388696	0.006678	0.000000
RS	2	0.013294	1.000000	258.323202	0.007059	0.000000
RS	3	0.020590	1.000000	272.929895	0.007458	0.000000
RS	4	0.028356	1.000000	288.225005	0.007876	0.000000
RS	5	0.036622	1.000000	304.222774	0.008313	0.000000
RS	6	0.045421	1.000000	320.935018	0.008770	0.000000
RS	7	0.054785	1.000000	338.370658	0.009246	0.000000
RS	8	0.064753	1.000000	356.535194	0.009743	0.000000
RS	9	0.075363	1.000000	375.430120	0.010259	0.000000
RS	10	0.086656	1.000000	395.052298	0.010795	0.000000
RS	11	0.098677	1.000000	415.393261	0.011351	0.000000
RS	12	0.111471	1.000000	436.438474	0.011926	0.000000
RS	13	0.125090	1.000000	458.166530	0.012520	0.000000
RS	14	0.139585	1.000000	480.548304	0.013132	0.000000
RS	15	0.155014	1.000000	503.546055	0.013760	0.000000
RS	16	0.171437	1.000000	527.112485	0.014404	0.000000
RS	17	0.188917	1.000000	551.189780	0.015062	0.000000
RS	18	0.207523	1.000000	575.708622	0.015732	0.000000
RS	19	0.227327	1.000000	600.587204	0.016412	0.000000
RS	20	0.248406	1.000000	625.730270	0.017099	0.000000
RS	21	0.270843	1.000000	651.028193	0.017790	0.000000
RS	22	0.294725	1.000000	676.356129	0.018482	0.000000
RS	23	0.320144	1.000000	701.573289	0.019171	0.000000
RS	24	0.347201	1.000000	726.522356	0.019853	0.000000
RS	25	0.376000	1.000000	751.029104	0.020523	0.000000
RS	26	0.406654	1.000000	774.902272	0.021175	0.000000
RS	27	0.439282	1.000000	797.933747	0.021805	0.000000
RS	28	0.474011	1.000000	819.899123	0.022405	0.000000
RS	29	0.510976	1.000000	840.558709	0.022969	0.000000
RS	30	0.550322	1.000000	859.659037	0.023491	0.000000
RS	31	0.592202	1.000000	876.934965	0.023963	0.000000
RS	32	0.636779	1.000000	892.112412	0.024378	0.000000
RS	33	0.684227	1.000000	904.911816	0.024728	0.000000
RS	34	0.734730	1.000000	915.052321	0.025005	0.000000
RS	35	0.788485	1.000000	922.256761	0.025202	0.000000
RS	36	0.845702	1.000000	926.257420	0.025311	0.000000
RS	37	0.906604	1.000000	926.802544	0.025326	0.000000
RS	38	0.971428	1.000000	923.663551	0.025240	0.000000
RS	39	1.040426	1.000000	916.642820	0.025049	0.000000
RS	40	1.113868	1.000000	905.581887	0.024746	0.000000
RS	41	1.192040	1.000000	890.369846	0.024331	0.000000
RS	42	1.275245	1.000000	870.951653	0.023800	0.000000
RS	43	1.363809	1.000000	847.335998	0.023155	0.000000
RS	44	1.458076	1.000000	819.602342	0.022397	0.000000
RS	45	1.558414	1.000000	787.906673	0.021531	0.000000
RS	46	1.665214	1.000000	752.485492	0.020563	0.000000
RS	47	1.778891	1.000000	713.657558	0.019502	0.000000
RS	48	1.899889	1.000000	671.822916	0.018358	0.000000
RS	49	2.028679	1.000000	627.458809	0.017146	0.000000
RS	50	2.165763	1.000000	581.112181	0.015880	0.000000
RS	51	2.311675	1.000000	533.388624	0.014576	0.000000
RS	52	2.466983	1.000000	484.937812	0.013252	0.000000
RS	53	2.632293	1.000000	436.435711	0.011926	0.000000
RS	54	2.808249	1.000000	388.564115	0.010618	0.000000
RS	55	2.995536	1.000000	341.988324	0.009345	0.000000
RS	56	3.194884	1.000000	297.334030	0.008125	0.000000
RS	57	3.407070	1.000000	255.164708	0.006973	0.000000
RS	58	3.632920	1.000000	215.960908	0.005901	0.000000
RS	59	3.873315	1.000000	180.102908	0.004922	0.000000
RS	60	4.129191	1.000000	147.858033	0.004040	0.000000
RS	61	4.401545	1.000000	119.373744	0.003262	0.000000
RS	62	4.691438	1.000000	94.677169	0.002587	0.000000
RS	63	5.000000	1.000000	266.575000	0.007285	0.000000
PA	4+25*2+4+6 0.164915114 0.032983023 5.000000000 1.000000000 1.000000000 1.000000000 1.000000000 1.000000000 1.000000000 1.000000000 1.000000000 1.000000000 1.000000000 1.000000000 1.000000000 1.000000000 1.000000000 1.000000000 1.000000000 1.000000000 1.000000000 1.000000000 1.000000000 1.000000000 1.000000000 1.000000000 1.000000000 1.000000000 1.000000000 1.000000000 1.000000000
//
IT	5381
RD	1
LK	-423683.851933
QD	-760.327982 -> -492.305068
RI	0.0207257893
TR	0.152373	0.031197
MT	5.610018
MM	C_pi: 1.044182, n_recomb: 36149.201770
RS	0	0.000000	0.392772	595.493222	0.016473	0.002917
RS	1	0.006631	0.392772	624.068207	0.017264	0.012838
RS	2	0.013702	0.392772	653.263162	0.018071	0.017972
RS	3	0.021241	0.392772	682.986412	0.018894	0.017344
RS	4	0.029280	0.516359	543.860485	0.015045	0.015154
RS	5	0.037853	0.516359	570.140876	0.015772	0.013962
RS	6	0.046994	0.624277	494.615981	0.013683	0.013498
RS	7	0.056741	0.624277	519.056272	0.014359	0.013288
RS	8	0.067134	0.730612	465.533704	0.012878	0.013052
RS	9	0.078217	0.730612	488.771799	0.013521	0.012662
RS	10	0.090034	0.835267	448.894644	0.012418	0.012174
RS	11	0.102635	0.835267	471.353880	0.013039	0.011721
RS	12	0.116072	0.924375	447.138165	0.012369	0.011411
RS	13	0.130399	0.924375	469.322011	0.012983	0.011281
RS	14	0.145677	0.993448	458.156771	0.012674	0.011312
RS	15	0.161967	0.993448	480.456335	0.013291	0.011466
RS	16	0.179338	1.046393	478.044313	0.013224	0.011708
RS	17	0.197861	1.046393	500.655231	0.013850	0.012017
RS	18	0.217612	1.086535	504.549224	0.013957	0.012384
RS	19	0.238672	1.086535	527.518020	0.014593	0.012806
RS	20	0.261129	1.115756	536.541515	0.014842	0.013283
RS	21	0.285075	1.115756	559.789358	0.015486	0.013814
RS	22	0.310609	1.135986	572.939387	0.015849	0.014397
RS	23	0.337837	1.135986	596.250185	0.016494	0.015025
RS	24	0.366869	1.149296	612.431396	0.016942	0.015691
RS	25	0.397827	1.149296	635.435595	0.017578	0.016389
RS	26	0.430837	1.157389	653.578069	0.018080	0.017113
RS	27	0.466037	1.157389	675.742748	0.018693	0.017857
RS	28	0.503570	1.161575	694.761270	0.019219	0.018616
RS	29	0.543592	1.161575	715.384523	0.019790	0.019382
RS	30	0.586268	1.163177	733.922739	0.020303	0.020145
RS	31	0.631774	1.163177	752.140029	0.020807	0.020890
RS	32	0.680298	1.163666	768.467755	0.021258	0.021599
RS	33	0.732039	1.163666	783.287119	0.021668	0.022253
RS	34	0.787210	1.164389	795.526203	0.022007	0.022835
RS	35	0.846040	1.164389	805.898037	0.022294	0.023325
RS	36	0.908772	1.166338	812.314286	0.022471	0.023708
RS	37	0.975662	1.166338	817.227855	0.022607	0.023967
RS	38	1.046989	1.170040	816.497751	0.022587	0.024095
RS	39	1.123044	1.170040	815.089045	0.022548	0.024086
RS	40	1.204143	1.175467	806.529296	0.022311	0.023941
RS	41	1.290620	1.175467	798.178576	0.022080	0.023664
RS	42	1.382831	1.182160	781.748463	0.021626	0.023261
RS	43	1.481156	1.182160	766.160184	0.021194	0.022743
RS	44	1.586001	1.189415	742.350597	0.020536	0.022120
RS	45	1.697799	1.189415	719.616829	0.019907	0.021404
RS	46	1.817009	1.196407	689.345213	0.019069	0.020606
RS	47	1.944124	1.196407	659.990686	0.018257	0.019739
RS	48	2.079668	1.202315	624.487848	0.017275	0.018813
RS	49	2.224200	1.202315	589.496487	0.016307	0.017838
RS	50	2.378316	1.206490	550.204397	0.015220	0.016822
RS	51	2.542651	1.206490	511.024360	0.014137	0.015772
RS	52	2.717883	1.208673	469.522847	0.012988	0.014693
RS	53	2.904735	1.208673	428.039203	0.011841	0.013588
RS	54	3.103976	1.209047	386.077820	0.010680	0.012463
RS	55	3.316429	1.209047	344.509722	0.009530	0.011325
RS	56	3.542969	1.209047	303.807749	0.008404	0.010182
RS	57	3.784532	1.209047	264.561651	0.007319	0.009048
RS	58	4.042112	1.222772	225.037006	0.006225	0.007937
RS	59	4.316771	1.222772	191.105370	0.005287	0.006867
RS	60	4.609644	1.222772	159.858817	0.004422	0.005853
RS	61	4.921936	1.222772	131.586251	0.003640	0.004910
RS	62	5.254937	1.222772	106.470997	0.002945	0.004049
RS	63	5.610018	1.222772	322.387824	0.008918	0.012925
PA	4+25*2+4+6 0.152373469 0.031196627 5.610017776 0.392771840 0.516359329 0.624277115 0.730611682 0.835266829 0.924375415 0.993448257 1.046392918 1.086534500 1.115756035 1.135986328 1.149295807 1.157388687 1.161575317 1.163176537 1.163665771 1.164388776 1.166337967 1.170040131 1.175466657 1.182159543 1.189415455 1.196407318 1.202314854 1.206489563 1.208673477 1.209047318 1.222772419
//
IT	5099
RD	2
LK	-423253.066052
QD	-532.346510 -> -425.567459
RI	0.0367526160
TR	0.144951	0.030722
MT	5.983409
MM	C_pi: 1.079133, n_recomb: 36779.860226
RS	0	0.000000	0.298638	807.234069	0.021948	0.002868
RS	1	0.006738	0.298638	841.856123	0.022889	0.013218
RS	2	0.013930	0.298638	876.591086	0.023833	0.018659
RS	3	0.021607	0.298638	911.236806	0.024775	0.019927
RS	4	0.029801	0.412033	688.093703	0.018708	0.015211
RS	5	0.038548	0.412033	718.620162	0.019538	0.015463
RS	6	0.047883	0.528399	585.916475	0.015930	0.013331
RS	7	0.057848	0.528399	613.421678	0.016678	0.014028
RS	8	0.068484	0.655325	518.230520	0.014090	0.012533
RS	9	0.079837	0.655325	543.431221	0.014775	0.012922
RS	10	0.091954	0.793414	470.921290	0.012804	0.011514
RS	11	0.104889	0.793414	494.355563	0.013441	0.011681
RS	12	0.118694	0.919531	447.845530	0.012176	0.010753
RS	13	0.133430	0.919531	470.279204	0.012786	0.011056
RS	14	0.149159	1.021061	444.644950	0.012089	0.010673
RS	15	0.165948	1.021061	466.732263	0.012690	0.011147
RS	16	0.183868	1.100627	454.294375	0.012352	0.011099
RS	17	0.202996	1.100627	476.417376	0.012953	0.011665
RS	18	0.223412	1.161742	473.017409	0.012861	0.011822
RS	19	0.245204	1.161742	495.366318	0.013468	0.012452
RS	20	0.268465	1.205903	499.327241	0.013576	0.012783
RS	21	0.293293	1.205903	521.955855	0.014191	0.013485
RS	22	0.319793	1.235317	532.017307	0.014465	0.013977
RS	23	0.348080	1.235317	554.831722	0.015085	0.014749
RS	24	0.378272	1.253150	569.603785	0.015487	0.015372
RS	25	0.410499	1.253150	592.338850	0.016105	0.016192
RS	26	0.444897	1.262237	610.537596	0.016600	0.016911
RS	27	0.481613	1.262237	632.742701	0.017204	0.017757
RS	28	0.520804	1.264806	653.146360	0.017758	0.018544
RS	29	0.562634	1.264806	674.173424	0.018330	0.019395
RS	30	0.607284	1.263305	695.116877	0.018899	0.020207
RS	31	0.654942	1.263305	714.119253	0.019416	0.021021
RS	32	0.705811	1.260661	733.254907	0.019936	0.021782
RS	33	0.760108	1.260661	749.227993	0.020371	0.022488
RS	34	0.818064	1.259585	763.936472	0.020771	0.023097
RS	35	0.879925	1.259585	775.811278	0.021093	0.023618
RS	36	0.945954	1.262048	783.742159	0.021309	0.023982
RS	37	1.016432	1.262048	790.513146	0.021493	0.024254
RS	38	1.091659	1.269022	790.078546	0.021481	0.024308
RS	39	1.171956	1.269022	790.930462	0.021504	0.024297
RS	40	1.257662	1.280286	781.677794	0.021253	0.024035
RS	41	1.349144	1.280286	776.069012	0.021100	0.023752
RS	42	1.446790	1.294674	758.568034	0.020625	0.023213
RS	43	1.551015	1.294674	746.263117	0.020290	0.022698
RS	44	1.662264	1.310483	721.719084	0.019623	0.021948
RS	45	1.781008	1.310483	702.792488	0.019108	0.021250
RS	46	1.907754	1.325745	672.705675	0.018290	0.020359
RS	47	2.043040	1.325745	647.535774	0.017606	0.019529
RS	48	2.187442	1.338542	613.398411	0.016678	0.018554
RS	49	2.341574	1.338542	582.675848	0.015842	0.017630
RS	50	2.506092	1.347404	545.778882	0.014839	0.016610
RS	51	2.681695	1.347404	510.544274	0.013881	0.015615
RS	52	2.869130	1.351816	471.923318	0.012831	0.014562
RS	53	3.069196	1.351816	433.632440	0.011790	0.013506
RS	54	3.282742	1.352126	394.362335	0.010722	0.012420
RS	55	3.510677	1.352126	354.893017	0.009649	0.011317
RS	56	3.753971	1.352126	315.721838	0.008584	0.010204
RS	57	4.013658	1.352126	277.447188	0.007543	0.009093
RS	58	4.290844	1.380022	236.277917	0.006424	0.007921
RS	59	4.586707	1.380022	203.008739	0.005520	0.006891
RS	60	4.902506	1.380022	171.892096	0.004674	0.005908
RS	61	5.239584	1.380022	143.290928	0.003896	0.004986
RS	62	5.599375	1.380022	117.475229	0.003194	0.004138
RS	63	5.983409	1.380022	374.294732	0.010177	0.013620
PA	4+25*2+4+6 0.144950560 0.030721586 5.983408690 0.298638165 0.412033251 0.528399327 0.655325114 0.793413713 0.919531281 1.021060991 1.100627269 1.161741900 1.205902801 1.235316988 1.253150201 1.262237080 1.264806234 1.263305078 1.260661409 1.259585234 1.262048054 1.269022145 1.280286357 1.294673583 1.310482593 1.325744579 1.338542102 1.347403889 1.351815691 1.352126284 1.380021610
//
IT	4542
RD	3
LK	-423064.723441
QD	-462.596333 -> -395.341804
RI	0.0440630772
TR	0.139566	0.030730
MT	6.244343
MM	C_pi: 1.119135, n_recomb: 38130.137901
RS	0	0.000000	0.281261	896.679961	0.023516	0.002765
RS	1	0.006809	0.281261	934.163566	0.024499	0.013052
RS	2	0.014082	0.281261	971.564086	0.025480	0.018546
RS	3	0.021851	0.281261	1008.632324	0.026452	0.020393
RS	4	0.030148	0.381086	774.504323	0.020312	0.015433
RS	5	0.039010	0.381086	807.703851	0.021183	0.016174
RS	6	0.048476	0.496880	646.967154	0.016967	0.013458
RS	7	0.058586	0.496880	676.744321	0.017748	0.014475
RS	8	0.069385	0.630737	558.237749	0.014640	0.012478
RS	9	0.080919	0.630737	585.189708	0.015347	0.013160
RS	10	0.093238	0.786210	492.518908	0.012917	0.011322
RS	11	0.106397	0.786210	517.139355	0.013562	0.011724
RS	12	0.120451	0.934188	457.136474	0.011989	0.010493
RS	13	0.135462	0.934188	480.333633	0.012597	0.010957
RS	14	0.151496	1.055158	446.815059	0.011718	0.010377
RS	15	0.168621	1.055158	469.425883	0.012311	0.010972
RS	16	0.186912	1.150565	452.123299	0.011857	0.010792
RS	17	0.206449	1.150565	474.652510	0.012448	0.011453
RS	18	0.227316	1.224096	468.092905	0.012276	0.011515
RS	19	0.249604	1.224096	490.815870	0.012872	0.012219
RS	20	0.273410	1.276575	493.074941	0.012931	0.012489
RS	21	0.298837	1.276575	516.122816	0.013536	0.013246
RS	22	0.325995	1.310046	525.873840	0.013792	0.013710
RS	23	0.355003	1.310046	549.221358	0.014404	0.014526
RS	24	0.385986	1.328426	564.903787	0.014815	0.015152
RS	25	0.419078	1.328426	588.335571	0.015430	0.016007
RS	26	0.454424	1.335450	608.515269	0.015959	0.016756
RS	27	0.492177	1.335450	631.605521	0.016564	0.017632
RS	28	0.532500	1.334062	654.964696	0.017177	0.018473
RS	29	0.575570	1.334062	677.058319	0.017757	0.019348
RS	30	0.621571	1.327679	701.636220	0.018401	0.020233
RS	31	0.670706	1.327679	721.839700	0.018931	0.021068
RS	32	0.723186	1.320592	744.623161	0.019528	0.021902
RS	33	0.779240	1.320592	761.852358	0.019980	0.022626
RS	34	0.839110	1.316817	779.375369	0.020440	0.023284
RS	35	0.903058	1.316817	792.480610	0.020784	0.023819
RS	36	0.971360	1.319247	801.672059	0.021025	0.024187
RS	37	1.044312	1.319247	809.609049	0.021233	0.024467
RS	38	1.122233	1.329275	808.557231	0.021205	0.024472
RS	39	1.205459	1.329275	810.543682	0.021257	0.024468
RS	40	1.294352	1.346463	799.065552	0.020956	0.024111
RS	41	1.389299	1.346463	794.654192	0.020841	0.023838
RS	42	1.490710	1.368901	774.046419	0.020300	0.023184
RS	43	1.599028	1.368901	763.109062	0.020013	0.022687
RS	44	1.714720	1.393812	735.444605	0.019288	0.021828
RS	45	1.838291	1.393812	718.114428	0.018833	0.021161
RS	46	1.970276	1.417967	685.630058	0.017981	0.020188
RS	47	2.111249	1.417967	662.244494	0.017368	0.019400
RS	48	2.261821	1.438207	626.840273	0.016439	0.018384
RS	49	2.422646	1.438207	597.928057	0.015681	0.017510
RS	50	2.594422	1.452146	560.876818	0.014710	0.016486
RS	51	2.777895	1.452146	527.218049	0.013827	0.015541
RS	52	2.973861	1.459002	489.138515	0.012828	0.014511
RS	53	3.183171	1.459002	451.900213	0.011852	0.013498
RS	54	3.406734	1.459388	413.291366	0.010839	0.012449
RS	55	3.645520	1.459388	374.121154	0.009812	0.011377
RS	56	3.900566	1.459388	334.868303	0.008782	0.010288
RS	57	4.172979	1.459388	296.147630	0.007767	0.009196
RS	58	4.463942	1.501760	251.993437	0.006609	0.007969
RS	59	4.774717	1.501760	218.357262	0.005727	0.006970
RS	60	5.106654	1.501760	186.534245	0.004892	0.006009
RS	61	5.461194	1.501760	156.942465	0.004116	0.005102
RS	62	5.839875	1.501760	129.916121	0.003407	0.004260
RS	63	6.244343	1.501760	430.448686	0.011289	0.014432
PA	4+25*2+4+6 0.139565505 0.030729746 6.244342864 0.281260591 0.381085843 0.496880085 0.630736736 0.786210327 0.934188345 1.055158158 1.150564940 1.224096383 1.276574969 1.310045599 1.328425786 1.335449951 1.334062172 1.327678969 1.320591686 1.316816830 1.319247123 1.329274846 1.346463268 1.368901094 1.393812497 1.417967233 1.438207433 1.452145544 1.459001684 1.459388484 1.501759961
//
IT	5152
RD	4
LK	-422937.453821
QD	-425.467683 -> -371.051655
RI	0.0450697397
TR	0.135210	0.030941
MT	6.446532
MM	C_pi: 1.160061, n_recomb: 39767.202227
RS	0	0.000000	0.285156	928.991033	0.023361	0.002663
RS	1	0.006863	0.285156	968.447085	0.024353	0.012762
RS	2	0.014196	0.285156	1007.863876	0.025344	0.018173
RS	3	0.022033	0.285156	1046.981029	0.026328	0.020132
RS	4	0.030407	0.372073	834.970899	0.020996	0.015683
RS	5	0.039357	0.372073	870.474871	0.021889	0.016570
RS	6	0.048920	0.485978	695.837750	0.017498	0.013648
RS	7	0.059140	0.485978	727.711754	0.018299	0.014782
RS	8	0.070061	0.622824	594.511892	0.014950	0.012553
RS	9	0.081731	0.622824	623.233691	0.015672	0.013365
RS	10	0.094203	0.789872	515.653230	0.012967	0.011276
RS	11	0.107530	0.789872	541.623280	0.013620	0.011784
RS	12	0.121772	0.953519	471.483354	0.011856	0.010369
RS	13	0.136991	0.953519	495.710858	0.012465	0.010901
RS	14	0.153255	1.088191	456.686652	0.011484	0.010210
RS	15	0.170635	1.088191	480.165285	0.012074	0.010853
RS	16	0.189207	1.194508	459.776496	0.011562	0.010603
RS	17	0.209054	1.194508	483.111088	0.012148	0.011299
RS	18	0.230263	1.276599	474.726168	0.011938	0.011312
RS	19	0.252928	1.276599	498.254766	0.012529	0.012039
RS	20	0.277148	1.334600	499.824531	0.012569	0.012277
RS	21	0.303030	1.334600	523.735237	0.013170	0.013047
RS	22	0.330688	1.370123	533.993966	0.013428	0.013502
RS	23	0.360244	1.370123	558.312418	0.014040	0.014323
RS	24	0.391829	1.387640	575.595313	0.014474	0.014963
RS	25	0.425581	1.387640	600.138300	0.015091	0.015822
RS	26	0.461649	1.391612	622.912922	0.015664	0.016606
RS	27	0.500193	1.391612	647.260645	0.016276	0.017484
RS	28	0.541381	1.385581	674.143283	0.016952	0.018383
RS	29	0.585396	1.385581	697.612044	0.017542	0.019260
RS	30	0.632432	1.373802	726.370355	0.018266	0.020220
RS	31	0.682696	1.373802	747.993428	0.018809	0.021060
RS	32	0.736409	1.361837	774.913687	0.019486	0.021971
RS	33	0.793808	1.361837	793.495529	0.019954	0.022703
RS	34	0.855146	1.354949	814.165988	0.020473	0.023418
RS	35	0.920693	1.354949	828.443592	0.020832	0.023964
RS	36	0.990739	1.356919	838.956135	0.021097	0.024347
RS	37	1.065591	1.356919	847.822118	0.021320	0.024642
RS	38	1.145581	1.369565	845.865570	0.021270	0.024610
RS	39	1.231060	1.369565	848.562268	0.021338	0.024622
RS	40	1.322404	1.392298	834.224294	0.020978	0.024185
RS	41	1.420018	1.392298	830.407620	0.020882	0.023932
RS	42	1.524330	1.422533	805.785328	0.020263	0.023176
RS	43	1.635800	1.422533	795.456130	0.020003	0.022707
RS	44	1.754921	1.456444	763.597975	0.019202	0.021749
RS	45	1.882216	1.456444	746.978902	0.018784	0.021118
RS	46	2.018247	1.489521	710.948419	0.017878	0.020072
RS	47	2.163613	1.489521	688.376979	0.017310	0.019327
RS	48	2.318954	1.517294	650.558091	0.016359	0.018272
RS	49	2.484957	1.517294	622.453286	0.015652	0.017445
RS	50	2.662351	1.536401	584.154500	0.014689	0.016416
RS	51	2.851919	1.536401	551.097523	0.013858	0.015515
RS	52	3.054496	1.545772	512.571002	0.012889	0.014506
RS	53	3.270975	1.545772	475.500983	0.011957	0.013530
RS	54	3.502310	1.546331	436.703427	0.010981	0.012513
RS	55	3.749521	1.546331	397.087238	0.009985	0.011467
RS	56	4.013697	1.546331	357.084283	0.008979	0.010400
RS	57	4.296002	1.546331	317.329455	0.007980	0.009324
RS	58	4.597680	1.603241	269.530967	0.006778	0.008045
RS	59	4.920061	1.603241	235.120418	0.005912	0.007071
RS	60	5.264566	1.603241	202.264385	0.005086	0.006128
RS	61	5.632713	1.603241	171.427359	0.004311	0.005230
RS	62	6.026123	1.603241	142.997413	0.003596	0.004392
RS	63	6.446532	1.603241	489.213864	0.012302	0.015278
PA	4+25*2+4+6 0.135209939 0.030941270 6.446532358 0.285155775 0.372072917 0.485977947 0.622823924 0.789871544 0.953518896 1.088191221 1.194508178 1.276599424 1.334599831 1.370122796 1.387640017 1.391612472 1.385581102 1.373801865 1.361836877 1.354949321 1.356918744 1.369565372 1.392298448 1.422533389 1.456443611 1.489520706 1.517293508 1.536400926 1.545771555 1.546331323 1.603241088
//
IT	4308
RD	5
LK	-422831.786811
QD	-396.508461 -> -348.728179
RI	0.0435224890
TR	0.131486	0.031245
MT	6.614370
MM	C_pi: 1.199418, n_recomb: 41488.130816
RS	0	0.000000	0.296259	938.333969	0.022617	0.002572
RS	1	0.006906	0.296259	979.343102	0.023605	0.012464
RS	2	0.014288	0.296259	1020.452180	0.024596	0.017740
RS	3	0.022180	0.296259	1061.404991	0.025583	0.019653
RS	4	0.030617	0.370895	882.860986	0.021280	0.015915
RS	5	0.039637	0.370895	920.515108	0.022187	0.016824
RS	6	0.049280	0.482866	738.307662	0.017796	0.013838
RS	7	0.059588	0.482866	772.181153	0.018612	0.015009
RS	8	0.070609	0.621117	628.595944	0.015151	0.012662
RS	9	0.082390	0.621117	659.072229	0.015886	0.013537
RS	10	0.094985	0.796969	539.112587	0.012994	0.011280
RS	11	0.108450	0.796969	566.479152	0.013654	0.011843
RS	12	0.122844	0.973174	487.728915	0.011756	0.010298
RS	13	0.138233	0.973174	513.076961	0.012367	0.010863
RS	14	0.154684	1.118646	469.580852	0.011318	0.010099
RS	15	0.172271	1.118646	494.049565	0.011908	0.010762
RS	16	0.191073	1.233406	471.302682	0.011360	0.010467
RS	17	0.211173	1.233406	495.586521	0.011945	0.011177
RS	18	0.232661	1.322299	485.837155	0.011710	0.011157
RS	19	0.255633	1.322299	510.324925	0.012301	0.011888
RS	20	0.280191	1.384762	511.473709	0.012328	0.012104
RS	21	0.306445	1.384762	536.400874	0.012929	0.012871
RS	22	0.334512	1.421784	547.323239	0.013192	0.013319
RS	23	0.364517	1.421784	572.760024	0.013805	0.014133
RS	24	0.396595	1.438166	591.759322	0.014263	0.014785
RS	25	0.430887	1.438166	617.550663	0.014885	0.015635
RS	26	0.467547	1.438996	643.027800	0.015499	0.016451
RS	27	0.506739	1.438996	668.756302	0.016119	0.017321
RS	28	0.548638	1.428296	699.311788	0.016856	0.018272
RS	29	0.593430	1.428296	724.260885	0.017457	0.019144
RS	30	0.641315	1.411076	757.428095	0.018257	0.020175
RS	31	0.692506	1.411076	780.549988	0.018814	0.021014
RS	32	0.747233	1.394106	811.904625	0.019570	0.022000
RS	33	0.805738	1.394106	831.878491	0.020051	0.022738
RS	34	0.868284	1.383841	855.999906	0.020632	0.023512
RS	35	0.935149	1.383841	871.431404	0.021004	0.024069
RS	36	1.006631	1.384931	883.472840	0.021295	0.024476
RS	37	1.083050	1.384931	893.176156	0.021528	0.024786
RS	38	1.164746	1.399647	890.344722	0.021460	0.024730
RS	39	1.252083	1.399647	893.580658	0.021538	0.024762
RS	40	1.345451	1.427326	876.208481	0.021119	0.024258
RS	41	1.445267	1.427326	872.740332	0.021036	0.024031
RS	42	1.551975	1.464803	843.767725	0.020338	0.023184
RS	43	1.666052	1.464803	833.735288	0.020096	0.022746
RS	44	1.788007	1.507283	797.247559	0.019216	0.021700
RS	45	1.918384	1.507283	780.976019	0.018824	0.021106
RS	46	2.057763	1.548985	740.929375	0.017859	0.019991
RS	47	2.206768	1.548985	718.772260	0.017325	0.019289
RS	48	2.366062	1.584111	678.068141	0.016344	0.018197
RS	49	2.536356	1.584111	650.357798	0.015676	0.017413
RS	50	2.718410	1.608279	610.370239	0.014712	0.016378
RS	51	2.913036	1.608279	577.517822	0.013920	0.015519
RS	52	3.121101	1.620095	538.156923	0.012971	0.014526
RS	53	3.343534	1.620095	500.902563	0.012073	0.013584
RS	54	3.581328	1.620806	461.599475	0.011126	0.012594
RS	55	3.835542	1.620806	421.250889	0.010154	0.011573
RS	56	4.107312	1.620806	380.248823	0.009165	0.010524
RS	57	4.397848	1.620806	339.248729	0.008177	0.009462
RS	58	4.708447	1.692134	287.509025	0.006930	0.008133
RS	59	5.040495	1.692134	252.198527	0.006079	0.007180
RS	60	5.395472	1.692134	218.220910	0.005260	0.006251
RS	61	5.774962	1.692134	186.081154	0.004485	0.005362
RS	62	6.180658	1.692134	156.214628	0.003765	0.004526
RS	63	6.614370	1.692134	549.270000	0.013239	0.016128
PA	4+25*2+4+6 0.131486052 0.031245290 6.614369819 0.296258776 0.370894505 0.482865781 0.621117445 0.796968950 0.973174420 1.118645914 1.233406337 1.322299223 1.384762383 1.421783854 1.438166435 1.438996197 1.428296456 1.411075904 1.394105591 1.383841181 1.384931229 1.399646606 1.427325793 1.464803377 1.507282796 1.548984995 1.584111081 1.608279058 1.620095149 1.620806444 1.692133771
//
IT	4197
RD	6
LK	-422738.297071
QD	-371.083304 -> -328.100800
RI	0.0412074096
TR	0.128203	0.031592
MT	6.759989
MM	C_pi: 1.236618, n_recomb: 43215.636758
RS	0	0.000000	0.309802	939.294055	0.021735	0.002493
RS	1	0.006942	0.309802	981.591657	0.022714	0.012188
RS	2	0.014366	0.309802	1024.152765	0.023699	0.017320
RS	3	0.022305	0.309802	1066.731114	0.024684	0.019139
RS	4	0.030795	0.372775	923.970105	0.021380	0.016118
RS	5	0.039875	0.372775	963.666021	0.022299	0.017004
RS	6	0.049585	0.483091	776.665801	0.017972	0.014007
RS	7	0.059969	0.483091	812.452116	0.018800	0.015184
RS	8	0.071074	0.621959	660.922769	0.015294	0.012773
RS	9	0.082950	0.621959	693.112081	0.016038	0.013685
RS	10	0.095650	0.804989	562.228413	0.013010	0.011302
RS	11	0.109232	0.804989	590.984292	0.013675	0.011898
RS	12	0.123757	0.991896	504.464555	0.011673	0.010252
RS	13	0.139290	0.991896	530.948258	0.012286	0.010834
RS	14	0.155901	1.146452	483.533023	0.011189	0.010015
RS	15	0.173665	1.146452	509.023045	0.011779	0.010687
RS	16	0.192663	1.268276	484.266970	0.011206	0.010362
RS	17	0.212979	1.268276	509.540597	0.011791	0.011076
RS	18	0.234706	1.363137	498.578194	0.011537	0.011029
RS	19	0.257941	1.363137	524.066784	0.012127	0.011758
RS	20	0.282789	1.429769	524.795360	0.012144	0.011953
RS	21	0.309362	1.429769	550.775741	0.012745	0.012712
RS	22	0.337780	1.468346	562.278086	0.013011	0.013152
RS	23	0.368170	1.468346	588.862774	0.013626	0.013954
RS	24	0.400670	1.483814	609.464820	0.014103	0.014613
RS	25	0.435426	1.483814	636.527566	0.014729	0.015450
RS	26	0.472595	1.481766	664.605476	0.015379	0.016291
RS	27	0.512344	1.481766	691.733852	0.016007	0.017150
RS	28	0.554853	1.466634	725.916251	0.016798	0.018145
RS	29	0.600312	1.466634	752.364034	0.017410	0.019010
RS	30	0.648927	1.444116	789.996578	0.018280	0.020104
RS	31	0.700917	1.444116	814.635957	0.018850	0.020940
RS	32	0.756516	1.422139	850.603547	0.019683	0.021998
RS	33	0.815975	1.422139	871.983720	0.020178	0.022740
RS	34	0.879561	1.408317	899.818334	0.020822	0.023575
RS	35	0.947562	1.408317	916.402933	0.021205	0.024143
RS	36	1.020283	1.408157	930.235927	0.021525	0.024579
RS	37	1.098052	1.408157	940.748895	0.021769	0.024905
RS	38	1.181220	1.424403	937.221995	0.021687	0.024834
RS	39	1.270161	1.424403	940.935763	0.021773	0.024888
RS	40	1.365277	1.456394	920.584614	0.021302	0.024329
RS	41	1.466995	1.456394	917.369683	0.021228	0.024127
RS	42	1.575775	1.500486	883.987413	0.020455	0.023203
RS	43	1.692106	1.500486	874.126218	0.020227	0.022794
RS	44	1.816512	1.550990	832.877025	0.019273	0.021669
RS	45	1.949555	1.550990	816.801833	0.018901	0.021111
RS	46	2.091834	1.600898	772.573589	0.017877	0.019935
RS	47	2.243989	1.600898	750.660406	0.017370	0.019273
RS	48	2.406707	1.643076	706.897355	0.016357	0.018146
RS	49	2.580721	1.643076	679.402951	0.015721	0.017403
RS	50	2.766814	1.672095	637.561224	0.014753	0.016362
RS	51	2.965826	1.672095	604.742586	0.013994	0.015539
RS	52	3.178653	1.686218	564.403506	0.013060	0.014561
RS	53	3.406255	1.686218	526.818499	0.012190	0.013650
RS	54	3.649657	1.686987	486.906694	0.011267	0.012686
RS	55	3.909955	1.686987	445.713774	0.010314	0.011685
RS	56	4.188323	1.686987	403.621837	0.009340	0.010654
RS	57	4.486015	1.686987	361.306232	0.008361	0.009603
RS	58	4.804373	1.772509	305.477753	0.007069	0.008225
RS	59	5.144830	1.772509	269.240389	0.006230	0.007291
RS	60	5.508923	1.772509	234.134079	0.005418	0.006375
RS	61	5.898290	1.772509	200.699840	0.004644	0.005493
RS	62	6.314686	1.772509	169.415574	0.003920	0.004659
RS	63	6.759989	1.772509	610.213458	0.014120	0.016967
PA	4+25*2+4+6 0.128203309 0.031591898 6.759988952 0.309802344 0.372775195 0.483090504 0.621958573 0.804988985 0.991895881 1.146451611 1.268275624 1.363136834 1.429768851 1.468346104 1.483814109 1.481766349 1.466633595 1.444115698 1.422138577 1.408316964 1.408157028 1.424403272 1.456394303 1.500485553 1.550990110 1.600897713 1.643076230 1.672094811 1.686218360 1.686986509 1.772509443
//
IT	3977
RD	7
LK	-422653.988711
QD	-348.192459 -> -309.185436
RI	0.0388179654
TR	0.125254	0.031956
MT	6.890059
MM	C_pi: 1.271752, n_recomb: 44921.351515
RS	0	0.000000	0.323923	937.783375	0.020876	0.002424
RS	1	0.006974	0.323923	981.194755	0.021843	0.011940
RS	2	0.014434	0.323923	1025.030469	0.022818	0.016935
RS	3	0.022414	0.323923	1069.055886	0.023798	0.018652
RS	4	0.030951	0.375912	960.935422	0.021392	0.016293
RS	5	0.040084	0.375912	1002.582743	0.022319	0.017140
RS	6	0.049853	0.484920	812.001980	0.018076	0.014152
RS	7	0.060303	0.484920	849.620444	0.018914	0.015322
RS	8	0.071482	0.623939	691.735238	0.015399	0.012878
RS	9	0.083441	0.623939	725.587552	0.016152	0.013812
RS	10	0.096234	0.813031	584.768746	0.013018	0.011328
RS	11	0.109919	0.813031	614.887230	0.013688	0.011948
RS	12	0.124559	1.009325	521.162869	0.011602	0.010219
RS	13	0.140219	1.009325	548.770113	0.012216	0.010812
RS	14	0.156971	1.171803	497.781412	0.011081	0.009949
RS	15	0.174892	1.171803	524.290143	0.011671	0.010626
RS	16	0.194062	1.299786	497.725772	0.011080	0.010275
RS	17	0.214570	1.299786	523.991190	0.011665	0.010990
RS	18	0.236507	1.400171	511.852369	0.011394	0.010921
RS	19	0.259975	1.400171	538.341635	0.011984	0.011645
RS	20	0.285079	1.471002	538.549116	0.011989	0.011820
RS	21	0.311933	1.471002	565.575460	0.012590	0.012568
RS	22	0.340661	1.511448	577.481477	0.012855	0.012996
RS	23	0.371392	1.511448	605.198635	0.013472	0.013785
RS	24	0.404266	1.526414	627.200289	0.013962	0.014446
RS	25	0.439432	1.526414	655.513083	0.014592	0.015270
RS	26	0.477051	1.521905	685.993129	0.015271	0.016129
RS	27	0.517294	1.521905	714.498760	0.015906	0.016975
RS	28	0.560343	1.502681	752.162300	0.016744	0.018008
RS	29	0.606394	1.502681	780.091331	0.017366	0.018864
RS	30	0.655656	1.475091	822.143978	0.018302	0.020014
RS	31	0.708354	1.475091	848.294075	0.018884	0.020847
RS	32	0.764727	1.448171	888.969234	0.019789	0.021973
RS	33	0.825032	1.448171	911.759991	0.020297	0.022717
RS	34	0.889542	1.430682	943.518165	0.021004	0.023613
RS	35	0.958550	1.430682	961.264791	0.021399	0.024190
RS	36	1.032372	1.428970	977.156407	0.021753	0.024660
RS	37	1.111341	1.428970	988.482475	0.022005	0.025001
RS	38	1.195818	1.446276	984.498911	0.021916	0.024925
RS	39	1.286186	1.446276	988.680619	0.022009	0.024999
RS	40	1.382856	1.481999	965.509255	0.021493	0.024396
RS	41	1.486267	1.481999	962.521289	0.021427	0.024218
RS	42	1.596891	1.532103	924.800352	0.020587	0.023227
RS	43	1.715229	1.532103	915.067897	0.020370	0.022847
RS	44	1.841819	1.590084	869.068014	0.019346	0.021652
RS	45	1.977238	1.590084	853.130985	0.018992	0.021127
RS	46	2.122101	1.647750	804.696634	0.017913	0.019896
RS	47	2.277066	1.647750	782.955823	0.017429	0.019270
RS	48	2.442838	1.696648	736.090536	0.016386	0.018113
RS	49	2.620171	1.696648	708.733565	0.015777	0.017406
RS	50	2.809870	1.730277	664.990320	0.014803	0.016360
RS	51	3.012799	1.730277	632.130198	0.014072	0.015571
RS	52	3.229880	1.746544	590.772885	0.013151	0.014606
RS	53	3.462100	1.746544	552.795979	0.012306	0.013723
RS	54	3.710514	1.747241	512.261243	0.011404	0.012782
RS	55	3.976252	1.747241	470.181387	0.010467	0.011801
RS	56	4.260522	1.747241	426.970293	0.009505	0.010784
RS	57	4.564617	1.747241	383.322223	0.008533	0.009744
RS	58	4.889918	1.846695	323.319016	0.007197	0.008317
RS	59	5.237906	1.846695	286.161462	0.006370	0.007400
RS	60	5.610162	1.846695	249.945243	0.005564	0.006496
RS	61	6.008377	1.846695	215.243922	0.004792	0.005621
RS	62	6.434364	1.846695	182.574272	0.004064	0.004788
RS	63	6.890059	1.846695	671.977155	0.014959	0.017792
PA	4+25*2+4+6 0.125253639 0.031956226 6.890058539 0.323922811 0.375912181 0.484920333 0.623938939 0.813031191 1.009324929 1.171802646 1.299786088 1.400170908 1.471002114 1.511448075 1.526413539 1.521904681 1.502680654 1.475091353 1.448170574 1.430681861 1.428969652 1.446276499 1.481999151 1.532102935 1.590083765 1.647750158 1.696648228 1.730277420 1.746543938 1.747241428 1.846695145
//
IT	4815
RD	8
LK	-422577.397283
QD	-327.468320 -> -291.907271
RI	0.0365863425
TR	0.122569	0.032325
MT	7.008518
MM	C_pi: 1.305082, n_recomb: 46595.438523
RS	0	0.000000	0.337875	936.046069	0.020089	0.002363
RS	1	0.007002	0.337875	980.453029	0.021042	0.011719
RS	2	0.014495	0.337875	1025.434105	0.022007	0.016588
RS	3	0.022512	0.337875	1070.766347	0.022980	0.018210
RS	4	0.031091	0.379585	995.021465	0.021354	0.016440
RS	5	0.040271	0.379585	1038.541164	0.022288	0.017248
RS	6	0.050093	0.487630	844.896209	0.018133	0.014273
RS	7	0.060603	0.487630	884.272197	0.018978	0.015431
RS	8	0.071849	0.626486	721.204824	0.015478	0.012974
RS	9	0.083882	0.626486	756.669552	0.016239	0.013923
RS	10	0.096758	0.820781	606.689199	0.013020	0.011356
RS	11	0.110536	0.820781	638.138386	0.013695	0.011994
RS	12	0.125279	1.025439	537.638186	0.011538	0.010194
RS	13	0.141053	1.025439	566.348182	0.012155	0.010795
RS	14	0.157933	1.194917	512.051738	0.010989	0.009896
RS	15	0.175994	1.194917	539.565690	0.011580	0.010575
RS	16	0.195320	1.328381	511.328709	0.010974	0.010204
RS	17	0.216000	1.328381	538.575136	0.011559	0.010918
RS	18	0.238127	1.434010	525.251730	0.011273	0.010828
RS	19	0.261804	1.434010	552.727563	0.011862	0.011547
RS	20	0.287139	1.509183	552.282524	0.011853	0.011700
RS	21	0.314247	1.509183	580.332916	0.012455	0.012438
RS	22	0.343254	1.551893	592.439562	0.012715	0.012852
RS	23	0.374293	1.551893	621.258583	0.013333	0.013628
RS	24	0.407504	1.566838	644.424160	0.013830	0.014286
RS	25	0.443041	1.566838	673.950062	0.014464	0.015096
RS	26	0.481067	1.560326	706.599073	0.015165	0.015967
RS	27	0.521755	1.560326	736.443908	0.015805	0.016801
RS	28	0.565293	1.537392	777.393172	0.016684	0.017864
RS	29	0.611879	1.537392	806.771757	0.017314	0.018711
RS	30	0.661727	1.504986	853.141804	0.018310	0.019911
RS	31	0.715066	1.504986	880.784864	0.018903	0.020739
RS	32	0.772140	1.473230	926.196360	0.019877	0.021928
RS	33	0.833210	1.473230	950.397284	0.020397	0.022674
RS	34	0.898557	1.452013	986.242713	0.021166	0.023631
RS	35	0.968479	1.452013	1005.164582	0.021572	0.024216
RS	36	1.043298	1.448517	1023.359535	0.021963	0.024724
RS	37	1.123356	1.448517	1035.516803	0.022224	0.025079
RS	38	1.209019	1.466493	1031.328546	0.022134	0.025004
RS	39	1.300682	1.466493	1035.992625	0.022234	0.025096
RS	40	1.398762	1.505447	1010.199594	0.021680	0.024458
RS	41	1.503711	1.505447	1007.444654	0.021621	0.024303
RS	42	1.616008	1.561021	965.515393	0.020721	0.023253
RS	43	1.736169	1.561021	955.907334	0.020515	0.022901
RS	44	1.864744	1.625970	905.230809	0.019427	0.021644
RS	45	2.002323	1.625970	889.416256	0.019088	0.021149
RS	46	2.149535	1.690970	836.812523	0.017959	0.019870
RS	47	2.307055	1.690970	815.217818	0.017496	0.019276
RS	48	2.475605	1.746258	765.266748	0.016424	0.018092
RS	49	2.655958	1.746258	738.014231	0.015839	0.017417
RS	50	2.848940	1.784258	692.374050	0.014859	0.016368
RS	51	3.055435	1.784258	659.440330	0.014152	0.015609
RS	52	3.276390	1.802500	617.070157	0.013243	0.014657
RS	53	3.512816	1.802500	578.677709	0.012419	0.013799
RS	54	3.765798	1.802999	537.541990	0.011536	0.012880
RS	55	4.036495	1.802999	494.562519	0.010614	0.011916
RS	56	4.326147	1.802999	450.228631	0.009663	0.010913
RS	57	4.636082	1.802999	405.252478	0.008697	0.009883
RS	58	4.967719	1.916100	341.016799	0.007319	0.008409
RS	59	5.322578	1.916100	302.956936	0.006502	0.007508
RS	60	5.702286	1.916100	265.656884	0.005701	0.006615
RS	61	6.108582	1.916100	229.719927	0.004930	0.005744
RS	62	6.543329	1.916100	195.698778	0.004200	0.004913
RS	63	7.008518	1.916100	734.575664	0.015765	0.018600
PA	4+25*2+4+6 0.122568854 0.032325090 7.008518217 0.337875351 0.379584632 0.487630325 0.626485687 0.820780984 1.025439267 1.194917390 1.328380549 1.434010259 1.509182970 1.551893137 1.566838367 1.560326179 1.537391530 1.504985637 1.473229636 1.452013132 1.448517419 1.466493420 1.505446537 1.561021017 1.625969704 1.690970411 1.746257636 1.784258142 1.802500394 1.802999135 1.916100247
//
IT	4605
RD	9
LK	-422507.528933
QD	-308.651773 -> -276.127826
RI	0.0345729967
TR	0.120102	0.032691
MT	7.117913
MM	C_pi: 1.336864, n_recomb: 48234.671400
RS	0	0.000000	0.351367	934.865381	0.019382	0.002309
RS	1	0.007028	0.351367	980.184901	0.020321	0.011521
RS	2	0.014551	0.351367	1026.215817	0.021275	0.016277
RS	3	0.022602	0.351367	1072.746292	0.022240	0.017816
RS	4	0.031218	0.383485	1026.888417	0.021289	0.016563
RS	5	0.040441	0.383485	1072.209711	0.022229	0.017334
RS	6	0.050311	0.490893	875.682959	0.018155	0.014373
RS	7	0.060876	0.490893	916.747041	0.019006	0.015518
RS	8	0.072182	0.629348	749.457860	0.015538	0.013060
RS	9	0.084284	0.629348	786.486416	0.016305	0.014020
RS	10	0.097236	0.828152	627.999502	0.013020	0.011384
RS	11	0.111098	0.828152	660.747049	0.013699	0.012037
RS	12	0.125935	1.040312	553.837765	0.011482	0.010175
RS	13	0.141814	1.040312	583.628009	0.012100	0.010783
RS	14	0.158810	1.216017	526.243567	0.010910	0.009853
RS	15	0.176999	1.216017	554.746424	0.011501	0.010534
RS	16	0.196468	1.354381	524.948396	0.010883	0.010145
RS	17	0.217304	1.354381	553.161734	0.011468	0.010859
RS	18	0.239606	1.465038	538.632455	0.011167	0.010748
RS	19	0.263474	1.465038	567.077255	0.011757	0.011462
RS	20	0.289020	1.544716	565.846122	0.011731	0.011592
RS	21	0.316361	1.544716	594.895189	0.012333	0.012321
RS	22	0.345625	1.590095	606.998985	0.012584	0.012717
RS	23	0.376944	1.590095	636.885621	0.013204	0.013481
RS	24	0.410465	1.605509	660.976260	0.013703	0.014132
RS	25	0.446342	1.605509	691.674175	0.014340	0.014930
RS	26	0.484741	1.597458	726.248276	0.015057	0.015806
RS	27	0.525838	1.597458	757.389338	0.015702	0.016629
RS	28	0.569824	1.571199	801.407173	0.016615	0.017716
RS	29	0.616901	1.571199	832.198015	0.017253	0.018554
RS	30	0.667287	1.534245	882.745717	0.018301	0.019799
RS	31	0.721214	1.534245	911.858602	0.018905	0.020622
RS	32	0.778932	1.497783	961.990312	0.019944	0.021869
RS	33	0.840706	1.497783	987.597617	0.020475	0.022616
RS	34	0.906821	1.472816	1027.650818	0.021305	0.023632
RS	35	0.977583	1.472816	1047.761791	0.021722	0.024224
RS	36	1.053319	1.467365	1068.473992	0.022152	0.024772
RS	37	1.134378	1.467365	1081.486457	0.022421	0.025140
RS	38	1.221133	1.485693	1077.336049	0.022335	0.025072
RS	39	1.313987	1.485693	1082.507908	0.022443	0.025181
RS	40	1.413366	1.527450	1054.303231	0.021858	0.024516
RS	41	1.519729	1.527450	1051.802325	0.021806	0.024382
RS	42	1.633569	1.588022	1005.817905	0.020853	0.023282
RS	43	1.755409	1.588022	996.347844	0.020656	0.022954
RS	44	1.885813	1.659483	941.095748	0.019511	0.021642
RS	45	2.025381	1.659483	925.408292	0.019186	0.021175
RS	46	2.174759	1.731428	868.699973	0.018010	0.019852
RS	47	2.334636	1.731428	847.247045	0.017565	0.019288
RS	48	2.505750	1.792796	794.252544	0.016466	0.018080
RS	49	2.688889	1.792796	767.094095	0.015903	0.017435
RS	50	2.884901	1.834942	719.585633	0.014918	0.016382
RS	51	3.094688	1.834942	686.567756	0.014234	0.015651
RS	52	3.319220	1.855007	643.209102	0.013335	0.014712
RS	53	3.559533	1.855007	604.396557	0.012530	0.013877
RS	54	3.816736	1.855186	562.698714	0.011666	0.012978
RS	55	4.092015	1.855186	518.821879	0.010756	0.012031
RS	56	4.386642	1.855186	473.373995	0.009814	0.011040
RS	57	4.701977	1.855186	427.084110	0.008854	0.010018
RS	58	5.039474	1.981654	358.573092	0.007434	0.008500
RS	59	5.400691	1.981654	319.633345	0.006627	0.007613
RS	60	5.787295	1.981654	281.277799	0.005831	0.006729
RS	61	6.201072	1.981654	244.137107	0.005061	0.005864
RS	62	6.643930	1.981654	208.797485	0.004329	0.005034
RS	63	7.117913	1.981654	798.010451	0.016544	0.019392
PA	4+25*2+4+6 0.120101685 0.032691037 7.117912688 0.351366830 0.383485184 0.490892701 0.629347536 0.828151528 1.040311704 1.216016524 1.354381381 1.465038399 1.544715644 1.590095469 1.605509461 1.597458060 1.571199230 1.534244794 1.497783089 1.472816369 1.467365430 1.485692813 1.527450342 1.588021671 1.659482837 1.731427796 1.792796151 1.834941821 1.855007199 1.855186459 1.981653513
//
IT	4786
RD	10
LK	-422443.597121
QD	-291.517000 -> -261.692152
RI	0.0327773567
TR	0.117819	0.033050
MT	7.219891
MM	C_pi: 1.367300, n_recomb: 49838.335029
RS	0	0.000000	0.364290	934.460887	0.018750	0.002261
RS	1	0.007052	0.364290	980.631975	0.019676	0.011344
RS	2	0.014602	0.364290	1027.640003	0.020619	0.015999
RS	3	0.022683	0.364290	1075.283491	0.021575	0.017463
RS	4	0.031335	0.387483	1056.890648	0.021206	0.016665
RS	5	0.040597	0.387483	1103.948284	0.022151	0.017403
RS	6	0.050512	0.494552	904.561085	0.018150	0.014454
RS	7	0.061127	0.494552	947.247522	0.019006	0.015584
RS	8	0.072489	0.632419	776.571478	0.015582	0.013137
RS	9	0.084654	0.632419	815.117143	0.016355	0.014106
RS	10	0.097676	0.835143	648.720390	0.013016	0.011411
RS	11	0.111616	0.835143	682.734777	0.013699	0.012076
RS	12	0.126539	1.054047	569.751605	0.011432	0.010161
RS	13	0.142515	1.054047	600.599972	0.012051	0.010774
RS	14	0.159618	1.235310	540.317179	0.010841	0.009819
RS	15	0.177926	1.235310	569.792352	0.011433	0.010500
RS	16	0.197526	1.378062	538.533050	0.010806	0.010096
RS	17	0.218508	1.378062	567.698836	0.011391	0.010809
RS	18	0.240970	1.493526	551.950528	0.011075	0.010679
RS	19	0.265015	1.493526	581.346879	0.011665	0.011388
RS	20	0.290757	1.577860	579.202267	0.011622	0.011495
RS	21	0.318313	1.577860	609.225096	0.012224	0.012215
RS	22	0.347813	1.626298	621.131415	0.012463	0.012592
RS	23	0.379394	1.626298	652.051923	0.013083	0.013344
RS	24	0.413201	1.642641	676.841215	0.013581	0.013984
RS	25	0.449393	1.642641	708.670274	0.014219	0.014771
RS	26	0.488136	1.633495	744.931155	0.014947	0.015649
RS	27	0.529613	1.633495	777.324810	0.015597	0.016462
RS	28	0.574014	1.604286	824.189539	0.016537	0.017567
RS	29	0.621546	1.604286	856.353406	0.017183	0.018396
RS	30	0.672430	1.563046	910.921059	0.018278	0.019679
RS	31	0.726903	1.563046	941.477591	0.018891	0.020498
RS	32	0.785217	1.522017	996.282157	0.019990	0.021799
RS	33	0.847644	1.522017	1023.288943	0.020532	0.022547
RS	34	0.914473	1.493309	1067.631483	0.021422	0.023619
RS	35	0.986015	1.493309	1088.943839	0.021850	0.024218
RS	36	1.062602	1.485773	1112.358489	0.022319	0.024807
RS	37	1.144591	1.485773	1126.251077	0.022598	0.025186
RS	38	1.232361	1.504194	1122.363051	0.022520	0.025130
RS	39	1.326321	1.504194	1128.071789	0.022635	0.025255
RS	40	1.426907	1.548395	1097.662619	0.022024	0.024569
RS	41	1.534586	1.548395	1095.442629	0.021980	0.024454
RS	42	1.649859	1.613554	1045.559721	0.020979	0.023311
RS	43	1.773261	1.613554	1036.249065	0.020792	0.023006
RS	44	1.905366	1.691122	976.532681	0.019594	0.021645
RS	45	2.046787	1.691122	960.986271	0.019282	0.021204
RS	46	2.198182	1.769655	900.250855	0.018063	0.019840
RS	47	2.360252	1.769655	878.945872	0.017636	0.019304
RS	48	2.533753	1.836825	822.959663	0.016513	0.018074
RS	49	2.719488	1.836825	795.896424	0.015970	0.017457
RS	50	2.918322	1.882911	746.557762	0.014980	0.016401
RS	51	3.131178	1.882911	713.456725	0.014315	0.015696
RS	52	3.359045	1.904659	669.143994	0.013426	0.014769
RS	53	3.602981	1.904659	629.916943	0.012639	0.013955
RS	54	3.864120	1.904414	587.702045	0.011792	0.013077
RS	55	4.143675	1.904414	542.938442	0.010894	0.012144
RS	56	4.442945	1.904414	496.392215	0.009960	0.011164
RS	57	4.763319	1.904414	448.808346	0.009005	0.010150
RS	58	5.106287	2.043968	375.989834	0.007544	0.008589
RS	59	5.473441	2.043968	336.194572	0.006746	0.007715
RS	60	5.866487	2.043968	296.812447	0.005956	0.006840
RS	61	6.287251	2.043968	258.499459	0.005187	0.005980
RS	62	6.737689	2.043968	221.873225	0.004452	0.005150
RS	63	7.219891	2.043968	862.254560	0.017301	0.020166
PA	4+25*2+4+6 0.117818823 0.033050035 7.219891374 0.364290227 0.387482869 0.494551775 0.632418722 0.835142524 1.054046841 1.235310182 1.378062286 1.493525637 1.577860357 1.626297658 1.642641354 1.633495381 1.604285673 1.563045829 1.522017277 1.493308593 1.485772989 1.504194263 1.548394633 1.613553876 1.691122299 1.769655149 1.836825469 1.882911091 1.904658878 1.904413895 2.043967723
//
IT	4641
RD	11
LK	-422384.948334
QD	-275.864603 -> -248.451749
RI	0.0311771323
TR	0.115694	0.033399
MT	7.315723
MM	C_pi: 1.396566, n_recomb: 51406.703228
RS	0	0.000000	0.376637	934.797494	0.018184	0.002217
RS	1	0.007074	0.376637	981.772409	0.019098	0.011183
RS	2	0.014649	0.376637	1029.699545	0.020030	0.015748
RS	3	0.022759	0.376637	1078.387020	0.020978	0.017149
RS	4	0.031444	0.391519	1085.254162	0.021111	0.016750
RS	5	0.040742	0.391519	1133.987522	0.022059	0.017459
RS	6	0.050699	0.498508	931.706046	0.018124	0.014518
RS	7	0.061360	0.498508	975.953179	0.018985	0.015634
RS	8	0.072775	0.635634	802.627382	0.015613	0.013205
RS	9	0.084997	0.635634	842.646096	0.016392	0.014180
RS	10	0.098084	0.841789	668.873389	0.013011	0.011437
RS	11	0.112097	0.841789	704.124386	0.013697	0.012113
RS	12	0.127101	1.066785	585.370443	0.011387	0.010150
RS	13	0.143167	1.066785	617.255431	0.012007	0.010768
RS	14	0.160369	1.252983	554.263267	0.010782	0.009791
RS	15	0.178788	1.252983	584.695130	0.011374	0.010472
RS	16	0.198511	1.399649	552.069076	0.010739	0.010056
RS	17	0.219628	1.399649	582.173911	0.011325	0.010768
RS	18	0.242239	1.519721	565.190286	0.010994	0.010619
RS	19	0.266450	1.519721	595.521978	0.011585	0.011325
RS	20	0.292373	1.608831	592.351389	0.011523	0.011408
RS	21	0.320131	1.608831	623.324895	0.012125	0.012120
RS	22	0.349852	1.660665	634.859241	0.012350	0.012475
RS	23	0.381675	1.660665	666.782152	0.012971	0.013218
RS	24	0.415750	1.678366	692.058779	0.013462	0.013844
RS	25	0.452236	1.678366	724.980217	0.014103	0.014620
RS	26	0.491302	1.668543	762.701539	0.014837	0.015496
RS	27	0.533132	1.668543	796.305486	0.015490	0.016299
RS	28	0.577921	1.636735	845.800216	0.016453	0.017417
RS	29	0.625879	1.636735	879.297832	0.017105	0.018239
RS	30	0.677230	1.591469	937.715439	0.018241	0.019554
RS	31	0.732213	1.591469	969.687814	0.018863	0.020369
RS	32	0.791085	1.546019	1029.093437	0.020019	0.021720
RS	33	0.854123	1.546019	1057.490247	0.020571	0.022469
RS	34	0.921620	1.513595	1106.173767	0.021518	0.023595
RS	35	0.993891	1.513595	1128.697467	0.021956	0.024200
RS	36	1.071276	1.503882	1154.970375	0.022467	0.024831
RS	37	1.154134	1.503882	1169.767010	0.022755	0.025221
RS	38	1.242855	1.522185	1166.347676	0.022689	0.025180
RS	39	1.337852	1.522185	1172.622913	0.022811	0.025320
RS	40	1.439569	1.568525	1140.205240	0.022180	0.024617
RS	41	1.548481	1.568525	1138.295070	0.022143	0.024521
RS	42	1.665099	1.637916	1084.668947	0.021100	0.023340
RS	43	1.789966	1.637916	1075.542244	0.020922	0.023055
RS	44	1.923666	1.721235	1011.474179	0.019676	0.021650
RS	45	2.066825	1.721235	996.087095	0.019377	0.021234
RS	46	2.220112	1.806039	931.403775	0.018118	0.019834
RS	47	2.384242	1.806039	910.258571	0.017707	0.019323
RS	48	2.559983	1.878757	851.337662	0.016561	0.018073
RS	49	2.748156	1.878757	824.377135	0.016036	0.017482
RS	50	2.949642	1.928599	773.249961	0.015042	0.016424
RS	51	3.165380	1.928599	740.073407	0.014396	0.015742
RS	52	3.396381	1.951906	694.844290	0.013517	0.014827
RS	53	3.643723	1.951906	655.214524	0.012746	0.014032
RS	54	3.908563	1.951145	612.530696	0.011915	0.013174
RS	55	4.192138	1.951145	566.896054	0.011028	0.012254
RS	56	4.495774	1.951145	519.271286	0.010101	0.011285
RS	57	4.820890	1.951145	470.416399	0.009151	0.010279
RS	58	5.169005	2.103520	393.265432	0.007650	0.008675
RS	59	5.541747	2.103520	352.640223	0.006860	0.007813
RS	60	5.940857	2.103520	312.260694	0.006074	0.006947
RS	61	6.368201	2.103520	272.806413	0.005307	0.006092
RS	62	6.825777	2.103520	234.924564	0.004570	0.005263
RS	63	7.315723	2.103520	927.263329	0.018038	0.020924
PA	4+25*2+4+6 0.115693827 0.033399455 7.315722719 0.376636634 0.391518533 0.498507902 0.635633962 0.841788932 1.066784956 1.252982614 1.399649049 1.519720620 1.608830676 1.660664567 1.678366409 1.668543274 1.636734723 1.591469289 1.546019426 1.513595415 1.503881527 1.522185188 1.568524519 1.637916235 1.721234513 1.806038989 1.878756709 1.928598678 1.951905662 1.951145047 2.103520284
//
IT	4050
RD	12
LK	-422331.023044
QD	-261.521260 -> -236.273383
RI	0.0297504499
TR	0.113706	0.033738
MT	7.406324
MM	C_pi: 1.424789, n_recomb: 52940.099292
RS	0	0.000000	0.388410	935.814398	0.017677	0.002178
RS	1	0.007095	0.388410	983.555026	0.018579	0.011036
RS	2	0.014693	0.388410	1032.354219	0.019500	0.015522
RS	3	0.022830	0.388410	1082.028963	0.020439	0.016868
RS	4	0.031545	0.395550	1112.163349	0.021008	0.016821
RS	5	0.040878	0.395550	1162.515684	0.021959	0.017503
RS	6	0.050873	0.502699	957.242014	0.018082	0.014568
RS	7	0.061577	0.502699	1002.990920	0.018946	0.015670
RS	8	0.073041	0.638968	827.665283	0.015634	0.013266
RS	9	0.085318	0.638968	869.114284	0.016417	0.014246
RS	10	0.098466	0.848123	688.476852	0.013005	0.011463
RS	11	0.112547	0.848123	724.935239	0.013693	0.012147
RS	12	0.127627	1.078643	600.688294	0.011347	0.010143
RS	13	0.143777	1.078643	633.588885	0.011968	0.010765
RS	14	0.161073	1.269217	568.064142	0.010730	0.009769
RS	15	0.179596	1.269217	599.437376	0.011323	0.010451
RS	16	0.199433	1.419356	565.539028	0.010683	0.010024
RS	17	0.220677	1.419356	596.570057	0.011269	0.010735
RS	18	0.243429	1.543826	578.344814	0.010925	0.010568
RS	19	0.267794	1.543826	609.596763	0.011515	0.011270
RS	20	0.293889	1.637794	605.301732	0.011434	0.011329
RS	21	0.321835	1.637794	637.204562	0.012036	0.012035
RS	22	0.351763	1.693327	648.207342	0.012244	0.012367
RS	23	0.383816	1.693327	681.103279	0.012866	0.013101
RS	24	0.418142	1.712774	706.674332	0.013349	0.013710
RS	25	0.454903	1.712774	740.651511	0.013990	0.014477
RS	26	0.494273	1.702663	779.620100	0.014726	0.015347
RS	27	0.536436	1.702663	814.393539	0.015383	0.016141
RS	28	0.581590	1.668590	866.306747	0.016364	0.017269
RS	29	0.629948	1.668590	901.099074	0.017021	0.018084
RS	30	0.681737	1.619545	963.193983	0.018194	0.019427
RS	31	0.737200	1.619545	996.553045	0.018824	0.020238
RS	32	0.796598	1.569813	1060.474785	0.020032	0.021634
RS	33	0.860211	1.569813	1090.249478	0.020594	0.022384
RS	34	0.928337	1.533714	1143.300081	0.021596	0.023561
RS	35	1.001296	1.533714	1167.042040	0.022045	0.024172
RS	36	1.079432	1.521752	1196.305000	0.022597	0.024845
RS	37	1.163111	1.521752	1212.027094	0.022894	0.025246
RS	38	1.252727	1.539765	1209.262503	0.022842	0.025222
RS	39	1.348701	1.539765	1216.132409	0.022972	0.025376
RS	40	1.451485	1.587986	1181.889653	0.022325	0.024662
RS	41	1.561561	1.587986	1180.317855	0.022295	0.024582
RS	42	1.679446	1.661300	1123.098861	0.021215	0.023368
RS	43	1.805696	1.661300	1114.181255	0.021046	0.023104
RS	44	1.940902	1.750053	1045.871940	0.019756	0.021659
RS	45	2.085702	1.750053	1030.664155	0.019468	0.021264
RS	46	2.240775	1.840843	962.113617	0.018174	0.019831
RS	47	2.406850	1.840843	941.142672	0.017778	0.019344
RS	48	2.584708	1.918881	879.344202	0.016610	0.018076
RS	49	2.775184	1.918881	852.497577	0.016103	0.017509
RS	50	2.979175	1.972312	799.626105	0.015104	0.016449
RS	51	3.197638	1.972312	766.385685	0.014476	0.015789
RS	52	3.431602	1.997071	720.278887	0.013606	0.014885
RS	53	3.682165	1.997071	680.262222	0.012850	0.014109
RS	54	3.950504	1.995719	637.157611	0.012035	0.013269
RS	55	4.237883	1.995719	590.671563	0.011157	0.012362
RS	56	4.545650	1.995719	541.991366	0.010238	0.011402
RS	57	4.875253	1.995719	491.891168	0.009291	0.010403
RS	58	5.228241	2.160660	410.390733	0.007752	0.008759
RS	59	5.606273	2.160660	368.962158	0.006969	0.007909
RS	60	6.011126	2.160660	327.614813	0.006188	0.007051
RS	61	6.444703	2.160660	287.050237	0.005422	0.006200
RS	62	6.909041	2.160660	247.943521	0.004683	0.005372
RS	63	7.406324	2.160660	992.963210	0.018756	0.021666
PA	4+25*2+4+6 0.113706446 0.033737852 7.406323663 0.388410121 0.395549556 0.502699154 0.638967995 0.848122965 1.078643368 1.269217032 1.419356174 1.543826410 1.637794433 1.693326688 1.712773628 1.702662789 1.668589812 1.619544506 1.569813278 1.533713877 1.521751824 1.539764899 1.587985678 1.661299954 1.750052636 1.840842980 1.918880532 1.972311792 1.997070807 1.995719479 2.160659645
//
IT	3563
RD	13
LK	-422281.340463
QD	-248.338718 -> -225.041365
RI	0.0284731474
TR	0.111841	0.034065
MT	7.492325
MM	C_pi: 1.452069, n_recomb: 54439.334480
RS	0	0.000000	0.399644	937.397720	0.017219	0.002142
RS	1	0.007114	0.399644	985.871625	0.018110	0.010902
RS	2	0.014735	0.399644	1035.502763	0.019021	0.015317
RS	3	0.022897	0.399644	1086.116343	0.019951	0.016615
RS	4	0.031640	0.399553	1137.759736	0.020900	0.016879
RS	5	0.041006	0.399553	1189.677626	0.021853	0.017538
RS	6	0.051037	0.507081	981.282174	0.018025	0.014604
RS	7	0.061782	0.507081	1028.476556	0.018892	0.015693
RS	8	0.073292	0.642392	851.742072	0.015646	0.013321
RS	9	0.085620	0.642392	894.580428	0.016433	0.014303
RS	10	0.098826	0.854194	707.536539	0.012997	0.011487
RS	11	0.112970	0.854194	745.173634	0.013688	0.012179
RS	12	0.128122	1.089721	615.707454	0.011310	0.010138
RS	13	0.144351	1.089721	649.603308	0.011933	0.010763
RS	14	0.161735	1.284181	581.706357	0.010685	0.009751
RS	15	0.180355	1.284181	614.005926	0.011279	0.010434
RS	16	0.200300	1.437375	578.932271	0.010634	0.009998
RS	17	0.221664	1.437375	610.877222	0.011221	0.010708
RS	18	0.244548	1.566029	591.411833	0.010864	0.010524
RS	19	0.269060	1.566029	623.570031	0.011454	0.011224
RS	20	0.295316	1.664906	618.064857	0.011353	0.011258
RS	21	0.323440	1.664906	650.877323	0.011956	0.011958
RS	22	0.353564	1.724398	661.204585	0.012146	0.012266
RS	23	0.385832	1.724398	695.046301	0.012767	0.012992
RS	24	0.420395	1.745939	720.735853	0.013239	0.013584
RS	25	0.457417	1.745939	755.734408	0.013882	0.014342
RS	26	0.497073	1.735894	795.754765	0.014617	0.015203
RS	27	0.539551	1.735894	831.658819	0.015277	0.015989
RS	28	0.585050	1.699862	885.792365	0.016271	0.017122
RS	29	0.633786	1.699862	921.841265	0.016933	0.017931
RS	30	0.685989	1.647267	987.442997	0.018138	0.019299
RS	31	0.741906	1.647267	1022.158934	0.018776	0.020106
RS	32	0.801802	1.593395	1090.499121	0.020031	0.021543
RS	33	0.865958	1.593395	1121.637468	0.020603	0.022294
RS	34	0.934679	1.553662	1179.066222	0.021658	0.023521
RS	35	1.008288	1.553662	1204.030424	0.022117	0.024137
RS	36	1.087134	1.539403	1236.391904	0.022711	0.024851
RS	37	1.171590	1.539403	1253.058087	0.023018	0.025262
RS	38	1.262054	1.556983	1251.115036	0.022982	0.025258
RS	39	1.358954	1.556983	1258.605680	0.023119	0.025424
RS	40	1.462747	1.606861	1222.711045	0.022460	0.024702
RS	41	1.573925	1.606861	1221.504661	0.022438	0.024638
RS	42	1.693012	1.683823	1160.838164	0.021324	0.023396
RS	43	1.820571	1.683823	1152.153830	0.021164	0.023150
RS	44	1.957205	1.777725	1079.711566	0.019833	0.021669
RS	45	2.103560	1.777725	1064.702700	0.019558	0.021295
RS	46	2.260327	1.874246	992.361602	0.018229	0.019831
RS	47	2.428246	1.874246	971.580112	0.017847	0.019367
RS	48	2.608111	1.957396	906.960375	0.016660	0.018082
RS	49	2.800773	1.957396	880.240288	0.016169	0.017537
RS	50	3.007141	2.014268	825.667266	0.015167	0.016476
RS	51	3.228191	2.014268	792.376648	0.014555	0.015836
RS	52	3.464966	2.040386	745.430065	0.013693	0.014943
RS	53	3.718586	2.040386	705.044483	0.012951	0.014184
RS	54	3.990250	2.038378	661.567247	0.012152	0.013363
RS	55	4.281240	2.038378	614.251361	0.011283	0.012467
RS	56	4.592932	2.038378	564.540399	0.010370	0.011517
RS	57	4.926799	2.038378	513.221808	0.009427	0.010524
RS	58	5.284417	2.215638	427.360242	0.007850	0.008840
RS	59	5.667478	2.215638	385.155109	0.007075	0.008001
RS	60	6.077790	2.215638	342.869359	0.006298	0.007151
RS	61	6.517293	2.215638	301.225054	0.005533	0.006304
RS	62	6.988063	2.215638	260.923679	0.004793	0.005478
RS	63	7.492325	2.215638	1059.289386	0.019458	0.022392
PA	4+25*2+4+6 0.111841337 0.034064701 7.492325437 0.399644305 0.399553049 0.507080973 0.642392030 0.854194066 1.089721163 1.284181451 1.437375344 1.566028808 1.664905503 1.724397828 1.745938755 1.735893565 1.699861868 1.647267060 1.593394700 1.553661682 1.539402720 1.556983024 1.606861423 1.683822919 1.777725164 1.874246109 1.957396270 2.014268109 2.040386105 2.038378341 2.215637725
//
IT	4747
RD	14
LK	-422235.482975
QD	-236.189136 -> -214.654879
RI	0.0273255486
TR	0.110085	0.034380
MT	7.574287
MM	C_pi: 1.478490, n_recomb: 55905.096948
RS	0	0.000000	0.410366	939.463414	0.016805	0.002108
RS	1	0.007132	0.410366	988.642910	0.017684	0.010778
RS	2	0.014774	0.410366	1039.071645	0.018586	0.015130
RS	3	0.022960	0.410366	1090.582464	0.019508	0.016387
RS	4	0.031730	0.403512	1162.161775	0.020788	0.016927
RS	5	0.041126	0.403512	1215.594757	0.021744	0.017566
RS	6	0.051192	0.511616	1003.930316	0.017958	0.014630
RS	7	0.061975	0.511616	1052.516328	0.018827	0.015705
RS	8	0.073528	0.645891	874.896933	0.015650	0.013369
RS	9	0.085905	0.645891	919.085021	0.016440	0.014354
RS	10	0.099165	0.860034	726.065793	0.012987	0.011509
RS	11	0.113370	0.860034	764.853672	0.013681	0.012208
RS	12	0.128589	1.100121	630.419471	0.011277	0.010135
RS	13	0.144893	1.100121	665.290418	0.011900	0.010763
RS	14	0.162360	1.298016	595.180731	0.010646	0.009738
RS	15	0.181073	1.298016	628.391907	0.011240	0.010421
RS	16	0.201120	1.453886	592.234559	0.010594	0.009977
RS	17	0.222598	1.453886	625.081426	0.011181	0.010687
RS	18	0.245607	1.586505	604.384609	0.010811	0.010487
RS	19	0.270257	1.586505	637.435771	0.011402	0.011185
RS	20	0.296666	1.690316	630.645374	0.011281	0.011194
RS	21	0.324958	1.690316	664.349042	0.011884	0.011889
RS	22	0.355268	1.753986	673.873981	0.012054	0.012172
RS	23	0.387740	1.753986	708.636056	0.012676	0.012891
RS	24	0.422528	1.777929	734.286151	0.013135	0.013463
RS	25	0.459798	1.777929	770.273814	0.013778	0.014213
RS	26	0.499725	1.768273	811.165333	0.014510	0.015063
RS	27	0.542500	1.768273	848.162952	0.015171	0.015842
RS	28	0.588327	1.730563	904.331228	0.016176	0.016978
RS	29	0.637422	1.730563	941.599533	0.016843	0.017781
RS	30	0.690018	1.674636	1010.540444	0.018076	0.019169
RS	31	0.746366	1.674636	1046.583010	0.018721	0.019974
RS	32	0.806733	1.616754	1119.239301	0.020020	0.021449
RS	33	0.871406	1.616754	1151.725167	0.020601	0.022200
RS	34	0.940692	1.573438	1213.524928	0.021707	0.023474
RS	35	1.014919	1.573438	1239.712610	0.022175	0.024095
RS	36	1.094441	1.556847	1275.262941	0.022811	0.024851
RS	37	1.179634	1.556847	1292.888972	0.023126	0.025270
RS	38	1.270904	1.573873	1291.919681	0.023109	0.025288
RS	39	1.368684	1.573873	1300.054547	0.023255	0.025467
RS	40	1.473438	1.625215	1262.669642	0.022586	0.024740
RS	41	1.585663	1.625215	1261.853668	0.022571	0.024691
RS	42	1.705893	1.705583	1197.876115	0.021427	0.023423
RS	43	1.834698	1.705583	1189.447949	0.021276	0.023194
RS	44	1.972691	1.804381	1112.976420	0.019908	0.021680
RS	45	2.120525	1.804381	1098.185605	0.019644	0.021325
RS	46	2.278904	1.906403	1022.128256	0.018283	0.019834
RS	47	2.448580	1.906403	1001.551739	0.017915	0.019390
RS	48	2.630357	1.994476	934.166538	0.016710	0.018090
RS	49	2.825100	1.994476	907.586551	0.016234	0.017565
RS	50	3.033732	2.054655	851.353994	0.015229	0.016503
RS	51	3.257246	2.054655	818.028193	0.014632	0.015883
RS	52	3.496702	2.082049	770.279582	0.013778	0.015001
RS	53	3.753236	2.082049	729.544452	0.013050	0.014258
RS	54	4.028068	2.079332	685.740522	0.012266	0.013454
RS	55	4.322503	2.079332	637.618084	0.011405	0.012570
RS	56	4.637938	2.079332	586.902476	0.010498	0.011628
RS	57	4.975871	2.079332	534.393631	0.009559	0.010641
RS	58	5.337908	2.268673	444.165438	0.007945	0.008919
RS	59	5.725766	2.268673	401.210726	0.007177	0.008091
RS	60	6.141289	2.268673	358.015883	0.006404	0.007247
RS	61	6.586449	2.268673	315.322157	0.005640	0.006405
RS	62	7.063360	2.268673	273.856032	0.004899	0.005580
RS	63	7.574287	2.268673	1126.164313	0.020144	0.023102
PA	4+25*2+4+6 0.110085190 0.034379651 7.574286680 0.410366078 0.403512472 0.511616081 0.645891389 0.860033894 1.100121348 1.298015559 1.453886485 1.586504813 1.690315899 1.753985923 1.777928661 1.768273042 1.730563347 1.674636260 1.616754438 1.573437761 1.556846552 1.573872875 1.625214864 1.705582966 1.804381055 1.906402696 1.994476300 2.054654763 2.082048509 2.079332245 2.268673284
//
IT	4134
RD	15
LK	-422193.083591
QD	-224.962607 -> -205.026797
RI	0.0262909425
TR	0.108428	0.034683
MT	7.652588
MM	C_pi: 1.504109, n_recomb: 57338.037238
RS	0	0.000000	0.420602	941.935905	0.016428	0.002077
RS	1	0.007150	0.420602	991.796703	0.017297	0.010663
RS	2	0.014811	0.420602	1042.992916	0.018190	0.014959
RS	3	0.023019	0.420602	1095.364494	0.019104	0.016180
RS	4	0.031815	0.407413	1185.475312	0.020675	0.016966
RS	5	0.041239	0.407413	1240.375470	0.021633	0.017587
RS	6	0.051338	0.516276	1025.272745	0.017881	0.014646
RS	7	0.062158	0.516276	1075.198421	0.018752	0.015709
RS	8	0.073752	0.649447	897.172743	0.015647	0.013411
RS	9	0.086175	0.649447	942.672169	0.016441	0.014397
RS	10	0.099486	0.865673	744.070631	0.012977	0.011531
RS	11	0.113749	0.865673	783.981693	0.013673	0.012235
RS	12	0.129031	1.109929	644.816492	0.011246	0.010134
RS	13	0.145406	1.109929	680.642350	0.011871	0.010764
RS	14	0.162952	1.310855	608.470088	0.010612	0.009728
RS	15	0.181753	1.310855	642.577901	0.011207	0.010411
RS	16	0.201897	1.469050	605.429771	0.010559	0.009961
RS	17	0.223482	1.469050	639.166483	0.011147	0.010671
RS	18	0.246611	1.605411	617.254301	0.010765	0.010455
RS	19	0.271393	1.605411	651.185511	0.011357	0.011151
RS	20	0.297946	1.714148	643.049093	0.011215	0.011136
RS	21	0.326398	1.714148	677.626552	0.011818	0.011826
RS	22	0.356885	1.782176	686.236310	0.011968	0.012085
RS	23	0.389551	1.782176	721.894838	0.012590	0.012797
RS	24	0.424553	1.808795	747.362298	0.013034	0.013348
RS	25	0.462057	1.808795	784.308564	0.013679	0.014091
RS	26	0.502243	1.799822	825.906114	0.014404	0.014929
RS	27	0.545302	1.799822	863.961868	0.015068	0.015701
RS	28	0.591439	1.760700	921.987316	0.016080	0.016838
RS	29	0.640876	1.760700	960.438712	0.016750	0.017635
RS	30	0.693847	1.701636	1032.560549	0.018008	0.019040
RS	31	0.750605	1.701636	1069.899137	0.018660	0.019842
RS	32	0.811421	1.639873	1146.763571	0.020000	0.021351
RS	33	0.876585	1.639873	1180.579073	0.020590	0.022104
RS	34	0.946409	1.593020	1246.734159	0.021744	0.023422
RS	35	1.021225	1.593020	1274.143741	0.022222	0.024049
RS	36	1.101390	1.574069	1312.959133	0.022899	0.024845
RS	37	1.187286	1.574069	1331.557536	0.023223	0.025273
RS	38	1.279324	1.590441	1331.697449	0.023225	0.025313
RS	39	1.377942	1.590441	1340.497063	0.023379	0.025503
RS	40	1.483612	1.643078	1301.771169	0.022703	0.024774
RS	41	1.596836	1.643078	1301.368171	0.022696	0.024739
RS	42	1.718156	1.726637	1234.209400	0.021525	0.023449
RS	43	1.848150	1.726637	1226.058379	0.021383	0.023236
RS	44	1.987438	1.830102	1145.657116	0.019981	0.021692
RS	45	2.136685	1.830102	1131.102208	0.019727	0.021356
RS	46	2.296603	1.937409	1051.403004	0.018337	0.019839
RS	47	2.467954	1.937409	1031.046107	0.017982	0.019414
RS	48	2.651557	2.030237	960.947156	0.016759	0.018100
RS	49	2.848286	2.030237	934.520868	0.016298	0.017594
RS	50	3.059082	2.093602	876.668902	0.015289	0.016532
RS	51	3.284949	2.093602	843.323500	0.014708	0.015929
RS	52	3.526965	2.122197	794.809787	0.013862	0.015058
RS	53	3.786284	2.122197	753.745235	0.013146	0.014330
RS	54	4.064144	2.118732	709.658105	0.012377	0.013544
RS	55	4.361871	2.118732	660.753614	0.011524	0.012669
RS	56	4.680884	2.118732	609.060557	0.010622	0.011735
RS	57	5.022706	2.118732	555.390574	0.009686	0.010754
RS	58	5.388967	2.319923	460.796161	0.008036	0.008996
RS	59	5.781415	2.319923	417.118981	0.007275	0.008177
RS	60	6.201923	2.319923	373.044317	0.006506	0.007341
RS	61	6.652495	2.319923	329.331363	0.005744	0.006503
RS	62	7.135283	2.319923	286.730299	0.005001	0.005678
RS	63	7.652588	2.319923	1193.507083	0.020815	0.023798
PA	4+25*2+4+6 0.108427720 0.034682849 7.652588365 0.420601984 0.407413002 0.516276158 0.649446768 0.865673126 1.109928610 1.310854893 1.469049623 1.605411372 1.714147867 1.782176464 1.808794725 1.799821823 1.760700157 1.701636315 1.639873044 1.593019902 1.574069171 1.590440683 1.643077757 1.726637297 1.830101731 1.937409265 2.030237322 2.093602198 2.122197264 2.118732091 2.319923383
//
IT	4202
RD	16
LK	-422153.821727
QD	-214.564568 -> -196.081783
RI	0.0253550557
TR	0.106859	0.034974
MT	7.727613
MM	C_pi: 1.528986, n_recomb: 58738.756538
RS	0	0.000000	0.430380	944.745966	0.016084	0.002049
RS	1	0.007166	0.430380	995.266374	0.016944	0.010557
RS	2	0.014846	0.430380	1047.203251	0.017828	0.014802
RS	3	0.023076	0.430380	1100.403177	0.018734	0.015991
RS	4	0.031896	0.411237	1207.813113	0.020562	0.016999
RS	5	0.041347	0.411237	1264.135464	0.021521	0.017604
RS	6	0.051477	0.521027	1045.410764	0.017798	0.014654
RS	7	0.062332	0.521027	1096.626592	0.018670	0.015705
RS	8	0.073965	0.653048	918.602241	0.015639	0.013449
RS	9	0.086431	0.653048	965.375632	0.016435	0.014436
RS	10	0.099791	0.871133	761.561881	0.012965	0.011551
RS	11	0.114108	0.871133	802.569063	0.013663	0.012260
RS	12	0.129452	1.119213	658.894603	0.011217	0.010134
RS	13	0.145895	1.119213	695.655324	0.011843	0.010766
RS	14	0.163516	1.322811	621.563151	0.010582	0.009721
RS	15	0.182400	1.322811	656.552583	0.011178	0.010403
RS	16	0.202637	1.482995	618.508798	0.010530	0.009950
RS	17	0.224324	1.482995	653.123434	0.011119	0.010659
RS	18	0.247566	1.622896	630.010867	0.010726	0.010429
RS	19	0.272473	1.622896	664.809451	0.011318	0.011123
RS	20	0.299165	1.736534	655.273603	0.011156	0.011084
RS	21	0.327769	1.736534	690.708097	0.011759	0.011770
RS	22	0.358424	1.809068	698.303251	0.011888	0.012003
RS	23	0.391275	1.809068	734.835504	0.012510	0.012709
RS	24	0.426481	1.838603	759.991234	0.012938	0.013239
RS	25	0.464209	1.838603	797.867099	0.013583	0.013976
RS	26	0.504641	1.830574	840.021480	0.014301	0.014800
RS	27	0.547971	1.830574	879.101456	0.014966	0.015565
RS	28	0.594405	1.790281	938.819963	0.015983	0.016700
RS	29	0.644167	1.790281	978.419110	0.016657	0.017492
RS	30	0.697496	1.728268	1053.566273	0.017936	0.018912
RS	31	0.754645	1.728268	1092.170149	0.018594	0.019711
RS	32	0.815890	1.662740	1173.135449	0.019972	0.021252
RS	33	0.881524	1.662740	1208.261279	0.020570	0.022006
RS	34	0.951862	1.612402	1278.743595	0.021770	0.023366
RS	35	1.027240	1.612402	1307.371151	0.022257	0.023998
RS	36	1.108019	1.591074	1349.512753	0.022975	0.024834
RS	37	1.194588	1.591074	1369.093421	0.023308	0.025270
RS	38	1.287360	1.606703	1370.466317	0.023332	0.025333
RS	39	1.386780	1.606703	1379.948669	0.023493	0.025535
RS	40	1.493325	1.660487	1340.021724	0.022813	0.024805
RS	41	1.607505	1.660487	1340.052072	0.022814	0.024783
RS	42	1.729867	1.747046	1269.835187	0.021618	0.023474
RS	43	1.860998	1.747046	1261.980592	0.021485	0.023277
RS	44	2.001526	1.854967	1177.746504	0.020051	0.021705
RS	45	2.152124	1.854967	1163.444099	0.019807	0.021386
RS	46	2.313515	1.967367	1080.173761	0.018389	0.019845
RS	47	2.486471	1.967367	1060.050607	0.018047	0.019438
RS	48	2.671821	2.064794	987.288746	0.016808	0.018111
RS	49	2.870454	2.064794	961.029677	0.016361	0.017624
RS	50	3.083321	2.131237	901.597280	0.015349	0.016561
RS	51	3.311442	2.131237	868.248119	0.014782	0.015975
RS	52	3.555911	2.160971	819.003709	0.013943	0.015113
RS	53	3.817899	2.160971	777.630549	0.013239	0.014400
RS	54	4.098661	2.156723	733.302506	0.012484	0.013630
RS	55	4.399544	2.156723	683.641332	0.011639	0.012766
RS	56	4.721987	2.156723	630.998802	0.010742	0.011840
RS	57	5.067538	2.156723	576.197498	0.009809	0.010864
RS	58	5.437851	2.369542	477.242573	0.008125	0.009070
RS	59	5.834702	2.369542	432.870042	0.007369	0.008260
RS	60	6.259991	2.369542	387.944712	0.006605	0.007431
RS	61	6.715757	2.369542	343.242563	0.005844	0.006597
RS	62	7.204184	2.369542	299.536247	0.005099	0.005774
RS	63	7.727613	2.369542	1261.236052	0.021472	0.024479
PA	4+25*2+4+6 0.106859445 0.034974332 7.727612596 0.430380221 0.411237201 0.521027425 0.653047731 0.871133448 1.119212805 1.322811123 1.482995126 1.622895844 1.736533980 1.809067787 1.838602743 1.830573631 1.790281364 1.728268199 1.662740460 1.612402139 1.591074191 1.606703315 1.660486695 1.747045872 1.854967320 1.967367183 2.064794355 2.131236637 2.160970853 2.156723043 2.369541891
//
IT	4193
RD	17
LK	-422117.413120
QD	-204.913361 -> -187.754642
RI	0.0245042982
TR	0.105373	0.035254
MT	7.799649
MM	C_pi: 1.553167, n_recomb: 60107.978800
RS	0	0.000000	0.439743	947.803476	0.015768	0.002022
RS	1	0.007182	0.439743	998.962680	0.016619	0.010457
RS	2	0.014879	0.439743	1051.614931	0.017495	0.014657
RS	3	0.023130	0.439743	1105.613029	0.018394	0.015819
RS	4	0.031972	0.414976	1229.263976	0.020451	0.017026
RS	5	0.041450	0.414976	1286.966085	0.021411	0.017616
RS	6	0.051609	0.525848	1064.427719	0.017709	0.014655
RS	7	0.062497	0.525848	1116.886320	0.018581	0.015694
RS	8	0.074167	0.656668	939.244708	0.015626	0.013482
RS	9	0.086675	0.656668	987.256553	0.016425	0.014469
RS	10	0.100082	0.876436	778.550574	0.012953	0.011569
RS	11	0.114451	0.876436	820.627352	0.013653	0.012282
RS	12	0.129852	1.128040	672.649736	0.011191	0.010134
RS	13	0.146360	1.128040	710.325360	0.011817	0.010768
RS	14	0.164053	1.333985	634.450565	0.010555	0.009716
RS	15	0.183016	1.333985	670.306561	0.011152	0.010398
RS	16	0.203342	1.495854	631.459242	0.010505	0.009941
RS	17	0.225127	1.495854	666.939814	0.011096	0.010651
RS	18	0.248477	1.639071	642.654871	0.010692	0.010407
RS	19	0.273503	1.639071	678.308716	0.011285	0.011100
RS	20	0.300327	1.757569	667.327836	0.011102	0.011037
RS	21	0.329078	1.757569	703.603581	0.011706	0.011720
RS	22	0.359893	1.834733	710.093131	0.011814	0.011926
RS	23	0.392921	1.834733	747.477706	0.012436	0.012627
RS	24	0.428321	1.867401	772.203375	0.012847	0.013136
RS	25	0.466264	1.867401	810.981407	0.013492	0.013866
RS	26	0.506932	1.860552	853.556296	0.014200	0.014675
RS	27	0.550520	1.860552	893.628155	0.014867	0.015435
RS	28	0.597238	1.819310	954.887832	0.015886	0.016566
RS	29	0.647312	1.819310	995.600513	0.016564	0.017353
RS	30	0.700982	1.754523	1073.623358	0.017862	0.018786
RS	31	0.758506	1.754523	1113.461922	0.018524	0.019582
RS	32	0.820162	1.685346	1198.417729	0.019938	0.021152
RS	33	0.886245	1.685346	1234.833508	0.020544	0.021907
RS	34	0.957075	1.631570	1309.609761	0.021788	0.023307
RS	35	1.032991	1.631570	1339.449238	0.022284	0.023944
RS	36	1.114360	1.607856	1384.963869	0.023041	0.024818
RS	37	1.201572	1.607856	1405.534179	0.023383	0.025263
RS	38	1.295047	1.622666	1408.253178	0.023429	0.025350
RS	39	1.395235	1.622666	1418.433706	0.023598	0.025562
RS	40	1.502619	1.677461	1377.438239	0.022916	0.024834
RS	41	1.617715	1.677461	1377.919869	0.022924	0.024825
RS	42	1.741077	1.766846	1304.761941	0.021707	0.023498
RS	43	1.873298	1.766846	1297.220936	0.021582	0.023315
RS	44	2.015015	1.879036	1209.245392	0.020118	0.021719
RS	45	2.166909	1.879036	1195.210543	0.019884	0.021415
RS	46	2.329713	1.996352	1108.436116	0.018441	0.019852
RS	47	2.504208	1.996352	1088.559890	0.018110	0.019463
RS	48	2.691235	2.098236	1013.183999	0.016856	0.018122
RS	49	2.891694	2.098236	987.105182	0.016422	0.017653
RS	50	3.106549	2.167657	926.129277	0.015408	0.016589
RS	51	3.336835	2.167657	892.792087	0.014853	0.016020
RS	52	3.583659	2.198474	842.850639	0.014022	0.015168
RS	53	3.848210	2.198474	801.189628	0.013329	0.014468
RS	54	4.131759	2.193417	756.660761	0.012588	0.013715
RS	55	4.435673	2.193417	706.268523	0.011750	0.012859
RS	56	4.761413	2.193417	652.704695	0.010859	0.011941
RS	57	5.110546	2.193417	596.802073	0.009929	0.010970
RS	58	5.484753	2.417650	493.496357	0.008210	0.009142
RS	59	5.885835	2.417650	448.455394	0.007461	0.008341
RS	60	6.315722	2.417650	402.708279	0.006700	0.007518
RS	61	6.776481	2.417650	357.046690	0.005940	0.006688
RS	62	7.270332	2.417650	312.264596	0.005195	0.005866
RS	63	7.799649	2.417650	1329.275144	0.022115	0.025145
PA	4+25*2+4+6 0.105372572 0.035254374 7.799648845 0.439742518 0.414976207 0.525848133 0.656668310 0.876435678 1.128039909 1.333985450 1.495853891 1.639071004 1.757569298 1.834732777 1.867401048 1.860552011 1.819309650 1.754523280 1.685345590 1.631570035 1.607856266 1.622666139 1.677461308 1.766846373 1.879035700 1.996351850 2.098235667 2.167657360 2.198473912 2.193416815 2.417650302
//
IT	3976
RD	18
LK	-422083.605656
QD	-195.937469 -> -179.988004
RI	0.0237283030
TR	0.103960	0.035523
MT	7.868944
MM	C_pi: 1.576695, n_recomb: 61446.567584
RS	0	0.000000	0.448715	951.060448	0.015478	0.001997
RS	1	0.007197	0.448715	1002.839273	0.016321	0.010364
RS	2	0.014911	0.448715	1056.183736	0.017189	0.014523
RS	3	0.023181	0.448715	1110.952492	0.018080	0.015662
RS	4	0.032046	0.418624	1249.905751	0.020341	0.017049
RS	5	0.041548	0.418624	1308.947540	0.021302	0.017626
RS	6	0.051735	0.530718	1082.405278	0.017615	0.014649
RS	7	0.062655	0.530718	1136.061442	0.018489	0.015678
RS	8	0.074360	0.660312	959.119326	0.015609	0.013512
RS	9	0.086908	0.660312	1008.334789	0.016410	0.014497
RS	10	0.100359	0.881591	795.054677	0.012939	0.011587
RS	11	0.114778	0.881591	838.175321	0.013641	0.012303
RS	12	0.130235	1.136461	686.083684	0.011166	0.010135
RS	13	0.146804	1.136461	724.654543	0.011793	0.010770
RS	14	0.164566	1.344458	647.129105	0.010532	0.009713
RS	15	0.183605	1.344458	683.836773	0.011129	0.010395
RS	16	0.204015	1.507744	644.269978	0.010485	0.009936
RS	17	0.225894	1.507744	680.604420	0.011076	0.010645
RS	18	0.249347	1.654065	655.177233	0.010663	0.010388
RS	19	0.274488	1.654065	691.674340	0.011257	0.011080
RS	20	0.301439	1.777370	679.209699	0.011054	0.010994
RS	21	0.330329	1.777370	716.311415	0.011657	0.011674
RS	22	0.361298	1.859256	721.617023	0.011744	0.011855
RS	23	0.394495	1.859256	759.833555	0.012366	0.012551
RS	24	0.430082	1.895243	784.024213	0.012759	0.013037
RS	25	0.468230	1.895243	823.678410	0.013405	0.013762
RS	26	0.509123	1.889793	866.547115	0.014102	0.014555
RS	27	0.552959	1.889793	907.579980	0.014770	0.015309
RS	28	0.599950	1.847802	970.239838	0.015790	0.016435
RS	29	0.650323	1.847802	1012.032995	0.016470	0.017218
RS	30	0.704320	1.780402	1092.791730	0.017784	0.018661
RS	31	0.762204	1.780402	1133.834773	0.018452	0.019455
RS	32	0.824253	1.707681	1222.672282	0.019898	0.021052
RS	33	0.890768	1.707681	1260.356924	0.020511	0.021807
RS	34	0.962069	1.650519	1339.385346	0.021798	0.023246
RS	35	1.038502	1.650519	1370.429104	0.022303	0.023887
RS	36	1.120435	1.624409	1419.358882	0.023099	0.024800
RS	37	1.208265	1.624409	1440.923949	0.023450	0.025252
RS	38	1.302415	1.638338	1445.087353	0.023518	0.025363
RS	39	1.403341	1.638338	1455.979381	0.023695	0.025585
RS	40	1.511531	1.694027	1414.037655	0.023012	0.024861
RS	41	1.627506	1.694027	1414.986746	0.023028	0.024864
RS	42	1.751827	1.786079	1339.000467	0.021791	0.023522
RS	43	1.885096	1.786079	1331.788682	0.021674	0.023353
RS	44	2.027955	1.902362	1240.160176	0.020183	0.021732
RS	45	2.181095	1.902362	1226.406697	0.019959	0.021444
RS	46	2.345256	2.024428	1136.194875	0.018491	0.019860
RS	47	2.521231	2.024428	1116.577677	0.018172	0.019487
RS	48	2.709871	2.130636	1038.634980	0.016903	0.018135
RS	49	2.912085	2.130636	1012.748628	0.016482	0.017681
RS	50	3.128853	2.202946	950.264916	0.015465	0.016618
RS	51	3.361220	2.202946	916.954697	0.014923	0.016064
RS	52	3.610310	2.234798	866.346581	0.014099	0.015221
RS	53	3.877326	2.234798	824.418058	0.013417	0.014534
RS	54	4.163557	2.228911	779.725960	0.012689	0.013797
RS	55	4.470388	2.228911	728.628114	0.011858	0.012950
RS	56	4.799300	2.228911	674.170952	0.010972	0.012039
RS	57	5.151882	2.228911	617.196785	0.010044	0.011073
RS	58	5.529839	2.464349	509.554389	0.008293	0.009211
RS	59	5.934995	2.464349	463.871066	0.007549	0.008419
RS	60	6.369309	2.464349	417.330168	0.006792	0.007602
RS	61	6.834879	2.464349	370.738052	0.006034	0.006776
RS	62	7.333953	2.464349	324.908923	0.005288	0.005956
RS	63	7.868944	2.464349	1397.558219	0.022744	0.025797
PA	4+25*2+4+6 0.103960358 0.035523326 7.868944278 0.448715174 0.418623657 0.530717580 0.660311506 0.881591103 1.136460598 1.344458098 1.507743534 1.654064642 1.777369642 1.859255786 1.895243075 1.889792588 1.847802295 1.780401669 1.707681029 1.650518837 1.624409008 1.638337621 1.694026737 1.786078917 1.902362009 2.024428451 2.130636401 2.202946166 2.234797994 2.228911351 2.464349101
//
IT	4554
RD	19
LK	-422052.173435
QD	-187.573811 -> -172.731075
RI	0.0230190275
TR	0.102617	0.035781
MT	7.935734
MM	C_pi: 1.599605, n_recomb: 62754.932586
RS	0	0.000000	0.457318	954.479599	0.015210	0.001973
RS	1	0.007211	0.457318	1006.860259	0.016044	0.010276
RS	2	0.014942	0.457318	1060.875557	0.016905	0.014398
RS	3	0.023230	0.457318	1116.389666	0.017790	0.015516
RS	4	0.032116	0.422172	1269.807617	0.020234	0.017068
RS	5	0.041642	0.422172	1330.151026	0.021196	0.017634
RS	6	0.051856	0.535609	1099.428852	0.017519	0.014639
RS	7	0.062806	0.535609	1154.239572	0.018393	0.015657
RS	8	0.074545	0.663958	978.269020	0.015589	0.013538
RS	9	0.087131	0.663958	1028.654526	0.016392	0.014522
RS	10	0.100625	0.886615	811.079635	0.012925	0.011603
RS	11	0.115092	0.886615	855.218641	0.013628	0.012322
RS	12	0.130601	1.144512	699.196878	0.011142	0.010136
RS	13	0.147230	1.144512	738.643435	0.011770	0.010772
RS	14	0.165057	1.354313	659.584215	0.010510	0.009711
RS	15	0.184170	1.354313	697.128243	0.011109	0.010393
RS	16	0.204660	1.518762	656.928335	0.010468	0.009933
RS	17	0.226629	1.518762	694.104302	0.011061	0.010642
RS	18	0.250181	1.667976	667.570214	0.010638	0.010374
RS	19	0.275432	1.667976	704.898598	0.011233	0.011065
RS	20	0.302504	1.796027	690.916224	0.011010	0.010955
RS	21	0.331528	1.796027	728.828927	0.011614	0.011633
RS	22	0.362644	1.882705	732.881618	0.011678	0.011788
RS	23	0.396004	1.882705	771.910444	0.012300	0.012480
RS	24	0.431770	1.922178	795.469681	0.012676	0.012943
RS	25	0.470115	1.922178	835.974997	0.013321	0.013663
RS	26	0.511225	1.918320	879.022716	0.014007	0.014439
RS	27	0.555299	1.918320	920.986785	0.014676	0.015189
RS	28	0.602551	1.875772	984.913415	0.015695	0.016308
RS	29	0.653211	1.875772	1027.754747	0.016377	0.017087
RS	30	0.707523	1.805906	1111.114982	0.017706	0.018538
RS	31	0.765752	1.805906	1153.332344	0.018378	0.019330
RS	32	0.828180	1.729742	1245.944589	0.019854	0.020951
RS	33	0.895109	1.729742	1284.876076	0.020475	0.021707
RS	34	0.966864	1.669241	1368.110757	0.021801	0.023182
RS	35	1.043793	1.669241	1400.349301	0.022315	0.023828
RS	36	1.126270	1.640729	1452.726192	0.023149	0.024778
RS	37	1.214693	1.640729	1475.288832	0.023509	0.025238
RS	38	1.309493	1.653720	1480.987884	0.023600	0.025374
RS	39	1.411129	1.653720	1492.602252	0.023785	0.025606
RS	40	1.520093	1.710197	1449.828827	0.023103	0.024886
RS	41	1.636915	1.710197	1451.259242	0.023126	0.024900
RS	42	1.762160	1.804773	1372.550705	0.021872	0.023544
RS	43	1.896437	1.804773	1365.681879	0.021762	0.023388
RS	44	2.040395	1.924989	1270.486226	0.020245	0.021746
RS	45	2.194735	1.924989	1257.026391	0.020031	0.021473
RS	46	2.360203	2.051656	1163.439795	0.018539	0.019869
RS	47	2.537604	2.051656	1144.092828	0.018231	0.019511
RS	48	2.727796	2.162066	1063.629189	0.016949	0.018148
RS	49	2.931702	2.162066	1037.947017	0.016540	0.017710
RS	50	3.150312	2.237184	973.988637	0.015521	0.016646
RS	51	3.384685	2.237184	940.720383	0.014990	0.016106
RS	52	3.635958	2.270028	889.475882	0.014174	0.015273
RS	53	3.905350	2.270028	847.300243	0.013502	0.014598
RS	54	4.194168	2.263296	802.481012	0.012788	0.013876
RS	55	4.503811	2.263296	750.703366	0.011962	0.013038
RS	56	4.835783	2.263296	695.381205	0.011081	0.012133
RS	57	5.191692	2.263296	637.365680	0.010156	0.011173
RS	58	5.573264	2.509735	525.405364	0.008372	0.009278
RS	59	5.982352	2.509735	479.105726	0.007635	0.008494
RS	60	6.420937	2.509735	431.799002	0.006881	0.007684
RS	61	6.891148	2.509735	384.305266	0.006124	0.006861
RS	62	7.395266	2.509735	337.457920	0.005377	0.006042
RS	63	7.935734	2.509735	1465.999850	0.023361	0.026436
PA	4+25*2+4+6 0.102616642 0.035781457 7.935733528 0.457318241 0.422172019 0.535609343 0.663958227 0.886614589 1.144512247 1.354312897 1.518762133 1.667976076 1.796026857 1.882705357 1.922177615 1.918320350 1.875771958 1.805906175 1.729741659 1.669240676 1.640729379 1.653719847 1.710196775 1.804773048 1.924989133 2.051656102 2.162066344 2.237184422 2.270027878 2.263295955 2.509735461
//
IT	4855
RD	20
LK	-422022.916507
QD	-179.767887 -> -165.939964
RI	0.0223678484
TR	0.101336	0.036029
MT	8.000184
MM	C_pi: 1.621926, n_recomb: 64033.864704
RS	0	0.000000	0.465587	957.999624	0.014961	0.001951
RS	1	0.007224	0.465587	1010.964387	0.015788	0.010193
RS	2	0.014971	0.465587	1065.629584	0.016642	0.014282
RS	3	0.023277	0.465587	1121.864614	0.017520	0.015382
RS	4	0.032183	0.425605	1289.072266	0.020131	0.017084
RS	5	0.041732	0.425605	1350.682235	0.021093	0.017640
RS	6	0.051971	0.540518	1115.547903	0.017421	0.014624
RS	7	0.062950	0.540518	1171.471585	0.018295	0.015632
RS	8	0.074722	0.667594	996.737545	0.015566	0.013560
RS	9	0.087345	0.667594	1048.260942	0.016370	0.014543
RS	10	0.100880	0.891518	826.637991	0.012909	0.011617
RS	11	0.115392	0.891518	871.770402	0.013614	0.012339
RS	12	0.130953	1.152254	711.979224	0.011119	0.010138
RS	13	0.147637	1.152254	752.281670	0.011748	0.010774
RS	14	0.165528	1.363612	671.813657	0.010492	0.009711
RS	15	0.184711	1.363612	710.178832	0.011091	0.010392
RS	16	0.205279	1.528992	669.429824	0.010454	0.009932
RS	17	0.227334	1.528992	707.435030	0.011048	0.010642
RS	18	0.250982	1.680915	679.823552	0.010617	0.010362
RS	19	0.276338	1.680915	717.971147	0.011212	0.011052
RS	20	0.303526	1.813611	702.455148	0.010970	0.010921
RS	21	0.332678	1.813611	741.164563	0.011575	0.011595
RS	22	0.363936	1.905153	743.895026	0.011617	0.011726
RS	23	0.397453	1.905153	783.717269	0.012239	0.012413
RS	24	0.433391	1.948239	806.564270	0.012596	0.012854
RS	25	0.471925	1.948239	847.896947	0.013241	0.013569
RS	26	0.513243	1.946159	891.015458	0.013915	0.014328
RS	27	0.557546	1.946159	933.882238	0.014584	0.015073
RS	28	0.605050	1.903223	998.953768	0.015600	0.016184
RS	29	0.655986	1.903223	1042.812111	0.016285	0.016959
RS	30	0.710601	1.831034	1128.644907	0.017626	0.018417
RS	31	0.769162	1.831034	1172.006916	0.018303	0.019207
RS	32	0.831953	1.751520	1268.288321	0.019807	0.020850
RS	33	0.899281	1.751520	1308.444193	0.020434	0.021608
RS	34	0.971473	1.687727	1395.835201	0.021798	0.023117
RS	35	1.048881	1.687727	1429.257719	0.022320	0.023767
RS	36	1.131880	1.656813	1485.105373	0.023192	0.024754
RS	37	1.220876	1.656813	1508.666584	0.023560	0.025221
RS	38	1.316301	1.668814	1515.985294	0.023675	0.025382
RS	39	1.418620	1.668814	1528.330832	0.023868	0.025623
RS	40	1.528331	1.725983	1484.832399	0.023188	0.024909
RS	41	1.645968	1.725983	1486.756145	0.023218	0.024934
RS	42	1.772104	1.822950	1405.427703	0.021948	0.023566
RS	43	1.907352	1.822950	1398.913824	0.021846	0.023423
RS	44	2.052371	1.946951	1300.232888	0.020305	0.021761
RS	45	2.207866	1.946951	1287.077536	0.020100	0.021501
RS	46	2.374595	2.078078	1190.176815	0.018587	0.019878
RS	47	2.553370	2.078078	1171.110096	0.018289	0.019535
RS	48	2.745059	2.192577	1088.169338	0.016994	0.018161
RS	49	2.950597	2.192577	1062.702129	0.016596	0.017738
RS	50	3.170984	2.270429	997.301149	0.015575	0.016674
RS	51	3.407293	2.270429	964.088973	0.015056	0.016148
RS	52	3.660673	2.304226	912.235978	0.014246	0.015323
RS	53	3.932359	2.304226	869.832908	0.013584	0.014660
RS	54	4.223672	2.296639	824.920050	0.012883	0.013953
RS	55	4.536031	2.296639	772.487985	0.012064	0.013123
RS	56	4.870955	2.296639	716.328732	0.011187	0.012225
RS	57	5.230077	2.296639	657.301636	0.010265	0.011270
RS	58	5.615142	2.553882	541.045445	0.008449	0.009343
RS	59	6.028026	2.553882	494.154827	0.007717	0.008567
RS	60	6.470738	2.553882	446.109522	0.006967	0.007762
RS	61	6.945433	2.553882	397.742413	0.006211	0.006944
RS	62	7.454423	2.553882	349.905117	0.005464	0.006126
RS	63	8.000184	2.553882	1534.536942	0.023964	0.027061
PA	4+25*2+4+6 0.101336406 0.036029231 8.000183512 0.465587098 0.425604711 0.540517845 0.667594377 0.891517885 1.152253654 1.363612225 1.528992214 1.680914878 1.813610715 1.905152545 1.948239245 1.946158677 1.903223148 1.831033749 1.751519813 1.687727152 1.656812759 1.668813580 1.725982941 1.822950279 1.946950960 2.078078187 2.192577415 2.270428792 2.304226286 2.296638568 2.553882272
//
IT	4101
RD	21
LK	-421995.654360
QD	-172.470630 -> -159.574910
RI	0.0217679585
TR	0.100115	0.036267
MT	8.062439
MM	C_pi: 1.643686, n_recomb: 65284.126271
RS	0	0.000000	0.473545	961.587039	0.014729	0.001930
RS	1	0.007237	0.473545	1015.118859	0.015549	0.010115
RS	2	0.014999	0.473545	1070.413999	0.016396	0.014173
RS	3	0.023322	0.473545	1127.346830	0.017268	0.015256
RS	4	0.032247	0.428927	1307.731066	0.020031	0.017099
RS	5	0.041818	0.428927	1370.573879	0.020994	0.017645
RS	6	0.052082	0.545427	1130.831742	0.017322	0.014605
RS	7	0.063089	0.545427	1187.828807	0.018195	0.015603
RS	8	0.074892	0.671220	1014.547937	0.015540	0.013580
RS	9	0.087550	0.671220	1067.177861	0.016347	0.014561
RS	10	0.101124	0.896314	841.740087	0.012893	0.011631
RS	11	0.115680	0.896314	887.841410	0.013600	0.012355
RS	12	0.131290	1.159706	724.441040	0.011097	0.010139
RS	13	0.148029	1.159706	765.580108	0.011727	0.010776
RS	14	0.165980	1.372429	683.806681	0.010474	0.009711
RS	15	0.185230	1.372429	722.977501	0.011074	0.010392
RS	16	0.205873	1.538511	681.768824	0.010443	0.009933
RS	17	0.228011	1.538511	720.590963	0.011038	0.010643
RS	18	0.251750	1.692951	691.939745	0.010599	0.010352
RS	19	0.277208	1.692951	730.894852	0.011196	0.011043
RS	20	0.304508	1.830215	713.821765	0.010934	0.010889
RS	21	0.333784	1.830215	753.313803	0.011539	0.011562
RS	22	0.365179	1.926650	754.669534	0.011560	0.011667
RS	23	0.398845	1.926650	795.267191	0.012182	0.012351
RS	24	0.434949	1.973478	817.322753	0.012519	0.012768
RS	25	0.473665	1.973478	859.459995	0.013165	0.013479
RS	26	0.515184	1.973331	902.554359	0.013825	0.014220
RS	27	0.559707	1.973331	946.296589	0.014495	0.014961
RS	28	0.607453	1.930166	1012.399864	0.015508	0.016064
RS	29	0.658655	1.930166	1057.245140	0.016195	0.016836
RS	30	0.713562	1.855788	1145.426340	0.017545	0.018298
RS	31	0.772442	1.855788	1189.903870	0.018227	0.019086
RS	32	0.835585	1.773011	1289.753186	0.019756	0.020751
RS	33	0.903297	1.773011	1331.110718	0.020390	0.021509
RS	34	0.975910	1.705970	1422.607506	0.021791	0.023052
RS	35	1.053778	1.705970	1457.202041	0.022321	0.023706
RS	36	1.137282	1.672653	1516.537598	0.023230	0.024727
RS	37	1.226829	1.672653	1541.096669	0.023606	0.025201
RS	38	1.322857	1.683619	1550.110336	0.023744	0.025387
RS	39	1.425835	1.683619	1563.194025	0.023944	0.025638
RS	40	1.536266	1.741393	1519.071654	0.023269	0.024930
RS	41	1.654690	1.741393	1521.498874	0.023306	0.024965
RS	42	1.781684	1.840630	1437.646523	0.022021	0.023588
RS	43	1.917869	1.840630	1431.498007	0.021927	0.023456
RS	44	2.063911	1.968278	1329.410362	0.020363	0.021775
RS	45	2.220522	1.968278	1316.569007	0.020167	0.021528
RS	46	2.388468	2.103734	1216.412730	0.018633	0.019887
RS	47	2.568569	2.103734	1197.635181	0.018345	0.019558
RS	48	2.761704	2.222216	1112.259176	0.017037	0.018175
RS	49	2.968818	2.222216	1087.016843	0.016651	0.017765
RS	50	3.190921	2.302730	1020.204560	0.015627	0.016701
RS	51	3.429098	2.302730	987.061701	0.015119	0.016188
RS	52	3.684514	2.337449	934.625862	0.014316	0.015372
RS	53	3.958415	2.337449	892.014304	0.013664	0.014720
RS	54	4.252140	2.328999	847.038875	0.012975	0.014028
RS	55	4.567122	2.328999	793.977261	0.012162	0.013206
RS	56	4.904901	2.328999	737.008313	0.011289	0.012314
RS	57	5.267127	2.328999	676.998953	0.010370	0.011363
RS	58	5.655568	2.596852	556.472316	0.008524	0.009406
RS	59	6.072123	2.596852	509.015192	0.007797	0.008638
RS	60	6.518825	2.596852	460.257700	0.007050	0.007839
RS	61	6.997857	2.596852	411.044677	0.006296	0.007023
RS	62	7.511559	2.596852	362.245023	0.005549	0.006207
RS	63	8.062439	2.596852	1603.110664	0.024556	0.027673
PA	4+25*2+4+6 0.100115197 0.036267089 8.062438892 0.473544908 0.428927313 0.545427387 0.671219562 0.896313538 1.159706222 1.372429222 1.538511450 1.692950543 1.830214817 1.926650047 1.973478123 1.973331003 1.930165825 1.855788020 1.773010915 1.705969701 1.672652859 1.683619348 1.741393033 1.840630398 1.968277673 2.103733706 2.222216362 2.302729715 2.337448909 2.328999305 2.596852002
//
IT	4675
RD	22
LK	-421970.225470
QD	-165.638576 -> -153.600589
RI	0.0212144211
TR	0.098949	0.036495
MT	8.122636
MM	C_pi: 1.664905, n_recomb: 66506.184783
RS	0	0.000000	0.481208	965.220238	0.014513	0.001910
RS	1	0.007250	0.481208	1019.302865	0.015326	0.010041
RS	2	0.015025	0.481208	1075.209024	0.016167	0.014070
RS	3	0.023365	0.481208	1132.817823	0.017033	0.015140
RS	4	0.032309	0.432130	1325.851542	0.019936	0.017112
RS	5	0.041901	0.432130	1389.895535	0.020899	0.017650
RS	6	0.052189	0.550319	1145.347238	0.017222	0.014583
RS	7	0.063222	0.550319	1203.379981	0.018094	0.015572
RS	8	0.075056	0.674821	1031.734695	0.015513	0.013597
RS	9	0.087747	0.674821	1085.440810	0.016321	0.014576
RS	10	0.101359	0.901000	856.401491	0.012877	0.011643
RS	11	0.115957	0.901000	903.447793	0.013584	0.012368
RS	12	0.131614	1.166902	736.578717	0.011075	0.010140
RS	13	0.148405	1.166902	778.535021	0.011706	0.010778
RS	14	0.166415	1.380806	695.560180	0.010459	0.009713
RS	15	0.185729	1.380806	735.521081	0.011059	0.010393
RS	16	0.206445	1.547387	693.936217	0.010434	0.009936
RS	17	0.228662	1.547387	733.562705	0.011030	0.010645
RS	18	0.252489	1.704159	703.910741	0.010584	0.010346
RS	19	0.278045	1.704159	743.661499	0.011182	0.011035
RS	20	0.305453	1.845896	725.017573	0.010902	0.010861
RS	21	0.334848	1.845896	765.278432	0.011507	0.011531
RS	22	0.366374	1.947251	765.208601	0.011506	0.011611
RS	23	0.400185	1.947251	806.564086	0.012128	0.012292
RS	24	0.436448	1.997930	827.756595	0.012446	0.012687
RS	25	0.475341	1.997930	870.676296	0.013092	0.013394
RS	26	0.517052	1.999858	913.658996	0.013738	0.014117
RS	27	0.561788	1.999858	958.250221	0.014408	0.014854
RS	28	0.609767	1.956612	1025.278095	0.015416	0.015948
RS	29	0.661225	1.956612	1071.080890	0.016105	0.016716
RS	30	0.716413	1.880165	1161.496005	0.017464	0.018182
RS	31	0.775603	1.880165	1207.060164	0.018150	0.018968
RS	32	0.839083	1.794211	1310.375014	0.019703	0.020652
RS	33	0.907166	1.794211	1352.910956	0.020343	0.021411
RS	34	0.980185	1.723964	1448.459686	0.021779	0.022985
RS	35	1.058497	1.723964	1484.213025	0.022317	0.023643
RS	36	1.142487	1.688247	1547.047067	0.023262	0.024700
RS	37	1.232567	1.688247	1572.601598	0.023646	0.025180
RS	38	1.329177	1.698141	1583.377539	0.023808	0.025391
RS	39	1.432791	1.698141	1597.204635	0.024016	0.025650
RS	40	1.543918	1.756438	1552.554205	0.023345	0.024950
RS	41	1.663100	1.756438	1555.493434	0.023389	0.024995
RS	42	1.790924	1.857831	1469.210772	0.022091	0.023609
RS	43	1.928014	1.857831	1463.436548	0.022005	0.023488
RS	44	2.075044	1.988995	1358.019136	0.020419	0.021789
RS	45	2.232733	1.988995	1345.500005	0.020231	0.021555
RS	46	2.401854	2.128657	1242.145023	0.018677	0.019897
RS	47	2.583237	2.128657	1223.664573	0.018399	0.019581
RS	48	2.777770	2.251025	1135.893669	0.017080	0.018188
RS	49	2.986406	2.251025	1110.885405	0.016703	0.017792
RS	50	3.210168	2.334137	1042.690719	0.015678	0.016728
RS	51	3.450153	2.334137	1009.630040	0.015181	0.016228
RS	52	3.707536	2.369745	956.637623	0.014384	0.015419
RS	53	3.983580	2.369745	913.835997	0.013741	0.014778
RS	54	4.279636	2.360430	868.827650	0.013064	0.014100
RS	55	4.597157	2.360430	815.161001	0.012257	0.013286
RS	56	4.937697	2.360430	757.409444	0.011389	0.012400
RS	57	5.302926	2.360430	696.446893	0.010472	0.011453
RS	58	5.694634	2.638701	571.678735	0.008596	0.009466
RS	59	6.114741	2.638701	523.679097	0.007874	0.008706
RS	60	6.565305	2.638701	474.235363	0.007131	0.007912
RS	61	7.048535	2.638701	424.203514	0.006378	0.007101
RS	62	7.566798	2.638701	374.468841	0.005631	0.006286
RS	63	8.122636	2.638701	1671.646428	0.025135	0.028272
PA	4+25*2+4+6 0.098948942 0.036495467 8.122635610 0.481207786 0.432130331 0.550319492 0.674820905 0.901000358 1.166901741 1.380805865 1.547386778 1.704158564 1.845895641 1.947250939 1.997929787 1.999858479 1.956611874 1.880165485 1.794211105 1.723963652 1.688247202 1.698140616 1.756437511 1.857831189 1.988995180 2.128657056 2.251025065 2.334137407 2.369745330 2.360429632 2.638700607
//
IT	3806
RD	23
LK	-421946.483612
QD	-159.233575 -> -147.986033
RI	0.0207019638
TR	0.097834	0.036715
MT	8.180888
MM	C_pi: 1.685604, n_recomb: 67700.703247
RS	0	0.000000	0.488597	968.870093	0.014311	0.001891
RS	1	0.007262	0.488597	1023.487575	0.015118	0.009970
RS	2	0.015051	0.488597	1079.986354	0.015952	0.013974
RS	3	0.023406	0.488597	1138.250059	0.016813	0.015031
RS	4	0.032368	0.435218	1343.462853	0.019844	0.017124
RS	5	0.041980	0.435218	1408.677630	0.020807	0.017654
RS	6	0.052291	0.555188	1159.141282	0.017122	0.014559
RS	7	0.063350	0.555188	1218.173489	0.017994	0.015539
RS	8	0.075213	0.678388	1048.334187	0.015485	0.013612
RS	9	0.087936	0.678388	1103.087387	0.016294	0.014589
RS	10	0.101584	0.905585	870.634411	0.012860	0.011655
RS	11	0.116223	0.905585	918.602277	0.013569	0.012381
RS	12	0.131925	1.173864	748.396816	0.011054	0.010141
RS	13	0.148768	1.173864	791.151239	0.011686	0.010780
RS	14	0.166833	1.388782	707.074562	0.010444	0.009715
RS	15	0.186210	1.388782	747.810105	0.011046	0.010394
RS	16	0.206995	1.555671	705.931005	0.010427	0.009940
RS	17	0.229288	1.555671	746.349362	0.011024	0.010650
RS	18	0.253201	1.714605	715.734092	0.010572	0.010341
RS	19	0.278850	1.714605	756.268735	0.011171	0.011030
RS	20	0.306362	1.860718	736.043123	0.010872	0.010835
RS	21	0.335872	1.860718	777.059289	0.011478	0.011504
RS	22	0.367525	1.967002	775.520730	0.011455	0.011559
RS	23	0.401476	1.967002	817.617110	0.012077	0.012237
RS	24	0.437893	2.021623	837.883010	0.012376	0.012609
RS	25	0.476955	2.021623	881.564010	0.013021	0.013312
RS	26	0.518853	2.025760	924.353055	0.013654	0.014018
RS	27	0.563793	2.025760	969.767859	0.014324	0.014750
RS	28	0.611998	1.982568	1037.621549	0.015327	0.015834
RS	29	0.663703	1.982568	1084.353422	0.016017	0.016599
RS	30	0.719162	1.904167	1176.892271	0.017384	0.018068
RS	31	0.778649	1.904167	1223.514709	0.018072	0.018853
RS	32	0.842456	1.815117	1330.195322	0.019648	0.020554
RS	33	0.910897	1.815117	1373.886276	0.020294	0.021314
RS	34	0.984308	1.741705	1473.430901	0.021764	0.022918
RS	35	1.063050	1.741705	1510.328958	0.022309	0.023580
RS	36	1.147510	1.703592	1576.667758	0.023289	0.024670
RS	37	1.238103	1.703592	1603.213941	0.023681	0.025157
RS	38	1.335276	1.712378	1615.813082	0.023867	0.025393
RS	39	1.439504	1.712378	1630.387242	0.024082	0.025660
RS	40	1.551302	1.771123	1585.299701	0.023416	0.024968
RS	41	1.671219	1.771123	1588.757856	0.023467	0.025023
RS	42	1.799844	1.874568	1500.133318	0.022158	0.023629
RS	43	1.937810	1.874568	1494.740915	0.022079	0.023519
RS	44	2.085794	2.009129	1386.066473	0.020473	0.021803
RS	45	2.244525	2.009129	1373.876728	0.020293	0.021581
RS	46	2.414784	2.152880	1267.379316	0.018720	0.019907
RS	47	2.597406	2.152880	1249.202913	0.018452	0.019603
RS	48	2.793290	2.279040	1159.076333	0.017121	0.018201
RS	49	3.003399	2.279040	1134.310464	0.016755	0.017818
RS	50	3.228766	2.364689	1064.762371	0.015727	0.016754
RS	51	3.470499	2.364689	1031.795735	0.015241	0.016266
RS	52	3.729787	2.401161	978.269390	0.014450	0.015465
RS	53	4.007904	2.401161	935.295466	0.013815	0.014834
RS	54	4.306217	2.390977	890.282149	0.013150	0.014170
RS	55	4.626195	2.390977	836.034454	0.012349	0.013363
RS	56	4.969408	2.390977	777.526871	0.011485	0.012483
RS	57	5.337546	2.390977	715.639733	0.010571	0.011541
RS	58	5.732417	2.679480	586.661776	0.008666	0.009525
RS	59	6.155964	2.679480	538.142915	0.007949	0.008771
RS	60	6.610269	2.679480	488.038200	0.007209	0.007983
RS	61	7.097565	2.679480	437.213985	0.006458	0.007175
RS	62	7.620248	2.679480	386.571102	0.005710	0.006363
RS	63	8.180888	2.679480	1740.087949	0.025703	0.028859
PA	4+25*2+4+6 0.097834036 0.036714789 8.180888155 0.488597473 0.435217871 0.555187774 0.678388476 0.905585374 1.173863695 1.388781959 1.555671375 1.714605429 1.860718068 1.967002450 2.021623116 2.025760347 1.982567523 1.904167460 1.815117240 1.741705134 1.703592474 1.712378214 1.771122844 1.874568176 2.009129332 2.152879559 2.279040085 2.364689352 2.401161107 2.390977365 2.679479700
//
IT	3921
RD	24
LK	-421924.297070
QD	-153.221058 -> -142.703004
RI	0.0202266570
TR	0.096767	0.036925
MT	8.237312
MM	C_pi: 1.705803, n_recomb: 68868.264158
RS	0	0.000000	0.495728	972.522689	0.014121	0.001873
RS	1	0.007274	0.495728	1027.659782	0.014922	0.009902
RS	2	0.015076	0.495728	1084.733667	0.015751	0.013882
RS	3	0.023446	0.495728	1143.632300	0.016606	0.014928
RS	4	0.032425	0.438186	1360.614399	0.019757	0.017136
RS	5	0.042057	0.438186	1426.971290	0.020720	0.017659
RS	6	0.052389	0.560024	1172.260952	0.017022	0.014532
RS	7	0.063473	0.560024	1232.257908	0.017893	0.015504
RS	8	0.075364	0.681920	1064.368924	0.015455	0.013625
RS	9	0.088119	0.681920	1120.140874	0.016265	0.014600
RS	10	0.101802	0.910073	884.450925	0.012843	0.011665
RS	11	0.116480	0.910073	933.317445	0.013552	0.012392
RS	12	0.132225	1.180613	759.898631	0.011034	0.010142
RS	13	0.149116	1.180613	803.432261	0.011666	0.010781
RS	14	0.167236	1.396395	718.348409	0.010431	0.009717
RS	15	0.186673	1.396395	759.843184	0.011033	0.010396
RS	16	0.207524	1.563428	717.744526	0.010422	0.009945
RS	17	0.229892	1.563428	758.942027	0.011020	0.010655
RS	18	0.253887	1.724357	727.404299	0.010562	0.010338
RS	19	0.279627	1.724357	768.711000	0.011162	0.011027
RS	20	0.307239	1.874744	746.896995	0.010845	0.010812
RS	21	0.336860	1.874744	788.655132	0.011452	0.011479
RS	22	0.368635	1.985949	785.612500	0.011407	0.011511
RS	23	0.402721	1.985949	828.433379	0.012029	0.012185
RS	24	0.439286	2.044590	847.714870	0.012309	0.012535
RS	25	0.478511	2.044590	892.136780	0.012954	0.013234
RS	26	0.520589	2.051057	934.656243	0.013572	0.013921
RS	27	0.565728	2.051057	980.870110	0.014243	0.014651
RS	28	0.614150	2.008047	1049.455177	0.015239	0.015724
RS	29	0.666094	2.008047	1097.088495	0.015930	0.016486
RS	30	0.721815	1.927800	1191.646792	0.017303	0.017956
RS	31	0.781590	1.927800	1239.299651	0.017995	0.018740
RS	32	0.845713	1.835730	1349.249743	0.019592	0.020457
RS	33	0.914499	1.835730	1394.072196	0.020243	0.021218
RS	34	0.988289	1.759192	1497.556055	0.021745	0.022851
RS	35	1.067446	1.759192	1535.583945	0.022297	0.023517
RS	36	1.152360	1.718689	1605.428386	0.023312	0.024640
RS	37	1.243450	1.718689	1632.961158	0.023711	0.025133
RS	38	1.341166	1.726334	1647.440241	0.023922	0.025394
RS	39	1.445990	1.726334	1662.763605	0.024144	0.025669
RS	40	1.558437	1.785460	1617.322218	0.023484	0.024986
RS	41	1.679064	1.785460	1621.304890	0.023542	0.025050
RS	42	1.808464	1.890858	1530.424374	0.022222	0.023648
RS	43	1.947276	1.890858	1525.420059	0.022150	0.023548
RS	44	2.096185	2.028704	1413.559010	0.020526	0.021817
RS	45	2.255925	2.028704	1401.704719	0.020353	0.021606
RS	46	2.427283	2.176432	1292.119327	0.018762	0.019917
RS	47	2.611105	2.176432	1274.253030	0.018503	0.019626
RS	48	2.808298	2.306297	1181.809011	0.017160	0.018215
RS	49	3.019833	2.306297	1157.293077	0.016804	0.017843
RS	50	3.246754	2.394429	1086.417964	0.015775	0.016779
RS	51	3.490181	2.394429	1053.556711	0.015298	0.016302
RS	52	3.751313	2.431740	999.518894	0.014513	0.015509
RS	53	4.031438	2.431740	956.389803	0.013887	0.014889
RS	54	4.331939	2.420690	911.397192	0.013234	0.014238
RS	55	4.654296	2.420690	856.592053	0.012438	0.013438
RS	56	5.000100	2.420690	797.354652	0.011578	0.012564
RS	57	5.371056	2.420690	734.571203	0.010666	0.011626
RS	58	5.768994	2.719237	601.418877	0.008733	0.009582
RS	59	6.195875	2.719237	552.403287	0.008021	0.008835
RS	60	6.653806	2.719237	501.662080	0.007284	0.008052
RS	61	7.145045	2.719237	450.071256	0.006535	0.007248
RS	62	7.672014	2.719237	398.546380	0.005787	0.006437
RS	63	8.237312	2.719237	1808.377149	0.026258	0.029433
PA	4+25*2+4+6 0.096767118 0.036925433 8.237311517 0.495728103 0.438185937 0.560023805 0.681919593 0.910072814 1.180612782 1.396394542 1.563427656 1.724356796 1.874743867 1.985948835 2.044589577 2.051056850 2.008047389 1.927800306 1.835729921 1.759192347 1.718688930 1.726334269 1.785459708 1.890857949 2.028703990 2.176432223 2.306297472 2.394429057 2.431740202 2.420690260 2.719236969
//
IT	3793
RD	25
LK	-421903.546183
QD	-147.570074 -> -137.726180
RI	0.0197841656
TR	0.095746	0.037128
MT	8.291956
MM	C_pi: 1.725513, n_recomb: 70009.556704
RS	0	0.000000	0.502624	976.145166	0.013943	0.001856
RS	1	0.007285	0.502624	1031.786319	0.014738	0.009838
RS	2	0.015100	0.502624	1089.417663	0.015561	0.013796
RS	3	0.023485	0.502624	1148.931313	0.016411	0.014831
RS	4	0.032480	0.441031	1377.353064	0.019674	0.017147
RS	5	0.042131	0.441031	1444.825037	0.020638	0.017664
RS	6	0.052484	0.564820	1184.752089	0.016923	0.014503
RS	7	0.063592	0.564820	1245.680542	0.017793	0.015468
RS	8	0.075509	0.685406	1079.870803	0.015425	0.013636
RS	9	0.088294	0.685406	1136.634214	0.016235	0.014609
RS	10	0.102011	0.914466	897.863587	0.012825	0.011674
RS	11	0.116727	0.914466	947.606325	0.013535	0.012402
RS	12	0.132515	1.187163	771.090690	0.011014	0.010143
RS	13	0.149452	1.187163	815.384903	0.011647	0.010781
RS	14	0.167624	1.403681	729.378978	0.010418	0.009719
RS	15	0.187119	1.403681	771.617496	0.011022	0.010398
RS	16	0.208035	1.570695	729.376948	0.010418	0.009951
RS	17	0.230474	1.570695	771.340932	0.011018	0.010661
RS	18	0.254548	1.733454	738.923992	0.010555	0.010337
RS	19	0.280376	1.733454	780.991132	0.011155	0.011026
RS	20	0.308085	1.888014	757.583934	0.010821	0.010791
RS	21	0.337812	1.888014	800.071051	0.011428	0.011457
RS	22	0.369705	2.004135	795.487990	0.011363	0.011464
RS	23	0.403921	2.004135	839.017357	0.011984	0.012137
RS	24	0.440630	2.066857	857.263917	0.012245	0.012464
RS	25	0.480013	2.066857	902.407028	0.012890	0.013160
RS	26	0.522265	2.075762	944.588325	0.013492	0.013829
RS	27	0.567595	2.075762	991.577604	0.014163	0.014555
RS	28	0.616226	2.033054	1060.806974	0.015152	0.015617
RS	29	0.668401	2.033054	1109.314957	0.015845	0.016376
RS	30	0.724376	1.951061	1205.793208	0.017223	0.017848
RS	31	0.784429	1.951061	1254.449166	0.017918	0.018629
RS	32	0.848856	1.856041	1367.576002	0.019534	0.020362
RS	33	0.917977	1.856041	1413.506405	0.020190	0.021124
RS	34	0.992133	1.776419	1520.869994	0.021724	0.022784
RS	35	1.071690	1.776419	1560.012182	0.022283	0.023454
RS	36	1.157044	1.733529	1633.361214	0.023331	0.024608
RS	37	1.248615	1.733529	1661.874345	0.023738	0.025108
RS	38	1.346856	1.740006	1678.283611	0.023972	0.025393
RS	39	1.452254	1.740006	1694.357015	0.024202	0.025676
RS	40	1.565331	1.799448	1648.641784	0.023549	0.025002
RS	41	1.686644	1.799448	1653.153185	0.023613	0.025075
RS	42	1.816794	1.906707	1560.098334	0.022284	0.023667
RS	43	1.956425	1.906707	1555.487158	0.022218	0.023577
RS	44	2.106228	2.047729	1440.509277	0.020576	0.021831
RS	45	2.266944	2.047729	1428.995290	0.020411	0.021631
RS	46	2.439367	2.199332	1316.373033	0.018803	0.019927
RS	47	2.624351	2.199332	1298.821983	0.018552	0.019647
RS	48	2.822810	2.332816	1204.098617	0.017199	0.018228
RS	49	3.035725	2.332816	1179.839217	0.016853	0.017868
RS	50	3.264152	2.423377	1107.662488	0.015822	0.016804
RS	51	3.509218	2.423377	1074.917000	0.015354	0.016338
RS	52	3.772136	2.461503	1020.389376	0.014575	0.015552
RS	53	4.054206	2.461503	977.121182	0.013957	0.014941
RS	54	4.356825	2.449590	932.173425	0.013315	0.014304
RS	55	4.681488	2.449590	876.833384	0.012524	0.013510
RS	56	5.029802	2.449590	816.891348	0.011668	0.012642
RS	57	5.403489	2.449590	753.238899	0.010759	0.011708
RS	58	5.804398	2.757998	615.948824	0.008798	0.009636
RS	59	6.234512	2.757998	566.458162	0.008091	0.008896
RS	60	6.695958	2.757998	515.104145	0.007358	0.008119
RS	61	7.191018	2.757998	462.771732	0.006610	0.007318
RS	62	7.722142	2.757998	410.390452	0.005862	0.006508
RS	63	8.291956	2.757998	1876.464937	0.026803	0.029995
PA	4+25*2+4+6 0.095745623 0.037127962 8.291955852 0.502623826 0.441031328 0.564819847 0.685406008 0.914466190 1.187163385 1.403680636 1.570694794 1.733454030 1.888013624 2.004134528 2.066857122 2.075761639 2.033053762 1.951060927 1.856041409 1.776418935 1.733529065 1.740005648 1.799447988 1.906706824 2.047728604 2.199331882 2.332815771 2.423377056 2.461503380 2.449589556 2.757998036
//
CC
CC	Brief Description of the file format:
CC	  CC  comments
CC	  MM  useful-messages
CC	  RD  round-of-iterations
CC	  LL  \log[P(sequence)]
CC	  QD  Q-before-opt Q-after-opt
CC	  TR  \theta_0 \rho_0
CC	  RS  k t_k \lambda_k \pi_k \sum_{l\not=k}A_{kl} A_{kk}
CC	  DC  begin end best-k t_k+\Delta_k max-prob
CC
MM	Version: 0.6.5-r67
MM	pattern:4+25*2+4+6, n:63, n_free_lambdas:28
MM	n_iterations:25, skip:1, max_t:5, theta/rho:5
MM	is_decoding:0
MM	n_seqs:12, sum_L:1219429, sum_n:183135
RD	0
LK	0.000000
QD	0.000000 -> 0.000000
RI	inf
TR	0.162732	0.032546
MT	5.000000
MM	C_pi: 1.000000, n_recomb: 39052.474253
RS	0	0.000000	1.000000	246.683157	0.006317	0.000000
RS	1	0.006440	1.000000	260.857908	0.006680	0.000000
RS	2	0.013294	1.000000	275.731027	0.007061	0.000000
RS	3	0.020590	1.000000	291.321553	0.007460	0.000000
RS	4	0.028356	1.000000	307.646802	0.007878	0.000000
RS	5	0.036622	1.000000	324.721962	0.008315	0.000000
RS	6	0.045421	1.000000	342.559635	0.008772	0.000000
RS	7	0.054785	1.000000	361.169329	0.009248	0.000000
RS	8	0.064753	1.000000	380.556898	0.009745	0.000000
RS	9	0.075363	1.000000	400.723923	0.010261	0.000000
RS	10	0.086656	1.000000	421.667033	0.010797	0.000000
RS	11	0.098677	1.000000	443.377173	0.011353	0.000000
RS	12	0.111471	1.000000	465.838806	0.011929	0.000000
RS	13	0.125090	1.000000	489.029061	0.012522	0.000000
RS	14	0.139585	1.000000	512.916825	0.013134	0.000000
RS	15	0.155014	1.000000	537.461787	0.013763	0.000000
RS	16	0.171437	1.000000	562.613435	0.014407	0.000000
RS	17	0.188917	1.000000	588.310030	0.015065	0.000000
RS	18	0.207523	1.000000	614.477551	0.015735	0.000000
RS	19	0.227327	1.000000	641.028649	0.016415	0.000000
RS	20	0.248406	1.000000	667.861615	0.017102	0.000000
RS	21	0.270843	1.000000	694.859402	0.017793	0.000000
RS	22	0.294725	1.000000	721.888723	0.018485	0.000000
RS	23	0.320144	1.000000	748.799270	0.019174	0.000000
RS	24	0.347201	1.000000	775.423095	0.019856	0.000000
RS	25	0.376000	1.000000	801.574206	0.020526	0.000000
RS	26	0.406654	1.000000	827.048429	0.021178	0.000000
RS	27	0.439282	1.000000	851.623609	0.021807	0.000000
RS	28	0.474011	1.000000	875.060210	0.022407	0.000000
RS	29	0.510976	1.000000	897.102382	0.022972	0.000000
RS	30	0.550322	1.000000	917.479586	0.023494	0.000000
RS	31	0.592202	1.000000	935.908830	0.023965	0.000000
RS	32	0.636779	1.000000	952.097597	0.024380	0.000000
RS	33	0.684227	1.000000	965.747533	0.024729	0.000000
RS	34	0.734730	1.000000	976.558921	0.025006	0.000000
RS	35	0.788485	1.000000	984.236005	0.025203	0.000000
RS	36	0.845702	1.000000	988.493131	0.025312	0.000000
RS	37	0.906604	1.000000	989.061710	0.025326	0.000000
RS	38	0.971428	1.000000	985.697910	0.025240	0.000000
RS	39	1.040426	1.000000	978.190964	0.025048	0.000000
RS	40	1.113868	1.000000	966.371929	0.024745	0.000000
RS	41	1.192040	1.000000	950.122643	0.024329	0.000000
RS	42	1.275245	1.000000	929.384588	0.023798	0.000000
RS	43	1.363809	1.000000	904.167287	0.023153	0.000000
RS	44	1.458076	1.000000	874.555816	0.022394	0.000000
RS	45	1.558414	1.000000	840.716930	0.021528	0.000000
RS	46	1.665214	1.000000	802.903317	0.020560	0.000000
RS	47	1.778891	1.000000	761.455450	0.019498	0.000000
RS	48	1.899889	1.000000	716.800533	0.018355	0.000000
RS	49	2.028679	1.000000	669.448135	0.017142	0.000000
RS	50	2.165763	1.000000	619.982170	0.015876	0.000000
RS	51	2.311675	1.000000	569.049091	0.014571	0.000000
RS	52	2.466983	1.000000	517.342330	0.013247	0.000000
RS	53	2.632293	1.000000	465.583308	0.011922	0.000000
RS	54	2.808249	1.000000	414.499588	0.010614	0.000000
RS	55	2.995536	1.000000	364.801042	0.009341	0.000000
RS	56	3.194884	1.000000	317.155194	0.008121	0.000000
RS	57	3.407070	1.000000	272.163091	0.006969	0.000000
RS	58	3.632920	1.000000	230.337222	0.005898	0.000000
RS	59	3.873315	1.000000	192.083010	0.004919	0.000000
RS	60	4.129191	1.000000	157.685312	0.004038	0.000000
RS	61	4.401545	1.000000	127.301057	0.003260	0.000000
RS	62	4.691438	1.000000	100.958772	0.002585	0.000000
RS	63	5.000000	1.000000	284.200768	0.007277	0.000000
PA	4+25*2+4+6 0.162731829 0.032546366 5.000000000 1.000000000 1.000000000 1.000000000 1.000000000 1.000000000 1.000000000 1.000000000 1.000000000 1.000000000 1.000000000 1.000000000 1.000000000 1.000000000 1.000000000 1.000000000 1.000000000 1.000000000 1.000000000 1.000000000 1.000000000 1.000000000 1.000000000 1.000000000 1.000000000 1.000000000 1.000000000 1.000000000 1.000000000
//
IT	5497
RD	1
LK	-455407.768307
QD	-835.772099 -> -544.654738
RI	0.0214978278
TR	0.149566	0.030653
MT	5.647564
MM	C_pi: 1.046867, n_recomb: 38513.695341
RS	0	0.000000	0.405067	616.511342	0.016008	0.002631
RS	1	0.006642	0.405067	646.484269	0.016786	0.011855
RS	2	0.013725	0.405067	677.156838	0.017582	0.016845
RS	3	0.021279	0.405067	708.439462	0.018394	0.016499
RS	4	0.029334	0.521461	576.359274	0.014965	0.014561
RS	5	0.037925	0.521461	604.351055	0.015692	0.013449
RS	6	0.047086	0.624547	529.327951	0.013744	0.013017
RS	7	0.056855	0.624547	555.522738	0.014424	0.012828
RS	8	0.067273	0.727296	500.743814	0.013002	0.012614
RS	9	0.078384	0.727296	525.734047	0.013651	0.012273
RS	10	0.090232	0.827246	485.285575	0.012600	0.011890
RS	11	0.102867	0.827246	509.517835	0.013230	0.011593
RS	12	0.116341	0.911934	485.168664	0.012597	0.011443
RS	13	0.130711	0.911934	509.154757	0.013220	0.011441
RS	14	0.146035	0.979343	497.323847	0.012913	0.011565
RS	15	0.162376	0.979343	521.426299	0.013539	0.011786
RS	16	0.179803	1.032178	518.378879	0.013460	0.012080
RS	17	0.198388	1.032178	542.780924	0.014093	0.012431
RS	18	0.218207	1.072607	546.455655	0.014189	0.012834
RS	19	0.239342	1.072607	571.198663	0.014831	0.013292
RS	20	0.261881	1.102242	580.411611	0.015070	0.013806
RS	21	0.285918	1.102242	605.403752	0.015719	0.014371
RS	22	0.311550	1.123387	618.819079	0.016068	0.014981
RS	23	0.338885	1.123387	643.816163	0.016717	0.015626
RS	24	0.368036	1.138355	660.051225	0.017138	0.016297
RS	25	0.399123	1.138355	684.646420	0.017777	0.016990
RS	26	0.432275	1.148787	702.512816	0.018241	0.017698
RS	27	0.467629	1.148787	726.134441	0.018854	0.018415
RS	28	0.505331	1.155916	744.455675	0.019330	0.019134
RS	29	0.545537	1.155916	766.366616	0.019899	0.019846
RS	30	0.588414	1.160869	783.782127	0.020351	0.020541
RS	31	0.634138	1.160869	803.090852	0.020852	0.021207
RS	32	0.682900	1.164720	818.040807	0.021240	0.021832
RS	33	0.734900	1.164720	833.735298	0.021648	0.022403
RS	34	0.790354	1.168401	844.575572	0.021929	0.022906
RS	35	0.849491	1.168401	855.584855	0.022215	0.023325
RS	36	0.912557	1.172706	860.705250	0.022348	0.023646
RS	37	0.979811	1.172706	865.989478	0.022485	0.023857
RS	38	1.051532	1.178122	864.083457	0.022436	0.023946
RS	39	1.128017	1.178122	862.740121	0.022401	0.023910
RS	40	1.209582	1.184671	853.070050	0.022150	0.023750
RS	41	1.296564	1.184671	844.434792	0.021926	0.023468
RS	42	1.389324	1.192032	826.835826	0.021469	0.023070
RS	43	1.488245	1.192032	810.573337	0.021046	0.022561
RS	44	1.593736	1.199746	785.354610	0.020392	0.021950
RS	45	1.706235	1.199746	761.541645	0.019773	0.021244
RS	46	1.826205	1.207226	729.491262	0.018941	0.020455
RS	47	1.954143	1.207226	698.675733	0.018141	0.019593
RS	48	2.090580	1.213775	661.028371	0.017163	0.018670
RS	49	2.236078	1.213775	624.253957	0.016209	0.017697
RS	50	2.391241	1.218691	582.582685	0.015127	0.016684
RS	51	2.556709	1.218691	541.377558	0.014057	0.015640
RS	52	2.733168	1.221521	497.439692	0.012916	0.014571
RS	53	2.921347	1.221521	453.772233	0.011782	0.013483
RS	54	3.122026	1.222253	409.441819	0.010631	0.012378
RS	55	3.336033	1.222253	365.617630	0.009493	0.011262
RS	56	3.564254	1.222253	322.657501	0.008378	0.010142
RS	57	3.807634	1.222253	281.187554	0.007301	0.009028
RS	58	4.067180	1.235903	239.401767	0.006216	0.007934
RS	59	4.343964	1.235903	203.455196	0.005283	0.006876
RS	60	4.639133	1.235903	170.318786	0.004422	0.005869
RS	61	4.953906	1.235903	140.305244	0.003643	0.004930
RS	62	5.289587	1.235903	113.615934	0.002950	0.004070
RS	63	5.647564	1.235903	344.994656	0.008958	0.013011
PA	4+25*2+4+6 0.149566259 0.030653498 5.647563934 0.405066967 0.521461487 0.624547243 0.727295876 0.827246189 0.911933899 0.979343414 1.032178402 1.072607040 1.102241516 1.123386621 1.138354778 1.148787498 1.155915976 1.160869479 1.164719582 1.168401003 1.172706127 1.178122044 1.184670568 1.192031860 1.199745655 1.207225680 1.213774681 1.218691349 1.221521378 1.222253323 1.235903323
//
IT	5073
RD	2
LK	-454939.085818
QD	-588.517445 -> -471.684588
RI	0.0380767061
TR	0.141918	0.030141
MT	6.042614
MM	C_pi: 1.086010, n_recomb: 39272.958199
RS	0	0.000000	0.313603	823.408844	0.020966	0.002564
RS	1	0.006755	0.313603	859.763299	0.021892	0.012113
RS	2	0.013965	0.313603	896.380394	0.022824	0.017372
RS	3	0.021663	0.313603	933.065170	0.023758	0.018720
RS	4	0.029881	0.419386	727.583943	0.018526	0.014653
RS	5	0.038654	0.419386	760.218536	0.019357	0.014891
RS	6	0.048020	0.530926	628.097627	0.015993	0.012934
RS	7	0.058018	0.530926	657.699586	0.016747	0.013582
RS	8	0.068691	0.654411	559.141133	0.014237	0.012176
RS	9	0.080086	0.654411	586.365720	0.014931	0.012556
RS	10	0.092250	0.786232	512.051259	0.013038	0.011298
RS	11	0.105235	0.786232	537.493458	0.013686	0.011573
RS	12	0.119098	0.904852	490.281371	0.012484	0.010820
RS	13	0.133897	0.904852	514.741998	0.013107	0.011236
RS	14	0.149696	1.002628	487.613815	0.012416	0.010935
RS	15	0.166562	1.002628	511.711009	0.013030	0.011482
RS	16	0.184567	1.080818	497.918793	0.012678	0.011470
RS	17	0.203789	1.080818	522.024795	0.013292	0.012090
RS	18	0.224308	1.141038	518.056636	0.013191	0.012272
RS	19	0.246214	1.141038	542.366900	0.013810	0.012953
RS	20	0.269599	1.184431	546.513356	0.013916	0.013314
RS	21	0.294564	1.184431	571.075547	0.014541	0.014069
RS	22	0.321215	1.214103	581.486922	0.014806	0.014584
RS	23	0.349667	1.214103	606.175434	0.015435	0.015396
RS	24	0.380040	1.233859	620.928074	0.015811	0.016016
RS	25	0.412465	1.233859	645.430143	0.016434	0.016855
RS	26	0.447080	1.246456	663.024225	0.016882	0.017543
RS	27	0.484033	1.246456	686.840946	0.017489	0.018387
RS	28	0.523482	1.253996	705.870813	0.017973	0.019108
RS	29	0.565595	1.253996	728.315127	0.018545	0.019927
RS	30	0.610554	1.258519	747.102716	0.019023	0.020634
RS	31	0.658548	1.258519	767.309034	0.019538	0.021388
RS	32	0.709785	1.262038	783.861555	0.019959	0.022020
RS	33	0.764483	1.262038	800.825714	0.020391	0.022659
RS	34	0.822875	1.266362	813.014460	0.020702	0.023146
RS	35	0.885212	1.266362	825.670675	0.021024	0.023613
RS	36	0.951759	1.273036	831.441317	0.021171	0.023884
RS	37	1.022801	1.273036	838.773507	0.021358	0.024121
RS	38	1.098641	1.282979	836.613681	0.021303	0.024118
RS	39	1.179605	1.282979	837.774938	0.021332	0.024094
RS	40	1.266037	1.296079	827.174745	0.021062	0.023808
RS	41	1.358307	1.296079	821.571754	0.020920	0.023533
RS	42	1.456810	1.311462	802.890578	0.020444	0.022998
RS	43	1.561966	1.311462	790.232413	0.020122	0.022502
RS	44	1.674225	1.327942	764.344427	0.019462	0.021765
RS	45	1.794066	1.327942	744.676842	0.018962	0.021084
RS	46	1.922003	1.344047	712.839699	0.018151	0.020200
RS	47	2.058581	1.344047	686.558629	0.017482	0.019380
RS	48	2.204384	1.358078	650.262242	0.016558	0.018403
RS	49	2.360036	1.358078	618.112637	0.015739	0.017486
RS	50	2.526201	1.368391	578.848955	0.014739	0.016463
RS	51	2.703590	1.368391	541.932717	0.013799	0.015480
RS	52	2.892961	1.374009	500.983327	0.012756	0.014434
RS	53	3.095124	1.374009	460.799533	0.011733	0.013399
RS	54	3.310941	1.374786	419.377157	0.010679	0.012333
RS	55	3.541336	1.374786	377.832687	0.009621	0.011256
RS	56	3.787293	1.374786	336.524035	0.008569	0.010167
RS	57	4.049864	1.374786	296.086195	0.007539	0.009078
RS	58	4.330171	1.402254	252.608763	0.006432	0.007923
RS	59	4.629410	1.402254	217.285087	0.005533	0.006905
RS	60	4.948863	1.402254	184.193464	0.004690	0.005929
RS	61	5.289893	1.402254	153.728077	0.003914	0.005011
RS	62	5.653958	1.402254	126.185614	0.003213	0.004163
RS	63	6.042614	1.402254	403.876152	0.010284	0.013733
PA	4+25*2+4+6 0.141918393 0.030140714 6.042614310 0.313602927 0.419386023 0.530926148 0.654411337 0.786231834 0.904852030 1.002627870 1.080818191 1.141038194 1.184431133 1.214102757 1.233859459 1.246455569 1.253996357 1.258519370 1.262037984 1.266361847 1.273035971 1.282979103 1.296078584 1.311462295 1.327941515 1.344047339 1.358078095 1.368391238 1.374008851 1.374785543 1.402253532
//
IT	5080
RD	3
LK	-454732.279596
QD	-511.743062 -> -437.659537
RI	0.0449639603
TR	0.136458	0.030137
MT	6.316446
MM	C_pi: 1.129261, n_recomb: 40805.978989
RS	0	0.000000	0.298449	907.644680	0.022243	0.002460
RS	1	0.006829	0.298449	947.053864	0.023209	0.011910
RS	2	0.014123	0.298449	986.586429	0.024177	0.017191
RS	3	0.021916	0.298449	1026.005201	0.025144	0.019032
RS	4	0.030241	0.389735	818.421767	0.020056	0.014886
RS	5	0.039135	0.389735	854.037802	0.020929	0.015576
RS	6	0.048636	0.501086	694.048991	0.017009	0.013087
RS	7	0.058785	0.501086	726.189409	0.017796	0.014029
RS	8	0.069628	0.632519	602.519764	0.014765	0.012133
RS	9	0.081211	0.632519	631.703136	0.015481	0.012783
RS	10	0.093585	0.781493	536.425564	0.013146	0.011114
RS	11	0.106804	0.781493	563.235185	0.013803	0.011600
RS	12	0.120926	0.919961	502.507353	0.012315	0.010562
RS	13	0.136012	0.919961	527.918960	0.012937	0.011131
RS	14	0.152128	1.035623	492.624759	0.012072	0.010639
RS	15	0.169345	1.035623	517.432811	0.012680	0.011305
RS	16	0.187737	1.128545	498.552379	0.012218	0.011160
RS	17	0.207385	1.128545	523.253347	0.012823	0.011877
RS	18	0.228375	1.199875	516.210886	0.012650	0.011966
RS	19	0.250798	1.199875	541.094672	0.013260	0.012724
RS	20	0.274752	1.250015	543.954576	0.013330	0.013029
RS	21	0.300342	1.250015	569.152886	0.013948	0.013845
RS	22	0.327680	1.282518	579.774165	0.014208	0.014340
RS	23	0.356884	1.282518	605.225159	0.014832	0.015204
RS	24	0.388082	1.302448	621.268819	0.015225	0.015832
RS	25	0.421411	1.302448	646.695372	0.015848	0.016717
RS	26	0.457016	1.313522	666.387459	0.016331	0.017432
RS	27	0.495052	1.313522	691.299515	0.016941	0.018317
RS	28	0.535685	1.318546	713.024318	0.017474	0.019080
RS	29	0.579093	1.318546	736.715604	0.018054	0.019936
RS	30	0.625465	1.320319	758.460916	0.018587	0.020690
RS	31	0.675003	1.320319	780.017998	0.019115	0.021476
RS	32	0.727925	1.321695	799.291811	0.019588	0.022148
RS	33	0.784460	1.321695	817.643816	0.020037	0.022814
RS	34	0.844855	1.325288	831.738000	0.020383	0.023320
RS	35	0.909375	1.325288	845.756754	0.020726	0.023808
RS	36	0.978300	1.333368	852.067647	0.020881	0.024061
RS	37	1.051932	1.333368	860.711527	0.021093	0.024315
RS	38	1.130592	1.347265	857.468504	0.021013	0.024250
RS	39	1.214623	1.347265	859.925549	0.021074	0.024240
RS	40	1.304393	1.366723	846.875020	0.020754	0.023858
RS	41	1.400292	1.366723	842.636945	0.020650	0.023599
RS	42	1.502740	1.390272	820.777261	0.020114	0.022953
RS	43	1.612183	1.390272	809.646612	0.019841	0.022479
RS	44	1.729100	1.415917	780.569651	0.019129	0.021638
RS	45	1.854000	1.415917	762.644914	0.018690	0.020990
RS	46	1.987430	1.441185	728.249524	0.017847	0.020026
RS	47	2.129970	1.441185	703.891141	0.017250	0.019249
RS	48	2.282244	1.463214	666.095490	0.016323	0.018229
RS	49	2.444916	1.463214	635.894070	0.015583	0.017362
RS	50	2.618697	1.479295	596.271259	0.014612	0.016333
RS	51	2.804343	1.479295	561.062998	0.013750	0.015401
RS	52	3.002667	1.487881	520.566897	0.012757	0.014378
RS	53	3.214533	1.487881	481.535495	0.011801	0.013387
RS	54	3.440867	1.488761	440.831083	0.010803	0.012360
RS	55	3.682656	1.488761	399.606485	0.009793	0.011314
RS	56	3.940955	1.488761	358.196146	0.008778	0.010251
RS	57	4.216892	1.488761	317.252119	0.007775	0.009181
RS	58	4.511672	1.530224	270.645032	0.006632	0.007977
RS	59	4.826581	1.530224	234.828802	0.005755	0.006989
RS	60	5.162994	1.530224	200.877667	0.004923	0.006035
RS	61	5.522379	1.530224	169.246354	0.004148	0.005130
RS	62	5.906304	1.530224	140.302026	0.003438	0.004288
RS	63	6.316446	1.530224	467.428637	0.011455	0.014572
PA	4+25*2+4+6 0.136457942 0.030137063 6.316445627 0.298448944 0.389734561 0.501085805 0.632519011 0.781493041 0.919960712 1.035623266 1.128545456 1.199874935 1.250014606 1.282518307 1.302447541 1.313521549 1.318545880 1.320318574 1.321694896 1.325288391 1.333367554 1.347264728 1.366723035 1.390271901 1.415917438 1.441184732 1.463214344 1.479295159 1.487881164 1.488761229 1.530224215
//
IT	4210
RD	4
LK	-454591.895842
QD	-470.255146 -> -410.310802
RI	0.0455775512
TR	0.132096	0.030349
MT	6.526461
MM	C_pi: 1.172346, n_recomb: 42628.734136
RS	0	0.000000	0.304456	936.331182	0.021965	0.002364
RS	1	0.006883	0.304456	977.755997	0.022937	0.011617
RS	2	0.014240	0.304456	1019.379315	0.023913	0.016796
RS	3	0.022103	0.304456	1060.956552	0.024888	0.018717
RS	4	0.030508	0.381476	882.286262	0.020697	0.015137
RS	5	0.039491	0.381476	920.455027	0.021592	0.015961
RS	6	0.049092	0.491293	746.619155	0.017514	0.013284
RS	7	0.059355	0.491293	781.079991	0.018323	0.014333
RS	8	0.070323	0.626974	641.002710	0.015037	0.012199
RS	9	0.082047	0.626974	672.124266	0.015767	0.012964
RS	10	0.094577	0.787908	561.286559	0.013167	0.011057
RS	11	0.107970	0.787908	589.589109	0.013831	0.011632
RS	12	0.122285	0.940640	518.955533	0.012174	0.010428
RS	13	0.137586	0.940640	545.552910	0.012798	0.011060
RS	14	0.153939	1.068850	504.704466	0.011840	0.010464
RS	15	0.171418	1.068850	530.541567	0.012446	0.011176
RS	16	0.190100	1.171841	508.519413	0.011929	0.010964
RS	17	0.210068	1.171841	534.192982	0.012531	0.011715
RS	18	0.231410	1.250561	525.533559	0.012328	0.011760
RS	19	0.254222	1.250561	551.405155	0.012935	0.012539
RS	20	0.278604	1.304613	554.112753	0.012999	0.012823
RS	21	0.304663	1.304613	580.378799	0.013615	0.013651
RS	22	0.332517	1.337739	592.177476	0.013892	0.014148
RS	23	0.362288	1.337739	618.823110	0.014517	0.015021
RS	24	0.394108	1.356112	637.026355	0.014944	0.015672
RS	25	0.428118	1.356112	663.791896	0.015571	0.016566
RS	26	0.464469	1.364322	686.376894	0.016101	0.017319
RS	27	0.503322	1.364322	712.759875	0.016720	0.018213
RS	28	0.544850	1.365768	737.919424	0.017310	0.019026
RS	29	0.589236	1.365768	763.169216	0.017903	0.019892
RS	30	0.636677	1.363895	788.557719	0.018498	0.020703
RS	31	0.687383	1.363895	811.683033	0.019041	0.021502
RS	32	0.741580	1.362325	834.263463	0.019570	0.022226
RS	33	0.799507	1.362325	854.092648	0.020036	0.022907
RS	34	0.861422	1.364436	870.488069	0.020420	0.023444
RS	35	0.927598	1.364436	885.797069	0.020779	0.023950
RS	36	0.998329	1.373191	892.760631	0.020943	0.024199
RS	37	1.073928	1.373191	902.456683	0.021170	0.024472
RS	38	1.154732	1.390372	897.879211	0.021063	0.024362
RS	39	1.241097	1.390372	901.175260	0.021140	0.024374
RS	40	1.333406	1.415622	885.065612	0.020762	0.023913
RS	41	1.432070	1.415622	881.545179	0.020680	0.023678
RS	42	1.537524	1.446939	855.600283	0.020071	0.022936
RS	43	1.650237	1.446939	845.181267	0.019827	0.022491
RS	44	1.770709	1.481543	811.807535	0.019044	0.021556
RS	45	1.899473	1.481543	794.675346	0.018642	0.020946
RS	46	2.037099	1.515927	756.511858	0.017747	0.019909
RS	47	2.184199	1.515927	733.037406	0.017196	0.019177
RS	48	2.341424	1.546005	692.517829	0.016245	0.018114
RS	49	2.509470	1.546005	663.195320	0.015557	0.017296
RS	50	2.689084	1.567924	622.046745	0.014592	0.016258
RS	51	2.881061	1.567924	587.513558	0.013782	0.015373
RS	52	3.086252	1.579535	546.422200	0.012818	0.014367
RS	53	3.305566	1.579535	507.612892	0.011908	0.013416
RS	54	3.539976	1.580596	466.738940	0.010949	0.012421
RS	55	3.790521	1.580596	425.059377	0.009971	0.011403
RS	56	4.058311	1.580596	382.857372	0.008981	0.010362
RS	57	4.344534	1.580596	340.805400	0.007995	0.009309
RS	58	4.650458	1.636042	290.404851	0.006812	0.008057
RS	59	4.977439	1.636042	253.686859	0.005951	0.007094
RS	60	5.326926	1.636042	218.553505	0.005127	0.006157
RS	61	5.700470	1.636042	185.510093	0.004352	0.005262
RS	62	6.099724	1.636042	154.982582	0.003636	0.004424
RS	63	6.526461	1.636042	533.440828	0.012514	0.015442
PA	4+25*2+4+6 0.132095550 0.030349258 6.526460505 0.304455914 0.381476207 0.491293238 0.626973635 0.787908496 0.940639685 1.068849697 1.171841437 1.250561257 1.304612503 1.337739041 1.356111695 1.364322400 1.365768029 1.363895372 1.362325403 1.364436229 1.373191472 1.390371505 1.415621714 1.446938777 1.481543189 1.515926769 1.546005115 1.567924405 1.579534953 1.580595948 1.636042003
//
IT	4146
RD	5
LK	-454475.474525
QD	-437.844993 -> -385.303062
RI	0.0437772466
TR	0.128398	0.030660
MT	6.699068
MM	C_pi: 1.213129, n_recomb: 44528.607911
RS	0	0.000000	0.317543	943.323329	0.021185	0.002280
RS	1	0.006927	0.317543	986.266608	0.022149	0.011327
RS	2	0.014333	0.317543	1029.562267	0.023121	0.016363
RS	3	0.022253	0.317543	1072.972677	0.024096	0.018225
RS	4	0.030721	0.380711	933.214905	0.020958	0.015370
RS	5	0.039776	0.380711	973.744526	0.021868	0.016212
RS	6	0.049458	0.488866	792.282634	0.017793	0.013476
RS	7	0.059811	0.488866	828.940810	0.018616	0.014559
RS	8	0.070880	0.627252	676.731331	0.015198	0.012292
RS	9	0.082717	0.627252	709.750922	0.015939	0.013113
RS	10	0.095373	0.797687	585.896950	0.013158	0.011041
RS	11	0.108906	0.797687	615.713070	0.013827	0.011661
RS	12	0.123377	0.961922	536.814008	0.012055	0.010344
RS	13	0.138850	0.961922	564.663398	0.012681	0.011004
RS	14	0.155394	1.100016	519.401369	0.011664	0.010342
RS	15	0.173085	1.100016	546.368303	0.012270	0.011073
RS	16	0.192001	1.210840	521.978401	0.011722	0.010820
RS	17	0.212227	1.210840	548.747749	0.012323	0.011582
RS	18	0.233854	1.295371	538.945820	0.012103	0.011600
RS	19	0.256980	1.295371	565.938694	0.012710	0.012380
RS	20	0.281707	1.352360	568.770556	0.012773	0.012651
RS	21	0.308147	1.352360	596.239653	0.013390	0.013473
RS	22	0.336418	1.385483	609.417894	0.013686	0.013976
RS	23	0.366648	1.385483	637.391008	0.014314	0.014842
RS	24	0.398972	1.401871	657.943106	0.014776	0.015516
RS	25	0.433534	1.401871	686.174577	0.015410	0.016404
RS	26	0.470491	1.406911	711.857907	0.015987	0.017195
RS	27	0.510008	1.406911	739.828603	0.016615	0.018085
RS	28	0.552262	1.404516	768.672596	0.017262	0.018947
RS	29	0.597443	1.404516	795.581253	0.017867	0.019813
RS	30	0.645753	1.398703	824.928686	0.018526	0.020681
RS	31	0.697410	1.398703	849.695956	0.019082	0.021485
RS	32	0.752644	1.393804	875.946111	0.019672	0.022264
RS	33	0.811705	1.393804	897.284359	0.020151	0.022955
RS	34	0.874857	1.393938	916.328896	0.020578	0.023532
RS	35	0.942383	1.393938	932.900123	0.020951	0.024051
RS	36	1.014587	1.402755	940.761665	0.021127	0.024309
RS	37	1.091792	1.402755	951.406458	0.021366	0.024601
RS	38	1.174345	1.422509	945.564114	0.021235	0.024461
RS	39	1.262616	1.422509	949.512847	0.021324	0.024496
RS	40	1.357001	1.452832	930.204833	0.020890	0.023970
RS	41	1.457925	1.452832	927.135501	0.020821	0.023762
RS	42	1.565839	1.491270	896.791050	0.020140	0.022937
RS	43	1.681228	1.491270	886.746530	0.019914	0.022524
RS	44	1.804609	1.534322	848.642666	0.019058	0.021507
RS	45	1.936537	1.534322	831.909775	0.018683	0.020934
RS	46	2.077604	1.577463	789.487029	0.017730	0.019830
RS	47	2.228442	1.577463	766.466279	0.017213	0.019141
RS	48	2.389728	1.615365	722.721663	0.016231	0.018039
RS	49	2.562186	1.615365	693.836585	0.015582	0.017265
RS	50	2.746590	1.642989	650.688546	0.014613	0.016218
RS	51	2.943767	1.642989	616.409664	0.013843	0.015374
RS	52	3.154602	1.657547	574.309348	0.012898	0.014383
RS	53	3.380041	1.657547	535.354287	0.012023	0.013466
RS	54	3.621096	1.658772	493.981012	0.011094	0.012500
RS	55	3.878848	1.658772	451.555437	0.010141	0.011507
RS	56	4.154454	1.658772	408.312863	0.009170	0.010485
RS	57	4.449151	1.658772	364.946356	0.008196	0.009447
RS	58	4.764261	1.728031	310.466574	0.006972	0.008149
RS	59	5.101198	1.728031	272.731201	0.006125	0.007206
RS	60	5.461474	1.728031	236.339815	0.005308	0.006283
RS	61	5.846705	1.728031	201.841556	0.004533	0.005397
RS	62	6.258620	1.728031	169.713729	0.003811	0.004562
RS	63	6.699068	1.728031	600.551472	0.013487	0.016313
PA	4+25*2+4+6 0.128398363 0.030660427 6.699067739 0.317542795 0.380711490 0.488865765 0.627251971 0.797687321 0.961922077 1.100015850 1.210839639 1.295370681 1.352359601 1.385483359 1.401870842 1.406910635 1.404516365 1.398702507 1.393804077 1.393937665 1.402755183 1.422508505 1.452831573 1.491269799 1.534321724 1.577463008 1.615364626 1.642988859 1.657547083 1.658772119 1.728031393
//
IT	4455
RD	6
LK	-454372.685706
QD	-409.458815 -> -362.271315
RI	0.0413067840
TR	0.125157	0.031017
MT	6.847644
MM	C_pi: 1.251311, n_recomb: 46427.806799
RS	0	0.000000	0.332930	942.744664	0.020306	0.002208
RS	1	0.006963	0.332930	986.914184	0.021257	0.011064
RS	2	0.014412	0.332930	1031.605567	0.022220	0.015952
RS	3	0.022379	0.332930	1076.593167	0.023189	0.017716
RS	4	0.030901	0.382790	977.253669	0.021049	0.015575
RS	5	0.040016	0.382790	1020.013734	0.021970	0.016396
RS	6	0.049766	0.489463	833.660300	0.017956	0.013647
RS	7	0.060195	0.489463	872.414347	0.018791	0.014738
RS	8	0.071350	0.629737	710.445801	0.015302	0.012386
RS	9	0.083282	0.629737	745.306924	0.016053	0.013239
RS	10	0.096045	0.808214	609.847827	0.013135	0.011041
RS	11	0.109696	0.808214	641.152935	0.013810	0.011686
RS	12	0.124298	0.982297	554.887462	0.011952	0.010282
RS	13	0.139917	0.982297	583.987806	0.012578	0.010956
RS	14	0.156624	1.128712	534.913169	0.011521	0.010247
RS	15	0.174494	1.128712	563.025973	0.012127	0.010986
RS	16	0.193608	1.246159	536.619132	0.011558	0.010704
RS	17	0.214054	1.246159	564.509102	0.012159	0.011469
RS	18	0.235923	1.335846	553.684107	0.011926	0.011465
RS	19	0.259315	1.335846	581.823212	0.012532	0.012240
RS	20	0.284335	1.395591	584.746118	0.012595	0.012498
RS	21	0.311098	1.395591	613.438489	0.013213	0.013309
RS	22	0.339725	1.428764	627.907060	0.013524	0.013815
RS	23	0.370345	1.428764	657.222915	0.014156	0.014669
RS	24	0.403098	1.443292	680.039177	0.014647	0.015361
RS	25	0.438131	1.443292	709.748941	0.015287	0.016238
RS	26	0.475604	1.445300	738.477734	0.015906	0.017060
RS	27	0.515686	1.445300	768.048226	0.016543	0.017942
RS	28	0.558559	1.439149	800.596799	0.017244	0.018848
RS	29	0.604417	1.439149	829.178240	0.017860	0.019709
RS	30	0.653469	1.429372	862.608446	0.018580	0.020631
RS	31	0.705937	1.429372	889.032635	0.019149	0.021436
RS	32	0.762058	1.420974	919.187119	0.019798	0.022271
RS	33	0.822087	1.420974	942.044459	0.020291	0.022968
RS	34	0.886297	1.418796	964.041758	0.020764	0.023589
RS	35	0.954977	1.418796	981.869499	0.021148	0.024121
RS	36	1.028440	1.427178	990.927478	0.021343	0.024396
RS	37	1.107019	1.427178	1002.487798	0.021592	0.024706
RS	38	1.191070	1.448865	995.597810	0.021444	0.024548
RS	39	1.280973	1.448865	1000.130820	0.021542	0.024605
RS	40	1.377137	1.483549	977.717369	0.021059	0.024028
RS	41	1.479997	1.483549	974.994013	0.021000	0.023847
RS	42	1.590019	1.528419	940.218456	0.020251	0.022950
RS	43	1.707704	1.528419	930.409870	0.020040	0.022569
RS	44	1.833583	1.579315	887.457851	0.019115	0.021478
RS	45	1.968227	1.579315	870.957556	0.018759	0.020941
RS	46	2.112248	1.630741	824.106584	0.017750	0.019777
RS	47	2.266297	1.630741	801.352915	0.017260	0.019127
RS	48	2.431074	1.676125	754.195189	0.016244	0.017990
RS	49	2.607325	1.676125	725.553797	0.015628	0.017256
RS	50	2.795849	1.709225	680.221807	0.014651	0.016200
RS	51	2.997500	1.709225	646.014369	0.013914	0.015393
RS	52	3.213194	1.726587	602.746545	0.012982	0.014415
RS	53	3.443908	1.726587	563.492554	0.012137	0.013529
RS	54	3.690687	1.727893	521.510101	0.011233	0.012589
RS	55	3.954650	1.727893	478.226837	0.010300	0.011617
RS	56	4.236995	1.727893	433.856175	0.009345	0.010613
RS	57	4.539001	1.727893	389.110893	0.008381	0.009587
RS	58	4.862037	1.810716	330.414429	0.007117	0.008244
RS	59	5.207567	1.810716	291.643950	0.006282	0.007320
RS	60	5.577158	1.810716	253.998217	0.005471	0.006410
RS	61	5.972486	1.810716	218.065216	0.004697	0.005531
RS	62	6.395342	1.810716	184.368256	0.003971	0.004697
RS	63	6.847644	1.810716	668.439248	0.014397	0.017174
PA	4+25*2+4+6 0.125157473 0.031017273 6.847644017 0.332929710 0.382790457 0.489463458 0.629736869 0.808213596 0.982296651 1.128711751 1.246158721 1.335845997 1.395590701 1.428763858 1.443291552 1.445299672 1.439149215 1.429371688 1.420973643 1.418796080 1.427177541 1.448864720 1.483548733 1.528418712 1.579314990 1.630741025 1.676124739 1.709225028 1.726586780 1.727892798 1.810715554
//
IT	4065
RD	7
LK	-454280.151372
QD	-383.954844 -> -341.190318
RI	0.0388121288
TR	0.122255	0.031393
MT	6.979624
MM	C_pi: 1.287184, n_recomb: 48299.376489
RS	0	0.000000	0.348791	940.111904	0.019464	0.002146
RS	1	0.006995	0.348791	985.326615	0.020400	0.010830
RS	2	0.014480	0.348791	1031.225958	0.021351	0.015577
RS	3	0.022489	0.348791	1077.597478	0.022311	0.017240
RS	4	0.031057	0.386009	1017.085976	0.021058	0.015751
RS	5	0.040225	0.386009	1061.972771	0.021987	0.016538
RS	6	0.050035	0.491456	871.970030	0.018053	0.013795
RS	7	0.060530	0.491456	912.730824	0.018897	0.014882
RS	8	0.071760	0.633087	742.544086	0.015374	0.012475
RS	9	0.083775	0.633087	779.188076	0.016132	0.013348
RS	10	0.096631	0.818580	633.052366	0.013107	0.011046
RS	11	0.110386	0.818580	665.808675	0.013785	0.011708
RS	12	0.125104	1.001340	572.766359	0.011859	0.010233
RS	13	0.140851	1.001340	603.094909	0.012487	0.010917
RS	14	0.157699	1.154985	550.593209	0.011400	0.010171
RS	15	0.175727	1.154985	579.839655	0.012005	0.010913
RS	16	0.195015	1.278272	551.606345	0.011421	0.010608
RS	17	0.215652	1.278272	580.608486	0.012021	0.011372
RS	18	0.237734	1.372832	568.750555	0.011776	0.011349
RS	19	0.261360	1.372832	598.023641	0.012382	0.012116
RS	20	0.286638	1.435486	600.883087	0.012441	0.012361
RS	21	0.313685	1.435486	630.778570	0.013060	0.013158
RS	22	0.342624	1.469044	646.331500	0.013382	0.013663
RS	23	0.373588	1.469044	676.962993	0.014016	0.014502
RS	24	0.406717	1.482071	701.841036	0.014531	0.015207
RS	25	0.442164	1.482071	732.998942	0.015176	0.016071
RS	26	0.480091	1.481365	764.605341	0.015831	0.016919
RS	27	0.520671	1.481365	795.747767	0.016475	0.017790
RS	28	0.564090	1.471699	831.899473	0.017224	0.018734
RS	29	0.610546	1.471699	862.133849	0.017850	0.019589
RS	30	0.660251	1.458067	899.657547	0.018627	0.020560
RS	31	0.713434	1.458067	927.730724	0.019208	0.021364
RS	32	0.770338	1.446120	961.932969	0.019916	0.022253
RS	33	0.831221	1.446120	986.312406	0.020421	0.022956
RS	34	0.896364	1.441414	1011.513847	0.020943	0.023623
RS	35	0.966064	1.441414	1030.605261	0.021338	0.024166
RS	36	1.040640	1.448974	1041.158790	0.021556	0.024465
RS	37	1.120433	1.448974	1053.635982	0.021815	0.024791
RS	38	1.205807	1.472061	1045.968843	0.021656	0.024623
RS	39	1.297154	1.472061	1051.073347	0.021762	0.024702
RS	40	1.394891	1.510480	1025.745341	0.021237	0.024084
RS	41	1.499466	1.510480	1023.337019	0.021187	0.023928
RS	42	1.611355	1.561140	984.229245	0.020378	0.022971
RS	43	1.731072	1.561140	974.606977	0.020178	0.022618
RS	44	1.859163	1.619294	926.830946	0.019189	0.021463
RS	45	1.996215	1.619294	910.496291	0.018851	0.020959
RS	46	2.142854	1.678518	859.193759	0.017789	0.019742
RS	47	2.299752	1.678518	836.626120	0.017322	0.019128
RS	48	2.467625	1.731016	786.004627	0.016274	0.017959
RS	49	2.647241	1.731016	757.519096	0.015684	0.017262
RS	50	2.839423	1.769335	709.943574	0.014699	0.016197
RS	51	3.045048	1.769335	675.724550	0.013990	0.015424
RS	52	3.265058	1.789332	631.237961	0.013069	0.014456
RS	53	3.500458	1.789332	591.619371	0.012249	0.013599
RS	54	3.752326	1.790612	549.006404	0.011367	0.012682
RS	55	4.021813	1.790612	504.823790	0.010452	0.011730
RS	56	4.310151	1.790612	459.298613	0.009509	0.010741
RS	57	4.618661	1.790612	413.162226	0.008554	0.009727
RS	58	4.948751	1.886720	350.169657	0.007250	0.008340
RS	59	5.301933	1.886720	310.377457	0.006426	0.007433
RS	60	5.679822	1.886720	271.503818	0.005621	0.006534
RS	61	6.084146	1.886720	234.171723	0.004848	0.005661
RS	62	6.516753	1.886720	198.946440	0.004119	0.004829
RS	63	6.979624	1.886720	737.131293	0.015262	0.018019
PA	4+25*2+4+6 0.122255068 0.031392914 6.979623850 0.348791065 0.386008803 0.491455712 0.633086815 0.818579716 1.001339741 1.154985094 1.278272465 1.372831662 1.435485598 1.469044312 1.482071094 1.481365452 1.471698942 1.458067466 1.446119734 1.441413988 1.448973597 1.472061457 1.510479875 1.561139952 1.619294292 1.678518196 1.731016443 1.769334531 1.789332175 1.790611914 1.886720486
//
IT	4636
RD	8
LK	-454196.202621
QD	-360.893934 -> -321.952992
RI	0.0365043039
TR	0.119619	0.031773
MT	7.099357
MM	C_pi: 1.321106, n_recomb: 50134.307108
RS	0	0.000000	0.364396	937.486793	0.018700	0.002092
RS	1	0.007024	0.364396	983.630305	0.019620	0.010623
RS	2	0.014541	0.364396	1030.608359	0.020557	0.015242
RS	3	0.022586	0.364396	1078.221418	0.021507	0.016810
RS	4	0.031197	0.389693	1053.989246	0.021023	0.015901
RS	5	0.040412	0.389693	1100.914799	0.021959	0.016652
RS	6	0.050274	0.494186	907.819594	0.018108	0.013922
RS	7	0.060830	0.494186	950.506698	0.018959	0.015000
RS	8	0.072126	0.636783	773.261173	0.015424	0.012557
RS	9	0.084216	0.636783	811.631878	0.016189	0.013444
RS	10	0.097155	0.828485	655.533453	0.013076	0.011054
RS	11	0.111003	0.828485	689.701279	0.013757	0.011728
RS	12	0.125824	1.018979	590.338399	0.011775	0.010194
RS	13	0.141686	1.018979	621.867358	0.012404	0.010883
RS	14	0.158662	1.178992	566.225066	0.011294	0.010108
RS	15	0.176830	1.178992	596.585171	0.011900	0.010851
RS	16	0.196274	1.307537	566.645337	0.011303	0.010528
RS	17	0.217084	1.307537	596.741408	0.011903	0.011290
RS	18	0.239356	1.406819	583.798761	0.011645	0.011247
RS	19	0.263192	1.406819	614.182563	0.012251	0.012007
RS	20	0.288702	1.472640	616.791102	0.012303	0.012236
RS	21	0.316004	1.472640	647.857387	0.012922	0.013021
RS	22	0.345224	1.507017	664.251113	0.013249	0.013520
RS	23	0.376496	1.507017	696.157750	0.013886	0.014345
RS	24	0.409965	1.518988	722.849145	0.014418	0.015056
RS	25	0.445785	1.518988	755.410621	0.015068	0.015908
RS	26	0.484120	1.515956	789.673839	0.015751	0.016774
RS	27	0.525148	1.515956	822.345667	0.016403	0.017634
RS	28	0.569058	1.503076	861.936580	0.017193	0.018610
RS	29	0.616052	1.503076	893.790577	0.017828	0.019458
RS	30	0.666347	1.485759	935.351846	0.018657	0.020474
RS	31	0.720175	1.485759	965.056138	0.019249	0.021276
RS	32	0.777783	1.470285	1003.380378	0.020014	0.022216
RS	33	0.839438	1.470285	1029.281442	0.020530	0.022923
RS	34	0.905423	1.462920	1057.883871	0.021101	0.023637
RS	35	0.976044	1.462920	1078.251809	0.021507	0.024190
RS	36	1.051624	1.469370	1090.573589	0.021753	0.024516
RS	37	1.132513	1.469370	1103.985225	0.022021	0.024857
RS	38	1.219084	1.493426	1095.819707	0.021858	0.024688
RS	39	1.311735	1.493426	1101.509242	0.021971	0.024786
RS	40	1.410894	1.535049	1073.493000	0.021412	0.024137
RS	41	1.517018	1.535049	1071.403769	0.021371	0.024004
RS	42	1.630596	1.590934	1028.117940	0.020507	0.022995
RS	43	1.752152	1.590934	1018.674104	0.020319	0.022669
RS	44	1.882246	1.655812	966.162480	0.019271	0.021458
RS	45	2.021477	1.655812	949.973034	0.018949	0.020984
RS	46	2.170488	1.722374	894.261326	0.017837	0.019720
RS	47	2.329965	1.722374	871.847892	0.017390	0.019138
RS	48	2.500644	1.781629	817.774714	0.016312	0.017940
RS	49	2.683311	1.781629	789.406490	0.015746	0.017276
RS	50	2.878809	1.824910	739.583742	0.014752	0.016203
RS	51	3.088038	1.824910	705.316284	0.014069	0.015461
RS	52	3.311963	1.847378	659.606611	0.013157	0.014504
RS	53	3.551617	1.847378	619.597606	0.012359	0.013672
RS	54	3.808103	1.848522	576.371019	0.011497	0.012777
RS	55	4.082605	1.848522	531.278141	0.010597	0.011844
RS	56	4.376388	1.848522	484.597883	0.009666	0.010869
RS	57	4.690806	1.848522	437.079025	0.008718	0.009864
RS	58	5.027309	1.957635	369.736596	0.007375	0.008435
RS	59	5.387447	1.957635	328.946429	0.006561	0.007543
RS	60	5.772880	1.957635	288.877340	0.005762	0.006655
RS	61	6.185387	1.957635	250.184228	0.004990	0.005788
RS	62	6.626867	1.957635	213.471107	0.004258	0.004956
RS	63	7.099357	1.957635	806.700264	0.016091	0.018847
PA	4+25*2+4+6 0.119618628 0.031773240 7.099357159 0.364396380 0.389692647 0.494186292 0.636783327 0.828485101 1.018978659 1.178992393 1.307536504 1.406818730 1.472639871 1.507016740 1.518988031 1.515956396 1.503076068 1.485758658 1.470284801 1.462920223 1.469369860 1.493426210 1.535049143 1.590934200 1.655811674 1.722374209 1.781629321 1.824909924 1.847378230 1.848522100 1.957635050
//
IT	4205
RD	9
LK	-454119.711209
QD	-339.971996 -> -304.394736
RI	0.0344277516
TR	0.117198	0.032150
MT	7.209662
MM	C_pi: 1.353402, n_recomb: 51930.153976
RS	0	0.000000	0.379488	935.503813	0.018015	0.002044
RS	1	0.007050	0.379488	982.496004	0.018920	0.010438
RS	2	0.014596	0.379488	1030.459491	0.019843	0.014943
RS	3	0.022675	0.379488	1079.206908	0.020782	0.016426
RS	4	0.031324	0.393586	1088.567664	0.020962	0.016027
RS	5	0.040582	0.393586	1137.453825	0.021904	0.016745
RS	6	0.050492	0.497374	941.551596	0.018131	0.014028
RS	7	0.061102	0.497374	986.091561	0.018989	0.015097
RS	8	0.072459	0.640625	802.752536	0.015458	0.012630
RS	9	0.084617	0.640625	842.797774	0.016229	0.013528
RS	10	0.097632	0.837863	677.343560	0.013043	0.011062
RS	11	0.111564	0.837863	712.885208	0.013728	0.011747
RS	12	0.126479	1.035295	607.583693	0.011700	0.010162
RS	13	0.142445	1.035295	640.285676	0.012330	0.010855
RS	14	0.159537	1.200929	581.748519	0.011203	0.010056
RS	15	0.177834	1.200929	613.201906	0.011808	0.010800
RS	16	0.197420	1.334216	581.657258	0.011201	0.010461
RS	17	0.218388	1.334216	612.828395	0.011801	0.011220
RS	18	0.240833	1.438122	598.735842	0.011530	0.011159
RS	19	0.264861	1.438122	630.206188	0.012136	0.011912
RS	20	0.290583	1.507383	632.375917	0.012177	0.012122
RS	21	0.318118	1.507383	664.579587	0.012798	0.012895
RS	22	0.347595	1.543028	681.566360	0.013125	0.013385
RS	23	0.379149	1.543028	714.705857	0.013763	0.014196
RS	24	0.412928	1.554400	742.955169	0.014307	0.014909
RS	25	0.449088	1.554400	776.872872	0.014960	0.015749
RS	26	0.487797	1.549452	813.550046	0.015666	0.016628
RS	27	0.529235	1.549452	847.704746	0.016324	0.017478
RS	28	0.573595	1.533680	890.540523	0.017149	0.018480
RS	29	0.621082	1.533680	923.975989	0.017793	0.019321
RS	30	0.671916	1.512880	969.471883	0.018669	0.020376
RS	31	0.726334	1.512880	1000.784845	0.019272	0.021176
RS	32	0.784589	1.493946	1043.255118	0.020090	0.022165
RS	33	0.846950	1.493946	1070.674840	0.020618	0.022875
RS	34	0.913708	1.483847	1102.830111	0.021237	0.023635
RS	35	0.985172	1.483847	1124.488823	0.021654	0.024196
RS	36	1.061674	1.488977	1138.815643	0.021930	0.024554
RS	37	1.143569	1.488977	1153.185905	0.022206	0.024909
RS	38	1.231237	1.513655	1144.788200	0.022045	0.024744
RS	39	1.325086	1.513655	1151.088022	0.022166	0.024860
RS	40	1.425551	1.558039	1120.616209	0.021579	0.024186
RS	41	1.533099	1.558039	1118.866154	0.021546	0.024074
RS	42	1.648228	1.618665	1071.572773	0.020635	0.023022
RS	43	1.771474	1.618665	1062.319164	0.020457	0.022720
RS	44	1.903409	1.689794	1005.185224	0.019356	0.021459
RS	45	2.044644	1.689794	989.142973	0.019048	0.021013
RS	46	2.195836	1.763279	929.092625	0.017891	0.019707
RS	47	2.357687	1.763279	906.825745	0.017462	0.019155
RS	48	2.530948	1.828961	849.340190	0.016355	0.017931
RS	49	2.716423	1.828961	821.075408	0.015811	0.017296
RS	50	2.914974	1.876967	769.026710	0.014809	0.016217
RS	51	3.127522	1.876967	734.697367	0.014148	0.015503
RS	52	3.355054	1.901754	687.781553	0.013244	0.014556
RS	53	3.598627	1.901754	647.376441	0.012466	0.013747
RS	54	3.859371	1.902664	603.569345	0.011623	0.012873
RS	55	4.138497	1.902664	557.570712	0.010737	0.011956
RS	56	4.437301	1.902664	509.747337	0.009816	0.010993
RS	57	4.757169	1.902664	460.864320	0.008875	0.009998
RS	58	5.099588	2.024507	389.132209	0.007493	0.008529
RS	59	5.466146	2.024507	347.371499	0.006689	0.007651
RS	60	5.858546	2.024507	306.140568	0.005895	0.006772
RS	61	6.278608	2.024507	266.123673	0.005125	0.005910
RS	62	6.728285	2.024507	227.960924	0.004390	0.005079
RS	63	7.209662	2.024507	877.186981	0.016892	0.019657
PA	4+25*2+4+6 0.117198458 0.032150184 7.209661730 0.379487586 0.393585574 0.497373999 0.640625005 0.837862856 1.035294741 1.200929225 1.334215922 1.438122203 1.507383086 1.543028021 1.554399544 1.549452483 1.533679941 1.512880113 1.493946118 1.483847465 1.488976853 1.513654722 1.558038809 1.618665427 1.689794015 1.763278658 1.828960987 1.876967210 1.901754338 1.902663918 2.024506615
//
IT	4644
RD	10
LK	-454049.793301
QD	-320.929112 -> -288.337301
RI	0.0325795907
TR	0.114959	0.032519
MT	7.312408
MM	C_pi: 1.384313, n_recomb: 53686.332486
RS	0	0.000000	0.393951	934.371505	0.017404	0.002001
RS	1	0.007073	0.393951	982.155802	0.018294	0.010272
RS	2	0.014647	0.393951	1031.036108	0.019205	0.014674
RS	3	0.022757	0.393951	1080.836321	0.020132	0.016084
RS	4	0.031440	0.397578	1121.144435	0.020883	0.016133
RS	5	0.040737	0.397578	1171.919124	0.021829	0.016821
RS	6	0.050692	0.500892	973.350395	0.018130	0.014117
RS	7	0.061352	0.500892	1019.673918	0.018993	0.015175
RS	8	0.072765	0.644540	831.099222	0.015481	0.012696
RS	9	0.084985	0.644540	872.769354	0.016257	0.013602
RS	10	0.098070	0.846737	698.513174	0.013011	0.011071
RS	11	0.112081	0.846737	735.392663	0.013698	0.011764
RS	12	0.127082	1.050411	624.497692	0.011632	0.010135
RS	13	0.143145	1.050411	658.346463	0.012263	0.010832
RS	14	0.160343	1.220990	597.141945	0.011123	0.010013
RS	15	0.178759	1.220990	629.669249	0.011729	0.010758
RS	16	0.198477	1.358565	596.606910	0.011113	0.010404
RS	17	0.219589	1.358565	628.835103	0.011713	0.011162
RS	18	0.242195	1.466990	613.536439	0.011428	0.011082
RS	19	0.266400	1.466990	646.070513	0.012034	0.011828
RS	20	0.292318	1.539947	647.623451	0.012063	0.012019
RS	21	0.320068	1.539947	680.932643	0.012684	0.012781
RS	22	0.349782	1.577282	698.279069	0.013007	0.013258
RS	23	0.381597	1.577282	732.610576	0.013646	0.014057
RS	24	0.415662	1.588492	762.170032	0.014197	0.014768
RS	25	0.452138	1.588492	797.397316	0.014853	0.015596
RS	26	0.491193	1.582026	836.245942	0.015577	0.016483
RS	27	0.533011	1.582026	871.836445	0.016239	0.017324
RS	28	0.577787	1.563676	917.713130	0.017094	0.018347
RS	29	0.625730	1.563676	952.689917	0.017745	0.019181
RS	30	0.677064	1.539604	1001.992504	0.018664	0.020270
RS	31	0.732029	1.539604	1034.888583	0.019277	0.021068
RS	32	0.790883	1.517303	1081.489543	0.020145	0.022101
RS	33	0.853899	1.517303	1110.421888	0.020684	0.022814
RS	34	0.921373	1.504440	1146.237899	0.021351	0.023621
RS	35	0.993620	1.504440	1169.200191	0.021778	0.024189
RS	36	1.070977	1.508091	1185.737156	0.022086	0.024580
RS	37	1.153805	1.508091	1201.091349	0.022372	0.024947
RS	38	1.242493	1.533114	1192.705104	0.022216	0.024791
RS	39	1.337454	1.533114	1199.644608	0.022345	0.024923
RS	40	1.439132	1.579892	1166.940833	0.021736	0.024232
RS	41	1.548002	1.579892	1165.556954	0.021710	0.024140
RS	42	1.664573	1.644846	1114.429511	0.020758	0.023050
RS	43	1.789389	1.644846	1105.387089	0.020590	0.022771
RS	44	1.923035	1.721810	1043.754419	0.019442	0.021465
RS	45	2.066134	1.721810	1027.872305	0.019146	0.021044
RS	46	2.219354	1.801847	963.563976	0.017948	0.019700
RS	47	2.383413	1.801847	941.448695	0.017536	0.019175
RS	48	2.559077	1.873659	880.602633	0.016403	0.017927
RS	49	2.747166	1.873659	852.441023	0.015878	0.017321
RS	50	2.948560	1.926174	798.200626	0.014868	0.016236
RS	51	3.164199	1.926174	763.809179	0.014227	0.015547
RS	52	3.395091	1.953143	715.715097	0.013331	0.014610
RS	53	3.642315	1.953143	674.919813	0.012572	0.013823
RS	54	3.907027	1.953733	630.573248	0.011746	0.012969
RS	55	4.190463	1.953733	583.682570	0.010872	0.012066
RS	56	4.493948	1.953733	534.735519	0.009960	0.011115
RS	57	4.818900	1.953733	484.512455	0.009025	0.010129
RS	58	5.166837	2.088046	408.360310	0.007606	0.008620
RS	59	5.539385	2.088046	365.658834	0.006811	0.007755
RS	60	5.938286	2.088046	323.300457	0.006022	0.006885
RS	61	6.365402	2.088046	281.996592	0.005253	0.006028
RS	62	6.822731	2.088046	242.421165	0.004516	0.005198
RS	63	7.312408	2.088046	948.575502	0.017669	0.020451
PA	4+25*2+4+6 0.114959401 0.032519206 7.312408293 0.393950679 0.397578104 0.500892125 0.644540263 0.846736987 1.050410824 1.220990219 1.358564711 1.466989539 1.539946526 1.577281938 1.588491570 1.582026308 1.563675581 1.539604282 1.517303273 1.504440105 1.508091460 1.533114277 1.579892119 1.644846234 1.721809947 1.801847268 1.873658704 1.926173839 1.953143098 1.953732951 2.088046488
//
IT	5368
RD	11
LK	-453985.716393
QD	-303.539782 -> -273.613266
RI	0.0309356245
TR	0.112875	0.032878
MT	7.408896
MM	C_pi: 1.414021, n_recomb: 55403.217567
RS	0	0.000000	0.407774	934.046048	0.016859	0.001963
RS	1	0.007095	0.407774	982.579179	0.017735	0.010123
RS	2	0.014694	0.407774	1032.322604	0.018633	0.014433
RS	3	0.022832	0.407774	1083.110612	0.019550	0.015778
RS	4	0.031548	0.401615	1151.944236	0.020792	0.016221
RS	5	0.040882	0.401615	1204.540374	0.021741	0.016881
RS	6	0.050878	0.504671	1003.353086	0.018110	0.014189
RS	7	0.061584	0.504671	1051.394335	0.018977	0.015237
RS	8	0.073049	0.648498	858.368546	0.015493	0.012755
RS	9	0.085327	0.648498	901.616401	0.016274	0.013667
RS	10	0.098477	0.855163	719.064949	0.012979	0.011081
RS	11	0.112560	0.855163	757.247885	0.013668	0.011780
RS	12	0.127642	1.064462	641.080489	0.011571	0.010114
RS	13	0.143794	1.064462	676.051071	0.012202	0.010813
RS	14	0.161093	1.239370	612.395509	0.011053	0.009978
RS	15	0.179618	1.239370	645.978641	0.011660	0.010723
RS	16	0.199459	1.380793	611.490573	0.011037	0.010357
RS	17	0.220707	1.380793	644.759587	0.011638	0.011114
RS	18	0.243462	1.493618	628.208432	0.011339	0.011014
RS	19	0.267832	1.493618	661.785750	0.011945	0.011756
RS	20	0.293932	1.570496	662.558261	0.011959	0.011925
RS	21	0.321883	1.570496	696.943854	0.012579	0.012678
RS	22	0.351818	1.609910	714.433470	0.012895	0.013139
RS	23	0.383876	1.609910	749.918941	0.013536	0.013927
RS	24	0.418209	1.621366	780.555238	0.014089	0.014631
RS	25	0.454979	1.621366	817.047768	0.014747	0.015449
RS	26	0.494357	1.613755	857.834741	0.015483	0.016341
RS	27	0.536529	1.613755	894.815193	0.016151	0.017172
RS	28	0.581694	1.593128	943.526844	0.017030	0.018211
RS	29	0.630063	1.593128	980.004430	0.017689	0.019039
RS	30	0.681864	1.566000	1032.967667	0.018645	0.020159
RS	31	0.737341	1.566000	1067.419365	0.019266	0.020954
RS	32	0.796754	1.540432	1118.112727	0.020181	0.022029
RS	33	0.860383	1.540432	1148.548793	0.020731	0.022745
RS	34	0.928527	1.524798	1188.102819	0.021445	0.023595
RS	35	1.001506	1.524798	1212.378788	0.021883	0.024171
RS	36	1.079662	1.526854	1231.300109	0.022224	0.024597
RS	37	1.163365	1.526854	1247.662035	0.022520	0.024974
RS	38	1.253006	1.552004	1239.503594	0.022372	0.024831
RS	39	1.349008	1.552004	1247.112591	0.022510	0.024978
RS	40	1.451822	1.600865	1212.389644	0.021883	0.024274
RS	41	1.561931	1.600865	1211.400906	0.021865	0.024200
RS	42	1.679853	1.669789	1156.608858	0.020876	0.023078
RS	43	1.806141	1.669789	1147.801999	0.020717	0.022820
RS	44	1.941391	1.752226	1081.793079	0.019526	0.021475
RS	45	2.086237	1.752226	1066.089048	0.019242	0.021077
RS	46	2.241360	1.838487	997.606709	0.018006	0.019698
RS	47	2.407490	1.838487	975.654412	0.017610	0.019199
RS	48	2.585408	1.916157	911.505498	0.016452	0.017929
RS	49	2.775950	1.916157	883.453948	0.015946	0.017348
RS	50	2.980012	1.972988	827.060556	0.014928	0.016258
RS	51	3.198553	1.972988	792.614256	0.014306	0.015593
RS	52	3.432601	2.002019	743.374392	0.013418	0.014665
RS	53	3.683255	2.002019	702.201683	0.012674	0.013898
RS	54	3.951694	2.002219	657.359317	0.011865	0.013063
RS	55	4.239180	2.002219	609.596036	0.011003	0.012174
RS	56	4.547065	2.002219	559.549411	0.010100	0.011234
RS	57	4.876795	2.002219	508.014042	0.009169	0.010256
RS	58	5.229922	2.148757	427.419522	0.007715	0.008709
RS	59	5.608104	2.148757	383.808296	0.006928	0.007856
RS	60	6.013120	2.148757	340.357121	0.006143	0.006995
RS	61	6.446874	2.148757	297.802621	0.005375	0.006142
RS	62	6.911405	2.148757	256.850531	0.004636	0.005314
RS	63	7.408896	2.148757	1020.820146	0.018425	0.021227
PA	4+25*2+4+6 0.112875488 0.032877768 7.408895798 0.407774209 0.401615211 0.504671114 0.648497890 0.855162560 1.064462369 1.239370117 1.380793158 1.493617981 1.570496498 1.609909828 1.621365736 1.613755065 1.593127889 1.566000305 1.540432331 1.524797714 1.526853864 1.552003588 1.600864665 1.669789300 1.752225563 1.838486684 1.916156940 1.972987631 2.002018777 2.002218722 2.148757118
//
IT	4156
RD	12
LK	-453926.858705
QD	-287.609689 -> -260.073465
RI	0.0294679080
TR	0.110927	0.033224
MT	7.500071
MM	C_pi: 1.442673, n_recomb: 57081.734932
RS	0	0.000000	0.420988	934.408083	0.016370	0.001928
RS	1	0.007116	0.420988	983.654682	0.017232	0.009986
RS	2	0.014738	0.420988	1034.216981	0.018118	0.014215
RS	3	0.022903	0.420988	1085.938869	0.019024	0.015504
RS	4	0.031649	0.405675	1181.116139	0.020692	0.016293
RS	5	0.041017	0.405675	1235.470485	0.021644	0.016930
RS	6	0.051052	0.508659	1031.692093	0.018074	0.014248
RS	7	0.061800	0.508659	1081.388792	0.018945	0.015284
RS	8	0.073314	0.652491	884.610677	0.015497	0.012807
RS	9	0.085647	0.652491	929.391134	0.016282	0.013725
RS	10	0.098858	0.863201	739.018196	0.012947	0.011090
RS	11	0.113008	0.863201	778.471630	0.013638	0.011794
RS	12	0.128166	1.077564	657.343455	0.011516	0.010095
RS	13	0.144402	1.077564	693.412417	0.012148	0.010797
RS	14	0.161794	1.256258	627.500603	0.010993	0.009949
RS	15	0.180423	1.256258	662.122556	0.011600	0.010694
RS	16	0.200378	1.401118	626.300701	0.010972	0.010318
RS	17	0.221753	1.401118	660.595667	0.011573	0.011073
RS	18	0.244649	1.518212	642.756359	0.011260	0.010956
RS	19	0.269174	1.518212	677.358413	0.011866	0.011693
RS	20	0.295444	1.599183	677.211336	0.011864	0.011840
RS	21	0.323584	1.599183	712.647044	0.012485	0.012584
RS	22	0.353726	1.641022	730.082046	0.012790	0.013028
RS	23	0.386013	1.641022	766.686540	0.013431	0.013806
RS	24	0.420597	1.653093	798.185832	0.013983	0.014501
RS	25	0.457643	1.653093	835.902186	0.014644	0.015309
RS	26	0.497325	1.644683	878.407535	0.015389	0.016201
RS	27	0.539830	1.644683	916.734124	0.016060	0.017024
RS	28	0.585360	1.622068	968.076691	0.016959	0.018076
RS	29	0.634130	1.622068	1006.015134	0.017624	0.018897
RS	30	0.686371	1.592086	1062.489902	0.018613	0.020044
RS	31	0.742329	1.592086	1098.468640	0.019244	0.020836
RS	32	0.802269	1.563359	1153.196316	0.020203	0.021950
RS	33	0.866474	1.563359	1185.124839	0.020762	0.022668
RS	34	0.935248	1.544963	1228.468618	0.021521	0.023562
RS	35	1.008916	1.544963	1254.065579	0.021970	0.024144
RS	36	1.087826	1.545337	1275.517994	0.022345	0.024604
RS	37	1.172352	1.545337	1292.909200	0.022650	0.024993
RS	38	1.262892	1.570429	1285.178715	0.022515	0.024865
RS	39	1.359875	1.570429	1293.485449	0.022660	0.025026
RS	40	1.463759	1.621116	1256.937345	0.022020	0.024313
RS	41	1.575036	1.621116	1256.372492	0.022010	0.024255
RS	42	1.694231	1.693702	1198.078228	0.020989	0.023106
RS	43	1.821908	1.693702	1189.532102	0.020839	0.022867
RS	44	1.958671	1.781292	1119.265535	0.019608	0.021487
RS	45	2.105165	1.781292	1103.759472	0.019336	0.021111
RS	46	2.262085	1.873479	1031.188496	0.018065	0.019700
RS	47	2.430170	1.873479	1009.413353	0.017684	0.019224
RS	48	2.610216	1.956769	942.018085	0.016503	0.017935
RS	49	2.803075	1.956769	914.087345	0.016014	0.017377
RS	50	3.009657	2.017740	855.582036	0.014989	0.016283
RS	51	3.230939	2.017740	821.092198	0.014384	0.015640
RS	52	3.467968	2.048727	770.740492	0.013502	0.014720
RS	53	3.721864	2.048727	729.206865	0.012775	0.013971
RS	54	3.993826	2.048481	683.912183	0.011981	0.013155
RS	55	4.285142	2.048481	635.299009	0.011130	0.012279
RS	56	4.597188	2.048481	584.179476	0.010234	0.011350
RS	57	4.931439	2.048481	531.361453	0.009309	0.010379
RS	58	5.289474	2.207012	446.308145	0.007819	0.008795
RS	59	5.672988	2.207012	401.818551	0.007039	0.007953
RS	60	6.083793	2.207012	357.308950	0.006260	0.007100
RS	61	6.523830	2.207012	313.539430	0.005493	0.006252
RS	62	6.995180	2.207012	271.245726	0.004752	0.005425
RS	63	7.500071	2.207012	1093.866311	0.019163	0.021987
PA	4+25*2+4+6 0.110926757 0.033224488 7.500071250 0.420988091 0.405675118 0.508659099 0.652490640 0.863200587 1.077563900 1.256257897 1.401118382 1.518212105 1.599182754 1.641021748 1.653093340 1.644682744 1.622067994 1.592086470 1.563358650 1.544962557 1.545337140 1.570429427 1.621116196 1.693701505 1.781291851 1.873479396 1.956768848 2.017739781 2.048727254 2.048481230 2.207012059
//
IT	4020
RD	13
LK	-453872.684354
QD	-272.971843 -> -247.587510
RI	0.0281533465
TR	0.109097	0.033559
MT	7.586647
MM	C_pi: 1.470376, n_recomb: 58722.589787
RS	0	0.000000	0.433616	935.365665	0.015929	0.001896
RS	1	0.007135	0.433616	985.296523	0.016779	0.009861
RS	2	0.014780	0.433616	1036.640832	0.017653	0.014018
RS	3	0.022969	0.433616	1089.251369	0.018549	0.015258
RS	4	0.031744	0.409738	1208.791763	0.020585	0.016353
RS	5	0.041144	0.409738	1264.844280	0.021539	0.016967
RS	6	0.051215	0.512827	1058.454111	0.018025	0.014294
RS	7	0.062004	0.512827	1109.746126	0.018898	0.015320
RS	8	0.073564	0.656508	909.872334	0.015494	0.012855
RS	9	0.085948	0.656508	956.141957	0.016282	0.013776
RS	10	0.099216	0.870898	758.388852	0.012915	0.011098
RS	11	0.113430	0.870898	799.080895	0.013608	0.011807
RS	12	0.128659	1.089843	673.274122	0.011465	0.010081
RS	13	0.144974	1.089843	710.418351	0.012098	0.010784
RS	14	0.162454	1.271818	642.445393	0.010940	0.009926
RS	15	0.181180	1.271818	678.089736	0.011547	0.010671
RS	16	0.201243	1.419724	641.029770	0.010916	0.010286
RS	17	0.222738	1.419724	676.336769	0.011517	0.011040
RS	18	0.245766	1.540950	657.180894	0.011191	0.010905
RS	19	0.270437	1.540950	692.790586	0.011798	0.011638
RS	20	0.296869	1.626147	691.601070	0.011777	0.011762
RS	21	0.325186	1.626147	728.062651	0.012398	0.012499
RS	22	0.355524	1.670707	745.268898	0.012691	0.012924
RS	23	0.388027	1.670707	782.960049	0.013333	0.013692
RS	24	0.422849	1.683734	815.123135	0.013881	0.014376
RS	25	0.460155	1.683734	854.024306	0.014543	0.015175
RS	26	0.500123	1.674835	898.045421	0.015293	0.016065
RS	27	0.542944	1.674835	937.676154	0.015968	0.016881
RS	28	0.588819	1.650500	991.454365	0.016884	0.017941
RS	29	0.637968	1.650500	1030.814281	0.017554	0.018757
RS	30	0.690624	1.617856	1090.650465	0.018573	0.019926
RS	31	0.747037	1.617856	1128.126598	0.019211	0.020717
RS	32	0.807475	1.586075	1186.818192	0.020211	0.021866
RS	33	0.872225	1.586075	1220.225369	0.020779	0.022586
RS	34	0.941596	1.564939	1267.389117	0.021583	0.023521
RS	35	1.015916	1.564939	1294.311082	0.022041	0.024109
RS	36	1.095540	1.563567	1318.417919	0.022452	0.024605
RS	37	1.180844	1.563567	1336.856720	0.022766	0.025003
RS	38	1.272235	1.588455	1329.729478	0.022644	0.024892
RS	39	1.370148	1.588455	1338.759860	0.022798	0.025067
RS	40	1.475046	1.640744	1300.569767	0.022148	0.024348
RS	41	1.587429	1.640744	1300.455874	0.022146	0.024306
RS	42	1.707831	1.716722	1238.812070	0.021096	0.023133
RS	43	1.836825	1.716722	1230.551199	0.020955	0.022912
RS	44	1.975022	1.809183	1156.142054	0.019688	0.021500
RS	45	2.123079	1.809183	1140.854108	0.019428	0.021145
RS	46	2.281701	1.907033	1064.276887	0.018124	0.019705
RS	47	2.451641	1.907033	1042.694483	0.017756	0.019251
RS	48	2.633707	1.995722	972.110601	0.016554	0.017944
RS	49	2.828763	1.995722	944.313508	0.016081	0.017408
RS	50	3.037737	2.060679	883.736485	0.015049	0.016309
RS	51	3.261622	2.060679	849.217173	0.014462	0.015686
RS	52	3.501482	2.093531	797.787798	0.013586	0.014775
RS	53	3.758456	2.093531	755.912585	0.012873	0.014044
RS	54	4.033766	2.092793	710.209094	0.012094	0.013245
RS	55	4.328720	2.092793	660.771361	0.011252	0.012381
RS	56	4.644720	2.092793	608.607788	0.010364	0.011461
RS	57	4.983267	2.092793	554.538570	0.009443	0.010497
RS	58	5.345970	2.263093	465.016979	0.007919	0.008878
RS	59	5.734553	2.263093	419.680826	0.007147	0.008047
RS	60	6.150862	2.263093	374.147191	0.006371	0.007202
RS	61	6.596876	2.263093	329.198035	0.005606	0.006358
RS	62	7.074714	2.263093	285.597433	0.004864	0.005532
RS	63	7.586647	2.263093	1167.632456	0.019884	0.022731
PA	4+25*2+4+6 0.109097392 0.033558705 7.586646627 0.433615614 0.409738152 0.512827036 0.656507974 0.870898444 1.089843231 1.271818311 1.419723779 1.540949611 1.626146514 1.670706673 1.683734440 1.674835428 1.650500468 1.617855601 1.586074535 1.564938793 1.563567407 1.588455482 1.640744426 1.716721901 1.809183144 1.907032525 1.995722241 2.060678828 2.093531244 2.092793398 2.263093280
//
IT	4769
RD	14
LK	-453822.728034
QD	-259.483595 -> -236.043032
RI	0.0269726487
TR	0.107374	0.033880
MT	7.669182
MM	C_pi: 1.497211, n_recomb: 60326.366602
RS	0	0.000000	0.445680	936.837918	0.015529	0.001866
RS	1	0.007153	0.445680	987.428427	0.016368	0.009746
RS	2	0.014819	0.445680	1039.523496	0.017232	0.013838
RS	3	0.023032	0.445680	1092.984138	0.018118	0.015035
RS	4	0.031833	0.413781	1235.108867	0.020474	0.016402
RS	5	0.041263	0.413781	1292.802802	0.021430	0.016997
RS	6	0.051369	0.517137	1083.745321	0.017965	0.014329
RS	7	0.062197	0.517137	1136.575022	0.018840	0.015345
RS	8	0.073799	0.660543	934.189174	0.015486	0.012896
RS	9	0.086232	0.660543	981.905712	0.016277	0.013821
RS	10	0.099554	0.878292	777.191140	0.012883	0.011106
RS	11	0.113828	0.878292	819.090726	0.013578	0.011819
RS	12	0.129124	1.101392	688.869612	0.011419	0.010068
RS	13	0.145515	1.101392	727.066438	0.012052	0.010773
RS	14	0.163077	1.286211	657.207447	0.010894	0.009907
RS	15	0.181896	1.286211	693.857626	0.011502	0.010653
RS	16	0.202061	1.436791	655.658510	0.010869	0.010261
RS	17	0.223669	1.436791	691.963806	0.011470	0.011014
RS	18	0.246822	1.561978	671.483273	0.011131	0.010861
RS	19	0.271632	1.561978	708.084624	0.011738	0.011591
RS	20	0.298216	1.651506	705.742638	0.011699	0.011692
RS	21	0.326702	1.651506	743.207492	0.012320	0.012422
RS	22	0.357226	1.699066	760.018512	0.012598	0.012826
RS	23	0.389933	1.699066	798.765725	0.013241	0.013586
RS	24	0.424980	1.713338	831.419172	0.013782	0.014257
RS	25	0.462534	1.713338	871.468217	0.014446	0.015048
RS	26	0.502775	1.704234	916.817419	0.015198	0.015932
RS	27	0.545893	1.704234	957.711884	0.015876	0.016742
RS	28	0.592097	1.678434	1013.734711	0.016804	0.017807
RS	29	0.641605	1.678434	1054.477187	0.017480	0.018619
RS	30	0.694655	1.643303	1117.526811	0.018525	0.019807
RS	31	0.751500	1.643303	1156.469756	0.019170	0.020596
RS	32	0.812411	1.608574	1219.044407	0.020207	0.021778
RS	33	0.877680	1.608574	1253.914163	0.020786	0.022500
RS	34	0.947617	1.584728	1304.911106	0.021631	0.023474
RS	35	1.022557	1.584728	1333.159037	0.022099	0.024069
RS	36	1.102858	1.581559	1360.026829	0.022544	0.024599
RS	37	1.188904	1.581559	1379.528329	0.022868	0.025007
RS	38	1.281104	1.606117	1373.164352	0.022762	0.024915
RS	39	1.379900	1.606117	1382.941413	0.022924	0.025102
RS	40	1.485763	1.659816	1343.278991	0.022267	0.024381
RS	41	1.599199	1.659816	1343.640964	0.022273	0.024354
RS	42	1.720749	1.738951	1278.791516	0.021198	0.023160
RS	43	1.850995	1.738951	1270.839083	0.021066	0.022956
RS	44	1.990557	1.836032	1192.397478	0.019766	0.021515
RS	45	2.140103	1.836032	1177.347375	0.019516	0.021178
RS	46	2.300347	1.939306	1096.843581	0.018182	0.019712
RS	47	2.472053	1.939306	1075.470054	0.017828	0.019278
RS	48	2.656043	2.033198	1001.754951	0.016606	0.017954
RS	49	2.853193	2.033198	974.105651	0.016147	0.017439
RS	50	3.064447	2.102000	911.497324	0.015109	0.016336
RS	51	3.290813	2.102000	876.964355	0.014537	0.015733
RS	52	3.533371	2.136634	824.492990	0.013667	0.014830
RS	53	3.793281	2.136634	782.297147	0.012968	0.014115
RS	54	4.071783	2.135373	736.225643	0.012204	0.013333
RS	55	4.370207	2.135373	685.990734	0.011371	0.012480
RS	56	4.689979	2.135373	632.813775	0.010490	0.011570
RS	57	5.032625	2.135373	577.526382	0.009573	0.010613
RS	58	5.399782	2.317229	483.533477	0.008015	0.008959
RS	59	5.793204	2.317229	437.383066	0.007250	0.008138
RS	60	6.214768	2.317229	390.860010	0.006479	0.007300
RS	61	6.666489	2.317229	344.766662	0.005715	0.006461
RS	62	7.150523	2.317229	299.893895	0.004971	0.005636
RS	63	7.669182	2.317229	1242.028256	0.020588	0.023459
PA	4+25*2+4+6 0.107374499 0.033880138 7.669182057 0.445680089 0.413780531 0.517136721 0.660543155 0.878292447 1.101391510 1.286211195 1.436791047 1.561978338 1.651506202 1.699065999 1.713337757 1.704233568 1.678434167 1.643302771 1.608574438 1.584727827 1.581558685 1.606117342 1.659816209 1.738950896 1.836031649 1.939306052 2.033197609 2.102000453 2.136633698 2.135372719 2.317228628
//
IT	4383
RD	15
LK	-453776.584166
QD	-247.023554 -> -225.343967
RI	0.0259082004
TR	0.105747	0.034189
MT	7.748143
MM	C_pi: 1.523253, n_recomb: 61893.896006
RS	0	0.000000	0.457209	938.750471	0.015167	0.001839
RS	1	0.007171	0.457209	989.979481	0.015995	0.009639
RS	2	0.014855	0.457209	1042.798372	0.016848	0.013673
RS	3	0.023091	0.457209	1097.075815	0.017725	0.014834
RS	4	0.031918	0.417792	1260.169013	0.020360	0.016441
RS	5	0.041377	0.417792	1319.450352	0.021318	0.017019
RS	6	0.051514	0.521564	1107.652610	0.017896	0.014354
RS	7	0.062379	0.521564	1161.964578	0.018773	0.015361
RS	8	0.074022	0.664590	957.601428	0.015472	0.012934
RS	9	0.086501	0.664590	1006.724058	0.016265	0.013860
RS	10	0.099874	0.885439	795.420441	0.012851	0.011114
RS	11	0.114206	0.885439	838.496678	0.013547	0.011830
RS	12	0.129566	1.112327	704.108059	0.011376	0.010058
RS	13	0.146027	1.112327	743.334491	0.012010	0.010763
RS	14	0.163669	1.299557	671.782215	0.010854	0.009893
RS	15	0.182576	1.299557	709.422190	0.011462	0.010638
RS	16	0.202838	1.452483	670.173809	0.010828	0.010240
RS	17	0.224554	1.452483	707.463993	0.011430	0.010993
RS	18	0.247826	1.581466	685.654775	0.011078	0.010824
RS	19	0.272767	1.581466	723.232463	0.011685	0.011551
RS	20	0.299497	1.675402	719.640926	0.011627	0.011628
RS	21	0.328143	1.675402	758.087697	0.012248	0.012352
RS	22	0.358844	1.726179	774.364357	0.012511	0.012734
RS	23	0.391745	1.726179	814.139111	0.013154	0.013487
RS	24	0.427006	1.741968	847.117575	0.013687	0.014143
RS	25	0.464796	1.741968	888.279567	0.014352	0.014927
RS	26	0.505295	1.732920	934.781464	0.015103	0.015804
RS	27	0.548699	1.732920	976.900962	0.015783	0.016607
RS	28	0.595214	1.705869	1035.001316	0.016722	0.017676
RS	29	0.645065	1.705869	1077.088486	0.017402	0.018483
RS	30	0.698491	1.668421	1143.203505	0.018470	0.019688
RS	31	0.755747	1.668421	1183.582389	0.019123	0.020475
RS	32	0.817110	1.630846	1249.955258	0.020195	0.021688
RS	33	0.882872	1.630846	1286.269823	0.020782	0.022411
RS	34	0.953350	1.604316	1341.104390	0.021668	0.023423
RS	35	1.028881	1.604316	1370.676425	0.022146	0.024024
RS	36	1.109829	1.599316	1400.389395	0.022626	0.024589
RS	37	1.196581	1.599316	1420.965678	0.022958	0.025006
RS	38	1.289554	1.623437	1415.510901	0.022870	0.024934
RS	39	1.389193	1.623437	1426.054721	0.023040	0.025132
RS	40	1.495977	1.678382	1385.074865	0.022378	0.024411
RS	41	1.610418	1.678382	1385.935247	0.022392	0.024398
RS	42	1.733065	1.760465	1318.016174	0.021295	0.023187
RS	43	1.864507	1.760465	1310.393541	0.021172	0.022998
RS	44	2.005374	1.861939	1228.025390	0.019841	0.021531
RS	45	2.156342	1.861939	1213.231602	0.019602	0.021212
RS	46	2.318135	1.970423	1128.878199	0.018239	0.019721
RS	47	2.491530	1.970423	1107.729085	0.017897	0.019306
RS	48	2.677358	2.069339	1030.937082	0.016657	0.017967
RS	49	2.876512	2.069339	1003.449879	0.016212	0.017470
RS	50	3.089945	2.141860	938.850266	0.015169	0.016364
RS	51	3.318684	2.141860	904.319889	0.014611	0.015779
RS	52	3.563824	2.178208	850.838252	0.013747	0.014884
RS	53	3.826542	2.178208	808.343786	0.013060	0.014184
RS	54	4.108099	2.176395	761.945422	0.012311	0.013419
RS	55	4.409845	2.176395	710.941508	0.011486	0.012577
RS	56	4.733228	2.176395	656.782440	0.010611	0.011675
RS	57	5.079799	2.176395	600.310381	0.009699	0.010724
RS	58	5.451222	2.369605	501.847864	0.008108	0.009037
RS	59	5.849278	2.369605	454.915368	0.007350	0.008226
RS	60	6.275877	2.369605	407.437213	0.006583	0.007395
RS	61	6.733065	2.369605	360.234768	0.005820	0.006560
RS	62	7.223037	2.369605	314.124269	0.005075	0.005736
RS	63	7.748143	2.369605	1316.964278	0.021278	0.024172
PA	4+25*2+4+6 0.105747204 0.034188736 7.748142943 0.457208914 0.417791958 0.521564491 0.664589909 0.885439311 1.112326899 1.299556892 1.452482929 1.581465529 1.675402088 1.726179409 1.741968113 1.732919826 1.705869015 1.668421462 1.630845865 1.604315971 1.599315806 1.623437185 1.678381534 1.760465226 1.861938875 1.970423324 2.069338785 2.141860393 2.178207926 2.176394970 2.369605442
//
IT	4338
RD	16
LK	-453733.895588
QD	-235.485728 -> -215.405824
RI	0.0249448911
TR	0.104207	0.034485
MT	7.823845
MM	C_pi: 1.548552, n_recomb: 63425.937807
RS	0	0.000000	0.468238	941.018129	0.014836	0.001814
RS	1	0.007187	0.468238	992.866199	0.015654	0.009540
RS	2	0.014890	0.468238	1046.384412	0.016498	0.013522
RS	3	0.023147	0.468238	1101.448582	0.017366	0.014651
RS	4	0.031998	0.421753	1284.095183	0.020246	0.016473
RS	5	0.041485	0.421753	1344.913009	0.021204	0.017035
RS	6	0.051653	0.526079	1130.277823	0.017820	0.014372
RS	7	0.062552	0.526079	1186.019099	0.018699	0.015370
RS	8	0.074235	0.668637	980.150301	0.015453	0.012967
RS	9	0.086757	0.668637	1030.639465	0.016249	0.013894
RS	10	0.100179	0.892358	813.095246	0.012820	0.011120
RS	11	0.114566	0.892358	857.318043	0.013517	0.011839
RS	12	0.129986	1.122708	718.993357	0.011336	0.010049
RS	13	0.146515	1.122708	759.226846	0.011970	0.010755
RS	14	0.164232	1.311977	686.152206	0.010818	0.009881
RS	15	0.183222	1.311977	724.765669	0.011427	0.010626
RS	16	0.203577	1.466935	684.562605	0.010793	0.010224
RS	17	0.225395	1.466935	722.824300	0.011396	0.010976
RS	18	0.248781	1.599556	699.683576	0.011032	0.010791
RS	19	0.273848	1.599556	738.222508	0.011639	0.011516
RS	20	0.300716	1.697942	733.301670	0.011562	0.011569
RS	21	0.329515	1.697942	772.709970	0.012183	0.012288
RS	22	0.360384	1.752117	788.329983	0.012429	0.012648
RS	23	0.393472	1.752117	829.105257	0.013072	0.013395
RS	24	0.428937	1.769667	862.257637	0.013595	0.014034
RS	25	0.466952	1.769667	904.499308	0.014261	0.014811
RS	26	0.507698	1.760904	951.996214	0.015010	0.015680
RS	27	0.551373	1.760904	995.303563	0.015692	0.016477
RS	28	0.598187	1.732809	1055.317369	0.016639	0.017547
RS	29	0.648365	1.732809	1098.712074	0.017323	0.018350
RS	30	0.702149	1.693201	1167.750450	0.018411	0.019569
RS	31	0.759799	1.693201	1209.534003	0.019070	0.020355
RS	32	0.821592	1.652870	1279.619769	0.020175	0.021595
RS	33	0.887827	1.652870	1317.359706	0.020770	0.022321
RS	34	0.958821	1.623690	1376.022331	0.021695	0.023369
RS	35	1.034918	1.623690	1406.914087	0.022182	0.023975
RS	36	1.116484	1.616832	1439.545047	0.022696	0.024574
RS	37	1.203912	1.616832	1461.205224	0.023038	0.025000
RS	38	1.297623	1.640425	1456.790235	0.022968	0.024949
RS	39	1.398069	1.640425	1468.118151	0.023147	0.025159
RS	40	1.505734	1.696469	1425.965539	0.022482	0.024439
RS	41	1.621137	1.696469	1427.344522	0.022504	0.024439
RS	42	1.744834	1.781313	1356.487185	0.021387	0.023212
RS	43	1.877421	1.781313	1349.213688	0.021272	0.023039
RS	44	2.019537	1.886974	1263.020139	0.019913	0.021548
RS	45	2.171867	1.886974	1248.499728	0.019684	0.021245
RS	46	2.335144	2.000473	1160.370807	0.018295	0.019732
RS	47	2.510156	2.000473	1139.460887	0.017965	0.019334
RS	48	2.697747	2.104247	1059.645643	0.016707	0.017980
RS	49	2.898819	2.104247	1032.334537	0.016276	0.017502
RS	50	3.114342	2.180372	965.781975	0.015227	0.016393
RS	51	3.345354	2.180372	931.270571	0.014683	0.015824
RS	52	3.592970	2.218372	876.810458	0.013824	0.014937
RS	53	3.858381	2.218372	834.039460	0.013150	0.014251
RS	54	4.142867	2.215990	787.351915	0.012414	0.013502
RS	55	4.447799	2.215990	735.607772	0.011598	0.012670
RS	56	4.774646	2.215990	680.498393	0.010729	0.011777
RS	57	5.124984	2.215990	622.875651	0.009821	0.010832
RS	58	5.500500	2.420355	519.951229	0.008198	0.009112
RS	59	5.903004	2.420355	472.268389	0.007446	0.008310
RS	60	6.334436	2.420355	423.868957	0.006683	0.007486
RS	61	6.796874	2.420355	375.592032	0.005922	0.006655
RS	62	7.292548	2.420355	328.277853	0.005176	0.005833
RS	63	7.823845	2.420355	1392.351870	0.021952	0.024870
PA	4+25*2+4+6 0.104207048 0.034484854 7.823845347 0.468238034 0.421752824 0.526078669 0.668637370 0.892358494 1.122707864 1.311977078 1.466935022 1.599556424 1.697942082 1.752117141 1.769667303 1.760903999 1.732809136 1.693201334 1.652869632 1.623690488 1.616831506 1.640424756 1.696469446 1.781312677 1.886974233 2.000472685 2.104247095 2.180372276 2.218372280 2.215989619 2.420355475
//
IT	4510
RD	17
LK	-453694.347300
QD	-224.779289 -> -206.156088
RI	0.0240700988
TR	0.102746	0.034769
MT	7.896587
MM	C_pi: 1.573155, n_recomb: 64923.223957
RS	0	0.000000	0.478794	943.584023	0.014534	0.001790
RS	1	0.007202	0.478794	996.033612	0.015342	0.009448
RS	2	0.014924	0.478794	1050.229129	0.016176	0.013383
RS	3	0.023201	0.478794	1106.053074	0.017036	0.014483
RS	4	0.032075	0.425653	1306.977810	0.020131	0.016499
RS	5	0.041587	0.425653	1369.283700	0.021091	0.017046
RS	6	0.051785	0.530661	1151.697385	0.017739	0.014382
RS	7	0.062717	0.530661	1208.816930	0.018619	0.015371
RS	8	0.074437	0.672679	1001.871402	0.015432	0.012996
RS	9	0.087001	0.672679	1053.688701	0.016230	0.013924
RS	10	0.100470	0.899078	830.223853	0.012788	0.011126
RS	11	0.114908	0.899078	875.563583	0.013486	0.011846
RS	12	0.130387	1.132602	733.520512	0.011298	0.010041
RS	13	0.146981	1.132602	774.738595	0.011933	0.010747
RS	14	0.164769	1.323583	700.301176	0.010787	0.009872
RS	15	0.183839	1.323583	739.871559	0.011396	0.010617
RS	16	0.204283	1.480266	698.815871	0.010764	0.010212
RS	17	0.226199	1.480266	738.035842	0.011368	0.010963
RS	18	0.249693	1.616365	713.567599	0.010991	0.010763
RS	19	0.274880	1.616365	753.053205	0.011599	0.011486
RS	20	0.301880	1.719216	746.734779	0.011502	0.011515
RS	21	0.330826	1.719216	787.085267	0.012123	0.012230
RS	22	0.361856	1.776961	801.930147	0.012352	0.012567
RS	23	0.395121	1.776961	843.680118	0.012995	0.013308
RS	24	0.430782	1.796479	876.874335	0.013506	0.013930
RS	25	0.469011	1.796479	920.164006	0.014173	0.014701
RS	26	0.509994	1.788212	968.508679	0.014918	0.015560
RS	27	0.553929	1.788212	1012.968113	0.015603	0.016352
RS	28	0.601028	1.759258	1074.744515	0.016554	0.017421
RS	29	0.651519	1.759258	1119.410485	0.017242	0.018220
RS	30	0.705648	1.717633	1191.236709	0.018348	0.019451
RS	31	0.763674	1.717633	1234.393529	0.019013	0.020236
RS	32	0.825880	1.674637	1308.100858	0.020148	0.021501
RS	33	0.892566	1.674637	1347.245448	0.020751	0.022229
RS	34	0.964056	1.642840	1409.720398	0.021714	0.023312
RS	35	1.040694	1.642840	1441.925223	0.022210	0.023923
RS	36	1.122853	1.634098	1477.537867	0.022758	0.024556
RS	37	1.210928	1.634098	1500.288189	0.023109	0.024990
RS	38	1.305348	1.657088	1497.028434	0.023058	0.024960
RS	39	1.406567	1.657088	1509.155027	0.023245	0.025181
RS	40	1.515078	1.714102	1465.966020	0.022580	0.024464
RS	41	1.631403	1.714102	1467.881201	0.022609	0.024477
RS	42	1.756107	1.801538	1394.206498	0.021475	0.023237
RS	43	1.889793	1.801538	1387.299562	0.021368	0.023077
RS	44	2.033108	1.911202	1297.377640	0.019983	0.021565
RS	45	2.186744	1.911202	1283.146262	0.019764	0.021278
RS	46	2.351447	2.029534	1191.313751	0.018350	0.019743
RS	47	2.528012	2.029534	1170.656903	0.018031	0.019362
RS	48	2.717294	2.138017	1087.870099	0.016756	0.017994
RS	49	2.920209	2.138017	1060.748710	0.016339	0.017533
RS	50	3.137739	2.217642	992.279988	0.015284	0.016421
RS	51	3.370936	2.217642	957.803934	0.014753	0.015868
RS	52	3.620930	2.257238	902.396665	0.013899	0.014988
RS	53	3.888929	2.257238	859.371262	0.013237	0.014316
RS	54	4.176231	2.254273	812.430631	0.012514	0.013582
RS	55	4.484225	2.254273	759.975214	0.011706	0.012760
RS	56	4.814403	2.254273	703.947455	0.010843	0.011875
RS	57	5.168362	2.254273	645.208131	0.009938	0.010936
RS	58	5.547815	2.469602	537.834171	0.008284	0.009185
RS	59	5.954598	2.469602	489.432326	0.007539	0.008392
RS	60	6.390679	2.469602	440.144993	0.006779	0.007575
RS	61	6.858169	2.469602	390.827791	0.006020	0.006748
RS	62	7.359330	2.469602	342.343683	0.005273	0.005927
RS	63	7.896587	2.469602	1468.101375	0.022613	0.025553
PA	4+25*2+4+6 0.102746373 0.034768803 7.896586540 0.478793838 0.425653303 0.530660765 0.672679193 0.899078143 1.132601646 1.323583199 1.480265886 1.616365423 1.719216232 1.776960812 1.796478730 1.788211671 1.759257968 1.717632693 1.674636650 1.642840440 1.634098046 1.657087510 1.714101904 1.801538497 1.911201694 2.029534194 2.138016960 2.217641775 2.257238054 2.254272635 2.469601724
//
IT	4075
RD	18
LK	-453657.659439
QD	-214.824532 -> -197.530821
RI	0.0232730870
TR	0.101359	0.035041
MT	7.966562
MM	C_pi: 1.597096, n_recomb: 66386.580153
RS	0	0.000000	0.488901	946.399748	0.014256	0.001768
RS	1	0.007217	0.488901	999.434737	0.015055	0.009361
RS	2	0.014956	0.488901	1054.287447	0.015881	0.013255
RS	3	0.023252	0.488901	1110.846650	0.016733	0.014330
RS	4	0.032148	0.429492	1328.878781	0.020017	0.016519
RS	5	0.041685	0.429492	1392.626096	0.020978	0.017053
RS	6	0.051911	0.535295	1171.981552	0.017654	0.014387
RS	7	0.062875	0.535295	1230.430073	0.018534	0.015367
RS	8	0.074630	0.676704	1022.807114	0.015407	0.013022
RS	9	0.087234	0.676704	1075.915461	0.016207	0.013950
RS	10	0.100747	0.905612	846.824210	0.012756	0.011131
RS	11	0.115235	0.905612	893.251978	0.013455	0.011853
RS	12	0.130770	1.142058	747.690446	0.011263	0.010035
RS	13	0.147425	1.142058	789.870871	0.011898	0.010740
RS	14	0.165282	1.334459	714.221343	0.010759	0.009866
RS	15	0.184429	1.334459	754.732021	0.011369	0.010610
RS	16	0.204957	1.492594	712.918035	0.010739	0.010203
RS	17	0.226966	1.492594	753.082773	0.011344	0.010954
RS	18	0.250565	1.631990	727.306174	0.010956	0.010740
RS	19	0.275866	1.631990	767.724314	0.011564	0.011461
RS	20	0.302993	1.739317	759.942838	0.011447	0.011467
RS	21	0.332079	1.739317	801.216817	0.012069	0.012177
RS	22	0.363263	1.800767	815.184364	0.012279	0.012491
RS	23	0.396698	1.800767	857.884420	0.012923	0.013226
RS	24	0.432546	1.822437	890.999617	0.013421	0.013831
RS	25	0.470982	1.822437	935.307025	0.014089	0.014596
RS	26	0.512192	1.814857	984.364338	0.014828	0.015444
RS	27	0.556375	1.814857	1029.941444	0.015514	0.016231
RS	28	0.603748	1.785215	1093.338584	0.016469	0.017298
RS	29	0.654540	1.785215	1139.240412	0.017161	0.018093
RS	30	0.708997	1.741706	1213.723602	0.018283	0.019335
RS	31	0.767385	1.741706	1258.222271	0.018953	0.020118
RS	32	0.829987	1.696130	1335.461464	0.020116	0.021407
RS	33	0.897107	1.696130	1375.988880	0.020727	0.022136
RS	34	0.969071	1.661751	1442.252109	0.021725	0.023252
RS	35	1.046229	1.661751	1475.761360	0.022230	0.023868
RS	36	1.128956	1.651110	1514.405621	0.022812	0.024535
RS	37	1.217653	1.651110	1538.250027	0.023171	0.024977
RS	38	1.312752	1.673423	1536.255634	0.023141	0.024969
RS	39	1.414715	1.673423	1549.192899	0.023336	0.025200
RS	40	1.524037	1.731292	1505.093348	0.022672	0.024488
RS	41	1.641249	1.731292	1507.560054	0.022709	0.024512
RS	42	1.766920	1.821169	1431.183978	0.021558	0.023261
RS	43	1.901661	1.821169	1424.659008	0.021460	0.023115
RS	44	2.046127	1.934663	1331.101716	0.020051	0.021582
RS	45	2.201020	1.934663	1317.173422	0.019841	0.021310
RS	46	2.367091	2.057661	1221.707753	0.018403	0.019755
RS	47	2.545149	2.057661	1201.316579	0.018096	0.019390
RS	48	2.736058	2.170713	1115.607658	0.016805	0.018009
RS	49	2.940745	2.170713	1088.688766	0.016399	0.017564
RS	50	3.160204	2.253739	1018.340306	0.015340	0.016449
RS	51	3.395503	2.253739	983.915229	0.014821	0.015912
RS	52	3.647785	2.294882	927.590137	0.013973	0.015038
RS	53	3.918274	2.294882	884.331887	0.013321	0.014380
RS	54	4.208285	2.291326	837.171663	0.012611	0.013660
RS	55	4.519227	2.291326	784.033636	0.011810	0.012848
RS	56	4.852611	2.291326	727.119126	0.010953	0.011970
RS	57	5.210056	2.291326	667.297049	0.010052	0.011037
RS	58	5.593299	2.517431	555.489978	0.008368	0.009255
RS	59	6.004202	2.517431	506.399769	0.007628	0.008471
RS	60	6.444761	2.517431	456.257215	0.006873	0.007660
RS	61	6.917117	2.517431	405.933313	0.006115	0.006837
RS	62	7.423564	2.517431	356.312535	0.005367	0.006018
RS	63	7.966562	2.517431	1544.132476	0.023260	0.026222
PA	4+25*2+4+6 0.101359134 0.035041147 7.966562471 0.488901203 0.429491618 0.535295423 0.676704070 0.905611743 1.142058211 1.334458894 1.492594188 1.631989927 1.739317390 1.800767141 1.822437123 1.814856822 1.785215418 1.741706474 1.696129857 1.661750928 1.651109511 1.673423296 1.731291947 1.821169290 1.934662911 2.057660972 2.170712894 2.253738893 2.294881793 2.291326235 2.517430598
//
IT	4210
RD	19
LK	-453623.583476
QD	-205.551771 -> -189.473933
RI	0.0225452509
TR	0.100039	0.035302
MT	8.034028
MM	C_pi: 1.620410, n_recomb: 67816.479532
RS	0	0.000000	0.498585	949.419108	0.014000	0.001747
RS	1	0.007231	0.498585	1003.024415	0.014790	0.009280
RS	2	0.014986	0.498585	1058.515660	0.015609	0.013136
RS	3	0.023301	0.498585	1115.787513	0.016453	0.014190
RS	4	0.032218	0.433244	1349.922185	0.019906	0.016535
RS	5	0.041779	0.433244	1415.067669	0.020866	0.017058
RS	6	0.052032	0.539955	1191.223389	0.017565	0.014386
RS	7	0.063026	0.539955	1250.954047	0.018446	0.015357
RS	8	0.074815	0.680700	1042.996036	0.015380	0.013045
RS	9	0.087457	0.680700	1097.359556	0.016181	0.013973
RS	10	0.101013	0.911977	862.903832	0.012724	0.011136
RS	11	0.115549	0.911977	910.391093	0.013424	0.011858
RS	12	0.131136	1.151132	761.493964	0.011229	0.010029
RS	13	0.147851	1.151132	804.614272	0.011865	0.010734
RS	14	0.165774	1.344681	727.901735	0.010733	0.009861
RS	15	0.184993	1.344681	769.335874	0.011344	0.010605
RS	16	0.205603	1.504015	726.857698	0.010718	0.010197
RS	17	0.227702	1.504015	767.953542	0.011324	0.010948
RS	18	0.251400	1.646542	740.885203	0.010925	0.010720
RS	19	0.276811	1.646542	782.221588	0.011534	0.011440
RS	20	0.304060	1.758330	772.925737	0.011397	0.011422
RS	21	0.333280	1.758330	815.104987	0.012019	0.012129
RS	22	0.364612	1.823596	828.104308	0.012211	0.012420
RS	23	0.398211	1.823596	871.730739	0.012854	0.013150
RS	24	0.434239	1.847584	904.655154	0.013340	0.013736
RS	25	0.472872	1.847584	949.951116	0.014008	0.014496
RS	26	0.514299	1.840864	999.596302	0.014740	0.015332
RS	27	0.558722	1.840864	1046.257723	0.015428	0.016114
RS	28	0.606358	1.810695	1111.140337	0.016385	0.017177
RS	29	0.657438	1.810695	1158.243254	0.017079	0.017970
RS	30	0.712212	1.765426	1235.258232	0.018215	0.019220
RS	31	0.770947	1.765426	1281.067224	0.018890	0.020002
RS	32	0.833929	1.717349	1361.747049	0.020080	0.021312
RS	33	0.901466	1.717349	1403.634408	0.020698	0.022044
RS	34	0.973887	1.680420	1473.657416	0.021730	0.023191
RS	35	1.051545	1.680420	1508.460534	0.022243	0.023812
RS	36	1.134819	1.667865	1550.179145	0.022858	0.024511
RS	37	1.224115	1.667865	1575.119106	0.023226	0.024961
RS	38	1.319868	1.689445	1574.485175	0.023217	0.024976
RS	39	1.422545	1.689445	1588.242845	0.023420	0.025216
RS	40	1.532648	1.748062	1543.353227	0.022758	0.024510
RS	41	1.650712	1.748062	1546.384606	0.022802	0.024546
RS	42	1.777315	1.840243	1467.416778	0.021638	0.023285
RS	43	1.913073	1.840243	1461.287416	0.021548	0.023151
RS	44	2.058648	1.957410	1364.184491	0.020116	0.021600
RS	45	2.214750	1.957410	1350.571987	0.019915	0.021341
RS	46	2.382141	2.084920	1251.541329	0.018455	0.019767
RS	47	2.561636	2.084920	1231.427570	0.018158	0.019418
RS	48	2.754112	2.202413	1142.844834	0.016852	0.018024
RS	49	2.960507	2.202413	1116.140753	0.016458	0.017595
RS	50	3.181827	2.288752	1043.947727	0.015394	0.016477
RS	51	3.419151	2.288752	1009.589125	0.014887	0.015954
RS	52	3.673638	2.331398	952.374359	0.014043	0.015087
RS	53	3.946528	2.331398	908.904901	0.013402	0.014441
RS	54	4.239152	2.327249	861.556934	0.012704	0.013736
RS	55	4.552937	2.327249	807.765315	0.011911	0.012932
RS	56	4.889413	2.327249	749.996047	0.011059	0.012062
RS	57	5.250222	2.327249	689.125439	0.010162	0.011134
RS	58	5.637122	2.563944	572.907518	0.008448	0.009323
RS	59	6.052001	2.563944	523.159233	0.007714	0.008547
RS	60	6.496882	2.563944	472.193793	0.006963	0.007742
RS	61	6.973935	2.563944	420.896496	0.006206	0.006923
RS	62	7.485485	2.563944	370.172168	0.005458	0.006105
RS	63	8.034028	2.563944	1620.348318	0.023893	0.026877
PA	4+25*2+4+6 0.100039120 0.035302157 8.034028324 0.498585035 0.433243918 0.539954734 0.680699787 0.911976907 1.151132478 1.344680732 1.504014517 1.646542144 1.758329894 1.823595814 1.847584411 1.840863558 1.810695244 1.765425850 1.717348949 1.680419509 1.667865050 1.689445342 1.748062055 1.840242854 1.957410389 2.084919815 2.202413149 2.288751526 2.331398081 2.327249485 2.563944020
//
IT	4097
RD	20
LK	-453591.896552
QD	-196.900224 -> -181.936495
RI	0.0218773223
TR	0.098781	0.035552
MT	8.099177
MM	C_pi: 1.643133, n_recomb: 69213.828250
RS	0	0.000000	0.507888	952.571231	0.013763	0.001727
RS	1	0.007245	0.507888	1006.731352	0.014545	0.009204
RS	2	0.015015	0.507888	1062.842442	0.015356	0.013025
RS	3	0.023348	0.507888	1120.804752	0.016193	0.014060
RS	4	0.032285	0.436905	1370.183628	0.019796	0.016547
RS	5	0.041869	0.436905	1436.686559	0.020757	0.017060
RS	6	0.052147	0.544628	1209.489140	0.017475	0.014380
RS	7	0.063170	0.544628	1270.457112	0.018356	0.015344
RS	8	0.074992	0.684667	1062.468214	0.015351	0.013066
RS	9	0.087670	0.684667	1118.052179	0.016154	0.013993
RS	10	0.101267	0.918184	878.484267	0.012692	0.011139
RS	11	0.115849	0.918184	927.003484	0.013393	0.011862
RS	12	0.131488	1.159860	774.939683	0.011196	0.010023
RS	13	0.148259	1.159860	818.978002	0.011833	0.010728
RS	14	0.166246	1.354326	741.335157	0.010711	0.009858
RS	15	0.185535	1.354326	783.675914	0.011323	0.010602
RS	16	0.206222	1.514617	740.629302	0.010701	0.010193
RS	17	0.228408	1.514617	782.642719	0.011308	0.010944
RS	18	0.252202	1.660111	754.305037	0.010898	0.010703
RS	19	0.277719	1.660111	796.545832	0.011508	0.011422
RS	20	0.305085	1.776330	785.691212	0.011352	0.011381
RS	21	0.334434	1.776330	828.758338	0.011974	0.012085
RS	22	0.365909	1.845515	840.702865	0.012146	0.012353
RS	23	0.399664	1.845515	885.233002	0.012790	0.013078
RS	24	0.435865	1.871963	917.867905	0.013261	0.013645
RS	25	0.474689	1.871963	964.124648	0.013930	0.014401
RS	26	0.516325	1.866258	1014.243144	0.014654	0.015223
RS	27	0.560978	1.866258	1061.956977	0.015343	0.016001
RS	28	0.608867	1.835703	1128.203499	0.016300	0.017060
RS	29	0.660225	1.835703	1176.473964	0.016998	0.017850
RS	30	0.715303	1.788789	1255.900788	0.018145	0.019106
RS	31	0.774372	1.788789	1302.989093	0.018826	0.019888
RS	32	0.837721	1.738288	1387.019001	0.020040	0.021218
RS	33	0.905660	1.738288	1430.242989	0.020664	0.021951
RS	34	0.978520	1.698843	1503.990727	0.021730	0.023129
RS	35	1.056660	1.698843	1540.075884	0.022251	0.023755
RS	36	1.140461	1.684365	1584.903188	0.022899	0.024485
RS	37	1.230333	1.684365	1610.938384	0.023275	0.024942
RS	38	1.326716	1.705159	1611.752906	0.023287	0.024980
RS	39	1.430083	1.705159	1626.338658	0.023497	0.025230
RS	40	1.540938	1.764429	1580.770266	0.022839	0.024531
RS	41	1.659825	1.764429	1584.377562	0.022891	0.024577
RS	42	1.787326	1.858788	1502.922255	0.021714	0.023307
RS	43	1.924064	1.858788	1497.200411	0.021632	0.023186
RS	44	2.070708	1.979484	1396.638640	0.020179	0.021617
RS	45	2.227977	1.979484	1383.353067	0.019987	0.021372
RS	46	2.396641	2.111362	1280.822506	0.018505	0.019780
RS	47	2.577524	2.111362	1260.996650	0.018219	0.019445
RS	48	2.771512	2.233176	1169.587047	0.016898	0.018040
RS	49	2.979555	2.233176	1143.108985	0.016516	0.017624
RS	50	3.202671	2.322746	1069.104253	0.015446	0.016504
RS	51	3.441951	2.322746	1034.826703	0.014951	0.015995
RS	52	3.698568	2.366857	976.749229	0.014112	0.015135
RS	53	3.973777	2.366857	933.089208	0.013481	0.014500
RS	54	4.268924	2.362116	885.582851	0.012795	0.013809
RS	55	4.585455	2.362116	831.165780	0.012009	0.013014
RS	56	4.924920	2.362116	772.572859	0.011162	0.012150
RS	57	5.288978	2.362116	710.687090	0.010268	0.011228
RS	58	5.679413	2.609224	590.082796	0.008526	0.009388
RS	59	6.098135	2.609224	539.705810	0.007798	0.008620
RS	60	6.547194	2.609224	487.948921	0.007050	0.007822
RS	61	7.028787	2.609224	435.710713	0.006295	0.007007
RS	62	7.545272	2.609224	383.915264	0.005547	0.006191
RS	63	8.099177	2.609224	1696.676211	0.024514	0.027518
PA	4+25*2+4+6 0.098781178 0.035552234 8.099177005 0.507888190 0.436904843 0.544628338 0.684666840 0.918184163 1.159860031 1.354325568 1.514617159 1.660110804 1.776330299 1.845514768 1.871963357 1.866258085 1.835702958 1.788788898 1.738288115 1.698842688 1.684365140 1.705159187 1.764429465 1.858787858 1.979483561 2.111361681 2.233176436 2.322746353 2.366856776 2.362115748 2.609223785
//
IT	4692
RD	21
LK	-453562.399399
QD	-188.815276 -> -174.874228
RI	0.0212634321
TR	0.097581	0.035792
MT	8.162120
MM	C_pi: 1.665285, n_recomb: 70579.244343
RS	0	0.000000	0.516827	955.834036	0.013543	0.001709
RS	1	0.007258	0.516827	1010.534437	0.014318	0.009131
RS	2	0.015043	0.516827	1067.247926	0.015121	0.012922
RS	3	0.023393	0.516827	1125.880036	0.015952	0.013939
RS	4	0.032349	0.440468	1389.726443	0.019690	0.016557
RS	5	0.041955	0.440468	1457.547978	0.020651	0.017060
RS	6	0.052258	0.549299	1226.847160	0.017383	0.014370
RS	7	0.063309	0.549299	1289.009421	0.018263	0.015326
RS	8	0.075162	0.688591	1081.264021	0.015320	0.013084
RS	9	0.087876	0.688591	1138.034902	0.016124	0.014010
RS	10	0.101512	0.924245	893.574869	0.012661	0.011142
RS	11	0.116138	0.924245	943.098817	0.013362	0.011865
RS	12	0.131825	1.168282	788.021502	0.011165	0.010018
RS	13	0.148651	1.168282	832.955732	0.011802	0.010722
RS	14	0.166698	1.363435	754.521967	0.010690	0.009856
RS	15	0.186056	1.363435	797.752594	0.011303	0.010599
RS	16	0.206818	1.524476	754.222743	0.010686	0.010192
RS	17	0.229087	1.524476	797.139915	0.011294	0.010943
RS	18	0.252972	1.672769	767.560405	0.010875	0.010689
RS	19	0.278591	1.672769	810.691764	0.011486	0.011407
RS	20	0.306070	1.793386	798.237960	0.011310	0.011343
RS	21	0.335542	1.793386	842.175793	0.011932	0.012045
RS	22	0.367154	1.866569	852.989280	0.012086	0.012289
RS	23	0.401061	1.866569	898.401090	0.012729	0.013010
RS	24	0.437428	1.895602	930.656750	0.013186	0.013559
RS	25	0.476435	1.895602	977.847370	0.013855	0.014310
RS	26	0.518273	1.891051	1028.334864	0.014570	0.015119
RS	27	0.563148	1.891051	1077.070139	0.015260	0.015893
RS	28	0.611280	1.860245	1144.561947	0.016217	0.016946
RS	29	0.662905	1.860245	1193.967021	0.016917	0.017733
RS	30	0.718278	1.811797	1275.689285	0.018075	0.018995
RS	31	0.777669	1.811797	1324.025941	0.018759	0.019775
RS	32	0.841371	1.758940	1411.318830	0.019996	0.021124
RS	33	0.909696	1.758940	1455.855420	0.020627	0.021859
RS	34	0.982981	1.717008	1533.293370	0.021724	0.023065
RS	35	1.061585	1.717008	1570.647200	0.022254	0.023696
RS	36	1.145893	1.700603	1618.607429	0.022933	0.024458
RS	37	1.236321	1.700603	1645.735636	0.023318	0.024922
RS	38	1.333313	1.720559	1648.083280	0.023351	0.024983
RS	39	1.437344	1.720559	1663.502559	0.023569	0.025241
RS	40	1.548925	1.780398	1617.357760	0.022915	0.024550
RS	41	1.668605	1.780398	1621.550233	0.022975	0.024606
RS	42	1.796972	1.876816	1537.708455	0.021787	0.023329
RS	43	1.934656	1.876816	1532.404184	0.021712	0.023219
RS	44	2.082333	2.000906	1428.465626	0.020239	0.021635
RS	45	2.240729	2.000906	1415.516724	0.020056	0.021402
RS	46	2.410621	2.137021	1309.548460	0.018554	0.019794
RS	47	2.592843	2.137021	1290.020036	0.018278	0.019472
RS	48	2.788292	2.263042	1195.830885	0.016943	0.018055
RS	49	2.997927	2.263042	1169.589207	0.016571	0.017654
RS	50	3.222777	2.355767	1093.804870	0.015498	0.016531
RS	51	3.463947	2.355767	1059.622244	0.015013	0.016035
RS	52	3.722621	2.401306	1000.707751	0.014178	0.015181
RS	53	4.000070	2.401306	956.877223	0.013557	0.014558
RS	54	4.297656	2.395974	909.240569	0.012883	0.013880
RS	55	4.616842	2.395974	854.225683	0.012103	0.013093
RS	56	4.959194	2.395974	794.839755	0.011262	0.012236
RS	57	5.326394	2.395974	731.971803	0.010371	0.011319
RS	58	5.720246	2.653316	607.010463	0.008600	0.009451
RS	59	6.142685	2.653316	556.033156	0.007878	0.008691
RS	60	6.595784	2.653316	503.515326	0.007134	0.007898
RS	61	7.081769	2.653316	450.367882	0.006381	0.007087
RS	62	7.603028	2.653316	397.533110	0.005632	0.006273
RS	63	8.162120	2.653316	1773.035111	0.025121	0.028145
PA	4+25*2+4+6 0.097581288 0.035791978 8.162119694 0.516826568 0.440467953 0.549299285 0.688591391 0.924244527 1.168281542 1.363435121 1.524476262 1.672769319 1.793386323 1.866569448 1.895601765 1.891050732 1.860245499 1.811796668 1.758940498 1.717007727 1.700602785 1.720558578 1.780398203 1.876815996 2.000906119 2.137021121 2.263042074 2.355767498 2.401305900 2.395974228 2.653315943
//
IT	4449
RD	22
LK	-453534.913458
QD	-181.249169 -> -168.248409
RI	0.0206977910
TR	0.096435	0.036022
MT	8.222998
MM	C_pi: 1.686887, n_recomb: 71913.435596
RS	0	0.000000	0.525416	959.188840	0.013338	0.001691
RS	1	0.007271	0.525416	1014.415939	0.014106	0.009063
RS	2	0.015070	0.525416	1071.715579	0.014903	0.012825
RS	3	0.023436	0.525416	1130.998302	0.015727	0.013828
RS	4	0.032411	0.443938	1408.580719	0.019587	0.016565
RS	5	0.042038	0.443938	1477.683273	0.020548	0.017060
RS	6	0.052365	0.553961	1243.347481	0.017290	0.014357
RS	7	0.063442	0.553961	1306.662533	0.018170	0.015306
RS	8	0.075325	0.692464	1099.423183	0.015288	0.013099
RS	9	0.088073	0.692464	1157.348827	0.016094	0.014025
RS	10	0.101747	0.930171	908.186649	0.012629	0.011144
RS	11	0.116415	0.930171	958.688611	0.013331	0.011867
RS	12	0.132149	1.176422	800.746314	0.011135	0.010013
RS	13	0.149028	1.176422	846.554761	0.011772	0.010716
RS	14	0.167134	1.372079	767.448653	0.010672	0.009855
RS	15	0.186556	1.372079	811.551995	0.011285	0.010598
RS	16	0.207390	1.533649	767.638281	0.010674	0.010192
RS	17	0.229739	1.533649	811.445604	0.011284	0.010943
RS	18	0.253713	1.684590	780.648330	0.010855	0.010677
RS	19	0.279430	1.684590	824.656562	0.011467	0.011395
RS	20	0.307017	1.809561	810.569332	0.011271	0.011309
RS	21	0.336610	1.809561	855.361182	0.011894	0.012008
RS	22	0.368354	1.886800	864.977997	0.012028	0.012229
RS	23	0.402406	1.886800	911.250352	0.012671	0.012946
RS	24	0.438933	1.918530	943.042407	0.013114	0.013476
RS	25	0.478117	1.918530	991.141053	0.013782	0.014222
RS	26	0.520150	1.915259	1041.901322	0.014488	0.015018
RS	27	0.565238	1.915259	1091.628182	0.015180	0.015788
RS	28	0.613605	1.884331	1160.253621	0.016134	0.016835
RS	29	0.665488	1.884331	1210.761260	0.016836	0.017619
RS	30	0.721143	1.834450	1294.668058	0.018003	0.018885
RS	31	0.780845	1.834450	1344.222473	0.018692	0.019665
RS	32	0.844888	1.779297	1434.697085	0.019950	0.021031
RS	33	0.913587	1.779297	1480.521818	0.020588	0.021768
RS	34	0.987280	1.734913	1561.605308	0.021715	0.023002
RS	35	1.066332	1.734913	1600.213352	0.022252	0.023637
RS	36	1.151131	1.716573	1651.330136	0.022963	0.024429
RS	37	1.242095	1.716573	1679.547345	0.023355	0.024900
RS	38	1.339674	1.735651	1683.498089	0.023410	0.024984
RS	39	1.444346	1.735651	1699.754724	0.023636	0.025251
RS	40	1.556629	1.795981	1653.132040	0.022988	0.024568
RS	41	1.677076	1.795981	1657.917281	0.023054	0.024634
RS	42	1.806279	1.894347	1571.787118	0.021857	0.023351
RS	43	1.944877	1.894347	1566.908866	0.021789	0.023252
RS	44	2.093551	2.021708	1459.671977	0.020298	0.021652
RS	45	2.253035	2.021708	1447.068147	0.020122	0.021432
RS	46	2.424115	2.161933	1337.724329	0.018602	0.019807
RS	47	2.607632	2.161933	1318.501563	0.018335	0.019498
RS	48	2.804493	2.292055	1221.577096	0.016987	0.018071
RS	49	3.015666	2.292055	1195.581231	0.016625	0.017682
RS	50	3.242194	2.387866	1118.047579	0.015547	0.016557
RS	51	3.485190	2.387866	1083.973001	0.015073	0.016074
RS	52	3.745855	2.434800	1024.246119	0.014243	0.015225
RS	53	4.025471	2.434800	980.264396	0.013631	0.014613
RS	54	4.325416	2.428882	932.523245	0.012967	0.013948
RS	55	4.647170	2.428882	876.937648	0.012194	0.013169
RS	56	4.992316	2.428882	816.788838	0.011358	0.012319
RS	57	5.362557	2.428882	752.971214	0.010471	0.011407
RS	58	5.759717	2.696282	623.685456	0.008673	0.009512
RS	59	6.185753	2.696282	572.135453	0.007956	0.008759
RS	60	6.642763	2.696282	518.886462	0.007215	0.007973
RS	61	7.133001	2.696282	464.860810	0.006464	0.007165
RS	62	7.658883	2.696282	411.017993	0.005715	0.006353
RS	63	8.222998	2.696282	1849.352201	0.025716	0.028759
PA	4+25*2+4+6 0.096435396 0.036021836 8.222998389 0.525416370 0.443938041 0.553961050 0.692463657 0.930170700 1.176421596 1.372079336 1.533648626 1.684590323 1.809560691 1.886800277 1.918530376 1.915259296 1.884331138 1.834449829 1.779297270 1.734913420 1.716572859 1.735651139 1.795980864 1.894346889 2.021707546 2.161932885 2.292054555 2.387866014 2.434799513 2.428882497 2.696281964
//
IT	4937
RD	23
LK	-453509.276640
QD	-174.158634 -> -162.023767
RI	0.0201758359
TR	0.095340	0.036242
MT	8.281939
MM	C_pi: 1.707964, n_recomb: 73217.076238
RS	0	0.000000	0.533674	962.617559	0.013147	0.001674
RS	1	0.007283	0.533674	1018.358513	0.013909	0.008998
RS	2	0.015096	0.533674	1076.229008	0.014699	0.012734
RS	3	0.023478	0.533674	1136.144349	0.015517	0.013724
RS	4	0.032470	0.447303	1426.826570	0.019488	0.016571
RS	5	0.042117	0.447303	1497.175081	0.020448	0.017058
RS	6	0.052467	0.558595	1259.064134	0.017196	0.014341
RS	7	0.063570	0.558595	1323.492700	0.018076	0.015283
RS	8	0.075483	0.696281	1116.971140	0.015256	0.013113
RS	9	0.088262	0.696281	1176.020260	0.016062	0.014038
RS	10	0.101973	0.935962	922.339403	0.012597	0.011145
RS	11	0.116682	0.935962	973.793464	0.013300	0.011868
RS	12	0.132462	1.184310	813.113398	0.011106	0.010007
RS	13	0.149391	1.184310	859.774409	0.011743	0.010710
RS	14	0.167553	1.380303	780.111031	0.010655	0.009855
RS	15	0.187038	1.380303	825.069862	0.011269	0.010597
RS	16	0.207942	1.542233	780.850354	0.010665	0.010195
RS	17	0.230368	1.542233	825.533317	0.011275	0.010945
RS	18	0.254427	1.695653	793.558368	0.010838	0.010668
RS	19	0.280239	1.695653	838.429576	0.011451	0.011385
RS	20	0.307930	1.824925	822.680716	0.011236	0.011278
RS	21	0.337638	1.824925	868.310008	0.011859	0.011974
RS	22	0.369509	1.906262	876.673232	0.011974	0.012172
RS	23	0.403702	1.906262	923.785508	0.012617	0.012886
RS	24	0.440384	1.940788	955.037747	0.013044	0.013396
RS	25	0.479738	1.940788	1004.019345	0.013713	0.014139
RS	26	0.521958	1.938907	1054.965278	0.014409	0.014920
RS	27	0.567253	1.938907	1105.654794	0.015101	0.015687
RS	28	0.615846	1.907969	1175.311784	0.016052	0.016727
RS	29	0.667978	1.907969	1226.890775	0.016757	0.017508
RS	30	0.723907	1.856747	1312.879263	0.017931	0.018778
RS	31	0.783909	1.856747	1363.621235	0.018624	0.019557
RS	32	0.848281	1.799370	1457.185116	0.019902	0.020939
RS	33	0.917340	1.799370	1504.273327	0.020545	0.021677
RS	34	0.991429	1.752559	1588.964449	0.021702	0.022938
RS	35	1.070913	1.752559	1628.811300	0.022246	0.023577
RS	36	1.156186	1.732281	1683.098203	0.022988	0.024399
RS	37	1.247669	1.732281	1712.399183	0.023388	0.024876
RS	38	1.345814	1.750442	1718.021232	0.023465	0.024983
RS	39	1.451107	1.750442	1735.117495	0.023698	0.025259
RS	40	1.564068	1.811189	1688.110467	0.023056	0.024585
RS	41	1.685256	1.811189	1693.494510	0.023130	0.024660
RS	42	1.815269	1.911403	1605.167183	0.021923	0.023372
RS	43	1.954750	1.911403	1600.722200	0.021863	0.023283
RS	44	2.104389	2.041917	1490.263869	0.020354	0.021669
RS	45	2.264926	2.041917	1478.012440	0.020187	0.021460
RS	46	2.437154	2.186134	1365.353946	0.018648	0.019821
RS	47	2.621924	2.186134	1346.444159	0.018390	0.019524
RS	48	2.820151	2.320259	1246.826580	0.017029	0.018086
RS	49	3.032814	2.320259	1221.085309	0.016678	0.017710
RS	50	3.260964	2.419086	1141.834106	0.015595	0.016583
RS	51	3.505730	2.419086	1107.879797	0.015131	0.016111
RS	52	3.768321	2.467386	1047.363357	0.014305	0.015268
RS	53	4.050035	2.467386	1003.248916	0.013702	0.014667
RS	54	4.352265	2.460890	955.427601	0.013049	0.014014
RS	55	4.676506	2.460890	899.297557	0.012283	0.013243
RS	56	5.024359	2.460890	838.415168	0.011451	0.012399
RS	57	5.397546	2.460890	773.679607	0.010567	0.011492
RS	58	5.797910	2.738172	640.105302	0.008743	0.009570
RS	59	6.227431	2.738172	588.009124	0.008031	0.008826
RS	60	6.688232	2.738172	534.057695	0.007294	0.008044
RS	61	7.182592	2.738172	479.183907	0.006545	0.007241
RS	62	7.712953	2.738172	424.363515	0.005796	0.006430
RS	63	8.281939	2.738172	1925.557435	0.026299	0.029360
PA	4+25*2+4+6 0.095339885 0.036242228 8.281939330 0.533673853 0.447303004 0.558594755 0.696280681 0.935962444 1.184309837 1.380302710 1.542232634 1.695653030 1.824924879 1.906261612 1.940788106 1.938907427 1.907969379 1.856746794 1.799369546 1.752559114 1.732281390 1.750442417 1.811188645 1.911402905 2.041917372 2.186133800 2.320258882 2.419086494 2.467386252 2.460889999 2.738172071
//
IT	3777
RD	24
LK	-453485.343031
QD	-167.505420 -> -156.169099
RI	0.0196903953
TR	0.094292	0.036454
MT	8.339044
MM	C_pi: 1.728538, n_recomb: 74491.118383
RS	0	0.000000	0.541656	966.033668	0.012968	0.001659
RS	1	0.007294	0.541656	1022.273235	0.013723	0.008936
RS	2	0.015120	0.541656	1080.697131	0.014508	0.012648
RS	3	0.023517	0.541656	1141.225229	0.015320	0.013626
RS	4	0.032527	0.450562	1444.518050	0.019392	0.016575
RS	5	0.042194	0.450562	1516.079615	0.020352	0.017055
RS	6	0.052566	0.563200	1274.041545	0.017103	0.014323
RS	7	0.063694	0.563200	1339.546010	0.017983	0.015259
RS	8	0.075634	0.700036	1133.949303	0.015223	0.013126
RS	9	0.088445	0.700036	1194.092244	0.016030	0.014049
RS	10	0.102191	0.941630	936.050628	0.012566	0.011145
RS	11	0.116939	0.941630	988.431746	0.013269	0.011868
RS	12	0.132762	1.191972	825.131626	0.011077	0.010002
RS	13	0.149741	1.191972	872.624106	0.011714	0.010703
RS	14	0.167957	1.388146	792.513477	0.010639	0.009856
RS	15	0.187502	1.388146	838.310962	0.011254	0.010597
RS	16	0.208473	1.550257	793.873663	0.010657	0.010198
RS	17	0.230974	1.550257	839.418599	0.011269	0.010949
RS	18	0.255115	1.706012	806.296321	0.010824	0.010661
RS	19	0.281018	1.706012	852.017137	0.011438	0.011378
RS	20	0.308810	1.839516	834.587876	0.011204	0.011249
RS	21	0.338629	1.839516	881.039008	0.011827	0.011943
RS	22	0.370624	1.924990	888.092422	0.011922	0.012119
RS	23	0.404952	1.924990	936.025055	0.012566	0.012829
RS	24	0.441784	1.962397	966.669235	0.012977	0.013320
RS	25	0.481302	1.962397	1016.510033	0.013646	0.014059
RS	26	0.523703	1.962017	1067.556023	0.014331	0.014826
RS	27	0.569197	1.962017	1119.180541	0.015024	0.015590
RS	28	0.618010	1.931165	1189.778921	0.015972	0.016621
RS	29	0.670383	1.931165	1242.399315	0.016678	0.017400
RS	30	0.726575	1.878690	1330.370190	0.017859	0.018673
RS	31	0.786867	1.878690	1382.270355	0.018556	0.019451
RS	32	0.851557	1.819149	1478.838997	0.019853	0.020848
RS	33	0.920965	1.819149	1527.166156	0.020501	0.021588
RS	34	0.995436	1.769941	1615.421038	0.021686	0.022873
RS	35	1.075338	1.769941	1656.490733	0.022237	0.023517
RS	36	1.161069	1.747722	1713.960910	0.023009	0.024368
RS	37	1.253054	1.747722	1744.339148	0.023417	0.024852
RS	38	1.351748	1.764933	1751.691163	0.023515	0.024982
RS	39	1.457641	1.764933	1769.627862	0.023756	0.025265
RS	40	1.571257	1.826028	1722.324282	0.023121	0.024601
RS	41	1.693162	1.826028	1728.311606	0.023202	0.024685
RS	42	1.823958	1.927999	1637.871696	0.021987	0.023393
RS	43	1.964294	1.927999	1633.865866	0.021934	0.023314
RS	44	2.114867	2.061554	1520.262132	0.020409	0.021687
RS	45	2.276423	2.061554	1508.368950	0.020249	0.021489
RS	46	2.449763	2.209651	1392.452510	0.018693	0.019834
RS	47	2.635747	2.209651	1373.861810	0.018443	0.019549
RS	48	2.835297	2.347684	1271.593146	0.017070	0.018102
RS	49	3.049402	2.347684	1246.113911	0.016728	0.017738
RS	50	3.279124	2.449466	1165.172781	0.015642	0.016608
RS	51	3.525603	2.449466	1131.349917	0.015188	0.016147
RS	52	3.790060	2.499107	1070.064839	0.014365	0.015310
RS	53	4.073807	2.499107	1025.835092	0.013771	0.014719
RS	54	4.378252	2.492038	977.956437	0.013128	0.014078
RS	55	4.704902	2.492038	921.307056	0.012368	0.013315
RS	56	5.055380	2.492038	859.719226	0.011541	0.012477
RS	57	5.431421	2.492038	794.096325	0.010660	0.011575
RS	58	5.834892	2.779031	656.270850	0.008810	0.009627
RS	59	6.267793	2.779031	603.653846	0.008104	0.008889
RS	60	6.732270	2.779031	549.027551	0.007370	0.008114
RS	61	7.230626	2.779031	493.334616	0.006623	0.007314
RS	62	7.765334	2.779031	437.566163	0.005874	0.006505
RS	63	8.339044	2.779031	2001.598498	0.026870	0.029949
PA	4+25*2+4+6 0.094291558 0.036453617 8.339043842 0.541656242 0.450562086 0.563199565 0.700036406 0.941630476 1.191971998 1.388145578 1.550257251 1.706012177 1.839516259 1.924990161 1.962397128 1.962017307 1.931165402 1.878689702 1.819149165 1.769941368 1.747722110 1.764933226 1.826027743 1.927999096 2.061554189 2.209651017 2.347683969 2.449466496 2.499106986 2.492037891 2.779031300
//
IT	4460
RD	25
LK	-453462.980069
QD	-161.254453 -> -150.655593
RI	0.0192385797
TR	0.093288	0.036656
MT	8.394379
MM	C_pi: 1.748622, n_recomb: 75736.095397
RS	0	0.000000	0.549373	969.431621	0.012800	0.001644
RS	1	0.007305	0.549373	1026.155285	0.013549	0.008877
RS	2	0.015144	0.549373	1085.115991	0.014328	0.012567
RS	3	0.023556	0.549373	1146.237990	0.015135	0.013535
RS	4	0.032582	0.453717	1461.683291	0.019300	0.016580
RS	5	0.042267	0.453717	1534.426078	0.020260	0.017053
RS	6	0.052661	0.567761	1288.338390	0.017011	0.014303
RS	7	0.063813	0.567761	1354.882911	0.017890	0.015232
RS	8	0.075780	0.703730	1150.376248	0.015189	0.013136
RS	9	0.088621	0.703730	1211.583938	0.015997	0.014059
RS	10	0.102400	0.947177	949.333200	0.012535	0.011145
RS	11	0.117186	0.947177	1002.616813	0.013238	0.011867
RS	12	0.133052	1.199408	836.816137	0.011049	0.009997
RS	13	0.150078	1.199408	885.119620	0.011687	0.010697
RS	14	0.168346	1.395631	804.657954	0.010624	0.009856
RS	15	0.187950	1.395631	851.277355	0.011240	0.010597
RS	16	0.208986	1.557763	806.704643	0.010652	0.010202
RS	17	0.231558	1.557763	853.097776	0.011264	0.010953
RS	18	0.255779	1.715715	818.858701	0.010812	0.010656
RS	19	0.281770	1.715715	865.415695	0.011427	0.011372
RS	20	0.309659	1.853385	846.288031	0.011174	0.011222
RS	21	0.339586	1.853385	893.545440	0.011798	0.011915
RS	22	0.371699	1.943025	899.238419	0.011873	0.012068
RS	23	0.406158	1.943025	947.972149	0.012517	0.012775
RS	24	0.443134	1.983384	977.946710	0.012913	0.013247
RS	25	0.482812	1.983384	1028.623493	0.013582	0.013983
RS	26	0.525388	1.984597	1079.694532	0.014256	0.014735
RS	27	0.571074	1.984597	1132.227144	0.014950	0.015495
RS	28	0.620098	1.953924	1203.679740	0.015893	0.016519
RS	29	0.672704	1.953924	1257.312173	0.016601	0.017296
RS	30	0.729152	1.900276	1347.171526	0.017788	0.018570
RS	31	0.789724	1.900276	1400.200766	0.018488	0.019347
RS	32	0.854721	1.838633	1499.689928	0.019802	0.020758
RS	33	0.924466	1.838633	1549.231196	0.020456	0.021499
RS	34	0.999306	1.787057	1641.003033	0.021667	0.022809
RS	35	1.079614	1.787057	1683.278751	0.022226	0.023457
RS	36	1.165788	1.762894	1743.940000	0.023027	0.024336
RS	37	1.258257	1.762894	1775.387790	0.023442	0.024826
RS	38	1.357482	1.779122	1784.526487	0.023562	0.024979
RS	39	1.463955	1.779122	1803.302954	0.023810	0.025270
RS	40	1.578207	1.840504	1755.783341	0.023183	0.024616
RS	41	1.700805	1.840504	1762.377159	0.023270	0.024709
RS	42	1.832359	1.944143	1669.909904	0.022049	0.023413
RS	43	1.973523	1.944143	1666.347706	0.022002	0.023343
RS	44	2.125000	2.080635	1549.669701	0.020461	0.021704
RS	45	2.287543	2.080635	1538.139624	0.020309	0.021516
RS	46	2.461960	2.232507	1419.020648	0.018736	0.019848
RS	47	2.649118	2.232507	1400.754357	0.018495	0.019574
RS	48	2.849949	2.374356	1295.876399	0.017110	0.018117
RS	49	3.065452	2.374356	1270.665948	0.016778	0.017764
RS	50	3.296697	2.479033	1188.063037	0.015687	0.016632
RS	51	3.544836	2.479033	1154.382012	0.015242	0.016183
RS	52	3.811102	2.529989	1092.348925	0.014423	0.015350
RS	53	4.096819	2.529989	1048.020405	0.013838	0.014769
RS	54	4.403409	2.522355	1000.105330	0.013205	0.014139
RS	55	4.732396	2.522355	942.960980	0.012451	0.013383
RS	56	5.085417	2.522355	880.695147	0.011628	0.012552
RS	57	5.464227	2.522355	814.214869	0.010751	0.011654
RS	58	5.870710	2.818889	672.178562	0.008875	0.009682
RS	59	6.306887	2.818889	619.065215	0.008174	0.008951
RS	60	6.774929	2.818889	563.790809	0.007444	0.008181
RS	61	7.277163	2.818889	507.306998	0.006698	0.007384
RS	62	7.816086	2.818889	450.619408	0.005950	0.006577
RS	63	8.394379	2.818889	2077.409017	0.027430	0.030524
PA	4+25*2+4+6 0.093287754 0.036656496 8.394378951 0.549373315 0.453716759 0.567761231 0.703729941 0.947177476 1.199407784 1.395631225 1.557763293 1.715715486 1.853384873 1.943025194 1.983383991 1.984597114 1.953924245 1.900276495 1.838632688 1.787057157 1.762894189 1.779122362 1.840504298 1.944142735 2.080634717 2.232507183 2.374356294 2.479033163 2.529989038 2.522355488 2.818889189
//
CC
CC	Brief Description of the file format:
CC	  CC  comments
CC	  MM  useful-messages
CC	  RD  round-of-iterations
CC	  LL  \log[P(sequence)]
CC	  QD  Q-before-opt Q-after-opt
CC	  TR  \theta_0 \rho_0
CC	  RS  k t_k \lambda_k \pi_k \sum_{l\not=k}A_{kl} A_{kk}
CC	  DC  begin end best-k t_k+\Delta_k max-prob
CC
MM	Version: 0.6.5-r67
MM	pattern:4+25*2+4+6, n:63, n_free_lambdas:28
MM	n_iterations:25, skip:1, max_t:5, theta/rho:5
MM	is_decoding:0
MM	n_seqs:10, sum_L:1091353, sum_n:176928
RD	0
LK	0.000000
QD	0.000000 -> 0.000000
RI	inf
TR	0.176878	0.035376
MT	5.000000
MM	C_pi: 1.000000, n_recomb: 37936.266127
RS	0	0.000000	1.000000	239.300385	0.006308	0.000000
RS	1	0.006440	1.000000	253.053291	0.006670	0.000000
RS	2	0.013294	1.000000	267.484096	0.007051	0.000000
RS	3	0.020590	1.000000	282.611328	0.007450	0.000000
RS	4	0.028356	1.000000	298.451850	0.007867	0.000000
RS	5	0.036622	1.000000	315.020465	0.008304	0.000000
RS	6	0.045421	1.000000	332.329476	0.008760	0.000000
RS	7	0.054785	1.000000	350.388194	0.009236	0.000000
RS	8	0.064753	1.000000	369.202393	0.009732	0.000000
RS	9	0.075363	1.000000	388.773710	0.010248	0.000000
RS	10	0.086656	1.000000	409.098989	0.010784	0.000000
RS	11	0.098677	1.000000	430.169569	0.011339	0.000000
RS	12	0.111471	1.000000	451.970511	0.011914	0.000000
RS	13	0.125090	1.000000	474.479772	0.012507	0.000000
RS	14	0.139585	1.000000	497.667325	0.013119	0.000000
RS	15	0.155014	1.000000	521.494226	0.013747	0.000000
RS	16	0.171437	1.000000	545.911652	0.014390	0.000000
RS	17	0.188917	1.000000	570.859890	0.015048	0.000000
RS	18	0.207523	1.000000	596.267326	0.015718	0.000000
RS	19	0.227327	1.000000	622.049420	0.016397	0.000000
RS	20	0.248406	1.000000	648.107707	0.017084	0.000000
RS	21	0.270843	1.000000	674.328842	0.017775	0.000000
RS	22	0.294725	1.000000	700.583726	0.018467	0.000000
RS	23	0.320144	1.000000	726.726740	0.019157	0.000000
RS	24	0.347201	1.000000	752.595145	0.019838	0.000000
RS	25	0.376000	1.000000	778.008676	0.020508	0.000000
RS	26	0.406654	1.000000	802.769408	0.021161	0.000000
RS	27	0.439282	1.000000	826.661942	0.021791	0.000000
RS	28	0.474011	1.000000	849.453973	0.022392	0.000000
RS	29	0.510976	1.000000	870.897324	0.022957	0.000000
RS	30	0.550322	1.000000	890.729501	0.023480	0.000000
RS	31	0.592202	1.000000	908.675860	0.023953	0.000000
RS	32	0.636779	1.000000	924.452429	0.024369	0.000000
RS	33	0.684227	1.000000	937.769475	0.024720	0.000000
RS	34	0.734730	1.000000	948.335833	0.024998	0.000000
RS	35	0.788485	1.000000	955.864057	0.025197	0.000000
RS	36	0.845702	1.000000	960.076369	0.025308	0.000000
RS	37	0.906604	1.000000	960.711406	0.025324	0.000000
RS	38	0.971428	1.000000	957.531674	0.025241	0.000000
RS	39	1.040426	1.000000	950.331614	0.025051	0.000000
RS	40	1.113868	1.000000	938.946094	0.024751	0.000000
RS	41	1.192040	1.000000	923.259117	0.024337	0.000000
RS	42	1.275245	1.000000	903.212435	0.023809	0.000000
RS	43	1.363809	1.000000	878.813720	0.023166	0.000000
RS	44	1.458076	1.000000	850.143889	0.022410	0.000000
RS	45	1.558414	1.000000	817.363089	0.021546	0.000000
RS	46	1.665214	1.000000	780.714883	0.020580	0.000000
RS	47	1.778891	1.000000	740.528102	0.019520	0.000000
RS	48	1.899889	1.000000	697.215894	0.018379	0.000000
RS	49	2.028679	1.000000	651.271556	0.017168	0.000000
RS	50	2.165763	1.000000	603.260831	0.015902	0.000000
RS	51	2.311675	1.000000	553.810516	0.014598	0.000000
RS	52	2.466983	1.000000	503.593429	0.013275	0.000000
RS	53	2.632293	1.000000	453.310025	0.011949	0.000000
RS	54	2.808249	1.000000	403.667224	0.010641	0.000000
RS	55	2.995536	1.000000	355.355293	0.009367	0.000000
RS	56	3.194884	1.000000	309.023883	0.008146	0.000000
RS	57	3.407070	1.000000	265.258566	0.006992	0.000000
RS	58	3.632920	1.000000	224.559313	0.005919	0.000000
RS	59	3.873315	1.000000	187.322425	0.004938	0.000000
RS	60	4.129191	1.000000	153.827286	0.004055	0.000000
RS	61	4.401545	1.000000	124.229073	0.003275	0.000000
RS	62	4.691438	1.000000	98.558147	0.002598	0.000000
RS	63	5.000000	1.000000	277.825771	0.007323	0.000000
PA	4+25*2+4+6 0.176878037 0.035375607 5.000000000 1.000000000 1.000000000 1.000000000 1.000000000 1.000000000 1.000000000 1.000000000 1.000000000 1.000000000 1.000000000 1.000000000 1.000000000 1.000000000 1.000000000 1.000000000 1.000000000 1.000000000 1.000000000 1.000000000 1.000000000 1.000000000 1.000000000 1.000000000 1.000000000 1.000000000 1.000000000 1.000000000 1.000000000
//
IT	4400
RD	1
LK	-435180.552517
QD	-452.999593 -> -334.862605
RI	0.0281396342
TR	0.166468	0.034291
MT	5.426331
MM	C_pi: 1.039697, n_recomb: 38227.387683
RS	0	0.000000	0.612042	401.372465	0.010500	0.000680
RS	1	0.006576	0.612042	423.093957	0.011068	0.004051
RS	2	0.013584	0.612042	445.669104	0.011658	0.008161
RS	3	0.021052	0.612042	469.087731	0.012271	0.011132
RS	4	0.029012	0.658809	458.537515	0.011995	0.011803
RS	5	0.037496	0.658809	482.305307	0.012617	0.011086
RS	6	0.046537	0.748581	446.472076	0.011679	0.010497
RS	7	0.056172	0.748581	469.626377	0.012285	0.010413
RS	8	0.066442	0.821779	449.885112	0.011769	0.010470
RS	9	0.077386	0.821779	473.009331	0.012374	0.010469
RS	10	0.089050	0.888691	459.728761	0.012026	0.010483
RS	11	0.101481	0.888691	483.037213	0.012636	0.010598
RS	12	0.114730	0.942547	478.297015	0.012512	0.010828
RS	13	0.128850	0.942547	502.047107	0.013133	0.011156
RS	14	0.143898	0.985260	503.811871	0.013179	0.011561
RS	15	0.159936	0.985260	528.138761	0.013816	0.012020
RS	16	0.177028	1.019377	534.694590	0.013987	0.012516
RS	17	0.195244	1.019377	559.613170	0.014639	0.013047
RS	18	0.214658	1.045080	570.749262	0.014930	0.013620
RS	19	0.235349	1.045080	596.185762	0.015596	0.014243
RS	20	0.257400	1.062897	611.623904	0.016000	0.014915
RS	21	0.280901	1.062897	637.389716	0.016674	0.015628
RS	22	0.305948	1.074760	656.031556	0.017161	0.016375
RS	23	0.332641	1.074760	681.784308	0.017835	0.017147
RS	24	0.361090	1.082291	702.522744	0.018377	0.017941
RS	25	0.391409	1.082291	727.755085	0.019038	0.018754
RS	26	0.423722	1.086535	749.594474	0.019609	0.019579
RS	27	0.458160	1.086535	773.627167	0.020238	0.020406
RS	28	0.494862	1.088554	795.293437	0.020804	0.021223
RS	29	0.533978	1.088554	817.273542	0.021379	0.022017
RS	30	0.575666	1.089535	837.113461	0.021898	0.022775
RS	31	0.620095	1.089535	856.036348	0.022393	0.023482
RS	32	0.667445	1.090655	872.134738	0.022814	0.024123
RS	33	0.717909	1.090655	886.899775	0.023201	0.024681
RS	34	0.771691	1.093005	897.254989	0.023472	0.025138
RS	35	0.829010	1.093005	906.757024	0.023720	0.025475
RS	36	0.890098	1.097358	909.647063	0.023796	0.025677
RS	37	0.955203	1.097358	912.889863	0.023881	0.025733
RS	38	1.024589	1.103770	907.403418	0.023737	0.025644
RS	39	1.098537	1.103770	903.596052	0.023637	0.025416
RS	40	1.177348	1.111601	889.721793	0.023274	0.025059
RS	41	1.261341	1.111601	878.341423	0.022977	0.024584
RS	42	1.350857	1.119950	856.590893	0.022408	0.024003
RS	43	1.446259	1.119950	837.438350	0.021907	0.023327
RS	44	1.547935	1.127930	808.593597	0.021152	0.022566
RS	45	1.656296	1.127930	781.853477	0.020453	0.021732
RS	46	1.771783	1.134733	746.912181	0.019539	0.020833
RS	47	1.894864	1.134733	713.208741	0.018657	0.019879
RS	48	2.026038	1.139680	673.365188	0.017615	0.018878
RS	49	2.165837	1.139680	633.805804	0.016580	0.017837
RS	50	2.314829	1.142365	590.420436	0.015445	0.016761
RS	51	2.473618	1.142365	546.618753	0.014299	0.015654
RS	52	2.642849	1.142887	501.192344	0.013111	0.014518
RS	53	2.823207	1.142887	455.255342	0.011909	0.013356
RS	54	3.015425	1.141403	409.691165	0.010717	0.012174
RS	55	3.220282	1.141403	364.061159	0.009524	0.010980
RS	56	3.438611	1.141403	319.669394	0.008362	0.009788
RS	57	3.671295	1.141403	277.137564	0.007250	0.008615
RS	58	3.919280	1.149079	235.616612	0.006164	0.007479
RS	59	4.183571	1.149079	198.935566	0.005204	0.006399
RS	60	4.465241	1.149079	165.412147	0.004327	0.005391
RS	61	4.765432	1.149079	135.311118	0.003540	0.004467
RS	62	5.085363	1.149079	108.778892	0.002846	0.003638
RS	63	5.426331	1.149079	321.464593	0.008409	0.011120
PA	4+25*2+4+6 0.166468039 0.034290665 5.426330566 0.612042427 0.658808708 0.748580933 0.821779251 0.888690948 0.942546844 0.985260010 1.019376755 1.045080185 1.062896729 1.074760437 1.082290649 1.086534500 1.088554382 1.089534760 1.090655327 1.093005180 1.097357750 1.103770256 1.111600876 1.119949818 1.127930403 1.134732723 1.139680386 1.142365456 1.142887115 1.141403198 1.149079263
//
IT	4560
RD	2
LK	-434979.010915
QD	-368.908169 -> -304.593993
RI	0.0370966721
TR	0.159851	0.034062
MT	5.699651
MM	C_pi: 1.077244, n_recomb: 39323.763646
RS	0	0.000000	0.539717	473.411610	0.012039	0.000666
RS	1	0.006657	0.539717	498.592138	0.012679	0.004038
RS	2	0.013758	0.539717	524.670786	0.013342	0.008267
RS	3	0.021331	0.539717	551.618694	0.014028	0.011599
RS	4	0.029408	0.561501	557.090473	0.014167	0.012024
RS	5	0.038023	0.561501	584.921333	0.014875	0.012009
RS	6	0.047212	0.672344	513.094772	0.013048	0.010546
RS	7	0.057012	0.672344	539.165752	0.013711	0.010893
RS	8	0.067465	0.767592	496.275562	0.012620	0.010350
RS	9	0.078614	0.767592	521.532388	0.013263	0.010722
RS	10	0.090504	0.861019	488.559578	0.012424	0.010249
RS	11	0.103187	0.861019	513.328565	0.013054	0.010652
RS	12	0.116714	0.938994	494.414299	0.012573	0.010513
RS	13	0.131141	0.938994	519.155265	0.013202	0.011069
RS	14	0.146528	1.002322	510.442636	0.012981	0.011189
RS	15	0.162941	1.002322	535.445534	0.013616	0.011840
RS	16	0.180445	1.054051	533.760484	0.013573	0.012107
RS	17	0.199115	1.054051	559.153853	0.014219	0.012800
RS	18	0.219028	1.093088	564.363361	0.014352	0.013198
RS	19	0.240267	1.093088	590.191149	0.015009	0.013956
RS	20	0.262919	1.119106	602.215382	0.015314	0.014514
RS	21	0.287080	1.119106	628.404188	0.015980	0.015346
RS	22	0.312849	1.135101	645.662266	0.016419	0.016030
RS	23	0.340333	1.135101	671.955378	0.017088	0.016907
RS	24	0.369648	1.143852	692.908654	0.017621	0.017679
RS	25	0.400913	1.143852	718.852158	0.018280	0.018585
RS	26	0.434261	1.147111	742.311524	0.018877	0.019424
RS	27	0.469828	1.147111	767.246212	0.019511	0.020334
RS	28	0.507763	1.146754	791.603825	0.020130	0.021193
RS	29	0.548223	1.146754	814.656706	0.020717	0.022064
RS	30	0.591377	1.145041	837.614428	0.021300	0.022873
RS	31	0.637404	1.145041	857.725245	0.021812	0.023648
RS	32	0.686495	1.144288	876.504406	0.022289	0.024326
RS	33	0.738855	1.144288	892.506348	0.022696	0.024940
RS	34	0.794699	1.146667	904.167913	0.022993	0.025394
RS	35	0.854262	1.146667	914.923491	0.023266	0.025775
RS	36	0.917790	1.153751	917.069958	0.023321	0.025911
RS	37	0.985547	1.153751	921.629616	0.023437	0.025999
RS	38	1.057815	1.165645	913.444668	0.023229	0.025787
RS	39	1.134894	1.165645	911.144426	0.023170	0.025582
RS	40	1.217104	1.180970	893.496299	0.022722	0.025070
RS	41	1.304788	1.180970	883.962156	0.022479	0.024621
RS	42	1.398308	1.197763	858.464803	0.021831	0.023887
RS	43	1.498055	1.197763	841.593051	0.021402	0.023245
RS	44	1.604442	1.214049	809.935685	0.020597	0.022363
RS	45	1.717912	1.214049	785.891487	0.019985	0.021574
RS	46	1.838935	1.227993	749.614120	0.019063	0.020600
RS	47	1.968015	1.227993	718.850847	0.018280	0.019702
RS	48	2.105689	1.238047	679.250203	0.017273	0.018676
RS	49	2.252528	1.238047	642.555233	0.016340	0.017695
RS	50	2.409142	1.243309	600.621491	0.015274	0.016636
RS	51	2.576183	1.243309	559.199862	0.014220	0.015584
RS	52	2.754344	1.244025	515.669871	0.013113	0.014489
RS	53	2.944366	1.244025	471.254356	0.011984	0.013369
RS	54	3.147037	1.240486	427.369119	0.010868	0.012235
RS	55	3.363202	1.240486	382.147019	0.009718	0.011065
RS	56	3.593757	1.240486	337.722338	0.008588	0.009890
RS	57	3.839661	1.240486	294.748496	0.007495	0.008728
RS	58	4.101935	1.255510	251.119327	0.006386	0.007554
RS	59	4.381669	1.255510	213.793548	0.005437	0.006493
RS	60	4.680027	1.255510	179.304681	0.004560	0.005496
RS	61	4.998247	1.255510	147.991664	0.003763	0.004577
RS	62	5.337651	1.255510	120.079426	0.003054	0.003746
RS	63	5.699651	1.255510	367.393544	0.009343	0.011710
PA	4+25*2+4+6 0.159850700 0.034062094 5.699650836 0.539717213 0.561500887 0.672343651 0.767592382 0.861019364 0.938994460 1.002321578 1.054050551 1.093087599 1.119106054 1.135100505 1.143852371 1.147110755 1.146753822 1.145040896 1.144287549 1.146667480 1.153750629 1.165645332 1.180969920 1.197762798 1.214049204 1.227992660 1.238047184 1.243309034 1.244024886 1.240486361 1.255510084
//
IT	4716
RD	3
LK	-434859.702143
QD	-332.896239 -> -284.219310
RI	0.0391540634
TR	0.154897	0.034180
MT	5.897124
MM	C_pi: 1.113959, n_recomb: 40777.641666
RS	0	0.000000	0.540407	494.106617	0.012117	0.000642
RS	1	0.006714	0.540407	520.615497	0.012767	0.003903
RS	2	0.013879	0.540407	548.078282	0.013441	0.008004
RS	3	0.021525	0.540407	576.464110	0.014137	0.011320
RS	4	0.029684	0.525695	622.542434	0.015267	0.012354
RS	5	0.038391	0.525695	653.165353	0.016018	0.012594
RS	6	0.047682	0.646261	557.789636	0.013679	0.010670
RS	7	0.057597	0.646261	585.978151	0.014370	0.011169
RS	8	0.068179	0.751451	529.508048	0.012985	0.010349
RS	9	0.079470	0.751451	556.462699	0.013646	0.010878
RS	10	0.091520	0.859744	511.152542	0.012535	0.010159
RS	11	0.104378	0.859744	537.226428	0.013175	0.010682
RS	12	0.118100	0.951863	509.884863	0.012504	0.010358
RS	13	0.132743	0.951863	535.674213	0.013136	0.011006
RS	14	0.148370	1.027549	521.103939	0.012779	0.010986
RS	15	0.165045	1.027549	547.002576	0.013414	0.011713
RS	16	0.182840	1.090345	540.807996	0.013262	0.011864
RS	17	0.201830	1.090345	567.012443	0.013905	0.012618
RS	18	0.222095	1.137707	569.297426	0.013961	0.012928
RS	19	0.243720	1.137707	595.928954	0.014614	0.013731
RS	20	0.266797	1.168001	607.011244	0.014886	0.014240
RS	21	0.291424	1.168001	634.078217	0.015550	0.015107
RS	22	0.317704	1.184972	652.042365	0.015990	0.015780
RS	23	0.345749	1.184972	679.342704	0.016660	0.016687
RS	24	0.375676	1.192428	702.288539	0.017222	0.017477
RS	25	0.407613	1.192428	729.389880	0.017887	0.018408
RS	26	0.441694	1.192671	756.007404	0.018540	0.019291
RS	27	0.478064	1.192671	782.237098	0.019183	0.020226
RS	28	0.516875	1.188241	810.659686	0.019880	0.021153
RS	29	0.558291	1.188241	835.087107	0.020479	0.022048
RS	30	0.602489	1.182364	862.395495	0.021149	0.022937
RS	31	0.649654	1.182364	883.860497	0.021675	0.023737
RS	32	0.699986	1.178456	906.334175	0.022226	0.024481
RS	33	0.753696	1.178456	923.555525	0.022649	0.025121
RS	34	0.811013	1.179740	937.196894	0.022983	0.025600
RS	35	0.872179	1.179740	948.961264	0.023272	0.026005
RS	36	0.937451	1.188596	950.564937	0.023311	0.026107
RS	37	1.007105	1.188596	955.942421	0.023443	0.026217
RS	38	1.081436	1.205226	944.745377	0.023168	0.025910
RS	39	1.160757	1.205226	943.193476	0.023130	0.025728
RS	40	1.245404	1.227564	921.002699	0.022586	0.025087
RS	41	1.335734	1.227564	912.309960	0.022373	0.024665
RS	42	1.432129	1.252577	881.963415	0.021629	0.023801
RS	43	1.534996	1.252577	866.151138	0.021241	0.023194
RS	44	1.644769	1.277144	830.354355	0.020363	0.022207
RS	45	1.761913	1.277144	807.616802	0.019805	0.021463
RS	46	1.886921	1.298298	768.548530	0.018847	0.020425
RS	47	2.020323	1.298298	739.239095	0.018129	0.019578
RS	48	2.162681	1.313511	698.390882	0.017127	0.018533
RS	49	2.314597	1.313511	663.067825	0.016261	0.017605
RS	50	2.476712	1.321320	621.154332	0.015233	0.016564
RS	51	2.649712	1.321320	580.711974	0.014241	0.015558
RS	52	2.834327	1.322135	537.792601	0.013188	0.014503
RS	53	3.031337	1.322135	493.673814	0.012106	0.013418
RS	54	3.241575	1.316414	450.402423	0.011045	0.012332
RS	55	3.465927	1.316414	404.591218	0.009922	0.011181
RS	56	3.705343	1.316414	359.259364	0.008810	0.010020
RS	57	3.960833	1.316414	315.092575	0.007727	0.008868
RS	58	4.233476	1.338604	268.691637	0.006589	0.007660
RS	59	4.524425	1.338604	230.195604	0.005645	0.006612
RS	60	4.834908	1.338604	194.327176	0.004766	0.005621
RS	61	5.166237	1.338604	161.485423	0.003960	0.004703
RS	62	5.519811	1.338604	131.958421	0.003236	0.003867
RS	63	5.897124	1.338604	414.963893	0.010176	0.012346
PA	4+25*2+4+6 0.154897297 0.034180450 5.897123852 0.540407060 0.525695149 0.646261366 0.751450686 0.859744351 0.951862722 1.027549383 1.090345058 1.137707047 1.168001093 1.184971755 1.192427665 1.192670506 1.188240664 1.182363957 1.178455997 1.179740179 1.188595829 1.205226044 1.227563888 1.252576893 1.277143926 1.298297610 1.313511228 1.321319984 1.322134732 1.316414358 1.338603995
//
IT	5486
RD	4
LK	-434765.829737
QD	-307.998689 -> -266.112462
RI	0.0379489752
TR	0.150828	0.034452
MT	6.053559
MM	C_pi: 1.148632, n_recomb: 42349.944546
RS	0	0.000000	0.566388	492.560335	0.011631	0.000616
RS	1	0.006758	0.566388	519.462511	0.012266	0.003740
RS	2	0.013972	0.566388	547.382081	0.012925	0.007646
RS	3	0.021674	0.566388	576.294290	0.013608	0.010817
RS	4	0.029896	0.510664	671.741877	0.015862	0.012693
RS	5	0.038674	0.510664	704.615945	0.016638	0.013022
RS	6	0.048045	0.638386	591.678686	0.013971	0.010794
RS	7	0.058049	0.638386	621.622579	0.014678	0.011343
RS	8	0.068729	0.749174	556.634404	0.013144	0.010378
RS	9	0.080131	0.749174	585.092361	0.013816	0.010982
RS	10	0.092304	0.867534	531.167953	0.012542	0.010118
RS	11	0.105299	0.867534	558.478279	0.013187	0.010697
RS	12	0.119172	0.969403	525.416872	0.012407	0.010266
RS	13	0.133983	0.969403	552.278617	0.013041	0.010954
RS	14	0.149795	1.053661	533.901899	0.012607	0.010854
RS	15	0.166675	1.053661	560.787606	0.013242	0.011614
RS	16	0.184696	1.124593	551.585995	0.013024	0.011695
RS	17	0.203935	1.124593	578.735932	0.013666	0.012471
RS	18	0.224473	1.178222	579.160369	0.013676	0.012726
RS	19	0.246400	1.178222	606.753232	0.014327	0.013538
RS	20	0.269808	1.211318	617.684284	0.014585	0.014021
RS	21	0.294798	1.211318	645.797311	0.015249	0.014892
RS	22	0.321477	1.228168	665.094606	0.015705	0.015567
RS	23	0.349959	1.228168	693.570678	0.016377	0.016477
RS	24	0.380366	1.233540	719.015770	0.016978	0.017293
RS	25	0.412827	1.233540	747.434908	0.017649	0.018223
RS	26	0.447482	1.230177	777.669298	0.018363	0.019156
RS	27	0.484478	1.230177	805.336421	0.019016	0.020090
RS	28	0.523975	1.221164	838.311343	0.019795	0.021090
RS	29	0.566141	1.221164	864.226370	0.020407	0.021990
RS	30	0.611156	1.210619	896.430732	0.021167	0.022964
RS	31	0.659213	1.210619	919.315289	0.021708	0.023774
RS	32	0.710518	1.202998	946.048937	0.022339	0.024595
RS	33	0.765290	1.202998	964.482490	0.022774	0.025249
RS	34	0.823762	1.202554	980.569850	0.023154	0.025769
RS	35	0.886187	1.202554	993.238631	0.023453	0.026191
RS	36	0.952829	1.212487	994.530255	0.023484	0.026276
RS	37	1.023975	1.212487	1000.509914	0.023625	0.026406
RS	38	1.099929	1.233161	986.233566	0.023288	0.026024
RS	39	1.181016	1.233161	985.103280	0.023261	0.025865
RS	40	1.267582	1.261913	958.048398	0.022622	0.025114
RS	41	1.359997	1.261913	949.768064	0.022427	0.024719
RS	42	1.458658	1.294713	914.075762	0.021584	0.023741
RS	43	1.563986	1.294713	898.805251	0.021223	0.023170
RS	44	1.676432	1.327301	858.274610	0.020266	0.022088
RS	45	1.796476	1.327301	836.256685	0.019746	0.021387
RS	46	1.924633	1.355526	793.762004	0.018743	0.020291
RS	47	2.061449	1.355526	765.279410	0.018070	0.019492
RS	48	2.207512	1.375815	722.548171	0.017061	0.018429
RS	49	2.363444	1.375815	687.970899	0.016245	0.017549
RS	50	2.529914	1.386091	645.484531	0.015242	0.016524
RS	51	2.707633	1.386091	605.441953	0.014296	0.015561
RS	52	2.897362	1.386929	562.620327	0.013285	0.014542
RS	53	3.099912	1.386929	518.303922	0.012239	0.013488
RS	54	3.316150	1.378964	475.250937	0.011222	0.012446
RS	55	3.547000	1.378964	428.460690	0.010117	0.011311
RS	56	3.793450	1.378964	381.887907	0.009017	0.010163
RS	57	4.056554	1.378964	336.249866	0.007940	0.009018
RS	58	4.337437	1.408130	286.804023	0.006772	0.007778
RS	59	4.637302	1.408130	246.963174	0.005831	0.006739
RS	60	4.957430	1.408130	209.588324	0.004949	0.005753
RS	61	5.299191	1.408130	175.130977	0.004135	0.004834
RS	62	5.664048	1.408130	143.934220	0.003399	0.003993
RS	63	6.053559	1.408130	463.078684	0.010935	0.012993
PA	4+25*2+4+6 0.150828196 0.034452130 6.053559244 0.566388138 0.510663789 0.638386146 0.749174281 0.867534169 0.969402596 1.053661063 1.124592514 1.178222106 1.211318151 1.228167541 1.233540410 1.230176905 1.221164500 1.210619111 1.202998360 1.202554149 1.212487027 1.233160607 1.261912698 1.294713464 1.327300925 1.355526284 1.375814874 1.386090843 1.386928508 1.378963675 1.408129683
//
IT	4496
RD	5
LK	-434684.043947
QD	-286.870963 -> -249.371654
RI	0.0356338051
TR	0.147310	0.034794
MT	6.185539
MM	C_pi: 1.181016, n_recomb: 43943.179054
RS	0	0.000000	0.602750	482.614551	0.010983	0.000592
RS	1	0.006794	0.602750	509.492417	0.011594	0.003579
RS	2	0.014049	0.602750	537.446011	0.012230	0.007280
RS	3	0.021797	0.602750	566.459234	0.012891	0.010274
RS	4	0.030071	0.503680	712.807872	0.016221	0.013016
RS	5	0.038907	0.503680	747.668992	0.017014	0.013370
RS	6	0.048344	0.638110	619.565971	0.014099	0.010900
RS	7	0.058422	0.638110	651.058494	0.014816	0.011459
RS	8	0.069185	0.752462	580.336264	0.013207	0.010410
RS	9	0.080678	0.752462	610.177219	0.013886	0.011054
RS	10	0.092953	0.878379	549.687875	0.012509	0.010097
RS	11	0.106061	0.878379	578.179569	0.013157	0.010704
RS	12	0.120060	0.987621	540.829602	0.012307	0.010203
RS	13	0.135010	0.987621	568.755071	0.012943	0.010912
RS	14	0.150976	1.078422	547.586443	0.012461	0.010760
RS	15	0.168026	1.078422	575.481868	0.013096	0.011535
RS	16	0.186234	1.156043	563.915351	0.012833	0.011565
RS	17	0.205680	1.156043	592.049178	0.013473	0.012348
RS	18	0.226447	1.215127	590.953435	0.013448	0.012560
RS	19	0.248624	1.215127	619.549637	0.014099	0.013370
RS	20	0.272308	1.250625	630.487550	0.014348	0.013831
RS	21	0.297601	1.250625	659.686419	0.015012	0.014695
RS	22	0.324612	1.267150	680.391762	0.015483	0.015374
RS	23	0.353459	1.267150	710.079479	0.016159	0.016274
RS	24	0.384265	1.270389	738.042451	0.016795	0.017114
RS	25	0.417164	1.270389	767.811158	0.017473	0.018034
RS	26	0.452298	1.263447	801.676725	0.018243	0.019012
RS	27	0.489818	1.263447	830.810136	0.018906	0.019938
RS	28	0.529888	1.249847	868.437962	0.019763	0.021006
RS	29	0.572680	1.249847	895.866790	0.020387	0.021902
RS	30	0.618379	1.234523	933.210307	0.021237	0.022960
RS	31	0.667183	1.234523	957.532350	0.021790	0.023773
RS	32	0.719302	1.222945	988.888177	0.022504	0.024674
RS	33	0.774961	1.222945	1008.530277	0.022951	0.025337
RS	34	0.834403	1.220376	1027.451600	0.023381	0.025907
RS	35	0.897882	1.220376	1040.983061	0.023689	0.026343
RS	36	0.965674	1.230843	1042.250606	0.023718	0.026424
RS	37	1.038071	1.230843	1048.741925	0.023866	0.026572
RS	38	1.115387	1.254931	1031.497796	0.023473	0.026130
RS	39	1.197955	1.254931	1030.649005	0.023454	0.025994
RS	40	1.286133	1.289487	998.674339	0.022726	0.025147
RS	41	1.380300	1.289487	990.621228	0.022543	0.024780
RS	42	1.480866	1.329574	949.413417	0.021605	0.023700
RS	43	1.588263	1.329574	934.459928	0.021265	0.023162
RS	44	1.702956	1.369819	888.967812	0.020230	0.021996
RS	45	1.825442	1.369819	867.412191	0.019739	0.021335
RS	46	1.956248	1.404878	821.237964	0.018689	0.020186
RS	47	2.095941	1.404878	793.305445	0.018053	0.019432
RS	48	2.245123	1.430079	748.436709	0.017032	0.018352
RS	49	2.404441	1.430079	714.330018	0.016256	0.017515
RS	50	2.574582	1.442700	671.036735	0.015271	0.016506
RS	51	2.756282	1.442700	631.145474	0.014363	0.015580
RS	52	2.950326	1.443466	588.232474	0.013386	0.014594
RS	53	3.157552	1.443466	543.516543	0.012369	0.013569
RS	54	3.378856	1.433190	500.561132	0.011391	0.012567
RS	55	3.615194	1.433190	452.642769	0.010301	0.011447
RS	56	3.867589	1.433190	404.709205	0.009210	0.010309
RS	57	4.137130	1.433190	357.507914	0.008136	0.009170
RS	58	4.424983	1.469119	304.911120	0.006939	0.007900
RS	59	4.732391	1.469119	263.682772	0.006001	0.006869
RS	60	5.060683	1.469119	224.781277	0.005115	0.005886
RS	61	5.411277	1.469119	188.705537	0.004294	0.004964
RS	62	5.785690	1.469119	155.848528	0.003547	0.004117
RS	63	6.185539	1.469119	511.397931	0.011638	0.013635
PA	4+25*2+4+6 0.147309837 0.034793899 6.185538631 0.602749944 0.503679988 0.638110050 0.752462264 0.878378801 0.987620682 1.078421560 1.156043429 1.215126944 1.250624511 1.267149810 1.270388656 1.263447347 1.249847266 1.234522631 1.222945347 1.220376407 1.230843282 1.254931194 1.289486832 1.329573737 1.369819261 1.404877890 1.430079194 1.442700321 1.443466218 1.433189776 1.469118782
//
IT	4413
RD	6
LK	-434610.538907
QD	-267.987531 -> -233.970408
RI	0.0331087839
TR	0.144175	0.035166
MT	6.301643
MM	C_pi: 1.211364, n_recomb: 45520.960405
RS	0	0.000000	0.643709	470.080127	0.010327	0.000569
RS	1	0.006825	0.643709	496.747677	0.010913	0.003429
RS	2	0.014115	0.643709	524.539931	0.011523	0.006936
RS	3	0.021903	0.643709	553.449626	0.012158	0.009752
RS	4	0.030222	0.500093	749.533934	0.016466	0.013316
RS	5	0.039109	0.500093	786.234891	0.017272	0.013671
RS	6	0.048603	0.641416	643.653414	0.014140	0.010984
RS	7	0.058745	0.641416	676.554760	0.014862	0.011536
RS	8	0.069578	0.758156	601.806845	0.013220	0.010439
RS	9	0.081151	0.758156	632.943077	0.013904	0.011107
RS	10	0.093514	0.890039	567.177777	0.012460	0.010084
RS	11	0.106721	0.890039	596.803136	0.013111	0.010709
RS	12	0.120829	1.005149	556.024812	0.012215	0.010158
RS	13	0.135899	1.005149	584.993393	0.012851	0.010877
RS	14	0.151999	1.101210	561.616312	0.012338	0.010689
RS	15	0.169196	1.101210	590.517909	0.012972	0.011470
RS	16	0.187568	1.184703	576.885863	0.012673	0.011461
RS	17	0.207193	1.184703	606.005276	0.013313	0.012245
RS	18	0.228158	1.248964	603.442474	0.013256	0.012418
RS	19	0.250554	1.248964	633.039555	0.013907	0.013221
RS	20	0.274478	1.286904	643.906157	0.014145	0.013661
RS	21	0.300034	1.286904	674.181197	0.014810	0.014514
RS	22	0.327335	1.303292	696.148184	0.015293	0.015193
RS	23	0.356499	1.303292	727.031449	0.015971	0.016081
RS	24	0.387653	1.304663	757.327444	0.016637	0.016938
RS	25	0.420934	1.304663	788.426276	0.017320	0.017846
RS	26	0.456485	1.294418	825.749904	0.018140	0.018860
RS	27	0.494463	1.294418	856.332340	0.018812	0.019775
RS	28	0.535033	1.276429	898.530973	0.019739	0.020903
RS	29	0.578371	1.276429	927.464352	0.020374	0.021794
RS	30	0.624667	1.256389	970.025691	0.021309	0.022930
RS	31	0.674123	1.256389	995.785156	0.021875	0.023744
RS	32	0.726954	1.240760	1032.006336	0.022671	0.024724
RS	33	0.783390	1.240760	1052.859076	0.023129	0.025394
RS	34	0.843678	1.235804	1074.948455	0.023614	0.026018
RS	35	0.908081	1.235804	1089.334271	0.023930	0.026467
RS	36	0.976878	1.246375	1090.890572	0.023965	0.026553
RS	37	1.050371	1.246375	1097.864517	0.024118	0.026719
RS	38	1.128879	1.273334	1077.855809	0.023678	0.026229
RS	39	1.212745	1.273334	1077.235904	0.023665	0.026114
RS	40	1.302335	1.313134	1040.420668	0.022856	0.025184
RS	41	1.398039	1.313134	1032.520119	0.022682	0.024843
RS	42	1.500274	1.360013	985.792077	0.021656	0.023671
RS	43	1.609486	1.360013	971.059976	0.021332	0.023165
RS	44	1.726152	1.407538	920.551587	0.020223	0.021923
RS	45	1.850779	1.407538	899.343734	0.019757	0.021299
RS	46	1.983912	1.449162	849.411148	0.018660	0.020102
RS	47	2.126131	1.449162	821.901547	0.018055	0.019388
RS	48	2.278056	1.479090	774.806979	0.017021	0.018294
RS	49	2.440349	1.479090	741.043863	0.016279	0.017496
RS	50	2.613717	1.493918	696.863122	0.015309	0.016501
RS	51	2.798918	1.493918	657.012215	0.014433	0.015609
RS	52	2.996758	1.494515	613.951210	0.013487	0.014654
RS	53	3.208099	1.494515	568.752884	0.012494	0.013655
RS	54	3.433864	1.481852	525.885530	0.011553	0.012691
RS	55	3.675036	1.481852	476.784545	0.010474	0.011585
RS	56	3.932667	1.481852	427.452496	0.009390	0.010456
RS	57	4.207881	1.481852	378.665600	0.008318	0.009322
RS	58	4.501876	1.524322	322.877522	0.007093	0.008022
RS	59	4.815936	1.524322	280.263476	0.006157	0.006998
RS	60	5.151430	1.524322	239.848859	0.005269	0.006016
RS	61	5.509819	1.524322	202.176379	0.004441	0.005092
RS	62	5.892667	1.524322	167.685358	0.003684	0.004239
RS	63	6.301643	1.524322	559.934658	0.012301	0.014266
PA	4+25*2+4+6 0.144175497 0.035166137 6.301642539 0.643709216 0.500092999 0.641415689 0.758156451 0.890039408 1.005148854 1.101210242 1.184702629 1.248963632 1.286903709 1.303292080 1.304663039 1.294417938 1.276429477 1.256389228 1.240760450 1.235804292 1.246375316 1.273334321 1.313134165 1.360012872 1.407537835 1.449162166 1.479089782 1.493918318 1.494514552 1.481851909 1.524321893
//
IT	4620
RD	7
LK	-434543.760075
QD	-250.919421 -> -219.881177
RI	0.0307009094
TR	0.141331	0.035549
MT	6.406644
MM	C_pi: 1.240010, n_recomb: 47070.105897
RS	0	0.000000	0.686773	457.251471	0.009714	0.000547
RS	1	0.006852	0.686773	483.628548	0.010275	0.003290
RS	2	0.014174	0.686773	511.170093	0.010860	0.006620
RS	3	0.021997	0.686773	539.877032	0.011470	0.009271
RS	4	0.030357	0.498051	783.701068	0.016650	0.013594
RS	5	0.039289	0.498051	822.148438	0.017466	0.013941
RS	6	0.048833	0.646630	665.027103	0.014128	0.011045
RS	7	0.059032	0.646630	699.230845	0.014855	0.011585
RS	8	0.069929	0.764970	621.636391	0.013207	0.010461
RS	9	0.081573	0.764970	653.997755	0.013894	0.011145
RS	10	0.094015	0.901659	583.884561	0.012405	0.010076
RS	11	0.107309	0.901659	614.602317	0.013057	0.010711
RS	12	0.121514	1.021530	570.996914	0.012131	0.010125
RS	13	0.136693	1.021530	600.986222	0.012768	0.010850
RS	14	0.152911	1.121937	575.781643	0.012232	0.010635
RS	15	0.170241	1.121937	605.677770	0.012868	0.011420
RS	16	0.188759	1.210752	590.137194	0.012537	0.011376
RS	17	0.208545	1.210752	620.231757	0.013177	0.012158
RS	18	0.229687	1.280121	616.149061	0.013090	0.012296
RS	19	0.252278	1.280121	646.729698	0.013740	0.013089
RS	20	0.276417	1.320734	657.352998	0.013965	0.013508
RS	21	0.302210	1.320734	688.677461	0.014631	0.014347
RS	22	0.329770	1.337323	711.680533	0.015120	0.015022
RS	23	0.359218	1.337323	743.724790	0.015800	0.015897
RS	24	0.390685	1.337205	776.096214	0.016488	0.016766
RS	25	0.424308	1.337205	808.486836	0.017176	0.017660
RS	26	0.460234	1.324024	849.014283	0.018037	0.018705
RS	27	0.498622	1.324024	881.010502	0.018717	0.019607
RS	28	0.539641	1.301927	927.606321	0.019707	0.020788
RS	29	0.583471	1.301927	958.020447	0.020353	0.021671
RS	30	0.630303	1.277312	1005.780833	0.021368	0.022880
RS	31	0.680345	1.277312	1032.970271	0.021945	0.023693
RS	32	0.733816	1.257613	1074.218141	0.022822	0.024751
RS	33	0.790951	1.257613	1096.287262	0.023291	0.025427
RS	34	0.852000	1.250093	1121.828802	0.023833	0.026108
RS	35	0.917233	1.250093	1137.077748	0.024157	0.026567
RS	36	0.986936	1.260432	1139.228995	0.024203	0.026667
RS	37	1.061415	1.260432	1146.687140	0.024361	0.026848
RS	38	1.140998	1.289806	1124.153659	0.023883	0.026320
RS	39	1.226033	1.289806	1123.752356	0.023874	0.026225
RS	40	1.316895	1.334358	1082.239391	0.022992	0.025222
RS	41	1.413984	1.334358	1074.468724	0.022827	0.024906
RS	42	1.517725	1.387581	1022.288946	0.021718	0.023652
RS	43	1.628575	1.387581	1007.742661	0.021409	0.023175
RS	44	1.747020	1.442026	952.244123	0.020230	0.021863
RS	45	1.873581	1.442026	931.335209	0.019786	0.021273
RS	46	2.008815	1.489954	877.644696	0.018645	0.020033
RS	47	2.153315	1.489954	850.499340	0.018069	0.019355
RS	48	2.307717	1.524424	801.164389	0.017021	0.018248
RS	49	2.472698	1.524424	767.685306	0.016309	0.017486
RS	50	2.648984	1.541326	722.603500	0.015352	0.016504
RS	51	2.837350	1.541326	682.743866	0.014505	0.015644
RS	52	3.038623	1.541660	639.535139	0.013587	0.014719
RS	53	3.253688	1.541660	593.823905	0.012616	0.013743
RS	54	3.483489	1.526536	551.082183	0.011708	0.012816
RS	55	3.729036	1.526536	500.783960	0.010639	0.011722
RS	56	3.991409	1.526536	450.049255	0.009561	0.010601
RS	57	4.271761	1.526536	399.681675	0.008491	0.009472
RS	58	4.571322	1.575333	340.688224	0.007238	0.008143
RS	59	4.891410	1.575333	296.705421	0.006303	0.007125
RS	60	5.233432	1.575333	254.801205	0.005413	0.006144
RS	61	5.598889	1.575333	215.559368	0.004580	0.005218
RS	62	5.989388	1.575333	179.462958	0.003813	0.004358
RS	63	6.406644	1.575333	608.770983	0.012933	0.014886
PA	4+25*2+4+6 0.141330867 0.035548627 6.406644273 0.686773219 0.498050564 0.646629834 0.764970327 0.901658737 1.021530107 1.121936908 1.210751770 1.280121140 1.320734489 1.337323125 1.337205086 1.324024445 1.301927001 1.277311955 1.257613335 1.250093090 1.260432127 1.289805713 1.334358184 1.387581455 1.442026388 1.489954127 1.524424089 1.541325594 1.541659969 1.526536010 1.575332550
//
IT	4118
RD	8
LK	-434482.781513
QD	-235.437686 -> -207.015666
RI	0.0285112019
TR	0.138718	0.035931
MT	6.503327
MM	C_pi: 1.267232, n_recomb: 48586.095727
RS	0	0.000000	0.730752	445.003123	0.009159	0.000528
RS	1	0.006877	0.730752	471.059912	0.009695	0.003164
RS	2	0.014227	0.730752	498.313122	0.010256	0.006332
RS	3	0.022083	0.730752	526.771000	0.010842	0.008833
RS	4	0.030479	0.496773	816.155392	0.016798	0.013850
RS	5	0.039452	0.496773	856.281703	0.017624	0.014187
RS	6	0.049043	0.653019	684.240292	0.014083	0.011086
RS	7	0.059293	0.653019	719.657399	0.014812	0.011613
RS	8	0.070248	0.772364	640.128507	0.013175	0.010476
RS	9	0.081956	0.772364	673.654720	0.013865	0.011171
RS	10	0.094469	0.912940	599.933159	0.012348	0.010069
RS	11	0.107843	0.912940	631.706443	0.013002	0.010712
RS	12	0.122137	1.036681	585.750349	0.012056	0.010100
RS	13	0.137414	1.036681	616.738754	0.012694	0.010829
RS	14	0.153742	1.140700	589.996402	0.012143	0.010593
RS	15	0.171192	1.140700	620.873612	0.012779	0.011380
RS	16	0.189842	1.234409	603.522998	0.012422	0.011306
RS	17	0.209776	1.234409	634.579111	0.013061	0.012086
RS	18	0.231079	1.308889	628.888118	0.012944	0.012188
RS	19	0.253848	1.308889	660.431132	0.013593	0.012973
RS	20	0.278183	1.352455	670.618048	0.013803	0.013368
RS	21	0.304192	1.352455	702.960809	0.014468	0.014195
RS	22	0.331989	1.369626	726.754554	0.014958	0.014862
RS	23	0.361698	1.369626	759.920153	0.015641	0.015724
RS	24	0.393450	1.368423	794.092562	0.016344	0.016599
RS	25	0.427385	1.368423	827.730803	0.017036	0.017480
RS	26	0.463655	1.352703	871.177560	0.017931	0.018547
RS	27	0.502419	1.352703	904.545766	0.018617	0.019438
RS	28	0.543848	1.326799	955.321631	0.019662	0.020663
RS	29	0.588127	1.326799	987.186352	0.020318	0.021539
RS	30	0.635451	1.297782	1040.067797	0.021407	0.022814
RS	31	0.686029	1.297782	1068.675678	0.021996	0.023626
RS	32	0.740086	1.274040	1115.048665	0.022950	0.024759
RS	33	0.797861	1.274040	1138.340786	0.023429	0.025439
RS	34	0.859609	1.263835	1167.572842	0.024031	0.026179
RS	35	0.925603	1.263835	1183.701307	0.024363	0.026648
RS	36	0.996136	1.273674	1186.737568	0.024425	0.026767
RS	37	1.071520	1.273674	1194.695734	0.024589	0.026962
RS	38	1.152088	1.305083	1169.882797	0.024079	0.026405
RS	39	1.238196	1.305083	1169.709801	0.024075	0.026328
RS	40	1.330227	1.353963	1123.667069	0.023127	0.025262
RS	41	1.428587	1.353963	1116.028044	0.022970	0.024968
RS	42	1.533711	1.413131	1058.499367	0.021786	0.023639
RS	43	1.646065	1.413131	1044.131309	0.021490	0.023190
RS	44	1.766145	1.474171	983.701917	0.020247	0.021814
RS	45	1.894484	1.474171	963.074248	0.019822	0.021255
RS	46	2.031649	1.528162	905.659146	0.018640	0.019976
RS	47	2.178247	1.528162	878.852482	0.018089	0.019331
RS	48	2.334927	1.567000	827.296710	0.017027	0.018212
RS	49	2.502382	1.567000	794.074820	0.016344	0.017483
RS	50	2.681353	1.585854	748.106666	0.015398	0.016514
RS	51	2.872633	1.585854	708.219425	0.014577	0.015683
RS	52	3.077067	1.585844	664.888700	0.013685	0.014785
RS	53	3.295561	1.585844	618.659241	0.012733	0.013831
RS	54	3.529081	1.568196	576.098785	0.011857	0.012939
RS	55	3.778661	1.568196	524.608074	0.010797	0.011856
RS	56	4.045404	1.568196	472.482394	0.009725	0.010743
RS	57	4.330493	1.568196	420.551483	0.008656	0.009617
RS	58	4.635187	1.623113	358.351871	0.007376	0.008261
RS	59	4.960836	1.623113	313.023009	0.006443	0.007248
RS	60	5.308881	1.623113	269.655735	0.005550	0.006268
RS	61	5.680861	1.623113	228.872755	0.004711	0.005339
RS	62	6.078423	1.623113	191.198780	0.003935	0.004474
RS	63	6.503327	1.623113	657.967235	0.013542	0.015492
PA	4+25*2+4+6 0.138717961 0.035930802 6.503326572 0.730751682 0.496772873 0.653018579 0.772364139 0.912940478 1.036680975 1.140699769 1.234408503 1.308888511 1.352455010 1.369625715 1.368423405 1.352702617 1.326799020 1.297781573 1.274039681 1.263835368 1.273673819 1.305082991 1.353962984 1.413131085 1.474170863 1.528161540 1.567000196 1.585853961 1.585843667 1.568195703 1.623113329
//
IT	4488
RD	9
LK	-434426.913637
QD	-221.356015 -> -195.257784
RI	0.0265502156
TR	0.136297	0.036307
MT	6.593467
MM	C_pi: 1.293253, n_recomb: 50067.806565
RS	0	0.000000	0.775117	433.582511	0.008660	0.000510
RS	1	0.006900	0.775117	459.311444	0.009174	0.003049
RS	2	0.014277	0.775117	486.262415	0.009712	0.006071
RS	3	0.022162	0.775117	514.450142	0.010275	0.008437
RS	4	0.030591	0.495914	847.320887	0.016923	0.014087
RS	5	0.039602	0.495914	889.072337	0.017757	0.014415
RS	6	0.049235	0.660232	701.611135	0.014013	0.011110
RS	7	0.059533	0.660232	738.162941	0.014743	0.011622
RS	8	0.070541	0.780106	657.456277	0.013131	0.010485
RS	9	0.082309	0.780106	692.093264	0.013823	0.011188
RS	10	0.094888	0.923794	615.403829	0.012291	0.010064
RS	11	0.108336	0.923794	648.199381	0.012946	0.010713
RS	12	0.122712	1.050663	600.289149	0.011990	0.010082
RS	13	0.138079	1.050663	632.256405	0.012628	0.010813
RS	14	0.154507	1.157657	604.225481	0.012068	0.010562
RS	15	0.172069	1.157657	636.070816	0.012704	0.011351
RS	16	0.190842	1.255886	616.985266	0.012323	0.011249
RS	17	0.210911	1.255886	648.989567	0.012962	0.012027
RS	18	0.232364	1.335489	641.596953	0.012815	0.012094
RS	19	0.255298	1.335489	674.081638	0.013463	0.012871
RS	20	0.279815	1.382292	683.640025	0.013654	0.013240
RS	21	0.306023	1.382292	716.970485	0.014320	0.014055
RS	22	0.334039	1.400414	741.320677	0.014806	0.014711
RS	23	0.363989	1.400414	775.568381	0.015490	0.015561
RS	24	0.396005	1.398528	811.270921	0.016203	0.016436
RS	25	0.430231	1.398528	846.112277	0.016899	0.017306
RS	26	0.466818	1.380655	892.192114	0.017820	0.018388
RS	27	0.505929	1.380655	926.888989	0.018513	0.019268
RS	28	0.547740	1.351252	981.606299	0.019606	0.020532
RS	29	0.592435	1.351252	1014.888801	0.020270	0.021401
RS	30	0.640215	1.318011	1072.779626	0.021427	0.022736
RS	31	0.691291	1.318011	1102.791710	0.022026	0.023547
RS	32	0.745892	1.290274	1154.344777	0.023056	0.024750
RS	33	0.804260	1.290274	1178.865559	0.023545	0.025435
RS	34	0.866656	1.277306	1211.984877	0.024207	0.026235
RS	35	0.933358	1.277306	1229.011597	0.024547	0.026712
RS	36	1.004662	1.286432	1233.195756	0.024631	0.026854
RS	37	1.080886	1.286432	1241.675785	0.024800	0.027063
RS	38	1.162369	1.319559	1214.823444	0.024264	0.026484
RS	39	1.249475	1.319559	1214.897286	0.024265	0.026424
RS	40	1.342592	1.372401	1164.497772	0.023258	0.025301
RS	41	1.442134	1.372401	1157.003267	0.023109	0.025027
RS	42	1.548545	1.437163	1094.238891	0.021855	0.023632
RS	43	1.662298	1.437163	1080.054712	0.021572	0.023207
RS	44	1.783900	1.504507	1014.766587	0.020268	0.021774
RS	45	1.913894	1.504507	994.417676	0.019861	0.021243
RS	46	2.052857	1.564342	933.325706	0.018641	0.019927
RS	47	2.201408	1.564342	906.848725	0.018112	0.019313
RS	48	2.360211	1.607397	853.103199	0.017039	0.018184
RS	49	2.529971	1.607397	820.128795	0.016380	0.017484
RS	50	2.711444	1.628096	773.301764	0.015445	0.016528
RS	51	2.905440	1.628096	733.383924	0.014648	0.015723
RS	52	3.112822	1.627671	689.967413	0.013781	0.014853
RS	53	3.334514	1.627671	643.227789	0.012847	0.013918
RS	54	3.571503	1.607447	600.912009	0.012002	0.013060
RS	55	3.824844	1.607447	548.243774	0.010950	0.011987
RS	56	4.095667	1.607447	494.746967	0.009882	0.010881
RS	57	4.385177	1.607447	441.276277	0.008814	0.009759
RS	58	4.694664	1.668294	375.876787	0.007507	0.008376
RS	59	5.025506	1.668294	329.227134	0.006576	0.007368
RS	60	5.379178	1.668294	284.424330	0.005681	0.006389
RS	61	5.757253	1.668294	242.128179	0.004836	0.005457
RS	62	6.161416	1.668294	202.903355	0.004053	0.004586
RS	63	6.593467	1.668294	707.550309	0.014132	0.016085
PA	4+25*2+4+6 0.136297278 0.036306806 6.593467247 0.775116628 0.495913947 0.660232401 0.780105636 0.923794410 1.050662549 1.157657270 1.255886360 1.335488790 1.382291991 1.400413610 1.398527843 1.380654510 1.351251602 1.318011141 1.290273853 1.277305660 1.286432106 1.319558592 1.372400596 1.437162679 1.504506918 1.564342168 1.607396655 1.628096097 1.627671137 1.607447107 1.668293964
//
IT	4362
RD	10
LK	-434375.591606
QD	-208.509618 -> -184.489036
RI	0.0248013450
TR	0.134040	0.036673
MT	6.678261
MM	C_pi: 1.318236, n_recomb: 51515.285926
RS	0	0.000000	0.819602	423.019635	0.008212	0.000494
RS	1	0.006922	0.819602	448.423668	0.008705	0.002943
RS	2	0.014322	0.819602	475.070263	0.009222	0.005833
RS	3	0.022235	0.819602	502.979846	0.009764	0.008077
RS	4	0.030696	0.495323	877.397528	0.017032	0.014307
RS	5	0.039742	0.495323	920.727215	0.017873	0.014626
RS	6	0.049414	0.668089	717.342476	0.013925	0.011117
RS	7	0.059756	0.668089	754.956995	0.014655	0.011617
RS	8	0.070814	0.788084	673.731997	0.013078	0.010488
RS	9	0.082637	0.788084	709.429934	0.013771	0.011197
RS	10	0.095278	0.934230	630.336123	0.012236	0.010060
RS	11	0.108795	0.934230	664.122895	0.012892	0.010713
RS	12	0.123246	1.063580	614.612905	0.011931	0.010069
RS	13	0.138699	1.063580	647.539951	0.012570	0.010802
RS	14	0.155220	1.172981	618.447958	0.012005	0.010539
RS	15	0.172886	1.172981	651.249318	0.012642	0.011329
RS	16	0.191774	1.275395	630.490963	0.012239	0.011202
RS	17	0.211969	1.275395	663.430965	0.012878	0.011979
RS	18	0.233562	1.360120	654.249138	0.012700	0.012011
RS	19	0.256650	1.360120	687.656221	0.013349	0.012782
RS	20	0.281336	1.410408	696.413536	0.013519	0.013122
RS	21	0.307730	1.410408	730.703176	0.014184	0.013928
RS	22	0.335951	1.429828	755.390754	0.014663	0.014568
RS	23	0.366126	1.429828	790.683448	0.015349	0.015408
RS	24	0.398389	1.427636	827.661247	0.016066	0.016280
RS	25	0.432886	1.427636	863.662831	0.016765	0.017138
RS	26	0.469770	1.407976	912.100444	0.017705	0.018231
RS	27	0.509207	1.407976	948.083099	0.018404	0.019101
RS	28	0.551374	1.375364	1006.502631	0.019538	0.020396
RS	29	0.596459	1.375364	1041.168947	0.020211	0.021259
RS	30	0.644665	1.338080	1103.935727	0.021429	0.022648
RS	31	0.696208	1.338080	1135.335505	0.022039	0.023458
RS	32	0.751318	1.306411	1192.086319	0.023140	0.024729
RS	33	0.810243	1.306411	1217.839450	0.023640	0.025418
RS	34	0.873246	1.290624	1255.009730	0.024362	0.026277
RS	35	0.940610	1.290624	1272.952955	0.024710	0.026763
RS	36	1.012637	1.298869	1278.522222	0.024818	0.026932
RS	37	1.089649	1.298869	1287.547425	0.024994	0.027152
RS	38	1.171991	1.333444	1258.883542	0.024437	0.026556
RS	39	1.260033	1.333444	1259.225788	0.024444	0.026512
RS	40	1.354169	1.389931	1204.639957	0.023384	0.025340
RS	41	1.454820	1.389931	1197.307101	0.023242	0.025085
RS	42	1.562438	1.459982	1129.418531	0.021924	0.023628
RS	43	1.677505	1.459982	1115.429722	0.021652	0.023226
RS	44	1.800537	1.533371	1045.358533	0.020292	0.021739
RS	45	1.932084	1.533371	1025.293161	0.019903	0.021235
RS	46	2.072736	1.598858	960.574494	0.018646	0.019885
RS	47	2.223124	1.598858	934.426938	0.018139	0.019299
RS	48	2.383921	1.645992	878.528300	0.017054	0.018160
RS	49	2.555847	1.645992	845.800907	0.016418	0.017489
RS	50	2.739674	1.668446	798.146417	0.015493	0.016545
RS	51	2.936224	1.668446	758.203931	0.014718	0.015765
RS	52	3.146379	1.667550	714.741370	0.013874	0.014919
RS	53	3.371080	1.667550	667.507443	0.012957	0.014004
RS	54	3.611333	1.644709	625.502081	0.012142	0.013179
RS	55	3.868216	1.644709	571.677640	0.011097	0.012115
RS	56	4.142880	1.644709	516.834661	0.010033	0.011015
RS	57	4.436554	1.644709	461.851680	0.008965	0.009896
RS	58	4.750555	1.711310	393.263239	0.007634	0.008488
RS	59	5.086290	1.711310	345.319963	0.006703	0.007484
RS	60	5.445264	1.711310	299.110052	0.005806	0.006506
RS	61	5.829083	1.711310	255.328832	0.004956	0.005571
RS	62	6.239470	1.711310	214.579477	0.004165	0.004695
RS	63	6.678261	1.711310	757.516724	0.014705	0.016666
PA	4+25*2+4+6 0.134040395 0.036673354 6.678261202 0.819601845 0.495323363 0.668088503 0.788084492 0.934229843 1.063580202 1.172981179 1.275394904 1.360120309 1.410407763 1.429827509 1.427635720 1.407975926 1.375363928 1.338079659 1.306411259 1.290624428 1.298869015 1.333444099 1.389930974 1.459981551 1.533370983 1.598858141 1.645991594 1.668446198 1.667550070 1.644709277 1.711309779
//
IT	4810
RD	11
LK	-434328.338411
QD	-196.754238 -> -174.600131
RI	0.0232410453
TR	0.131925	0.037028
MT	6.758595
MM	C_pi: 1.342313, n_recomb: 52928.996404
RS	0	0.000000	0.864063	413.266288	0.007808	0.000479
RS	1	0.006942	0.864063	438.353433	0.008282	0.002846
RS	2	0.014365	0.864063	464.699571	0.008780	0.005616
RS	3	0.022304	0.864063	492.330163	0.009302	0.007751
RS	4	0.030794	0.494905	906.534827	0.017127	0.014511
RS	5	0.039873	0.494905	951.401139	0.017975	0.014824
RS	6	0.049582	0.676469	731.591752	0.013822	0.011111
RS	7	0.059965	0.676469	770.202233	0.014552	0.011599
RS	8	0.071070	0.796247	689.033218	0.013018	0.010486
RS	9	0.082944	0.796247	725.745326	0.013712	0.011198
RS	10	0.095644	0.944274	644.760922	0.012182	0.010056
RS	11	0.109224	0.944274	679.509707	0.012838	0.010713
RS	12	0.123748	1.075547	628.717457	0.011879	0.010060
RS	13	0.139280	1.075547	662.586113	0.012518	0.010795
RS	14	0.155889	1.186865	632.632013	0.011952	0.010524
RS	15	0.173652	1.186865	666.377496	0.012590	0.011315
RS	16	0.192648	1.293131	644.015502	0.012168	0.011165
RS	17	0.212962	1.293131	677.879559	0.012807	0.011941
RS	18	0.234687	1.382954	666.834000	0.012599	0.011939
RS	19	0.257919	1.382954	701.145835	0.013247	0.012703
RS	20	0.282765	1.436942	708.945908	0.013394	0.013015
RS	21	0.309335	1.436942	744.168438	0.014060	0.013811
RS	22	0.337749	1.457976	768.993395	0.014529	0.014434
RS	23	0.368135	1.457976	805.296442	0.015215	0.015264
RS	24	0.400631	1.455829	843.313197	0.015933	0.016129
RS	25	0.435383	1.455829	880.434286	0.016634	0.016978
RS	26	0.472547	1.434717	930.973934	0.017589	0.018077
RS	27	0.512291	1.434717	968.200670	0.018292	0.018937
RS	28	0.554794	1.399176	1030.082464	0.019462	0.020259
RS	29	0.600247	1.399176	1066.098192	0.020142	0.021115
RS	30	0.648855	1.358022	1133.593574	0.021417	0.022554
RS	31	0.700837	1.358022	1166.362697	0.022036	0.023362
RS	32	0.756428	1.322490	1228.305781	0.023207	0.024698
RS	33	0.815878	1.322490	1255.292626	0.023717	0.025390
RS	34	0.879454	1.303848	1296.648909	0.024498	0.026308
RS	35	0.947444	1.303848	1315.525222	0.024855	0.026801
RS	36	1.020153	1.311071	1322.694617	0.024990	0.027000
RS	37	1.097909	1.311071	1332.287716	0.025171	0.027231
RS	38	1.181063	1.346871	1302.021535	0.024599	0.026624
RS	39	1.269989	1.346871	1302.654470	0.024611	0.026594
RS	40	1.365088	1.406728	1244.045894	0.023504	0.025378
RS	41	1.466788	1.406728	1236.893468	0.023369	0.025141
RS	42	1.575548	1.481794	1163.992417	0.021992	0.023628
RS	43	1.691857	1.481794	1150.212867	0.021731	0.023247
RS	44	1.816240	1.560999	1075.432419	0.020318	0.021710
RS	45	1.949258	1.560999	1055.659037	0.019945	0.021230
RS	46	2.091508	1.631966	987.364714	0.018655	0.019848
RS	47	2.243634	1.631966	961.551020	0.018167	0.019289
RS	48	2.406319	1.683061	903.535217	0.017071	0.018141
RS	49	2.580297	1.683061	871.059917	0.016457	0.017496
RS	50	2.766352	1.707193	822.611002	0.015542	0.016563
RS	51	2.965322	1.707193	782.655266	0.014787	0.015806
RS	52	3.178104	1.705780	739.187688	0.013966	0.014985
RS	53	3.405656	1.705780	691.480081	0.013064	0.014087
RS	54	3.649004	1.680296	649.849096	0.012278	0.013295
RS	55	3.909244	1.680296	594.894288	0.011239	0.012239
RS	56	4.187548	1.680296	538.733808	0.010178	0.011145
RS	57	4.485172	1.680296	482.268973	0.009112	0.010029
RS	58	4.803455	1.752487	410.507136	0.007756	0.008597
RS	59	5.143832	1.752487	361.298778	0.006826	0.007597
RS	60	5.507837	1.752487	313.710914	0.005927	0.006619
RS	61	5.897110	1.752487	268.472978	0.005072	0.005682
RS	62	6.313404	1.752487	226.225346	0.004274	0.004801
RS	63	6.758595	1.752487	807.843454	0.015263	0.017234
PA	4+25*2+4+6 0.131925258 0.037028467 6.758595148 0.864062902 0.494904719 0.676468949 0.796246607 0.944273979 1.075546514 1.186864645 1.293130548 1.382954017 1.436941952 1.457976434 1.455828631 1.434716802 1.399175609 1.358022427 1.322490103 1.303847908 1.311070810 1.346870724 1.406727573 1.481794058 1.560999272 1.631965905 1.683061002 1.707193191 1.705779682 1.680295790 1.752486665
//
IT	4282
RD	12
LK	-434284.742151
QD	-185.965501 -> -165.494782
RI	0.0218447810
TR	0.129935	0.037371
MT	6.835071
MM	C_pi: 1.365579, n_recomb: 54309.679637
RS	0	0.000000	0.908425	404.245480	0.007443	0.000465
RS	1	0.006960	0.908425	429.025789	0.007900	0.002756
RS	2	0.014405	0.908425	455.078199	0.008379	0.005416
RS	3	0.022368	0.908425	482.432627	0.008883	0.007452
RS	4	0.030886	0.494604	934.828540	0.017213	0.014701
RS	5	0.039996	0.494604	981.193325	0.018067	0.015011
RS	6	0.049740	0.685315	744.463112	0.013708	0.011094
RS	7	0.060163	0.685315	784.006122	0.014436	0.011570
RS	8	0.071311	0.804568	703.415952	0.012952	0.010479
RS	9	0.083235	0.804568	741.097614	0.013646	0.011194
RS	10	0.095988	0.953992	658.680896	0.012128	0.010052
RS	11	0.109630	0.953992	694.363086	0.012785	0.010711
RS	12	0.124221	1.086690	642.585153	0.011832	0.010055
RS	13	0.139828	1.086690	677.377372	0.012472	0.010790
RS	14	0.156521	1.199465	646.760100	0.011909	0.010515
RS	15	0.174376	1.199465	681.438217	0.012547	0.011307
RS	16	0.193473	1.309269	657.540827	0.012107	0.011136
RS	17	0.213900	1.309269	692.318012	0.012748	0.011911
RS	18	0.235749	1.404148	679.343549	0.012509	0.011875
RS	19	0.259118	1.404148	714.543842	0.013157	0.012634
RS	20	0.284114	1.462025	721.244374	0.013280	0.012916
RS	21	0.310850	1.462025	757.375436	0.013945	0.013704
RS	22	0.339447	1.484945	782.164332	0.014402	0.014309
RS	23	0.370034	1.484945	819.445602	0.015088	0.015129
RS	24	0.402751	1.483152	858.290038	0.015804	0.015984
RS	25	0.437744	1.483152	896.492367	0.016507	0.016824
RS	26	0.475173	1.460903	948.891709	0.017472	0.017925
RS	27	0.515208	1.460903	987.322376	0.018179	0.018777
RS	28	0.558029	1.422688	1052.439835	0.019378	0.020120
RS	29	0.603830	1.422688	1089.770626	0.020066	0.020970
RS	30	0.652820	1.377832	1161.841072	0.021393	0.022454
RS	31	0.705219	1.377832	1195.959602	0.022021	0.023261
RS	32	0.761265	1.338507	1263.068824	0.023257	0.024657
RS	33	0.821213	1.338507	1291.288259	0.023776	0.025353
RS	34	0.885333	1.316987	1336.940512	0.024617	0.026329
RS	35	0.953916	1.316987	1356.764110	0.024982	0.026830
RS	36	1.027273	1.323074	1365.725455	0.025147	0.027060
RS	37	1.105736	1.323074	1375.907520	0.025334	0.027302
RS	38	1.189660	1.359901	1344.239074	0.024751	0.026688
RS	39	1.279425	1.359901	1345.183636	0.024769	0.026671
RS	40	1.375439	1.422888	1282.706100	0.023618	0.025415
RS	41	1.478135	1.422888	1275.752198	0.023490	0.025195
RS	42	1.587980	1.502728	1197.944566	0.022058	0.023630
RS	43	1.705470	1.502728	1184.388298	0.021808	0.023269
RS	44	1.831138	1.587544	1104.969072	0.020346	0.021685
RS	45	1.965553	1.587544	1085.497229	0.019987	0.021228
RS	46	2.109324	1.663836	1013.675881	0.018665	0.019816
RS	47	2.263102	1.663836	988.202568	0.018196	0.019282
RS	48	2.427583	1.718788	928.104503	0.017089	0.018125
RS	49	2.603513	1.718788	895.889024	0.016496	0.017504
RS	50	2.791689	1.744533	846.677083	0.015590	0.016582
RS	51	2.992962	1.744533	806.722344	0.014854	0.015847
RS	52	3.208244	1.742568	763.289037	0.014054	0.015050
RS	53	3.438511	1.742568	715.131137	0.013168	0.014169
RS	54	3.684806	1.714422	673.936914	0.012409	0.013407
RS	55	3.948244	1.714422	617.880185	0.011377	0.012360
RS	56	4.230018	1.714422	560.433020	0.010319	0.011272
RS	57	4.531405	1.714422	502.518492	0.009253	0.010158
RS	58	4.853769	1.792051	427.602465	0.007873	0.008703
RS	59	5.198571	1.792051	377.158331	0.006945	0.007706
RS	60	5.567373	1.792051	328.222069	0.006044	0.006729
RS	61	5.961845	1.792051	281.555930	0.005184	0.005790
RS	62	6.383774	1.792051	237.836304	0.004379	0.004903
RS	63	6.835071	1.792051	858.494311	0.015807	0.017791
PA	4+25*2+4+6 0.129935443 0.037371286 6.835070989 0.908425217 0.494603597 0.685314825 0.804567673 0.953992047 1.086689948 1.199465042 1.309268536 1.404147883 1.462025289 1.484944610 1.483152075 1.460903446 1.422687661 1.377832447 1.338507343 1.316986782 1.323074022 1.359901412 1.422888004 1.502728446 1.587543641 1.663835570 1.718788345 1.744533402 1.742567600 1.714422472 1.792050655
//
IT	3638
RD	13
LK	-434244.447002
QD	-176.035939 -> -157.088602
RI	0.0205904049
TR	0.128057	0.037701
MT	6.908182
MM	C_pi: 1.388112, n_recomb: 55658.131330
RS	0	0.000000	0.952664	395.871040	0.007113	0.000451
RS	1	0.006978	0.952664	420.354913	0.007552	0.002672
RS	2	0.014443	0.952664	446.121264	0.008015	0.005232
RS	3	0.022429	0.952664	473.203969	0.008502	0.007178
RS	4	0.030973	0.494387	962.346795	0.017290	0.014879
RS	5	0.040112	0.494387	1010.174507	0.018150	0.015186
RS	6	0.049890	0.694549	756.085701	0.013584	0.011065
RS	7	0.060349	0.694549	796.502151	0.014311	0.011531
RS	8	0.071539	0.813022	716.938170	0.012881	0.010467
RS	9	0.083509	0.813022	755.547015	0.013575	0.011184
RS	10	0.096315	0.963411	672.119984	0.012076	0.010048
RS	11	0.110014	0.963411	708.708318	0.012733	0.010709
RS	12	0.124669	1.097116	656.204587	0.011790	0.010053
RS	13	0.140347	1.097116	691.902536	0.012431	0.010788
RS	14	0.157119	1.210931	660.811252	0.011873	0.010511
RS	15	0.175062	1.210931	696.410597	0.012512	0.011304
RS	16	0.194256	1.323977	671.045267	0.012057	0.011114
RS	17	0.214790	1.323977	706.724989	0.012698	0.011888
RS	18	0.236756	1.423849	691.768869	0.012429	0.011819
RS	19	0.260256	1.423849	727.842379	0.013077	0.012573
RS	20	0.285395	1.485765	733.320989	0.013175	0.012826
RS	21	0.312289	1.485765	770.338062	0.013841	0.013606
RS	22	0.341059	1.510818	794.930122	0.014282	0.014190
RS	23	0.371837	1.510818	833.159596	0.014969	0.015003
RS	24	0.404763	1.509659	872.641733	0.015679	0.015845
RS	25	0.439987	1.509659	911.889219	0.016384	0.016677
RS	26	0.477668	1.486558	965.926691	0.017355	0.017776
RS	27	0.517979	1.486558	1005.522737	0.018066	0.018621
RS	28	0.561103	1.445907	1073.657430	0.019290	0.019981
RS	29	0.607236	1.445907	1112.269237	0.019984	0.020826
RS	30	0.656588	1.397506	1188.760189	0.021358	0.022350
RS	31	0.709385	1.397506	1224.206986	0.021995	0.023156
RS	32	0.765865	1.354456	1296.444432	0.023293	0.024610
RS	33	0.826287	1.354456	1325.893077	0.023822	0.025309
RS	34	0.890925	1.330044	1375.930055	0.024721	0.026342
RS	35	0.960074	1.330044	1396.712748	0.025094	0.026850
RS	36	1.034049	1.334898	1407.640844	0.025291	0.027113
RS	37	1.113185	1.334898	1418.430849	0.025485	0.027365
RS	38	1.197843	1.372584	1385.544785	0.024894	0.026747
RS	39	1.288410	1.372584	1386.820401	0.024917	0.026743
RS	40	1.385296	1.438486	1320.620850	0.023727	0.025452
RS	41	1.488943	1.438486	1313.882418	0.023606	0.025247
RS	42	1.599822	1.522885	1231.268193	0.022122	0.023634
RS	43	1.718440	1.522885	1217.948759	0.021883	0.023291
RS	44	1.845334	1.613123	1133.959628	0.020374	0.021663
RS	45	1.981084	1.613123	1114.798996	0.020029	0.021228
RS	46	2.126306	1.694603	1039.495629	0.018676	0.019788
RS	47	2.281662	1.694603	1014.370228	0.018225	0.019276
RS	48	2.447860	1.753322	952.222749	0.017108	0.018112
RS	49	2.625655	1.753322	920.276367	0.016534	0.017513
RS	50	2.815857	1.780626	870.330831	0.015637	0.016602
RS	51	3.019331	1.780626	830.393059	0.014920	0.015887
RS	52	3.237005	1.778084	787.030225	0.014140	0.015113
RS	53	3.469868	1.778084	738.447311	0.013268	0.014247
RS	54	3.718981	1.747266	697.750301	0.012536	0.013516
RS	55	3.985477	1.747266	640.622018	0.011510	0.012477
RS	56	4.270570	1.747266	581.920590	0.010455	0.011394
RS	57	4.575558	1.747266	522.589855	0.009389	0.010283
RS	58	4.901828	1.830191	444.541616	0.007987	0.008805
RS	59	5.250866	1.830191	392.891769	0.007059	0.007812
RS	60	5.624260	1.830191	342.637155	0.006156	0.006836
RS	61	6.023711	1.830191	294.571644	0.005293	0.005894
RS	62	6.451037	1.830191	249.406538	0.004481	0.005003
RS	63	6.908182	1.830191	909.430118	0.016340	0.018336
PA	4+25*2+4+6 0.128057262 0.037701349 6.908181718 0.952664094 0.494387209 0.694549402 0.813021735 0.963411183 1.097115612 1.210931485 1.323977230 1.423848719 1.485764572 1.510817735 1.509658756 1.486558311 1.445907267 1.397505788 1.354455776 1.330043757 1.334898178 1.372583664 1.438486394 1.522885278 1.613122569 1.694602892 1.753322053 1.780626073 1.778084487 1.747266365 1.830190817
//
IT	3844
RD	14
LK	-434207.139718
QD	-166.873525 -> -149.308950
RI	0.0194602384
TR	0.126280	0.038019
MT	6.978253
MM	C_pi: 1.409965, n_recomb: 56975.054674
RS	0	0.000000	0.996721	388.082567	0.006811	0.000439
RS	1	0.006995	0.996721	412.281069	0.007236	0.002594
RS	2	0.014480	0.996721	437.770185	0.007684	0.005063
RS	3	0.022487	0.996721	464.587317	0.008154	0.006927
RS	4	0.031056	0.494226	989.151364	0.017361	0.015047
RS	5	0.040223	0.494226	1038.408566	0.018226	0.015353
RS	6	0.050032	0.704126	766.552833	0.013454	0.011028
RS	7	0.060527	0.704126	807.786596	0.014178	0.011485
RS	8	0.071756	0.821584	729.651224	0.012807	0.010452
RS	9	0.083770	0.821584	769.146723	0.013500	0.011170
RS	10	0.096625	0.972577	685.080273	0.012024	0.010044
RS	11	0.110379	0.972577	722.547771	0.012682	0.010705
RS	12	0.125096	1.106909	669.565283	0.011752	0.010053
RS	13	0.140841	1.106909	706.151120	0.012394	0.010788
RS	14	0.157688	1.221403	674.758071	0.011843	0.010511
RS	15	0.175714	1.221403	711.266770	0.012484	0.011304
RS	16	0.195000	1.337402	684.507096	0.012014	0.011097
RS	17	0.215636	1.337402	721.078740	0.012656	0.011871
RS	18	0.237715	1.442180	704.101079	0.012358	0.011770
RS	19	0.261338	1.442180	741.033246	0.013006	0.012520
RS	20	0.286614	1.508260	745.179025	0.013079	0.012742
RS	21	0.313659	1.508260	783.060796	0.013744	0.013516
RS	22	0.342594	1.535658	807.316168	0.014170	0.014078
RS	23	0.373554	1.535658	846.465591	0.014857	0.014884
RS	24	0.406680	1.535384	886.412749	0.015558	0.015712
RS	25	0.442123	1.535384	926.671135	0.016265	0.016536
RS	26	0.480045	1.511692	982.142597	0.017238	0.017631
RS	27	0.520620	1.511692	1022.866814	0.017953	0.018470
RS	28	0.564033	1.468825	1093.813456	0.019198	0.019843
RS	29	0.610482	1.468825	1133.672440	0.019898	0.020684
RS	30	0.660181	1.417023	1214.429928	0.021315	0.022243
RS	31	0.713357	1.417023	1251.182608	0.021960	0.023049
RS	32	0.770252	1.370313	1328.500699	0.023317	0.024557
RS	33	0.831127	1.370313	1359.172801	0.023856	0.025259
RS	34	0.896260	1.343002	1413.666912	0.024812	0.026349
RS	35	0.965950	1.343002	1435.417753	0.025194	0.026863
RS	36	1.040514	1.346542	1448.469564	0.025423	0.027161
RS	37	1.120294	1.346542	1459.883985	0.025623	0.027422
RS	38	1.205655	1.384936	1425.953268	0.025028	0.026803
RS	39	1.296987	1.384936	1427.577189	0.025056	0.026810
RS	40	1.394708	1.453563	1357.795202	0.023831	0.025488
RS	41	1.499264	1.453563	1351.287381	0.023717	0.025297
RS	42	1.611134	1.542323	1263.963044	0.022184	0.023639
RS	43	1.730830	1.542323	1250.892598	0.021955	0.023314
RS	44	1.858898	1.637814	1162.397056	0.020402	0.021645
RS	45	1.995925	1.637814	1143.556797	0.020071	0.021229
RS	46	2.142537	1.724357	1064.814668	0.018689	0.019763
RS	47	2.299405	1.724357	1040.044809	0.018254	0.019272
RS	48	2.467246	1.786762	975.878412	0.017128	0.018100
RS	49	2.646828	1.786762	944.211020	0.016572	0.017523
RS	50	2.838971	1.815581	893.558568	0.015683	0.016622
RS	51	3.044555	1.815581	853.654676	0.014983	0.015927
RS	52	3.264520	1.812442	810.398443	0.014224	0.015174
RS	53	3.499872	1.812442	761.416420	0.013364	0.014323
RS	54	3.751687	1.778950	721.272304	0.012659	0.013622
RS	55	4.021116	1.778950	663.104221	0.011639	0.012590
RS	56	4.309392	1.778950	603.182188	0.010587	0.011512
RS	57	4.617834	1.778950	542.469846	0.009521	0.010404
RS	58	4.947852	1.867035	461.315119	0.008097	0.008904
RS	59	5.300954	1.867035	408.490077	0.007170	0.007914
RS	60	5.678756	1.867035	356.947511	0.006265	0.006939
RS	61	6.082986	1.867035	307.511772	0.005397	0.005995
RS	62	6.515493	1.867035	260.928033	0.004580	0.005100
RS	63	6.978253	1.867035	960.601132	0.016860	0.018870
PA	4+25*2+4+6 0.126280306 0.038018776 6.978253340 0.996721047 0.494225961 0.704125508 0.821584013 0.972576937 1.106908895 1.221402945 1.337402282 1.442180206 1.508259840 1.535657611 1.535383723 1.511691872 1.468824649 1.417022804 1.370312804 1.343001706 1.346541567 1.384935695 1.453562998 1.542323350 1.637813786 1.724356895 1.786761510 1.815580532 1.812441762 1.778949832 1.867034919
//
IT	4049
RD	15
LK	-434172.546546
QD	-158.399076 -> -142.092983
RI	0.0184360758
TR	0.124595	0.038324
MT	7.045603
MM	C_pi: 1.431193, n_recomb: 58261.306582
RS	0	0.000000	1.040642	380.791959	0.006536	0.000427
RS	1	0.007011	1.040642	404.714607	0.006947	0.002522
RS	2	0.014514	1.040642	429.934099	0.007379	0.004905
RS	3	0.022543	1.040642	456.490995	0.007835	0.006695
RS	4	0.031134	0.494102	1015.294148	0.017427	0.015205
RS	5	0.040329	0.494102	1065.949406	0.018296	0.015512
RS	6	0.050167	0.714005	775.954878	0.013319	0.010984
RS	7	0.060696	0.714005	817.952940	0.014039	0.011431
RS	8	0.071962	0.830235	741.607380	0.012729	0.010434
RS	9	0.084019	0.830235	781.951054	0.013421	0.011151
RS	10	0.096921	0.981516	697.579232	0.011973	0.010039
RS	11	0.110727	0.981516	735.899894	0.012631	0.010701
RS	12	0.125502	1.116148	682.661628	0.011717	0.010054
RS	13	0.141312	1.116148	720.117740	0.012360	0.010789
RS	14	0.158231	1.230992	688.587257	0.011819	0.010514
RS	15	0.176336	1.230992	725.993509	0.012461	0.011309
RS	16	0.195711	1.349677	697.910726	0.011979	0.011085
RS	17	0.216444	1.349677	735.363865	0.012622	0.011859
RS	18	0.238630	1.459271	716.329937	0.012295	0.011727
RS	19	0.262372	1.459271	754.106803	0.012944	0.012473
RS	20	0.287779	1.529609	756.824272	0.012990	0.012665
RS	21	0.314966	1.529609	795.550712	0.013655	0.013433
RS	22	0.344061	1.559529	819.347730	0.014063	0.013973
RS	23	0.375194	1.559529	859.390677	0.014751	0.014772
RS	24	0.408511	1.560364	899.648229	0.015442	0.015584
RS	25	0.444164	1.560364	940.885273	0.016149	0.016402
RS	26	0.482316	1.536316	997.604811	0.017123	0.017491
RS	27	0.523144	1.536316	1039.421670	0.017841	0.018322
RS	28	0.566833	1.491437	1112.985522	0.019103	0.019706
RS	29	0.613586	1.491437	1154.058524	0.019808	0.020542
RS	30	0.663617	1.436372	1238.931048	0.021265	0.022135
RS	31	0.717156	1.436372	1276.966542	0.021918	0.022940
RS	32	0.774448	1.386067	1359.307390	0.023331	0.024499
RS	33	0.835757	1.386067	1391.195437	0.023879	0.025205
RS	34	0.901365	1.355853	1450.205427	0.024891	0.026349
RS	35	0.971573	1.355853	1472.931238	0.025281	0.026870
RS	36	1.046703	1.358007	1488.250870	0.025544	0.027203
RS	37	1.127100	1.358007	1500.303912	0.025751	0.027473
RS	38	1.213134	1.396977	1465.490014	0.025154	0.026855
RS	39	1.305201	1.396977	1467.477436	0.025188	0.026874
RS	40	1.403722	1.468157	1394.244788	0.023931	0.025524
RS	41	1.509151	1.468157	1387.980948	0.023823	0.025346
RS	42	1.621971	1.561102	1296.036408	0.022245	0.023646
RS	43	1.742702	1.561102	1283.225876	0.022025	0.023337
RS	44	1.871897	1.661691	1190.284218	0.020430	0.021629
RS	45	2.010151	1.661691	1171.772769	0.020112	0.021232
RS	46	2.158098	1.753183	1089.632518	0.018703	0.019740
RS	47	2.316417	1.753183	1065.225623	0.018284	0.019270
RS	48	2.485837	1.819202	999.068255	0.017148	0.018090
RS	49	2.667134	1.819202	967.689904	0.016609	0.017534
RS	50	2.861143	1.849496	916.356335	0.015728	0.016642
RS	51	3.068755	1.849496	876.503258	0.015044	0.015965
RS	52	3.290922	1.845750	833.385034	0.014304	0.015234
RS	53	3.528666	1.845750	784.030238	0.013457	0.014397
RS	54	3.783079	1.809586	744.492298	0.012779	0.013724
RS	55	4.055329	1.809586	685.316746	0.011763	0.012699
RS	56	4.346667	1.809586	624.208241	0.010714	0.011626
RS	57	4.658431	1.809586	562.149290	0.009649	0.010521
RS	58	4.992054	1.902707	477.915438	0.008203	0.009000
RS	59	5.349067	1.902707	423.946002	0.007277	0.008014
RS	60	5.731111	1.902707	371.146082	0.006370	0.007039
RS	61	6.139942	1.902707	320.369433	0.005499	0.006093
RS	62	6.577436	1.902707	272.394101	0.004675	0.005193
RS	63	7.045603	1.902707	1011.963992	0.017369	0.019393
PA	4+25*2+4+6 0.124595050 0.038323629 7.045603411 1.040641796 0.494101647 0.714004878 0.830234897 0.981515927 1.116147774 1.230991748 1.349677176 1.459270900 1.529609124 1.559529242 1.560363931 1.536316175 1.491437446 1.436371838 1.386066992 1.355853115 1.358006567 1.396977224 1.468157183 1.561102001 1.661691177 1.753182895 1.819201618 1.849496183 1.845749555 1.809586353 1.902707324
//
IT	3806
RD	16
LK	-434140.424383
QD	-150.543698 -> -135.385787
RI	0.0175061830
TR	0.122994	0.038616
MT	7.110484
MM	C_pi: 1.451834, n_recomb: 59517.479887
RS	0	0.000000	1.084385	373.954778	0.006283	0.000416
RS	1	0.007027	1.084385	397.611271	0.006681	0.002453
RS	2	0.014547	1.084385	422.569255	0.007100	0.004758
RS	3	0.022595	1.084385	448.872121	0.007542	0.006479
RS	4	0.031210	0.493985	1040.845472	0.017488	0.015356
RS	5	0.040429	0.493985	1092.869677	0.018362	0.015665
RS	6	0.050297	0.724126	784.399010	0.013179	0.010933
RS	7	0.060857	0.724126	827.112090	0.013897	0.011372
RS	8	0.072160	0.838966	752.840197	0.012649	0.010413
RS	9	0.084257	0.838966	793.994778	0.013341	0.011129
RS	10	0.097204	0.990247	709.629302	0.011923	0.010034
RS	11	0.111060	0.990247	748.777755	0.012581	0.010696
RS	12	0.125891	1.124906	695.478756	0.011685	0.010057
RS	13	0.141763	1.124906	733.787198	0.012329	0.010791
RS	14	0.158750	1.239801	702.277869	0.011800	0.010521
RS	15	0.176932	1.239801	740.569432	0.012443	0.011315
RS	16	0.196390	1.360919	711.236306	0.011950	0.011078
RS	17	0.217216	1.360919	749.560279	0.012594	0.011852
RS	18	0.239506	1.475225	728.444834	0.012239	0.011689
RS	19	0.263361	1.475225	767.052744	0.012888	0.012433
RS	20	0.288893	1.549892	768.258900	0.012908	0.012594
RS	21	0.316219	1.549892	807.810838	0.013573	0.013357
RS	22	0.345464	1.582493	831.038161	0.013963	0.013873
RS	23	0.376765	1.582493	871.949404	0.014650	0.014666
RS	24	0.410265	1.584637	912.376727	0.015330	0.015462
RS	25	0.446119	1.584637	954.561561	0.016038	0.016273
RS	26	0.484493	1.560447	1012.359093	0.017009	0.017354
RS	27	0.525562	1.560447	1055.234225	0.017730	0.018180
RS	28	0.569518	1.513744	1131.233159	0.019007	0.019571
RS	29	0.616561	1.513744	1173.487375	0.019717	0.020403
RS	30	0.666911	1.455541	1262.327288	0.021209	0.022026
RS	31	0.720798	1.455541	1301.621682	0.021870	0.022830
RS	32	0.778472	1.401705	1388.919940	0.023336	0.024438
RS	33	0.840198	1.401705	1422.014540	0.023892	0.025147
RS	34	0.906262	1.368589	1485.585639	0.024960	0.026344
RS	35	0.976967	1.368589	1509.290949	0.025359	0.026871
RS	36	1.052641	1.369295	1527.007826	0.025656	0.027240
RS	37	1.133632	1.369295	1539.711575	0.025870	0.027520
RS	38	1.220313	1.408721	1504.169234	0.025273	0.026905
RS	39	1.313086	1.408721	1506.533307	0.025312	0.026935
RS	40	1.412377	1.482300	1429.973611	0.024026	0.025559
RS	41	1.518644	1.482300	1423.965522	0.023925	0.025394
RS	42	1.632379	1.579265	1327.489085	0.022304	0.023654
RS	43	1.754106	1.579265	1314.948013	0.022093	0.023360
RS	44	1.884385	1.684812	1217.617248	0.020458	0.021615
RS	45	2.023819	1.684812	1199.442232	0.020153	0.021236
RS	46	2.173050	1.781148	1113.942510	0.018716	0.019720
RS	47	2.332767	1.781148	1089.905677	0.018312	0.019268
RS	48	2.503706	1.850716	1021.784249	0.017168	0.018082
RS	49	2.686657	1.850716	990.704900	0.016646	0.017544
RS	50	2.882462	1.882457	938.712348	0.015772	0.016662
RS	51	3.092026	1.882457	898.927341	0.015104	0.016002
RS	52	3.316315	1.878094	855.977467	0.014382	0.015291
RS	53	3.556364	1.878094	806.276474	0.013547	0.014468
RS	54	3.813280	1.839268	767.394192	0.012894	0.013823
RS	55	4.088248	1.839268	707.244359	0.011883	0.012805
RS	56	4.382538	1.839268	644.984325	0.010837	0.011737
RS	57	4.697505	1.839268	581.614554	0.009772	0.010634
RS	58	5.034604	1.937304	494.332684	0.008306	0.009093
RS	59	5.395389	1.937304	439.249862	0.007380	0.008110
RS	60	5.781525	1.937304	385.223395	0.006472	0.007136
RS	61	6.194793	1.937304	333.135406	0.005597	0.006188
RS	62	6.637099	1.937304	283.795860	0.004768	0.005285
RS	63	7.110484	1.937304	1063.464030	0.017868	0.019905
PA	4+25*2+4+6 0.122993523 0.038616161 7.110484113 1.084385281 0.493984787 0.724126193 0.838965786 0.990247369 1.124905999 1.239801183 1.360919166 1.475224996 1.549891569 1.582492891 1.584637475 1.560447118 1.513744092 1.455541252 1.401704885 1.368588612 1.369294623 1.408721108 1.482300035 1.579265152 1.684812128 1.781148190 1.850716112 1.882456631 1.878094038 1.839268494 1.937303671
//
IT	4639
RD	17
LK	-434110.557340
QD	-143.248026 -> -129.140008
RI	0.0166582598
TR	0.121469	0.038897
MT	7.173087
MM	C_pi: 1.471924, n_recomb: 60744.439845
RS	0	0.000000	1.127971	367.514489	0.006050	0.000406
RS	1	0.007041	1.127971	390.913558	0.006435	0.002389
RS	2	0.014578	1.127971	415.617409	0.006842	0.004621
RS	3	0.022646	1.127971	441.671978	0.007271	0.006279
RS	4	0.031282	0.493864	1065.847149	0.017546	0.015499
RS	5	0.040526	0.493864	1119.212729	0.018425	0.015811
RS	6	0.050420	0.734471	791.949581	0.013037	0.010877
RS	7	0.061012	0.734471	835.330665	0.013752	0.011309
RS	8	0.072349	0.847751	763.403288	0.012567	0.010389
RS	9	0.084484	0.847751	805.333585	0.013258	0.011104
RS	10	0.097474	0.998794	721.242919	0.011873	0.010028
RS	11	0.111379	0.998794	761.194441	0.012531	0.010690
RS	12	0.126263	1.133236	708.015742	0.011656	0.010060
RS	13	0.142194	1.133236	747.158786	0.012300	0.010793
RS	14	0.159248	1.247926	715.813372	0.011784	0.010530
RS	15	0.177502	1.247926	754.977709	0.012429	0.011325
RS	16	0.197042	1.371235	724.469692	0.011927	0.011075
RS	17	0.217957	1.371235	763.653780	0.012572	0.011849
RS	18	0.240345	1.490141	740.438928	0.012189	0.011656
RS	19	0.264310	1.490141	779.864612	0.012838	0.012397
RS	20	0.289962	1.569187	779.486212	0.012832	0.012528
RS	21	0.317420	1.569187	819.845350	0.013497	0.013286
RS	22	0.346811	1.604608	842.402374	0.013868	0.013779
RS	23	0.378272	1.604608	884.157947	0.014555	0.014566
RS	24	0.411948	1.608235	924.632335	0.015222	0.015344
RS	25	0.447996	1.608235	967.735687	0.015931	0.016150
RS	26	0.486582	1.584100	1026.453376	0.016898	0.017221
RS	27	0.527884	1.584100	1070.353820	0.017621	0.018041
RS	28	0.572095	1.535743	1148.618639	0.018909	0.019438
RS	29	0.619419	1.535743	1192.022013	0.019624	0.020267
RS	30	0.670075	1.474525	1284.682944	0.021149	0.021916
RS	31	0.724297	1.474525	1325.212009	0.021816	0.022719
RS	32	0.782338	1.417214	1417.401259	0.023334	0.024374
RS	33	0.844465	1.417214	1451.691664	0.023898	0.025086
RS	34	0.910967	1.381197	1519.860276	0.025021	0.026335
RS	35	0.982152	1.381197	1544.547678	0.025427	0.026869
RS	36	1.058349	1.380402	1564.778964	0.025760	0.027274
RS	37	1.139911	1.380402	1578.143533	0.025980	0.027561
RS	38	1.227216	1.420178	1542.016051	0.025385	0.026953
RS	39	1.320668	1.420178	1544.768242	0.025431	0.026992
RS	40	1.420700	1.496012	1465.002763	0.024117	0.025593
RS	41	1.527776	1.496012	1459.260440	0.024023	0.025440
RS	42	1.642392	1.596847	1358.335232	0.022361	0.023664
RS	43	1.765078	1.596847	1346.071772	0.022160	0.023384
RS	44	1.896402	1.707220	1244.407142	0.020486	0.021603
RS	45	2.036973	1.707220	1226.575033	0.020192	0.021240
RS	46	2.187443	1.808306	1137.751015	0.018730	0.019701
RS	47	2.348507	1.808306	1114.090648	0.018341	0.019268
RS	48	2.520912	1.881363	1044.030421	0.017187	0.018074
RS	49	2.705456	1.881363	1013.259474	0.016681	0.017554
RS	50	2.902995	1.914523	960.628747	0.015814	0.016681
RS	51	3.114443	1.914523	920.928364	0.015161	0.016037
RS	52	3.340779	1.909542	878.173735	0.014457	0.015346
RS	53	3.583052	1.909542	828.152551	0.013633	0.014536
RS	54	3.842384	1.868067	789.972053	0.013005	0.013919
RS	55	4.119977	1.868067	728.880877	0.011999	0.012907
RS	56	4.417115	1.868067	665.504005	0.010956	0.011844
RS	57	4.735175	1.868067	600.858976	0.009892	0.010744
RS	58	5.075631	1.970903	510.561127	0.008405	0.009183
RS	59	5.440059	1.970903	454.395797	0.007480	0.008203
RS	60	5.830148	1.970903	399.173468	0.006571	0.007230
RS	61	6.247703	1.970903	345.803643	0.005693	0.006281
RS	62	6.694659	1.970903	295.127283	0.004859	0.005373
RS	63	7.173087	1.970903	1115.060498	0.018357	0.020407
PA	4+25*2+4+6 0.121469103 0.038896785 7.173087100 1.127970584 0.493864185 0.734471090 0.847750935 0.998794008 1.133236244 1.247926406 1.371234666 1.490140782 1.569186580 1.604608456 1.608235301 1.584099906 1.535743400 1.474525076 1.417214090 1.381196726 1.380402441 1.420178144 1.496012260 1.596847417 1.707220032 1.808305759 1.881363453 1.914523396 1.909542333 1.868066812 1.970903222
//
IT	4242
RD	18
LK	-434082.752840
QD	-136.459491 -> -123.313467
RI	0.0158825615
TR	0.120016	0.039166
MT	7.233597
MM	C_pi: 1.491492, n_recomb: 61942.775141
RS	0	0.000000	1.171412	361.423916	0.005835	0.000396
RS	1	0.007055	1.171412	384.573458	0.006209	0.002328
RS	2	0.014608	1.171412	409.029899	0.006603	0.004493
RS	3	0.022694	1.171412	434.841476	0.007020	0.006093
RS	4	0.031351	0.493719	1090.360053	0.017603	0.015636
RS	5	0.040618	0.493719	1145.041471	0.018485	0.015952
RS	6	0.050539	0.744995	798.693752	0.012894	0.010816
RS	7	0.061160	0.744995	842.699037	0.013604	0.011242
RS	8	0.072530	0.856577	773.333821	0.012485	0.010363
RS	9	0.084703	0.856577	816.006064	0.013174	0.011077
RS	10	0.097734	1.007177	732.427203	0.011824	0.010022
RS	11	0.111685	1.007177	773.157462	0.012482	0.010683
RS	12	0.126620	1.141194	720.263100	0.011628	0.010065
RS	13	0.142609	1.141194	760.222821	0.012273	0.010796
RS	14	0.159726	1.255448	729.177607	0.011772	0.010541
RS	15	0.178050	1.255448	769.201802	0.012418	0.011336
RS	16	0.197667	1.380717	737.595556	0.011908	0.011074
RS	17	0.218669	1.380717	777.628819	0.012554	0.011849
RS	18	0.241152	1.504099	752.306659	0.012145	0.011627
RS	19	0.265221	1.504099	792.537142	0.012795	0.012366
RS	20	0.290989	1.587565	790.506103	0.012762	0.012467
RS	21	0.318574	1.587565	831.654749	0.013426	0.013220
RS	22	0.348106	1.625919	853.455721	0.013778	0.013690
RS	23	0.379721	1.625919	896.032766	0.014465	0.014472
RS	24	0.413567	1.631188	936.440072	0.015118	0.015232
RS	25	0.449801	1.631188	980.433904	0.015828	0.016032
RS	26	0.488591	1.607285	1039.928404	0.016789	0.017091
RS	27	0.530118	1.607285	1084.822351	0.017513	0.017907
RS	28	0.574574	1.557439	1165.190182	0.018811	0.019307
RS	29	0.622168	1.557439	1209.711181	0.019529	0.020133
RS	30	0.673119	1.493314	1306.055193	0.021085	0.021805
RS	31	0.727665	1.493314	1347.794231	0.021759	0.022609
RS	32	0.786059	1.432584	1444.802529	0.023325	0.024307
RS	33	0.848573	1.432584	1480.276565	0.023897	0.025023
RS	34	0.915498	1.393671	1553.067483	0.025073	0.026323
RS	35	0.987144	1.393671	1578.737695	0.025487	0.026862
RS	36	1.063846	1.391327	1601.592494	0.025856	0.027304
RS	37	1.145959	1.391327	1615.625963	0.026083	0.027600
RS	38	1.233865	1.431356	1579.048135	0.025492	0.026998
RS	39	1.327973	1.431356	1582.198024	0.025543	0.027047
RS	40	1.428721	1.509314	1499.341828	0.024205	0.025627
RS	41	1.536577	1.509314	1493.873669	0.024117	0.025486
RS	42	1.652043	1.613881	1388.579362	0.022417	0.023674
RS	43	1.775655	1.613881	1376.600364	0.022224	0.023408
RS	44	1.907988	1.728957	1270.654525	0.020513	0.021593
RS	45	2.049658	1.728957	1253.170899	0.020231	0.021246
RS	46	2.201323	1.834702	1161.057893	0.018744	0.019684
RS	47	2.363688	1.834702	1137.779633	0.018368	0.019267
RS	48	2.537509	1.911200	1065.802312	0.017206	0.018067
RS	49	2.723593	1.911200	1035.348845	0.016715	0.017565
RS	50	2.922807	1.945758	982.098646	0.015855	0.016700
RS	51	3.136075	1.945758	942.499249	0.015216	0.016072
RS	52	3.364390	1.940158	899.965406	0.014529	0.015399
RS	53	3.608813	1.940158	849.649785	0.013717	0.014602
RS	54	3.870482	1.896049	812.213475	0.013112	0.014011
RS	55	4.150611	1.896049	750.214202	0.012111	0.013006
RS	56	4.450505	1.896049	685.755504	0.011071	0.011947
RS	57	4.771557	1.896049	619.871137	0.010007	0.010850
RS	58	5.115261	2.003575	526.592745	0.008501	0.009270
RS	59	5.483213	2.003575	469.375631	0.007578	0.008294
RS	60	5.877126	2.003575	412.988042	0.006667	0.007321
RS	61	6.298831	2.003575	358.365903	0.005785	0.006370
RS	62	6.750288	2.003575	306.380270	0.004946	0.005459
RS	63	7.233597	2.003575	1166.700953	0.018835	0.020899
PA	4+25*2+4+6 0.120015692 0.039165843 7.233597298 1.171411515 0.493718768 0.744994769 0.856576890 1.007177412 1.141193720 1.255447935 1.380717207 1.504098914 1.587565009 1.625919050 1.631187611 1.607284856 1.557438506 1.493313538 1.432584038 1.393670722 1.391327367 1.431355904 1.509314177 1.613880745 1.728957017 1.834702350 1.911199562 1.945757901 1.940157672 1.896049262 2.003575013
//
IT	3869
RD	19
LK	-434056.839087
QD	-130.132386 -> -117.869477
RI	0.0151700387
TR	0.118629	0.039424
MT	7.292097
MM	C_pi: 1.510558, n_recomb: 63113.334680
RS	0	0.000000	1.214749	355.635530	0.005635	0.000386
RS	1	0.007069	1.214749	378.542202	0.005998	0.002271
RS	2	0.014637	1.214749	402.756851	0.006381	0.004372
RS	3	0.022741	1.214749	428.329790	0.006787	0.005918
RS	4	0.031417	0.493554	1114.391801	0.017657	0.015767
RS	5	0.040707	0.493554	1170.363876	0.018544	0.016088
RS	6	0.050653	0.755679	804.690997	0.012750	0.010752
RS	7	0.061302	0.755679	849.278851	0.013456	0.011172
RS	8	0.072705	0.865426	782.675062	0.012401	0.010335
RS	9	0.084913	0.865426	826.057131	0.013088	0.011047
RS	10	0.097984	1.015396	743.206952	0.011776	0.010015
RS	11	0.111979	1.015396	784.692661	0.012433	0.010675
RS	12	0.126963	1.148817	732.220491	0.011602	0.010069
RS	13	0.143007	1.148817	772.979049	0.012247	0.010800
RS	14	0.160185	1.262421	742.366940	0.011762	0.010553
RS	15	0.178577	1.262421	783.238092	0.012410	0.011348
RS	16	0.198269	1.389441	750.606402	0.011893	0.011077
RS	17	0.219353	1.389441	791.477859	0.012541	0.011852
RS	18	0.241927	1.517181	764.039773	0.012106	0.011601
RS	19	0.266097	1.517181	805.062158	0.012756	0.012339
RS	20	0.291976	1.605076	801.327019	0.012697	0.012411
RS	21	0.319684	1.605076	843.248255	0.013361	0.013160
RS	22	0.349351	1.646468	864.211003	0.013693	0.013606
RS	23	0.381115	1.646468	907.587613	0.014380	0.014383
RS	24	0.415124	1.653514	947.828038	0.015018	0.015124
RS	25	0.451537	1.653514	992.685583	0.015729	0.015919
RS	26	0.490524	1.630007	1052.825045	0.016681	0.016966
RS	27	0.532267	1.630007	1098.681887	0.017408	0.017778
RS	28	0.576961	1.578821	1181.000799	0.018712	0.019179
RS	29	0.624814	1.578821	1226.608589	0.019435	0.020001
RS	30	0.676049	1.511895	1326.500097	0.021018	0.021696
RS	31	0.730907	1.511895	1369.424226	0.021698	0.022499
RS	32	0.789642	1.447800	1471.178204	0.023310	0.024239
RS	33	0.852529	1.447800	1507.822612	0.023891	0.024957
RS	34	0.919862	1.405994	1585.255797	0.025118	0.026307
RS	35	0.991954	1.405994	1611.907833	0.025540	0.026852
RS	36	1.069142	1.402059	1637.484915	0.025945	0.027331
RS	37	1.151786	1.402059	1652.193586	0.026178	0.027634
RS	38	1.240273	1.442250	1615.294722	0.025594	0.027041
RS	39	1.335014	1.442250	1618.850068	0.025650	0.027099
RS	40	1.436452	1.522211	1533.012883	0.024290	0.025661
RS	41	1.545061	1.522211	1527.825618	0.024208	0.025530
RS	42	1.661348	1.630379	1418.238881	0.022471	0.023685
RS	43	1.785854	1.630379	1406.549709	0.022286	0.023432
RS	44	1.919161	1.750041	1296.374382	0.020540	0.021585
RS	45	2.061892	1.750041	1279.243449	0.020269	0.021252
RS	46	2.214712	1.860364	1183.872791	0.018758	0.019668
RS	47	2.378335	1.860364	1160.981357	0.018395	0.019268
RS	48	2.553524	1.940253	1087.107433	0.017225	0.018061
RS	49	2.741096	1.940253	1056.979637	0.016747	0.017575
RS	50	2.941928	1.976190	1003.127404	0.015894	0.016717
RS	51	3.156956	1.976190	963.644321	0.015268	0.016105
RS	52	3.387184	1.969973	921.354075	0.014598	0.015450
RS	53	3.633686	1.969973	870.768763	0.013797	0.014665
RS	54	3.897614	1.923248	834.116979	0.013216	0.014100
RS	55	4.180197	1.923248	771.241882	0.012220	0.013102
RS	56	4.482757	1.923248	705.735465	0.011182	0.012047
RS	57	4.806703	1.923248	638.646877	0.010119	0.010952
RS	58	5.153548	2.035357	542.423923	0.008594	0.009355
RS	59	5.524912	2.035357	484.185152	0.007672	0.008381
RS	60	5.922526	2.035357	426.662400	0.006760	0.007409
RS	61	6.348247	2.035357	370.817093	0.005875	0.006457
RS	62	6.804062	2.035357	317.549508	0.005031	0.005543
RS	63	7.292097	2.035357	1218.346336	0.019304	0.021381
PA	4+25*2+4+6 0.118628930 0.039424054 7.292096544 1.214749483 0.493553501 0.755678648 0.865425501 1.015395614 1.148817451 1.262420943 1.389440706 1.517180829 1.605076164 1.646467564 1.653513894 1.630006610 1.578821470 1.511894936 1.447799614 1.405994211 1.402059117 1.442250347 1.522211148 1.630378536 1.750041014 1.860363575 1.940252793 1.976190058 1.969973060 1.923248409 2.035356771
//
IT	4022
RD	20
LK	-434032.661899
QD	-124.225968 -> -112.775177
RI	0.0145141947
TR	0.117303	0.039672
MT	7.348788
MM	C_pi: 1.529151, n_recomb: 64256.587822
RS	0	0.000000	1.257977	350.122215	0.005449	0.000377
RS	1	0.007082	1.257977	372.792455	0.005802	0.002217
RS	2	0.014665	1.257977	396.770856	0.006175	0.004258
RS	3	0.022785	1.257977	422.109609	0.006569	0.005754
RS	4	0.031481	0.493348	1138.005696	0.017710	0.015894
RS	5	0.040792	0.493348	1195.245425	0.018601	0.016220
RS	6	0.050763	0.766487	810.014303	0.012606	0.010684
RS	7	0.061439	0.766487	855.146021	0.013308	0.011099
RS	8	0.072872	0.874283	791.462188	0.012317	0.010306
RS	9	0.085115	0.874283	835.523440	0.013003	0.011015
RS	10	0.098224	1.023468	753.587984	0.011728	0.010008
RS	11	0.112262	1.023468	795.806241	0.012385	0.010666
RS	12	0.127294	1.156138	743.889108	0.011577	0.010074
RS	13	0.143390	1.156138	785.428901	0.012223	0.010803
RS	14	0.160627	1.268910	755.367962	0.011755	0.010567
RS	15	0.179084	1.268910	797.072877	0.012405	0.011362
RS	16	0.198848	1.397476	763.492534	0.011882	0.011082
RS	17	0.220012	1.397476	805.191144	0.012531	0.011858
RS	18	0.242674	1.529455	775.633246	0.012071	0.011580
RS	19	0.266942	1.529455	817.434866	0.012721	0.012315
RS	20	0.292928	1.621795	811.941860	0.012636	0.012358
RS	21	0.320754	1.621795	854.619049	0.013300	0.013103
RS	22	0.350551	1.666296	874.679007	0.013612	0.013525
RS	23	0.382458	1.666296	918.834186	0.014299	0.014298
RS	24	0.416625	1.675250	958.812373	0.014922	0.015020
RS	25	0.453211	1.675250	1004.507859	0.015633	0.015811
RS	26	0.492389	1.652286	1065.171740	0.016577	0.016845
RS	27	0.534340	1.652286	1111.961883	0.017305	0.017652
RS	28	0.579263	1.599900	1196.090763	0.018614	0.019053
RS	29	0.627367	1.599900	1242.755120	0.019341	0.019872
RS	30	0.678878	1.530274	1346.059761	0.020948	0.021587
RS	31	0.734036	1.530274	1390.143909	0.021634	0.022390
RS	32	0.793101	1.462863	1496.566831	0.023290	0.024169
RS	33	0.856349	1.462863	1534.367349	0.023879	0.024891
RS	34	0.924075	1.418172	1616.453969	0.025156	0.026289
RS	35	0.996598	1.418172	1644.085420	0.025586	0.026839
RS	36	1.074257	1.412606	1672.476603	0.026028	0.027356
RS	37	1.157416	1.412606	1687.865211	0.026268	0.027666
RS	38	1.246463	1.452880	1650.765069	0.025690	0.027083
RS	39	1.341817	1.452880	1654.732351	0.025752	0.027150
RS	40	1.443924	1.534732	1566.019163	0.024371	0.025694
RS	41	1.553261	1.534732	1561.118480	0.024295	0.025573
RS	42	1.670342	1.646379	1447.313916	0.022524	0.023697
RS	43	1.795714	1.646379	1435.919114	0.022347	0.023455
RS	44	1.929964	1.770523	1321.562549	0.020567	0.021577
RS	45	2.073722	1.770523	1304.788184	0.020306	0.021259
RS	46	2.227661	1.885342	1206.193663	0.018772	0.019654
RS	47	2.392501	1.885342	1183.693321	0.018421	0.019269
RS	48	2.569015	1.968579	1107.943324	0.017242	0.018055
RS	49	2.758029	1.968579	1078.148893	0.016779	0.017584
RS	50	2.960428	2.005881	1023.710022	0.015932	0.016734
RS	51	3.177162	2.005881	984.358144	0.015319	0.016136
RS	52	3.409244	1.999054	942.331522	0.014665	0.015499
RS	53	3.657761	1.999054	891.500989	0.013874	0.014726
RS	54	3.923878	1.949735	855.669618	0.013316	0.014186
RS	55	4.208841	1.949735	791.951413	0.012325	0.013194
RS	56	4.513984	1.949735	725.431837	0.011290	0.012144
RS	57	4.840737	1.949735	657.174620	0.010227	0.011051
RS	58	5.190630	2.066321	558.046608	0.008685	0.009437
RS	59	5.565302	2.066321	498.816210	0.007763	0.008466
RS	60	5.966507	2.066321	440.188357	0.006850	0.007495
RS	61	6.396124	2.066321	383.149080	0.005963	0.006542
RS	62	6.856166	2.066321	328.627033	0.005114	0.005624
RS	63	7.348788	2.066321	1269.944379	0.019764	0.021853
PA	4+25*2+4+6 0.117303233 0.039671541 7.348787877 1.257977412 0.493347575 0.766486916 0.874283399 1.023467836 1.156138235 1.268910171 1.397475954 1.529454852 1.621794687 1.666295972 1.675250073 1.652285639 1.599899505 1.530273545 1.462863371 1.418171907 1.412605555 1.452879725 1.534732006 1.646379498 1.770522604 1.885342269 1.968579171 2.005880703 1.999053654 1.949735407 2.066320558
//
IT	4394
RD	21
LK	-434010.081816
QD	-118.704590 -> -108.001857
RI	0.0139066986
TR	0.116035	0.039909
MT	7.403761
MM	C_pi: 1.547297, n_recomb: 65373.513348
RS	0	0.000000	1.301230	344.824464	0.005275	0.000369
RS	1	0.007094	1.301230	367.262319	0.005618	0.002165
RS	2	0.014692	1.301230	391.007652	0.005981	0.004151
RS	3	0.022828	1.301230	416.114359	0.006365	0.005599
RS	4	0.031542	0.493110	1161.207728	0.017763	0.016017
RS	5	0.040874	0.493110	1219.692589	0.018657	0.016349
RS	6	0.050868	0.777423	814.700046	0.012462	0.010615
RS	7	0.061571	0.777423	860.338436	0.013160	0.011024
RS	8	0.073034	0.883121	799.751780	0.012234	0.010276
RS	9	0.085309	0.883121	844.463954	0.012918	0.010981
RS	10	0.098456	1.031400	763.591013	0.011680	0.010000
RS	11	0.112535	1.031400	806.519911	0.012337	0.010657
RS	12	0.127612	1.163202	755.264479	0.011553	0.010079
RS	13	0.143760	1.163202	797.567903	0.012200	0.010806
RS	14	0.161053	1.274970	768.176783	0.011751	0.010581
RS	15	0.179573	1.274970	810.702339	0.012401	0.011377
RS	16	0.199407	1.404895	776.246912	0.011874	0.011089
RS	17	0.220647	1.404895	818.761659	0.012524	0.011865
RS	18	0.243395	1.540991	787.085215	0.012040	0.011561
RS	19	0.267756	1.540991	829.653742	0.012691	0.012295
RS	20	0.293846	1.637763	822.364011	0.012579	0.012309
RS	21	0.321787	1.637763	865.781494	0.013244	0.013051
RS	22	0.351710	1.685455	884.870165	0.013536	0.013449
RS	23	0.383755	1.685455	929.783861	0.014223	0.014218
RS	24	0.418074	1.696414	969.424153	0.014829	0.014920
RS	25	0.454828	1.696414	1015.933293	0.015540	0.015707
RS	26	0.494189	1.674136	1077.005532	0.016475	0.016727
RS	27	0.536343	1.674136	1124.700769	0.017204	0.017530
RS	28	0.581487	1.620680	1210.505946	0.018517	0.018929
RS	29	0.629833	1.620680	1258.197708	0.019246	0.019747
RS	30	0.681610	1.548446	1364.790621	0.020877	0.021478
RS	31	0.737060	1.548446	1410.010097	0.021569	0.022281
RS	32	0.796443	1.477766	1521.028509	0.023267	0.024099
RS	33	0.860039	1.477766	1559.970371	0.023862	0.024823
RS	34	0.928147	1.430197	1646.713684	0.025189	0.026268
RS	35	1.001087	1.430197	1675.321101	0.025627	0.026824
RS	36	1.079201	1.422965	1706.609522	0.026106	0.027377
RS	37	1.162857	1.422965	1722.681624	0.026351	0.027695
RS	38	1.252448	1.463248	1685.494568	0.025783	0.027123
RS	39	1.348395	1.463248	1689.879010	0.025850	0.027198
RS	40	1.451148	1.546887	1598.390758	0.024450	0.025727
RS	41	1.561191	1.546887	1593.781089	0.024380	0.025616
RS	42	1.679041	1.661900	1475.831113	0.022575	0.023709
RS	43	1.805252	1.661900	1464.733963	0.022406	0.023479
RS	44	1.940416	1.790420	1346.244464	0.020593	0.021571
RS	45	2.085169	1.790420	1329.829145	0.020342	0.021266
RS	46	2.240191	1.909664	1228.039837	0.018785	0.019640
RS	47	2.406211	1.909664	1205.933791	0.018447	0.019270
RS	48	2.584009	1.996208	1128.325693	0.017260	0.018049
RS	49	2.774421	1.996208	1098.871299	0.016809	0.017594
RS	50	2.978341	2.034863	1043.858306	0.015968	0.016751
RS	51	3.196727	2.034863	1004.651469	0.015368	0.016166
RS	52	3.430607	2.027433	962.907023	0.014729	0.015546
RS	53	3.681078	2.027433	911.854389	0.013948	0.014784
RS	54	3.949319	1.975542	876.877415	0.013413	0.014269
RS	55	4.236590	1.975542	812.347309	0.012426	0.013283
RS	56	4.544240	1.975542	744.847662	0.011394	0.012237
RS	57	4.873716	1.975542	675.456021	0.010332	0.011147
RS	58	5.226566	2.096505	573.461609	0.008772	0.009516
RS	59	5.604449	2.096505	513.268637	0.007851	0.008548
RS	60	6.009139	2.096505	453.564856	0.006938	0.007578
RS	61	6.442539	2.096505	395.360044	0.006048	0.006624
RS	62	6.906686	2.096505	339.610408	0.005195	0.005703
RS	63	7.403761	2.096505	1321.467724	0.020214	0.022316
PA	4+25*2+4+6 0.116034750 0.039908834 7.403761376 1.301230223 0.493109505 0.777423091 0.883120859 1.031400235 1.163202461 1.274970488 1.404895301 1.540990933 1.637762833 1.685455001 1.696414050 1.674136458 1.620679908 1.548445777 1.477765778 1.430197431 1.422965258 1.463247975 1.546887491 1.661900034 1.790419911 1.909663849 1.996208153 2.034863435 2.027433011 1.975542194 2.096505052
//
IT	3934
RD	22
LK	-433988.973291
QD	-113.535555 -> -103.522930
RI	0.0133451515
TR	0.114820	0.040137
MT	7.457084
MM	C_pi: 1.565001, n_recomb: 66464.482584
RS	0	0.000000	1.344398	339.751139	0.005112	0.000361
RS	1	0.007106	1.344398	361.962074	0.005446	0.002116
RS	2	0.014718	1.344398	385.479103	0.005800	0.004048
RS	3	0.022870	1.344398	410.357669	0.006174	0.005453
RS	4	0.031601	0.492816	1184.061443	0.017815	0.016136
RS	5	0.040953	0.492816	1243.770743	0.018713	0.016475
RS	6	0.050970	0.788434	818.827429	0.012320	0.010543
RS	7	0.061699	0.788434	864.938398	0.013014	0.010948
RS	8	0.073189	0.891954	807.542984	0.012150	0.010244
RS	9	0.085497	0.891954	852.877662	0.012832	0.010947
RS	10	0.098679	1.039205	773.217624	0.011634	0.009992
RS	11	0.112798	1.039205	816.835246	0.012290	0.010647
RS	12	0.127920	1.170023	766.349113	0.011530	0.010084
RS	13	0.144116	1.170023	809.398613	0.012178	0.010810
RS	14	0.161464	1.280646	780.779448	0.011747	0.010597
RS	15	0.180045	1.280646	824.111943	0.012399	0.011392
RS	16	0.199946	1.411754	788.855156	0.011869	0.011097
RS	17	0.221261	1.411754	832.174500	0.012521	0.011875
RS	18	0.244090	1.551837	798.388343	0.012012	0.011544
RS	19	0.268543	1.551837	841.711288	0.012664	0.012278
RS	20	0.294733	1.653032	832.584797	0.012527	0.012263
RS	21	0.322784	1.653032	876.726809	0.013191	0.013002
RS	22	0.352828	1.703962	894.793446	0.013463	0.013377
RS	23	0.385007	1.703962	940.446121	0.014150	0.014142
RS	24	0.419474	1.717032	979.668782	0.014740	0.014825
RS	25	0.456389	1.717032	1026.967680	0.015451	0.015608
RS	26	0.495928	1.695559	1088.349212	0.016375	0.016613
RS	27	0.538277	1.695559	1136.921926	0.017106	0.017413
RS	28	0.583635	1.641156	1224.276153	0.018420	0.018809
RS	29	0.632216	1.641156	1272.966389	0.019153	0.019623
RS	30	0.684250	1.566403	1382.724271	0.020804	0.021371
RS	31	0.739981	1.566403	1429.053943	0.021501	0.022174
RS	32	0.799673	1.492501	1544.587019	0.023239	0.024027
RS	33	0.863607	1.492501	1584.654411	0.023842	0.024754
RS	34	0.932084	1.442061	1676.057098	0.025217	0.026245
RS	35	1.005427	1.442061	1705.635451	0.025662	0.026807
RS	36	1.083983	1.433132	1739.896257	0.026178	0.027397
RS	37	1.168120	1.433132	1756.653804	0.026430	0.027722
RS	38	1.258237	1.473354	1719.489253	0.025871	0.027162
RS	39	1.354758	1.473354	1724.294586	0.025943	0.027245
RS	40	1.458138	1.558683	1630.128398	0.024526	0.025759
RS	41	1.568864	1.558683	1625.812926	0.024461	0.025657
RS	42	1.687459	1.676950	1503.790082	0.022625	0.023722
RS	43	1.814482	1.676950	1492.992719	0.022463	0.023503
RS	44	1.950532	1.809752	1370.414932	0.020619	0.021566
RS	45	2.096249	1.809752	1354.360524	0.020377	0.021273
RS	46	2.252322	1.933350	1249.405930	0.018798	0.019628
RS	47	2.419486	1.933350	1227.696926	0.018471	0.019271
RS	48	2.598529	2.023163	1148.249145	0.017276	0.018044
RS	49	2.790295	2.023163	1119.141022	0.016838	0.017602
RS	50	2.995689	2.063159	1063.567663	0.016002	0.016766
RS	51	3.215679	2.063159	1024.518969	0.015415	0.016195
RS	52	3.451302	2.055136	983.072283	0.014791	0.015592
RS	53	3.703670	2.055136	931.820206	0.014020	0.014840
RS	54	3.973971	2.000695	897.729238	0.013507	0.014349
RS	55	4.263481	2.000695	832.418331	0.012524	0.013369
RS	56	4.573564	2.000695	763.971689	0.011494	0.012327
RS	57	4.905684	2.000695	693.479926	0.010434	0.011240
RS	58	5.261404	2.125936	588.660655	0.008857	0.009593
RS	59	5.642403	2.125936	527.533958	0.007937	0.008628
RS	60	6.050477	2.125936	466.783334	0.007023	0.007658
RS	61	6.487551	2.125936	407.441472	0.006130	0.006703
RS	62	6.955684	2.125936	350.491323	0.005273	0.005780
RS	63	7.457084	2.125936	1372.863603	0.020656	0.022769
PA	4+25*2+4+6 0.114820146 0.040136528 7.457084364 1.344397905 0.492815824 0.788434489 0.891953954 1.039205259 1.170022538 1.280646340 1.411753801 1.551836607 1.653031892 1.703962318 1.717031631 1.695559381 1.641156027 1.566402607 1.492501495 1.442061003 1.433132243 1.473353911 1.558683405 1.676950353 1.809751971 1.933350342 2.023163101 2.063159280 2.055136354 2.000695326 2.125936095
//
IT	4715
RD	23
LK	-433969.222530
QD	-108.690590 -> -99.315530
RI	0.0128228481
TR	0.113656	0.040355
MT	7.508871
MM	C_pi: 1.582288, n_recomb: 67530.298801
RS	0	0.000000	1.387598	334.856407	0.004959	0.000353
RS	1	0.007118	1.387598	356.844008	0.005284	0.002069
RS	2	0.014743	1.387598	380.135634	0.005629	0.003951
RS	3	0.022910	1.387598	404.788135	0.005994	0.005315
RS	4	0.031659	0.492478	1206.565726	0.017867	0.016251
RS	5	0.041030	0.492478	1267.479081	0.018769	0.016597
RS	6	0.051068	0.799517	822.435441	0.012179	0.010469
RS	7	0.061821	0.799517	868.986697	0.012868	0.010870
RS	8	0.073340	0.900765	814.878164	0.012067	0.010211
RS	9	0.085678	0.900765	860.808821	0.012747	0.010911
RS	10	0.098894	1.046875	782.496405	0.011587	0.009983
RS	11	0.113051	1.046875	826.782201	0.012243	0.010636
RS	12	0.128216	1.176627	777.146190	0.011508	0.010089
RS	13	0.144461	1.176627	820.924533	0.012156	0.010813
RS	14	0.161861	1.285974	793.177830	0.011746	0.010613
RS	15	0.180500	1.285974	837.303853	0.012399	0.011408
RS	16	0.200466	1.418102	801.316537	0.011866	0.011108
RS	17	0.221853	1.418102	845.429176	0.012519	0.011886
RS	18	0.244763	1.562049	809.542279	0.011988	0.011530
RS	19	0.269303	1.562049	853.607495	0.012640	0.012263
RS	20	0.295589	1.667642	842.613592	0.012478	0.012220
RS	21	0.323747	1.667642	887.465146	0.013142	0.012956
RS	22	0.353909	1.721864	904.456531	0.013393	0.013308
RS	23	0.386218	1.721864	950.829438	0.014080	0.014070
RS	24	0.420827	1.737126	989.569070	0.014654	0.014733
RS	25	0.457899	1.737126	1037.635048	0.015365	0.015512
RS	26	0.497610	1.716574	1099.230705	0.016278	0.016502
RS	27	0.540148	1.716574	1148.654479	0.017009	0.017298
RS	28	0.585713	1.661335	1237.441391	0.018324	0.018691
RS	29	0.634522	1.661335	1287.102191	0.019060	0.019503
RS	30	0.686804	1.584147	1399.906160	0.020730	0.021265
RS	31	0.742809	1.584147	1447.321341	0.021432	0.022068
RS	32	0.802799	1.507071	1567.288884	0.023209	0.023955
RS	33	0.867060	1.507071	1608.465711	0.023818	0.024685
RS	34	0.935895	1.453766	1704.523622	0.025241	0.026221
RS	35	1.009629	1.453766	1735.067165	0.025693	0.026788
RS	36	1.088612	1.443112	1772.369839	0.026246	0.027415
RS	37	1.173217	1.443112	1789.813872	0.026504	0.027746
RS	38	1.263844	1.483209	1752.774790	0.025955	0.027199
RS	39	1.360921	1.483209	1758.003892	0.026033	0.027290
RS	40	1.464909	1.570135	1661.255990	0.024600	0.025792
RS	41	1.576298	1.570135	1657.236874	0.024541	0.025698
RS	42	1.695616	1.691556	1531.207945	0.022674	0.023736
RS	43	1.823427	1.691556	1520.711818	0.022519	0.023527
RS	44	1.960335	1.828547	1394.090769	0.020644	0.021561
RS	45	2.106989	1.828547	1378.398353	0.020412	0.021281
RS	46	2.264081	1.956432	1270.307653	0.018811	0.019616
RS	47	2.432355	1.956432	1248.997574	0.018495	0.019273
RS	48	2.612607	2.049478	1167.726620	0.017292	0.018039
RS	49	2.805689	2.049478	1138.970112	0.016866	0.017611
RS	50	3.012514	2.090807	1082.847078	0.016035	0.016781
RS	51	3.234061	2.090807	1043.968771	0.015459	0.016223
RS	52	3.471377	2.082200	1002.835021	0.014850	0.015635
RS	53	3.725586	2.082200	951.404874	0.014089	0.014894
RS	54	3.997889	2.025235	918.227391	0.013597	0.014427
RS	55	4.289575	2.025235	852.165848	0.012619	0.013452
RS	56	4.602022	2.025235	782.804367	0.011592	0.012415
RS	57	4.936709	2.025235	711.245910	0.010532	0.011330
RS	58	5.295219	2.154656	603.644059	0.008939	0.009667
RS	59	5.679248	2.154656	541.611566	0.008020	0.008705
RS	60	6.090612	2.154656	479.842348	0.007106	0.007737
RS	61	6.531256	2.154656	419.391200	0.006210	0.006781
RS	62	7.003265	2.154656	361.267036	0.005350	0.005855
RS	63	7.508871	2.154656	1424.102143	0.021088	0.023214
PA	4+25*2+4+6 0.113655746 0.040354938 7.508871253 1.387597580 0.492477552 0.799517074 0.900765401 1.046874850 1.176627079 1.285974346 1.418101857 1.562048609 1.667642468 1.721864407 1.737125667 1.716574062 1.661335227 1.584147161 1.507071011 1.453765812 1.443112188 1.483209281 1.570135219 1.691555636 1.828546743 1.956431784 2.049477509 2.090806636 2.082200057 2.025234980 2.154656328
//
IT	4195
RD	24
LK	-433950.726234
QD	-104.143696 -> -95.358460
RI	0.0123365731
TR	0.112539	0.040565
MT	7.559170
MM	C_pi: 1.599165, n_recomb: 68571.408063
RS	0	0.000000	1.430840	330.123742	0.004814	0.000345
RS	1	0.007129	1.430840	351.891271	0.005132	0.002023
RS	2	0.014767	1.430840	374.960136	0.005468	0.003859
RS	3	0.022948	1.430840	399.388460	0.005824	0.005183
RS	4	0.031714	0.492081	1228.766029	0.017920	0.016364
RS	5	0.041104	0.492081	1290.864417	0.018825	0.016718
RS	6	0.051163	0.810649	825.570141	0.012040	0.010395
RS	7	0.061940	0.810649	872.531317	0.012724	0.010792
RS	8	0.073485	0.909526	821.799543	0.011985	0.010178
RS	9	0.085853	0.909526	868.301362	0.012663	0.010875
RS	10	0.099102	1.054420	791.431383	0.011542	0.009974
RS	11	0.113297	1.054420	836.364940	0.012197	0.010625
RS	12	0.128503	1.183027	787.659599	0.011487	0.010094
RS	13	0.144793	1.183027	832.149690	0.012136	0.010815
RS	14	0.162245	1.290990	805.362420	0.011745	0.010629
RS	15	0.180941	1.290990	850.268176	0.012400	0.011425
RS	16	0.200969	1.423981	813.623165	0.011865	0.011119
RS	17	0.222426	1.423981	858.517523	0.012520	0.011898
RS	18	0.245412	1.571662	820.545656	0.011966	0.011519
RS	19	0.270037	1.571662	865.341050	0.012620	0.012250
RS	20	0.296418	1.681624	852.452140	0.012432	0.012180
RS	21	0.324679	1.681624	897.998488	0.013096	0.012913
RS	22	0.354955	1.739170	913.872299	0.013327	0.013243
RS	23	0.387389	1.739170	960.947324	0.014014	0.014001
RS	24	0.422136	1.756709	999.137077	0.014571	0.014644
RS	25	0.459360	1.756709	1047.948035	0.015283	0.015420
RS	26	0.499237	1.737185	1109.669307	0.016183	0.016395
RS	27	0.541958	1.737185	1159.918334	0.016915	0.017188
RS	28	0.587724	1.681219	1250.024744	0.018230	0.018575
RS	29	0.636753	1.681219	1300.628549	0.018968	0.019385
RS	30	0.689277	1.601673	1416.366107	0.020655	0.021161
RS	31	0.745546	1.601673	1464.841960	0.021362	0.021963
RS	32	0.805826	1.521467	1589.163210	0.023175	0.023883
RS	33	0.870403	1.521467	1631.432591	0.023792	0.024616
RS	34	0.939585	1.465304	1732.138001	0.025260	0.026195
RS	35	1.013698	1.465304	1763.639732	0.025720	0.026767
RS	36	1.093096	1.452900	1804.046605	0.026309	0.027432
RS	37	1.178153	1.452900	1822.176840	0.026573	0.027769
RS	38	1.269275	1.492814	1785.360743	0.026037	0.027236
RS	39	1.366892	1.492814	1791.015290	0.026119	0.027333
RS	40	1.471469	1.581250	1691.777000	0.024672	0.025824
RS	41	1.583501	1.581250	1688.055507	0.024617	0.025739
RS	42	1.703521	1.705725	1558.088339	0.022722	0.023750
RS	43	1.832096	1.705725	1547.893992	0.022573	0.023551
RS	44	1.969838	1.846817	1417.274305	0.020669	0.021558
RS	45	2.117400	1.846817	1401.944214	0.020445	0.021289
RS	46	2.275482	1.978925	1290.745307	0.018823	0.019605
RS	47	2.444834	1.978925	1269.835513	0.018518	0.019274
RS	48	2.626258	2.075169	1186.758003	0.017307	0.018034
RS	49	2.820617	2.075169	1158.357912	0.016893	0.017619
RS	50	3.028833	2.117823	1101.696011	0.016066	0.016795
RS	51	3.251892	2.117823	1062.999608	0.015502	0.016249
RS	52	3.490853	2.108644	1022.191578	0.014907	0.015676
RS	53	3.746850	2.108644	970.604141	0.014155	0.014946
RS	54	4.021098	2.049181	938.366009	0.013685	0.014501
RS	55	4.314897	2.049181	871.583524	0.012711	0.013532
RS	56	4.629641	2.049181	801.338966	0.011686	0.012499
RS	57	4.966824	2.049181	728.746950	0.010628	0.011417
RS	58	5.328046	2.182686	618.406460	0.009018	0.009739
RS	59	5.715019	2.182686	555.495735	0.008101	0.008780
RS	60	6.129580	2.182686	492.735907	0.007186	0.007813
RS	61	6.573696	2.182686	431.203095	0.006288	0.006856
RS	62	7.049474	2.182686	371.931407	0.005424	0.005928
RS	63	7.559170	2.182686	1475.141185	0.021512	0.023649
PA	4+25*2+4+6 0.112538862 0.040564606 7.559170241 1.430840244 0.492081391 0.810648885 0.909525859 1.054419590 1.183027085 1.290990325 1.423980772 1.571661551 1.681624363 1.739170476 1.756708952 1.737184554 1.681219105 1.601673493 1.521466557 1.465303591 1.452900143 1.492813727 1.581249653 1.705725118 1.846816934 1.978924921 2.075169127 2.117822645 2.108644167 2.049180658 2.182686277
//
IT	4248
RD	25
LK	-433933.391050
QD	-99.872089 -> -91.633194
RI	0.0118827522
TR	0.111466	0.040766
MT	7.608098
MM	C_pi: 1.615655, n_recomb: 69588.532476
RS	0	0.000000	1.474136	325.540877	0.004678	0.000338
RS	1	0.007140	1.474136	347.091503	0.004988	0.001980
RS	2	0.014790	1.474136	369.940224	0.005316	0.003770
RS	3	0.022986	1.474136	394.146318	0.005664	0.005058
RS	4	0.031767	0.491643	1250.645730	0.017972	0.016475
RS	5	0.041175	0.491643	1313.909953	0.018881	0.016836
RS	6	0.051255	0.821825	828.266076	0.011902	0.010319
RS	7	0.062054	0.821825	875.608500	0.012583	0.010713
RS	8	0.073625	0.918241	828.325475	0.011903	0.010144
RS	9	0.086022	0.918241	875.374603	0.012579	0.010838
RS	10	0.099304	1.061848	800.036274	0.011497	0.009964
RS	11	0.113534	1.061848	845.597942	0.012151	0.010613
RS	12	0.128780	1.189253	797.888744	0.011466	0.010098
RS	13	0.145115	1.189253	843.073654	0.012115	0.010818
RS	14	0.162616	1.295728	817.333315	0.011745	0.010646
RS	15	0.181367	1.295728	863.005223	0.012402	0.011441
RS	16	0.201457	1.429429	825.777123	0.011867	0.011132
RS	17	0.222980	1.429429	871.441957	0.012523	0.011912
RS	18	0.246041	1.580730	831.395835	0.011947	0.011509
RS	19	0.270748	1.580730	876.909535	0.012601	0.012240
RS	20	0.297220	1.695023	862.104404	0.012389	0.012143
RS	21	0.325581	1.695023	908.331352	0.013053	0.012874
RS	22	0.355968	1.755927	923.045594	0.013264	0.013180
RS	23	0.388524	1.755927	970.805288	0.013951	0.013935
RS	24	0.423404	1.775810	1008.388942	0.014491	0.014559
RS	25	0.460775	1.775810	1057.923807	0.015203	0.015332
RS	26	0.500814	1.757403	1119.693886	0.016090	0.016291
RS	27	0.543712	1.757403	1170.743582	0.016824	0.017081
RS	28	0.589673	1.700815	1262.062319	0.018136	0.018463
RS	29	0.638915	1.700815	1313.582597	0.018876	0.019270
RS	30	0.691674	1.618992	1432.139886	0.020580	0.021057
RS	31	0.748199	1.618992	1481.652128	0.021292	0.021860
RS	32	0.808760	1.535691	1610.252462	0.023140	0.023811
RS	33	0.873646	1.535691	1653.597405	0.023762	0.024546
RS	34	0.943164	1.476681	1758.934641	0.025276	0.026168
RS	35	1.017645	1.476681	1791.387085	0.025743	0.026745
RS	36	1.097445	1.462504	1834.956787	0.026369	0.027446
RS	37	1.182942	1.462504	1853.772216	0.026639	0.027790
RS	38	1.274544	1.502179	1817.272999	0.026115	0.027271
RS	39	1.372686	1.502179	1823.353822	0.026202	0.027376
RS	40	1.477835	1.592044	1721.712713	0.024741	0.025855
RS	41	1.590493	1.592044	1718.289286	0.024692	0.025778
RS	42	1.711193	1.719484	1584.446881	0.022769	0.023765
RS	43	1.840512	1.719484	1574.554294	0.022627	0.023575
RS	44	1.979064	1.864592	1439.979871	0.020693	0.021555
RS	45	2.127509	1.864592	1425.011869	0.020478	0.021297
RS	46	2.286552	2.000862	1310.731643	0.018835	0.019594
RS	47	2.456952	2.000862	1290.222928	0.018541	0.019276
RS	48	2.639517	2.100273	1205.354463	0.017321	0.018029
RS	49	2.835118	2.100273	1177.314930	0.016918	0.017626
RS	50	3.044685	2.144249	1120.121449	0.016096	0.016808
RS	51	3.269215	2.144249	1081.617940	0.015543	0.016274
RS	52	3.509776	2.134507	1041.148678	0.014961	0.015716
RS	53	3.767513	2.134507	989.423746	0.014218	0.014995
RS	54	4.043652	2.072572	958.148112	0.013769	0.014573
RS	55	4.339508	2.072572	890.673486	0.012799	0.013610
RS	56	4.656488	2.072572	819.576721	0.011777	0.012581
RS	57	4.996100	2.072572	745.983418	0.010720	0.011501
RS	58	5.359960	2.210066	632.949333	0.009096	0.009809
RS	59	5.749800	2.210066	569.186885	0.008179	0.008852
RS	60	6.167475	2.210066	505.463464	0.007264	0.007886
RS	61	6.614971	2.210066	442.875760	0.006364	0.006929
RS	62	7.094418	2.210066	382.482336	0.005496	0.005999
RS	63	7.608098	2.210066	1525.952209	0.021928	0.024075
PA	4+25*2+4+6 0.111466185 0.040765742 7.608097632 1.474135888 0.491642844 0.821824940 0.918240758 1.061848009 1.189252617 1.295727922 1.429429124 1.580729613 1.695022658 1.755926505 1.775810207 1.757403436 1.700815071 1.618992003 1.535690911 1.476681405 1.462504211 1.502178550 1.592043519 1.719483799 1.864591589 2.000862313 2.100273068 2.144248697 2.134507372 2.072572065 2.210066102
//
CC
CC	Brief Description of the file format:
CC	  CC  comments
CC	  MM  useful-messages
CC	  RD  round-of-iterations
CC	  LL  \log[P(sequence)]
CC	  QD  Q-before-opt Q-after-opt
CC	  TR  \theta_0 \rho_0
CC	  RS  k t_k \lambda_k \pi_k \sum_{l\not=k}A_{kl} A_{kk}
CC	  DC  begin end best-k t_k+\Delta_k max-prob
CC
MM	Version: 0.6.5-r67
MM	pattern:4+25*2+4+6, n:63, n_free_lambdas:28
MM	n_iterations:25, skip:1, max_t:5, theta/rho:5
MM	is_decoding:0
MM	n_seqs:15, sum_L:1136909, sum_n:173026
RD	0
LK	0.000000
QD	0.000000 -> 0.000000
RI	inf
TR	0.165099	0.033020
MT	5.000000
MM	C_pi: 1.000000, n_recomb: 36930.682449
RS	0	0.000000	1.000000	233.226277	0.006315	0.000000
RS	1	0.006440	1.000000	246.628165	0.006678	0.000000
RS	2	0.013294	1.000000	260.690395	0.007059	0.000000
RS	3	0.020590	1.000000	275.430976	0.007458	0.000000
RS	4	0.028356	1.000000	290.866291	0.007876	0.000000
RS	5	0.036622	1.000000	307.010711	0.008313	0.000000
RS	6	0.045421	1.000000	323.876161	0.008770	0.000000
RS	7	0.054785	1.000000	341.471648	0.009246	0.000000
RS	8	0.064753	1.000000	359.802720	0.009743	0.000000
RS	9	0.075363	1.000000	378.870888	0.010259	0.000000
RS	10	0.086656	1.000000	398.672985	0.010795	0.000000
RS	11	0.098677	1.000000	419.200470	0.011351	0.000000
RS	12	0.111471	1.000000	440.438675	0.011926	0.000000
RS	13	0.125090	1.000000	462.366000	0.012520	0.000000
RS	14	0.139585	1.000000	484.953054	0.013131	0.000000
RS	15	0.155014	1.000000	508.161751	0.013760	0.000000
RS	16	0.171437	1.000000	531.944365	0.014404	0.000000
RS	17	0.188917	1.000000	556.242552	0.015062	0.000000
RS	18	0.207523	1.000000	580.986362	0.015732	0.000000
RS	19	0.227327	1.000000	606.093241	0.016412	0.000000
RS	20	0.248406	1.000000	631.467063	0.017099	0.000000
RS	21	0.270843	1.000000	656.997197	0.017790	0.000000
RS	22	0.294725	1.000000	682.557659	0.018482	0.000000
RS	23	0.320144	1.000000	708.006374	0.019171	0.000000
RS	24	0.347201	1.000000	733.184583	0.019853	0.000000
RS	25	0.376000	1.000000	757.916467	0.020523	0.000000
RS	26	0.406654	1.000000	782.009013	0.021175	0.000000
RS	27	0.439282	1.000000	805.252202	0.021804	0.000000
RS	28	0.474011	1.000000	827.419576	0.022405	0.000000
RS	29	0.510976	1.000000	848.269243	0.022969	0.000000
RS	30	0.550322	1.000000	867.545415	0.023491	0.000000
RS	31	0.592202	1.000000	884.980517	0.023963	0.000000
RS	32	0.636779	1.000000	900.297956	0.024378	0.000000
RS	33	0.684227	1.000000	913.215601	0.024728	0.000000
RS	34	0.734730	1.000000	923.450021	0.025005	0.000000
RS	35	0.788485	1.000000	930.721501	0.025202	0.000000
RS	36	0.845702	1.000000	934.759863	0.025311	0.000000
RS	37	0.906604	1.000000	935.311037	0.025326	0.000000
RS	38	0.971428	1.000000	932.144334	0.025240	0.000000
RS	39	1.040426	1.000000	925.060308	0.025049	0.000000
RS	40	1.113868	1.000000	913.899027	0.024746	0.000000
RS	41	1.192040	1.000000	898.548553	0.024331	0.000000
RS	42	1.275245	1.000000	878.953316	0.023800	0.000000
RS	43	1.363809	1.000000	855.122068	0.023155	0.000000
RS	44	1.458076	1.000000	827.134977	0.022397	0.000000
RS	45	1.558414	1.000000	795.149439	0.021531	0.000000
RS	46	1.665214	1.000000	759.404105	0.020563	0.000000
RS	47	1.778891	1.000000	720.220635	0.019502	0.000000
RS	48	1.899889	1.000000	678.002723	0.018359	0.000000
RS	49	2.028679	1.000000	633.231973	0.017147	0.000000
RS	50	2.165763	1.000000	586.460333	0.015880	0.000000
RS	51	2.311675	1.000000	538.298940	0.014576	0.000000
RS	52	2.466983	1.000000	489.403421	0.013252	0.000000
RS	53	2.632293	1.000000	440.455947	0.011927	0.000000
RS	54	2.808249	1.000000	392.144572	0.010618	0.000000
RS	55	2.995536	1.000000	345.140713	0.009346	0.000000
RS	56	3.194884	1.000000	300.075824	0.008125	0.000000
RS	57	3.407070	1.000000	257.518572	0.006973	0.000000
RS	58	3.632920	1.000000	217.953950	0.005902	0.000000
RS	59	3.873315	1.000000	181.765755	0.004922	0.000000
RS	60	4.129191	1.000000	149.223803	0.004041	0.000000
RS	61	4.401545	1.000000	120.476942	0.003262	0.000000
RS	62	4.691438	1.000000	95.552583	0.002587	0.000000
RS	63	5.000000	1.000000	269.044666	0.007285	0.000000
PA	4+25*2+4+6 0.165098537 0.033019707 5.000000000 1.000000000 1.000000000 1.000000000 1.000000000 1.000000000 1.000000000 1.000000000 1.000000000 1.000000000 1.000000000 1.000000000 1.000000000 1.000000000 1.000000000 1.000000000 1.000000000 1.000000000 1.000000000 1.000000000 1.000000000 1.000000000 1.000000000 1.000000000 1.000000000 1.000000000 1.000000000 1.000000000 1.000000000
//
IT	4982
RD	1
LK	-428434.671565
QD	-736.655209 -> -480.378954
RI	0.0206439319
TR	0.152401	0.031228
MT	5.611558
MM	C_pi: 1.040793, n_recomb: 36360.703056
RS	0	0.000000	0.404935	581.193035	0.015984	0.002855
RS	1	0.006631	0.404935	609.402900	0.016760	0.012466
RS	2	0.013702	0.404935	638.270136	0.017554	0.016949
RS	3	0.021243	0.404935	667.710688	0.018364	0.015618
RS	4	0.029283	0.528632	535.705134	0.014733	0.013260
RS	5	0.037856	0.528632	561.816742	0.015451	0.012539
RS	6	0.046998	0.617196	504.764481	0.013882	0.012766
RS	7	0.056745	0.617196	529.609750	0.014565	0.013067
RS	8	0.067140	0.716905	478.476130	0.013159	0.013020
RS	9	0.078223	0.716905	502.211199	0.013812	0.012595
RS	10	0.090042	0.823677	458.834271	0.012619	0.012026
RS	11	0.102645	0.823677	481.686476	0.013247	0.011547
RS	12	0.116083	0.914292	455.479397	0.012527	0.011270
RS	13	0.130412	0.914292	477.993892	0.013146	0.011203
RS	14	0.145691	0.982781	466.459119	0.012829	0.011305
RS	15	0.161984	0.982781	489.073992	0.013451	0.011531
RS	16	0.179357	1.033046	487.512327	0.013408	0.011848
RS	17	0.197882	1.033046	510.451505	0.014039	0.012241
RS	18	0.217636	1.069169	515.965578	0.014190	0.012707
RS	19	0.238700	1.069169	539.279580	0.014831	0.013243
RS	20	0.261160	1.095035	549.748145	0.015119	0.013839
RS	21	0.285110	1.095035	573.328346	0.015768	0.014482
RS	22	0.310648	1.114439	586.771232	0.016138	0.015152
RS	23	0.337880	1.114439	610.352957	0.016786	0.015836
RS	24	0.366917	1.129757	625.361833	0.017199	0.016521
RS	25	0.397880	1.129757	648.539571	0.017836	0.017203
RS	26	0.430896	1.141721	664.410327	0.018273	0.017880
RS	27	0.466102	1.141721	686.645723	0.018884	0.018552
RS	28	0.503643	1.150381	702.915566	0.019332	0.019220
RS	29	0.543672	1.150381	723.528973	0.019899	0.019884
RS	30	0.586357	1.155971	739.482475	0.020337	0.020542
RS	31	0.631871	1.155971	757.644702	0.020837	0.021190
RS	32	0.680405	1.159352	771.992138	0.021231	0.021817
RS	33	0.732156	1.159352	786.741640	0.021637	0.022409
RS	34	0.787339	1.161939	797.633719	0.021937	0.022946
RS	35	0.846182	1.161939	807.939379	0.022220	0.023404
RS	36	0.908927	1.165239	813.350973	0.022369	0.023759
RS	37	0.975833	1.165239	818.218759	0.022503	0.023992
RS	38	1.047175	1.170156	816.608721	0.022459	0.024090
RS	39	1.123249	1.170156	815.197117	0.022420	0.024050
RS	40	1.204367	1.176702	805.893724	0.022164	0.023875
RS	41	1.290864	1.176702	797.603238	0.021936	0.023572
RS	42	1.383098	1.184341	780.645794	0.021469	0.023149
RS	43	1.481447	1.184341	765.188796	0.021044	0.022616
RS	44	1.586319	1.192323	741.099001	0.020382	0.021984
RS	45	1.698145	1.192323	718.560112	0.019762	0.021263
RS	46	1.817387	1.199734	688.272963	0.018929	0.020466
RS	47	1.944536	1.199734	659.149614	0.018128	0.019606
RS	48	2.080116	1.205605	623.904131	0.017159	0.018694
RS	49	2.224688	1.205605	589.128894	0.016202	0.017740
RS	50	2.378847	1.209127	550.325196	0.015135	0.016751
RS	51	2.543228	1.209127	511.276624	0.014061	0.015732
RS	52	2.718511	1.209975	470.372674	0.012936	0.014686
RS	53	2.905416	1.209975	428.870836	0.011795	0.013612
RS	54	3.104717	1.207565	387.698088	0.010663	0.012512
RS	55	3.317233	1.207565	345.862531	0.009512	0.011389
RS	56	3.543843	1.207565	304.912964	0.008386	0.010251
RS	57	3.785480	1.207565	265.442318	0.007300	0.009110
RS	58	4.043140	1.215679	226.637871	0.006233	0.007983
RS	59	4.317887	1.215679	192.192555	0.005286	0.006890
RS	60	4.610854	1.215679	160.525537	0.004415	0.005851
RS	61	4.923248	1.215679	131.922205	0.003628	0.004885
RS	62	5.256358	1.215679	106.559361	0.002931	0.004007
RS	63	5.611558	1.215679	320.349397	0.008810	0.012554
PA	4+25*2+4+6 0.152400609 0.031227916 5.611557961 0.404935122 0.528632402 0.617195845 0.716904640 0.823676586 0.914292336 0.982780933 1.033045769 1.069169044 1.095034838 1.114438772 1.129757404 1.141720772 1.150380969 1.155971289 1.159351826 1.161939144 1.165239215 1.170155525 1.176701546 1.184341311 1.192322850 1.199734330 1.205605268 1.209127188 1.209975481 1.207565308 1.215678632
//
IT	4855
RD	2
LK	-428023.449052
QD	-521.517272 -> -419.599793
RI	0.0373165218
TR	0.145066	0.030779
MT	5.978793
MM	C_pi: 1.074832, n_recomb: 36999.307568
RS	0	0.000000	0.311747	778.152586	0.021032	0.002796
RS	1	0.006737	0.311747	812.317345	0.021955	0.012749
RS	2	0.013928	0.311747	846.713361	0.022885	0.017456
RS	3	0.021603	0.311747	881.156457	0.023815	0.017863
RS	4	0.029795	0.427665	669.840521	0.018104	0.013413
RS	5	0.038539	0.427665	700.113698	0.018922	0.013863
RS	6	0.047872	0.519228	603.095552	0.016300	0.012838
RS	7	0.057834	0.519228	631.185803	0.017059	0.013897
RS	8	0.068468	0.637871	538.093810	0.014543	0.012632
RS	9	0.079817	0.637871	563.980465	0.015243	0.012966
RS	10	0.091931	0.780869	483.165058	0.013059	0.011404
RS	11	0.104861	0.780869	507.068154	0.013705	0.011521
RS	12	0.118663	0.910501	456.479877	0.012338	0.010585
RS	13	0.133394	0.910501	479.264468	0.012953	0.010931
RS	14	0.149117	1.010648	453.234083	0.012250	0.010613
RS	15	0.165900	1.010648	475.662206	0.012856	0.011157
RS	16	0.183813	1.083836	465.257218	0.012575	0.011203
RS	17	0.202934	1.083836	487.776145	0.013183	0.011856
RS	18	0.223342	1.135247	487.858401	0.013186	0.012146
RS	19	0.245125	1.135247	510.675698	0.013802	0.012897
RS	20	0.268376	1.170697	517.863701	0.013997	0.013379
RS	21	0.293193	1.170697	540.985061	0.014621	0.014209
RS	22	0.319682	1.196647	552.226382	0.014925	0.014803
RS	23	0.347956	1.196647	575.467118	0.015553	0.015655
RS	24	0.378134	1.217226	588.729676	0.015912	0.016281
RS	25	0.410345	1.217226	611.749317	0.016534	0.017110
RS	26	0.444727	1.233331	626.357681	0.016929	0.017739
RS	27	0.481424	1.233331	648.683870	0.017532	0.018536
RS	28	0.520594	1.244462	664.544983	0.017961	0.019174
RS	29	0.562403	1.244462	685.560948	0.018529	0.019940
RS	30	0.607028	1.250615	702.214337	0.018979	0.020591
RS	31	0.654660	1.250615	721.133319	0.019490	0.021321
RS	32	0.705501	1.253291	737.095201	0.019922	0.021959
RS	33	0.759766	1.253291	752.966230	0.020351	0.022615
RS	34	0.817688	1.255351	765.679707	0.020694	0.023157
RS	35	0.879512	1.255351	777.464125	0.021013	0.023662
RS	36	0.945500	1.259942	783.991744	0.021189	0.023986
RS	37	1.015935	1.259942	790.708989	0.021371	0.024245
RS	38	1.091114	1.268903	789.010617	0.021325	0.024257
RS	39	1.171358	1.268903	789.881984	0.021349	0.024227
RS	40	1.257008	1.282093	779.532400	0.021069	0.023923
RS	41	1.348428	1.282093	774.050177	0.020921	0.023625
RS	42	1.446007	1.298148	755.788852	0.020427	0.023058
RS	43	1.550160	1.298148	743.730246	0.020101	0.022537
RS	44	1.661330	1.315241	718.828306	0.019428	0.021774
RS	45	1.779989	1.315241	700.254976	0.018926	0.021081
RS	46	1.906642	1.331170	670.267355	0.018116	0.020193
RS	47	2.041827	1.331170	645.510360	0.017447	0.019378
RS	48	2.186119	1.343652	611.963252	0.016540	0.018426
RS	49	2.340133	1.343652	581.623229	0.015720	0.017529
RS	50	2.504522	1.350870	545.737608	0.014750	0.016549
RS	51	2.679986	1.350870	510.731906	0.013804	0.015588
RS	52	2.867271	1.352221	473.316531	0.012793	0.014583
RS	53	3.067173	1.352221	434.983258	0.011757	0.013556
RS	54	3.280542	1.346556	397.272024	0.010737	0.012517
RS	55	3.508285	1.346556	357.304082	0.009657	0.011420
RS	56	3.751371	1.346556	317.670923	0.008586	0.010302
RS	57	4.010834	1.346556	278.977289	0.007540	0.009176
RS	58	4.287777	1.362920	239.198144	0.006465	0.008012
RS	59	4.583377	1.362920	204.987842	0.005540	0.006945
RS	60	4.898891	1.362920	173.090876	0.004678	0.005926
RS	61	5.235661	1.362920	143.867662	0.003888	0.004973
RS	62	5.595119	1.362920	117.579919	0.003178	0.004101
RS	63	5.978793	1.362920	369.634453	0.009990	0.013193
PA	4+25*2+4+6 0.145066407 0.030778829 5.978792691 0.311746744 0.427664882 0.519227741 0.637870692 0.780868932 0.910501153 1.010647806 1.083836214 1.135246754 1.170696940 1.196647252 1.217225643 1.233330554 1.244461818 1.250615159 1.253290662 1.255351283 1.259942349 1.268902909 1.282093146 1.298148432 1.315241460 1.331170374 1.343651726 1.350870211 1.352221243 1.346555962 1.362919932
//
IT	4915
RD	3
LK	-427843.583777
QD	-456.204666 -> -391.742876
RI	0.0444398515
TR	0.139832	0.030820
MT	6.230973
MM	C_pi: 1.113711, n_recomb: 38365.925753
RS	0	0.000000	0.294998	860.274154	0.022423	0.002696
RS	1	0.006806	0.294998	897.262867	0.023387	0.012579
RS	2	0.014075	0.294998	934.331084	0.024353	0.017336
RS	3	0.021838	0.294998	971.253147	0.025316	0.018291
RS	4	0.030130	0.399489	747.094953	0.019473	0.013600
RS	5	0.038987	0.399489	779.969132	0.020330	0.014423
RS	6	0.048446	0.485850	670.009887	0.017464	0.013073
RS	7	0.058549	0.485850	700.500975	0.018258	0.014412
RS	8	0.069339	0.610714	583.201669	0.015201	0.012648
RS	9	0.080864	0.610714	610.969531	0.015925	0.013278
RS	10	0.093174	0.774813	504.983497	0.013162	0.011203
RS	11	0.106321	0.774813	530.082738	0.013816	0.011543
RS	12	0.120362	0.929429	464.061549	0.012096	0.010271
RS	13	0.135360	0.929429	487.560230	0.012708	0.010766
RS	14	0.151378	1.048984	453.833552	0.011829	0.010257
RS	15	0.168486	1.048984	476.744876	0.012426	0.010912
RS	16	0.186759	1.134519	462.856001	0.012064	0.010857
RS	17	0.206275	1.134519	485.792723	0.012662	0.011599
RS	18	0.227119	1.192385	484.775903	0.012636	0.011838
RS	19	0.249382	1.192385	508.048863	0.013242	0.012660
RS	20	0.273160	1.230212	515.570406	0.013438	0.013124
RS	21	0.298557	1.230212	539.247431	0.014055	0.014014
RS	22	0.325682	1.256928	551.374956	0.014371	0.014606
RS	23	0.354653	1.256928	575.296600	0.014995	0.015513
RS	24	0.385595	1.278269	589.425369	0.015363	0.016140
RS	25	0.418644	1.278269	613.256369	0.015984	0.017018
RS	26	0.453942	1.295077	628.767692	0.016389	0.017648
RS	27	0.491642	1.295077	652.038659	0.016995	0.018485
RS	28	0.531908	1.306039	669.243577	0.017444	0.019134
RS	29	0.574914	1.306039	691.336056	0.018020	0.019933
RS	30	0.620847	1.310664	710.070388	0.018508	0.020614
RS	31	0.669906	1.310664	730.174122	0.019032	0.021371
RS	32	0.722304	1.310957	748.747645	0.019516	0.022052
RS	33	0.778269	1.310957	765.855144	0.019962	0.022732
RS	34	0.838042	1.311193	780.913815	0.020354	0.023309
RS	35	0.901883	1.311193	793.915630	0.020693	0.023834
RS	36	0.970069	1.316162	801.475071	0.020890	0.024156
RS	37	1.042895	1.316162	809.356626	0.021096	0.024430
RS	38	1.120678	1.328660	806.781474	0.021029	0.024386
RS	39	1.203755	1.328660	808.808344	0.021081	0.024368
RS	40	1.292486	1.348378	795.956743	0.020746	0.023963
RS	41	1.387255	1.348378	791.727417	0.020636	0.023679
RS	42	1.488475	1.373085	770.160767	0.020074	0.022992
RS	43	1.596583	1.373085	759.563795	0.019798	0.022494
RS	44	1.712049	1.399767	731.474580	0.019066	0.021621
RS	45	1.835373	1.399767	714.624809	0.018627	0.020962
RS	46	1.967090	1.424785	682.346778	0.017785	0.019996
RS	47	2.107772	1.424785	659.516459	0.017190	0.019228
RS	48	2.258028	1.444358	625.019532	0.016291	0.018242
RS	49	2.418510	1.444358	596.612999	0.015551	0.017398
RS	50	2.589914	1.455559	561.077141	0.014624	0.016428
RS	51	2.772984	1.455559	527.703144	0.013754	0.015517
RS	52	2.968513	1.457522	491.420178	0.012809	0.014552
RS	53	3.177350	1.457522	454.079108	0.011835	0.013563
RS	54	3.400399	1.448699	417.785568	0.010889	0.012584
RS	55	3.638628	1.448699	377.857409	0.009849	0.011508
RS	56	3.893071	1.448699	337.898243	0.008807	0.010407
RS	57	4.164831	1.448699	298.533219	0.007781	0.009294
RS	58	4.455086	1.473597	256.417731	0.006683	0.008100
RS	59	4.765096	1.473597	221.398746	0.005771	0.007052
RS	60	5.096203	1.473597	188.414225	0.004911	0.006045
RS	61	5.449846	1.473597	157.883032	0.004115	0.005099
RS	62	5.827556	1.473597	130.131709	0.003392	0.004228
RS	63	6.230973	1.473597	423.059713	0.011027	0.013942
PA	4+25*2+4+6 0.139832307 0.030820379 6.230972831 0.294998074 0.399488968 0.485849536 0.610714335 0.774813075 0.929429261 1.048984099 1.134519068 1.192384989 1.230212265 1.256928339 1.278269408 1.295077004 1.306038853 1.310663891 1.310957052 1.311193007 1.316161624 1.328659851 1.348377509 1.373085226 1.399767429 1.424785112 1.444357915 1.455559251 1.457521790 1.448699148 1.473596916
//
IT	5128
RD	4
LK	-427721.541229
QD	-421.190812 -> -368.911289
RI	0.0453147771
TR	0.135634	0.031065
MT	6.423990
MM	C_pi: 1.153047, n_recomb: 40007.234273
RS	0	0.000000	0.299349	890.074376	0.022248	0.002602
RS	1	0.006857	0.299349	928.941836	0.023219	0.012317
RS	2	0.014184	0.299349	967.940673	0.024194	0.017016
RS	3	0.022013	0.299349	1006.836218	0.025166	0.018099
RS	4	0.030379	0.393212	798.655220	0.019963	0.013770
RS	5	0.039319	0.393212	833.705287	0.020839	0.014679
RS	6	0.048871	0.472903	724.053532	0.018098	0.013329
RS	7	0.059079	0.472903	756.744243	0.018915	0.014777
RS	8	0.069986	0.600203	623.839417	0.015593	0.012779
RS	9	0.081642	0.600203	653.482523	0.016334	0.013547
RS	10	0.094097	0.780000	527.366293	0.013182	0.011136
RS	11	0.107405	0.780000	553.787903	0.013842	0.011575
RS	12	0.121626	0.954144	475.670555	0.011890	0.010086
RS	13	0.136823	0.954144	500.104225	0.012500	0.010640
RS	14	0.153061	1.087991	461.109983	0.011526	0.010027
RS	15	0.170413	1.087991	484.801508	0.012118	0.010721
RS	16	0.188954	1.181274	469.274082	0.011730	0.010625
RS	17	0.208767	1.181274	492.984184	0.012322	0.011396
RS	18	0.229938	1.241814	492.298454	0.012305	0.011628
RS	19	0.252561	1.241814	516.422623	0.012908	0.012467
RS	20	0.276735	1.279065	525.444602	0.013134	0.012945
RS	21	0.302567	1.279065	550.094802	0.013750	0.013847
RS	22	0.330169	1.304285	564.098856	0.014100	0.014461
RS	23	0.359665	1.304285	589.121611	0.014725	0.015380
RS	24	0.391183	1.324699	604.941541	0.015121	0.016024
RS	25	0.424862	1.324699	629.985059	0.015747	0.016913
RS	26	0.460850	1.340987	647.066700	0.016174	0.017557
RS	27	0.499306	1.340987	671.641851	0.016788	0.018404
RS	28	0.540399	1.350854	690.763662	0.017266	0.019073
RS	29	0.584309	1.350854	714.227415	0.017852	0.019882
RS	30	0.631230	1.353190	735.574990	0.018386	0.020601
RS	31	0.681368	1.353190	757.068449	0.018923	0.021369
RS	32	0.734944	1.350419	778.749088	0.019465	0.022102
RS	33	0.792194	1.350419	797.178597	0.019926	0.022794
RS	34	0.853369	1.348182	814.962874	0.020370	0.023417
RS	35	0.918739	1.348182	829.116109	0.020724	0.023956
RS	36	0.988591	1.352891	837.833902	0.020942	0.024290
RS	37	1.063233	1.352891	846.636954	0.021162	0.024581
RS	38	1.142992	1.368322	842.946644	0.021070	0.024497
RS	39	1.228220	1.368322	845.700754	0.021139	0.024498
RS	40	1.319293	1.394071	829.737455	0.020740	0.024007
RS	41	1.416609	1.394071	826.156611	0.020650	0.023747
RS	42	1.520599	1.427119	800.388249	0.020006	0.022953
RS	43	1.631719	1.427119	790.494222	0.019759	0.022485
RS	44	1.750458	1.463279	758.148475	0.018950	0.021511
RS	45	1.877338	1.463279	742.140390	0.018550	0.020892
RS	46	2.012918	1.497428	706.432383	0.017658	0.019854
RS	47	2.157795	1.497428	684.564977	0.017111	0.019132
RS	48	2.312606	1.524200	647.984540	0.016197	0.018115
RS	49	2.478031	1.524200	620.519755	0.015510	0.017319
RS	50	2.654799	1.539478	584.267030	0.014604	0.016356
RS	51	2.843688	1.539478	551.567748	0.013787	0.015489
RS	52	3.045528	1.542126	515.465511	0.012884	0.014559
RS	53	3.261208	1.542126	478.254775	0.011954	0.013605
RS	54	3.491676	1.530314	442.578271	0.011062	0.012678
RS	55	3.737947	1.530314	401.969321	0.010047	0.011622
RS	56	4.001103	1.530314	361.038026	0.009024	0.010537
RS	57	4.282304	1.530314	320.433507	0.008009	0.009436
RS	58	4.582786	1.563848	275.373882	0.006883	0.008211
RS	59	4.903871	1.563848	239.157634	0.005978	0.007178
RS	60	5.246972	1.563848	204.771062	0.005118	0.006181
RS	61	5.613599	1.563848	172.683900	0.004316	0.005238
RS	62	6.005363	1.563848	143.278511	0.003581	0.004365
RS	63	6.423990	1.563848	478.580445	0.011962	0.014722
PA	4+25*2+4+6 0.135634233 0.031065274 6.423990486 0.299348699 0.393211903 0.472903118 0.600202991 0.780000381 0.954143994 1.087991274 1.181274285 1.241814493 1.279065222 1.304284792 1.324699469 1.340987306 1.350854006 1.353189571 1.350418719 1.348182288 1.352890981 1.368321622 1.394071142 1.427118630 1.463279025 1.497428260 1.524200256 1.539477577 1.542126291 1.530313647 1.563847570
//
IT	4785
RD	5
LK	-427620.016527
QD	-393.640653 -> -347.696613
RI	0.0437512980
TR	0.132054	0.031400
MT	6.583240
MM	C_pi: 1.190599, n_recomb: 41722.693794
RS	0	0.000000	0.310679	899.348890	0.021555	0.002520
RS	1	0.006898	0.310679	939.661680	0.022522	0.012057
RS	2	0.014271	0.310679	980.235317	0.023494	0.016657
RS	3	0.022153	0.310679	1020.839557	0.024467	0.017726
RS	4	0.030579	0.394823	837.622200	0.020076	0.013907
RS	5	0.039585	0.394823	874.645559	0.020963	0.014801
RS	6	0.049214	0.467635	771.411945	0.018489	0.013570
RS	7	0.059506	0.467635	806.195048	0.019323	0.015057
RS	8	0.070508	0.595713	662.150828	0.015870	0.012939
RS	9	0.082269	0.595713	693.647710	0.016625	0.013782
RS	10	0.094841	0.788540	549.695904	0.013175	0.011117
RS	11	0.108280	0.788540	577.469144	0.013841	0.011607
RS	12	0.122647	0.979554	488.687550	0.011713	0.009955
RS	13	0.138004	0.979554	514.119858	0.012322	0.010534
RS	14	0.154421	1.125243	470.872636	0.011286	0.009852
RS	15	0.171970	1.125243	495.437436	0.011875	0.010560
RS	16	0.190729	1.224137	478.990972	0.011480	0.010446
RS	17	0.210783	1.224137	503.590107	0.012070	0.011223
RS	18	0.232219	1.285756	503.726817	0.012073	0.011463
RS	19	0.255135	1.285756	528.832072	0.012675	0.012300
RS	20	0.279630	1.321373	539.698397	0.012935	0.012800
RS	21	0.305816	1.321373	565.458573	0.013553	0.013695
RS	22	0.333808	1.344399	581.607740	0.013940	0.014334
RS	23	0.363730	1.344399	607.868746	0.014569	0.015249
RS	24	0.395716	1.363442	625.579762	0.014994	0.015912
RS	25	0.429909	1.363442	651.965956	0.015626	0.016799
RS	26	0.466460	1.378933	670.764165	0.016077	0.017456
RS	27	0.505532	1.378933	696.759823	0.016700	0.018301
RS	28	0.547300	1.387504	717.941654	0.017207	0.018992
RS	29	0.591948	1.387504	742.873232	0.017805	0.019801
RS	30	0.639676	1.387334	767.038381	0.018384	0.020558
RS	31	0.690696	1.387334	789.991136	0.018934	0.021330
RS	32	0.745235	1.381209	815.067901	0.019535	0.022117
RS	33	0.803536	1.381209	834.849995	0.020009	0.022817
RS	34	0.865859	1.376103	855.683368	0.020509	0.023492
RS	35	0.932480	1.376103	870.962437	0.020875	0.024043
RS	36	1.003697	1.380019	881.084132	0.021118	0.024399
RS	37	1.079826	1.380019	890.711013	0.021348	0.024707
RS	38	1.161205	1.397734	885.963367	0.021235	0.024595
RS	39	1.248199	1.397734	889.268769	0.021314	0.024619
RS	40	1.341192	1.428852	870.028306	0.020853	0.024056
RS	41	1.440600	1.428852	866.846645	0.020776	0.023822
RS	42	1.546865	1.469666	836.536223	0.020050	0.022934
RS	43	1.660460	1.469666	827.033109	0.019822	0.022498
RS	44	1.781890	1.514895	789.988611	0.018934	0.021434
RS	45	1.911695	1.514895	774.460716	0.018562	0.020853
RS	46	2.050454	1.557931	734.847286	0.017613	0.019749
RS	47	2.198785	1.557931	713.548713	0.017102	0.019071
RS	48	2.357346	1.591778	674.418312	0.016164	0.018023
RS	49	2.526845	1.591778	647.492829	0.015519	0.017272
RS	50	2.708034	1.611071	610.096624	0.014623	0.016314
RS	51	2.901722	1.611071	577.691479	0.013846	0.015487
RS	52	3.108770	1.614393	541.407190	0.012976	0.014587
RS	53	3.330098	1.614393	503.996805	0.012080	0.013666
RS	54	3.566694	1.599670	468.662493	0.011233	0.012785
RS	55	3.819608	1.599670	427.111023	0.010237	0.011748
RS	56	4.089968	1.599670	384.981221	0.009227	0.010677
RS	57	4.378976	1.599670	342.946486	0.008220	0.009586
RS	58	4.687919	1.641781	294.696669	0.007063	0.008330
RS	59	5.018172	1.641781	257.174891	0.006164	0.007310
RS	60	5.371204	1.641781	221.309290	0.005304	0.006321
RS	61	5.748587	1.641781	187.615387	0.004497	0.005380
RS	62	6.152001	1.641781	156.525810	0.003752	0.004504
RS	63	6.583240	1.641781	534.957900	0.012822	0.015504
PA	4+25*2+4+6 0.132054221 0.031399605 6.583239991 0.310679018 0.394822698 0.467635264 0.595713099 0.788539966 0.979553686 1.125242807 1.224137295 1.285755670 1.321373170 1.344399370 1.363442067 1.378932514 1.387504135 1.387333676 1.381208868 1.376103132 1.380019091 1.397734164 1.428851925 1.469666412 1.514895469 1.557930830 1.591777684 1.611070943 1.614392872 1.599669702 1.641780650
//
IT	4748
RD	6
LK	-427530.124055
QD	-369.320454 -> -327.974132
RI	0.0414858161
TR	0.128897	0.031773
MT	6.721192
MM	C_pi: 1.225949, n_recomb: 43438.429954
RS	0	0.000000	0.324215	901.427876	0.020752	0.002449
RS	1	0.006932	0.324215	942.936961	0.021707	0.011820
RS	2	0.014345	0.324215	984.854062	0.022672	0.016313
RS	3	0.022272	0.324215	1026.958127	0.023642	0.017325
RS	4	0.030748	0.399593	869.622280	0.020020	0.014010
RS	5	0.039812	0.399593	908.475287	0.020914	0.014855
RS	6	0.049504	0.465672	814.568510	0.018752	0.013787
RS	7	0.059868	0.465672	851.355480	0.019599	0.015284
RS	8	0.070951	0.593603	698.838979	0.016088	0.013103
RS	9	0.082802	0.593603	732.150963	0.016855	0.013995
RS	10	0.095474	0.797784	571.588644	0.013159	0.011116
RS	11	0.109025	0.797784	600.699593	0.013829	0.011638
RS	12	0.123515	1.004090	501.978844	0.011556	0.009850
RS	13	0.139010	1.004090	528.410101	0.012165	0.010442
RS	14	0.155579	1.160263	481.408925	0.011083	0.009707
RS	15	0.173296	1.160263	506.860102	0.011668	0.010418
RS	16	0.192242	1.263655	489.815610	0.011276	0.010297
RS	17	0.212501	1.263655	515.326281	0.011863	0.011071
RS	18	0.234164	1.325718	516.423404	0.011889	0.011324
RS	19	0.257330	1.325718	542.535883	0.012490	0.012152
RS	20	0.282101	1.359454	555.279971	0.012783	0.012672
RS	21	0.308589	1.359454	582.176494	0.013402	0.013556
RS	22	0.336914	1.380260	600.453873	0.013823	0.014217
RS	23	0.367202	1.380260	627.977810	0.014457	0.015121
RS	24	0.399590	1.398005	647.532159	0.014907	0.015799
RS	25	0.434223	1.398005	675.282536	0.015546	0.016678
RS	26	0.471257	1.412823	695.729309	0.016016	0.017346
RS	27	0.510858	1.412823	723.163359	0.016648	0.018185
RS	28	0.553204	1.420200	746.368183	0.017182	0.018893
RS	29	0.598486	1.420200	772.783076	0.017790	0.019699
RS	30	0.646907	1.417540	799.817236	0.018413	0.020492
RS	31	0.698685	1.417540	824.243236	0.018975	0.021264
RS	32	0.754053	1.407954	852.890471	0.019634	0.022105
RS	33	0.813258	1.407954	874.034130	0.020121	0.022810
RS	34	0.876568	1.399719	898.192158	0.020677	0.023541
RS	35	0.944266	1.399719	914.591162	0.021055	0.024102
RS	36	1.016658	1.402402	926.408323	0.021327	0.024487
RS	37	1.094068	1.402402	936.825868	0.021567	0.024812
RS	38	1.176844	1.421803	931.219689	0.021438	0.024684
RS	39	1.265359	1.421803	935.009069	0.021525	0.024729
RS	40	1.360010	1.457619	912.545449	0.021008	0.024107
RS	41	1.461222	1.457619	909.662378	0.020941	0.023900
RS	42	1.569450	1.505572	874.735992	0.020137	0.022929
RS	43	1.685182	1.505572	865.494594	0.019925	0.022524
RS	44	1.808936	1.559362	823.601506	0.018960	0.021378
RS	45	1.941269	1.559362	808.401171	0.018610	0.020834
RS	46	2.082776	1.610926	764.702904	0.017604	0.019670
RS	47	2.234092	1.610926	743.804269	0.017123	0.019031
RS	48	2.395898	1.651622	701.941565	0.016159	0.017956
RS	49	2.568921	1.651622	675.382991	0.015548	0.017245
RS	50	2.753939	1.674796	636.678496	0.014657	0.016291
RS	51	2.951782	1.674796	604.409188	0.013914	0.015501
RS	52	3.163341	1.678723	567.813888	0.013072	0.014629
RS	53	3.389566	1.678723	530.075785	0.012203	0.013736
RS	54	3.631473	1.661106	495.010729	0.011396	0.012898
RS	55	3.890149	1.661106	452.425852	0.010415	0.011878
RS	56	4.166758	1.661106	409.025920	0.009416	0.010820
RS	57	4.462543	1.661106	365.507779	0.008414	0.009738
RS	58	4.778832	1.711656	313.962457	0.007228	0.008450
RS	59	5.117047	1.711656	275.122868	0.006334	0.007442
RS	60	5.478708	1.711656	237.780671	0.005474	0.006460
RS	61	5.865440	1.711656	202.493366	0.004662	0.005521
RS	62	6.278982	1.711656	169.739929	0.003908	0.004641
RS	63	6.721192	1.711656	591.896184	0.013626	0.016276
PA	4+25*2+4+6 0.128896546 0.031772623 6.721192350 0.324214501 0.399593362 0.465672208 0.593602831 0.797783677 1.004089798 1.160263384 1.263655035 1.325717579 1.359453934 1.380260243 1.398005451 1.412823390 1.420200414 1.417539900 1.407953772 1.399719274 1.402402471 1.421803175 1.457619028 1.505572168 1.559362410 1.610925611 1.651621759 1.674796203 1.678723150 1.661106068 1.711656468
//
IT	4353
RD	7
LK	-427449.030699
QD	-347.345873 -> -309.814637
RI	0.0391733393
TR	0.126053	0.032159
MT	6.844626
MM	C_pi: 1.259285, n_recomb: 45128.399945
RS	0	0.000000	0.338119	901.602556	0.019979	0.002388
RS	1	0.006963	0.338119	944.157533	0.020922	0.011611
RS	2	0.014410	0.338119	987.263479	0.021877	0.016002
RS	3	0.022376	0.338119	1030.709694	0.022839	0.016950
RS	4	0.030897	0.405735	897.232336	0.019882	0.014082
RS	5	0.040011	0.405735	937.798142	0.020781	0.014870
RS	6	0.049760	0.465341	854.669813	0.018939	0.013978
RS	7	0.060187	0.465341	893.381543	0.019796	0.015472
RS	8	0.071341	0.592518	734.244285	0.016270	0.013263
RS	9	0.083271	0.592518	769.328004	0.017048	0.014189
RS	10	0.096031	0.806826	592.931089	0.013139	0.011123
RS	11	0.109680	0.806826	623.351716	0.013813	0.011669
RS	12	0.124280	1.027280	515.145608	0.011415	0.009762
RS	13	0.139896	1.027280	542.555303	0.012022	0.010360
RS	14	0.156599	1.193047	492.090469	0.010904	0.009583
RS	15	0.174466	1.193047	518.413904	0.011488	0.010293
RS	16	0.193576	1.300292	500.923684	0.011100	0.010168
RS	17	0.214017	1.300292	527.335500	0.011685	0.010937
RS	18	0.235881	1.362545	529.405879	0.011731	0.011201
RS	19	0.259267	1.362545	556.514700	0.012332	0.012019
RS	20	0.284282	1.394489	571.047699	0.012654	0.012557
RS	21	0.311039	1.394489	599.066647	0.013275	0.013427
RS	22	0.339659	1.413317	619.340684	0.013724	0.014106
RS	23	0.370271	1.413317	648.110344	0.014361	0.014998
RS	24	0.403015	1.430047	669.356932	0.014832	0.015687
RS	25	0.438038	1.430047	698.451750	0.015477	0.016556
RS	26	0.475500	1.444481	720.385954	0.015963	0.017229
RS	27	0.515571	1.444481	749.238182	0.016602	0.018061
RS	28	0.558432	1.450899	774.339688	0.017159	0.018781
RS	29	0.604276	1.450899	802.221405	0.017776	0.019583
RS	30	0.653313	1.445881	832.087466	0.018438	0.020408
RS	31	0.705765	1.445881	857.978612	0.019012	0.021179
RS	32	0.761868	1.432826	890.291580	0.019728	0.022073
RS	33	0.821878	1.432826	912.798250	0.020227	0.022781
RS	34	0.886065	1.421298	940.506059	0.020841	0.023568
RS	35	0.954723	1.421298	958.030170	0.021229	0.024138
RS	36	1.028160	1.422405	971.830244	0.021535	0.024557
RS	37	1.106711	1.422405	983.036882	0.021783	0.024898
RS	38	1.190731	1.442984	976.823029	0.021645	0.024763
RS	39	1.280602	1.442984	981.080187	0.021740	0.024829
RS	40	1.376729	1.482895	955.545934	0.021174	0.024158
RS	41	1.479550	1.482895	952.928631	0.021116	0.023975
RS	42	1.589530	1.537392	913.437953	0.020241	0.022932
RS	43	1.707168	1.537392	904.410080	0.020041	0.022556
RS	44	1.832996	1.599237	857.654092	0.019005	0.021337
RS	45	1.967586	1.599237	842.719311	0.018674	0.020827
RS	46	2.111546	1.658953	794.888126	0.017614	0.019608
RS	47	2.265530	1.658953	774.317001	0.017158	0.019006
RS	48	2.430236	1.706243	729.664586	0.016169	0.017905
RS	49	2.606410	1.706243	703.397651	0.015587	0.017231
RS	50	2.794850	1.733141	663.330896	0.014699	0.016281
RS	51	2.996411	1.733141	631.131377	0.013985	0.015524
RS	52	3.212006	1.737590	594.190728	0.013167	0.014677
RS	53	3.442613	1.737590	556.078862	0.012322	0.013810
RS	54	3.689276	1.717065	521.291019	0.011551	0.013013
RS	55	3.953113	1.717065	477.648660	0.010584	0.012008
RS	56	4.235321	1.717065	432.966053	0.009594	0.010962
RS	57	4.537178	1.717065	387.962334	0.008597	0.009888
RS	58	4.860053	1.775888	333.071632	0.007381	0.008570
RS	59	5.205408	1.775888	292.933674	0.006491	0.007573
RS	60	5.574810	1.775888	254.141815	0.005632	0.006596
RS	61	5.969932	1.775888	217.292557	0.004815	0.005658
RS	62	6.392566	1.775888	182.908267	0.004053	0.004775
RS	63	6.844626	1.775888	649.411704	0.014390	0.017034
PA	4+25*2+4+6 0.126052684 0.032159275 6.844626418 0.338118693 0.405734879 0.465341354 0.592517611 0.806826092 1.027280341 1.193047162 1.300291747 1.362544823 1.394488613 1.413316956 1.430047253 1.444481275 1.450899441 1.445880532 1.432826491 1.421297550 1.422405152 1.442983591 1.482895104 1.537392215 1.599236663 1.658952603 1.706243397 1.733141490 1.737590271 1.717064731 1.775888414
//
IT	4872
RD	8
LK	-427375.342191
QD	-327.393698 -> -293.171779
RI	0.0370255799
TR	0.123456	0.032546
MT	6.957497
MM	C_pi: 1.290917, n_recomb: 46784.158070
RS	0	0.000000	0.351685	901.811651	0.019276	0.002334
RS	1	0.006990	0.351685	945.317925	0.020206	0.011426
RS	2	0.014469	0.351685	989.507702	0.021150	0.015726
RS	3	0.022470	0.351685	1034.180435	0.022105	0.016613
RS	4	0.031031	0.412545	921.673278	0.019701	0.014126
RS	5	0.040190	0.412545	963.850707	0.020602	0.014859
RS	6	0.049990	0.465960	892.283101	0.019072	0.014144
RS	7	0.060474	0.465960	932.847683	0.019939	0.015630
RS	8	0.071692	0.591924	768.574085	0.016428	0.013414
RS	9	0.083693	0.591924	805.387522	0.017215	0.014368
RS	10	0.096534	0.815360	613.742094	0.013119	0.011135
RS	11	0.110271	0.815360	645.442371	0.013796	0.011699
RS	12	0.124970	1.049043	528.072459	0.011287	0.009686
RS	13	0.140695	1.049043	556.435325	0.011894	0.010288
RS	14	0.157520	1.223709	502.711220	0.010745	0.009475
RS	15	0.175521	1.223709	529.885757	0.011326	0.010181
RS	16	0.194780	1.334354	512.038044	0.010945	0.010054
RS	17	0.215386	1.334354	539.331489	0.011528	0.010818
RS	18	0.237432	1.396708	542.339285	0.011592	0.011093
RS	19	0.261019	1.396708	570.422650	0.012193	0.011900
RS	20	0.286254	1.427079	586.611556	0.012539	0.012453
RS	21	0.313254	1.427079	615.726494	0.013161	0.013310
RS	22	0.342141	1.444277	637.819369	0.013633	0.014001
RS	23	0.373047	1.444277	667.803820	0.014274	0.014881
RS	24	0.406113	1.460354	690.548372	0.014760	0.015576
RS	25	0.441491	1.460354	720.953742	0.015410	0.016436
RS	26	0.479342	1.474742	744.180579	0.015907	0.017109
RS	27	0.519839	1.474742	774.417158	0.016553	0.017934
RS	28	0.563166	1.480483	801.250571	0.017127	0.018662
RS	29	0.609523	1.480483	830.570523	0.017753	0.019458
RS	30	0.659119	1.473290	863.180981	0.018450	0.020312
RS	31	0.712182	1.473290	890.520259	0.019035	0.021081
RS	32	0.768955	1.456819	926.537355	0.019805	0.022024
RS	33	0.829696	1.456819	950.405300	0.020315	0.022735
RS	34	0.894683	1.441901	981.837022	0.020987	0.023577
RS	35	0.964212	1.441901	1000.496693	0.021385	0.024155
RS	36	1.038602	1.441173	1016.542055	0.021728	0.024613
RS	37	1.118191	1.441173	1028.551289	0.021985	0.024967
RS	38	1.203344	1.462508	1021.993142	0.021845	0.024833
RS	39	1.294450	1.462508	1026.725869	0.021946	0.024918
RS	40	1.391923	1.505998	998.310135	0.021339	0.024207
RS	41	1.496210	1.505998	995.957190	0.021288	0.024048
RS	42	1.607787	1.566510	952.007170	0.020349	0.022940
RS	43	1.727164	1.566510	943.181716	0.020160	0.022592
RS	44	1.854885	1.635942	891.607906	0.019058	0.021307
RS	45	1.991533	1.635942	876.917869	0.018744	0.020827
RS	46	2.137734	1.703453	824.965281	0.017633	0.019558
RS	47	2.294154	1.703453	804.692718	0.017200	0.018991
RS	48	2.461508	1.757093	757.245930	0.016186	0.017866
RS	49	2.640561	1.757093	731.239158	0.015630	0.017225
RS	50	2.832129	1.787559	689.803846	0.014744	0.016279
RS	51	3.037089	1.787559	657.649135	0.014057	0.015552
RS	52	3.256375	1.792448	620.368721	0.013260	0.014729
RS	53	3.490989	1.792448	581.872556	0.012437	0.013886
RS	54	3.742004	1.768997	547.400318	0.011701	0.013128
RS	55	4.010564	1.768997	502.704625	0.010745	0.012137
RS	56	4.297897	1.768997	456.750919	0.009763	0.011101
RS	57	4.605316	1.768997	410.279411	0.008770	0.010035
RS	58	4.934223	1.835921	352.017117	0.007524	0.008687
RS	59	5.286121	1.835921	310.610450	0.006639	0.007700
RS	60	5.662617	1.835921	270.402578	0.005780	0.006728
RS	61	6.065430	1.835921	232.026589	0.004960	0.005791
RS	62	6.496401	1.835921	196.045894	0.004190	0.004905
RS	63	6.957497	1.835921	707.573905	0.015124	0.017778
PA	4+25*2+4+6 0.123455606 0.032546462 6.957497452 0.351685347 0.412544810 0.465959767 0.591923723 0.815360439 1.049042704 1.223708584 1.334354193 1.396707980 1.427078848 1.444276934 1.460354199 1.474741550 1.480482638 1.473289600 1.456819385 1.441901143 1.441173333 1.462507526 1.505998165 1.566510381 1.635942470 1.703452541 1.757092599 1.787559180 1.792447580 1.768996852 1.835921392
//
IT	5037
RD	9
LK	-427308.109251
QD	-309.230933 -> -277.927250
RI	0.0350936852
TR	0.121060	0.032927
MT	7.062274
MM	C_pi: 1.321118, n_recomb: 48403.412729
RS	0	0.000000	0.364653	902.698152	0.018649	0.002287
RS	1	0.007015	0.364653	947.093206	0.019567	0.011262
RS	2	0.014522	0.364653	992.293158	0.020500	0.015482
RS	3	0.022556	0.364653	1038.106942	0.021447	0.016317
RS	4	0.031154	0.419725	943.593243	0.019494	0.014146
RS	5	0.040354	0.419725	987.291586	0.020397	0.014828
RS	6	0.050201	0.467227	927.702721	0.019166	0.014288
RS	7	0.060737	0.467227	970.053431	0.020041	0.015762
RS	8	0.072013	0.591607	801.947018	0.016568	0.013558
RS	9	0.084080	0.591607	840.450593	0.017363	0.014535
RS	10	0.096994	0.823322	634.057574	0.013099	0.011150
RS	11	0.110813	0.823322	667.008642	0.013780	0.011729
RS	12	0.125602	1.069436	540.735486	0.011171	0.009619
RS	13	0.141428	1.069436	570.026551	0.011777	0.010224
RS	14	0.158365	1.252407	513.206853	0.010603	0.009378
RS	15	0.176490	1.252407	541.210814	0.011181	0.010082
RS	16	0.195886	1.366082	523.071102	0.010806	0.009955
RS	17	0.216643	1.366082	551.225527	0.011388	0.010713
RS	18	0.238856	1.428504	555.123406	0.011469	0.010997
RS	19	0.262627	1.428504	584.157866	0.012069	0.011795
RS	20	0.288066	1.457562	601.859428	0.012434	0.012358
RS	21	0.315289	1.457562	632.041584	0.013058	0.013203
RS	22	0.344422	1.473499	655.765967	0.013548	0.013902
RS	23	0.375599	1.473499	686.931257	0.014192	0.014771
RS	24	0.408963	1.489286	710.973917	0.014689	0.015467
RS	25	0.444667	1.489286	742.652415	0.015343	0.016317
RS	26	0.482877	1.503979	766.962832	0.015845	0.016988
RS	27	0.523766	1.503979	798.545829	0.016498	0.017805
RS	28	0.567524	1.509346	826.924678	0.017084	0.018537
RS	29	0.614352	1.509346	857.649820	0.017719	0.019329
RS	30	0.664465	1.500179	892.891513	0.018447	0.020206
RS	31	0.718093	1.500179	921.657781	0.019041	0.020973
RS	32	0.775484	1.480376	961.377495	0.019862	0.021962
RS	33	0.836900	1.480376	986.602622	0.020383	0.022675
RS	34	0.902625	1.462019	1021.890270	0.021112	0.023573
RS	35	0.972961	1.462019	1041.697224	0.021521	0.024158
RS	36	1.048231	1.459261	1060.218778	0.021904	0.024657
RS	37	1.128781	1.459261	1073.050206	0.022169	0.025023
RS	38	1.214981	1.481012	1066.397371	0.022031	0.024895
RS	39	1.307229	1.481012	1071.624369	0.022139	0.024997
RS	40	1.405948	1.527642	1040.526887	0.021497	0.024255
RS	41	1.511593	1.527642	1038.451363	0.021454	0.024116
RS	42	1.624649	1.593707	990.168265	0.020457	0.022953
RS	43	1.745635	1.593707	981.551300	0.020279	0.022630
RS	44	1.875109	1.670313	925.228238	0.019115	0.021284
RS	45	2.013666	1.670313	910.781624	0.018816	0.020834
RS	46	2.161943	1.745289	854.744955	0.017659	0.019519
RS	47	2.320621	1.745289	834.762950	0.017246	0.018982
RS	48	2.490432	1.805052	784.541132	0.016208	0.017835
RS	49	2.672154	1.805052	758.784278	0.015676	0.017225
RS	50	2.866625	1.838947	715.993810	0.014792	0.016282
RS	51	3.074738	1.838947	683.879022	0.014129	0.015584
RS	52	3.297450	1.844203	646.281144	0.013352	0.014783
RS	53	3.535787	1.844203	607.407393	0.012549	0.013963
RS	54	3.790842	1.817814	573.301704	0.011844	0.013240
RS	55	4.063791	1.817814	527.570199	0.010899	0.012263
RS	56	4.355887	1.817814	480.368033	0.009924	0.011237
RS	57	4.668474	1.817814	432.455310	0.008934	0.010178
RS	58	5.002989	1.892679	370.805770	0.007661	0.008802
RS	59	5.360971	1.892679	328.163978	0.006780	0.007823
RS	60	5.744067	1.892679	286.575763	0.005921	0.006856
RS	61	6.154036	1.892679	246.708747	0.005097	0.005919
RS	62	6.592766	1.892679	209.165423	0.004321	0.005030
RS	63	7.062274	1.892679	766.426211	0.015834	0.018506
PA	4+25*2+4+6 0.121060368 0.032927097 7.062273684 0.364652909 0.419724871 0.467226677 0.591607249 0.823321582 1.069435777 1.252406760 1.366082416 1.428504260 1.457562500 1.473498523 1.489286196 1.503978977 1.509346074 1.500178874 1.480375670 1.462018916 1.459260569 1.481011752 1.527642178 1.593707198 1.670312714 1.745289293 1.805051592 1.838947142 1.844203210 1.817813662 1.892678613
//
IT	5098
RD	10
LK	-427246.579512
QD	-292.650422 -> -263.941412
RI	0.0333730330
TR	0.118835	0.033297
MT	7.160552
MM	C_pi: 1.350097, n_recomb: 49985.893999
RS	0	0.000000	0.376947	904.395581	0.018093	0.002245
RS	1	0.007038	0.376947	949.635101	0.018998	0.011116
RS	2	0.014572	0.376947	995.790761	0.019921	0.015265
RS	3	0.022636	0.376947	1042.680198	0.020859	0.016057
RS	4	0.031267	0.427137	963.379912	0.019273	0.014147
RS	5	0.040506	0.427137	1008.515834	0.020176	0.014783
RS	6	0.050396	0.468977	961.129827	0.019228	0.014412
RS	7	0.060981	0.468977	1005.204206	0.020110	0.015872
RS	8	0.072311	0.591479	834.428390	0.016693	0.013694
RS	9	0.084439	0.591479	874.584529	0.017497	0.014691
RS	10	0.097420	0.830725	653.910690	0.013082	0.011167
RS	11	0.111315	0.830725	688.085410	0.013766	0.011759
RS	12	0.126188	1.088555	553.139328	0.011066	0.009560
RS	13	0.142108	1.088555	583.335224	0.011670	0.010167
RS	14	0.159149	1.279307	523.557172	0.010474	0.009293
RS	15	0.177388	1.279307	552.370037	0.011051	0.009993
RS	16	0.196912	1.395697	533.990203	0.010683	0.009866
RS	17	0.217809	1.395697	562.985812	0.011263	0.010619
RS	18	0.240178	1.458157	567.733716	0.011358	0.010911
RS	19	0.264120	1.458157	597.696879	0.011957	0.011700
RS	20	0.289748	1.486156	616.775242	0.012339	0.012272
RS	21	0.317180	1.486156	647.996813	0.012964	0.013105
RS	22	0.346542	1.501168	673.178123	0.013467	0.013810
RS	23	0.377971	1.501168	705.491110	0.014114	0.014667
RS	24	0.411612	1.517026	730.630362	0.014617	0.015361
RS	25	0.447621	1.517026	763.544713	0.015275	0.016203
RS	26	0.486164	1.532360	788.733260	0.015779	0.016867
RS	27	0.527420	1.532360	821.624177	0.016437	0.017677
RS	28	0.571580	1.537649	851.357936	0.017032	0.018410
RS	29	0.618848	1.537649	883.453669	0.017674	0.019196
RS	30	0.669442	1.526714	921.196777	0.018429	0.020093
RS	31	0.723598	1.526714	951.366471	0.019033	0.020859
RS	32	0.781565	1.503675	994.760500	0.019901	0.021890
RS	33	0.843612	1.503675	1021.336212	0.020432	0.022605
RS	34	0.910027	1.481865	1060.573997	0.021217	0.023557
RS	35	0.981115	1.481865	1081.538855	0.021637	0.024148
RS	36	1.057207	1.476930	1102.736204	0.022061	0.024690
RS	37	1.138655	1.476930	1116.410785	0.022335	0.025068
RS	38	1.225835	1.498822	1109.894843	0.022204	0.024950
RS	39	1.319152	1.498822	1115.638750	0.022319	0.025068
RS	40	1.419036	1.548220	1082.055858	0.021647	0.024300
RS	41	1.525950	1.548220	1080.276783	0.021612	0.024181
RS	42	1.640389	1.619436	1027.792251	0.020562	0.022968
RS	43	1.762883	1.619436	1019.397424	0.020394	0.022668
RS	44	1.893999	1.702844	958.405049	0.019174	0.021268
RS	45	2.034342	1.702844	944.209331	0.018890	0.020843
RS	46	2.184564	1.784996	884.134069	0.017688	0.019487
RS	47	2.345358	1.784996	864.444828	0.017294	0.018978
RS	48	2.517470	1.850677	811.476431	0.016234	0.017811
RS	49	2.701695	1.850677	785.970156	0.015724	0.017230
RS	50	2.898887	1.887876	741.847537	0.014841	0.016290
RS	51	3.109957	1.887876	709.778129	0.014200	0.015618
RS	52	3.335884	1.893443	671.890891	0.013442	0.014838
RS	53	3.577711	1.893443	632.655379	0.012657	0.014038
RS	54	3.836560	1.864110	598.970838	0.011983	0.013351
RS	55	4.113627	1.864110	552.228457	0.011048	0.012385
RS	56	4.410194	1.864110	503.806574	0.010079	0.011369
RS	57	4.727635	1.864110	454.484029	0.009092	0.010317
RS	58	5.067419	1.946765	389.438999	0.007791	0.008912
RS	59	5.431117	1.946765	345.597516	0.006914	0.007942
RS	60	5.820414	1.946765	302.665429	0.006055	0.006980
RS	61	6.237110	1.946765	261.343085	0.005228	0.006044
RS	62	6.683135	1.946765	222.270348	0.004447	0.005152
RS	63	7.160552	1.946765	825.966999	0.016524	0.019219
PA	4+25*2+4+6 0.118835432 0.033297402 7.160552395 0.376946925 0.427137072 0.468977369 0.591479175 0.830725443 1.088554699 1.279307068 1.395696962 1.458157368 1.486156316 1.501168356 1.517025958 1.532359592 1.537649480 1.526714450 1.503675249 1.481865238 1.476929771 1.498822153 1.548219782 1.619435686 1.702843619 1.784995699 1.850677270 1.887876076 1.893442593 1.864109509 1.946764618
//
IT	4916
RD	11
LK	-427190.126966
QD	-277.468851 -> -251.079457
RI	0.0318461403
TR	0.116757	0.033655
MT	7.253466
MM	C_pi: 1.378006, n_recomb: 51531.693559
RS	0	0.000000	0.388545	906.905543	0.017599	0.002207
RS	1	0.007060	0.388545	952.957339	0.018493	0.010984
RS	2	0.014618	0.388545	1000.027576	0.019406	0.015073
RS	3	0.022710	0.388545	1047.941816	0.020336	0.015828
RS	4	0.031373	0.434700	981.309909	0.019043	0.014130
RS	5	0.040648	0.434700	1027.805827	0.019945	0.014725
RS	6	0.050578	0.471113	992.697039	0.019264	0.014517
RS	7	0.061209	0.471113	1038.435419	0.020151	0.015963
RS	8	0.072590	0.591491	866.059569	0.016806	0.013823
RS	9	0.084774	0.591491	907.832117	0.017617	0.014837
RS	10	0.097819	0.837620	673.316081	0.013066	0.011186
RS	11	0.111785	0.837620	708.688381	0.013752	0.011790
RS	12	0.126737	1.106525	565.276709	0.010969	0.009508
RS	13	0.142744	1.106525	596.354995	0.011573	0.010116
RS	14	0.159882	1.304560	533.753094	0.010358	0.009216
RS	15	0.178229	1.304560	563.355597	0.010932	0.009913
RS	16	0.197872	1.423351	544.793320	0.010572	0.009787
RS	17	0.218902	1.423351	574.611966	0.011151	0.010535
RS	18	0.241416	1.485844	580.166443	0.011258	0.010834
RS	19	0.265519	1.485844	611.037397	0.011858	0.011616
RS	20	0.291325	1.513016	631.368380	0.012252	0.012193
RS	21	0.318952	1.513016	663.603157	0.012878	0.013017
RS	22	0.348529	1.527433	690.070358	0.013391	0.013723
RS	23	0.380195	1.527433	723.499174	0.014040	0.014571
RS	24	0.414096	1.543672	749.553444	0.014545	0.015260
RS	25	0.450391	1.543672	783.667505	0.015207	0.016094
RS	26	0.489248	1.559959	809.536980	0.015709	0.016748
RS	27	0.530849	1.559959	843.697725	0.016372	0.017551
RS	28	0.575386	1.565445	874.603094	0.016972	0.018281
RS	29	0.623068	1.565445	908.034124	0.017621	0.019063
RS	30	0.674115	1.552951	948.137062	0.018399	0.019977
RS	31	0.728767	1.552951	979.684582	0.019011	0.020741
RS	32	0.787277	1.526793	1026.695811	0.019924	0.021811
RS	33	0.849918	1.526793	1054.612747	0.020465	0.022527
RS	34	0.916982	1.501534	1097.866103	0.021305	0.023531
RS	35	0.988780	1.501534	1119.997040	0.021734	0.024128
RS	36	1.065647	1.494310	1144.041832	0.022201	0.024713
RS	37	1.147940	1.494310	1158.579420	0.022483	0.025102
RS	38	1.236044	1.516113	1152.415269	0.022363	0.024999
RS	39	1.330367	1.516113	1158.699099	0.022485	0.025132
RS	40	1.431350	1.567965	1122.815773	0.021789	0.024344
RS	41	1.539461	1.567965	1121.354127	0.021760	0.024242
RS	42	1.655206	1.643983	1064.798697	0.020663	0.022985
RS	43	1.779122	1.643983	1056.642842	0.020505	0.022706
RS	44	1.911786	1.733864	991.064290	0.019232	0.021256
RS	45	2.053816	1.733864	977.131307	0.018962	0.020856
RS	46	2.205873	1.822929	913.068914	0.017719	0.019460
RS	47	2.368666	1.822929	893.679940	0.017342	0.018978
RS	48	2.542951	1.894349	837.997665	0.016262	0.017792
RS	49	2.729541	1.894349	812.748676	0.015772	0.017237
RS	50	2.929304	1.934746	767.318873	0.014890	0.016301
RS	51	3.143170	1.934746	735.306703	0.014269	0.015652
RS	52	3.372135	1.940576	697.161911	0.013529	0.014892
RS	53	3.617265	1.940576	657.586145	0.012761	0.014112
RS	54	3.879700	1.908304	624.377500	0.012116	0.013458
RS	55	4.160663	1.908304	576.654344	0.011190	0.012504
RS	56	4.461462	1.908304	527.045901	0.010228	0.011497
RS	57	4.783497	1.908304	476.348620	0.009244	0.010450
RS	58	5.128267	1.998613	407.905919	0.007916	0.009019
RS	59	5.497378	1.998613	362.902103	0.007042	0.008057
RS	60	5.892548	1.998613	318.663903	0.006184	0.007099
RS	61	6.315616	1.998613	275.922742	0.005354	0.006164
RS	62	6.768552	1.998613	235.354299	0.004567	0.005269
RS	63	7.253466	1.998613	886.153321	0.017196	0.019917
PA	4+25*2+4+6 0.116757004 0.033655280 7.253465523 0.388545336 0.434699925 0.471113443 0.591491021 0.837619529 1.106525190 1.304560114 1.423350657 1.485844358 1.513016449 1.527432962 1.543672176 1.559959064 1.565445410 1.552951360 1.526793029 1.501534390 1.494310080 1.516113462 1.567964983 1.643982606 1.733864469 1.822929003 1.894349029 1.934746382 1.940575694 1.908304235 1.998613427
//
IT	4641
RD	12
LK	-427138.217086
QD	-263.527309 -> -239.220569
RI	0.0304846757
TR	0.114807	0.034000
MT	7.341843
MM	C_pi: 1.404983, n_recomb: 53041.996074
RS	0	0.000000	0.399495	910.094752	0.017158	0.002172
RS	1	0.007080	0.399495	956.932559	0.018041	0.010865
RS	2	0.014662	0.399495	1004.883568	0.018945	0.014902
RS	3	0.022780	0.399495	1053.780572	0.019867	0.015628
RS	4	0.031473	0.442390	997.557053	0.018807	0.014100
RS	5	0.040782	0.442390	1045.339794	0.019708	0.014659
RS	6	0.050749	0.473576	1022.518658	0.019278	0.014606
RS	7	0.061423	0.473576	1069.864401	0.020170	0.016037
RS	8	0.072852	0.591625	896.878479	0.016909	0.013945
RS	9	0.085090	0.591625	940.233149	0.017726	0.014974
RS	10	0.098195	0.844066	692.294473	0.013052	0.011206
RS	11	0.112227	0.844066	728.839842	0.013741	0.011820
RS	12	0.127253	1.123467	577.157610	0.010881	0.009461
RS	13	0.143344	1.123467	609.097490	0.011483	0.010070
RS	14	0.160573	1.328345	543.788591	0.010252	0.009148
RS	15	0.179022	1.328345	574.162784	0.010825	0.009841
RS	16	0.198777	1.449238	555.477709	0.010472	0.009716
RS	17	0.219931	1.449238	586.102834	0.011050	0.010460
RS	18	0.242583	1.511740	592.434400	0.011169	0.010766
RS	19	0.266839	1.511740	624.194371	0.011768	0.011541
RS	20	0.292812	1.538288	645.668775	0.012173	0.012122
RS	21	0.320623	1.538288	678.893044	0.012799	0.012937
RS	22	0.350404	1.552395	706.494150	0.013320	0.013642
RS	23	0.382294	1.552395	741.009638	0.013970	0.014482
RS	24	0.416442	1.569308	767.805129	0.014475	0.015162
RS	25	0.453007	1.569308	803.085163	0.015141	0.015989
RS	26	0.492161	1.586830	829.452945	0.015638	0.016631
RS	27	0.534087	1.586830	864.847350	0.016305	0.017429
RS	28	0.578982	1.592773	896.745557	0.016906	0.018153
RS	29	0.627055	1.592773	931.477494	0.017561	0.018931
RS	30	0.678532	1.578919	973.798247	0.018359	0.019857
RS	31	0.733654	1.578919	1006.697575	0.018979	0.020620
RS	32	0.792678	1.549752	1057.260519	0.019933	0.021726
RS	33	0.855882	1.549752	1086.507658	0.020484	0.022443
RS	34	0.923560	1.521064	1133.818978	0.021376	0.023498
RS	35	0.996030	1.521064	1157.122095	0.021815	0.024100
RS	36	1.073631	1.511464	1184.162713	0.022325	0.024730
RS	37	1.156727	1.511464	1199.581500	0.022616	0.025128
RS	38	1.245706	1.532988	1193.963921	0.022510	0.025042
RS	39	1.340985	1.532988	1200.809901	0.022639	0.025189
RS	40	1.443009	1.587023	1162.801627	0.021922	0.024385
RS	41	1.552258	1.587023	1161.678227	0.021901	0.024300
RS	42	1.669241	1.667536	1101.177386	0.020760	0.023003
RS	43	1.794507	1.667536	1093.277808	0.020612	0.022743
RS	44	1.928642	1.763600	1023.193780	0.019290	0.021248
RS	45	2.072274	1.763600	1009.536593	0.019033	0.020870
RS	46	2.226076	1.859341	941.537727	0.017751	0.019438
RS	47	2.390767	1.859341	922.458501	0.017391	0.018980
RS	48	2.567118	1.936341	864.093713	0.016291	0.017777
RS	49	2.755956	1.936341	839.111325	0.015820	0.017246
RS	50	2.958164	1.979844	792.400466	0.014939	0.016313
RS	51	3.174688	1.979844	760.459775	0.014337	0.015687
RS	52	3.406543	1.985901	722.087720	0.013614	0.014946
RS	53	3.654813	1.985901	682.195247	0.012861	0.014184
RS	54	3.920662	1.950707	649.513686	0.012245	0.013562
RS	55	4.205333	1.950707	600.841782	0.011328	0.012619
RS	56	4.510160	1.950707	550.081372	0.010371	0.011620
RS	57	4.836569	1.950707	498.045429	0.009390	0.010580
RS	58	5.186088	2.048542	426.206911	0.008035	0.009122
RS	59	5.560355	2.048542	380.077790	0.007166	0.008168
RS	60	5.961120	2.048542	334.570603	0.006308	0.007214
RS	61	6.390260	2.048542	290.446339	0.005476	0.006280
RS	62	6.849784	2.048542	248.415069	0.004683	0.005383
RS	63	7.341843	2.048542	946.951751	0.017853	0.020601
PA	4+25*2+4+6 0.114806616 0.033999624 7.341842784 0.399495332 0.442389639 0.473576219 0.591624710 0.844065976 1.123466937 1.328344683 1.449237879 1.511739537 1.538287837 1.552394520 1.569308379 1.586829773 1.592773404 1.578918646 1.549752235 1.521063662 1.511463830 1.532988309 1.587022937 1.667536026 1.763600115 1.859341478 1.936341453 1.979843832 1.985900629 1.950707012 2.048541667
//
IT	4133
RD	13
LK	-427090.388016
QD	-250.686603 -> -228.256650
RI	0.0292686274
TR	0.112971	0.034330
MT	7.426200
MM	C_pi: 1.431105, n_recomb: 54517.486524
RS	0	0.000000	0.409819	913.890836	0.016763	0.002140
RS	1	0.007099	0.409819	961.493602	0.017636	0.010757
RS	2	0.014703	0.409819	1010.297788	0.018532	0.014749
RS	3	0.022846	0.409819	1060.142780	0.019446	0.015451
RS	4	0.031567	0.450168	1012.299109	0.018568	0.014058
RS	5	0.040908	0.450168	1061.299590	0.019467	0.014584
RS	6	0.050911	0.476317	1050.680481	0.019272	0.014680
RS	7	0.061625	0.476317	1099.578501	0.020169	0.016097
RS	8	0.073099	0.591861	926.906881	0.017002	0.014062
RS	9	0.085388	0.591861	971.810109	0.017826	0.015104
RS	10	0.098550	0.850116	710.850215	0.013039	0.011227
RS	11	0.112645	0.850116	748.544581	0.013730	0.011850
RS	12	0.127742	1.139483	588.778466	0.010800	0.009419
RS	13	0.143910	1.139483	621.559712	0.011401	0.010028
RS	14	0.161226	1.350790	553.657268	0.010156	0.009085
RS	15	0.179772	1.350790	584.785910	0.010727	0.009775
RS	16	0.199634	1.473528	566.028249	0.010383	0.009653
RS	17	0.220906	1.473528	597.443770	0.010959	0.010393
RS	18	0.243688	1.535998	604.533622	0.011089	0.010705
RS	19	0.268088	1.535998	637.164746	0.011687	0.011474
RS	20	0.294220	1.562091	659.689066	0.012101	0.012058
RS	21	0.322207	1.562091	693.880447	0.012728	0.012864
RS	22	0.352181	1.576141	722.477082	0.013252	0.013567
RS	23	0.384283	1.576141	758.051578	0.013905	0.014398
RS	24	0.418664	1.593987	785.430040	0.014407	0.015069
RS	25	0.455486	1.593987	821.843780	0.015075	0.015889
RS	26	0.494922	1.612994	848.541944	0.015565	0.016516
RS	27	0.537157	1.612994	885.134941	0.016236	0.017309
RS	28	0.582392	1.619628	917.859990	0.016836	0.018026
RS	29	0.630837	1.619628	953.858705	0.017496	0.018800
RS	30	0.682722	1.604600	998.256671	0.018311	0.019737
RS	31	0.738290	1.604600	1032.480753	0.018939	0.020497
RS	32	0.797804	1.572536	1086.519599	0.019930	0.021636
RS	33	0.861542	1.572536	1117.083622	0.020490	0.022356
RS	34	0.929805	1.540439	1168.480187	0.021433	0.023458
RS	35	1.002915	1.540439	1192.958557	0.021882	0.024066
RS	36	1.081215	1.528401	1223.118705	0.022435	0.024739
RS	37	1.165074	1.528401	1239.434172	0.022735	0.025147
RS	38	1.254886	1.549486	1234.540518	0.022645	0.025080
RS	39	1.351075	1.549486	1241.968844	0.022781	0.025240
RS	40	1.454092	1.605468	1202.001320	0.022048	0.024424
RS	41	1.564422	1.605468	1201.235603	0.022034	0.024355
RS	42	1.682586	1.690202	1136.911188	0.020854	0.023022
RS	43	1.809138	1.690202	1129.284370	0.020714	0.022781
RS	44	1.944675	1.792187	1054.772912	0.019347	0.021243
RS	45	2.089834	1.792187	1041.404565	0.019102	0.020886
RS	46	2.245299	1.894391	969.519545	0.017784	0.019420
RS	47	2.411800	1.894391	950.760286	0.017440	0.018985
RS	48	2.590122	1.976823	889.745859	0.016320	0.017765
RS	49	2.781104	1.976823	865.040493	0.015867	0.017257
RS	50	2.985644	2.023352	817.072843	0.014987	0.016327
RS	51	3.204705	2.023352	785.219391	0.014403	0.015721
RS	52	3.439319	2.029610	746.649095	0.013696	0.014999
RS	53	3.690588	2.029610	706.464960	0.012959	0.014255
RS	54	3.959696	1.991515	674.359556	0.012370	0.013663
RS	55	4.247909	1.991515	624.772476	0.011460	0.012730
RS	56	4.556583	1.991515	572.896039	0.010508	0.011740
RS	57	4.887171	1.991515	519.558701	0.009530	0.010705
RS	58	5.241228	2.096756	444.330206	0.008150	0.009222
RS	59	5.620422	2.096756	397.113299	0.007284	0.008275
RS	60	6.026536	2.096756	350.374611	0.006427	0.007326
RS	61	6.461481	2.096756	304.903272	0.005593	0.006392
RS	62	6.927305	2.096756	261.442394	0.004796	0.005493
RS	63	7.426200	2.096756	1008.298122	0.018495	0.021271
PA	4+25*2+4+6 0.112970856 0.034330354 7.426199590 0.409818785 0.450167918 0.476317433 0.591860835 0.850115683 1.139482546 1.350789990 1.473528303 1.535997702 1.562091061 1.576141400 1.593987463 1.612993541 1.619628336 1.604599624 1.572535710 1.540439317 1.528400800 1.549486293 1.605467620 1.690202376 1.792186951 1.894390672 1.976823476 2.023351924 2.029610003 1.991515412 2.096755710
//
IT	4229
RD	14
LK	-427046.239582
QD	-238.828494 -> -218.095237
RI	0.0281776817
TR	0.111237	0.034647
MT	7.507071
MM	C_pi: 1.456457, n_recomb: 55958.996064
RS	0	0.000000	0.419560	918.189002	0.016408	0.002111
RS	1	0.007118	0.419560	966.538580	0.017272	0.010657
RS	2	0.014742	0.419560	1016.172190	0.018159	0.014612
RS	3	0.022908	0.419560	1066.935252	0.019066	0.015296
RS	4	0.031657	0.458009	1025.690575	0.018329	0.014006
RS	5	0.041027	0.458009	1075.843953	0.019226	0.014504
RS	6	0.051065	0.479292	1077.287340	0.019251	0.014741
RS	7	0.061817	0.479292	1127.684935	0.020152	0.016143
RS	8	0.073334	0.592184	956.175252	0.017087	0.014172
RS	9	0.085672	0.592184	1002.594748	0.017917	0.015226
RS	10	0.098887	0.855817	728.992200	0.013027	0.011248
RS	11	0.113043	0.855817	767.812286	0.013721	0.011880
RS	12	0.128206	1.154670	600.139717	0.010725	0.009381
RS	13	0.144449	1.154670	633.742894	0.011325	0.009991
RS	14	0.161847	1.372029	563.353238	0.010067	0.009029
RS	15	0.180485	1.372029	595.219824	0.010637	0.009716
RS	16	0.200448	1.496362	576.443332	0.010301	0.009597
RS	17	0.221833	1.496362	608.634164	0.010876	0.010333
RS	18	0.244739	1.558755	616.469154	0.011016	0.010650
RS	19	0.269276	1.558755	649.954826	0.011615	0.011414
RS	20	0.295560	1.584544	673.444666	0.012035	0.011999
RS	21	0.323714	1.584544	708.582302	0.012663	0.012798
RS	22	0.353872	1.598766	738.047005	0.013189	0.013496
RS	23	0.386176	1.598766	774.654529	0.013843	0.014321
RS	24	0.420780	1.617769	802.472969	0.014340	0.014979
RS	25	0.457847	1.617769	839.989910	0.015011	0.015794
RS	26	0.497552	1.638487	866.862201	0.015491	0.016405
RS	27	0.540083	1.638487	904.620199	0.016166	0.017193
RS	28	0.585641	1.646025	938.017847	0.016763	0.017900
RS	29	0.634442	1.646025	975.250003	0.017428	0.018671
RS	30	0.686716	1.629998	1021.587339	0.018256	0.019615
RS	31	0.742711	1.629998	1057.108760	0.018891	0.020375
RS	32	0.802691	1.595143	1114.542283	0.019917	0.021544
RS	33	0.866940	1.595143	1146.408270	0.020487	0.022265
RS	34	0.935763	1.559671	1201.898652	0.021478	0.023413
RS	35	1.009483	1.559671	1227.553112	0.021937	0.024026
RS	36	1.088451	1.545142	1260.940810	0.022533	0.024743
RS	37	1.173040	1.545142	1278.166129	0.022841	0.025159
RS	38	1.263649	1.565650	1274.160176	0.022770	0.025115
RS	39	1.360707	1.565650	1282.189052	0.022913	0.025286
RS	40	1.464674	1.623372	1240.417503	0.022167	0.024461
RS	41	1.576040	1.623372	1240.027405	0.022160	0.024406
RS	42	1.695333	1.712088	1171.994132	0.020944	0.023042
RS	43	1.823116	1.712088	1164.655677	0.020813	0.022817
RS	44	1.959995	1.819755	1085.794182	0.019403	0.021241
RS	45	2.106616	1.819755	1072.727217	0.019170	0.020903
RS	46	2.263673	1.928228	997.004483	0.017817	0.019405
RS	47	2.431908	1.928228	978.575529	0.017487	0.018991
RS	48	2.612118	2.015963	914.942833	0.016350	0.017756
RS	49	2.805154	2.015963	890.525514	0.015914	0.017269
RS	50	3.011929	2.065449	841.324203	0.015035	0.016341
RS	51	3.233422	2.065449	809.574468	0.014467	0.015756
RS	52	3.470680	2.071892	770.832477	0.013775	0.015051
RS	53	3.724825	2.071892	730.382495	0.013052	0.014322
RS	54	3.997058	2.030925	698.898708	0.012489	0.013761
RS	55	4.288668	2.030925	648.431073	0.011588	0.012838
RS	56	4.601033	2.030925	595.475446	0.010641	0.011855
RS	57	4.935631	2.030925	540.874747	0.009666	0.010825
RS	58	5.294044	2.143460	462.265764	0.008261	0.009318
RS	59	5.677967	2.143460	413.998706	0.007398	0.008378
RS	60	6.089217	2.143460	366.066045	0.006542	0.007433
RS	61	6.529737	2.143460	319.283703	0.005706	0.006501
RS	62	7.001611	2.143460	274.426562	0.004904	0.005600
RS	63	7.507071	2.143460	1070.127518	0.019123	0.021927
PA	4+25*2+4+6 0.111237105 0.034647220 7.507070956 0.419560119 0.458008901 0.479292327 0.592183696 0.855816558 1.154669656 1.372029414 1.496362472 1.558755480 1.584544213 1.598766446 1.617769370 1.638487299 1.646024743 1.629998205 1.595142741 1.559671010 1.545142026 1.565650172 1.623372224 1.712087983 1.819754890 1.928227981 2.015962828 2.065449452 2.071892416 2.030924760 2.143459758
//
IT	4729
RD	15
LK	-427005.418636
QD	-227.850753 -> -208.655893
RI	0.0271958902
TR	0.109596	0.034951
MT	7.584749
MM	C_pi: 1.481085, n_recomb: 57367.237324
RS	0	0.000000	0.428755	922.908802	0.016088	0.002083
RS	1	0.007135	0.428755	971.989115	0.016943	0.010566
RS	2	0.014779	0.428755	1022.431185	0.017823	0.014488
RS	3	0.022968	0.428755	1074.085968	0.018723	0.015158
RS	4	0.031741	0.465886	1037.869763	0.018092	0.013948
RS	5	0.041141	0.465886	1089.114842	0.018985	0.014420
RS	6	0.051211	0.482470	1102.412870	0.019217	0.014791
RS	7	0.062000	0.482470	1154.258576	0.020121	0.016177
RS	8	0.073558	0.592577	984.708886	0.017165	0.014278
RS	9	0.085941	0.592577	1032.613077	0.018000	0.015342
RS	10	0.099208	0.861201	746.728931	0.013017	0.011270
RS	11	0.113421	0.861201	786.651902	0.013713	0.011910
RS	12	0.128648	1.169110	611.237824	0.010655	0.009346
RS	13	0.144962	1.169110	645.643782	0.011255	0.009956
RS	14	0.162439	1.392185	572.863693	0.009986	0.008978
RS	15	0.181164	1.392185	605.451791	0.010554	0.009661
RS	16	0.201224	1.517867	586.714564	0.010227	0.009545
RS	17	0.222716	1.517867	619.665965	0.010802	0.010278
RS	18	0.245741	1.580129	628.240575	0.010951	0.010601
RS	19	0.270409	1.580129	662.564864	0.011550	0.011360
RS	20	0.296837	1.605745	686.943984	0.011975	0.011945
RS	21	0.325151	1.605745	723.007936	0.012603	0.012738
RS	22	0.355485	1.620328	753.230531	0.013130	0.013430
RS	23	0.387983	1.620328	790.846404	0.013786	0.014248
RS	24	0.422799	1.640690	818.972185	0.014276	0.014894
RS	25	0.460100	1.640690	857.563123	0.014949	0.015703
RS	26	0.500062	1.663314	884.470192	0.015418	0.016297
RS	27	0.542876	1.663314	923.360768	0.016096	0.017081
RS	28	0.588744	1.671951	957.284027	0.016687	0.017776
RS	29	0.637884	1.671951	995.716793	0.017357	0.018544
RS	30	0.690531	1.655087	1043.862979	0.018196	0.019494
RS	31	0.746934	1.655087	1080.653770	0.018837	0.020252
RS	32	0.807361	1.617545	1141.394397	0.019896	0.021449
RS	33	0.872100	1.617545	1174.545652	0.020474	0.022172
RS	34	0.941457	1.578733	1234.126818	0.021513	0.023364
RS	35	1.015763	1.578733	1260.955553	0.021980	0.023982
RS	36	1.095371	1.561673	1297.662549	0.022620	0.024742
RS	37	1.180658	1.561673	1315.808080	0.022937	0.025167
RS	38	1.272031	1.581485	1312.838918	0.022885	0.025145
RS	39	1.369923	1.581485	1321.484066	0.023036	0.025328
RS	40	1.474799	1.640766	1278.053634	0.022278	0.024496
RS	41	1.587158	1.640766	1278.055097	0.022278	0.024455
RS	42	1.707534	1.733240	1206.426480	0.021030	0.023062
RS	43	1.836498	1.733240	1199.390144	0.020907	0.022853
RS	44	1.974664	1.846373	1116.252376	0.019458	0.021240
RS	45	2.122687	1.846373	1103.498092	0.019236	0.020921
RS	46	2.281272	1.960939	1023.983974	0.017850	0.019393
RS	47	2.451171	1.960939	1005.895043	0.017534	0.018998
RS	48	2.633193	2.053856	939.674259	0.016380	0.017748
RS	49	2.828201	2.053856	915.555837	0.015960	0.017281
RS	50	3.037123	2.106240	865.143054	0.015081	0.016356
RS	51	3.260951	2.106240	833.513480	0.014529	0.015789
RS	52	3.500748	2.112856	794.624797	0.013852	0.015101
RS	53	3.757655	2.112856	753.934726	0.013142	0.014388
RS	54	4.032892	2.069049	723.114396	0.012605	0.013855
RS	55	4.327766	2.069049	671.801167	0.011711	0.012941
RS	56	4.643679	2.069049	617.803524	0.010769	0.011966
RS	57	4.982132	2.069049	561.977873	0.009796	0.010942
RS	58	5.344733	2.188771	480.001672	0.008367	0.009411
RS	59	5.733204	2.188771	430.721992	0.007508	0.008478
RS	60	6.149393	2.188771	381.632842	0.006652	0.007537
RS	61	6.595275	2.188771	333.575649	0.005815	0.006606
RS	62	7.072971	2.188771	287.355830	0.005009	0.005703
RS	63	7.584749	2.188771	1132.365687	0.019739	0.022570
PA	4+25*2+4+6 0.109596443 0.034950704 7.584749369 0.428754661 0.465886214 0.482469894 0.592576621 0.861201038 1.169109964 1.392185401 1.517867288 1.580129025 1.605745495 1.620328026 1.640689580 1.663313621 1.671951482 1.655086855 1.617544999 1.578732646 1.561672815 1.581484714 1.640765896 1.733240167 1.846372842 1.960938821 2.053856241 2.106240353 2.112856500 2.069048807 2.188771303
//
IT	4169
RD	16
LK	-426967.617404
QD	-217.665318 -> -199.868952
RI	0.0263095896
TR	0.108040	0.035241
MT	7.659571
MM	C_pi: 1.505043, n_recomb: 58742.978077
RS	0	0.000000	0.437436	927.985465	0.015797	0.002058
RS	1	0.007151	0.437436	977.782298	0.016645	0.010481
RS	2	0.014814	0.437436	1029.014333	0.017517	0.014376
RS	3	0.023025	0.437436	1081.537617	0.018411	0.015036
RS	4	0.031823	0.473773	1048.972554	0.017857	0.013883
RS	5	0.041250	0.473773	1101.252210	0.018747	0.014332
RS	6	0.051351	0.485812	1126.158926	0.019171	0.014831
RS	7	0.062174	0.485812	1179.403406	0.020077	0.016202
RS	8	0.073772	0.593031	1012.525854	0.017237	0.014378
RS	9	0.086199	0.593031	1061.883858	0.018077	0.015453
RS	10	0.099514	0.866301	764.067838	0.013007	0.011293
RS	11	0.113782	0.866301	805.071370	0.013705	0.011939
RS	12	0.129070	1.182882	622.069379	0.010590	0.009314
RS	13	0.145452	1.182882	657.259290	0.011189	0.009924
RS	14	0.163005	1.411363	582.182068	0.009911	0.008930
RS	15	0.181813	1.411363	615.475562	0.010477	0.009611
RS	16	0.201967	1.538179	596.828641	0.010160	0.009499
RS	17	0.223561	1.538179	630.525992	0.010734	0.010229
RS	18	0.246700	1.600247	639.841494	0.010892	0.010557
RS	19	0.271493	1.600247	674.988919	0.011491	0.011312
RS	20	0.298060	1.625797	700.192646	0.011920	0.011897
RS	21	0.326526	1.625797	737.163841	0.012549	0.012684
RS	22	0.357029	1.640908	768.042952	0.013075	0.013369
RS	23	0.389712	1.640908	806.643571	0.013732	0.014181
RS	24	0.424733	1.662800	834.958307	0.014214	0.014812
RS	25	0.462258	1.662800	874.595321	0.014889	0.015617
RS	26	0.502467	1.687507	901.407269	0.015345	0.016192
RS	27	0.545551	1.687507	941.399163	0.016026	0.016973
RS	28	0.591716	1.697427	975.710615	0.016610	0.017655
RS	29	0.641183	1.697427	1015.311890	0.017284	0.018420
RS	30	0.694187	1.679872	1065.141707	0.018132	0.019374
RS	31	0.750982	1.679872	1103.173801	0.018780	0.020131
RS	32	0.811838	1.639740	1167.134421	0.019868	0.021353
RS	33	0.877046	1.639740	1201.553096	0.020454	0.022077
RS	34	0.946917	1.597619	1265.215601	0.021538	0.023312
RS	35	1.021786	1.597619	1293.214782	0.022015	0.023934
RS	36	1.102008	1.577994	1333.320802	0.022698	0.024737
RS	37	1.187967	1.577994	1352.394571	0.023022	0.025170
RS	38	1.280073	1.597010	1350.595710	0.022992	0.025172
RS	39	1.378766	1.597010	1359.870860	0.023150	0.025366
RS	40	1.484517	1.657686	1314.921190	0.022384	0.024530
RS	41	1.597831	1.657686	1315.328281	0.022391	0.024502
RS	42	1.719248	1.753723	1240.208669	0.021112	0.023083
RS	43	1.849347	1.753723	1233.487024	0.020998	0.022889
RS	44	1.988751	1.872123	1146.145462	0.019511	0.021241
RS	45	2.138124	1.872123	1133.714299	0.019300	0.020939
RS	46	2.298179	1.992618	1050.455242	0.017882	0.019383
RS	47	2.469679	1.992618	1032.715458	0.017580	0.019007
RS	48	2.653445	2.090609	963.935755	0.016409	0.017742
RS	49	2.850352	2.090609	940.126757	0.016004	0.017294
RS	50	3.061340	2.145839	888.522879	0.015126	0.016371
RS	51	3.287417	2.145839	857.029714	0.014589	0.015822
RS	52	3.529661	2.152621	818.017809	0.013925	0.015149
RS	53	3.789229	2.152621	777.113102	0.013229	0.014451
RS	54	4.067359	2.106011	746.994000	0.012716	0.013945
RS	55	4.365379	2.106011	694.870220	0.011829	0.013041
RS	56	4.684712	2.106011	639.867800	0.010893	0.012073
RS	57	5.026880	2.106011	582.855686	0.009922	0.011054
RS	58	5.393519	2.232818	497.528905	0.008470	0.009500
RS	59	5.786377	2.232818	447.273731	0.007614	0.008574
RS	60	6.207329	2.232818	397.065241	0.006759	0.007637
RS	61	6.658384	2.232818	347.769132	0.005920	0.006707
RS	62	7.141696	2.232818	300.220172	0.005111	0.005803
RS	63	7.659571	2.232818	1194.943548	0.020342	0.023200
PA	4+25*2+4+6 0.108040164 0.035241022 7.659571459 0.437435854 0.473773494 0.485812200 0.593030982 0.866301344 1.182881828 1.411362577 1.538179325 1.600246520 1.625797099 1.640907869 1.662800122 1.687507251 1.697426763 1.679872293 1.639740088 1.597618851 1.577994353 1.597010344 1.657685606 1.753723481 1.872123342 1.992618264 2.090609474 2.145839221 2.152620811 2.106011259 2.232818437
//
IT	5131
RD	17
LK	-426932.561766
QD	-208.195540 -> -191.673579
RI	0.0255046295
TR	0.106562	0.035519
MT	7.731746
MM	C_pi: 1.528375, n_recomb: 60087.271669
RS	0	0.000000	0.445657	933.321232	0.015533	0.002034
RS	1	0.007167	0.445657	983.820187	0.016373	0.010403
RS	2	0.014848	0.445657	1035.824080	0.017239	0.014275
RS	3	0.023079	0.445657	1089.193677	0.018127	0.014927
RS	4	0.031900	0.481662	1059.095163	0.017626	0.013813
RS	5	0.041353	0.481662	1112.355463	0.018512	0.014242
RS	6	0.051484	0.489301	1148.595964	0.019115	0.014861
RS	7	0.062341	0.489301	1203.191434	0.020024	0.016217
RS	8	0.073976	0.593532	1039.665152	0.017303	0.014475
RS	9	0.086445	0.593532	1090.447397	0.018148	0.015557
RS	10	0.099808	0.871141	781.025490	0.012998	0.011315
RS	11	0.114128	0.871141	823.088097	0.013698	0.011967
RS	12	0.129475	1.196047	632.639853	0.010529	0.009285
RS	13	0.145921	1.196047	668.595505	0.011127	0.009895
RS	14	0.163547	1.429653	591.307083	0.009841	0.008887
RS	15	0.182435	1.429653	625.290306	0.010406	0.009564
RS	16	0.202677	1.557402	606.784863	0.010098	0.009457
RS	17	0.224370	1.557402	641.214070	0.010671	0.010184
RS	18	0.247618	1.619216	651.272551	0.010839	0.010517
RS	19	0.272532	1.619216	687.228254	0.011437	0.011268
RS	20	0.299232	1.644787	713.200895	0.011869	0.011852
RS	21	0.327845	1.644787	751.061218	0.012500	0.012634
RS	22	0.358509	1.660571	782.506001	0.013023	0.013312
RS	23	0.391370	1.660571	822.069015	0.013681	0.014118
RS	24	0.426587	1.684141	850.466378	0.014154	0.014735
RS	25	0.464327	1.684141	891.122994	0.014830	0.015535
RS	26	0.504773	1.711084	917.723595	0.015273	0.016091
RS	27	0.548117	1.711084	958.787003	0.015957	0.016868
RS	28	0.594568	1.722445	993.362030	0.016532	0.017536
RS	29	0.644348	1.722445	1034.100807	0.017210	0.018299
RS	30	0.697696	1.704342	1085.492959	0.018065	0.019254
RS	31	0.754867	1.704342	1124.738550	0.018718	0.020011
RS	32	0.816136	1.661708	1191.833488	0.019835	0.021256
RS	33	0.881796	1.661708	1227.500908	0.020429	0.021982
RS	34	0.952162	1.616317	1295.223242	0.021556	0.023257
RS	35	1.027570	1.616317	1324.387419	0.022041	0.023884
RS	36	1.108384	1.594100	1367.960560	0.022766	0.024729
RS	37	1.194989	1.594100	1387.968660	0.023099	0.025170
RS	38	1.287802	1.612228	1387.466582	0.023091	0.025197
RS	39	1.387266	1.612228	1397.383380	0.023256	0.025401
RS	40	1.493859	1.674151	1351.044564	0.022485	0.024563
RS	41	1.608092	1.674151	1351.869541	0.022498	0.024547
RS	42	1.730511	1.773567	1273.363094	0.021192	0.023103
RS	43	1.861705	1.773567	1266.966740	0.021085	0.022924
RS	44	2.002301	1.897055	1175.487855	0.019563	0.021244
RS	45	2.152974	1.897055	1163.388795	0.019362	0.020958
RS	46	2.314445	2.023326	1076.428968	0.017914	0.019374
RS	47	2.487490	2.023326	1059.046313	0.017625	0.019016
RS	48	2.672936	2.126290	987.735285	0.016438	0.017737
RS	49	2.871674	2.126290	964.245256	0.016047	0.017307
RS	50	3.084655	2.184319	911.468680	0.015169	0.016386
RS	51	3.312900	2.184319	880.127181	0.014647	0.015853
RS	52	3.557504	2.191263	841.012686	0.013997	0.015196
RS	53	3.819639	2.191263	799.917765	0.013313	0.014512
RS	54	4.100562	2.141891	770.534593	0.012824	0.014033
RS	55	4.401618	2.141891	717.634321	0.011943	0.013137
RS	56	4.724251	2.141891	661.663400	0.011012	0.012176
RS	57	5.070007	2.141891	603.502421	0.010044	0.011162
RS	58	5.440543	2.275683	514.843694	0.008568	0.009586
RS	59	5.837636	2.275683	463.649054	0.007716	0.008666
RS	60	6.263189	2.275683	412.357394	0.006863	0.007733
RS	61	6.719242	2.275683	361.857509	0.006022	0.006805
RS	62	7.207980	2.275683	313.012382	0.005209	0.005900
RS	63	7.731746	2.275683	1257.802674	0.020933	0.023818
PA	4+25*2+4+6 0.106561558 0.035518758 7.731745908 0.445656789 0.481661861 0.489300956 0.593531501 0.871141044 1.196047133 1.429653102 1.557401872 1.619216117 1.644787390 1.660570733 1.684141412 1.711083969 1.722445198 1.704342020 1.661708042 1.616316570 1.594100467 1.612228437 1.674150796 1.773567469 1.897054611 2.023326067 2.126289813 2.184319045 2.191263302 2.141890942 2.275682756
//
IT	3971
RD	18
LK	-426900.008663
QD	-199.373733 -> -184.015689
RI	0.0247728227
TR	0.105154	0.035784
MT	7.801500
MM	C_pi: 1.551111, n_recomb: 61400.583832
RS	0	0.000000	0.453438	938.884752	0.015291	0.002012
RS	1	0.007182	0.453438	990.072938	0.016125	0.010330
RS	2	0.014880	0.453438	1042.832462	0.016984	0.014183
RS	3	0.023131	0.453438	1097.028462	0.017867	0.014830
RS	4	0.031974	0.489528	1068.346728	0.017400	0.013741
RS	5	0.041453	0.489528	1122.537216	0.018282	0.014151
RS	6	0.051612	0.492903	1169.815905	0.019052	0.014884
RS	7	0.062501	0.492903	1225.716351	0.019963	0.016224
RS	8	0.074172	0.594067	1066.145619	0.017364	0.014567
RS	9	0.086682	0.594067	1118.323002	0.018214	0.015657
RS	10	0.100089	0.875742	797.605099	0.012990	0.011338
RS	11	0.114460	0.875742	840.705468	0.013692	0.011996
RS	12	0.129863	1.208669	642.941005	0.010471	0.009258
RS	13	0.146372	1.208669	679.644079	0.011069	0.009867
RS	14	0.164066	1.447140	600.229327	0.009776	0.008847
RS	15	0.183032	1.447140	634.886544	0.010340	0.009521
RS	16	0.203360	1.575632	616.572839	0.010042	0.009418
RS	17	0.225147	1.575632	651.719754	0.010614	0.010143
RS	18	0.248500	1.637130	662.527715	0.010790	0.010481
RS	19	0.273530	1.637130	699.276991	0.011389	0.011229
RS	20	0.300357	1.662789	725.971459	0.011824	0.011811
RS	21	0.329111	1.662789	764.703269	0.012454	0.012589
RS	22	0.359931	1.679373	796.629771	0.012974	0.013258
RS	23	0.392963	1.679373	837.133470	0.013634	0.014060
RS	24	0.428369	1.704747	865.517978	0.014096	0.014661
RS	25	0.466317	1.704747	907.168542	0.014775	0.015457
RS	26	0.506990	1.734066	933.447830	0.015203	0.015993
RS	27	0.550585	1.734066	975.553676	0.015888	0.016767
RS	28	0.597311	1.747014	1010.276822	0.016454	0.017420
RS	29	0.647393	1.747014	1052.122531	0.017135	0.018181
RS	30	0.701071	1.728494	1104.961034	0.017996	0.019136
RS	31	0.758605	1.728494	1145.392082	0.018654	0.019892
RS	32	0.820271	1.683444	1215.533227	0.019797	0.021159
RS	33	0.886367	1.683444	1252.429600	0.020398	0.021886
RS	34	0.957209	1.634817	1324.186378	0.021566	0.023200
RS	35	1.033139	1.634817	1354.508175	0.022060	0.023831
RS	36	1.114522	1.609989	1401.604882	0.022827	0.024718
RS	37	1.201751	1.609989	1422.551223	0.023168	0.025166
RS	38	1.295244	1.627147	1423.462152	0.023183	0.025219
RS	39	1.395452	1.627147	1434.030210	0.023355	0.025432
RS	40	1.502858	1.690183	1386.425928	0.022580	0.024594
RS	41	1.617977	1.690183	1387.679268	0.022600	0.024590
RS	42	1.741364	1.792814	1305.883473	0.021268	0.023124
RS	43	1.873613	1.792814	1299.821801	0.021170	0.022958
RS	44	2.015361	1.921219	1204.273239	0.019613	0.021247
RS	45	2.167289	1.921219	1192.514188	0.019422	0.020977
RS	46	2.330128	2.053124	1101.897750	0.017946	0.019367
RS	47	2.504663	2.053124	1084.879409	0.017669	0.019025
RS	48	2.691733	2.160969	1011.063265	0.016467	0.017733
RS	49	2.892239	2.160969	987.901290	0.016089	0.017320
RS	50	3.107146	2.221755	933.970412	0.015211	0.016401
RS	51	3.337487	2.221755	902.795341	0.014703	0.015884
RS	52	3.584372	2.228865	863.596188	0.014065	0.015241
RS	53	3.848988	2.228865	822.335188	0.013393	0.014571
RS	54	4.132609	2.176774	793.718863	0.012927	0.014117
RS	55	4.436601	2.176774	740.076385	0.012053	0.013230
RS	56	4.762425	2.176774	683.173529	0.011126	0.012276
RS	57	5.111651	2.176774	623.901652	0.010161	0.011267
RS	58	5.485958	2.317452	531.933651	0.008663	0.009669
RS	59	5.887149	2.317452	479.835446	0.007815	0.008756
RS	60	6.317153	2.317452	427.496766	0.006962	0.007827
RS	61	6.778041	2.317452	375.828370	0.006121	0.006900
RS	62	7.272031	2.317452	325.720349	0.005305	0.005993
RS	63	7.801500	2.317452	1320.865518	0.021512	0.024422
PA	4+25*2+4+6 0.105154223 0.035784308 7.801499857 0.453437686 0.489527515 0.492903369 0.594066688 0.875741930 1.208669449 1.447140371 1.575631882 1.637129665 1.662788546 1.679372542 1.704747159 1.734066478 1.747014341 1.728493649 1.683444175 1.634816928 1.609988627 1.627147196 1.690183400 1.792813975 1.921218821 2.053124307 2.160969043 2.221754956 2.228865247 2.176773556 2.317451719
//
IT	3761
RD	19
LK	-426869.742175
QD	-191.141665 -> -176.848796
RI	0.0241048823
TR	0.103814	0.036038
MT	7.868937
MM	C_pi: 1.573274, n_recomb: 62683.826048
RS	0	0.000000	0.460813	944.622344	0.015070	0.001992
RS	1	0.007197	0.460813	996.487048	0.015897	0.010262
RS	2	0.014911	0.460813	1049.986513	0.016751	0.014099
RS	3	0.023181	0.460813	1104.989941	0.017628	0.014743
RS	4	0.032046	0.497356	1076.817659	0.017179	0.013666
RS	5	0.041548	0.497356	1131.891001	0.018057	0.014059
RS	6	0.051735	0.496604	1189.881120	0.018982	0.014899
RS	7	0.062655	0.496604	1247.041757	0.019894	0.016225
RS	8	0.074360	0.594627	1091.993332	0.017421	0.014655
RS	9	0.086908	0.594627	1145.537494	0.018275	0.015753
RS	10	0.100359	0.880128	813.811166	0.012983	0.011360
RS	11	0.114778	0.880128	857.928212	0.013687	0.012023
RS	12	0.130235	1.220786	652.980568	0.010417	0.009233
RS	13	0.146804	1.220786	690.413260	0.011014	0.009842
RS	14	0.164566	1.463900	608.944269	0.009715	0.008809
RS	15	0.183605	1.463900	644.259813	0.010278	0.009480
RS	16	0.204015	1.592957	626.187106	0.009990	0.009383
RS	17	0.225894	1.592957	662.037661	0.010562	0.010105
RS	18	0.249347	1.654079	673.602162	0.010746	0.010448
RS	19	0.274488	1.654079	711.130458	0.011345	0.011193
RS	20	0.301439	1.679872	738.508796	0.011781	0.011774
RS	21	0.330329	1.679872	778.094968	0.012413	0.012547
RS	22	0.361297	1.697365	810.428182	0.012929	0.013207
RS	23	0.394495	1.697365	851.851652	0.013590	0.014005
RS	24	0.430082	1.724653	880.135721	0.014041	0.014590
RS	25	0.468230	1.724653	922.755529	0.014721	0.015383
RS	26	0.509123	1.756470	948.615404	0.015133	0.015899
RS	27	0.552959	1.756470	991.735660	0.015821	0.016670
RS	28	0.599950	1.771133	1026.501867	0.016376	0.017307
RS	29	0.650322	1.771133	1069.424784	0.017061	0.018065
RS	30	0.704320	1.752313	1123.601444	0.017925	0.019020
RS	31	0.762203	1.752313	1165.190160	0.018588	0.019775
RS	32	0.824253	1.704932	1238.289228	0.019755	0.021061
RS	33	0.890767	1.704932	1276.394140	0.020362	0.021790
RS	34	0.962069	1.653102	1352.155809	0.021571	0.023141
RS	35	1.038501	1.653102	1383.626419	0.022073	0.023777
RS	36	1.120435	1.625644	1434.295418	0.022881	0.024705
RS	37	1.208264	1.625644	1456.182040	0.023231	0.025160
RS	38	1.302415	1.641761	1458.612150	0.023269	0.025238
RS	39	1.403341	1.641761	1469.839244	0.023448	0.025461
RS	40	1.511530	1.705788	1421.087401	0.022671	0.024624
RS	41	1.627505	1.705788	1422.777840	0.022698	0.024631
RS	42	1.751826	1.811478	1337.787379	0.021342	0.023145
RS	43	1.885095	1.811478	1332.068130	0.021251	0.022992
RS	44	2.027954	1.944641	1232.515330	0.019662	0.021252
RS	45	2.181094	1.944641	1221.102753	0.019480	0.020996
RS	46	2.345255	2.082046	1126.871684	0.017977	0.019361
RS	47	2.521230	2.082046	1110.223688	0.017711	0.019035
RS	48	2.709869	2.194683	1033.928551	0.016494	0.017730
RS	49	2.912083	2.194683	1011.102540	0.016130	0.017333
RS	50	3.128851	2.258188	956.033123	0.015252	0.016415
RS	51	3.361218	2.258188	925.038161	0.014757	0.015914
RS	52	3.610307	2.265468	885.770924	0.014131	0.015285
RS	53	3.877323	2.265468	844.366675	0.013470	0.014627
RS	54	4.163554	2.210698	816.546102	0.013026	0.014198
RS	55	4.470385	2.210698	762.194270	0.012159	0.013319
RS	56	4.799296	2.210698	704.394685	0.011237	0.012372
RS	57	5.151878	2.210698	644.048642	0.010275	0.011368
RS	58	5.529834	2.358164	548.795964	0.008755	0.009749
RS	59	5.934990	2.358164	495.828712	0.007910	0.008842
RS	60	6.369304	2.358164	442.477958	0.007059	0.007917
RS	61	6.834873	2.358164	389.675343	0.006217	0.006991
RS	62	7.333947	2.358164	338.336995	0.005398	0.006084
RS	63	7.868937	2.358164	1384.071698	0.022080	0.025015
PA	4+25*2+4+6 0.103813510 0.036038447 7.868937298 0.460812811 0.497355711 0.496604224 0.594626719 0.880128257 1.220786389 1.463900140 1.592957317 1.654079013 1.679871925 1.697364629 1.724653131 1.756469621 1.771132554 1.752313318 1.704931618 1.653101852 1.625643615 1.641760976 1.705788054 1.811477722 1.944640509 2.082046101 2.194682663 2.258188248 2.265468277 2.210698454 2.358163726
//
IT	3426
RD	20
LK	-426841.569169
QD	-183.447057 -> -170.130857
RI	0.0234936513
TR	0.102534	0.036282
MT	7.934256
MM	C_pi: 1.594894, n_recomb: 63937.537188
RS	0	0.000000	0.467811	950.491932	0.014866	0.001972
RS	1	0.007210	0.467811	1003.020786	0.015688	0.010198
RS	2	0.014941	0.467811	1057.245142	0.016536	0.014022
RS	3	0.023229	0.467811	1113.037999	0.017408	0.014665
RS	4	0.032114	0.505131	1084.591672	0.016963	0.013589
RS	5	0.041640	0.505131	1140.503676	0.017838	0.013967
RS	6	0.051853	0.500377	1208.879276	0.018907	0.014908
RS	7	0.062802	0.500377	1267.257291	0.019820	0.016220
RS	8	0.074541	0.595201	1117.233662	0.017474	0.014741
RS	9	0.087126	0.595201	1172.117013	0.018332	0.015844
RS	10	0.100619	0.884311	829.655770	0.012976	0.011383
RS	11	0.115085	0.884311	874.768962	0.013682	0.012050
RS	12	0.130593	1.232447	662.755644	0.010366	0.009210
RS	13	0.147220	1.232447	700.900249	0.010962	0.009817
RS	14	0.165046	1.479989	617.451680	0.009657	0.008774
RS	15	0.184157	1.479989	653.410161	0.010220	0.009442
RS	16	0.204646	1.609458	635.621131	0.009941	0.009351
RS	17	0.226613	1.609458	672.161295	0.010513	0.010070
RS	18	0.250163	1.670131	684.496718	0.010706	0.010418
RS	19	0.275411	1.670131	722.789845	0.011305	0.011161
RS	20	0.302480	1.696104	750.814680	0.011743	0.011740
RS	21	0.331501	1.696104	791.238493	0.012375	0.012509
RS	22	0.362614	1.714594	823.912027	0.012886	0.013160
RS	23	0.395971	1.714594	866.235028	0.013548	0.013954
RS	24	0.431733	1.743895	894.337088	0.013988	0.014522
RS	25	0.470073	1.743895	937.902222	0.014669	0.015312
RS	26	0.511178	1.778313	963.254102	0.015066	0.015807
RS	27	0.555247	1.778313	1007.361586	0.015755	0.016576
RS	28	0.602494	1.794814	1042.070146	0.016298	0.017197
RS	29	0.653147	1.794814	1086.041158	0.016986	0.017953
RS	30	0.707452	1.775809	1141.451066	0.017853	0.018906
RS	31	0.765674	1.775809	1184.169769	0.018521	0.019660
RS	32	0.828093	1.726170	1260.142309	0.019709	0.020965
RS	33	0.895013	1.726170	1299.434693	0.020324	0.021695
RS	34	0.966758	1.671170	1379.166833	0.021571	0.023081
RS	35	1.043676	1.671170	1411.776080	0.022081	0.023721
RS	36	1.126141	1.641069	1466.056464	0.022930	0.024689
RS	37	1.214551	1.641069	1488.883746	0.023287	0.025151
RS	38	1.309337	1.656081	1492.931344	0.023350	0.025256
RS	39	1.410957	1.656081	1504.823604	0.023536	0.025488
RS	40	1.519904	1.720989	1455.034741	0.022757	0.024653
RS	41	1.636707	1.720989	1457.169663	0.022791	0.024670
RS	42	1.761932	1.829595	1369.076220	0.021413	0.023167
RS	43	1.896186	1.829595	1363.706007	0.021329	0.023025
RS	44	2.040121	1.967366	1260.213594	0.019710	0.021258
RS	45	2.194433	1.967366	1249.153023	0.019537	0.021015
RS	46	2.359873	2.110146	1151.349146	0.018007	0.019357
RS	47	2.537242	2.110146	1135.076771	0.017753	0.019046
RS	48	2.727399	2.227493	1056.327856	0.016521	0.017728
RS	49	2.931268	2.227493	1033.845132	0.016170	0.017346
RS	50	3.149837	2.293685	977.652353	0.015291	0.016429
RS	51	3.384166	2.293685	946.850552	0.014809	0.015942
RS	52	3.635391	2.301140	907.530563	0.014194	0.015326
RS	53	3.904731	2.301140	866.005159	0.013545	0.014681
RS	54	4.193491	2.243739	839.004615	0.013122	0.014276
RS	55	4.503072	2.243739	783.976116	0.012262	0.013405
RS	56	4.834976	2.243739	725.314891	0.011344	0.012464
RS	57	5.190811	2.243739	663.931375	0.010384	0.011465
RS	58	5.572304	2.397893	565.422006	0.008843	0.009826
RS	59	5.981304	2.397893	511.619752	0.008002	0.008925
RS	60	6.419795	2.397893	457.291505	0.007152	0.008004
RS	61	6.889904	2.397893	403.388745	0.006309	0.007080
RS	62	7.393909	2.397893	350.852600	0.005487	0.006172
RS	63	7.934256	2.397893	1447.352459	0.022637	0.025595
PA	4+25*2+4+6 0.102534127 0.036281504 7.934255625 0.467810857 0.505131163 0.500377385 0.595201171 0.884310766 1.232447343 1.479988612 1.609458460 1.670131172 1.696103902 1.714594424 1.743895148 1.778312925 1.794813506 1.775809493 1.726169770 1.671170357 1.641069444 1.656080917 1.720988557 1.829594642 1.967366210 2.110146226 2.227492727 2.293684567 2.301139525 2.243738726 2.397893009
//
IT	4601
RD	21
LK	-426815.316238
QD	-176.244338 -> -163.825241
RI	0.0229324716
TR	0.101312	0.036514
MT	7.997562
MM	C_pi: 1.615994, n_recomb: 65162.545974
RS	0	0.000000	0.474463	956.451013	0.014678	0.001954
RS	1	0.007224	0.474463	1009.631594	0.015494	0.010138
RS	2	0.014970	0.474463	1064.566001	0.016337	0.013952
RS	3	0.023275	0.474463	1121.130789	0.017205	0.014595
RS	4	0.032180	0.512837	1091.752826	0.016754	0.013511
RS	5	0.041728	0.512837	1148.462529	0.017625	0.013875
RS	6	0.051967	0.504214	1226.860638	0.018828	0.014912
RS	7	0.062944	0.504214	1286.414353	0.019742	0.016209
RS	8	0.074715	0.595785	1141.887474	0.017524	0.014823
RS	9	0.087336	0.595785	1198.083097	0.018386	0.015932
RS	10	0.100869	0.888302	845.150939	0.012970	0.011405
RS	11	0.115380	0.888302	891.240288	0.013677	0.012077
RS	12	0.130938	1.243693	672.268629	0.010317	0.009188
RS	13	0.147621	1.243693	711.107720	0.010913	0.009795
RS	14	0.165509	1.495471	625.747869	0.009603	0.008741
RS	15	0.184689	1.495471	662.333960	0.010164	0.009406
RS	16	0.205254	1.625193	644.877166	0.009896	0.009321
RS	17	0.227305	1.625193	682.093257	0.010468	0.010037
RS	18	0.250949	1.685348	695.213927	0.010669	0.010392
RS	19	0.276301	1.685348	734.258078	0.011268	0.011132
RS	20	0.303484	1.711544	762.893497	0.011708	0.011709
RS	21	0.332631	1.711544	804.138698	0.012341	0.012475
RS	22	0.363884	1.731115	837.088936	0.012846	0.013116
RS	23	0.397394	1.731115	880.291804	0.013509	0.013906
RS	24	0.433325	1.762503	908.142505	0.013937	0.014458
RS	25	0.471852	1.762503	952.629944	0.014619	0.015244
RS	26	0.513161	1.799616	977.392025	0.014999	0.015719
RS	27	0.557455	1.799616	1022.460510	0.015691	0.016485
RS	28	0.604949	1.818063	1057.019498	0.016221	0.017089
RS	29	0.655873	1.818063	1102.010336	0.016912	0.017844
RS	30	0.710476	1.798977	1158.556077	0.017779	0.018794
RS	31	0.769023	1.798977	1202.377495	0.018452	0.019548
RS	32	0.831800	1.747155	1281.136994	0.019661	0.020868
RS	33	0.899112	1.747155	1321.595493	0.020282	0.021600
RS	34	0.971286	1.689015	1405.262777	0.021565	0.023020
RS	35	1.048674	1.689015	1438.999469	0.022083	0.023664
RS	36	1.131652	1.656263	1496.921610	0.022972	0.024671
RS	37	1.220625	1.656263	1520.688598	0.023337	0.025140
RS	38	1.316025	1.670108	1526.446810	0.023425	0.025272
RS	39	1.418316	1.670108	1539.008893	0.023618	0.025512
RS	40	1.527997	1.735792	1488.290128	0.022840	0.024681
RS	41	1.645601	1.735792	1490.875383	0.022879	0.024708
RS	42	1.771700	1.847183	1399.765865	0.021481	0.023188
RS	43	1.906908	1.847183	1394.749988	0.021404	0.023057
RS	44	2.051884	1.989421	1287.381521	0.019756	0.021264
RS	45	2.207333	1.989421	1276.677253	0.019592	0.021035
RS	46	2.374011	2.137459	1175.339382	0.018037	0.019353
RS	47	2.552729	2.137459	1159.446983	0.017793	0.019056
RS	48	2.744358	2.259438	1078.268526	0.016547	0.017726
RS	49	2.949830	2.259438	1056.135556	0.016208	0.017359
RS	50	3.170144	2.328283	998.834405	0.015328	0.016443
RS	51	3.406374	2.328283	968.237738	0.014859	0.015970
RS	52	3.659669	2.335920	928.878551	0.014255	0.015366
RS	53	3.931261	2.335920	887.252861	0.013616	0.014733
RS	54	4.222473	2.275935	861.094066	0.013215	0.014351
RS	55	4.534721	2.275935	805.420350	0.012360	0.013488
RS	56	4.869526	2.275935	745.931395	0.011447	0.012554
RS	57	5.228516	2.275935	683.546014	0.010490	0.011559
RS	58	5.613439	2.436681	581.809530	0.008929	0.009900
RS	59	6.026169	2.436681	527.205125	0.008091	0.009005
RS	60	6.468713	2.436681	471.932915	0.007242	0.008088
RS	61	6.943226	2.436681	416.963216	0.006399	0.007166
RS	62	7.452017	2.436681	363.261155	0.005575	0.006258
RS	63	7.997562	2.436681	1510.653954	0.023183	0.026164
PA	4+25*2+4+6 0.101312057 0.036514081 7.997562386 0.474462681 0.512837408 0.504214288 0.595784977 0.888301894 1.243692537 1.495470909 1.625193479 1.685348412 1.711544042 1.731115310 1.762503248 1.799615519 1.818063087 1.798977174 1.747154753 1.689014804 1.656263299 1.670108019 1.735791925 1.847182603 1.989420785 2.137458916 2.259437989 2.328283117 2.335919655 2.275934632 2.436680577
//
IT	4689
RD	22
LK	-426790.827081
QD	-169.492209 -> -157.898511
RI	0.0224168446
TR	0.100144	0.036737
MT	8.058943
MM	C_pi: 1.636584, n_recomb: 66359.332118
RS	0	0.000000	0.480782	962.487147	0.014504	0.001936
RS	1	0.007237	0.480782	1016.307795	0.015315	0.010082
RS	2	0.014997	0.480782	1071.938346	0.016154	0.013887
RS	3	0.023319	0.480782	1129.258695	0.017017	0.014532
RS	4	0.032243	0.520469	1098.348328	0.016552	0.013434
RS	5	0.041813	0.520469	1155.816742	0.017418	0.013785
RS	6	0.052076	0.508097	1243.890016	0.018745	0.014910
RS	7	0.063081	0.508097	1304.579080	0.019659	0.016194
RS	8	0.074883	0.596368	1165.977999	0.017571	0.014902
RS	9	0.087539	0.596368	1223.459499	0.018437	0.016016
RS	10	0.101110	0.892110	860.303852	0.012964	0.011427
RS	11	0.115664	0.892110	907.349596	0.013673	0.012103
RS	12	0.131271	1.254541	681.525950	0.010270	0.009167
RS	13	0.148007	1.254541	721.042438	0.010866	0.009773
RS	14	0.165955	1.510389	633.831625	0.009552	0.008709
RS	15	0.185201	1.510389	671.030059	0.010112	0.009372
RS	16	0.205840	1.640233	653.944817	0.009855	0.009293
RS	17	0.227973	1.640233	691.822839	0.010425	0.010007
RS	18	0.251707	1.699801	705.744948	0.010635	0.010367
RS	19	0.277159	1.699801	745.526112	0.011235	0.011105
RS	20	0.304453	1.726230	774.750357	0.011675	0.011680
RS	21	0.333722	1.726230	816.801025	0.012309	0.012443
RS	22	0.365109	1.746940	849.976038	0.012809	0.013075
RS	23	0.398767	1.746940	894.039788	0.013473	0.013861
RS	24	0.434862	1.780495	921.567399	0.013888	0.014396
RS	25	0.473568	1.780495	966.954670	0.014571	0.015180
RS	26	0.515075	1.820386	991.050404	0.014935	0.015633
RS	27	0.559586	1.820386	1037.054225	0.015628	0.016397
RS	28	0.607319	1.840882	1071.377248	0.016145	0.016985
RS	29	0.658505	1.840882	1117.360066	0.016838	0.017738
RS	30	0.713396	1.821808	1174.950376	0.017706	0.018684
RS	31	0.772259	1.821808	1219.847258	0.018382	0.019437
RS	32	0.835381	1.767873	1301.309274	0.019610	0.020773
RS	33	0.903072	1.767873	1342.911868	0.020237	0.021506
RS	34	0.975661	1.706628	1430.470435	0.021556	0.022959
RS	35	1.053503	1.706628	1465.322152	0.022082	0.023607
RS	36	1.136979	1.671215	1526.913820	0.023010	0.024652
RS	37	1.226495	1.671215	1551.617868	0.023382	0.025127
RS	38	1.322489	1.683843	1559.168125	0.023496	0.025286
RS	39	1.425430	1.683843	1572.403234	0.023695	0.025535
RS	40	1.535821	1.750205	1520.858419	0.022919	0.024709
RS	41	1.654200	1.750205	1523.898503	0.022964	0.024745
RS	42	1.781146	1.864254	1429.859093	0.021547	0.023209
RS	43	1.917279	1.864254	1425.201568	0.021477	0.023089
RS	44	2.063263	2.010828	1314.017581	0.019802	0.021272
RS	45	2.219812	2.010828	1303.673026	0.019646	0.021054
RS	46	2.387690	2.164009	1198.842380	0.018066	0.019350
RS	47	2.567716	2.164009	1183.333362	0.017832	0.019067
RS	48	2.760770	2.290545	1099.749709	0.016573	0.017725
RS	49	2.967795	2.290545	1077.972052	0.016244	0.017371
RS	50	3.189802	2.362016	1019.575517	0.015364	0.016456
RS	51	3.427875	2.362016	989.195206	0.014907	0.015996
RS	52	3.683176	2.369843	949.808560	0.014313	0.015405
RS	53	3.956953	2.369843	908.102752	0.013685	0.014783
RS	54	4.250542	2.307318	882.806184	0.013303	0.014424
RS	55	4.565377	2.307318	826.517967	0.012455	0.013568
RS	56	4.902996	2.307318	766.234552	0.011547	0.012640
RS	57	5.265047	2.307318	702.882401	0.010592	0.011650
RS	58	5.653299	2.474557	597.951029	0.009011	0.009971
RS	59	6.069647	2.474557	542.576610	0.008176	0.009082
RS	60	6.516125	2.474557	486.393399	0.007330	0.008169
RS	61	6.994914	2.474557	430.389588	0.006486	0.007249
RS	62	7.508350	2.474557	375.553323	0.005659	0.006340
RS	63	8.058943	2.474557	1573.907823	0.023718	0.026721
PA	4+25*2+4+6 0.100143774 0.036736780 8.058943137 0.480782057 0.520469377 0.508097082 0.596367650 0.892110260 1.254540996 1.510388879 1.640232985 1.699800614 1.726230262 1.746940206 1.780495110 1.820386399 1.840882156 1.821808031 1.767873323 1.706627769 1.671215382 1.683843004 1.750204907 1.864254371 2.010827564 2.164008574 2.290545297 2.362015795 2.369843171 2.307317897 2.474557495
//
IT	4603
RD	23
[truncated: 9,999,157 more chars]
