# Supplementary material for: Recent speciation associated with range expansion and a shift to self-fertilization in North American Arabidopsis
Source: Nat Commun. 2022 Dec 8;13:7564. doi: 10.1038/s41467-022-35368-1 (PMC9732334; doi:10.1038/s41467-022-35368-1)
Supplement: Supplementary file 5 — Source Data [file 41467_2022_35368_MOESM5_ESM.zip › Source Data/SuppFig17-1_lyrPA1_11.psmc]

CC
CC	Brief Description of the file format:
CC	  CC  comments
CC	  MM  useful-messages
CC	  RD  round-of-iterations
CC	  LL  \log[P(sequence)]
CC	  QD  Q-before-opt Q-after-opt
CC	  TR  \theta_0 \rho_0
CC	  RS  k t_k \lambda_k \pi_k \sum_{l\not=k}A_{kl} A_{kk}
CC	  DC  begin end best-k t_k+\Delta_k max-prob
CC
MM	Version: 0.6.5-r67
MM	pattern:4+25*2+4+6, n:63, n_free_lambdas:28
MM	n_iterations:25, skip:1, max_t:5, theta/rho:5
MM	is_decoding:0
MM	n_seqs:11, sum_L:918682, sum_n:126750
RD	0
LK	0.000000
QD	0.000000 -> 0.000000
RI	inf
TR	0.148465	0.029693
MT	5.000000
MM	C_pi: 1.000000, n_recomb: 26879.271833
RS	0	0.000000	1.000000	170.026486	0.006326	0.000000
RS	1	0.006440	1.000000	179.794735	0.006689	0.000000
RS	2	0.013294	1.000000	190.044025	0.007070	0.000000
RS	3	0.020590	1.000000	200.787436	0.007470	0.000000
RS	4	0.028356	1.000000	212.036858	0.007888	0.000000
RS	5	0.036622	1.000000	223.802709	0.008326	0.000000
RS	6	0.045421	1.000000	236.093616	0.008783	0.000000
RS	7	0.054785	1.000000	248.916073	0.009261	0.000000
RS	8	0.064753	1.000000	262.274046	0.009757	0.000000
RS	9	0.075363	1.000000	276.168549	0.010274	0.000000
RS	10	0.086656	1.000000	290.597178	0.010811	0.000000
RS	11	0.098677	1.000000	305.553605	0.011368	0.000000
RS	12	0.111471	1.000000	321.027023	0.011943	0.000000
RS	13	0.125090	1.000000	337.001568	0.012538	0.000000
RS	14	0.139585	1.000000	353.455684	0.013150	0.000000
RS	15	0.155014	1.000000	370.361468	0.013779	0.000000
RS	16	0.171437	1.000000	387.683983	0.014423	0.000000
RS	17	0.188917	1.000000	405.380543	0.015082	0.000000
RS	18	0.207523	1.000000	423.399994	0.015752	0.000000
RS	19	0.227327	1.000000	441.681991	0.016432	0.000000
RS	20	0.248406	1.000000	460.156288	0.017119	0.000000
RS	21	0.270843	1.000000	478.742066	0.017811	0.000000
RS	22	0.294725	1.000000	497.347315	0.018503	0.000000
RS	23	0.320144	1.000000	515.868298	0.019192	0.000000
RS	24	0.347201	1.000000	534.189129	0.019874	0.000000
RS	25	0.376000	1.000000	552.181494	0.020543	0.000000
RS	26	0.406654	1.000000	569.704568	0.021195	0.000000
RS	27	0.439282	1.000000	586.605155	0.021824	0.000000
RS	28	0.474011	1.000000	602.718108	0.022423	0.000000
RS	29	0.510976	1.000000	617.867074	0.022987	0.000000
RS	30	0.550322	1.000000	631.865618	0.023508	0.000000
RS	31	0.592202	1.000000	644.518775	0.023978	0.000000
RS	32	0.636779	1.000000	655.625079	0.024391	0.000000
RS	33	0.684227	1.000000	664.979108	0.024739	0.000000
RS	34	0.734730	1.000000	672.374585	0.025015	0.000000
RS	35	0.788485	1.000000	677.608044	0.025209	0.000000
RS	36	0.845702	1.000000	680.483083	0.025316	0.000000
RS	37	0.906604	1.000000	680.815159	0.025329	0.000000
RS	38	0.971428	1.000000	678.436895	0.025240	0.000000
RS	39	1.040426	1.000000	673.203813	0.025045	0.000000
RS	40	1.113868	1.000000	665.000357	0.024740	0.000000
RS	41	1.192040	1.000000	653.746068	0.024322	0.000000
RS	42	1.275245	1.000000	639.401674	0.023788	0.000000
RS	43	1.363809	1.000000	621.974862	0.023140	0.000000
RS	44	1.458076	1.000000	601.525425	0.022379	0.000000
RS	45	1.558414	1.000000	578.169457	0.021510	0.000000
RS	46	1.665214	1.000000	552.082245	0.020539	0.000000
RS	47	1.778891	1.000000	523.499501	0.019476	0.000000
RS	48	1.899889	1.000000	492.716585	0.018331	0.000000
RS	49	2.028679	1.000000	460.085450	0.017117	0.000000
RS	50	2.165763	1.000000	426.009057	0.015849	0.000000
RS	51	2.311675	1.000000	390.933196	0.014544	0.000000
RS	52	2.466983	1.000000	355.335716	0.013220	0.000000
RS	53	2.632293	1.000000	319.713409	0.011894	0.000000
RS	54	2.808249	1.000000	284.566935	0.010587	0.000000
RS	55	2.995536	1.000000	250.384401	0.009315	0.000000
RS	56	3.194884	1.000000	217.624389	0.008096	0.000000
RS	57	3.407070	1.000000	186.699370	0.006946	0.000000
RS	58	3.632920	1.000000	157.960555	0.005877	0.000000
RS	59	3.873315	1.000000	131.685227	0.004899	0.000000
RS	60	4.129191	1.000000	108.067535	0.004020	0.000000
RS	61	4.401545	1.000000	87.213531	0.003245	0.000000
RS	62	4.691438	1.000000	69.140954	0.002572	0.000000
RS	63	5.000000	1.000000	194.358715	0.007231	0.000000
PA	4+25*2+4+6 0.148464505 0.029692901 5.000000000 1.000000000 1.000000000 1.000000000 1.000000000 1.000000000 1.000000000 1.000000000 1.000000000 1.000000000 1.000000000 1.000000000 1.000000000 1.000000000 1.000000000 1.000000000 1.000000000 1.000000000 1.000000000 1.000000000 1.000000000 1.000000000 1.000000000 1.000000000 1.000000000 1.000000000 1.000000000 1.000000000 1.000000000
//
IT	4928
RD	1
LK	-333401.809288
QD	-313.168747 -> -222.188584
RI	0.0271437427
TR	0.143730	0.029368
MT	5.240861
MM	C_pi: 1.033865, n_recomb: 27476.192679
RS	0	0.000000	0.631835	277.777132	0.010110	0.000457
RS	1	0.006518	0.631835	292.776345	0.010656	0.005215
RS	2	0.013461	0.631835	308.373312	0.011223	0.010737
RS	3	0.020856	0.631835	324.563312	0.011813	0.013061
RS	4	0.028733	0.636802	338.691838	0.012327	0.013806
RS	5	0.037124	0.636802	355.937658	0.012954	0.013921
RS	6	0.046061	0.712491	334.295759	0.012167	0.013824
RS	7	0.055581	0.712491	351.256474	0.012784	0.013453
RS	8	0.065722	0.793547	331.339928	0.012059	0.013056
RS	9	0.076523	0.793547	348.067554	0.012668	0.012867
RS	10	0.088029	0.869268	333.710877	0.012145	0.012835
RS	11	0.100284	0.869268	350.389714	0.012752	0.012798
RS	12	0.113338	0.945684	338.074909	0.012304	0.012676
RS	13	0.127243	0.945684	354.758980	0.012912	0.012490
RS	14	0.142055	1.017599	345.823853	0.012586	0.012295
RS	15	0.157832	1.017599	362.600890	0.013197	0.012139
RS	16	0.174637	1.076378	359.233134	0.013074	0.012050
RS	17	0.192537	1.076378	376.234999	0.013693	0.012046
RS	18	0.211604	1.117454	379.270405	0.013804	0.012136
RS	19	0.231914	1.117454	396.601919	0.014434	0.012335
RS	20	0.253548	1.140107	406.079211	0.014779	0.012654
RS	21	0.276591	1.140107	423.761279	0.015423	0.013104
RS	22	0.301137	1.146910	439.032626	0.015979	0.013687
RS	23	0.327283	1.146910	456.950044	0.016631	0.014397
RS	24	0.355132	1.142619	476.642019	0.017347	0.015216
RS	25	0.384797	1.142619	494.501812	0.017997	0.016124
RS	26	0.416395	1.131927	516.916191	0.018813	0.017102
RS	27	0.450053	1.131927	534.232359	0.019443	0.018129
RS	28	0.485905	1.118347	557.621002	0.020295	0.019186
RS	29	0.524093	1.118347	573.720781	0.020881	0.020253
RS	30	0.564771	1.104417	596.236687	0.021700	0.021307
RS	31	0.608100	1.104417	610.286667	0.022211	0.022323
RS	32	0.654253	1.091998	629.974529	0.022928	0.023273
RS	33	0.703414	1.091998	641.034999	0.023331	0.024131
RS	34	0.755779	1.082338	656.004117	0.023875	0.024868
RS	35	0.811557	1.082338	663.112780	0.024134	0.025458
RS	36	0.870971	1.076034	671.814422	0.024451	0.025884
RS	37	0.934258	1.076034	674.086641	0.024533	0.026131
RS	38	1.001669	1.072986	675.587775	0.024588	0.026197
RS	39	1.073474	1.072986	672.310231	0.024469	0.026084
RS	40	1.149960	1.072559	666.345398	0.024252	0.025801
RS	41	1.231430	1.072559	657.050420	0.023913	0.025363
RS	42	1.318211	1.073879	643.874961	0.023434	0.024784
RS	43	1.410648	1.073879	628.400421	0.022871	0.024081
RS	44	1.509110	1.076123	608.601053	0.022150	0.023270
RS	45	1.613989	1.076123	587.146191	0.021369	0.022365
RS	46	1.725704	1.078665	561.549458	0.020438	0.021377
RS	47	1.844701	1.078665	534.724331	0.019461	0.020318
RS	48	1.971454	1.081092	504.409369	0.018358	0.019197
RS	49	2.106468	1.081092	473.259610	0.017224	0.018024
RS	50	2.250283	1.083136	439.603524	0.015999	0.016811
RS	51	2.403470	1.083136	405.584277	0.014761	0.015569
RS	52	2.566643	1.084618	370.243049	0.013475	0.014309
RS	53	2.740451	1.084618	335.125382	0.012197	0.013044
RS	54	2.925587	1.085636	299.881108	0.010914	0.011786
RS	55	3.122791	1.085636	265.602115	0.009667	0.010547
RS	56	3.332847	1.085636	232.429939	0.008459	0.009341
RS	57	3.556595	1.085636	200.812435	0.007309	0.008178
RS	58	3.794927	1.093339	170.074182	0.006190	0.007072
RS	59	4.048792	1.093339	143.099971	0.005208	0.006032
RS	60	4.319204	1.093339	118.568029	0.004315	0.005070
RS	61	4.607242	1.093339	96.646919	0.003517	0.004193
RS	62	4.914053	1.093339	77.417293	0.002818	0.003407
RS	63	5.240861	1.093339	226.058079	0.008227	0.010355
PA	4+25*2+4+6 0.143729798 0.029367782 5.240861177 0.631834984 0.636802197 0.712491035 0.793546677 0.869267941 0.945684433 1.017599106 1.076377869 1.117453814 1.140107155 1.146909714 1.142619133 1.131927490 1.118347168 1.104416609 1.091998100 1.082338333 1.076034307 1.072986126 1.072558641 1.073879242 1.076123238 1.078664780 1.081091881 1.083135605 1.084618330 1.085636377 1.093339264
//
IT	4041
RD	2
LK	-333248.545867
QD	-239.442513 -> -193.470607
RI	0.0314784416
TR	0.140114	0.029435
MT	5.399600
MM	C_pi: 1.057088, n_recomb: 28147.136213
RS	0	0.000000	0.552891	327.285688	0.011628	0.000492
RS	1	0.006567	0.552891	344.561657	0.012241	0.005284
RS	2	0.013566	0.552891	362.459806	0.012877	0.010873
RS	3	0.021024	0.552891	380.963131	0.013535	0.013501
RS	4	0.028973	0.514178	429.919984	0.015274	0.014615
RS	5	0.037443	0.514178	450.484000	0.016005	0.015416
RS	6	0.046469	0.597109	406.548284	0.014444	0.014320
RS	7	0.056088	0.597109	426.161750	0.015141	0.014598
RS	8	0.066339	0.697017	382.775855	0.013599	0.013313
RS	9	0.077263	0.697017	401.431454	0.014262	0.013665
RS	10	0.088905	0.799496	367.064659	0.013041	0.012890
RS	11	0.101311	0.799496	385.024900	0.013679	0.013266
RS	12	0.114532	0.914570	353.071834	0.012544	0.012436
RS	13	0.128621	0.914570	370.399759	0.013159	0.012586
RS	14	0.143635	1.032994	344.020122	0.012222	0.011797
RS	15	0.159636	1.032994	360.882851	0.012821	0.011901
RS	16	0.176687	1.136277	344.079928	0.012224	0.011382
RS	17	0.194858	1.136277	360.770203	0.012817	0.011566
RS	18	0.214223	1.211166	354.701039	0.012602	0.011383
RS	19	0.234859	1.211166	371.518628	0.013199	0.011707
RS	20	0.256850	1.252159	376.085951	0.013361	0.011887
RS	21	0.280286	1.252159	393.252091	0.013971	0.012410
RS	22	0.305261	1.262172	407.465832	0.014476	0.012971
RS	23	0.331876	1.262172	425.042980	0.015101	0.013715
RS	24	0.360239	1.250420	446.867702	0.015876	0.014607
RS	25	0.390465	1.250420	464.686853	0.016509	0.015523
RS	26	0.422675	1.226689	491.642257	0.017467	0.016649
RS	27	0.457001	1.226689	509.270664	0.018093	0.017664
RS	28	0.493582	1.198265	538.837237	0.019144	0.018924
RS	29	0.532564	1.198265	555.580562	0.019738	0.019967
RS	30	0.574107	1.170211	585.049403	0.020785	0.021251
RS	31	0.618379	1.170211	599.984726	0.021316	0.022233
RS	32	0.665557	1.146072	626.397200	0.022254	0.023404
RS	33	0.715834	1.146072	638.453735	0.022683	0.024220
RS	34	0.769413	1.128069	658.936918	0.023410	0.025130
RS	35	0.826511	1.128069	667.026052	0.023698	0.025671
RS	36	0.887359	1.117104	679.354024	0.024136	0.026196
RS	37	0.952202	1.117104	682.517336	0.024248	0.026389
RS	38	1.021304	1.112747	685.632857	0.024359	0.026477
RS	39	1.094945	1.112747	683.155944	0.024271	0.026313
RS	40	1.173421	1.113566	677.209709	0.024060	0.025996
RS	41	1.257052	1.113566	668.676018	0.023756	0.025518
RS	42	1.346175	1.117736	654.602206	0.023256	0.024877
RS	43	1.441150	1.117736	639.909256	0.022734	0.024152
RS	44	1.542364	1.123568	618.934604	0.021989	0.023277
RS	45	1.650224	1.123568	598.309182	0.021256	0.022366
RS	46	1.765168	1.129797	571.680062	0.020310	0.021329
RS	47	1.887661	1.129797	545.707118	0.019388	0.020279
RS	48	2.018198	1.135597	514.678641	0.018285	0.019129
RS	49	2.157308	1.135597	484.326593	0.017207	0.017976
RS	50	2.305554	1.140429	450.271452	0.015997	0.016754
RS	51	2.463536	1.140429	416.881835	0.014811	0.015538
RS	52	2.631894	1.143946	381.333912	0.013548	0.014284
RS	53	2.811307	1.143946	346.557307	0.012312	0.013045
RS	54	3.002504	1.146486	311.045483	0.011051	0.011799
RS	55	3.206258	1.146486	276.751794	0.009832	0.010581
RS	56	3.423392	1.146486	243.339173	0.008645	0.009392
RS	57	3.654787	1.146486	211.276375	0.007506	0.008242
RS	58	3.901378	1.162528	178.761378	0.006351	0.007099
RS	59	4.164164	1.162528	151.446550	0.005381	0.006081
RS	60	4.444208	1.162528	126.387227	0.004490	0.005133
RS	61	4.742644	1.162528	103.794840	0.003688	0.004265
RS	62	5.060678	1.162528	83.795298	0.002977	0.003483
RS	63	5.399600	1.162528	252.094345	0.008956	0.010815
PA	4+25*2+4+6 0.140114240 0.029434888 5.399600030 0.552890560 0.514178226 0.597109148 0.697017226 0.799496110 0.914569747 1.032994454 1.136277009 1.211166066 1.252159007 1.262172075 1.250419641 1.226689456 1.198265066 1.170211264 1.146072301 1.128068845 1.117104335 1.112746667 1.113565565 1.117735606 1.123567750 1.129797088 1.135597232 1.140428654 1.143945807 1.146485587 1.162528039
//
IT	5018
RD	3
LK	-333164.479500
QD	-212.336511 -> -179.391105
RI	0.0319772283
TR	0.137033	0.029652
MT	5.520103
MM	C_pi: 1.080295, n_recomb: 28964.577136
RS	0	0.000000	0.554638	337.447148	0.011650	0.000492
RS	1	0.006604	0.554638	355.370902	0.012269	0.005145
RS	2	0.013644	0.554638	373.945343	0.012910	0.010509
RS	3	0.021149	0.554638	393.152874	0.013574	0.013027
RS	4	0.029150	0.463786	493.124806	0.017025	0.015317
RS	5	0.037679	0.463786	515.866795	0.017810	0.016321
RS	6	0.046772	0.542815	461.213055	0.015923	0.014824
RS	7	0.056465	0.542815	482.757871	0.016667	0.015394
RS	8	0.066798	0.646026	424.752357	0.014665	0.013662
RS	9	0.077813	0.646026	444.973067	0.015363	0.014285
RS	10	0.089556	0.758614	397.084991	0.013709	0.013088
RS	11	0.102074	0.758614	416.234214	0.014370	0.013689
RS	12	0.115419	0.895967	369.538557	0.012758	0.012394
RS	13	0.129646	0.895967	387.618935	0.013383	0.012729
RS	14	0.144812	1.047588	347.818916	0.012008	0.011521
RS	15	0.160979	1.047588	365.015207	0.012602	0.011766
RS	16	0.178214	1.186768	338.134152	0.011674	0.010938
RS	17	0.196588	1.186768	354.845628	0.012251	0.011220
RS	18	0.216175	1.290729	342.276276	0.011817	0.010841
RS	19	0.237055	1.290729	358.948294	0.012393	0.011224
RS	20	0.259314	1.347327	360.367876	0.012442	0.011309
RS	21	0.283043	1.347327	377.377741	0.013029	0.011858
RS	22	0.308340	1.358549	391.496998	0.013516	0.012410
RS	23	0.335307	1.358549	409.049853	0.014122	0.013153
RS	24	0.364055	1.337893	433.337834	0.014961	0.014111
RS	25	0.394701	1.337893	451.364684	0.015583	0.015010
RS	26	0.427372	1.300450	482.757145	0.016667	0.016263
RS	27	0.462199	1.300450	500.863212	0.017292	0.017253
RS	28	0.499327	1.257309	536.237725	0.018514	0.018685
RS	29	0.538907	1.257309	553.696350	0.019116	0.019700
RS	30	0.581101	1.215880	589.601985	0.020356	0.021180
RS	31	0.626081	1.215880	605.390420	0.020901	0.022133
RS	32	0.674032	1.181138	637.910066	0.022024	0.023493
RS	33	0.725150	1.181138	650.815552	0.022469	0.024280
RS	34	0.779643	1.156019	676.086298	0.023342	0.025335
RS	35	0.837735	1.156019	684.886801	0.023646	0.025849
RS	36	0.899664	1.141544	699.984864	0.024167	0.026451
RS	37	0.965682	1.141544	703.651482	0.024294	0.026619
RS	38	1.036060	1.136860	707.408107	0.024423	0.026714
RS	39	1.111086	1.136860	705.241466	0.024348	0.026530
RS	40	1.191067	1.139728	698.280500	0.024108	0.026168
RS	41	1.276330	1.139728	689.939969	0.023820	0.025679
RS	42	1.367223	1.147405	673.938369	0.023268	0.024970
RS	43	1.464119	1.147405	659.409717	0.022766	0.024245
RS	44	1.567415	1.157375	636.283662	0.021968	0.023303
RS	45	1.677532	1.157375	615.851430	0.021262	0.022404
RS	46	1.794921	1.167758	587.296388	0.020276	0.021314
RS	47	1.920062	1.167758	561.552390	0.019388	0.020284
RS	48	2.053468	1.177317	529.021874	0.018264	0.019101
RS	49	2.195684	1.177317	498.889744	0.017224	0.017976
RS	50	2.347293	1.185243	463.767725	0.016012	0.016741
RS	51	2.508913	1.185243	430.505680	0.014863	0.015553
RS	52	2.681207	1.191025	394.216422	0.013610	0.014302
RS	53	2.864880	1.191025	359.377912	0.012407	0.013089
RS	54	3.060682	1.195310	323.186805	0.011158	0.011851
RS	55	3.269415	1.195310	288.589521	0.009964	0.010654
RS	56	3.491933	1.195310	254.698615	0.008793	0.009480
RS	57	3.729146	1.195310	222.001693	0.007665	0.008340
RS	58	3.982025	1.220035	187.489297	0.006473	0.007159
RS	59	4.251604	1.220035	159.743394	0.005515	0.006158
RS	60	4.538986	1.220035	134.104334	0.004630	0.005222
RS	61	4.845347	1.220035	110.818431	0.003826	0.004359
RS	62	5.171941	1.220035	90.048873	0.003109	0.003577
RS	63	5.520103	1.220035	277.918546	0.009595	0.011349
PA	4+25*2+4+6 0.137032568 0.029652440 5.520102540 0.554637694 0.463785792 0.542814877 0.646026317 0.758613826 0.895967430 1.047588322 1.186767506 1.290728769 1.347326942 1.358549412 1.337892587 1.300450439 1.257309483 1.215880234 1.181137823 1.156018934 1.141544348 1.136859736 1.139727547 1.147404885 1.157374938 1.167758105 1.177316982 1.185243110 1.191025011 1.195309650 1.220034984
//
IT	4118
RD	4
LK	-333101.326709
QD	-196.519942 -> -168.670595
RI	0.0301161886
TR	0.134237	0.029921
MT	5.622863
MM	C_pi: 1.104529, n_recomb: 29868.096012
RS	0	0.000000	0.589124	329.066509	0.011017	0.000477
RS	1	0.006635	0.589124	346.875696	0.011614	0.004935
RS	2	0.013710	0.589124	365.369071	0.012233	0.009992
RS	3	0.021254	0.589124	384.534551	0.012874	0.012258
RS	4	0.029299	0.441819	537.864009	0.018008	0.015887
RS	5	0.037877	0.441819	562.234296	0.018824	0.016878
RS	6	0.047025	0.515218	504.106022	0.016878	0.015253
RS	7	0.056780	0.515218	527.219507	0.017652	0.015950
RS	8	0.067182	0.616792	460.809475	0.015428	0.014004
RS	9	0.078274	0.616792	482.420761	0.016152	0.014770
RS	10	0.090102	0.732483	425.442104	0.014244	0.013333
RS	11	0.102715	0.732483	445.756929	0.014924	0.014067
RS	12	0.116164	0.883834	387.259388	0.012966	0.012446
RS	13	0.130506	0.883834	406.177881	0.013599	0.012894
RS	14	0.145799	1.060992	355.041940	0.011887	0.011366
RS	15	0.162107	1.060992	372.727332	0.012479	0.011693
RS	16	0.179498	1.230759	337.375539	0.011296	0.010625
RS	17	0.198041	1.230759	354.304181	0.011862	0.010961
RS	18	0.217816	1.360979	336.414857	0.011263	0.010430
RS	19	0.238902	1.360979	353.153491	0.011824	0.010841
RS	20	0.261387	1.431830	352.167071	0.011791	0.010852
RS	21	0.285364	1.431830	369.227877	0.012362	0.011405
RS	22	0.310932	1.443481	383.589053	0.012843	0.011951
RS	23	0.338196	1.443481	401.303357	0.013436	0.012680
RS	24	0.367269	1.413559	428.082803	0.014332	0.013691
RS	25	0.398271	1.413559	446.471324	0.014948	0.014565
RS	26	0.431330	1.362575	482.138839	0.016142	0.015923
RS	27	0.466582	1.362575	500.839564	0.016768	0.016885
RS	28	0.504173	1.305360	541.779029	0.018139	0.018463
RS	29	0.544258	1.305360	560.029851	0.018750	0.019450
RS	30	0.587003	1.251497	602.115620	0.020159	0.021098
RS	31	0.632584	1.251497	618.789087	0.020717	0.022028
RS	32	0.681189	1.207173	657.163968	0.022002	0.023551
RS	33	0.733018	1.207173	670.897283	0.022462	0.024319
RS	34	0.788287	1.175863	700.673742	0.023459	0.025500
RS	35	0.847222	1.175863	710.103787	0.023775	0.025998
RS	36	0.910068	1.158595	727.619793	0.024361	0.026665
RS	37	0.977083	1.158595	731.645746	0.024496	0.026823
RS	38	1.048544	1.154068	735.614629	0.024629	0.026917
RS	39	1.124747	1.154068	733.558732	0.024560	0.026730
RS	40	1.206005	1.159293	725.101072	0.024277	0.026320
RS	41	1.292655	1.159293	716.710210	0.023996	0.025835
RS	42	1.385054	1.170675	698.290375	0.023379	0.025058
RS	43	1.483583	1.170675	683.650300	0.022889	0.024344
RS	44	1.588649	1.184931	657.900441	0.022027	0.023335
RS	45	1.700687	1.184931	637.364938	0.021339	0.022455
RS	46	1.820157	1.199589	606.446143	0.020304	0.021313
RS	47	1.947554	1.199589	580.626032	0.019440	0.020309
RS	48	2.083403	1.213012	546.195494	0.018287	0.019094
RS	49	2.228266	1.213012	515.984006	0.017275	0.017998
RS	50	2.382740	1.224118	479.443521	0.016052	0.016749
RS	51	2.547463	1.224118	446.031241	0.014933	0.015591
RS	52	2.723115	1.232229	408.701271	0.013684	0.014340
RS	53	2.910420	1.232229	373.559374	0.012507	0.013153
RS	54	3.110153	1.238329	336.439423	0.011264	0.011920
RS	55	3.323138	1.238329	301.345380	0.010089	0.010743
RS	56	3.550253	1.238329	266.807064	0.008933	0.009583
RS	57	3.792437	1.238329	233.330727	0.007812	0.008453
RS	58	4.050689	1.271956	196.620116	0.006583	0.007232
RS	59	4.326076	1.271956	168.355826	0.005637	0.006247
RS	60	4.619734	1.271956	142.071153	0.004757	0.005320
RS	61	4.932875	1.271956	118.043440	0.003952	0.004461
RS	62	5.266792	1.271956	96.469240	0.003230	0.003679
RS	63	5.622863	1.271956	304.644531	0.010200	0.011913
PA	4+25*2+4+6 0.134236885 0.029921470 5.622863238 0.589124031 0.441818712 0.515217963 0.616792125 0.732483337 0.883833654 1.060991685 1.230759039 1.360979453 1.431830405 1.443480776 1.413559379 1.362574847 1.305359565 1.251496507 1.207172787 1.175863452 1.158595237 1.154067520 1.159292811 1.170675218 1.184930689 1.199589318 1.213012307 1.224118188 1.232229105 1.238329414 1.271955796
//
IT	4411
RD	5
LK	-333047.018777
QD	-184.050106 -> -159.138691
RI	0.0274510054
TR	0.131630	0.030202
MT	5.716764
MM	C_pi: 1.129236, n_recomb: 30806.735637
RS	0	0.000000	0.639459	313.959274	0.010191	0.000457
RS	1	0.006662	0.639459	331.324898	0.010755	0.004709
RS	2	0.013768	0.639459	349.402796	0.011342	0.009457
RS	3	0.021348	0.639459	368.188041	0.011952	0.011453
RS	4	0.029432	0.432905	570.806039	0.018529	0.016337
RS	5	0.038056	0.432905	596.512801	0.019363	0.017225
RS	6	0.047253	0.501076	538.660684	0.017485	0.015591
RS	7	0.057064	0.501076	563.128246	0.018279	0.016334
RS	8	0.067528	0.599213	492.527623	0.015988	0.014308
RS	9	0.078689	0.599213	515.417342	0.016731	0.015153
RS	10	0.090594	0.714543	452.510790	0.014689	0.013587
RS	11	0.103291	0.714543	473.970909	0.015385	0.014409
RS	12	0.116835	0.875095	405.625671	0.013167	0.012547
RS	13	0.131281	0.875095	425.428342	0.013810	0.013070
RS	14	0.146690	1.072886	364.159489	0.011821	0.011280
RS	15	0.163125	1.072886	382.419214	0.012413	0.011661
RS	16	0.180655	1.269728	339.441733	0.011018	0.010392
RS	17	0.199353	1.269728	356.692885	0.011578	0.010761
RS	18	0.219297	1.424522	334.062363	0.010844	0.010102
RS	19	0.240569	1.424522	350.979031	0.011393	0.010527
RS	20	0.263259	1.509116	347.896999	0.011293	0.010475
RS	21	0.287460	1.509116	365.114217	0.011852	0.011023
RS	22	0.313274	1.521123	379.776256	0.012328	0.011562
RS	23	0.340807	1.521123	397.742623	0.012911	0.012271
RS	24	0.370175	1.482128	426.883212	0.013857	0.013325
RS	25	0.401499	1.482128	445.705011	0.014468	0.014173
RS	26	0.434911	1.418108	485.411313	0.015757	0.015617
RS	27	0.470548	1.418108	504.759613	0.016385	0.016551
RS	28	0.508559	1.347574	551.007197	0.017886	0.018252
RS	29	0.549103	1.347574	570.086902	0.018505	0.019214
RS	30	0.592348	1.282141	618.134647	0.020065	0.021008
RS	31	0.638474	1.282141	635.714391	0.020636	0.021918
RS	32	0.687673	1.229055	679.782032	0.022066	0.023585
RS	33	0.740150	1.229055	694.345794	0.022539	0.024340
RS	34	0.796123	1.192205	728.493673	0.023647	0.025632
RS	35	0.855825	1.192205	738.532138	0.023973	0.026123
RS	36	0.919505	1.172566	758.317825	0.024615	0.026846
RS	37	0.987427	1.172566	762.655998	0.024756	0.027003
RS	38	1.059875	1.168405	766.653038	0.024886	0.027094
RS	39	1.137149	1.168405	764.637508	0.024820	0.026911
RS	40	1.219571	1.176045	754.473776	0.024491	0.026455
RS	41	1.307484	1.176045	745.943961	0.024214	0.025980
RS	42	1.401254	1.191112	724.895007	0.023530	0.025138
RS	43	1.501272	1.191112	710.040563	0.023048	0.024442
RS	44	1.607953	1.209608	681.468912	0.022121	0.023370
RS	45	1.721741	1.209608	660.715513	0.021447	0.022512
RS	46	1.843111	1.228503	627.251599	0.020361	0.021321
RS	47	1.972566	1.228503	601.232288	0.019516	0.020344
RS	48	2.110646	1.245761	564.736915	0.018332	0.019098
RS	49	2.257925	1.245761	534.319720	0.017344	0.018031
RS	50	2.415016	1.260024	496.212234	0.016107	0.016769
RS	51	2.582574	1.260024	462.527515	0.015014	0.015640
RS	52	2.761294	1.270446	424.026525	0.013764	0.014389
RS	53	2.951921	1.270446	388.471411	0.012610	0.013227
RS	54	3.155248	1.278351	350.311003	0.011371	0.011998
RS	55	3.372121	1.278351	314.629441	0.010213	0.010839
RS	56	3.603443	1.278351	279.364047	0.009068	0.009692
RS	57	3.850177	1.278351	245.039371	0.007954	0.008570
RS	58	4.113348	1.321023	206.000193	0.006687	0.007309
RS	59	4.394053	1.321023	177.179353	0.005751	0.006339
RS	60	4.693459	1.321023	150.221246	0.004876	0.005420
RS	61	5.012812	1.321023	125.431765	0.004072	0.004565
RS	62	5.353441	1.321023	103.038415	0.003345	0.003782
RS	63	5.716764	1.321023	332.336311	0.010788	0.012490
PA	4+25*2+4+6 0.131630081 0.030202244 5.716763879 0.639458601 0.432905028 0.501076415 0.599213206 0.714543162 0.875094577 1.072885870 1.269727903 1.424522268 1.509116333 1.521122987 1.482127880 1.418107605 1.347573714 1.282141329 1.229054590 1.192205480 1.172566430 1.168404546 1.176045230 1.191111705 1.209608458 1.228503217 1.245760687 1.260023636 1.270445563 1.278351068 1.321022847
//
IT	4612
RD	6
LK	-332998.165042
QD	-173.113368 -> -150.396584
RI	0.0247594919
TR	0.129175	0.030480
MT	5.805429
MM	C_pi: 1.153917, n_recomb: 31752.741030
RS	0	0.000000	0.697938	297.594477	0.009372	0.000436
RS	1	0.006688	0.697938	314.401939	0.009902	0.004491
RS	2	0.013823	0.697938	331.941095	0.010454	0.008957
RS	3	0.021435	0.697938	350.213803	0.011029	0.010707
RS	4	0.029557	0.430624	596.117334	0.018774	0.016689
RS	5	0.038221	0.430624	622.983297	0.019620	0.017438
RS	6	0.047466	0.494518	566.992663	0.017856	0.015842
RS	7	0.057328	0.494518	592.666011	0.018665	0.016592
RS	8	0.067850	0.588503	520.794629	0.016402	0.014567
RS	9	0.079075	0.588503	544.876490	0.017160	0.015455
RS	10	0.091052	0.701538	478.428496	0.015067	0.013836
RS	11	0.103829	0.701538	501.009281	0.015778	0.014718
RS	12	0.117461	0.868193	424.257872	0.013361	0.012672
RS	13	0.132004	0.868193	444.965782	0.014013	0.013250
RS	14	0.147521	1.083161	374.343336	0.011789	0.011238
RS	15	0.164075	1.083161	393.223503	0.012384	0.011657
RS	16	0.181736	1.304540	343.109418	0.010806	0.010214
RS	17	0.200578	1.304540	360.739941	0.011361	0.010604
RS	18	0.220680	1.482822	333.677736	0.010509	0.009834
RS	19	0.242127	1.482822	350.830667	0.011049	0.010265
RS	20	0.265008	1.581088	345.778618	0.010890	0.010155
RS	21	0.289419	1.581088	363.203904	0.011439	0.010695
RS	22	0.315463	1.593762	378.105958	0.011908	0.011224
RS	23	0.343249	1.593762	396.363562	0.012483	0.011913
RS	24	0.372893	1.546132	427.669059	0.013469	0.012999
RS	25	0.404519	1.546132	446.949303	0.014076	0.013821
RS	26	0.438261	1.469687	490.420856	0.015445	0.015336
RS	27	0.474259	1.469687	510.430570	0.016075	0.016244
RS	28	0.512665	1.386557	561.708818	0.017690	0.018050
RS	29	0.553639	1.386557	581.625327	0.018317	0.018989
RS	30	0.597354	1.310288	635.411785	0.020011	0.020910
RS	31	0.643992	1.310288	653.904288	0.020594	0.021805
RS	32	0.693749	1.249069	703.522759	0.022156	0.023599
RS	33	0.746834	1.249069	718.922431	0.022641	0.024345
RS	34	0.803469	1.207135	757.361678	0.023852	0.025737
RS	35	0.863892	1.207135	768.010033	0.024187	0.026227
RS	36	0.928356	1.185371	790.008730	0.024880	0.027000
RS	37	0.997132	1.185371	794.654060	0.025026	0.027160
RS	38	1.070507	1.181638	798.619019	0.025151	0.027248
RS	39	1.148789	1.181638	796.632383	0.025089	0.027073
RS	40	1.232306	1.191630	784.697068	0.024713	0.026575
RS	41	1.321409	1.191630	776.011481	0.024439	0.026114
RS	42	1.416472	1.210261	752.270060	0.023691	0.025212
RS	43	1.517891	1.210261	737.179016	0.023216	0.024534
RS	44	1.626094	1.232871	705.730402	0.022226	0.023404
RS	45	1.741533	1.232871	684.730209	0.021564	0.022569
RS	46	1.864693	1.255890	648.672168	0.020429	0.021333
RS	47	1.996089	1.255890	622.417559	0.019602	0.020382
RS	48	2.136273	1.276889	583.812812	0.018386	0.019109
RS	49	2.285833	1.276889	553.147872	0.017420	0.018070
RS	50	2.445394	1.294235	513.429556	0.016170	0.016797
RS	51	2.615628	1.294235	479.428246	0.015099	0.015694
RS	52	2.797246	1.306906	439.715773	0.013848	0.014444
RS	53	2.991010	1.306906	403.705878	0.012714	0.013304
RS	54	3.197733	1.316563	364.468330	0.011478	0.012079
RS	55	3.418282	1.316563	328.164139	0.010335	0.010938
RS	56	3.653580	1.316563	292.142127	0.009201	0.009803
RS	57	3.904615	1.316563	256.944539	0.008092	0.008689
RS	58	4.172439	1.368369	215.494276	0.006787	0.007387
RS	59	4.458175	1.368369	186.108417	0.005861	0.006430
RS	60	4.763021	1.368369	158.473579	0.004991	0.005520
RS	61	5.088254	1.368369	132.922238	0.004186	0.004668
RS	62	5.435238	1.368369	109.711021	0.003455	0.003884
RS	63	5.805429	1.368369	360.893356	0.011366	0.013067
PA	4+25*2+4+6 0.129175031 0.030479819 5.805428631 0.697938447 0.430623823 0.494517974 0.588503011 0.701537851 0.868193222 1.083160681 1.304539660 1.482822238 1.581088121 1.593761681 1.546131799 1.469686601 1.386557346 1.310288313 1.249069087 1.207134540 1.185371470 1.181637704 1.191630485 1.210261257 1.232870824 1.255890058 1.276888785 1.294234974 1.306905980 1.316563497 1.368369375
//
IT	4775
RD	7
LK	-332953.518831
QD	-163.233436 -> -142.347252
RI	0.0223337484
TR	0.126856	0.030749
MT	5.890281
MM	C_pi: 1.178276, n_recomb: 32692.574519
RS	0	0.000000	0.760398	282.210580	0.008632	0.000416
RS	1	0.006712	0.760398	298.449644	0.009129	0.004291
RS	2	0.013875	0.760398	315.432200	0.009648	0.008507
RS	3	0.021518	0.760398	333.165891	0.010191	0.010049
RS	4	0.029674	0.431931	616.391268	0.018854	0.016963
RS	5	0.038378	0.431931	644.296613	0.019708	0.017568
RS	6	0.047666	0.492629	590.498895	0.018062	0.016017
RS	7	0.057577	0.492629	617.263894	0.018881	0.016754
RS	8	0.068154	0.582194	546.180541	0.016707	0.014783
RS	9	0.079441	0.582194	571.381889	0.017477	0.015694
RS	10	0.091485	0.691713	503.310357	0.015395	0.014072
RS	11	0.104337	0.691713	526.985156	0.016119	0.015000
RS	12	0.118053	0.862300	442.976739	0.013550	0.012813
RS	13	0.132688	0.862300	464.597875	0.014211	0.013433
RS	14	0.148307	1.091815	385.174857	0.011782	0.011226
RS	15	0.164973	1.091815	404.701411	0.012379	0.011674
RS	16	0.182758	1.335742	347.755016	0.010637	0.010074
RS	17	0.201737	1.335742	365.797014	0.011189	0.010480
RS	18	0.221990	1.536733	334.479953	0.010231	0.009608
RS	19	0.243602	1.536733	351.900477	0.010764	0.010042
RS	20	0.266665	1.648828	344.917168	0.010550	0.009879
RS	21	0.291275	1.648828	362.575095	0.011090	0.010409
RS	22	0.317538	1.662646	377.614635	0.011550	0.010925
RS	23	0.345563	1.662646	396.176988	0.012118	0.011595
RS	24	0.375470	1.606952	429.425353	0.013135	0.012704
RS	25	0.407383	1.606952	449.165598	0.013739	0.013503
RS	26	0.441439	1.518695	496.123427	0.015175	0.015075
RS	27	0.477781	1.518695	516.787846	0.015807	0.015960
RS	28	0.516562	1.423625	572.812309	0.017521	0.017853
RS	29	0.557946	1.423625	593.557262	0.018156	0.018774
RS	30	0.602107	1.337123	652.856669	0.019970	0.020805
RS	31	0.649233	1.337123	672.258451	0.020563	0.021688
RS	32	0.699522	1.268262	727.288862	0.022246	0.023596
RS	33	0.753186	1.268262	743.528625	0.022743	0.024336
RS	34	0.810452	1.221564	786.202863	0.024048	0.025820
RS	35	0.871562	1.221564	797.471393	0.024393	0.026310
RS	36	0.936774	1.197818	821.673378	0.025133	0.027131
RS	37	1.006363	1.197818	826.639411	0.025285	0.027297
RS	38	1.080622	1.194502	830.575805	0.025406	0.027383
RS	39	1.159866	1.194502	828.633378	0.025346	0.027219
RS	40	1.244429	1.206731	814.937444	0.024927	0.026682
RS	41	1.334668	1.206731	806.111766	0.024657	0.026237
RS	42	1.430963	1.228765	779.693310	0.023849	0.025279
RS	43	1.533722	1.228765	764.379442	0.023381	0.024621
RS	44	1.643378	1.255324	730.072589	0.022331	0.023437
RS	45	1.760395	1.255324	708.834588	0.021682	0.022626
RS	46	1.885265	1.282322	670.201078	0.020500	0.021348
RS	47	2.018517	1.282322	643.713291	0.019690	0.020424
RS	48	2.160713	1.306943	603.012101	0.018445	0.019124
RS	49	2.312453	1.306943	572.094886	0.017499	0.018113
RS	50	2.474378	1.327271	530.773292	0.016235	0.016828
RS	51	2.647172	1.327271	496.446245	0.015185	0.015751
RS	52	2.831563	1.342111	455.523717	0.013934	0.014502
RS	53	3.028331	1.342111	419.048866	0.012818	0.013384
RS	54	3.238306	1.353446	378.733789	0.011585	0.012162
RS	55	3.462375	1.353446	341.797997	0.010455	0.011036
RS	56	3.701483	1.353446	305.013720	0.009330	0.009913
RS	57	3.956640	1.353446	268.940162	0.008226	0.008806
RS	58	4.228924	1.414425	225.024671	0.006883	0.007465
RS	59	4.519483	1.414425	195.079103	0.005967	0.006521
RS	60	4.829545	1.414425	166.775908	0.005101	0.005618
RS	61	5.160418	1.414425	140.472425	0.004297	0.004769
RS	62	5.513500	1.414425	116.452819	0.003562	0.003984
RS	63	5.890281	1.414425	390.206526	0.011936	0.013642
PA	4+25*2+4+6 0.126855585 0.030749220 5.890280849 0.760397580 0.431931412 0.492628708 0.582193548 0.691713019 0.862299706 1.091815008 1.335741838 1.536733096 1.648827973 1.662646410 1.606952230 1.518695029 1.423624736 1.337123222 1.268262380 1.221563847 1.197817817 1.194502366 1.206731332 1.228765313 1.255324260 1.282322322 1.306942510 1.327271059 1.342110740 1.353445948 1.414425418
//
IT	5163
RD	8
LK	-332912.425609
QD	-154.226454 -> -134.932151
RI	0.0202487851
TR	0.124663	0.031010
MT	5.971801
MM	C_pi: 1.202142, n_recomb: 33619.935359
RS	0	0.000000	0.824216	268.607913	0.007990	0.000398
RS	1	0.006735	0.824216	284.317897	0.008457	0.004110
RS	2	0.013923	0.824216	300.777755	0.008946	0.008110
RS	3	0.021596	0.824216	317.999856	0.009459	0.009480
RS	4	0.029786	0.435263	633.238192	0.018835	0.017176
RS	5	0.038527	0.435263	662.094990	0.019694	0.017643
RS	6	0.047856	0.493821	610.154230	0.018149	0.016128
RS	7	0.057814	0.493821	637.916646	0.018974	0.016843
RS	8	0.068443	0.578883	569.105254	0.016928	0.014958
RS	9	0.079788	0.578883	595.362444	0.017709	0.015880
RS	10	0.091896	0.684078	527.243517	0.015682	0.014296
RS	11	0.104820	0.684078	551.984982	0.016418	0.015258
RS	12	0.118615	0.856978	461.694014	0.013733	0.012963
RS	13	0.133338	0.856978	484.229303	0.014403	0.013618
RS	14	0.149054	1.098952	396.423810	0.011791	0.011236
RS	15	0.165827	1.098952	416.611633	0.012392	0.011708
RS	16	0.183731	1.363737	353.043892	0.010501	0.009963
RS	17	0.202840	1.363737	371.516410	0.011050	0.010381
RS	18	0.223236	1.586811	336.050225	0.009996	0.009415
RS	19	0.245005	1.586811	353.755676	0.010522	0.009850
RS	20	0.268241	1.712979	344.842166	0.010257	0.009636
RS	21	0.293042	1.712979	362.743629	0.010790	0.010157
RS	22	0.319513	1.728501	377.805047	0.011238	0.010657
RS	23	0.347767	1.728501	396.672971	0.011799	0.011310
RS	24	0.377924	1.665327	431.651719	0.012839	0.012435
RS	25	0.410112	1.665327	451.842186	0.013440	0.013212
RS	26	0.444468	1.565861	502.012255	0.014932	0.014830
RS	27	0.481138	1.565861	523.314462	0.015566	0.015694
RS	28	0.520277	1.459430	583.807338	0.017365	0.017662
RS	29	0.562052	1.459430	605.363691	0.018006	0.018567
RS	30	0.606641	1.363200	669.952242	0.019927	0.020695
RS	31	0.654233	1.363200	690.253681	0.020531	0.021567
RS	32	0.705030	1.287086	750.559370	0.022325	0.023578
RS	33	0.759248	1.287086	767.641239	0.022833	0.024315
RS	34	0.817118	1.235863	814.501606	0.024227	0.025884
RS	35	0.878886	1.235863	826.403536	0.024581	0.026376
RS	36	0.944813	1.210217	852.821070	0.025367	0.027242
RS	37	1.015181	1.210217	858.129270	0.025524	0.027415
RS	38	1.090287	1.207268	862.079362	0.025642	0.027502
RS	39	1.170453	1.207268	860.207866	0.025586	0.027349
RS	40	1.256017	1.221595	844.804955	0.025128	0.026777
RS	41	1.347344	1.221595	835.868371	0.024862	0.026348
RS	42	1.444822	1.246859	806.828276	0.023999	0.025340
RS	43	1.548864	1.246859	791.320124	0.023537	0.024703
RS	44	1.659915	1.277191	754.212326	0.022433	0.023469
RS	45	1.778444	1.277191	732.760699	0.021795	0.022682
RS	46	1.904956	1.308011	691.601954	0.020571	0.021366
RS	47	2.039989	1.308011	664.898650	0.019777	0.020467
RS	48	2.184116	1.336118	622.142347	0.018505	0.019144
RS	49	2.337950	1.336118	590.983600	0.017578	0.018158
RS	50	2.502144	1.359319	548.088708	0.016302	0.016864
RS	51	2.677397	1.359319	513.441555	0.015272	0.015811
RS	52	2.864453	1.376237	471.329820	0.014019	0.014562
RS	53	3.064108	1.376237	434.393332	0.012921	0.013464
RS	54	3.277208	1.389163	393.017764	0.011690	0.012246
RS	55	3.504662	1.389163	355.452703	0.010573	0.011135
RS	56	3.747433	1.389163	317.910968	0.009456	0.010022
RS	57	4.006556	1.389163	280.967951	0.008357	0.008921
RS	58	4.283130	1.459313	234.549779	0.006977	0.007542
RS	59	4.578332	1.459313	204.055337	0.006069	0.006609
RS	60	4.893415	1.459313	175.096917	0.005208	0.005714
RS	61	5.229718	1.459313	148.055158	0.004404	0.004868
RS	62	5.588672	1.459313	123.240319	0.003666	0.004082
RS	63	5.971801	1.459313	420.180401	0.012498	0.014210
PA	4+25*2+4+6 0.124663220 0.031009591 5.971800696 0.824216401 0.435263036 0.493821197 0.578883170 0.684078341 0.856978157 1.098951640 1.363736881 1.586810696 1.712979401 1.728500511 1.665327033 1.565861322 1.459430342 1.363200176 1.287085972 1.235863321 1.210216931 1.207268290 1.221594860 1.246859431 1.277190580 1.308010934 1.336118339 1.359318661 1.376237048 1.389163005 1.459313225
//
IT	4357
RD	9
LK	-332874.438202
QD	-145.978297 -> -128.093578
RI	0.0184842259
TR	0.122591	0.031261
MT	6.050143
MM	C_pi: 1.225446, n_recomb: 34532.505614
RS	0	0.000000	0.887860	256.890150	0.007439	0.000381
RS	1	0.006757	0.887860	272.128075	0.007880	0.003949
RS	2	0.013970	0.887860	288.118809	0.008343	0.007763
RS	3	0.021670	0.887860	304.878541	0.008829	0.008994
RS	4	0.029891	0.439762	647.690337	0.018756	0.017342
RS	5	0.038668	0.439762	677.430834	0.019617	0.017682
RS	6	0.048037	0.497188	626.653111	0.018147	0.016185
RS	7	0.058039	0.497188	655.331578	0.018977	0.016876
RS	8	0.068717	0.577742	589.885833	0.017082	0.015098
RS	9	0.080117	0.577742	617.141976	0.017871	0.016024
RS	10	0.092287	0.678034	550.315206	0.015936	0.014507
RS	11	0.105279	0.678034	576.096915	0.016683	0.015496
RS	12	0.119149	0.851989	480.382182	0.013911	0.013118
RS	13	0.133956	0.851989	503.829395	0.014590	0.013803
RS	14	0.149764	1.104681	407.979425	0.011814	0.011263
RS	15	0.166640	1.104681	428.838031	0.012418	0.011754
RS	16	0.184656	1.388851	358.794638	0.010390	0.009876
RS	17	0.203889	1.388851	377.710038	0.010938	0.010303
RS	18	0.224422	1.633451	338.159559	0.009792	0.009249
RS	19	0.246342	1.633451	356.160239	0.010314	0.009684
RS	20	0.269743	1.773966	345.299267	0.009999	0.009421
RS	21	0.294725	1.773966	363.448573	0.010525	0.009932
RS	22	0.321396	1.791770	378.418445	0.010958	0.010415
RS	23	0.349868	1.791770	397.587096	0.011513	0.011051
RS	24	0.380264	1.721717	434.094925	0.012571	0.012186
RS	25	0.412714	1.721717	454.720974	0.013168	0.012944
RS	26	0.447356	1.611599	507.850709	0.014706	0.014599
RS	27	0.484339	1.611599	529.769577	0.015341	0.015445
RS	28	0.523821	1.494316	594.469888	0.017215	0.017476
RS	29	0.565971	1.494316	616.816784	0.017862	0.018366
RS	30	0.610968	1.388786	686.477391	0.019879	0.020580
RS	31	0.659006	1.388786	707.665763	0.020493	0.021443
RS	32	0.710289	1.305729	773.116846	0.022388	0.023547
RS	33	0.765038	1.305729	791.041252	0.022907	0.024282
RS	34	0.823486	1.250162	842.046530	0.024384	0.025930
RS	35	0.885882	1.250162	854.595661	0.024748	0.026425
RS	36	0.952495	1.222663	883.252891	0.025577	0.027335
RS	37	1.023609	1.222663	888.927454	0.025742	0.027517
RS	38	1.099527	1.220014	892.952161	0.025858	0.027605
RS	39	1.180575	1.220014	891.182424	0.025807	0.027465
RS	40	1.267100	1.236297	874.145900	0.025314	0.026863
RS	41	1.359470	1.236297	865.132365	0.025053	0.026450
RS	42	1.458081	1.264614	833.550172	0.024138	0.025397
RS	43	1.563356	1.264614	817.880712	0.023684	0.024779
RS	44	1.675743	1.298540	778.045956	0.022531	0.023501
RS	45	1.795724	1.298540	756.409328	0.021904	0.022736
RS	46	1.923812	1.333022	712.790304	0.020641	0.021385
RS	47	2.060554	1.333022	685.893520	0.019862	0.020510
RS	48	2.206536	1.364479	641.133814	0.018566	0.019166
RS	49	2.362381	1.364479	609.748842	0.017657	0.018204
RS	50	2.528755	1.390435	565.319631	0.016371	0.016902
RS	51	2.706372	1.390435	530.362485	0.015358	0.015872
RS	52	2.895989	1.409337	487.089836	0.014105	0.014624
RS	53	3.098418	1.409337	449.699104	0.013022	0.013544
RS	54	3.314524	1.423763	407.285881	0.011794	0.012330
RS	55	3.545232	1.423763	369.097370	0.010688	0.011233
RS	56	3.791528	1.423763	330.806164	0.009580	0.010130
RS	57	4.054466	1.423763	293.003102	0.008485	0.009034
RS	58	4.335169	1.503045	244.053953	0.007067	0.007616
RS	59	4.634839	1.503045	213.022322	0.006169	0.006695
RS	60	4.954756	1.503045	183.422465	0.005312	0.005807
RS	61	5.296289	1.503045	155.656894	0.004508	0.004963
RS	62	5.660899	1.503045	130.060633	0.003766	0.004177
RS	63	6.050143	1.503045	450.745381	0.013053	0.014771
PA	4+25*2+4+6 0.122591090 0.031261435 6.050143220 0.887860003 0.439762296 0.497187980 0.577742049 0.678033966 0.851989491 1.104681285 1.388850711 1.633450621 1.773965869 1.791770419 1.721716939 1.611598780 1.494316341 1.388786441 1.305728647 1.250162231 1.222663315 1.220013633 1.236297206 1.264613850 1.298540102 1.333021634 1.364478692 1.390434885 1.409336693 1.423763043 1.503044827
//
IT	4700
RD	10
LK	-332839.207346
QD	-138.397446 -> -121.773683
RI	0.0170016636
TR	0.120633	0.031506
MT	6.125318
MM	C_pi: 1.248130, n_recomb: 35429.070106
RS	0	0.000000	0.950169	246.962920	0.006971	0.000367
RS	1	0.006777	0.950169	261.791722	0.007389	0.003807
RS	2	0.014014	0.950169	277.374336	0.007829	0.007460
RS	3	0.021741	0.950169	293.730038	0.008291	0.008578
RS	4	0.029992	0.444905	660.449793	0.018641	0.017472
RS	5	0.038801	0.444905	691.020046	0.019504	0.017698
RS	6	0.048208	0.502135	640.540727	0.018080	0.016199
RS	7	0.058253	0.502135	670.063072	0.018913	0.016864
RS	8	0.068978	0.578219	608.776893	0.017183	0.015207
RS	9	0.080430	0.578219	636.979978	0.017979	0.016131
RS	10	0.092658	0.673186	572.588771	0.016162	0.014704
RS	11	0.105715	0.673186	599.384920	0.016918	0.015715
RS	12	0.119657	0.847201	499.018250	0.014085	0.013276
RS	13	0.134544	0.847201	523.372811	0.014772	0.013987
RS	14	0.150439	1.109122	419.768600	0.011848	0.011303
RS	15	0.167412	1.109122	441.303925	0.012456	0.011811
RS	16	0.185535	1.411355	364.888820	0.010299	0.009807
RS	17	0.204887	1.411355	384.255145	0.010846	0.010241
RS	18	0.225550	1.676954	340.660909	0.009615	0.009104
RS	19	0.247613	1.676954	358.962742	0.010132	0.009538
RS	20	0.271172	1.832068	346.131697	0.009770	0.009228
RS	21	0.296327	1.832068	364.529362	0.010289	0.009731
RS	22	0.323187	1.852724	379.303075	0.010706	0.010194
RS	23	0.351868	1.852724	398.764664	0.011255	0.010816
RS	24	0.382492	1.776367	436.619837	0.012324	0.011955
RS	25	0.415192	1.776367	457.664609	0.012918	0.012696
RS	26	0.450108	1.656122	513.519588	0.014494	0.014380
RS	27	0.487390	1.656122	536.031930	0.015130	0.015209
RS	28	0.527199	1.528454	604.691173	0.017068	0.017294
RS	29	0.569706	1.528454	627.805435	0.017720	0.018171
RS	30	0.615093	1.413990	702.331447	0.019824	0.020460
RS	31	0.663557	1.413990	724.391527	0.020446	0.021317
RS	32	0.715305	1.324248	794.859242	0.022435	0.023506
RS	33	0.770560	1.324248	813.624497	0.022965	0.024240
RS	34	0.829560	1.264480	868.735326	0.024520	0.025961
RS	35	0.892559	1.264480	881.944302	0.024893	0.026461
RS	36	0.959827	1.235155	912.870922	0.025766	0.027413
RS	37	1.031655	1.235155	918.935910	0.025937	0.027604
RS	38	1.108350	1.232731	923.105035	0.026055	0.027695
RS	39	1.190243	1.232731	921.468384	0.026009	0.027568
RS	40	1.277686	1.250830	902.885113	0.025484	0.026939
RS	41	1.371055	1.250830	893.829011	0.025229	0.026542
RS	42	1.470752	1.282027	859.793492	0.024268	0.025449
RS	43	1.577206	1.282027	843.996191	0.023822	0.024850
RS	44	1.690875	1.319375	801.517020	0.022623	0.023532
RS	45	1.812247	1.319375	779.724593	0.022008	0.022788
RS	46	1.941845	1.357358	733.716490	0.020709	0.021407
RS	47	2.080226	1.357358	706.649213	0.019945	0.020554
RS	48	2.227985	1.392028	659.942359	0.018627	0.019191
RS	49	2.385759	1.392028	628.347969	0.017735	0.018252
RS	50	2.554225	1.420620	582.428705	0.016439	0.016943
RS	51	2.734109	1.420620	547.173365	0.015444	0.015933
RS	52	2.926183	1.441411	502.770618	0.014191	0.014687
RS	53	3.131276	1.441411	464.935104	0.013123	0.013625
RS	54	3.350267	1.457246	421.510412	0.011897	0.012414
RS	55	3.584101	1.457246	382.706273	0.010802	0.011329
RS	56	3.833782	1.457246	343.675475	0.009700	0.010235
RS	57	4.100384	1.457246	305.023600	0.008609	0.009145
RS	58	4.385055	1.545588	253.522942	0.007156	0.007690
RS	59	4.689019	1.545588	221.966165	0.006265	0.006779
RS	60	5.013583	1.545588	191.738948	0.005412	0.005897
RS	61	5.360143	1.545588	163.264364	0.004608	0.005057
RS	62	5.730191	1.545588	136.900966	0.003864	0.004269
RS	63	6.125318	1.545588	481.829338	0.013600	0.015324
PA	4+25*2+4+6 0.120633201 0.031505812 6.125318086 0.950169329 0.444904568 0.502134606 0.578218783 0.673185906 0.847201308 1.109122208 1.411354819 1.676953962 1.832067711 1.852724218 1.776366612 1.656122405 1.528453686 1.413989730 1.324248477 1.264480230 1.235154915 1.232730567 1.250829572 1.282026659 1.319374680 1.357358162 1.392027843 1.420619788 1.441411060 1.457246291 1.545587964
//
IT	4285
RD	11
LK	-332806.446663
QD	-131.408677 -> -115.920852
RI	0.0157536670
TR	0.118782	0.031743
MT	6.197426
MM	C_pi: 1.270189, n_recomb: 36309.288261
RS	0	0.000000	1.010482	238.609380	0.006572	0.000354
RS	1	0.006797	1.010482	253.089279	0.006970	0.003680
RS	2	0.014056	1.010482	268.323057	0.007390	0.007196
RS	3	0.021808	1.010482	284.332509	0.007831	0.008223
RS	4	0.030087	0.450375	671.988596	0.018507	0.017575
RS	5	0.038928	0.450375	703.344718	0.019371	0.017699
RS	6	0.048371	0.508275	652.238856	0.017963	0.016178
RS	7	0.058455	0.508275	682.540069	0.018798	0.016817
RS	8	0.069225	0.579946	625.987519	0.017240	0.015289
RS	9	0.080727	0.579946	655.089672	0.018042	0.016208
RS	10	0.093011	0.669263	594.127839	0.016363	0.014890
RS	11	0.106129	0.669263	621.913895	0.017128	0.015918
RS	12	0.120139	0.842530	517.601649	0.014255	0.013437
RS	13	0.135102	0.842530	542.858075	0.014951	0.014170
RS	14	0.151081	1.112393	431.750875	0.011891	0.011354
RS	15	0.168147	1.112393	453.966955	0.012503	0.011877
RS	16	0.186372	1.431480	371.255611	0.010225	0.009752
RS	17	0.205836	1.431480	391.078590	0.010771	0.010194
RS	18	0.226623	1.717551	343.466657	0.009459	0.008976
RS	19	0.248823	1.717551	362.073373	0.009972	0.009410
RS	20	0.272531	1.887489	347.246356	0.009564	0.009054
RS	21	0.297852	1.887489	365.891195	0.010077	0.009549
RS	22	0.324893	1.911548	380.373210	0.010476	0.009991
RS	23	0.353772	1.911548	400.118971	0.011020	0.010600
RS	24	0.384613	1.829445	439.156581	0.012095	0.011740
RS	25	0.417552	1.829445	460.602808	0.012686	0.012464
RS	26	0.452728	1.699578	518.965937	0.014293	0.014171
RS	27	0.490296	1.699578	542.048212	0.014929	0.014985
RS	28	0.530417	1.561936	614.437818	0.016922	0.017116
RS	29	0.573265	1.561936	638.295531	0.017579	0.017981
RS	30	0.619026	1.438867	717.486294	0.019760	0.020338
RS	31	0.667896	1.438867	740.401478	0.020392	0.021188
RS	32	0.720088	1.342664	815.759601	0.022467	0.023455
RS	33	0.775828	1.342664	835.362337	0.023007	0.024189
RS	34	0.835356	1.278814	894.536867	0.024637	0.025979
RS	35	0.898930	1.278814	908.416921	0.025019	0.026484
RS	36	0.966825	1.247674	941.645169	0.025934	0.027477
RS	37	1.039335	1.247674	948.123539	0.026112	0.027677
RS	38	1.116773	1.245402	952.510138	0.026233	0.027774
RS	39	1.199474	1.245402	951.036945	0.026193	0.027659
RS	40	1.287796	1.265182	930.997788	0.025641	0.027008
RS	41	1.382122	1.265182	921.932481	0.025391	0.026626
RS	42	1.482858	1.299097	885.536797	0.024389	0.025497
RS	43	1.590442	1.299097	869.643957	0.023951	0.024916
RS	44	1.705337	1.339700	824.606524	0.022711	0.023563
RS	45	1.828042	1.339700	802.686354	0.022107	0.022839
RS	46	1.959087	1.381032	754.361897	0.020776	0.021430
RS	47	2.099038	1.381032	727.146345	0.020026	0.020598
RS	48	2.248502	1.418779	678.550012	0.018688	0.019219
RS	49	2.408124	1.418779	646.762677	0.017813	0.018301
RS	50	2.578596	1.449893	599.396696	0.016508	0.016985
RS	51	2.760654	1.449893	563.855427	0.015529	0.015996
RS	52	2.955086	1.472480	518.355033	0.014276	0.014751
RS	53	3.162734	1.472480	480.084814	0.013222	0.013705
RS	54	3.384495	1.489632	435.676401	0.011999	0.012498
RS	55	3.621328	1.489632	396.265053	0.010914	0.011425
RS	56	3.874258	1.489632	356.505066	0.009819	0.010339
RS	57	4.144380	1.489632	317.016104	0.008731	0.009254
RS	58	4.432861	1.586941	262.948372	0.007242	0.007762
RS	59	4.740949	1.586941	230.878213	0.006359	0.006861
RS	60	5.069978	1.586941	200.037386	0.005509	0.005985
RS	61	5.421369	1.586941	170.868329	0.004706	0.005147
RS	62	5.796645	1.586941	143.751971	0.003959	0.004359
RS	63	6.197426	1.586941	513.371486	0.014139	0.015869
PA	4+25*2+4+6 0.118781915 0.031743328 6.197426284 1.010481905 0.450374567 0.508275193 0.579945869 0.669263285 0.842529717 1.112392745 1.431479805 1.717551278 1.887488766 1.911547703 1.829445376 1.699578056 1.561935838 1.438866594 1.342664111 1.278813585 1.247674014 1.245401584 1.265182353 1.299096948 1.339699882 1.381031569 1.418779126 1.449893137 1.472479911 1.489632493 1.586941146
//
IT	3914
RD	12
LK	-332775.914048
QD	-124.947601 -> -110.488666
RI	0.0146986790
TR	0.117031	0.031975
MT	6.266459
MM	C_pi: 1.291617, n_recomb: 37173.413945
RS	0	0.000000	1.068365	231.610279	0.006231	0.000342
RS	1	0.006815	1.068365	245.796289	0.006612	0.003568
RS	2	0.014095	1.068365	260.735946	0.007014	0.006965
RS	3	0.021871	1.068365	276.453132	0.007437	0.007918
RS	4	0.030177	0.455962	682.649939	0.018364	0.017656
RS	5	0.039049	0.455962	714.755853	0.019228	0.017692
RS	6	0.048525	0.515344	662.080594	0.017811	0.016127
RS	7	0.058647	0.515344	693.101204	0.018645	0.016743
RS	8	0.069460	0.582670	641.684577	0.017262	0.015348
RS	9	0.081009	0.582670	671.640992	0.018068	0.016258
RS	10	0.093345	0.666085	614.975087	0.016543	0.015063
RS	11	0.106522	0.666085	643.727343	0.017317	0.016105
RS	12	0.120597	0.837945	536.121514	0.014422	0.013599
RS	13	0.135631	0.837945	562.273336	0.015126	0.014352
RS	14	0.151690	1.114629	443.890077	0.011941	0.011412
RS	15	0.168843	1.114629	466.789330	0.012557	0.011949
RS	16	0.187166	1.449447	377.842138	0.010164	0.009710
RS	17	0.206737	1.449447	398.125797	0.010710	0.010158
RS	18	0.227642	1.755467	346.511681	0.009321	0.008864
RS	19	0.249972	1.755467	365.425423	0.009830	0.009297
RS	20	0.273823	1.940410	348.578091	0.009377	0.008895
RS	21	0.299300	1.940410	367.467880	0.009885	0.009384
RS	22	0.326513	1.968394	381.572380	0.010265	0.009805
RS	23	0.355581	1.968394	401.593196	0.010803	0.010400
RS	24	0.386630	1.881075	441.666349	0.011881	0.011538
RS	25	0.419796	1.881075	463.497021	0.012469	0.012248
RS	26	0.455221	1.742051	524.172235	0.014101	0.013972
RS	27	0.493061	1.742051	547.801320	0.014736	0.014772
RS	28	0.533479	1.594815	623.708268	0.016778	0.016942
RS	29	0.576653	1.594815	648.285484	0.017439	0.017797
RS	30	0.622768	1.463429	731.952636	0.019690	0.020213
RS	31	0.672027	1.463429	755.705537	0.020329	0.021058
RS	32	0.724642	1.360959	835.831366	0.022485	0.023396
RS	33	0.780844	1.360959	856.266821	0.023034	0.024130
RS	34	0.840876	1.293123	919.466453	0.024735	0.025986
RS	35	0.904999	1.293123	934.027071	0.025126	0.026496
RS	36	0.973492	1.260178	969.585996	0.026083	0.027529
RS	37	1.046653	1.260178	976.499016	0.026269	0.027738
RS	38	1.124801	1.257984	981.178234	0.026395	0.027843
RS	39	1.208274	1.257984	979.896970	0.026360	0.027740
RS	40	1.297436	1.279319	958.495306	0.025784	0.027070
RS	41	1.392675	1.279319	949.451902	0.025541	0.026704
RS	42	1.494405	1.315796	910.789787	0.024501	0.025542
RS	43	1.603068	1.315796	894.831294	0.024072	0.024979
RS	44	1.719136	1.359494	847.321544	0.022794	0.023593
RS	45	1.843115	1.359494	825.299350	0.022201	0.022888
RS	46	1.975543	1.404026	774.729962	0.020841	0.021454
RS	47	2.116997	1.404026	747.386429	0.020105	0.020643
RS	48	2.268091	1.444719	696.957437	0.018749	0.019248
RS	49	2.429483	1.444719	664.992161	0.017889	0.018350
RS	50	2.601874	1.478243	616.221938	0.016577	0.017029
RS	51	2.786013	1.478243	580.405977	0.015613	0.016058
RS	52	2.982703	1.502534	533.839286	0.014361	0.014815
RS	53	3.192797	1.502534	495.143815	0.013320	0.013785
RS	54	3.417209	1.520915	449.779043	0.012099	0.012581
RS	55	3.656916	1.520915	409.768505	0.011023	0.011519
RS	56	3.912960	1.520915	369.289301	0.009934	0.010441
RS	57	4.186454	1.520915	328.974568	0.008850	0.009361
RS	58	4.478587	1.627076	272.327948	0.007326	0.007833
RS	59	4.790629	1.627076	239.755208	0.006450	0.006941
RS	60	5.123938	1.627076	208.313560	0.005604	0.006071
RS	61	5.479963	1.627076	178.463716	0.004801	0.005235
RS	62	5.860252	1.627076	150.607911	0.004051	0.004446
RS	63	6.266459	1.627076	545.325140	0.014670	0.016405
PA	4+25*2+4+6 0.117031496 0.031974983 6.266458895 1.068364542 0.455961535 0.515343996 0.582669509 0.666084754 0.837945153 1.114629038 1.449446749 1.755467344 1.940410223 1.968393667 1.881075265 1.742050650 1.594814551 1.463429155 1.360959384 1.293122820 1.260177812 1.257984158 1.279318549 1.315796289 1.359494318 1.404026021 1.444719185 1.478243165 1.502534194 1.520914639 1.627075569
//
IT	4293
RD	13
LK	-332747.401218
QD	-118.957772 -> -105.434995
RI	0.0138008037
TR	0.115375	0.032201
MT	6.332532
MM	C_pi: 1.312429, n_recomb: 38021.700020
RS	0	0.000000	1.123623	225.751328	0.005937	0.000332
RS	1	0.006833	1.123623	239.691762	0.006304	0.003469
RS	2	0.014132	1.123623	254.385686	0.006691	0.006762
RS	3	0.021931	1.123623	269.858734	0.007097	0.007656
RS	4	0.030262	0.461525	692.682851	0.018218	0.017722
RS	5	0.039163	0.461525	725.508776	0.019081	0.017680
RS	6	0.048671	0.523147	670.341276	0.017630	0.016054
RS	7	0.058830	0.523147	702.026704	0.018464	0.016646
RS	8	0.069682	0.586199	656.016822	0.017254	0.015387
RS	9	0.081276	0.586199	686.785533	0.018063	0.016287
RS	10	0.093662	0.663518	635.166500	0.016705	0.015226
RS	11	0.106895	0.663518	664.862119	0.017486	0.016279
RS	12	0.121031	0.833432	554.571403	0.014586	0.013761
RS	13	0.136134	0.833432	581.611594	0.015297	0.014532
RS	14	0.152268	1.115951	456.161254	0.011997	0.011478
RS	15	0.169505	1.115951	479.745057	0.012618	0.012026
RS	16	0.187920	1.465460	384.608724	0.010116	0.009679
RS	17	0.207593	1.465460	405.355917	0.010661	0.010132
RS	18	0.228610	1.790898	349.750178	0.009199	0.008764
RS	19	0.251063	1.790898	368.972145	0.009704	0.009197
RS	20	0.275050	1.990989	350.081519	0.009207	0.008751
RS	21	0.300677	1.990989	369.213553	0.009711	0.009233
RS	22	0.328054	2.023380	382.865260	0.010070	0.009631
RS	23	0.357302	2.023380	403.152201	0.010603	0.010216
RS	24	0.388548	1.931355	444.127825	0.011681	0.011349
RS	25	0.421930	1.931355	466.326595	0.012265	0.012045
RS	26	0.457592	1.783604	529.137064	0.013917	0.013782
RS	27	0.495691	1.783604	553.290656	0.014552	0.014569
RS	28	0.536393	1.627125	632.516900	0.016636	0.016772
RS	29	0.579876	1.627125	657.790035	0.017300	0.017617
RS	30	0.626330	1.487685	745.754669	0.019614	0.020087
RS	31	0.675959	1.487685	770.327428	0.020260	0.020926
RS	32	0.728978	1.379122	855.100503	0.022490	0.023331
RS	33	0.785621	1.379122	876.362668	0.023049	0.024065
RS	34	0.846133	1.307384	943.546546	0.024816	0.025982
RS	35	0.910780	1.307384	958.795559	0.025217	0.026497
RS	36	0.979844	1.272636	996.714022	0.026214	0.027570
RS	37	1.053627	1.272636	1004.081014	0.026408	0.027788
RS	38	1.132452	1.270454	1009.124561	0.026541	0.027902
RS	39	1.216663	1.270454	1008.061683	0.026513	0.027812
RS	40	1.306627	1.293225	985.388336	0.025916	0.027125
RS	41	1.402739	1.293225	976.395889	0.025680	0.026774
RS	42	1.505417	1.332119	935.561449	0.024606	0.025584
RS	43	1.615112	1.332119	919.564960	0.024185	0.025038
RS	44	1.732301	1.378762	869.666880	0.022873	0.023622
RS	45	1.857498	1.378762	847.566396	0.022292	0.022936
RS	46	1.991250	1.426352	794.821918	0.020904	0.021479
RS	47	2.134140	1.426352	767.369098	0.020182	0.020687
RS	48	2.286793	1.469864	715.162326	0.018809	0.019279
RS	49	2.449877	1.469864	683.033079	0.017964	0.018400
RS	50	2.624104	1.505692	632.899129	0.016646	0.017074
RS	51	2.810236	1.505692	596.819280	0.015697	0.016121
RS	52	3.009086	1.531598	549.217439	0.014445	0.014880
RS	53	3.221522	1.531598	510.105948	0.013416	0.013864
RS	54	3.448474	1.551123	463.811295	0.012199	0.012664
RS	55	3.690933	1.551123	423.209689	0.011131	0.011612
RS	56	3.949959	1.551123	382.021262	0.010047	0.010541
RS	57	4.226683	1.551123	340.892061	0.008966	0.009465
RS	58	4.522315	1.666006	281.658289	0.007408	0.007902
RS	59	4.838147	1.666006	248.593219	0.006538	0.007019
RS	60	5.175559	1.666006	216.562935	0.005696	0.006154
RS	61	5.536026	1.666006	186.045418	0.004893	0.005321
RS	62	5.921122	1.666006	157.463227	0.004141	0.004532
RS	63	6.332532	1.666006	577.645871	0.015193	0.016933
PA	4+25*2+4+6 0.115374800 0.032201185 6.332531704 1.123622545 0.461524862 0.523147070 0.586199169 0.663518434 0.833431685 1.115951402 1.465460005 1.790898093 1.990988619 2.023379861 1.931354727 1.783604310 1.627125266 1.487685288 1.379121716 1.307383830 1.272635662 1.270454064 1.293224716 1.332119105 1.378761824 1.426351898 1.469864226 1.505692035 1.531598278 1.551122586 1.666006078
//
IT	4424
RD	14
LK	-332720.727860
QD	-113.391123 -> -100.723396
RI	0.0130324665
TR	0.113804	0.032422
MT	6.395817
MM	C_pi: 1.332651, n_recomb: 38854.396874
RS	0	0.000000	1.176129	220.858196	0.005684	0.000323
RS	1	0.006849	1.176129	234.595480	0.006038	0.003381
RS	2	0.014168	1.176129	249.086399	0.006411	0.006583
RS	3	0.021988	1.176129	264.358090	0.006804	0.007429
RS	4	0.030343	0.466965	702.275966	0.018075	0.017776
RS	5	0.039271	0.466965	735.797373	0.018937	0.017667
RS	6	0.048810	0.531541	677.245892	0.017430	0.015962
RS	7	0.059002	0.531541	709.545772	0.018262	0.016533
RS	8	0.069893	0.590396	669.105993	0.017221	0.015407
RS	9	0.081530	0.590396	700.647319	0.018033	0.016296
RS	10	0.093963	0.661465	654.731682	0.016851	0.015379
RS	11	0.107249	0.661465	685.348624	0.017639	0.016441
RS	12	0.121444	0.828988	572.941336	0.014746	0.013923
RS	13	0.136611	0.828988	600.862353	0.015464	0.014709
RS	14	0.152818	1.116473	468.542489	0.012059	0.011549
RS	15	0.170134	1.116473	492.811371	0.012684	0.012109
RS	16	0.188637	1.479694	391.526900	0.010077	0.009656
RS	17	0.208406	1.479694	412.739723	0.010623	0.010114
RS	18	0.229530	1.824018	353.147698	0.009089	0.008675
RS	19	0.252101	1.824018	372.678472	0.009592	0.009107
RS	20	0.276218	2.039380	351.719928	0.009052	0.008619
RS	21	0.301986	2.039380	371.091145	0.009551	0.009095
RS	22	0.329520	2.076617	384.225459	0.009889	0.009470
RS	23	0.358939	2.076617	404.769897	0.010418	0.010044
RS	24	0.390374	1.980364	446.529481	0.011492	0.011170
RS	25	0.423961	1.980364	469.080826	0.012073	0.011854
RS	26	0.459849	1.824298	533.863953	0.013740	0.013600
RS	27	0.498195	1.824298	558.520669	0.014375	0.014376
RS	28	0.539168	1.658904	640.881049	0.016494	0.016606
RS	29	0.582947	1.658904	666.827033	0.017162	0.017442
RS	30	0.629725	1.511644	758.920352	0.019532	0.019959
RS	31	0.679706	1.511644	784.294845	0.020185	0.020794
RS	32	0.733111	1.397140	873.598786	0.022484	0.023260
RS	33	0.790174	1.397140	895.680527	0.023052	0.023994
RS	34	0.851145	1.321578	966.805007	0.024883	0.025970
RS	35	0.916293	1.321578	982.748580	0.025293	0.026491
RS	36	0.985902	1.285030	1023.049946	0.026330	0.027602
RS	37	1.060280	1.285030	1030.888397	0.026532	0.027829
RS	38	1.139752	1.282798	1036.365545	0.026673	0.027953
RS	39	1.224667	1.282798	1035.545495	0.026652	0.027875
RS	40	1.315398	1.306896	1011.689166	0.026038	0.027175
RS	41	1.412344	1.306896	1002.774588	0.025809	0.026838
RS	42	1.515930	1.348073	959.858233	0.024704	0.025623
RS	43	1.626611	1.348073	943.849450	0.024292	0.025093
RS	44	1.744873	1.397520	891.644587	0.022948	0.023651
RS	45	1.871235	1.397520	869.487888	0.022378	0.022983
RS	46	2.006252	1.448035	814.636082	0.020966	0.021504
RS	47	2.150517	1.448035	787.091463	0.020257	0.020732
RS	48	2.304664	1.494248	733.159197	0.018869	0.019310
RS	49	2.469368	1.494248	700.879392	0.018039	0.018450
RS	50	2.645353	1.532276	649.422322	0.016714	0.017120
RS	51	2.833393	1.532276	613.089055	0.015779	0.016184
RS	52	3.034312	1.559714	564.481805	0.014528	0.014945
RS	53	3.248992	1.559714	524.963621	0.013511	0.013942
RS	54	3.478377	1.580302	477.765605	0.012296	0.012746
RS	55	3.723473	1.580302	436.581243	0.011236	0.011703
RS	56	3.985357	1.580302	394.693696	0.010158	0.010639
RS	57	4.265179	1.580302	352.761395	0.009079	0.009567
RS	58	4.564166	1.703773	290.934617	0.007488	0.007970
RS	59	4.883632	1.703773	257.387338	0.006624	0.007095
RS	60	5.224979	1.703773	224.780364	0.005785	0.006235
RS	61	5.589707	1.703773	193.608032	0.004983	0.005404
RS	62	5.979416	1.703773	164.312309	0.004229	0.004615
RS	63	6.395817	1.703773	610.291378	0.015707	0.017454
PA	4+25*2+4+6 0.113804438 0.032422090 6.395817328 1.176128938 0.466964607 0.531540671 0.590396220 0.661465061 0.828987734 1.116472886 1.479694271 1.824018340 2.039380281 2.076616728 1.980363560 1.824298180 1.658903504 1.511644010 1.397140243 1.321577610 1.285029762 1.282797839 1.306896015 1.348072886 1.397519795 1.448034514 1.494247783 1.532275589 1.559714251 1.580301751 1.703772997
//
IT	4835
RD	15
LK	-332695.734749
QD	-108.205950 -> -96.321828
RI	0.0123707274
TR	0.112314	0.032638
MT	6.456422
MM	C_pi: 1.352301, n_recomb: 39671.870074
RS	0	0.000000	1.225878	216.776620	0.005464	0.000315
RS	1	0.006865	1.225878	230.347347	0.005806	0.003302
RS	2	0.014202	1.225878	244.672268	0.006167	0.006424
RS	3	0.022042	1.225878	259.779827	0.006548	0.007231
RS	4	0.030420	0.472220	711.558002	0.017936	0.017823
RS	5	0.039373	0.472220	745.754244	0.018798	0.017656
RS	6	0.048942	0.540413	682.984711	0.017216	0.015855
RS	7	0.059167	0.540413	715.852441	0.018044	0.016406
RS	8	0.070094	0.595147	681.065742	0.017167	0.015412
RS	9	0.081771	0.595147	713.342131	0.017981	0.016289
RS	10	0.094249	0.659853	673.689975	0.016982	0.015522
RS	11	0.107585	0.659853	705.206696	0.017776	0.016590
RS	12	0.121836	0.824611	591.224634	0.014903	0.014083
RS	13	0.137065	0.824611	620.018540	0.015629	0.014885
RS	14	0.153340	1.116304	481.010655	0.012125	0.011624
RS	15	0.170732	1.116304	505.964240	0.012754	0.012195
RS	16	0.189318	1.492343	398.564304	0.010047	0.009641
RS	17	0.209180	1.492343	420.243838	0.010593	0.010104
RS	18	0.230406	1.855018	356.671217	0.008991	0.008595
RS	19	0.253089	1.855018	376.510643	0.009491	0.009027
RS	20	0.277329	2.085703	353.468820	0.008910	0.008497
RS	21	0.303233	2.085703	373.076084	0.009404	0.008968
RS	22	0.330915	2.128195	385.634706	0.009721	0.009320
RS	23	0.360498	2.128195	406.428395	0.010245	0.009884
RS	24	0.392112	2.028161	448.866764	0.011314	0.011001
RS	25	0.425896	2.028161	471.756039	0.011891	0.011674
RS	26	0.461999	1.864167	538.363907	0.013570	0.013425
RS	27	0.500581	1.864167	563.503392	0.014204	0.014190
RS	28	0.541812	1.690159	648.827438	0.016355	0.016444
RS	29	0.585873	1.690159	675.423895	0.017025	0.017272
RS	30	0.632959	1.535299	771.484527	0.019447	0.019831
RS	31	0.683277	1.535299	797.642524	0.020106	0.020662
RS	32	0.737050	1.414998	891.362650	0.022468	0.023184
RS	33	0.794515	1.414998	914.255882	0.023045	0.023919
RS	34	0.855924	1.335680	989.276031	0.024936	0.025950
RS	35	0.921549	1.335680	1005.918759	0.025356	0.026476
RS	36	0.991680	1.297333	1048.624958	0.026432	0.027625
RS	37	1.066625	1.297333	1056.950337	0.026642	0.027861
RS	38	1.146715	1.294995	1062.925140	0.026793	0.027997
RS	39	1.232304	1.294995	1062.370237	0.026779	0.027931
RS	40	1.323768	1.320319	1037.417016	0.026150	0.027220
RS	41	1.421512	1.320319	1028.604963	0.025928	0.026897
RS	42	1.525965	1.363653	983.694607	0.024796	0.025659
RS	43	1.637590	1.363653	967.696987	0.024393	0.025145
RS	44	1.756877	1.415773	913.263115	0.023020	0.023679
RS	45	1.884354	1.415773	891.070397	0.022461	0.023028
RS	46	2.020583	1.469086	834.176249	0.021027	0.021531
RS	47	2.166163	1.469086	806.555891	0.020331	0.020776
RS	48	2.321738	1.517886	750.948877	0.018929	0.019343
RS	49	2.487993	1.517886	718.530886	0.018112	0.018501
RS	50	2.665662	1.558018	665.788310	0.016782	0.017167
RS	51	2.855528	1.558018	629.211725	0.015860	0.016246
RS	52	3.058429	1.586910	579.628011	0.014611	0.015009
RS	53	3.275259	1.586910	539.712348	0.013604	0.014020
RS	54	3.506974	1.608484	491.637037	0.012393	0.012827
RS	55	3.754598	1.608484	449.878287	0.011340	0.011793
RS	56	4.019220	1.608484	407.301705	0.010267	0.010735
RS	57	4.302010	1.608484	364.577616	0.009190	0.009667
RS	58	4.604213	1.740400	300.154602	0.007566	0.008037
RS	59	4.927163	1.740400	266.134841	0.006708	0.007169
RS	60	5.272284	1.740400	232.962656	0.005872	0.006315
RS	61	5.641098	1.740400	201.147900	0.005070	0.005486
RS	62	6.035231	1.740400	171.151104	0.004314	0.004695
RS	63	6.456422	1.740400	643.226380	0.016214	0.017965
PA	4+25*2+4+6 0.112314492 0.032638036 6.456422226 1.225878334 0.472219749 0.540412727 0.595147200 0.659853310 0.824611059 1.116304390 1.492342729 1.855018316 2.085703046 2.128194683 2.028160803 1.864167123 1.690158557 1.535299488 1.414997959 1.335679718 1.297332555 1.294994851 1.320319239 1.363652702 1.415772866 1.469085766 1.517886110 1.558018072 1.586910216 1.608484205 1.740399938
//
IT	4615
RD	16
LK	-332672.282774
QD	-103.365864 -> -92.201986
RI	0.0117976848
TR	0.110899	0.032849
MT	6.514498
MM	C_pi: 1.371402, n_recomb: 40474.361453
RS	0	0.000000	1.272894	213.382578	0.005272	0.000308
RS	1	0.006880	1.272894	226.818472	0.005604	0.003231
RS	2	0.014234	1.272894	241.009589	0.005955	0.006283
RS	3	0.022093	1.272894	255.985524	0.006325	0.007058
RS	4	0.030493	0.477241	720.636730	0.017805	0.017865
RS	5	0.039471	0.477241	755.490677	0.018666	0.017646
RS	6	0.049067	0.549671	687.721699	0.016992	0.015736
RS	7	0.059323	0.549671	721.114190	0.017817	0.016269
RS	8	0.070284	0.600373	691.982749	0.017097	0.015403
RS	9	0.082000	0.600373	724.958189	0.017912	0.016267
RS	10	0.094522	0.658623	692.060579	0.017099	0.015655
RS	11	0.107905	0.658623	724.456050	0.017899	0.016728
RS	12	0.122209	0.820305	609.411483	0.015057	0.014242
RS	13	0.137497	0.820305	639.069919	0.015789	0.015057
RS	14	0.153837	1.115528	493.551289	0.012194	0.011703
RS	15	0.171301	1.115528	519.188624	0.012828	0.012283
RS	16	0.189967	1.503543	405.702163	0.010024	0.009632
RS	17	0.209917	1.503543	427.848979	0.010571	0.010099
RS	18	0.231239	1.884049	360.297051	0.008902	0.008523
RS	19	0.254029	1.884049	380.444519	0.009400	0.008955
RS	20	0.278386	2.130079	355.305406	0.008779	0.008384
RS	21	0.304420	2.130079	375.145420	0.009269	0.008850
RS	22	0.332244	2.178198	387.077660	0.009564	0.009179
RS	23	0.361983	2.178198	408.112690	0.010083	0.009735
RS	24	0.393768	2.074809	451.134438	0.011146	0.010842
RS	25	0.427739	2.074809	474.347731	0.011720	0.011503
RS	26	0.464048	1.903247	542.646120	0.013407	0.013258
RS	27	0.502855	1.903247	568.248943	0.014040	0.014012
RS	28	0.544332	1.720910	656.376676	0.016217	0.016286
RS	29	0.588663	1.720910	683.601843	0.016890	0.017106
RS	30	0.636043	1.558653	783.476784	0.019357	0.019703
RS	31	0.686684	1.558653	810.399975	0.020023	0.020530
RS	32	0.740808	1.432684	908.424677	0.022444	0.023104
RS	33	0.798656	1.432684	932.120406	0.023030	0.023841
RS	34	0.860485	1.349674	1010.989292	0.024979	0.025923
RS	35	0.926567	1.349674	1028.334233	0.025407	0.026455
RS	36	0.997195	1.309529	1073.462253	0.026522	0.027641
RS	37	1.072683	1.309529	1082.288210	0.026740	0.027886
RS	38	1.153365	1.307034	1088.821951	0.026902	0.028034
RS	39	1.239597	1.307034	1088.552473	0.026895	0.027979
RS	40	1.331763	1.333493	1062.583136	0.026253	0.027260
RS	41	1.430269	1.333493	1053.896344	0.026039	0.026951
RS	42	1.535553	1.378868	1007.075478	0.024882	0.025692
RS	43	1.648080	1.378868	991.110857	0.024487	0.025194
RS	44	1.768350	1.433537	934.524543	0.023089	0.023706
RS	45	1.896894	1.433537	912.314541	0.022541	0.023072
RS	46	2.034282	1.489531	853.439768	0.021086	0.021557
RS	47	2.181122	1.489531	825.758840	0.020402	0.020819
RS	48	2.338065	1.540811	768.526287	0.018988	0.019377
RS	49	2.505806	1.540811	735.982035	0.018184	0.018550
RS	50	2.685087	1.582955	681.990891	0.016850	0.017214
RS	51	2.876704	1.582955	645.180941	0.015940	0.016308
RS	52	3.081503	1.613227	594.648830	0.014692	0.015074
RS	53	3.300393	1.613227	554.345060	0.013696	0.014096
RS	54	3.534343	1.635717	505.417703	0.012487	0.012908
RS	55	3.784389	1.635717	463.093383	0.011442	0.011882
RS	56	4.051638	1.635717	419.838221	0.010373	0.010830
RS	57	4.337274	1.635717	376.333968	0.009298	0.009765
RS	58	4.642562	1.775929	309.314214	0.007642	0.008102
RS	59	4.968854	1.775929	274.831647	0.006790	0.007242
RS	60	5.317595	1.775929	241.105583	0.005957	0.006392
RS	61	5.690330	1.775929	208.660615	0.005155	0.005565
RS	62	6.088710	1.775929	177.975050	0.004397	0.004774
RS	63	6.514498	1.775929	676.415283	0.016712	0.018469
PA	4+25*2+4+6 0.110898941 0.032849133 6.514498106 1.272893820 0.477240633 0.549670715 0.600372594 0.658623058 0.820304676 1.115528303 1.503543383 1.884048973 2.130079453 2.178198052 2.074808988 1.903246906 1.720909637 1.558653091 1.432683814 1.349673723 1.309529196 1.307033664 1.333493143 1.378868325 1.433537266 1.489530988 1.540810536 1.582954955 1.613226650 1.635716776 1.775929180
//
IT	4373
RD	17
LK	-332650.248326
QD	-98.839476 -> -88.339328
RI	0.0112968823
TR	0.109553	0.033056
MT	6.570164
MM	C_pi: 1.389980, n_recomb: 41262.423816
RS	0	0.000000	1.317388	210.550157	0.005103	0.000302
RS	1	0.006894	1.317388	223.877386	0.005426	0.003168
RS	2	0.014264	1.317388	237.961295	0.005767	0.006157
RS	3	0.022142	1.317388	252.832515	0.006127	0.006906
RS	4	0.030562	0.482002	729.587288	0.017682	0.017904
RS	5	0.039564	0.482002	765.084632	0.018542	0.017641
RS	6	0.049186	0.559255	691.584231	0.016761	0.015608
RS	7	0.059471	0.559255	725.461385	0.017582	0.016125
RS	8	0.070465	0.606005	701.945338	0.017012	0.015382
RS	9	0.082218	0.606005	735.585632	0.017827	0.016233
RS	10	0.094781	0.657730	709.863523	0.017204	0.015779
RS	11	0.108209	0.657730	743.117389	0.018010	0.016856
RS	12	0.122564	0.816088	627.486704	0.015207	0.014400
RS	13	0.137908	0.816088	658.000894	0.015947	0.015227
RS	14	0.154310	1.114239	506.147400	0.012267	0.011786
RS	15	0.171843	1.114239	532.466959	0.012904	0.012374
RS	16	0.190585	1.513436	412.925457	0.010007	0.009629
RS	17	0.210618	1.513436	435.539777	0.010555	0.010100
RS	18	0.232033	1.911245	364.010579	0.008822	0.008459
RS	19	0.254925	1.911245	384.465362	0.009318	0.008890
RS	20	0.279394	2.172625	357.214777	0.008657	0.008280
RS	21	0.305551	2.172625	377.284339	0.009144	0.008741
RS	22	0.333511	2.226713	388.545102	0.009416	0.009047
RS	23	0.363398	2.226713	409.814063	0.009932	0.009594
RS	24	0.395347	2.120358	453.335838	0.010987	0.010690
RS	25	0.429497	2.120358	476.860237	0.011557	0.011342
RS	26	0.466002	1.941574	546.725173	0.013250	0.013097
RS	27	0.505024	1.941574	572.773054	0.013881	0.013842
RS	28	0.546736	1.751167	663.558974	0.016081	0.016132
RS	29	0.591324	1.751167	691.392086	0.016756	0.016944
RS	30	0.638986	1.581702	794.936959	0.019265	0.019576
RS	31	0.689934	1.581702	822.607387	0.019936	0.020399
RS	32	0.744395	1.450186	924.828513	0.022413	0.023021
RS	33	0.802610	1.450186	949.317273	0.023007	0.023759
RS	34	0.864839	1.363543	1031.987623	0.025010	0.025891
RS	35	0.931357	1.363543	1050.036658	0.025448	0.026429
RS	36	1.002462	1.321604	1097.600495	0.026600	0.027651
RS	37	1.078469	1.321604	1106.939043	0.026827	0.027904
RS	38	1.159716	1.318903	1114.088839	0.027000	0.028066
RS	39	1.246565	1.318903	1114.123187	0.027001	0.028022
RS	40	1.339401	1.346414	1087.214597	0.026349	0.027296
RS	41	1.438638	1.346414	1078.673824	0.026142	0.027000
RS	42	1.544716	1.393722	1030.023091	0.024963	0.025724
RS	43	1.658108	1.393722	1014.111284	0.024577	0.025240
RS	44	1.779317	1.450825	955.444642	0.023155	0.023733
RS	45	1.908883	1.450825	933.234395	0.022617	0.023114
RS	46	2.047381	1.509387	872.438311	0.021144	0.021584
RS	47	2.195428	1.509387	844.710527	0.020472	0.020862
RS	48	2.353682	1.563046	785.897865	0.019046	0.019411
RS	49	2.522846	1.563046	753.238367	0.018255	0.018600
RS	50	2.703673	1.607116	698.033539	0.016917	0.017261
RS	51	2.896967	1.607116	660.999612	0.016019	0.016369
RS	52	3.103587	1.638698	609.545887	0.014772	0.015138
RS	53	3.324452	1.638698	568.862997	0.013786	0.014172
RS	54	3.560544	1.662036	519.108453	0.012581	0.012987
RS	55	3.812912	1.662036	476.226995	0.011541	0.011969
RS	56	4.082680	1.662036	432.303251	0.010477	0.010922
RS	57	4.371047	1.662036	388.029971	0.009404	0.009860
RS	58	4.679294	1.810397	318.413796	0.007717	0.008166
RS	59	5.008793	1.810397	283.477649	0.006870	0.007313
RS	60	5.361009	1.810397	249.208505	0.006040	0.006467
RS	61	5.737507	1.810397	216.144983	0.005238	0.005642
RS	62	6.139962	1.810397	184.782436	0.004478	0.004851
RS	63	6.570164	1.810397	709.835318	0.017203	0.018966
PA	4+25*2+4+6 0.109552637 0.033055611 6.570163984 1.317388462 0.482001997 0.559254789 0.606005438 0.657729569 0.816088060 1.114239448 1.513435795 1.911244871 2.172625138 2.226713196 2.120358479 1.941574086 1.751167387 1.581701944 1.450186293 1.363543399 1.321603841 1.318903312 1.346413800 1.393722467 1.450824595 1.509387120 1.563045973 1.607116479 1.638697938 1.662036102 1.810397132
//
IT	4787
RD	18
LK	-332629.519934
QD	-94.598232 -> -84.711211
RI	0.0108570414
TR	0.108270	0.033257
MT	6.623580
MM	C_pi: 1.408058, n_recomb: 42036.187390
RS	0	0.000000	1.359485	208.190785	0.004953	0.000296
RS	1	0.006908	1.359485	221.431673	0.005268	0.003110
RS	2	0.014293	1.359485	235.431106	0.005601	0.006044
RS	3	0.022188	1.359485	250.220657	0.005953	0.006771
RS	4	0.030629	0.486477	738.477787	0.017568	0.017941
RS	5	0.039652	0.486477	774.606788	0.018427	0.017639
RS	6	0.049299	0.569103	694.691145	0.016526	0.015473
RS	7	0.059612	0.569103	729.015807	0.017343	0.015975
RS	8	0.070638	0.611985	711.031972	0.016915	0.015350
RS	9	0.082426	0.611985	745.304446	0.017730	0.016188
RS	10	0.095027	0.657132	727.112906	0.017297	0.015895
RS	11	0.108499	0.657132	761.205178	0.018108	0.016974
RS	12	0.122902	0.811958	645.443876	0.015354	0.014555
RS	13	0.138300	0.811958	676.804778	0.016101	0.015393
RS	14	0.154761	1.112505	518.784657	0.012341	0.011870
RS	15	0.172360	1.112505	545.784356	0.012984	0.012467
RS	16	0.191174	1.522146	420.215942	0.009997	0.009630
RS	17	0.211288	1.522146	443.297419	0.010546	0.010105
RS	18	0.232791	1.936734	367.794227	0.008749	0.008401
RS	19	0.255780	1.936734	388.555238	0.009243	0.008832
RS	20	0.280356	2.213433	359.182599	0.008545	0.008183
RS	21	0.306631	2.213433	379.478473	0.009027	0.008640
RS	22	0.334720	2.273790	390.029955	0.009278	0.008922
RS	23	0.364750	2.273790	411.525851	0.009790	0.009462
RS	24	0.396854	2.164855	455.468884	0.010835	0.010546
RS	25	0.431176	2.164855	479.292112	0.011402	0.011188
RS	26	0.467869	1.979165	550.612647	0.013099	0.012942
RS	27	0.507096	1.979165	577.088184	0.013728	0.013679
RS	28	0.549033	1.780942	670.393684	0.015948	0.015981
RS	29	0.593867	1.780942	698.814571	0.016624	0.016787
RS	30	0.641799	1.604451	805.888583	0.019171	0.019449
RS	31	0.693041	1.604451	834.288275	0.019847	0.020269
RS	32	0.747823	1.467498	940.601908	0.022376	0.022935
RS	33	0.806389	1.467498	965.873457	0.022977	0.023675
RS	34	0.869001	1.377276	1052.297591	0.025033	0.025854
RS	35	0.935938	1.377276	1071.051143	0.025479	0.026397
RS	36	1.007499	1.333548	1121.058244	0.026669	0.027654
RS	37	1.084003	1.333548	1130.919675	0.026903	0.027917
RS	38	1.165792	1.330601	1138.737436	0.027089	0.028092
RS	39	1.253231	1.330601	1139.092241	0.027098	0.028059
RS	40	1.346709	1.359085	1111.317253	0.026437	0.027328
RS	41	1.446646	1.359085	1102.941564	0.026238	0.027045
RS	42	1.553485	1.408229	1052.537237	0.025039	0.025753
RS	43	1.667705	1.408229	1036.696705	0.024662	0.025284
RS	44	1.789816	1.467657	976.019211	0.023219	0.023759
RS	45	1.920361	1.467657	953.824769	0.022691	0.023155
RS	46	2.059924	1.528683	891.164637	0.021200	0.021611
RS	47	2.209128	1.528683	863.403165	0.020540	0.020904
RS	48	2.368639	1.584627	803.054623	0.019104	0.019445
RS	49	2.539168	1.584627	770.290745	0.018324	0.018649
RS	50	2.721478	1.630543	713.906160	0.016983	0.017309
RS	51	2.916381	1.630543	676.657866	0.016097	0.016430
RS	52	3.124747	1.663368	624.309435	0.014852	0.015201
RS	53	3.347508	1.663368	583.256784	0.013875	0.014246
RS	54	3.585656	1.687495	532.698490	0.012672	0.013065
RS	55	3.840255	1.687495	489.269172	0.011639	0.012055
RS	56	4.112441	1.687495	444.687614	0.010579	0.011013
RS	57	4.403430	1.687495	399.657145	0.009507	0.009954
RS	58	4.714519	1.843855	327.447871	0.007790	0.008229
RS	59	5.047098	1.843855	292.067626	0.006948	0.007382
RS	60	5.402651	1.843855	257.266357	0.006120	0.006541
RS	61	5.782765	1.843855	223.596044	0.005319	0.005718
RS	62	6.189137	1.843855	191.568398	0.004557	0.004927
RS	63	6.623580	1.843855	743.452259	0.017686	0.019454
PA	4+25*2+4+6 0.108270299 0.033257461 6.623579900 1.359484673 0.486476684 0.569102773 0.611985010 0.657132417 0.811958105 1.112504718 1.522146261 1.936734491 2.213432721 2.273790379 2.164855481 1.979164939 1.780941755 1.604450555 1.467498064 1.377276023 1.333547828 1.330600734 1.359085351 1.408228890 1.467656694 1.528683312 1.584627412 1.630543274 1.663367950 1.687495033 1.843854787
//
IT	4376
RD	19
LK	-332609.999112
QD	-90.618205 -> -81.298756
RI	0.0104677357
TR	0.107047	0.033455
MT	6.674896
MM	C_pi: 1.425664, n_recomb: 42796.090189
RS	0	0.000000	1.399401	206.220008	0.004819	0.000291
RS	1	0.006921	1.399401	219.392961	0.005126	0.003057
RS	2	0.014320	1.399401	233.326676	0.005452	0.005941
RS	3	0.022232	1.399401	248.053590	0.005796	0.006650
RS	4	0.030692	0.490649	747.363863	0.017463	0.017977
RS	5	0.039736	0.490649	784.115141	0.018322	0.017643
RS	6	0.049407	0.579168	697.143523	0.016290	0.015333
RS	7	0.059747	0.579168	731.881358	0.017102	0.015820
RS	8	0.070803	0.618272	719.306361	0.016808	0.015309
RS	9	0.082624	0.618272	754.179699	0.017623	0.016133
RS	10	0.095263	0.656805	743.820695	0.017381	0.016003
RS	11	0.108776	0.656805	778.731859	0.018196	0.017083
RS	12	0.123225	0.807930	663.268854	0.015498	0.014709
RS	13	0.138674	0.807930	695.467109	0.016251	0.015556
RS	14	0.155192	1.110397	531.449373	0.012418	0.011957
RS	15	0.172853	1.110397	559.126695	0.013065	0.012562
RS	16	0.191737	1.529803	427.558465	0.009991	0.009636
RS	17	0.211927	1.529803	451.106347	0.010541	0.010115
RS	18	0.233515	1.960663	371.632304	0.008684	0.008348
RS	19	0.256596	1.960663	392.698171	0.009176	0.008780
RS	20	0.281276	2.252624	361.195542	0.008440	0.008092
RS	21	0.307663	2.252624	381.714475	0.008919	0.008546
RS	22	0.335876	2.319523	391.523499	0.009149	0.008805
RS	23	0.366042	2.319523	413.239668	0.009656	0.009338
RS	24	0.398295	2.208355	457.535608	0.010691	0.010409
RS	25	0.432781	2.208355	481.646192	0.011254	0.011043
RS	26	0.469653	2.016065	554.318352	0.012953	0.012794
RS	27	0.509077	2.016065	581.205101	0.013581	0.013521
RS	28	0.551230	1.810257	676.902802	0.015817	0.015835
RS	29	0.596300	1.810257	705.892204	0.016494	0.016634
RS	30	0.644489	1.626897	816.368457	0.019076	0.019323
RS	31	0.696013	1.626897	845.479891	0.019756	0.020141
RS	32	0.751103	1.484617	955.782217	0.022333	0.022848
RS	33	0.810006	1.484617	981.826036	0.022942	0.023588
RS	34	0.872985	1.390870	1071.952710	0.025048	0.025813
RS	35	0.940323	1.390870	1091.410379	0.025503	0.026362
RS	36	1.012321	1.345358	1143.867684	0.026728	0.027653
RS	37	1.089302	1.345358	1154.260976	0.026971	0.027924
RS	38	1.171610	1.342126	1162.795070	0.027171	0.028113
RS	39	1.259615	1.342126	1163.485411	0.027187	0.028092
RS	40	1.353710	1.371513	1134.913676	0.026519	0.027356
RS	41	1.454318	1.371513	1126.720467	0.026328	0.027086
RS	42	1.561888	1.422400	1074.635088	0.025111	0.025780
RS	43	1.676903	1.422400	1058.882701	0.024743	0.025325
RS	44	1.799878	1.484055	996.259173	0.023279	0.023784
RS	45	1.931363	1.484055	974.095362	0.022761	0.023195
RS	46	2.071948	1.547448	909.625473	0.021255	0.021638
RS	47	2.222263	1.547448	881.842592	0.020606	0.020946
RS	48	2.382981	1.605590	820.000182	0.019161	0.019480
RS	49	2.554822	1.605590	787.142222	0.018393	0.018698
RS	50	2.738555	1.653274	729.610856	0.017049	0.017356
RS	51	2.935004	1.653274	692.157375	0.016173	0.016490
RS	52	3.145049	1.687282	638.938979	0.014930	0.015264
RS	53	3.369630	1.687282	597.525849	0.013962	0.014319
RS	54	3.609754	1.712141	546.187102	0.012763	0.013142
RS	55	3.866496	1.712141	502.219086	0.011735	0.012139
RS	56	4.141007	1.712141	456.990292	0.010678	0.011102
RS	57	4.434516	1.712141	411.214235	0.009609	0.010046
RS	58	4.748338	1.876353	336.415988	0.007861	0.008290
RS	59	5.083879	1.876353	300.600897	0.007024	0.007450
RS	60	5.442641	1.876353	265.278140	0.006199	0.006613
RS	61	5.826233	1.876353	231.012440	0.005398	0.005792
RS	62	6.236372	1.876353	198.331231	0.004634	0.005000
RS	63	6.674896	1.876353	777.245458	0.018162	0.019935
PA	4+25*2+4+6 0.107047158 0.033454692 6.674895501 1.399400515 0.490648783 0.579168405 0.618272357 0.656805128 0.807930357 1.110396576 1.529802893 1.960662556 2.252623578 2.319523105 2.208355393 2.016065149 1.810256802 1.626897464 1.484616934 1.390870466 1.345357646 1.342126061 1.371513243 1.422400138 1.484055187 1.547448234 1.605589524 1.653273593 1.687281990 1.712141175 1.876353010
//
IT	4906
RD	20
LK	-332591.596050
QD	-86.877023 -> -78.084019
RI	0.0101218998
TR	0.105879	0.033647
MT	6.724217
MM	C_pi: 1.442813, n_recomb: 43542.328311
RS	0	0.000000	1.437251	204.581144	0.004698	0.000286
RS	1	0.006933	1.437251	217.702006	0.005000	0.003009
RS	2	0.014347	1.437251	231.586167	0.005319	0.005847
RS	3	0.022274	1.437251	246.266868	0.005656	0.006542
RS	4	0.030752	0.494514	756.274694	0.017369	0.018015
RS	5	0.039817	0.494514	793.640286	0.018227	0.017651
RS	6	0.049511	0.589409	699.027632	0.016054	0.015189
RS	7	0.059876	0.589409	734.146755	0.016861	0.015663
RS	8	0.070960	0.624831	726.824830	0.016692	0.015260
RS	9	0.082813	0.624831	762.268797	0.017506	0.016071
RS	10	0.095488	0.656716	760.002281	0.017454	0.016103
RS	11	0.109041	0.656716	795.713192	0.018274	0.017183
RS	12	0.123534	0.804005	680.952617	0.015639	0.014859
RS	13	0.139032	0.804005	713.978554	0.016397	0.015716
RS	14	0.155604	1.107967	544.129034	0.012497	0.012044
RS	15	0.173325	1.107967	572.480959	0.013148	0.012657
RS	16	0.192275	1.536514	434.937116	0.009989	0.009645
RS	17	0.212538	1.536514	458.950099	0.010540	0.010127
RS	18	0.234207	1.983124	375.514506	0.008624	0.008301
RS	19	0.257377	1.983124	396.883673	0.009115	0.008732
RS	20	0.282155	2.290263	363.245729	0.008342	0.008008
RS	21	0.308649	2.290263	383.984539	0.008819	0.008458
RS	22	0.336981	2.363964	393.019714	0.009026	0.008694
RS	23	0.367277	2.363964	414.949761	0.009530	0.009221
RS	24	0.399674	2.250881	459.538551	0.010554	0.010278
RS	25	0.434317	2.250881	483.925660	0.011114	0.010904
RS	26	0.471361	2.052279	557.854915	0.012812	0.012650
RS	27	0.510974	2.052279	585.137258	0.013438	0.013370
RS	28	0.553333	1.839110	683.106621	0.015688	0.015692
RS	29	0.598629	1.839110	712.645906	0.016367	0.016485
RS	30	0.647065	1.649040	826.400070	0.018979	0.019199
RS	31	0.698860	1.649040	856.205830	0.019664	0.020013
RS	32	0.754245	1.501532	970.397104	0.022286	0.022759
RS	33	0.813470	1.501532	997.202090	0.022902	0.023501
RS	34	0.876801	1.404313	1090.979722	0.025056	0.025769
RS	35	0.944524	1.404313	1111.139864	0.025519	0.026322
RS	36	1.016941	1.357022	1166.049680	0.026780	0.027647
RS	37	1.094379	1.357022	1176.982217	0.027031	0.027926
RS	38	1.177186	1.353473	1186.275315	0.027244	0.028131
RS	39	1.265734	1.353473	1187.314647	0.027268	0.028120
RS	40	1.360421	1.383698	1158.011592	0.026595	0.027382
RS	41	1.461672	1.383698	1150.016743	0.026411	0.027124
RS	42	1.569944	1.436243	1096.319389	0.025178	0.025806
RS	43	1.685722	1.436243	1080.670744	0.024819	0.025363
RS	44	1.809527	1.500031	1016.164997	0.023337	0.023808
RS	45	1.941915	1.500031	994.045506	0.022829	0.023233
RS	46	2.083482	1.565700	927.817207	0.021308	0.021665
RS	47	2.234864	1.565700	900.024532	0.020670	0.020987
RS	48	2.396741	1.625955	836.729295	0.019216	0.019514
RS	49	2.569842	1.625955	803.787172	0.018460	0.018746
RS	50	2.754943	1.675336	745.140168	0.017113	0.017403
RS	51	2.952878	1.675336	707.490753	0.016248	0.016549
RS	52	3.164535	1.710473	653.426693	0.015007	0.015326
RS	53	3.390867	1.710473	611.662653	0.014048	0.014391
RS	54	3.632891	1.736010	559.566783	0.012851	0.013218
RS	55	3.891694	1.736010	515.069626	0.011829	0.012221
RS	56	4.168440	1.736010	469.204533	0.010776	0.011189
RS	57	4.464373	1.736010	422.694828	0.009708	0.010136
RS	58	4.780823	1.907929	345.313549	0.007931	0.008351
RS	59	5.119213	1.907929	309.073060	0.007098	0.007517
RS	60	5.481064	1.907929	273.239575	0.006275	0.006683
RS	61	5.868001	1.907929	238.389980	0.005475	0.005864
RS	62	6.281766	1.907929	205.066827	0.004710	0.005072
RS	63	6.724217	1.907929	811.185703	0.018630	0.020408
PA	4+25*2+4+6 0.105879289 0.033647462 6.724216761 1.437250989 0.494514497 0.589409028 0.624831407 0.656716182 0.804005032 1.107967330 1.536513988 1.983123931 2.290263403 2.363963584 2.250880792 2.052278630 1.839110480 1.649040129 1.501531987 1.404312583 1.357021700 1.353473307 1.383697703 1.436243287 1.500031153 1.565700085 1.625954610 1.675336140 1.710472591 1.736010220 1.907929398
//
IT	4342
RD	21
LK	-332574.230247
QD	-83.355668 -> -75.051825
RI	0.0098124848
TR	0.104763	0.033836
MT	6.771671
MM	C_pi: 1.459530, n_recomb: 44275.271765
RS	0	0.000000	1.473239	203.215796	0.004590	0.000282
RS	1	0.006945	1.473239	216.297592	0.004885	0.002965
RS	2	0.014372	1.473239	230.145486	0.005198	0.005761
RS	3	0.022315	1.473239	244.793468	0.005529	0.006443
RS	4	0.030809	0.498074	765.237191	0.017284	0.018054
RS	5	0.039894	0.498074	803.210583	0.018141	0.017665
RS	6	0.049609	0.599800	700.408801	0.015819	0.015042
RS	7	0.059999	0.599800	735.879426	0.016621	0.015505
RS	8	0.071111	0.631632	733.643455	0.016570	0.015203
RS	9	0.082994	0.631632	769.629106	0.017383	0.016001
RS	10	0.095703	0.656849	775.665880	0.017519	0.016196
RS	11	0.109294	0.656849	812.157739	0.018343	0.017275
RS	12	0.123829	0.800187	698.488314	0.015776	0.015007
RS	13	0.139374	0.800187	732.332167	0.016540	0.015873
RS	14	0.155998	1.105276	556.810423	0.012576	0.012133
RS	15	0.173776	1.105276	585.833510	0.013232	0.012753
RS	16	0.192790	1.542348	442.349716	0.009991	0.009657
RS	17	0.213123	1.542348	466.826561	0.010544	0.010143
RS	18	0.234869	2.004249	379.427044	0.008570	0.008258
RS	19	0.258125	2.004249	401.097637	0.009059	0.008689
RS	20	0.282996	2.326470	365.320925	0.008251	0.007928
RS	21	0.309594	2.326470	386.276306	0.008724	0.008375
RS	22	0.338040	2.407172	394.515454	0.008911	0.008589
RS	23	0.368461	2.407172	416.653379	0.009411	0.009110
RS	24	0.400995	2.292486	461.478079	0.010423	0.010153
RS	25	0.435788	2.292486	486.131479	0.010980	0.010771
RS	26	0.472997	2.087843	561.230732	0.012676	0.012513
RS	27	0.512791	2.087843	588.893865	0.013301	0.013225
RS	28	0.555348	1.867512	689.027672	0.015562	0.015553
RS	29	0.600861	1.867512	719.099091	0.016242	0.016340
RS	30	0.649534	1.670883	836.011854	0.018882	0.019076
RS	31	0.701588	1.670883	866.494977	0.019571	0.019888
RS	32	0.757257	1.518243	984.477997	0.022235	0.022669
RS	33	0.816792	1.518243	1012.032881	0.022858	0.023413
RS	34	0.880461	1.417598	1109.411150	0.025057	0.025721
RS	35	0.948553	1.417598	1130.271318	0.025528	0.026280
RS	36	1.021373	1.368537	1187.632768	0.026824	0.027637
RS	37	1.099250	1.368537	1199.110734	0.027083	0.027924
RS	38	1.182535	1.364642	1209.202327	0.027311	0.028144
RS	39	1.271605	1.364642	1210.602665	0.027343	0.028143
RS	40	1.366860	1.395645	1180.628631	0.026666	0.027405
RS	41	1.468731	1.395645	1172.846646	0.026490	0.027158
RS	42	1.577677	1.449771	1117.603343	0.025242	0.025829
RS	43	1.694188	1.449771	1102.072740	0.024891	0.025400
RS	44	1.818791	1.515605	1035.744405	0.023393	0.023831
RS	45	1.952047	1.515605	1013.681981	0.022895	0.023270
RS	46	2.094558	1.583464	945.744575	0.021361	0.021691
RS	47	2.246966	1.583464	917.953009	0.020733	0.021027
RS	48	2.409959	1.645753	853.244264	0.019271	0.019548
RS	49	2.584270	1.645753	820.227436	0.018526	0.018793
RS	50	2.770688	1.696766	760.494322	0.017177	0.017449
RS	51	2.970052	1.696766	722.658017	0.016322	0.016607
RS	52	3.183261	1.732978	667.772130	0.015082	0.015387
RS	53	3.411277	1.732978	625.666580	0.014131	0.014462
RS	54	3.655129	1.759146	572.835660	0.012938	0.013293
RS	55	3.915916	1.759146	527.818979	0.011921	0.012302
RS	56	4.194813	1.759146	481.328525	0.010871	0.011275
RS	57	4.493080	1.759146	434.097064	0.009805	0.010223
RS	58	4.812061	1.938631	354.139752	0.007999	0.008410
RS	59	5.153194	1.938631	317.483180	0.007171	0.007581
RS	60	5.518019	1.938631	281.149519	0.006350	0.006752
RS	61	5.908180	1.938631	245.727278	0.005550	0.005934
RS	62	6.325436	1.938631	211.773555	0.004783	0.005142
RS	63	6.771671	1.938631	845.254622	0.019091	0.020875
PA	4+25*2+4+6 0.104762809 0.033835790 6.771670836 1.473238598 0.498073941 0.599800087 0.631632250 0.656848957 0.800186573 1.105275539 1.542348215 2.004249243 2.326470313 2.407172399 2.292486332 2.087843010 1.867511584 1.670882626 1.518243106 1.417598011 1.368537106 1.364642364 1.395645334 1.449770526 1.515604740 1.583464304 1.645753069 1.696766426 1.732977908 1.759145826 1.938630665
//
IT	4112
RD	22
LK	-332557.828495
QD	-80.036514 -> -72.187937
RI	0.0095340720
TR	0.103695	0.034020
MT	6.817342
MM	C_pi: 1.475828, n_recomb: 44995.131936
RS	0	0.000000	1.507557	202.074384	0.004491	0.000278
RS	1	0.006956	1.507557	215.127675	0.004781	0.002925
RS	2	0.014396	1.507557	228.950060	0.005088	0.005682
RS	3	0.022353	1.507557	243.576240	0.005413	0.006354
RS	4	0.030864	0.501326	774.274679	0.017208	0.018095
RS	5	0.039967	0.501326	812.850545	0.018065	0.017685
RS	6	0.049704	0.610309	701.354197	0.015587	0.014893
RS	7	0.060117	0.610309	737.148722	0.016383	0.015346
RS	8	0.071255	0.638641	739.818314	0.016442	0.015140
RS	9	0.083168	0.638641	776.317951	0.017253	0.015925
RS	10	0.095909	0.657185	790.819626	0.017576	0.016281
RS	11	0.109536	0.657185	828.073819	0.018404	0.017359
RS	12	0.124112	0.796471	715.870908	0.015910	0.015153
RS	13	0.139701	0.796471	750.522743	0.016680	0.016026
RS	14	0.156375	1.102356	569.485623	0.012657	0.012223
RS	15	0.174208	1.102356	599.176095	0.013316	0.012850
RS	16	0.193283	1.547404	449.780827	0.009996	0.009671
RS	17	0.213683	1.547404	474.719723	0.010550	0.010161
RS	18	0.235503	2.024095	383.366873	0.008520	0.008218
RS	19	0.258841	2.024095	405.337079	0.009008	0.008650
RS	20	0.283802	2.361282	367.418766	0.008166	0.007854
RS	21	0.310500	2.361282	388.587620	0.008636	0.008298
RS	22	0.339055	2.449192	396.006892	0.008801	0.008490
RS	23	0.369595	2.449192	418.346934	0.009298	0.009005
RS	24	0.402261	2.333186	463.357804	0.010298	0.010034
RS	25	0.437198	2.333186	488.267836	0.010852	0.010645
RS	26	0.474566	2.122763	564.456086	0.012545	0.012380
RS	27	0.514533	2.122763	592.485910	0.013168	0.013085
RS	28	0.557281	1.895475	694.677170	0.015439	0.015418
RS	29	0.603001	1.895475	725.263470	0.016119	0.016200
RS	30	0.651903	1.692426	845.222991	0.018785	0.018954
RS	31	0.704205	1.692426	876.366700	0.019477	0.019764
RS	32	0.760146	1.534742	998.049797	0.022181	0.022579
RS	33	0.819979	1.534742	1026.342917	0.022810	0.023323
RS	34	0.883973	1.430720	1127.268713	0.025053	0.025671
RS	35	0.952418	1.430720	1148.825570	0.025532	0.026235
RS	36	1.025625	1.379896	1208.636696	0.026861	0.027623
RS	37	1.103924	1.379896	1220.664972	0.027129	0.027919
RS	38	1.187670	1.375628	1231.591310	0.027372	0.028154
RS	39	1.277241	1.375628	1233.363206	0.027411	0.028164
RS	40	1.373043	1.407354	1202.775809	0.026731	0.027425
RS	41	1.475509	1.407354	1195.219700	0.026563	0.027190
RS	42	1.585102	1.462987	1138.491827	0.025303	0.025851
RS	43	1.702318	1.462987	1123.092382	0.024960	0.025435
RS	44	1.827689	1.530786	1054.998984	0.023447	0.023854
RS	45	1.961780	1.530786	1033.005414	0.022958	0.023306
RS	46	2.105198	1.600755	963.406522	0.021411	0.021717
RS	47	2.258593	1.600755	935.626280	0.020794	0.021066
RS	48	2.422658	1.665005	869.541250	0.019325	0.019582
RS	49	2.598136	1.665005	836.458877	0.018590	0.018839
RS	50	2.785820	1.717587	775.668795	0.017239	0.017495
RS	51	2.986559	1.717587	737.654506	0.016394	0.016664
RS	52	3.201262	1.754825	681.969574	0.015157	0.015448
RS	53	3.430900	1.754825	639.532050	0.014213	0.014531
RS	54	3.676511	1.781579	585.987765	0.013023	0.013366
RS	55	3.939207	1.781579	540.461478	0.012012	0.012382
RS	56	4.220177	1.781579	493.356874	0.010965	0.011358
RS	57	4.520691	1.781579	445.415810	0.009899	0.010309
RS	58	4.842109	1.968489	362.891087	0.008065	0.008468
RS	59	5.185885	1.968489	325.827860	0.007241	0.007645
RS	60	5.553574	1.968489	289.004634	0.006423	0.006819
RS	61	5.946840	1.968489	253.021025	0.005623	0.006003
RS	62	6.367461	1.968489	218.448137	0.004855	0.005210
RS	63	6.817342	1.968489	879.427852	0.019545	0.021334
PA	4+25*2+4+6 0.103694576 0.034019849 6.817341590 1.507556879 0.501326269 0.610308841 0.638641444 0.657184718 0.796471336 1.102355757 1.547403691 2.024095320 2.361281637 2.449192132 2.333186220 2.122763312 1.895475031 1.692426446 1.534742034 1.430719813 1.379895728 1.375627687 1.407354062 1.462986885 1.530785706 1.600755055 1.665004708 1.717586919 1.754824903 1.781578552 1.968489260
//
IT	4434
RD	23
LK	-332542.324535
QD	-76.904434 -> -69.480206
RI	0.0092823654
TR	0.102670	0.034199
MT	6.861448
MM	C_pi: 1.491741, n_recomb: 45702.103245
RS	0	0.000000	1.540360	201.120014	0.004401	0.000274
RS	1	0.006967	1.540360	214.153607	0.004686	0.002887
RS	2	0.014419	1.540360	227.959456	0.004988	0.005608
RS	3	0.022390	1.540360	242.572933	0.005308	0.006271
RS	4	0.030917	0.504274	783.409013	0.017142	0.018139
RS	5	0.040038	0.504274	822.583384	0.017999	0.017709
RS	6	0.049794	0.620911	701.921275	0.015359	0.014744
RS	7	0.060230	0.620911	738.014321	0.016148	0.015186
RS	8	0.071393	0.645844	745.389168	0.016310	0.015071
RS	9	0.083334	0.645844	782.376177	0.017119	0.015843
RS	10	0.096107	0.657704	805.481871	0.017625	0.016360
RS	11	0.109769	0.657704	843.480474	0.018456	0.017436
RS	12	0.124383	0.792869	733.088846	0.016041	0.015295
RS	13	0.140016	0.792869	768.538623	0.016816	0.016176
RS	14	0.156737	1.099251	582.145572	0.012738	0.012313
RS	15	0.174624	1.099251	612.499471	0.013402	0.012946
RS	16	0.193756	1.551760	457.223196	0.010004	0.009689
RS	17	0.214222	1.551760	482.622233	0.010560	0.010181
RS	18	0.236113	2.042781	387.322826	0.008475	0.008183
RS	19	0.259530	2.042781	409.590630	0.008962	0.008614
RS	20	0.284578	2.394803	369.530454	0.008086	0.007784
RS	21	0.311371	2.394803	390.909682	0.008553	0.008225
RS	22	0.340030	2.490095	397.490304	0.008697	0.008396
RS	23	0.370686	2.490095	420.027034	0.009191	0.008905
RS	24	0.403478	2.373034	465.179013	0.010179	0.009920
RS	25	0.438555	2.373034	490.336621	0.010729	0.010524
RS	26	0.476075	2.157075	567.539857	0.012418	0.012252
RS	27	0.516210	2.157075	595.923105	0.013039	0.012950
RS	28	0.559140	1.923020	700.073354	0.015318	0.015287
RS	29	0.605061	1.923020	731.158128	0.015998	0.016063
RS	30	0.654182	1.713686	854.056821	0.018687	0.018835
RS	31	0.706724	1.713686	885.844829	0.019383	0.019642
RS	32	0.762928	1.551044	1011.135666	0.022124	0.022488
RS	33	0.823047	1.551044	1040.155323	0.022759	0.023234
RS	34	0.887354	1.443690	1144.575595	0.025044	0.025619
RS	35	0.956141	1.443690	1166.825218	0.025531	0.026187
RS	36	1.029721	1.391113	1229.079086	0.026893	0.027607
RS	37	1.108427	1.391113	1241.661697	0.027169	0.027910
RS	38	1.192616	1.386448	1253.455255	0.027427	0.028161
RS	39	1.282671	1.386448	1255.608272	0.027474	0.028180
RS	40	1.378999	1.418850	1224.460319	0.026792	0.027442
RS	41	1.482039	1.418850	1217.142226	0.026632	0.027219
RS	42	1.592257	1.475923	1158.989125	0.025360	0.025872
RS	43	1.710154	1.475923	1143.733123	0.025026	0.025467
RS	44	1.836265	1.545614	1073.928392	0.023498	0.023876
RS	45	1.971162	1.545614	1052.014978	0.023019	0.023340
RS	46	2.115456	1.617618	980.800776	0.021461	0.021743
RS	47	2.269804	1.617618	953.041772	0.020853	0.021104
RS	48	2.434904	1.683762	885.615712	0.019378	0.019615
RS	49	2.611507	1.683762	852.476961	0.018653	0.018885
RS	50	2.800414	1.737857	790.657450	0.017300	0.017540
RS	51	3.002481	1.737857	752.474382	0.016465	0.016720
RS	52	3.218627	1.776077	696.013064	0.015229	0.015507
RS	53	3.449830	1.776077	653.253444	0.014294	0.014599
RS	54	3.697142	1.803377	599.016813	0.013107	0.013438
RS	55	3.961683	1.803377	552.991333	0.012100	0.012459
RS	56	4.244654	1.803377	505.284209	0.011056	0.011440
RS	57	4.547339	1.803377	456.646052	0.009992	0.010393
RS	58	4.871112	1.997582	371.563937	0.008130	0.008524
RS	59	5.217442	1.997582	334.103684	0.007310	0.007707
RS	60	5.587900	1.997582	296.801621	0.006494	0.006884
RS	61	5.984168	1.997582	260.267987	0.005695	0.006070
RS	62	6.408042	1.997582	225.087380	0.004925	0.005277
RS	63	6.861448	1.997582	913.680100	0.019992	0.021786
PA	4+25*2+4+6 0.102670073 0.034199263 6.861447926 1.540359859 0.504273767 0.620911207 0.645844139 0.657703659 0.792869435 1.099251303 1.551760014 2.042780892 2.394803326 2.490095464 2.373034420 2.157075289 1.923020244 1.713686366 1.551044102 1.443690186 1.391113066 1.386448245 1.418849641 1.475923300 1.545613616 1.617617867 1.683762243 1.737857398 1.776077079 1.803377309 1.997581859
//
IT	3914
RD	24
LK	-332527.656884
QD	-73.945269 -> -66.917150
RI	0.0090534047
TR	0.101687	0.034374
MT	6.904007
MM	C_pi: 1.507278, n_recomb: 46396.604029
RS	0	0.000000	1.571837	200.315560	0.004317	0.000271
RS	1	0.006977	1.571837	213.336324	0.004598	0.002851
RS	2	0.014441	1.571837	227.132609	0.004895	0.005539
RS	3	0.022426	1.571837	241.740427	0.005210	0.006195
RS	4	0.030968	0.506933	792.637375	0.017084	0.018185
RS	5	0.040106	0.506933	832.406584	0.017941	0.017739
RS	6	0.049881	0.631591	702.152964	0.015134	0.014595
RS	7	0.060339	0.631591	738.520753	0.015918	0.015028
RS	8	0.071526	0.653220	750.400087	0.016174	0.014997
RS	9	0.083494	0.653220	787.848904	0.016981	0.015757
RS	10	0.096296	0.658394	819.660897	0.017666	0.016432
RS	11	0.109992	0.658394	858.386199	0.018501	0.017505
RS	12	0.124644	0.789383	750.134694	0.016168	0.015435
RS	13	0.140318	0.789383	786.372195	0.016949	0.016322
RS	14	0.157085	1.095999	594.780214	0.012819	0.012404
RS	15	0.175023	1.095999	625.793192	0.013488	0.013043
RS	16	0.194211	1.555489	464.668241	0.010015	0.009708
RS	17	0.214739	1.555489	490.525194	0.010572	0.010204
RS	18	0.236699	2.060371	391.291481	0.008434	0.008150
RS	19	0.260191	2.060371	413.854853	0.008920	0.008582
RS	20	0.285322	2.427097	371.651796	0.008010	0.007718
RS	21	0.312207	2.427097	393.238339	0.008476	0.008157
RS	22	0.340968	2.529932	398.962873	0.008599	0.008306
RS	23	0.371735	2.529932	421.691049	0.009089	0.008810
RS	24	0.404649	2.412059	466.943967	0.010064	0.009810
RS	25	0.439859	2.412059	492.340552	0.010612	0.010408
RS	26	0.477526	2.190794	570.490619	0.012296	0.012128
RS	27	0.517821	2.190794	599.214677	0.012915	0.012820
RS	28	0.560928	1.950148	705.233626	0.015200	0.015158
RS	29	0.607042	1.950148	736.801167	0.015880	0.015930
RS	30	0.656374	1.734654	862.538519	0.018591	0.018717
RS	31	0.709147	1.734654	894.954974	0.019289	0.019522
RS	32	0.765603	1.567139	1023.764150	0.022065	0.022397
RS	33	0.825998	1.567139	1053.498582	0.022706	0.023144
RS	34	0.890607	1.456496	1161.362132	0.025031	0.025565
RS	35	0.959723	1.456496	1184.299980	0.025526	0.026138
RS	36	1.033662	1.402174	1248.990109	0.026920	0.027587
RS	37	1.112760	1.402174	1262.129957	0.027203	0.027898
RS	38	1.197377	1.397092	1274.819810	0.027477	0.028166
RS	39	1.287898	1.397092	1277.362178	0.027531	0.028194
RS	40	1.384734	1.430124	1245.702712	0.026849	0.027458
RS	41	1.488327	1.430124	1238.633428	0.026697	0.027245
RS	42	1.599147	1.488576	1179.110906	0.025414	0.025891
RS	43	1.717700	1.488576	1164.009417	0.025088	0.025498
RS	44	1.844525	1.560087	1092.545214	0.023548	0.023897
RS	45	1.980198	1.560087	1070.722120	0.023078	0.023373
RS	46	2.125338	1.634057	997.935268	0.021509	0.021768
RS	47	2.280604	1.634057	970.206645	0.020911	0.021141
RS	48	2.446703	1.702030	901.474320	0.019430	0.019648
RS	49	2.624392	1.702030	868.287611	0.018714	0.018930
RS	50	2.814478	1.757583	805.465655	0.017360	0.017585
RS	51	3.017827	1.757583	767.122287	0.016534	0.016775
RS	52	3.235364	1.796743	709.905591	0.015301	0.015565
RS	53	3.468079	1.796743	666.833237	0.014372	0.014665
RS	54	3.717031	1.824553	611.924385	0.013189	0.013509
RS	55	3.983352	1.824553	565.409722	0.012186	0.012536
RS	56	4.268256	1.824553	517.111298	0.011145	0.011520
RS	57	4.573038	1.824553	467.788154	0.010082	0.010476
RS	58	4.899085	2.025920	380.159123	0.008194	0.008580
RS	59	5.247881	2.025920	342.311118	0.007378	0.007767
RS	60	5.621013	2.025920	304.540568	0.006564	0.006948
RS	61	6.020180	2.025920	267.467875	0.005765	0.006135
RS	62	6.447197	2.025920	231.690649	0.004994	0.005342
RS	63	6.904007	2.025920	947.998927	0.020433	0.022231
PA	4+25*2+4+6 0.101687379 0.034374406 6.904007413 1.571836892 0.506932735 0.631591467 0.653219841 0.658393931 0.789382877 1.095998866 1.555489296 2.060370717 2.427097141 2.529931729 2.412059350 2.190793990 1.950147810 1.734654418 1.567139178 1.456496243 1.402174499 1.397092116 1.430123840 1.488575768 1.560086939 1.634056672 1.702030381 1.757583178 1.796743122 1.824552987 2.025920200
//
IT	3866
RD	25
LK	-332513.770408
QD	-71.146194 -> -64.488301
RI	0.0088435810
TR	0.100744	0.034545
MT	6.945093
MM	C_pi: 1.522452, n_recomb: 47078.893161
RS	0	0.000000	1.602187	199.626608	0.004240	0.000268
RS	1	0.006987	1.602187	212.639590	0.004517	0.002818
RS	2	0.014462	1.602187	226.431402	0.004810	0.005474
RS	3	0.022460	1.602187	241.038665	0.005120	0.006123
RS	4	0.031017	0.509305	801.978272	0.017035	0.018234
RS	5	0.040171	0.509305	842.339614	0.017892	0.017774
RS	6	0.049965	0.642336	702.086207	0.014913	0.014445
RS	7	0.060443	0.642336	738.706470	0.015691	0.014870
RS	8	0.071653	0.660750	754.891221	0.016035	0.014919
RS	9	0.083647	0.660750	792.777306	0.016839	0.015667
RS	10	0.096479	0.659243	833.367151	0.017702	0.016498
RS	11	0.110207	0.659243	872.801730	0.018539	0.017569
RS	12	0.124894	0.786010	767.003893	0.016292	0.015572
RS	13	0.140608	0.786010	804.018827	0.017078	0.016465
RS	14	0.157420	1.092625	607.382498	0.012901	0.012495
RS	15	0.175406	1.092625	639.049957	0.013574	0.013140
RS	16	0.194649	1.558642	472.112074	0.010028	0.009729
RS	17	0.215236	1.558642	498.424614	0.010587	0.010227
RS	18	0.237262	2.076959	395.262972	0.008396	0.008121
RS	19	0.260827	2.076959	418.119578	0.008881	0.008552
RS	20	0.286039	2.458215	373.779715	0.007939	0.007656
RS	21	0.313012	2.458215	395.570603	0.008402	0.008092
RS	22	0.341869	2.568724	400.425560	0.008505	0.008220
RS	23	0.372743	2.568724	423.340286	0.008992	0.008719
RS	24	0.405774	2.450281	468.655607	0.009955	0.009706
RS	25	0.441114	2.450281	494.283037	0.010499	0.010297
RS	26	0.478922	2.223926	573.317670	0.012178	0.012009
RS	27	0.519372	2.223926	602.370571	0.012795	0.012695
RS	28	0.562648	1.976866	710.170733	0.015085	0.015034
RS	29	0.608948	1.976866	742.205908	0.015765	0.015800
RS	30	0.658483	1.755336	870.684407	0.018494	0.018602
RS	31	0.711480	1.755336	903.713790	0.019196	0.019404
RS	32	0.768179	1.583023	1035.958310	0.022005	0.022307
RS	33	0.828839	1.583023	1066.395637	0.022651	0.023055
RS	34	0.893739	1.469134	1177.650810	0.025014	0.025509
RS	35	0.963172	1.469134	1201.271739	0.025516	0.026087
RS	36	1.037458	1.413078	1268.388094	0.026942	0.027566
RS	37	1.116933	1.413078	1282.087209	0.027233	0.027884
RS	38	1.201962	1.407559	1295.700586	0.027522	0.028168
RS	39	1.292932	1.407559	1298.639470	0.027584	0.028206
RS	40	1.390258	1.441179	1266.515011	0.026902	0.027472
RS	41	1.494384	1.441179	1259.704228	0.026757	0.027269
RS	42	1.605786	1.500950	1198.865702	0.025465	0.025909
RS	43	1.724971	1.500950	1183.928771	0.025148	0.025527
RS	44	1.852484	1.574216	1110.854188	0.023596	0.023917
RS	45	1.988907	1.574216	1089.130788	0.023134	0.023405
RS	46	2.134861	1.650084	1014.812906	0.021556	0.021793
RS	47	2.291014	1.650084	987.123126	0.020967	0.021178
RS	48	2.458077	1.719827	917.117132	0.019480	0.019681
RS	49	2.636814	1.719827	883.890511	0.018775	0.018973
RS	50	2.828038	1.776787	820.091386	0.017420	0.017629
RS	51	3.032624	1.776787	781.596109	0.016602	0.016829
RS	52	3.251505	1.816847	723.645022	0.015371	0.015622
RS	53	3.485679	1.816847	680.269222	0.014450	0.014730
RS	54	3.736215	1.845132	624.707762	0.013269	0.013578
RS	55	4.004256	1.845132	577.713961	0.012271	0.012610
RS	56	4.291026	1.845132	528.835474	0.011233	0.011598
RS	57	4.597832	1.845132	478.839455	0.010171	0.010556
RS	58	4.926076	2.053534	388.675014	0.008256	0.008634
RS	59	5.277254	2.053534	350.448466	0.007444	0.007826
RS	60	5.652970	2.053534	312.219678	0.006632	0.007010
RS	61	6.054937	2.053534	274.618781	0.005833	0.006199
RS	62	6.484991	2.053534	238.255932	0.005061	0.005406
RS	63	6.945093	2.053534	982.366148	0.020866	0.022670
PA	4+25*2+4+6 0.100744051 0.034545413 6.945092663 1.602186810 0.509304776 0.642335876 0.660750169 0.659242529 0.786009517 1.092624876 1.558641585 2.076958594 2.458215143 2.568723617 2.450281451 2.223926172 1.976865782 1.755336418 1.583023153 1.469133574 1.413078173 1.407558556 1.441178708 1.500949855 1.574215973 1.650084383 1.719826956 1.776786965 1.816847066 1.845132314 2.053533679
//
CC
CC	Brief Description of the file format:
CC	  CC  comments
CC	  MM  useful-messages
CC	  RD  round-of-iterations
CC	  LL  \log[P(sequence)]
CC	  QD  Q-before-opt Q-after-opt
CC	  TR  \theta_0 \rho_0
CC	  RS  k t_k \lambda_k \pi_k \sum_{l\not=k}A_{kl} A_{kk}
CC	  DC  begin end best-k t_k+\Delta_k max-prob
CC
MM	Version: 0.6.5-r67
MM	pattern:4+25*2+4+6, n:63, n_free_lambdas:28
MM	n_iterations:25, skip:1, max_t:5, theta/rho:5
MM	is_decoding:0
MM	n_seqs:9, sum_L:892586, sum_n:118347
RD	0
LK	0.000000
QD	0.000000 -> 0.000000
RI	inf
TR	0.142242	0.028448
MT	5.000000
MM	C_pi: 1.000000, n_recomb: 25036.563552
RS	0	0.000000	1.000000	158.467164	0.006329	0.000000
RS	1	0.006440	1.000000	167.570622	0.006693	0.000000
RS	2	0.013294	1.000000	177.122290	0.007075	0.000000
RS	3	0.020590	1.000000	187.134345	0.007474	0.000000
RS	4	0.028356	1.000000	197.617847	0.007893	0.000000
RS	5	0.036622	1.000000	208.582485	0.008331	0.000000
RS	6	0.045421	1.000000	220.036280	0.008789	0.000000
RS	7	0.054785	1.000000	231.985255	0.009266	0.000000
RS	8	0.064753	1.000000	244.433081	0.009763	0.000000
RS	9	0.075363	1.000000	257.380673	0.010280	0.000000
RS	10	0.086656	1.000000	270.825757	0.010817	0.000000
RS	11	0.098677	1.000000	284.762398	0.011374	0.000000
RS	12	0.111471	1.000000	299.180487	0.011950	0.000000
RS	13	0.125090	1.000000	314.065195	0.012544	0.000000
RS	14	0.139585	1.000000	329.396387	0.013157	0.000000
RS	15	0.155014	1.000000	345.148011	0.013786	0.000000
RS	16	0.171437	1.000000	361.287453	0.014430	0.000000
RS	17	0.188917	1.000000	377.774877	0.015089	0.000000
RS	18	0.207523	1.000000	394.562552	0.015759	0.000000
RS	19	0.227327	1.000000	411.594176	0.016440	0.000000
RS	20	0.248406	1.000000	428.804223	0.017127	0.000000
RS	21	0.270843	1.000000	446.117310	0.017819	0.000000
RS	22	0.294725	1.000000	463.447624	0.018511	0.000000
RS	23	0.320144	1.000000	480.698426	0.019200	0.000000
RS	24	0.347201	1.000000	497.761653	0.019881	0.000000
RS	25	0.376000	1.000000	514.517671	0.020551	0.000000
RS	26	0.406654	1.000000	530.835186	0.021202	0.000000
RS	27	0.439282	1.000000	546.571388	0.021831	0.000000
RS	28	0.474011	1.000000	561.572337	0.022430	0.000000
RS	29	0.510976	1.000000	575.673667	0.022993	0.000000
RS	30	0.550322	1.000000	588.701631	0.023514	0.000000
RS	31	0.592202	1.000000	600.474556	0.023984	0.000000
RS	32	0.636779	1.000000	610.804734	0.024397	0.000000
RS	33	0.684227	1.000000	619.500797	0.024744	0.000000
RS	34	0.734730	1.000000	626.370613	0.025018	0.000000
RS	35	0.788485	1.000000	631.224709	0.025212	0.000000
RS	36	0.845702	1.000000	633.880229	0.025318	0.000000
RS	37	0.906604	1.000000	634.165414	0.025330	0.000000
RS	38	0.971428	1.000000	631.924546	0.025240	0.000000
RS	39	1.040426	1.000000	627.023289	0.025044	0.000000
RS	40	1.113868	1.000000	619.354307	0.024738	0.000000
RS	41	1.192040	1.000000	608.843009	0.024318	0.000000
RS	42	1.275245	1.000000	595.453225	0.023783	0.000000
RS	43	1.363809	1.000000	579.192575	0.023134	0.000000
RS	44	1.458076	1.000000	560.117258	0.022372	0.000000
RS	45	1.558414	1.000000	538.335945	0.021502	0.000000
RS	46	1.665214	1.000000	514.012463	0.020530	0.000000
RS	47	1.778891	1.000000	487.366920	0.019466	0.000000
RS	48	1.899889	1.000000	458.674968	0.018320	0.000000
RS	49	2.028679	1.000000	428.264927	0.017106	0.000000
RS	50	2.165763	1.000000	396.512568	0.015837	0.000000
RS	51	2.311675	1.000000	363.833462	0.014532	0.000000
RS	52	2.466983	1.000000	330.672931	0.013208	0.000000
RS	53	2.632293	1.000000	297.493812	0.011882	0.000000
RS	54	2.808249	1.000000	264.762395	0.010575	0.000000
RS	55	2.995536	1.000000	232.933128	0.009304	0.000000
RS	56	3.194884	1.000000	202.432801	0.008085	0.000000
RS	57	3.407070	1.000000	173.645112	0.006936	0.000000
RS	58	3.632920	1.000000	146.896572	0.005867	0.000000
RS	59	3.873315	1.000000	122.444737	0.004891	0.000000
RS	60	4.129191	1.000000	100.469667	0.004013	0.000000
RS	61	4.401545	1.000000	81.069347	0.003238	0.000000
RS	62	4.691438	1.000000	64.259526	0.002567	0.000000
RS	63	5.000000	1.000000	180.524554	0.007210	0.000000
PA	4+25*2+4+6 0.142242256 0.028448451 5.000000000 1.000000000 1.000000000 1.000000000 1.000000000 1.000000000 1.000000000 1.000000000 1.000000000 1.000000000 1.000000000 1.000000000 1.000000000 1.000000000 1.000000000 1.000000000 1.000000000 1.000000000 1.000000000 1.000000000 1.000000000 1.000000000 1.000000000 1.000000000 1.000000000 1.000000000 1.000000000 1.000000000 1.000000000
//
IT	4777
RD	1
LK	-314987.936780
QD	-360.100206 -> -245.921489
RI	0.0308374226
TR	0.136705	0.027943
MT	5.305862
MM	C_pi: 1.043030, n_recomb: 25640.925712
RS	0	0.000000	0.579581	283.513688	0.011057	0.000449
RS	1	0.006538	0.579581	298.580620	0.011645	0.005783
RS	2	0.013504	0.579581	314.210802	0.012254	0.012614
RS	3	0.020925	0.579581	330.393176	0.012885	0.015550
RS	4	0.028832	0.621150	324.038925	0.012638	0.015624
RS	5	0.037255	0.621150	340.466326	0.013278	0.014408
RS	6	0.046229	0.706558	314.491269	0.012265	0.013660
RS	7	0.055790	0.706558	330.450054	0.012888	0.013212
RS	8	0.065976	0.776252	315.976135	0.012323	0.012953
RS	9	0.076828	0.776252	331.862760	0.012943	0.012991
RS	10	0.088390	0.843927	320.501790	0.012500	0.013203
RS	11	0.100708	0.843927	336.409211	0.013120	0.013340
RS	12	0.113830	0.923225	322.691784	0.012585	0.013274
RS	13	0.127811	0.923225	338.524372	0.013203	0.013045
RS	14	0.142706	1.005257	326.053014	0.012716	0.012755
RS	15	0.158575	1.005257	341.832982	0.013332	0.012481
RS	16	0.175482	1.076134	334.618222	0.013050	0.012263
RS	17	0.193494	1.076134	350.478954	0.013669	0.012126
RS	18	0.212683	1.127928	349.997317	0.013650	0.012087
RS	19	0.233127	1.127928	366.074822	0.014277	0.012163
RS	20	0.254908	1.158173	372.542812	0.014529	0.012368
RS	21	0.278113	1.158173	388.903494	0.015167	0.012717
RS	22	0.302835	1.169046	401.713864	0.015667	0.013217
RS	23	0.329174	1.169046	418.295864	0.016314	0.013868
RS	24	0.357235	1.165895	436.071480	0.017007	0.014660
RS	25	0.387130	1.165895	452.638301	0.017653	0.015571
RS	26	0.418980	1.154865	473.449358	0.018465	0.016576
RS	27	0.452913	1.154865	489.570176	0.019093	0.017643
RS	28	0.489064	1.141006	511.286692	0.019940	0.018738
RS	29	0.527578	1.141006	526.348809	0.020528	0.019828
RS	30	0.568611	1.127543	546.971837	0.021332	0.020883
RS	31	0.612327	1.127543	560.218532	0.021849	0.021878
RS	32	0.658901	1.116003	578.097285	0.022546	0.022795
RS	33	0.708521	1.116003	588.679046	0.022959	0.023617
RS	34	0.761384	1.106926	602.463120	0.023496	0.024330
RS	35	0.817704	1.106926	609.497892	0.023771	0.024917
RS	36	0.877707	1.100531	618.001805	0.024102	0.025364
RS	37	0.941632	1.100531	620.651413	0.024205	0.025656
RS	38	1.009737	1.096838	622.932447	0.024294	0.025783
RS	39	1.082295	1.096838	620.492207	0.024199	0.025741
RS	40	1.159597	1.095556	616.042992	0.024026	0.025530
RS	41	1.241954	1.095556	608.027053	0.023713	0.025158
RS	42	1.329695	1.096067	596.857532	0.023278	0.024637
RS	43	1.423173	1.096067	583.067014	0.022740	0.023982
RS	44	1.522762	1.097645	565.600274	0.022058	0.023209
RS	45	1.628864	1.097645	546.179208	0.021301	0.022333
RS	46	1.741902	1.099709	523.116903	0.020402	0.021366
RS	47	1.862331	1.099709	498.601986	0.019446	0.020319
RS	48	1.990634	1.101910	470.904674	0.018365	0.019204
RS	49	2.127326	1.101910	442.253731	0.017248	0.018031
RS	50	2.272956	1.104038	411.196496	0.016037	0.016814
RS	51	2.428107	1.104038	379.765404	0.014811	0.015565
RS	52	2.593403	1.105914	346.933310	0.013530	0.014297
RS	53	2.769505	1.105914	314.381866	0.012261	0.013027
RS	54	2.957123	1.107861	281.434586	0.010976	0.011766
RS	55	3.157007	1.107861	249.598198	0.009734	0.010530
RS	56	3.369960	1.107861	218.725764	0.008530	0.009330
RS	57	3.596836	1.107861	189.239970	0.007380	0.008179
RS	58	3.838547	1.118472	160.154303	0.006246	0.007085
RS	59	4.096061	1.118472	135.031939	0.005266	0.006059
RS	60	4.370413	1.118472	112.122776	0.004373	0.005109
RS	61	4.662702	1.118472	91.596078	0.003572	0.004240
RS	62	4.974102	1.118472	73.539994	0.002868	0.003459
RS	63	5.305862	1.118472	216.561006	0.008446	0.010643
PA	4+25*2+4+6 0.136705130 0.027942792 5.305862427 0.579581261 0.621150017 0.706558228 0.776251793 0.843927383 0.923225403 1.005256653 1.076133728 1.127927780 1.158172607 1.169046402 1.165895462 1.154865265 1.141006470 1.127543449 1.116003036 1.106926441 1.100530624 1.096837997 1.095556259 1.096067429 1.097644806 1.099708557 1.101909637 1.104038239 1.105914116 1.107860565 1.118472040
//
IT	6103
RD	2
LK	-314799.290993
QD	-264.514147 -> -210.926688
RI	0.0367954914
TR	0.132658	0.027944
MT	5.502612
MM	C_pi: 1.071094, n_recomb: 26321.516404
RS	0	0.000000	0.491237	346.049469	0.013147	0.000491
RS	1	0.006599	0.491237	363.836166	0.013823	0.005955
RS	2	0.013633	0.491237	382.189425	0.014520	0.013094
RS	3	0.021131	0.491237	401.079560	0.015238	0.016365
RS	4	0.029125	0.505095	409.029751	0.015540	0.015816
RS	5	0.037645	0.505095	428.541808	0.016281	0.015599
RS	6	0.046728	0.597029	379.972897	0.014436	0.013883
RS	7	0.056410	0.597029	398.373663	0.015135	0.014223
RS	8	0.066732	0.675649	369.054909	0.014021	0.013358
RS	9	0.077734	0.675649	386.907705	0.014699	0.013977
RS	10	0.089462	0.761795	359.735047	0.013667	0.013530
RS	11	0.101964	0.761795	377.095462	0.014327	0.014101
RS	12	0.115291	0.877993	343.020857	0.013032	0.013206
RS	13	0.129498	0.877993	359.669161	0.013664	0.013343
RS	14	0.144642	1.011167	327.495524	0.012442	0.012294
RS	15	0.160786	1.011167	343.476357	0.013049	0.012318
RS	16	0.177994	1.135005	320.904868	0.012192	0.011550
RS	17	0.196338	1.135005	336.506197	0.012784	0.011640
RS	18	0.215893	1.229597	325.596583	0.012370	0.011256
RS	19	0.236738	1.229597	341.159574	0.012961	0.011491
RS	20	0.258959	1.284776	341.866562	0.012988	0.011519
RS	21	0.282646	1.284776	357.673246	0.013589	0.011965
RS	22	0.307896	1.301708	368.937736	0.014017	0.012425
RS	23	0.334812	1.301708	385.121545	0.014631	0.013128
RS	24	0.363504	1.290597	404.874664	0.015382	0.013992
RS	25	0.394090	1.290597	421.340290	0.016007	0.014928
RS	26	0.426694	1.264530	446.681445	0.016970	0.016094
RS	27	0.461449	1.264530	463.060860	0.017592	0.017168
RS	28	0.498498	1.234324	490.697647	0.018642	0.018477
RS	29	0.537991	1.234324	506.360883	0.019238	0.019558
RS	30	0.580091	1.206530	533.194663	0.020257	0.020837
RS	31	0.624969	1.206530	547.309935	0.020793	0.021809
RS	32	0.672808	1.183848	570.907851	0.021690	0.022924
RS	33	0.723803	1.183848	582.524298	0.022131	0.023707
RS	34	0.778164	1.166927	601.045555	0.022835	0.024572
RS	35	0.836113	1.166927	609.181146	0.023144	0.025108
RS	36	0.897885	1.155837	621.112568	0.023597	0.025647
RS	37	0.963733	1.155837	624.855221	0.023739	0.025882
RS	38	1.033926	1.150379	629.099321	0.023901	0.026039
RS	39	1.108751	1.150379	627.715878	0.023848	0.025940
RS	40	1.188514	1.149774	623.925660	0.023704	0.025708
RS	41	1.273540	1.149774	616.944204	0.023439	0.025290
RS	42	1.364177	1.152660	605.566405	0.023007	0.024720
RS	43	1.460795	1.152660	592.815992	0.022522	0.024035
RS	44	1.563789	1.157496	574.783020	0.021837	0.023208
RS	45	1.673578	1.157496	556.413495	0.021139	0.022321
RS	46	1.790613	1.163087	532.779026	0.020241	0.021310
RS	47	1.915370	1.163087	509.292516	0.019349	0.020269
RS	48	2.048360	1.168716	481.163698	0.018280	0.019127
RS	49	2.190126	1.168716	453.444663	0.017227	0.017973
RS	50	2.341246	1.173963	422.094635	0.016036	0.016745
RS	51	2.502338	1.173963	391.401143	0.014870	0.015522
RS	52	2.674061	1.178464	358.347635	0.013614	0.014257
RS	53	2.857115	1.178464	326.235910	0.012394	0.013015
RS	54	3.052248	1.183043	292.885550	0.011127	0.011761
RS	55	3.260258	1.183043	261.150738	0.009922	0.010551
RS	56	3.481994	1.183043	230.127171	0.008743	0.009372
RS	57	3.718362	1.183043	200.258257	0.007608	0.008236
RS	58	3.970328	1.205216	169.125269	0.006425	0.007094
RS	59	4.238920	1.205216	143.776984	0.005462	0.006096
RS	60	4.525235	1.205216	120.416916	0.004575	0.005166
RS	61	4.830444	1.205216	99.260267	0.003771	0.004311
RS	62	5.155793	1.205216	80.444726	0.003056	0.003536
RS	63	5.502612	1.205216	245.606228	0.009331	0.011165
PA	4+25*2+4+6 0.132657514 0.027943725 5.502611658 0.491237452 0.505095275 0.597029088 0.675649431 0.761794895 0.877993278 1.011167201 1.135004804 1.229596888 1.284775666 1.301707804 1.290597207 1.264530415 1.234324050 1.206530020 1.183847857 1.166927059 1.155836808 1.150378588 1.149773744 1.152659503 1.157495609 1.163087451 1.168716146 1.173963489 1.178463837 1.183043029 1.205215673
//
IT	4042
RD	3
LK	-314702.487924
QD	-231.936045 -> -194.776882
RI	0.0381877757
TR	0.129317	0.028141
MT	5.647531
MM	C_pi: 1.098378, n_recomb: 27169.001997
RS	0	0.000000	0.484177	364.546234	0.013418	0.000495
RS	1	0.006642	0.484177	383.325512	0.014109	0.005850
RS	2	0.013725	0.484177	402.695545	0.014822	0.012853
RS	3	0.021279	0.484177	422.622830	0.015555	0.016034
RS	4	0.029334	0.462481	463.657223	0.017066	0.016199
RS	5	0.037924	0.462481	485.116055	0.017855	0.016254
RS	6	0.047085	0.550321	426.729485	0.015706	0.014199
RS	7	0.056855	0.550321	446.866295	0.016448	0.014848
RS	8	0.067273	0.624324	412.478450	0.015182	0.013812
RS	9	0.078383	0.624324	431.931767	0.015898	0.014708
RS	10	0.090232	0.713596	395.739182	0.014566	0.013944
RS	11	0.102867	0.713596	414.450439	0.015255	0.014754
RS	12	0.116341	0.849462	364.770352	0.013426	0.013317
RS	13	0.130711	0.849462	382.339018	0.014073	0.013657
RS	14	0.146034	1.018378	334.430225	0.012309	0.012067
RS	15	0.162376	1.018378	350.862478	0.012914	0.012250
RS	16	0.179803	1.184729	316.476834	0.011648	0.011087
RS	17	0.198388	1.184729	332.161197	0.012226	0.011295
RS	18	0.218206	1.316242	313.736900	0.011548	0.010667
RS	19	0.239342	1.316242	329.171557	0.012116	0.010977
RS	20	0.261881	1.392840	326.182949	0.012006	0.010886
RS	21	0.285917	1.392840	341.820345	0.012581	0.011370
RS	22	0.311549	1.412896	352.761933	0.012984	0.011813
RS	23	0.338885	1.412896	368.893808	0.013578	0.012523
RS	24	0.368035	1.391245	391.190304	0.014398	0.013458
RS	25	0.399122	1.391245	407.836683	0.015011	0.014380
RS	26	0.432274	1.348460	437.847614	0.016116	0.015690
RS	27	0.467628	1.348460	454.684634	0.016735	0.016743
RS	28	0.505329	1.301385	488.124093	0.017966	0.018240
RS	29	0.545535	1.301385	504.486671	0.018568	0.019300
RS	30	0.588412	1.259706	537.218497	0.019773	0.020774
RS	31	0.634136	1.259706	552.180607	0.020324	0.021723
RS	32	0.682897	1.226915	580.985768	0.021384	0.023009
RS	33	0.734897	1.226915	593.478705	0.021844	0.023767
RS	34	0.790351	1.203422	616.023261	0.022674	0.024756
RS	35	0.849488	1.203422	624.956536	0.023003	0.025265
RS	36	0.912553	1.188921	639.412845	0.023535	0.025874
RS	37	0.979807	1.188921	643.803777	0.023696	0.026082
RS	38	1.051528	1.182859	648.959294	0.023886	0.026251
RS	39	1.128012	1.182859	648.062271	0.023853	0.026131
RS	40	1.209577	1.183934	643.785078	0.023696	0.025866
RS	41	1.296559	1.183934	637.169234	0.023452	0.025436
RS	42	1.389318	1.190048	624.411795	0.022983	0.024808
RS	43	1.488239	1.190048	611.968247	0.022525	0.024123
RS	44	1.593730	1.198869	592.233107	0.021798	0.023236
RS	45	1.706227	1.198869	574.155703	0.021133	0.022359
RS	46	1.826197	1.208605	548.893964	0.020203	0.021300
RS	47	1.954135	1.208605	525.690788	0.019349	0.020278
RS	48	2.090570	1.218179	496.188216	0.018263	0.019104
RS	49	2.236068	1.218179	468.711202	0.017252	0.017977
RS	50	2.391230	1.226958	436.268796	0.016058	0.016733
RS	51	2.556697	1.226958	405.714452	0.014933	0.015540
RS	52	2.733155	1.234399	371.798591	0.013685	0.014274
RS	53	2.921333	1.234399	339.647283	0.012501	0.013060
RS	54	3.122010	1.241917	305.400439	0.011241	0.011806
RS	55	3.336016	1.241917	273.424363	0.010064	0.010620
RS	56	3.564236	1.241917	241.969315	0.008906	0.009460
RS	57	3.807614	1.241917	211.496902	0.007784	0.008336
RS	58	4.067158	1.276161	178.053297	0.006554	0.007142
RS	59	4.343941	1.276161	152.376163	0.005608	0.006168
RS	60	4.639107	1.276161	128.510326	0.004730	0.005254
RS	61	4.953879	1.276161	106.706706	0.003928	0.004407
RS	62	5.289557	1.276161	87.142272	0.003207	0.003637
RS	63	5.647531	1.276161	274.267585	0.010095	0.011774
PA	4+25*2+4+6 0.129317113 0.028140529 5.647531469 0.484177040 0.462481462 0.550320713 0.624324334 0.713596425 0.849462449 1.018378417 1.184729240 1.316241713 1.392839707 1.412895511 1.391245415 1.348459723 1.301384718 1.259705544 1.226914752 1.203422465 1.188920996 1.182858795 1.183934270 1.190047594 1.198868663 1.208604855 1.218178736 1.226957633 1.234398601 1.241916731 1.276161281
//
IT	4102
RD	4
LK	-314631.578299
QD	-213.706659 -> -182.583537
RI	0.0366538361
TR	0.126358	0.028410
MT	5.767486
MM	C_pi: 1.126359, n_recomb: 28112.348070
RS	0	0.000000	0.506561	362.336700	0.012889	0.000482
RS	1	0.006677	0.506561	381.338323	0.013565	0.005651
RS	2	0.013800	0.506561	400.974262	0.014263	0.012390
RS	3	0.021398	0.506561	421.215442	0.014983	0.015350
RS	4	0.029504	0.447496	499.805874	0.017779	0.016566
RS	5	0.038151	0.447496	522.704251	0.018593	0.016607
RS	6	0.047375	0.530444	461.347930	0.016411	0.014456
RS	7	0.057215	0.530444	482.877846	0.017177	0.015215
RS	8	0.067712	0.595988	449.779361	0.015999	0.014225
RS	9	0.078911	0.595988	470.662843	0.016742	0.015257
RS	10	0.090856	0.682448	430.146346	0.015301	0.014372
RS	11	0.103600	0.682448	450.182401	0.016014	0.015326
RS	12	0.117194	0.829731	387.753367	0.013793	0.013508
RS	13	0.131696	0.829731	406.326628	0.014454	0.013973
RS	14	0.147166	1.025845	344.632382	0.012259	0.011960
RS	15	0.163670	1.025845	361.669932	0.012865	0.012237
RS	16	0.181275	1.228422	317.089334	0.011279	0.010763
RS	17	0.200055	1.228422	333.051131	0.011847	0.011036
RS	18	0.220090	1.393426	308.389871	0.010970	0.010220
RS	19	0.241462	1.393426	323.909395	0.011522	0.010568
RS	20	0.264262	1.489642	318.084454	0.011315	0.010388
RS	21	0.288583	1.489642	333.764884	0.011873	0.010882
RS	22	0.314529	1.511464	344.827759	0.012266	0.011316
RS	23	0.342207	1.511464	361.102893	0.012845	0.012013
RS	24	0.371733	1.478208	386.085391	0.013734	0.013009
RS	25	0.403230	1.478208	403.080650	0.014338	0.013906
RS	26	0.436831	1.418279	437.751676	0.015572	0.015337
RS	27	0.472675	1.418279	455.181588	0.016192	0.016362
RS	28	0.510912	1.354642	494.361388	0.017585	0.018019
RS	29	0.551702	1.354642	511.518715	0.018196	0.019056
RS	30	0.595216	1.299874	550.053821	0.019566	0.020698
RS	31	0.641636	1.299874	565.907503	0.020130	0.021629
RS	32	0.691155	1.257967	599.756867	0.021334	0.023062
RS	33	0.743980	1.257967	613.108649	0.021809	0.023804
RS	34	0.800332	1.228864	639.419104	0.022745	0.024900
RS	35	0.860447	1.228864	649.061863	0.023088	0.025395
RS	36	0.924576	1.211754	665.681576	0.023679	0.026059
RS	37	0.992986	1.211754	670.560454	0.023853	0.026257
RS	38	1.065965	1.205682	676.175254	0.024053	0.026431
RS	39	1.143816	1.205682	675.537854	0.024030	0.026307
RS	40	1.226865	1.208844	670.258293	0.023842	0.026005
RS	41	1.315459	1.208844	663.726046	0.023610	0.025579
RS	42	1.409969	1.218464	649.047061	0.023088	0.024893
RS	43	1.510789	1.218464	636.587014	0.022644	0.024221
RS	44	1.618341	1.231476	614.613920	0.021863	0.023275
RS	45	1.733074	1.231476	596.478854	0.021218	0.022418
RS	46	1.855468	1.245523	569.081703	0.020243	0.021310
RS	47	1.986034	1.245523	545.801941	0.019415	0.020315
RS	48	2.125318	1.259179	514.458202	0.018300	0.019108
RS	49	2.273902	1.259179	486.871153	0.017319	0.018010
RS	50	2.432406	1.271598	452.920638	0.016111	0.016750
RS	51	2.601494	1.271598	422.179899	0.015018	0.015587
RS	52	2.781872	1.282063	387.046301	0.013768	0.014317
RS	53	2.974294	1.282063	354.573680	0.012613	0.013130
RS	54	3.179564	1.292616	319.131277	0.011352	0.011873
RS	55	3.398539	1.292616	286.690325	0.010198	0.010710
RS	56	3.632136	1.292616	254.609340	0.009057	0.009566
RS	57	3.881329	1.292616	223.367857	0.007946	0.008454
RS	58	4.147161	1.339260	187.371073	0.006665	0.007207
RS	59	4.430743	1.339260	161.269459	0.005737	0.006253
RS	60	4.733259	1.339260	136.828878	0.004867	0.005353
RS	61	5.055974	1.339260	114.331001	0.004067	0.004514
RS	62	5.400237	1.339260	93.986980	0.003343	0.003745
RS	63	5.767486	1.339260	303.901214	0.010810	0.012420
PA	4+25*2+4+6 0.126357695 0.028409502 5.767486361 0.506561391 0.447495678 0.530444475 0.595987661 0.682447834 0.829730587 1.025845013 1.228422074 1.393425504 1.489642024 1.511463600 1.478208205 1.418278769 1.354642060 1.299873843 1.257967428 1.228864082 1.211754335 1.205681746 1.208844203 1.218463666 1.231476442 1.245523126 1.259179068 1.271597634 1.282062828 1.292615773 1.339259977
//
IT	4639
RD	5
LK	-314570.987929
QD	-199.436807 -> -171.692995
RI	0.0340916381
TR	0.123647	0.028701
MT	5.874352
MM	C_pi: 1.154476, n_recomb: 29093.256315
RS	0	0.000000	0.541145	352.563599	0.012118	0.000465
RS	1	0.006708	0.541145	371.460376	0.012768	0.005430
RS	2	0.013865	0.541145	391.036483	0.013441	0.011890
RS	3	0.021503	0.541145	411.269965	0.014136	0.014617
RS	4	0.029652	0.444576	525.082165	0.018048	0.016869
RS	5	0.038349	0.444576	549.160156	0.018876	0.016791
RS	6	0.047629	0.523900	487.543659	0.016758	0.014627
RS	7	0.057531	0.523900	510.257392	0.017539	0.015405
RS	8	0.068097	0.579773	482.435788	0.016582	0.014575
RS	9	0.079372	0.579773	504.636713	0.017345	0.015673
RS	10	0.091404	0.660717	463.197968	0.015921	0.014785
RS	11	0.104242	0.660717	484.533029	0.016654	0.015834
RS	12	0.117942	0.814850	411.286940	0.014137	0.013733
RS	13	0.132561	0.814850	430.905622	0.014811	0.014283
RS	14	0.148160	1.032839	356.503699	0.012254	0.011918
RS	15	0.164805	1.032839	374.225029	0.012863	0.012257
RS	16	0.182567	1.267556	320.276302	0.011009	0.010522
RS	17	0.201520	1.267556	336.612733	0.011570	0.010835
RS	18	0.221745	1.464008	306.346411	0.010530	0.009864
RS	19	0.243326	1.464008	322.055138	0.011070	0.010230
RS	20	0.266355	1.579106	313.769104	0.010785	0.009977
RS	21	0.290928	1.579106	329.593405	0.011329	0.010469
RS	22	0.317150	1.602298	340.888739	0.011717	0.010895
RS	23	0.345130	1.602298	357.395852	0.012284	0.011573
RS	24	0.374988	1.557188	384.990705	0.013233	0.012620
RS	25	0.406847	1.557188	402.408110	0.013832	0.013487
RS	26	0.440844	1.480254	441.594622	0.015179	0.015020
RS	27	0.477122	1.480254	459.676137	0.015800	0.016015
RS	28	0.515832	1.400619	504.465024	0.017340	0.017810
RS	29	0.557140	1.400619	522.461628	0.017958	0.018823
RS	30	0.601218	1.333549	566.701094	0.019479	0.020613
RS	31	0.648252	1.333549	583.473296	0.020055	0.021528
RS	32	0.698441	1.283326	622.270768	0.021389	0.023091
RS	33	0.751997	1.283326	636.485010	0.021877	0.023823
RS	34	0.809145	1.249280	666.441074	0.022907	0.025012
RS	35	0.870126	1.249280	676.768815	0.023262	0.025501
RS	36	0.935198	1.230036	695.393932	0.023902	0.026212
RS	37	1.004634	1.230036	700.706582	0.024085	0.026409
RS	38	1.078728	1.224219	706.586096	0.024287	0.026584
RS	39	1.157791	1.224219	706.126591	0.024271	0.026465
RS	40	1.242158	1.229569	699.624289	0.024048	0.026127
RS	41	1.332184	1.229569	693.070859	0.023822	0.025713
RS	42	1.428248	1.242691	676.243781	0.023244	0.024973
RS	43	1.530756	1.242691	663.643960	0.022811	0.024319
RS	44	1.640139	1.259854	639.211390	0.021971	0.023317
RS	45	1.756860	1.259854	620.881393	0.021341	0.022484
RS	46	1.881409	1.278163	591.140451	0.020319	0.021331
RS	47	2.014313	1.278163	567.637905	0.019511	0.020363
RS	48	2.156132	1.295857	534.260074	0.018364	0.019126
RS	49	2.307462	1.295857	506.414631	0.017407	0.018058
RS	50	2.468944	1.311874	470.781397	0.016182	0.016782
RS	51	2.641257	1.311874	439.712050	0.015114	0.015648
RS	52	2.825127	1.325329	403.206469	0.013859	0.014373
RS	53	3.021331	1.325329	370.285658	0.012728	0.013212
RS	54	3.230696	1.338903	333.510701	0.011464	0.011951
RS	55	3.454103	1.338903	300.501767	0.010329	0.010809
RS	56	3.692496	1.338903	267.705408	0.009202	0.009680
RS	57	3.946879	1.338903	235.618657	0.008099	0.008577
RS	58	4.218325	1.398168	196.908319	0.006768	0.007277
RS	59	4.507978	1.398168	170.343866	0.005855	0.006343
RS	60	4.817060	1.398168	145.303424	0.004994	0.005454
RS	61	5.146874	1.398168	122.096189	0.004197	0.004622
RS	62	5.498810	1.398168	100.964289	0.003470	0.003854
RS	63	5.874352	1.398168	334.603636	0.011501	0.013079
PA	4+25*2+4+6 0.123647031 0.028700770 5.874351760 0.541145287 0.444575965 0.523899513 0.579772685 0.660717497 0.814849535 1.032838548 1.267555933 1.464007988 1.579106409 1.602297636 1.557187578 1.480253803 1.400619361 1.333549107 1.283325901 1.249280381 1.230035505 1.224218694 1.229568585 1.242691150 1.259854426 1.278163326 1.295857130 1.311874101 1.325329465 1.338902640 1.398167738
//
IT	4911
RD	6
LK	-314516.629129
QD	-186.911551 -> -161.686891
RI	0.0314398970
TR	0.121128	0.028994
MT	5.973298
MM	C_pi: 1.182244, n_recomb: 30080.852982
RS	0	0.000000	0.580487	341.178766	0.011342	0.000446
RS	1	0.006735	0.580487	359.853465	0.011963	0.005218
RS	2	0.013924	0.580487	379.246470	0.012608	0.011420
RS	3	0.021598	0.580487	399.343060	0.013276	0.013942
RS	4	0.029788	0.447369	543.914882	0.018082	0.017109
RS	5	0.038529	0.447369	569.016820	0.018916	0.016879
RS	6	0.047860	0.524793	507.599806	0.016875	0.014714
RS	7	0.057819	0.524793	531.344702	0.017664	0.015470
RS	8	0.068448	0.570644	511.282200	0.016997	0.014860
RS	9	0.079794	0.570644	534.709929	0.017776	0.015988
RS	10	0.091904	0.644678	494.953720	0.016454	0.015175
RS	11	0.104829	0.644678	517.555976	0.017205	0.016289
RS	12	0.118625	0.802794	434.972464	0.014460	0.013974
RS	13	0.133350	0.802794	455.650958	0.015148	0.014587
RS	14	0.149067	1.038983	369.214731	0.012274	0.011916
RS	15	0.165843	1.038983	387.657834	0.012887	0.012299
RS	16	0.183748	1.302897	324.819707	0.010798	0.010336
RS	17	0.202860	1.302897	341.578301	0.011355	0.010675
RS	18	0.223258	1.529498	306.055895	0.010174	0.009569
RS	19	0.245031	1.529498	322.003294	0.010705	0.009945
RS	20	0.268270	1.663334	311.423112	0.010353	0.009628
RS	21	0.293074	1.663334	327.435650	0.010885	0.010113
RS	22	0.319549	1.688009	338.937411	0.011268	0.010530
RS	23	0.347808	1.688009	355.710207	0.011825	0.011186
RS	24	0.377969	1.631202	385.746973	0.012824	0.012273
RS	25	0.410162	1.631202	403.608498	0.013417	0.013111
RS	26	0.444523	1.537647	447.085576	0.014863	0.014729
RS	27	0.481199	1.537647	465.832564	0.015486	0.015695
RS	28	0.520345	1.442615	516.039796	0.017155	0.017609
RS	29	0.562127	1.442615	534.885953	0.017782	0.018601
RS	30	0.606724	1.363922	584.698023	0.019438	0.020519
RS	31	0.654324	1.363922	602.396734	0.020026	0.021422
RS	32	0.705131	1.305988	646.054310	0.021477	0.023100
RS	33	0.759359	1.305988	661.134957	0.021979	0.023826
RS	34	0.817240	1.267464	694.661354	0.023093	0.025098
RS	35	0.879020	1.267464	705.671730	0.023459	0.025586
RS	36	0.944960	1.246362	726.231108	0.024143	0.026339
RS	37	1.015342	1.246362	731.967637	0.024333	0.026540
RS	38	1.090464	1.240897	738.040524	0.024535	0.026714
RS	39	1.170647	1.240897	737.741578	0.024525	0.026606
RS	40	1.256229	1.248390	729.944597	0.024266	0.026234
RS	41	1.347576	1.248390	723.345924	0.024047	0.025836
RS	42	1.445076	1.264892	704.303521	0.023414	0.025045
RS	43	1.549142	1.264892	691.533162	0.022989	0.024413
RS	44	1.660218	1.286056	664.580389	0.022093	0.023359
RS	45	1.778775	1.286056	646.017491	0.021476	0.022552
RS	46	1.905317	1.308482	613.878048	0.020408	0.021357
RS	47	2.040382	1.308482	590.107573	0.019617	0.020417
RS	48	2.184545	1.330086	554.642934	0.018438	0.019152
RS	49	2.338417	1.330086	526.488679	0.017502	0.018113
RS	50	2.502653	1.349591	489.120974	0.016260	0.016822
RS	51	2.677952	1.349591	457.671175	0.015215	0.015716
RS	52	2.865057	1.365947	419.743538	0.013954	0.014436
RS	53	3.064764	1.365947	386.326488	0.012843	0.013299
RS	54	3.277922	1.382466	348.169854	0.011574	0.012035
RS	55	3.505438	1.382466	314.553447	0.010457	0.010911
RS	56	3.748277	1.382466	281.009301	0.009342	0.009796
RS	57	4.007472	1.382466	248.051247	0.008246	0.008702
RS	58	4.284125	1.454497	206.522033	0.006866	0.007349
RS	59	4.579412	1.454497	179.489221	0.005967	0.006432
RS	60	4.894587	1.454497	153.850511	0.005115	0.005555
RS	61	5.230991	1.454497	129.940086	0.004320	0.004729
RS	62	5.590053	1.454497	108.028609	0.003591	0.003963
RS	63	5.973298	1.454497	366.277506	0.012176	0.013740
PA	4+25*2+4+6 0.121128326 0.028994353 5.973298142 0.580487336 0.447369149 0.524792600 0.570643517 0.644678065 0.802794367 1.038982926 1.302897449 1.529497527 1.663334373 1.688009380 1.631202460 1.537647066 1.442614861 1.363921554 1.305987782 1.267464224 1.246362060 1.240896516 1.248390116 1.264891756 1.286056387 1.308482308 1.330085794 1.349591032 1.365946574 1.382465855 1.454496997
//
IT	4395
RD	7
LK	-314467.088987
QD	-175.601051 -> -152.486541
RI	0.0290449679
TR	0.118775	0.029283
MT	6.066511
MM	C_pi: 1.209403, n_recomb: 31060.764100
RS	0	0.000000	0.620890	330.564091	0.010642	0.000429
RS	1	0.006761	0.620890	348.999348	0.011236	0.005024
RS	2	0.013979	0.620890	368.184953	0.011854	0.011000
RS	3	0.021686	0.620890	388.112645	0.012495	0.013354
RS	4	0.029913	0.452930	558.885822	0.017993	0.017294
RS	5	0.038697	0.452930	584.908721	0.018831	0.016912
RS	6	0.048074	0.530285	522.984126	0.016837	0.014728
RS	7	0.058086	0.530285	547.636001	0.017631	0.015447
RS	8	0.068774	0.566036	536.890898	0.017285	0.015085
RS	9	0.080186	0.566036	561.466791	0.018076	0.016223
RS	10	0.092368	0.632346	525.491922	0.016918	0.015538
RS	11	0.105375	0.632346	549.327159	0.017686	0.016702
RS	12	0.119260	0.792498	458.626809	0.014765	0.014222
RS	13	0.134085	0.792498	480.366032	0.015465	0.014885
RS	14	0.149912	1.044096	382.378988	0.012311	0.011941
RS	15	0.166809	1.044096	401.562232	0.012928	0.012357
RS	16	0.184848	1.334912	330.130678	0.010629	0.010188
RS	17	0.204107	1.334912	347.334935	0.011182	0.010546
RS	18	0.224668	1.590725	306.769522	0.009876	0.009319
RS	19	0.246620	1.590725	322.978848	0.010398	0.009700
RS	20	0.270055	1.743453	310.177402	0.009986	0.009325
RS	21	0.295075	1.743453	326.395784	0.010508	0.009801
RS	22	0.321787	1.769985	338.024379	0.010883	0.010207
RS	23	0.350305	1.769985	355.070542	0.011431	0.010843
RS	24	0.380751	1.701849	387.341725	0.012470	0.011960
RS	25	0.413255	1.701849	405.644577	0.013060	0.012771
RS	26	0.447957	1.592126	453.158978	0.014589	0.014459
RS	27	0.485005	1.592126	472.562766	0.015214	0.015399
RS	28	0.524559	1.482259	527.966782	0.016998	0.017414
RS	29	0.566786	1.482259	547.654296	0.017632	0.018387
RS	30	0.611869	1.392512	602.883927	0.019410	0.020419
RS	31	0.659999	1.392512	621.505428	0.020009	0.021312
RS	32	0.711384	1.327338	669.928353	0.021568	0.023092
RS	33	0.766243	1.327338	685.876961	0.022082	0.023816
RS	34	0.824811	1.284661	722.918925	0.023274	0.025162
RS	35	0.887339	1.284661	734.617925	0.023651	0.025652
RS	36	0.954095	1.261867	757.082326	0.024374	0.026444
RS	37	1.025364	1.261867	763.252067	0.024573	0.026651
RS	38	1.101452	1.256765	769.508392	0.024774	0.026826
RS	39	1.182684	1.256765	769.381563	0.024770	0.026729
RS	40	1.269409	1.266294	760.296218	0.024478	0.026328
RS	41	1.361997	1.266294	753.664375	0.024264	0.025947
RS	42	1.460845	1.286002	732.422159	0.023580	0.025111
RS	43	1.566376	1.286002	719.491506	0.023164	0.024501
RS	44	1.679043	1.310975	690.039737	0.022216	0.023401
RS	45	1.799327	1.310975	671.249565	0.021611	0.022618
RS	46	1.927743	1.337336	636.730989	0.020500	0.021386
RS	47	2.064843	1.337336	612.691908	0.019726	0.020473
RS	48	2.211211	1.362684	575.155784	0.018517	0.019183
RS	49	2.367476	1.362684	546.685486	0.017601	0.018172
RS	50	2.534306	1.385535	507.590422	0.016342	0.016867
RS	51	2.712416	1.385535	475.748379	0.015317	0.015788
RS	52	2.902569	1.404673	436.398325	0.014050	0.014503
RS	53	3.105577	1.404673	402.472137	0.012958	0.013389
RS	54	3.322312	1.424035	362.926407	0.011684	0.012120
RS	55	3.553700	1.424035	328.691657	0.010582	0.011015
RS	56	3.800733	1.424035	294.393179	0.009478	0.009912
RS	57	4.064468	1.424035	260.560798	0.008389	0.008826
RS	58	4.346035	1.508905	216.139700	0.006959	0.007421
RS	59	4.646639	1.508905	188.646713	0.006073	0.006520
RS	60	4.967568	1.508905	162.422548	0.005229	0.005654
RS	61	5.310195	1.508905	137.824216	0.004437	0.004834
RS	62	5.675987	1.508905	115.148840	0.003707	0.004069
RS	63	6.066511	1.508905	398.819433	0.012840	0.014397
PA	4+25*2+4+6 0.118774581 0.029282900 6.066511297 0.620889593 0.452930460 0.530284881 0.566036252 0.632346147 0.792498136 1.044095966 1.334912419 1.590724775 1.743452580 1.769984990 1.701848553 1.592125832 1.482259474 1.392511753 1.327337920 1.284661083 1.261867059 1.256765467 1.266294316 1.286001915 1.310974760 1.337336088 1.362684170 1.385535366 1.404672944 1.424035047 1.508905165
//
IT	4264
RD	8
LK	-314421.640013
QD	-165.311024 -> -144.036979
RI	0.0269888545
TR	0.116570	0.029564
MT	6.154890
MM	C_pi: 1.235824, n_recomb: 32026.683046
RS	0	0.000000	0.660444	321.495619	0.010038	0.000413
RS	1	0.006785	0.660444	339.717981	0.010607	0.004853
RS	2	0.014031	0.660444	358.717096	0.011201	0.010634
RS	3	0.021768	0.660444	378.490212	0.011818	0.012856
RS	4	0.030031	0.459787	571.505107	0.017845	0.017436
RS	5	0.038854	0.459787	598.376443	0.018684	0.016917
RS	6	0.048275	0.538858	534.719313	0.016696	0.014681
RS	7	0.058336	0.538858	560.171708	0.017491	0.015358
RS	8	0.069080	0.564520	559.701164	0.017476	0.015258
RS	9	0.080552	0.564520	585.354931	0.018277	0.016393
RS	10	0.092803	0.622575	554.911408	0.017327	0.015876
RS	11	0.105885	0.622575	579.945772	0.018108	0.017078
RS	12	0.119855	0.783340	482.195267	0.015056	0.014473
RS	13	0.134773	0.783340	504.990077	0.015768	0.015177
RS	14	0.150703	1.048131	395.814343	0.012359	0.011985
RS	15	0.167714	1.048131	415.746493	0.012981	0.012428
RS	16	0.185879	1.363903	335.922276	0.010489	0.010070
RS	17	0.205277	1.363903	353.584239	0.011040	0.010442
RS	18	0.225991	1.648181	308.110785	0.009620	0.009104
RS	19	0.248110	1.648181	324.592776	0.010135	0.009488
RS	20	0.271731	1.820039	309.605745	0.009667	0.009058
RS	21	0.296954	1.820039	326.035376	0.010180	0.009526
RS	22	0.323888	1.848966	337.687414	0.010544	0.009918
RS	23	0.352650	1.848966	355.002839	0.011085	0.010534
RS	24	0.383364	1.769960	389.297675	0.012155	0.011674
RS	25	0.416161	1.769960	408.027896	0.012740	0.012459
RS	26	0.451185	1.644549	459.320588	0.014342	0.014206
RS	27	0.488584	1.644549	479.361862	0.014968	0.015122
RS	28	0.528521	1.520364	539.729487	0.016852	0.017225
RS	29	0.571168	1.520364	560.240765	0.017493	0.018180
RS	30	0.616709	1.420036	620.723213	0.019381	0.020313
RS	31	0.665340	1.420036	640.257115	0.019991	0.021198
RS	32	0.717270	1.347997	693.345340	0.021649	0.023071
RS	33	0.772724	1.347997	710.161063	0.022174	0.023793
RS	34	0.831941	1.301405	750.671747	0.023439	0.025208
RS	35	0.895176	1.301405	763.068178	0.023826	0.025701
RS	36	0.962701	1.277018	787.431026	0.024587	0.026529
RS	37	1.034809	1.277018	794.051298	0.024793	0.026744
RS	38	1.111809	1.272251	800.514535	0.024995	0.026921
RS	39	1.194034	1.272251	800.583698	0.024997	0.026836
RS	40	1.281837	1.283682	790.256973	0.024675	0.026410
RS	41	1.375599	1.283682	783.619368	0.024468	0.026047
RS	42	1.475723	1.306406	760.235989	0.023738	0.025170
RS	43	1.582640	1.306406	747.172349	0.023330	0.024582
RS	44	1.696812	1.334981	715.283120	0.022334	0.023441
RS	45	1.818731	1.334981	696.289273	0.021741	0.022683
RS	46	1.948922	1.365081	659.448273	0.020591	0.021417
RS	47	2.087948	1.365081	635.157965	0.019832	0.020531
RS	48	2.236406	1.393996	595.596635	0.018597	0.019218
RS	49	2.394938	1.393996	566.820797	0.017698	0.018233
RS	50	2.564227	1.420034	526.033256	0.016425	0.016916
RS	51	2.745002	1.420034	493.803624	0.015419	0.015862
RS	52	2.938044	1.441825	453.052478	0.014146	0.014574
RS	53	3.144184	1.441825	418.618948	0.013071	0.013480
RS	54	3.364311	1.463908	377.696929	0.011793	0.012207
RS	55	3.599375	1.463908	342.844644	0.010705	0.011118
RS	56	3.850388	1.463908	307.795848	0.009611	0.010027
RS	57	4.118433	1.463908	273.095542	0.008527	0.008947
RS	58	4.404666	1.561626	225.728324	0.007048	0.007492
RS	59	4.710320	1.561626	197.787849	0.006176	0.006606
RS	60	5.036714	1.561626	170.994604	0.005339	0.005751
RS	61	5.385255	1.561626	145.726520	0.004550	0.004936
RS	62	5.757446	1.561626	122.305343	0.003819	0.004172
RS	63	6.154890	1.561626	432.138529	0.013493	0.015047
PA	4+25*2+4+6 0.116570274 0.029564286 6.154890229 0.660443640 0.459787205 0.538857831 0.564520453 0.622575494 0.783339532 1.048130654 1.363902808 1.648180897 1.820039220 1.848966006 1.769959759 1.644549058 1.520364281 1.420035937 1.347996561 1.301405185 1.277017994 1.272250668 1.283681807 1.306405981 1.334981300 1.365080772 1.393995694 1.420034480 1.441825425 1.463907855 1.561626048
//
IT	4597
RD	9
LK	-314379.778873
QD	-155.917918 -> -136.275175
RI	0.0252571702
TR	0.114504	0.029838
MT	6.238857
MM	C_pi: 1.261454, n_recomb: 32975.971385
RS	0	0.000000	0.698149	314.102416	0.009525	0.000400
RS	1	0.006808	0.698149	332.155430	0.010073	0.004702
RS	2	0.014079	0.698149	351.007538	0.010644	0.010318
RS	3	0.021846	0.698149	370.660627	0.011240	0.012437
RS	4	0.030141	0.467151	582.682242	0.017670	0.017546
RS	5	0.039001	0.467151	610.349065	0.018509	0.016906
RS	6	0.048464	0.549638	543.540465	0.016483	0.014587
RS	7	0.058571	0.549638	569.699306	0.017276	0.015221
RS	8	0.069366	0.565238	580.059674	0.017590	0.015384
RS	9	0.080896	0.565238	606.727261	0.018399	0.016511
RS	10	0.093212	0.614677	583.291081	0.017688	0.016190
RS	11	0.106365	0.614677	609.491825	0.018483	0.017422
RS	12	0.120415	0.774964	505.662313	0.015334	0.014724
RS	13	0.135420	0.774964	529.504598	0.016057	0.015463
RS	14	0.151447	1.051102	409.436429	0.012416	0.012043
RS	15	0.168566	1.051102	430.121553	0.013043	0.012509
RS	16	0.186849	1.390114	342.043739	0.010373	0.009974
RS	17	0.206378	1.390114	360.169762	0.010922	0.010358
RS	18	0.227235	1.702175	309.881104	0.009397	0.008916
RS	19	0.249513	1.702175	326.640546	0.009905	0.009302
RS	20	0.273308	1.893459	309.478218	0.009385	0.008820
RS	21	0.298722	1.893459	326.118754	0.009890	0.009279
RS	22	0.325867	1.925361	337.692439	0.010241	0.009656
RS	23	0.354859	1.925361	355.268034	0.010774	0.010255
RS	24	0.385826	1.835998	391.383596	0.011869	0.011411
RS	25	0.418900	1.835998	410.522610	0.012449	0.012173
RS	26	0.454226	1.695371	465.344227	0.014112	0.013968
RS	27	0.491957	1.695371	485.999064	0.014738	0.014861
RS	28	0.532257	1.557340	551.096944	0.016712	0.017040
RS	29	0.575301	1.557340	572.409797	0.017358	0.017980
RS	30	0.621274	1.446837	637.976204	0.019347	0.020202
RS	31	0.670378	1.446837	658.408311	0.019966	0.021080
RS	32	0.722824	1.368229	716.063920	0.021715	0.023037
RS	33	0.778841	1.368229	733.743763	0.022251	0.023759
RS	34	0.838672	1.317907	777.679178	0.023583	0.025238
RS	35	0.902576	1.317907	790.782000	0.023981	0.025735
RS	36	0.970830	1.291990	817.046042	0.024777	0.026597
RS	37	1.043731	1.291990	824.136719	0.024992	0.026821
RS	38	1.121595	1.287507	830.848296	0.025196	0.027001
RS	39	1.204760	1.287507	831.141663	0.025204	0.026930
RS	40	1.293587	1.300704	819.639770	0.024856	0.026481
RS	41	1.388460	1.300704	813.029365	0.024655	0.026136
RS	42	1.489793	1.326255	787.585268	0.023884	0.025224
RS	43	1.598025	1.326255	774.422008	0.023484	0.024657
RS	44	1.713624	1.358229	740.175779	0.022446	0.023480
RS	45	1.837094	1.358229	721.008264	0.021865	0.022745
RS	46	1.968969	1.391869	681.917940	0.020679	0.021450
RS	47	2.109822	1.391869	657.400450	0.019936	0.020588
RS	48	2.260265	1.424169	615.874855	0.018676	0.019256
RS	49	2.420949	1.424169	586.810646	0.017795	0.018295
RS	50	2.592573	1.453234	544.377249	0.016508	0.016968
RS	51	2.775880	1.453234	511.771187	0.015520	0.015937
RS	52	2.971667	1.477541	469.651242	0.014242	0.014646
RS	53	3.180783	1.477541	434.717846	0.013183	0.013571
RS	54	3.404135	1.502215	392.440926	0.011901	0.012295
RS	55	3.642693	1.502215	356.976561	0.010825	0.011220
RS	56	3.897491	1.502215	321.185619	0.009740	0.010140
RS	57	4.169636	1.502215	285.627500	0.008662	0.009067
RS	58	4.460308	1.612735	235.272128	0.007135	0.007561
RS	59	4.770769	1.612735	206.897720	0.006274	0.006690
RS	60	5.102366	1.612735	179.552260	0.005445	0.005844
RS	61	5.456538	1.612735	153.632899	0.004659	0.005034
RS	62	5.834821	1.612735	129.484352	0.003927	0.004272
RS	63	6.238857	1.612735	466.152798	0.014136	0.015688
PA	4+25*2+4+6 0.114503504 0.029838261 6.238857156 0.698148711 0.467150721 0.549638318 0.565238368 0.614677493 0.774963972 1.051102391 1.390114248 1.702174753 1.893459071 1.925361031 1.835998021 1.695371115 1.557340094 1.446836580 1.368228542 1.317907072 1.291990356 1.287506863 1.300703895 1.326254811 1.358228789 1.391869110 1.424169159 1.453233590 1.477541190 1.502214855 1.612734971
//
IT	4765
RD	10
LK	-314341.106090
QD	-147.319308 -> -129.134981
RI	0.0238050747
TR	0.112563	0.030105
MT	6.318704
MM	C_pi: 1.286287, n_recomb: 33907.701445
RS	0	0.000000	0.733546	308.254545	0.009091	0.000388
RS	1	0.006829	0.733546	326.185226	0.009620	0.004571
RS	2	0.014125	0.733546	344.934569	0.010173	0.010046
RS	3	0.021918	0.733546	364.508376	0.010750	0.012086
RS	4	0.030244	0.474582	592.978604	0.017488	0.017633
RS	5	0.039139	0.474582	621.401428	0.018326	0.016890
RS	6	0.048641	0.562092	549.996251	0.016220	0.014454
RS	7	0.058792	0.562092	576.777086	0.017010	0.015048
RS	8	0.069636	0.567650	598.242251	0.017643	0.015472
RS	9	0.081220	0.567650	625.864424	0.018458	0.016586
RS	10	0.093596	0.608200	610.708073	0.018011	0.016482
RS	11	0.106817	0.608200	638.044220	0.018817	0.017739
RS	12	0.120941	0.767156	529.032242	0.015602	0.014973
RS	13	0.136029	0.767156	553.912605	0.016336	0.015744
RS	14	0.152148	1.053068	423.204797	0.012481	0.012113
RS	15	0.169367	1.053068	444.644634	0.013113	0.012598
RS	16	0.187763	1.413773	348.409144	0.010275	0.009897
RS	17	0.207414	1.413773	367.002665	0.010824	0.010291
RS	18	0.228408	1.752952	311.965335	0.009200	0.008751
RS	19	0.250835	1.752952	329.004102	0.009703	0.009138
RS	20	0.274794	1.963943	309.667286	0.009133	0.008606
RS	21	0.300389	1.963943	326.515960	0.009630	0.009057
RS	22	0.327732	1.999423	337.914480	0.009966	0.009417
RS	23	0.356943	1.999423	355.739386	0.010491	0.009999
RS	24	0.388148	1.900228	393.489264	0.011605	0.011166
RS	25	0.421484	1.900228	413.017185	0.012181	0.011907
RS	26	0.457097	1.744857	471.129741	0.013894	0.013743
RS	27	0.495142	1.744857	492.372665	0.014521	0.014615
RS	28	0.535784	1.593408	561.975746	0.016574	0.016860
RS	29	0.579203	1.593408	584.065996	0.017225	0.017785
RS	30	0.625587	1.473079	654.549658	0.019304	0.020088
RS	31	0.675138	1.473079	675.863642	0.019932	0.020959
RS	32	0.728073	1.388154	737.986750	0.021765	0.022993
RS	33	0.784623	1.388154	756.526036	0.022311	0.023715
RS	34	0.845035	1.334249	803.843938	0.023707	0.025253
RS	35	0.909572	1.334249	817.661294	0.024114	0.025756
RS	36	0.978517	1.306843	845.835167	0.024945	0.026650
RS	37	1.052170	1.306843	853.416194	0.025169	0.026883
RS	38	1.130853	1.302587	860.424159	0.025375	0.027067
RS	39	1.214910	1.302587	860.970762	0.025392	0.027010
RS	40	1.304707	1.317416	848.370225	0.025020	0.026542
RS	41	1.400636	1.317416	841.821067	0.024827	0.026215
RS	42	1.503116	1.345615	814.404618	0.024018	0.025272
RS	43	1.612594	1.345615	801.176466	0.023628	0.024726
RS	44	1.729550	1.380790	764.663220	0.022551	0.023517
RS	45	1.854492	1.380790	745.353433	0.021982	0.022804
RS	46	1.987966	1.417780	704.093769	0.020765	0.021483
RS	47	2.130556	1.417780	679.374782	0.020036	0.020645
RS	48	2.282883	1.453285	635.952148	0.018755	0.019295
RS	49	2.445613	1.453285	606.618573	0.017890	0.018358
RS	50	2.619456	1.485216	562.589804	0.016592	0.017023
RS	51	2.805171	1.485216	529.620649	0.015619	0.016012
RS	52	3.003568	1.511904	486.168373	0.014338	0.014719
RS	53	3.215515	1.511904	450.744688	0.013293	0.013662
RS	54	3.441935	1.539036	407.138544	0.012007	0.012383
RS	55	3.683818	1.539036	371.069188	0.010944	0.011322
RS	56	3.942219	1.539036	334.545650	0.009866	0.010251
RS	57	4.218267	1.539036	298.141010	0.008793	0.009184
RS	58	4.513167	1.662265	244.764152	0.007219	0.007629
RS	59	4.828205	1.662265	215.968727	0.006369	0.006771
RS	60	5.164758	1.662265	188.087101	0.005547	0.005934
RS	61	5.524295	1.662265	161.534134	0.004764	0.005130
RS	62	5.908384	1.662265	136.676011	0.004031	0.004369
RS	63	6.318704	1.662265	500.789226	0.014769	0.016319
PA	4+25*2+4+6 0.112563174 0.030105021 6.318703980 0.733545981 0.474582045 0.562091690 0.567650362 0.608199666 0.767155769 1.053067615 1.413773478 1.752952214 1.963942649 1.999423072 1.900228124 1.744857489 1.593408061 1.473079375 1.388153516 1.334248690 1.306842547 1.302587467 1.317416450 1.345615336 1.380790300 1.417779759 1.453284754 1.485216271 1.511903687 1.539036150 1.662265398
//
IT	4623
RD	11
LK	-314305.287930
QD	-139.426078 -> -122.553381
RI	0.0225862653
TR	0.110740	0.030365
MT	6.394583
MM	C_pi: 1.310324, n_recomb: 34821.693089
RS	0	0.000000	0.766440	303.759894	0.008723	0.000377
RS	1	0.006849	0.766440	321.613412	0.009236	0.004456
RS	2	0.014167	0.766440	340.303317	0.009773	0.009812
RS	3	0.021987	0.766440	359.838740	0.010334	0.011791
RS	4	0.030341	0.481827	602.747937	0.017310	0.017705
RS	5	0.039269	0.481827	631.896676	0.018147	0.016874
RS	6	0.048807	0.575876	554.499014	0.015924	0.014292
RS	7	0.058999	0.575876	581.824886	0.016709	0.014849
RS	8	0.069889	0.571391	614.476650	0.017646	0.015525
RS	9	0.081525	0.571391	642.997861	0.018465	0.016623
RS	10	0.093957	0.602838	637.218014	0.018299	0.016754
RS	11	0.107242	0.602838	665.659984	0.019116	0.018030
RS	12	0.121436	0.759777	552.311286	0.015861	0.015221
RS	13	0.136602	0.759777	578.219544	0.016605	0.016020
RS	14	0.152807	1.054114	437.089949	0.012552	0.012191
RS	15	0.170122	1.054114	459.284621	0.013190	0.012694
RS	16	0.188623	1.435077	354.965672	0.010194	0.009835
RS	17	0.208391	1.435077	374.028478	0.010741	0.010237
RS	18	0.229512	1.800714	314.290108	0.009026	0.008605
RS	19	0.252081	1.800714	331.608480	0.009523	0.008992
RS	20	0.276195	2.031673	310.090820	0.008905	0.008413
RS	21	0.301961	2.031673	327.143654	0.009395	0.008857
RS	22	0.329491	2.071313	338.281232	0.009715	0.009198
RS	23	0.358907	2.071313	356.344160	0.010233	0.009765
RS	24	0.390338	1.962821	395.557128	0.011360	0.010939
RS	25	0.423922	1.962821	415.454024	0.011931	0.011660
RS	26	0.459805	1.793151	476.639100	0.013688	0.013528
RS	27	0.498147	1.793151	498.444491	0.014314	0.014382
RS	28	0.539114	1.628674	572.339038	0.016436	0.016684
RS	29	0.582887	1.628674	595.181737	0.017092	0.017596
RS	30	0.629659	1.498836	670.417517	0.019253	0.019970
RS	31	0.679633	1.498836	692.595682	0.019890	0.020837
RS	32	0.733031	1.407807	759.086770	0.021799	0.022940
RS	33	0.790085	1.407807	778.479253	0.022356	0.023664
RS	34	0.851048	1.350435	829.140802	0.023811	0.025256
RS	35	0.916185	1.350435	843.679284	0.024229	0.025765
RS	36	0.985784	1.321569	873.772026	0.025093	0.026691
RS	37	1.060150	1.321569	881.862043	0.025325	0.026933
RS	38	1.139610	1.317486	889.216935	0.025536	0.027123
RS	39	1.224511	1.317486	890.044654	0.025560	0.027078
RS	40	1.315227	1.333821	876.424895	0.025169	0.026596
RS	41	1.412157	1.333821	869.969946	0.024984	0.026285
RS	42	1.515725	1.364498	840.674199	0.024142	0.025316
RS	43	1.626387	1.364498	827.414691	0.023761	0.024789
RS	44	1.744628	1.402687	788.726286	0.022650	0.023552
RS	45	1.870968	1.402687	769.304685	0.022093	0.022861
RS	46	2.005960	1.442840	725.958620	0.020848	0.021518
RS	47	2.150198	1.442840	701.063111	0.020133	0.020701
RS	48	2.304315	1.481378	655.810805	0.018833	0.019337
RS	49	2.468988	1.481378	626.226831	0.017984	0.018421
RS	50	2.644939	1.516017	580.656131	0.016675	0.017079
RS	51	2.832942	1.516017	547.337318	0.015718	0.016088
RS	52	3.033820	1.544952	502.589583	0.014433	0.014793
RS	53	3.248457	1.544952	466.685700	0.013402	0.013753
RS	54	3.477794	1.574409	421.778174	0.012113	0.012471
RS	55	3.722839	1.574409	385.111310	0.011060	0.011422
RS	56	3.984667	1.574409	347.864986	0.009990	0.010361
RS	57	4.264428	1.574409	310.625305	0.008920	0.009299
RS	58	4.563350	1.710217	254.200096	0.007300	0.007696
RS	59	4.882745	1.710217	224.995647	0.006461	0.006850
RS	60	5.224016	1.710217	196.592866	0.005646	0.006022
RS	61	5.588660	1.710217	169.422965	0.004865	0.005223
RS	62	5.978279	1.710217	143.872233	0.004132	0.004463
RS	63	6.394583	1.710217	535.981834	0.015392	0.016941
PA	4+25*2+4+6 0.110740126 0.030365209 6.394583191 0.766439828 0.481827439 0.575876277 0.571391386 0.602838210 0.759777414 1.054114078 1.435076967 1.800713983 2.031672688 2.071313186 1.962820563 1.793150845 1.628674380 1.498835675 1.407807339 1.350435383 1.321568854 1.317486012 1.333821085 1.364497500 1.402687112 1.442839583 1.481377564 1.516016872 1.544951924 1.574409400 1.710217228
//
IT	4420
RD	12
LK	-314272.040358
QD	-132.160620 -> -116.473099
RI	0.0215550668
TR	0.109026	0.030619
MT	6.466638
MM	C_pi: 1.333583, n_recomb: 35718.183978
RS	0	0.000000	0.796908	300.380543	0.008410	0.000368
RS	1	0.006868	0.796908	318.195950	0.008909	0.004356
RS	2	0.014207	0.796908	336.864225	0.009431	0.009610
RS	3	0.022051	0.796908	356.397374	0.009978	0.011543
RS	4	0.030433	0.488727	612.238034	0.017141	0.017766
RS	5	0.039391	0.488727	642.090098	0.017977	0.016861
RS	6	0.048964	0.590750	557.385979	0.015605	0.014107
RS	7	0.059194	0.590750	585.186812	0.016383	0.014630
RS	8	0.070127	0.576199	628.964594	0.017609	0.015548
RS	9	0.081811	0.576199	658.332600	0.018431	0.016629
RS	10	0.094297	0.598375	662.872431	0.018558	0.017008
RS	11	0.107641	0.598375	692.392116	0.019385	0.018299
RS	12	0.121902	0.752748	575.501520	0.016112	0.015468
RS	13	0.137141	0.752748	602.426983	0.016866	0.016291
RS	14	0.153428	1.054326	451.077433	0.012629	0.012277
RS	15	0.170832	1.054326	474.026213	0.013271	0.012795
RS	16	0.189433	1.454221	361.676093	0.010126	0.009785
RS	17	0.209310	1.454221	381.208948	0.010673	0.010195
RS	18	0.230553	1.845640	316.806942	0.008870	0.008475
RS	19	0.253254	1.845640	334.404403	0.009362	0.008862
RS	20	0.277515	2.096768	310.700360	0.008699	0.008237
RS	21	0.303442	2.096768	327.953146	0.009182	0.008674
RS	22	0.331149	2.141142	338.751150	0.009484	0.008996
RS	23	0.360760	2.141142	357.041158	0.009996	0.009550
RS	24	0.392404	2.023878	397.563018	0.011131	0.010726
RS	25	0.426221	2.023878	417.809767	0.011697	0.011430
RS	26	0.462360	1.840347	481.863868	0.013491	0.013324
RS	27	0.500982	1.840347	504.206742	0.014116	0.014161
RS	28	0.542256	1.663201	582.192219	0.016300	0.016513
RS	29	0.586364	1.663201	605.762449	0.016959	0.017413
RS	30	0.633502	1.524133	685.591765	0.019194	0.019851
RS	31	0.683877	1.524133	708.615683	0.019839	0.020712
RS	32	0.737712	1.427188	779.378651	0.021820	0.022880
RS	33	0.795244	1.427188	799.616740	0.022387	0.023605
RS	34	0.856728	1.366452	853.580294	0.023898	0.025249
RS	35	0.922433	1.366452	868.844873	0.024325	0.025763
RS	36	0.992652	1.336147	900.864797	0.025221	0.026720
RS	37	1.067692	1.336147	909.480671	0.025463	0.026971
RS	38	1.147887	1.332180	917.234821	0.025680	0.027168
RS	39	1.233589	1.332180	918.369505	0.025712	0.027137
RS	40	1.325176	1.349907	903.807856	0.025304	0.026641
RS	41	1.423054	1.349907	897.478070	0.025127	0.026348
RS	42	1.527654	1.382901	866.396234	0.024256	0.025355
RS	43	1.639437	1.382901	853.136864	0.023885	0.024847
RS	44	1.758898	1.423931	812.364346	0.022744	0.023586
RS	45	1.886562	1.423931	792.859579	0.022198	0.022916
RS	46	2.022995	1.467070	747.509090	0.020928	0.021552
RS	47	2.168797	1.467070	722.460672	0.020227	0.020757
RS	48	2.324613	1.508474	675.446139	0.018910	0.019379
RS	49	2.491129	1.508474	645.629773	0.018076	0.018485
RS	50	2.669082	1.545669	598.569267	0.016758	0.017136
RS	51	2.859256	1.545669	564.913918	0.015816	0.016164
RS	52	3.062490	1.576721	518.908508	0.014528	0.014868
RS	53	3.279683	1.576721	482.534319	0.013509	0.013843
RS	54	3.511791	1.608371	436.353963	0.012217	0.012558
RS	55	3.759841	1.608371	399.096936	0.011173	0.011522
RS	56	4.024925	1.608371	361.137393	0.010111	0.010468
RS	57	4.308215	1.608371	323.073858	0.009045	0.009411
RS	58	4.610961	1.756592	263.579078	0.007379	0.007761
RS	59	4.934499	1.756592	233.976356	0.006551	0.006928
RS	60	5.280256	1.756592	205.066093	0.005741	0.006107
RS	61	5.649759	1.756592	177.294649	0.004964	0.005313
RS	62	6.044639	1.756592	151.067176	0.004229	0.004554
RS	63	6.466638	1.756592	571.672875	0.016005	0.017553
PA	4+25*2+4+6 0.109025759 0.030619420 6.466638243 0.796907669 0.488727158 0.590749669 0.576199499 0.598374635 0.752747537 1.054325690 1.454220889 1.845640129 2.096767723 2.141142098 2.023878039 1.840346540 1.663201017 1.524133215 1.427187621 1.366452047 1.336147279 1.332179597 1.349906552 1.382901103 1.423930563 1.467069551 1.508473789 1.545669227 1.576720872 1.608371048 1.756591887
//
IT	4795
RD	13
LK	-314241.118169
QD	-125.455748 -> -110.843404
RI	0.0206771955
TR	0.107411	0.030868
MT	6.535111
MM	C_pi: 1.356098, n_recomb: 36597.487258
RS	0	0.000000	0.825048	297.930598	0.008141	0.000360
RS	1	0.006885	0.825048	315.741817	0.008627	0.004268
RS	2	0.014245	0.825048	334.421556	0.009138	0.009434
RS	3	0.022111	0.825048	353.984333	0.009672	0.011332
RS	4	0.030519	0.495191	621.609076	0.016985	0.017821
RS	5	0.039505	0.495191	652.147450	0.017819	0.016854
RS	6	0.049111	0.606535	558.931100	0.015272	0.013905
RS	7	0.059378	0.606535	587.143088	0.016043	0.014397
RS	8	0.070351	0.581903	641.857337	0.017538	0.015547
RS	9	0.082081	0.581903	672.022213	0.018363	0.016609
RS	10	0.094618	0.594657	687.704518	0.018791	0.017244
RS	11	0.108018	0.594657	718.274998	0.019626	0.018547
RS	12	0.122341	0.746015	598.602482	0.016356	0.015711
RS	13	0.137650	0.746015	626.534162	0.017120	0.016557
RS	14	0.154013	1.053791	465.155908	0.012710	0.012368
RS	15	0.171502	1.053791	488.857524	0.013358	0.012901
RS	16	0.190196	1.471382	368.515294	0.010069	0.009746
RS	17	0.210177	1.471382	388.518431	0.010616	0.010162
RS	18	0.231534	1.887927	319.476494	0.008729	0.008358
RS	19	0.254361	1.887927	337.351949	0.009218	0.008745
RS	20	0.278760	2.159377	311.456603	0.008510	0.008076
RS	21	0.304839	2.159377	328.905022	0.008987	0.008507
RS	22	0.332714	2.209021	339.295484	0.009271	0.008809
RS	23	0.362508	2.209021	357.802209	0.009777	0.009350
RS	24	0.394353	2.083499	399.493932	0.010916	0.010526
RS	25	0.428391	2.083499	420.072459	0.011478	0.011214
RS	26	0.464773	1.886521	486.809284	0.013302	0.013129
RS	27	0.503660	1.886521	509.665690	0.013926	0.013950
RS	28	0.545224	1.697050	591.549774	0.016164	0.016345
RS	29	0.589650	1.697050	615.823027	0.016827	0.017234
RS	30	0.637135	1.549000	700.095561	0.019130	0.019730
RS	31	0.687889	1.549000	723.946472	0.019781	0.020587
RS	32	0.742138	1.446304	798.885589	0.021829	0.022814
RS	33	0.800122	1.446304	819.960709	0.022405	0.023540
RS	34	0.862099	1.382291	877.186504	0.023968	0.025233
RS	35	0.928343	1.382291	893.180630	0.024406	0.025753
RS	36	0.999148	1.350564	927.135277	0.025333	0.026739
RS	37	1.074828	1.350564	936.291962	0.025584	0.026999
RS	38	1.155719	1.346664	944.491828	0.025808	0.027204
RS	39	1.242180	1.346664	945.957412	0.025848	0.027186
RS	40	1.334594	1.365674	930.532460	0.025426	0.026681
RS	41	1.433371	1.365674	924.356505	0.025257	0.026403
RS	42	1.538949	1.400841	891.578322	0.024362	0.025390
RS	43	1.651797	1.400841	878.348435	0.024000	0.024901
RS	44	1.772414	1.444549	835.580317	0.022832	0.023618
RS	45	1.901337	1.444549	816.019171	0.022297	0.022967
RS	46	2.039136	1.490510	768.743281	0.021005	0.021586
RS	47	2.186423	1.490510	743.564277	0.020317	0.020811
RS	48	2.343852	1.534622	694.853839	0.018986	0.019423
RS	49	2.512120	1.534622	664.822273	0.018166	0.018548
RS	50	2.691973	1.574229	616.323117	0.016841	0.017194
RS	51	2.884211	1.574229	582.344012	0.015912	0.016239
RS	52	3.089684	1.607272	535.118359	0.014622	0.014942
RS	53	3.309306	1.607272	498.283717	0.013615	0.013932
RS	54	3.544049	1.640989	450.858852	0.012319	0.012645
RS	55	3.794955	1.640989	413.019208	0.011285	0.011620
RS	56	4.063136	1.640989	374.356078	0.010229	0.010574
RS	57	4.349783	1.640989	335.479856	0.009167	0.009521
RS	58	4.656167	1.801437	272.898689	0.007457	0.007825
RS	59	4.983646	1.801437	242.907802	0.006637	0.007003
RS	60	5.333673	1.801437	213.502930	0.005834	0.006190
RS	61	5.707801	1.801437	185.144497	0.005059	0.005400
RS	62	6.107689	1.801437	158.255394	0.004324	0.004643
RS	63	6.535111	1.801437	607.810113	0.016608	0.018155
PA	4+25*2+4+6 0.107410831 0.030867825 6.535111186 0.825047643 0.495190847 0.606534528 0.581903378 0.594657391 0.746014578 1.053790773 1.471381809 1.887927482 2.159376749 2.209020674 2.083499461 1.886521235 1.697049502 1.549000150 1.446303540 1.382290535 1.350564136 1.346664174 1.365673631 1.400841247 1.444548560 1.490510182 1.534622010 1.574229053 1.607271760 1.640988627 1.801437330
//
IT	4322
RD	14
LK	-314212.305970
QD	-119.252637 -> -105.619105
RI	0.0199244739
TR	0.105887	0.031111
MT	6.600190
MM	C_pi: 1.377894, n_recomb: 37459.825791
RS	0	0.000000	0.851026	296.241557	0.007908	0.000353
RS	1	0.006902	0.851026	314.077019	0.008384	0.004190
RS	2	0.014280	0.851026	332.796076	0.008884	0.009280
RS	3	0.022168	0.851026	352.415473	0.009408	0.011151
RS	4	0.030600	0.501155	630.982435	0.016844	0.017875
RS	5	0.039614	0.501155	662.194661	0.017677	0.016854
RS	6	0.049250	0.623095	559.357690	0.014932	0.013690
RS	7	0.059551	0.623095	587.922594	0.015695	0.014155
RS	8	0.070563	0.588347	653.314217	0.017440	0.015523
RS	9	0.082335	0.588347	684.228594	0.018266	0.016567
RS	10	0.094919	0.591561	711.748362	0.019000	0.017464
RS	11	0.108373	0.591561	743.343701	0.019844	0.018777
RS	12	0.122754	0.739541	621.607752	0.016594	0.015951
RS	13	0.138129	0.739541	650.534172	0.017366	0.016817
RS	14	0.154564	1.052610	479.303700	0.012795	0.012464
RS	15	0.172134	1.052610	503.755950	0.013448	0.013010
RS	16	0.190916	1.486736	375.457213	0.010023	0.009716
RS	17	0.210995	1.486736	395.930164	0.010569	0.010138
RS	18	0.232460	1.927727	322.270761	0.008603	0.008253
RS	19	0.255406	1.927727	340.422766	0.009088	0.008640
RS	20	0.279936	2.219606	312.331195	0.008338	0.007929
RS	21	0.306159	2.219606	329.970944	0.008809	0.008353
RS	22	0.334191	2.275027	339.893482	0.009074	0.008635
RS	23	0.364159	2.275027	358.607114	0.009573	0.009165
RS	24	0.396195	2.141742	401.344594	0.010714	0.010337
RS	25	0.430442	2.141742	422.237856	0.011272	0.011010
RS	26	0.467052	1.931719	491.485302	0.013120	0.012943
RS	27	0.506190	1.931719	514.832278	0.013744	0.013749
RS	28	0.548029	1.730240	600.434715	0.016029	0.016182
RS	29	0.592755	1.730240	625.386927	0.016695	0.017060
RS	30	0.640569	1.573440	713.956720	0.019059	0.019608
RS	31	0.691682	1.573440	738.615479	0.019718	0.020461
RS	32	0.746323	1.465145	817.634958	0.021827	0.022742
RS	33	0.804736	1.465145	839.537387	0.022412	0.023471
RS	34	0.867180	1.397933	899.983370	0.024025	0.025208
RS	35	0.933934	1.397933	916.708795	0.024472	0.025735
RS	36	1.005295	1.364799	952.603330	0.025430	0.026749
RS	37	1.081582	1.364799	962.313699	0.025689	0.027019
RS	38	1.163134	1.360922	971.003667	0.025921	0.027233
RS	39	1.250314	1.360922	972.821720	0.025970	0.027227
RS	40	1.343512	1.381118	956.606560	0.025537	0.026714
RS	41	1.443142	1.381118	950.610860	0.025377	0.026451
RS	42	1.549648	1.418326	916.222369	0.024459	0.025421
RS	43	1.663506	1.418326	903.049300	0.024107	0.024950
RS	44	1.785222	1.464559	858.372846	0.022914	0.023648
RS	45	1.915338	1.464559	838.780316	0.022391	0.023017
RS	46	2.054435	1.513188	789.656304	0.021080	0.021621
RS	47	2.203133	1.513188	764.367699	0.020405	0.020865
RS	48	2.362093	1.559859	714.025285	0.019061	0.019467
RS	49	2.532025	1.559859	683.795068	0.018254	0.018610
RS	50	2.713685	1.601740	633.907526	0.016922	0.017252
RS	51	2.907883	1.601740	599.617325	0.016007	0.016314
RS	52	3.115485	1.636654	551.208687	0.014715	0.015017
RS	53	3.337415	1.636654	513.923664	0.013719	0.014020
RS	54	3.574663	1.672316	465.283149	0.012421	0.012732
RS	55	3.828285	1.672316	426.868800	0.011395	0.011716
RS	56	4.099412	1.672316	387.511986	0.010345	0.010677
RS	57	4.389253	1.672316	347.834462	0.009286	0.009629
RS	58	4.699097	1.844789	282.154830	0.007532	0.007889
RS	59	5.030327	1.844789	251.785456	0.006721	0.007076
RS	60	5.384418	1.844789	221.898285	0.005924	0.006271
RS	61	5.762948	1.844789	192.966821	0.005151	0.005485
RS	62	6.167604	1.844789	165.430673	0.004416	0.004729
RS	63	6.600190	1.844789	644.339132	0.017201	0.018748
PA	4+25*2+4+6 0.105887495 0.031110717 6.600189569 0.851026301 0.501154902 0.623094584 0.588346859 0.591560973 0.739541049 1.052609929 1.486735832 1.927726826 2.219606329 2.275027369 2.141741817 1.931718900 1.730240316 1.573439636 1.465144813 1.397932948 1.364799094 1.360922240 1.381117583 1.418326112 1.464558620 1.513188175 1.559859114 1.601740409 1.636654268 1.672316171 1.844789059
//
IT	5014
RD	15
LK	-314185.416303
QD	-113.501057 -> -100.761354
RI	0.0192741832
TR	0.104449	0.031348
MT	6.662045
MM	C_pi: 1.399003, n_recomb: 38305.680272
RS	0	0.000000	0.875019	295.177650	0.007706	0.000347
RS	1	0.006918	0.875019	313.061100	0.008173	0.004121
RS	2	0.014314	0.875019	331.842809	0.008663	0.009144
RS	3	0.022221	0.875019	351.541518	0.009177	0.010996
RS	4	0.030676	0.506601	640.424593	0.016719	0.017928
RS	5	0.039715	0.506601	672.301269	0.017551	0.016863
RS	6	0.049380	0.640351	558.829941	0.014589	0.013466
RS	7	0.059714	0.640351	587.693984	0.015342	0.013906
RS	8	0.070762	0.595433	663.452781	0.017320	0.015480
RS	9	0.082574	0.595433	695.071102	0.018145	0.016504
RS	10	0.095204	0.588997	735.028055	0.019188	0.017669
RS	11	0.108707	0.588997	767.623225	0.020039	0.018988
RS	12	0.123145	0.733302	644.514143	0.016826	0.016189
RS	13	0.138581	0.733302	674.423634	0.017606	0.017073
RS	14	0.155084	1.050858	493.513453	0.012884	0.012564
RS	15	0.172730	1.050858	518.713799	0.013541	0.013122
RS	16	0.191596	1.500447	382.483342	0.009985	0.009693
RS	17	0.211767	1.500447	403.425231	0.010532	0.010121
RS	18	0.233334	1.965198	325.167634	0.008489	0.008158
RS	19	0.256392	1.965198	343.594537	0.008970	0.008545
RS	20	0.281046	2.277579	313.302008	0.008179	0.007792
RS	21	0.307405	2.277579	331.128894	0.008644	0.008211
RS	22	0.335587	2.339240	340.532204	0.008890	0.008472
RS	23	0.365719	2.339240	359.443635	0.009384	0.008992
RS	24	0.397935	2.198673	403.113891	0.010524	0.010160
RS	25	0.432380	2.198673	424.305946	0.011077	0.010819
RS	26	0.469207	1.975990	495.905883	0.012946	0.012765
RS	27	0.508582	1.975990	519.721646	0.013568	0.013557
RS	28	0.550681	1.762801	608.873893	0.015895	0.016022
RS	29	0.595692	1.762801	634.481772	0.016564	0.016891
RS	30	0.643816	1.597463	727.208192	0.018984	0.019486
RS	31	0.695270	1.597463	752.655723	0.019649	0.020335
RS	32	0.750283	1.483702	835.665969	0.021816	0.022667
RS	33	0.809101	1.483702	858.385288	0.022409	0.023398
RS	34	0.871989	1.413362	922.009457	0.024070	0.025178
RS	35	0.939226	1.413362	939.466558	0.024526	0.025710
RS	36	1.011115	1.378835	977.302665	0.025513	0.026752
RS	37	1.087976	1.378835	987.577769	0.025781	0.027031
RS	38	1.170155	1.374939	996.800351	0.026022	0.027254
RS	39	1.258018	1.374939	998.990216	0.026079	0.027260
RS	40	1.351959	1.396233	982.053719	0.025637	0.026741
RS	41	1.452398	1.396233	976.262357	0.025486	0.026494
RS	42	1.559786	1.435360	940.346511	0.024548	0.025449
RS	43	1.674602	1.435360	927.255245	0.024207	0.024995
RS	44	1.797360	1.483977	880.753053	0.022993	0.023677
RS	45	1.928610	1.483977	861.152169	0.022481	0.023064
RS	46	2.068940	1.535130	810.253851	0.021152	0.021655
RS	47	2.218976	1.535130	784.875147	0.020490	0.020917
RS	48	2.379392	1.584220	732.962440	0.019135	0.019511
RS	49	2.550904	1.584220	702.549106	0.018341	0.018672
RS	50	2.734281	1.628246	651.321428	0.017003	0.017310
RS	51	2.930343	1.628246	616.732278	0.016100	0.016388
RS	52	3.139967	1.664917	567.176996	0.014807	0.015092
RS	53	3.364092	1.664917	529.451446	0.013822	0.014108
RS	54	3.603722	1.702406	479.624271	0.012521	0.012817
RS	55	3.859927	1.702406	440.642966	0.011503	0.011811
RS	56	4.133856	1.702406	400.602113	0.010458	0.010779
RS	57	4.426733	1.702406	360.134359	0.009402	0.009734
RS	58	4.739871	1.886687	291.347268	0.007606	0.007950
RS	59	5.074670	1.886687	260.608434	0.006803	0.007148
RS	60	5.432628	1.886687	230.250481	0.006011	0.006349
RS	61	5.815349	1.886687	200.759118	0.005241	0.005567
RS	62	6.224544	1.886687	172.589730	0.004506	0.004813
RS	63	6.662045	1.886687	681.220029	0.017784	0.019330
PA	4+25*2+4+6 0.104448770 0.031348369 6.662044945 0.875018878 0.506600534 0.640351003 0.595433442 0.588997446 0.733302131 1.050858216 1.500446555 1.965197575 2.277578625 2.339239891 2.198673093 1.975989546 1.762801459 1.597463425 1.483701968 1.413361756 1.378835266 1.374939307 1.396233040 1.435359671 1.483977106 1.535130339 1.584220012 1.628246260 1.664917285 1.702406111 1.886687344
//
IT	4919
RD	16
LK	-314160.283278
QD	-108.156426 -> -96.235201
RI	0.0187063904
TR	0.103088	0.031581
MT	6.720890
MM	C_pi: 1.419460, n_recomb: 39135.456069
RS	0	0.000000	0.897275	294.603363	0.007528	0.000342
RS	1	0.006932	0.897275	312.553253	0.007986	0.004060
RS	2	0.014345	0.897275	331.415727	0.008468	0.009023
RS	3	0.022272	0.897275	351.211335	0.008974	0.010861
RS	4	0.030748	0.511518	649.990206	0.016609	0.017983
RS	5	0.039812	0.511518	682.524684	0.017440	0.016880
RS	6	0.049504	0.658218	557.508784	0.014246	0.013236
RS	7	0.059867	0.658218	586.623192	0.014990	0.013654
RS	8	0.070950	0.603075	672.393054	0.017181	0.015420
RS	9	0.082800	0.603075	704.671873	0.018006	0.016425
RS	10	0.095473	0.586899	757.562654	0.019357	0.017859
RS	11	0.109023	0.586899	791.133435	0.020215	0.019184
RS	12	0.123513	0.727289	667.309524	0.017051	0.016422
RS	13	0.139008	0.727289	698.190110	0.017840	0.017324
RS	14	0.155576	1.048621	507.770800	0.012975	0.012667
RS	15	0.173293	1.048621	533.716206	0.013638	0.013236
RS	16	0.192238	1.512662	389.579319	0.009955	0.009677
RS	17	0.212497	1.512662	410.989012	0.010502	0.010110
RS	18	0.234160	2.000496	328.148547	0.008385	0.008072
RS	19	0.257325	2.000496	346.848550	0.008863	0.008459
RS	20	0.282095	2.333396	314.353669	0.008032	0.007666
RS	21	0.308583	2.333396	332.363760	0.008493	0.008080
RS	22	0.336907	2.401740	341.201308	0.008718	0.008320
RS	23	0.367194	2.401740	360.302088	0.009207	0.008830
RS	24	0.399581	2.254342	404.805917	0.010344	0.009992
RS	25	0.434213	2.254342	426.282014	0.010892	0.010638
RS	26	0.471246	2.019364	500.089877	0.012778	0.012594
RS	27	0.510846	2.019364	524.353940	0.013398	0.013374
RS	28	0.553191	1.794745	616.899290	0.015763	0.015867
RS	29	0.598472	1.794745	643.140465	0.016434	0.016726
RS	30	0.646892	1.621071	739.888663	0.018906	0.019364
RS	31	0.698668	1.621071	766.106062	0.019576	0.020209
RS	32	0.754033	1.501969	853.017509	0.021797	0.022588
RS	33	0.813237	1.501969	876.542681	0.022398	0.023321
RS	34	0.876544	1.428567	943.300919	0.024103	0.025141
RS	35	0.944241	1.428567	961.488795	0.024568	0.025679
RS	36	1.016630	1.392661	1001.266957	0.025585	0.026748
RS	37	1.094037	1.392661	1012.115982	0.025862	0.027036
RS	38	1.176810	1.388711	1021.907454	0.026112	0.027270
RS	39	1.265322	1.388711	1024.486420	0.026178	0.027287
RS	40	1.359969	1.411024	1006.893500	0.025728	0.026764
RS	41	1.461177	1.411024	1001.328386	0.025586	0.026531
RS	42	1.569401	1.451957	963.963344	0.024631	0.025474
RS	43	1.685128	1.451957	950.976865	0.024300	0.025037
RS	44	1.808877	1.502831	902.727316	0.023067	0.023704
RS	45	1.941204	1.502831	883.139475	0.022566	0.023108
RS	46	2.082705	1.556375	830.537006	0.021222	0.021688
RS	47	2.234015	1.556375	805.086601	0.020572	0.020968
RS	48	2.395814	1.607751	751.663268	0.019207	0.019555
RS	49	2.568830	1.607751	721.081701	0.018425	0.018732
RS	50	2.753839	1.653799	668.561503	0.017083	0.017369
RS	51	2.951673	1.653799	633.685173	0.016192	0.016462
RS	52	3.163222	1.692121	583.018169	0.014897	0.015165
RS	53	3.389436	1.692121	544.861965	0.013922	0.014193
RS	54	3.631331	1.731325	493.876903	0.012620	0.012902
RS	55	3.889995	1.731325	454.336576	0.011609	0.011904
RS	56	4.166590	1.731325	413.621417	0.010569	0.010878
RS	57	4.462360	1.731325	372.374522	0.009515	0.009837
RS	58	4.778633	1.927193	300.473920	0.007678	0.008011
RS	59	5.116830	1.927193	269.374368	0.006883	0.007218
RS	60	5.478473	1.927193	238.556718	0.006096	0.006426
RS	61	5.865185	1.927193	208.518082	0.005328	0.005648
RS	62	6.278704	1.927193	179.728765	0.004592	0.004894
RS	63	6.720890	1.927193	718.413132	0.018357	0.019903
PA	4+25*2+4+6 0.103087723 0.031580857 6.720890332 0.897274957 0.511518092 0.658217546 0.603074994 0.586898891 0.727288580 1.048621358 1.512661752 2.000496413 2.333396435 2.401740029 2.254341515 2.019363943 1.794744771 1.621070959 1.501968504 1.428567267 1.392660589 1.388711306 1.411023915 1.451957167 1.502830811 1.556374651 1.607751188 1.653798634 1.692120872 1.731324623 1.927192741
//
IT	4665
RD	17
LK	-314136.759702
QD	-103.179898 -> -92.010045
RI	0.0182084952
TR	0.101798	0.031808
MT	6.776926
MM	C_pi: 1.439293, n_recomb: 39949.349924
RS	0	0.000000	0.917931	294.437909	0.007370	0.000337
RS	1	0.006946	0.917931	312.469760	0.007822	0.004005
RS	2	0.014375	0.917931	331.428251	0.008296	0.008916
RS	3	0.022319	0.917931	351.335593	0.008795	0.010742
RS	4	0.030816	0.515895	659.729420	0.016514	0.018042
RS	5	0.039902	0.515895	692.917490	0.017345	0.016906
RS	6	0.049620	0.676636	555.513586	0.013905	0.013003
RS	7	0.060013	0.676636	584.833541	0.014639	0.013400
RS	8	0.071128	0.611207	680.229059	0.017027	0.015346
RS	9	0.083014	0.611207	713.126401	0.017851	0.016332
RS	10	0.095727	0.585199	779.376946	0.019509	0.018036
RS	11	0.109322	0.585199	813.899813	0.020373	0.019363
RS	12	0.123862	0.721481	689.986129	0.017272	0.016653
RS	13	0.139411	0.721481	721.825518	0.018069	0.017569
RS	14	0.156041	1.045960	522.064613	0.013068	0.012773
RS	15	0.173826	1.045960	548.751559	0.013736	0.013352
RS	16	0.192846	1.523523	396.726760	0.009931	0.009667
RS	17	0.213188	1.523523	418.602592	0.010478	0.010105
RS	18	0.234942	2.033755	331.196738	0.008290	0.007994
RS	19	0.258208	2.033755	350.167818	0.008765	0.008380
RS	20	0.283089	2.387177	315.467518	0.007897	0.007549
RS	21	0.309699	2.387177	333.656803	0.008352	0.007958
RS	22	0.338157	2.462592	341.890692	0.008558	0.008178
RS	23	0.368592	2.462592	361.172835	0.009041	0.008679
RS	24	0.401141	2.308806	406.418176	0.010173	0.009833
RS	25	0.435951	2.308806	428.164323	0.010718	0.010467
RS	26	0.473178	2.061876	504.048171	0.012617	0.012430
RS	27	0.512992	2.061876	528.740973	0.013235	0.013198
RS	28	0.555571	1.826091	624.531006	0.015633	0.015716
RS	29	0.601108	1.826091	651.383699	0.016305	0.016566
RS	30	0.649807	1.644269	752.024283	0.018824	0.019242
RS	31	0.701890	1.644269	778.992620	0.019500	0.020085
RS	32	0.757590	1.519940	869.718044	0.021771	0.022507
RS	33	0.817159	1.519940	894.037297	0.022379	0.023242
RS	34	0.880866	1.443543	963.882904	0.024128	0.025100
RS	35	0.948998	1.443543	982.799332	0.024601	0.025644
RS	36	1.021862	1.406269	1024.516764	0.025645	0.026738
RS	37	1.099788	1.406269	1035.947158	0.025932	0.027035
RS	38	1.183127	1.402236	1046.340174	0.026192	0.027279
RS	39	1.272254	1.402236	1049.323557	0.026266	0.027309
RS	40	1.367573	1.425497	1031.133865	0.025811	0.026783
RS	41	1.469512	1.425497	1025.815024	0.025678	0.026564
RS	42	1.578532	1.468133	987.076446	0.024708	0.025496
RS	43	1.695124	1.468133	974.215943	0.024386	0.025074
RS	44	1.819816	1.521144	924.294043	0.023137	0.023730
RS	45	1.953168	1.521144	904.739216	0.022647	0.023151
RS	46	2.095783	1.576956	850.499731	0.021289	0.021721
RS	47	2.248305	1.576956	824.995118	0.020651	0.021017
RS	48	2.411421	1.630495	770.119215	0.019277	0.019599
RS	49	2.585867	1.630495	739.383868	0.018508	0.018792
RS	50	2.772430	1.678450	685.616717	0.017162	0.017427
RS	51	2.971952	1.678450	650.465159	0.016282	0.016534
RS	52	3.185333	1.718324	598.721207	0.014987	0.015239
RS	53	3.413536	1.718324	560.144683	0.014021	0.014278
RS	54	3.657590	1.759138	508.030465	0.012717	0.012986
RS	55	3.918597	1.759138	467.939763	0.011713	0.011996
RS	56	4.197733	1.759138	426.560657	0.010678	0.010976
RS	57	4.496258	1.759138	384.546271	0.009626	0.009938
RS	58	4.815519	1.966364	309.530228	0.007748	0.008071
RS	59	5.156956	1.966364	278.078689	0.006961	0.007286
RS	60	5.522110	1.966364	246.812279	0.006178	0.006500
RS	61	5.912628	1.966364	216.238783	0.005413	0.005726
RS	62	6.330272	1.966364	186.842634	0.004677	0.004974
RS	63	6.776926	1.966364	755.874099	0.018921	0.020467
PA	4+25*2+4+6 0.101798126 0.031808246 6.776925740 0.917931322 0.515895316 0.676635944 0.611207146 0.585199331 0.721481357 1.045959618 1.523522987 2.033755475 2.387177491 2.462592298 2.308806200 2.061876321 1.826091050 1.644268681 1.519939970 1.443542635 1.406268759 1.402235857 1.425497132 1.468133165 1.521144204 1.576955602 1.630495156 1.678450040 1.718323647 1.759137737 1.966364322
//
IT	3768
RD	18
LK	-314114.714143
QD	-98.537816 -> -88.059316
RI	0.0177657471
TR	0.100574	0.032030
MT	6.830370
MM	C_pi: 1.458546, n_recomb: 40747.950868
RS	0	0.000000	0.937269	294.570309	0.007229	0.000333
RS	1	0.006959	0.937269	312.694823	0.007674	0.003955
RS	2	0.014403	0.937269	331.759747	0.008142	0.008818
RS	3	0.022364	0.937269	351.788837	0.008633	0.010637
RS	4	0.030880	0.519740	669.676976	0.016435	0.018104
RS	5	0.039988	0.519740	703.516564	0.017265	0.016940
RS	6	0.049730	0.695564	552.950387	0.013570	0.012767
RS	7	0.060151	0.695564	582.435107	0.014294	0.013146
RS	8	0.071296	0.619784	687.050907	0.016861	0.015259
RS	9	0.083217	0.619784	720.526621	0.017683	0.016227
RS	10	0.095967	0.583860	800.486393	0.019645	0.018199
RS	11	0.109605	0.583860	835.938685	0.020515	0.019529
RS	12	0.124192	0.715882	712.533140	0.017486	0.016879
RS	13	0.139794	0.715882	745.319029	0.018291	0.017809
RS	14	0.156482	1.042958	536.379208	0.013163	0.012880
RS	15	0.174331	1.042958	563.803775	0.013836	0.013469
RS	16	0.193423	1.533169	403.915382	0.009913	0.009662
RS	17	0.213843	1.533169	426.255591	0.010461	0.010104
RS	18	0.235684	2.065137	334.298972	0.008204	0.007923
RS	19	0.259045	2.065137	353.539068	0.008676	0.008309
RS	20	0.284032	2.439011	316.637787	0.007771	0.007440
RS	21	0.310757	2.439011	335.002745	0.008221	0.007845
RS	22	0.339343	2.521869	342.598204	0.008408	0.008044
RS	23	0.369918	2.521869	362.054521	0.008885	0.008536
RS	24	0.402621	2.362100	407.962111	0.010012	0.009682
RS	25	0.437600	2.362100	429.965665	0.010552	0.010305
RS	26	0.475012	2.103569	507.799842	0.012462	0.012273
RS	27	0.515029	2.103569	532.903186	0.013078	0.013029
RS	28	0.557830	1.856869	631.799126	0.015505	0.015569
RS	29	0.603611	1.856869	659.242714	0.016179	0.016411
RS	30	0.652577	1.667068	763.654852	0.018741	0.019122
RS	31	0.704950	1.667068	791.355829	0.019421	0.019961
RS	32	0.760969	1.537624	885.808726	0.021739	0.022424
RS	33	0.820886	1.537624	910.910254	0.022355	0.023161
RS	34	0.884972	1.458283	983.802364	0.024144	0.025055
RS	35	0.953519	1.458283	1003.444270	0.024626	0.025605
RS	36	1.026836	1.419659	1047.093341	0.025697	0.026724
RS	37	1.105256	1.419659	1059.111191	0.025992	0.027029
RS	38	1.189132	1.415516	1070.134819	0.026262	0.027284
RS	39	1.278846	1.415516	1073.536165	0.026346	0.027325
RS	40	1.374804	1.439663	1054.805147	0.025886	0.026797
RS	41	1.477439	1.439663	1049.750616	0.025762	0.026592
RS	42	1.587217	1.483911	1009.706503	0.024779	0.025516
RS	43	1.704635	1.483911	996.991483	0.024467	0.025109
RS	44	1.830224	1.538951	945.468069	0.023203	0.023754
RS	45	1.964553	1.538951	925.964781	0.022724	0.023191
RS	46	2.108230	1.596912	870.153670	0.021355	0.021753
RS	47	2.261907	1.596912	844.610999	0.020728	0.021065
RS	48	2.426278	1.652503	788.335913	0.019347	0.019643
RS	49	2.602088	1.652503	757.460507	0.018589	0.018851
RS	50	2.790133	1.702259	702.490170	0.017240	0.017485
RS	51	2.991264	1.702259	667.074882	0.016371	0.016605
RS	52	3.206393	1.743591	614.287393	0.015075	0.015311
RS	53	3.436493	1.743591	575.300645	0.014119	0.014361
RS	54	3.682607	1.785917	522.085396	0.012813	0.013068
RS	55	3.945848	1.785917	481.452807	0.011815	0.012086
RS	56	4.227409	1.785917	439.419845	0.010784	0.011071
RS	57	4.528564	1.785917	396.649277	0.009734	0.010036
RS	58	4.850677	2.004277	318.517175	0.007817	0.008129
RS	59	5.195207	2.004277	286.722006	0.007036	0.007353
RS	60	5.563714	2.004277	255.017250	0.006258	0.006573
RS	61	5.957866	2.004277	223.920702	0.005495	0.005802
RS	62	6.379449	2.004277	193.930198	0.004759	0.005051
RS	63	6.830370	2.004277	793.578199	0.019475	0.021021
PA	4+25*2+4+6 0.100574016 0.032030494 6.830369737 0.937268856 0.519740019 0.695564084 0.619783827 0.583860474 0.715881595 1.042958376 1.533169087 2.065137238 2.439010889 2.521868716 2.362099757 2.103569020 1.856868511 1.667068025 1.537624208 1.458282980 1.419659195 1.415516348 1.439662705 1.483911127 1.538950529 1.596912382 1.652503301 1.702259173 1.743591088 1.785916717 2.004276562
//
IT	4726
RD	19
LK	-314094.028390
QD	-94.199332 -> -84.358330
RI	0.0173712769
TR	0.099411	0.032248
MT	6.881361
MM	C_pi: 1.477234, n_recomb: 41531.360914
RS	0	0.000000	0.955386	294.953407	0.007102	0.000329
RS	1	0.006972	0.955386	313.179501	0.007541	0.003910
RS	2	0.014429	0.955386	332.359523	0.008003	0.008729
RS	3	0.022407	0.955386	352.518669	0.008488	0.010542
RS	4	0.030941	0.523066	679.845500	0.016369	0.018173
RS	5	0.040070	0.523066	714.335559	0.017200	0.016984
RS	6	0.049835	0.714942	549.918529	0.013241	0.012531
RS	7	0.060281	0.714942	579.531066	0.013954	0.012894
RS	8	0.071455	0.628758	692.936840	0.016685	0.015162
RS	9	0.083409	0.628758	726.952052	0.017504	0.016111
RS	10	0.096195	0.582840	820.903156	0.019766	0.018351
RS	11	0.109874	0.582840	857.262472	0.020641	0.019682
RS	12	0.124505	0.710474	734.939454	0.017696	0.017102
RS	13	0.140157	0.710474	768.659120	0.018508	0.018045
RS	14	0.156900	1.039649	550.709248	0.013260	0.012989
RS	15	0.174811	1.039649	578.867181	0.013938	0.013587
RS	16	0.193969	1.541700	411.132654	0.009899	0.009661
RS	17	0.214464	1.541700	433.935060	0.010448	0.010107
RS	18	0.236388	2.094728	337.445497	0.008125	0.007857
RS	19	0.259840	2.094728	356.952439	0.008595	0.008244
RS	20	0.284926	2.488985	317.850753	0.007653	0.007338
RS	21	0.311762	2.488985	336.387755	0.008100	0.007739
RS	22	0.340469	2.579629	343.314242	0.008266	0.007918
RS	23	0.371177	2.579629	362.937757	0.008739	0.008402
RS	24	0.404026	2.414283	409.431979	0.009858	0.009538
RS	25	0.439166	2.414283	431.680701	0.010394	0.010151
RS	26	0.476755	2.144463	511.353118	0.012312	0.012122
RS	27	0.516964	2.144463	536.849505	0.012926	0.012868
RS	28	0.559977	1.887082	638.721330	0.015379	0.015425
RS	29	0.605989	1.887082	666.735678	0.016054	0.016260
RS	30	0.655208	1.689466	774.802165	0.018656	0.019003
RS	31	0.707859	1.689466	803.217429	0.019340	0.019839
RS	32	0.764181	1.555010	901.313690	0.021702	0.022340
RS	33	0.824429	1.555010	927.184980	0.022325	0.023078
RS	34	0.888877	1.472779	1003.078813	0.024152	0.025007
RS	35	0.957819	1.472779	1023.441901	0.024643	0.025562
RS	36	1.031566	1.432821	1069.013688	0.025740	0.026705
RS	37	1.110456	1.432821	1081.623396	0.026044	0.027019
RS	38	1.194845	1.428545	1093.303319	0.026325	0.027285
RS	39	1.285118	1.428545	1097.134258	0.026417	0.027337
RS	40	1.381684	1.453520	1077.912682	0.025954	0.026809
RS	41	1.484983	1.453520	1073.138648	0.025839	0.026617
RS	42	1.595483	1.499295	1031.854784	0.024845	0.025533
RS	43	1.713687	1.499295	1019.302984	0.024543	0.025141
RS	44	1.840132	1.556264	966.244179	0.023265	0.023777
RS	45	1.975392	1.556264	946.809709	0.022797	0.023229
RS	46	2.120082	1.616270	889.488511	0.021417	0.021784
RS	47	2.274859	1.616270	863.923347	0.020802	0.021112
RS	48	2.440427	1.673805	806.302415	0.019414	0.019686
RS	49	2.617538	1.673805	775.300363	0.018668	0.018908
RS	50	2.806997	1.725262	719.169878	0.017316	0.017542
RS	51	3.009664	1.725262	683.502450	0.016458	0.016675
RS	52	3.226460	1.767964	629.704853	0.015162	0.015382
RS	53	3.458371	1.767964	590.318322	0.014214	0.014442
RS	54	3.706450	1.811710	536.029829	0.012907	0.013149
RS	55	3.971824	1.811710	494.864534	0.011915	0.012175
RS	56	4.255699	1.811710	452.188471	0.010888	0.011165
RS	57	4.559365	1.811710	408.673667	0.009840	0.010133
RS	58	4.884202	2.040974	327.428710	0.007884	0.008186
RS	59	5.231686	2.040974	295.298446	0.007110	0.007418
RS	60	5.603395	2.040974	263.165837	0.006337	0.006644
RS	61	6.001018	2.040974	231.558074	0.005575	0.005876
RS	62	6.426363	2.040974	200.985717	0.004839	0.005126
RS	63	6.881361	2.040974	831.481119	0.020021	0.021566
PA	4+25*2+4+6 0.099410760 0.032247787 6.881360924 0.955386286 0.523065668 0.714941619 0.628757776 0.582839558 0.710474128 1.039649200 1.541699966 2.094728500 2.488985473 2.579628792 2.414282947 2.144462768 1.887081831 1.689466485 1.555010493 1.472779223 1.432821061 1.428544972 1.453519742 1.499295418 1.556264485 1.616270400 1.673805417 1.725261952 1.767963843 1.811709719 2.040974170
//
IT	3739
RD	20
LK	-314074.597639
QD	-90.138731 -> -80.886684
RI	0.0170157299
TR	0.098304	0.032460
MT	6.930081
MM	C_pi: 1.495394, n_recomb: 42300.060262
RS	0	0.000000	0.972483	295.518014	0.006986	0.000325
RS	1	0.006984	0.972483	313.851527	0.007420	0.003868
RS	2	0.014455	0.972483	333.152211	0.007876	0.008647
RS	3	0.022448	0.972483	353.446620	0.008356	0.010456
RS	4	0.030999	0.525893	690.247816	0.016318	0.018246
RS	5	0.040147	0.525893	725.388486	0.017149	0.017036
RS	6	0.049934	0.734764	546.475029	0.012919	0.012296
RS	7	0.060405	0.734764	576.181099	0.013621	0.012644
RS	8	0.071607	0.638087	697.972889	0.016501	0.015055
RS	9	0.083591	0.638087	732.490696	0.017317	0.015986
RS	10	0.096412	0.582109	840.641236	0.019873	0.018491
RS	11	0.110129	0.582109	877.885853	0.020754	0.019821
RS	12	0.124803	0.705258	757.194546	0.017901	0.017320
RS	13	0.140502	0.705258	791.835242	0.018719	0.018275
RS	14	0.157298	1.036096	565.041392	0.013358	0.013099
RS	15	0.175266	1.036096	593.928077	0.014041	0.013705
RS	16	0.194489	1.549222	418.371688	0.009891	0.009664
RS	17	0.215055	1.549222	441.634060	0.010441	0.010114
RS	18	0.237057	2.122689	340.622536	0.008053	0.007798
RS	19	0.260595	2.122689	360.393928	0.008520	0.008184
RS	20	0.285777	2.537221	319.097077	0.007544	0.007243
RS	21	0.312718	2.537221	337.802612	0.007986	0.007640
RS	22	0.341540	2.635948	344.035724	0.008133	0.007799
RS	23	0.372375	2.635948	363.819996	0.008601	0.008276
RS	24	0.405364	2.465390	410.836113	0.009712	0.009401
RS	25	0.440656	2.465390	433.318806	0.010244	0.010004
RS	26	0.478412	2.184588	514.724559	0.012168	0.011977
RS	27	0.518806	2.184588	540.597661	0.012780	0.012712
RS	28	0.562020	1.916755	645.322188	0.015256	0.015286
RS	29	0.608252	1.916755	673.888169	0.015931	0.016113
RS	30	0.657713	1.711475	785.498677	0.018570	0.018885
RS	31	0.710628	1.711475	814.610471	0.019258	0.019719
RS	32	0.767239	1.572103	916.269587	0.021661	0.022255
RS	33	0.827802	1.572103	942.898123	0.022291	0.022995
RS	34	0.892595	1.487034	1021.748330	0.024155	0.024956
RS	35	0.961913	1.487034	1042.827713	0.024653	0.025516
RS	36	1.036072	1.445755	1090.313148	0.025776	0.026683
RS	37	1.115410	1.445755	1103.517945	0.026088	0.027005
RS	38	1.200288	1.441328	1115.875127	0.026380	0.027282
RS	39	1.291094	1.441328	1120.145845	0.026481	0.027344
RS	40	1.388241	1.467079	1100.481497	0.026016	0.026817
RS	41	1.492172	1.467079	1096.002481	0.025910	0.026637
RS	42	1.603362	1.514307	1053.537935	0.024906	0.025547
RS	43	1.722316	1.514307	1041.165703	0.024614	0.025170
RS	44	1.849578	1.573112	986.636198	0.023325	0.023798
RS	45	1.985727	1.573112	967.286401	0.022867	0.023266
RS	46	2.131384	1.635063	908.513260	0.021478	0.021815
RS	47	2.287212	1.635063	882.940034	0.020873	0.021157
RS	48	2.453924	1.694445	824.022643	0.019480	0.019728
RS	49	2.632277	1.694445	792.906730	0.018745	0.018964
RS	50	2.823086	1.747509	735.657485	0.017391	0.017598
RS	51	3.027220	1.747509	699.749132	0.016543	0.016743
RS	52	3.245609	1.791498	644.973817	0.015248	0.015453
RS	53	3.479250	1.791498	605.197738	0.014307	0.014522
RS	54	3.729207	1.836578	549.863241	0.012999	0.013229
RS	55	3.996620	1.836578	508.174300	0.012014	0.012261
RS	56	4.282708	1.836578	464.865689	0.010990	0.011256
RS	57	4.588775	1.836578	420.618343	0.009944	0.010227
RS	58	4.916216	2.076524	336.264825	0.007950	0.008243
RS	59	5.266523	2.076524	303.807769	0.007182	0.007481
RS	60	5.641295	2.076524	271.257451	0.006413	0.006713
RS	61	6.042239	2.076524	239.149890	0.005654	0.005948
RS	62	6.471182	2.076524	208.007745	0.004917	0.005200
RS	63	6.930081	2.076524	869.559139	0.020557	0.022102
PA	4+25*2+4+6 0.098303586 0.032460104 6.930081497 0.972483363 0.525892936 0.734763532 0.638086822 0.582108907 0.705258264 1.036095711 1.549221917 2.122688651 2.537221055 2.635948450 2.465389624 2.184588004 1.916754649 1.711475488 1.572102876 1.487034019 1.445755143 1.441327717 1.467078532 1.514307303 1.573111664 1.635063095 1.694445126 1.747508567 1.791497682 1.836577671 2.076524034
//
IT	4042
RD	21
LK	-314056.326734
QD	-86.331924 -> -77.624970
RI	0.0166929768
TR	0.097249	0.032668
MT	6.976650
MM	C_pi: 1.513044, n_recomb: 43054.341153
RS	0	0.000000	0.988704	296.215555	0.006880	0.000322
RS	1	0.006995	0.988704	314.660153	0.007308	0.003829
RS	2	0.014479	0.988704	334.084875	0.007760	0.008571
RS	3	0.022486	0.988704	354.517558	0.008234	0.010376
RS	4	0.031054	0.528236	700.898796	0.016279	0.018326
RS	5	0.040221	0.528236	736.691228	0.017111	0.017097
RS	6	0.050029	0.754994	542.689324	0.012605	0.012062
RS	7	0.060523	0.754994	572.457790	0.013296	0.012397
RS	8	0.071751	0.647745	702.219786	0.016310	0.014940
RS	9	0.083764	0.647745	737.204488	0.017123	0.015854
RS	10	0.096618	0.581637	859.718146	0.019968	0.018621
RS	11	0.110371	0.581637	897.826815	0.020853	0.019949
RS	12	0.125086	0.700222	779.292760	0.018100	0.017535
RS	13	0.140830	0.700222	814.841627	0.018926	0.018500
RS	14	0.157675	1.032341	579.363832	0.013457	0.013210
RS	15	0.175699	1.032341	608.974213	0.014144	0.013824
RS	16	0.194983	1.555828	425.622740	0.009886	0.009670
RS	17	0.215617	1.555828	449.342552	0.010437	0.010124
RS	18	0.237693	2.149112	343.822720	0.007986	0.007743
RS	19	0.261314	2.149112	363.856101	0.008451	0.008129
RS	20	0.286587	2.583787	320.370368	0.007441	0.007153
RS	21	0.313627	2.583787	339.241041	0.007879	0.007547
RS	22	0.342559	2.690867	344.760026	0.008008	0.007686
RS	23	0.373515	2.690867	364.699015	0.008471	0.008156
RS	24	0.406636	2.515452	412.176775	0.009573	0.009271
RS	25	0.442074	2.515452	434.882878	0.010101	0.009865
RS	26	0.479991	2.223968	517.923793	0.012030	0.011837
RS	27	0.520559	2.223968	544.158050	0.012639	0.012563
RS	28	0.563966	1.945891	651.621896	0.015135	0.015151
RS	29	0.610408	1.945891	680.721087	0.015811	0.015971
RS	30	0.660099	1.733095	795.768666	0.018483	0.018770
RS	31	0.713266	1.733095	825.559498	0.019175	0.019600
RS	32	0.770152	1.588896	930.703503	0.021617	0.022169
RS	33	0.831016	1.588896	958.076480	0.022253	0.022911
RS	34	0.896138	1.501039	1039.838377	0.024152	0.024903
RS	35	0.965816	1.501039	1061.628294	0.024658	0.025469
RS	36	1.040366	1.458456	1111.014404	0.025805	0.026658
RS	37	1.120132	1.458456	1124.816272	0.026126	0.026987
RS	38	1.205477	1.453861	1137.869384	0.026429	0.027276
RS	39	1.296791	1.453861	1142.588514	0.026538	0.027348
RS	40	1.394493	1.480341	1122.524611	0.026072	0.026822
RS	41	1.499028	1.480341	1118.353592	0.025975	0.026655
RS	42	1.610876	1.528952	1074.765720	0.024963	0.025560
RS	43	1.730547	1.528952	1062.587819	0.024680	0.025196
RS	44	1.858588	1.589508	1006.646917	0.023381	0.023818
RS	45	1.995586	1.589508	987.396547	0.022934	0.023300
RS	46	2.142166	1.653311	927.227895	0.021536	0.021844
RS	47	2.299000	1.653311	901.660182	0.020942	0.021201
RS	48	2.466803	1.714449	841.494089	0.019545	0.019770
RS	49	2.646344	1.714449	810.276552	0.018820	0.019019
RS	50	2.838443	1.769032	751.948281	0.017465	0.017654
RS	51	3.043979	1.769032	715.810049	0.016626	0.016810
RS	52	3.263891	1.814233	660.088037	0.015332	0.015522
RS	53	3.499186	1.814233	619.932843	0.014399	0.014601
RS	54	3.750939	1.860565	563.579753	0.013090	0.013308
RS	55	4.020301	1.860565	521.376521	0.012110	0.012347
RS	56	4.308505	1.860565	477.446171	0.011089	0.011346
RS	57	4.616867	1.860565	432.478203	0.010045	0.010319
RS	58	4.946799	2.110972	345.022746	0.008014	0.008297
RS	59	5.299808	2.110972	312.247208	0.007252	0.007543
RS	60	5.677510	2.110972	279.289235	0.006487	0.006780
RS	61	6.081630	2.110972	246.693150	0.005730	0.006018
RS	62	6.514018	2.110972	214.993127	0.004994	0.005271
RS	63	6.976650	2.110972	907.782521	0.021085	0.022629
PA	4+25*2+4+6 0.097248727 0.032667642 6.976650037 0.988703924 0.528235962 0.754994211 0.647745173 0.581637036 0.700221851 1.032340939 1.555827610 2.149111527 2.583786636 2.690866976 2.515451951 2.223968156 1.945890955 1.733095479 1.588896245 1.501038921 1.458456116 1.453860930 1.480341443 1.528952489 1.589507745 1.653311400 1.714448956 1.769032112 1.814232762 1.860564860 2.110971957
//
IT	4218
RD	22
LK	-314039.129402
QD	-82.758021 -> -74.556412
RI	0.0163978175
TR	0.096242	0.032870
MT	7.021241
MM	C_pi: 1.530214, n_recomb: 43794.470315
RS	0	0.000000	1.004176	297.006180	0.006782	0.000319
RS	1	0.007005	1.004176	315.563767	0.007206	0.003793
RS	2	0.014502	1.004176	335.114125	0.007652	0.008499
RS	3	0.022523	1.004176	355.686315	0.008122	0.010301
RS	4	0.031106	0.530112	711.810172	0.016253	0.018412
RS	5	0.040290	0.530112	748.256448	0.017086	0.017166
RS	6	0.050118	0.775610	538.617072	0.012299	0.011831
RS	7	0.060635	0.775610	568.419613	0.012979	0.012154
RS	8	0.071888	0.657708	705.738800	0.016115	0.014818
RS	9	0.083929	0.657708	741.156139	0.016924	0.015715
RS	10	0.096814	0.581399	878.149770	0.020052	0.018740
RS	11	0.110602	0.581399	917.101776	0.020941	0.020066
RS	12	0.125355	0.695363	801.221004	0.018295	0.017745
RS	13	0.141142	0.695363	837.665036	0.019127	0.018721
RS	14	0.158035	1.028415	593.671937	0.013556	0.013321
RS	15	0.176112	1.028415	624.000830	0.014248	0.013943
RS	16	0.195454	1.561610	432.876100	0.009884	0.009679
RS	17	0.216152	1.561610	457.050576	0.010436	0.010136
RS	18	0.238300	2.174100	347.038709	0.007924	0.007692
RS	19	0.261999	2.174100	367.331567	0.008388	0.008078
RS	20	0.287358	2.628765	321.664486	0.007345	0.007069
RS	21	0.314494	2.628765	340.697020	0.007779	0.007460
RS	22	0.343531	2.744460	345.481894	0.007889	0.007579
RS	23	0.374602	2.744460	365.569830	0.008347	0.008043
RS	24	0.407850	2.564524	413.454525	0.009441	0.009147
RS	25	0.443427	2.564524	436.374053	0.009964	0.009732
RS	26	0.481496	2.262625	520.962635	0.011896	0.011703
RS	27	0.522232	2.262625	547.543372	0.012503	0.012420
RS	28	0.565822	1.974514	657.636546	0.015016	0.015019
RS	29	0.612465	1.974514	687.251246	0.015693	0.015832
RS	30	0.662376	1.754339	805.634462	0.018396	0.018655
RS	31	0.715784	1.754339	836.087240	0.019091	0.019483
RS	32	0.772933	1.605398	944.640511	0.021570	0.022083
RS	33	0.834085	1.605398	972.745031	0.022212	0.022826
RS	34	0.899521	1.514801	1057.372162	0.024144	0.024848
RS	35	0.969541	1.514801	1079.866295	0.024658	0.025419
RS	36	1.044467	1.470928	1131.140887	0.025828	0.026630
RS	37	1.124641	1.470928	1145.540737	0.026157	0.026967
RS	38	1.210432	1.466152	1159.304841	0.026471	0.027267
RS	39	1.302233	1.466152	1164.479694	0.026590	0.027349
RS	40	1.400465	1.493321	1144.055675	0.026123	0.026825
RS	41	1.505578	1.493321	1140.204242	0.026035	0.026670
RS	42	1.618055	1.543252	1095.545214	0.025016	0.025571
RS	43	1.738412	1.543252	1083.575258	0.024742	0.025220
RS	44	1.867200	1.605481	1026.279352	0.023434	0.023837
RS	45	2.005010	1.605481	1007.142225	0.022997	0.023332
RS	46	2.152474	1.671053	945.630763	0.021592	0.021873
RS	47	2.310268	1.671053	920.081655	0.021009	0.021243
RS	48	2.479117	1.733858	858.714238	0.019608	0.019811
RS	49	2.659794	1.733858	827.406950	0.018893	0.019073
RS	50	2.853128	1.789881	768.037782	0.017537	0.017708
RS	51	3.060006	1.789881	731.680671	0.016707	0.016876
RS	52	3.281377	1.836223	675.042149	0.015414	0.015590
RS	53	3.518256	1.836223	634.518450	0.014489	0.014677
RS	54	3.771729	1.883733	577.173568	0.013179	0.013385
RS	55	4.042958	1.883733	534.465787	0.012204	0.012430
RS	56	4.333188	1.883733	489.924837	0.011187	0.011433
RS	57	4.643750	1.883733	444.248449	0.010144	0.010409
RS	58	4.976069	2.144383	353.700100	0.008076	0.008351
RS	59	5.331667	2.144383	320.614369	0.007321	0.007604
RS	60	5.712176	2.144383	287.258686	0.006559	0.006846
RS	61	6.119342	2.144383	254.185187	0.005804	0.006087
RS	62	6.555031	2.144383	221.939012	0.005068	0.005341
RS	63	7.021241	2.144383	946.122294	0.021604	0.023148
PA	4+25*2+4+6 0.096242082 0.032870331 7.021241472 1.004175995 0.530111983 0.775609783 0.657708050 0.581399350 0.695363058 1.028415178 1.561610444 2.174099671 2.628764920 2.744459720 2.564524298 2.262625493 1.974513985 1.754339029 1.605397748 1.514801384 1.470928245 1.466152340 1.493321198 1.543252208 1.605480685 1.671052661 1.733858349 1.789881053 1.836223441 1.883732515 2.144382814
//
IT	4620
RD	23
LK	-314022.927611
QD	-79.398235 -> -71.665854
RI	0.0161250036
TR	0.095280	0.033068
MT	7.063994
MM	C_pi: 1.546931, n_recomb: 44520.834038
RS	0	0.000000	1.019062	297.842968	0.006690	0.000316
RS	1	0.007016	1.019062	316.513193	0.007109	0.003759
RS	2	0.014523	1.019062	336.188490	0.007551	0.008431
RS	3	0.022558	1.019062	356.899097	0.008016	0.010231
RS	4	0.031156	0.531553	722.974929	0.016239	0.018504
RS	5	0.040357	0.531553	760.077400	0.017072	0.017242
RS	6	0.050204	0.796594	534.305692	0.012001	0.011603
RS	7	0.060742	0.796594	564.116580	0.012671	0.011915
RS	8	0.072019	0.667960	708.583620	0.015916	0.014691
RS	9	0.084087	0.667960	744.400703	0.016720	0.015571
RS	10	0.097001	0.581380	895.947754	0.020124	0.018849
RS	11	0.110822	0.581380	935.722897	0.021018	0.020172
RS	12	0.125612	0.690678	822.972813	0.018485	0.017952
RS	13	0.141440	0.690678	860.299094	0.019324	0.018936
RS	14	0.158379	1.024358	607.956590	0.013656	0.013433
RS	15	0.176505	1.024358	638.998592	0.014353	0.014062
RS	16	0.195904	1.566648	440.127173	0.009886	0.009690
RS	17	0.216663	1.566648	464.753502	0.010439	0.010151
RS	18	0.238879	2.197750	350.265609	0.007867	0.007645
RS	19	0.262653	2.197750	370.815467	0.008329	0.008031
RS	20	0.288095	2.672243	322.974615	0.007254	0.006990
RS	21	0.315322	2.672243	342.165873	0.007686	0.007377
RS	22	0.344459	2.796764	346.202711	0.007776	0.007478
RS	23	0.375641	2.796764	366.434346	0.008231	0.007936
RS	24	0.409009	2.612630	414.676314	0.009314	0.009028
RS	25	0.444719	2.612630	437.800080	0.009834	0.009605
RS	26	0.482934	2.300586	523.853053	0.011766	0.011573
RS	27	0.523830	2.300586	550.766500	0.012371	0.012282
RS	28	0.567596	2.002637	663.386826	0.014901	0.014891
RS	29	0.614431	2.002637	693.500218	0.015577	0.015698
RS	30	0.664552	1.775212	815.122954	0.018309	0.018543
RS	31	0.718190	1.775212	846.221157	0.019007	0.019369
RS	32	0.775591	1.621611	958.109822	0.021520	0.021997
RS	33	0.837018	1.621611	986.933079	0.022168	0.022742
RS	34	0.902755	1.528321	1074.381533	0.024132	0.024792
RS	35	0.973104	1.528321	1097.573083	0.024653	0.025368
RS	36	1.048388	1.483174	1150.720879	0.025847	0.026599
RS	37	1.128954	1.483174	1165.718727	0.026184	0.026944
RS	38	1.215172	1.478206	1180.206573	0.026509	0.027255
RS	39	1.307438	1.478206	1185.843230	0.026636	0.027347
RS	40	1.406178	1.506028	1165.093686	0.026170	0.026825
RS	41	1.511845	1.506028	1161.572161	0.026091	0.026682
RS	42	1.624925	1.557220	1115.891897	0.025064	0.025579
RS	43	1.745938	1.557220	1104.142160	0.024801	0.025242
RS	44	1.875441	1.621047	1045.545659	0.023484	0.023854
RS	45	2.014029	1.621047	1026.534257	0.023057	0.023363
RS	46	2.162339	1.688310	963.729308	0.021647	0.021900
RS	47	2.321055	1.688310	938.210826	0.021074	0.021283
RS	48	2.490906	1.752706	875.685410	0.019669	0.019850
RS	49	2.672672	1.752706	844.299662	0.018964	0.019125
RS	50	2.867190	1.810094	783.926135	0.017608	0.017762
RS	51	3.075355	1.810094	747.360800	0.016787	0.016940
RS	52	3.298124	1.857511	689.835407	0.015495	0.015657
RS	53	3.536521	1.857511	648.953548	0.014576	0.014753
RS	54	3.791643	1.906129	590.642374	0.013267	0.013461
RS	55	4.064664	1.906129	547.439796	0.012296	0.012512
RS	56	4.356838	1.906129	502.299348	0.011282	0.011519
RS	57	4.669510	1.906129	455.926679	0.010241	0.010497
RS	58	5.004118	2.176812	362.295651	0.008138	0.008404
RS	59	5.362200	2.176812	328.907940	0.007388	0.007663
RS	60	5.745403	2.176812	295.164329	0.006630	0.006909
RS	61	6.155491	2.176812	261.624314	0.005876	0.006154
RS	62	6.594348	2.176812	228.843483	0.005140	0.005409
RS	63	7.063994	2.176812	984.555471	0.022114	0.023658
PA	4+25*2+4+6 0.095280173 0.033068207 7.063994034 1.019062352 0.531553318 0.796593555 0.667959570 0.581379736 0.690677904 1.024358148 1.566647892 2.197749714 2.672243258 2.796764258 2.612630406 2.300585918 2.002636766 1.775212226 1.621611320 1.528320566 1.483173519 1.478205797 1.506027572 1.557219762 1.621047437 1.688310288 1.752705975 1.810093636 1.857511407 1.906129185 2.176812208
//
IT	4122
RD	24
LK	-314007.650649
QD	-76.235542 -> -68.939482
RI	0.0158723945
TR	0.094359	0.033261
MT	7.105102
MM	C_pi: 1.563224, n_recomb: 45233.637800
RS	0	0.000000	1.033412	298.713739	0.006604	0.000313
RS	1	0.007025	1.033412	317.495871	0.007019	0.003727
RS	2	0.014544	1.033412	337.295050	0.007457	0.008366
RS	3	0.022591	1.033412	358.142639	0.007918	0.010163
RS	4	0.031203	0.532583	734.394115	0.016236	0.018603
RS	5	0.040421	0.532583	772.155604	0.017070	0.017326
RS	6	0.050286	0.817937	529.790156	0.011712	0.011378
RS	7	0.060844	0.817937	559.585812	0.012371	0.011680
RS	8	0.072144	0.678487	710.800531	0.015714	0.014558
RS	9	0.084237	0.678487	746.985700	0.016514	0.015422
RS	10	0.097180	0.581557	913.131166	0.020187	0.018948
RS	11	0.111033	0.581557	953.709838	0.021084	0.020269
RS	12	0.125858	0.686157	844.544669	0.018671	0.018154
RS	13	0.141726	0.686157	882.740404	0.019515	0.019147
RS	14	0.158707	1.020200	622.208881	0.013755	0.013544
RS	15	0.176882	1.020200	653.958367	0.014457	0.014180
RS	16	0.196334	1.571018	447.367692	0.009890	0.009704
RS	17	0.217152	1.571018	472.442869	0.010445	0.010168
RS	18	0.239433	2.220170	353.494795	0.007815	0.007602
RS	19	0.263279	2.220170	374.299022	0.008275	0.007988
RS	20	0.288801	2.714311	324.294625	0.007169	0.006915
RS	21	0.316115	2.714311	343.641520	0.007597	0.007300
RS	22	0.345348	2.847860	346.917319	0.007669	0.007382
RS	23	0.376635	2.847860	367.287598	0.008120	0.007834
RS	24	0.410120	2.659826	415.842031	0.009193	0.008914
RS	25	0.445957	2.659826	439.161327	0.009709	0.009483
RS	26	0.484312	2.337891	526.600959	0.011642	0.011448
RS	27	0.525362	2.337891	553.834009	0.012244	0.012149
RS	28	0.569295	2.030278	668.888234	0.014787	0.014767
RS	29	0.616315	2.030278	699.484229	0.015464	0.015567
RS	30	0.666638	1.795734	824.251417	0.018222	0.018433
RS	31	0.720497	1.795734	855.978938	0.018924	0.019256
RS	32	0.778139	1.637553	971.130006	0.021469	0.021912
RS	33	0.839831	1.637553	1000.659222	0.022122	0.022658
RS	34	0.905856	1.541610	1090.885274	0.024117	0.024735
RS	35	0.976520	1.541610	1114.767049	0.024645	0.025315
RS	36	1.052149	1.495205	1169.771892	0.025861	0.026567
RS	37	1.133091	1.495205	1185.366974	0.026205	0.026919
RS	38	1.219719	1.490038	1200.587885	0.026542	0.027242
RS	39	1.312432	1.490038	1206.691449	0.026677	0.027343
RS	40	1.411660	1.518480	1185.648701	0.026212	0.026823
RS	41	1.517858	1.518480	1182.466298	0.026141	0.026691
RS	42	1.631517	1.570881	1135.810876	0.025110	0.025587
RS	43	1.753161	1.570881	1124.292655	0.024855	0.025261
RS	44	1.883350	1.636246	1064.443790	0.023532	0.023870
RS	45	2.022686	1.636246	1045.570174	0.023115	0.023392
RS	46	2.171811	1.705127	981.520220	0.021699	0.021927
RS	47	2.331412	1.705127	956.044092	0.021136	0.021322
RS	48	2.502225	1.771041	892.402680	0.019729	0.019889
RS	49	2.685038	1.771041	860.949705	0.019033	0.019176
RS	50	2.880695	1.829724	799.607947	0.017677	0.017814
RS	51	3.090097	1.829724	762.845112	0.016865	0.017003
RS	52	3.314210	1.878156	704.461794	0.015574	0.015722
RS	53	3.554068	1.878156	663.232363	0.014662	0.014826
RS	54	3.810776	1.927819	603.980225	0.013352	0.013535
RS	55	4.085519	1.927819	560.292947	0.012387	0.012592
RS	56	4.379563	1.927819	514.564401	0.011376	0.011603
RS	57	4.694265	1.927819	467.507844	0.010335	0.010583
RS	58	5.031075	2.208335	370.806048	0.008198	0.008455
RS	59	5.391547	2.208335	337.124701	0.007453	0.007721
RS	60	5.777343	2.208335	303.002991	0.006699	0.006972
RS	61	6.190243	2.208335	269.007345	0.005947	0.006219
RS	62	6.632150	2.208335	235.703318	0.005211	0.005476
RS	63	7.105102	2.208335	1023.052696	0.022617	0.024160
PA	4+25*2+4+6 0.094359164 0.033261083 7.105101680 1.033411771 0.532582890 0.817937069 0.678486895 0.581557159 0.686157371 1.020200444 1.571018052 2.220169957 2.714310518 2.847859852 2.659826266 2.337890665 2.030278217 1.795734461 1.637553302 1.541610234 1.495204954 1.490037635 1.518479944 1.570881017 1.636245684 1.705126958 1.771040775 1.829723572 1.878156013 1.927819490 2.208334643
//
IT	3853
RD	25
LK	-313993.233037
QD	-73.254650 -> -66.364893
RI	0.0156354501
TR	0.093478	0.033450
MT	7.144538
MM	C_pi: 1.579095, n_recomb: 45933.292233
RS	0	0.000000	1.047383	299.574868	0.006522	0.000311
RS	1	0.007035	1.047383	318.465877	0.006933	0.003697
RS	2	0.014564	1.047383	338.385512	0.007367	0.008303
RS	3	0.022623	1.047383	359.366228	0.007824	0.010097
RS	4	0.031249	0.533218	746.074648	0.016243	0.018707
RS	5	0.040482	0.533218	784.498338	0.017079	0.017418
RS	6	0.050364	0.839613	525.113003	0.011432	0.011157
RS	7	0.060941	0.839613	554.872162	0.012080	0.011450
RS	8	0.072263	0.689266	712.443896	0.015510	0.014421
RS	9	0.084381	0.689266	748.966839	0.016306	0.015269
RS	10	0.097351	0.581916	929.710588	0.020240	0.019039
RS	11	0.111234	0.581916	971.073344	0.021141	0.020356
RS	12	0.126093	0.681798	865.923951	0.018852	0.018352
RS	13	0.141998	0.681798	904.976068	0.019702	0.019353
RS	14	0.159021	1.015959	636.423705	0.013855	0.013656
RS	15	0.177242	1.015959	668.874773	0.014562	0.014298
RS	16	0.196745	1.574773	454.593416	0.009897	0.009719
RS	17	0.217620	1.574773	480.114244	0.010452	0.010186
RS	18	0.239963	2.241415	356.723837	0.007766	0.007562
RS	19	0.263878	2.241415	377.779780	0.008225	0.007948
RS	20	0.289475	2.755008	325.622039	0.007089	0.006845
RS	21	0.316873	2.755008	345.121546	0.007514	0.007226
RS	22	0.346198	2.897776	347.624139	0.007568	0.007290
RS	23	0.377586	2.897776	368.128189	0.008014	0.007737
RS	24	0.411182	2.706124	416.954492	0.009077	0.008805
RS	25	0.447141	2.706124	440.461023	0.009589	0.009367
RS	26	0.485630	2.374536	529.216508	0.011521	0.011328
RS	27	0.526827	2.374536	556.756680	0.012121	0.012021
RS	28	0.570921	2.057443	674.152677	0.014677	0.014646
RS	29	0.618117	2.057443	705.215680	0.015353	0.015440
RS	30	0.668634	1.815895	833.041038	0.018136	0.018325
RS	31	0.722704	1.815895	865.382111	0.018840	0.019146
RS	32	0.780577	1.653205	983.728421	0.021416	0.021827
RS	33	0.842522	1.653205	1013.950744	0.022074	0.022575
RS	34	0.908824	1.554651	1106.911425	0.024098	0.024677
RS	35	0.979790	1.554651	1131.475685	0.024633	0.025262
RS	36	1.055748	1.507006	1188.318642	0.025871	0.026534
RS	37	1.137050	1.507006	1204.509320	0.026223	0.026893
RS	38	1.224071	1.501630	1220.472592	0.026571	0.027226
RS	39	1.317213	1.501630	1227.046941	0.026714	0.027337
RS	40	1.416908	1.530662	1205.741543	0.026250	0.026820
RS	41	1.523615	1.530662	1202.906070	0.026188	0.026699
RS	42	1.637829	1.584222	1155.318871	0.025152	0.025593
RS	43	1.760078	1.584222	1144.042066	0.024907	0.025279
RS	44	1.890926	1.651061	1082.988472	0.023577	0.023885
RS	45	2.030978	1.651061	1064.263205	0.023170	0.023419
RS	46	2.180883	1.721492	999.013100	0.021749	0.021952
RS	47	2.341333	1.721492	973.589873	0.021196	0.021360
RS	48	2.513070	1.788855	908.872760	0.019787	0.019927
RS	49	2.696887	1.788855	877.362784	0.019101	0.019225
RS	50	2.893636	1.848768	815.086391	0.017745	0.017865
RS	51	3.104224	1.848768	778.136144	0.016941	0.017064
RS	52	3.329627	1.898156	718.923024	0.015651	0.015786
RS	53	3.570886	1.898156	677.356124	0.014747	0.014898
RS	54	3.829116	1.948802	617.188288	0.013437	0.013608
RS	55	4.105512	1.948802	573.025940	0.012475	0.012670
RS	56	4.401350	1.948802	526.720240	0.011467	0.011685
RS	57	4.718000	1.948802	478.991764	0.010428	0.010667
RS	58	5.056925	2.238946	379.232274	0.008256	0.008506
RS	59	5.419691	2.238946	345.265193	0.007517	0.007778
RS	60	5.807976	2.238946	310.774746	0.006766	0.007033
RS	61	6.223576	2.238946	276.333894	0.006016	0.006283
RS	62	6.668411	2.238946	242.517698	0.005280	0.005540
RS	63	7.144538	2.238946	1061.596797	0.023112	0.024654
PA	4+25*2+4+6 0.093477704 0.033449533 7.144537727 1.047382761 0.533218286 0.839612975 0.689266193 0.581915996 0.681797953 1.015959404 1.574772641 2.241415136 2.755007988 2.897775944 2.706124435 2.374536145 2.057443442 1.815894550 1.653204585 1.554650856 1.507006022 1.501630240 1.530661658 1.584221677 1.651060554 1.721492389 1.788854617 1.848767633 1.898155984 1.948802427 2.238945951
//
CC
CC	Brief Description of the file format:
CC	  CC  comments
CC	  MM  useful-messages
CC	  RD  round-of-iterations
CC	  LL  \log[P(sequence)]
CC	  QD  Q-before-opt Q-after-opt
CC	  TR  \theta_0 \rho_0
CC	  RS  k t_k \lambda_k \pi_k \sum_{l\not=k}A_{kl} A_{kk}
CC	  DC  begin end best-k t_k+\Delta_k max-prob
CC
MM	Version: 0.6.5-r67
MM	pattern:4+25*2+4+6, n:63, n_free_lambdas:28
MM	n_iterations:25, skip:1, max_t:5, theta/rho:5
MM	is_decoding:0
MM	n_seqs:13, sum_L:985215, sum_n:135738
RD	0
LK	0.000000
QD	0.000000 -> 0.000000
RI	inf
TR	0.148239	0.029648
MT	5.000000
MM	C_pi: 1.000000, n_recomb: 28782.789036
RS	0	0.000000	1.000000	182.071333	0.006326	0.000000
RS	1	0.006440	1.000000	192.531545	0.006689	0.000000
RS	2	0.013294	1.000000	203.506871	0.007070	0.000000
RS	3	0.020590	1.000000	215.011317	0.007470	0.000000
RS	4	0.028356	1.000000	227.057613	0.007889	0.000000
RS	5	0.036622	1.000000	239.656913	0.008326	0.000000
RS	6	0.045421	1.000000	252.818458	0.008784	0.000000
RS	7	0.054785	1.000000	266.549198	0.009261	0.000000
RS	8	0.064753	1.000000	280.853380	0.009758	0.000000
RS	9	0.075363	1.000000	295.732088	0.010275	0.000000
RS	10	0.086656	1.000000	311.182748	0.010811	0.000000
RS	11	0.098677	1.000000	327.198579	0.011368	0.000000
RS	12	0.111471	1.000000	343.768010	0.011944	0.000000
RS	13	0.125090	1.000000	360.874049	0.012538	0.000000
RS	14	0.139585	1.000000	378.493613	0.013150	0.000000
RS	15	0.155014	1.000000	396.596819	0.013779	0.000000
RS	16	0.171437	1.000000	415.146254	0.014423	0.000000
RS	17	0.188917	1.000000	434.096205	0.015082	0.000000
RS	18	0.207523	1.000000	453.391893	0.015752	0.000000
RS	19	0.227327	1.000000	472.968694	0.016432	0.000000
RS	20	0.248406	1.000000	492.751384	0.017120	0.000000
RS	21	0.270843	1.000000	512.653417	0.017811	0.000000
RS	22	0.294725	1.000000	532.576263	0.018503	0.000000
RS	23	0.320144	1.000000	552.408832	0.019192	0.000000
RS	24	0.347201	1.000000	572.027027	0.019874	0.000000
RS	25	0.376000	1.000000	591.293442	0.020543	0.000000
RS	26	0.406654	1.000000	610.057276	0.021195	0.000000
RS	27	0.439282	1.000000	628.154477	0.021824	0.000000
RS	28	0.474011	1.000000	645.408198	0.022423	0.000000
RS	29	0.510976	1.000000	661.629594	0.022987	0.000000
RS	30	0.550322	1.000000	676.619022	0.023508	0.000000
RS	31	0.592202	1.000000	690.167708	0.023978	0.000000
RS	32	0.636779	1.000000	702.059917	0.024392	0.000000
RS	33	0.684227	1.000000	712.075679	0.024740	0.000000
RS	34	0.734730	1.000000	719.994106	0.025015	0.000000
RS	35	0.788485	1.000000	725.597328	0.025209	0.000000
RS	36	0.845702	1.000000	728.675035	0.025316	0.000000
RS	37	0.906604	1.000000	729.029623	0.025329	0.000000
RS	38	0.971428	1.000000	726.481870	0.025240	0.000000
RS	39	1.040426	1.000000	720.877073	0.025045	0.000000
RS	40	1.113868	1.000000	712.091509	0.024740	0.000000
RS	41	1.192040	1.000000	700.039033	0.024321	0.000000
RS	42	1.275245	1.000000	684.677610	0.023788	0.000000
RS	43	1.363809	1.000000	666.015491	0.023139	0.000000
RS	44	1.458076	1.000000	644.116723	0.022379	0.000000
RS	45	1.558414	1.000000	619.105645	0.021510	0.000000
RS	46	1.665214	1.000000	591.169980	0.020539	0.000000
RS	47	1.778891	1.000000	560.562155	0.019476	0.000000
RS	48	1.899889	1.000000	527.598471	0.018330	0.000000
RS	49	2.028679	1.000000	492.655823	0.017116	0.000000
RS	50	2.165763	1.000000	456.165730	0.015849	0.000000
RS	51	2.311675	1.000000	418.605564	0.014544	0.000000
RS	52	2.466983	1.000000	380.487023	0.013219	0.000000
RS	53	2.632293	1.000000	342.342087	0.011894	0.000000
RS	54	2.808249	1.000000	304.706868	0.010586	0.000000
RS	55	2.995536	1.000000	268.104031	0.009315	0.000000
RS	56	3.194884	1.000000	233.024619	0.008096	0.000000
RS	57	3.407070	1.000000	199.910293	0.006945	0.000000
RS	58	3.632920	1.000000	169.137110	0.005876	0.000000
RS	59	3.873315	1.000000	141.001958	0.004899	0.000000
RS	60	4.129191	1.000000	115.712704	0.004020	0.000000
RS	61	4.401545	1.000000	93.382876	0.003244	0.000000
RS	62	4.691438	1.000000	74.031439	0.002572	0.000000
RS	63	5.000000	1.000000	208.101442	0.007230	0.000000
PA	4+25*2+4+6 0.148239025 0.029647805 5.000000000 1.000000000 1.000000000 1.000000000 1.000000000 1.000000000 1.000000000 1.000000000 1.000000000 1.000000000 1.000000000 1.000000000 1.000000000 1.000000000 1.000000000 1.000000000 1.000000000 1.000000000 1.000000000 1.000000000 1.000000000 1.000000000 1.000000000 1.000000000 1.000000000 1.000000000 1.000000000 1.000000000 1.000000000
//
IT	5263
RD	1
LK	-359220.897069
QD	-333.825169 -> -244.325090
RI	0.0307815413
TR	0.143418	0.029425
MT	5.231366
MM	C_pi: 1.034119, n_recomb: 29529.987690
RS	0	0.000000	0.709467	265.892185	0.009004	0.000267
RS	1	0.006515	0.709467	280.569832	0.009501	0.002961
RS	2	0.013454	0.709467	295.876804	0.010020	0.007573
RS	3	0.020845	0.709467	311.815801	0.010559	0.011457
RS	4	0.028718	0.660906	352.361428	0.011932	0.012842
RS	5	0.037104	0.660906	370.479518	0.012546	0.012819
RS	6	0.046036	0.722978	356.004396	0.012056	0.012772
RS	7	0.055550	0.722978	374.134159	0.012670	0.012673
RS	8	0.065684	0.788828	360.273173	0.012200	0.012634
RS	9	0.076478	0.788828	378.422817	0.012815	0.012784
RS	10	0.087976	0.855698	366.313008	0.012405	0.013024
RS	11	0.100222	0.855698	384.526058	0.013022	0.013161
RS	12	0.113266	0.931356	370.746022	0.012555	0.013106
RS	13	0.127160	0.931356	388.945567	0.013171	0.012896
RS	14	0.141959	1.007047	377.235822	0.012775	0.012622
RS	15	0.157722	1.007047	395.464927	0.013392	0.012366
RS	16	0.174513	1.069146	390.291070	0.013217	0.012193
RS	17	0.192397	1.069146	408.710506	0.013841	0.012138
RS	18	0.211446	1.110981	411.573279	0.013937	0.012222
RS	19	0.231736	1.110981	430.329855	0.014573	0.012447
RS	20	0.253348	1.133028	440.741940	0.014925	0.012812
RS	21	0.276368	1.133028	459.870582	0.015573	0.013315
RS	22	0.300888	1.139270	476.589258	0.016139	0.013950
RS	23	0.327005	1.139270	495.960180	0.016795	0.014709
RS	24	0.354824	1.134709	517.381155	0.017521	0.015578
RS	25	0.384455	1.134709	536.668906	0.018174	0.016537
RS	26	0.416016	1.123968	560.946469	0.018996	0.017567
RS	27	0.449634	1.123968	579.617129	0.019628	0.018644
RS	28	0.485442	1.110602	604.796000	0.020481	0.019745
RS	29	0.523582	1.110602	622.115528	0.021067	0.020846
RS	30	0.564208	1.097133	646.163597	0.021882	0.021920
RS	31	0.607480	1.097133	661.229538	0.022392	0.022944
RS	32	0.653571	1.085247	682.108483	0.023099	0.023890
RS	33	0.702665	1.085247	693.909107	0.023498	0.024736
RS	34	0.754958	1.076013	709.688523	0.024033	0.025455
RS	35	0.810657	1.076013	717.189780	0.024287	0.026026
RS	36	0.869985	1.069962	726.256504	0.024594	0.026430
RS	37	0.933178	1.069962	728.507945	0.024670	0.026655
RS	38	1.000488	1.067055	729.831845	0.024715	0.026694
RS	39	1.072183	1.067055	726.070266	0.024588	0.026549
RS	40	1.148548	1.066720	719.339772	0.024360	0.026229
RS	41	1.229889	1.066720	709.071255	0.024012	0.025749
RS	42	1.316530	1.068118	694.558258	0.023520	0.025124
RS	43	1.408814	1.068118	677.622615	0.022947	0.024372
RS	44	1.507111	1.070441	655.971699	0.022214	0.023510
RS	45	1.611812	1.070441	632.601410	0.021422	0.022553
RS	46	1.723334	1.073102	604.705588	0.020478	0.021513
RS	47	1.842121	1.073102	575.580030	0.019491	0.020402
RS	48	1.968647	1.075734	542.609010	0.018375	0.019231
RS	49	2.103417	1.075734	508.880045	0.017233	0.018011
RS	50	2.246966	1.078101	472.340006	0.015995	0.016753
RS	51	2.399867	1.078101	435.598861	0.014751	0.015471
RS	52	2.562729	1.080040	397.304534	0.013454	0.014176
RS	53	2.736202	1.080040	359.474004	0.012173	0.012882
RS	54	2.920976	1.081911	321.299868	0.010880	0.011602
RS	55	3.117788	1.081911	284.487853	0.009634	0.010349
RS	56	3.327422	1.081911	248.879903	0.008428	0.009137
RS	57	3.550713	1.081911	214.955492	0.007279	0.007977
RS	58	3.788551	1.091273	181.741818	0.006154	0.006880
RS	59	4.041884	1.091273	152.920808	0.005178	0.005856
RS	60	4.311722	1.091273	126.709670	0.004291	0.004914
RS	61	4.599138	1.091273	103.288114	0.003498	0.004058
RS	62	4.905280	1.091273	82.742013	0.002802	0.003295
RS	63	5.231366	1.091273	241.696106	0.008185	0.009998
PA	4+25*2+4+6 0.143417542 0.029425201 5.231366158 0.709466934 0.660906076 0.722978115 0.788827896 0.855697632 0.931356430 1.007047176 1.069146156 1.110980988 1.133027554 1.139270306 1.134708881 1.123968124 1.110602379 1.097132921 1.085247040 1.076012611 1.069961548 1.067054749 1.066719532 1.068117976 1.070441246 1.073101997 1.075734138 1.078100920 1.080039740 1.081910610 1.091273248
//
IT	5037
RD	2
LK	-359066.448362
QD	-267.635071 -> -217.222713
RI	0.0341799378
TR	0.139717	0.029555
MT	5.386440
MM	C_pi: 1.059564, n_recomb: 30376.893384
RS	0	0.000000	0.662915	294.669529	0.009700	0.000264
RS	1	0.006563	0.662915	310.846386	0.010233	0.002953
RS	2	0.013557	0.662915	327.693499	0.010788	0.007526
RS	3	0.021011	0.662915	345.209149	0.011364	0.011201
RS	4	0.028953	0.542230	443.636930	0.014604	0.013658
RS	5	0.037417	0.542230	465.254761	0.015316	0.014173
RS	6	0.046436	0.609292	434.188746	0.014293	0.013434
RS	7	0.056047	0.609292	455.276436	0.014988	0.013863
RS	8	0.066289	0.688768	422.291459	0.013902	0.013144
RS	9	0.077203	0.688768	442.777327	0.014576	0.013747
RS	10	0.088833	0.778297	410.839705	0.013525	0.013296
RS	11	0.101227	0.778297	430.744855	0.014180	0.013811
RS	12	0.114434	0.892338	393.931559	0.012968	0.012974
RS	13	0.128508	0.892338	413.092933	0.013599	0.013091
RS	14	0.143506	1.017603	379.878830	0.012506	0.012128
RS	15	0.159488	1.017603	398.395525	0.013115	0.012137
RS	16	0.176519	1.127175	377.129832	0.012415	0.011485
RS	17	0.194668	1.127175	395.363994	0.013015	0.011624
RS	18	0.214008	1.203273	388.074130	0.012775	0.011425
RS	19	0.234617	1.203273	406.421539	0.013379	0.011777
RS	20	0.256579	1.242646	411.807016	0.013557	0.012007
RS	21	0.279982	1.242646	430.535653	0.014173	0.012582
RS	22	0.304922	1.251255	446.491899	0.014698	0.013198
RS	23	0.331498	1.251255	465.661906	0.015329	0.013988
RS	24	0.359819	1.238820	489.778027	0.016123	0.014932
RS	25	0.389998	1.238820	509.190326	0.016762	0.015897
RS	26	0.422159	1.214924	538.764077	0.017736	0.017080
RS	27	0.456430	1.214924	557.931882	0.018367	0.018145
RS	28	0.492950	1.186887	590.098551	0.019426	0.019453
RS	29	0.531867	1.186887	608.251610	0.020023	0.020531
RS	30	0.573339	1.159724	639.970615	0.021068	0.021837
RS	31	0.617532	1.159724	656.098188	0.021599	0.022830
RS	32	0.664626	1.136576	684.291510	0.022527	0.023997
RS	33	0.714811	1.136576	697.232117	0.022953	0.024804
RS	34	0.768290	1.119285	718.996558	0.023669	0.025697
RS	35	0.825279	1.119285	727.572126	0.023951	0.026223
RS	36	0.886008	1.108641	740.596802	0.024380	0.026729
RS	37	0.950723	1.108641	743.768186	0.024485	0.026906
RS	38	1.019685	1.104348	746.848841	0.024586	0.026972
RS	39	1.093174	1.104348	743.844111	0.024487	0.026784
RS	40	1.171486	1.105129	737.070400	0.024264	0.026435
RS	41	1.254938	1.105129	727.448385	0.023947	0.025921
RS	42	1.343867	1.109234	711.814199	0.023433	0.025238
RS	43	1.438632	1.109234	695.482057	0.022895	0.024469
RS	44	1.539618	1.115022	672.324829	0.022133	0.023546
RS	45	1.647231	1.115022	649.553708	0.021383	0.022586
RS	46	1.761908	1.121321	620.214712	0.020417	0.021497
RS	47	1.884111	1.121321	591.674500	0.019478	0.020398
RS	48	2.014335	1.127399	557.523840	0.018354	0.019195
RS	49	2.153106	1.127399	524.309050	0.017260	0.017996
RS	50	2.300985	1.132789	486.876612	0.016028	0.016724
RS	51	2.458569	1.132789	450.487031	0.014830	0.015468
RS	52	2.626497	1.137167	411.503440	0.013547	0.014173
RS	53	2.805446	1.137167	373.760936	0.012304	0.012905
RS	54	2.996140	1.141376	334.807582	0.011022	0.011629
RS	55	3.199349	1.141376	297.786841	0.009803	0.010399
RS	56	3.415897	1.141376	261.736782	0.008616	0.009205
RS	57	3.646657	1.141376	227.161723	0.007478	0.008058
RS	58	3.892562	1.160805	191.615056	0.006308	0.006916
RS	59	4.154607	1.160805	162.382022	0.005346	0.005916
RS	60	4.433851	1.160805	135.555609	0.004462	0.004989
RS	61	4.731423	1.160805	111.362779	0.003666	0.004142
RS	62	5.048525	1.160805	89.939275	0.002961	0.003382
RS	63	5.386440	1.160805	271.054889	0.008923	0.010511
PA	4+25*2+4+6 0.139716653 0.029555097 5.386439852 0.662915136 0.542230193 0.609292444 0.688767609 0.778296883 0.892338000 1.017602878 1.127174867 1.203273136 1.242645832 1.251255122 1.238820344 1.214923757 1.186886680 1.159724081 1.136576358 1.119284988 1.108640635 1.104348204 1.105128825 1.109234227 1.115022377 1.121321055 1.127399233 1.132788599 1.137166714 1.141376300 1.160804678
//
IT	5454
RD	3
LK	-358972.808826
QD	-240.127212 -> -201.986127
RI	0.0333958606
TR	0.136553	0.029818
MT	5.506027
MM	C_pi: 1.084620, n_recomb: 31356.500648
RS	0	0.000000	0.696963	290.836938	0.009275	0.000248
RS	1	0.006600	0.696963	307.045077	0.009792	0.002793
RS	2	0.013635	0.696963	323.949473	0.010331	0.007088
RS	3	0.021135	0.696963	341.551874	0.010893	0.010388
RS	4	0.029130	0.493085	507.356145	0.016180	0.014362
RS	5	0.037652	0.493085	531.340806	0.016945	0.015004
RS	6	0.046737	0.555535	493.871430	0.015750	0.014003
RS	7	0.056421	0.555535	517.148355	0.016493	0.014663
RS	8	0.066744	0.635296	473.563962	0.015103	0.013632
RS	9	0.077749	0.635296	495.950203	0.015817	0.014471
RS	10	0.089480	0.732380	450.602757	0.014370	0.013630
RS	11	0.101986	0.732380	472.035041	0.015054	0.014363
RS	12	0.115316	0.868773	417.008164	0.013299	0.012996
RS	13	0.129527	0.868773	437.178049	0.013942	0.013301
RS	14	0.144675	1.030189	386.646481	0.012331	0.011842
RS	15	0.160823	1.030189	405.645509	0.012937	0.011997
RS	16	0.178037	1.178698	371.982887	0.011863	0.011001
RS	17	0.196387	1.178698	390.317618	0.012448	0.011241
RS	18	0.215948	1.284335	375.750691	0.011983	0.010843
RS	19	0.236800	1.284335	394.014410	0.012566	0.011255
RS	20	0.259028	1.338096	396.282010	0.012638	0.011395
RS	21	0.282723	1.338096	414.930184	0.013233	0.011995
RS	22	0.307982	1.346870	431.143410	0.013750	0.012606
RS	23	0.334909	1.346870	450.390887	0.014364	0.013395
RS	24	0.363612	1.324992	477.539011	0.015229	0.014408
RS	25	0.394209	1.324992	497.290403	0.015859	0.015354
RS	26	0.426826	1.287167	532.049983	0.016968	0.016667
RS	27	0.461596	1.287167	551.852603	0.017599	0.017706
RS	28	0.498660	1.244510	590.634442	0.018836	0.019192
RS	29	0.538170	1.244510	609.672902	0.019443	0.020241
RS	30	0.580288	1.204325	648.555495	0.020683	0.021746
RS	31	0.625186	1.204325	665.701384	0.021230	0.022711
RS	32	0.673047	1.170950	700.604257	0.022343	0.024067
RS	33	0.724066	1.170950	714.536140	0.022787	0.024847
RS	34	0.778453	1.146739	741.577875	0.023650	0.025886
RS	35	0.836430	1.146739	750.967089	0.023949	0.026387
RS	36	0.898232	1.132555	767.122109	0.024465	0.026975
RS	37	0.964114	1.132555	770.844136	0.024583	0.027129
RS	38	1.034343	1.127756	774.746112	0.024708	0.027208
RS	39	1.109208	1.127756	772.035995	0.024621	0.027004
RS	40	1.189013	1.130348	764.229282	0.024372	0.026615
RS	41	1.274085	1.130348	754.722813	0.024069	0.026095
RS	42	1.364772	1.137710	736.986567	0.023503	0.025348
RS	43	1.461445	1.137710	720.685748	0.022984	0.024583
RS	44	1.564497	1.147414	695.097454	0.022168	0.023595
RS	45	1.674351	1.147414	672.340596	0.021442	0.022649
RS	46	1.791454	1.157725	640.720640	0.020433	0.021508
RS	47	1.916287	1.157725	612.197099	0.019524	0.020430
RS	48	2.049358	1.167562	576.132012	0.018374	0.019193
RS	49	2.191211	1.167562	542.908186	0.017314	0.018021
RS	50	2.342427	1.176229	503.965470	0.016072	0.016733
RS	51	2.503622	1.176229	467.476428	0.014908	0.015505
RS	52	2.675457	1.183246	427.312140	0.013628	0.014207
RS	53	2.858631	1.183246	389.299121	0.012415	0.012966
RS	54	3.053896	1.189996	349.188350	0.011136	0.011689
RS	55	3.262047	1.189996	311.705369	0.009941	0.010482
RS	56	3.483935	1.189996	275.006466	0.008770	0.009304
RS	57	3.720468	1.189996	239.618354	0.007642	0.008167
RS	58	3.972612	1.219922	201.507326	0.006426	0.006978
RS	59	4.241397	1.219922	171.794142	0.005479	0.005998
RS	60	4.527921	1.219922	144.318633	0.004603	0.005083
RS	61	4.833355	1.219922	119.346749	0.003806	0.004243
RS	62	5.158947	1.219922	97.056057	0.003095	0.003483
RS	63	5.506027	1.219922	300.613347	0.009587	0.011084
PA	4+25*2+4+6 0.136553261 0.029818480 5.506027102 0.696962543 0.493085385 0.555535363 0.635295923 0.732380324 0.868772964 1.030189282 1.178697591 1.284334704 1.338095980 1.346870158 1.324991569 1.287167377 1.244509615 1.204325153 1.170950288 1.146739374 1.132555034 1.127755845 1.130347597 1.137710443 1.147413902 1.157724722 1.167562003 1.176229000 1.183246011 1.189996386 1.219922343
//
IT	4669
RD	4
LK	-358899.297101
QD	-222.415020 -> -189.644643
RI	0.0305533692
TR	0.133682	0.030125
MT	5.609113
MM	C_pi: 1.110213, n_recomb: 32408.755175
RS	0	0.000000	0.770183	273.259543	0.008432	0.000227
RS	1	0.006631	0.770183	288.828130	0.008912	0.002585
RS	2	0.013701	0.770183	305.105823	0.009414	0.006538
RS	3	0.021240	0.770183	322.100632	0.009939	0.009449
RS	4	0.029279	0.472068	552.474305	0.017047	0.014935
RS	5	0.037851	0.472068	578.236159	0.017842	0.015519
RS	6	0.046992	0.528618	540.384290	0.016674	0.014449
RS	7	0.056738	0.528618	565.429603	0.017447	0.015199
RS	8	0.067131	0.604383	517.497923	0.015968	0.014058
RS	9	0.078213	0.604383	541.550715	0.016710	0.015026
RS	10	0.090029	0.702671	487.551492	0.015044	0.013974
RS	11	0.102629	0.702671	510.437369	0.015750	0.014843
RS	12	0.116065	0.853281	440.327256	0.013587	0.013093
RS	13	0.130392	0.853281	461.552830	0.014242	0.013517
RS	14	0.145668	1.043117	395.991271	0.012219	0.011669
RS	15	0.161957	1.043117	415.595896	0.012824	0.011913
RS	16	0.179327	1.225383	371.392048	0.011460	0.010648
RS	17	0.197848	1.225383	389.994229	0.012034	0.010946
RS	18	0.217597	1.357785	369.527255	0.011402	0.010395
RS	19	0.238656	1.357785	387.892908	0.011969	0.010834
RS	20	0.261111	1.424414	387.880813	0.011968	0.010909
RS	21	0.285055	1.424414	406.630307	0.012547	0.011510
RS	22	0.310587	1.432395	423.456212	0.013066	0.012122
RS	23	0.337811	1.432395	442.941601	0.013667	0.012894
RS	24	0.366841	1.400584	473.127962	0.014599	0.013966
RS	25	0.397796	1.400584	493.347722	0.015223	0.014884
RS	26	0.430803	1.348903	533.094308	0.016449	0.016308
RS	27	0.465998	1.348903	553.626157	0.017083	0.017316
RS	28	0.503528	1.292199	598.740415	0.018475	0.018952
RS	29	0.543545	1.292199	618.722219	0.019091	0.019973
RS	30	0.586217	1.239870	664.480216	0.020503	0.021649
RS	31	0.631717	1.239870	682.662187	0.021064	0.022590
RS	32	0.680235	1.197238	723.991660	0.022339	0.024110
RS	33	0.731969	1.197238	738.885499	0.022799	0.024871
RS	34	0.787134	1.166986	770.901186	0.023787	0.026037
RS	35	0.845957	1.166986	781.020997	0.024099	0.026524
RS	36	0.908680	1.149941	799.946129	0.024683	0.027180
RS	37	0.975562	1.149941	804.081048	0.024811	0.027326
RS	38	1.046879	1.145094	808.375790	0.024943	0.027410
RS	39	1.122924	1.145094	805.774804	0.024863	0.027204
RS	40	1.204012	1.149769	796.468915	0.024576	0.026774
RS	41	1.290477	1.149769	786.855950	0.024279	0.026260
RS	42	1.382674	1.160547	766.551290	0.023653	0.025451
RS	43	1.480985	1.160547	750.034494	0.023143	0.024698
RS	44	1.585815	1.174262	721.578294	0.022265	0.023648
RS	45	1.697595	1.174262	698.573067	0.021555	0.022723
RS	46	1.816787	1.188666	664.268749	0.020497	0.021531
RS	47	1.943883	1.188666	635.495203	0.019609	0.020479
RS	48	2.079405	1.202327	597.156547	0.018426	0.019208
RS	49	2.223914	1.202327	563.664933	0.017392	0.018065
RS	50	2.378004	1.214330	522.896437	0.016134	0.016760
RS	51	2.542312	1.214330	486.070874	0.014998	0.015561
RS	52	2.717514	1.224035	444.460384	0.013714	0.014259
RS	53	2.904334	1.224035	405.974123	0.012527	0.013043
RS	54	3.103541	1.233392	364.483118	0.011246	0.011765
RS	55	3.315956	1.233392	326.380023	0.010071	0.010578
RS	56	3.542456	1.233392	288.896053	0.008914	0.009414
RS	57	3.783974	1.233392	252.579570	0.007794	0.008287
RS	58	4.041507	1.274136	211.696632	0.006532	0.007050
RS	59	4.316116	1.274136	181.444962	0.005599	0.006088
RS	60	4.608933	1.274136	153.280474	0.004730	0.005185
RS	61	4.921165	1.274136	127.503707	0.003934	0.004350
RS	62	5.254101	1.274136	104.329787	0.003219	0.003590
RS	63	5.609113	1.274136	331.294678	0.010222	0.011684
PA	4+25*2+4+6 0.133681520 0.030125033 5.609112569 0.770183006 0.472067527 0.528617559 0.604382777 0.702670957 0.853281176 1.043117048 1.225383447 1.357784505 1.424414461 1.432394709 1.400583588 1.348903049 1.292199304 1.239869695 1.197237529 1.166986032 1.149941491 1.145093633 1.149769086 1.160547090 1.174262372 1.188665530 1.202326606 1.214330000 1.224035136 1.233392357 1.274136384
//
IT	5473
RD	5
LK	-358835.299532
QD	-207.919736 -> -178.503062
RI	0.0271877506
TR	0.131003	0.030438
MT	5.703982
MM	C_pi: 1.136011, n_recomb: 33487.943474
RS	0	0.000000	0.867350	251.758972	0.007518	0.000206
RS	1	0.006659	0.867350	266.428817	0.007956	0.002372
RS	2	0.013760	0.867350	281.806553	0.008415	0.005987
RS	3	0.021335	0.867350	297.906215	0.008896	0.008548
RS	4	0.029414	0.464183	585.580541	0.017486	0.015395
RS	5	0.038032	0.464183	612.789435	0.018299	0.015843
RS	6	0.047222	0.515520	577.276991	0.017238	0.014779
RS	7	0.057025	0.515520	603.829605	0.018031	0.015550
RS	8	0.067481	0.585715	555.904855	0.016600	0.014416
RS	9	0.078633	0.585715	581.472248	0.017364	0.015454
RS	10	0.090527	0.682049	522.428323	0.015600	0.014306
RS	11	0.103213	0.682049	546.717239	0.016326	0.015268
RS	12	0.116744	0.842127	463.722263	0.013847	0.013229
RS	13	0.131176	0.842127	486.028940	0.014514	0.013734
RS	14	0.146569	1.055397	406.794925	0.012148	0.011565
RS	15	0.162987	1.055397	427.073604	0.012753	0.011868
RS	16	0.180498	1.267982	373.351489	0.011149	0.010379
RS	17	0.199176	1.267982	392.311633	0.011715	0.010711
RS	18	0.219096	1.425513	366.653340	0.010949	0.010036
RS	19	0.240343	1.425513	385.219066	0.011503	0.010487
RS	20	0.263005	1.504361	383.297506	0.011446	0.010506
RS	21	0.287176	1.504361	402.241064	0.012012	0.011101
RS	22	0.312957	1.511312	419.743311	0.012534	0.011712
RS	23	0.340453	1.511312	439.544047	0.013125	0.012463
RS	24	0.369781	1.469653	472.609255	0.014113	0.013581
RS	25	0.401062	1.469653	493.355381	0.014732	0.014471
RS	26	0.434425	1.404554	537.810616	0.016060	0.015985
RS	27	0.470010	1.404554	559.111607	0.016696	0.016964
RS	28	0.507965	1.334514	610.260184	0.018223	0.018726
RS	29	0.548446	1.334514	631.210826	0.018849	0.019722
RS	30	0.591623	1.270872	683.587186	0.020413	0.021545
RS	31	0.637675	1.270872	702.818085	0.020987	0.022467
RS	32	0.686794	1.219775	750.377738	0.022407	0.024130
RS	33	0.739183	1.219775	766.231493	0.022881	0.024879
RS	34	0.795060	1.184119	803.060130	0.023981	0.026158
RS	35	0.854658	1.184119	813.889356	0.024304	0.026638
RS	36	0.918224	1.164641	835.416663	0.024947	0.027354
RS	37	0.986023	1.164641	839.922478	0.025081	0.027498
RS	38	1.058337	1.159955	844.423720	0.025216	0.027585
RS	39	1.135465	1.159955	841.871392	0.025140	0.027384
RS	40	1.217729	1.166773	830.862458	0.024811	0.026915
RS	41	1.305470	1.166773	821.068872	0.024518	0.026412
RS	42	1.399054	1.180935	798.000496	0.023829	0.025544
RS	43	1.498869	1.180935	781.183111	0.023327	0.024810
RS	44	1.605331	1.198601	749.681145	0.022387	0.023701
RS	45	1.718881	1.198601	726.334388	0.021689	0.022799
RS	46	1.839992	1.217032	689.189549	0.020580	0.021560
RS	47	1.969167	1.217032	660.066114	0.019711	0.020534
RS	48	2.106944	1.234468	619.311042	0.018494	0.019233
RS	49	2.253894	1.234468	585.449541	0.017482	0.018118
RS	50	2.410629	1.249771	542.727465	0.016207	0.016796
RS	51	2.577801	1.249771	505.467208	0.015094	0.015625
RS	52	2.756103	1.262141	462.297377	0.013805	0.014319
RS	53	2.946278	1.262141	423.251074	0.012639	0.013127
RS	54	3.149116	1.274100	380.279422	0.011356	0.011847
RS	55	3.365460	1.274100	341.487074	0.010197	0.010679
RS	56	3.596209	1.274100	303.158742	0.009053	0.009529
RS	57	3.842322	1.274100	265.863691	0.007939	0.008411
RS	58	4.104824	1.325915	222.062292	0.006631	0.007125
RS	59	4.384804	1.325915	191.254235	0.005711	0.006180
RS	60	4.683426	1.325915	162.391654	0.004849	0.005287
RS	61	5.001933	1.325915	135.806648	0.004055	0.004457
RS	62	5.341647	1.325915	111.749067	0.003337	0.003697
RS	63	5.703982	1.325915	363.163719	0.010845	0.012296
PA	4+25*2+4+6 0.131002785 0.030438212 5.703981812 0.867350140 0.464182747 0.515519532 0.585715417 0.682049378 0.842126665 1.055396784 1.267981863 1.425513424 1.504360636 1.511311752 1.469652666 1.404553648 1.334514069 1.270872468 1.219775019 1.184118949 1.164641252 1.159954746 1.166772593 1.180934673 1.198601493 1.217032164 1.234468166 1.249770580 1.262141485 1.274100324 1.325914776
//
IT	3887
RD	6
LK	-358777.589062
QD	-195.090904 -> -168.257362
RI	0.0239816260
TR	0.128479	0.030745
MT	5.793977
MM	C_pi: 1.161676, n_recomb: 34569.837788
RS	0	0.000000	0.981330	230.576186	0.006670	0.000186
RS	1	0.006685	0.981330	244.289729	0.007067	0.002171
RS	2	0.013816	0.981330	258.698968	0.007483	0.005477
RS	3	0.021424	0.981330	273.822709	0.007921	0.007739
RS	4	0.029541	0.462994	610.962909	0.017673	0.015763
RS	5	0.038200	0.462994	639.415451	0.018496	0.016050
RS	6	0.047438	0.510348	606.918736	0.017556	0.015008
RS	7	0.057294	0.510348	634.795537	0.018363	0.015766
RS	8	0.067808	0.574354	589.901357	0.017064	0.014711
RS	9	0.079026	0.574354	616.870422	0.017844	0.015787
RS	10	0.090993	0.666948	555.627054	0.016073	0.014620
RS	11	0.103760	0.666948	581.276229	0.016815	0.015650
RS	12	0.117381	0.833401	487.072063	0.014090	0.013385
RS	13	0.131912	0.833401	510.470172	0.014766	0.013953
RS	14	0.147414	1.066551	418.449270	0.012104	0.011506
RS	15	0.163953	1.066551	439.439811	0.012712	0.011851
RS	16	0.181597	1.306965	376.807233	0.010900	0.010167
RS	17	0.200420	1.306965	396.174865	0.011460	0.010522
RS	18	0.220502	1.488591	365.723528	0.010579	0.009738
RS	19	0.241926	1.488591	384.541276	0.011124	0.010193
RS	20	0.264783	1.579480	380.869797	0.011017	0.010165
RS	21	0.289167	1.579480	400.052981	0.011572	0.010749
RS	22	0.315181	1.585573	418.166231	0.012096	0.011357
RS	23	0.342935	1.585573	438.314766	0.012679	0.012086
RS	24	0.372543	1.534433	474.029610	0.013712	0.013241
RS	25	0.404131	1.534433	495.319763	0.014328	0.014103
RS	26	0.437830	1.456478	544.171393	0.015741	0.015691
RS	27	0.473781	1.456478	566.248008	0.016380	0.016642
RS	28	0.512136	1.373792	623.119028	0.018025	0.018512
RS	29	0.553055	1.373792	645.040277	0.018659	0.019485
RS	30	0.596709	1.299546	703.783372	0.020358	0.021435
RS	31	0.643282	1.299546	724.065470	0.020945	0.022343
RS	32	0.692967	1.240600	777.687096	0.022496	0.024132
RS	33	0.745974	1.240600	794.504624	0.022983	0.024873
RS	34	0.802523	1.199999	836.040141	0.024184	0.026252
RS	35	0.862854	1.199999	847.582055	0.024518	0.026730
RS	36	0.927216	1.178347	871.640479	0.025214	0.027499
RS	37	0.995882	1.178347	876.517495	0.025355	0.027647
RS	38	1.069137	1.173903	881.159048	0.025489	0.027737
RS	39	1.147289	1.173903	878.652651	0.025417	0.027544
RS	40	1.230665	1.182813	865.879711	0.025047	0.027039
RS	41	1.319615	1.182813	855.900147	0.024759	0.026551
RS	42	1.414510	1.200242	830.017472	0.024010	0.025628
RS	43	1.515749	1.200242	812.890571	0.023514	0.024914
RS	44	1.623756	1.221726	778.303120	0.022514	0.023751
RS	45	1.738982	1.221726	754.600419	0.021828	0.022873
RS	46	1.861910	1.244058	714.584339	0.020671	0.021591
RS	47	1.993056	1.244058	685.089519	0.019818	0.020593
RS	48	2.132969	1.265163	641.887764	0.018568	0.019262
RS	49	2.282234	1.265163	607.628676	0.017577	0.018175
RS	50	2.441476	1.283683	562.920332	0.016284	0.016839
RS	51	2.611364	1.283683	525.194789	0.015192	0.015694
RS	52	2.792607	1.298658	480.432425	0.013897	0.014384
RS	53	2.985967	1.298658	440.797160	0.012751	0.013215
RS	54	3.192251	1.313176	396.309182	0.011464	0.011932
RS	55	3.412325	1.313176	356.804618	0.010321	0.010782
RS	56	3.647109	1.313176	317.613866	0.009188	0.009645
RS	57	3.897589	1.313176	279.326222	0.008080	0.008534
RS	58	4.164811	1.376253	232.501789	0.006726	0.007200
RS	59	4.449897	1.376253	201.141978	0.005818	0.006270
RS	60	4.754039	1.376253	171.590510	0.004964	0.005388
RS	61	5.078512	1.376253	144.208564	0.004172	0.004562
RS	62	5.424675	1.376253	119.278452	0.003450	0.003802
RS	63	5.793977	1.376253	396.138374	0.011459	0.012909
PA	4+25*2+4+6 0.128479071 0.030744575 5.793976887 0.981329968 0.462993711 0.510347994 0.574353864 0.666947811 0.833400826 1.066550871 1.306964794 1.488591050 1.579479962 1.585573252 1.534433231 1.456477512 1.373791883 1.299545927 1.240599845 1.199998657 1.178346869 1.173903062 1.182813023 1.200241584 1.221726481 1.244057953 1.265163402 1.283682676 1.298657581 1.313176281 1.376253130
//
IT	4561
RD	7
LK	-358724.845882
QD	-183.484483 -> -158.822967
RI	0.0211604601
TR	0.126094	0.031040
MT	5.880369
MM	C_pi: 1.186979, n_recomb: 35642.486694
RS	0	0.000000	1.108096	211.273453	0.005928	0.000169
RS	1	0.006709	1.108096	224.066035	0.006286	0.001989
RS	2	0.013869	1.108096	237.535175	0.006664	0.005020
RS	3	0.021508	1.108096	251.703126	0.007062	0.007031
RS	4	0.029661	0.465373	631.352066	0.017713	0.016059
RS	5	0.038360	0.465373	660.913230	0.018543	0.016183
RS	6	0.047643	0.510123	630.941344	0.017702	0.015155
RS	7	0.057548	0.510123	660.001233	0.018517	0.015882
RS	8	0.068119	0.567694	620.249864	0.017402	0.014950
RS	9	0.079398	0.567694	648.529458	0.018195	0.016044
RS	10	0.091435	0.655431	587.411834	0.016481	0.014914
RS	11	0.104278	0.655431	614.382840	0.017237	0.015995
RS	12	0.117984	0.826060	510.345378	0.014318	0.013554
RS	13	0.132609	0.826060	534.837323	0.015006	0.014171
RS	14	0.148215	1.076360	430.647564	0.012082	0.011479
RS	15	0.164869	1.076360	452.371819	0.012692	0.011856
RS	16	0.182639	1.342641	381.210817	0.010695	0.009997
RS	17	0.201602	1.342641	401.014282	0.011251	0.010367
RS	18	0.221837	1.547654	366.003703	0.010269	0.009486
RS	19	0.243430	1.547654	385.101576	0.010805	0.009942
RS	20	0.266472	1.650673	379.736648	0.010654	0.009870
RS	21	0.291059	1.650673	399.180737	0.011200	0.010443
RS	22	0.317296	1.656263	417.795400	0.011722	0.011043
RS	23	0.345294	1.656263	438.301334	0.012297	0.011751
RS	24	0.375170	1.596140	476.417185	0.013367	0.012933
RS	25	0.407050	1.596140	498.248251	0.013979	0.013770
RS	26	0.441069	1.505911	551.181128	0.015464	0.015419
RS	27	0.477371	1.505911	574.021875	0.016105	0.016345
RS	28	0.516108	1.411218	636.297790	0.017852	0.018305
RS	29	0.557444	1.411218	659.177357	0.018494	0.019259
RS	30	0.601554	1.326956	724.038161	0.020314	0.021320
RS	31	0.648623	1.326956	745.365618	0.020912	0.022216
RS	32	0.698850	1.260646	804.889771	0.022582	0.024118
RS	33	0.752446	1.260646	822.674983	0.023081	0.024854
RS	34	0.809639	1.215433	868.838472	0.024376	0.026324
RS	35	0.870669	1.215433	881.105899	0.024721	0.026803
RS	36	0.935793	1.191765	907.673420	0.025466	0.027622
RS	37	1.005287	1.191765	912.940648	0.025614	0.027776
RS	38	1.079444	1.187574	917.723150	0.025748	0.027868
RS	39	1.158575	1.187574	915.285973	0.025680	0.027687
RS	40	1.243016	1.198478	900.763884	0.025272	0.027149
RS	41	1.333122	1.198478	890.623909	0.024988	0.026677
RS	42	1.429274	1.219020	861.953319	0.024183	0.025705
RS	43	1.531877	1.219020	844.541595	0.023695	0.025012
RS	44	1.641363	1.244156	806.903380	0.022639	0.023800
RS	45	1.758196	1.244156	782.864643	0.021964	0.022946
RS	46	1.882866	1.270236	740.009179	0.020762	0.021625
RS	47	2.015902	1.270236	710.155697	0.019924	0.020652
RS	48	2.157863	1.294882	664.531758	0.018644	0.019295
RS	49	2.309348	1.294882	629.880233	0.017672	0.018235
RS	50	2.470997	1.316511	583.200546	0.016363	0.016885
RS	51	2.643491	1.316511	545.009157	0.015291	0.015766
RS	52	2.827559	1.334010	498.659168	0.013991	0.014452
RS	53	3.023976	1.334010	458.432373	0.012862	0.013304
RS	54	3.233571	1.351024	412.425225	0.011571	0.012018
RS	55	3.457228	1.351024	372.206734	0.010443	0.010885
RS	56	3.695891	1.351024	332.154848	0.009319	0.009760
RS	57	3.950567	1.351024	292.877950	0.008217	0.008656
RS	58	4.222329	1.425499	242.952404	0.006816	0.007274
RS	59	4.512325	1.425499	211.055404	0.005921	0.006359
RS	60	4.821777	1.425499	180.832610	0.005074	0.005486
RS	61	5.151990	1.425499	152.672086	0.004283	0.004665
RS	62	5.504359	1.425499	126.886601	0.003560	0.003905
RS	63	5.880369	1.425499	430.108074	0.012067	0.013519
PA	4+25*2+4+6 0.126093934 0.031040000 5.880369126 1.108095555 0.465373447 0.510123380 0.567693917 0.655430517 0.826059720 1.076359681 1.342641038 1.547654090 1.650673420 1.656263372 1.596139756 1.505910818 1.411218284 1.326956489 1.260645586 1.215432643 1.191764905 1.187573536 1.198477603 1.219020040 1.244155945 1.270236445 1.294881729 1.316511230 1.334010073 1.351024263 1.425498765
//
IT	5081
RD	8
LK	-358676.322316
QD	-172.906901 -> -150.137206
RI	0.0187498063
TR	0.123839	0.031324
MT	5.963524
MM	C_pi: 1.211794, n_recomb: 36700.816910
RS	0	0.000000	1.245254	194.216852	0.005292	0.000153
RS	1	0.006733	1.245254	206.160008	0.005617	0.001826
RS	2	0.013919	1.245254	218.756877	0.005961	0.004615
RS	3	0.021588	1.245254	232.032063	0.006322	0.006418
RS	4	0.029774	0.469696	648.459078	0.017669	0.016302
RS	5	0.038512	0.469696	679.033801	0.018502	0.016272
RS	6	0.047837	0.513225	650.489581	0.017724	0.015233
RS	7	0.057790	0.513225	680.616239	0.018545	0.015923
RS	8	0.068414	0.564269	647.495392	0.017643	0.015140
RS	9	0.079753	0.564269	677.008049	0.018447	0.016240
RS	10	0.091855	0.646383	617.980531	0.016838	0.015189
RS	11	0.104771	0.646383	646.238575	0.017608	0.016311
RS	12	0.118558	0.819546	533.544221	0.014538	0.013731
RS	13	0.133273	0.819546	559.128407	0.015235	0.014389
RS	14	0.148978	1.084778	443.233145	0.012077	0.011474
RS	15	0.165741	1.084778	465.704720	0.012689	0.011878
RS	16	0.183632	1.375267	386.268454	0.010525	0.009858
RS	17	0.202728	1.375267	406.525212	0.011077	0.010240
RS	18	0.223110	1.603118	367.099383	0.010002	0.009270
RS	19	0.244864	1.603118	386.493385	0.010531	0.009725
RS	20	0.268082	1.718461	379.447126	0.010339	0.009610
RS	21	0.292864	1.718461	399.161569	0.010876	0.010172
RS	22	0.319314	1.724028	418.146824	0.011393	0.010763
RS	23	0.347544	1.724028	439.008713	0.011962	0.011452
RS	24	0.377676	1.655458	479.285971	0.013059	0.012653
RS	25	0.409836	1.655458	501.645097	0.013668	0.013466
RS	26	0.444162	1.553532	558.354982	0.015214	0.015164
RS	27	0.480798	1.553532	581.939754	0.015856	0.016068
RS	28	0.519901	1.447392	649.319253	0.017692	0.018105
RS	29	0.561637	1.447392	673.137692	0.018341	0.019042
RS	30	0.606182	1.353615	743.870202	0.020268	0.021201
RS	31	0.653727	1.353615	766.232384	0.020878	0.022086
RS	32	0.704472	1.280324	831.507151	0.022656	0.024090
RS	33	0.758635	1.280324	850.262915	0.023167	0.024823
RS	34	0.816443	1.230741	900.995475	0.024550	0.026377
RS	35	0.878144	1.230741	914.004671	0.024904	0.026858
RS	36	0.943999	1.205158	943.083114	0.025697	0.027724
RS	37	1.014288	1.205158	948.767526	0.025851	0.027887
RS	38	1.089308	1.201188	953.731588	0.025987	0.027983
RS	39	1.169380	1.201188	951.397863	0.025923	0.027814
RS	40	1.254843	1.213965	935.185241	0.025481	0.027246
RS	41	1.346060	1.213965	924.922816	0.025202	0.026792
RS	42	1.443417	1.237453	893.533127	0.024346	0.025776
RS	43	1.547330	1.237453	875.873968	0.023865	0.025103
RS	44	1.658239	1.266064	835.254699	0.022758	0.023847
RS	45	1.776614	1.266064	810.912577	0.022095	0.023017
RS	46	1.902960	1.295729	765.281304	0.020852	0.021660
RS	47	2.037812	1.295729	735.094110	0.020029	0.020712
RS	48	2.181743	1.323772	687.097898	0.018722	0.019332
RS	49	2.335364	1.323772	652.070678	0.017767	0.018297
RS	50	2.499329	1.348394	603.454407	0.016443	0.016935
RS	51	2.674332	1.348394	564.807396	0.015390	0.015839
RS	52	2.861117	1.368326	516.891066	0.014084	0.014521
RS	53	3.060479	1.368326	476.079605	0.012972	0.013394
RS	54	3.273262	1.387758	428.564700	0.011677	0.012104
RS	55	3.500371	1.387758	387.637992	0.010562	0.010987
RS	56	3.742771	1.387758	346.733041	0.009448	0.009873
RS	57	4.001491	1.387758	306.476402	0.008351	0.008776
RS	58	4.277629	1.473709	253.387418	0.006904	0.007346
RS	59	4.572359	1.473709	220.969930	0.006021	0.006445
RS	60	4.886932	1.473709	190.095128	0.005180	0.005581
RS	61	5.222684	1.473709	161.175975	0.004392	0.004765
RS	62	5.581040	1.473709	134.553858	0.003666	0.004005
RS	63	5.963524	1.473709	464.979732	0.012669	0.014124
PA	4+25*2+4+6 0.123839251 0.031324283 5.963523913 1.245253523 0.469695647 0.513224520 0.564268916 0.646382669 0.819546257 1.084778493 1.375267347 1.603118376 1.718461042 1.724028224 1.655458270 1.553531706 1.447391843 1.353615181 1.280323937 1.230740652 1.205158076 1.201187737 1.213964675 1.237453403 1.266064436 1.295728976 1.323771799 1.348394294 1.368326219 1.387757606 1.473708586
//
IT	4362
RD	9
LK	-358631.490813
QD	-163.226714 -> -142.132603
RI	0.0167130574
TR	0.121709	0.031598
MT	6.043504
MM	C_pi: 1.236038, n_recomb: 37742.410489
RS	0	0.000000	1.391019	179.341642	0.004752	0.000140
RS	1	0.006755	1.391019	190.518209	0.005048	0.001682
RS	2	0.013966	1.391019	202.324188	0.005361	0.004258
RS	3	0.021664	1.391019	214.785701	0.005691	0.005887
RS	4	0.029882	0.475028	663.402308	0.017577	0.016503
RS	5	0.038656	0.475028	694.921337	0.018412	0.016333
RS	6	0.048022	0.518679	666.411655	0.017657	0.015256
RS	7	0.058020	0.518679	697.504851	0.018481	0.015907
RS	8	0.068694	0.563173	672.054890	0.017806	0.015289
RS	9	0.080089	0.563173	702.732289	0.018619	0.016387
RS	10	0.092254	0.639115	647.474404	0.017155	0.015447
RS	11	0.105241	0.639115	676.987248	0.017937	0.016601
RS	12	0.119104	0.813528	556.684649	0.014750	0.013912
RS	13	0.133904	0.813528	583.357274	0.015456	0.014606
RS	14	0.149704	1.091828	456.118853	0.012085	0.011488
RS	15	0.166571	1.091828	479.346647	0.012700	0.011914
RS	16	0.184578	1.405058	391.805865	0.010381	0.009744
RS	17	0.203800	1.405058	412.527163	0.010930	0.010135
RS	18	0.224322	1.655283	368.774625	0.009771	0.009082
RS	19	0.246229	1.655283	388.473909	0.010293	0.009535
RS	20	0.269616	1.783196	379.733977	0.010061	0.009380
RS	21	0.294583	1.783196	399.721696	0.010591	0.009930
RS	22	0.321237	1.789249	418.950998	0.011100	0.010509
RS	23	0.349691	1.789249	440.161856	0.011662	0.011181
RS	24	0.380066	1.712793	482.373684	0.012781	0.012395
RS	25	0.412494	1.712793	505.243228	0.013387	0.013187
RS	26	0.447112	1.599715	565.445669	0.014982	0.014924
RS	27	0.484069	1.599715	589.750018	0.015626	0.015809
RS	28	0.523522	1.482629	661.946074	0.017539	0.017911
RS	29	0.565640	1.482629	686.679831	0.018194	0.018832
RS	30	0.610602	1.379759	763.049400	0.020217	0.021077
RS	31	0.658603	1.379759	786.432187	0.020837	0.021954
RS	32	0.709845	1.299798	857.312143	0.022715	0.024050
RS	33	0.764549	1.299798	877.039288	0.023238	0.024781
RS	34	0.822947	1.246030	932.288927	0.024701	0.026412
RS	35	0.885291	1.246030	946.056310	0.025066	0.026898
RS	36	0.951846	1.218593	977.663923	0.025904	0.027809
RS	37	1.022896	1.218593	983.794663	0.026066	0.027980
RS	38	1.098746	1.214796	988.999012	0.026204	0.028081
RS	39	1.179719	1.214796	986.806635	0.026146	0.027926
RS	40	1.266162	1.229316	968.986394	0.025674	0.027333
RS	41	1.358444	1.229316	958.643525	0.025400	0.026896
RS	42	1.456960	1.255582	924.625534	0.024498	0.025840
RS	43	1.562130	1.255582	906.760325	0.024025	0.025188
RS	44	1.674404	1.287491	863.248534	0.022872	0.023892
RS	45	1.794262	1.287491	838.639538	0.022220	0.023085
RS	46	1.922217	1.320571	790.311657	0.020940	0.021696
RS	47	2.058814	1.320571	759.819491	0.020132	0.020772
RS	48	2.204638	1.351865	709.512446	0.018799	0.019371
RS	49	2.360313	1.351865	674.130207	0.017861	0.018359
RS	50	2.526503	1.379358	623.621474	0.016523	0.016987
RS	51	2.703919	1.379358	584.533030	0.015487	0.015913
RS	52	2.893319	1.401625	535.079997	0.014177	0.014592
RS	53	3.095513	1.401625	493.694304	0.013081	0.013483
RS	54	3.311364	1.423387	444.690013	0.011782	0.012191
RS	55	3.541796	1.423387	403.063724	0.010679	0.011088
RS	56	3.787794	1.423387	361.316530	0.009573	0.009984
RS	57	4.050408	1.423387	320.092274	0.008481	0.008893
RS	58	4.330761	1.520842	263.789202	0.006989	0.007416
RS	59	4.630052	1.520842	230.867990	0.006117	0.006529
RS	60	4.949559	1.520842	199.360529	0.005282	0.005674
RS	61	5.290649	1.520842	169.702859	0.004496	0.004861
RS	62	5.654778	1.520842	142.263275	0.003769	0.004102
RS	63	6.043504	1.520842	500.660412	0.013265	0.014722
PA	4+25*2+4+6 0.121708686 0.031598466 6.043503844 1.391018974 0.475028109 0.518678940 0.563172748 0.639114858 0.813528089 1.091827749 1.405058056 1.655283216 1.783195702 1.789248820 1.712792810 1.599714997 1.482629173 1.379758651 1.299797859 1.246029604 1.218592574 1.214795629 1.229316134 1.255582227 1.287491190 1.320570940 1.351865036 1.379358179 1.401624964 1.423387371 1.520842322
//
IT	4237
RD	10
LK	-358589.937141
QD	-154.339282 -> -134.744074
RI	0.0149919363
TR	0.119696	0.031864
MT	6.120291
MM	C_pi: 1.259668, n_recomb: 38766.421568
RS	0	0.000000	1.544226	166.399626	0.004292	0.000128
RS	1	0.006776	1.544226	176.890231	0.004563	0.001554
RS	2	0.014011	1.544226	187.985841	0.004849	0.003944
RS	3	0.021736	1.544226	199.713486	0.005152	0.005427
RS	4	0.029985	0.480818	676.920505	0.017462	0.016673
RS	5	0.038792	0.480818	709.332285	0.018298	0.016379
RS	6	0.048197	0.525878	679.346824	0.017524	0.015234
RS	7	0.058239	0.525878	711.317667	0.018349	0.015846
RS	8	0.068961	0.563829	694.248229	0.017908	0.015401
RS	9	0.080409	0.563829	726.028463	0.018728	0.016492
RS	10	0.092634	0.633187	675.996223	0.017438	0.015688
RS	11	0.105686	0.633187	706.733691	0.018231	0.016869
RS	12	0.119623	0.807821	579.779466	0.014956	0.014097
RS	13	0.134505	0.807821	607.535417	0.015672	0.014822
RS	14	0.150394	1.097581	469.252322	0.012105	0.011516
RS	15	0.167361	1.097581	493.242471	0.012723	0.011961
RS	16	0.185477	1.432222	397.713640	0.010259	0.009650
RS	17	0.204820	1.432222	418.907112	0.010806	0.010048
RS	18	0.225475	1.704379	370.885781	0.009567	0.008917
RS	19	0.247529	1.704379	390.895776	0.010083	0.009368
RS	20	0.271077	1.845118	380.438570	0.009814	0.009173
RS	21	0.296220	1.845118	400.699206	0.010336	0.009714
RS	22	0.323068	1.852179	420.052862	0.010835	0.010279
RS	23	0.351735	1.852179	441.603217	0.011391	0.010934
RS	24	0.382344	1.768381	485.544989	0.012525	0.012155
RS	25	0.415027	1.768381	508.905587	0.013127	0.012929
RS	26	0.449924	1.644672	572.337482	0.014764	0.014697
RS	27	0.487186	1.644672	597.335367	0.015409	0.015564
RS	28	0.526974	1.517094	674.077624	0.017388	0.017721
RS	29	0.569457	1.517094	699.701228	0.018049	0.018629
RS	30	0.614818	1.405493	781.484417	0.020159	0.020949
RS	31	0.663253	1.405493	805.871480	0.020788	0.021819
RS	32	0.714971	1.319119	882.217503	0.022757	0.023999
RS	33	0.770192	1.319119	902.914854	0.023291	0.024730
RS	34	0.829155	1.261315	962.632147	0.024832	0.026433
RS	35	0.892114	1.261315	977.172952	0.025207	0.026924
RS	36	0.959338	1.232061	1011.335096	0.026088	0.027878
RS	37	1.031118	1.232061	1017.940984	0.026258	0.028058
RS	38	1.107761	1.228377	1023.457675	0.026401	0.028167
RS	39	1.189598	1.228377	1021.444445	0.026349	0.028025
RS	40	1.276979	1.244514	1002.109879	0.025850	0.027411
RS	41	1.370282	1.244514	991.728483	0.025582	0.026991
RS	42	1.469907	1.273393	955.184142	0.024639	0.025900
RS	43	1.576282	1.273393	937.153870	0.024174	0.025268
RS	44	1.689865	1.308425	890.847289	0.022980	0.023936
RS	45	1.811144	1.308425	866.007322	0.022339	0.023150
RS	46	1.940641	1.344754	815.066807	0.021025	0.021733
RS	47	2.078912	1.344754	784.298144	0.020231	0.020832
RS	48	2.226553	1.379151	731.747144	0.018876	0.019412
RS	49	2.384198	1.379151	696.030491	0.017954	0.018423
RS	50	2.552524	1.409390	643.677075	0.016604	0.017041
RS	51	2.732256	1.409390	604.161599	0.015585	0.015987
RS	52	2.924166	1.433893	553.203341	0.014270	0.014664
RS	53	3.129080	1.433893	511.254428	0.013188	0.013573
RS	54	3.347879	1.457894	460.782532	0.011886	0.012277
RS	55	3.581504	1.457894	418.465668	0.010795	0.011188
RS	56	3.830958	1.457894	375.887399	0.009696	0.010093
RS	57	4.097315	1.457894	333.708050	0.008608	0.009008
RS	58	4.381721	1.566835	274.148677	0.007072	0.007485
RS	59	4.685397	1.566835	240.739306	0.006210	0.006610
RS	60	5.009650	1.566835	208.617414	0.005381	0.005763
RS	61	5.355874	1.566835	178.240463	0.004598	0.004955
RS	62	5.725558	1.566835	150.002063	0.003869	0.004197
RS	63	6.120291	1.566835	537.067241	0.013854	0.015313
PA	4+25*2+4+6 0.119696031 0.031863847 6.120291413 1.544226253 0.480817958 0.525878335 0.563828795 0.633187094 0.807821246 1.097580645 1.432221883 1.704379289 1.845118361 1.852179401 1.768381445 1.644671587 1.517094180 1.405492541 1.319119252 1.261314715 1.232060547 1.228377169 1.244514409 1.273392600 1.308424681 1.344754465 1.379151134 1.409389767 1.433892751 1.457893868 1.566834950
//
IT	4261
RD	11
LK	-358551.320735
QD	-146.155382 -> -127.910392
RI	0.0135320969
TR	0.117795	0.032122
MT	6.193884
MM	C_pi: 1.282663, n_recomb: 39772.636968
RS	0	0.000000	1.703970	155.119536	0.003900	0.000118
RS	1	0.006796	1.703970	164.998080	0.004149	0.001440
RS	2	0.014053	1.703970	175.457890	0.004412	0.003666
RS	3	0.021804	1.703970	186.526479	0.004690	0.005026
RS	4	0.030082	0.486717	689.519702	0.017337	0.016821
RS	5	0.038922	0.486717	722.785546	0.018173	0.016416
RS	6	0.048363	0.534418	689.791538	0.017343	0.015177
RS	7	0.058445	0.534418	722.559693	0.018167	0.015751
RS	8	0.069213	0.565841	714.338205	0.017961	0.015482
RS	9	0.080713	0.565841	747.164219	0.018786	0.016562
RS	10	0.092993	0.628299	703.623791	0.017691	0.015914
RS	11	0.106109	0.628299	735.557332	0.018494	0.017116
RS	12	0.120116	0.802318	602.836854	0.015157	0.014284
RS	13	0.135074	0.802318	631.670078	0.015882	0.015036
RS	14	0.151050	1.102136	482.594835	0.012134	0.011555
RS	15	0.168111	1.102136	507.351549	0.012756	0.012017
RS	16	0.186331	1.456960	403.915216	0.010156	0.009572
RS	17	0.205789	1.456960	425.586109	0.010700	0.009977
RS	18	0.226570	1.750619	373.332760	0.009387	0.008771
RS	19	0.248764	1.750619	393.656485	0.009898	0.009219
RS	20	0.272465	1.904425	381.455113	0.009591	0.008987
RS	21	0.297777	1.904425	401.986427	0.010107	0.009518
RS	22	0.324809	1.913001	421.356237	0.010594	0.010067
RS	23	0.353678	1.913001	443.235557	0.011144	0.010707
RS	24	0.384510	1.822403	488.718720	0.012288	0.011933
RS	25	0.417436	1.822403	512.550467	0.012887	0.012689
RS	26	0.452600	1.688545	578.971349	0.014557	0.014482
RS	27	0.490154	1.688545	604.636308	0.015202	0.015332
RS	28	0.530260	1.550885	685.673035	0.017240	0.017536
RS	29	0.573091	1.550885	712.160138	0.017906	0.018432
RS	30	0.618833	1.430869	799.144999	0.020093	0.020819
RS	31	0.667684	1.430869	824.518496	0.020731	0.021683
RS	32	0.719854	1.338300	906.196500	0.022784	0.023939
RS	33	0.775570	1.338300	927.861031	0.023329	0.024670
RS	34	0.835072	1.276578	992.000194	0.024942	0.026441
RS	35	0.898618	1.276578	1007.327861	0.025327	0.026937
RS	36	0.966482	1.245529	1044.073017	0.026251	0.027933
RS	37	1.038958	1.245529	1051.181315	0.026430	0.028123
RS	38	1.116360	1.241898	1057.086079	0.026578	0.028240
RS	39	1.199022	1.241898	1055.288352	0.026533	0.028112
RS	40	1.287301	1.259530	1034.538624	0.026011	0.027480
RS	41	1.381579	1.259530	1024.158959	0.025750	0.027076
RS	42	1.482265	1.290861	985.195835	0.024771	0.025955
RS	43	1.589793	1.290861	967.039541	0.024314	0.025342
RS	44	1.704628	1.328847	918.039188	0.023082	0.023979
RS	45	1.827267	1.328847	893.002222	0.022453	0.023214
RS	46	1.958241	1.368265	839.535398	0.021108	0.021772
RS	47	2.098115	1.368265	808.517035	0.020328	0.020892
RS	48	2.247495	1.405619	753.789306	0.018952	0.019455
RS	49	2.407027	1.405619	717.757779	0.018047	0.018487
RS	50	2.577400	1.438479	663.608308	0.016685	0.017096
RS	51	2.759352	1.438479	623.679620	0.015681	0.016062
RS	52	2.953668	1.465116	571.249490	0.014363	0.014737
RS	53	3.161190	1.465116	528.747879	0.013294	0.013662
RS	54	3.382815	1.491263	476.830946	0.011989	0.012364
RS	55	3.619501	1.491263	433.832219	0.010908	0.011286
RS	56	3.872271	1.491263	390.433753	0.009817	0.010200
RS	57	4.142220	1.491263	347.311599	0.008732	0.009120
RS	58	4.430513	1.611632	284.460766	0.007152	0.007552
RS	59	4.738399	1.611632	250.577317	0.006300	0.006689
RS	60	5.067208	1.611632	217.857808	0.005478	0.005850
RS	61	5.418362	1.611632	186.779614	0.004696	0.005046
RS	62	5.793381	1.611632	157.760188	0.003967	0.004288
RS	63	6.193884	1.611632	574.126487	0.014435	0.015896
PA	4+25*2+4+6 0.117794710 0.032121554 6.193884261 1.703970477 0.486716894 0.534418098 0.565841474 0.628299347 0.802317520 1.102136033 1.456959896 1.750619315 1.904425334 1.913001465 1.822402552 1.688545139 1.550885419 1.430868656 1.338300133 1.276578103 1.245529395 1.241898296 1.259529542 1.290860556 1.328847136 1.368265122 1.405619117 1.438478753 1.465116118 1.491262671 1.611631732
//
IT	5128
RD	12
LK	-358515.353655
QD	-138.598636 -> -121.576486
RI	0.0122863474
TR	0.115997	0.032372
MT	6.264378
MM	C_pi: 1.305028, n_recomb: 40761.090333
RS	0	0.000000	1.869607	145.243617	0.003563	0.000109
RS	1	0.006815	1.869607	154.575524	0.003792	0.001339
RS	2	0.014094	1.869607	164.466033	0.004035	0.003419
RS	3	0.021869	1.869607	174.942834	0.004292	0.004674
RS	4	0.030174	0.492496	701.560341	0.017212	0.016954
RS	5	0.039045	0.492496	735.651545	0.018048	0.016451
RS	6	0.048520	0.544017	698.142374	0.017128	0.015090
RS	7	0.058642	0.544017	731.634560	0.017949	0.015630
RS	8	0.069453	0.568942	732.529935	0.017971	0.015535
RS	9	0.081000	0.568942	766.348218	0.018801	0.016602
RS	10	0.093335	0.624243	730.415531	0.017919	0.016126
RS	11	0.106510	0.624243	763.517971	0.018732	0.017345
RS	12	0.120583	0.796960	625.857629	0.015354	0.014472
RS	13	0.135615	0.796960	655.761354	0.016088	0.015249
RS	14	0.151672	1.105599	496.118813	0.012171	0.011603
RS	15	0.168823	1.105599	521.645039	0.012798	0.012081
RS	16	0.187142	1.479461	410.356419	0.010067	0.009508
RS	17	0.206710	1.479461	432.508463	0.010611	0.009918
RS	18	0.227611	1.794204	376.043455	0.009226	0.008642
RS	19	0.249937	1.794204	396.682383	0.009732	0.009087
RS	20	0.273784	1.961276	382.712907	0.009389	0.008817
RS	21	0.299256	1.961276	403.511751	0.009899	0.009340
RS	22	0.326465	1.971863	422.798569	0.010373	0.009872
RS	23	0.355527	1.971863	444.996065	0.010917	0.010499
RS	24	0.386570	1.874976	491.852579	0.012067	0.011724
RS	25	0.419728	1.874976	516.135948	0.012662	0.012465
RS	26	0.455146	1.731431	585.324614	0.014360	0.014276
RS	27	0.492978	1.731431	611.630577	0.015005	0.015111
RS	28	0.533387	1.584063	696.727229	0.017093	0.017356
RS	29	0.576551	1.584063	724.051319	0.017763	0.018240
RS	30	0.622656	1.455913	816.035709	0.020020	0.020687
RS	31	0.671903	1.455913	842.376764	0.020666	0.021546
RS	32	0.724505	1.357339	929.255398	0.022798	0.023871
RS	33	0.780693	1.357339	951.882359	0.023353	0.024603
RS	34	0.840710	1.291799	1020.397721	0.025034	0.026437
RS	35	0.904816	1.291799	1036.523665	0.025429	0.026940
RS	36	0.973291	1.258972	1075.877945	0.026395	0.027976
RS	37	1.046433	1.258972	1083.513928	0.026582	0.028176
RS	38	1.124559	1.255333	1089.883396	0.026738	0.028303
RS	39	1.208009	1.255333	1088.335457	0.026700	0.028188
RS	40	1.297146	1.274340	1066.272977	0.026159	0.027541
RS	41	1.392358	1.274340	1055.932896	0.025905	0.027154
RS	42	1.494057	1.307977	1014.656662	0.024893	0.026005
RS	43	1.602688	1.307977	996.411183	0.024445	0.025411
RS	44	1.718721	1.348756	944.819741	0.023179	0.024020
RS	45	1.842661	1.348756	919.617581	0.022561	0.023275
RS	46	1.975048	1.391108	863.709825	0.021190	0.021811
RS	47	2.116456	1.391108	832.466912	0.020423	0.020952
RS	48	2.267501	1.431279	775.629302	0.019029	0.019500
RS	49	2.428840	1.431279	739.301359	0.018137	0.018552
RS	50	2.601173	1.466637	683.404755	0.016766	0.017153
RS	51	2.785250	1.466637	643.076033	0.015777	0.016138
RS	52	2.981871	1.495311	589.206877	0.014455	0.014811
RS	53	3.191891	1.495311	546.162929	0.013399	0.013750
RS	54	3.416224	1.523508	492.824838	0.012091	0.012450
RS	55	3.655844	1.523508	449.152808	0.011019	0.011384
RS	56	3.911794	1.523508	404.944826	0.009935	0.010306
RS	57	4.185186	1.523508	360.891984	0.008854	0.009230
RS	58	4.477209	1.655220	294.719912	0.007230	0.007618
RS	59	4.789132	1.655220	260.375519	0.006388	0.006766
RS	60	5.122312	1.655220	227.074229	0.005571	0.005934
RS	61	5.478197	1.655220	195.311956	0.004792	0.005134
RS	62	5.858335	1.655220	165.528640	0.004061	0.004377
RS	63	6.264378	1.655220	611.770647	0.015009	0.016470
PA	4+25*2+4+6 0.115997004 0.032372259 6.264377783 1.869606828 0.492495571 0.544016540 0.568942179 0.624242848 0.796959943 1.105599206 1.479460809 1.794204135 1.961276188 1.971863273 1.874976076 1.731431238 1.584062958 1.455912842 1.357338736 1.291798535 1.258971837 1.255332565 1.274339803 1.307977222 1.348756379 1.391108339 1.431279023 1.466637146 1.495310552 1.523508000 1.655220155
//
IT	4643
RD	13
LK	-358481.787267
QD	-131.603038 -> -115.693261
RI	0.0112155320
TR	0.114297	0.032617
MT	6.331809
MM	C_pi: 1.326768, n_recomb: 41732.110682
RS	0	0.000000	2.040736	136.542710	0.003272	0.000101
RS	1	0.006833	2.040736	145.384649	0.003484	0.001250
RS	2	0.014132	2.040736	154.763756	0.003709	0.003200
RS	3	0.021930	2.040736	164.707681	0.003947	0.004363
RS	4	0.030261	0.498026	713.266524	0.017092	0.017075
RS	5	0.039161	0.498026	748.161053	0.017928	0.016486
RS	6	0.048670	0.554476	704.714318	0.016887	0.014979
RS	7	0.058828	0.554476	738.862993	0.017705	0.015488
RS	8	0.069680	0.572926	749.009553	0.017948	0.015565
RS	9	0.081273	0.572926	783.769695	0.018781	0.016617
RS	10	0.093659	0.620870	756.411784	0.018125	0.016324
RS	11	0.106891	0.620870	790.656907	0.018946	0.017558
RS	12	0.121027	0.791710	648.844992	0.015548	0.014661
RS	13	0.136128	0.791710	679.811946	0.016290	0.015460
RS	14	0.152262	1.108084	509.797736	0.012216	0.011659
RS	15	0.169498	1.108084	536.095260	0.012846	0.012151
RS	16	0.187912	1.499899	416.996616	0.009992	0.009456
RS	17	0.207583	1.499899	439.632424	0.010535	0.009870
RS	18	0.228599	1.835276	378.972530	0.009081	0.008525
RS	19	0.251051	1.835276	399.927378	0.009583	0.008969
RS	20	0.275037	2.015812	384.160369	0.009205	0.008663
RS	21	0.300662	2.015812	405.223045	0.009710	0.009177
RS	22	0.328037	2.028879	424.338608	0.010168	0.009691
RS	23	0.357283	2.028879	446.843621	0.010707	0.010305
RS	24	0.388527	1.926202	494.919933	0.011859	0.011528
RS	25	0.421906	1.926202	519.635993	0.012452	0.012254
RS	26	0.457566	1.773393	591.393316	0.014171	0.014080
RS	27	0.495662	1.773393	618.314974	0.014816	0.014901
RS	28	0.536361	1.616659	707.253700	0.016947	0.017179
RS	29	0.579841	1.616659	735.388507	0.017622	0.018053
RS	30	0.626292	1.480629	832.180916	0.019941	0.020553
RS	31	0.675916	1.480629	859.469995	0.020595	0.021407
RS	32	0.728931	1.376216	951.422262	0.022798	0.023797
RS	33	0.785568	1.376216	975.005388	0.023363	0.024530
RS	34	0.846076	1.306943	1047.851065	0.025109	0.026424
RS	35	0.910717	1.306943	1064.784652	0.025515	0.026932
RS	36	0.979775	1.272348	1106.774367	0.026521	0.028007
RS	37	1.053551	1.272348	1114.960898	0.026717	0.028218
RS	38	1.132369	1.268642	1121.870224	0.026883	0.028356
RS	39	1.216571	1.268642	1120.603731	0.026852	0.028255
RS	40	1.306527	1.288917	1097.327587	0.026295	0.027595
RS	41	1.402629	1.288917	1087.062329	0.026049	0.027225
RS	42	1.505297	1.324719	1043.581131	0.025007	0.026052
RS	43	1.614980	1.324719	1025.280302	0.024568	0.025476
RS	44	1.732158	1.368138	971.197501	0.023272	0.024061
RS	45	1.857341	1.368138	945.859297	0.022665	0.023335
RS	46	1.991078	1.413276	887.594328	0.021269	0.021850
RS	47	2.133952	1.413276	856.149790	0.020515	0.021011
RS	48	2.286589	1.456126	797.267875	0.019104	0.019545
RS	49	2.449654	1.456126	760.660254	0.018227	0.018616
RS	50	2.623861	1.493865	703.063552	0.016847	0.017211
RS	51	2.809971	1.493865	662.346897	0.015871	0.016213
RS	52	3.008797	1.524477	607.071119	0.014547	0.014884
RS	53	3.221208	1.524477	563.494436	0.013503	0.013838
RS	54	3.448132	1.554633	508.758785	0.012191	0.012535
RS	55	3.690561	1.554633	464.421508	0.011129	0.011480
RS	56	3.949554	1.554633	419.414158	0.010050	0.010409
RS	57	4.226243	1.554633	374.442237	0.008973	0.009338
RS	58	4.521837	1.697574	304.924328	0.007307	0.007682
RS	59	4.837627	1.697574	270.130815	0.006473	0.006841
RS	60	5.174995	1.697574	236.262261	0.005661	0.006016
RS	61	5.535413	1.697574	203.831878	0.004884	0.005220
RS	62	5.920456	1.697574	173.300840	0.004153	0.004464
RS	63	6.331809	1.697574	649.941404	0.015574	0.017037
PA	4+25*2+4+6 0.114296598 0.032616793 6.331808683 2.040736111 0.498025823 0.554475972 0.572926385 0.620870335 0.791710155 1.108084384 1.499899451 1.835275770 2.015811987 2.028878618 1.926202485 1.773392905 1.616659281 1.480628937 1.376215995 1.306942959 1.272347518 1.268642197 1.288917388 1.324718834 1.368138282 1.413275905 1.456126328 1.493864826 1.524477333 1.554632677 1.697574086
//
IT	4604
RD	14
LK	-358450.406457
QD	-125.111434 -> -110.217313
RI	0.0102882354
TR	0.112686	0.032856
MT	6.396300
MM	C_pi: 1.347898, n_recomb: 42685.991063
RS	0	0.000000	2.217093	128.825607	0.003018	0.000094
RS	1	0.006849	2.217093	137.226368	0.003215	0.001169
RS	2	0.014168	2.217093	146.144123	0.003424	0.003003
RS	3	0.021988	2.217093	155.606335	0.003645	0.004087
RS	4	0.030344	0.503221	724.804825	0.016980	0.017189
RS	5	0.039272	0.503221	760.486092	0.017816	0.016523
RS	6	0.048811	0.565645	709.771844	0.016628	0.014850
RS	7	0.059004	0.565645	744.514725	0.017442	0.015330
RS	8	0.069895	0.577649	763.925344	0.017896	0.015575
RS	9	0.081532	0.577649	799.579289	0.018732	0.016610
RS	10	0.093966	0.618067	781.649909	0.018312	0.016510
RS	11	0.107251	0.618067	817.012475	0.019140	0.017756
RS	12	0.121447	0.786564	671.784336	0.015738	0.014849
RS	13	0.136615	0.786564	703.806462	0.016488	0.015668
RS	14	0.152822	1.109697	523.610615	0.012267	0.011722
RS	15	0.170139	1.109697	550.680370	0.012901	0.012226
RS	16	0.188642	1.518449	423.801406	0.009928	0.009413
RS	17	0.208413	1.518449	446.922693	0.010470	0.009832
RS	18	0.229537	1.874016	382.076098	0.008951	0.008421
RS	19	0.252109	1.874016	403.346732	0.009449	0.008862
RS	20	0.276227	2.068171	385.757613	0.009037	0.008521
RS	21	0.301996	2.068171	407.080111	0.009537	0.009027
RS	22	0.329531	2.084147	425.948068	0.009979	0.009523
RS	23	0.358952	2.084147	448.750324	0.010513	0.010126
RS	24	0.390388	1.976150	497.910226	0.011664	0.011343
RS	25	0.423977	1.976150	523.041002	0.012253	0.012056
RS	26	0.459866	1.814483	597.182340	0.013990	0.013892
RS	27	0.498214	1.814483	624.695355	0.014635	0.014700
RS	28	0.539189	1.648699	717.274721	0.016804	0.017007
RS	29	0.582970	1.648699	746.194484	0.017481	0.017872
RS	30	0.629750	1.505018	847.613591	0.019857	0.020419
RS	31	0.679735	1.505018	875.830746	0.020518	0.021269
RS	32	0.733142	1.394916	972.732762	0.022788	0.023717
RS	33	0.790209	1.394916	997.264409	0.023363	0.024452
RS	34	0.851183	1.321987	1074.392133	0.025170	0.026402
RS	35	0.916335	1.321987	1092.140701	0.025585	0.026916
RS	36	0.985948	1.285629	1136.789148	0.026631	0.028030
RS	37	1.060330	1.285629	1145.546689	0.026837	0.028250
RS	38	1.139807	1.281806	1153.066277	0.027013	0.028401
RS	39	1.224728	1.281806	1152.110382	0.026990	0.028312
RS	40	1.315465	1.303247	1127.718188	0.026419	0.027644
RS	41	1.412417	1.303247	1117.560291	0.026181	0.027289
RS	42	1.516010	1.341082	1071.978341	0.025113	0.026096
RS	43	1.626698	1.341082	1053.653504	0.024684	0.025537
RS	44	1.744969	1.387000	997.175453	0.023361	0.024100
RS	45	1.871340	1.387000	971.728325	0.022765	0.023392
RS	46	2.006367	1.434781	911.188356	0.021346	0.021890
RS	47	2.150642	1.434781	879.563514	0.020605	0.021069
RS	48	2.304800	1.480182	818.700330	0.019180	0.019592
RS	49	2.469516	1.480182	781.828869	0.018316	0.018681
RS	50	2.645515	1.520187	722.578339	0.016928	0.017270
RS	51	2.833569	1.520187	681.485405	0.015965	0.016287
RS	52	3.034504	1.552646	624.834888	0.014638	0.014958
RS	53	3.249202	1.552646	580.734956	0.013605	0.013924
RS	54	3.478605	1.584667	524.626031	0.012290	0.012620
RS	55	3.723721	1.584667	479.631467	0.011236	0.011574
RS	56	3.985627	1.584667	433.834732	0.010163	0.010511
RS	57	4.265472	1.584667	387.955152	0.009089	0.009444
RS	58	4.564485	1.738704	315.071247	0.007381	0.007745
RS	59	4.883978	1.738704	279.839620	0.006556	0.006914
RS	60	5.225356	1.738704	245.417423	0.005749	0.006096
RS	61	5.590116	1.738704	212.334038	0.004974	0.005304
RS	62	5.979860	1.738704	181.070722	0.004242	0.004548
RS	63	6.396300	1.738704	688.585144	0.016131	0.017595
PA	4+25*2+4+6 0.112686479 0.032855561 6.396299684 2.217092755 0.503220874 0.565645064 0.577649338 0.618067296 0.786563798 1.109696987 1.518449080 1.874015922 2.068171239 2.084146799 1.976149695 1.814483254 1.648698730 1.505017654 1.394915952 1.321986982 1.285629451 1.281805901 1.303247488 1.341081747 1.386999869 1.434781480 1.480182263 1.520187210 1.552645590 1.584666715 1.738703985
//
IT	4035
RD	15
LK	-358421.022357
QD	-119.074040 -> -105.110274
RI	0.0094797664
TR	0.111160	0.033089
MT	6.458023
MM	C_pi: 1.368445, n_recomb: 43623.012119
RS	0	0.000000	2.398519	121.934687	0.002795	0.000087
RS	1	0.006866	2.398519	129.936203	0.002979	0.001097
RS	2	0.014202	2.398519	138.435762	0.003173	0.002826
RS	3	0.022043	2.398519	147.460539	0.003380	0.003840
RS	4	0.030422	0.508008	736.321799	0.016879	0.017298
RS	5	0.039376	0.508008	772.778355	0.017715	0.016565
RS	6	0.048945	0.577409	713.532687	0.016357	0.014707
RS	7	0.059171	0.577409	748.812189	0.017166	0.015159
RS	8	0.070099	0.582999	777.407961	0.017821	0.015566
RS	9	0.081777	0.582999	813.909734	0.018658	0.016585
RS	10	0.094257	0.615752	806.152342	0.018480	0.016685
RS	11	0.107594	0.615752	842.607788	0.019316	0.017939
RS	12	0.121846	0.781511	694.669887	0.015924	0.015036
RS	13	0.137077	0.781511	727.738714	0.016682	0.015874
RS	14	0.153354	1.110535	537.538801	0.012322	0.011790
RS	15	0.170748	1.110535	565.381011	0.012961	0.012306
RS	16	0.189336	1.535276	430.740856	0.009874	0.009378
RS	17	0.209201	1.535276	454.348563	0.010415	0.009801
RS	18	0.230429	1.910575	385.322640	0.008833	0.008327
RS	19	0.253115	1.910575	406.908439	0.009328	0.008765
RS	20	0.277358	2.118475	387.474726	0.008882	0.008390
RS	21	0.303265	2.118475	409.052930	0.009377	0.008889
RS	22	0.330952	2.137764	427.604583	0.009802	0.009366
RS	23	0.360539	2.137764	450.694216	0.010332	0.009958
RS	24	0.392157	2.024893	500.814163	0.011481	0.011169
RS	25	0.425947	2.024893	526.342547	0.012066	0.011869
RS	26	0.462056	1.854754	602.698722	0.013816	0.013711
RS	27	0.500644	1.854754	630.779749	0.014460	0.014508
RS	28	0.541881	1.680213	726.810321	0.016661	0.016839
RS	29	0.585950	1.680213	756.489851	0.017342	0.017695
RS	30	0.633044	1.529092	862.362382	0.019769	0.020284
RS	31	0.683371	1.529092	891.487431	0.020436	0.021130
RS	32	0.737154	1.413434	993.219604	0.022768	0.023632
RS	33	0.794629	1.413434	1018.690998	0.023352	0.024369
RS	34	0.856050	1.336919	1100.050630	0.025217	0.026372
RS	35	0.921688	1.336919	1118.619739	0.025643	0.026893
RS	36	0.991832	1.298806	1165.945204	0.026728	0.028044
RS	37	1.066793	1.298806	1175.292159	0.026942	0.028274
RS	38	1.146899	1.294813	1183.491230	0.027130	0.028438
RS	39	1.232505	1.294813	1182.872711	0.027116	0.028362
RS	40	1.323989	1.317329	1157.457383	0.026533	0.027687
RS	41	1.421753	1.317329	1147.437072	0.026303	0.027347
RS	42	1.526230	1.357078	1099.852645	0.025213	0.026136
RS	43	1.637879	1.357078	1081.533278	0.024793	0.025595
RS	44	1.757194	1.405362	1022.754260	0.023445	0.024138
RS	45	1.884700	1.405362	997.223747	0.022860	0.023448
RS	46	2.020961	1.455653	934.489349	0.021422	0.021930
RS	47	2.166576	1.455653	902.704373	0.020693	0.021126
RS	48	2.322189	1.503480	839.922029	0.019254	0.019639
RS	49	2.488485	1.503480	802.801829	0.018403	0.018745
RS	50	2.666198	1.545645	741.941991	0.017008	0.017329
RS	51	2.856112	1.545645	700.484261	0.016058	0.016362
RS	52	3.059065	1.579861	642.490259	0.014728	0.015031
RS	53	3.275952	1.579861	597.876717	0.013706	0.014010
RS	54	3.507729	1.613658	540.419279	0.012388	0.012704
RS	55	3.755419	1.613658	494.775590	0.011342	0.011668
RS	56	4.020115	1.613658	448.199551	0.010274	0.010611
RS	57	4.302982	1.613658	401.423774	0.009202	0.009547
RS	58	4.605271	1.778644	325.157792	0.007454	0.007807
RS	59	4.928313	1.778644	289.498516	0.006636	0.006985
RS	60	5.273533	1.778644	254.535638	0.005835	0.006174
RS	61	5.642455	1.778644	220.813687	0.005062	0.005385
RS	62	6.036705	1.778644	188.832944	0.004329	0.004630
RS	63	6.458023	1.778644	727.653301	0.016680	0.018145
PA	4+25*2+4+6 0.111159586 0.033088725 6.458023163 2.398519359 0.508008055 0.577409298 0.582999025 0.615751922 0.781511139 1.110534623 1.535275709 1.910575014 2.118474601 2.137764223 2.024893190 1.854753730 1.680213362 1.529091885 1.413434497 1.336918774 1.298806045 1.294813423 1.317329246 1.357078280 1.405361900 1.455653233 1.503480387 1.545644695 1.579860635 1.613658176 1.778644332
//
IT	4748
RD	16
LK	-358393.467104
QD	-113.447518 -> -100.338419
RI	0.0087701447
TR	0.109711	0.033317
MT	6.517025
MM	C_pi: 1.388414, n_recomb: 44543.470248
RS	0	0.000000	2.584992	115.738004	0.002598	0.000082
RS	1	0.006881	2.584992	123.376125	0.002770	0.001031
RS	2	0.014235	2.584992	131.494480	0.002952	0.002665
RS	3	0.022095	2.584992	140.119881	0.003146	0.003617
RS	4	0.030496	0.512364	747.888003	0.016790	0.017405
RS	5	0.039475	0.512364	785.111127	0.017626	0.016613
RS	6	0.049072	0.589681	716.174338	0.016078	0.014552
RS	7	0.059329	0.589681	751.936809	0.016881	0.014980
RS	8	0.070292	0.588886	789.571851	0.017726	0.015542
RS	9	0.082010	0.588886	826.877095	0.018563	0.016543
RS	10	0.094533	0.613853	829.942172	0.018632	0.016848
RS	11	0.107919	0.613853	867.466414	0.019475	0.018109
RS	12	0.122225	0.776549	717.489708	0.016108	0.015222
RS	13	0.137516	0.776549	751.596078	0.016873	0.016077
RS	14	0.153859	1.110683	551.563793	0.012383	0.011862
RS	15	0.171326	1.110683	580.177855	0.013025	0.012389
RS	16	0.189995	1.550507	437.793936	0.009828	0.009351
RS	17	0.209949	1.550507	461.888404	0.010369	0.009778
RS	18	0.231276	1.945095	388.683440	0.008726	0.008241
RS	19	0.254070	1.945095	410.583164	0.009218	0.008678
RS	20	0.278432	2.166828	389.286046	0.008739	0.008268
RS	21	0.304471	2.166828	411.115620	0.009230	0.008762
RS	22	0.332302	2.189797	429.292055	0.009638	0.009219
RS	23	0.362047	2.189797	452.659552	0.010162	0.009802
RS	24	0.393839	2.072473	503.628624	0.011306	0.011003
RS	25	0.427819	2.072473	529.538314	0.011888	0.011692
RS	26	0.464137	1.894218	607.956213	0.013649	0.013538
RS	27	0.502954	1.894218	636.582879	0.014291	0.014324
RS	28	0.544441	1.711199	735.888503	0.016521	0.016675
RS	29	0.588784	1.711199	766.303180	0.017203	0.017523
RS	30	0.636177	1.552835	876.463046	0.019677	0.020149
RS	31	0.686831	1.552835	906.475520	0.020350	0.020992
RS	32	0.740971	1.431746	1012.920209	0.022740	0.023544
RS	33	0.798836	1.431746	1039.321345	0.023333	0.024282
RS	34	0.860683	1.351705	1124.863710	0.025253	0.026336
RS	35	0.926785	1.351705	1144.256858	0.025689	0.026863
RS	36	0.997435	1.311843	1194.274513	0.026811	0.028050
RS	37	1.072946	1.311843	1204.226717	0.027035	0.028290
RS	38	1.153654	1.307635	1213.169142	0.027236	0.028468
RS	39	1.239914	1.307635	1212.912049	0.027230	0.028405
RS	40	1.332110	1.331140	1186.561914	0.026638	0.027725
RS	41	1.430650	1.331140	1176.706714	0.026417	0.027399
RS	42	1.535969	1.372690	1127.217138	0.025306	0.026174
RS	43	1.648536	1.372690	1108.929930	0.024895	0.025648
RS	44	1.768848	1.423214	1047.940241	0.023526	0.024174
RS	45	1.897438	1.423214	1022.349531	0.022952	0.023502
RS	46	2.034877	1.475890	957.496533	0.021496	0.021969
RS	47	2.181772	1.475890	925.570034	0.020779	0.021183
RS	48	2.338774	1.526026	860.928182	0.019328	0.019687
RS	49	2.506580	1.526026	823.573445	0.018489	0.018809
RS	50	2.685932	1.570244	761.148827	0.017088	0.017389
RS	51	2.877624	1.570244	719.337171	0.016149	0.016436
RS	52	3.082506	1.606129	660.031459	0.014818	0.015105
RS	53	3.301486	1.606129	614.913435	0.013805	0.014095
RS	54	3.535533	1.641619	556.131272	0.012485	0.012787
RS	55	3.785684	1.641619	509.846534	0.011446	0.011759
RS	56	4.053048	1.641619	462.501167	0.010383	0.010708
RS	57	4.338808	1.641619	414.840563	0.009313	0.009648
RS	58	4.644230	1.817394	335.180000	0.007525	0.007867
RS	59	4.970668	1.817394	299.103108	0.006715	0.007055
RS	60	5.319566	1.817394	263.612002	0.005918	0.006250
RS	61	5.692472	1.817394	229.265420	0.005147	0.005464
RS	62	6.091036	1.817394	196.581681	0.004413	0.004710
RS	63	6.517025	1.817394	767.097175	0.017221	0.018687
PA	4+25*2+4+6 0.109711045 0.033316874 6.517024954 2.584992153 0.512364205 0.589680765 0.588885859 0.613853417 0.776548512 1.110683425 1.550507293 1.945094972 2.166828284 2.189796712 2.072473283 1.894218118 1.711198513 1.552835204 1.431746481 1.351704776 1.311842709 1.307635284 1.331140414 1.372690343 1.423214131 1.475890170 1.526025940 1.570244239 1.606129471 1.641618722 1.817393514
//
IT	4604
RD	17
LK	-358367.594460
QD	-108.194338 -> -95.872329
RI	0.0081428775
TR	0.108334	0.033540
MT	6.573508
MM	C_pi: 1.407838, n_recomb: 45447.679868
RS	0	0.000000	2.776660	110.124621	0.002423	0.000077
RS	1	0.006895	2.776660	117.429914	0.002584	0.000972
RS	2	0.014266	2.776660	125.198669	0.002755	0.002519
RS	3	0.022145	2.776660	133.457281	0.002937	0.003416
RS	4	0.030567	0.516270	759.572594	0.016713	0.017511
RS	5	0.039569	0.516270	797.556557	0.017549	0.016666
RS	6	0.049193	0.602394	717.846206	0.015795	0.014387
RS	7	0.059480	0.602394	754.041854	0.016591	0.014794
RS	8	0.070476	0.595237	800.526281	0.017614	0.015503
RS	9	0.082231	0.595237	838.592571	0.018452	0.016486
RS	10	0.094796	0.612323	853.034546	0.018770	0.017000
RS	11	0.108227	0.612323	891.604096	0.019618	0.018266
RS	12	0.122585	0.771678	740.234386	0.016288	0.015406
RS	13	0.137933	0.771678	775.368834	0.017061	0.016277
RS	14	0.154338	1.110232	565.668829	0.012447	0.011938
RS	15	0.171875	1.110232	595.053584	0.013093	0.012475
RS	16	0.190622	1.564294	444.938310	0.009790	0.009330
RS	17	0.210661	1.564294	469.519333	0.010331	0.009760
RS	18	0.232081	1.977698	392.140770	0.008628	0.008163
RS	19	0.254979	1.977698	414.353066	0.009117	0.008598
RS	20	0.279455	2.213330	391.175306	0.008607	0.008156
RS	21	0.305619	2.213330	413.252088	0.009093	0.008643
RS	22	0.333587	2.240335	430.997148	0.009483	0.009081
RS	23	0.363483	2.240335	454.633461	0.010003	0.009655
RS	24	0.395441	2.118952	506.352588	0.011141	0.010847
RS	25	0.429603	2.118952	532.628230	0.011720	0.011524
RS	26	0.466119	1.932923	612.965571	0.013487	0.013372
RS	27	0.505154	1.932923	642.116578	0.014129	0.014147
RS	28	0.546881	1.741683	744.532526	0.016382	0.016515
RS	29	0.591484	1.741683	775.658536	0.017067	0.017355
RS	30	0.639163	1.576254	889.951488	0.019582	0.020015
RS	31	0.690129	1.576254	920.831030	0.020261	0.020854
RS	32	0.744610	1.449852	1031.871735	0.022705	0.023453
RS	33	0.802847	1.449852	1059.191828	0.023306	0.024193
RS	34	0.865100	1.366341	1148.865366	0.025279	0.026294
RS	35	0.931645	1.366341	1169.084557	0.025724	0.026828
RS	36	1.002778	1.324736	1221.805079	0.026884	0.028050
RS	37	1.078816	1.324736	1232.376448	0.027116	0.028299
RS	38	1.160097	1.320275	1242.118963	0.027331	0.028493
RS	39	1.246983	1.320275	1242.245406	0.027334	0.028442
RS	40	1.339859	1.344691	1215.045400	0.026735	0.027758
RS	41	1.439140	1.344691	1205.380855	0.026522	0.027447
RS	42	1.545266	1.387939	1154.078389	0.025394	0.026208
RS	43	1.658710	1.387939	1135.848371	0.024992	0.025699
RS	44	1.779975	1.440587	1072.734372	0.023604	0.024210
RS	45	1.909602	1.440587	1047.105450	0.023040	0.023554
RS	46	2.048167	1.495531	980.207636	0.021568	0.022009
RS	47	2.196287	1.495531	948.157431	0.020863	0.021239
RS	48	2.354619	1.547863	881.714648	0.019401	0.019735
RS	49	2.523869	1.547863	844.139131	0.018574	0.018872
RS	50	2.704789	1.594038	780.192219	0.017167	0.017448
RS	51	2.898183	1.594038	738.037596	0.016239	0.016509
RS	52	3.104912	1.631512	677.450629	0.014906	0.015177
RS	53	3.325896	1.631512	631.837746	0.013903	0.014179
RS	54	3.562117	1.668611	571.755336	0.012581	0.012869
RS	55	3.814625	1.668611	524.838069	0.011548	0.011850
RS	56	4.084544	1.668611	476.733670	0.010490	0.010804
RS	57	4.373075	1.668611	428.199839	0.009422	0.009747
RS	58	4.681500	1.855007	345.135867	0.007594	0.007927
RS	59	5.011192	1.855007	308.651045	0.006791	0.007123
RS	60	5.363616	1.855007	272.643684	0.005999	0.006323
RS	61	5.740341	1.855007	237.685870	0.005230	0.005541
RS	62	6.143041	1.855007	204.313062	0.004496	0.004788
RS	63	6.573508	1.855007	806.877326	0.017754	0.019220
PA	4+25*2+4+6 0.108334420 0.033539940 6.573507958 2.776660297 0.516270302 0.602394115 0.595237475 0.612323286 0.771678495 1.110231663 1.564293756 1.977698225 2.213329575 2.240334852 2.118951823 1.932923484 1.741682892 1.576254142 1.449851607 1.366341060 1.324736244 1.320275466 1.344691419 1.387938735 1.440587350 1.495530684 1.547863193 1.594038042 1.631511676 1.668611099 1.855006695
//
IT	4916
RD	18
LK	-358343.271235
QD	-103.280868 -> -91.685408
RI	0.0075848441
TR	0.107025	0.033758
MT	6.627600
MM	C_pi: 1.426738, n_recomb: 46336.016634
RS	0	0.000000	2.973809	105.001995	0.002266	0.000072
RS	1	0.006909	2.973809	112.000454	0.002417	0.000917
RS	2	0.014295	2.973809	119.446523	0.002578	0.002384
RS	3	0.022191	2.973809	127.366147	0.002749	0.003232
RS	4	0.030634	0.519727	771.413534	0.016648	0.017618
RS	5	0.039659	0.519727	810.154504	0.017484	0.016725
RS	6	0.049308	0.615492	718.680301	0.015510	0.014216
RS	7	0.059623	0.615492	755.262973	0.016300	0.014603
RS	8	0.070651	0.601998	810.363886	0.017489	0.015453
RS	9	0.082441	0.601998	849.150348	0.018326	0.016418
RS	10	0.095046	0.611121	875.443036	0.018893	0.017142
RS	11	0.108521	0.611121	915.034861	0.019748	0.018412
RS	12	0.122928	0.766901	762.896569	0.016464	0.015588
RS	13	0.138329	0.766901	799.049334	0.017245	0.016475
RS	14	0.154795	1.109253	579.839902	0.012514	0.012017
RS	15	0.172399	1.109253	609.993668	0.013165	0.012564
RS	16	0.191218	1.576755	452.158362	0.009758	0.009314
RS	17	0.211338	1.576755	477.225354	0.010299	0.009748
RS	18	0.232848	2.008522	395.674210	0.008539	0.008092
RS	19	0.255844	2.008522	418.197346	0.009025	0.008526
RS	20	0.280429	2.258086	393.125336	0.008484	0.008051
RS	21	0.306712	2.258086	415.445127	0.008966	0.008533
RS	22	0.334811	2.289455	432.709505	0.009339	0.008952
RS	23	0.364851	2.289455	456.605988	0.009854	0.009517
RS	24	0.396967	2.164386	508.984682	0.010985	0.010698
RS	25	0.431302	2.164386	535.611700	0.011559	0.011365
RS	26	0.468009	1.970899	617.740149	0.013332	0.013213
RS	27	0.507252	1.970899	647.395237	0.013972	0.013978
RS	28	0.549206	1.771679	752.768150	0.016246	0.016360
RS	29	0.594058	1.771679	784.582490	0.016932	0.017192
RS	30	0.642010	1.599351	902.860802	0.019485	0.019882
RS	31	0.693274	1.599351	934.587217	0.020170	0.020718
RS	32	0.748080	1.467741	1050.112530	0.022663	0.023360
RS	33	0.806673	1.467741	1078.340099	0.023272	0.024101
RS	34	0.869313	1.380814	1172.093615	0.025296	0.026248
RS	35	0.936282	1.380814	1193.139361	0.025750	0.026787
RS	36	1.007877	1.337475	1248.568052	0.026946	0.028044
RS	37	1.084418	1.337475	1259.770589	0.027188	0.028303
RS	38	1.166248	1.332725	1270.366923	0.027416	0.028512
RS	39	1.253731	1.332725	1270.896781	0.027428	0.028473
RS	40	1.347259	1.357982	1242.924912	0.026824	0.027787
RS	41	1.447247	1.357982	1233.474515	0.026620	0.027490
RS	42	1.554144	1.402830	1180.448398	0.025476	0.026240
RS	43	1.668427	1.402830	1162.298652	0.025084	0.025746
RS	44	1.790605	1.457495	1097.143121	0.023678	0.024244
RS	45	1.921224	1.457495	1071.496377	0.023124	0.023603
RS	46	2.060867	1.514597	1002.623834	0.021638	0.022048
RS	47	2.210158	1.514597	970.466697	0.020944	0.021294
RS	48	2.369763	1.569022	902.278815	0.019473	0.019782
RS	49	2.540396	1.569022	864.495803	0.018657	0.018934
RS	50	2.722817	1.617059	799.068771	0.017245	0.017507
RS	51	2.917841	1.617059	756.581878	0.016328	0.016581
RS	52	3.126339	1.656044	694.743569	0.014994	0.015250
RS	53	3.349242	1.656044	648.645386	0.013999	0.014262
RS	54	3.587545	1.694675	587.287203	0.012675	0.012951
RS	55	3.842311	1.694675	539.745944	0.011649	0.011939
RS	56	4.114680	1.694675	490.892763	0.010594	0.010899
RS	57	4.405866	1.694675	441.497218	0.009528	0.009845
RS	58	4.717169	1.891520	355.023496	0.007662	0.007985
RS	59	5.049980	1.891520	318.140124	0.006866	0.007189
RS	60	5.405784	1.891520	281.628059	0.006078	0.006395
RS	61	5.786171	1.891520	246.071951	0.005311	0.005616
RS	62	6.192837	1.891520	212.023560	0.004576	0.004864
RS	63	6.627600	1.891520	846.957948	0.018279	0.019746
PA	4+25*2+4+6 0.107024667 0.033758117 6.627599901 2.973808750 0.519727117 0.615492006 0.601998338 0.611120918 0.766900654 1.109253332 1.576754985 2.008522431 2.258085828 2.289455200 2.164386253 1.970898944 1.771678859 1.599351318 1.467741493 1.380813973 1.337475404 1.332724944 1.357982188 1.402829702 1.457495336 1.514596783 1.569021694 1.617059087 1.656044037 1.694675191 1.891519572
//
IT	3866
RD	19
LK	-358320.378122
QD	-98.677354 -> -87.753987
RI	0.0070864585
TR	0.105777	0.033971
MT	6.679454
MM	C_pi: 1.445132, n_recomb: 47208.551251
RS	0	0.000000	3.176505	100.303440	0.002125	0.000068
RS	1	0.006922	3.176505	107.017826	0.002267	0.000867
RS	2	0.014323	3.176505	114.164821	0.002418	0.002261
RS	3	0.022236	3.176505	121.769890	0.002579	0.003063
RS	4	0.030697	0.522728	783.453651	0.016596	0.017725
RS	5	0.039744	0.522728	822.949746	0.017432	0.016791
RS	6	0.049417	0.628921	718.791875	0.015226	0.014040
RS	7	0.059759	0.628921	755.718822	0.016008	0.014409
RS	8	0.070818	0.609118	819.169512	0.017352	0.015391
RS	9	0.082641	0.609118	858.636673	0.018188	0.016339
RS	10	0.095284	0.610204	897.185916	0.019005	0.017275
RS	11	0.108801	0.610204	937.777395	0.019865	0.018547
RS	12	0.123254	0.762223	785.454744	0.016638	0.015769
RS	13	0.138707	0.762223	822.615336	0.017425	0.016669
RS	14	0.155230	1.107821	594.056362	0.012584	0.012098
RS	15	0.172897	1.107821	624.976654	0.013239	0.012654
RS	16	0.191787	1.588009	459.435002	0.009732	0.009303
RS	17	0.211984	1.588009	484.986781	0.010273	0.009740
RS	18	0.233579	2.037680	399.266652	0.008458	0.008027
RS	19	0.256669	2.037680	422.098560	0.008941	0.008459
RS	20	0.281357	2.301170	395.123631	0.008370	0.007953
RS	21	0.307754	2.301170	417.682272	0.008848	0.008430
RS	22	0.335978	2.337171	434.428372	0.009202	0.008829
RS	23	0.366156	2.337171	458.577040	0.009714	0.009386
RS	24	0.398423	2.208792	511.529297	0.010836	0.010556
RS	25	0.432923	2.208792	538.493951	0.011407	0.011214
RS	26	0.469811	2.008158	622.291630	0.013182	0.013059
RS	27	0.509253	2.008158	652.431388	0.013820	0.013815
RS	28	0.551425	1.801191	760.615958	0.016112	0.016208
RS	29	0.596516	1.801191	793.096189	0.016800	0.017033
RS	30	0.644728	1.622125	915.216878	0.019387	0.019750
RS	31	0.696277	1.622125	947.769874	0.020076	0.020583
RS	32	0.751394	1.485409	1067.669646	0.022616	0.023265
RS	33	0.810327	1.485409	1096.792291	0.023233	0.024008
RS	34	0.873338	1.395121	1194.566990	0.025304	0.026198
RS	35	0.940712	1.395121	1216.438355	0.025767	0.026743
RS	36	1.012748	1.350055	1274.579196	0.026999	0.028033
RS	37	1.089771	1.350055	1286.422989	0.027250	0.028301
RS	38	1.172126	1.344982	1297.921715	0.027493	0.028526
RS	39	1.260181	1.344982	1298.872880	0.027514	0.028499
RS	40	1.354331	1.371015	1270.205397	0.026906	0.027813
RS	41	1.454998	1.371015	1260.990552	0.026711	0.027529
RS	42	1.562633	1.417377	1206.322155	0.025553	0.026270
RS	43	1.677719	1.417377	1188.274348	0.025171	0.025790
RS	44	1.800770	1.473960	1121.157274	0.023749	0.024277
RS	45	1.932339	1.473960	1095.512133	0.023206	0.023652
RS	46	2.073015	1.533116	1024.733828	0.021707	0.022087
RS	47	2.223429	1.533116	992.485967	0.021023	0.021347
RS	48	2.384254	1.589535	922.607611	0.019543	0.019830
RS	49	2.556211	1.589535	884.630301	0.018739	0.018996
RS	50	2.740071	1.639348	817.764165	0.017322	0.017567
RS	51	2.936657	1.639348	774.956121	0.016416	0.016653
RS	52	3.146851	1.679770	711.896989	0.015080	0.015321
RS	53	3.371594	1.679770	665.323650	0.014093	0.014343
RS	54	3.611893	1.719861	602.714069	0.012767	0.013031
RS	55	3.868826	1.719861	554.558229	0.011747	0.012026
RS	56	4.143543	1.719861	504.967319	0.010697	0.010991
RS	57	4.437276	1.719861	454.722326	0.009632	0.009940
RS	58	4.751341	1.926980	364.836192	0.007728	0.008042
RS	59	5.087145	1.926980	327.563952	0.006939	0.007254
RS	60	5.446193	1.926980	290.558913	0.006155	0.006466
RS	61	5.830094	1.926980	254.417556	0.005389	0.005690
RS	62	6.240567	1.926980	219.707158	0.004654	0.004938
RS	63	6.679454	1.926980	887.294843	0.018795	0.020264
PA	4+25*2+4+6 0.105776806 0.033971436 6.679453872 3.176505142 0.522728281 0.628920909 0.609117880 0.610204158 0.762222972 1.107820981 1.588008756 2.037679811 2.301170472 2.337171106 2.208791658 2.008158170 1.801191183 1.622124979 1.485409104 1.395120527 1.350054543 1.344982328 1.371014505 1.417377068 1.473959601 1.533115847 1.589535054 1.639347748 1.679770261 1.719860748 1.926980175
//
IT	4832
RD	20
LK	-358298.809335
QD	-94.358202 -> -84.057714
RI	0.0066376841
TR	0.104586	0.034180
MT	6.729229
MM	C_pi: 1.463056, n_recomb: 48065.886460
RS	0	0.000000	3.385417	95.958344	0.001996	0.000064
RS	1	0.006934	3.385417	102.407699	0.002131	0.000821
RS	2	0.014349	3.385417	109.275383	0.002273	0.002147
RS	3	0.022279	3.385417	116.586364	0.002426	0.002908
RS	4	0.030758	0.525304	795.691857	0.016554	0.017834
RS	5	0.039825	0.525304	835.941923	0.017392	0.016862
RS	6	0.049521	0.642664	718.259014	0.014943	0.013860
RS	7	0.059889	0.642664	755.490159	0.015718	0.014213
RS	8	0.070976	0.616573	827.008596	0.017206	0.015320
RS	9	0.082832	0.616573	867.118305	0.018040	0.016250
RS	10	0.095511	0.609556	918.268746	0.019104	0.017399
RS	11	0.109068	0.609556	959.837800	0.019969	0.018672
RS	12	0.123565	0.757659	807.896747	0.016808	0.015947
RS	13	0.139068	0.757659	846.054573	0.017602	0.016859
RS	14	0.155646	1.105991	608.315227	0.012656	0.012181
RS	15	0.173373	1.105991	639.999593	0.013315	0.012746
RS	16	0.192329	1.598166	466.759351	0.009711	0.009295
RS	17	0.212600	1.598166	492.794671	0.010252	0.009736
RS	18	0.234277	2.065290	402.908247	0.008382	0.007968
RS	19	0.257457	2.065290	426.046895	0.008864	0.008398
RS	20	0.282244	2.342701	397.159338	0.008263	0.007862
RS	21	0.308749	2.342701	419.952812	0.008737	0.008334
RS	22	0.337093	2.383612	436.141066	0.009074	0.008714
RS	23	0.367403	2.383612	460.534156	0.009581	0.009263
RS	24	0.399814	2.252241	513.988698	0.010693	0.010420
RS	25	0.434472	2.252241	541.278148	0.011261	0.011070
RS	26	0.471534	2.044745	626.635710	0.013037	0.012911
RS	27	0.511166	2.044745	657.241973	0.013674	0.013659
RS	28	0.553546	1.830245	768.104831	0.015980	0.016060
RS	29	0.598865	1.830245	801.229722	0.016669	0.016879
RS	30	0.647326	1.644585	927.060407	0.019287	0.019620
RS	31	0.699148	1.644585	960.420429	0.019981	0.020450
RS	32	0.754564	1.502860	1084.587464	0.022565	0.023168
RS	33	0.813821	1.502860	1114.592784	0.023189	0.023914
RS	34	0.877189	1.409259	1216.333051	0.025306	0.026144
RS	35	0.944950	1.409259	1239.028277	0.025778	0.026695
RS	36	1.017410	1.362472	1299.883679	0.027044	0.028018
RS	37	1.094894	1.362472	1312.377348	0.027304	0.028295
RS	38	1.177752	1.357051	1324.821540	0.027563	0.028536
RS	39	1.266355	1.357051	1326.210147	0.027592	0.028520
RS	40	1.361102	1.383798	1296.917765	0.026982	0.027835
RS	41	1.462419	1.383798	1287.958063	0.026796	0.027565
RS	42	1.570762	1.431597	1231.723825	0.025626	0.026298
RS	43	1.686617	1.431597	1213.797909	0.025253	0.025832
RS	44	1.810506	1.490004	1144.794749	0.023817	0.024309
RS	45	1.942986	1.490004	1119.169184	0.023284	0.023698
RS	46	2.084653	1.551118	1046.551520	0.021773	0.022125
RS	47	2.236143	1.551118	1014.227869	0.021101	0.021400
RS	48	2.398139	1.609441	942.709757	0.019613	0.019877
RS	49	2.571367	1.609441	904.550532	0.018819	0.019056
RS	50	2.756607	1.660946	836.285028	0.017399	0.017625
RS	51	2.954693	1.660946	793.166252	0.016502	0.016723
RS	52	3.166514	1.702739	728.914327	0.015165	0.015392
RS	53	3.393024	1.702739	681.875625	0.014186	0.014423
RS	54	3.635241	1.744221	618.038154	0.012858	0.013110
RS	55	3.894253	1.744221	569.276861	0.011844	0.012112
RS	56	4.171227	1.744221	518.958895	0.010797	0.011082
RS	57	4.467406	1.744221	467.876270	0.009734	0.010033
RS	58	4.784123	1.961441	374.576488	0.007793	0.008098
RS	59	5.122803	1.961441	336.924459	0.007010	0.007317
RS	60	5.484968	1.961441	299.437460	0.006230	0.006534
RS	61	5.872246	1.961441	262.723138	0.005466	0.005761
RS	62	6.286379	1.961441	227.363563	0.004730	0.005010
RS	63	6.729229	1.961441	927.867693	0.019304	0.020774
PA	4+25*2+4+6 0.104586147 0.034179871 6.729229237 3.385417165 0.525303534 0.642664024 0.616572861 0.609556244 0.757658688 1.105990990 1.598165937 2.065290217 2.342701010 2.383612468 2.252240718 2.044745271 1.830244558 1.644584599 1.502859625 1.409259484 1.362471955 1.357050698 1.383797946 1.431597460 1.490004354 1.551117504 1.609440889 1.660945585 1.702738874 1.744220601 1.961441055
//
IT	5319
RD	21
LK	-358278.467439
QD	-90.298955 -> -80.576789
RI	0.0062322489
TR	0.103449	0.034384
MT	6.777030
MM	C_pi: 1.480519, n_recomb: 48908.096758
RS	0	0.000000	3.600902	91.918746	0.001879	0.000061
RS	1	0.006946	3.600902	98.119653	0.002006	0.000779
RS	2	0.014375	3.600902	104.725253	0.002141	0.002041
RS	3	0.022319	3.600902	111.760007	0.002285	0.002764
RS	4	0.030816	0.527461	808.147126	0.016524	0.017944
RS	5	0.039902	0.527461	849.151017	0.017362	0.016940
RS	6	0.049620	0.656679	717.171801	0.014664	0.013677
RS	7	0.060013	0.656679	754.670079	0.015430	0.014016
RS	8	0.071128	0.624319	833.960909	0.017052	0.015241
RS	9	0.083015	0.624319	874.676485	0.017884	0.016154
RS	10	0.095727	0.609144	938.708792	0.019193	0.017513
RS	11	0.109323	0.609144	981.233647	0.020063	0.018787
RS	12	0.123862	0.753197	830.218079	0.016975	0.016123
RS	13	0.139412	0.753197	869.362256	0.017775	0.017047
RS	14	0.156042	1.103818	622.598046	0.012730	0.012266
RS	15	0.173827	1.103818	655.043268	0.013393	0.012840
RS	16	0.192847	1.607320	474.115943	0.009694	0.009292
RS	17	0.213189	1.607320	500.633010	0.010236	0.009735
RS	18	0.234944	2.091432	406.588297	0.008313	0.007913
RS	19	0.258209	2.091432	430.031447	0.008793	0.008342
RS	20	0.283091	2.382747	399.221175	0.008163	0.007776
RS	21	0.309701	2.382747	422.245368	0.008633	0.008244
RS	22	0.338159	2.428815	437.842455	0.008952	0.008604
RS	23	0.368594	2.428815	462.472481	0.009456	0.009147
RS	24	0.401144	2.294747	516.365343	0.010558	0.010291
RS	25	0.435954	2.294747	543.967348	0.011122	0.010932
RS	26	0.473182	2.080660	630.784141	0.012897	0.012768
RS	27	0.512996	2.080660	661.839486	0.013532	0.013508
RS	28	0.555575	1.858833	775.253861	0.015851	0.015916
RS	29	0.601113	1.858833	809.002696	0.016541	0.016729
RS	30	0.649813	1.666730	938.409994	0.019187	0.019491
RS	31	0.701896	1.666730	972.557424	0.019885	0.020319
RS	32	0.757597	1.520080	1100.891773	0.022509	0.023071
RS	33	0.817166	1.520080	1131.766556	0.023141	0.023818
RS	34	0.880874	1.423215	1237.416497	0.025301	0.026087
RS	35	0.949007	1.423215	1260.932258	0.025782	0.026644
RS	36	1.021872	1.374720	1324.494146	0.027081	0.027998
RS	37	1.099799	1.374720	1337.644586	0.027350	0.028284
RS	38	1.183139	1.368926	1351.072651	0.027625	0.028542
RS	39	1.272267	1.368926	1352.913042	0.027662	0.028537
RS	40	1.367587	1.396335	1323.061079	0.027052	0.027854
RS	41	1.469527	1.396335	1314.374572	0.026874	0.027597
RS	42	1.578549	1.445495	1256.651458	0.025694	0.026323
RS	43	1.695143	1.445495	1238.865787	0.025330	0.025871
RS	44	1.819836	1.505640	1168.048638	0.023883	0.024340
RS	45	1.953190	1.505640	1142.459477	0.023359	0.023743
RS	46	2.095808	1.568623	1068.063549	0.021838	0.022163
RS	47	2.248332	1.568623	1035.678789	0.021176	0.021451
RS	48	2.411450	1.628764	962.571767	0.019681	0.019924
RS	49	2.585899	1.628764	924.243054	0.018898	0.019116
RS	50	2.772465	1.681883	854.617267	0.017474	0.017683
RS	51	2.971990	1.681883	811.198644	0.016586	0.016792
RS	52	3.185375	1.724982	745.782919	0.015249	0.015462
RS	53	3.413581	1.724982	698.289203	0.014278	0.014502
RS	54	3.657639	1.767790	633.248280	0.012948	0.013188
RS	55	3.918650	1.767790	583.891266	0.011939	0.012196
RS	56	4.197791	1.767790	532.857497	0.010895	0.011170
RS	57	4.496321	1.767790	480.949622	0.009834	0.010124
RS	58	4.815588	1.994937	384.238135	0.007856	0.008152
RS	59	5.157031	1.994937	346.215636	0.007079	0.007379
RS	60	5.522191	1.994937	308.257847	0.006303	0.006601
RS	61	5.912716	1.994937	270.982949	0.005541	0.005831
RS	62	6.330368	1.994937	234.987128	0.004805	0.005081
RS	63	6.777030	1.994937	968.635045	0.019805	0.021276
PA	4+25*2+4+6 0.103448955 0.034383601 6.777029934 3.600902236 0.527460579 0.656678685 0.624319375 0.609143945 0.753197063 1.103818458 1.607319861 2.091431922 2.382747458 2.428814851 2.294747203 2.080659783 1.858833402 1.666730381 1.520080435 1.423215316 1.374720321 1.368926134 1.396335025 1.445494793 1.505640095 1.568623078 1.628764291 1.681883111 1.724982485 1.767789680 1.994936524
//
IT	4345
RD	22
LK	-358259.265129
QD	-86.479518 -> -77.295182
RI	0.0058641044
TR	0.102361	0.034583
MT	6.823008
MM	C_pi: 1.497547, n_recomb: 49735.444536
RS	0	0.000000	3.823526	88.141466	0.001772	0.000057
RS	1	0.006957	3.823526	94.108232	0.001892	0.000739
RS	2	0.014399	3.823526	100.466626	0.002020	0.001941
RS	3	0.022358	3.823526	107.240587	0.002156	0.002629
RS	4	0.030871	0.529219	820.824720	0.016504	0.018057
RS	5	0.039977	0.529219	862.582978	0.017343	0.017023
RS	6	0.049715	0.670938	715.602188	0.014388	0.013493
RS	7	0.060132	0.670938	753.333285	0.015147	0.013819
RS	8	0.071273	0.632333	840.087463	0.016891	0.015154
RS	9	0.083189	0.632333	881.373513	0.017721	0.016050
RS	10	0.095934	0.608946	958.518985	0.019272	0.017620
RS	11	0.109566	0.608946	1001.978327	0.020146	0.018892
RS	12	0.124147	0.748844	852.405246	0.017139	0.016296
RS	13	0.139742	0.748844	892.524618	0.017945	0.017231
RS	14	0.156421	1.101354	636.893165	0.012806	0.012353
RS	15	0.174262	1.101354	670.095656	0.013473	0.012934
RS	16	0.193344	1.615548	481.498162	0.009681	0.009291
RS	17	0.213753	1.615548	508.495092	0.010224	0.009737
RS	18	0.235582	2.116216	410.294536	0.008250	0.007863
RS	19	0.258930	2.116216	434.039725	0.008727	0.008291
RS	20	0.283902	2.421367	401.305264	0.008069	0.007695
RS	21	0.310612	2.421367	424.556330	0.008536	0.008159
RS	22	0.339180	2.472820	439.531795	0.008837	0.008500
RS	23	0.369736	2.472820	464.391776	0.009337	0.009037
RS	24	0.402417	2.336349	518.662099	0.010428	0.010168
RS	25	0.437373	2.336349	546.565113	0.010989	0.010801
RS	26	0.474760	2.115940	634.743912	0.012762	0.012631
RS	27	0.514749	2.115940	666.231689	0.013396	0.013363
RS	28	0.557520	1.886979	782.080120	0.015725	0.015776
RS	29	0.603266	1.886979	816.432947	0.016416	0.016583
RS	30	0.652196	1.688566	949.294451	0.019087	0.019364
RS	31	0.704529	1.688566	984.210053	0.019789	0.020189
RS	32	0.760504	1.537078	1116.609639	0.022451	0.022974
RS	33	0.820373	1.537078	1148.340431	0.023089	0.023722
RS	34	0.884408	1.436995	1257.840650	0.025291	0.026028
RS	35	0.952897	1.436995	1282.172866	0.025780	0.026591
RS	36	1.026152	1.386802	1348.435733	0.027112	0.027976
RS	37	1.104504	1.386802	1362.248453	0.027390	0.028270
RS	38	1.188306	1.380613	1376.695080	0.027680	0.028544
RS	39	1.277939	1.380613	1378.999965	0.027727	0.028550
RS	40	1.373809	1.408637	1348.647681	0.027116	0.027870
RS	41	1.476348	1.408637	1340.250923	0.026948	0.027625
RS	42	1.586022	1.459088	1281.110082	0.025758	0.026346
RS	43	1.703326	1.459088	1263.481895	0.025404	0.025908
RS	44	1.828792	1.520892	1190.920445	0.023945	0.024369
RS	45	1.962986	1.520892	1165.383641	0.023432	0.023786
RS	46	2.106517	1.585662	1089.269430	0.021901	0.022200
RS	47	2.260035	1.585662	1056.837547	0.021249	0.021501
RS	48	2.424233	1.647540	982.190751	0.019748	0.019971
RS	49	2.599855	1.647540	943.704594	0.018974	0.019175
RS	50	2.787696	1.702202	872.755585	0.017548	0.017741
RS	51	2.988606	1.702202	829.048033	0.016669	0.016860
RS	52	3.203494	1.746548	762.496771	0.015331	0.015531
RS	53	3.433333	1.746548	714.558638	0.014367	0.014579
RS	54	3.679163	1.790620	648.338341	0.013036	0.013265
RS	55	3.942096	1.790620	598.395749	0.012032	0.012279
RS	56	4.223323	1.790620	546.657772	0.010991	0.011257
RS	57	4.524116	1.790620	493.937317	0.009931	0.010213
RS	58	4.845836	2.027520	393.818558	0.007918	0.008206
RS	59	5.189940	2.027520	355.434881	0.007147	0.007439
RS	60	5.557985	2.027520	317.017343	0.006374	0.006666
RS	61	5.951636	2.027520	279.194080	0.005614	0.005899
RS	62	6.372675	2.027520	242.574754	0.004877	0.005149
RS	63	6.823008	2.027520	1009.566789	0.020299	0.021771
PA	4+25*2+4+6 0.102361198 0.034582559 6.823008281 3.823525575 0.529219157 0.670938101 0.632333423 0.608946430 0.748844092 1.101353864 1.615548252 2.116216137 2.421367438 2.472819886 2.336349476 2.115940136 1.886978794 1.688565589 1.537077719 1.436995395 1.386801512 1.380613056 1.408636797 1.459088489 1.520891942 1.585662011 1.647540225 1.702202086 1.746547727 1.790619657 2.027520147
//
IT	4376
RD	23
LK	-358241.122828
QD	-82.881158 -> -74.197754
RI	0.0055276257
TR	0.101320	0.034777
MT	6.867255
MM	C_pi: 1.514160, n_recomb: 50548.356105
RS	0	0.000000	4.054261	84.583678	0.001673	0.000054
RS	1	0.006968	4.054261	90.328234	0.001787	0.000702
RS	2	0.014422	4.054261	96.451821	0.001908	0.001848
RS	3	0.022395	4.054261	102.977850	0.002037	0.002503
RS	4	0.030924	0.530610	833.712521	0.016493	0.018172
RS	5	0.040047	0.530610	876.225706	0.017334	0.017111
RS	6	0.049806	0.685435	713.598427	0.014117	0.013308
RS	7	0.060245	0.685435	751.530038	0.014868	0.013623
RS	8	0.071411	0.640597	845.443891	0.016725	0.015061
RS	9	0.083356	0.640597	887.266247	0.017553	0.015941
RS	10	0.096132	0.608949	977.708879	0.019342	0.017718
RS	11	0.109799	0.608949	1022.081792	0.020220	0.018989
RS	12	0.124419	0.744604	874.449128	0.017299	0.016467
RS	13	0.140057	0.744604	915.532417	0.018112	0.017412
RS	14	0.156785	1.098640	651.192858	0.012883	0.012440
RS	15	0.174678	1.098640	685.148791	0.013554	0.013029
RS	16	0.193819	1.622944	488.895113	0.009672	0.009294
RS	17	0.214293	1.622944	516.369716	0.010215	0.009743
RS	18	0.236193	2.139724	414.021632	0.008191	0.007817
RS	19	0.259620	2.139724	438.066425	0.008666	0.008244
RS	20	0.284679	2.458652	403.403462	0.007981	0.007620
RS	21	0.311485	2.458652	426.877566	0.008445	0.008079
RS	22	0.340158	2.515684	441.206927	0.008728	0.008402
RS	23	0.370830	2.515684	466.290263	0.009225	0.008932
RS	24	0.403638	2.377095	520.880782	0.010305	0.010050
RS	25	0.438733	2.377095	549.073864	0.010862	0.010675
RS	26	0.476274	2.150600	638.530136	0.012632	0.012499
RS	27	0.516430	2.150600	670.434683	0.013263	0.013223
RS	28	0.559384	1.914690	788.605669	0.015601	0.015639
RS	29	0.605332	1.914690	823.543439	0.016292	0.016441
RS	30	0.654481	1.710093	959.743372	0.018987	0.019239
RS	31	0.707055	1.710093	995.408458	0.019692	0.020062
RS	32	0.763293	1.553849	1131.775607	0.022390	0.022876
RS	33	0.823450	1.553849	1164.348881	0.023034	0.023626
RS	34	0.887798	1.450593	1277.642681	0.025276	0.025968
RS	35	0.956631	1.450593	1302.786481	0.025773	0.026536
RS	36	1.030259	1.398711	1371.740579	0.027137	0.027950
RS	37	1.109019	1.398711	1386.219857	0.027424	0.028253
RS	38	1.193266	1.392109	1401.716587	0.027730	0.028544
RS	39	1.283385	1.392109	1404.497141	0.027785	0.028560
RS	40	1.379783	1.420704	1373.700996	0.027176	0.027884
RS	41	1.482898	1.420704	1365.608833	0.027016	0.027651
RS	42	1.593198	1.472385	1305.116300	0.025819	0.026368
RS	43	1.711185	1.472385	1287.661326	0.025474	0.025943
RS	44	1.837393	1.535773	1213.420754	0.024005	0.024397
RS	45	1.972396	1.535773	1187.951087	0.023501	0.023827
RS	46	2.116806	1.602251	1110.176646	0.021963	0.022236
RS	47	2.271278	1.602251	1077.710628	0.021320	0.021550
RS	48	2.436515	1.665791	1001.570561	0.019814	0.020016
RS	49	2.613267	1.665791	962.938353	0.019050	0.019232
RS	50	2.802334	1.721929	890.701549	0.017621	0.017797
RS	51	3.004576	1.721929	846.715584	0.016751	0.016927
RS	52	3.220911	1.767463	779.056622	0.015412	0.015598
RS	53	3.452321	1.767463	730.684314	0.014455	0.014655
RS	54	3.699857	1.812742	663.308048	0.013122	0.013340
RS	55	3.964641	1.812742	612.789777	0.012123	0.012361
RS	56	4.247875	1.812742	560.358904	0.011086	0.011343
RS	57	4.550847	1.812742	506.838239	0.010027	0.010301
RS	58	4.874930	2.059226	403.317818	0.007979	0.008259
RS	59	5.221596	2.059226	364.581933	0.007213	0.007498
RS	60	5.592419	2.059226	325.715295	0.006444	0.006730
RS	61	5.989082	2.059226	287.355454	0.005685	0.005965
RS	62	6.413385	2.059226	250.124948	0.004948	0.005217
RS	63	6.867255	2.059226	1050.640539	0.020785	0.022258
PA	4+25*2+4+6 0.101319802 0.034776888 6.867255390 4.054260533 0.530610117 0.685434688 0.640596882 0.608949334 0.744603538 1.098639672 1.622943645 2.139723909 2.458651716 2.515683708 2.377095042 2.150599891 1.914690267 1.710092636 1.553848755 1.450592758 1.398711469 1.392109431 1.420703715 1.472384922 1.535772686 1.602250901 1.665790694 1.721928890 1.767463140 1.812742282 2.059225648
//
IT	4259
RD	24
LK	-358223.968250
QD	-79.486693 -> -71.270518
RI	0.0052197996
TR	0.100321	0.034967
MT	6.909900
MM	C_pi: 1.530375, n_recomb: 51346.953934
RS	0	0.000000	4.293359	81.225752	0.001582	0.000052
RS	1	0.006979	4.293359	86.759100	0.001690	0.000667
RS	2	0.014444	4.293359	92.659333	0.001805	0.001761
RS	3	0.022431	4.293359	98.949327	0.001927	0.002385
RS	4	0.030975	0.531649	846.815739	0.016492	0.018289
RS	5	0.040115	0.531649	890.084897	0.017335	0.017204
RS	6	0.049893	0.700135	711.227346	0.013851	0.013122
RS	7	0.060354	0.700135	749.329920	0.014593	0.013428
RS	8	0.071544	0.649087	850.084503	0.016556	0.014963
RS	9	0.083516	0.649087	892.410194	0.017380	0.015826
RS	10	0.096323	0.609137	996.285692	0.019403	0.017809
RS	11	0.110023	0.609137	1041.551448	0.020285	0.019078
RS	12	0.124680	0.740476	896.337280	0.017456	0.016635
RS	13	0.140359	0.740476	938.372894	0.018275	0.017589
RS	14	0.157133	1.095710	665.487128	0.012961	0.012528
RS	15	0.175078	1.095710	700.192305	0.013636	0.013125
RS	16	0.194274	1.629570	496.299331	0.009666	0.009299
RS	17	0.214811	1.629570	524.249211	0.010210	0.009750
RS	18	0.236780	2.162048	417.758442	0.008136	0.007774
RS	19	0.260283	2.162048	442.100118	0.008610	0.008200
RS	20	0.285425	2.494668	405.508458	0.007897	0.007548
RS	21	0.312323	2.494668	429.201748	0.008359	0.008004
RS	22	0.341097	2.557456	442.863222	0.008625	0.008308
RS	23	0.371880	2.557456	468.163509	0.009118	0.008832
RS	24	0.404810	2.417010	523.023328	0.010186	0.009936
RS	25	0.440039	2.417010	551.496052	0.010741	0.010555
RS	26	0.477727	2.184664	642.148010	0.012506	0.012371
RS	27	0.518044	2.184664	674.454245	0.013135	0.013088
RS	28	0.561175	1.941978	794.844523	0.015480	0.015506
RS	29	0.607316	1.941978	830.348769	0.016171	0.016302
RS	30	0.656677	1.731318	969.774827	0.018887	0.019116
RS	31	0.709482	1.731318	1006.170930	0.019596	0.019937
RS	32	0.765973	1.570398	1146.408637	0.022327	0.022778
RS	33	0.826406	1.570398	1179.810562	0.022977	0.023531
RS	34	0.891057	1.464009	1296.841757	0.025256	0.025905
RS	35	0.960219	1.464009	1322.791393	0.025762	0.026479
RS	36	1.034207	1.410454	1394.422539	0.027157	0.027922
RS	37	1.113359	1.410454	1409.571468	0.027452	0.028233
RS	38	1.198035	1.403421	1426.146881	0.027775	0.028541
RS	39	1.288620	1.403421	1429.412922	0.027838	0.028567
RS	40	1.385527	1.432545	1398.225490	0.027231	0.027895
RS	41	1.489196	1.432545	1390.451483	0.027080	0.027674
RS	42	1.600100	1.485399	1328.669944	0.025876	0.026388
RS	43	1.718744	1.485399	1311.402841	0.025540	0.025975
RS	44	1.845667	1.550303	1235.545587	0.024063	0.024424
RS	45	1.981448	1.550303	1210.157085	0.023568	0.023867
RS	46	2.126705	1.618417	1130.777240	0.022022	0.022271
RS	47	2.282098	1.618417	1098.289832	0.021390	0.021597
RS	48	2.448336	1.683548	1020.702057	0.019879	0.020061
RS	49	2.626174	1.683548	981.935247	0.019124	0.019289
RS	50	2.816424	1.741099	908.446266	0.017692	0.017853
RS	51	3.019950	1.741099	864.192591	0.016830	0.016993
RS	52	3.237680	1.787769	795.453124	0.015492	0.015665
RS	53	3.470604	1.787769	746.657338	0.014541	0.014730
RS	54	3.719783	1.834203	678.148400	0.013207	0.013414
RS	55	3.986351	1.834203	627.064983	0.012212	0.012440
RS	56	4.271523	1.834203	573.953121	0.011178	0.011426
RS	57	4.576595	1.834203	519.645171	0.010120	0.010386
RS	58	4.902957	2.090101	412.731507	0.008038	0.008310
RS	59	5.252094	2.090101	373.652571	0.007277	0.007556
RS	60	5.625597	2.090101	334.347589	0.006512	0.006792
RS	61	6.025165	2.090101	295.463013	0.005754	0.006030
RS	62	6.452617	2.090101	257.633690	0.005018	0.005282
RS	63	6.909900	2.090101	1091.824025	0.021264	0.022738
PA	4+25*2+4+6 0.100321443 0.034966563 6.909900018 4.293358539 0.531648995 0.700134677 0.649087459 0.609136913 0.740475673 1.095709655 1.629569604 2.162047560 2.494667708 2.557456235 2.417009662 2.184664483 1.941977876 1.731318020 1.570398230 1.464008904 1.410453924 1.403420745 1.432545441 1.485398822 1.550302609 1.618417412 1.683548308 1.741099253 1.787769373 1.834202964 2.090101116
//
IT	5198
RD	25
LK	-358207.734983
QD	-76.281200 -> -68.501397
RI	0.0049363490
TR	0.099364	0.035152
MT	6.950948
MM	C_pi: 1.546196, n_recomb: 52131.588060
RS	0	0.000000	4.541935	78.035873	0.001497	0.000049
RS	1	0.006989	4.541935	83.367193	0.001599	0.000634
RS	2	0.014465	4.541935	89.053620	0.001708	0.001678
RS	3	0.022465	4.541935	95.117492	0.001825	0.002274
RS	4	0.031023	0.532363	860.120560	0.016499	0.018408
RS	5	0.040180	0.532363	904.146422	0.017344	0.017301
RS	6	0.049977	0.715027	708.528682	0.013591	0.012938
RS	7	0.060458	0.715027	746.774422	0.014325	0.013234
RS	8	0.071671	0.657793	854.051092	0.016383	0.014859
RS	9	0.083669	0.657793	896.847978	0.017204	0.015707
RS	10	0.096505	0.609487	1014.272332	0.019456	0.017893
RS	11	0.110237	0.609487	1060.410654	0.020341	0.019159
RS	12	0.124930	0.736462	918.057263	0.017610	0.016800
RS	13	0.140649	0.736462	961.033249	0.018435	0.017763
RS	14	0.157467	1.092597	679.765438	0.013039	0.012617
RS	15	0.175460	1.092597	715.215199	0.013719	0.013220
RS	16	0.194711	1.635476	503.706978	0.009662	0.009306
RS	17	0.215307	1.635476	532.129600	0.010207	0.009760
RS	18	0.237342	2.183247	421.500084	0.008085	0.007734
RS	19	0.260918	2.183247	446.135828	0.008558	0.008159
RS	20	0.286140	2.529467	407.615619	0.007819	0.007480
RS	21	0.313126	2.529467	431.524247	0.008278	0.007933
RS	22	0.341997	2.598159	444.500886	0.008527	0.008219
RS	23	0.372887	2.598159	470.012026	0.009016	0.008738
RS	24	0.405934	2.456104	525.094076	0.010072	0.009828
RS	25	0.441292	2.456104	553.836522	0.010624	0.010440
RS	26	0.479120	2.218127	645.610377	0.012384	0.012247
RS	27	0.519592	2.218127	678.303951	0.013011	0.012958
RS	28	0.562893	1.968843	800.811402	0.015361	0.015377
RS	29	0.609219	1.968843	836.864229	0.016053	0.016168
RS	30	0.658783	1.752230	979.413585	0.018787	0.018995
RS	31	0.711811	1.752230	1016.522567	0.019499	0.019814
RS	32	0.768545	1.586709	1160.539177	0.022262	0.022681
RS	33	0.829244	1.586709	1194.755674	0.022918	0.023435
RS	34	0.894184	1.477230	1315.466030	0.025234	0.025842
RS	35	0.963663	1.477230	1342.214954	0.025747	0.026420
RS	36	1.037998	1.422012	1416.510630	0.027172	0.027891
RS	37	1.117527	1.422012	1432.330895	0.027475	0.028211
RS	38	1.202615	1.414536	1450.006604	0.027814	0.028535
RS	39	1.293648	1.414536	1453.766504	0.027886	0.028572
RS	40	1.391044	1.444152	1422.237968	0.027282	0.027904
RS	41	1.495246	1.444152	1414.794150	0.027139	0.027694
RS	42	1.606731	1.498122	1351.784768	0.025930	0.026406
RS	43	1.726006	1.498122	1334.718634	0.025603	0.026005
RS	44	1.853617	1.564476	1257.304128	0.024118	0.024450
RS	45	1.990147	1.564476	1232.009479	0.023633	0.023905
RS	46	2.136218	1.634159	1151.077051	0.022080	0.022305
RS	47	2.292497	1.634159	1118.579876	0.021457	0.021644
RS	48	2.459697	1.700814	1039.587451	0.019942	0.020106
RS	49	2.638583	1.700814	1000.696733	0.019196	0.019344
RS	50	2.829969	1.759717	925.990065	0.017763	0.017908
RS	51	3.034732	1.759717	881.478852	0.016909	0.017058
RS	52	3.253804	1.807472	811.685329	0.015570	0.015731
RS	53	3.488185	1.807472	762.476400	0.014626	0.014803
RS	54	3.738947	1.855008	692.858014	0.013291	0.013487
RS	55	4.007234	1.855008	641.219685	0.012300	0.012518
RS	56	4.294269	1.855008	587.438447	0.011268	0.011508
RS	57	4.601365	1.855008	532.355873	0.010212	0.010470
RS	58	4.929921	2.120153	422.058560	0.008096	0.008360
RS	59	5.281439	2.120153	382.645500	0.007340	0.007612
RS	60	5.657523	2.120153	342.912663	0.006578	0.006853
RS	61	6.059890	2.120153	303.514919	0.005822	0.006093
RS	62	6.490377	2.120153	265.098891	0.005085	0.005346
RS	63	6.950948	2.120153	1133.094711	0.021735	0.023210
PA	4+25*2+4+6 0.099364368 0.035152021 6.950947845 4.541934580 0.532363006 0.715027235 0.657793329 0.609487061 0.736461611 1.092596748 1.635476268 2.183247389 2.529467406 2.598158549 2.456103717 2.218127430 1.968843197 1.752230198 1.586709494 1.477229754 1.422011814 1.414535541 1.444152180 1.498121541 1.564476279 1.634158602 1.700814065 1.759716540 1.807471772 1.855007895 2.120152613
//
CC
CC	Brief Description of the file format:
CC	  CC  comments
CC	  MM  useful-messages
CC	  RD  round-of-iterations
CC	  LL  \log[P(sequence)]
CC	  QD  Q-before-opt Q-after-opt
CC	  TR  \theta_0 \rho_0
CC	  RS  k t_k \lambda_k \pi_k \sum_{l\not=k}A_{kl} A_{kk}
CC	  DC  begin end best-k t_k+\Delta_k max-prob
CC
MM	Version: 0.6.5-r67
MM	pattern:4+25*2+4+6, n:63, n_free_lambdas:28
MM	n_iterations:25, skip:1, max_t:5, theta/rho:5
MM	is_decoding:0
MM	n_seqs:11, sum_L:893355, sum_n:122870
RD	0
LK	0.000000
QD	0.000000 -> 0.000000
RI	inf
TR	0.147964	0.029593
MT	5.000000
MM	C_pi: 1.000000, n_recomb: 26051.383029
RS	0	0.000000	1.000000	164.797728	0.006326	0.000000
RS	1	0.006440	1.000000	174.265519	0.006689	0.000000
RS	2	0.013294	1.000000	184.199548	0.007071	0.000000
RS	3	0.020590	1.000000	194.612491	0.007470	0.000000
RS	4	0.028356	1.000000	205.515871	0.007889	0.000000
RS	5	0.036622	1.000000	216.919781	0.008327	0.000000
RS	6	0.045421	1.000000	228.832585	0.008784	0.000000
RS	7	0.054785	1.000000	241.260572	0.009261	0.000000
RS	8	0.064753	1.000000	254.207585	0.009758	0.000000
RS	9	0.075363	1.000000	267.674604	0.010275	0.000000
RS	10	0.086656	1.000000	281.659297	0.010812	0.000000
RS	11	0.098677	1.000000	296.155526	0.011368	0.000000
RS	12	0.111471	1.000000	311.152816	0.011944	0.000000
RS	13	0.125090	1.000000	326.635783	0.012538	0.000000
RS	14	0.139585	1.000000	342.583534	0.013150	0.000000
RS	15	0.155014	1.000000	358.969018	0.013779	0.000000
RS	16	0.171437	1.000000	375.758369	0.014424	0.000000
RS	17	0.188917	1.000000	392.910209	0.015082	0.000000
RS	18	0.207523	1.000000	410.374954	0.015753	0.000000
RS	19	0.227327	1.000000	428.094107	0.016433	0.000000
RS	20	0.248406	1.000000	445.999579	0.017120	0.000000
RS	21	0.270843	1.000000	464.013032	0.017811	0.000000
RS	22	0.294725	1.000000	482.045280	0.018504	0.000000
RS	23	0.320144	1.000000	499.995772	0.019193	0.000000
RS	24	0.347201	1.000000	517.752181	0.019874	0.000000
RS	25	0.376000	1.000000	535.190135	0.020544	0.000000
RS	26	0.406654	1.000000	552.173137	0.021196	0.000000
RS	27	0.439282	1.000000	568.552700	0.021824	0.000000
RS	28	0.474011	1.000000	584.168752	0.022424	0.000000
RS	29	0.510976	1.000000	598.850364	0.022987	0.000000
RS	30	0.550322	1.000000	612.416836	0.023508	0.000000
RS	31	0.592202	1.000000	624.679201	0.023979	0.000000
RS	32	0.636779	1.000000	635.442195	0.024392	0.000000
RS	33	0.684227	1.000000	644.506721	0.024740	0.000000
RS	34	0.734730	1.000000	651.672853	0.025015	0.000000
RS	35	0.788485	1.000000	656.743398	0.025210	0.000000
RS	36	0.845702	1.000000	659.528009	0.025316	0.000000
RS	37	0.906604	1.000000	659.847838	0.025329	0.000000
RS	38	0.971428	1.000000	657.540679	0.025240	0.000000
RS	39	1.040426	1.000000	652.466524	0.025045	0.000000
RS	40	1.113868	1.000000	644.513401	0.024740	0.000000
RS	41	1.192040	1.000000	633.603359	0.024321	0.000000
RS	42	1.275245	1.000000	619.698369	0.023788	0.000000
RS	43	1.363809	1.000000	602.805920	0.023139	0.000000
RS	44	1.458076	1.000000	582.984005	0.022378	0.000000
RS	45	1.558414	1.000000	560.345189	0.021509	0.000000
RS	46	1.665214	1.000000	535.059405	0.020539	0.000000
RS	47	1.778891	1.000000	507.355152	0.019475	0.000000
RS	48	1.899889	1.000000	477.518739	0.018330	0.000000
RS	49	2.028679	1.000000	445.891318	0.017116	0.000000
RS	50	2.165763	1.000000	412.863477	0.015848	0.000000
RS	51	2.311675	1.000000	378.867303	0.014543	0.000000
RS	52	2.466983	1.000000	344.365947	0.013219	0.000000
RS	53	2.632293	1.000000	309.840909	0.011893	0.000000
RS	54	2.808249	1.000000	275.777424	0.010586	0.000000
RS	55	2.995536	1.000000	242.648548	0.009314	0.000000
RS	56	3.194884	1.000000	210.898710	0.008095	0.000000
RS	57	3.407070	1.000000	180.927635	0.006945	0.000000
RS	58	3.632920	1.000000	153.075664	0.005876	0.000000
RS	59	3.873315	1.000000	127.611480	0.004898	0.000000
RS	60	4.129191	1.000000	104.723186	0.004020	0.000000
RS	61	4.401545	1.000000	84.513502	0.003244	0.000000
RS	62	4.691438	1.000000	66.999556	0.002572	0.000000
RS	63	5.000000	1.000000	188.329748	0.007229	0.000000
PA	4+25*2+4+6 0.147963852 0.029592770 5.000000000 1.000000000 1.000000000 1.000000000 1.000000000 1.000000000 1.000000000 1.000000000 1.000000000 1.000000000 1.000000000 1.000000000 1.000000000 1.000000000 1.000000000 1.000000000 1.000000000 1.000000000 1.000000000 1.000000000 1.000000000 1.000000000 1.000000000 1.000000000 1.000000000 1.000000000 1.000000000 1.000000000 1.000000000
//
IT	4755
RD	1
LK	-322141.539638
QD	-309.083663 -> -210.990688
RI	0.0275433478
TR	0.142581	0.029012
MT	5.289698
MM	C_pi: 1.039550, n_recomb: 26542.884010
RS	0	0.000000	0.579545	293.133116	0.011044	0.000576
RS	1	0.006533	0.579545	308.700320	0.011630	0.006440
RS	2	0.013493	0.579545	324.849186	0.012239	0.013303
RS	3	0.020908	0.579545	341.568334	0.012869	0.014562
RS	4	0.028807	0.618897	336.178734	0.012665	0.014276
RS	5	0.037223	0.618897	353.193283	0.013307	0.014123
RS	6	0.046188	0.705373	325.588705	0.012267	0.014028
RS	7	0.055739	0.705373	342.093272	0.012888	0.013684
RS	8	0.065913	0.796129	318.450365	0.011998	0.013326
RS	9	0.076753	0.796129	334.573536	0.012605	0.013173
RS	10	0.088301	0.880634	317.728602	0.011970	0.013118
RS	11	0.100603	0.880634	333.700400	0.012572	0.012971
RS	12	0.113708	0.965416	319.621373	0.012042	0.012680
RS	13	0.127671	0.965416	335.525916	0.012641	0.012319
RS	14	0.142545	1.041770	326.288436	0.012293	0.011987
RS	15	0.158391	1.041770	342.269753	0.012895	0.011746
RS	16	0.175272	1.100266	339.757625	0.012800	0.011619
RS	17	0.193256	1.100266	355.992704	0.013412	0.011609
RS	18	0.212416	1.138046	360.340597	0.013576	0.011717
RS	19	0.232826	1.138046	376.953624	0.014202	0.011949
RS	20	0.254571	1.155913	387.836315	0.014612	0.012318
RS	21	0.277736	1.155913	404.852588	0.015253	0.012829
RS	22	0.302414	1.157791	421.377194	0.015875	0.013481
RS	23	0.328705	1.157791	438.675794	0.016527	0.014261
RS	24	0.356713	1.149601	459.204100	0.017300	0.015145
RS	25	0.386551	1.149601	476.480445	0.017951	0.016107
RS	26	0.418339	1.136553	499.138291	0.018805	0.017124
RS	27	0.452203	1.136553	515.898434	0.019436	0.018176
RS	28	0.488280	1.122076	538.917260	0.020304	0.019242
RS	29	0.526714	1.122076	554.493686	0.020890	0.020304
RS	30	0.567659	1.108395	576.113814	0.021705	0.021340
RS	31	0.611278	1.108395	589.696903	0.022217	0.022324
RS	32	0.657748	1.097022	608.126931	0.022911	0.023231
RS	33	0.707253	1.097022	618.819939	0.023314	0.024035
RS	34	0.759993	1.088881	632.391443	0.023825	0.024712
RS	35	0.816179	1.088881	639.289198	0.024085	0.025239
RS	36	0.876035	1.084288	646.700829	0.024364	0.025602
RS	37	0.939802	1.084288	648.979410	0.024450	0.025793
RS	38	1.007734	1.082976	649.487611	0.024469	0.025811
RS	39	1.080105	1.082976	646.487195	0.024356	0.025661
RS	40	1.157205	1.084242	639.931806	0.024109	0.025355
RS	41	1.239341	1.084242	631.223066	0.023781	0.024905
RS	42	1.326843	1.087183	617.904573	0.023279	0.024327
RS	43	1.420062	1.087183	603.342182	0.022731	0.023637
RS	44	1.519372	1.090919	583.868931	0.021997	0.022849
RS	45	1.625169	1.090919	563.639460	0.021235	0.021975
RS	46	1.737879	1.094740	538.833943	0.020301	0.021027
RS	47	1.857952	1.094740	513.498232	0.019346	0.020014
RS	48	1.985870	1.098157	484.384472	0.018249	0.018945
RS	49	2.122145	1.098157	454.902096	0.017138	0.017828
RS	50	2.267323	1.100867	422.738680	0.015927	0.016671
RS	51	2.421986	1.100867	390.452188	0.014710	0.015485
RS	52	2.586753	1.102714	356.732903	0.013440	0.014279
RS	53	2.762285	1.102714	323.292864	0.012180	0.013063
RS	54	2.949285	1.103793	289.650414	0.010913	0.011848
RS	55	3.148503	1.103793	256.881025	0.009678	0.010646
RS	56	3.360735	1.103793	225.107075	0.008481	0.009468
RS	57	3.586833	1.103793	194.762780	0.007338	0.008326
RS	58	3.827703	1.111952	165.150106	0.006222	0.007231
RS	59	4.084310	1.111952	139.177645	0.005244	0.006195
RS	60	4.357681	1.111952	115.508021	0.004352	0.005229
RS	61	4.648912	1.111952	94.313291	0.003553	0.004341
RS	62	4.959170	1.111952	75.681464	0.002851	0.003541
RS	63	5.289698	1.111952	222.431527	0.008380	0.010873
PA	4+25*2+4+6 0.142580522 0.029012063 5.289697647 0.579544544 0.618896961 0.705372810 0.796129227 0.880634308 0.965415955 1.041770101 1.100266457 1.138045788 1.155913174 1.157791138 1.149600506 1.136552811 1.122076035 1.108394623 1.097022057 1.088880599 1.084287584 1.082976282 1.084242344 1.087182760 1.090918541 1.094739914 1.098157048 1.100867152 1.102714062 1.103793263 1.111951888
//
IT	4766
RD	2
LK	-321979.272720
QD	-223.551184 -> -178.591166
RI	0.0327600624
TR	0.138560	0.028909
MT	5.482302
MM	C_pi: 1.065553, n_recomb: 27101.835160
RS	0	0.000000	0.487276	358.699605	0.013235	0.000652
RS	1	0.006593	0.487276	377.078507	0.013913	0.006572
RS	2	0.013620	0.487276	396.036663	0.014613	0.013490
RS	3	0.021110	0.487276	415.542600	0.015333	0.015503
RS	4	0.029095	0.495744	428.179924	0.015799	0.015030
RS	5	0.037606	0.495744	448.443564	0.016547	0.015724
RS	6	0.046677	0.591293	393.932997	0.014535	0.014415
RS	7	0.056347	0.591293	412.929931	0.015236	0.014800
RS	8	0.066655	0.703415	363.984791	0.013430	0.013429
RS	9	0.077642	0.703415	381.834492	0.014089	0.013884
RS	10	0.089353	0.818602	344.262336	0.012703	0.012993
RS	11	0.101836	0.818602	361.290861	0.013331	0.013308
RS	12	0.115143	0.948118	327.417483	0.012081	0.012260
RS	13	0.129326	0.948118	343.724370	0.012683	0.012272
RS	14	0.144445	1.075897	317.988439	0.011733	0.011364
RS	15	0.160560	1.075897	333.828801	0.012318	0.011397
RS	16	0.177738	1.180032	319.449701	0.011787	0.010886
RS	17	0.196048	1.180032	335.187400	0.012368	0.011059
RS	18	0.215566	1.249165	332.052799	0.012252	0.010942
RS	19	0.236370	1.249165	348.015120	0.012841	0.011288
RS	20	0.258545	1.280464	355.514875	0.013118	0.011564
RS	21	0.282183	1.280464	371.926412	0.013723	0.012137
RS	22	0.307379	1.279951	388.770122	0.014345	0.012813
RS	23	0.334236	1.279951	405.677876	0.014969	0.013621
RS	24	0.362863	1.259752	429.423674	0.015845	0.014622
RS	25	0.393378	1.259752	446.626695	0.016480	0.015592
RS	26	0.425905	1.230974	474.457606	0.017506	0.016793
RS	27	0.460576	1.230974	491.489793	0.018135	0.017836
RS	28	0.497532	1.200660	520.796190	0.019216	0.019125
RS	29	0.536926	1.200660	536.948114	0.019812	0.020168
RS	30	0.578916	1.173099	565.118777	0.020852	0.021434
RS	31	0.623674	1.173099	579.484410	0.021382	0.022390
RS	32	0.671383	1.151052	603.802798	0.022279	0.023501
RS	33	0.722238	1.151052	615.365771	0.022706	0.024267
RS	34	0.776445	1.136055	633.344185	0.023369	0.025083
RS	35	0.834226	1.136055	641.101253	0.023655	0.025562
RS	36	0.895816	1.128475	650.965542	0.024019	0.025982
RS	37	0.961466	1.128475	654.055581	0.024133	0.026119
RS	38	1.031445	1.127573	655.111163	0.024172	0.026115
RS	39	1.106037	1.127573	652.907890	0.024091	0.025914
RS	40	1.185547	1.131802	645.504168	0.023818	0.025532
RS	41	1.270298	1.131802	637.656106	0.023528	0.025044
RS	42	1.360637	1.139279	622.810567	0.022980	0.024370
RS	43	1.456931	1.139279	609.248096	0.022480	0.023659
RS	44	1.559574	1.148196	588.230925	0.021704	0.022781
RS	45	1.668984	1.148196	569.170160	0.021001	0.021907
RS	46	1.785606	1.157094	543.238231	0.020044	0.020893
RS	47	1.909917	1.157094	519.198625	0.019157	0.019897
RS	48	2.042424	1.164964	489.536289	0.018063	0.018790
RS	49	2.183666	1.164964	461.365103	0.017023	0.017702
RS	50	2.334220	1.171183	429.163994	0.015835	0.016537
RS	51	2.494699	1.171183	398.042666	0.014687	0.015386
RS	52	2.665758	1.175446	364.581628	0.013452	0.014190
RS	53	2.848094	1.175446	331.990824	0.012250	0.013009
RS	54	3.042452	1.178083	298.578982	0.011017	0.011814
RS	55	3.249622	1.178083	266.227813	0.009823	0.010641
RS	56	3.470450	1.178083	234.604954	0.008656	0.009486
RS	57	3.705837	1.178083	204.161454	0.007533	0.008362
RS	58	3.956742	1.194987	173.096513	0.006387	0.007234
RS	59	4.224188	1.194987	147.016928	0.005425	0.006224
RS	60	4.509266	1.194987	123.011160	0.004539	0.005277
RS	61	4.813138	1.194987	101.295808	0.003738	0.004402
RS	62	5.137043	1.194987	82.007141	0.003026	0.003609
RS	63	5.482302	1.194987	249.327918	0.009200	0.011349
PA	4+25*2+4+6 0.138560002 0.028909307 5.482302338 0.487275691 0.495743917 0.591292998 0.703415176 0.818602170 0.948118101 1.075897148 1.180031829 1.249164621 1.280464264 1.279950505 1.259752428 1.230973614 1.200659538 1.173098613 1.151052100 1.136054735 1.128474917 1.127572873 1.131801821 1.139278731 1.148195546 1.157094327 1.164964353 1.171183029 1.175446113 1.178082587 1.194987186
//
IT	4072
RD	3
LK	-321898.069423
QD	-194.603399 -> -164.024945
RI	0.0341161791
TR	0.135225	0.029002
MT	5.627075
MM	C_pi: 1.091004, n_recomb: 27826.581841
RS	0	0.000000	0.477252	378.272030	0.013594	0.000669
RS	1	0.006636	0.477252	397.660587	0.014291	0.006447
RS	2	0.013712	0.477252	417.647393	0.015009	0.013115
RS	3	0.021258	0.477252	438.196224	0.015747	0.015251
RS	4	0.029305	0.446277	490.832378	0.017639	0.015705
RS	5	0.037885	0.446277	513.175967	0.018442	0.016671
RS	6	0.047035	0.538598	444.817344	0.015985	0.014861
RS	7	0.056793	0.538598	465.608530	0.016733	0.015580
RS	8	0.067197	0.655128	400.918713	0.014408	0.013705
RS	9	0.078293	0.655128	420.178319	0.015100	0.014453
RS	10	0.090124	0.782755	368.716119	0.013250	0.013096
RS	11	0.102741	0.782755	386.764081	0.013899	0.013653
RS	12	0.116194	0.939491	338.158842	0.012152	0.012112
RS	13	0.130541	0.939491	355.030939	0.012759	0.012321
RS	14	0.145840	1.105546	316.842864	0.011386	0.011008
RS	15	0.162153	1.105546	332.837929	0.011961	0.011180
RS	16	0.179550	1.247609	309.814236	0.011134	0.010396
RS	17	0.198101	1.247609	325.427408	0.011695	0.010658
RS	18	0.217882	1.344118	317.158552	0.011398	0.010382
RS	19	0.238977	1.344118	332.870672	0.011962	0.010776
RS	20	0.261471	1.386292	338.467113	0.012163	0.010991
RS	21	0.285458	1.386292	354.660121	0.012745	0.011579
RS	22	0.311037	1.381167	372.559926	0.013389	0.012282
RS	23	0.338314	1.381167	389.418014	0.013994	0.013083
RS	24	0.367400	1.347314	416.595998	0.014971	0.014187
RS	25	0.398416	1.347314	434.001361	0.015597	0.015139
RS	26	0.431491	1.302095	466.900790	0.016779	0.016499
RS	27	0.466761	1.302095	484.399898	0.017408	0.017518
RS	28	0.504371	1.256103	519.715636	0.018677	0.019001
RS	29	0.544477	1.256103	536.542654	0.019282	0.020018
RS	30	0.587244	1.215419	570.882314	0.020516	0.021486
RS	31	0.632849	1.215419	586.018454	0.021060	0.022418
RS	32	0.681481	1.183736	615.748166	0.022128	0.023705
RS	33	0.733340	1.183736	628.040764	0.022570	0.024447
RS	34	0.788640	1.162957	649.815607	0.023352	0.025382
RS	35	0.847609	1.162957	658.152737	0.023652	0.025837
RS	36	0.910492	1.153348	669.698177	0.024067	0.026299
RS	37	0.977548	1.153348	673.183345	0.024192	0.026412
RS	38	1.049054	1.153649	673.869967	0.024217	0.026377
RS	39	1.125305	1.153649	671.925592	0.024147	0.026158
RS	40	1.206616	1.161493	662.669776	0.023814	0.025696
RS	41	1.293322	1.161493	655.046036	0.023540	0.025198
RS	42	1.385782	1.174066	637.647084	0.022915	0.024425
RS	43	1.484378	1.174066	624.378013	0.022438	0.023718
RS	44	1.589517	1.188665	600.815548	0.021591	0.022749
RS	45	1.701633	1.188665	582.178261	0.020922	0.021891
RS	46	1.821189	1.203090	554.174871	0.019915	0.020809
RS	47	1.948678	1.203090	530.683689	0.019071	0.019840
RS	48	2.084628	1.215797	499.608980	0.017954	0.018694
RS	49	2.229599	1.215797	472.039569	0.016964	0.017640
RS	50	2.384190	1.225825	439.043330	0.015778	0.016461
RS	51	2.549040	1.225825	408.457289	0.014679	0.015347
RS	52	2.724829	1.232719	374.626840	0.013463	0.014158
RS	53	2.912284	1.232719	342.369906	0.012304	0.013010
RS	54	3.112178	1.237102	308.698270	0.011094	0.011829
RS	55	3.325337	1.237102	276.387304	0.009932	0.010682
RS	56	3.552641	1.237102	244.604584	0.008790	0.009549
RS	57	3.795029	1.237102	213.815674	0.007684	0.008440
RS	58	4.053502	1.262979	181.072057	0.006507	0.007276
RS	59	4.329126	1.262979	154.751228	0.005561	0.006288
RS	60	4.623042	1.262979	130.328414	0.004684	0.005355
RS	61	4.936461	1.262979	108.054641	0.003883	0.004489
RS	62	5.270679	1.262979	88.104073	0.003166	0.003699
RS	63	5.627075	1.262979	275.500639	0.009901	0.011900
PA	4+25*2+4+6 0.135224925 0.029001895 5.627074821 0.477251830 0.446276775 0.538597582 0.655128235 0.782754521 0.939491168 1.105546047 1.247609498 1.344117780 1.386292429 1.381167294 1.347313893 1.302094901 1.256103431 1.215418561 1.183736427 1.162957292 1.153347995 1.153648727 1.161493410 1.174066044 1.188664726 1.203090045 1.215796613 1.225824782 1.232719034 1.237101539 1.262978639
//
IT	5178
RD	4
LK	-321839.697414
QD	-178.754026 -> -153.372873
RI	0.0327333861
TR	0.132284	0.029176
MT	5.747347
MM	C_pi: 1.117129, n_recomb: 28650.108556
RS	0	0.000000	0.497973	375.159533	0.013095	0.000659
RS	1	0.006671	0.497973	394.725265	0.013777	0.006229
RS	2	0.013787	0.497973	414.930876	0.014483	0.012572
RS	3	0.021378	0.497973	435.744504	0.015209	0.014582
RS	4	0.029476	0.424908	534.933901	0.018671	0.016260
RS	5	0.038113	0.424908	558.832730	0.019505	0.017248
RS	6	0.047327	0.511888	484.874129	0.016924	0.015265
RS	7	0.057155	0.511888	507.136035	0.017701	0.016136
RS	8	0.067639	0.627359	433.091101	0.015117	0.014014
RS	9	0.078823	0.627359	453.628207	0.015833	0.014916
RS	10	0.090752	0.759640	392.612925	0.013704	0.013287
RS	11	0.103478	0.759640	411.696838	0.014370	0.013988
RS	12	0.117052	0.934573	351.125293	0.012256	0.012093
RS	13	0.131532	0.934573	368.681265	0.012868	0.012418
RS	14	0.146978	1.131246	319.964823	0.011168	0.010791
RS	15	0.163454	1.131246	336.295437	0.011738	0.011042
RS	16	0.181029	1.306659	306.046780	0.010682	0.010043
RS	17	0.199777	1.306659	321.750012	0.011230	0.010352
RS	18	0.219776	1.428455	309.332256	0.010797	0.009951
RS	19	0.241108	1.428455	325.019737	0.011344	0.010364
RS	20	0.263864	1.480514	329.260646	0.011492	0.010532
RS	21	0.288138	1.480514	345.451953	0.012058	0.011114
RS	22	0.314031	1.470038	364.594751	0.012726	0.011841
RS	23	0.341652	1.470038	381.597899	0.013319	0.012620
RS	24	0.371115	1.422157	412.169953	0.014386	0.013810
RS	25	0.402544	1.422157	429.943351	0.015007	0.014734
RS	26	0.436070	1.360714	467.770945	0.016327	0.016229
RS	27	0.471831	1.360714	485.869492	0.016959	0.017220
RS	28	0.509979	1.299759	527.030544	0.018395	0.018869
RS	29	0.550672	1.299759	544.626842	0.019010	0.019861
RS	30	0.594079	1.246878	584.999514	0.020419	0.021506
RS	31	0.640382	1.246878	600.953074	0.020976	0.022418
RS	32	0.689774	1.206470	635.969561	0.022198	0.023861
RS	33	0.742461	1.206470	648.979081	0.022652	0.024587
RS	34	0.798663	1.180642	674.380690	0.023539	0.025628
RS	35	0.858614	1.180642	683.215249	0.023847	0.026071
RS	36	0.922565	1.169486	696.178460	0.024299	0.026568
RS	37	0.990781	1.169486	699.903786	0.024429	0.026674
RS	38	1.063549	1.171241	699.857919	0.024428	0.026606
RS	39	1.141171	1.171241	697.951230	0.024361	0.026385
RS	40	1.223971	1.182800	686.409680	0.023958	0.025845
RS	41	1.312296	1.182800	678.733109	0.023690	0.025353
RS	42	1.406512	1.200503	658.315558	0.022978	0.024485
RS	43	1.507013	1.200503	645.017547	0.022514	0.023792
RS	44	1.614220	1.220814	618.442900	0.021586	0.022735
RS	45	1.728578	1.220814	599.872569	0.020938	0.021901
RS	46	1.850565	1.240811	569.343861	0.019872	0.020753
RS	47	1.980690	1.240811	546.024271	0.019058	0.019814
RS	48	2.119496	1.258405	513.105917	0.017909	0.018630
RS	49	2.267562	1.258405	485.759573	0.016955	0.017611
RS	50	2.425505	1.272285	451.569077	0.015762	0.016418
RS	51	2.593985	1.272285	421.159974	0.014700	0.015339
RS	52	2.773705	1.281833	386.607391	0.013494	0.014154
RS	53	2.965414	1.281833	354.368329	0.012369	0.013038
RS	54	3.169913	1.287981	320.139558	0.011174	0.011869
RS	55	3.388053	1.287981	287.612509	0.010039	0.010746
RS	56	3.620746	1.287981	255.447227	0.008916	0.009630
RS	57	3.868963	1.287981	224.123701	0.007823	0.008535
RS	58	4.133738	1.322890	189.501055	0.006614	0.007335
RS	59	4.416177	1.322890	162.813313	0.005683	0.006365
RS	60	4.717458	1.322890	137.879467	0.004813	0.005445
RS	61	5.038838	1.322890	114.980077	0.004013	0.004586
RS	62	5.381657	1.322890	94.321990	0.003292	0.003797
RS	63	5.747347	1.322890	302.273321	0.010551	0.012480
PA	4+25*2+4+6 0.132283537 0.029175575 5.747346505 0.497972889 0.424908115 0.511888469 0.627358684 0.759640489 0.934572748 1.131246416 1.306658734 1.428454576 1.480513820 1.470037683 1.422156670 1.360714106 1.299759070 1.246878059 1.206470196 1.180641613 1.169485997 1.171241008 1.182799759 1.200503289 1.220813594 1.240810523 1.258404891 1.272285259 1.281832597 1.287981247 1.322889518
//
IT	4486
RD	5
LK	-321790.269410
QD	-166.581425 -> -144.053568
RI	0.0302821219
TR	0.129612	0.029383
MT	5.853609
MM	C_pi: 1.143276, n_recomb: 29514.858230
RS	0	0.000000	0.532412	363.103766	0.012302	0.000640
RS	1	0.006702	0.532412	382.469377	0.012959	0.005989
RS	2	0.013852	0.532412	402.519539	0.013638	0.012008
RS	3	0.021482	0.532412	423.230032	0.014340	0.013821
RS	4	0.029624	0.416185	567.431505	0.019225	0.016705
RS	5	0.038311	0.416185	592.617172	0.020079	0.017604
RS	6	0.047580	0.497938	517.567306	0.017536	0.015596
RS	7	0.057470	0.497938	541.114145	0.018334	0.016533
RS	8	0.068023	0.610259	461.933905	0.015651	0.014307
RS	9	0.079283	0.610259	483.664234	0.016387	0.015294
RS	10	0.091298	0.743254	416.052880	0.014096	0.013510
RS	11	0.104118	0.743254	436.177021	0.014778	0.014305
RS	12	0.117798	0.930980	365.357731	0.012379	0.012140
RS	13	0.132394	0.930980	383.662185	0.012999	0.012542
RS	14	0.147968	1.153281	325.435545	0.011026	0.010654
RS	15	0.164586	1.153281	342.198709	0.011594	0.010955
RS	16	0.182318	1.359067	305.420342	0.010348	0.009775
RS	17	0.201237	1.359067	321.325672	0.010887	0.010111
RS	18	0.221425	1.505167	305.191101	0.010340	0.009604
RS	19	0.242966	1.505167	320.967799	0.010875	0.010023
RS	20	0.265950	1.567028	324.024114	0.010978	0.010149
RS	21	0.290475	1.567028	340.318384	0.011530	0.010718
RS	22	0.316643	1.551265	360.649474	0.012219	0.011461
RS	23	0.344565	1.551265	377.886500	0.012803	0.012215
RS	24	0.374359	1.489601	411.661742	0.013948	0.013474
RS	25	0.406148	1.489601	429.874997	0.014565	0.014368
RS	26	0.440069	1.412512	472.396888	0.016005	0.015975
RS	27	0.476262	1.412512	491.151764	0.016641	0.016939
RS	28	0.514881	1.337403	537.954483	0.018227	0.018730
RS	29	0.556088	1.337403	556.363834	0.018850	0.019700
RS	30	0.600057	1.273173	602.637912	0.020418	0.021499
RS	31	0.646972	1.273173	619.437755	0.020987	0.022395
RS	32	0.697032	1.224747	659.682109	0.022351	0.023978
RS	33	0.750446	1.224747	673.416063	0.022816	0.024695
RS	34	0.807440	1.194340	702.409048	0.023798	0.025831
RS	35	0.868253	1.194340	711.719821	0.024114	0.026270
RS	36	0.933142	1.181847	726.036256	0.024599	0.026799
RS	37	1.002380	1.181847	729.948709	0.024732	0.026906
RS	38	1.076257	1.185042	729.056055	0.024701	0.026808
RS	39	1.155086	1.185042	727.104360	0.024635	0.026593
RS	40	1.239197	1.200169	713.120672	0.024161	0.025980
RS	41	1.328946	1.200169	705.283167	0.023896	0.025500
RS	42	1.424709	1.222808	681.673255	0.023096	0.024544
RS	43	1.526889	1.222808	668.215608	0.022640	0.023870
RS	44	1.635917	1.248651	638.450021	0.021631	0.022732
RS	45	1.752253	1.248651	619.795552	0.020999	0.021923
RS	46	1.876384	1.274081	586.563543	0.019874	0.020714
RS	47	2.008834	1.274081	563.247984	0.019084	0.019806
RS	48	2.150161	1.296458	528.310725	0.017900	0.018585
RS	49	2.300959	1.296458	501.011097	0.016975	0.017600
RS	50	2.461862	1.314106	465.456558	0.015770	0.016395
RS	51	2.633549	1.314106	435.050736	0.014740	0.015349
RS	52	2.816742	1.326234	399.617668	0.013540	0.014167
RS	53	3.012212	1.326234	367.238624	0.012443	0.013080
RS	54	3.220781	1.334074	332.317691	0.011259	0.011920
RS	55	3.443328	1.334074	299.442202	0.010145	0.010819
RS	56	3.680789	1.334074	266.779617	0.009039	0.009721
RS	57	3.934164	1.334074	234.824109	0.007956	0.008637
RS	58	4.204520	1.377976	198.204444	0.006715	0.007401
RS	59	4.492993	1.377976	171.084383	0.005797	0.006448
RS	60	4.800799	1.377976	145.591625	0.004933	0.005539
RS	61	5.129234	1.377976	122.033179	0.004135	0.004685
RS	62	5.479678	1.377976	100.645352	0.003410	0.003897
RS	63	5.853609	1.377976	329.730187	0.011172	0.013067
PA	4+25*2+4+6 0.129612362 0.029383226 5.853608528 0.532412449 0.416185264 0.497937895 0.610258790 0.743254163 0.930980007 1.153280928 1.359067092 1.505167313 1.567028297 1.551264521 1.489601478 1.412512225 1.337402868 1.273172972 1.224746578 1.194339891 1.181846964 1.185042443 1.200168791 1.222807733 1.248651017 1.274080709 1.296457929 1.314105648 1.326234456 1.334073754 1.377976350
//
IT	5288
RD	6
LK	-321746.131559
QD	-156.038861 -> -135.611314
RI	0.0276654277
TR	0.127153	0.029605
MT	5.950651
MM	C_pi: 1.168924, n_recomb: 30389.424512
RS	0	0.000000	0.573184	348.662872	0.011473	0.000618
RS	1	0.006729	0.573184	367.674304	0.012099	0.005757
RS	2	0.013911	0.573184	387.408623	0.012748	0.011479
RS	3	0.021576	0.573184	407.849618	0.013421	0.013094
RS	4	0.029757	0.413794	592.474265	0.019496	0.017056
RS	5	0.038488	0.413794	618.783727	0.020362	0.017822
RS	6	0.047807	0.491029	544.842110	0.017929	0.015853
RS	7	0.057753	0.491029	569.544289	0.018742	0.016811
RS	8	0.068368	0.599330	488.112281	0.016062	0.014569
RS	9	0.079698	0.599330	510.966458	0.016814	0.015604
RS	10	0.091790	0.730745	438.973177	0.014445	0.013743
RS	11	0.104696	0.730745	460.128210	0.015141	0.014604
RS	12	0.118470	0.927648	380.275996	0.012513	0.012225
RS	13	0.133170	0.927648	399.360917	0.013141	0.012683
RS	14	0.148861	1.171955	332.236710	0.010933	0.010568
RS	15	0.165606	1.171955	349.484022	0.011500	0.010904
RS	16	0.183479	1.405964	306.553563	0.010088	0.009564
RS	17	0.202555	1.405964	322.719514	0.010619	0.009916
RS	18	0.222914	1.575901	303.074354	0.009973	0.009315
RS	19	0.244643	1.575901	318.996880	0.010497	0.009734
RS	20	0.267834	1.647946	320.886467	0.010559	0.009820
RS	21	0.292585	1.647946	337.330679	0.011100	0.010374
RS	22	0.319002	1.627359	358.699219	0.011803	0.011126
RS	23	0.347197	1.627359	376.203288	0.012379	0.011854
RS	24	0.377289	1.552433	412.922268	0.013588	0.013168
RS	25	0.409406	1.552433	431.595583	0.014202	0.014034
RS	26	0.443684	1.460382	478.520094	0.015746	0.015734
RS	27	0.480269	1.460382	497.943292	0.016385	0.016673
RS	28	0.519316	1.371881	550.137483	0.018103	0.018586
RS	29	0.560990	1.371881	569.369428	0.018736	0.019536
RS	30	0.605468	1.297012	621.382843	0.020447	0.021471
RS	31	0.652939	1.297012	639.038973	0.021028	0.022354
RS	32	0.703604	1.241106	684.449263	0.022523	0.024063
RS	33	0.757679	1.241106	698.916012	0.022999	0.024774
RS	34	0.815393	1.206434	731.501000	0.024071	0.025999
RS	35	0.876990	1.206434	741.289779	0.024393	0.026438
RS	36	0.942732	1.192672	756.980634	0.024909	0.026999
RS	37	1.012898	1.192672	761.071775	0.025044	0.027110
RS	38	1.087785	1.197181	759.340324	0.024987	0.026987
RS	39	1.167711	1.197181	757.324411	0.024921	0.026781
RS	40	1.253016	1.215629	740.888869	0.024380	0.026103
RS	41	1.344061	1.215629	732.860730	0.024116	0.025637
RS	42	1.441232	1.242925	706.033988	0.023233	0.024601
RS	43	1.544942	1.242925	692.375863	0.022783	0.023947
RS	44	1.655631	1.274042	659.389183	0.021698	0.022735
RS	45	1.773768	1.274042	640.596846	0.021080	0.021951
RS	46	1.899854	1.304689	604.624744	0.019896	0.020687
RS	47	2.034425	1.304689	581.246455	0.019127	0.019808
RS	48	2.178051	1.331677	544.244904	0.017909	0.018555
RS	49	2.331342	1.331677	516.915473	0.017010	0.017601
RS	50	2.494948	1.352951	479.944259	0.015793	0.016384
RS	51	2.669563	1.352951	449.462028	0.014790	0.015369
RS	52	2.855928	1.367543	413.093054	0.013593	0.014191
RS	53	3.054833	1.367543	380.499387	0.012521	0.013130
RS	54	3.267123	1.376955	344.838106	0.011347	0.011980
RS	55	3.493697	1.376955	311.550397	0.010252	0.010898
RS	56	3.735518	1.376955	278.337120	0.009159	0.009815
RS	57	3.993612	1.376955	245.706118	0.008085	0.008741
RS	58	4.269072	1.429752	207.026260	0.006812	0.007471
RS	59	4.563069	1.429752	179.445538	0.005905	0.006533
RS	60	4.876848	1.429752	153.375998	0.005047	0.005633
RS	61	5.211742	1.429752	129.148774	0.004250	0.004783
RS	62	5.569170	1.429752	107.027265	0.003522	0.003996
RS	63	5.950651	1.429752	357.768446	0.011773	0.013652
PA	4+25*2+4+6 0.127153196 0.029604817 5.950650806 0.573183858 0.413794307 0.491028528 0.599330362 0.730744688 0.927648343 1.171954806 1.405964145 1.575900743 1.647946328 1.627358998 1.552432960 1.460381940 1.371881383 1.297012425 1.241106301 1.206434411 1.192672168 1.197180761 1.215628500 1.242924874 1.274041838 1.304689085 1.331677362 1.352951433 1.367543001 1.376954803 1.429752260
//
IT	4036
RD	7
LK	-321706.023610
QD	-146.616998 -> -127.934117
RI	0.0252491842
TR	0.124874	0.029832
MT	6.040724
MM	C_pi: 1.193805, n_recomb: 31258.673445
RS	0	0.000000	0.616490	334.649240	0.010706	0.000596
RS	1	0.006754	0.616490	353.265422	0.011301	0.005544
RS	2	0.013964	0.616490	372.634704	0.011921	0.011003
RS	3	0.021662	0.616490	392.748125	0.012564	0.012445
RS	4	0.029879	0.414837	612.520236	0.019595	0.017331
RS	5	0.038651	0.414837	639.839491	0.020469	0.017952
RS	6	0.048015	0.488414	567.884430	0.018167	0.016041
RS	7	0.058012	0.488414	593.639531	0.018991	0.016999
RS	8	0.068685	0.592301	512.035790	0.016381	0.014796
RS	9	0.080078	0.592301	535.952118	0.017146	0.015859
RS	10	0.092240	0.720676	461.340068	0.014759	0.013974
RS	11	0.105224	0.720676	483.508973	0.015468	0.014886
RS	12	0.119085	0.924133	395.577806	0.012655	0.012332
RS	13	0.133882	0.924133	415.458012	0.013291	0.012835
RS	14	0.149679	1.187580	339.853527	0.010872	0.010517
RS	15	0.166543	1.187580	357.613716	0.011440	0.010879
RS	16	0.184545	1.448078	308.755688	0.009877	0.009394
RS	17	0.203763	1.448078	325.214346	0.010404	0.009758
RS	18	0.224280	1.641603	302.162742	0.009667	0.009069
RS	19	0.246182	1.641603	318.259904	0.010181	0.009486
RS	20	0.269563	1.724400	318.945475	0.010203	0.009532
RS	21	0.294524	1.724400	335.559187	0.010735	0.010071
RS	22	0.321170	1.699656	357.782547	0.011446	0.010826
RS	23	0.349616	1.699656	375.560387	0.012015	0.011530
RS	24	0.379984	1.612093	414.946795	0.013275	0.012886
RS	25	0.412402	1.612093	434.075427	0.013887	0.013726
RS	26	0.447010	1.505757	485.096209	0.015519	0.015504
RS	27	0.483956	1.505757	505.177093	0.016161	0.016419
RS	28	0.523396	1.404558	562.486101	0.017995	0.018438
RS	29	0.565501	1.404558	582.531553	0.018636	0.019369
RS	30	0.610449	1.319642	640.097440	0.020477	0.021425
RS	31	0.658434	1.319642	658.608044	0.021070	0.022297
RS	32	0.709659	1.256683	709.103933	0.022685	0.024122
RS	33	0.764344	1.256683	724.309788	0.023171	0.024829
RS	34	0.822722	1.217956	760.498735	0.024329	0.026137
RS	35	0.885043	1.217956	770.776478	0.024658	0.026578
RS	36	0.951574	1.202929	787.898319	0.025206	0.027171
RS	37	1.022598	1.202929	792.179815	0.025343	0.027288
RS	38	1.098419	1.208587	789.676151	0.025263	0.027145
RS	39	1.179361	1.208587	787.606041	0.025196	0.026950
RS	40	1.265770	1.230089	768.780753	0.024594	0.026214
RS	41	1.358015	1.230089	760.568398	0.024331	0.025764
RS	42	1.456490	1.261739	730.580461	0.023372	0.024656
RS	43	1.561617	1.261739	716.721642	0.022929	0.024022
RS	44	1.673843	1.297847	680.557878	0.021772	0.022742
RS	45	1.793650	1.297847	661.617845	0.021166	0.021983
RS	46	1.921548	1.333471	622.936810	0.019928	0.020668
RS	47	2.058085	1.333471	599.474889	0.019178	0.019818
RS	48	2.203844	1.364872	560.425891	0.017929	0.018535
RS	49	2.359447	1.364872	533.036161	0.017052	0.017611
RS	50	2.525560	1.389607	494.651871	0.015824	0.016383
RS	51	2.702892	1.389607	464.057491	0.014846	0.015396
RS	52	2.892201	1.406525	426.745656	0.013652	0.014222
RS	53	3.094296	1.406525	393.902455	0.012601	0.013185
RS	54	3.310041	1.417371	357.495077	0.011437	0.012043
RS	55	3.540358	1.417371	323.764591	0.010358	0.010980
RS	56	3.786230	1.417371	289.977117	0.009277	0.009910
RS	57	4.048709	1.417371	256.653537	0.008211	0.008846
RS	58	4.328916	1.478920	215.880677	0.006906	0.007541
RS	59	4.628048	1.478920	187.828970	0.006009	0.006616
RS	60	4.947383	1.478920	161.179444	0.005156	0.005725
RS	61	5.288287	1.478920	136.285450	0.004360	0.004880
RS	62	5.652216	1.478920	113.435555	0.003629	0.004093
RS	63	6.040724	1.478920	386.285437	0.012358	0.014228
PA	4+25*2+4+6 0.124874139 0.029831714 6.040724133 0.616489857 0.414837301 0.488413645 0.592300958 0.720675986 0.924132647 1.187579737 1.448078334 1.641602850 1.724400152 1.699655991 1.612092921 1.505757043 1.404558184 1.319642012 1.256682625 1.217955974 1.202928576 1.208586549 1.230088620 1.261738678 1.297846529 1.333471040 1.364872269 1.389606856 1.406524607 1.417371111 1.478920123
//
IT	4715
RD	8
LK	-321669.303747
QD	-138.119789 -> -120.947701
RI	0.0231419701
TR	0.122754	0.030060
MT	6.124968
MM	C_pi: 1.217815, n_recomb: 32115.815314
RS	0	0.000000	0.660171	322.127335	0.010030	0.000577
RS	1	0.006777	0.660171	340.363124	0.010598	0.005353
RS	2	0.014014	0.660171	359.375251	0.011190	0.010584
RS	3	0.021741	0.660171	379.160960	0.011806	0.011880
RS	4	0.029991	0.417852	629.078977	0.019588	0.017544
RS	5	0.038801	0.417852	657.320883	0.020467	0.018022
RS	6	0.048208	0.488633	587.496382	0.018293	0.016170
RS	7	0.058252	0.488633	614.218010	0.019125	0.017116
RS	8	0.068977	0.587936	533.984192	0.016627	0.014990
RS	9	0.080429	0.587936	558.906370	0.017403	0.016068
RS	10	0.092657	0.712280	483.148269	0.015044	0.014199
RS	11	0.105713	0.712280	506.310448	0.015765	0.015152
RS	12	0.119655	0.920268	411.112417	0.012801	0.012455
RS	13	0.134541	0.920268	431.794018	0.013445	0.012994
RS	14	0.150436	1.200478	348.016406	0.010836	0.010491
RS	15	0.167409	1.200478	366.306539	0.011406	0.010875
RS	16	0.185531	1.485937	311.667784	0.009704	0.009255
RS	17	0.204882	1.485937	328.438110	0.010227	0.009627
RS	18	0.225545	1.702865	302.035154	0.009405	0.008857
RS	19	0.247607	1.702865	318.322345	0.009912	0.009270
RS	20	0.271165	1.797045	317.747117	0.009894	0.009277
RS	21	0.296320	1.797045	334.537147	0.010417	0.009802
RS	22	0.323179	1.768881	357.435751	0.011130	0.010554
RS	23	0.351858	1.768881	375.482357	0.011692	0.011237
RS	24	0.382482	1.669347	417.267024	0.012993	0.012625
RS	25	0.415180	1.669347	436.835170	0.013602	0.013442
RS	26	0.450095	1.549373	491.650331	0.015309	0.015283
RS	27	0.487376	1.549373	512.367802	0.015954	0.016177
RS	28	0.527183	1.436089	574.511931	0.017889	0.018286
RS	29	0.569688	1.436089	595.352510	0.018538	0.019202
RS	30	0.615074	1.341629	658.269853	0.020497	0.021365
RS	31	0.663536	1.341629	677.626469	0.021099	0.022228
RS	32	0.715282	1.271958	733.116593	0.022827	0.024158
RS	33	0.770535	1.271958	749.065699	0.023324	0.024863
RS	34	0.829532	1.229333	788.866510	0.024563	0.026249
RS	35	0.892528	1.229333	799.647728	0.024899	0.026693
RS	36	0.959793	1.213014	818.272774	0.025479	0.027319
RS	37	1.031617	1.213014	822.765200	0.025619	0.027444
RS	38	1.108309	1.219650	819.585604	0.025520	0.027285
RS	39	1.190198	1.219650	817.484266	0.025454	0.027101
RS	40	1.277637	1.243942	796.369660	0.024797	0.026315
RS	41	1.371001	1.243942	787.995001	0.024536	0.025881
RS	42	1.470693	1.279650	754.937899	0.023507	0.024707
RS	43	1.577142	1.279650	740.895574	0.023069	0.024094
RS	44	1.690804	1.320468	701.633740	0.021847	0.022753
RS	45	1.812170	1.320468	682.554995	0.021253	0.022017
RS	46	1.941761	1.360825	641.227700	0.019966	0.020656
RS	47	2.080134	1.360825	617.681133	0.019233	0.019832
RS	48	2.227886	1.396436	576.628791	0.017955	0.018523
RS	49	2.385650	1.396436	549.168781	0.017100	0.017626
RS	50	2.554107	1.424458	509.399918	0.015861	0.016389
RS	51	2.733980	1.424458	478.677738	0.014905	0.015428
RS	52	2.926043	1.443560	440.438123	0.013714	0.014257
RS	53	3.131123	1.443560	407.328898	0.012683	0.013243
RS	54	3.350101	1.455699	370.188747	0.011527	0.012110
RS	55	3.583920	1.455699	336.000592	0.010462	0.011063
RS	56	3.833585	1.455699	301.629405	0.009392	0.010005
RS	57	4.100171	1.455699	267.608464	0.008333	0.008949
RS	58	4.384823	1.525826	224.726090	0.006997	0.007612
RS	59	4.688767	1.525826	196.201156	0.006109	0.006699
RS	60	5.013309	1.525826	168.974841	0.005261	0.005816
RS	61	5.359846	1.525826	143.421085	0.004466	0.004974
RS	62	5.729869	1.525826	119.851987	0.003732	0.004187
RS	63	6.124968	1.525826	415.204184	0.012928	0.014795
PA	4+25*2+4+6 0.122754201 0.030060144 6.124968413 0.660171186 0.417851725 0.488632798 0.587935703 0.712280049 0.920268052 1.200477946 1.485936589 1.702865345 1.797045008 1.768880547 1.669346898 1.549373444 1.436089134 1.341629103 1.271957672 1.229332902 1.213013916 1.219650049 1.243941804 1.279650218 1.320467771 1.360824927 1.396435500 1.424457817 1.443559733 1.455699198 1.525825626
//
IT	4432
RD	9
LK	-321635.529902
QD	-130.419244 -> -114.577389
RI	0.0213466072
TR	0.120777	0.030288
MT	6.204059
MM	C_pi: 1.240928, n_recomb: 32957.916491
RS	0	0.000000	0.702949	311.380071	0.009448	0.000559
RS	1	0.006799	0.702949	329.275658	0.009991	0.005185
RS	2	0.014059	0.702949	347.965626	0.010558	0.010219
RS	3	0.021814	0.702949	367.452419	0.011149	0.011397
RS	4	0.030095	0.422032	643.129116	0.019514	0.017708
RS	5	0.038940	0.422032	672.223660	0.020396	0.018053
RS	6	0.048386	0.490855	604.242007	0.018334	0.016249
RS	7	0.058474	0.490855	631.854147	0.019172	0.017177
RS	8	0.069248	0.585519	554.155990	0.016814	0.015152
RS	9	0.080754	0.585519	580.031836	0.017599	0.016237
RS	10	0.093043	0.705107	504.412636	0.015305	0.014417
RS	11	0.106167	0.705107	528.546292	0.016037	0.015402
RS	12	0.120184	0.916019	426.802379	0.012950	0.012588
RS	13	0.135153	0.916019	448.286973	0.013602	0.013158
RS	14	0.151140	1.210933	356.583104	0.010819	0.010486
RS	15	0.168214	1.210933	375.414336	0.011391	0.010887
RS	16	0.186448	1.519958	315.090354	0.009560	0.009140
RS	17	0.205923	1.519958	332.184537	0.010079	0.009519
RS	18	0.226721	1.760086	302.462305	0.009177	0.008671
RS	19	0.248933	1.760086	318.948391	0.009677	0.009082
RS	20	0.272656	1.866275	317.051752	0.009620	0.009049
RS	21	0.297991	1.866275	334.019202	0.010135	0.009561
RS	22	0.325049	1.835444	357.427753	0.010845	0.010307
RS	23	0.353946	1.835444	375.733383	0.011400	0.010969
RS	24	0.384808	1.724587	419.672074	0.012734	0.012381
RS	25	0.417768	1.724587	439.659837	0.013340	0.013177
RS	26	0.452969	1.591597	497.981189	0.015110	0.015071
RS	27	0.490562	1.591597	519.309924	0.015757	0.015946
RS	28	0.530712	1.466784	586.014063	0.017781	0.018132
RS	29	0.573592	1.466784	607.626982	0.018436	0.019034
RS	30	0.619386	1.363219	675.688939	0.020502	0.021293
RS	31	0.668294	1.363219	695.879253	0.021114	0.022148
RS	32	0.720527	1.287121	756.263035	0.022946	0.024175
RS	33	0.776311	1.287121	772.957471	0.023453	0.024878
RS	34	0.835887	1.240719	816.372904	0.024770	0.026339
RS	35	0.899514	1.240719	827.672696	0.025113	0.026787
RS	36	0.967467	1.223075	847.874370	0.025726	0.027446
RS	37	1.040039	1.223075	852.601589	0.025869	0.027579
RS	38	1.117546	1.230525	848.854623	0.025756	0.027409
RS	39	1.200321	1.230525	846.750124	0.025692	0.027237
RS	40	1.288724	1.257361	823.462050	0.024985	0.026407
RS	41	1.383138	1.257361	814.953218	0.024727	0.025987
RS	42	1.483970	1.296848	778.937598	0.023634	0.024756
RS	43	1.591657	1.296848	764.735713	0.023203	0.024162
RS	44	1.706665	1.342105	722.470504	0.021921	0.022766
RS	45	1.829492	1.342105	703.269473	0.021338	0.022052
RS	46	1.960670	1.386957	659.371325	0.020006	0.020650
RS	47	2.100766	1.386957	635.747439	0.019290	0.019851
RS	48	2.250386	1.426574	592.747966	0.017985	0.018517
RS	49	2.410179	1.426574	565.216659	0.017150	0.017646
RS	50	2.580835	1.457716	524.100934	0.015902	0.016401
RS	51	2.763093	1.457716	493.244717	0.014966	0.015465
RS	52	2.957742	1.478863	454.101469	0.013778	0.014297
RS	53	3.165624	1.478863	420.718755	0.012765	0.013303
RS	54	3.387640	1.492155	382.868311	0.011617	0.012179
RS	55	3.624749	1.492155	348.215306	0.010565	0.011147
RS	56	3.877979	1.492155	313.257662	0.009505	0.010100
RS	57	4.148424	1.492155	278.540433	0.008451	0.009051
RS	58	4.437256	1.570662	233.541576	0.007086	0.007682
RS	59	4.745724	1.570662	204.544771	0.006206	0.006780
RS	60	5.075163	1.570662	176.747523	0.005363	0.005904
RS	61	5.427000	1.570662	150.542956	0.004568	0.005066
RS	62	5.802756	1.570662	126.265275	0.003831	0.004279
RS	63	6.204059	1.570662	444.461858	0.013486	0.015351
PA	4+25*2+4+6 0.120776989 0.030288310 6.204058600 0.702949193 0.422031533 0.490854670 0.585519089 0.705106819 0.916018538 1.210932853 1.519958315 1.760086243 1.866275498 1.835443666 1.724586574 1.591597275 1.466783743 1.363219002 1.287120589 1.240719088 1.223074781 1.230525491 1.257361403 1.296847666 1.342104998 1.386957101 1.426574214 1.457715851 1.478863465 1.492154983 1.570661512
//
IT	4572
RD	10
LK	-321604.355883
QD	-123.411580 -> -108.751827
RI	0.0198303222
TR	0.118928	0.030515
MT	6.278489
MM	C_pi: 1.263161, n_recomb: 33783.797880
RS	0	0.000000	0.744048	302.369285	0.008950	0.000543
RS	1	0.006818	0.744048	319.974488	0.009471	0.005038
RS	2	0.014102	0.744048	338.388521	0.010016	0.009902
RS	3	0.021882	0.744048	357.618165	0.010585	0.010986
RS	4	0.030192	0.426904	655.327470	0.019398	0.017832
RS	5	0.039069	0.426904	685.216630	0.020282	0.018055
RS	6	0.048552	0.494556	618.560302	0.018309	0.016286
RS	7	0.058681	0.494556	646.994771	0.019151	0.017194
RS	8	0.069500	0.584573	572.733229	0.016953	0.015287
RS	9	0.081058	0.584573	599.514669	0.017746	0.016373
RS	10	0.093403	0.698876	525.151025	0.015544	0.014626
RS	11	0.106590	0.698876	550.234158	0.016287	0.015638
RS	12	0.120676	0.911418	442.597321	0.013101	0.012728
RS	13	0.135723	0.911418	464.883781	0.013761	0.013326
RS	14	0.151796	1.219236	365.461279	0.010818	0.010495
RS	15	0.168964	1.219236	384.841172	0.011391	0.010913
RS	16	0.187304	1.550487	318.905199	0.009440	0.009046
RS	17	0.206893	1.550487	336.331804	0.009955	0.009430
RS	18	0.227819	1.813601	303.302608	0.008978	0.008507
RS	19	0.250171	1.813601	319.992905	0.009472	0.008915
RS	20	0.274047	1.932364	316.721580	0.009375	0.008844
RS	21	0.299551	1.932364	333.865012	0.009882	0.009344
RS	22	0.326795	1.899588	357.639192	0.010586	0.010079
RS	23	0.355895	1.899588	376.192638	0.011135	0.010724
RS	24	0.386980	1.778064	422.059039	0.012493	0.012153
RS	25	0.420185	1.778064	442.445392	0.013096	0.012929
RS	26	0.455654	1.632634	504.008039	0.014919	0.014866
RS	27	0.493541	1.632634	525.921459	0.015567	0.015724
RS	28	0.534011	1.496795	596.923348	0.017669	0.017978
RS	29	0.577241	1.496795	619.283927	0.018331	0.018867
RS	30	0.623418	1.384515	692.283923	0.020492	0.021211
RS	31	0.672744	1.384515	713.293310	0.021113	0.022059
RS	32	0.725433	1.302232	778.465302	0.023043	0.024175
RS	33	0.781715	1.302232	795.905208	0.023559	0.024878
RS	34	0.841835	1.252157	842.929428	0.024951	0.026409
RS	35	0.906053	1.252157	854.762118	0.025301	0.026861
RS	36	0.974651	1.233153	876.610859	0.025948	0.027554
RS	37	1.047925	1.233153	881.597209	0.026095	0.027696
RS	38	1.126196	1.241267	877.394778	0.025971	0.027518
RS	39	1.209804	1.241267	875.316394	0.025909	0.027358
RS	40	1.299112	1.270420	849.977956	0.025159	0.026490
RS	41	1.394510	1.270420	841.364502	0.024904	0.026085
RS	42	1.496413	1.313429	802.504630	0.023754	0.024802
RS	43	1.605264	1.313429	788.169074	0.023330	0.024226
RS	44	1.721536	1.362872	743.000576	0.021993	0.022780
RS	45	1.845737	1.362872	723.696157	0.021421	0.022088
RS	46	1.978406	1.411995	677.305997	0.020048	0.020648
RS	47	2.120122	1.411995	653.615506	0.019347	0.019872
RS	48	2.271500	1.455424	608.728459	0.018018	0.018517
RS	49	2.433200	1.455424	581.129126	0.017201	0.017669
RS	50	2.605925	1.489523	538.707967	0.015946	0.016418
RS	51	2.790427	1.489523	507.716304	0.015028	0.015504
RS	52	2.987510	1.512581	467.698376	0.013844	0.014340
RS	53	3.198031	1.512581	434.039344	0.012848	0.013365
RS	54	3.422906	1.526891	395.504431	0.011707	0.012249
RS	55	3.663113	1.526891	360.383666	0.010667	0.011230
RS	56	3.919700	1.526891	324.840479	0.009615	0.010194
RS	57	4.193782	1.526891	289.431124	0.008567	0.009152
RS	58	4.486551	1.613570	242.314345	0.007173	0.007751
RS	59	4.799284	1.613570	212.849012	0.006300	0.006860
RS	60	5.133339	1.613570	184.488039	0.005461	0.005990
RS	61	5.490172	1.613570	157.642492	0.004666	0.005155
RS	62	5.871336	1.613570	132.667429	0.003927	0.004368
RS	63	6.278489	1.613570	474.005955	0.014031	0.015896
PA	4+25*2+4+6 0.118928348 0.030515188 6.278489334 0.744047791 0.426903788 0.494555591 0.584572750 0.698876011 0.911417812 1.219235543 1.550487187 1.813600904 1.932363737 1.899587641 1.778063797 1.632634285 1.496794502 1.384514748 1.302232266 1.252156896 1.233152607 1.241267165 1.270420346 1.313428891 1.362872360 1.411994591 1.455424195 1.489523137 1.512580800 1.526891498 1.613570155
//
IT	3706
RD	11
LK	-321575.494629
QD	-117.008530 -> -103.406450
RI	0.0185513951
TR	0.117196	0.030740
MT	6.348640
MM	C_pi: 1.284553, n_recomb: 34593.240338
RS	0	0.000000	0.783013	294.934572	0.008526	0.000529
RS	1	0.006837	0.783013	312.300755	0.009028	0.004909
RS	2	0.014141	0.783013	330.487853	0.009554	0.009627
RS	3	0.021945	0.783013	349.506275	0.010103	0.010637
RS	4	0.030283	0.432186	666.116170	0.019256	0.017925
RS	5	0.039190	0.432186	696.750584	0.020141	0.018040
RS	6	0.048707	0.499384	630.808498	0.018235	0.016288
RS	7	0.058874	0.499384	660.003510	0.019079	0.017174
RS	8	0.069736	0.584795	589.847796	0.017051	0.015396
RS	9	0.081341	0.584795	617.489795	0.017850	0.016479
RS	10	0.093739	0.693415	545.373669	0.015765	0.014826
RS	11	0.106985	0.693415	571.384394	0.016517	0.015861
RS	12	0.121137	0.906512	458.470358	0.013253	0.012874
RS	13	0.136256	0.906512	481.556109	0.013921	0.013496
RS	14	0.152409	1.225649	374.591905	0.010828	0.010518
RS	15	0.169666	1.225649	394.525876	0.011405	0.010949
RS	16	0.188103	1.577865	323.029416	0.009338	0.008967
RS	17	0.207800	1.577865	340.794650	0.009851	0.009357
RS	18	0.228845	1.863665	304.470239	0.008801	0.008362
RS	19	0.251328	1.863665	321.368360	0.009290	0.008768
RS	20	0.275348	1.995525	316.671612	0.009154	0.008657
RS	21	0.301011	1.995525	333.988572	0.009655	0.009147
RS	22	0.328428	1.961508	358.000233	0.010349	0.009870
RS	23	0.357720	1.961508	376.790150	0.010892	0.010499
RS	24	0.389014	1.829938	424.384105	0.012268	0.011939
RS	25	0.422448	1.829938	445.148498	0.012868	0.012697
RS	26	0.458168	1.672613	509.708415	0.014734	0.014670
RS	27	0.496330	1.672613	532.180231	0.015384	0.015512
RS	28	0.537101	1.526200	607.235204	0.017554	0.017824
RS	29	0.580659	1.526200	630.318343	0.018221	0.018701
RS	30	0.627196	1.405546	708.059224	0.020468	0.021122
RS	31	0.676914	1.405546	729.871769	0.021099	0.021964
RS	32	0.730032	1.317302	799.718488	0.023118	0.024161
RS	33	0.786782	1.317302	817.902420	0.023643	0.024864
RS	34	0.847411	1.263640	868.524079	0.025107	0.026462
RS	35	0.912185	1.263640	880.902664	0.025465	0.026919
RS	36	0.981389	1.243242	904.464547	0.026146	0.027647
RS	37	1.055323	1.243242	909.733460	0.026298	0.027797
RS	38	1.134313	1.251886	905.185013	0.026167	0.027615
RS	39	1.218703	1.251886	903.161387	0.026108	0.027466
RS	40	1.308863	1.283154	875.893190	0.025320	0.026565
RS	41	1.405187	1.283154	867.204300	0.025069	0.026175
RS	42	1.508097	1.329447	825.617000	0.023866	0.024846
RS	43	1.618042	1.329447	811.173240	0.023449	0.024287
RS	44	1.735505	1.382842	763.200724	0.022062	0.022796
RS	45	1.860998	1.382842	743.811923	0.021502	0.022124
RS	46	1.995072	1.436020	695.008886	0.020091	0.020650
RS	47	2.138312	1.436020	671.263241	0.019404	0.019896
RS	48	2.291346	1.483079	624.547162	0.018054	0.018521
RS	49	2.454842	1.483079	596.884709	0.017254	0.017696
RS	50	2.629517	1.519980	553.200375	0.015992	0.016438
RS	51	2.816135	1.519980	522.073963	0.015092	0.015545
RS	52	3.015511	1.544820	481.210747	0.013911	0.014386
RS	53	3.228519	1.544820	447.274924	0.012930	0.013428
RS	54	3.456090	1.560026	408.082168	0.011797	0.012320
RS	55	3.699220	1.560026	372.493016	0.010768	0.011314
RS	56	3.958973	1.560026	336.367041	0.009723	0.010286
RS	57	4.236485	1.560026	300.271175	0.008680	0.009250
RS	58	4.532971	1.654661	251.038638	0.007257	0.007820
RS	59	4.849728	1.654661	221.108905	0.006392	0.006938
RS	60	5.188141	1.654661	192.191743	0.005556	0.006074
RS	61	5.549691	1.654661	164.715082	0.004761	0.005242
RS	62	5.935961	1.654661	139.053712	0.004020	0.004454
RS	63	6.348640	1.654661	503.795276	0.014563	0.016431
PA	4+25*2+4+6 0.117196158 0.030740172 6.348640455 0.783012562 0.432186263 0.499383820 0.584794911 0.693414709 0.906512071 1.225649292 1.577864573 1.863664595 1.995525430 1.961507717 1.829938461 1.672613410 1.526200064 1.405545700 1.317301547 1.263639841 1.243242322 1.251885533 1.283153918 1.329446927 1.382841510 1.436020324 1.483079414 1.519979795 1.544820165 1.560026446 1.654661373
//
IT	4099
RD	12
LK	-321548.705376
QD	-111.134918 -> -98.484555
RI	0.0174706124
TR	0.115569	0.030963
MT	6.414904
MM	C_pi: 1.305151, n_recomb: 35386.295534
RS	0	0.000000	0.819598	288.882281	0.008164	0.000517
RS	1	0.006854	0.819598	306.058484	0.008649	0.004796
RS	2	0.014179	0.819598	324.066205	0.009158	0.009388
RS	3	0.022005	0.819598	342.918916	0.009691	0.010340
RS	4	0.030367	0.437675	675.846055	0.019099	0.017994
RS	5	0.039303	0.437675	707.184010	0.019985	0.018013
RS	6	0.048851	0.505105	641.262046	0.018122	0.016261
RS	7	0.059054	0.505105	671.160724	0.018967	0.017125
RS	8	0.069956	0.585960	605.624549	0.017115	0.015483
RS	9	0.081606	0.585960	634.085026	0.017919	0.016560
RS	10	0.094054	0.688601	565.090197	0.015969	0.015018
RS	11	0.107355	0.688601	592.007000	0.016730	0.016071
RS	12	0.121568	0.901372	474.392682	0.013406	0.013024
RS	13	0.136755	0.901372	498.273918	0.014081	0.013668
RS	14	0.152983	1.230417	383.930360	0.010850	0.010550
RS	15	0.170323	1.230417	404.422321	0.011429	0.010994
RS	16	0.188852	1.602386	327.405942	0.009252	0.008903
RS	17	0.208651	1.602386	345.514563	0.009764	0.009296
RS	18	0.229807	1.910529	305.901599	0.008645	0.008233
RS	19	0.252413	1.910529	323.010037	0.009128	0.008636
RS	20	0.276568	2.055937	316.845591	0.008954	0.008487
RS	21	0.302380	2.055937	334.333326	0.009448	0.008968
RS	22	0.329960	2.021346	358.470424	0.010130	0.009676
RS	23	0.359431	2.021346	377.486019	0.010668	0.010290
RS	24	0.390922	1.880321	426.630272	0.012056	0.011738
RS	25	0.424572	1.880321	447.753278	0.012653	0.012480
RS	26	0.460528	1.711611	515.088646	0.014556	0.014481
RS	27	0.498948	1.711611	538.093584	0.015206	0.015309
RS	28	0.540002	1.555048	616.970113	0.017435	0.017670
RS	29	0.583870	1.555048	640.750920	0.018107	0.018537
RS	30	0.630745	1.426330	723.040296	0.020433	0.021026
RS	31	0.680833	1.426330	745.639309	0.021071	0.021863
RS	32	0.734354	1.332319	820.048139	0.023174	0.024136
RS	33	0.791543	1.332319	838.973152	0.023709	0.024839
RS	34	0.852652	1.275151	893.173483	0.025241	0.026501
RS	35	0.917951	1.275151	906.109310	0.025606	0.026963
RS	36	0.987724	1.253332	931.443178	0.026322	0.027725
RS	37	1.062281	1.253332	937.016577	0.026480	0.027884
RS	38	1.141948	1.262387	932.224547	0.026344	0.027701
RS	39	1.227075	1.262387	930.283056	0.026289	0.027563
RS	40	1.318037	1.295585	901.205271	0.025468	0.026634
RS	41	1.415234	1.295585	892.468678	0.025221	0.026258
RS	42	1.519094	1.344948	848.266549	0.023972	0.024887
RS	43	1.630072	1.344948	833.738933	0.023561	0.024345
RS	44	1.748657	1.402077	783.059146	0.022129	0.022814
RS	45	1.875371	1.402077	763.604335	0.021579	0.022160
RS	46	2.010769	1.459113	712.465237	0.020134	0.020655
RS	47	2.155449	1.459113	688.676000	0.019462	0.019921
RS	48	2.310045	1.509630	640.187810	0.018091	0.018529
RS	49	2.475238	1.509630	612.468019	0.017308	0.017724
RS	50	2.651754	1.549187	567.561257	0.016039	0.016462
RS	51	2.840368	1.549187	536.302377	0.015156	0.015588
RS	52	3.041911	1.575694	494.622592	0.013978	0.014433
RS	53	3.257269	1.575694	460.411481	0.013011	0.013491
RS	54	3.487388	1.591681	420.588034	0.011886	0.012391
RS	55	3.733280	1.591681	384.531809	0.010867	0.011396
RS	56	3.996026	1.591681	347.827372	0.009829	0.010377
RS	57	4.276782	1.591681	311.051850	0.008790	0.009347
RS	58	4.576782	1.694057	259.708367	0.007339	0.007888
RS	59	4.897344	1.694057	229.319216	0.006480	0.007015
RS	60	5.239880	1.694057	199.853858	0.005648	0.006156
RS	61	5.605893	1.694057	171.756119	0.004854	0.005326
RS	62	5.996995	1.694057	145.419525	0.004109	0.004538
RS	63	6.414904	1.694057	533.791566	0.015085	0.016955
PA	4+25*2+4+6 0.115568817 0.030962623 6.414904317 0.819597918 0.437674651 0.505105482 0.585959815 0.688600505 0.901371597 1.230417187 1.602386288 1.910529208 2.055936844 2.021345968 1.880321383 1.711611110 1.555048030 1.426330451 1.332319157 1.275150965 1.253332189 1.262386999 1.295585139 1.344948252 1.402077159 1.459113446 1.509630057 1.549187275 1.575693888 1.591681362 1.694057232
//
IT	3445
RD	13
LK	-321523.781521
QD	-105.727202 -> -93.937490
RI	0.0165533165
TR	0.114037	0.031182
MT	6.477550
MM	C_pi: 1.325000, n_recomb: 36163.287274
RS	0	0.000000	0.853722	284.015128	0.007854	0.000506
RS	1	0.006871	0.853722	301.045909	0.008325	0.004698
RS	2	0.014213	0.853722	318.917921	0.008819	0.009181
RS	3	0.022060	0.853722	337.647254	0.009337	0.010087
RS	4	0.030447	0.443236	684.767159	0.018935	0.018044
RS	5	0.039409	0.443236	716.772853	0.019820	0.017978
RS	6	0.048987	0.511542	650.162580	0.017979	0.016210
RS	7	0.059223	0.511542	680.712472	0.018823	0.017052
RS	8	0.070163	0.587904	620.168054	0.017149	0.015550
RS	9	0.081854	0.587904	649.407311	0.017958	0.016619
RS	10	0.094349	0.684343	584.308509	0.016158	0.015201
RS	11	0.107702	0.684343	612.110254	0.016926	0.016270
RS	12	0.121972	0.896056	490.343205	0.013559	0.013177
RS	13	0.137223	0.896056	515.015230	0.014241	0.013840
RS	14	0.153521	1.233749	393.443758	0.010880	0.010592
RS	15	0.170940	1.233749	414.496502	0.011462	0.011047
RS	16	0.189555	1.624320	331.991378	0.009180	0.008850
RS	17	0.209449	1.624320	350.447047	0.009691	0.009247
RS	18	0.230710	1.954433	307.547629	0.008504	0.008118
RS	19	0.253431	1.954433	324.868013	0.008983	0.008518
RS	20	0.277714	2.113754	317.202624	0.008771	0.008331
RS	21	0.303665	2.113754	334.858301	0.009260	0.008804
RS	22	0.331399	2.079208	359.025119	0.009928	0.009496
RS	23	0.361039	2.079208	378.256374	0.010460	0.010097
RS	24	0.392715	1.929299	428.791519	0.011857	0.011548
RS	25	0.426567	1.929299	450.254961	0.012451	0.012275
RS	26	0.462746	1.749680	520.165094	0.014384	0.014299
RS	27	0.501410	1.749680	543.679125	0.015034	0.015114
RS	28	0.542730	1.583356	626.163111	0.017315	0.017518
RS	29	0.586889	1.583356	650.617280	0.017991	0.018376
RS	30	0.634082	1.446860	737.270710	0.020387	0.020926
RS	31	0.684518	1.446860	760.639038	0.021033	0.021758
RS	32	0.738419	1.347259	839.497018	0.023214	0.024101
RS	33	0.796023	1.347259	859.158828	0.023758	0.024804
RS	34	0.857585	1.286658	916.913705	0.025355	0.026527
RS	35	0.923377	1.286658	930.416350	0.025728	0.026994
RS	36	0.993689	1.263396	957.572630	0.026479	0.027791
RS	37	1.068832	1.263396	963.470649	0.026642	0.027958
RS	38	1.149137	1.272755	958.534566	0.026506	0.027777
RS	39	1.234960	1.272755	956.700573	0.026455	0.027650
RS	40	1.326680	1.307718	925.926531	0.025604	0.026696
RS	41	1.424701	1.307718	917.168122	0.025362	0.026334
RS	42	1.529456	1.359954	870.460831	0.024070	0.024926
RS	43	1.641410	1.359954	855.871930	0.023667	0.024399
RS	44	1.761054	1.420618	802.577028	0.022193	0.022831
RS	45	1.888920	1.420618	783.073354	0.021654	0.022196
RS	46	2.025570	1.481326	729.671281	0.020177	0.020663
RS	47	2.171609	1.481326	705.849531	0.019518	0.019948
RS	48	2.327682	1.535140	655.643253	0.018130	0.018540
RS	49	2.494477	1.535140	627.872203	0.017362	0.017754
RS	50	2.672733	1.577218	581.782423	0.016088	0.016488
RS	51	2.863236	1.577218	550.394169	0.015220	0.015632
RS	52	3.066827	1.605281	507.926169	0.014045	0.014482
RS	53	3.284407	1.605281	473.442271	0.013092	0.013555
RS	54	3.516935	1.621945	433.014641	0.011974	0.012463
RS	55	3.765439	1.621945	396.493782	0.010964	0.011479
RS	56	4.031017	1.621945	359.216055	0.009933	0.010467
RS	57	4.314842	1.621945	321.768339	0.008898	0.009442
RS	58	4.618167	1.731847	268.320604	0.007420	0.007955
RS	59	4.942333	1.731847	237.477388	0.006567	0.007090
RS	60	5.288770	1.731847	207.471891	0.005737	0.006236
RS	61	5.659010	1.731847	178.762969	0.004943	0.005409
RS	62	6.054687	1.731847	151.761990	0.004197	0.004620
RS	63	6.477550	1.731847	563.964774	0.015595	0.017469
PA	4+25*2+4+6 0.114037221 0.031182313 6.477549867 0.853721516 0.443236077 0.511541558 0.587904490 0.684343443 0.896055738 1.233748518 1.624319891 1.954432666 2.113753794 2.079207984 1.929299443 1.749680067 1.583355713 1.446860096 1.347258854 1.286657502 1.263396368 1.272755038 1.307718400 1.359953887 1.420617733 1.481326264 1.535139840 1.577217628 1.605280712 1.621944644 1.731846530
//
IT	4214
RD	14
LK	-321500.546293
QD	-100.731725 -> -89.723715
RI	0.0157716118
TR	0.112592	0.031399
MT	6.536909
MM	C_pi: 1.344148, n_recomb: 36924.473105
RS	0	0.000000	0.885368	280.164313	0.007587	0.000497
RS	1	0.006886	0.885368	297.089748	0.008046	0.004612
RS	2	0.014246	0.885368	314.865653	0.008527	0.009000
RS	3	0.022113	0.885368	333.510376	0.009032	0.009872
RS	4	0.030521	0.448767	693.083844	0.018770	0.018079
RS	5	0.039508	0.448767	725.726845	0.019654	0.017940
RS	6	0.049115	0.518560	657.709023	0.017812	0.016140
RS	7	0.059383	0.518560	688.861489	0.018656	0.016961
RS	8	0.070357	0.590504	633.570663	0.017159	0.015599
RS	9	0.082088	0.590504	663.551127	0.017970	0.016657
RS	10	0.094626	0.680580	603.030250	0.016331	0.015375
RS	11	0.108028	0.680580	631.696120	0.017108	0.016456
RS	12	0.122352	0.890628	506.297546	0.013712	0.013331
RS	13	0.137663	0.890628	531.754797	0.014401	0.014012
RS	14	0.154028	1.235843	403.100884	0.010917	0.010640
RS	15	0.171520	1.235843	424.716190	0.011502	0.011106
RS	16	0.190216	1.643919	336.749579	0.009120	0.008807
RS	17	0.210200	1.643919	355.555068	0.009629	0.009208
RS	18	0.231560	1.995584	309.372046	0.008379	0.008014
RS	19	0.254390	1.995584	326.905496	0.008853	0.008412
RS	20	0.278793	2.169132	317.710102	0.008604	0.008188
RS	21	0.304876	2.169132	335.530901	0.009087	0.008653
RS	22	0.332755	2.135205	359.644842	0.009740	0.009328
RS	23	0.362554	2.135205	379.082490	0.010266	0.009916
RS	24	0.394404	1.976942	430.869072	0.011669	0.011368
RS	25	0.428448	1.976942	452.656135	0.012259	0.012082
RS	26	0.464836	1.786870	524.956656	0.014217	0.014124
RS	27	0.503730	1.786870	548.957085	0.014867	0.014927
RS	28	0.545301	1.611143	634.849941	0.017193	0.017368
RS	29	0.589736	1.611143	659.953915	0.017873	0.018217
RS	30	0.637230	1.467131	750.795202	0.020333	0.020821
RS	31	0.687994	1.467131	774.915437	0.020986	0.021649
RS	32	0.742254	1.362103	858.109924	0.023240	0.024057
RS	33	0.800250	1.362103	878.503034	0.023792	0.024761
RS	34	0.862239	1.298140	939.780693	0.025451	0.026543
RS	35	0.928498	1.298140	953.858037	0.025833	0.027014
RS	36	0.999318	1.273418	982.881517	0.026619	0.027846
RS	37	1.075015	1.273418	989.122330	0.026788	0.028021
RS	38	1.155925	1.282991	984.131293	0.026653	0.027844
RS	39	1.242405	1.282991	982.428419	0.026606	0.027728
RS	40	1.334841	1.319570	950.067606	0.025730	0.026753
RS	41	1.433641	1.319570	941.311478	0.025493	0.026404
RS	42	1.539245	1.374500	892.203109	0.024163	0.024963
RS	43	1.652121	1.374500	877.574048	0.023767	0.024451
RS	44	1.772769	1.438514	821.753185	0.022255	0.022850
RS	45	1.901724	1.438514	802.216722	0.021726	0.022231
RS	46	2.039559	1.502724	746.620616	0.020220	0.020672
RS	47	2.186885	1.502724	722.777109	0.019574	0.019975
RS	48	2.344356	1.559686	670.904322	0.018170	0.018553
RS	49	2.512670	1.559686	643.088434	0.017416	0.017786
RS	50	2.692574	1.604158	595.853180	0.016137	0.016516
RS	51	2.884865	1.604158	564.339558	0.015284	0.015677
RS	52	3.090398	1.633677	521.110933	0.014113	0.014531
RS	53	3.310083	1.633677	486.357933	0.013172	0.013618
RS	54	3.544895	1.650923	445.352044	0.012061	0.012534
RS	55	3.795876	1.650923	408.370336	0.011060	0.011560
RS	56	4.064139	1.650923	370.525579	0.010035	0.010556
RS	57	4.350874	1.650923	332.413989	0.009003	0.009535
RS	58	4.657353	1.768142	276.870462	0.007498	0.008021
RS	59	4.984936	1.768142	245.579206	0.006651	0.007163
RS	60	5.335076	1.768142	215.041993	0.005824	0.006314
RS	61	5.709325	1.768142	185.731943	0.005030	0.005489
RS	62	6.109345	1.768142	158.077443	0.004281	0.004700
RS	63	6.536909	1.768142	594.283796	0.016095	0.017973
PA	4+25*2+4+6 0.112592107 0.031398745 6.536909204 0.885367579 0.448767143 0.518560170 0.590504314 0.680579664 0.890627880 1.235842856 1.643918752 1.995583678 2.169132246 2.135204720 1.976942418 1.786869545 1.611142838 1.467131227 1.362102682 1.298140256 1.273418466 1.282990961 1.319569947 1.374499541 1.438513544 1.502724297 1.559685657 1.604158494 1.633677272 1.650923299 1.768142374
//
IT	4622
RD	15
LK	-321478.846079
QD	-96.103035 -> -85.807783
RI	0.0151011084
TR	0.111226	0.031612
MT	6.593253
MM	C_pi: 1.362646, n_recomb: 37670.347932
RS	0	0.000000	0.914644	277.165323	0.007358	0.000489
RS	1	0.006900	0.914644	294.020088	0.007805	0.004537
RS	2	0.014276	0.914644	311.734331	0.008275	0.008842
RS	3	0.022162	0.914644	330.328376	0.008769	0.009688
RS	4	0.030591	0.454211	700.930851	0.018607	0.018103
RS	5	0.039602	0.454211	734.184750	0.019490	0.017901
RS	6	0.049235	0.526050	664.087799	0.017629	0.016054
RS	7	0.059532	0.526050	695.798142	0.018471	0.016855
RS	8	0.070540	0.593667	645.914119	0.017146	0.015632
RS	9	0.082308	0.593667	676.600153	0.017961	0.016679
RS	10	0.094887	0.677253	621.266464	0.016492	0.015540
RS	11	0.108335	0.677253	650.776303	0.017276	0.016632
RS	12	0.122710	0.885141	522.237882	0.013863	0.013486
RS	13	0.138078	0.885141	548.474252	0.014560	0.014184
RS	14	0.154505	1.236880	412.876426	0.010960	0.010694
RS	15	0.172067	1.236880	435.055285	0.011549	0.011170
RS	16	0.190840	1.661427	341.650345	0.009069	0.008772
RS	17	0.210908	1.661427	360.807688	0.009578	0.009177
RS	18	0.232361	2.034187	311.346175	0.008265	0.007920
RS	19	0.255295	2.034187	329.093449	0.008736	0.008316
RS	20	0.279811	2.222220	318.344006	0.008451	0.008056
RS	21	0.306018	2.222220	336.327256	0.008928	0.008514
RS	22	0.334034	2.189439	360.317201	0.009565	0.009171
RS	23	0.363983	2.189439	379.952801	0.010086	0.009748
RS	24	0.395999	2.023326	432.866402	0.011491	0.011198
RS	25	0.430224	2.023326	454.961612	0.012077	0.011899
RS	26	0.466810	1.823218	529.487839	0.014056	0.013955
RS	27	0.505921	1.823218	553.953492	0.014705	0.014747
RS	28	0.547730	1.638427	643.070075	0.017071	0.017220
RS	29	0.592425	1.638427	668.801324	0.017754	0.018061
RS	30	0.640203	1.487142	763.662644	0.020272	0.020715
RS	31	0.691279	1.487142	788.517501	0.020932	0.021539
RS	32	0.745878	1.376838	875.936800	0.023253	0.024007
RS	33	0.804245	1.376838	897.054926	0.023813	0.024712
RS	34	0.866639	1.309577	961.823417	0.025533	0.026548
RS	35	0.933339	1.309577	976.481812	0.025922	0.027025
RS	36	1.004641	1.283382	1007.410100	0.026743	0.027891
RS	37	1.080863	1.283382	1014.010052	0.026918	0.028074
RS	38	1.162345	1.293087	1009.048169	0.026786	0.027904
RS	39	1.249449	1.293087	1007.497946	0.026745	0.027798
RS	40	1.342563	1.331148	973.652320	0.025847	0.026805
RS	41	1.442102	1.331148	964.920585	0.025615	0.026469
RS	42	1.548510	1.388609	913.509894	0.024250	0.024997
RS	43	1.662259	1.388609	898.859998	0.023861	0.024501
RS	44	1.783858	1.455805	840.596729	0.022315	0.022869
RS	45	1.913848	1.455805	821.042263	0.021795	0.022266
RS	46	2.052806	1.523360	763.317321	0.020263	0.020684
RS	47	2.201353	1.523360	739.462063	0.019630	0.020004
RS	48	2.360151	1.583331	685.970905	0.018210	0.018569
RS	49	2.529905	1.583331	658.116472	0.017470	0.017818
RS	50	2.711373	1.630083	609.770935	0.016187	0.016546
RS	51	2.905362	1.630083	578.136304	0.015347	0.015722
RS	52	3.112737	1.660966	534.173242	0.014180	0.014581
RS	53	3.334421	1.660966	499.155438	0.013251	0.013681
RS	54	3.571402	1.678709	457.596066	0.012147	0.012606
RS	55	3.824734	1.678709	420.158069	0.011154	0.011640
RS	56	4.095548	1.678709	381.753093	0.010134	0.010642
RS	57	4.385047	1.678709	342.986308	0.009105	0.009626
RS	58	4.694523	1.803043	285.356397	0.007575	0.008086
RS	59	5.025353	1.803043	253.623410	0.006733	0.007235
RS	60	5.379010	1.803043	222.562947	0.005908	0.006390
RS	61	5.757071	1.803043	192.661685	0.005114	0.005567
RS	62	6.161219	1.803043	164.364299	0.004363	0.004777
RS	63	6.593253	1.803043	624.727609	0.016584	0.018468
PA	4+25*2+4+6 0.111225738 0.031611633 6.593252841 0.914644229 0.454210806 0.526049941 0.593666958 0.677252626 0.885140956 1.236880017 1.661426747 2.034186907 2.222219901 2.189439265 2.023326025 1.823217819 1.638426567 1.487142090 1.376837591 1.309576928 1.283381621 1.293086518 1.331148224 1.388609260 1.455804636 1.523359641 1.583330994 1.630083243 1.660965573 1.678709072 1.803043477
//
IT	4275
RD	16
LK	-321458.545911
QD	-91.801916 -> -82.158836
RI	0.0145225607
TR	0.109931	0.031821
MT	6.646825
MM	C_pi: 1.380533, n_recomb: 38401.218696
RS	0	0.000000	0.941691	274.878820	0.007158	0.000482
RS	1	0.006914	0.941691	291.692618	0.007596	0.004471
RS	2	0.014305	0.941691	309.374821	0.008056	0.008704
RS	3	0.022208	0.941691	327.947503	0.008540	0.009529
RS	4	0.030657	0.459496	708.455538	0.018449	0.018120
RS	5	0.039690	0.459496	742.298384	0.019330	0.017862
RS	6	0.049348	0.533932	669.440651	0.017433	0.015955
RS	7	0.059674	0.533932	701.667161	0.018272	0.016737
RS	8	0.070713	0.597311	657.276581	0.017116	0.015651
RS	9	0.082516	0.597311	688.634285	0.017933	0.016685
RS	10	0.095134	0.674323	639.016244	0.016641	0.015697
RS	11	0.108625	0.674323	669.350138	0.017430	0.016797
RS	12	0.123049	0.879634	538.147498	0.014014	0.013641
RS	13	0.138470	0.879634	565.156319	0.014717	0.014354
RS	14	0.154957	1.237003	422.750160	0.011009	0.010752
RS	15	0.172584	1.237003	445.492888	0.011601	0.011237
RS	16	0.191429	1.677037	346.671221	0.009028	0.008744
RS	17	0.211578	1.677037	366.181905	0.009536	0.009152
RS	18	0.233119	2.070425	313.444901	0.008162	0.007835
RS	19	0.256150	2.070425	331.406354	0.008630	0.008230
RS	20	0.280773	2.273133	319.085147	0.008309	0.007934
RS	21	0.307099	2.273133	337.228303	0.008782	0.008386
RS	22	0.335244	2.241992	361.031854	0.009402	0.009024
RS	23	0.365336	2.241992	380.857629	0.009918	0.009591
RS	24	0.397508	2.068502	434.787593	0.011322	0.011037
RS	25	0.431904	2.068502	457.176628	0.011905	0.011726
RS	26	0.468678	1.858758	533.777188	0.013900	0.013793
RS	27	0.507995	1.858758	558.688114	0.014549	0.014575
RS	28	0.550030	1.665216	650.856997	0.016949	0.017075
RS	29	0.594971	1.665216	677.193817	0.017635	0.017908
RS	30	0.643019	1.506884	775.915918	0.020206	0.020606
RS	31	0.694389	1.506884	801.488087	0.020871	0.021427
RS	32	0.749310	1.391444	893.022601	0.023255	0.023950
RS	33	0.808029	1.391444	914.858479	0.023824	0.024657
RS	34	0.870807	1.320950	983.078950	0.025600	0.026546
RS	35	0.937926	1.320950	998.323205	0.025997	0.027028
RS	36	1.009685	1.293271	1031.188238	0.026853	0.027927
RS	37	1.086405	1.293271	1038.161826	0.027035	0.028118
RS	38	1.168429	1.303038	1033.305310	0.026908	0.027956
RS	39	1.256125	1.303038	1031.927469	0.026872	0.027860
RS	40	1.349883	1.342464	996.692414	0.025955	0.026853
RS	41	1.450124	1.342464	988.005578	0.025728	0.026528
RS	42	1.557294	1.402308	934.387294	0.024332	0.025030
RS	43	1.671874	1.402308	919.734505	0.023951	0.024548
RS	44	1.794376	1.472529	859.108543	0.022372	0.022888
RS	45	1.925348	1.472529	839.549914	0.021863	0.022300
RS	46	2.065374	1.543280	779.758922	0.020306	0.020697
RS	47	2.215081	1.543280	755.901429	0.019684	0.020033
RS	48	2.375139	1.606135	700.837181	0.018250	0.018586
RS	49	2.546262	1.606135	672.950615	0.017524	0.017851
RS	50	2.729217	1.655059	623.528619	0.016237	0.016577
RS	51	2.924820	1.655059	591.777846	0.015410	0.015768
RS	52	3.133947	1.687221	547.105531	0.014247	0.014631
RS	53	3.357532	1.687221	511.827989	0.013328	0.013744
RS	54	3.596575	1.705386	469.739226	0.012232	0.012676
RS	55	3.852145	1.705386	431.850426	0.011246	0.011719
RS	56	4.125384	1.705386	392.892796	0.010231	0.010728
RS	57	4.417514	1.705386	353.480094	0.009205	0.009715
RS	58	4.729841	1.836641	293.774488	0.007650	0.008150
RS	59	5.063761	1.836641	261.606584	0.006812	0.007305
RS	60	5.420768	1.836641	230.031623	0.005990	0.006465
RS	61	5.802457	1.836641	199.549198	0.005196	0.005643
RS	62	6.210534	1.836641	170.619592	0.004443	0.004853
RS	63	6.646825	1.836641	655.270946	0.017064	0.018953
PA	4+25*2+4+6 0.109931274 0.031820736 6.646825032 0.941690898 0.459496363 0.533932373 0.597310796 0.674322881 0.879633759 1.237002693 1.677036847 2.070425207 2.273133340 2.241992439 2.068501802 1.858757992 1.665216161 1.506884119 1.391444010 1.320949502 1.293270960 1.303038308 1.342464385 1.402307622 1.472528863 1.543280283 1.606134744 1.655058941 1.687220708 1.705385564 1.836640997
//
IT	4357
RD	17
LK	-321439.527995
QD	-87.795500 -> -78.750974
RI	0.0140215838
TR	0.108703	0.032026
MT	6.697822
MM	C_pi: 1.397844, n_recomb: 39117.521198
RS	0	0.000000	0.966603	273.206077	0.006984	0.000475
RS	1	0.006926	0.966603	290.005150	0.007414	0.004412
RS	2	0.014333	0.966603	307.681587	0.007866	0.008581
RS	3	0.022252	0.966603	326.259029	0.008340	0.009393
RS	4	0.030720	0.464598	715.732748	0.018297	0.018131
RS	5	0.039774	0.464598	750.145284	0.019177	0.017827
RS	6	0.049455	0.542142	673.894342	0.017227	0.015846
RS	7	0.059807	0.542142	706.598180	0.018063	0.016609
RS	8	0.070876	0.601382	667.716549	0.017070	0.015656
RS	9	0.082712	0.601382	699.713281	0.017887	0.016678
RS	10	0.095368	0.671754	656.284239	0.016777	0.015846
RS	11	0.108900	0.671754	687.422670	0.017573	0.016953
RS	12	0.123369	0.874142	554.009973	0.014163	0.013796
RS	13	0.138841	0.874142	581.784071	0.014873	0.014522
RS	14	0.155384	1.236352	432.699830	0.011062	0.010815
RS	15	0.173073	1.236352	456.005982	0.011657	0.011309
RS	16	0.191987	1.690943	351.790241	0.008993	0.008723
RS	17	0.212212	1.690943	371.655152	0.009501	0.009134
RS	18	0.233837	2.104473	315.647510	0.008069	0.007757
RS	19	0.256960	2.104473	333.823166	0.008534	0.008151
RS	20	0.281685	2.322005	319.915504	0.008178	0.007821
RS	21	0.308122	2.322005	338.216038	0.008646	0.008267
RS	22	0.336390	2.292951	361.779974	0.009249	0.008886
RS	23	0.366617	2.292951	381.788727	0.009760	0.009444
RS	24	0.398937	2.112525	436.636785	0.011162	0.010884
RS	25	0.433496	2.112525	459.306388	0.011742	0.011562
RS	26	0.470448	1.893520	537.844031	0.013749	0.013637
RS	27	0.509960	1.893520	563.181527	0.014397	0.014409
RS	28	0.552209	1.691520	658.244065	0.016827	0.016932
RS	29	0.597384	1.691520	685.165690	0.017516	0.017758
RS	30	0.645688	1.526352	787.597040	0.020134	0.020497
RS	31	0.697338	1.526352	813.869400	0.020806	0.021314
RS	32	0.752565	1.405907	909.412312	0.023248	0.023889
RS	33	0.811618	1.405907	931.957998	0.023825	0.024597
RS	34	0.874761	1.332238	1003.590567	0.025656	0.026536
RS	35	0.942277	1.332238	1019.424094	0.026061	0.027023
RS	36	1.014470	1.303073	1054.250324	0.026951	0.027956
RS	37	1.091664	1.303073	1061.610392	0.027139	0.028155
RS	38	1.174204	1.312837	1056.931954	0.027019	0.028002
RS	39	1.262461	1.312837	1055.744298	0.026989	0.027916
RS	40	1.356832	1.353520	1019.210237	0.026055	0.026896
RS	41	1.457739	1.353520	1010.586850	0.025835	0.026584
RS	42	1.565635	1.415610	954.849162	0.024410	0.025062
RS	43	1.681005	1.415610	940.209818	0.024036	0.024592
RS	44	1.804366	1.488712	877.297108	0.022427	0.022907
RS	45	1.936271	1.488712	857.746883	0.021927	0.022334
RS	46	2.077313	1.562527	795.946971	0.020348	0.020710
RS	47	2.228123	1.562527	772.096248	0.019738	0.020062
RS	48	2.389380	1.628143	715.503378	0.018291	0.018604
RS	49	2.561806	1.628143	687.590804	0.017578	0.017885
RS	50	2.746176	1.679140	637.123772	0.016287	0.016608
RS	51	2.943315	1.679140	605.261890	0.015473	0.015814
RS	52	3.154110	1.712505	559.904004	0.014313	0.014682
RS	53	3.379505	1.712505	524.372233	0.013405	0.013806
RS	54	3.620511	1.731023	481.777297	0.012316	0.012746
RS	55	3.878212	1.731023	443.443765	0.011336	0.011797
RS	56	4.153761	1.731023	403.941481	0.010326	0.010811
RS	57	4.448397	1.731023	363.892445	0.009303	0.009803
RS	58	4.763440	1.869014	302.122452	0.007723	0.008213
RS	59	5.100305	1.869014	269.526783	0.006890	0.007374
RS	60	5.460503	1.869014	237.446227	0.006070	0.006537
RS	61	5.845649	1.869014	206.392708	0.005276	0.005717
RS	62	6.257473	1.869014	176.841485	0.004521	0.004926
RS	63	6.697822	1.869014	685.895027	0.017534	0.019429
PA	4+25*2+4+6 0.108702972 0.032025985 6.697821534 0.966602811 0.464597784 0.542141911 0.601382012 0.671753759 0.874142424 1.236352090 1.690943169 2.104472693 2.322004875 2.292950505 2.112525049 1.893519653 1.691520322 1.526352197 1.405907145 1.332238172 1.303072620 1.312837415 1.353519549 1.415610024 1.488712341 1.562526839 1.628142633 1.679140395 1.712505462 1.731023043 1.869014047
//
IT	3863
RD	18
LK	-321421.687016
QD	-84.054730 -> -75.561081
RI	0.0135839605
TR	0.107535	0.032227
MT	6.746482
MM	C_pi: 1.414621, n_recomb: 39819.568251
RS	0	0.000000	0.989616	272.028539	0.006832	0.000470
RS	1	0.006939	0.989616	288.834181	0.007254	0.004361
RS	2	0.014359	0.989616	306.526193	0.007698	0.008473
RS	3	0.022293	0.989616	325.129636	0.008165	0.009275
RS	4	0.030779	0.469482	722.848020	0.018153	0.018140
RS	5	0.039853	0.469482	757.814147	0.019031	0.017794
RS	6	0.049557	0.550615	677.572649	0.017016	0.015729
RS	7	0.059934	0.550615	710.718122	0.017848	0.016475
RS	8	0.071031	0.605810	677.319230	0.017010	0.015651
RS	9	0.082898	0.605810	709.924419	0.017829	0.016659
RS	10	0.095589	0.669515	673.074226	0.016903	0.015986
RS	11	0.109160	0.669515	704.998092	0.017705	0.017098
RS	12	0.123673	0.868701	569.807877	0.014310	0.013950
RS	13	0.139192	0.868701	598.339610	0.015026	0.014689
RS	14	0.155789	1.235034	442.712124	0.011118	0.010881
RS	15	0.173537	1.235034	466.580859	0.011717	0.011383
RS	16	0.192517	1.703315	356.989941	0.008965	0.008707
RS	17	0.212813	1.703315	377.209531	0.009473	0.009121
RS	18	0.234518	2.136499	317.935495	0.007984	0.007687
RS	19	0.257729	2.136499	336.325072	0.008446	0.008079
RS	20	0.282550	2.368955	320.820701	0.008057	0.007715
RS	21	0.309093	2.368955	339.276169	0.008520	0.008156
RS	22	0.337479	2.342401	362.553676	0.009105	0.008756
RS	23	0.367833	2.342401	382.738733	0.009612	0.009305
RS	24	0.400294	2.155454	438.417198	0.011010	0.010738
RS	25	0.435008	2.155454	461.355078	0.011586	0.011407
RS	26	0.472130	1.927536	541.705441	0.013604	0.013487
RS	27	0.511827	1.927536	567.451972	0.014251	0.014249
RS	28	0.554280	1.717350	665.262007	0.016707	0.016793
RS	29	0.599677	1.717350	692.748605	0.017397	0.017612
RS	30	0.648225	1.545543	798.745964	0.020059	0.020387
RS	31	0.700141	1.545543	825.701625	0.020736	0.021201
RS	32	0.755659	1.420221	925.145472	0.023233	0.023825
RS	33	0.815030	1.420221	948.392436	0.023817	0.024533
RS	34	0.878520	1.343437	1023.393408	0.025701	0.026521
RS	35	0.946415	1.343437	1039.818428	0.026113	0.027012
RS	36	1.019022	1.312781	1076.627040	0.027038	0.027979
RS	37	1.096666	1.312781	1084.384811	0.027232	0.028185
RS	38	1.179698	1.322488	1079.949219	0.027121	0.028042
RS	39	1.268490	1.322488	1078.967962	0.027096	0.027966
RS	40	1.363444	1.364329	1041.219199	0.026148	0.026936
RS	41	1.464986	1.364329	1032.676382	0.025934	0.026635
RS	42	1.573574	1.428543	974.903500	0.024483	0.025091
RS	43	1.689696	1.428543	960.292703	0.024116	0.024634
RS	44	1.813876	1.504395	895.164645	0.022481	0.022926
RS	45	1.946672	1.504395	875.634618	0.021990	0.022367
RS	46	2.088682	1.581146	811.881685	0.020389	0.020725
RS	47	2.240545	1.581146	788.046183	0.019790	0.020091
RS	48	2.402946	1.649415	729.964988	0.018332	0.018623
RS	49	2.576614	1.649415	702.032670	0.017630	0.017919
RS	50	2.762333	1.702397	650.550313	0.016337	0.016641
RS	51	2.960939	1.702397	618.582869	0.015535	0.015859
RS	52	3.173324	1.736895	572.562599	0.014379	0.014732
RS	53	3.400446	1.736895	536.782747	0.013480	0.013867
RS	54	3.643327	1.755705	493.704111	0.012399	0.012816
RS	55	3.903061	1.755705	454.932701	0.011425	0.011873
RS	56	4.180817	1.755705	414.894402	0.010419	0.010893
RS	57	4.477844	1.755705	374.219125	0.009398	0.009888
RS	58	4.795482	1.900256	310.396961	0.007795	0.008275
RS	59	5.135159	1.900256	277.381130	0.006966	0.007441
RS	60	5.498404	1.900256	244.804161	0.006148	0.006608
RS	61	5.886854	1.900256	213.189759	0.005354	0.005789
RS	62	6.302256	1.900256	183.027583	0.004596	0.004998
RS	63	6.746482	1.900256	716.579311	0.017996	0.019897
PA	4+25*2+4+6 0.107534966 0.032227076 6.746481816 0.989616155 0.469481577 0.550614947 0.605809607 0.669515383 0.868700792 1.235033881 1.703315105 2.136499102 2.368955355 2.342401173 2.155454451 1.927535528 1.717350232 1.545543393 1.420221286 1.343436547 1.312780646 1.322487980 1.364329495 1.428543320 1.504394863 1.581146160 1.649414867 1.702396845 1.736895259 1.755704635 1.900255712
//
IT	4447
RD	19
LK	-321404.930153
QD	-80.555078 -> -72.569677
RI	0.0131995666
TR	0.106422	0.032424
MT	6.792986
MM	C_pi: 1.430896, n_recomb: 40507.761923
RS	0	0.000000	1.010902	271.263392	0.006697	0.000465
RS	1	0.006950	1.010902	288.093475	0.007112	0.004315
RS	2	0.014383	1.010902	305.818996	0.007550	0.008377
RS	3	0.022333	1.010902	324.466314	0.008010	0.009172
RS	4	0.030835	0.474123	729.868766	0.018018	0.018146
RS	5	0.039928	0.474123	765.375031	0.018895	0.017766
RS	6	0.049653	0.559301	680.578750	0.016801	0.015606
RS	7	0.060054	0.559301	714.132910	0.017630	0.016335
RS	8	0.071178	0.610562	686.130459	0.016938	0.015635
RS	9	0.083075	0.610562	719.314550	0.017757	0.016629
RS	10	0.095799	0.667583	689.389219	0.017019	0.016119
RS	11	0.109407	0.667583	722.079782	0.017826	0.017234
RS	12	0.123961	0.863335	585.526402	0.014455	0.014102
RS	13	0.139527	0.863335	614.807741	0.015178	0.014853
RS	14	0.156174	1.233161	452.767877	0.011177	0.010950
RS	15	0.173978	1.233161	477.197704	0.011780	0.011459
RS	16	0.193020	1.714316	362.253344	0.008943	0.008696
RS	17	0.213385	1.714316	382.827586	0.009451	0.009113
RS	18	0.235165	2.166659	320.293699	0.007907	0.007623
RS	19	0.258460	2.166659	338.896662	0.008366	0.008014
RS	20	0.283373	2.414112	321.786849	0.007944	0.007617
RS	21	0.310018	2.414112	340.394786	0.008403	0.008052
RS	22	0.338514	2.390407	363.349532	0.008970	0.008634
RS	23	0.368991	2.390407	383.704799	0.009472	0.009175
RS	24	0.401586	2.197329	440.135254	0.010865	0.010600
RS	25	0.436447	2.197329	463.330100	0.011438	0.011259
RS	26	0.473730	1.960830	545.378783	0.013464	0.013342
RS	27	0.513605	1.960830	571.517952	0.014109	0.014096
RS	28	0.556251	1.742721	671.937176	0.016588	0.016656
RS	29	0.601861	1.742721	699.969815	0.017280	0.017470
RS	30	0.650641	1.564463	809.396185	0.019981	0.020277
RS	31	0.702811	1.564463	837.018599	0.020663	0.021088
RS	32	0.758607	1.434378	940.262563	0.023212	0.023757
RS	33	0.818280	1.434378	964.201829	0.023803	0.024467
RS	34	0.882102	1.354532	1042.527389	0.025736	0.026500
RS	35	0.950358	1.354532	1059.544963	0.026157	0.026997
RS	36	1.023359	1.322386	1098.351788	0.027115	0.027995
RS	37	1.101433	1.322386	1106.516961	0.027316	0.028209
RS	38	1.184934	1.331988	1102.383090	0.027214	0.028077
RS	39	1.274237	1.331988	1101.622812	0.027195	0.028011
RS	40	1.369748	1.374901	1062.738023	0.026235	0.026973
RS	41	1.471896	1.374901	1054.291343	0.026027	0.026682
RS	42	1.581144	1.441126	994.561832	0.024552	0.025119
RS	43	1.697985	1.441126	979.993449	0.024193	0.024675
RS	44	1.822946	1.519604	912.718243	0.022532	0.022944
RS	45	1.956592	1.519604	893.219247	0.022051	0.022399
RS	46	2.099527	1.599177	827.565242	0.020430	0.020740
RS	47	2.252395	1.599177	803.752962	0.019842	0.020120
RS	48	2.415888	1.669996	744.222428	0.018372	0.018643
RS	49	2.590744	1.669996	716.276421	0.017682	0.017952
RS	50	2.777753	1.724880	663.806920	0.016387	0.016673
RS	51	2.977759	1.724880	631.739509	0.015596	0.015905
RS	52	3.191665	1.760446	585.079220	0.014444	0.014782
RS	53	3.420438	1.760446	549.057590	0.013554	0.013928
RS	54	3.665111	1.779496	505.515993	0.012479	0.012884
RS	55	3.926789	1.779496	466.314018	0.011512	0.011949
RS	56	4.206653	1.779496	425.748692	0.010510	0.010973
RS	57	4.505969	1.779496	384.457518	0.009491	0.009971
RS	58	4.826087	1.930440	318.596018	0.007865	0.008335
RS	59	5.168453	1.930440	285.167872	0.007040	0.007507
RS	60	5.534615	1.930440	252.103779	0.006224	0.006677
RS	61	5.926224	1.930440	219.938716	0.005430	0.005860
RS	62	6.345051	1.930440	189.176196	0.004670	0.005068
RS	63	6.792986	1.930440	747.306807	0.018448	0.020356
PA	4+25*2+4+6 0.106422487 0.032423928 6.792986381 1.010901977 0.474123221 0.559300747 0.610561560 0.667583283 0.863334872 1.233161148 1.714315595 2.166658537 2.414112483 2.390407422 2.197329110 1.960829751 1.742721280 1.564462951 1.434377774 1.354531747 1.322385723 1.331987510 1.374901144 1.441126124 1.519604147 1.599176856 1.669996059 1.724879518 1.760446415 1.779495765 1.930440019
//
IT	5022
RD	20
LK	-321389.173522
QD	-77.274556 -> -69.759131
RI	0.0128615691
TR	0.105361	0.032616
MT	6.837498
MM	C_pi: 1.446696, n_recomb: 41182.324161
RS	0	0.000000	1.030543	270.861649	0.006577	0.000460
RS	1	0.006961	1.030543	287.732198	0.006987	0.004273
RS	2	0.014407	1.030543	305.507347	0.007418	0.008291
RS	3	0.022370	1.030543	324.214657	0.007873	0.009082
RS	4	0.030889	0.478521	736.820583	0.017892	0.018153
RS	5	0.040000	0.478521	772.854923	0.018767	0.017742
RS	6	0.049745	0.568171	682.981045	0.016584	0.015478
RS	7	0.060169	0.568171	716.912798	0.017408	0.016191
RS	8	0.071318	0.615595	694.208022	0.016857	0.015609
RS	9	0.083244	0.615595	727.942763	0.017676	0.016590
RS	10	0.095999	0.665927	705.237990	0.017125	0.016244
RS	11	0.109643	0.665927	738.676914	0.017937	0.017361
RS	12	0.124236	0.858060	601.152214	0.014597	0.014253
RS	13	0.139845	0.858060	631.174735	0.015326	0.015015
RS	14	0.156541	1.230810	462.855065	0.011239	0.011021
RS	15	0.174398	1.230810	487.844061	0.011846	0.011537
RS	16	0.193499	1.724063	367.569196	0.008925	0.008689
RS	17	0.213930	1.724063	388.497757	0.009434	0.009108
RS	18	0.235782	2.195065	322.711020	0.007836	0.007564
RS	19	0.259156	2.195065	341.526672	0.008293	0.007954
RS	20	0.284157	2.457551	322.805605	0.007838	0.007524
RS	21	0.310898	2.457551	341.563661	0.008294	0.007955
RS	22	0.339501	2.437037	364.160664	0.008843	0.008518
RS	23	0.370095	2.437037	384.680353	0.009341	0.009051
RS	24	0.402818	2.238195	441.791595	0.010728	0.010468
RS	25	0.437819	2.238195	465.232737	0.011297	0.011118
RS	26	0.475256	1.993419	548.877326	0.013328	0.013202
RS	27	0.515300	1.993419	575.393631	0.013972	0.013949
RS	28	0.558131	1.767638	678.292454	0.016470	0.016523
RS	29	0.603944	1.767638	706.852904	0.017164	0.017330
RS	30	0.652945	1.583108	819.576685	0.019901	0.020167
RS	31	0.705358	1.583108	847.849442	0.020588	0.020976
RS	32	0.761418	1.448367	954.795235	0.023185	0.023686
RS	33	0.821382	1.448367	979.417236	0.023782	0.024398
RS	34	0.885519	1.365516	1061.018610	0.025764	0.026474
RS	35	0.954121	1.365516	1078.628704	0.026192	0.026976
RS	36	1.027498	1.331883	1119.444673	0.027183	0.028007
RS	37	1.105984	1.331883	1128.025605	0.027391	0.028228
RS	38	1.189932	1.341336	1124.248072	0.027299	0.028108
RS	39	1.279724	1.341336	1123.721936	0.027287	0.028051
RS	40	1.375767	1.385242	1083.775746	0.026317	0.027006
RS	41	1.478495	1.385242	1075.439444	0.026114	0.026726
RS	42	1.588374	1.453373	1013.829094	0.024618	0.025146
RS	43	1.705901	1.453373	999.315807	0.024266	0.024713
RS	44	1.831610	1.534366	929.957536	0.022581	0.022963
RS	45	1.966069	1.534366	910.499673	0.022109	0.022430
RS	46	2.109889	1.616653	842.994264	0.020470	0.020756
RS	47	2.263719	1.616653	819.212859	0.019892	0.020149
RS	48	2.428257	1.689929	758.269752	0.018413	0.018664
RS	49	2.604249	1.689929	730.316203	0.017734	0.017986
RS	50	2.792492	1.746637	676.886932	0.016436	0.016706
RS	51	2.993838	1.746637	644.725485	0.015655	0.015949
RS	52	3.209200	1.783216	597.446048	0.014507	0.014832
RS	53	3.439553	1.783216	561.189628	0.013627	0.013987
RS	54	3.685942	1.802455	517.206440	0.012559	0.012951
RS	55	3.949481	1.802455	477.581804	0.011597	0.012022
RS	56	4.231365	1.802455	436.498946	0.010599	0.011052
RS	57	4.532871	1.802455	394.602654	0.009582	0.010053
RS	58	4.855365	1.959635	326.715454	0.007933	0.008394
RS	59	5.200308	1.959635	292.883285	0.007112	0.007571
RS	60	5.569262	1.959635	259.341680	0.006297	0.006745
RS	61	5.963900	1.959635	226.636409	0.005503	0.005929
RS	62	6.386008	1.959635	195.284329	0.004742	0.005137
RS	63	6.837498	1.959635	778.055953	0.018893	0.020808
PA	4+25*2+4+6 0.105361270 0.032616471 6.837498353 1.030543061 0.478520694 0.568171302 0.615595052 0.665927418 0.858060142 1.230810255 1.724062862 2.195064812 2.457550695 2.437036936 2.238195212 1.993419054 1.767637812 1.583107581 1.448366902 1.365516416 1.331883258 1.341336153 1.385241985 1.453373434 1.534365774 1.616652716 1.689928649 1.746636758 1.783215661 1.802455281 1.959635118
//
IT	4614
RD	21
LK	-321374.342371
QD	-74.194455 -> -67.114478
RI	0.0125613909
TR	0.104347	0.032805
MT	6.880183
MM	C_pi: 1.462054, n_recomb: 41843.750311
RS	0	0.000000	1.048765	270.746911	0.006470	0.000456
RS	1	0.006971	1.048765	287.670440	0.006875	0.004236
RS	2	0.014429	1.048765	305.507789	0.007301	0.008213
RS	3	0.022406	1.048765	324.287634	0.007750	0.009002
RS	4	0.030940	0.482645	743.777590	0.017775	0.018160
RS	5	0.040068	0.482645	780.330868	0.018649	0.017724
RS	6	0.049833	0.577192	684.858505	0.016367	0.015346
RS	7	0.060278	0.577192	719.139198	0.017186	0.016045
RS	8	0.071452	0.620891	701.591435	0.016767	0.015576
RS	9	0.083404	0.620891	735.849559	0.017586	0.016543
RS	10	0.096190	0.664538	720.618540	0.017222	0.016361
RS	11	0.109867	0.664538	754.787775	0.018038	0.017480
RS	12	0.124498	0.852902	616.670215	0.014737	0.014402
RS	13	0.140149	0.852902	647.425201	0.015472	0.015174
RS	14	0.156891	1.228074	472.958225	0.011303	0.011094
RS	15	0.174799	1.228074	498.503994	0.011913	0.011617
RS	16	0.193957	1.732710	372.922219	0.008912	0.008685
RS	17	0.214450	1.732710	394.204322	0.009421	0.009107
RS	18	0.236371	2.221885	325.172920	0.007771	0.007510
RS	19	0.259821	2.221885	344.200244	0.008226	0.007899
RS	20	0.284906	2.499416	323.864198	0.007740	0.007438
RS	21	0.311739	2.499416	342.769918	0.008192	0.007865
RS	22	0.340443	2.482380	364.982339	0.008723	0.008409
RS	23	0.371148	2.482380	385.661057	0.009217	0.008935
RS	24	0.403994	2.278109	443.390594	0.010596	0.010342
RS	25	0.439130	2.278109	467.068188	0.011162	0.010984
RS	26	0.476715	2.025356	552.211049	0.013197	0.013068
RS	27	0.516920	2.025356	579.089943	0.013839	0.013807
RS	28	0.559928	1.792126	684.350933	0.016355	0.016393
RS	29	0.605934	1.792126	713.421962	0.017050	0.017195
RS	30	0.655148	1.601481	829.324298	0.019820	0.020058
RS	31	0.707792	1.601481	858.231602	0.020510	0.020865
RS	32	0.764107	1.462192	968.780990	0.023152	0.023614
RS	33	0.824347	1.462192	994.076156	0.023757	0.024327
RS	34	0.888787	1.376384	1078.909604	0.025784	0.026445
RS	35	0.957719	1.376384	1097.111415	0.026219	0.026952
RS	36	1.031457	1.341269	1139.944313	0.027243	0.028013
RS	37	1.110336	1.341269	1148.948115	0.027458	0.028242
RS	38	1.194713	1.350534	1145.577219	0.027377	0.028135
RS	39	1.284973	1.350534	1145.296881	0.027371	0.028086
RS	40	1.381525	1.395360	1104.357808	0.026392	0.027037
RS	41	1.484809	1.395360	1096.144666	0.026196	0.026767
RS	42	1.595292	1.465305	1032.722612	0.024680	0.025171
RS	43	1.713478	1.465305	1018.275982	0.024335	0.024750
RS	44	1.839903	1.548708	946.894587	0.022629	0.022981
RS	45	1.975142	1.548708	927.487125	0.022165	0.022461
RS	46	2.119808	1.633608	858.178121	0.020509	0.020772
RS	47	2.274560	1.633608	834.434546	0.019942	0.020178
RS	48	2.440101	1.709253	772.113260	0.018452	0.018685
RS	49	2.617181	1.709253	744.157862	0.017784	0.018020
RS	50	2.806607	1.767716	689.794249	0.016485	0.016739
RS	51	3.009239	1.767716	657.544442	0.015714	0.015994
RS	52	3.225997	1.805256	609.665272	0.014570	0.014881
RS	53	3.457866	1.805256	573.180917	0.013698	0.014045
RS	54	3.705899	1.824643	528.775751	0.012637	0.013017
RS	55	3.971224	1.824643	488.736445	0.011680	0.012094
RS	56	4.255046	1.824643	447.145538	0.010686	0.011129
RS	57	4.558654	1.824643	404.654815	0.009671	0.010133
RS	58	4.883428	1.987909	334.755679	0.008000	0.008452
RS	59	5.230843	1.987909	300.527717	0.007182	0.007634
RS	60	5.602478	1.987909	266.518052	0.006369	0.006811
RS	61	6.000021	1.987909	233.282801	0.005575	0.005996
RS	62	6.425279	1.987909	201.351685	0.004812	0.005203
RS	63	6.880183	1.987909	808.816023	0.019329	0.021251
PA	4+25*2+4+6 0.104347322 0.032804613 6.880183160 1.048764710 0.482644527 0.577192298 0.620890782 0.664537867 0.852901516 1.228073559 1.732709681 2.221885157 2.499416261 2.482379736 2.278109468 2.025356122 1.792125871 1.601480715 1.462192037 1.376384410 1.341268639 1.350533585 1.395360058 1.465304508 1.548708164 1.633607838 1.709253440 1.767715644 1.805255527 1.824643127 1.987909122
//
IT	4320
RD	22
LK	-321360.368440
QD	-71.297258 -> -64.621501
RI	0.0122931033
TR	0.103378	0.032988
MT	6.921128
MM	C_pi: 1.476986, n_recomb: 42492.245190
RS	0	0.000000	1.065749	270.859178	0.006374	0.000453
RS	1	0.006981	1.065749	287.845368	0.006774	0.004203
RS	2	0.014450	1.065749	305.754608	0.007196	0.008143
RS	3	0.022440	1.065749	324.616622	0.007639	0.008931
RS	4	0.030988	0.486492	750.763163	0.017668	0.018168
RS	5	0.040133	0.486492	787.827502	0.018541	0.017710
RS	6	0.049916	0.586321	686.289819	0.016151	0.015212
RS	7	0.060382	0.586321	720.893192	0.016965	0.015897
RS	8	0.071579	0.626412	708.334412	0.016670	0.015535
RS	9	0.083558	0.626412	743.089864	0.017488	0.016488
RS	10	0.096372	0.663390	735.539344	0.017310	0.016471
RS	11	0.110082	0.663390	770.421144	0.018131	0.017591
RS	12	0.124748	0.847860	632.072935	0.014875	0.014550
RS	13	0.140439	0.847860	663.551422	0.015616	0.015330
RS	14	0.157225	1.224998	483.070029	0.011368	0.011168
RS	15	0.175182	1.224998	509.169865	0.011983	0.011698
RS	16	0.194394	1.740347	378.303540	0.008903	0.008685
RS	17	0.214946	1.740347	399.938108	0.009412	0.009109
RS	18	0.236934	2.247191	327.673907	0.007711	0.007460
RS	19	0.260457	2.247191	346.911849	0.008164	0.007849
RS	20	0.285621	2.539746	324.959178	0.007647	0.007356
RS	21	0.312543	2.539746	344.010281	0.008096	0.007780
RS	22	0.341344	2.526469	365.811868	0.008609	0.008305
RS	23	0.372156	2.526469	386.644527	0.009099	0.008825
RS	24	0.405118	2.317098	444.933633	0.010471	0.010221
RS	25	0.440382	2.317098	468.838332	0.011034	0.010856
RS	26	0.478108	2.056640	555.392592	0.013070	0.012938
RS	27	0.518468	2.056640	582.620274	0.013711	0.013670
RS	28	0.561645	1.816176	690.133345	0.016241	0.016266
RS	29	0.607837	1.816176	719.698314	0.016937	0.017063
RS	30	0.657254	1.619577	838.660980	0.019737	0.019949
RS	31	0.710120	1.619577	868.187140	0.020432	0.020754
RS	32	0.766677	1.475838	982.247427	0.023116	0.023540
RS	33	0.827183	1.475838	1008.205643	0.023727	0.024254
RS	34	0.891913	1.387123	1096.223466	0.025798	0.026412
RS	35	0.961162	1.387123	1115.015164	0.026240	0.026924
RS	36	1.035245	1.350531	1159.869101	0.027296	0.028016
RS	37	1.114501	1.350531	1169.301579	0.027518	0.028252
RS	38	1.199289	1.359576	1166.380706	0.027449	0.028158
RS	39	1.289997	1.359576	1166.356664	0.027449	0.028118
RS	40	1.387037	1.405257	1124.490557	0.026463	0.027065
RS	41	1.490852	1.405257	1116.412266	0.026273	0.026805
RS	42	1.601915	1.476924	1051.246824	0.024740	0.025195
RS	43	1.720732	1.476924	1036.877339	0.024402	0.024785
RS	44	1.847843	1.562641	963.531023	0.022675	0.022999
RS	45	1.983829	1.562641	944.182356	0.022220	0.022491
RS	46	2.129308	1.650060	873.114264	0.020548	0.020788
RS	47	2.284944	1.650060	849.415081	0.019990	0.020206
RS	48	2.451445	1.727994	785.748834	0.018492	0.018706
RS	49	2.629570	1.727994	757.797162	0.017834	0.018053
RS	50	2.820131	1.788144	702.523539	0.016533	0.016771
RS	51	3.023995	1.788144	670.191190	0.015772	0.016037
RS	52	3.242092	1.826597	621.731719	0.014632	0.014929
RS	53	3.475415	1.826597	585.026472	0.013768	0.014103
RS	54	3.725027	1.846097	540.217577	0.012713	0.013082
RS	55	3.992065	1.846097	499.772111	0.011761	0.012165
RS	56	4.277746	1.846097	457.683115	0.010771	0.011204
RS	57	4.583372	1.846097	414.609081	0.009757	0.010211
RS	58	4.910334	2.015306	342.712825	0.008065	0.008509
RS	59	5.260123	2.015306	308.097668	0.007251	0.007695
RS	60	5.634331	2.015306	273.629681	0.006440	0.006875
RS	61	6.034664	2.015306	239.874903	0.005645	0.006061
RS	62	6.462946	2.015306	207.375462	0.004880	0.005269
RS	63	6.921128	2.015306	839.568057	0.019758	0.021686
PA	4+25*2+4+6 0.103377751 0.032988497 6.921128273 1.065749266 0.486492285 0.586321156 0.626411780 0.663389507 0.847860123 1.224998034 1.740347262 2.247190775 2.539746074 2.526468671 2.317098490 2.056640150 1.816176388 1.619577205 1.475838173 1.387123302 1.350531164 1.359576417 1.405256615 1.476924083 1.562641097 1.650060356 1.727993552 1.788144472 1.826596586 1.846097008 2.015305705
//
IT	4271
RD	23
LK	-321347.191189
QD	-68.568798 -> -62.268873
RI	0.0120513511
TR	0.102449	0.033168
MT	6.960520
MM	C_pi: 1.491527, n_recomb: 43128.211272
RS	0	0.000000	1.081668	271.148958	0.006287	0.000449
RS	1	0.006991	1.081668	288.205190	0.006683	0.004172
RS	2	0.014470	1.081668	306.193681	0.007100	0.008078
RS	3	0.022473	1.081668	325.145147	0.007539	0.008868
RS	4	0.031035	0.490068	757.796492	0.017571	0.018180
RS	5	0.040195	0.490068	795.365373	0.018442	0.017703
RS	6	0.049996	0.595546	687.320418	0.015937	0.015077
RS	7	0.060482	0.595546	722.221952	0.016746	0.015749
RS	8	0.071701	0.632138	714.481243	0.016566	0.015487
RS	9	0.083704	0.632138	749.709240	0.017383	0.016427
RS	10	0.096547	0.662465	750.013388	0.017390	0.016574
RS	11	0.110287	0.662465	785.590699	0.018215	0.017694
RS	12	0.124988	0.842946	647.354118	0.015010	0.014695
RS	13	0.140717	0.842946	679.547186	0.015756	0.015484
RS	14	0.157545	1.221652	493.179688	0.011435	0.011243
RS	15	0.175549	1.221652	519.830619	0.012053	0.011779
RS	16	0.194812	1.747092	383.703467	0.008897	0.008687
RS	17	0.215422	1.747092	405.689205	0.009407	0.009114
RS	18	0.237473	2.271125	330.203258	0.007656	0.007414
RS	19	0.261065	2.271125	349.650561	0.008107	0.007802
RS	20	0.286307	2.578640	326.084799	0.007561	0.007280
RS	21	0.313313	2.578640	345.279141	0.008006	0.007699
RS	22	0.342207	2.569391	366.645261	0.008501	0.008207
RS	23	0.373121	2.569391	387.627101	0.008988	0.008720
RS	24	0.406196	2.355212	446.425414	0.010351	0.010106
[truncated: 9,959,651 more chars]
