# Supplementary material for: Recent speciation associated with range expansion and a shift to self-fertilization in North American Arabidopsis
Source: Nat Commun. 2022 Dec 8;13:7564. doi: 10.1038/s41467-022-35368-1 (PMC9732334; doi:10.1038/s41467-022-35368-1)
Supplement: Supplementary file 5 — Source Data [file 41467_2022_35368_MOESM5_ESM.zip › Source Data/SuppFig17-1_lyrPA1_23.psmc]

CC
CC	Brief Description of the file format:
CC	  CC  comments
CC	  MM  useful-messages
CC	  RD  round-of-iterations
CC	  LL  \log[P(sequence)]
CC	  QD  Q-before-opt Q-after-opt
CC	  TR  \theta_0 \rho_0
CC	  RS  k t_k \lambda_k \pi_k \sum_{l\not=k}A_{kl} A_{kk}
CC	  DC  begin end best-k t_k+\Delta_k max-prob
CC
MM	Version: 0.6.5-r67
MM	pattern:4+25*2+4+6, n:63, n_free_lambdas:28
MM	n_iterations:25, skip:1, max_t:5, theta/rho:5
MM	is_decoding:0
MM	n_seqs:14, sum_L:973948, sum_n:117866
RD	0
LK	0.000000
QD	0.000000 -> 0.000000
RI	inf
TR	0.128992	0.025798
MT	5.000000
MM	C_pi: 1.000000, n_recomb: 24806.270610
RS	0	0.000000	1.000000	157.214267	0.006338	0.000000
RS	1	0.006440	1.000000	166.244286	0.006702	0.000000
RS	2	0.013294	1.000000	175.718706	0.007084	0.000000
RS	3	0.020590	1.000000	185.649569	0.007484	0.000000
RS	4	0.028356	1.000000	196.047812	0.007903	0.000000
RS	5	0.036622	1.000000	206.923002	0.008342	0.000000
RS	6	0.045421	1.000000	218.283046	0.008800	0.000000
RS	7	0.054785	1.000000	230.133870	0.009277	0.000000
RS	8	0.064753	1.000000	242.479055	0.009775	0.000000
RS	9	0.075363	1.000000	255.319445	0.010293	0.000000
RS	10	0.086656	1.000000	268.652715	0.010830	0.000000
RS	11	0.098677	1.000000	282.472901	0.011387	0.000000
RS	12	0.111471	1.000000	296.769891	0.011964	0.000000
RS	13	0.125090	1.000000	311.528886	0.012558	0.000000
RS	14	0.139585	1.000000	326.729816	0.013171	0.000000
RS	15	0.155014	1.000000	342.346732	0.013801	0.000000
RS	16	0.171437	1.000000	358.347173	0.014446	0.000000
RS	17	0.188917	1.000000	374.691506	0.015105	0.000000
RS	18	0.207523	1.000000	391.332260	0.015776	0.000000
RS	19	0.227327	1.000000	408.213460	0.016456	0.000000
RS	20	0.248406	1.000000	425.269972	0.017144	0.000000
RS	21	0.270843	1.000000	442.426888	0.017835	0.000000
RS	22	0.294725	1.000000	459.598952	0.018528	0.000000
RS	23	0.320144	1.000000	476.690069	0.019217	0.000000
RS	24	0.347201	1.000000	493.592923	0.019898	0.000000
RS	25	0.376000	1.000000	510.188723	0.020567	0.000000
RS	26	0.406654	1.000000	526.347131	0.021218	0.000000
RS	27	0.439282	1.000000	541.926397	0.021846	0.000000
RS	28	0.474011	1.000000	556.773762	0.022445	0.000000
RS	29	0.510976	1.000000	570.726149	0.023007	0.000000
RS	30	0.550322	1.000000	583.611217	0.023527	0.000000
RS	31	0.592202	1.000000	595.248804	0.023996	0.000000
RS	32	0.636779	1.000000	605.452813	0.024407	0.000000
RS	33	0.684227	1.000000	614.033582	0.024753	0.000000
RS	34	0.734730	1.000000	620.800753	0.025026	0.000000
RS	35	0.788485	1.000000	625.566685	0.025218	0.000000
RS	36	0.845702	1.000000	628.150382	0.025322	0.000000
RS	37	0.906604	1.000000	628.381943	0.025332	0.000000
RS	38	0.971428	1.000000	626.107471	0.025240	0.000000
RS	39	1.040426	1.000000	621.194370	0.025042	0.000000
RS	40	1.113868	1.000000	613.536917	0.024733	0.000000
RS	41	1.192040	1.000000	603.061957	0.024311	0.000000
RS	42	1.275245	1.000000	589.734516	0.023774	0.000000
RS	43	1.363809	1.000000	573.563119	0.023122	0.000000
RS	44	1.458076	1.000000	554.604511	0.022357	0.000000
RS	45	1.558414	1.000000	532.967500	0.021485	0.000000
RS	46	1.665214	1.000000	508.815580	0.020512	0.000000
RS	47	1.778891	1.000000	482.368011	0.019445	0.000000
RS	48	1.899889	1.000000	453.899050	0.018298	0.000000
RS	49	2.028679	1.000000	423.735048	0.017082	0.000000
RS	50	2.165763	1.000000	392.249233	0.015813	0.000000
RS	51	2.311675	1.000000	359.854079	0.014507	0.000000
RS	52	2.466983	1.000000	326.991306	0.013182	0.000000
RS	53	2.632293	1.000000	294.119703	0.011857	0.000000
RS	54	2.808249	1.000000	261.701179	0.010550	0.000000
RS	55	2.995536	1.000000	230.185578	0.009279	0.000000
RS	56	3.194884	1.000000	199.995022	0.008062	0.000000
RS	57	3.407070	1.000000	171.508628	0.006914	0.000000
RS	58	3.632920	1.000000	145.048591	0.005847	0.000000
RS	59	3.873315	1.000000	120.868577	0.004873	0.000000
RS	60	4.129191	1.000000	99.145343	0.003997	0.000000
RS	61	4.401545	1.000000	79.974286	0.003224	0.000000
RS	62	4.691438	1.000000	63.369382	0.002555	0.000000
RS	63	5.000000	1.000000	177.786109	0.007167	0.000000
PA	4+25*2+4+6 0.128991748 0.025798350 5.000000000 1.000000000 1.000000000 1.000000000 1.000000000 1.000000000 1.000000000 1.000000000 1.000000000 1.000000000 1.000000000 1.000000000 1.000000000 1.000000000 1.000000000 1.000000000 1.000000000 1.000000000 1.000000000 1.000000000 1.000000000 1.000000000 1.000000000 1.000000000 1.000000000 1.000000000 1.000000000 1.000000000 1.000000000
//
IT	4278
RD	1
LK	-306239.428380
QD	-1090.990650 -> -538.026540
RI	0.0460245954
TR	0.121002	0.023977
MT	5.648880
MM	C_pi: 1.045535, n_recomb: 24113.560721
RS	0	0.000000	0.235759	661.638981	0.027438	0.004004
RS	1	0.006642	0.235759	685.403411	0.028424	0.027988
RS	2	0.013726	0.235759	708.654124	0.029388	0.040741
RS	3	0.021280	0.235759	731.189037	0.030323	0.036799
RS	4	0.029336	0.355185	502.730094	0.020848	0.032639
RS	5	0.037927	0.355185	522.948663	0.021687	0.027002
RS	6	0.047089	0.503439	384.702477	0.015954	0.022186
RS	7	0.056859	0.503439	402.161109	0.016678	0.018945
RS	8	0.067278	0.661496	320.376954	0.013286	0.016379
RS	9	0.078389	0.661496	335.826035	0.013927	0.014431
RS	10	0.090239	0.811646	287.076059	0.011905	0.013042
RS	11	0.102875	0.811646	301.307063	0.012495	0.012053
RS	12	0.116351	0.945316	271.577528	0.011262	0.011315
RS	13	0.130722	0.945316	285.154327	0.011825	0.010744
RS	14	0.146047	1.060468	266.872742	0.011067	0.010300
RS	15	0.162391	1.060468	280.160561	0.011618	0.009955
RS	16	0.179820	1.155846	269.753518	0.011187	0.009692
RS	17	0.198406	1.155846	282.996921	0.011736	0.009503
RS	18	0.218228	1.229630	278.924405	0.011567	0.009393
RS	19	0.239366	1.229630	292.291927	0.012121	0.009369
RS	20	0.261908	1.281090	293.769961	0.012183	0.009439
RS	21	0.285947	1.281090	307.359692	0.012746	0.009605
RS	22	0.311583	1.312860	313.479275	0.013000	0.009865
RS	23	0.338922	1.312860	327.297083	0.013573	0.010209
RS	24	0.368077	1.329185	337.101343	0.013980	0.010633
RS	25	0.399169	1.329185	351.044348	0.014558	0.011131
RS	26	0.432325	1.333772	363.748338	0.015085	0.011701
RS	27	0.467685	1.333772	377.594742	0.015659	0.012340
RS	28	0.505392	1.329777	392.424927	0.016274	0.013042
RS	29	0.545605	1.329777	405.820812	0.016830	0.013800
RS	30	0.588489	1.320204	421.802456	0.017492	0.014601
RS	31	0.634221	1.320204	434.252518	0.018009	0.015433
RS	32	0.682991	1.307823	450.164310	0.018669	0.016279
RS	33	0.735000	1.307823	461.038856	0.019119	0.017118
RS	34	0.790464	1.294898	475.503375	0.019719	0.017930
RS	35	0.849612	1.294898	484.068715	0.020075	0.018696
RS	36	0.912689	1.282971	495.718318	0.020558	0.019397
RS	37	0.979956	1.282971	501.190254	0.020785	0.020016
RS	38	1.051691	1.272840	508.830137	0.021101	0.020538
RS	39	1.128191	1.272840	510.444734	0.021168	0.020952
RS	40	1.209772	1.264730	513.148322	0.021280	0.021248
RS	41	1.296772	1.264730	510.244023	0.021160	0.021418
RS	42	1.389551	1.258493	507.409017	0.021042	0.021459
RS	43	1.488493	1.258493	499.514343	0.020715	0.021368
RS	44	1.594007	1.253741	490.909068	0.020358	0.021147
RS	45	1.706530	1.253741	477.827662	0.019816	0.020799
RS	46	1.826527	1.249947	463.615514	0.019226	0.020329
RS	47	1.954494	1.249947	445.498957	0.018475	0.019746
RS	48	2.090962	1.246544	426.233091	0.017676	0.019057
RS	49	2.236494	1.246544	403.631532	0.016739	0.018272
RS	50	2.391694	1.243092	380.209438	0.015767	0.017400
RS	51	2.557202	1.243092	354.091907	0.014684	0.016450
RS	52	2.733704	1.239457	327.702605	0.013590	0.015431
RS	53	2.921929	1.239457	299.433682	0.012418	0.014351
RS	54	3.122658	1.234442	271.817920	0.011272	0.013224
RS	55	3.336720	1.234442	242.983371	0.010077	0.012063
RS	56	3.565000	1.234442	214.677683	0.008903	0.010883
RS	57	3.808444	1.234442	187.314524	0.007768	0.009704
RS	58	4.068058	1.242146	160.383325	0.006651	0.008543
RS	59	4.344917	1.242146	136.336072	0.005654	0.007419
RS	60	4.640166	1.242146	114.162757	0.004734	0.006348
RS	61	4.955027	1.242146	94.073318	0.003901	0.005345
RS	62	5.290802	1.242146	76.203396	0.003160	0.004425
RS	63	5.648880	1.242146	231.739063	0.009610	0.014368
PA	4+25*2+4+6 0.121002405 0.023977108 5.648880005 0.235759258 0.355184555 0.503438950 0.661496162 0.811645508 0.945315838 1.060467720 1.155845642 1.229630470 1.281089783 1.312859535 1.329184532 1.333771706 1.329776764 1.320203781 1.307823181 1.294898033 1.282971382 1.272840500 1.264730453 1.258493423 1.253741264 1.249946594 1.246543884 1.243092060 1.239456952 1.234441757 1.242145598
//
IT	4462
RD	2
LK	-305405.819395
QD	-527.317009 -> -384.109635
RI	0.0637956486
TR	0.116612	0.023643
MT	5.982660
MM	C_pi: 1.045735, n_recomb: 23786.439250
RS	0	0.000000	0.157003	987.066059	0.041497	0.004367
RS	1	0.006738	0.157003	1007.950836	0.042375	0.029276
RS	2	0.013930	0.157003	1026.212687	0.043143	0.044816
RS	3	0.021607	0.157003	1041.485173	0.043785	0.046154
RS	4	0.029800	0.250127	668.052783	0.028085	0.030523
RS	5	0.038546	0.250127	687.831523	0.028917	0.029938
RS	6	0.047881	0.393038	452.848558	0.019038	0.020369
RS	7	0.057846	0.393038	470.918032	0.019798	0.019851
RS	8	0.068481	0.567948	339.800852	0.014285	0.014738
RS	9	0.079833	0.567948	355.329611	0.014938	0.014456
RS	10	0.091951	0.754564	280.071550	0.011774	0.011684
RS	11	0.104884	0.754564	293.739552	0.012349	0.011710
RS	12	0.118689	0.937875	248.038987	0.010428	0.010141
RS	13	0.133424	0.937875	260.533983	0.010953	0.010265
RS	14	0.149152	1.110877	231.111421	0.009716	0.009279
RS	15	0.165940	1.110877	242.910095	0.010212	0.009418
RS	16	0.183859	1.266129	224.008257	0.009417	0.008776
RS	17	0.202986	1.266129	235.452463	0.009899	0.008928
RS	18	0.223401	1.392903	224.899492	0.009455	0.008565
RS	19	0.245191	1.392903	236.265499	0.009933	0.008788
RS	20	0.268450	1.482730	233.044835	0.009797	0.008710
RS	21	0.293276	1.482730	244.553465	0.010281	0.009057
RS	22	0.319775	1.536527	247.444116	0.010403	0.009245
RS	23	0.348060	1.536527	259.228398	0.010898	0.009718
RS	24	0.378250	1.560911	267.038660	0.011227	0.010128
RS	25	0.410474	1.560911	279.123520	0.011735	0.010715
RS	26	0.444870	1.562488	291.053147	0.012236	0.011322
RS	27	0.481583	1.562488	303.345873	0.012753	0.012022
RS	28	0.520770	1.547583	318.649595	0.013396	0.012812
RS	29	0.562597	1.547583	330.918667	0.013912	0.013607
RS	30	0.607242	1.522797	348.522157	0.014652	0.014537
RS	31	0.654896	1.522797	360.374595	0.015150	0.015380
RS	32	0.705761	1.494269	378.804070	0.015925	0.016371
RS	33	0.760053	1.494269	389.682885	0.016383	0.017190
RS	34	0.818003	1.466833	407.201593	0.017119	0.018140
RS	35	0.879858	1.466833	416.415522	0.017506	0.018851
RS	36	0.945880	1.443416	431.332665	0.018134	0.019658
RS	37	1.016351	1.443416	438.115875	0.018419	0.020190
RS	38	1.091571	1.425162	449.043381	0.018878	0.020777
RS	39	1.171859	1.425162	452.631342	0.019029	0.021084
RS	40	1.257556	1.411973	458.600940	0.019280	0.021404
RS	41	1.349028	1.411973	458.309857	0.019268	0.021462
RS	42	1.446663	1.403034	458.790207	0.019288	0.021499
RS	43	1.550877	1.403034	454.092781	0.019090	0.021304
RS	44	1.662112	1.397130	448.973645	0.018875	0.021068
RS	45	1.780843	1.397130	439.565891	0.018480	0.020636
RS	46	1.907574	1.392849	429.110206	0.018040	0.020158
RS	47	2.042843	1.392849	414.966720	0.017446	0.019519
RS	48	2.187227	1.388823	399.721915	0.016805	0.018840
RS	49	2.341340	1.388823	381.142243	0.016024	0.018026
RS	50	2.505837	1.384103	361.828296	0.015212	0.017184
RS	51	2.681417	1.384103	339.480930	0.014272	0.016223
RS	52	2.868829	1.378494	316.952492	0.013325	0.015246
RS	53	3.068867	1.378494	291.906338	0.012272	0.014167
RS	54	3.282385	1.370143	267.672137	0.011253	0.013097
RS	55	3.510289	1.370143	241.256163	0.010143	0.011938
RS	56	3.753549	1.370143	214.984178	0.009038	0.010767
RS	57	4.013200	1.370143	189.258024	0.007957	0.009601
RS	58	4.290346	1.388317	162.530773	0.006833	0.008408
RS	59	4.586167	1.388317	139.700574	0.005873	0.007317
RS	60	4.901919	1.388317	118.338391	0.004975	0.006275
RS	61	5.238947	1.388317	98.694176	0.004149	0.005299
RS	62	5.598684	1.388317	80.954431	0.003403	0.004400
RS	63	5.982660	1.388317	258.556166	0.010870	0.014606
PA	4+25*2+4+6 0.116611900 0.023643305 5.982659633 0.157002937 0.250126648 0.393038013 0.567947765 0.754564298 0.937874663 1.110876992 1.266128583 1.392903242 1.482729817 1.536526540 1.560911090 1.562488388 1.547583103 1.522796622 1.494268955 1.466833456 1.443416217 1.425161820 1.411972522 1.403033849 1.397129695 1.392848585 1.388822662 1.384103134 1.378494202 1.370142810 1.388317162
//
IT	4077
RD	3
LK	-305175.861853
QD	-406.530207 -> -346.796598
RI	0.0761587333
TR	0.113225	0.023738
MT	6.197190
MM	C_pi: 1.066648, n_recomb: 24352.594868
RS	0	0.000000	0.142713	1118.492631	0.045929	0.004374
RS	1	0.006797	0.142713	1137.226115	0.046698	0.028957
RS	2	0.014055	0.142713	1152.418527	0.047322	0.045045
RS	3	0.021807	0.142713	1163.656598	0.047784	0.048079
RS	4	0.030086	0.218947	771.177435	0.031667	0.030950
RS	5	0.038928	0.218947	790.004604	0.032440	0.031695
RS	6	0.048370	0.355005	502.100188	0.020618	0.020375
RS	7	0.058455	0.355005	520.772643	0.021385	0.020680
RS	8	0.069224	0.532431	361.366445	0.014839	0.014516
RS	9	0.080726	0.532431	377.457080	0.015500	0.014772
RS	10	0.093010	0.732433	287.133371	0.011791	0.011400
RS	11	0.106128	0.732433	301.071317	0.012363	0.011776
RS	12	0.120138	0.939138	246.448111	0.010120	0.009822
RS	13	0.135100	0.939138	258.946122	0.010633	0.010196
RS	14	0.151079	1.145275	223.223789	0.009166	0.008929
RS	15	0.168144	1.145275	234.800266	0.009642	0.009247
RS	16	0.186369	1.340443	211.059710	0.008667	0.008389
RS	17	0.205833	1.340443	222.099112	0.009120	0.008671
RS	18	0.226619	1.505750	208.037425	0.008543	0.008158
RS	19	0.248819	1.505750	218.875643	0.008988	0.008474
RS	20	0.272527	1.623840	213.445048	0.008765	0.008310
RS	21	0.297847	1.623840	224.376419	0.009214	0.008721
RS	22	0.324887	1.692644	226.118237	0.009285	0.008873
RS	23	0.353765	1.692644	237.348299	0.009746	0.009387
RS	24	0.384607	1.720412	244.865583	0.010055	0.009798
RS	25	0.417544	1.720412	256.486245	0.010532	0.010406
RS	26	0.452720	1.716082	268.974013	0.011045	0.011052
RS	27	0.490287	1.716082	280.955937	0.011537	0.011758
RS	28	0.530407	1.688855	297.694163	0.012224	0.012626
RS	29	0.573254	1.688855	309.858873	0.012724	0.013414
RS	30	0.619013	1.648887	329.646620	0.013536	0.014453
RS	31	0.667882	1.648887	341.631703	0.014029	0.015277
RS	32	0.720073	1.605636	362.683602	0.014893	0.016392
RS	33	0.775811	1.605636	373.933783	0.015355	0.017178
RS	34	0.835337	1.566247	394.088898	0.016183	0.018241
RS	35	0.898909	1.566247	403.891599	0.016585	0.018906
RS	36	0.966802	1.534668	421.075875	0.017291	0.019796
RS	37	1.039310	1.534668	428.636674	0.017601	0.020274
RS	38	1.116745	1.511992	441.259116	0.018120	0.020903
RS	39	1.199444	1.511992	445.792177	0.018306	0.021152
RS	40	1.287763	1.497487	452.885518	0.018597	0.021478
RS	41	1.382086	1.497487	453.697224	0.018630	0.021482
RS	42	1.482819	1.489466	454.888781	0.018679	0.021501
RS	43	1.590398	1.489466	451.445062	0.018538	0.021263
RS	44	1.705290	1.485734	446.873500	0.018350	0.021002
RS	45	1.827990	1.485734	438.847813	0.018021	0.020544
RS	46	1.959030	1.483893	429.023559	0.017617	0.020049
RS	47	2.098977	1.483893	416.330537	0.017096	0.019400
RS	48	2.248435	1.481727	401.947091	0.016505	0.018723
RS	49	2.408051	1.481727	384.776821	0.015800	0.017914
RS	50	2.578516	1.477793	366.525848	0.015051	0.017093
RS	51	2.760567	1.477793	345.398049	0.014183	0.016146
RS	52	2.954992	1.471897	323.935783	0.013302	0.015201
RS	53	3.162631	1.471897	299.767705	0.012309	0.014138
RS	54	3.384382	1.462089	276.412200	0.011350	0.013109
RS	55	3.621206	1.462089	250.411270	0.010283	0.011962
RS	56	3.874125	1.462089	224.333688	0.009212	0.010803
RS	57	4.144235	1.462089	198.586259	0.008155	0.009648
RS	58	4.432704	1.492751	170.356901	0.006995	0.008412
RS	59	4.740779	1.492751	147.536978	0.006058	0.007346
RS	60	5.069793	1.492751	125.967173	0.005173	0.006324
RS	61	5.421168	1.492751	105.927600	0.004350	0.005363
RS	62	5.796426	1.492751	87.641044	0.003599	0.004474
RS	63	6.197190	1.492751	289.948464	0.011906	0.015203
PA	4+25*2+4+6 0.113224658 0.023738438 6.197189618 0.142713168 0.218947228 0.355005158 0.532431395 0.732433366 0.939137818 1.145274736 1.340443193 1.505750281 1.623839831 1.692644492 1.720411691 1.716082456 1.688854949 1.648886952 1.605636294 1.566247411 1.534667993 1.511991853 1.497487116 1.489466044 1.485734075 1.483892571 1.481726972 1.477792931 1.471896848 1.462088605 1.492751080
//
IT	5354
RD	4
LK	-305068.348625
QD	-368.280064 -> -327.096689
RI	0.0778391574
TR	0.110208	0.023967
MT	6.364357
MM	C_pi: 1.099259, n_recomb: 25326.080949
RS	0	0.000000	0.143453	1164.141575	0.045966	0.004283
RS	1	0.006841	0.143453	1184.042840	0.046752	0.028294
RS	2	0.014150	0.143453	1200.237057	0.047391	0.044230
RS	3	0.021959	0.143453	1212.284879	0.047867	0.047597
RS	4	0.030303	0.207147	852.742135	0.033671	0.031890
RS	5	0.039217	0.207147	871.526398	0.034412	0.032936
RS	6	0.048741	0.338704	548.276391	0.021649	0.020788
RS	7	0.058917	0.338704	567.938599	0.022425	0.021375
RS	8	0.069788	0.515979	387.631303	0.015306	0.014656
RS	9	0.081404	0.515979	404.678418	0.015979	0.015123
RS	10	0.093814	0.721713	302.667702	0.011951	0.011419
RS	11	0.107073	0.721713	317.340184	0.012530	0.011941
RS	12	0.121239	0.940737	255.551067	0.010090	0.009768
RS	13	0.136374	0.940737	268.578921	0.010605	0.010251
RS	14	0.152545	1.167738	227.548307	0.008985	0.008808
RS	15	0.169822	1.167738	239.474997	0.009456	0.009209
RS	16	0.188281	1.391702	211.536943	0.008353	0.008205
RS	17	0.208003	1.391702	222.774892	0.008796	0.008545
RS	18	0.229074	1.587019	205.737551	0.008124	0.007926
RS	19	0.251586	1.587019	216.671621	0.008555	0.008280
RS	20	0.275638	1.727561	209.554545	0.008274	0.008054
RS	21	0.301336	1.727561	220.542716	0.008708	0.008488
RS	22	0.328792	1.807807	221.658860	0.008752	0.008613
RS	23	0.358127	1.807807	232.966434	0.009199	0.009136
RS	24	0.389468	1.837237	240.693866	0.009504	0.009549
RS	25	0.422953	1.837237	252.462880	0.009968	0.010154
RS	26	0.458729	1.826713	265.981432	0.010502	0.010830
RS	27	0.496952	1.826713	278.225598	0.010986	0.011524
RS	28	0.537790	1.787883	296.847084	0.011721	0.012452
RS	29	0.581422	1.787883	309.417421	0.012217	0.013223
RS	30	0.628039	1.734248	331.791071	0.013101	0.014348
RS	31	0.677846	1.734248	344.327666	0.013596	0.015151
RS	32	0.731059	1.678368	368.301326	0.014542	0.016363
RS	33	0.787913	1.678368	380.218301	0.015013	0.017126
RS	34	0.848656	1.629433	403.127986	0.015918	0.018277
RS	35	0.913555	1.629433	413.658198	0.016333	0.018918
RS	36	0.982894	1.592159	432.973280	0.017096	0.019867
RS	37	1.056976	1.592159	441.265516	0.017423	0.020322
RS	38	1.136126	1.567423	455.151645	0.017972	0.020974
RS	39	1.220692	1.567423	460.381652	0.018178	0.021203
RS	40	1.311042	1.553783	467.878304	0.018474	0.021519
RS	41	1.407573	1.553783	469.340159	0.018532	0.021508
RS	42	1.510708	1.548652	470.278746	0.018569	0.021496
RS	43	1.620899	1.548652	467.444348	0.018457	0.021253
RS	44	1.738628	1.548854	462.279508	0.018253	0.020955
RS	45	1.864411	1.548854	454.826732	0.017959	0.020503
RS	46	1.998799	1.551003	444.389347	0.017547	0.019981
RS	47	2.142381	1.551003	432.212576	0.017066	0.019348
RS	48	2.295785	1.552034	417.413331	0.016482	0.018662
RS	49	2.459684	1.552034	400.643225	0.015819	0.017875
RS	50	2.634796	1.550023	382.203694	0.015091	0.017065
RS	51	2.821887	1.550023	361.268444	0.014265	0.016142
RS	52	3.021777	1.544796	339.698508	0.013413	0.015220
RS	53	3.235342	1.544796	315.421884	0.012454	0.014179
RS	54	3.463517	1.534644	291.852897	0.011524	0.013179
RS	55	3.707302	1.534644	265.382143	0.010479	0.012049
RS	56	3.967765	1.534644	238.665170	0.009424	0.010903
RS	57	4.246046	1.534644	212.123334	0.008376	0.009758
RS	58	4.543365	1.579000	181.453733	0.007165	0.008470
RS	59	4.861024	1.579000	158.074271	0.006242	0.007426
RS	60	5.200414	1.579000	135.797873	0.005362	0.006421
RS	61	5.563023	1.579000	114.933491	0.004538	0.005469
RS	62	5.950438	1.579000	95.736840	0.003780	0.004585
RS	63	6.364357	1.579000	325.833138	0.012866	0.015939
PA	4+25*2+4+6 0.110207895 0.023967108 6.364356813 0.143453145 0.207147015 0.338703781 0.515978757 0.721713093 0.940737416 1.167737860 1.391702321 1.587019003 1.727560600 1.807807405 1.837236980 1.826712654 1.787883369 1.734247817 1.678367801 1.629432735 1.592158621 1.567423210 1.553783409 1.548652226 1.548853714 1.551003240 1.552033601 1.550022665 1.544796082 1.534644112 1.579000054
//
IT	4741
RD	5
LK	-304989.323599
QD	-345.936906 -> -310.771978
RI	0.0752301529
TR	0.107416	0.024236
MT	6.509698
MM	C_pi: 1.135154, n_recomb: 26431.731347
RS	0	0.000000	0.148796	1177.967691	0.044566	0.004166
RS	1	0.006879	0.148796	1200.328520	0.045412	0.027564
RS	2	0.014231	0.148796	1219.106446	0.046123	0.043163
RS	3	0.022089	0.148796	1233.843003	0.046680	0.046454
RS	4	0.030487	0.201988	923.712341	0.034947	0.032870
RS	5	0.039463	0.201988	943.016576	0.035677	0.033877
RS	6	0.049056	0.330867	591.655155	0.022384	0.021252
RS	7	0.059310	0.330867	612.487542	0.023172	0.021929
RS	8	0.070268	0.507641	414.890582	0.015697	0.014876
RS	9	0.081981	0.507641	433.037528	0.016383	0.015434
RS	10	0.094499	0.716160	321.081907	0.012148	0.011524
RS	11	0.107878	0.716160	336.657800	0.012737	0.012115
RS	12	0.122178	0.942312	268.604603	0.010162	0.009801
RS	13	0.137461	0.942312	282.359812	0.010683	0.010341
RS	14	0.153796	1.183691	236.467512	0.008946	0.008775
RS	15	0.171254	1.183691	248.961921	0.009419	0.009220
RS	16	0.189913	1.430122	217.039644	0.008211	0.008104
RS	17	0.209856	1.430122	228.704750	0.008653	0.008475
RS	18	0.231171	1.650571	208.827527	0.007901	0.007772
RS	19	0.253951	1.650571	220.091590	0.008327	0.008144
RS	20	0.278299	1.810460	211.420925	0.007999	0.007868
RS	21	0.304322	1.810460	222.702127	0.008426	0.008308
RS	22	0.332135	1.900548	223.328946	0.008449	0.008411
RS	23	0.361860	1.900548	234.948248	0.008889	0.008931
RS	24	0.393631	1.931281	243.008863	0.009194	0.009342
RS	25	0.427587	1.931281	255.152641	0.009653	0.009937
RS	26	0.463879	1.915057	269.820041	0.010208	0.010633
RS	27	0.502668	1.915057	282.538692	0.010689	0.011311
RS	28	0.544124	1.865692	303.165414	0.011470	0.012284
RS	29	0.588433	1.865692	316.332275	0.011968	0.013037
RS	30	0.635789	1.799785	341.424379	0.012917	0.014228
RS	31	0.686403	1.799785	354.673021	0.013418	0.015014
RS	32	0.740498	1.732787	381.697051	0.014441	0.016304
RS	33	0.798315	1.732787	394.399066	0.014921	0.017053
RS	34	0.860108	1.675768	420.140897	0.015895	0.018275
RS	35	0.926153	1.675768	431.460706	0.016324	0.018907
RS	36	0.996740	1.634104	452.877987	0.017134	0.019903
RS	37	1.072183	1.634104	461.895370	0.017475	0.020352
RS	38	1.152816	1.608417	476.878042	0.018042	0.021018
RS	39	1.238995	1.608417	482.723532	0.018263	0.021246
RS	40	1.331103	1.596569	490.319706	0.018550	0.021545
RS	41	1.429546	1.596569	492.275226	0.018624	0.021540
RS	42	1.534761	1.595120	492.548073	0.018635	0.021492
RS	43	1.647214	1.595120	490.098035	0.018542	0.021261
RS	44	1.767403	1.599957	483.858279	0.018306	0.020924
RS	45	1.895858	1.599957	476.696556	0.018035	0.020490
RS	46	2.033150	1.606724	465.138719	0.017598	0.019938
RS	47	2.179887	1.606724	453.154704	0.017144	0.019330
RS	48	2.336717	1.611510	437.439313	0.016550	0.018632
RS	49	2.504335	1.611510	420.722771	0.015917	0.017874
RS	50	2.683483	1.611914	401.624474	0.015195	0.017068
RS	51	2.874955	1.611914	380.532751	0.014397	0.016174
RS	52	3.079597	1.607791	358.429206	0.013561	0.015269
RS	53	3.298317	1.607791	333.713365	0.012625	0.014253
RS	54	3.532082	1.597820	309.541218	0.011711	0.013274
RS	55	3.781928	1.597820	282.310216	0.010681	0.012161
RS	56	4.048959	1.597820	254.680957	0.009635	0.011030
RS	57	4.334360	1.597820	227.092214	0.008592	0.009894
RS	58	4.639393	1.656551	193.569990	0.007323	0.008548
RS	59	4.965409	1.656551	169.468579	0.006412	0.007525
RS	60	5.313851	1.656551	146.345860	0.005537	0.006534
RS	61	5.686261	1.656551	124.537996	0.004712	0.005591
RS	62	6.084290	1.656551	104.331488	0.003947	0.004709
RS	63	6.509698	1.656551	363.870978	0.013766	0.016728
PA	4+25*2+4+6 0.107416315 0.024236430 6.509697626 0.148796439 0.201987977 0.330867484 0.507641026 0.716160056 0.942311927 1.183690776 1.430122333 1.650570837 1.810460199 1.900548013 1.931281014 1.915057469 1.865692006 1.799785146 1.732787154 1.675767973 1.634103684 1.608416540 1.596568999 1.595120240 1.599957012 1.606724373 1.611509849 1.611914124 1.607790761 1.597819740 1.656550763
//
IT	4372
RD	6
LK	-304920.580461
QD	-327.600896 -> -295.804079
RI	0.0715410713
TR	0.104808	0.024513
MT	6.643180
MM	C_pi: 1.171267, n_recomb: 27567.863632
RS	0	0.000000	0.155569	1181.265160	0.042849	0.004047
RS	1	0.006913	0.155569	1206.299258	0.043757	0.026852
RS	2	0.014303	0.155569	1227.964865	0.044543	0.042091
RS	3	0.022205	0.155569	1245.790211	0.045190	0.045221
RS	4	0.030653	0.199507	988.204114	0.035846	0.033774
RS	5	0.039684	0.199507	1008.303168	0.036575	0.034634
RS	6	0.049340	0.327071	631.833432	0.022919	0.021666
RS	7	0.059664	0.327071	653.897732	0.023720	0.022365
RS	8	0.070701	0.503611	441.286792	0.016007	0.015090
RS	9	0.082501	0.503611	460.563050	0.016707	0.015693
RS	10	0.095117	0.713722	339.942422	0.012331	0.011645
RS	11	0.108605	0.713722	356.466741	0.012931	0.012273
RS	12	0.123026	0.944353	282.870809	0.010261	0.009863
RS	13	0.138443	0.944353	297.418455	0.010789	0.010437
RS	14	0.154926	1.196397	247.034079	0.008961	0.008779
RS	15	0.172549	1.196397	260.175116	0.009438	0.009251
RS	16	0.191389	1.461462	224.425889	0.008141	0.008045
RS	17	0.211532	1.461462	236.603393	0.008583	0.008435
RS	18	0.233068	1.704135	213.952925	0.007761	0.007659
RS	19	0.256092	1.704135	225.633822	0.008185	0.008041
RS	20	0.280708	1.881706	215.450280	0.007815	0.007720
RS	21	0.307025	1.881706	227.110681	0.008238	0.008160
RS	22	0.335162	1.981037	227.267037	0.008244	0.008241
RS	23	0.365244	1.981037	239.281375	0.008680	0.008755
RS	24	0.397405	2.013267	247.669455	0.008984	0.009161
RS	25	0.431790	2.013267	260.266011	0.009441	0.009745
RS	26	0.468551	1.992069	276.055951	0.010014	0.010453
RS	27	0.507854	1.992069	289.319810	0.010495	0.011115
RS	28	0.549873	1.933142	311.927286	0.011315	0.012121
RS	29	0.594798	1.933142	325.753052	0.011816	0.012857
RS	30	0.642828	1.855996	353.562933	0.012825	0.014102
RS	31	0.694178	1.855996	367.576424	0.013334	0.014873
RS	32	0.749077	1.778839	397.679085	0.014425	0.016228
RS	33	0.807772	1.778839	411.206313	0.014916	0.016968
RS	34	0.870524	1.714536	439.814066	0.015954	0.018251
RS	35	0.937614	1.714536	451.945807	0.016394	0.018881
RS	36	1.009342	1.669077	475.468082	0.017247	0.019916
RS	37	1.086029	1.669077	485.209699	0.017601	0.020369
RS	38	1.168016	1.642850	501.230763	0.018182	0.021045
RS	39	1.255671	1.642850	507.664580	0.018415	0.021282
RS	40	1.349386	1.633072	515.236012	0.018690	0.021564
RS	41	1.449578	1.633072	517.632279	0.018777	0.021572
RS	42	1.556697	1.635506	517.064179	0.018756	0.021489
RS	43	1.671221	1.635506	514.923069	0.018678	0.021277
RS	44	1.793662	1.645145	507.408127	0.018406	0.020901
RS	45	1.924566	1.645145	500.444231	0.018153	0.020492
RS	46	2.064520	1.656695	487.561385	0.017686	0.019909
RS	47	2.214148	1.656695	475.665128	0.017254	0.019330
RS	48	2.374120	1.665404	458.841930	0.016644	0.018618
RS	49	2.545150	1.665404	442.069347	0.016036	0.017890
RS	50	2.728004	1.668382	422.144959	0.015313	0.017088
RS	51	2.923497	1.668382	400.790174	0.014538	0.016223
RS	52	3.132505	1.665511	378.012485	0.013712	0.015332
RS	53	3.355961	1.665511	352.761100	0.012796	0.014341
RS	54	3.594863	1.655928	327.861763	0.011893	0.013378
RS	55	3.850281	1.655928	299.791897	0.010875	0.012283
RS	56	4.123355	1.655928	271.178347	0.009837	0.011166
RS	57	4.415306	1.655928	242.477614	0.008796	0.010039
RS	58	4.727439	1.729430	205.902364	0.007469	0.008634
RS	59	5.061149	1.729430	181.057301	0.006568	0.007630
RS	60	5.417927	1.729430	157.073460	0.005698	0.006652
RS	61	5.799369	1.729430	134.312355	0.004872	0.005717
RS	62	6.207179	1.729430	113.089375	0.004102	0.004837
RS	63	6.643180	1.729430	403.174628	0.014625	0.017534
PA	4+25*2+4+6 0.104807938 0.024513291 6.643180212 0.155568882 0.199507374 0.327071066 0.503610692 0.713722488 0.944352556 1.196396609 1.461462041 1.704134551 1.881706184 1.981037230 2.013267482 1.992069251 1.933141626 1.855996249 1.778839431 1.714535976 1.669076968 1.642849652 1.633071595 1.635506107 1.645144702 1.656695473 1.665404299 1.668381986 1.665510635 1.655927935 1.729429863
//
IT	4829
RD	7
LK	-304858.130539
QD	-311.102521 -> -281.919182
RI	0.0678928212
TR	0.102364	0.024786
MT	6.768935
MM	C_pi: 1.206703, n_recomb: 28700.383868
RS	0	0.000000	0.162650	1181.917714	0.041181	0.003933
RS	1	0.006944	0.162650	1209.489547	0.042142	0.026184
RS	2	0.014370	0.162650	1233.923089	0.042993	0.041091
RS	3	0.022313	0.162650	1254.737634	0.043718	0.044070
RS	4	0.030806	0.198241	1048.375388	0.036528	0.034586
RS	5	0.039889	0.198241	1069.398512	0.037261	0.035275
RS	6	0.049604	0.325508	668.937830	0.023308	0.022010
RS	7	0.059992	0.325508	692.247354	0.024120	0.022707
RS	8	0.071102	0.502195	466.239820	0.016245	0.015275
RS	9	0.082984	0.502195	486.633524	0.016956	0.015903
RS	10	0.095691	0.713373	358.384850	0.012487	0.011761
RS	11	0.109280	0.713373	375.857331	0.013096	0.012413
RS	12	0.123812	0.946961	297.341363	0.010360	0.009935
RS	13	0.139354	0.946961	312.697300	0.010895	0.010532
RS	14	0.155975	1.207304	258.153976	0.008995	0.008801
RS	15	0.173750	1.207304	271.968715	0.009476	0.009293
RS	16	0.192760	1.488440	232.531072	0.008102	0.008008
RS	17	0.213090	1.488440	245.252615	0.008545	0.008412
RS	18	0.234831	1.751440	219.873127	0.007661	0.007572
RS	19	0.258082	1.751440	232.002685	0.008084	0.007959
RS	20	0.282948	1.945786	220.311506	0.007676	0.007597
RS	21	0.309540	1.945786	232.381047	0.008097	0.008035
RS	22	0.337979	2.054237	232.044571	0.008085	0.008095
RS	23	0.368393	2.054237	244.480577	0.008518	0.008601
RS	24	0.400919	2.088421	253.139234	0.008820	0.008999
RS	25	0.435703	2.088421	266.210440	0.009276	0.009571
RS	26	0.472903	2.063016	283.040830	0.009862	0.010285
RS	27	0.512687	2.063016	296.866654	0.010344	0.010932
RS	28	0.555232	1.995383	321.367409	0.011197	0.011963
RS	29	0.600733	1.995383	335.864928	0.011702	0.012683
RS	30	0.649392	1.907773	366.331354	0.012764	0.013972
RS	31	0.701431	1.907773	381.120697	0.013279	0.014731
RS	32	0.757084	1.821088	414.280656	0.014435	0.016141
RS	33	0.816601	1.821088	428.643186	0.014935	0.016875
RS	34	0.880251	1.749939	460.129817	0.016032	0.018212
RS	35	0.948321	1.749939	473.081376	0.016483	0.018843
RS	36	1.021117	1.700937	498.726181	0.017377	0.019915
RS	37	1.098969	1.700937	509.195144	0.017742	0.020374
RS	38	1.182227	1.674259	526.252463	0.018336	0.021060
RS	39	1.271267	1.674259	533.271002	0.018581	0.021309
RS	40	1.366490	1.666534	540.784741	0.018842	0.021575
RS	41	1.468325	1.666534	543.611107	0.018941	0.021601
RS	42	1.577231	1.672788	542.143079	0.018890	0.021485
RS	43	1.693700	1.672788	540.294144	0.018825	0.021296
RS	44	1.818257	1.687169	531.430544	0.018516	0.020883
RS	45	1.951464	1.687169	524.643281	0.018280	0.020500
RS	46	2.093920	1.703464	510.363544	0.017782	0.019889
RS	47	2.246269	1.703464	498.531275	0.017370	0.019339
RS	48	2.409197	1.716075	480.540564	0.016743	0.018614
RS	49	2.583439	1.716075	463.687848	0.016156	0.017916
RS	50	2.769781	1.721629	442.890247	0.015432	0.017116
RS	51	2.969062	1.721629	421.251190	0.014678	0.016279
RS	52	3.182182	1.720026	397.767024	0.013859	0.015401
RS	53	3.410102	1.720026	371.964261	0.012960	0.014434
RS	54	3.653848	1.710882	346.313240	0.012067	0.013486
RS	55	3.914520	1.710882	317.395915	0.011059	0.012409
RS	56	4.193294	1.710882	287.792008	0.010027	0.011304
RS	57	4.491426	1.710882	257.975227	0.008989	0.010186
RS	58	4.810261	1.799396	218.226784	0.007604	0.008721
RS	59	5.151236	1.799396	192.657402	0.006713	0.007735
RS	60	5.515889	1.799396	167.833597	0.005848	0.006771
RS	61	5.905864	1.799396	144.140445	0.005022	0.005842
RS	62	6.322919	1.799396	121.920536	0.004248	0.004964
RS	63	6.768935	1.799396	443.523351	0.015454	0.018341
PA	4+25*2+4+6 0.102364340 0.024785512 6.768935336 0.162649535 0.198240685 0.325508117 0.502195185 0.713373310 0.946961158 1.207304308 1.488439637 1.751439750 1.945786332 2.054236776 2.088421140 2.063015783 1.995382984 1.907772756 1.821088258 1.749938946 1.700936757 1.674258551 1.666533508 1.672787797 1.687168945 1.703463906 1.716074742 1.721629108 1.720025749 1.710882281 1.799396291
//
IT	4676
RD	8
LK	-304800.733390
QD	-295.968722 -> -269.042807
RI	0.0646048863
TR	0.100070	0.025048
MT	6.889018
MM	C_pi: 1.241264, n_recomb: 29817.800274
RS	0	0.000000	0.169622	1182.688086	0.039664	0.003827
RS	1	0.006974	0.169622	1212.586968	0.040667	0.025563
RS	2	0.014433	0.169622	1239.568138	0.041571	0.040176
RS	3	0.022414	0.169622	1263.144896	0.042362	0.043038
RS	4	0.030950	0.197565	1105.545704	0.037077	0.035314
RS	5	0.040082	0.197565	1127.550875	0.037815	0.035836
RS	6	0.049851	0.325310	703.303902	0.023587	0.022285
RS	7	0.060301	0.325310	727.852972	0.024410	0.022974
RS	8	0.071479	0.502482	489.687995	0.016423	0.015427
RS	9	0.083437	0.502482	511.174009	0.017143	0.016072
RS	10	0.096230	0.714465	376.152880	0.012615	0.011867
RS	11	0.109914	0.714465	394.557768	0.013232	0.012533
RS	12	0.124552	0.950020	311.663900	0.010452	0.010008
RS	13	0.140212	0.950020	327.826082	0.010994	0.010622
RS	14	0.156963	1.216999	269.419233	0.009036	0.008832
RS	15	0.174882	1.216999	283.915163	0.009522	0.009340
RS	16	0.194051	1.512316	240.909854	0.008079	0.007987
RS	17	0.214557	1.512316	254.186547	0.008525	0.008401
RS	18	0.236493	1.794270	226.108368	0.007583	0.007502
RS	19	0.259959	1.794270	238.697242	0.008005	0.007893
RS	20	0.285060	2.004855	225.487683	0.007562	0.007493
RS	21	0.311913	2.004855	237.974622	0.007981	0.007928
RS	22	0.340638	2.122549	237.103879	0.007952	0.007965
RS	23	0.371366	2.122549	249.966194	0.008383	0.008464
RS	24	0.404237	2.159229	258.822510	0.008680	0.008852
RS	25	0.439400	2.159229	272.368484	0.009134	0.009412
RS	26	0.477016	2.130405	290.132922	0.009730	0.010129
RS	27	0.517254	2.130405	304.516282	0.010213	0.010762
RS	28	0.560299	2.054840	330.795702	0.011094	0.011810
RS	29	0.606345	2.054840	345.958069	0.011602	0.012517
RS	30	0.655603	1.957387	378.990238	0.012710	0.013841
RS	31	0.708295	1.957387	394.549507	0.013232	0.014589
RS	32	0.764662	1.861624	430.719056	0.014445	0.016048
RS	33	0.824960	1.861624	445.914784	0.014955	0.016777
RS	34	0.889462	1.783890	480.278907	0.016107	0.018163
RS	35	0.958463	1.783890	494.052687	0.016569	0.018796
RS	36	1.032275	1.731423	521.847091	0.017501	0.019902
RS	37	1.111235	1.731423	533.048951	0.017877	0.020370
RS	38	1.195702	1.704249	551.167516	0.018485	0.021066
RS	39	1.286058	1.704249	558.777839	0.018740	0.021328
RS	40	1.382716	1.698446	566.245587	0.018990	0.021582
RS	41	1.486114	1.698446	569.509609	0.019100	0.021625
RS	42	1.596722	1.708361	567.137875	0.019020	0.021481
RS	43	1.715044	1.708361	565.588845	0.018968	0.021313
RS	44	1.841617	1.727330	555.366019	0.018625	0.020868
RS	45	1.977017	1.727330	548.763066	0.018404	0.020511
RS	46	2.121859	1.748242	533.076754	0.017878	0.019875
RS	47	2.276802	1.748242	521.316131	0.017483	0.019353
RS	48	2.442550	1.764663	502.153285	0.016841	0.018616
RS	49	2.619856	1.764663	485.228858	0.016273	0.017947
RS	50	2.809527	1.772730	463.561225	0.015546	0.017149
RS	51	3.012424	1.772730	441.648259	0.014812	0.016339
RS	52	3.229471	1.772353	417.468416	0.014001	0.015474
RS	53	3.461654	1.772353	391.127304	0.013117	0.014529
RS	54	3.710028	1.763625	364.739706	0.012232	0.013595
RS	55	3.975722	1.763625	334.990106	0.011235	0.012534
RS	56	4.259945	1.763625	304.411879	0.010209	0.011441
RS	57	4.563989	1.763625	273.495176	0.009172	0.010331
RS	58	4.889235	1.867308	230.486876	0.007730	0.008808
RS	59	5.237162	1.867308	204.223380	0.006849	0.007839
RS	60	5.609352	1.867308	178.589972	0.005989	0.006886
RS	61	6.007497	1.867308	153.993644	0.005164	0.005964
RS	62	6.433407	1.867308	130.802672	0.004387	0.005088
RS	63	6.889018	1.867308	484.862123	0.016261	0.019143
PA	4+25*2+4+6 0.100069821 0.025048123 6.889017939 0.169622095 0.197565373 0.325310063 0.502481825 0.714464893 0.950019932 1.216999175 1.512316112 1.794270080 2.004855270 2.122548667 2.159229120 2.130404715 2.054840040 1.957386718 1.861624290 1.783889640 1.731423250 1.704248519 1.698446464 1.708360876 1.727329826 1.748241676 1.764662649 1.772729957 1.772352734 1.763625359 1.867307745
//
IT	4493
RD	9
LK	-304747.742227
QD	-282.019320 -> -257.102228
RI	0.0617149300
TR	0.097912	0.025300
MT	7.004359
MM	C_pi: 1.274954, n_recomb: 30917.110755
RS	0	0.000000	0.176355	1184.326590	0.038307	0.003729
RS	1	0.007001	0.176355	1216.352560	0.039342	0.024988
RS	2	0.014493	0.176355	1245.665508	0.040290	0.039341
RS	3	0.022509	0.176355	1271.774705	0.041135	0.042119
RS	4	0.031086	0.197206	1160.500902	0.037536	0.035973
RS	5	0.040264	0.197206	1183.513702	0.038280	0.036343
RS	6	0.050084	0.326012	735.302622	0.023783	0.022501
RS	7	0.060592	0.326012	761.078927	0.024617	0.023183
RS	8	0.071836	0.503941	511.744081	0.016552	0.015551
RS	9	0.083867	0.503941	534.294640	0.017282	0.016208
RS	10	0.096740	0.716550	393.232910	0.012719	0.011960
RS	11	0.110515	0.716550	412.550828	0.013344	0.012638
RS	12	0.125253	0.953351	325.748618	0.010536	0.010081
RS	13	0.141024	0.953351	342.709601	0.011085	0.010708
RS	14	0.157899	1.225684	280.699282	0.009079	0.008870
RS	15	0.175956	1.225684	295.877338	0.009570	0.009391
RS	16	0.195276	1.533656	249.407795	0.008067	0.007977
RS	17	0.215950	1.533656	263.243626	0.008514	0.008399
RS	18	0.238070	1.833468	232.482874	0.007520	0.007446
RS	19	0.261740	1.833468	245.534165	0.007942	0.007839
RS	20	0.287067	2.059928	230.785988	0.007465	0.007403
RS	21	0.314166	2.059928	243.690809	0.007882	0.007834
RS	22	0.343164	2.187089	242.237229	0.007835	0.007850
RS	23	0.374191	2.187089	255.522646	0.008265	0.008341
RS	24	0.407391	2.226857	264.496892	0.008555	0.008717
RS	25	0.442915	2.226857	278.509927	0.009008	0.009267
RS	26	0.480927	2.195370	297.098640	0.009610	0.009982
RS	27	0.521600	2.195370	312.027510	0.010092	0.010602
RS	28	0.565120	2.112579	339.964128	0.010996	0.011663
RS	29	0.611687	2.112579	355.777184	0.011507	0.012356
RS	30	0.661515	2.005840	391.267681	0.012655	0.013710
RS	31	0.714831	2.005840	407.584402	0.013183	0.014448
RS	32	0.771881	1.901347	446.703395	0.014448	0.015950
RS	33	0.832924	1.901347	462.725350	0.014967	0.016675
RS	34	0.898242	1.817193	499.958697	0.016171	0.018105
RS	35	0.968132	1.817193	514.554905	0.016643	0.018741
RS	36	1.042916	1.761278	544.525616	0.017612	0.019880
RS	37	1.122935	1.761278	556.467111	0.017999	0.020357
RS	38	1.208557	1.733504	575.686568	0.018620	0.021065
RS	39	1.300174	1.733504	583.900251	0.018886	0.021340
RS	40	1.398205	1.729457	591.355940	0.019127	0.021583
RS	41	1.503100	1.729457	595.072564	0.019247	0.021644
RS	42	1.615339	1.742838	591.821341	0.019142	0.021475
RS	43	1.735436	1.742838	590.589406	0.019102	0.021329
RS	44	1.863941	1.766211	579.025733	0.018728	0.020855
RS	45	2.001444	1.766211	572.625539	0.018521	0.020522
RS	46	2.148573	1.791582	555.550431	0.017969	0.019863
RS	47	2.306004	1.791582	543.880467	0.017592	0.019369
RS	48	2.474457	1.811692	523.565192	0.016934	0.018621
RS	49	2.654704	1.811692	506.588691	0.016385	0.017980
RS	50	2.847570	1.822180	484.074893	0.015657	0.017185
RS	51	3.053940	1.822180	461.908700	0.014940	0.016401
RS	52	3.274759	1.822960	437.060847	0.014137	0.015547
RS	53	3.511038	1.822960	410.203141	0.013268	0.014623
RS	54	3.763860	1.814598	383.107644	0.012391	0.013703
RS	55	4.034382	1.814598	352.547490	0.011403	0.012657
RS	56	4.323845	1.814598	321.016845	0.010383	0.011576
RS	57	4.633574	1.814598	289.021495	0.009348	0.010473
RS	58	4.964989	1.933547	242.681390	0.007849	0.008892
RS	59	5.319606	1.933547	215.754574	0.006978	0.007940
RS	60	5.699052	1.933547	189.342073	0.006124	0.006999
RS	61	6.105065	1.933547	163.871301	0.005300	0.006083
RS	62	6.539503	1.933547	139.734851	0.004520	0.005209
RS	63	7.004359	1.933547	527.184003	0.017052	0.019936
PA	4+25*2+4+6 0.097912391 0.025299792 7.004358743 0.176355087 0.197205928 0.326012136 0.503940762 0.716549875 0.953351103 1.225684100 1.533655747 1.833468232 2.059927912 2.187088902 2.226857411 2.195370492 2.112579114 2.005840428 1.901347381 1.817192880 1.761278023 1.733504290 1.729456760 1.742838427 1.766210669 1.791582339 1.811691876 1.822179579 1.822959795 1.814597754 1.933547289
//
IT	4549
RD	10
LK	-304698.684030
QD	-269.127707 -> -246.016278
RI	0.0591794274
TR	0.095880	0.025540
MT	7.115599
MM	C_pi: 1.307840, n_recomb: 31997.739667
RS	0	0.000000	0.182827	1186.866686	0.037092	0.003639
RS	1	0.007028	0.182827	1220.848863	0.038154	0.024454
RS	2	0.014549	0.182827	1252.307037	0.039137	0.038576
RS	3	0.022600	0.182827	1280.747822	0.040026	0.041298
RS	4	0.031216	0.197015	1213.814745	0.037934	0.036578
RS	5	0.040437	0.197015	1237.842795	0.038685	0.036809
RS	6	0.050307	0.327339	765.258137	0.023916	0.022669
RS	7	0.060870	0.327339	792.246938	0.024759	0.023345
RS	8	0.072175	0.506227	532.564198	0.016644	0.015650
RS	9	0.084275	0.506227	556.152358	0.017381	0.016317
RS	10	0.097226	0.719331	409.672618	0.012803	0.012044
RS	11	0.111086	0.719331	429.884142	0.013435	0.012730
RS	12	0.125921	0.956819	339.584487	0.010613	0.010153
RS	13	0.141798	0.956819	357.335480	0.011168	0.010790
RS	14	0.158791	1.233448	291.956805	0.009124	0.008913
RS	15	0.176978	1.233448	307.815885	0.009620	0.009445
RS	16	0.196444	1.552785	257.968592	0.008062	0.007975
RS	17	0.217277	1.552785	272.365053	0.008512	0.008405
RS	18	0.239574	1.869502	238.929636	0.007467	0.007401
RS	19	0.263439	1.869502	252.443813	0.007889	0.007796
RS	20	0.288980	2.111557	236.130480	0.007380	0.007324
RS	21	0.316317	2.111557	249.450940	0.007796	0.007752
RS	22	0.345575	2.248442	247.364251	0.007731	0.007746
RS	23	0.376889	2.248442	261.066889	0.008159	0.008231
RS	24	0.410403	2.291893	270.079811	0.008441	0.008593
RS	25	0.446273	2.291893	284.549610	0.008893	0.009134
RS	26	0.484664	2.258483	303.853171	0.009496	0.009843
RS	27	0.525752	2.258483	319.312937	0.009979	0.010451
RS	28	0.569729	2.169131	348.783690	0.010900	0.011520
RS	29	0.616795	2.169131	365.230600	0.011414	0.012201
RS	30	0.667170	2.053598	403.068976	0.012597	0.013579
RS	31	0.721085	2.053598	420.128010	0.013130	0.014308
RS	32	0.778789	1.940666	462.128294	0.014443	0.015848
RS	33	0.840548	1.940666	478.967216	0.014969	0.016569
RS	34	0.906647	1.850211	519.054828	0.016222	0.018041
RS	35	0.977391	1.850211	534.472350	0.016703	0.018679
RS	36	1.053108	1.790832	566.644775	0.017709	0.019850
RS	37	1.134145	1.790832	579.332697	0.018105	0.020336
RS	38	1.220878	1.762345	599.696461	0.018742	0.021056
RS	39	1.313706	1.762345	608.526589	0.019018	0.021345
RS	40	1.413058	1.759879	616.014141	0.019252	0.021581
RS	41	1.519392	1.759879	620.200978	0.019383	0.021659
RS	42	1.633198	1.776528	616.109188	0.019255	0.021468
RS	43	1.755003	1.776528	615.214841	0.019227	0.021343
RS	44	1.885368	1.804118	602.341987	0.018825	0.020843
RS	45	2.024895	1.804118	596.166705	0.018632	0.020534
RS	46	2.174227	1.833789	577.732498	0.018055	0.019855
RS	47	2.334054	1.833789	566.176076	0.017694	0.019386
RS	48	2.505113	1.857457	544.738840	0.017024	0.018630
RS	49	2.688194	1.857457	527.733594	0.016493	0.018014
RS	50	2.884141	1.870265	504.405655	0.015764	0.017223
RS	51	3.093859	1.870265	482.010218	0.015064	0.016462
RS	52	3.318315	1.872128	456.527748	0.014267	0.015621
RS	53	3.558546	1.872128	429.177934	0.013413	0.014717
RS	54	3.815659	1.864068	401.408861	0.012545	0.013810
RS	55	4.090842	1.864068	370.061537	0.011565	0.012779
RS	56	4.385364	1.864068	337.601764	0.010551	0.011708
RS	57	4.700584	1.864068	304.550172	0.009518	0.010612
RS	58	5.037957	1.998344	254.815049	0.007964	0.008975
RS	59	5.399039	1.998344	227.254229	0.007102	0.008038
RS	60	5.785498	1.998344	200.091607	0.006253	0.007108
RS	61	6.199116	1.998344	173.773655	0.005431	0.006199
RS	62	6.641802	1.998344	148.716026	0.004648	0.005326
RS	63	7.115599	1.998344	570.467701	0.017828	0.020718
PA	4+25*2+4+6 0.095879713 0.025540087 7.115598735 0.182826563 0.197014660 0.327338553 0.506227434 0.719331088 0.956818740 1.233448030 1.552785290 1.869501971 2.111556946 2.248441842 2.291892570 2.258483081 2.169131211 2.053598351 1.940666245 1.850211056 1.790832091 1.762345165 1.759878808 1.776528368 1.804117650 1.833788687 1.857456889 1.870264646 1.872127898 1.864067700 1.998344433
//
IT	4099
RD	11
LK	-304653.164839
QD	-257.185296 -> -235.705462
RI	0.0569433897
TR	0.093962	0.025769
MT	7.223088
MM	C_pi: 1.339975, n_recomb: 33059.939878
RS	0	0.000000	0.189051	1190.144182	0.036000	0.003554
RS	1	0.007053	0.189051	1225.939165	0.037082	0.023955
RS	2	0.014603	0.189051	1259.385417	0.038094	0.037869
RS	3	0.022686	0.189051	1289.987920	0.039020	0.040555
RS	4	0.031339	0.196913	1265.860658	0.038290	0.037140
RS	5	0.040602	0.196913	1290.901741	0.039047	0.037246
RS	6	0.050519	0.329114	793.432841	0.024000	0.022798
RS	7	0.061134	0.329114	821.618287	0.024852	0.023470
RS	8	0.072499	0.509108	552.295758	0.016706	0.015728
RS	9	0.084665	0.509108	576.896132	0.017450	0.016403
RS	10	0.097689	0.722596	425.535378	0.012872	0.012118
RS	11	0.111632	0.722596	446.622116	0.013509	0.012811
RS	12	0.126558	0.960308	353.190240	0.010683	0.010223
RS	13	0.142537	0.960308	371.722572	0.011244	0.010869
RS	14	0.159643	1.240355	303.183063	0.009171	0.008959
RS	15	0.177955	1.240355	319.721424	0.009671	0.009501
RS	16	0.197559	1.569926	266.571772	0.008063	0.007980
RS	17	0.218545	1.569926	281.529479	0.008516	0.008417
RS	18	0.241012	1.902679	245.421407	0.007424	0.007364
RS	19	0.265063	1.902679	259.398017	0.007846	0.007761
RS	20	0.290811	2.160084	241.489769	0.007305	0.007255
RS	21	0.318374	2.160084	255.222714	0.007720	0.007680
RS	22	0.347881	2.306955	252.452518	0.007636	0.007652
RS	23	0.379470	2.306955	266.565670	0.008063	0.008130
RS	24	0.413286	2.354658	275.541840	0.008335	0.008478
RS	25	0.449488	2.354658	290.457435	0.008786	0.009010
RS	26	0.488242	2.320025	310.372198	0.009388	0.009712
RS	27	0.529730	2.320025	326.347634	0.009871	0.010309
RS	28	0.574145	2.224749	357.231348	0.010806	0.011382
RS	29	0.621691	2.224749	374.294438	0.011322	0.012053
RS	30	0.672591	2.100860	414.371754	0.012534	0.013450
RS	31	0.727081	2.100860	432.156839	0.013072	0.014171
RS	32	0.785414	1.979743	476.966241	0.014427	0.015743
RS	33	0.847861	1.979743	494.611555	0.014961	0.016461
RS	34	0.914712	1.883084	537.532425	0.016259	0.017971
RS	35	0.986279	1.883084	553.769009	0.016750	0.018613
RS	36	1.062893	1.820211	588.166162	0.017791	0.019814
RS	37	1.144910	1.820211	601.606647	0.018197	0.020308
RS	38	1.232712	1.790890	623.161039	0.018849	0.021042
RS	39	1.326706	1.790890	632.620508	0.019136	0.021344
RS	40	1.427330	1.789837	640.188483	0.019364	0.021575
RS	41	1.535051	1.789837	644.863303	0.019506	0.021669
RS	42	1.650369	1.809569	639.974093	0.019358	0.021460
RS	43	1.773820	1.809569	639.438297	0.019342	0.021354
RS	44	1.905978	1.841194	625.294956	0.018914	0.020831
RS	45	2.047457	1.841194	619.367224	0.018735	0.020545
RS	46	2.198914	1.875006	599.609389	0.018137	0.019848
RS	47	2.361054	1.875006	588.189851	0.017792	0.019404
RS	48	2.534629	1.902104	565.665411	0.017110	0.018640
RS	49	2.720446	1.902104	548.655156	0.016596	0.018049
RS	50	2.919368	1.917131	524.547857	0.015867	0.017261
RS	51	3.132320	1.917131	501.947462	0.015183	0.016524
RS	52	3.360292	1.920002	475.865597	0.014394	0.015694
RS	53	3.604342	1.920002	448.048257	0.013553	0.014809
RS	54	3.865604	1.912177	419.641386	0.012693	0.013915
RS	55	4.145293	1.912177	387.530071	0.011722	0.012897
RS	56	4.444708	1.912177	354.164200	0.010713	0.011837
RS	57	4.765241	1.912177	320.078494	0.009682	0.010747
RS	58	5.108380	2.061812	266.891124	0.008073	0.009055
RS	59	5.475720	2.061812	238.723807	0.007221	0.008133
RS	60	5.868969	2.061812	210.838307	0.006377	0.007213
RS	61	6.289953	2.061812	183.698906	0.005557	0.006310
RS	62	6.740628	2.061812	157.743140	0.004771	0.005440
RS	63	7.223088	2.061812	614.679795	0.018593	0.021490
PA	4+25*2+4+6 0.093961583 0.025769371 7.223088401 0.189050585 0.196913013 0.329114045 0.509108401 0.722596313 0.960308115 1.240355309 1.569926146 1.902678991 2.160083995 2.306954988 2.354657679 2.320024707 2.224748793 2.100860494 1.979743267 1.883083668 1.820210881 1.790890230 1.789836958 1.809568808 1.841193580 1.875006156 1.902103591 1.917130911 1.920001621 1.912177071 2.061812165
//
IT	3841
RD	12
LK	-304610.845880
QD	-246.096507 -> -226.096655
RI	0.0549525783
TR	0.092148	0.025988
MT	7.327132
MM	C_pi: 1.371419, n_recomb: 34104.236655
RS	0	0.000000	0.195059	1193.925537	0.035008	0.003475
RS	1	0.007077	0.195059	1231.412719	0.036107	0.023488
RS	2	0.014655	0.195059	1266.715084	0.037142	0.037212
RS	3	0.022768	0.195059	1299.336805	0.038099	0.039875
RS	4	0.031457	0.196855	1316.912799	0.038614	0.037667
RS	5	0.040760	0.196855	1342.958848	0.039378	0.037661
RS	6	0.050721	0.331218	820.050452	0.024045	0.022894
RS	7	0.061387	0.331218	849.416319	0.024906	0.023564
RS	8	0.072808	0.512429	571.060123	0.016745	0.015789
RS	9	0.085038	0.512429	596.648947	0.017495	0.016471
RS	10	0.098133	0.726202	440.880380	0.012927	0.012184
RS	11	0.112154	0.726202	462.825243	0.013571	0.012882
RS	12	0.127168	0.963759	366.585106	0.010749	0.010291
RS	13	0.143244	0.963759	385.890535	0.011315	0.010945
RS	14	0.160458	1.246469	314.380614	0.009218	0.009008
RS	15	0.178890	1.246469	331.596503	0.009723	0.009559
RS	16	0.198627	1.585257	275.212138	0.008070	0.007991
RS	17	0.219760	1.585257	290.731581	0.008525	0.008434
RS	18	0.242389	1.933243	251.947923	0.007388	0.007335
RS	19	0.266620	1.933243	266.386362	0.007811	0.007734
RS	20	0.292565	2.205750	246.853388	0.007238	0.007194
RS	21	0.320346	2.205750	260.995649	0.007653	0.007617
RS	22	0.350093	2.362837	257.494923	0.007550	0.007567
RS	23	0.381946	2.362837	272.012077	0.007976	0.008039
RS	24	0.416052	2.415333	280.880323	0.008236	0.008371
RS	25	0.452573	2.415333	296.231089	0.008686	0.008895
RS	26	0.491677	2.380148	316.658598	0.009285	0.009587
RS	27	0.533549	2.380148	333.134836	0.009768	0.010175
RS	28	0.578385	2.279548	365.316150	0.010712	0.011249
RS	29	0.626393	2.279548	382.977912	0.011230	0.011909
RS	30	0.677799	2.147719	425.185740	0.012467	0.013322
RS	31	0.732842	2.147719	443.680321	0.013010	0.014035
RS	32	0.791781	2.018648	491.223952	0.014404	0.015637
RS	33	0.854891	2.018648	509.664355	0.014944	0.016352
RS	34	0.922467	1.915858	555.395230	0.016285	0.017897
RS	35	0.994826	1.915858	572.447679	0.016785	0.018541
RS	36	1.072305	1.849457	609.089436	0.017860	0.019773
RS	37	1.155267	1.849457	623.287676	0.018276	0.020275
RS	38	1.244101	1.819194	646.075926	0.018944	0.021023
RS	39	1.339221	1.819194	656.176859	0.019240	0.021338
RS	40	1.441072	1.819395	663.875707	0.019466	0.021565
RS	41	1.550131	1.819395	669.055534	0.019618	0.021675
RS	42	1.666909	1.842033	663.415248	0.019453	0.021450
RS	43	1.791950	1.842033	663.258130	0.019448	0.021363
RS	44	1.925840	1.877523	647.885369	0.018997	0.020820
RS	45	2.069206	1.877523	642.226942	0.018831	0.020556
RS	46	2.222717	1.915329	621.182321	0.018214	0.019843
RS	47	2.387093	1.915329	609.922163	0.017884	0.019421
RS	48	2.563100	1.945734	586.345710	0.017193	0.018652
RS	49	2.751564	1.945734	569.353444	0.016695	0.018084
RS	50	2.953365	1.962883	544.502207	0.015966	0.017301
RS	51	3.169447	1.962883	521.720392	0.015298	0.016584
RS	52	3.400820	1.966687	495.074400	0.014517	0.015766
RS	53	3.648568	1.966687	466.813343	0.013688	0.014899
RS	54	3.913848	1.959035	437.803844	0.012837	0.014018
RS	55	4.197902	1.959035	404.951027	0.011874	0.013013
RS	56	4.502058	1.959035	370.701411	0.010870	0.011962
RS	57	4.827739	1.959035	335.603096	0.009841	0.010879
RS	58	5.176468	2.124037	278.911221	0.008178	0.009132
RS	59	5.549875	2.124037	250.163179	0.007335	0.008225
RS	60	5.949708	2.124037	221.580428	0.006497	0.007315
RS	61	6.377837	2.124037	193.643900	0.005678	0.006419
RS	62	6.836263	2.124037	166.811919	0.004891	0.005551
RS	63	7.327132	2.124037	659.779584	0.019346	0.022250
PA	4+25*2+4+6 0.092148266 0.025988044 7.327131911 0.195058658 0.196855173 0.331218213 0.512429382 0.726201797 0.963758929 1.246468510 1.585257456 1.933243037 2.205750444 2.362837115 2.415333158 2.380148486 2.279547693 2.147719210 2.018648019 1.915857904 1.849457128 1.819193980 1.819394865 1.842033415 1.877523131 1.915328830 1.945733614 1.962882753 1.966687147 1.959035463 2.124037486
//
IT	5099
RD	13
LK	-304571.431996
QD	-235.777114 -> -217.124099
RI	0.0531615651
TR	0.090432	0.026197
MT	7.427922
MM	C_pi: 1.402219, n_recomb: 35131.337603
RS	0	0.000000	0.200886	1197.988693	0.034100	0.003402
RS	1	0.007100	0.200886	1237.065025	0.035213	0.023049
RS	2	0.014704	0.200886	1274.111296	0.036267	0.036595
RS	3	0.022847	0.200886	1308.631585	0.037250	0.039248
RS	4	0.031569	0.196814	1367.175649	0.038916	0.038168
RS	5	0.040910	0.196814	1394.214950	0.039686	0.038059
RS	6	0.050914	0.333566	845.298352	0.024061	0.022963
RS	7	0.061629	0.333566	875.828309	0.024930	0.023632
RS	8	0.073104	0.516085	588.955792	0.016764	0.015835
RS	9	0.085394	0.516085	615.510705	0.017520	0.016524
RS	10	0.098557	0.730046	455.760135	0.012973	0.012244
RS	11	0.112654	0.730046	478.547293	0.013622	0.012946
RS	12	0.127752	0.967127	379.791065	0.010811	0.010357
RS	13	0.143922	0.967127	399.861968	0.011382	0.011018
RS	14	0.161240	1.251853	325.553833	0.009267	0.009059
RS	15	0.179787	1.251853	343.445613	0.009776	0.009618
RS	16	0.199651	1.598942	283.888376	0.008081	0.008007
RS	17	0.220926	1.598942	299.970079	0.008539	0.008456
RS	18	0.243711	1.961392	258.506676	0.007358	0.007312
RS	19	0.268113	1.961392	273.406485	0.007782	0.007713
RS	20	0.294248	2.248758	252.217770	0.007179	0.007141
RS	21	0.322239	2.248758	266.766390	0.007593	0.007561
RS	22	0.352217	2.416262	262.490633	0.007472	0.007489
RS	23	0.384323	2.416262	277.405671	0.007896	0.007956
RS	24	0.418709	2.474046	286.101055	0.008144	0.008271
RS	25	0.455536	2.474046	301.876998	0.008593	0.008788
RS	26	0.494978	2.438952	322.724403	0.009186	0.009469
RS	27	0.537220	2.438952	339.687254	0.009669	0.010048
RS	28	0.582461	2.333588	373.057888	0.010619	0.011121
RS	29	0.630914	2.333588	391.301358	0.011138	0.011771
RS	30	0.682807	2.194205	435.535298	0.012397	0.013196
RS	31	0.738385	2.194205	454.722951	0.012944	0.013902
RS	32	0.797908	2.057391	504.925619	0.014373	0.015529
RS	33	0.861657	2.057391	524.149414	0.014920	0.016241
RS	34	0.929933	1.948540	572.662767	0.016301	0.017820
RS	35	1.003055	1.948540	590.527113	0.016809	0.018467
RS	36	1.081370	1.878574	629.431066	0.017917	0.019727
RS	37	1.165244	1.878574	644.391294	0.018342	0.020237
RS	38	1.255073	1.847261	668.456614	0.019027	0.021000
RS	39	1.351280	1.847261	679.210018	0.019333	0.021327
RS	40	1.454318	1.848571	687.089382	0.019558	0.021553
RS	41	1.564670	1.848571	692.790028	0.019720	0.021678
RS	42	1.682858	1.873953	686.445645	0.019539	0.021439
RS	43	1.809437	1.873953	686.685984	0.019546	0.021370
RS	44	1.945002	1.913149	670.125115	0.019075	0.020810
RS	45	2.090192	1.913149	664.756325	0.018922	0.020566
RS	46	2.245691	1.954805	642.462621	0.018287	0.019839
RS	47	2.412229	1.954805	631.382820	0.017972	0.019439
RS	48	2.590591	1.988401	606.789176	0.017272	0.018664
RS	49	2.781617	1.988401	589.836390	0.016789	0.018118
RS	50	2.986205	2.007582	564.274849	0.016062	0.017340
RS	51	3.205318	2.007582	541.333837	0.015409	0.016644
RS	52	3.439987	2.012251	514.157783	0.014635	0.015837
RS	53	3.691318	2.012251	485.475603	0.013819	0.014988
RS	54	3.960492	2.004712	455.897610	0.012977	0.014118
RS	55	4.248777	2.004712	422.324687	0.012021	0.013126
RS	56	4.557530	2.004712	387.212638	0.011022	0.012084
RS	57	4.888204	2.004712	351.122265	0.009995	0.011007
RS	58	5.242354	2.185067	290.877905	0.008280	0.009207
RS	59	5.621648	2.185067	261.573077	0.007446	0.008314
RS	60	6.027872	2.185067	232.317004	0.006613	0.007414
RS	61	6.462936	2.185067	203.606195	0.005796	0.006523
RS	62	6.928888	2.185067	175.918734	0.005007	0.005658
RS	63	7.427922	2.185067	705.728477	0.020088	0.022999
PA	4+25*2+4+6 0.090431596 0.026196751 7.427922460 0.200885951 0.196813590 0.333565594 0.516084789 0.730045505 0.967126556 1.251853435 1.598942444 1.961392177 2.248757882 2.416262431 2.474045571 2.438952165 2.333587645 2.194204693 2.057391316 1.948539550 1.878573605 1.847261493 1.848570742 1.873952653 1.913148722 1.954805307 1.988401193 2.007582132 2.012250588 2.004712151 2.185067361
//
IT	4629
RD	14
LK	-304534.662981
QD	-226.152839 -> -208.729103
RI	0.0515374325
TR	0.088804	0.026396
MT	7.525679
MM	C_pi: 1.432415, n_recomb: 36141.678989
RS	0	0.000000	0.206557	1202.190201	0.033263	0.003332
RS	1	0.007122	0.206557	1242.765533	0.034386	0.022634
RS	2	0.014751	0.206557	1281.457883	0.035457	0.036014
RS	3	0.022923	0.206557	1317.771858	0.036461	0.038662
RS	4	0.031677	0.196769	1416.804572	0.039201	0.038649
RS	5	0.041055	0.196769	1444.822111	0.039977	0.038445
RS	6	0.051100	0.336107	869.288487	0.024052	0.023010
RS	7	0.061861	0.336107	900.965757	0.024929	0.023680
RS	8	0.073388	0.519997	606.059814	0.016769	0.015869
RS	9	0.085736	0.519997	633.559428	0.017530	0.016564
RS	10	0.098964	0.734074	470.201658	0.013010	0.012297
RS	11	0.113134	0.734074	493.815805	0.013663	0.013003
RS	12	0.128312	0.970402	392.816073	0.010869	0.010421
RS	13	0.144572	0.970402	413.644970	0.011445	0.011088
RS	14	0.161990	1.256578	336.702980	0.009316	0.009112
RS	15	0.180648	1.256578	355.268968	0.009830	0.009678
RS	16	0.200635	1.611151	292.593927	0.008096	0.008026
RS	17	0.222045	1.611151	309.238209	0.008556	0.008482
RS	18	0.244980	1.987325	265.092202	0.007335	0.007295
RS	19	0.269548	1.987325	280.452892	0.007760	0.007697
RS	20	0.295866	2.289278	257.580617	0.007127	0.007093
RS	21	0.324059	2.289278	272.532850	0.007541	0.007512
RS	22	0.354259	2.467366	267.440951	0.007400	0.007417
RS	23	0.386610	2.467366	282.748167	0.007823	0.007880
RS	24	0.421265	2.530914	291.207975	0.008057	0.008178
RS	25	0.458388	2.530914	307.399602	0.008505	0.008689
RS	26	0.498154	2.496490	328.584002	0.009092	0.009357
RS	27	0.540753	2.496490	346.020001	0.009574	0.009927
RS	28	0.586386	2.386902	380.476451	0.010527	0.010996
RS	29	0.635268	2.386902	399.285211	0.011048	0.011638
RS	30	0.687632	2.240335	445.443144	0.012325	0.013072
RS	31	0.743724	2.240335	465.307556	0.012875	0.013771
RS	32	0.803812	2.095970	518.095386	0.014335	0.015421
RS	33	0.868178	2.095970	538.090460	0.014888	0.016131
RS	34	0.937129	1.981115	589.356924	0.016307	0.017739
RS	35	1.010990	1.981115	608.028309	0.016823	0.018389
RS	36	1.090112	1.907551	649.207757	0.017963	0.019676
RS	37	1.174868	1.907551	664.933032	0.018398	0.020194
RS	38	1.265660	1.875094	690.315024	0.019100	0.020974
RS	39	1.362918	1.875094	701.730603	0.019416	0.021311
RS	40	1.467103	1.877377	709.839059	0.019640	0.021538
RS	41	1.578707	1.877377	716.074906	0.019813	0.021677
RS	42	1.698259	1.905354	709.072108	0.019619	0.021428
RS	43	1.826326	1.905354	709.727212	0.019637	0.021376
RS	44	1.963513	1.948108	692.019376	0.019147	0.020799
RS	45	2.110470	1.948108	686.959057	0.019007	0.020575
RS	46	2.267893	1.993485	663.452841	0.018357	0.019835
RS	47	2.436527	1.993485	652.573005	0.018056	0.019456
RS	48	2.617171	2.030163	626.996050	0.017348	0.018678
RS	49	2.810680	2.030163	610.103035	0.016881	0.018152
RS	50	3.017969	2.051291	583.864047	0.016155	0.017379
RS	51	3.240022	2.051291	560.784998	0.015516	0.016702
RS	52	3.477888	2.056759	533.111541	0.014751	0.015907
RS	53	3.732694	2.056759	504.030021	0.013946	0.015074
RS	54	4.005647	2.049278	473.916809	0.013113	0.014217
RS	55	4.298039	2.049278	439.644596	0.012164	0.013236
RS	56	4.611253	2.049278	403.690916	0.011170	0.012203
RS	57	4.946775	2.049278	366.628629	0.010144	0.011132
RS	58	5.306190	2.244960	302.787908	0.008378	0.009280
RS	59	5.691203	2.244960	272.949181	0.007552	0.008400
RS	60	6.103635	2.244960	243.042765	0.006725	0.007510
RS	61	6.545439	2.244960	213.579739	0.005910	0.006625
RS	62	7.018707	2.244960	185.056973	0.005120	0.005762
RS	63	7.525679	2.244960	752.476864	0.020820	0.023737
PA	4+25*2+4+6 0.088803681 0.026395961 7.525679160 0.206556951 0.196768778 0.336106601 0.519996856 0.734073518 0.970401728 1.256577541 1.611150556 1.987325196 2.289277627 2.467365501 2.530913822 2.496489587 2.386902419 2.240335104 2.095969758 1.981115060 1.907550988 1.875094368 1.877377090 1.905353606 1.948108365 1.993484717 2.030163124 2.051290546 2.056759170 2.049278155 2.244960254
//
IT	4478
RD	15
LK	-304500.309175
QD	-217.158490 -> -200.859726
RI	0.0500509480
TR	0.087257	0.026586
MT	7.620603
MM	C_pi: 1.462048, n_recomb: 37135.797235
RS	0	0.000000	0.212101	1206.375277	0.032486	0.003266
RS	1	0.007143	0.212101	1248.369737	0.033616	0.022240
RS	2	0.014796	0.212101	1288.622092	0.034700	0.035463
RS	3	0.022995	0.212101	1326.638058	0.035724	0.038110
RS	4	0.031780	0.196707	1465.938559	0.039475	0.039112
RS	5	0.041193	0.196707	1494.916912	0.040255	0.038821
RS	6	0.051278	0.338797	892.141946	0.024024	0.023039
RS	7	0.062084	0.338797	924.949678	0.024907	0.023709
RS	8	0.073661	0.524103	622.446510	0.016761	0.015893
RS	9	0.086065	0.524103	650.870567	0.017527	0.016592
RS	10	0.099355	0.738235	484.238347	0.013040	0.012345
RS	11	0.113594	0.738235	508.664998	0.013697	0.013053
RS	12	0.128851	0.973585	405.667360	0.010924	0.010484
RS	13	0.145197	0.973585	427.246959	0.011505	0.011155
RS	14	0.162711	1.260714	347.827056	0.009366	0.009166
RS	15	0.181476	1.260714	367.065522	0.009884	0.009739
RS	16	0.201581	1.622017	301.327965	0.008114	0.008049
RS	17	0.223122	1.622017	318.535192	0.008578	0.008510
RS	18	0.246201	2.011236	271.699891	0.007316	0.007282
RS	19	0.270930	2.011236	287.520966	0.007742	0.007686
RS	20	0.297424	2.327478	262.940885	0.007081	0.007051
RS	21	0.325811	2.327478	278.294225	0.007494	0.007468
RS	22	0.356226	2.516305	272.345635	0.007334	0.007352
RS	23	0.388813	2.516305	288.039653	0.007756	0.007810
RS	24	0.423727	2.586028	296.209350	0.007976	0.008091
RS	25	0.461136	2.586028	312.807832	0.008423	0.008595
RS	26	0.501216	2.552830	334.250504	0.009001	0.009250
RS	27	0.544159	2.552830	352.146909	0.009483	0.009813
RS	28	0.590170	2.439517	387.594093	0.010437	0.010876
RS	29	0.639467	2.439517	406.952435	0.010958	0.011509
RS	30	0.692285	2.286113	454.936975	0.012251	0.012950
RS	31	0.748876	2.286113	475.462194	0.012803	0.013642
RS	32	0.809509	2.134380	530.760601	0.014292	0.015312
RS	33	0.874473	2.134380	551.514670	0.014851	0.016020
RS	34	0.944077	2.013578	605.502329	0.016305	0.017657
RS	35	1.018652	2.013578	624.975259	0.016829	0.018309
RS	36	1.098555	1.936380	668.441774	0.018000	0.019623
RS	37	1.184164	1.936380	684.934183	0.018444	0.020149
RS	38	1.275889	1.902690	711.670267	0.019164	0.020944
RS	39	1.374165	1.902690	723.756519	0.019489	0.021292
RS	40	1.479460	1.905824	732.140544	0.019715	0.021520
RS	41	1.592277	1.905824	738.924623	0.019898	0.021674
RS	42	1.713152	1.936255	731.308813	0.019693	0.021415
RS	43	1.842660	1.936255	732.394462	0.019722	0.021379
RS	44	1.981419	1.982434	713.578878	0.019215	0.020789
RS	45	2.130089	1.982434	708.844350	0.019088	0.020583
RS	46	2.289379	2.031409	684.160944	0.018423	0.019833
RS	47	2.460046	2.031409	673.499224	0.018136	0.019473
RS	48	2.642903	2.071067	646.971709	0.017422	0.018691
RS	49	2.838821	2.071067	630.157375	0.016969	0.018186
RS	50	3.048733	2.094062	603.272155	0.016245	0.017418
RS	51	3.273639	2.094062	580.075008	0.015620	0.016760
RS	52	3.514609	2.100272	551.935214	0.014863	0.015976
RS	53	3.772791	2.100272	522.475106	0.014069	0.015158
RS	54	4.049414	2.092797	491.858647	0.013245	0.014313
RS	55	4.345795	2.092797	456.907163	0.012304	0.013343
RS	56	4.663347	2.092797	420.131923	0.011313	0.012318
RS	57	5.003580	2.092797	382.117236	0.010290	0.011253
RS	58	5.368115	2.303767	314.640047	0.008473	0.009351
RS	59	5.758688	2.303767	284.289066	0.007655	0.008483
RS	60	6.177158	2.303767	253.754145	0.006833	0.007602
RS	61	6.625519	2.303767	223.559997	0.006020	0.006723
RS	62	7.105904	2.303767	194.221359	0.005230	0.005863
RS	63	7.620603	2.303767	799.979364	0.021542	0.024464
PA	4+25*2+4+6 0.087257420 0.026586119 7.620602783 0.212101377 0.196707415 0.338796701 0.524102972 0.738234717 0.973585266 1.260714299 1.622016679 2.011235809 2.327477519 2.516304507 2.586027506 2.552829737 2.439517454 2.286113093 2.134380092 2.013577675 1.936380481 1.902690323 1.905823514 1.936255211 1.982434203 2.031408561 2.071067414 2.094062283 2.100272361 2.092797364 2.303766965
//
IT	5466
RD	16
LK	-304468.166200
QD	-208.736698 -> -193.469994
RI	0.0486822222
TR	0.085787	0.026768
MT	7.712861
MM	C_pi: 1.491143, n_recomb: 38113.948616
RS	0	0.000000	0.217538	1210.454182	0.031759	0.003204
RS	1	0.007163	0.217538	1253.795410	0.032896	0.021865
RS	2	0.014839	0.217538	1295.530119	0.033991	0.034937
RS	3	0.023065	0.217538	1335.165666	0.035031	0.037587
RS	4	0.031880	0.196621	1514.671029	0.039741	0.039563
RS	5	0.041326	0.196621	1544.590531	0.040526	0.039190
RS	6	0.051449	0.341597	913.964441	0.023980	0.023053
RS	7	0.062298	0.341597	947.885366	0.024870	0.023724
RS	8	0.073923	0.528361	638.164591	0.016744	0.015908
RS	9	0.086381	0.528361	667.493299	0.017513	0.016612
RS	10	0.099731	0.742492	497.891504	0.013063	0.012388
RS	11	0.114038	0.742492	523.116532	0.013725	0.013098
RS	12	0.129369	0.976683	418.344461	0.010976	0.010545
RS	13	0.145799	0.976683	440.667304	0.011562	0.011221
RS	14	0.163405	1.264336	358.918386	0.009417	0.009221
RS	15	0.182273	1.264336	378.827210	0.009939	0.009800
RS	16	0.202492	1.631673	310.083844	0.008136	0.008075
RS	17	0.224159	1.631673	327.854109	0.008602	0.008541
RS	18	0.247378	2.033281	278.324698	0.007302	0.007273
RS	19	0.272261	2.033281	294.605552	0.007730	0.007679
RS	20	0.298926	2.363516	268.293906	0.007039	0.007014
RS	21	0.327501	2.363516	284.045832	0.007453	0.007430
RS	22	0.358122	2.563191	277.204771	0.007273	0.007292
RS	23	0.390937	2.563191	293.280449	0.007695	0.007746
RS	24	0.426103	2.639454	301.110507	0.007900	0.008009
RS	25	0.463787	2.639454	318.107468	0.008346	0.008508
RS	26	0.504171	2.608006	339.735269	0.008914	0.009149
RS	27	0.547447	2.608006	358.079904	0.009395	0.009704
RS	28	0.593823	2.491454	394.426146	0.010349	0.010760
RS	29	0.643521	2.491454	414.318792	0.010871	0.011385
RS	30	0.696779	2.331544	464.035760	0.012175	0.012830
RS	31	0.753852	2.331544	485.205937	0.012730	0.013517
RS	32	0.815013	2.172607	542.943103	0.014245	0.015204
RS	33	0.880555	2.172607	564.443519	0.014809	0.015909
RS	34	0.950791	2.045908	621.118400	0.016296	0.017572
RS	35	1.026059	2.045908	641.386535	0.016828	0.018227
RS	36	1.106718	1.965048	687.147279	0.018029	0.019567
RS	37	1.193154	1.965048	704.407749	0.018482	0.020100
RS	38	1.285782	1.930042	732.532493	0.019220	0.020911
RS	39	1.385045	1.930042	745.296578	0.019554	0.021270
RS	40	1.491418	1.933914	754.000306	0.019783	0.021501
RS	41	1.605410	1.933914	761.344222	0.019975	0.021668
RS	42	1.727567	1.966674	753.158399	0.019761	0.021401
RS	43	1.858475	1.966674	754.688990	0.019801	0.021381
RS	44	1.998759	2.016152	734.804430	0.019279	0.020779
RS	45	2.149092	2.016152	730.411647	0.019164	0.020590
RS	46	2.310193	2.068607	704.586456	0.018486	0.019831
RS	47	2.482833	2.068607	694.159656	0.018213	0.019490
RS	48	2.667840	2.111155	666.712186	0.017493	0.018706
RS	49	2.866099	2.111155	649.994400	0.017054	0.018219
RS	50	3.078559	2.135943	622.493154	0.016332	0.017457
RS	51	3.306237	2.135943	599.197015	0.015721	0.016816
RS	52	3.550223	2.142839	570.621123	0.014971	0.016043
RS	53	3.811686	2.142839	540.802551	0.014189	0.015240
RS	54	4.091878	2.135325	509.713341	0.013373	0.014407
RS	55	4.392140	2.135325	474.102404	0.012439	0.013447
RS	56	4.713909	2.135325	436.525558	0.011453	0.012431
RS	57	5.058726	2.135325	397.577976	0.010431	0.011371
RS	58	5.428242	2.361530	326.428948	0.008565	0.009420
RS	59	5.824227	2.361530	295.586627	0.007755	0.008564
RS	60	6.248575	2.361530	264.444406	0.006938	0.007692
RS	61	6.703319	2.361530	233.539741	0.006127	0.006819
RS	62	7.190637	2.361530	203.404361	0.005337	0.005961
RS	63	7.712861	2.361530	848.182085	0.022254	0.025180
PA	4+25*2+4+6 0.085786561 0.026767678 7.712860536 0.217537914 0.196620863 0.341596640 0.528360531 0.742492019 0.976683383 1.264336110 1.631672664 2.033281317 2.363516401 2.563191129 2.639454328 2.608005877 2.491454355 2.331543981 2.172606847 2.045907801 1.965048284 1.930042349 1.933913516 1.966674466 2.016151693 2.068607427 2.111154527 2.135942865 2.142839103 2.135325373 2.361530119
//
IT	4871
RD	17
LK	-304438.052398
QD	-200.837322 -> -186.519571
RI	0.0474134620
TR	0.084386	0.026941
MT	7.802532
MM	C_pi: 1.519718, n_recomb: 39076.539246
RS	0	0.000000	0.222885	1214.345698	0.031076	0.003145
RS	1	0.007182	0.222885	1258.967309	0.032218	0.021507
RS	2	0.014881	0.222885	1302.113507	0.033322	0.034434
RS	3	0.023132	0.222885	1343.293796	0.034376	0.037087
RS	4	0.031975	0.196503	1563.087222	0.040001	0.040004
RS	5	0.041454	0.196503	1593.926292	0.040790	0.039554
RS	6	0.051614	0.344483	934.831019	0.023923	0.023053
RS	7	0.062504	0.344483	969.847556	0.024819	0.023726
RS	8	0.074175	0.532747	653.245546	0.016717	0.015915
RS	9	0.086685	0.532747	683.459325	0.017490	0.016623
RS	10	0.100093	0.746826	511.175582	0.013081	0.012426
RS	11	0.114465	0.746826	537.185063	0.013747	0.013138
RS	12	0.129868	0.979690	430.854536	0.011026	0.010604
RS	13	0.146378	0.979690	453.913280	0.011616	0.011283
RS	14	0.164074	1.267504	369.972129	0.009468	0.009276
RS	15	0.183041	1.267504	390.548914	0.009994	0.009861
RS	16	0.203370	1.640242	318.855775	0.008160	0.008103
RS	17	0.225159	1.640242	337.188913	0.008629	0.008574
RS	18	0.248513	2.053586	284.966088	0.007293	0.007268
RS	19	0.273544	2.053586	301.706173	0.007721	0.007676
RS	20	0.300374	2.397506	273.640619	0.007003	0.006982
RS	21	0.329130	2.397506	289.788809	0.007416	0.007396
RS	22	0.359951	2.608105	282.022117	0.007217	0.007236
RS	23	0.392987	2.608105	298.474679	0.007638	0.007687
RS	24	0.428395	2.691265	305.916441	0.007829	0.007932
RS	25	0.466346	2.691265	323.303916	0.008274	0.008426
RS	26	0.507023	2.662038	345.051278	0.008830	0.009052
RS	27	0.550621	2.662038	363.832596	0.009311	0.009600
RS	28	0.597351	2.542702	400.992910	0.010262	0.010647
RS	29	0.647438	2.542702	421.405201	0.010784	0.011266
RS	30	0.701121	2.376601	472.764909	0.012098	0.012713
RS	31	0.758661	2.376601	494.564523	0.012656	0.013394
RS	32	0.820333	2.210625	554.667609	0.014194	0.015096
RS	33	0.886434	2.210625	576.901542	0.014763	0.015799
RS	34	0.957283	2.078076	636.228884	0.016282	0.017487
RS	35	1.033221	2.078076	657.285228	0.016820	0.018144
RS	36	1.114613	1.993526	705.345331	0.018050	0.019509
RS	37	1.201851	1.993526	723.373765	0.018512	0.020048
RS	38	1.295354	1.957128	752.919154	0.019268	0.020876
RS	39	1.395573	1.957128	766.366965	0.019612	0.021246
RS	40	1.502991	1.961632	775.432993	0.019844	0.021481
RS	41	1.618123	1.961632	783.346904	0.020046	0.021660
RS	42	1.741525	1.996602	774.633406	0.019823	0.021387
RS	43	1.873789	1.996602	776.621730	0.019874	0.021382
RS	44	2.015554	2.049258	755.706285	0.019339	0.020769
RS	45	2.167500	2.049258	751.669505	0.019236	0.020597
RS	46	2.330360	2.105090	724.734655	0.018547	0.019829
RS	47	2.504917	2.105090	714.558115	0.018286	0.019506
RS	48	2.692011	2.150434	686.221243	0.017561	0.018720
RS	49	2.892543	2.150434	669.616372	0.017136	0.018251
RS	50	3.107478	2.176949	641.527045	0.016417	0.017495
RS	51	3.337850	2.176949	618.149772	0.015819	0.016870
RS	52	3.584769	2.184483	589.165665	0.015077	0.016109
RS	53	3.849422	2.184483	559.007874	0.014305	0.015319
RS	54	4.133083	2.176887	527.475735	0.013499	0.014498
RS	55	4.437118	2.176887	491.224468	0.012571	0.013549
RS	56	4.762990	2.176887	452.865380	0.011589	0.012540
RS	57	5.112267	2.176887	413.003941	0.010569	0.011486
RS	58	5.486630	2.418266	338.150947	0.008654	0.009486
RS	59	5.887881	2.418266	306.837384	0.007852	0.008642
RS	60	6.317952	2.418266	275.108342	0.007040	0.007779
RS	61	6.778911	2.418266	243.513186	0.006232	0.006911
RS	62	7.272979	2.418266	212.599797	0.005441	0.006056
RS	63	7.802532	2.418266	897.038302	0.022956	0.025885
PA	4+25*2+4+6 0.084386147 0.026941279 7.802532131 0.222885412 0.196502918 0.344482653 0.532747344 0.746826449 0.979690064 1.267504257 1.640242020 2.053585509 2.397505970 2.608105445 2.691265440 2.662037554 2.542701888 2.376600554 2.210625230 2.078076076 1.993525832 1.957128167 1.961631856 1.996602418 2.049257639 2.105090006 2.150434054 2.176948569 2.184482985 2.176887380 2.418265934
//
IT	5310
RD	18
LK	-304409.805744
QD	-193.415736 -> -179.972331
RI	0.0462294693
TR	0.083050	0.027107
MT	7.889838
MM	C_pi: 1.547812, n_recomb: 40023.992210
RS	0	0.000000	0.228163	1217.981624	0.030431	0.003089
RS	1	0.007201	0.228163	1263.822367	0.031577	0.021164
RS	2	0.014921	0.228163	1308.315012	0.032688	0.033951
RS	3	0.023196	0.228163	1350.971690	0.033754	0.036608
RS	4	0.032068	0.196355	1611.226576	0.040257	0.040436
RS	5	0.041578	0.196355	1642.963606	0.041049	0.039914
RS	6	0.051773	0.347438	954.810578	0.023856	0.023042
RS	7	0.062702	0.347438	990.905301	0.024758	0.023718
RS	8	0.074418	0.537224	667.751058	0.016684	0.015915
RS	9	0.086978	0.537224	698.831478	0.017460	0.016626
RS	10	0.100443	0.751212	524.115726	0.013095	0.012460
RS	11	0.114877	0.751212	550.896452	0.013764	0.013173
RS	12	0.130350	0.982629	443.194994	0.011073	0.010661
RS	13	0.146938	0.982629	466.982221	0.011668	0.011343
RS	14	0.164720	1.270270	380.987905	0.009519	0.009332
RS	15	0.183782	1.270270	402.230276	0.010050	0.009922
RS	16	0.204218	1.647839	327.640614	0.008186	0.008134
RS	17	0.226124	1.647839	346.536409	0.008658	0.008609
RS	18	0.249609	2.072346	291.614773	0.007286	0.007266
RS	19	0.274784	2.072346	308.813278	0.007716	0.007676
RS	20	0.301773	2.429642	278.974559	0.006970	0.006953
RS	21	0.330704	2.429642	295.516612	0.007383	0.007366
RS	22	0.361720	2.651184	286.798056	0.007166	0.007185
RS	23	0.394968	2.651184	303.623006	0.007586	0.007633
RS	24	0.430611	2.741532	310.635240	0.007761	0.007860
RS	25	0.468821	2.741532	328.405887	0.008205	0.008349
RS	26	0.509782	2.714975	350.210995	0.008750	0.008959
RS	27	0.553692	2.714975	369.418175	0.009230	0.009502
RS	28	0.600765	2.593297	407.311330	0.010177	0.010538
RS	29	0.651227	2.593297	428.229296	0.010699	0.011150
RS	30	0.705324	2.421296	481.147726	0.012021	0.012598
RS	31	0.763315	2.421296	503.561770	0.012581	0.013273
RS	32	0.825483	2.248434	565.961039	0.014141	0.014989
RS	33	0.892128	2.248434	588.915778	0.014714	0.015690
RS	34	0.963571	2.110080	650.859617	0.016262	0.017400
RS	35	1.040159	2.110080	672.696822	0.016807	0.018060
RS	36	1.122263	2.021817	723.057633	0.018066	0.019449
RS	37	1.210278	2.021817	741.853232	0.018535	0.019995
RS	38	1.304632	1.983959	772.848446	0.019310	0.020839
RS	39	1.405780	1.983959	786.984939	0.019663	0.021219
RS	40	1.514212	1.988996	796.454439	0.019899	0.021458
RS	41	1.630452	1.988996	804.947368	0.020112	0.021651
RS	42	1.755063	2.026068	795.745685	0.019882	0.021372
RS	43	1.888647	2.026068	798.203363	0.019943	0.021381
RS	44	2.031850	2.081794	776.292465	0.019396	0.020759
RS	45	2.185366	2.081794	772.624846	0.019304	0.020603
RS	46	2.349936	2.140903	744.612069	0.018604	0.019827
RS	47	2.526357	2.140903	734.699983	0.018356	0.019522
RS	48	2.715482	2.188963	705.501765	0.017627	0.018734
RS	49	2.918226	2.188963	689.025229	0.017215	0.018282
RS	50	3.135570	2.217140	660.374946	0.016499	0.017532
RS	51	3.368565	2.217140	636.933474	0.015914	0.016924
RS	52	3.618338	2.225269	607.567606	0.015180	0.016173
RS	53	3.886097	2.225269	577.089051	0.014419	0.015397
RS	54	4.173137	2.217553	545.142188	0.013620	0.014588
RS	55	4.480848	2.217553	508.269196	0.012699	0.013648
RS	56	4.810717	2.217553	469.146752	0.011722	0.012647
RS	57	5.164340	2.217553	428.390081	0.010703	0.011597
RS	58	5.543427	2.474041	349.803988	0.008740	0.009550
RS	59	5.949813	2.474041	318.038461	0.007946	0.008717
RS	60	6.385462	2.474041	285.742311	0.007139	0.007863
RS	61	6.852483	2.474041	253.476026	0.006333	0.007001
RS	62	7.353135	2.474041	221.802843	0.005542	0.006148
RS	63	7.889838	2.474041	946.505981	0.023648	0.026579
PA	4+25*2+4+6 0.083050412 0.027107096 7.889838259 0.228162535 0.196354872 0.347438058 0.537223927 0.751211644 0.982629388 1.270269960 1.647838833 2.072345518 2.429641882 2.651183946 2.741532119 2.714974877 2.593297321 2.421295992 2.248433984 2.110080043 2.021817209 1.983958570 1.988995900 2.026068496 2.081793720 2.140903052 2.188962691 2.217139528 2.225268503 2.217553402 2.474041006
//
IT	4215
RD	19
LK	-304383.279561
QD	-186.431792 -> -173.795585
RI	0.0451198079
TR	0.081775	0.027266
MT	7.974893
MM	C_pi: 1.575435, n_recomb: 40956.386508
RS	0	0.000000	0.233383	1221.310730	0.029820	0.003035
RS	1	0.007219	0.233383	1268.312972	0.030967	0.020836
RS	2	0.014959	0.233383	1314.091118	0.032085	0.033485
RS	3	0.023258	0.233383	1358.160388	0.033161	0.036146
RS	4	0.032156	0.196168	1659.184719	0.040511	0.040862
RS	5	0.041697	0.196168	1691.794997	0.041307	0.040270
RS	6	0.051926	0.350439	973.974986	0.023781	0.023022
RS	7	0.062894	0.350439	1011.130060	0.024688	0.023700
RS	8	0.074653	0.541768	681.709946	0.016645	0.015909
RS	9	0.087261	0.541768	713.638699	0.017424	0.016623
RS	10	0.100780	0.755648	536.709070	0.013104	0.012490
RS	11	0.115274	0.755648	564.247461	0.013777	0.013205
RS	12	0.130815	0.985503	455.364274	0.011118	0.010716
RS	13	0.147478	0.985503	479.872336	0.011717	0.011401
RS	14	0.165343	1.272681	391.957063	0.009570	0.009387
RS	15	0.184499	1.272681	413.862179	0.010105	0.009982
RS	16	0.205037	1.654546	336.432846	0.008214	0.008165
RS	17	0.227058	1.654546	355.890788	0.008690	0.008646
RS	18	0.250668	2.089627	298.272268	0.007283	0.007266
RS	19	0.275983	2.089627	315.928472	0.007714	0.007679
RS	20	0.303125	2.459980	284.298031	0.006941	0.006927
RS	21	0.332227	2.459980	301.231734	0.007355	0.007339
RS	22	0.363430	2.692498	291.532358	0.007118	0.007137
RS	23	0.396885	2.692498	308.725306	0.007538	0.007583
RS	24	0.432756	2.790317	315.267419	0.007698	0.007792
RS	25	0.471216	2.790317	333.414040	0.008141	0.008276
RS	26	0.512452	2.766850	355.219321	0.008673	0.008870
RS	27	0.556666	2.766850	374.841812	0.009152	0.009407
RS	28	0.604071	2.643245	413.391837	0.010093	0.010433
RS	29	0.654898	2.643245	434.801792	0.010616	0.011039
RS	30	0.709395	2.465628	489.196968	0.011944	0.012486
RS	31	0.767825	2.465628	512.210472	0.012506	0.013156
RS	32	0.830474	2.286024	576.836705	0.014084	0.014883
RS	33	0.897646	2.286024	600.499186	0.014662	0.015581
RS	34	0.969667	2.141911	665.021084	0.016237	0.017314
RS	35	1.046886	2.141911	687.631057	0.016789	0.017975
RS	36	1.129681	2.049910	740.292796	0.018075	0.019388
RS	37	1.218452	2.049910	759.853714	0.018553	0.019940
RS	38	1.313632	2.010526	792.325444	0.019346	0.020801
RS	39	1.415683	2.010526	807.154356	0.019708	0.021190
RS	40	1.525101	2.016009	817.064704	0.019950	0.021435
RS	41	1.642419	2.016009	826.144475	0.020171	0.021639
RS	42	1.768205	2.055080	816.494207	0.019936	0.021356
RS	43	1.903072	2.055080	819.431593	0.020007	0.021380
RS	44	2.047675	2.113772	796.560348	0.019449	0.020749
RS	45	2.202717	2.113772	793.273796	0.019369	0.020608
RS	46	2.368952	2.176067	764.213078	0.018659	0.019826
RS	47	2.547187	2.176067	754.578590	0.018424	0.019537
RS	48	2.738289	2.226767	724.545777	0.017691	0.018748
RS	49	2.943187	2.226767	708.212179	0.017292	0.018313
RS	50	3.162876	2.256546	679.027219	0.016579	0.017568
RS	51	3.398425	2.256546	655.537884	0.016006	0.016976
RS	52	3.650979	2.265227	625.816384	0.015280	0.016235
RS	53	3.921765	2.265227	595.035078	0.014529	0.015473
RS	54	4.212098	2.257361	562.700418	0.013739	0.014675
RS	55	4.523392	2.257361	525.224292	0.012824	0.013745
RS	56	4.857157	2.257361	485.357465	0.011851	0.012751
RS	57	5.215017	2.257361	443.724394	0.010834	0.011706
RS	58	5.598712	2.528884	361.380587	0.008824	0.009613
RS	59	6.010106	2.528884	329.181999	0.008037	0.008791
RS	60	6.451198	2.528884	296.338166	0.007235	0.007944
RS	61	6.924133	2.528884	263.419944	0.006432	0.007088
RS	62	7.431210	2.528884	231.005161	0.005640	0.006238
RS	63	7.974893	2.528884	996.527967	0.024331	0.027262
PA	4+25*2+4+6 0.081774896 0.027265552 7.974892884 0.233383020 0.196168269 0.350439360 0.541768353 0.755648379 0.985502563 1.272681299 1.654546001 2.089626659 2.459979503 2.692497605 2.790316612 2.766849859 2.643245281 2.465627782 2.286024175 2.141911065 2.049910429 2.010525795 2.016009002 2.055079656 2.113771804 2.176066648 2.226766792 2.256546142 2.265227455 2.257360729 2.528884024
//
IT	4667
RD	20
LK	-304358.342032
QD	-179.850754 -> -167.961099
RI	0.0440748141
TR	0.080555	0.027417
MT	8.057823
MM	C_pi: 1.602616, n_recomb: 41874.227480
RS	0	0.000000	0.238559	1224.303921	0.029238	0.002983
RS	1	0.007236	0.238559	1272.413509	0.030387	0.020519
RS	2	0.014997	0.238559	1319.420067	0.031509	0.033035
RS	3	0.023318	0.238559	1364.842338	0.032594	0.035699
RS	4	0.032242	0.195945	1706.992509	0.040765	0.041283
RS	5	0.041812	0.195945	1740.451186	0.041564	0.040626
RS	6	0.052074	0.353480	992.366358	0.023699	0.022994
RS	7	0.063079	0.353480	1030.564069	0.024611	0.023674
RS	8	0.074880	0.546384	695.133055	0.016600	0.015898
RS	9	0.087535	0.546384	727.891953	0.017383	0.016615
RS	10	0.101106	0.760121	548.975922	0.013110	0.012517
RS	11	0.115659	0.760121	577.258981	0.013786	0.013232
RS	12	0.131265	0.988320	467.365292	0.011161	0.010769
RS	13	0.148000	0.988320	492.586651	0.011763	0.011457
RS	14	0.165947	1.274802	402.872421	0.009621	0.009443
RS	15	0.185192	1.274802	425.437175	0.010160	0.010042
RS	16	0.205829	1.660498	345.221707	0.008244	0.008199
RS	17	0.227961	1.660498	365.240871	0.008722	0.008683
RS	18	0.251693	2.105585	304.932662	0.007282	0.007269
RS	19	0.277143	2.105585	323.045682	0.007715	0.007684
RS	20	0.304435	2.488692	289.605559	0.006916	0.006904
RS	21	0.333702	2.488692	306.928603	0.007330	0.007316
RS	22	0.365087	2.732159	296.226697	0.007074	0.007093
RS	23	0.398742	2.732159	313.783528	0.007493	0.007536
RS	24	0.434834	2.837686	319.820004	0.007638	0.007727
RS	25	0.473537	2.837686	338.335932	0.008080	0.008208
RS	26	0.515040	2.817689	360.089732	0.008599	0.008786
RS	27	0.559548	2.817689	380.117728	0.009078	0.009317
RS	28	0.607275	2.692552	419.253760	0.010012	0.010332
RS	29	0.658457	2.692552	441.142806	0.010535	0.010931
RS	30	0.713342	2.509590	496.937245	0.011867	0.012376
RS	31	0.772200	2.509590	520.535875	0.012431	0.013041
RS	32	0.835316	2.323389	587.320872	0.014026	0.014778
RS	33	0.903000	2.323389	611.678295	0.014608	0.015475
RS	34	0.975581	2.173556	678.741197	0.016209	0.017227
RS	35	1.053415	2.173556	702.115686	0.016767	0.017890
RS	36	1.136882	2.077797	757.076424	0.018080	0.019326
RS	37	1.226388	2.077797	777.400282	0.018565	0.019883
RS	38	1.322372	2.036827	811.372919	0.019376	0.020761
RS	39	1.425301	2.036827	826.897183	0.019747	0.021159
RS	40	1.535678	2.042672	837.284737	0.019995	0.021411
RS	41	1.654044	2.042672	846.958120	0.020226	0.021626
RS	42	1.780974	2.083647	836.895697	0.019986	0.021340
RS	43	1.917090	2.083647	840.322033	0.020068	0.021377
RS	44	2.063056	2.145211	816.523418	0.019499	0.020739
RS	45	2.219584	2.145211	813.628705	0.019430	0.020613
RS	46	2.387440	2.210605	783.548693	0.018712	0.019825
RS	47	2.567443	2.210605	774.203788	0.018489	0.019551
RS	48	2.760471	2.263872	743.362590	0.017752	0.018762
RS	49	2.967468	2.263872	727.185272	0.017366	0.018343
RS	50	3.189443	2.295202	697.489314	0.016657	0.017604
RS	51	3.427483	2.295202	673.967353	0.016095	0.017026
RS	52	3.682747	2.304398	643.914464	0.015377	0.016296
RS	53	3.956484	2.304398	612.847468	0.014635	0.015546
RS	54	4.250030	2.296351	580.150449	0.013855	0.014760
RS	55	4.564818	2.296351	542.089004	0.012946	0.013839
RS	56	4.902385	2.296351	501.496032	0.011976	0.012852
RS	57	5.264380	2.296351	459.004727	0.010962	0.011812
RS	58	5.652571	2.582832	372.880904	0.008905	0.009673
RS	59	6.068854	2.582832	340.267217	0.008126	0.008862
RS	60	6.515260	2.582832	306.894236	0.007329	0.008023
RS	61	6.993970	2.582832	273.342476	0.006528	0.007173
RS	62	7.507322	2.582832	240.203635	0.005736	0.006326
RS	63	8.057823	2.582832	1047.070492	0.025005	0.027935
PA	4+25*2+4+6 0.080555424 0.027416977 8.057822716 0.238559474 0.195945269 0.353480459 0.546384288 0.760120686 0.988320229 1.274801674 1.660497833 2.105585187 2.488692433 2.732159316 2.837686187 2.817689185 2.692552034 2.509589666 2.323389295 2.173556350 2.077796769 2.036826590 2.042671841 2.083646941 2.145210998 2.210605182 2.263872369 2.295201624 2.304397819 2.296350929 2.582832202
//
IT	4341
RD	21
LK	-304334.874347
QD	-173.640113 -> -162.442103
RI	0.0430877484
TR	0.079388	0.027562
MT	8.138725
MM	C_pi: 1.629362, n_recomb: 42777.589046
RS	0	0.000000	0.243700	1226.943000	0.028682	0.002933
RS	1	0.007253	0.243700	1276.108321	0.029831	0.020214
RS	2	0.015033	0.243700	1324.288963	0.030958	0.032598
RS	3	0.023376	0.243700	1371.007609	0.032050	0.035264
RS	4	0.032325	0.195685	1754.686769	0.041019	0.041701
RS	5	0.041923	0.195685	1788.967472	0.041820	0.040980
RS	6	0.052217	0.356549	1010.028934	0.023611	0.022959
RS	7	0.063258	0.356549	1049.251256	0.024528	0.023641
RS	8	0.075099	0.551043	708.061623	0.016552	0.015882
RS	9	0.087799	0.551043	741.632990	0.017337	0.016602
RS	10	0.101421	0.764621	560.920999	0.013112	0.012540
RS	11	0.116031	0.764621	589.935631	0.013791	0.013256
RS	12	0.131700	0.991091	479.192655	0.011202	0.010820
RS	13	0.148506	0.991091	505.119424	0.011808	0.011510
RS	14	0.166530	1.276659	413.728542	0.009672	0.009498
RS	15	0.185862	1.276659	436.949494	0.010214	0.010102
RS	16	0.206597	1.665751	354.003694	0.008275	0.008233
RS	17	0.228835	1.665751	374.582941	0.008757	0.008722
RS	18	0.252686	2.120324	311.589945	0.007284	0.007275
RS	19	0.278268	2.120324	330.158622	0.007718	0.007691
RS	20	0.305704	2.515846	294.897060	0.006894	0.006884
RS	21	0.335131	2.515846	312.607183	0.007308	0.007295
RS	22	0.366692	2.770243	300.879682	0.007034	0.007053
RS	23	0.400542	2.770243	318.796304	0.007452	0.007493
RS	24	0.436848	2.883670	324.296221	0.007581	0.007666
RS	25	0.475787	2.883670	343.175025	0.008022	0.008143
RS	26	0.517550	2.867525	364.825706	0.008528	0.008705
RS	27	0.562343	2.867525	385.249613	0.009006	0.009231
RS	28	0.610384	2.741217	424.906624	0.009933	0.010233
RS	29	0.661910	2.741217	447.262164	0.010456	0.010827
RS	30	0.717174	2.553182	504.379314	0.011791	0.012269
RS	31	0.776445	2.553182	528.548816	0.012356	0.012929
RS	32	0.840016	2.360517	597.427082	0.013966	0.014675
RS	33	0.908198	2.360517	622.466428	0.014551	0.015369
RS	34	0.981325	2.205006	692.030980	0.016177	0.017140
RS	35	1.059756	2.205006	716.161132	0.016742	0.017805
RS	36	1.143876	2.105467	773.416867	0.018080	0.019262
RS	37	1.234098	2.105467	794.500399	0.018573	0.019826
RS	38	1.330863	2.062855	829.995977	0.019403	0.020721
RS	39	1.434647	2.062855	846.217464	0.019782	0.021127
RS	40	1.545959	2.068986	857.115910	0.020037	0.021386
RS	41	1.665345	2.068986	867.388577	0.020277	0.021612
RS	42	1.793390	2.111776	856.949915	0.020033	0.021324
RS	43	1.930722	2.111776	860.873298	0.020124	0.021373
RS	44	2.078015	2.176123	836.179088	0.019547	0.020728
RS	45	2.235992	2.176123	833.685910	0.019489	0.020617
RS	46	2.405428	2.244535	802.614426	0.018762	0.019823
RS	47	2.587153	2.244535	793.570114	0.018551	0.019565
RS	48	2.782059	2.300304	761.944540	0.017812	0.018776
RS	49	2.991102	2.300304	745.936168	0.017438	0.018372
RS	50	3.215308	2.333132	715.752720	0.016732	0.017639
RS	51	3.455775	2.333132	692.212793	0.016182	0.017075
RS	52	3.713685	2.342808	661.851951	0.015472	0.016356
RS	53	3.990301	2.342808	630.515961	0.014739	0.015618
RS	54	4.286981	2.334553	597.481873	0.013967	0.014842
RS	55	4.605180	2.334553	558.852726	0.013064	0.013930
RS	56	4.946458	2.334553	517.551752	0.012099	0.012950
RS	57	5.312491	2.334553	474.220398	0.011086	0.011914
RS	58	5.705072	2.635911	384.297691	0.008984	0.009732
RS	59	6.126129	2.635911	351.286577	0.008212	0.008931
RS	60	6.577726	2.635911	317.402764	0.007420	0.008100
RS	61	7.062078	2.635911	283.235752	0.006621	0.007255
RS	62	7.581562	2.635911	249.390404	0.005830	0.006411
RS	63	8.138725	2.635911	1098.078815	0.025669	0.028597
PA	4+25*2+4+6 0.079388334 0.027561746 8.138725058 0.243700075 0.195684588 0.356549465 0.551042677 0.764620913 0.991091283 1.276659334 1.665750548 2.120324220 2.515846377 2.770242622 2.883670421 2.867525213 2.741217316 2.553181801 2.360516515 2.205005855 2.105467014 2.062855434 2.068986015 2.111775626 2.176122506 2.244534511 2.300303553 2.333131541 2.342807984 2.334552782 2.635911438
//
IT	4217
RD	22
LK	-304312.768637
QD	-167.771983 -> -157.215770
RI	0.0421517052
TR	0.078270	0.027700
MT	8.217709
MM	C_pi: 1.655692, n_recomb: 43666.750077
RS	0	0.000000	0.248815	1229.206939	0.028150	0.002885
RS	1	0.007269	0.248815	1279.378731	0.029299	0.019919
RS	2	0.015067	0.248815	1328.681737	0.030428	0.032173
RS	3	0.023432	0.248815	1376.642969	0.031526	0.034841
RS	4	0.032405	0.195388	1802.286798	0.041274	0.042115
RS	5	0.042030	0.195388	1837.362796	0.042077	0.041334
RS	6	0.052355	0.359638	1027.005786	0.023519	0.022918
RS	7	0.063431	0.359638	1067.234762	0.024440	0.023602
RS	8	0.075311	0.555737	720.516532	0.016500	0.015862
RS	9	0.088056	0.555737	754.882988	0.017287	0.016584
RS	10	0.101726	0.769138	572.558049	0.013112	0.012560
RS	11	0.116391	0.769138	602.291484	0.013793	0.013276
RS	12	0.132121	0.993819	490.848602	0.011241	0.010869
RS	13	0.148995	0.993819	517.472924	0.011851	0.011561
RS	14	0.167096	1.278291	424.520559	0.009722	0.009553
RS	15	0.186513	1.278291	448.394046	0.010269	0.010160
RS	16	0.207341	1.670370	362.775888	0.008308	0.008268
RS	17	0.229683	1.670370	383.913948	0.008792	0.008762
RS	18	0.253649	2.133929	318.243118	0.007288	0.007281
RS	19	0.279358	2.133929	337.266296	0.007724	0.007700
RS	20	0.306935	2.541546	300.170475	0.006874	0.006867
RS	21	0.336517	2.541546	318.265411	0.007289	0.007278
RS	22	0.368250	2.806820	305.492998	0.006996	0.007015
RS	23	0.402289	2.806820	323.765519	0.007414	0.007453
RS	24	0.438803	2.928348	328.696944	0.007527	0.007608
RS	25	0.477971	2.928348	347.932381	0.007968	0.008082
RS	26	0.519987	2.916381	369.435653	0.008460	0.008627
RS	27	0.565057	2.916381	390.246354	0.008937	0.009149
RS	28	0.613403	2.789256	430.361786	0.009856	0.010138
RS	29	0.665264	2.789256	453.171700	0.010378	0.010727
RS	30	0.720895	2.596403	511.539574	0.011715	0.012164
RS	31	0.780570	2.596403	536.266084	0.012281	0.012820
RS	32	0.844583	2.397400	607.173704	0.013905	0.014572
RS	33	0.913249	2.397400	632.882046	0.014493	0.015265
RS	34	0.986907	2.236251	704.909271	0.016143	0.017053
RS	35	1.065920	2.236251	729.785960	0.016713	0.017720
RS	36	1.150676	2.132917	789.329929	0.018076	0.019199
RS	37	1.241594	2.132917	811.169283	0.018576	0.019767
RS	38	1.339122	2.088610	848.208424	0.019425	0.020679
RS	39	1.443738	2.088610	865.128192	0.019812	0.021094
RS	40	1.555961	2.094956	876.568612	0.020074	0.021360
RS	41	1.676341	2.094956	887.445317	0.020323	0.021597
RS	42	1.805472	2.139476	876.664780	0.020076	0.021307
RS	43	1.943990	2.139476	881.092327	0.020178	0.021369
RS	44	2.092578	2.206522	855.533248	0.019592	0.020718
RS	45	2.251967	2.206522	853.450290	0.019545	0.020621
RS	46	2.422943	2.277877	821.413223	0.018811	0.019822
RS	47	2.606349	2.277877	812.679604	0.018611	0.019578
RS	48	2.803087	2.336083	780.293836	0.017869	0.018790
RS	49	3.014126	2.336083	764.466082	0.017507	0.018400
RS	50	3.240508	2.370365	733.816205	0.016805	0.017673
RS	51	3.483346	2.370365	710.272217	0.016266	0.017123
RS	52	3.743837	2.380490	679.625805	0.015564	0.016414
RS	53	4.023265	2.380490	648.036874	0.014841	0.015687
RS	54	4.323005	2.372004	614.689242	0.014077	0.014923
RS	55	4.644536	2.372004	575.509711	0.013180	0.014019
RS	56	4.989440	2.372004	533.518638	0.012218	0.013045
RS	57	5.359416	2.372004	489.365251	0.011207	0.012014
RS	58	5.756289	2.688154	395.628111	0.009060	0.009789
RS	59	6.182011	2.688154	362.236635	0.008295	0.008997
RS	60	6.638682	2.688154	327.859752	0.007508	0.008175
RS	61	7.128551	2.688154	293.095307	0.006712	0.007335
RS	62	7.654030	2.688154	258.560653	0.005921	0.006494
RS	63	8.217709	2.688154	1149.511717	0.026325	0.029249
PA	4+25*2+4+6 0.078270164 0.027700149 8.217709017 0.248815082 0.195388330 0.359638316 0.555736514 0.769137938 0.993818595 1.278290959 1.670370149 2.133928900 2.541546459 2.806819525 2.928348260 2.916380534 2.789256380 2.596402563 2.397400148 2.236250637 2.132917171 2.088610487 2.094956468 2.139476323 2.206521679 2.277876864 2.336082637 2.370365488 2.380490163 2.372004220 2.688154037
//
IT	4109
RD	23
LK	-304291.927050
QD	-162.220714 -> -152.260936
RI	0.0412619078
TR	0.077198	0.027832
MT	8.294888
MM	C_pi: 1.681623, n_recomb: 44541.934309
RS	0	0.000000	0.253910	1231.095774	0.027639	0.002839
RS	1	0.007285	0.253910	1282.226936	0.028787	0.019634
RS	2	0.015101	0.253910	1332.602857	0.029918	0.031760
RS	3	0.023487	0.253910	1381.755244	0.031021	0.034428
RS	4	0.032483	0.195057	1849.819207	0.041530	0.042528
RS	5	0.042135	0.195057	1885.662855	0.042335	0.041687
RS	6	0.052489	0.362742	1043.327193	0.023423	0.022872
RS	7	0.063599	0.362742	1084.544809	0.024349	0.023558
RS	8	0.075517	0.560458	732.517513	0.016446	0.015838
RS	9	0.088304	0.560458	767.661929	0.017235	0.016563
RS	10	0.102022	0.773675	583.888395	0.013109	0.012577
RS	11	0.116740	0.773675	614.327792	0.013792	0.013293
RS	12	0.132530	0.996522	502.325709	0.011278	0.010916
RS	13	0.149470	0.996522	529.639398	0.011891	0.011610
RS	14	0.167645	1.279732	435.242172	0.009772	0.009607
RS	15	0.187143	1.279732	459.764241	0.010322	0.010218
RS	16	0.208062	1.674431	371.531663	0.008341	0.008304
RS	17	0.230505	1.674431	393.226968	0.008828	0.008802
RS	18	0.254584	2.146506	324.886543	0.007294	0.007290
RS	19	0.280416	2.146506	344.362837	0.007731	0.007711
RS	20	0.308130	2.565895	305.422930	0.006857	0.006852
RS	21	0.337863	2.565895	323.900353	0.007272	0.007262
RS	22	0.369762	2.841981	310.065414	0.006961	0.006980
RS	23	0.403986	2.841981	328.689996	0.007379	0.007416
RS	24	0.440702	2.971758	333.026711	0.007477	0.007554
RS	25	0.480093	2.971758	352.612869	0.007916	0.008025
RS	26	0.522355	2.964285	373.925814	0.008395	0.008552
RS	27	0.567695	2.964285	395.114577	0.008871	0.009070
RS	28	0.616338	2.836690	435.628337	0.009780	0.010046
RS	29	0.668524	2.836690	458.880903	0.010302	0.010630
RS	30	0.724513	2.639259	518.431200	0.011639	0.012061
RS	31	0.784581	2.639259	543.701180	0.012207	0.012713
RS	32	0.849024	2.434045	616.575167	0.013843	0.014472
RS	33	0.918163	2.434045	642.939646	0.014434	0.015162
RS	34	0.992339	2.267290	717.391293	0.016106	0.016966
RS	35	1.071918	2.267290	743.005145	0.016681	0.017635
RS	36	1.157295	2.160146	804.829895	0.018069	0.019134
RS	37	1.248891	2.160146	827.420680	0.018576	0.019708
RS	38	1.347161	2.114098	866.020212	0.019443	0.020637
RS	39	1.452590	2.114098	883.638629	0.019838	0.021059
RS	40	1.565700	2.120589	895.652495	0.020108	0.021333
RS	41	1.687050	2.120589	907.137103	0.020366	0.021580
RS	42	1.817241	2.166764	896.046111	0.020117	0.021291
RS	43	1.956916	2.166764	900.984078	0.020228	0.021364
RS	44	2.106767	2.236430	874.589184	0.019635	0.020708
RS	45	2.267535	2.236430	872.924320	0.019598	0.020624
RS	46	2.440015	2.310655	839.947627	0.018857	0.019821
RS	47	2.625061	2.310655	831.533932	0.018669	0.019591
RS	48	2.823588	2.371239	798.410054	0.017925	0.018803
RS	49	3.036578	2.371239	782.773896	0.017574	0.018427
RS	50	3.265084	2.406932	751.678929	0.016876	0.017706
RS	51	3.510238	2.406932	728.143995	0.016347	0.017169
RS	52	3.773252	2.417479	697.232449	0.015653	0.016470
RS	53	4.055428	2.417479	665.406083	0.014939	0.015755
RS	54	4.358160	2.408741	631.767726	0.014184	0.015001
RS	55	4.682947	2.408741	592.054713	0.013292	0.014105
RS	56	5.031395	2.408741	549.391083	0.012334	0.013138
RS	57	5.405229	2.408741	504.433397	0.011325	0.012112
RS	58	5.806297	2.739593	406.869052	0.009135	0.009844
RS	59	6.236584	2.739593	373.113705	0.008377	0.009062
RS	60	6.698219	2.739593	338.260995	0.007594	0.008247
RS	61	7.193485	2.739593	302.916496	0.006801	0.007413
RS	62	7.724831	2.739593	267.709416	0.006010	0.006574
RS	63	8.294888	2.739593	1201.326484	0.026971	0.029891
PA	4+25*2+4+6 0.077197657 0.027832419 8.294887970 0.253910379 0.195057023 0.362742265 0.560458077 0.773675413 0.996521662 1.279731599 1.674430678 2.146505652 2.565895424 2.841980522 2.971757841 2.964285253 2.836690252 2.639259290 2.434045017 2.267290361 2.160145745 2.114098253 2.120589105 2.166763636 2.236429612 2.310654950 2.371239413 2.406932253 2.417478732 2.408741041 2.739593302
//
IT	4440
RD	24
LK	-304272.260640
QD	-156.963064 -> -147.558346
RI	0.0404130592
TR	0.076168	0.027959
MT	8.370386
MM	C_pi: 1.707171, n_recomb: 45403.328998
RS	0	0.000000	0.258997	1232.586964	0.027148	0.002795
RS	1	0.007300	0.258997	1284.632081	0.028294	0.019358
RS	2	0.015134	0.258997	1336.033378	0.029426	0.031358
RS	3	0.023539	0.258997	1386.327606	0.030534	0.034023
RS	4	0.032558	0.194692	1897.304698	0.041788	0.042938
RS	5	0.042236	0.194692	1933.887848	0.042594	0.042040
RS	6	0.052619	0.365855	1059.032270	0.023325	0.022821
RS	7	0.063761	0.365855	1101.220678	0.024254	0.023510
RS	8	0.075717	0.565201	744.084687	0.016388	0.015811
RS	9	0.088545	0.565201	779.990288	0.017179	0.016538
RS	10	0.102310	0.778221	594.926987	0.013103	0.012591
RS	11	0.117079	0.778221	626.059904	0.013789	0.013307
RS	12	0.132927	0.999195	513.629418	0.011313	0.010961
RS	13	0.149932	0.999195	541.624457	0.011929	0.011657
RS	14	0.168178	1.281000	445.892043	0.009821	0.009660
RS	15	0.187756	1.281000	471.058666	0.010375	0.010276
RS	16	0.208764	1.677997	380.265242	0.008375	0.008341
RS	17	0.231305	1.677997	402.515974	0.008865	0.008842
RS	18	0.255492	2.158133	331.517957	0.007302	0.007300
RS	19	0.281444	2.158133	351.445919	0.007741	0.007723
RS	20	0.309292	2.588964	310.654879	0.006842	0.006838
RS	21	0.339172	2.588964	329.512561	0.007257	0.007249
RS	22	0.371233	2.875784	314.598782	0.006929	0.006947
RS	23	0.405636	2.875784	333.571780	0.007347	0.007382
RS	24	0.442549	3.013950	337.288102	0.007429	0.007502
RS	25	0.482158	3.013950	357.219315	0.007868	0.007970
RS	26	0.524658	3.011264	378.302602	0.008332	0.008481
RS	27	0.570261	3.011264	399.861087	0.008807	0.008995
RS	28	0.619194	2.883522	440.717361	0.009707	0.009957
RS	29	0.671698	2.883522	464.401334	0.010228	0.010536
RS	30	0.728036	2.681750	525.068364	0.011565	0.011961
RS	31	0.788486	2.681750	550.868647	0.012133	0.012609
RS	32	0.853350	2.470450	625.646634	0.013780	0.014372
RS	33	0.922949	2.470450	652.654489	0.014375	0.015061
RS	34	0.997629	2.298128	729.490353	0.016067	0.016881
RS	35	1.077761	2.298128	755.831768	0.016647	0.017551
RS	36	1.163744	2.187157	819.928253	0.018059	0.019070
RS	37	1.256003	2.187157	843.265582	0.018573	0.019649
RS	38	1.354998	2.139323	883.441606	0.019458	0.020594
RS	39	1.461219	2.139323	901.758329	0.019861	0.021024
RS	40	1.575196	2.145895	914.374583	0.020139	0.021307
RS	41	1.697493	2.145895	926.470166	0.020405	0.021563
RS	42	1.828718	2.193651	915.099413	0.020155	0.021274
RS	43	1.969524	2.193651	920.553167	0.020275	0.021358
RS	44	2.120609	2.265865	893.350253	0.019676	0.020698
RS	45	2.282724	2.265865	892.110455	0.019649	0.020626
RS	46	2.456674	2.342894	858.218289	0.018902	0.019820
RS	47	2.643323	2.342894	850.132944	0.018724	0.019604
RS	48	2.843599	2.405804	816.291726	0.017979	0.018816
RS	49	3.058496	2.405804	800.857426	0.017639	0.018453
RS	50	3.289081	2.442867	769.336991	0.016945	0.017739
RS	51	3.536500	2.442867	745.823692	0.016427	0.017214
RS	52	3.801981	2.453811	714.666817	0.015740	0.016525
RS	53	4.086844	2.453811	682.618063	0.015035	0.015821
RS	54	4.392504	2.444803	648.710745	0.014288	0.015077
RS	55	4.720478	2.444803	608.480915	0.013402	0.014190
RS	56	5.072396	2.444803	565.162088	0.012448	0.013229
RS	57	5.450005	2.444803	519.417728	0.011440	0.012207
RS	58	5.855182	2.790268	418.016397	0.009207	0.009897
RS	59	6.289938	2.790268	383.913237	0.008456	0.009125
RS	60	6.756434	2.790268	348.601552	0.007678	0.008317
RS	61	7.256986	2.790268	312.694067	0.006887	0.007488
RS	62	7.794081	2.790268	276.831223	0.006097	0.006653
RS	63	8.370386	2.790268	1253.478166	0.027608	0.030523
PA	4+25*2+4+6 0.076167693 0.027958740 8.370385954 0.258996542 0.194692236 0.365854540 0.565200913 0.778220841 0.999195016 1.280999948 1.677997269 2.158132995 2.588963562 2.875783681 3.013950343 3.011263719 2.883522345 2.681749921 2.470449749 2.298128465 2.187157455 2.139323454 2.145894787 2.193651461 2.265865003 2.342893798 2.405803630 2.442867202 2.453810620 2.444803208 2.790268022
//
IT	5779
RD	25
LK	-304253.687703
QD	-151.978198 -> -143.090734
RI	0.0396010995
TR	0.075178	0.028080
MT	8.444181
MM	C_pi: 1.732335, n_recomb: 46251.206177
RS	0	0.000000	0.264081	1233.672715	0.026673	0.002751
RS	1	0.007315	0.264081	1286.587678	0.027817	0.019089
RS	2	0.015166	0.264081	1338.968234	0.028950	0.030964
RS	3	0.023590	0.264081	1390.356526	0.030061	0.033626
RS	4	0.032631	0.194293	1944.776774	0.042048	0.043347
RS	5	0.042334	0.194293	1982.069893	0.042854	0.042393
RS	6	0.052746	0.368970	1074.150003	0.023224	0.022766
RS	7	0.063919	0.368970	1117.291246	0.024157	0.023457
RS	8	0.075910	0.569955	755.238878	0.016329	0.015781
RS	9	0.088779	0.569955	791.889098	0.017121	0.016509
RS	10	0.102588	0.782777	605.674155	0.013095	0.012603
RS	11	0.117408	0.782777	637.487955	0.013783	0.013319
RS	12	0.133312	1.001850	524.754239	0.011346	0.011004
RS	13	0.150379	1.001850	553.422260	0.011966	0.011701
RS	14	0.168695	1.282124	456.462817	0.009869	0.009713
RS	15	0.188351	1.282124	482.269557	0.010427	0.010332
RS	16	0.209445	1.681103	388.975191	0.008410	0.008378
RS	17	0.232081	1.681103	411.779380	0.008903	0.008883
RS	18	0.256374	2.168869	338.135479	0.007311	0.007311
RS	19	0.282443	2.168869	358.513530	0.007751	0.007737
RS	20	0.310420	2.610823	315.864094	0.006829	0.006827
RS	21	0.340443	2.610823	335.099697	0.007245	0.007238
RS	22	0.372663	2.908277	319.093621	0.006899	0.006917
RS	23	0.407239	2.908277	338.411437	0.007317	0.007350
RS	24	0.444345	3.054950	341.484004	0.007383	0.007453
RS	25	0.484165	3.054950	361.754777	0.007822	0.007918
RS	26	0.526899	3.057328	382.570742	0.008272	0.008413
RS	27	0.572758	3.057328	404.490853	0.008746	0.008922
RS	28	0.621972	2.929731	445.639739	0.009635	0.009871
RS	29	0.674786	2.929731	469.744269	0.010156	0.010445
RS	30	0.731463	2.723863	531.462273	0.011491	0.011864
RS	31	0.792287	2.723863	557.779919	0.012060	0.012507
RS	32	0.857560	2.506589	634.403799	0.013716	0.014275
RS	33	0.927608	2.506589	662.042317	0.014314	0.014961
RS	34	1.002780	2.328739	741.222340	0.016026	0.016795
RS	35	1.083451	2.328739	768.281449	0.016611	0.017467
RS	36	1.170023	2.213928	834.639719	0.018046	0.019006
RS	37	1.262929	2.213928	858.718146	0.018566	0.019589
RS	38	1.362630	2.164266	900.484570	0.019469	0.020550
RS	39	1.469625	2.164266	919.498508	0.019881	0.020988
RS	40	1.584447	2.170859	932.743688	0.020167	0.021279
RS	41	1.707669	2.170859	945.452499	0.020442	0.021545
RS	42	1.839904	2.220129	933.831303	0.020190	0.021256
RS	43	1.981813	2.220129	939.805370	0.020320	0.021352
RS	44	2.134103	2.294817	911.822382	0.019715	0.020688
RS	45	2.297533	2.294817	911.013712	0.019697	0.020628
RS	46	2.472919	2.374583	876.229771	0.018945	0.019819
RS	47	2.661134	2.374583	868.480276	0.018777	0.019615
RS	48	2.863118	2.439766	833.941665	0.018031	0.018829
RS	49	3.079877	2.439766	818.718586	0.017702	0.018479
RS	50	3.312493	2.478162	786.791563	0.017011	0.017770
RS	51	3.562126	2.478162	763.311608	0.016504	0.017258
RS	52	3.830019	2.489478	731.928608	0.015825	0.016578
RS	53	4.117510	2.489478	699.671665	0.015128	0.015885
RS	54	4.426031	2.480184	665.515990	0.014389	0.015151
RS	55	4.757122	2.480184	624.785347	0.013509	0.014272
RS	56	5.112432	2.480184	580.828107	0.012558	0.013317
RS	57	5.493734	2.480184	534.314216	0.011552	0.012299
RS	58	5.902930	2.840165	429.068305	0.009277	0.009949
RS	59	6.342059	2.840165	394.632761	0.008532	0.009186
RS	60	6.813312	2.840165	358.878388	0.007759	0.008385
RS	61	7.319038	2.840165	322.424508	0.006971	0.007561
RS	62	7.861759	2.840165	285.922201	0.006182	0.006729
RS	63	8.444181	2.840165	1305.931783	0.028236	0.031144
PA	4+25*2+4+6 0.075178452 0.028079653 8.444181304 0.264080756 0.194293318 0.368970009 0.569955183 0.782777018 1.001849576 1.282123873 1.681102579 2.168869365 2.610823102 2.908276859 3.054949744 3.057327546 2.929730982 2.723862619 2.506588501 2.328739465 2.213928116 2.164266137 2.170858832 2.220128704 2.294816704 2.374583134 2.439766366 2.478162152 2.489477512 2.480184419 2.840165395
//
CC
CC	Brief Description of the file format:
CC	  CC  comments
CC	  MM  useful-messages
CC	  RD  round-of-iterations
CC	  LL  \log[P(sequence)]
CC	  QD  Q-before-opt Q-after-opt
CC	  TR  \theta_0 \rho_0
CC	  RS  k t_k \lambda_k \pi_k \sum_{l\not=k}A_{kl} A_{kk}
CC	  DC  begin end best-k t_k+\Delta_k max-prob
CC
MM	Version: 0.6.5-r67
MM	pattern:4+25*2+4+6, n:63, n_free_lambdas:28
MM	n_iterations:25, skip:1, max_t:5, theta/rho:5
MM	is_decoding:0
MM	n_seqs:18, sum_L:917373, sum_n:106788
RD	0
LK	0.000000
QD	0.000000 -> 0.000000
RI	inf
TR	0.123758	0.024752
MT	5.000000
MM	C_pi: 1.000000, n_recomb: 22428.863815
RS	0	0.000000	1.000000	142.220266	0.006341	0.000000
RS	1	0.006440	1.000000	150.388541	0.006705	0.000000
RS	2	0.013294	1.000000	158.958739	0.007087	0.000000
RS	3	0.020590	1.000000	167.941740	0.007488	0.000000
RS	4	0.028356	1.000000	177.347422	0.007907	0.000000
RS	5	0.036622	1.000000	187.184427	0.008346	0.000000
RS	6	0.045421	1.000000	197.459889	0.008804	0.000000
RS	7	0.054785	1.000000	208.179149	0.009282	0.000000
RS	8	0.064753	1.000000	219.345427	0.009780	0.000000
RS	9	0.075363	1.000000	230.959463	0.010297	0.000000
RS	10	0.086656	1.000000	243.019129	0.010835	0.000000
RS	11	0.098677	1.000000	255.519002	0.011392	0.000000
RS	12	0.111471	1.000000	268.449907	0.011969	0.000000
RS	13	0.125090	1.000000	281.798422	0.012564	0.000000
RS	14	0.139585	1.000000	295.546360	0.013177	0.000000
RS	15	0.155014	1.000000	309.670210	0.013807	0.000000
RS	16	0.171437	1.000000	324.140568	0.014452	0.000000
RS	17	0.188917	1.000000	338.921542	0.015111	0.000000
RS	18	0.207523	1.000000	353.970146	0.015782	0.000000
RS	19	0.227327	1.000000	369.235700	0.016463	0.000000
RS	20	0.248406	1.000000	384.659241	0.017150	0.000000
RS	21	0.270843	1.000000	400.172958	0.017842	0.000000
RS	22	0.294725	1.000000	415.699683	0.018534	0.000000
RS	23	0.320144	1.000000	431.152446	0.019223	0.000000
RS	24	0.347201	1.000000	446.434124	0.019904	0.000000
RS	25	0.376000	1.000000	461.437221	0.020573	0.000000
RS	26	0.406654	1.000000	476.043798	0.021225	0.000000
RS	27	0.439282	1.000000	490.125603	0.021852	0.000000
RS	28	0.474011	1.000000	503.544430	0.022451	0.000000
RS	29	0.510976	1.000000	516.152753	0.023013	0.000000
RS	30	0.550322	1.000000	527.794678	0.023532	0.000000
RS	31	0.592202	1.000000	538.307253	0.024001	0.000000
RS	32	0.636779	1.000000	547.522177	0.024411	0.000000
RS	33	0.684227	1.000000	555.267942	0.024757	0.000000
RS	34	0.734730	1.000000	561.372438	0.025029	0.000000
RS	35	0.788485	1.000000	565.666040	0.025220	0.000000
RS	36	0.845702	1.000000	567.985160	0.025324	0.000000
RS	37	0.906604	1.000000	568.176281	0.025332	0.000000
RS	38	0.971428	1.000000	566.100394	0.025240	0.000000
RS	39	1.040426	1.000000	561.637791	0.025041	0.000000
RS	40	1.113868	1.000000	554.693108	0.024731	0.000000
RS	41	1.192040	1.000000	545.200464	0.024308	0.000000
RS	42	1.275245	1.000000	533.128551	0.023770	0.000000
RS	43	1.363809	1.000000	518.485423	0.023117	0.000000
RS	44	1.458076	1.000000	501.322768	0.022352	0.000000
RS	45	1.558414	1.000000	481.739372	0.021479	0.000000
RS	46	1.665214	1.000000	459.883480	0.020504	0.000000
RS	47	1.778891	1.000000	435.953760	0.019437	0.000000
RS	48	1.899889	1.000000	410.198591	0.018289	0.000000
RS	49	2.028679	1.000000	382.913425	0.017072	0.000000
RS	50	2.165763	1.000000	354.436045	0.015803	0.000000
RS	51	2.311675	1.000000	325.139657	0.014496	0.000000
RS	52	2.466983	1.000000	295.423818	0.013172	0.000000
RS	53	2.632293	1.000000	265.703427	0.011846	0.000000
RS	54	2.808249	1.000000	236.396089	0.010540	0.000000
RS	55	2.995536	1.000000	207.908386	0.009270	0.000000
RS	56	3.194884	1.000000	180.621716	0.008053	0.000000
RS	57	3.407070	1.000000	154.878487	0.006905	0.000000
RS	58	3.632920	1.000000	130.969543	0.005839	0.000000
RS	59	3.873315	1.000000	109.123698	0.004865	0.000000
RS	60	4.129191	1.000000	89.500180	0.003990	0.000000
RS	61	4.401545	1.000000	72.184638	0.003218	0.000000
RS	62	4.691438	1.000000	57.189125	0.002550	0.000000
RS	63	5.000000	1.000000	160.361607	0.007150	0.000000
PA	4+25*2+4+6 0.123757942 0.024751588 5.000000000 1.000000000 1.000000000 1.000000000 1.000000000 1.000000000 1.000000000 1.000000000 1.000000000 1.000000000 1.000000000 1.000000000 1.000000000 1.000000000 1.000000000 1.000000000 1.000000000 1.000000000 1.000000000 1.000000000 1.000000000 1.000000000 1.000000000 1.000000000 1.000000000 1.000000000 1.000000000 1.000000000 1.000000000
//
IT	5359
RD	1
LK	-277801.981633
QD	-1211.203416 -> -563.288673
RI	0.0521548677
TR	0.115156	0.022615
MT	5.756521
MM	C_pi: 1.057007, n_recomb: 21670.057476
RS	0	0.000000	0.215997	651.552620	0.030067	0.004553
RS	1	0.006674	0.215997	673.251094	0.031068	0.040046
RS	2	0.013793	0.215997	694.195518	0.032035	0.051400
RS	3	0.021387	0.215997	714.170888	0.032957	0.037771
RS	4	0.029488	0.345671	461.422659	0.021293	0.029661
RS	5	0.038130	0.345671	479.713987	0.022137	0.025920
RS	6	0.047349	0.485538	355.903324	0.016424	0.022875
RS	7	0.057183	0.485538	371.835871	0.017159	0.019906
RS	8	0.067673	0.643936	293.342601	0.013537	0.017182
RS	9	0.078863	0.643936	307.391254	0.014185	0.014939
RS	10	0.090800	0.796153	260.709175	0.012031	0.013275
RS	11	0.103533	0.796153	273.590748	0.012625	0.012121
RS	12	0.117117	0.929065	246.085352	0.011356	0.011328
RS	13	0.131607	0.929065	258.355769	0.011922	0.010767
RS	14	0.147064	1.044487	241.243858	0.011133	0.010349
RS	15	0.163552	1.044487	253.229039	0.011686	0.010022
RS	16	0.181141	1.145386	242.324593	0.011182	0.009754
RS	17	0.199904	1.145386	254.213877	0.011731	0.009530
RS	18	0.219919	1.230116	248.199279	0.011454	0.009354
RS	19	0.241270	1.230116	260.122320	0.012004	0.009237
RS	20	0.264045	1.294594	258.861573	0.011946	0.009199
RS	21	0.288341	1.294594	270.911051	0.012502	0.009251
RS	22	0.314258	1.338114	274.045595	0.012646	0.009398
RS	23	0.341905	1.338114	286.252318	0.013210	0.009636
RS	24	0.371397	1.363955	292.991689	0.013521	0.009959
RS	25	0.402857	1.363955	305.296532	0.014088	0.010360
RS	26	0.436416	1.376293	314.809727	0.014527	0.010833
RS	27	0.472216	1.376293	327.050390	0.015092	0.011371
RS	28	0.510404	1.378645	338.597517	0.015625	0.011970
RS	29	0.551142	1.378645	350.500013	0.016174	0.012624
RS	30	0.594597	1.373851	363.336196	0.016767	0.013325
RS	31	0.640954	1.373851	374.506986	0.017282	0.014066
RS	32	0.690403	1.364359	387.766026	0.017894	0.014837
RS	33	0.743153	1.364359	397.690535	0.018352	0.015624
RS	34	0.799424	1.352440	410.306004	0.018934	0.016410
RS	35	0.859449	1.352440	418.363186	0.019306	0.017177
RS	36	0.923481	1.340023	429.136258	0.019803	0.017907
RS	37	0.991786	1.340023	434.636327	0.020057	0.018580
RS	38	1.064650	1.328442	442.399334	0.020415	0.019180
RS	39	1.142376	1.328442	444.643222	0.020519	0.019690
RS	40	1.225290	1.318386	448.408843	0.020693	0.020096
RS	41	1.313737	1.318386	446.762945	0.020617	0.020386
RS	42	1.408087	1.310019	445.822430	0.020573	0.020554
RS	43	1.508734	1.310019	439.801366	0.020295	0.020592
RS	44	1.616098	1.303185	433.768845	0.020017	0.020499
RS	45	1.730627	1.303185	423.120210	0.019526	0.020274
RS	46	1.852799	1.297480	411.991496	0.019012	0.019922
RS	47	1.983125	1.297480	396.769941	0.018310	0.019448
RS	48	2.122149	1.292305	380.946787	0.017579	0.018863
RS	49	2.270451	1.292305	361.564762	0.016685	0.018174
RS	50	2.428650	1.287130	341.785560	0.015772	0.017391
RS	51	2.597407	1.287130	319.039327	0.014723	0.016521
RS	52	2.777426	1.281847	296.294383	0.013673	0.015572
RS	53	2.969460	1.281847	271.359902	0.012522	0.014552
RS	54	3.174310	1.275133	247.195384	0.011407	0.013470
RS	55	3.392831	1.275133	221.476821	0.010220	0.012340
RS	56	3.625935	1.275133	196.137965	0.009051	0.011177
RS	57	3.874597	1.275133	171.555047	0.007917	0.010002
RS	58	4.139854	1.284872	147.076053	0.006787	0.008835
RS	59	4.422813	1.284872	125.386682	0.005786	0.007698
RS	60	4.724657	1.284872	105.309529	0.004860	0.006611
RS	61	5.046645	1.284872	87.047829	0.004017	0.005590
RS	62	5.390121	1.284872	70.739277	0.003264	0.004649
RS	63	5.756521	1.284872	217.741784	0.010048	0.015399
PA	4+25*2+4+6 0.115155986 0.022614974 5.756521225 0.215997219 0.345671177 0.485538483 0.643936157 0.796152592 0.929065228 1.044487000 1.145385742 1.230115891 1.294593811 1.338113785 1.363954544 1.376293182 1.378644943 1.373850942 1.364358902 1.352439880 1.340023041 1.328442097 1.318386078 1.310018539 1.303184628 1.297479630 1.292304993 1.287130356 1.281847000 1.275133133 1.284871995
//
IT	4493
RD	2
LK	-276831.251110
QD	-549.094379 -> -388.028609
RI	0.0666901383
TR	0.110600	0.022187
MT	6.141952
MM	C_pi: 1.059200, n_recomb: 21308.247831
RS	0	0.000000	0.142068	981.780586	0.046075	0.005051
RS	1	0.006782	0.142068	997.967861	0.046835	0.040091
RS	2	0.014023	0.142068	1011.039495	0.047448	0.055956
RS	3	0.021756	0.142068	1020.635858	0.047899	0.048808
RS	4	0.030014	0.246302	599.795501	0.028149	0.028154
RS	5	0.038831	0.246302	617.267291	0.028968	0.028456
RS	6	0.048246	0.377905	415.922312	0.019519	0.020546
RS	7	0.058300	0.377905	432.131103	0.020280	0.020490
RS	8	0.069035	0.548739	310.078199	0.014552	0.015185
RS	9	0.080499	0.548739	324.075441	0.015209	0.014872
RS	10	0.092740	0.733086	253.919337	0.011916	0.011867
RS	11	0.105811	0.733086	266.227276	0.012494	0.011859
RS	12	0.119769	0.909807	225.077300	0.010563	0.010270
RS	13	0.134673	0.909807	236.345804	0.011092	0.010449
RS	14	0.150588	1.078246	209.475608	0.009831	0.009478
RS	15	0.167582	1.078246	220.109438	0.010330	0.009659
RS	16	0.185729	1.240322	201.076646	0.009437	0.008956
RS	17	0.205107	1.240322	211.320023	0.009917	0.009088
RS	18	0.225798	1.387179	198.545813	0.009318	0.008585
RS	19	0.247893	1.387179	208.600950	0.009790	0.008732
RS	20	0.271486	1.503158	202.174123	0.009488	0.008484
RS	21	0.296680	1.503158	212.237813	0.009960	0.008739
RS	22	0.323582	1.580792	211.714851	0.009936	0.008775
RS	23	0.352308	1.580792	221.938242	0.010416	0.009168
RS	24	0.382983	1.624015	226.242109	0.010618	0.009449
RS	25	0.415738	1.624015	236.688781	0.011108	0.009967
RS	26	0.450714	1.640554	244.809579	0.011489	0.010448
RS	27	0.488062	1.640554	255.440427	0.011988	0.011070
RS	28	0.527943	1.637551	266.597198	0.012511	0.011719
RS	29	0.570529	1.637551	277.260539	0.013012	0.012428
RS	30	0.616002	1.621052	290.720641	0.013644	0.013215
RS	31	0.664560	1.621052	301.137710	0.014132	0.013983
RS	32	0.716411	1.596451	315.999426	0.014830	0.014868
RS	33	0.771778	1.596451	325.752050	0.015288	0.015652
RS	34	0.830900	1.568848	340.780919	0.015993	0.016560
RS	35	0.894032	1.568848	349.316291	0.016393	0.017289
RS	36	0.961445	1.542396	363.056224	0.017038	0.018126
RS	37	1.033430	1.542396	369.721511	0.017351	0.018726
RS	38	1.110296	1.519628	380.772791	0.017870	0.019403
RS	39	1.192376	1.519628	384.875946	0.018062	0.019811
RS	40	1.280022	1.501471	392.120048	0.018402	0.020258
RS	41	1.373612	1.501471	393.003519	0.018444	0.020431
RS	42	1.473549	1.487676	395.707923	0.018571	0.020609
RS	43	1.580264	1.487676	392.823595	0.018435	0.020530
RS	44	1.694215	1.477375	390.632135	0.018332	0.020431
RS	45	1.815895	1.477375	383.613249	0.018003	0.020104
RS	46	1.945827	1.469252	376.561771	0.017672	0.019748
RS	47	2.084570	1.469252	365.282712	0.017143	0.019199
RS	48	2.232723	1.461718	353.759783	0.016602	0.018628
RS	49	2.390923	1.461718	338.380260	0.015880	0.017894
RS	50	2.559852	1.453560	322.956329	0.015156	0.017148
RS	51	2.740237	1.453560	303.967947	0.014265	0.016255
RS	52	2.932856	1.444684	285.279839	0.013388	0.015356
RS	53	3.138538	1.444684	263.560549	0.012369	0.014325
RS	54	3.358168	1.433202	242.893888	0.011399	0.013307
RS	55	3.592693	1.433202	219.597013	0.010306	0.012169
RS	56	3.843124	1.433202	196.306862	0.009213	0.011009
RS	57	4.110538	1.433202	173.385041	0.008137	0.009844
RS	58	4.396087	1.456591	148.999914	0.006993	0.008635
RS	59	4.701002	1.456591	128.599392	0.006035	0.007538
RS	60	5.026595	1.456591	109.401930	0.005134	0.006488
RS	61	5.374269	1.456591	91.647288	0.004301	0.005501
RS	62	5.745522	1.456591	75.521303	0.003544	0.004590
RS	63	6.141952	1.456591	245.616530	0.011527	0.015574
PA	4+25*2+4+6 0.110600166 0.022186927 6.141952364 0.142067667 0.246302449 0.377904927 0.548738770 0.733086084 0.909806574 1.078245839 1.240321890 1.387179218 1.503158314 1.580791876 1.624014572 1.640553822 1.637551081 1.621051506 1.596450953 1.568848112 1.542395943 1.519627609 1.501470668 1.487675911 1.477374912 1.469252368 1.461718396 1.453560145 1.444683864 1.433201699 1.456591315
//
IT	4572
RD	3
LK	-276575.617013
QD	-410.237552 -> -347.028859
RI	0.0790587435
TR	0.107169	0.022245
MT	6.384491
MM	C_pi: 1.083777, n_recomb: 21852.777804
RS	0	0.000000	0.128790	1117.909439	0.051156	0.005081
RS	1	0.006846	0.128790	1130.656963	0.051740	0.039060
RS	2	0.014162	0.128790	1139.262325	0.052134	0.056220
RS	3	0.021978	0.128790	1143.335347	0.052320	0.051641
RS	4	0.030329	0.219264	680.655360	0.031147	0.028513
RS	5	0.039251	0.219264	697.360983	0.031912	0.029804
RS	6	0.048785	0.342533	459.847414	0.021043	0.020444
RS	7	0.058972	0.342533	476.507089	0.021805	0.021218
RS	8	0.069855	0.513132	330.770606	0.015136	0.014951
RS	9	0.081484	0.513132	345.276436	0.015800	0.015221
RS	10	0.093910	0.707100	262.058151	0.011992	0.011645
RS	11	0.107185	0.707100	274.657657	0.012569	0.012015
RS	12	0.121370	0.900928	226.152938	0.010349	0.010068
RS	13	0.136526	0.900928	237.510294	0.010869	0.010512
RS	14	0.152720	1.095984	205.152281	0.009388	0.009257
RS	15	0.170022	1.095984	215.691139	0.009870	0.009630
RS	16	0.188509	1.296692	191.725722	0.008774	0.008669
RS	17	0.208261	1.296692	201.695995	0.009230	0.008942
RS	18	0.229366	1.488830	184.812001	0.008457	0.008231
RS	19	0.251916	1.488830	194.446457	0.008898	0.008484
RS	20	0.276009	1.644418	185.182099	0.008474	0.008104
RS	21	0.301753	1.644418	194.740445	0.008911	0.008438
RS	22	0.329258	1.747481	192.605527	0.008814	0.008408
RS	23	0.358647	1.747481	202.312032	0.009258	0.008858
RS	24	0.390048	1.801764	205.924270	0.009423	0.009121
RS	25	0.423598	1.801764	215.909277	0.009880	0.009675
RS	26	0.459446	1.818191	224.064876	0.010253	0.010175
RS	27	0.497748	1.818191	234.348984	0.010724	0.010816
RS	28	0.538672	1.807352	246.197236	0.011266	0.011516
RS	29	0.582399	1.807352	256.681643	0.011746	0.012227
RS	30	0.629118	1.778314	271.465280	0.012422	0.013093
RS	31	0.679037	1.778314	281.913207	0.012901	0.013850
RS	32	0.732373	1.739264	298.646740	0.013666	0.014835
RS	33	0.789360	1.739264	308.663753	0.014125	0.015593
RS	34	0.850250	1.698002	325.879212	0.014912	0.016606
RS	35	0.915308	1.698002	334.913445	0.015326	0.017294
RS	36	0.984820	1.660670	350.828951	0.016054	0.018222
RS	37	1.059091	1.660670	358.210971	0.016392	0.018768
RS	38	1.138447	1.630626	371.158010	0.016984	0.019505
RS	39	1.223236	1.630626	376.173236	0.017214	0.019852
RS	40	1.313831	1.608648	384.916206	0.017614	0.020325
RS	41	1.410627	1.608648	386.886822	0.017704	0.020437
RS	42	1.514051	1.593726	390.745301	0.017881	0.020615
RS	43	1.624556	1.593726	389.102690	0.017806	0.020481
RS	44	1.742626	1.584029	387.870877	0.017749	0.020370
RS	45	1.868779	1.584029	382.215697	0.017490	0.020004
RS	46	2.003570	1.577140	376.125129	0.017212	0.019640
RS	47	2.147589	1.577140	366.268629	0.016761	0.019070
RS	48	2.301468	1.570359	355.863922	0.016285	0.018508
RS	49	2.465883	1.570359	341.856546	0.015644	0.017768
RS	50	2.641553	1.561794	327.700249	0.014996	0.017051
RS	51	2.829251	1.561794	309.885226	0.014181	0.016163
RS	52	3.029800	1.551465	292.403421	0.013381	0.015302
RS	53	3.244079	1.551465	271.510955	0.012425	0.014281
RS	54	3.473028	1.537695	251.763553	0.011521	0.013308
RS	55	3.717652	1.537695	228.841198	0.010472	0.012178
RS	56	3.979025	1.537695	205.716541	0.009414	0.011026
RS	57	4.258291	1.537695	182.754879	0.008363	0.009872
RS	58	4.556678	1.577487	156.669401	0.007169	0.008605
RS	59	4.875493	1.577487	136.326112	0.006238	0.007539
RS	60	5.216136	1.577487	116.969043	0.005353	0.006515
RS	61	5.580100	1.577487	98.864935	0.004524	0.005548
RS	62	5.968983	1.577487	82.233165	0.003763	0.004650
RS	63	6.384491	1.577487	277.983518	0.012721	0.016181
PA	4+25*2+4+6 0.107168790 0.022244597 6.384490646 0.128790350 0.219264464 0.342532832 0.513131947 0.707100293 0.900927818 1.095984191 1.296691823 1.488830191 1.644418434 1.747481345 1.801763520 1.818190941 1.807352117 1.778313797 1.739264437 1.698002008 1.660670089 1.630626386 1.608647642 1.593725967 1.584029141 1.577139747 1.570358823 1.561794009 1.551464579 1.537694828 1.577486664
//
IT	4885
RD	4
LK	-276463.173519
QD	-368.411757 -> -326.649241
RI	0.0811773536
TR	0.104152	0.022456
MT	6.569344
MM	C_pi: 1.120114, n_recomb: 22788.154243
RS	0	0.000000	0.128962	1171.537594	0.051410	0.004983
RS	1	0.006894	0.128962	1185.045809	0.052003	0.038020
RS	2	0.014263	0.128962	1194.157864	0.052403	0.055486
RS	3	0.022141	0.128962	1198.456314	0.052591	0.051748
RS	4	0.030561	0.210756	742.682504	0.032591	0.029179
RS	5	0.039562	0.210756	759.660738	0.033336	0.030622
RS	6	0.049184	0.328325	501.607108	0.022012	0.020805
RS	7	0.059469	0.328325	519.156592	0.022782	0.021843
RS	8	0.070463	0.496960	356.347162	0.015637	0.015118
RS	9	0.082215	0.496960	371.760865	0.016314	0.015605
RS	10	0.094777	0.693750	278.421359	0.012218	0.011727
RS	11	0.108205	0.693750	291.762164	0.012803	0.012248
RS	12	0.122559	0.894123	237.486508	0.010421	0.010111
RS	13	0.137902	0.894123	249.437162	0.010946	0.010670
RS	14	0.154303	1.103259	212.462309	0.009323	0.009246
RS	15	0.171835	1.103259	223.452505	0.009806	0.009708
RS	16	0.190576	1.330069	195.018652	0.008558	0.008570
RS	17	0.210608	1.330069	205.288550	0.009009	0.008910
RS	18	0.232022	1.556995	184.639351	0.008102	0.008047
RS	19	0.254912	1.556995	194.441449	0.008533	0.008349
RS	20	0.279380	1.744496	182.731803	0.008019	0.007870
RS	21	0.305534	1.744496	192.381882	0.008442	0.008238
RS	22	0.333492	1.867698	189.089366	0.008298	0.008159
RS	23	0.363378	1.867698	198.876200	0.008727	0.008628
RS	24	0.395323	1.929740	202.277840	0.008876	0.008879
RS	25	0.429471	1.929740	212.385159	0.009320	0.009439
RS	26	0.465974	1.944540	221.044152	0.009700	0.009953
RS	27	0.504992	1.944540	231.533897	0.010160	0.010592
RS	28	0.546701	1.925812	244.510263	0.010730	0.011330
RS	29	0.591285	1.925812	255.314023	0.011204	0.012031
RS	30	0.638943	1.885320	271.804414	0.011927	0.012957
RS	31	0.689887	1.885320	282.701024	0.012406	0.013697
RS	32	0.744342	1.833742	301.604835	0.013235	0.014759
RS	33	0.802552	1.833742	312.193733	0.013700	0.015496
RS	34	0.864775	1.781303	331.754765	0.014558	0.016591
RS	35	0.931287	1.781303	341.453182	0.014984	0.017256
RS	36	1.002385	1.735879	359.492110	0.015775	0.018251
RS	37	1.078384	1.735879	367.584420	0.016131	0.018773
RS	38	1.159623	1.701439	382.102745	0.016768	0.019550
RS	39	1.246463	1.701439	387.830839	0.017019	0.019872
RS	40	1.339289	1.678429	397.461810	0.017442	0.020354
RS	41	1.438515	1.678429	400.120288	0.017558	0.020445
RS	42	1.544582	1.664991	404.262345	0.017740	0.020609
RS	43	1.657961	1.664991	403.270924	0.017697	0.020463
RS	44	1.779156	1.658267	401.930295	0.017638	0.020327
RS	45	1.908707	1.658267	396.881587	0.017416	0.019958
RS	46	2.047189	1.654705	390.561435	0.017139	0.019575
RS	47	2.195218	1.654705	381.241942	0.016730	0.019013
RS	48	2.353452	1.650478	370.721537	0.016268	0.018448
RS	49	2.522596	1.650478	357.121565	0.015671	0.017726
RS	50	2.703400	1.643031	343.020741	0.015053	0.017024
RS	51	2.896669	1.643031	325.391272	0.014279	0.016156
RS	52	3.103262	1.632537	307.974855	0.013515	0.015323
RS	53	3.324098	1.632537	286.956203	0.012592	0.014320
RS	54	3.560158	1.617992	267.052263	0.011719	0.013378
RS	55	3.812493	1.617992	243.649683	0.010692	0.012261
RS	56	4.082223	1.617992	219.884233	0.009649	0.011122
RS	57	4.370550	1.617992	196.134607	0.008607	0.009977
RS	58	4.678754	1.675819	167.387121	0.007345	0.008642
RS	59	5.008205	1.675819	146.562773	0.006432	0.007603
RS	60	5.360370	1.675819	126.576259	0.005554	0.006599
RS	61	5.736812	1.675819	107.719958	0.004727	0.005646
RS	62	6.139208	1.675819	90.243406	0.003960	0.004757
RS	63	6.569344	1.675819	314.537930	0.013803	0.016957
PA	4+25*2+4+6 0.104152351 0.022455816 6.569344330 0.128962119 0.210756415 0.328324712 0.496960042 0.693749643 0.894123019 1.103258866 1.330069479 1.556994610 1.744496430 1.867697911 1.929740457 1.944540417 1.925811713 1.885320335 1.833742072 1.781302523 1.735878659 1.701438902 1.678428894 1.664990828 1.658266912 1.654705220 1.650478384 1.643031200 1.632536599 1.617992407 1.675819411
//
IT	4411
RD	5
LK	-276383.428076
QD	-345.347791 -> -310.252186
RI	0.0792140881
TR	0.101381	0.022716
MT	6.727499
MM	C_pi: 1.159075, n_recomb: 23840.024228
RS	0	0.000000	0.132933	1195.938319	0.050165	0.004860
RS	1	0.006934	0.132933	1211.791918	0.050830	0.037045
RS	2	0.014349	0.132933	1223.279209	0.051312	0.054547
RS	3	0.022277	0.132933	1229.954471	0.051592	0.051123
RS	4	0.030756	0.208407	795.118365	0.033352	0.029828
RS	5	0.039822	0.208407	812.923865	0.034099	0.031150
RS	6	0.049517	0.322260	540.522702	0.022673	0.021212
RS	7	0.059885	0.322260	559.150582	0.023454	0.022322
RS	8	0.070971	0.489220	382.524528	0.016045	0.015355
RS	9	0.082826	0.489220	398.976877	0.016736	0.015931
RS	10	0.095503	0.686658	297.147873	0.012464	0.011878
RS	11	0.109059	0.686658	311.377312	0.013061	0.012468
RS	12	0.123554	0.889148	252.272532	0.010582	0.010224
RS	13	0.139055	0.889148	264.991065	0.011115	0.010842
RS	14	0.155631	1.106178	223.898427	0.009392	0.009307
RS	15	0.173356	1.106178	235.535813	0.009880	0.009818
RS	16	0.192310	1.352110	202.817038	0.008507	0.008545
RS	17	0.212579	1.352110	213.593284	0.008959	0.008923
RS	18	0.234253	1.607575	189.252509	0.007938	0.007936
RS	19	0.257429	1.607575	199.432997	0.008365	0.008265
RS	20	0.282213	1.822443	185.374355	0.007776	0.007705
RS	21	0.308715	1.822443	195.328551	0.008193	0.008087
RS	22	0.337055	1.962871	191.010783	0.008012	0.007968
RS	23	0.367359	1.962871	201.089886	0.008435	0.008442
RS	24	0.399766	2.031153	204.423127	0.008575	0.008680
RS	25	0.434419	2.031153	214.860071	0.009013	0.009236
RS	26	0.471475	2.043971	224.159120	0.009403	0.009759
RS	27	0.511100	2.043971	235.051142	0.009860	0.010388
RS	28	0.553473	2.017877	249.285092	0.010457	0.011154
RS	29	0.598784	2.017877	260.586819	0.010931	0.011842
RS	30	0.647236	1.967055	278.907159	0.011699	0.012813
RS	31	0.699049	1.967055	290.404310	0.012181	0.013539
RS	32	0.754454	1.904425	311.589343	0.013070	0.014661
RS	33	0.813700	1.904425	322.864694	0.013543	0.015384
RS	34	0.877055	1.842424	344.846645	0.014465	0.016544
RS	35	0.944803	1.842424	355.274188	0.014902	0.017198
RS	36	1.017248	1.790506	375.431303	0.015748	0.018247
RS	37	1.094716	1.790506	384.237004	0.016117	0.018761
RS	38	1.177556	1.753145	400.200755	0.016787	0.019567
RS	39	1.266140	1.753145	406.574493	0.017054	0.019885
RS	40	1.360867	1.730428	416.831422	0.017485	0.020367
RS	41	1.462161	1.730428	420.038414	0.017619	0.020459
RS	42	1.570479	1.719648	424.085537	0.017789	0.020601
RS	43	1.686308	1.719648	423.539141	0.017766	0.020463
RS	44	1.810168	1.716940	421.632784	0.017686	0.020297
RS	45	1.942617	1.716940	416.928849	0.017489	0.019944
RS	46	2.084249	1.717638	409.886938	0.017193	0.019536
RS	47	2.235702	1.717638	400.803028	0.016812	0.018996
RS	48	2.397656	1.716784	389.681276	0.016346	0.018422
RS	49	2.570840	1.716784	376.166205	0.015779	0.017725
RS	50	2.756033	1.711164	361.669217	0.015171	0.017032
RS	51	2.954066	1.711164	343.901928	0.014425	0.016190
RS	52	3.165831	1.701117	326.146990	0.013681	0.015378
RS	53	3.392279	1.701117	304.697773	0.012781	0.014397
RS	54	3.634429	1.686534	284.261698	0.011924	0.013475
RS	55	3.893370	1.686534	260.116230	0.010911	0.012375
RS	56	4.170265	1.686534	235.464255	0.009877	0.011249
RS	57	4.466359	1.686534	210.700577	0.008838	0.010113
RS	58	4.782984	1.763341	178.870449	0.007503	0.008704
RS	59	5.121564	1.763341	157.434132	0.006604	0.007690
RS	60	5.483620	1.763341	136.708759	0.005734	0.006705
RS	61	5.870780	1.763341	117.010408	0.004908	0.005764
RS	62	6.284786	1.763341	98.616310	0.004137	0.004880
RS	63	6.727499	1.763341	352.833383	0.014800	0.017800
PA	4+25*2+4+6 0.101380755 0.022715873 6.727498759 0.132933028 0.208407309 0.322259520 0.489219953 0.686657832 0.889148302 1.106177530 1.352110041 1.607575077 1.822443233 1.962871463 2.031152723 2.043970906 2.017876771 1.967054780 1.904424994 1.842423867 1.790505623 1.753145266 1.730428407 1.719648110 1.716940161 1.717637849 1.716783633 1.711163772 1.701116946 1.686534146 1.763340968
//
IT	4497
RD	6
LK	-276314.917776
QD	-326.865052 -> -295.301022
RI	0.0762830562
TR	0.098801	0.022987
MT	6.871406
MM	C_pi: 1.197679, n_recomb: 24913.049630
RS	0	0.000000	0.137872	1211.396749	0.048625	0.004738
RS	1	0.006969	0.137872	1229.900837	0.049368	0.036146
RS	2	0.014424	0.137872	1244.153524	0.049940	0.053630
RS	3	0.022399	0.137872	1253.683772	0.050322	0.050400
RS	4	0.030929	0.208413	841.523223	0.033778	0.030391
RS	5	0.040054	0.208413	860.399757	0.034536	0.031519
RS	6	0.049815	0.320026	576.071222	0.023123	0.021559
RS	7	0.060256	0.320026	595.839193	0.023917	0.022676
RS	8	0.071424	0.486031	407.417615	0.016354	0.015571
RS	9	0.083371	0.486031	424.927418	0.017056	0.016188
RS	10	0.096151	0.683543	315.849211	0.012678	0.012031
RS	11	0.109821	0.683543	330.995590	0.013286	0.012655
RS	12	0.124444	0.886211	267.857987	0.010752	0.010351
RS	13	0.140086	0.886211	281.392457	0.011295	0.011002
RS	14	0.156819	1.107896	236.638940	0.009499	0.009391
RS	15	0.174717	1.107896	248.987501	0.009994	0.009934
RS	16	0.193863	1.368855	212.165140	0.008516	0.008551
RS	17	0.214343	1.368855	223.519316	0.008972	0.008954
RS	18	0.236251	1.649035	195.547626	0.007849	0.007862
RS	19	0.259685	1.649035	206.179760	0.008276	0.008207
RS	20	0.284752	1.888597	189.819252	0.007619	0.007577
RS	21	0.311567	1.888597	200.150562	0.008034	0.007966
RS	22	0.340250	2.044743	194.853202	0.007821	0.007811
RS	23	0.370932	2.044743	205.296298	0.008241	0.008283
RS	24	0.403753	2.118685	208.592088	0.008373	0.008509
RS	25	0.438860	2.118685	219.427323	0.008808	0.009058
RS	26	0.476415	2.129644	229.381075	0.009207	0.009584
RS	27	0.516587	2.129644	240.738825	0.009663	0.010202
RS	28	0.559559	2.096791	256.234146	0.010285	0.010987
RS	29	0.605525	2.096791	268.089961	0.010761	0.011661
RS	30	0.654695	2.036512	288.244763	0.011570	0.012668
RS	31	0.707292	2.036512	300.389190	0.012058	0.013381
RS	32	0.763554	1.963796	323.870416	0.013000	0.014552
RS	33	0.823738	1.963796	335.866918	0.013482	0.015265
RS	34	0.888116	1.893156	360.290077	0.014462	0.016480
RS	35	0.956980	1.893156	371.465365	0.014910	0.017129
RS	36	1.030644	1.835540	393.740840	0.015805	0.018224
RS	37	1.109442	1.835540	403.257611	0.016187	0.018739
RS	38	1.193731	1.795899	420.616953	0.016883	0.019568
RS	39	1.283895	1.795899	427.609566	0.017164	0.019892
RS	40	1.380342	1.773976	438.378455	0.017596	0.020371
RS	41	1.483511	1.773976	442.082494	0.017745	0.020475
RS	42	1.593871	1.766261	445.865147	0.017897	0.020594
RS	43	1.711921	1.766261	445.690754	0.017890	0.020472
RS	44	1.838199	1.767921	443.016665	0.017783	0.020275
RS	45	1.973277	1.767921	438.568402	0.017604	0.019944
RS	46	2.117770	1.773195	430.597783	0.017284	0.019510
RS	47	2.272332	1.773195	421.650921	0.016925	0.018997
RS	48	2.437667	1.776015	409.735175	0.016447	0.018413
RS	49	2.614524	1.776015	396.204717	0.015904	0.017744
RS	50	2.803706	1.772494	381.148462	0.015299	0.017058
RS	51	3.006074	1.772494	363.148841	0.014577	0.016243
RS	52	3.222544	1.763138	344.923450	0.013845	0.015448
RS	53	3.454102	1.763138	322.961636	0.012964	0.014489
RS	54	3.701797	1.748825	301.875609	0.012117	0.013584
RS	55	3.966754	1.748825	276.925219	0.011116	0.012501
RS	56	4.250178	1.748825	251.331385	0.010088	0.011388
RS	57	4.553354	1.748825	225.505225	0.009052	0.010261
RS	58	4.877659	1.845196	190.382996	0.007642	0.008776
RS	59	5.224565	1.845196	168.333773	0.006757	0.007785
RS	60	5.595649	1.845196	146.875387	0.005896	0.006817
RS	61	5.992595	1.845196	126.345458	0.005071	0.005887
RS	62	6.417204	1.845196	107.046697	0.004297	0.005008
RS	63	6.871406	1.845196	392.073711	0.015738	0.018665
PA	4+25*2+4+6 0.098801057 0.022986776 6.871406112 0.137872492 0.208413470 0.320025534 0.486030572 0.683543048 0.886210976 1.107896016 1.368855133 1.649034784 1.888596517 2.044742635 2.118684509 2.129643823 2.096790529 2.036512012 1.963795703 1.893155816 1.835539937 1.795898805 1.773976429 1.766260562 1.767920663 1.773195352 1.776015333 1.772493572 1.763137917 1.748825232 1.845195952
//
IT	4470
RD	7
LK	-276252.943628
QD	-310.321246 -> -281.418461
RI	0.0734304622
TR	0.096388	0.023254
MT	7.006504
MM	C_pi: 1.235242, n_recomb: 25977.539494
RS	0	0.000000	0.142844	1225.106788	0.047160	0.004625
RS	1	0.007002	0.142844	1246.162945	0.047971	0.035320
RS	2	0.014494	0.142844	1263.096242	0.048623	0.052792
RS	3	0.022511	0.142844	1275.413662	0.049097	0.049754
RS	4	0.031089	0.209380	883.944061	0.034027	0.030870
RS	5	0.040267	0.209380	903.991314	0.034799	0.031799
RS	6	0.050089	0.319863	608.468245	0.023423	0.021831
RS	7	0.060598	0.319863	629.388482	0.024228	0.022934
RS	8	0.071843	0.485604	430.551104	0.016574	0.015746
RS	9	0.083875	0.485604	449.099835	0.017288	0.016385
RS	10	0.096750	0.683155	333.751650	0.012848	0.012166
RS	11	0.110526	0.683155	349.802878	0.013466	0.012810
RS	12	0.125266	0.885072	283.317963	0.010906	0.010476
RS	13	0.141039	0.885072	297.672062	0.011459	0.011148
RS	14	0.157916	1.109529	249.678174	0.009611	0.009483
RS	15	0.175975	1.109529	262.754795	0.010115	0.010049
RS	16	0.195299	1.382885	222.006286	0.008546	0.008574
RS	17	0.215975	1.382885	233.961413	0.009006	0.008996
RS	18	0.238100	1.685243	202.417931	0.007792	0.007810
RS	19	0.261773	1.685243	213.525576	0.008220	0.008166
RS	20	0.287104	1.947867	194.890418	0.007502	0.007473
RS	21	0.314208	1.947867	205.621591	0.007915	0.007864
RS	22	0.343210	2.119000	199.354478	0.007674	0.007677
RS	23	0.374244	2.119000	210.182431	0.008091	0.008144
RS	24	0.407449	2.198488	213.429952	0.008216	0.008357
RS	25	0.442980	2.198488	224.681611	0.008649	0.008897
RS	26	0.480999	2.207967	235.251635	0.009056	0.009424
RS	27	0.521680	2.207967	247.089546	0.009512	0.010029
RS	28	0.565209	2.168970	263.795793	0.010155	0.010828
RS	29	0.611786	2.168970	276.216373	0.010633	0.011490
RS	30	0.661625	2.099935	298.157062	0.011477	0.012524
RS	31	0.714953	2.099935	310.956351	0.011970	0.013225
RS	32	0.772014	2.017787	336.704143	0.012961	0.014438
RS	33	0.833072	2.017787	349.427052	0.013451	0.015143
RS	34	0.898404	1.939043	376.286432	0.014485	0.016406
RS	35	0.968311	1.939043	388.212037	0.014944	0.017053
RS	36	1.043113	1.876104	412.612162	0.015883	0.018189
RS	37	1.123152	1.876104	422.838117	0.016277	0.018708
RS	38	1.208796	1.834416	441.583487	0.016999	0.019559
RS	39	1.300436	1.834416	449.186884	0.017291	0.019893
RS	40	1.398493	1.813408	460.428243	0.017724	0.020369
RS	41	1.503415	1.813408	464.614742	0.017885	0.020487
RS	42	1.615684	1.808814	468.065765	0.018018	0.020585
RS	43	1.735814	1.808814	468.243616	0.018025	0.020483
RS	44	1.864355	1.814875	464.720662	0.017889	0.020258
RS	45	2.001897	1.814875	460.505327	0.017727	0.019951
RS	46	2.149069	1.824765	451.525780	0.017381	0.019493
RS	47	2.306546	1.824765	442.692819	0.017041	0.019008
RS	48	2.475049	1.831312	429.915899	0.016550	0.018413
RS	49	2.655351	1.831312	416.349414	0.016027	0.017773
RS	50	2.848277	1.829951	400.685882	0.015424	0.017092
RS	51	3.054711	1.829951	382.438733	0.014722	0.016304
RS	52	3.275600	1.821346	363.715222	0.014001	0.015524
RS	53	3.511955	1.821346	341.232782	0.013136	0.014588
RS	54	3.764859	1.807400	319.474812	0.012298	0.013698
RS	55	4.035472	1.807400	293.720477	0.011307	0.012631
RS	56	4.325032	1.807400	267.188421	0.010285	0.011531
RS	57	4.634867	1.807400	240.305520	0.009251	0.010412
RS	58	4.966396	1.923730	201.759590	0.007767	0.008850
RS	59	5.321139	1.923730	179.129769	0.006896	0.007882
RS	60	5.700720	1.923730	156.972823	0.006043	0.006930
RS	61	6.106879	1.923730	135.645906	0.005222	0.006010
RS	62	6.541476	1.923730	115.475272	0.004445	0.005136
RS	63	7.006504	1.923730	432.143057	0.016635	0.019533
PA	4+25*2+4+6 0.096388286 0.023253749 7.006503663 0.142844023 0.209379835 0.319862710 0.485604023 0.683154529 0.885071969 1.109528948 1.382885370 1.685243492 1.947866863 2.118999584 2.198487559 2.207966791 2.168970335 2.099934518 2.017787275 1.939043237 1.876104442 1.834415559 1.813408487 1.808813660 1.814874649 1.824764794 1.831311929 1.829951333 1.821345835 1.807400168 1.923730427
//
IT	4359
RD	8
LK	-276196.095618
QD	-295.147584 -> -268.519247
RI	0.0709225527
TR	0.094126	0.023511
MT	7.135338
MM	C_pi: 1.271728, n_recomb: 27025.164047
RS	0	0.000000	0.147553	1239.336732	0.045859	0.004521
RS	1	0.007032	0.147553	1262.761405	0.046725	0.034561
RS	2	0.014559	0.147553	1282.182869	0.047444	0.052037
RS	3	0.022616	0.147553	1297.088710	0.047996	0.049217
RS	4	0.031238	0.210732	923.674791	0.034178	0.031281
RS	5	0.040468	0.210732	944.928670	0.034965	0.032028
RS	6	0.050346	0.320923	638.180653	0.023614	0.022035
RS	7	0.060919	0.320923	660.247070	0.024431	0.023121
RS	8	0.072235	0.486970	451.971692	0.016724	0.015880
RS	9	0.084347	0.486970	471.530861	0.017448	0.016534
RS	10	0.097311	0.684649	350.703894	0.012977	0.012281
RS	11	0.111187	0.684649	367.636669	0.013603	0.012937
RS	12	0.126039	0.885305	298.384025	0.011041	0.010592
RS	13	0.141935	0.885305	313.547549	0.011602	0.011279
RS	14	0.158948	1.111315	262.682349	0.009720	0.009578
RS	15	0.177159	1.111315	276.487923	0.010231	0.010161
RS	16	0.196649	1.395182	231.976294	0.008584	0.008607
RS	17	0.217511	1.395182	244.538484	0.009049	0.009043
RS	18	0.239840	1.717880	209.469502	0.007751	0.007772
RS	19	0.263738	1.717880	221.058975	0.008180	0.008137
RS	20	0.289318	2.002478	200.161386	0.007406	0.007385
RS	21	0.316696	2.002478	211.297123	0.007819	0.007777
RS	22	0.346000	2.188258	204.052634	0.007550	0.007559
RS	23	0.377364	2.188258	215.267919	0.007965	0.008021
RS	24	0.410935	2.273475	218.432102	0.008083	0.008221
RS	25	0.446865	2.273475	230.099725	0.008514	0.008751
RS	26	0.485323	2.281979	241.225063	0.008926	0.009276
RS	27	0.526485	2.281979	253.539384	0.009382	0.009870
RS	28	0.570542	2.237458	271.382092	0.010042	0.010677
RS	29	0.617697	2.237458	284.361108	0.010522	0.011327
RS	30	0.668169	2.160249	308.017090	0.011397	0.012384
RS	31	0.722189	2.160249	321.464161	0.011895	0.013074
RS	32	0.780009	2.069153	349.428455	0.012930	0.014321
RS	33	0.841894	2.069153	362.872184	0.013427	0.015020
RS	34	0.908132	1.982639	392.150166	0.014511	0.016325
RS	35	0.979028	1.982639	404.823363	0.014979	0.016972
RS	36	1.054909	1.914562	431.354663	0.015961	0.018146
RS	37	1.136127	1.914562	442.289665	0.016366	0.018671
RS	38	1.223056	1.870870	462.433530	0.017111	0.019542
RS	39	1.316099	1.870870	470.648989	0.017415	0.019888
RS	40	1.415684	1.850730	482.363121	0.017849	0.020363
RS	41	1.522273	1.850730	487.034073	0.018022	0.020497
RS	42	1.636358	1.849165	490.138240	0.018136	0.020575
RS	43	1.758465	1.849165	490.671179	0.018156	0.020494
RS	44	1.889160	1.859526	486.277090	0.017993	0.020243
RS	45	2.029045	1.859526	482.298790	0.017846	0.019961
RS	46	2.178768	1.873949	472.289444	0.017476	0.019481
RS	47	2.339020	1.873949	463.576389	0.017154	0.019023
RS	48	2.510541	1.884165	449.927067	0.016648	0.018418
RS	49	2.694125	1.884165	436.333293	0.016145	0.017806
RS	50	2.890618	1.884931	420.063263	0.015543	0.017130
RS	51	3.100930	1.884931	401.581093	0.014860	0.016368
RS	52	3.326032	1.877055	382.371723	0.014149	0.015603
RS	53	3.566964	1.877055	359.385077	0.013298	0.014689
RS	54	3.824839	1.863472	336.970160	0.012469	0.013811
RS	55	4.100849	1.863472	310.431535	0.011487	0.012761
RS	56	4.396269	1.863472	282.981810	0.010471	0.011672
RS	57	4.712464	1.863472	255.062868	0.009438	0.010561
RS	58	5.050896	2.000049	212.992121	0.007881	0.008924
RS	59	5.413127	2.000049	189.819090	0.007024	0.007977
RS	60	5.800831	2.000049	167.001652	0.006179	0.007041
RS	61	6.215800	2.000049	144.914713	0.005362	0.006131
RS	62	6.659952	2.000049	123.906368	0.004585	0.005261
RS	63	7.135338	2.000049	473.083971	0.017505	0.020398
PA	4+25*2+4+6 0.094125509 0.023511092 7.135338230 0.147552630 0.210732393 0.320923198 0.486969729 0.684649086 0.885304932 1.111315070 1.395182069 1.717880363 2.002478416 2.188257658 2.273474977 2.281979380 2.237458082 2.160248813 2.069152933 1.982639423 1.914562243 1.870870066 1.850730476 1.849165308 1.859525811 1.873948951 1.884164633 1.884930535 1.877054830 1.863472051 2.000048694
//
IT	4308
RD	9
LK	-276143.681014
QD	-281.147997 -> -256.535956
RI	0.0687721765
TR	0.091999	0.023757
MT	7.259185
MM	C_pi: 1.307240, n_recomb: 28054.240198
RS	0	0.000000	0.151940	1254.529983	0.044718	0.004426
RS	1	0.007061	0.151940	1280.149588	0.045631	0.033861
RS	2	0.014621	0.151940	1301.872273	0.046406	0.051353
RS	3	0.022715	0.151940	1319.168084	0.047022	0.048775
RS	4	0.031380	0.212212	961.565962	0.034275	0.031645
RS	5	0.040657	0.212212	984.033717	0.035076	0.032229
RS	6	0.050589	0.322746	665.681551	0.023728	0.022185
RS	7	0.061222	0.322746	688.881584	0.024555	0.023255
RS	8	0.072607	0.489532	471.889549	0.016821	0.015980
RS	9	0.084795	0.489532	492.430104	0.017553	0.016646
RS	10	0.097844	0.687444	366.761810	0.013073	0.012376
RS	11	0.111814	0.687444	384.551583	0.013707	0.013041
RS	12	0.126771	0.886515	313.017296	0.011158	0.010700
RS	13	0.142783	0.886515	328.976836	0.011726	0.011399
RS	14	0.159927	1.113176	275.568561	0.009823	0.009672
RS	15	0.178281	1.113176	290.099482	0.010341	0.010271
RS	16	0.197931	1.406093	241.963714	0.008625	0.008646
RS	17	0.218968	1.406093	255.133737	0.009094	0.009095
RS	18	0.241492	1.747655	216.572198	0.007720	0.007746
RS	19	0.265605	1.747655	228.644095	0.008150	0.008117
RS	20	0.291421	2.053436	205.481587	0.007324	0.007310
RS	21	0.319060	2.053436	217.020460	0.007736	0.007702
RS	22	0.348651	2.253739	208.778682	0.007442	0.007455
RS	23	0.380331	2.253739	220.377367	0.007855	0.007911
RS	24	0.414249	2.344994	223.414393	0.007964	0.008097
RS	25	0.450561	2.344994	235.491034	0.008394	0.008618
RS	26	0.489437	2.353080	247.102851	0.008808	0.009139
RS	27	0.531059	2.353080	259.883434	0.009264	0.009721
RS	28	0.575619	2.303653	278.778289	0.009937	0.010533
RS	29	0.623326	2.303653	292.303280	0.010419	0.011172
RS	30	0.674402	2.218811	317.591707	0.011321	0.012246
RS	31	0.729084	2.218811	331.673995	0.011823	0.012927
RS	32	0.787628	2.119160	361.793842	0.012896	0.014204
RS	33	0.850305	2.119160	375.948673	0.013401	0.014897
RS	34	0.917409	2.025114	407.619261	0.014530	0.016240
RS	35	0.989250	2.025114	421.035429	0.015008	0.016888
RS	36	1.066165	1.951981	449.705877	0.016030	0.018097
RS	37	1.148510	1.951981	461.350842	0.016445	0.018628
RS	38	1.236670	1.906255	482.914381	0.017214	0.019520
RS	39	1.331056	1.906255	491.747507	0.017528	0.019877
RS	40	1.432106	1.886870	503.954147	0.017964	0.020351
RS	41	1.540291	1.886870	509.118815	0.018148	0.020501
RS	42	1.656116	1.888187	511.887181	0.018246	0.020564
RS	43	1.780119	1.888187	512.787513	0.018278	0.020503
RS	44	1.912879	1.902695	507.528926	0.018091	0.020228
RS	45	2.055013	1.902695	503.802523	0.017958	0.019970
RS	46	2.207183	1.921519	492.771212	0.017565	0.019471
RS	47	2.370098	1.921519	484.195143	0.017259	0.019039
RS	48	2.544518	1.935300	469.686957	0.016742	0.018427
RS	49	2.731253	1.935300	456.085263	0.016257	0.017841
RS	50	2.931174	1.938116	439.230356	0.015656	0.017171
RS	51	3.145212	1.938116	420.535029	0.014990	0.016433
RS	52	3.374364	1.930909	400.868929	0.014289	0.015683
RS	53	3.619697	1.930909	377.401805	0.013453	0.014789
RS	54	3.882353	1.917641	354.358726	0.012631	0.013924
RS	55	4.163556	1.917641	327.059966	0.011658	0.012889
RS	56	4.464616	1.917641	298.716868	0.010648	0.011812
RS	57	4.786934	1.917641	269.785543	0.009617	0.010708
RS	58	5.132011	2.074675	224.103184	0.007988	0.008997
RS	59	5.501455	2.074675	200.422121	0.007144	0.008070
RS	60	5.896987	2.074675	176.979669	0.006308	0.007148
RS	61	6.320448	2.074675	154.166900	0.005495	0.006247
RS	62	6.773810	2.074675	132.352242	0.004718	0.005382
RS	63	7.259185	2.074675	514.936578	0.018355	0.021253
PA	4+25*2+4+6 0.091999024 0.023756870 7.259185387 0.151939698 0.212211935 0.322746222 0.489532114 0.687443636 0.886514803 1.113176136 1.406092573 1.747654798 2.053436222 2.253738896 2.344993728 2.353080138 2.303653022 2.218811313 2.119160251 2.025114181 1.951980686 1.906255228 1.886870495 1.888187186 1.902695249 1.921518964 1.935300227 1.938115519 1.930908839 1.917641221 2.074675407
//
IT	4700
RD	10
LK	-276095.211999
QD	-268.198425 -> -245.395705
RI	0.0669248537
TR	0.089997	0.023991
MT	7.378730
MM	C_pi: 1.341896, n_recomb: 29065.248845
RS	0	0.000000	0.156029	1270.534289	0.043713	0.004338
RS	1	0.007089	0.156029	1298.205443	0.044665	0.033212
RS	2	0.014680	0.156029	1322.074012	0.045486	0.050728
RS	3	0.022809	0.156029	1341.593885	0.046158	0.048407
RS	4	0.031514	0.213696	998.181338	0.034343	0.031976
RS	5	0.040837	0.213696	1021.857370	0.035157	0.032414
RS	6	0.050820	0.325067	691.360680	0.023787	0.022292
RS	7	0.061511	0.325067	715.679786	0.024623	0.023348
RS	8	0.072960	0.492914	490.528516	0.016877	0.016051
RS	9	0.085221	0.492914	512.023588	0.017616	0.016727
RS	10	0.098350	0.691140	382.034561	0.013144	0.012456
RS	11	0.112411	0.691140	400.658630	0.013785	0.013127
RS	12	0.127468	0.888396	327.252798	0.011259	0.010801
RS	13	0.143592	0.888396	343.995352	0.011835	0.011508
RS	14	0.160859	1.115011	288.331980	0.009920	0.009766
RS	15	0.179351	1.115011	303.583916	0.010445	0.010377
RS	16	0.199153	1.415772	251.944033	0.008668	0.008690
RS	17	0.220358	1.415772	265.721387	0.009142	0.009150
RS	18	0.243067	1.774935	223.688248	0.007696	0.007727
RS	19	0.267386	1.774935	236.241643	0.008128	0.008105
RS	20	0.293429	2.101218	210.805653	0.007253	0.007246
RS	21	0.321317	2.101218	222.744676	0.007664	0.007638
RS	22	0.351183	2.316032	213.477625	0.007345	0.007362
RS	23	0.383165	2.316032	225.454048	0.007757	0.007813
RS	24	0.417415	2.413710	228.314708	0.007855	0.007984
RS	25	0.454093	2.413710	240.791588	0.008285	0.008497
RS	26	0.493370	2.421954	252.819391	0.008698	0.009010
RS	27	0.535432	2.421954	266.054261	0.009154	0.009582
RS	28	0.580475	2.368237	285.913931	0.009837	0.010396
RS	29	0.628712	2.368237	299.970584	0.010321	0.011025
RS	30	0.680367	2.276251	326.807488	0.011244	0.012111
RS	31	0.735684	2.276251	341.510693	0.011750	0.012783
RS	32	0.794923	2.168393	373.719136	0.012858	0.014086
RS	33	0.858360	2.168393	388.573903	0.013369	0.014774
RS	34	0.926295	2.066994	422.607060	0.014540	0.016152
RS	35	0.999045	2.066994	436.760874	0.015027	0.016800
RS	36	1.076952	1.988847	467.575993	0.016087	0.018042
RS	37	1.160382	1.988847	479.932325	0.016512	0.018580
RS	38	1.249725	1.941020	502.942408	0.017304	0.019491
RS	39	1.345402	1.941020	512.400576	0.017629	0.019860
RS	40	1.447861	1.922260	525.127789	0.018067	0.020336
RS	41	1.557583	1.922260	530.798370	0.018262	0.020502
RS	42	1.675083	1.926291	533.256195	0.018347	0.020551
RS	43	1.800911	1.926291	534.539793	0.018391	0.020509
RS	44	1.935660	1.944780	528.437588	0.018181	0.020214
RS	45	2.079960	1.944780	524.981732	0.018062	0.019979
RS	46	2.234489	1.967854	512.950073	0.017648	0.019462
RS	47	2.399972	1.967854	504.531623	0.017359	0.019056
RS	48	2.577185	1.985081	489.189297	0.016831	0.018437
RS	49	2.766960	1.985081	475.602056	0.016363	0.017876
RS	50	2.970188	1.989851	458.192407	0.015764	0.017213
RS	51	3.187822	1.989851	439.307939	0.015115	0.016498
RS	52	3.420883	1.983239	419.219704	0.014423	0.015762
RS	53	3.670465	1.983239	395.296977	0.013600	0.014888
RS	54	3.937738	1.970219	371.659542	0.012787	0.014035
RS	55	4.223958	1.970219	343.624499	0.011823	0.013014
RS	56	4.530467	1.970219	314.411690	0.010817	0.011948
RS	57	4.858703	1.970219	284.490726	0.009788	0.010851
RS	58	5.210206	2.147867	235.117474	0.008089	0.009067
RS	59	5.586626	2.147867	210.959824	0.007258	0.008159
RS	60	5.989729	2.147867	186.924079	0.006431	0.007252
RS	61	6.421406	2.147867	163.416058	0.005622	0.006360
RS	62	6.883684	2.147867	140.823160	0.004845	0.005499
RS	63	7.378730	2.147867	557.721876	0.019189	0.022098
PA	4+25*2+4+6 0.089997116 0.023990774 7.378730001 0.156028659 0.213695692 0.325066533 0.492914239 0.691139566 0.888396344 1.115011124 1.415771582 1.774935237 2.101217992 2.316031937 2.413710371 2.421954077 2.368237410 2.276250768 2.168393304 2.066994408 1.988846898 1.941019821 1.922260474 1.926291229 1.944780144 1.967854496 1.985080995 1.989851227 1.983239397 1.970218913 2.147867336
//
IT	4393
RD	11
LK	-276050.289136
QD	-256.194078 -> -235.024428
RI	0.0653220382
TR	0.088110	0.024213
MT	7.494360
MM	C_pi: 1.375777, n_recomb: 30058.864626
RS	0	0.000000	0.159861	1287.070072	0.042818	0.004257
RS	1	0.007115	0.159861	1316.676818	0.043803	0.032607
RS	2	0.014736	0.159861	1342.565959	0.044665	0.050148
RS	3	0.022899	0.159861	1364.176325	0.045383	0.048093
RS	4	0.031643	0.215118	1033.907460	0.034396	0.032284
RS	5	0.041009	0.215118	1058.779359	0.035224	0.032593
RS	6	0.051041	0.327711	715.530259	0.023804	0.022367
RS	7	0.061787	0.327711	740.952985	0.024650	0.023411
RS	8	0.073298	0.496873	508.067399	0.016902	0.016101
RS	9	0.085627	0.496873	530.492145	0.017648	0.016785
RS	10	0.098834	0.695470	396.618240	0.013195	0.012522
RS	11	0.112980	0.695470	416.055809	0.013841	0.013198
RS	12	0.128133	0.890721	341.137104	0.011349	0.010895
RS	13	0.144364	0.890721	358.650747	0.011932	0.011609
RS	14	0.161750	1.116725	300.988037	0.010013	0.009859
RS	15	0.180373	1.116725	316.956879	0.010545	0.010481
RS	16	0.200321	1.424284	261.920244	0.008714	0.008738
RS	17	0.221687	1.424284	276.304368	0.009192	0.009208
RS	18	0.244575	1.799925	230.810304	0.007679	0.007716
RS	19	0.269090	1.799925	243.844045	0.008112	0.008099
RS	20	0.295350	2.146127	216.116468	0.007190	0.007190
RS	21	0.323478	2.146127	228.452233	0.007600	0.007582
RS	22	0.353607	2.375456	218.130993	0.007257	0.007278
RS	23	0.385879	2.375456	230.479142	0.007668	0.007724
RS	24	0.420448	2.479950	233.114864	0.007755	0.007880
RS	25	0.457477	2.479950	245.982909	0.008183	0.008384
RS	26	0.497139	2.488946	258.355163	0.008595	0.008890
RS	27	0.539624	2.488946	272.031961	0.009050	0.009452
RS	28	0.585131	2.431530	292.771350	0.009740	0.010265
RS	29	0.633876	2.431530	307.344891	0.010225	0.010884
RS	30	0.686090	2.332870	335.644450	0.011166	0.011980
RS	31	0.742017	2.332870	350.953593	0.011676	0.012644
RS	32	0.801924	2.217106	385.183678	0.012814	0.013968
RS	33	0.866094	2.217106	400.726428	0.013331	0.014652
RS	34	0.934828	2.108505	437.088172	0.014541	0.016060
RS	35	1.008453	2.108505	451.973594	0.015036	0.016709
RS	36	1.087316	2.025362	484.936739	0.016133	0.017983
RS	37	1.171790	2.025362	498.005489	0.016568	0.018527
RS	38	1.262274	1.975358	522.488820	0.017382	0.019459
RS	39	1.359196	1.975358	532.579572	0.017718	0.019839
RS	40	1.463013	1.957088	545.860350	0.018160	0.020318
RS	41	1.574217	1.957088	552.049586	0.018366	0.020499
RS	42	1.693332	1.963672	554.226731	0.018438	0.020536
RS	43	1.820923	1.963672	555.910318	0.018494	0.020513
RS	44	1.957590	1.985973	548.993069	0.018264	0.020200
RS	45	2.103982	1.985973	545.827216	0.018159	0.019988
RS	46	2.260788	2.013147	532.823106	0.017726	0.019455
RS	47	2.428751	2.013147	524.583579	0.017452	0.019073
RS	48	2.608664	2.033693	508.437189	0.016915	0.018448
RS	49	2.801378	2.033693	494.887151	0.016464	0.017912
RS	50	3.007802	2.040318	476.956352	0.015867	0.017254
RS	51	3.228913	2.040318	457.906770	0.015234	0.016562
RS	52	3.465755	2.034221	437.433116	0.014553	0.015840
RS	53	3.719447	2.034221	413.079232	0.013742	0.014984
RS	54	3.991190	2.021371	388.883121	0.012937	0.014144
RS	55	4.282265	2.021371	360.134608	0.011981	0.013137
RS	56	4.594050	2.021371	330.074637	0.010981	0.012080
RS	57	4.928018	2.021371	299.185625	0.009953	0.010990
RS	58	5.285746	2.219743	246.048818	0.008186	0.009135
RS	59	5.668926	2.219743	221.442928	0.007367	0.008245
RS	60	6.079367	2.219743	196.842613	0.006549	0.007352
RS	61	6.519011	2.219743	172.667156	0.005744	0.006469
RS	62	6.989933	2.219743	149.321678	0.004968	0.005613
RS	63	7.494360	2.219743	601.424614	0.020008	0.022930
PA	4+25*2+4+6 0.088109620 0.024213230 7.494360428 0.159861165 0.215118189 0.327710898 0.496872780 0.695469998 0.890721173 1.116725257 1.424284498 1.799924717 2.146126894 2.375455882 2.479949660 2.488946222 2.431530376 2.332869623 2.217105722 2.108504769 2.025362402 1.975357740 1.957087806 1.963671614 1.985972739 2.013146588 2.033692550 2.040317864 2.034221126 2.021371371 2.219742831
//
IT	4537
RD	12
LK	-276008.569740
QD	-245.042848 -> -225.353038
RI	0.0639097395
TR	0.086327	0.024425
MT	7.606375
MM	C_pi: 1.408956, n_recomb: 31035.958869
RS	0	0.000000	0.163485	1303.831474	0.042010	0.004181
RS	1	0.007140	0.163485	1335.280597	0.043024	0.032040
RS	2	0.014789	0.163485	1363.090581	0.043920	0.049605
RS	3	0.022984	0.163485	1386.686150	0.044680	0.047816
RS	4	0.031765	0.216444	1069.033269	0.034445	0.032580
RS	5	0.041172	0.216444	1095.085228	0.035284	0.032771
RS	6	0.051252	0.330574	738.421316	0.023792	0.022417
RS	7	0.062050	0.330574	764.932165	0.024647	0.023452
RS	8	0.073620	0.501242	524.658373	0.016905	0.016132
RS	9	0.086016	0.501242	547.990066	0.017657	0.016824
RS	10	0.099297	0.700256	410.595949	0.013230	0.012577
RS	11	0.113526	0.700256	430.828136	0.013882	0.013257
RS	12	0.128771	0.893346	354.711259	0.011429	0.010983
RS	13	0.145104	0.893346	372.985230	0.012018	0.011703
RS	14	0.162603	1.118266	313.556780	0.010103	0.009951
RS	15	0.181352	1.118266	330.239024	0.010641	0.010583
RS	16	0.201439	1.431706	271.902336	0.008761	0.008789
RS	17	0.222961	1.431706	286.893042	0.009244	0.009269
RS	18	0.246019	1.822796	237.941720	0.007667	0.007711
RS	19	0.270723	1.822796	251.454962	0.008102	0.008099
RS	20	0.297192	2.188346	221.416133	0.007134	0.007142
RS	21	0.325549	2.188346	234.145654	0.007544	0.007533
RS	22	0.355932	2.432215	222.738379	0.007177	0.007202
RS	23	0.388484	2.432215	235.452646	0.007586	0.007643
RS	24	0.423359	2.543910	237.816118	0.007663	0.007783
RS	25	0.460725	2.543910	251.066727	0.008090	0.008281
RS	26	0.500759	2.554226	263.716378	0.008497	0.008777
RS	27	0.543650	2.554226	277.823291	0.008952	0.009330
RS	28	0.589604	2.493690	299.359553	0.009646	0.010140
RS	29	0.638839	2.493690	314.435616	0.010131	0.010749
RS	30	0.691590	2.388808	344.113338	0.011088	0.011852
RS	31	0.748106	2.388808	360.013580	0.011600	0.012508
RS	32	0.808657	2.265420	396.197011	0.012766	0.013851
RS	33	0.873532	2.265420	412.415596	0.013288	0.014530
RS	34	0.943038	2.149746	451.070129	0.014534	0.015967
RS	35	1.017507	2.149746	466.680703	0.015037	0.016617
RS	36	1.097292	2.061618	501.792705	0.016168	0.017920
RS	37	1.182774	2.061618	515.574476	0.016612	0.018471
RS	38	1.274359	2.009359	541.556713	0.017449	0.019422
RS	39	1.372482	2.009359	552.287245	0.017795	0.019813
RS	40	1.477612	1.991447	566.156243	0.018242	0.020296
RS	41	1.590247	1.991447	572.876575	0.018458	0.020492
RS	42	1.710923	2.000425	574.807102	0.018521	0.020519
RS	43	1.840216	2.000425	576.906955	0.018588	0.020515
RS	44	1.978740	2.026378	569.205907	0.018340	0.020186
RS	45	2.127153	2.026378	566.348938	0.018248	0.019994
RS	46	2.286163	2.057502	552.403613	0.017799	0.019449
RS	47	2.456525	2.057502	544.363475	0.017540	0.019089
RS	48	2.639051	2.081244	527.444702	0.016995	0.018460
RS	49	2.834608	2.081244	513.953570	0.016560	0.017947
RS	50	3.044127	2.089625	495.535645	0.015967	0.017296
RS	51	3.268605	2.089625	476.343736	0.015348	0.016625
RS	52	3.509110	2.083966	455.520714	0.014677	0.015917
RS	53	3.766786	2.083966	430.758763	0.013879	0.015079
RS	54	4.042858	2.071210	406.039324	0.013083	0.014251
RS	55	4.338642	2.071210	376.598630	0.012134	0.013256
RS	56	4.655543	2.071210	345.712520	0.011139	0.012209
RS	57	4.995069	2.071210	313.875573	0.010113	0.011125
RS	58	5.358837	2.290377	256.907563	0.008278	0.009200
RS	59	5.748576	2.290377	231.879021	0.007471	0.008329
RS	60	6.166140	2.290377	206.740219	0.006661	0.007448
RS	61	6.613517	2.290377	181.922736	0.005862	0.006575
RS	62	7.092835	2.290377	157.848262	0.005086	0.005723
RS	63	7.606375	2.290377	646.019435	0.020815	0.023751
PA	4+25*2+4+6 0.086327074 0.024424794 7.606374592 0.163485147 0.216443577 0.330573824 0.501241721 0.700256355 0.893345998 1.118265502 1.431706269 1.822795922 2.188346347 2.432215195 2.543910459 2.554226182 2.493690490 2.388807715 2.265419689 2.149745822 2.061617817 2.009359312 1.991446812 2.000425052 2.026378247 2.057502199 2.081243759 2.089625377 2.083966207 2.071210419 2.290376634
//
IT	4907
RD	13
LK	-275969.755579
QD	-234.662614 -> -216.318160
RI	0.0626471981
TR	0.084641	0.024626
MT	7.715011
MM	C_pi: 1.441496, n_recomb: 31997.337922
RS	0	0.000000	0.166940	1320.582967	0.041272	0.004110
RS	1	0.007163	0.166940	1353.797677	0.042310	0.031507
RS	2	0.014840	0.166940	1383.447404	0.043236	0.049090
RS	3	0.023066	0.166940	1408.943619	0.044033	0.047564
RS	4	0.031882	0.217658	1103.739917	0.034495	0.032868
RS	5	0.041329	0.217658	1130.954893	0.035345	0.032951
RS	6	0.051453	0.333583	760.214447	0.023759	0.022448
RS	7	0.062303	0.333583	787.798057	0.024621	0.023473
RS	8	0.073929	0.505916	540.411359	0.016889	0.016148
RS	9	0.086388	0.505916	564.628814	0.017646	0.016847
RS	10	0.099740	0.705373	424.035568	0.013252	0.012622
RS	11	0.114048	0.705373	445.045096	0.013909	0.013305
RS	12	0.129381	0.896178	368.007005	0.011501	0.011066
RS	13	0.145813	0.896178	387.031474	0.012096	0.011790
RS	14	0.163421	1.119608	326.054376	0.010190	0.010042
RS	15	0.182291	1.119608	343.447036	0.010734	0.010683
RS	16	0.202513	1.438124	281.898032	0.008810	0.008842
RS	17	0.224183	1.438124	297.495444	0.009298	0.009331
RS	18	0.247406	1.843691	245.089235	0.007660	0.007710
RS	19	0.272292	1.843691	259.081577	0.008097	0.008103
RS	20	0.298961	2.228049	226.707801	0.007085	0.007100
RS	21	0.327540	2.228049	239.828522	0.007495	0.007491
RS	22	0.358166	2.486465	227.304093	0.007104	0.007132
RS	23	0.390986	2.486465	240.379423	0.007512	0.007570
RS	24	0.426158	2.605724	242.425924	0.007576	0.007694
RS	25	0.463849	2.605724	256.051170	0.008002	0.008185
RS	26	0.504239	2.617920	268.913122	0.008404	0.008670
RS	27	0.547523	2.617920	283.439004	0.008858	0.009215
RS	28	0.593908	2.554812	305.694339	0.009554	0.010020
RS	29	0.643616	2.554812	321.259189	0.010040	0.010620
RS	30	0.696884	2.444138	352.233404	0.011008	0.011727
RS	31	0.753968	2.444138	368.710278	0.011523	0.012376
RS	32	0.815141	2.313389	406.779599	0.012713	0.013735
RS	33	0.880696	2.313389	423.661867	0.013241	0.014410
RS	34	0.950948	2.190756	464.572265	0.014519	0.015873
RS	35	1.026231	2.190756	480.901178	0.015029	0.016523
RS	36	1.106908	2.097647	518.160527	0.016194	0.017854
RS	37	1.193363	2.097647	532.655350	0.016647	0.018411
RS	38	1.286012	2.043059	560.161161	0.017506	0.019382
RS	39	1.385298	2.043059	571.537969	0.017862	0.019783
RS	40	1.491696	2.025382	586.029248	0.018315	0.020271
RS	41	1.605715	2.025382	593.292336	0.018542	0.020481
RS	42	1.727903	2.036608	595.010681	0.018596	0.020501
RS	43	1.858843	2.036608	597.542192	0.018675	0.020514
RS	44	1.999162	2.066062	589.089845	0.018411	0.020172
RS	45	2.149534	2.066062	586.559607	0.018332	0.020000
RS	46	2.310677	2.100995	571.704936	0.017867	0.019442
RS	47	2.483364	2.100995	563.883521	0.017623	0.019105
RS	48	2.668420	2.127812	546.224515	0.017071	0.018473
RS	49	2.866734	2.127812	532.812742	0.016652	0.017981
RS	50	3.079253	2.137853	513.941526	0.016062	0.017338
RS	51	3.306995	2.137853	494.628720	0.015458	0.016686
RS	52	3.551052	2.132556	473.491670	0.014798	0.015993
RS	53	3.812592	2.132556	448.343306	0.014012	0.015171
RS	54	4.092867	2.119820	423.134888	0.013224	0.014355
RS	55	4.393219	2.119820	393.021883	0.012283	0.013373
RS	56	4.715086	2.119820	361.329275	0.011292	0.012335
RS	57	5.060010	2.119820	328.563193	0.010268	0.011257
RS	58	5.429643	2.359819	267.701058	0.008366	0.009264
RS	59	5.825753	2.359819	242.273089	0.007572	0.008409
RS	60	6.250239	2.359819	216.619632	0.006770	0.007541
RS	61	6.705132	2.359819	191.183492	0.005975	0.006676
RS	62	7.192611	2.359819	166.401863	0.005200	0.005829
RS	63	7.715011	2.359819	691.474522	0.021610	0.024559
PA	4+25*2+4+6 0.084640926 0.024626083 7.715010558 0.166940381 0.217658236 0.333583294 0.505916292 0.705373499 0.896177917 1.119608176 1.438123562 1.843690933 2.228048859 2.486464624 2.605724095 2.617920093 2.554811800 2.444138151 2.313388661 2.190756145 2.097646819 2.043058913 2.025381569 2.036607514 2.066061752 2.100994564 2.127811810 2.137853165 2.132555520 2.119819597 2.359818917
//
IT	3938
RD	14
LK	-275933.583491
QD	-224.980299 -> -207.862498
RI	0.0615028213
TR	0.083043	0.024818
MT	7.820489
MM	C_pi: 1.473440, n_recomb: 32943.548420
RS	0	0.000000	0.170261	1337.126339	0.040588	0.004043
RS	1	0.007186	0.170261	1372.041868	0.041648	0.031004
RS	2	0.014889	0.170261	1403.464051	0.042602	0.048599
RS	3	0.023145	0.170261	1430.791923	0.043432	0.047329
RS	4	0.031994	0.218749	1138.196682	0.034550	0.033153
RS	5	0.041480	0.218749	1166.556149	0.035411	0.033135
RS	6	0.051647	0.336688	781.048418	0.023709	0.022464
RS	7	0.062545	0.336688	809.689445	0.024578	0.023481
RS	8	0.074225	0.510815	555.418064	0.016860	0.016152
RS	9	0.086746	0.510815	580.501310	0.017621	0.016858
RS	10	0.100165	0.710740	436.984076	0.013265	0.012659
RS	11	0.114550	0.710740	458.754686	0.013925	0.013345
RS	12	0.129968	0.899153	381.046775	0.011567	0.011143
RS	13	0.146494	0.899153	400.812518	0.012167	0.011871
RS	14	0.164207	1.120759	338.486890	0.010275	0.010132
RS	15	0.183194	1.120759	356.587120	0.010824	0.010781
RS	16	0.203545	1.443618	291.912060	0.008861	0.008898
RS	17	0.225358	1.443618	308.116474	0.009353	0.009395
RS	18	0.248739	1.862765	252.254172	0.007657	0.007714
RS	19	0.273800	1.862765	266.725390	0.008096	0.008112
RS	20	0.300662	2.265391	231.993333	0.007042	0.007064
RS	21	0.329455	2.265391	245.503019	0.007452	0.007454
RS	22	0.360316	2.538334	231.831954	0.007037	0.007070
RS	23	0.393395	2.538334	245.263760	0.007445	0.007503
RS	24	0.428852	2.665504	246.950302	0.007496	0.007611
RS	25	0.466856	2.665504	260.942808	0.007921	0.008096
RS	26	0.507592	2.680101	273.957128	0.008316	0.008569
RS	27	0.551255	2.680101	288.891502	0.008769	0.009106
RS	28	0.598055	2.614963	311.790089	0.009464	0.009904
RS	29	0.648219	2.614963	327.830532	0.009951	0.010497
RS	30	0.701988	2.498896	360.024536	0.010929	0.011606
RS	31	0.759620	2.498896	377.063932	0.011446	0.012248
RS	32	0.821394	2.361034	416.952417	0.012657	0.013620
RS	33	0.887608	2.361034	434.486179	0.013189	0.014291
RS	34	0.958579	2.231547	477.614408	0.014498	0.015778
RS	35	1.034651	2.231547	494.654404	0.015015	0.016428
RS	36	1.116189	2.133459	534.056935	0.016211	0.017786
RS	37	1.203587	2.133459	549.264102	0.016673	0.018349
RS	38	1.297266	2.076472	578.315654	0.017555	0.019339
RS	39	1.397676	2.076472	590.344336	0.017920	0.019750
RS	40	1.505302	2.058914	605.491684	0.018380	0.020245
RS	41	1.620663	2.058914	613.308128	0.018617	0.020468
RS	42	1.744313	2.072252	614.848317	0.018664	0.020482
RS	43	1.876849	2.072252	617.825696	0.018754	0.020511
RS	44	2.018910	2.105065	608.654939	0.018476	0.020157
RS	45	2.171179	2.105065	606.467964	0.018409	0.020004
RS	46	2.334391	2.143675	590.735390	0.017932	0.019437
RS	47	2.509332	2.143675	583.150689	0.017702	0.019120
RS	48	2.696844	2.173453	564.783140	0.017144	0.018486
RS	49	2.897831	2.173453	551.469837	0.016740	0.018014
RS	50	3.113261	2.185065	532.177658	0.016154	0.017379
RS	51	3.344173	2.185065	512.764178	0.015565	0.016746
RS	52	3.591679	2.180056	491.347446	0.014915	0.016067
RS	53	3.856970	2.180056	465.833196	0.014140	0.015260
RS	54	4.141327	2.167269	440.169315	0.013361	0.014457
RS	55	4.446117	2.167269	409.402880	0.012427	0.013486
RS	56	4.772811	2.167269	376.922488	0.011441	0.012457
RS	57	5.122981	2.167269	343.245255	0.010419	0.011384
RS	58	5.498316	2.428112	278.431036	0.008452	0.009325
RS	59	5.900623	2.428112	252.625150	0.007668	0.008486
RS	60	6.331840	2.428112	226.479251	0.006875	0.007631
RS	61	6.794046	2.428112	200.446391	0.006085	0.006774
RS	62	7.289467	2.428112	174.978269	0.005311	0.005932
RS	63	7.820489	2.428112	737.744379	0.022394	0.025355
PA	4+25*2+4+6 0.083043318 0.024817653 7.820489218 0.170261116 0.218748836 0.336688241 0.510815146 0.710739599 0.899152995 1.120759202 1.443617797 1.862764762 2.265390673 2.538333947 2.665503547 2.680101487 2.614963085 2.498895930 2.361034174 2.231547011 2.133459267 2.076472244 2.058913836 2.072251875 2.105064954 2.143674623 2.173453465 2.185065000 2.180056099 2.167268982 2.428112409
//
IT	4296
RD	15
LK	-275899.821590
QD	-215.931795 -> -199.935372
RI	0.0604527178
TR	0.081528	0.025000
MT	7.922875
MM	C_pi: 1.504815, n_recomb: 33875.209160
RS	0	0.000000	0.173474	1353.318650	0.039950	0.003980
RS	1	0.007208	0.173474	1389.878676	0.041029	0.030526
RS	2	0.014936	0.173474	1423.015797	0.042008	0.048127
RS	3	0.023220	0.173474	1452.117410	0.042867	0.047104
RS	4	0.032102	0.219710	1172.525933	0.034613	0.033439
RS	5	0.041624	0.219710	1202.010488	0.035483	0.033326
RS	6	0.051833	0.339853	801.031345	0.023647	0.022468
RS	7	0.062777	0.339853	830.714429	0.024523	0.023478
RS	8	0.074510	0.515885	569.745201	0.016819	0.016147
RS	9	0.087089	0.515885	595.675031	0.017584	0.016858
RS	10	0.100574	0.716295	449.479233	0.013269	0.012688
RS	11	0.115031	0.716295	471.995409	0.013933	0.013376
RS	12	0.130531	0.902231	393.845825	0.011626	0.011216
RS	13	0.147148	0.902231	414.343951	0.012231	0.011948
RS	14	0.164963	1.121725	350.859359	0.010357	0.010220
RS	15	0.184061	1.121725	369.664375	0.010913	0.010877
RS	16	0.204537	1.448275	301.945513	0.008913	0.008955
RS	17	0.226488	1.448275	318.757206	0.009410	0.009461
RS	18	0.250021	1.880158	259.437219	0.007659	0.007722
RS	19	0.275251	1.880158	274.387175	0.008100	0.008124
RS	20	0.302299	2.300507	237.274906	0.007004	0.007032
RS	21	0.331297	2.300507	251.171582	0.007415	0.007423
RS	22	0.362385	2.587945	236.324751	0.006976	0.007012
RS	23	0.395714	2.587945	250.108787	0.007383	0.007442
RS	24	0.431446	2.723332	251.395930	0.007421	0.007533
RS	25	0.469753	2.723332	265.748824	0.007845	0.008013
RS	26	0.510821	2.740820	278.859854	0.008232	0.008474
RS	27	0.554849	2.740820	294.192852	0.008685	0.009004
RS	28	0.602051	2.674151	317.665352	0.009378	0.009794
RS	29	0.652656	2.674151	334.168846	0.009865	0.010379
RS	30	0.706908	2.553088	367.507006	0.010849	0.011487
RS	31	0.765070	2.553088	385.095193	0.011368	0.012123
RS	32	0.827425	2.408337	426.739997	0.012597	0.013506
RS	33	0.894274	2.408337	444.913114	0.013134	0.014174
RS	34	0.965942	2.272099	490.219218	0.014471	0.015682
RS	35	1.042776	2.272099	507.962667	0.014995	0.016333
RS	36	1.125148	2.169029	549.503916	0.016221	0.017716
RS	37	1.213458	2.169029	565.421996	0.016691	0.018284
RS	38	1.308132	2.109579	596.039268	0.017595	0.019294
RS	39	1.409632	2.109579	608.724466	0.017970	0.019714
RS	40	1.518447	2.092031	624.560531	0.018437	0.020216
RS	41	1.635106	2.092031	632.939804	0.018684	0.020452
RS	42	1.760173	2.107354	634.335369	0.018726	0.020462
RS	43	1.894256	2.107354	637.771550	0.018827	0.020507
RS	44	2.038003	2.143391	627.915175	0.018536	0.020142
RS	45	2.192112	2.143391	626.086593	0.018482	0.020007
RS	46	2.357328	2.185551	609.507509	0.017993	0.019431
RS	47	2.534454	2.185551	602.176020	0.017776	0.019134
RS	48	2.724348	2.218182	583.130680	0.017214	0.018498
RS	49	2.927928	2.218182	569.933475	0.016825	0.018047
RS	50	3.146183	2.231274	550.252431	0.016244	0.017419
RS	51	3.380170	2.231274	530.756917	0.015668	0.016805
RS	52	3.631023	2.226488	509.092701	0.015028	0.016139
RS	53	3.899958	2.226488	483.231729	0.014265	0.015348
RS	54	4.188278	2.213579	457.145247	0.013495	0.014556
RS	55	4.497380	2.213579	425.742959	0.012568	0.013596
RS	56	4.828762	2.213579	392.492285	0.011586	0.012576
RS	57	5.184030	2.213579	357.920792	0.010566	0.011509
RS	58	5.564906	2.495250	289.100438	0.008534	0.009384
RS	59	5.973237	2.495250	262.936441	0.007762	0.008560
RS	60	6.411000	2.495250	236.318710	0.006976	0.007717
RS	61	6.880317	2.495250	209.709632	0.006191	0.006869
RS	62	7.383462	2.495250	183.574481	0.005419	0.006032
RS	63	7.922875	2.495250	784.790939	0.023167	0.026138
PA	4+25*2+4+6 0.081528293 0.025000369 7.922875383 0.173474328 0.219709926 0.339852913 0.515885417 0.716295303 0.902230988 1.121725432 1.448275313 1.880158189 2.300506545 2.587944672 2.723332012 2.740820492 2.674151483 2.553088372 2.408336998 2.272099272 2.169028586 2.109578536 2.092030788 2.107354088 2.143391273 2.185550679 2.218182217 2.231274160 2.226487824 2.213579243 2.495250438
//
IT	4031
RD	16
LK	-275868.264282
QD	-207.460186 -> -192.491389
RI	0.0594798858
TR	0.080089	0.025175
MT	8.022431
MM	C_pi: 1.535654, n_recomb: 34792.515251
RS	0	0.000000	0.176599	1369.068518	0.039350	0.003920
RS	1	0.007229	0.176599	1407.222510	0.040446	0.030073
RS	2	0.014981	0.176599	1442.023636	0.041446	0.047672
RS	3	0.023293	0.176599	1472.848413	0.042332	0.046885
RS	4	0.032206	0.220541	1206.808432	0.034686	0.033727
RS	5	0.041763	0.220541	1237.398071	0.035565	0.033525
RS	6	0.052011	0.343049	820.250800	0.023575	0.022463
RS	7	0.063000	0.343049	850.960504	0.024458	0.023465
RS	8	0.074783	0.521084	583.448241	0.016769	0.016132
RS	9	0.087418	0.521084	610.206061	0.017538	0.016848
RS	10	0.100967	0.721998	461.548042	0.013266	0.012710
RS	11	0.115495	0.721998	484.794753	0.013934	0.013401
RS	12	0.131073	0.905391	406.410191	0.011681	0.011284
RS	13	0.147778	0.905391	427.631879	0.012291	0.012019
RS	14	0.165690	1.122530	363.168861	0.010438	0.010307
RS	15	0.184897	1.122530	382.675693	0.010999	0.010970
RS	16	0.205492	1.452187	311.994486	0.008967	0.009014
RS	17	0.227576	1.452187	329.413552	0.009468	0.009527
RS	18	0.251257	1.896002	266.637176	0.007664	0.007733
RS	19	0.276649	1.896002	282.065760	0.008107	0.008139
RS	20	0.303877	2.333538	242.551551	0.006971	0.007005
RS	21	0.333074	2.333538	256.833370	0.007382	0.007396
RS	22	0.364381	2.635420	240.783026	0.006921	0.006960
RS	23	0.397951	2.635420	254.915293	0.007327	0.007387
RS	24	0.433949	2.779296	255.767016	0.007351	0.007461
RS	25	0.472548	2.779296	270.473833	0.007774	0.007935
RS	26	0.513938	2.800134	283.629606	0.008152	0.008383
RS	27	0.558320	2.800134	299.351860	0.008604	0.008907
RS	28	0.605910	2.732420	323.331719	0.009293	0.009687
RS	29	0.656941	2.732420	340.286169	0.009780	0.010265
RS	30	0.711660	2.606732	374.697162	0.010769	0.011372
RS	31	0.770336	2.606732	392.820702	0.011290	0.012002
RS	32	0.833253	2.455315	436.158064	0.012536	0.013394
RS	33	0.900718	2.455315	454.958304	0.013076	0.014058
RS	34	0.973061	2.312416	502.403111	0.014440	0.015586
RS	35	1.050633	2.312416	520.841891	0.014970	0.016238
RS	36	1.133812	2.204364	564.513434	0.016225	0.017645
RS	37	1.223005	2.204364	581.140178	0.016703	0.018217
RS	38	1.318646	2.142388	613.341521	0.017629	0.019246
RS	39	1.421201	2.142388	626.686819	0.018012	0.019676
RS	40	1.531169	2.124755	643.241201	0.018488	0.020185
RS	41	1.649088	2.124755	652.191613	0.018745	0.020434
RS	42	1.775530	2.141946	653.475112	0.018782	0.020440
RS	43	1.911113	2.141946	657.381770	0.018894	0.020500
RS	44	2.056498	2.181086	646.870422	0.018592	0.020126
RS	45	2.212392	2.181086	645.414180	0.018550	0.020009
RS	46	2.379556	2.226678	628.019019	0.018050	0.019426
RS	47	2.558805	2.226678	620.956143	0.017847	0.019147
RS	48	2.751011	2.262060	601.262978	0.017281	0.018511
RS	49	2.957112	2.262060	588.198524	0.016906	0.018078
RS	50	3.178112	2.276552	568.158918	0.016330	0.017458
RS	51	3.415089	2.276552	548.599324	0.015768	0.016861
RS	52	3.669197	2.271924	526.719450	0.015139	0.016209
RS	53	3.941674	2.271924	500.530348	0.014386	0.015432
RS	54	4.233849	2.258831	474.052809	0.013625	0.014653
RS	55	4.547145	2.258831	442.032072	0.012705	0.013704
RS	56	4.883090	2.258831	408.028523	0.011727	0.012691
RS	57	5.243320	2.258831	372.579661	0.010709	0.011629
RS	58	5.629591	2.561298	299.704449	0.008614	0.009441
RS	59	6.043787	2.561298	273.201359	0.007852	0.008632
RS	60	6.487924	2.561298	246.131670	0.007074	0.007800
RS	61	6.964169	2.561298	218.966259	0.006293	0.006961
RS	62	7.474842	2.561298	192.183097	0.005524	0.006128
RS	63	8.022431	2.561298	832.556142	0.023929	0.026909
PA	4+25*2+4+6 0.080088750 0.025174513 8.022431167 0.176599121 0.220541138 0.343048952 0.521083748 0.721997925 0.905390503 1.122529892 1.452186823 1.896001654 2.333538415 2.635420205 2.779295869 2.800133978 2.732420043 2.606732212 2.455315114 2.312415548 2.204363504 2.142387800 2.124754681 2.141945551 2.181086470 2.226678157 2.262060329 2.276551805 2.271923675 2.258830833 2.561297946
//
IT	4369
RD	17
LK	-275838.727528
QD	-199.515286 -> -185.490342
RI	0.0585701093
TR	0.078720	0.025341
MT	8.119221
MM	C_pi: 1.565980, n_recomb: 35695.988248
RS	0	0.000000	0.179654	1384.291809	0.038780	0.003862
RS	1	0.007249	0.179654	1423.993957	0.039892	0.029641
RS	2	0.015024	0.179654	1460.413651	0.040913	0.047230
RS	3	0.023362	0.179654	1492.917292	0.041823	0.046668
RS	4	0.032305	0.221243	1241.124359	0.034769	0.034020
RS	5	0.041896	0.221243	1272.798657	0.035657	0.033732
RS	6	0.052183	0.346257	838.781096	0.023498	0.022449
RS	7	0.063215	0.346257	870.502092	0.024387	0.023445
RS	8	0.075046	0.526385	596.568892	0.016712	0.016110
RS	9	0.087736	0.526385	624.136558	0.017485	0.016831
RS	10	0.101345	0.727825	473.210223	0.013257	0.012727
RS	11	0.115941	0.727825	497.172753	0.013928	0.013419
RS	12	0.131595	0.908618	418.746667	0.011731	0.011348
RS	13	0.148384	0.908618	440.683198	0.012345	0.012085
RS	14	0.166390	1.123199	375.413105	0.010517	0.010392
RS	15	0.185701	1.123199	395.618617	0.011083	0.011062
RS	16	0.206412	1.455432	322.057550	0.009022	0.009074
RS	17	0.228625	1.455432	340.083975	0.009527	0.009594
RS	18	0.252448	1.910422	273.853495	0.007672	0.007746
RS	19	0.277997	1.910422	289.760612	0.008117	0.008157
RS	20	0.305399	2.364626	247.823063	0.006943	0.006982
RS	21	0.334787	2.364626	262.488294	0.007353	0.007373
RS	22	0.366306	2.680842	245.211725	0.006869	0.006911
RS	23	0.400110	2.680842	259.688617	0.007275	0.007336
RS	24	0.436364	2.833466	260.069596	0.007286	0.007393
RS	25	0.475246	2.833466	275.124313	0.007707	0.007863
RS	26	0.516947	2.858071	288.277753	0.008076	0.008297
RS	27	0.561670	2.858071	304.380499	0.008527	0.008815
RS	28	0.609636	2.789780	328.804642	0.009211	0.009585
RS	29	0.661079	2.789780	346.198548	0.009699	0.010156
RS	30	0.716252	2.659823	381.614575	0.010691	0.011260
RS	31	0.775424	2.659823	400.260486	0.011213	0.011885
RS	32	0.838885	2.501945	445.230179	0.012473	0.013283
RS	33	0.906947	2.501945	464.645482	0.013017	0.013944
RS	34	0.979943	2.352475	514.188594	0.014405	0.015489
RS	35	1.058230	2.352475	533.314351	0.014940	0.016142
RS	36	1.142193	2.239442	579.106741	0.016223	0.017572
RS	37	1.232242	2.239442	596.439322	0.016709	0.018150
RS	38	1.328819	2.174885	630.240482	0.017656	0.019197
RS	39	1.432397	2.174885	644.248657	0.018048	0.019635
RS	40	1.543484	2.157075	661.550345	0.018533	0.020153
RS	41	1.662624	2.157075	671.079199	0.018800	0.020413
RS	42	1.790400	2.176021	672.282741	0.018834	0.020417
RS	43	1.927440	2.176021	676.670377	0.018956	0.020492
RS	44	2.074413	2.218149	665.534944	0.018645	0.020111
RS	45	2.232041	2.218149	664.463634	0.018615	0.020010
RS	46	2.401096	2.267061	646.281788	0.018105	0.019420
RS	47	2.582406	2.267061	639.501530	0.017915	0.019159
RS	48	2.776859	2.305098	619.189014	0.017346	0.018523
RS	49	2.985409	2.305098	606.272605	0.016984	0.018109
RS	50	3.209077	2.320911	585.903483	0.016414	0.017497
RS	51	3.448959	2.320911	566.296437	0.015864	0.016916
RS	52	3.706231	2.316382	544.231091	0.015246	0.016278
RS	53	3.982153	2.316382	517.731265	0.014504	0.015515
RS	54	4.278077	2.303044	490.893186	0.013752	0.014748
RS	55	4.595454	2.303044	458.270357	0.012838	0.013808
RS	56	4.935838	2.303044	423.530368	0.011865	0.012803
RS	57	5.300896	2.303044	387.220166	0.010848	0.011747
RS	58	5.692419	2.626250	310.245387	0.008691	0.009497
RS	59	6.112324	2.626250	283.420749	0.007940	0.008702
RS	60	6.562669	2.626250	255.917580	0.007169	0.007881
RS	61	7.045661	2.626250	228.214460	0.006393	0.007049
RS	62	7.563665	2.626250	200.801237	0.005625	0.006222
RS	63	8.119221	2.626250	881.001830	0.024681	0.027668
PA	4+25*2+4+6 0.078719749 0.025340782 8.119221268 0.179654224 0.221242991 0.346256726 0.526385149 0.727825131 0.908618071 1.123198972 1.455431675 1.910421795 2.364625526 2.680842407 2.833466344 2.858070653 2.789779767 2.659822663 2.501945159 2.352474665 2.239441562 2.174884967 2.157074548 2.176021159 2.218148732 2.267061246 2.305097842 2.320911495 2.316381685 2.303044484 2.626250142
//
IT	4775
RD	18
LK	-275811.047807
QD	-192.052209 -> -178.895984
RI	0.0577125193
TR	0.077416	0.025500
MT	8.213423
MM	C_pi: 1.595814, n_recomb: 36585.832286
RS	0	0.000000	0.182653	1398.933293	0.038237	0.003807
RS	1	0.007269	0.182653	1440.141026	0.039363	0.029227
RS	2	0.015066	0.182653	1478.137563	0.040402	0.046800
RS	3	0.023429	0.182653	1512.279932	0.041335	0.046452
RS	4	0.032401	0.221819	1275.526417	0.034864	0.034317
RS	5	0.042025	0.221819	1308.264584	0.035759	0.033948
RS	6	0.052348	0.349465	856.670438	0.023415	0.022430
RS	7	0.063421	0.349465	889.387385	0.024310	0.023420
RS	8	0.075300	0.531763	609.148559	0.016650	0.016082
RS	9	0.088042	0.531763	637.508408	0.017425	0.016806
RS	10	0.101710	0.733743	484.491351	0.013243	0.012738
RS	11	0.116371	0.733743	509.155481	0.013917	0.013431
RS	12	0.132099	0.911902	430.859006	0.011777	0.011408
RS	13	0.148969	0.911902	453.501658	0.012396	0.012147
RS	14	0.167065	1.123737	387.593817	0.010594	0.010475
RS	15	0.186477	1.123737	408.494852	0.011165	0.011151
RS	16	0.207300	1.458069	332.133545	0.009078	0.009134
RS	17	0.229637	1.458069	350.767221	0.009588	0.009661
RS	18	0.253597	1.923532	281.083849	0.007683	0.007762
RS	19	0.279299	1.923532	297.469343	0.008131	0.008177
RS	20	0.306868	2.393865	253.090842	0.006918	0.006962
RS	21	0.336442	2.393865	268.137928	0.007329	0.007353
RS	22	0.368165	2.724326	249.610232	0.006823	0.006867
RS	23	0.402195	2.724326	264.428274	0.007228	0.007289
RS	24	0.438697	2.885895	264.308906	0.007224	0.007330
RS	25	0.477853	2.885895	279.705897	0.007645	0.007795
RS	26	0.519855	2.914688	292.809728	0.008003	0.008215
RS	27	0.564910	2.914688	309.284559	0.008454	0.008727
RS	28	0.613240	2.846254	334.094831	0.009132	0.009487
RS	29	0.665082	2.846254	351.917122	0.009619	0.010052
RS	30	0.720693	2.712361	388.274422	0.010613	0.011151
RS	31	0.780346	2.712361	407.430046	0.011136	0.011770
RS	32	0.844335	2.548234	453.970896	0.012408	0.013175
RS	33	0.912976	2.548234	473.989193	0.012956	0.013832
RS	34	0.986605	2.392274	525.590785	0.014366	0.015394
RS	35	1.065586	2.392274	545.394806	0.014907	0.016047
RS	36	1.150308	2.274258	593.297492	0.016217	0.017498
RS	37	1.241188	2.274258	611.332386	0.016710	0.018081
RS	38	1.338674	2.207067	646.747453	0.017678	0.019147
RS	39	1.443246	2.207067	661.420324	0.018079	0.019593
RS	40	1.555419	2.188997	679.495514	0.018573	0.020120
RS	41	1.675745	2.188997	689.609028	0.018849	0.020391
RS	42	1.804817	2.209602	690.761423	0.018881	0.020394
RS	43	1.943271	2.209602	695.639477	0.019014	0.020482
RS	44	2.091789	2.254608	683.909701	0.018693	0.020095
RS	45	2.251101	2.254608	683.234876	0.018675	0.020010
RS	46	2.421994	2.306735	664.295573	0.018157	0.019414
RS	47	2.605308	2.306735	657.810897	0.017980	0.019171
RS	48	2.801947	2.347334	636.906853	0.017409	0.018535
RS	49	3.012878	2.347334	624.152812	0.017060	0.018138
RS	50	3.239142	2.364396	603.482502	0.016495	0.017535
RS	51	3.481851	2.364396	583.843741	0.015958	0.016970
RS	52	3.742202	2.359910	561.621420	0.015351	0.016345
RS	53	4.021477	2.359910	534.827662	0.014618	0.015595
RS	54	4.321052	2.346275	507.658356	0.013876	0.014840
RS	55	4.642401	2.346275	474.449508	0.012968	0.013910
RS	56	4.987109	2.346275	438.989310	0.011999	0.012913
RS	57	5.356871	2.346275	401.833687	0.010983	0.011861
RS	58	5.753511	2.690149	320.719153	0.008766	0.009550
RS	59	6.178980	2.690149	293.589822	0.008025	0.008769
RS	60	6.635375	2.690149	265.671003	0.007262	0.007959
RS	61	7.124944	2.690149	237.448247	0.006490	0.007135
RS	62	7.650098	2.690149	209.422500	0.005724	0.006313
RS	63	8.213423	2.690149	930.075373	0.025422	0.028415
PA	4+25*2+4+6 0.077415877 0.025499534 8.213423251 0.182653384 0.221818674 0.349465436 0.531763075 0.733743054 0.911902257 1.123736698 1.458068889 1.923532333 2.393864927 2.724325920 2.885894507 2.914688241 2.846253747 2.712360817 2.548234351 2.392274260 2.274257709 2.207067198 2.188997349 2.209602167 2.254608033 2.306734645 2.347334022 2.364395551 2.359910378 2.346274504 2.690149052
//
IT	4770
RD	19
LK	-275785.077438
QD	-185.031328 -> -172.676251
RI	0.0569004888
TR	0.076173	0.025651
MT	8.305155
MM	C_pi: 1.625168, n_recomb: 37462.138522
RS	0	0.000000	0.185605	1412.967801	0.037717	0.003754
RS	1	0.007287	0.185605	1455.640527	0.038856	0.028831
RS	2	0.015106	0.185605	1495.174357	0.039912	0.046381
RS	3	0.023494	0.185605	1530.917675	0.040866	0.046235
RS	4	0.032493	0.222268	1310.071381	0.034971	0.034620
RS	5	0.042148	0.222268	1343.851584	0.035872	0.034172
RS	6	0.052507	0.352660	873.970100	0.023329	0.022406
RS	7	0.063621	0.352660	907.667441	0.024229	0.023389
RS	8	0.075544	0.537196	621.217378	0.016583	0.016048
RS	9	0.088337	0.537196	650.351879	0.017360	0.016776
RS	10	0.102061	0.739743	495.396643	0.013224	0.012744
RS	11	0.116786	0.739743	520.747969	0.013901	0.013439
RS	12	0.132584	0.915236	442.745780	0.011818	0.011465
RS	13	0.149533	0.915236	466.085579	0.012442	0.012205
RS	14	0.167718	1.124176	399.698800	0.010669	0.010557
RS	15	0.187227	1.124176	421.291608	0.011246	0.011239
RS	16	0.208158	1.460176	342.212860	0.009135	0.009195
RS	17	0.230614	1.460176	361.453188	0.009648	0.009729
RS	18	0.254707	1.935427	288.325235	0.007696	0.007781
RS	19	0.280556	1.935427	305.188796	0.008147	0.008199
RS	20	0.308288	2.421393	258.349254	0.006896	0.006945
RS	21	0.338041	2.421393	273.776438	0.007308	0.007336
RS	22	0.369963	2.765954	253.978160	0.006780	0.006826
RS	23	0.404211	2.765954	269.133956	0.007184	0.007246
RS	24	0.440954	2.936664	268.484335	0.007167	0.007270
RS	25	0.480375	2.936664	284.218057	0.007587	0.007731
RS	26	0.522669	2.970004	297.231892	0.007934	0.008138
RS	27	0.568044	2.970004	314.070740	0.008384	0.008644
RS	28	0.616727	2.901841	339.212033	0.009055	0.009392
RS	29	0.668957	2.901841	357.451982	0.009542	0.009951
RS	30	0.724993	2.764345	394.687906	0.010536	0.011045
RS	31	0.785113	2.764345	414.340763	0.011060	0.011659
RS	32	0.849614	2.594171	462.393301	0.012343	0.013068
RS	33	0.918815	2.594171	483.002431	0.012893	0.013722
RS	34	0.993059	2.431795	536.623271	0.014324	0.015299
RS	35	1.072714	2.431795	557.096398	0.014871	0.015952
RS	36	1.158173	2.308802	607.094859	0.016206	0.017424
RS	37	1.249860	2.308802	625.827781	0.016706	0.018011
RS	38	1.348229	2.238931	662.867748	0.017694	0.019095
RS	39	1.453765	2.238931	678.206196	0.018104	0.019550
RS	40	1.566993	2.220524	697.079648	0.018608	0.020085
RS	41	1.688472	2.220524	707.782980	0.018893	0.020368
RS	42	1.818803	2.242690	708.913663	0.018923	0.020370
RS	43	1.958632	2.242690	714.290362	0.019067	0.020472
RS	44	2.108651	2.290475	701.994191	0.018739	0.020078
RS	45	2.269603	2.290475	701.726239	0.018732	0.020009
RS	46	2.442283	2.345719	682.056745	0.018207	0.019409
RS	47	2.627547	2.345719	675.879623	0.018042	0.019182
RS	48	2.826311	2.388794	654.411104	0.017469	0.018547
RS	49	3.039561	2.388794	641.832887	0.017133	0.018166
RS	50	3.268350	2.407036	620.888173	0.016574	0.017571
RS	51	3.513812	2.407036	601.232830	0.016049	0.017022
RS	52	3.777162	2.402543	578.881543	0.015452	0.016410
RS	53	4.059702	2.402543	551.810204	0.014730	0.015673
RS	54	4.362833	2.388556	524.338766	0.013996	0.014930
RS	55	4.688053	2.388556	490.559732	0.013095	0.014009
RS	56	5.036973	2.388556	454.395413	0.012129	0.013019
RS	57	5.411320	2.388556	416.410261	0.011115	0.011972
RS	58	5.812947	2.753018	331.120311	0.008839	0.009602
RS	59	6.243842	2.753018	303.702598	0.008107	0.008833
RS	60	6.706137	2.753018	275.385466	0.007351	0.008034
RS	61	7.202121	2.753018	246.660747	0.006584	0.007218
RS	62	7.734249	2.753018	218.039750	0.005820	0.006401
RS	63	8.305155	2.753018	979.721201	0.026152	0.029149
PA	4+25*2+4+6 0.076172615 0.025651201 8.305154704 0.185605327 0.222268414 0.352659889 0.537196452 0.739743426 0.915235655 1.124176086 1.460175532 1.935426734 2.421392949 2.765954292 2.936664405 2.970003541 2.901840569 2.764344611 2.594170935 2.431794687 2.308801798 2.238931065 2.220524142 2.242690062 2.290474881 2.345718605 2.388793869 2.407035579 2.402543227 2.388555848 2.753017749
//
IT	4038
RD	20
LK	-275760.684565
QD	-178.417388 -> -166.802485
RI	0.0561262981
TR	0.074986	0.025796
MT	8.394497
MM	C_pi: 1.654061, n_recomb: 38325.379257
RS	0	0.000000	0.188521	1426.367619	0.037217	0.003703
RS	1	0.007305	0.188521	1470.466932	0.038368	0.028451
RS	2	0.015144	0.188521	1511.500977	0.039439	0.045971
RS	3	0.023556	0.188521	1548.810219	0.040412	0.046015
RS	4	0.032582	0.222600	1344.784196	0.035089	0.034930
RS	5	0.042268	0.222600	1379.584881	0.035997	0.034405
RS	6	0.052661	0.355838	890.712615	0.023241	0.022377
RS	7	0.063813	0.355838	925.375028	0.024145	0.023355
RS	8	0.075780	0.542683	632.795689	0.016511	0.016010
RS	9	0.088621	0.542683	662.687564	0.017291	0.016741
RS	10	0.102401	0.745812	505.945204	0.013201	0.012746
RS	11	0.117187	0.745812	531.969749	0.013880	0.013441
RS	12	0.133053	0.918612	454.413478	0.011857	0.011517
RS	13	0.150078	0.918612	478.441606	0.012484	0.012259
RS	14	0.168347	1.124530	411.729117	0.010743	0.010637
RS	15	0.187951	1.124530	434.009958	0.011324	0.011324
RS	16	0.208987	1.461816	352.292978	0.009192	0.009257
RS	17	0.231559	1.461816	372.139237	0.009710	0.009797
RS	18	0.255781	1.946236	295.572864	0.007712	0.007801
RS	19	0.281771	1.946236	312.914013	0.008165	0.008223
RS	20	0.309661	2.447302	263.601073	0.006878	0.006931
RS	21	0.339588	2.447302	279.406821	0.007290	0.007323
RS	22	0.371701	2.805828	258.317501	0.006740	0.006789
RS	23	0.406161	2.805828	273.807883	0.007144	0.007207
RS	24	0.443137	2.985832	272.601973	0.007113	0.007214
RS	25	0.482815	2.985832	288.667309	0.007532	0.007672
RS	26	0.525392	3.024069	301.551510	0.007868	0.008064
RS	27	0.571078	3.024069	318.746759	0.008317	0.008565
RS	28	0.620103	2.956563	344.168271	0.008980	0.009301
RS	29	0.672709	2.956563	362.815698	0.009467	0.009855
RS	30	0.729157	2.815784	400.870779	0.010460	0.010942
RS	31	0.789730	2.815784	421.008878	0.010985	0.011551
RS	32	0.854728	2.639740	470.518717	0.012277	0.012963
RS	33	0.924473	2.639740	491.706857	0.012830	0.013615
RS	34	0.999314	2.471026	547.306805	0.014281	0.015204
RS	35	1.079623	2.471026	568.439878	0.014832	0.015858
RS	36	1.165798	2.343058	620.520581	0.016191	0.017350
RS	37	1.258268	2.343058	639.946910	0.016698	0.017941
RS	38	1.357494	2.270464	678.621572	0.017707	0.019043
RS	39	1.463969	2.270464	694.625853	0.018124	0.019505
RS	40	1.578222	2.251645	714.321601	0.018638	0.020050
RS	41	1.700821	2.251645	725.619041	0.018933	0.020343
RS	42	1.832377	2.275286	726.754515	0.018963	0.020346
RS	43	1.973543	2.275286	732.637141	0.019116	0.020460
RS	44	2.125022	2.325756	719.801590	0.018781	0.020062
RS	45	2.287566	2.325756	719.949842	0.018785	0.020007
RS	46	2.461986	2.384024	699.576510	0.018254	0.019403
RS	47	2.649147	2.384024	693.717788	0.018101	0.019191
RS	48	2.849981	2.429493	671.710424	0.017527	0.018559
RS	49	3.065486	2.429493	659.320367	0.017203	0.018193
RS	50	3.296735	2.448851	638.126497	0.016650	0.017607
RS	51	3.544877	2.448851	618.468627	0.016137	0.017072
RS	52	3.811147	2.444302	596.015352	0.015551	0.016474
RS	53	4.096868	2.444302	568.681714	0.014838	0.015749
RS	54	4.403463	2.429915	540.935681	0.014114	0.015018
RS	55	4.732455	2.429915	506.601424	0.013218	0.014106
RS	56	5.085481	2.429915	469.748255	0.012257	0.013122
RS	57	5.464297	2.429915	430.948725	0.011244	0.012080
RS	58	5.870786	2.814866	341.450877	0.008909	0.009652
RS	59	6.306971	2.814866	313.759939	0.008187	0.008896
RS	60	6.775020	2.814866	285.060715	0.007438	0.008107
RS	61	7.277262	2.814866	255.850676	0.006676	0.007299
RS	62	7.816194	2.814866	226.650802	0.005914	0.006486
RS	63	8.394497	2.814866	1029.905599	0.026873	0.029872
PA	4+25*2+4+6 0.074986059 0.025796266 8.394496959 0.188520632 0.222600362 0.355838138 0.542682785 0.745811916 0.918612224 1.124529878 1.461815934 1.946235544 2.447302401 2.805827573 2.985832114 3.024068699 2.956563350 2.815783793 2.639740053 2.471026421 2.343058102 2.270463862 2.251645226 2.275286248 2.325755686 2.384023639 2.429492685 2.448851205 2.444301575 2.429914619 2.814866072
//
IT	3945
RD	21
LK	-275737.749242
QD	-172.177966 -> -161.248100
RI	0.0553845392
TR	0.073852	0.025935
MT	8.481654
MM	C_pi: 1.682516, n_recomb: 39175.572203
RS	0	0.000000	0.191408	1439.107776	0.036735	0.003653
RS	1	0.007323	0.191408	1484.596725	0.037896	0.028085
RS	2	0.015182	0.191408	1527.095536	0.038981	0.045569
RS	3	0.023616	0.191408	1565.937464	0.039972	0.045792
RS	4	0.032668	0.222817	1379.709234	0.035219	0.035246
RS	5	0.042383	0.222817	1415.508101	0.036132	0.034647
RS	6	0.052809	0.358990	906.939672	0.023151	0.022345
RS	7	0.063999	0.358990	942.551892	0.024060	0.023317
RS	8	0.076008	0.548206	643.911501	0.016437	0.015967
RS	9	0.088897	0.548206	674.543791	0.017218	0.016701
RS	10	0.102729	0.751941	516.145263	0.013175	0.012744
RS	11	0.117574	0.751941	542.829089	0.013856	0.013439
RS	12	0.133507	0.922032	465.859818	0.011892	0.011566
RS	13	0.150606	0.922032	490.567275	0.012522	0.012309
RS	14	0.168957	1.124822	423.676148	0.010815	0.010715
RS	15	0.188652	1.124822	446.640907	0.011401	0.011406
RS	16	0.209789	1.463043	362.368393	0.009250	0.009318
RS	17	0.232474	1.463043	382.819602	0.009772	0.009864
RS	18	0.256820	1.956035	302.825177	0.007730	0.007822
RS	19	0.282949	1.956035	320.643384	0.008185	0.008249
RS	20	0.310991	2.471687	268.844930	0.006863	0.006919
RS	21	0.341086	2.471687	285.027725	0.007276	0.007312
RS	22	0.373386	2.844028	262.628152	0.006704	0.006754
RS	23	0.408050	2.844028	278.450063	0.007108	0.007170
RS	24	0.445254	3.033452	276.664131	0.007062	0.007162
RS	25	0.485181	3.033452	293.056197	0.007481	0.007616
RS	26	0.528032	3.076903	305.774793	0.007805	0.007993
RS	27	0.574021	3.076903	323.319201	0.008253	0.008490
RS	28	0.623377	3.010440	348.971139	0.008908	0.009213
RS	29	0.676348	3.010440	368.016205	0.009394	0.009762
RS	30	0.733198	2.866678	406.834433	0.010385	0.010842
RS	31	0.794210	2.866678	427.446067	0.010911	0.011446
RS	32	0.859691	2.684953	478.357252	0.012211	0.012860
RS	33	0.929966	2.684953	500.112577	0.012766	0.013509
RS	34	1.005387	2.509977	557.651485	0.014235	0.015111
RS	35	1.086332	2.509977	579.435041	0.014791	0.015765
RS	36	1.173203	2.377037	633.582065	0.016173	0.017275
RS	37	1.266436	2.377037	653.696588	0.016686	0.017870
RS	38	1.366496	2.301679	694.013834	0.017715	0.018990
RS	39	1.473883	2.301679	710.683403	0.018141	0.019459
RS	40	1.589134	2.282386	731.221210	0.018665	0.020014
RS	41	1.712824	2.282386	743.116224	0.018969	0.020317
RS	42	1.845572	2.307420	744.282578	0.018999	0.020320
RS	43	1.988041	2.307420	750.677514	0.019162	0.020447
RS	44	2.140942	2.360485	737.328890	0.018821	0.020045
RS	45	2.305039	2.360485	737.901779	0.018836	0.020004
RS	46	2.481153	2.421692	716.849630	0.018298	0.019397
RS	47	2.670163	2.421692	711.319359	0.018157	0.019200
RS	48	2.873014	2.469480	688.797580	0.017582	0.018570
RS	49	3.090719	2.469480	676.607376	0.017271	0.018219
RS	50	3.324366	2.489896	655.188687	0.016724	0.017642
RS	51	3.575122	2.489896	635.541852	0.016223	0.017121
RS	52	3.844240	2.485247	613.011690	0.015648	0.016536
RS	53	4.133065	2.485247	585.430911	0.014944	0.015823
RS	54	4.443040	2.470415	557.437480	0.014229	0.015103
RS	55	4.775714	2.470415	522.563070	0.013339	0.014200
RS	56	5.132748	2.470415	485.036497	0.012381	0.013223
RS	57	5.515926	2.470415	445.437996	0.011370	0.012186
RS	58	5.927164	2.875758	351.703954	0.008978	0.009700
RS	59	6.368515	2.875758	323.754757	0.008264	0.008957
RS	60	6.842185	2.875758	294.689489	0.007522	0.008178
RS	61	7.350541	2.875758	265.010656	0.006765	0.007377
RS	62	7.896122	2.875758	235.248243	0.006005	0.006569
RS	63	8.481654	2.875758	1080.572752	0.027583	0.030582
PA	4+25*2+4+6 0.073851732 0.025934845 8.481654102 0.191407746 0.222816683 0.358990225 0.548206000 0.751940858 0.922032350 1.124821581 1.463042739 1.956034691 2.471687296 2.844027946 3.033452471 3.076903152 3.010440239 2.866678384 2.684953496 2.509976731 2.377037244 2.301678583 2.282386492 2.307420031 2.360485341 2.421692348 2.469479677 2.489895974 2.485246777 2.470414895 2.875757970
//
IT	4908
RD	22
LK	-275716.163173
QD	-166.284709 -> -155.989875
RI	0.0546738124
TR	0.072767	0.026067
MT	8.566687
MM	C_pi: 1.710533, n_recomb: 40012.789413
RS	0	0.000000	0.194268	1451.210448	0.036269	0.003606
RS	1	0.007340	0.194268	1498.052590	0.037439	0.027732
RS	2	0.015218	0.194268	1541.981039	0.038537	0.045174
RS	3	0.023674	0.194268	1582.322522	0.039545	0.045565
RS	4	0.032751	0.222922	1414.863283	0.035360	0.035570
RS	5	0.042494	0.222922	1451.637216	0.036279	0.034898
RS	6	0.052953	0.362113	922.670053	0.023059	0.022310
RS	7	0.064179	0.362113	959.216535	0.023973	0.023277
RS	8	0.076229	0.553755	654.582883	0.016359	0.015921
RS	9	0.089163	0.553755	685.938608	0.017143	0.016656
RS	10	0.103047	0.758130	525.997334	0.013146	0.012737
RS	11	0.117949	0.758130	553.326202	0.013829	0.013433
RS	12	0.133946	0.925491	477.082594	0.011923	0.011612
RS	13	0.151116	0.925491	502.460091	0.012557	0.012355
RS	14	0.169547	1.125066	435.531099	0.010885	0.010791
RS	15	0.189330	1.125066	459.175181	0.011476	0.011487
RS	16	0.210565	1.463909	372.429786	0.009308	0.009380
RS	17	0.233359	1.463909	393.484461	0.009834	0.009932
RS	18	0.257826	1.964908	310.076345	0.007749	0.007845
RS	19	0.284089	1.964908	328.370766	0.008207	0.008275
RS	20	0.312279	2.494650	274.075998	0.006850	0.006909
RS	21	0.342538	2.494650	290.634104	0.007264	0.007303
RS	22	0.375019	2.880615	266.909714	0.006671	0.006723
RS	23	0.409883	2.880615	283.060117	0.007074	0.007137
RS	24	0.447305	3.079572	280.671291	0.007015	0.007112
RS	25	0.487475	3.079572	297.385280	0.007432	0.007563
RS	26	0.530593	3.128543	309.903356	0.007745	0.007926
RS	27	0.576875	3.128543	327.789793	0.008192	0.008419
RS	28	0.626554	3.063474	353.626623	0.008838	0.009129
RS	29	0.679880	3.063474	373.059704	0.009324	0.009672
RS	30	0.737119	2.917034	412.585498	0.010311	0.010744
RS	31	0.798559	2.917034	433.659059	0.010838	0.011344
RS	32	0.864509	2.729793	485.919861	0.012144	0.012759
RS	33	0.935299	2.729793	508.230514	0.012702	0.013405
RS	34	1.011285	2.548631	567.666979	0.014187	0.015018
RS	35	1.092848	2.548631	590.091217	0.014748	0.015673
RS	36	1.180397	2.410726	646.287315	0.016152	0.017201
RS	37	1.274372	2.410726	667.084205	0.016672	0.017799
RS	38	1.375244	2.332566	709.049739	0.017721	0.018936
RS	39	1.483519	2.332566	726.383246	0.018154	0.019412
RS	40	1.599742	2.312738	747.782551	0.018689	0.019977
RS	41	1.724494	2.312738	760.277635	0.019001	0.020289
RS	42	1.858403	2.339087	761.499416	0.019031	0.020295
RS	43	2.002140	2.339087	768.412032	0.019204	0.020433
RS	44	2.156427	2.394669	754.574120	0.018858	0.020028
RS	45	2.322037	2.394669	755.579179	0.018883	0.020000
RS	46	2.499803	2.458732	733.873355	0.018341	0.019390
RS	47	2.690615	2.458732	728.680692	0.018211	0.019209
RS	48	2.895432	2.508766	705.667948	0.017636	0.018580
RS	49	3.115282	2.508766	693.688515	0.017337	0.018245
RS	50	3.351268	2.530181	672.069133	0.016796	0.017676
RS	51	3.604574	2.530181	652.446172	0.016306	0.017169
RS	52	3.876471	2.525394	629.862972	0.015742	0.016596
RS	53	4.168324	2.525394	602.049713	0.015046	0.015895
RS	54	4.481598	2.510076	573.835031	0.014341	0.015187
RS	55	4.817864	2.510076	538.435370	0.013457	0.014292
RS	56	5.178811	2.510076	500.250770	0.012502	0.013321
RS	57	5.566249	2.510076	459.868743	0.011493	0.012288
RS	58	5.982124	2.935699	361.874947	0.009044	0.009747
RS	59	6.428521	2.935699	333.681917	0.008339	0.009015
RS	60	6.907682	2.935699	304.266164	0.007604	0.008246
RS	61	7.422011	2.935699	274.134655	0.006851	0.007452
RS	62	7.974089	2.935699	243.825755	0.006094	0.006649
RS	63	8.566687	2.935699	1131.669978	0.028283	0.031281
PA	4+25*2+4+6 0.072766503 0.026067379 8.566686936 0.194268113 0.222922027 0.362112803 0.553755497 0.758129847 0.925491150 1.125065623 1.463908502 1.964907562 2.494649810 2.880615198 3.079572216 3.128542814 3.063473691 2.917033674 2.729792938 2.548631401 2.410725649 2.332565705 2.312738291 2.339087268 2.394669377 2.458731624 2.508765933 2.530181399 2.525394173 2.510076493 2.935698676
//
IT	4745
RD	23
LK	-275695.828280
QD	-160.711923 -> -151.006668
RI	0.0539878825
TR	0.071727	0.026194
MT	8.649731
MM	C_pi: 1.738146, n_recomb: 40837.530466
RS	0	0.000000	0.197112	1462.650083	0.035816	0.003560
RS	1	0.007356	0.197112	1510.810664	0.036996	0.027391
RS	2	0.015253	0.197112	1556.135578	0.038106	0.044786
RS	3	0.023730	0.197112	1597.945703	0.039129	0.045335
RS	4	0.032832	0.222927	1450.249814	0.035513	0.035900
RS	5	0.042602	0.222927	1487.976521	0.036436	0.035157
RS	6	0.053092	0.365208	937.929408	0.022967	0.022273
RS	7	0.064353	0.365208	975.395183	0.023885	0.023234
RS	8	0.076442	0.559334	664.828256	0.016280	0.015871
RS	9	0.089421	0.559334	696.890921	0.017065	0.016609
RS	10	0.103354	0.764360	535.528736	0.013114	0.012727
RS	11	0.118312	0.764360	563.489262	0.013798	0.013424
RS	12	0.134371	0.928993	488.086973	0.011952	0.011654
RS	13	0.151611	0.928993	514.125459	0.012590	0.012398
RS	14	0.170119	1.125279	447.294614	0.010953	0.010866
RS	15	0.189988	1.125279	471.613527	0.011549	0.011566
RS	16	0.211319	1.464452	382.479669	0.009366	0.009441
RS	17	0.234218	1.464452	404.136488	0.009896	0.009999
RS	18	0.258803	1.972936	317.327698	0.007770	0.007869
RS	19	0.285195	1.972936	336.097628	0.008230	0.008303
RS	20	0.313529	2.516299	279.295164	0.006839	0.006902
RS	21	0.343947	2.516299	296.227001	0.007254	0.007296
RS	22	0.376603	2.915703	271.163382	0.006640	0.006694
RS	23	0.411661	2.915703	287.639447	0.007044	0.007106
RS	24	0.449297	3.124295	284.625896	0.006970	0.007065
RS	25	0.489702	3.124295	301.657287	0.007387	0.007513
RS	26	0.533079	3.179036	313.945686	0.007688	0.007862
RS	27	0.579647	3.179036	332.167573	0.008134	0.008350
RS	28	0.629640	3.115696	358.146485	0.008770	0.009047
RS	29	0.683311	3.115696	377.958586	0.009255	0.009586
RS	30	0.740929	2.966863	418.140471	0.010239	0.010650
RS	31	0.802786	2.966863	439.665007	0.010766	0.011245
RS	32	0.869192	2.774280	493.223655	0.012078	0.012660
RS	33	0.940484	2.774280	516.078259	0.012637	0.013304
RS	34	1.017019	2.586996	577.374746	0.014138	0.014927
RS	35	1.099184	2.586996	600.430143	0.014703	0.015581
RS	36	1.187393	2.444130	658.657850	0.016129	0.017127
RS	37	1.282091	2.444130	680.131268	0.016655	0.017729
RS	38	1.383754	2.363135	723.749542	0.017723	0.018882
RS	39	1.492895	2.363135	741.745381	0.018163	0.019365
RS	40	1.610065	2.342712	764.025338	0.018709	0.019940
RS	41	1.735853	2.342712	777.122493	0.019030	0.020261
RS	42	1.870893	2.370310	778.421199	0.019061	0.020269
RS	43	2.015867	2.370310	785.856295	0.019243	0.020418
RS	44	2.171505	2.428329	771.553713	0.018893	0.020011
RS	45	2.338592	2.428329	772.997659	0.018929	0.019996
RS	46	2.517968	2.495170	750.661242	0.018382	0.019384
RS	47	2.710540	2.495170	745.814490	0.018263	0.019216
RS	48	2.917276	2.547383	722.333227	0.017688	0.018590
RS	49	3.139219	2.547383	710.574523	0.017400	0.018269
RS	50	3.377488	2.569748	688.775673	0.016866	0.017708
RS	51	3.633283	2.569748	669.188606	0.016387	0.017215
RS	52	3.907894	2.564781	646.576378	0.015833	0.016654
RS	53	4.202705	2.564781	618.544242	0.015146	0.015964
RS	54	4.519201	2.548943	590.132403	0.014451	0.015268
RS	55	4.858978	2.548943	554.221513	0.013571	0.014381
RS	56	5.223748	2.548943	515.393388	0.012621	0.013416
RS	57	5.615350	2.548943	474.242439	0.011613	0.012388
RS	58	6.035757	2.994728	371.966989	0.009108	0.009793
RS	59	6.487088	2.994728	343.543581	0.008412	0.009072
RS	60	6.971618	2.994728	313.791926	0.007684	0.008312
RS	61	7.491788	2.994728	283.222925	0.006935	0.007526
RS	62	8.050221	2.994728	252.382732	0.006180	0.006727
RS	63	8.649731	2.994728	1183.172480	0.028973	0.031969
PA	4+25*2+4+6 0.071726958 0.026194071 8.649731209 0.197111938 0.222927409 0.365208258 0.559334272 0.764359745 0.928993264 1.125279407 1.464452105 1.972936209 2.516298875 2.915703411 3.124295465 3.179035767 3.115696325 2.966863069 2.774280001 2.586995732 2.444129655 2.363135450 2.342712245 2.370310203 2.428328772 2.495169684 2.547382666 2.569748059 2.564781205 2.548942755 2.994728435
//
IT	4920
RD	24
LK	-275676.654898
QD	-155.435665 -> -146.278595
RI	0.0533244675
TR	0.070731	0.026315
MT	8.730825
MM	C_pi: 1.765352, n_recomb: 41649.879424
RS	0	0.000000	0.199943	1473.426742	0.035376	0.003515
RS	1	0.007371	0.199943	1522.871429	0.036564	0.027060
RS	2	0.015286	0.199943	1569.560032	0.037685	0.044404
RS	3	0.023785	0.199943	1612.808254	0.038723	0.045101
RS	4	0.032909	0.222837	1485.887515	0.035676	0.036237
RS	5	0.042707	0.222837	1524.543925	0.036604	0.035423
RS	6	0.053226	0.368270	952.747112	0.022875	0.022233
RS	7	0.064521	0.368270	991.117161	0.023796	0.023189
RS	8	0.076649	0.564931	674.668571	0.016199	0.015818
RS	9	0.089671	0.564931	707.421835	0.016985	0.016558
RS	10	0.103652	0.770627	544.743639	0.013079	0.012714
RS	11	0.118664	0.770627	573.322307	0.013765	0.013411
RS	12	0.134783	0.932533	498.872438	0.011978	0.011694
RS	13	0.152090	0.932533	525.562656	0.012619	0.012438
RS	14	0.170673	1.125466	458.962206	0.011020	0.010938
RS	15	0.190625	1.125466	483.951154	0.011620	0.011642
RS	16	0.212049	1.464708	392.511775	0.009424	0.009502
RS	17	0.235051	1.464708	414.769046	0.009958	0.010066
RS	18	0.259750	1.980192	324.573729	0.007793	0.007895
RS	19	0.286268	1.980192	343.818161	0.008255	0.008332
RS	20	0.314742	2.536695	284.501194	0.006831	0.006896
RS	21	0.345315	2.536695	301.805120	0.007246	0.007291
RS	22	0.378141	2.949364	275.387034	0.006612	0.006667
RS	23	0.413387	2.949364	292.185854	0.007015	0.007078
RS	24	0.451231	3.167642	288.530343	0.006928	0.007021
RS	25	0.491865	3.167642	305.874763	0.007344	0.007467
RS	26	0.535494	3.228412	317.903295	0.007633	0.007800
RS	27	0.582340	3.228412	336.454155	0.008078	0.008285
RS	28	0.632638	3.167122	362.534448	0.008704	0.008969
RS	29	0.686644	3.167122	382.716722	0.009189	0.009503
RS	30	0.744632	3.016145	423.508866	0.010168	0.010558
RS	31	0.806893	3.016145	445.473648	0.010696	0.011149
RS	32	0.873745	2.818387	500.280326	0.012012	0.012563
RS	33	0.945524	2.818387	523.667559	0.012573	0.013204
RS	34	1.022595	2.625051	586.784834	0.014089	0.014837
RS	35	1.105346	2.625051	610.461629	0.014657	0.015491
RS	36	1.194198	2.477231	670.702568	0.016103	0.017053
RS	37	1.289599	2.477231	692.846169	0.016635	0.017658
RS	38	1.392033	2.393370	738.120868	0.017722	0.018828
RS	39	1.502018	2.393370	756.776692	0.018170	0.019317
RS	40	1.620111	2.372300	779.953012	0.018726	0.019903
RS	41	1.746908	2.372300	793.653430	0.019055	0.020233
RS	42	1.883052	2.401079	795.051060	0.019089	0.020243
RS	43	2.029233	2.401079	803.012486	0.019280	0.020403
RS	44	2.186188	2.461460	788.267920	0.018926	0.019994
RS	45	2.354714	2.461460	790.156564	0.018971	0.019991
RS	46	2.535663	2.531010	767.210695	0.018420	0.019378
RS	47	2.729950	2.531010	762.717391	0.018313	0.019223
RS	48	2.938559	2.585336	738.789458	0.017738	0.018600
RS	49	3.162545	2.585336	727.260755	0.017461	0.018292
RS	50	3.403043	2.608599	705.304311	0.016934	0.017740
RS	51	3.661269	2.608599	685.764394	0.016465	0.017259
RS	52	3.938530	2.603421	663.144218	0.015922	0.016711
RS	53	4.236229	2.603421	634.906508	0.015244	0.016032
RS	54	4.555873	2.587025	606.322145	0.014558	0.015347
RS	55	4.899079	2.587025	569.913771	0.013683	0.014467
RS	56	5.267585	2.587025	530.456437	0.012736	0.013509
RS	57	5.663255	2.587025	488.551082	0.011730	0.012485
RS	58	6.088092	3.052848	381.975903	0.009171	0.009836
RS	59	6.544245	3.052848	353.335107	0.008483	0.009127
RS	60	7.034024	3.052848	323.261712	0.007761	0.008376
RS	61	7.559907	3.052848	292.270050	0.007017	0.007597
RS	62	8.124555	3.052848	260.913504	0.006264	0.006803
RS	63	8.730825	3.052848	1235.031741	0.029653	0.032644
PA	4+25*2+4+6 0.070730574 0.026315339 8.730825326 0.199943302 0.222836735 0.368269725 0.564930543 0.770627441 0.932533327 1.125466136 1.464708034 1.980191892 2.536695377 2.949364345 3.167642109 3.228411846 3.167122388 3.016144511 2.818386798 2.625050925 2.477231401 2.393370010 2.372300109 2.401079052 2.461460262 2.531010311 2.585336160 2.608599049 2.603421352 2.587024627 3.052847767
//
IT	3904
RD	25
LK	-275658.561943
QD	-150.435101 -> -141.788419
RI	0.0526827036
TR	0.069774	0.026431
MT	8.810092
MM	C_pi: 1.792154, n_recomb: 42449.682808
RS	0	0.000000	0.202762	1483.564567	0.034949	0.003472
RS	1	0.007387	0.202762	1534.259138	0.036143	0.026740
RS	2	0.015319	0.202762	1582.278530	0.037274	0.044028
RS	3	0.023837	0.202762	1626.933909	0.038326	0.044863
RS	4	0.032985	0.222652	1521.796084	0.035849	0.036580
RS	5	0.042808	0.222652	1561.357838	0.036781	0.035698
RS	6	0.053357	0.371297	967.128537	0.022783	0.022192
RS	7	0.064685	0.371297	1006.387510	0.023708	0.023143
RS	8	0.076850	0.570541	684.110922	0.016116	0.015763
RS	9	0.089913	0.570541	717.538268	0.016903	0.016504
RS	10	0.103941	0.776934	553.640704	0.013042	0.012698
RS	11	0.119006	0.776934	582.823695	0.013730	0.013395
RS	12	0.135183	0.936103	509.438194	0.012001	0.011730
RS	13	0.152555	0.936103	536.770675	0.012645	0.012475
RS	14	0.171211	1.125634	470.525396	0.011084	0.011009
RS	15	0.191244	1.125634	496.179136	0.011689	0.011716
RS	16	0.212758	1.464705	402.518845	0.009482	0.009563
RS	17	0.235860	1.464705	425.374474	0.010021	0.010132
RS	18	0.260669	1.986714	331.812080	0.007817	0.007921
RS	19	0.287311	1.986714	351.529847	0.008281	0.008362
RS	20	0.315920	2.555906	289.690569	0.006824	0.006892
RS	21	0.346643	2.555906	307.364771	0.007241	0.007288
RS	22	0.379635	2.981612	279.582494	0.006586	0.006642
RS	23	0.415065	2.981612	296.701277	0.006989	0.007052
RS	24	0.453111	3.209633	292.385487	0.006888	0.006980
RS	25	0.493968	3.209633	310.038644	0.007304	0.007422
RS	26	0.537842	3.276657	321.780329	0.007580	0.007741
RS	27	0.584958	3.276657	340.653893	0.008025	0.008223
RS	28	0.635554	3.217732	366.796104	0.008641	0.008893
RS	29	0.689887	3.217732	387.339906	0.009125	0.009423
RS	30	0.748233	3.064885	428.693655	0.010099	0.010468
RS	31	0.810890	3.064885	451.087958	0.010626	0.011056
RS	32	0.878175	2.862118	507.093373	0.011946	0.012468
RS	33	0.950429	2.862118	531.001758	0.012509	0.013107
RS	34	1.028022	2.662798	595.900493	0.014038	0.014748
RS	35	1.111345	2.662798	620.188543	0.014610	0.015402
RS	36	1.200824	2.510032	682.422896	0.016076	0.016980
RS	37	1.296912	2.510032	705.229712	0.016613	0.017588
RS	38	1.400097	2.423280	752.160418	0.017719	0.018774
RS	39	1.510905	2.423280	771.473143	0.018174	0.019270
RS	40	1.629898	2.401512	795.560938	0.018741	0.019865
RS	41	1.757680	2.401512	809.864981	0.019078	0.020204
RS	42	1.894902	2.431410	811.381642	0.019114	0.020217
RS	43	2.042259	2.431410	819.872454	0.019314	0.020387
RS	44	2.200501	2.494086	804.707429	0.018957	0.019976
RS	45	2.370433	2.494086	807.045877	0.019012	0.019986
RS	46	2.552916	2.566275	783.512494	0.018457	0.019371
RS	47	2.748879	2.566275	779.379459	0.018360	0.019229
RS	48	2.959317	2.622655	755.025177	0.017786	0.018609
RS	49	3.185300	2.622655	743.735246	0.017520	0.018314
RS	50	3.427975	2.646771	721.641116	0.017000	0.017771
RS	51	3.688577	2.646771	702.159451	0.016541	0.017302
RS	52	3.968427	2.641348	679.553417	0.016008	0.016767
RS	53	4.268950	2.641348	651.123280	0.015339	0.016097
RS	54	4.591672	2.624362	622.389650	0.014662	0.015424
RS	55	4.938231	2.624362	585.497839	0.013793	0.014552
RS	56	5.310391	2.624362	545.426007	0.012849	0.013600
RS	57	5.710040	2.624362	502.781261	0.011844	0.012579
RS	58	6.139211	3.110092	391.893253	0.009232	0.009879
RS	59	6.600083	3.110092	363.048001	0.008552	0.009180
RS	60	7.094998	3.110092	332.667007	0.007837	0.008438
RS	61	7.626471	3.110092	301.267553	0.007097	0.007665
RS	62	8.197203	3.110092	269.409713	0.006347	0.006876
RS	63	8.810092	3.110092	1287.185786	0.030323	0.033309
PA	4+25*2+4+6 0.069774466 0.026431346 8.810092310 0.202762136 0.222652114 0.371297150 0.570541187 0.776934222 0.936103110 1.125633575 1.464705240 1.986713682 2.555906095 2.981612329 3.209632604 3.276657480 3.217732265 3.064885441 2.862117680 2.662797848 2.510031961 2.423279831 2.401512239 2.431410371 2.494086038 2.566275338 2.622655008 2.646771145 2.641347609 2.624361680 3.110092338
//
CC
CC	Brief Description of the file format:
CC	  CC  comments
CC	  MM  useful-messages
CC	  RD  round-of-iterations
CC	  LL  \log[P(sequence)]
CC	  QD  Q-before-opt Q-after-opt
CC	  TR  \theta_0 \rho_0
CC	  RS  k t_k \lambda_k \pi_k \sum_{l\not=k}A_{kl} A_{kk}
CC	  DC  begin end best-k t_k+\Delta_k max-prob
CC
MM	Version: 0.6.5-r67
MM	pattern:4+25*2+4+6, n:63, n_free_lambdas:28
MM	n_iterations:25, skip:1, max_t:5, theta/rho:5
MM	is_decoding:0
MM	n_seqs:13, sum_L:1042453, sum_n:133095
RD	0
LK	0.000000
QD	0.000000 -> 0.000000
RI	inf
TR	0.136593	0.027319
MT	5.000000
MM	C_pi: 1.000000, n_recomb: 28094.606479
RS	0	0.000000	1.000000	177.921611	0.006333	0.000000
RS	1	0.006440	1.000000	188.141961	0.006697	0.000000
RS	2	0.013294	1.000000	198.865419	0.007078	0.000000
RS	3	0.020590	1.000000	210.105637	0.007479	0.000000
RS	4	0.028356	1.000000	221.875016	0.007897	0.000000
RS	5	0.036622	1.000000	234.184413	0.008336	0.000000
RS	6	0.045421	1.000000	247.042809	0.008793	0.000000
RS	7	0.054785	1.000000	260.456942	0.009271	0.000000
RS	8	0.064753	1.000000	274.430905	0.009768	0.000000
RS	9	0.075363	1.000000	288.965694	0.010285	0.000000
RS	10	0.086656	1.000000	304.058723	0.010823	0.000000
RS	11	0.098677	1.000000	319.703292	0.011380	0.000000
RS	12	0.111471	1.000000	335.888010	0.011956	0.000000
RS	13	0.125090	1.000000	352.596186	0.012550	0.000000
RS	14	0.139585	1.000000	369.805168	0.013163	0.000000
RS	15	0.155014	1.000000	387.485656	0.013792	0.000000
RS	16	0.171437	1.000000	405.600981	0.014437	0.000000
RS	17	0.188917	1.000000	424.106362	0.015096	0.000000
RS	18	0.207523	1.000000	442.948152	0.015766	0.000000
RS	19	0.227327	1.000000	462.063080	0.016447	0.000000
RS	20	0.248406	1.000000	481.377516	0.017134	0.000000
RS	21	0.270843	1.000000	500.806762	0.017826	0.000000
RS	22	0.294725	1.000000	520.254413	0.018518	0.000000
RS	23	0.320144	1.000000	539.611795	0.019207	0.000000
RS	24	0.347201	1.000000	558.757527	0.019888	0.000000
RS	25	0.376000	1.000000	577.557237	0.020558	0.000000
RS	26	0.406654	1.000000	595.863474	0.021209	0.000000
RS	27	0.439282	1.000000	613.515863	0.021837	0.000000
RS	28	0.474011	1.000000	630.341546	0.022436	0.000000
RS	29	0.510976	1.000000	646.155975	0.022999	0.000000
RS	30	0.550322	1.000000	660.764088	0.023519	0.000000
RS	31	0.592202	1.000000	673.961944	0.023989	0.000000
RS	32	0.636779	1.000000	685.538852	0.024401	0.000000
RS	33	0.684227	1.000000	695.280044	0.024748	0.000000
RS	34	0.734730	1.000000	702.969924	0.025022	0.000000
RS	35	0.788485	1.000000	708.395919	0.025215	0.000000
RS	36	0.845702	1.000000	711.352923	0.025320	0.000000
RS	37	0.906604	1.000000	711.648334	0.025330	0.000000
RS	38	0.971428	1.000000	709.107600	0.025240	0.000000
RS	39	1.040426	1.000000	703.580222	0.025043	0.000000
RS	40	1.113868	1.000000	694.946053	0.024736	0.000000
RS	41	1.192040	1.000000	683.121755	0.024315	0.000000
RS	42	1.275245	1.000000	668.067157	0.023779	0.000000
RS	43	1.363809	1.000000	649.791278	0.023129	0.000000
RS	44	1.458076	1.000000	628.357696	0.022366	0.000000
RS	45	1.558414	1.000000	603.888904	0.021495	0.000000
RS	46	1.665214	1.000000	576.569304	0.020522	0.000000
RS	47	1.778891	1.000000	546.646458	0.019457	0.000000
RS	48	1.899889	1.000000	514.430236	0.018311	0.000000
RS	49	2.028679	1.000000	480.289569	0.017095	0.000000
RS	50	2.165763	1.000000	444.646564	0.015827	0.000000
RS	51	2.311675	1.000000	407.967904	0.014521	0.000000
RS	52	2.466983	1.000000	370.753540	0.013197	0.000000
RS	53	2.632293	1.000000	333.522943	0.011871	0.000000
RS	54	2.808249	1.000000	296.799313	0.010564	0.000000
RS	55	2.995536	1.000000	261.092402	0.009293	0.000000
RS	56	3.194884	1.000000	226.880770	0.008076	0.000000
RS	57	3.407070	1.000000	194.594474	0.006926	0.000000
RS	58	3.632920	1.000000	164.599274	0.005859	0.000000
RS	59	3.873315	1.000000	137.183449	0.004883	0.000000
RS	60	4.129191	1.000000	112.548258	0.004006	0.000000
RS	61	4.401545	1.000000	90.802840	0.003232	0.000000
RS	62	4.691438	1.000000	71.964083	0.002561	0.000000
RS	63	5.000000	1.000000	202.054281	0.007192	0.000000
PA	4+25*2+4+6 0.136593013 0.027318603 5.000000000 1.000000000 1.000000000 1.000000000 1.000000000 1.000000000 1.000000000 1.000000000 1.000000000 1.000000000 1.000000000 1.000000000 1.000000000 1.000000000 1.000000000 1.000000000 1.000000000 1.000000000 1.000000000 1.000000000 1.000000000 1.000000000 1.000000000 1.000000000 1.000000000 1.000000000 1.000000000 1.000000000 1.000000000
//
IT	5243
RD	1
LK	-347606.276748
QD	-797.772091 -> -451.853325
RI	0.0253569854
TR	0.130271	0.026256
MT	5.443316
MM	C_pi: 1.034234, n_recomb: 27928.802242
RS	0	0.000000	0.291207	615.731962	0.022046	0.004749
RS	1	0.006581	0.291207	641.170210	0.022957	0.027322
RS	2	0.013595	0.291207	666.638790	0.023869	0.029482
RS	3	0.021070	0.291207	691.989844	0.024777	0.027449
RS	4	0.029037	0.431075	486.686700	0.017426	0.023757
RS	5	0.037529	0.431075	508.326444	0.018201	0.020239
RS	6	0.046580	0.578362	396.317820	0.014190	0.017504
RS	7	0.056226	0.578362	415.239175	0.014868	0.015563
RS	8	0.066506	0.714476	352.418279	0.012618	0.014162
RS	9	0.077464	0.714476	369.762373	0.013239	0.013123
RS	10	0.089142	0.843118	328.862038	0.011775	0.012332
RS	11	0.101589	0.843118	345.258083	0.012362	0.011692
RS	12	0.114856	0.961845	317.741771	0.011377	0.011159
RS	13	0.128995	0.961845	333.612742	0.011945	0.010727
RS	14	0.144064	1.063447	316.750614	0.011341	0.010396
RS	15	0.160126	1.063447	332.442295	0.011903	0.010163
RS	16	0.177244	1.143407	324.377097	0.011614	0.010022
RS	17	0.195489	1.143407	340.156672	0.012179	0.009970
RS	18	0.214934	1.200083	339.640118	0.012161	0.010012
RS	19	0.235659	1.200083	355.691358	0.012736	0.010152
RS	20	0.257748	1.235205	361.592082	0.012947	0.010395
RS	21	0.281291	1.235205	377.995745	0.013534	0.010735
RS	22	0.306383	1.253428	388.963854	0.013927	0.011165
RS	23	0.333126	1.253428	405.671979	0.014525	0.011674
RS	24	0.361629	1.259202	420.580553	0.015059	0.012257
RS	25	0.392008	1.259202	437.406418	0.015661	0.012912
RS	26	0.424386	1.255821	455.378353	0.016305	0.013637
RS	27	0.458894	1.255821	471.985257	0.016900	0.014425
RS	28	0.495674	1.246257	491.988650	0.017616	0.015267
RS	29	0.534874	1.246257	507.873686	0.018185	0.016149
RS	30	0.576654	1.233251	528.588778	0.018926	0.017057
RS	31	0.621183	1.233251	543.078952	0.019445	0.017976
RS	32	0.668642	1.219025	562.982757	0.020158	0.018886
RS	33	0.719225	1.219025	575.253755	0.020597	0.019765
RS	34	0.773136	1.205286	592.687160	0.021221	0.020594
RS	35	0.830595	1.205286	601.809921	0.021548	0.021349
RS	36	0.891836	1.193158	615.151236	0.022026	0.022014
RS	37	0.957106	1.193158	620.166312	0.022205	0.022570
RS	38	1.026672	1.183235	628.000641	0.022486	0.023004
RS	39	1.100816	1.183235	628.014378	0.022486	0.023303
RS	40	1.179839	1.175734	629.249702	0.022530	0.023456
RS	41	1.264062	1.175734	623.545029	0.022326	0.023457
RS	42	1.353828	1.170560	617.545919	0.022111	0.023304
RS	43	1.449501	1.170560	605.693491	0.021687	0.022999
RS	44	1.551471	1.167285	592.410529	0.021211	0.022548
RS	45	1.660150	1.167285	574.358991	0.020565	0.021962
RS	46	1.775982	1.165250	554.315347	0.019847	0.021253
RS	47	1.899436	1.165250	530.451838	0.018993	0.020435
RS	48	2.031014	1.163795	504.623032	0.018068	0.019520
RS	49	2.171252	1.163795	475.805177	0.017036	0.018521
RS	50	2.320718	1.162442	445.514053	0.015952	0.017451
RS	51	2.480020	1.162442	413.065844	0.014790	0.016322
RS	52	2.649805	1.161004	379.920267	0.013603	0.015144
RS	53	2.830763	1.161004	345.572122	0.012373	0.013930
RS	54	3.023631	1.158972	311.567303	0.011156	0.012694
RS	55	3.229190	1.158972	277.271166	0.009928	0.011452
RS	56	3.448276	1.158972	243.839997	0.008731	0.010220
RS	57	3.681780	1.158972	211.745299	0.007582	0.009014
RS	58	3.930651	1.167213	180.273049	0.006455	0.007852
RS	59	4.195899	1.167213	152.501106	0.005460	0.006748
RS	60	4.478603	1.167213	127.061906	0.004549	0.005715
RS	61	4.779910	1.167213	104.165541	0.003730	0.004764
RS	62	5.101046	1.167213	83.933780	0.003005	0.003904
RS	63	5.443316	1.167213	250.386908	0.008965	0.012227
PA	4+25*2+4+6 0.130270858 0.026256329 5.443315506 0.291206837 0.431074619 0.578362465 0.714476109 0.843117714 0.961845398 1.063446999 1.143407345 1.200082779 1.235204697 1.253427505 1.259202003 1.255821228 1.246257305 1.233251095 1.219025135 1.205285788 1.193158150 1.183235168 1.175733805 1.170560360 1.167284966 1.165250301 1.163795352 1.162442207 1.161003590 1.158971786 1.167212546
//
IT	4883
RD	2
LK	-347072.036415
QD	-455.174077 -> -352.541077
RI	0.0372291587
TR	0.126380	0.026186
MT	5.680032
MM	C_pi: 1.038016, n_recomb: 27955.171030
RS	0	0.000000	0.199686	903.607849	0.032323	0.005068
RS	1	0.006652	0.199686	931.196839	0.033310	0.028054
RS	2	0.013746	0.199686	957.440352	0.034249	0.032937
RS	3	0.021311	0.199686	982.030074	0.035129	0.034214
RS	4	0.029380	0.317755	636.389520	0.022765	0.022827
RS	5	0.037986	0.317755	660.068909	0.023612	0.022295
RS	6	0.047164	0.467175	467.082118	0.016708	0.016329
RS	7	0.056953	0.467175	487.547061	0.017440	0.016262
RS	8	0.067393	0.621773	382.955805	0.013699	0.013216
RS	9	0.078527	0.621773	401.001777	0.014344	0.013329
RS	10	0.090402	0.786623	332.202983	0.011883	0.011415
RS	11	0.103067	0.786623	348.514543	0.012467	0.011539
RS	12	0.116574	0.955934	301.025726	0.010768	0.010221
RS	13	0.130979	0.955934	316.150245	0.011309	0.010337
RS	14	0.146343	1.114030	284.968736	0.010194	0.009473
RS	15	0.162729	1.114030	299.406158	0.010710	0.009627
RS	16	0.180204	1.246406	281.134448	0.010057	0.009134
RS	17	0.198842	1.246406	295.311830	0.010564	0.009363
RS	18	0.218720	1.342984	287.781090	0.010294	0.009195
RS	19	0.239919	1.342984	302.044249	0.010805	0.009538
RS	20	0.262529	1.402224	303.412608	0.010854	0.009673
RS	21	0.286643	1.402224	317.999002	0.011375	0.010154
RS	22	0.312361	1.430872	326.298770	0.011672	0.010546
RS	23	0.339789	1.430872	341.304525	0.012209	0.011144
RS	24	0.369042	1.436550	355.145141	0.012704	0.011743
RS	25	0.400240	1.436550	370.519397	0.013254	0.012448
RS	26	0.433514	1.425096	389.057286	0.013917	0.013243
RS	27	0.469001	1.425096	404.590043	0.014473	0.014054
RS	28	0.506848	1.402489	426.710764	0.015264	0.015017
RS	29	0.547213	1.402489	442.000889	0.015811	0.015897
RS	30	0.590263	1.374468	466.111802	0.016674	0.016963
RS	31	0.636176	1.374468	480.548984	0.017190	0.017854
RS	32	0.685143	1.345571	504.728614	0.018055	0.018936
RS	33	0.737367	1.345571	517.506993	0.018512	0.019763
RS	34	0.793065	1.319110	539.599475	0.019302	0.020756
RS	35	0.852467	1.319110	549.769896	0.019666	0.021436
RS	36	0.915821	1.297047	567.684634	0.020307	0.022235
RS	37	0.983389	1.297047	574.243873	0.020542	0.022698
RS	38	1.055451	1.280189	586.234375	0.020971	0.023225
RS	39	1.132306	1.280189	588.236975	0.021042	0.023422
RS	40	1.214274	1.268625	593.032788	0.021214	0.023623
RS	41	1.301693	1.268625	589.712384	0.021095	0.023524
RS	42	1.394928	1.261856	586.695566	0.020987	0.023380
RS	43	1.494363	1.261856	577.572884	0.020661	0.022989
RS	44	1.600413	1.258736	566.912064	0.020279	0.022527
RS	45	1.713517	1.258736	551.862451	0.019741	0.021879
RS	46	1.834144	1.257729	534.366244	0.019115	0.021159
RS	47	1.962794	1.257729	513.650587	0.018374	0.020305
RS	48	2.100002	1.257405	490.456043	0.017544	0.019392
RS	49	2.246336	1.257405	464.741912	0.016625	0.018381
RS	50	2.402403	1.256801	437.122570	0.015637	0.017327
RS	51	2.568852	1.256801	407.500973	0.014577	0.016200
RS	52	2.746372	1.255595	376.837247	0.013480	0.015048
RS	53	2.935699	1.255595	344.812444	0.012334	0.013844
RS	54	3.137620	1.253240	312.848951	0.011191	0.012642
RS	55	3.352972	1.253240	280.204830	0.010023	0.011411
RS	56	3.582648	1.253240	248.070003	0.008874	0.010193
RS	57	3.827601	1.253240	216.917918	0.007759	0.009001
RS	58	4.088847	1.271819	184.743960	0.006609	0.007803
RS	59	4.367470	1.271819	157.722753	0.005642	0.006729
RS	60	4.664626	1.271819	132.675992	0.004746	0.005719
RS	61	4.981547	1.271819	109.859380	0.003930	0.004786
RS	62	5.319548	1.271819	89.448551	0.003200	0.003939
RS	63	5.680032	1.271819	277.838176	0.009939	0.012618
PA	4+25*2+4+6 0.126380253 0.026185691 5.680031955 0.199686065 0.317754816 0.467175445 0.621773335 0.786622871 0.955934399 1.114030344 1.246405777 1.342983566 1.402223838 1.430871766 1.436549882 1.425096295 1.402488730 1.374467811 1.345571350 1.319109509 1.297046985 1.280188536 1.268625180 1.261856334 1.258736255 1.257729020 1.257404997 1.256801409 1.255595411 1.253239875 1.271819241
//
IT	4487
RD	3
LK	-346899.765868
QD	-375.735491 -> -324.401121
RI	0.0461781592
TR	0.123196	0.026406
MT	5.840478
MM	C_pi: 1.054941, n_recomb: 28640.023282
RS	0	0.000000	0.180151	1030.954353	0.035997	0.005085
RS	1	0.006698	0.180151	1058.646342	0.036964	0.027901
RS	2	0.013844	0.180151	1084.295810	0.037859	0.033529
RS	3	0.021470	0.180151	1107.529879	0.038671	0.035899
RS	4	0.029606	0.281665	727.686650	0.025408	0.023117
RS	5	0.038286	0.281665	752.178571	0.026263	0.023496
RS	6	0.047549	0.426161	515.827655	0.018011	0.016331
RS	7	0.057431	0.426161	537.417492	0.018765	0.016870
RS	8	0.067976	0.582505	410.423964	0.014330	0.013160
RS	9	0.079227	0.582505	429.325784	0.014990	0.013686
RS	10	0.091231	0.761225	344.087610	0.012014	0.011240
RS	11	0.104040	0.761225	360.868683	0.012600	0.011657
RS	12	0.117706	0.957705	301.065538	0.010512	0.009924
RS	13	0.132288	0.957705	316.278647	0.011043	0.010254
RS	14	0.147846	1.151983	276.341331	0.009649	0.009087
RS	15	0.164447	1.151983	290.557750	0.010145	0.009394
RS	16	0.182159	1.321370	266.360291	0.009300	0.008697
RS	17	0.201058	1.321370	280.103216	0.009780	0.009035
RS	18	0.221223	1.447002	268.909199	0.009389	0.008746
RS	19	0.242738	1.447002	282.628194	0.009868	0.009165
RS	20	0.265694	1.523039	282.051305	0.009848	0.009243
RS	21	0.290188	1.523039	296.081247	0.010338	0.009771
RS	22	0.316322	1.557571	303.648368	0.010602	0.010147
RS	23	0.344207	1.557571	318.168106	0.011109	0.010768
RS	24	0.373960	1.560752	332.305969	0.011603	0.011387
RS	25	0.405705	1.560752	347.338448	0.012128	0.012094
RS	26	0.439577	1.540333	367.300519	0.012825	0.012950
RS	27	0.475717	1.540333	382.701907	0.013362	0.013748
RS	28	0.514278	1.505015	407.330627	0.014222	0.014809
RS	29	0.555422	1.505015	422.743111	0.014761	0.015664
RS	30	0.599321	1.463364	450.191751	0.015719	0.016855
RS	31	0.646161	1.463364	465.012384	0.016236	0.017710
RS	32	0.696139	1.421989	492.963962	0.017212	0.018929
RS	33	0.749463	1.421989	506.355921	0.017680	0.019712
RS	34	0.806359	1.385494	532.156799	0.018581	0.020831
RS	35	0.867066	1.385494	543.111996	0.018963	0.021463
RS	36	0.931840	1.356400	564.199097	0.019700	0.022361
RS	37	1.000951	1.356400	571.648948	0.019960	0.022774
RS	38	1.074692	1.335502	585.962852	0.020460	0.023361
RS	39	1.153372	1.335502	588.912463	0.020563	0.023509
RS	40	1.237321	1.322620	595.060406	0.020777	0.023730
RS	41	1.326894	1.322620	592.724305	0.020696	0.023590
RS	42	1.422466	1.316760	590.199982	0.020608	0.023433
RS	43	1.524439	1.316760	582.106832	0.020325	0.023012
RS	44	1.633243	1.316012	571.419364	0.019952	0.022522
RS	45	1.749334	1.316012	557.452812	0.019464	0.021861
RS	46	1.873200	1.317940	539.822927	0.018849	0.021116
RS	47	2.005363	1.317940	520.217484	0.018164	0.020264
RS	48	2.146379	1.320350	497.058834	0.017355	0.019340
RS	49	2.296839	1.320350	472.403497	0.016495	0.018342
RS	50	2.457377	1.321829	445.038640	0.015539	0.017293
RS	51	2.628668	1.321829	416.305317	0.014536	0.016184
RS	52	2.811431	1.321956	385.976134	0.013477	0.015048
RS	53	3.006436	1.321956	354.544858	0.012379	0.013864
RS	54	3.214502	1.320481	322.753608	0.011269	0.012683
RS	55	3.436505	1.320481	290.331473	0.010137	0.011468
RS	56	3.673376	1.320481	258.197879	0.009015	0.010264
RS	57	3.926113	1.320481	226.837263	0.007920	0.009084
RS	58	4.195779	1.350709	192.759937	0.006730	0.007839
RS	59	4.483506	1.350709	165.684101	0.005785	0.006788
RS	60	4.790505	1.350709	140.364543	0.004901	0.005796
RS	61	5.118066	1.350709	117.091570	0.004088	0.004873
RS	62	5.467567	1.350709	96.080763	0.003355	0.004031
RS	63	5.840478	1.350709	307.918015	0.010751	0.013218
PA	4+25*2+4+6 0.123196102 0.026405593 5.840477842 0.180150908 0.281664910 0.426160993 0.582505132 0.761225458 0.957705279 1.151982719 1.321370135 1.447002496 1.523039031 1.557571156 1.560752093 1.540333175 1.505014795 1.463363938 1.421988745 1.385493585 1.356400055 1.335502468 1.322619810 1.316759653 1.316011506 1.317939707 1.320349835 1.321828677 1.321956333 1.320481450 1.350708846
//
IT	4377
RD	4
LK	-346804.467870
QD	-345.862737 -> -307.016146
RI	0.0482501640
TR	0.120281	0.026707
MT	5.971783
MM	C_pi: 1.081025, n_recomb: 29668.761490
RS	0	0.000000	0.179011	1079.949808	0.036400	0.005004
RS	1	0.006735	0.179011	1108.828582	0.037374	0.027516
RS	2	0.013923	0.179011	1135.509970	0.038273	0.033233
RS	3	0.021596	0.179011	1159.596326	0.039085	0.035803
RS	4	0.029786	0.268067	794.816387	0.026790	0.023665
RS	5	0.038527	0.268067	820.333263	0.027650	0.024301
RS	6	0.047856	0.408467	557.925690	0.018805	0.016601
RS	7	0.057814	0.408467	580.764252	0.019575	0.017356
RS	8	0.068443	0.562602	439.836947	0.014825	0.013346
RS	9	0.079787	0.562602	459.848816	0.015499	0.014047
RS	10	0.091896	0.747185	362.522511	0.012219	0.011301
RS	11	0.104820	0.747185	380.149759	0.012813	0.011852
RS	12	0.118615	0.960470	310.419077	0.010463	0.009851
RS	13	0.133338	0.960470	326.183485	0.010994	0.010280
RS	14	0.149053	1.180586	279.003279	0.009404	0.008908
RS	15	0.165827	1.180586	293.520582	0.009893	0.009286
RS	16	0.183730	1.378491	264.510159	0.008915	0.008447
RS	17	0.202839	1.378491	278.381657	0.009383	0.008834
RS	18	0.223235	1.527077	264.425481	0.008913	0.008462
RS	19	0.245005	1.527077	278.189525	0.009377	0.008910
RS	20	0.268241	1.616056	276.410212	0.009317	0.008949
RS	21	0.293042	1.616056	290.482526	0.009791	0.009490
RS	22	0.319513	1.654552	297.917428	0.010041	0.009857
RS	23	0.347767	1.654552	312.540173	0.010534	0.010476
RS	24	0.377924	1.654873	327.436911	0.011036	0.011111
RS	25	0.410112	1.654873	342.685255	0.011550	0.011806
RS	26	0.444467	1.626176	364.418572	0.012283	0.012705
RS	27	0.481137	1.626176	380.192747	0.012815	0.013482
RS	28	0.520276	1.579542	407.579587	0.013738	0.014617
RS	29	0.562051	1.579542	423.541937	0.014276	0.015445
RS	30	0.606640	1.526123	454.476609	0.015318	0.016732
RS	31	0.654232	1.526123	470.006521	0.015842	0.017559
RS	32	0.705029	1.474350	501.755501	0.016912	0.018882
RS	33	0.759247	1.474350	515.958877	0.017391	0.019638
RS	34	0.817117	1.429894	545.335866	0.018381	0.020855
RS	35	0.878884	1.429894	557.120530	0.018778	0.021462
RS	36	0.944811	1.395677	581.048046	0.019585	0.022434
RS	37	1.015179	1.395677	589.260527	0.019861	0.022826
RS	38	1.090285	1.372412	605.337615	0.020403	0.023452
RS	39	1.170450	1.372412	608.924671	0.020524	0.023585
RS	40	1.256014	1.359632	615.637312	0.020750	0.023809
RS	41	1.347341	1.359632	613.799173	0.020688	0.023660
RS	42	1.444819	1.355880	610.784915	0.020587	0.023479
RS	43	1.548861	1.355880	603.076984	0.020327	0.023059
RS	44	1.659911	1.358515	591.252140	0.019928	0.022531
RS	45	1.778440	1.358515	577.595988	0.019468	0.021881
RS	46	1.904952	1.364235	558.663215	0.018830	0.021103
RS	47	2.039984	1.364235	539.304887	0.018178	0.020270
RS	48	2.184111	1.370105	515.013900	0.017359	0.019327
RS	49	2.337944	1.370105	490.508384	0.016533	0.018354
RS	50	2.502138	1.374291	462.274367	0.015581	0.017302
RS	51	2.677391	1.374291	433.523986	0.014612	0.016220
RS	52	2.864446	1.376286	402.491596	0.013566	0.015092
RS	53	3.064100	1.376286	370.801086	0.012498	0.013931
RS	54	3.277200	1.376313	338.230254	0.011400	0.012761
RS	55	3.504652	1.376313	305.280202	0.010290	0.011565
RS	56	3.747423	1.376313	272.446294	0.009183	0.010375
RS	57	4.006545	1.376313	240.231009	0.008097	0.009205
RS	58	4.283118	1.418970	203.463471	0.006858	0.007908
RS	59	4.578319	1.418970	175.862548	0.005928	0.006877
RS	60	4.893401	1.418970	149.861570	0.005051	0.005899
RS	61	5.229703	1.418970	125.782957	0.004240	0.004984
RS	62	5.588655	1.418970	103.878238	0.003501	0.004143
RS	63	5.971783	1.418970	341.851350	0.011522	0.013900
PA	4+25*2+4+6 0.120281480 0.026707404 5.971782988 0.179011238 0.268066598 0.408466738 0.562601955 0.747184643 0.960469956 1.180586294 1.378490521 1.527076584 1.616056056 1.654552455 1.654872689 1.626176104 1.579542434 1.526122837 1.474350008 1.429893553 1.395677183 1.372412393 1.359631561 1.355880340 1.358514593 1.364234561 1.370105220 1.374290820 1.376285619 1.376312925 1.418970008
//
IT	4576
RD	5
LK	-346729.212278
QD	-325.836569 -> -291.785686
RI	0.0471479670
TR	0.117539	0.027025
MT	6.090356
MM	C_pi: 1.110653, n_recomb: 30826.981181
RS	0	0.000000	0.183968	1097.029150	0.035587	0.004891
RS	1	0.006768	0.183968	1127.678546	0.036581	0.027069
RS	2	0.013993	0.183968	1156.213086	0.037507	0.032667
RS	3	0.021708	0.183968	1182.225864	0.038350	0.035138
RS	4	0.029945	0.262753	849.918806	0.027571	0.024228
RS	5	0.038739	0.262753	876.689640	0.028439	0.024884
RS	6	0.048129	0.400440	595.861023	0.019329	0.016909
RS	7	0.058154	0.400440	620.021691	0.020113	0.017731
RS	8	0.068857	0.551368	469.567191	0.015232	0.013587
RS	9	0.080285	0.551368	490.797279	0.015921	0.014372
RS	10	0.092486	0.738371	383.657643	0.012446	0.011436
RS	11	0.105513	0.738371	402.292605	0.013050	0.012059
RS	12	0.119421	0.963194	323.732951	0.010502	0.009864
RS	13	0.134271	0.963194	340.247662	0.011037	0.010348
RS	14	0.150126	1.203405	286.419581	0.009291	0.008818
RS	15	0.167054	1.203405	301.460088	0.009779	0.009233
RS	16	0.185127	1.424943	268.034541	0.008695	0.008285
RS	17	0.204424	1.424943	282.271907	0.009157	0.008695
RS	18	0.225026	1.593070	265.862234	0.008624	0.008258
RS	19	0.247023	1.593070	279.917766	0.009080	0.008718
RS	20	0.270509	1.693049	277.178924	0.008991	0.008726
RS	21	0.295584	1.693049	291.542854	0.009457	0.009267
RS	22	0.322356	1.734879	299.015328	0.009700	0.009625
RS	23	0.350940	1.734879	313.985130	0.010185	0.010237
RS	24	0.381458	1.732723	329.739371	0.010696	0.010879
RS	25	0.414042	1.732723	345.433898	0.011206	0.011558
RS	26	0.448830	1.696775	368.983891	0.011970	0.012487
RS	27	0.485974	1.696775	385.339695	0.012500	0.013244
RS	28	0.525631	1.640192	415.502531	0.013479	0.014433
RS	29	0.567972	1.640192	432.194901	0.014020	0.015240
RS	30	0.613178	1.576502	466.618282	0.015137	0.016601
RS	31	0.661444	1.576502	483.000966	0.015668	0.017406
RS	32	0.712976	1.515781	518.537092	0.016821	0.018813
RS	33	0.767996	1.515781	533.649207	0.017311	0.019552
RS	34	0.826739	1.464637	566.560812	0.018379	0.020847
RS	35	0.889458	1.464637	579.215449	0.018789	0.021443
RS	36	0.956422	1.426329	605.879101	0.019654	0.022474
RS	37	1.027918	1.426329	614.828416	0.019944	0.022862
RS	38	1.104252	1.401488	632.470998	0.020517	0.023517
RS	39	1.185752	1.401488	636.598271	0.020651	0.023652
RS	40	1.272768	1.389397	643.570293	0.020877	0.023872
RS	41	1.365673	1.389397	642.062869	0.020828	0.023731
RS	42	1.464866	1.388185	638.160776	0.020701	0.023521
RS	43	1.570771	1.388185	630.608203	0.020456	0.023115
RS	44	1.683844	1.394535	617.187637	0.020021	0.022548
RS	45	1.804570	1.394535	603.560978	0.019579	0.021919
RS	46	1.933465	1.404319	582.847146	0.018907	0.021105
RS	47	2.071084	1.404319	563.417722	0.018277	0.020299
RS	48	2.218017	1.413892	537.521704	0.017437	0.019335
RS	49	2.374894	1.413892	512.827037	0.016636	0.018390
RS	50	2.542388	1.421002	483.275766	0.015677	0.017333
RS	51	2.721217	1.421002	454.167246	0.014733	0.016278
RS	52	2.912148	1.425066	422.019407	0.013690	0.015155
RS	53	3.116002	1.425066	389.745973	0.012643	0.014019
RS	54	3.333652	1.426858	356.012601	0.011549	0.012855
RS	55	3.566031	1.426858	322.249257	0.010453	0.011678
RS	56	3.814138	1.426858	288.446469	0.009357	0.010502
RS	57	4.079035	1.426858	255.127264	0.008276	0.009341
RS	58	4.361860	1.482412	215.274033	0.006983	0.007988
RS	59	4.663826	1.482412	186.980872	0.006065	0.006976
RS	60	4.986228	1.482412	160.153461	0.005195	0.006010
RS	61	5.330449	1.482412	135.144562	0.004384	0.005102
RS	62	5.697966	1.482412	112.239482	0.003641	0.004262
RS	63	6.090356	1.482412	378.206053	0.012269	0.014611
PA	4+25*2+4+6 0.117538880 0.027024991 6.090355721 0.183967535 0.262753077 0.400440374 0.551368437 0.738370855 0.963193609 1.203404804 1.424943007 1.593069618 1.693049342 1.734878823 1.732722611 1.696775490 1.640191865 1.576501981 1.515781372 1.464636698 1.426329277 1.401488150 1.389396711 1.388185064 1.394534969 1.404319139 1.413891838 1.421001525 1.425065732 1.426857750 1.482412298
//
IT	4370
RD	6
LK	-346662.547446
QD	-308.643735 -> -277.665044
RI	0.0450558265
TR	0.114949	0.027337
MT	6.201949
MM	C_pi: 1.141188, n_recomb: 32021.701883
RS	0	0.000000	0.191017	1102.419149	0.034427	0.004769
RS	1	0.006798	0.191017	1134.941686	0.035443	0.026621
RS	2	0.014058	0.191017	1165.513284	0.036398	0.032053
RS	3	0.021812	0.191017	1193.724725	0.037279	0.034345
RS	4	0.030093	0.260948	897.943332	0.028042	0.024736
RS	5	0.038936	0.260948	926.084088	0.028921	0.025330
RS	6	0.048381	0.397183	630.157563	0.019679	0.017182
RS	7	0.058468	0.397183	655.649021	0.020475	0.018014
RS	8	0.069241	0.544810	498.385651	0.015564	0.013824
RS	9	0.080746	0.544810	520.855661	0.016266	0.014651
RS	10	0.093033	0.732559	405.478526	0.012663	0.011592
RS	11	0.106155	0.732559	425.175497	0.013278	0.012259
RS	12	0.120169	0.965914	338.532510	0.010572	0.009911
RS	13	0.135137	0.965914	355.875030	0.011114	0.010429
RS	14	0.151121	1.222701	295.767078	0.009236	0.008769
RS	15	0.168192	1.222701	311.421277	0.009725	0.009208
RS	16	0.186424	1.464807	273.802748	0.008551	0.008168
RS	17	0.205895	1.464807	288.503697	0.009010	0.008592
RS	18	0.226690	1.650455	269.782291	0.008425	0.008101
RS	19	0.248898	1.650455	284.230298	0.008876	0.008565
RS	20	0.272616	1.760448	280.617038	0.008763	0.008546
RS	21	0.297947	1.760448	295.373260	0.009224	0.009083
RS	22	0.324999	1.805515	302.907873	0.009459	0.009430
RS	23	0.353891	1.805515	318.320835	0.009941	0.010032
RS	24	0.384746	1.801494	334.890175	0.010458	0.010677
RS	25	0.417699	1.801494	351.118144	0.010965	0.011341
RS	26	0.452892	1.759306	376.394066	0.011754	0.012290
RS	27	0.490478	1.759306	393.407425	0.012286	0.013027
RS	28	0.530618	1.693894	426.243198	0.013311	0.014257
RS	29	0.573488	1.693894	443.729588	0.013857	0.015045
RS	30	0.619271	1.621032	481.547052	0.015038	0.016464
RS	31	0.668167	1.621032	498.834317	0.015578	0.017254
RS	32	0.720387	1.552327	538.087726	0.016804	0.018729
RS	33	0.776157	1.552327	554.146968	0.017305	0.019458
RS	34	0.835718	1.495250	590.548024	0.018442	0.020819
RS	35	0.899328	1.495250	604.094569	0.018865	0.021412
RS	36	0.967263	1.453378	633.456224	0.019782	0.022493
RS	37	1.039815	1.453378	643.143730	0.020085	0.022884
RS	38	1.117300	1.427285	662.292284	0.020683	0.023565
RS	39	1.200052	1.427285	666.937443	0.020828	0.023708
RS	40	1.288429	1.416052	674.068228	0.021050	0.023924
RS	41	1.382815	1.416052	672.845086	0.021012	0.023797
RS	42	1.483616	1.417444	667.913835	0.020858	0.023560
RS	43	1.591270	1.417444	660.448209	0.020625	0.023173
RS	44	1.706243	1.427524	645.263153	0.020151	0.022569
RS	45	1.829031	1.427524	631.579229	0.019723	0.021964
RS	46	1.960166	1.441374	608.908879	0.019016	0.021117
RS	47	2.100216	1.441374	589.307449	0.018403	0.020339
RS	48	2.249787	1.454655	561.637497	0.017539	0.019354
RS	49	2.409525	1.454655	536.643898	0.016759	0.018439
RS	50	2.580123	1.464711	505.616811	0.015790	0.017374
RS	51	2.762317	1.464711	476.038639	0.014866	0.016348
RS	52	2.956897	1.470882	442.630952	0.013823	0.015228
RS	53	3.164705	1.470882	409.669081	0.012793	0.014115
RS	54	3.386639	1.474515	374.636813	0.011699	0.012956
RS	55	3.623661	1.474515	339.968891	0.010617	0.011797
RS	56	3.876795	1.474515	305.111882	0.009528	0.010634
RS	57	4.147138	1.474515	270.609711	0.008451	0.009481
RS	58	4.435858	1.543248	227.463235	0.007103	0.008071
RS	59	4.744205	1.543248	198.438480	0.006197	0.007077
RS	60	5.073514	1.543248	170.752765	0.005332	0.006123
RS	61	5.425209	1.543248	144.787376	0.004522	0.005221
RS	62	5.800812	1.543248	120.859579	0.003774	0.004382
RS	63	6.201949	1.543248	416.169155	0.012996	0.015328
PA	4+25*2+4+6 0.114948686 0.027337128 6.201948971 0.191016744 0.260948394 0.397183045 0.544810336 0.732559378 0.965913963 1.222701496 1.464807264 1.650455469 1.760448328 1.805514792 1.801494402 1.759305671 1.693893501 1.621031739 1.552326619 1.495250066 1.453377919 1.427285158 1.416052379 1.417443726 1.427523937 1.441374205 1.454655423 1.464711264 1.470881978 1.474515223 1.543248207
//
IT	4377
RD	7
LK	-346601.751862
QD	-293.029299 -> -264.556135
RI	0.0428422531
TR	0.112504	0.027637
MT	6.308696
MM	C_pi: 1.171600, n_recomb: 33216.715760
RS	0	0.000000	0.198640	1104.308484	0.033246	0.004648
RS	1	0.006826	0.198640	1138.623792	0.034279	0.026193
RS	2	0.014119	0.198640	1171.169587	0.035258	0.031466
RS	3	0.021909	0.198640	1201.537513	0.036173	0.033578
RS	4	0.030231	0.260786	941.324892	0.028339	0.025178
RS	5	0.039122	0.260786	970.881166	0.029229	0.025688
RS	6	0.048619	0.396630	661.193173	0.019905	0.017405
RS	7	0.058764	0.396630	687.992670	0.020712	0.018224
RS	8	0.069602	0.541132	525.808573	0.015830	0.014037
RS	9	0.081180	0.541132	549.503328	0.016543	0.014888
RS	10	0.093548	0.728709	427.140951	0.012859	0.011748
RS	11	0.106761	0.728709	447.908867	0.013484	0.012444
RS	12	0.120875	0.968682	353.785701	0.010651	0.009972
RS	13	0.135953	0.968682	371.982442	0.011199	0.010515
RS	14	0.152060	1.239647	305.884942	0.009209	0.008744
RS	15	0.169267	1.239647	322.188511	0.009700	0.009199
RS	16	0.187649	1.500223	280.531709	0.008445	0.008079
RS	17	0.207285	1.500223	295.736089	0.008903	0.008511
RS	18	0.228261	1.702057	274.788783	0.008273	0.007973
RS	19	0.250670	1.702057	289.670303	0.008721	0.008437
RS	20	0.274609	1.821533	285.210402	0.008586	0.008394
RS	21	0.300181	1.821533	300.398388	0.009044	0.008925
RS	22	0.327499	1.869982	307.963925	0.009271	0.009261
RS	23	0.356682	1.869982	323.854971	0.009750	0.009853
RS	24	0.387858	1.864746	341.147380	0.010270	0.010496
RS	25	0.421161	1.864746	357.936638	0.010776	0.011146
RS	26	0.456738	1.817223	384.797885	0.011584	0.012107
RS	27	0.494744	1.817223	402.488982	0.012117	0.012828
RS	28	0.535344	1.743905	437.843303	0.013181	0.014089
RS	29	0.578715	1.743905	456.138157	0.013732	0.014860
RS	30	0.625048	1.662698	497.209783	0.014969	0.016326
RS	31	0.674543	1.662698	515.413404	0.015517	0.017104
RS	32	0.727417	1.586677	558.281461	0.016807	0.018635
RS	33	0.783900	1.586677	575.299557	0.017320	0.019357
RS	34	0.844239	1.524135	615.138623	0.018519	0.020776
RS	35	0.908697	1.524135	629.589360	0.018954	0.021369
RS	36	0.977556	1.478964	661.638035	0.019919	0.022496
RS	37	1.051115	1.478964	672.074897	0.020233	0.022894
RS	38	1.129696	1.451722	692.733446	0.020855	0.023597
RS	39	1.213640	1.451722	697.904008	0.021011	0.023753
RS	40	1.303316	1.441329	705.189923	0.021230	0.023966
RS	41	1.399113	1.441329	704.253080	0.021202	0.023856
RS	42	1.501449	1.445233	698.270069	0.021022	0.023594
RS	43	1.610772	1.445233	690.887272	0.020799	0.023229
RS	44	1.727557	1.458923	673.902178	0.020288	0.022591
RS	45	1.852315	1.458923	660.150502	0.019874	0.022011
RS	46	1.985589	1.476724	635.483462	0.019131	0.021133
RS	47	2.127961	1.476724	615.693351	0.018536	0.020384
RS	48	2.280052	1.493618	586.210978	0.017648	0.019379
RS	49	2.442526	1.493618	560.896682	0.016886	0.018493
RS	50	2.616090	1.506554	528.356047	0.015906	0.017422
RS	51	2.801503	1.506554	498.284194	0.015001	0.016422
RS	52	2.999574	1.514791	463.581662	0.013956	0.015305
RS	53	3.211165	1.514791	429.908358	0.012943	0.014215
RS	54	3.437201	1.520252	393.540725	0.011848	0.013058
RS	55	3.678667	1.520252	357.949530	0.010776	0.011917
RS	56	3.936617	1.520252	322.021755	0.009695	0.010765
RS	57	4.212175	1.520252	286.321755	0.008620	0.009620
RS	58	4.506545	1.602333	239.755935	0.007218	0.008154
RS	59	4.821009	1.602333	210.005668	0.006322	0.007177
RS	60	5.156940	1.602333	181.470274	0.005463	0.006234
RS	61	5.515804	1.602333	154.557749	0.004653	0.005337
RS	62	5.899165	1.602333	129.615642	0.003902	0.004499
RS	63	6.308696	1.602333	455.384887	0.013710	0.016043
PA	4+25*2+4+6 0.112503716 0.027637307 6.308696384 0.198640101 0.260786137 0.396630022 0.541131769 0.728708568 0.968682071 1.239646666 1.500222717 1.702057386 1.821533220 1.869981720 1.864745724 1.817223486 1.743904565 1.662697815 1.586677406 1.524134749 1.478964387 1.451722157 1.441328804 1.445232599 1.458922762 1.476724146 1.493618219 1.506554131 1.514790619 1.520252116 1.602333422
//
IT	5117
RD	8
LK	-346545.829844
QD	-278.693676 -> -252.412261
RI	0.0407972254
TR	0.110198	0.027924
MT	6.411367
MM	C_pi: 1.201496, n_recomb: 34398.206437
RS	0	0.000000	0.206227	1105.855002	0.032149	0.004532
RS	1	0.006853	0.206227	1141.839768	0.033195	0.025793
RS	2	0.014177	0.206227	1176.230547	0.034195	0.030931
RS	3	0.022002	0.206227	1208.621178	0.035136	0.032883
RS	4	0.030363	0.261442	981.447319	0.028532	0.025558
RS	5	0.039297	0.261442	1012.429051	0.029433	0.025985
RS	6	0.048844	0.397776	689.349051	0.020040	0.017576
RS	7	0.059045	0.397776	717.421149	0.020856	0.018375
RS	8	0.069945	0.539388	551.727024	0.016039	0.014222
RS	9	0.081592	0.539388	576.617411	0.016763	0.015088
RS	10	0.094037	0.726223	448.327216	0.013033	0.011896
RS	11	0.107335	0.726223	470.156680	0.013668	0.012615
RS	12	0.121545	0.971459	369.080173	0.010730	0.010041
RS	13	0.136728	0.971459	388.136438	0.011284	0.010602
RS	14	0.152952	1.254832	316.289867	0.009195	0.008734
RS	15	0.170288	1.254832	333.255366	0.009688	0.009201
RS	16	0.188812	1.532271	287.686744	0.008363	0.008010
RS	17	0.208605	1.532271	303.410165	0.008821	0.008447
RS	18	0.229756	1.749323	280.293705	0.008148	0.007866
RS	19	0.252355	1.749323	295.624559	0.008594	0.008330
RS	20	0.276503	1.877963	290.323060	0.008440	0.008263
RS	21	0.302307	1.877963	305.956622	0.008895	0.008789
RS	22	0.329879	1.930009	313.505700	0.009114	0.009112
RS	23	0.359340	1.930009	329.884310	0.009590	0.009695
RS	24	0.390821	1.924207	347.789783	0.010111	0.010333
RS	25	0.424459	1.924207	365.143393	0.010615	0.010970
RS	26	0.460402	1.872162	393.436478	0.011438	0.011938
RS	27	0.498809	1.872162	411.802139	0.011972	0.012643
RS	28	0.539848	1.791729	449.501351	0.013068	0.013926
RS	29	0.583699	1.791729	468.597942	0.013623	0.014684
RS	30	0.630556	1.702839	512.765167	0.014907	0.016188
RS	31	0.680624	1.702839	531.879323	0.015462	0.016955
RS	32	0.734123	1.619997	578.245847	0.016810	0.018535
RS	33	0.791289	1.619997	596.222277	0.017333	0.019252
RS	34	0.852373	1.552293	639.445511	0.018590	0.020721
RS	35	0.917643	1.552293	654.807582	0.019036	0.021317
RS	36	0.987387	1.503966	689.542085	0.020046	0.022485
RS	37	1.061910	1.503966	700.742706	0.020371	0.022892
RS	38	1.141541	1.475575	722.945243	0.021017	0.023618
RS	39	1.226629	1.475575	728.660462	0.021183	0.023787
RS	40	1.317548	1.465925	736.143845	0.021401	0.024000
RS	41	1.414699	1.465925	735.514670	0.021382	0.023907
RS	42	1.518508	1.472188	728.516125	0.021179	0.023624
RS	43	1.629431	1.472188	721.237297	0.020967	0.023282
RS	44	1.747956	1.489315	702.479150	0.020422	0.022612
RS	45	1.874605	1.489315	688.678692	0.020021	0.022058
RS	46	2.009933	1.510908	662.035762	0.019246	0.021153
RS	47	2.154535	1.510908	642.072395	0.018666	0.020430
RS	48	2.309048	1.531278	610.795356	0.017757	0.019409
RS	49	2.474150	1.531278	585.171857	0.017012	0.018550
RS	50	2.650568	1.546988	551.131605	0.016022	0.017474
RS	51	2.839076	1.546988	520.574669	0.015134	0.016498
RS	52	3.040503	1.557215	484.587079	0.014088	0.015385
RS	53	3.255735	1.557215	450.209805	0.013088	0.014315
RS	54	3.485718	1.564450	412.510833	0.011992	0.013162
RS	55	3.731463	1.564450	376.003990	0.010931	0.012036
RS	56	3.994049	1.564450	339.013937	0.009856	0.010896
RS	57	4.274632	1.564450	302.124718	0.008783	0.009757
RS	58	4.574444	1.659972	252.051162	0.007327	0.008235
RS	59	4.894803	1.659972	221.596101	0.006442	0.007274
RS	60	5.237118	1.659972	192.232761	0.005588	0.006342
RS	61	5.602894	1.659972	164.394127	0.004779	0.005450
RS	62	5.993737	1.659972	138.456457	0.004025	0.004613
RS	63	6.411367	1.659972	495.678652	0.014410	0.016750
PA	4+25*2+4+6 0.110197939 0.027924295 6.411366962 0.206226523 0.261441973 0.397776326 0.539387958 0.726223425 0.971458805 1.254831680 1.532270932 1.749322780 1.877962783 1.930009401 1.924206973 1.872161701 1.791729158 1.702839107 1.619997486 1.552293223 1.503966030 1.475575192 1.465925321 1.472187559 1.489315479 1.510907621 1.531278422 1.546988205 1.557214684 1.564450043 1.659971890
//
IT	5010
RD	9
LK	-346494.189898
QD	-265.490216 -> -241.164149
RI	0.0389900279
TR	0.108024	0.028198
MT	6.510303
MM	C_pi: 1.230732, n_recomb: 35561.040150
RS	0	0.000000	0.213538	1108.149325	0.031162	0.004424
RS	1	0.006879	0.213538	1145.684786	0.032217	0.025421
RS	2	0.014231	0.213538	1181.788779	0.033233	0.030450
RS	3	0.022089	0.213538	1216.057785	0.034196	0.032267
RS	4	0.030488	0.262520	1019.153403	0.028659	0.025886
RS	5	0.039464	0.262520	1051.553454	0.029570	0.026239
RS	6	0.049058	0.400076	714.977250	0.020106	0.017702
RS	7	0.059311	0.400076	744.282233	0.020930	0.018478
RS	8	0.070270	0.539014	576.194538	0.016203	0.014380
RS	9	0.081983	0.539014	602.247383	0.016936	0.015256
RS	10	0.094502	0.724699	468.957540	0.013187	0.012036
RS	11	0.107882	0.724699	491.832727	0.013831	0.012773
RS	12	0.122182	0.974170	384.263060	0.010806	0.010112
RS	13	0.137466	0.974170	404.175702	0.011366	0.010689
RS	14	0.153801	1.268514	326.793932	0.009190	0.008733
RS	15	0.171260	1.268514	344.424657	0.009685	0.009210
RS	16	0.189920	1.561536	295.038714	0.008297	0.007954
RS	17	0.209864	1.561536	311.286479	0.008754	0.008396
RS	18	0.231179	1.793017	286.042965	0.008044	0.007775
RS	19	0.253961	1.793017	301.828305	0.008488	0.008238
RS	20	0.278310	1.930615	295.677738	0.008315	0.008149
RS	21	0.304334	1.930615	311.759802	0.008767	0.008670
RS	22	0.332148	1.986508	319.238835	0.008977	0.008980
RS	23	0.361876	1.986508	336.103759	0.009451	0.009554
RS	24	0.393648	1.980748	354.512578	0.009969	0.010184
RS	25	0.427606	1.980748	372.423341	0.010473	0.010810
RS	26	0.463900	1.924922	401.994547	0.011304	0.011779
RS	27	0.502691	1.924922	421.021874	0.011839	0.012471
RS	28	0.544150	1.838066	460.892960	0.012961	0.013770
RS	29	0.588462	1.838066	480.775567	0.013520	0.014515
RS	30	0.635821	1.742045	527.876465	0.014844	0.016050
RS	31	0.686438	1.742045	547.887429	0.015407	0.016807
RS	32	0.740537	1.652772	597.631813	0.016806	0.018429
RS	33	0.798358	1.652772	616.559969	0.017338	0.019143
RS	34	0.860156	1.580133	663.107324	0.018647	0.020658
RS	35	0.926205	1.580133	679.384589	0.019105	0.021257
RS	36	0.996798	1.528722	716.809348	0.020157	0.022464
RS	37	1.072246	1.528722	728.788253	0.020494	0.022880
RS	38	1.152885	1.499144	752.579654	0.021163	0.023629
RS	39	1.239071	1.499144	758.862535	0.021340	0.023811
RS	40	1.331186	1.490115	766.606624	0.021557	0.024026
RS	41	1.429638	1.490115	766.313347	0.021549	0.023951
RS	42	1.534861	1.498564	758.362494	0.021326	0.023651
RS	43	1.647324	1.498564	751.217911	0.021125	0.023329
RS	44	1.767522	1.518944	730.742455	0.020549	0.022634
RS	45	1.895989	1.518944	716.922845	0.020160	0.022104
RS	46	2.033293	1.544152	688.353068	0.019357	0.021174
RS	47	2.180042	1.544152	668.243361	0.018791	0.020477
RS	48	2.336887	1.567850	635.213493	0.017863	0.019441
RS	49	2.504520	1.567850	609.304272	0.017134	0.018608
RS	50	2.683685	1.586213	573.799957	0.016136	0.017528
RS	51	2.875175	1.586213	542.778335	0.015263	0.016576
RS	52	3.079838	1.598340	505.533842	0.014216	0.015465
RS	53	3.298579	1.598340	470.471048	0.013230	0.014415
RS	54	3.532367	1.607276	431.461780	0.012133	0.013264
RS	55	3.782238	1.607276	394.056171	0.011081	0.012153
RS	56	4.049297	1.607276	356.021195	0.010012	0.011024
RS	57	4.334728	1.607276	317.959767	0.008941	0.009892
RS	58	4.639793	1.716274	264.309842	0.007433	0.008315
RS	59	4.965844	1.716274	233.174579	0.006557	0.007369
RS	60	5.314323	1.716274	203.008529	0.005709	0.006446
RS	61	5.686775	1.716274	174.268054	0.004901	0.005560
RS	62	6.084847	1.716274	147.356639	0.004144	0.004724
RS	63	6.510303	1.716274	536.939149	0.015099	0.017449
PA	4+25*2+4+6 0.108023580 0.028198484 6.510303356 0.213537839 0.262520327 0.400075561 0.539014471 0.724698708 0.974170076 1.268513560 1.561536135 1.793016812 1.930615359 1.986507550 1.980748132 1.924922236 1.838065537 1.742045414 1.652772055 1.580133291 1.528722120 1.499143986 1.490115005 1.498564096 1.518944105 1.544151663 1.567850470 1.586213353 1.598340141 1.607275717 1.716273965
//
IT	3612
RD	10
LK	-346446.374301
QD	-253.301095 -> -230.733045
RI	0.0374133902
TR	0.105972	0.028461
MT	6.605669
MM	C_pi: 1.259271, n_recomb: 36703.704820
RS	0	0.000000	0.220496	1111.456624	0.030282	0.004322
RS	1	0.006903	0.220496	1150.440309	0.031344	0.025076
RS	2	0.014283	0.220496	1188.141124	0.032371	0.030019
RS	3	0.022172	0.220496	1224.158238	0.033352	0.031723
RS	4	0.030606	0.263814	1055.004120	0.028744	0.026173
RS	5	0.039623	0.263814	1088.807344	0.029665	0.026462
RS	6	0.049261	0.403194	738.400651	0.020118	0.017788
RS	7	0.059565	0.403194	768.898219	0.020949	0.018544
RS	8	0.070580	0.539654	599.312433	0.016328	0.014514
RS	9	0.082356	0.539654	626.494237	0.017069	0.015396
RS	10	0.094945	0.723884	489.022787	0.013324	0.012167
RS	11	0.108402	0.723884	512.925661	0.013975	0.012918
RS	12	0.122789	0.976763	399.281751	0.010879	0.010184
RS	13	0.138169	0.976763	420.044274	0.011444	0.010774
RS	14	0.154610	1.280897	337.310524	0.009190	0.008740
RS	15	0.172187	1.280897	355.605520	0.009689	0.009225
RS	16	0.190977	1.588374	302.487974	0.008241	0.007909
RS	17	0.211064	1.588374	319.261032	0.008698	0.008355
RS	18	0.232537	1.833618	291.919563	0.007953	0.007696
RS	19	0.255494	1.833618	308.159896	0.008396	0.008159
RS	20	0.280034	1.980003	301.150089	0.008205	0.008049
RS	21	0.306269	1.980003	317.679047	0.008655	0.008564
RS	22	0.334315	2.040008	325.031360	0.008856	0.008860
RS	23	0.364297	2.040008	342.376910	0.009328	0.009427
RS	24	0.396349	2.034826	361.190423	0.009841	0.010047
RS	25	0.430614	2.034826	379.647260	0.010344	0.010663
RS	26	0.467244	1.975905	410.349725	0.011180	0.011629
RS	27	0.506402	1.975905	430.022190	0.011716	0.012310
RS	28	0.548264	1.883242	471.898833	0.012857	0.013619
RS	29	0.593016	1.883242	492.548215	0.013420	0.014353
RS	30	0.640857	1.780572	542.424355	0.014778	0.015912
RS	31	0.692001	1.780572	563.314942	0.015348	0.016662
RS	32	0.746675	1.685195	616.315561	0.016792	0.018320
RS	33	0.805123	1.685195	636.185682	0.017333	0.019031
RS	34	0.867607	1.607801	685.994768	0.018690	0.020587
RS	35	0.934404	1.607801	703.188730	0.019159	0.021190
RS	36	1.005812	1.553348	743.307407	0.020252	0.022434
RS	37	1.082149	1.553348	756.078038	0.020600	0.022859
RS	38	1.163757	1.522528	781.507143	0.021292	0.023630
RS	39	1.250998	1.522528	788.381026	0.021480	0.023827
RS	40	1.344261	1.513989	796.459321	0.021700	0.024045
RS	41	1.443963	1.513989	796.531591	0.021702	0.023988
RS	42	1.550548	1.524454	787.703432	0.021461	0.023673
RS	43	1.664490	1.524454	780.725579	0.021271	0.023373
RS	44	1.786298	1.547901	758.602017	0.020668	0.022654
RS	45	1.916515	1.547901	744.795498	0.020292	0.022147
RS	46	2.055722	1.576549	714.359700	0.019463	0.021197
RS	47	2.204538	1.576549	694.133509	0.018912	0.020525
RS	48	2.363627	1.603425	659.402731	0.017966	0.019476
RS	49	2.533699	1.603425	633.234420	0.017253	0.018667
RS	50	2.715511	1.624317	596.309764	0.016247	0.017583
RS	51	2.909874	1.624317	564.847069	0.015389	0.016653
RS	52	3.117655	1.638251	526.380380	0.014341	0.015546
RS	53	3.339780	1.638251	490.653586	0.013368	0.014514
RS	54	3.577239	1.648804	450.361863	0.012270	0.013366
RS	55	3.831090	1.648804	412.076762	0.011227	0.012269
RS	56	4.102465	1.648804	373.016535	0.010163	0.011149
RS	57	4.392574	1.648804	333.802168	0.009095	0.010023
RS	58	4.702710	1.771273	276.518411	0.007534	0.008392
RS	59	5.034256	1.771273	244.727390	0.006668	0.007461
RS	60	5.388690	1.771273	213.783717	0.005825	0.006548
RS	61	5.767591	1.771273	184.165649	0.005018	0.005667
RS	62	6.172649	1.771273	156.302511	0.004258	0.004831
RS	63	6.605669	1.771273	579.087233	0.015777	0.018137
PA	4+25*2+4+6 0.105972439 0.028460844 6.605669128 0.220496408 0.263813806 0.403193902 0.539653942 0.723883870 0.976763494 1.280896549 1.588374442 1.833617961 1.980003125 2.040007700 2.034826099 1.975904655 1.883241686 1.780571981 1.685194618 1.607800572 1.553348289 1.522528079 1.513989224 1.524454434 1.547901179 1.576548886 1.603424714 1.624316776 1.638250782 1.648804343 1.771272691
//
IT	4232
RD	11
LK	-346401.998942
QD	-242.020792 -> -221.040948
RI	0.0360384080
TR	0.104035	0.028712
MT	6.697695
MM	C_pi: 1.287125, n_recomb: 37825.879772
RS	0	0.000000	0.227094	1115.726207	0.029496	0.004227
RS	1	0.006926	0.227094	1156.072127	0.030563	0.024755
RS	2	0.014333	0.227094	1195.271046	0.031599	0.029631
RS	3	0.022252	0.227094	1232.924701	0.032595	0.031243
RS	4	0.030720	0.265207	1089.387547	0.028800	0.026427
RS	5	0.039774	0.265207	1124.575199	0.029730	0.026661
RS	6	0.049455	0.406918	759.888849	0.020089	0.017842
RS	7	0.059807	0.406918	791.539446	0.020926	0.018578
RS	8	0.070876	0.541062	621.194509	0.016422	0.014627
RS	9	0.082712	0.541062	649.472967	0.017170	0.015513
RS	10	0.095367	0.723593	508.553410	0.013445	0.012289
RS	11	0.108899	0.723593	533.465906	0.014103	0.013053
RS	12	0.123368	0.979197	414.127169	0.010948	0.010257
RS	13	0.138840	0.979197	435.732040	0.011519	0.010858
RS	14	0.155383	1.292106	347.808248	0.009195	0.008752
RS	15	0.173072	1.292106	366.764991	0.009696	0.009245
RS	16	0.191986	1.613050	309.986282	0.008195	0.007873
RS	17	0.212210	1.613050	327.283663	0.008652	0.008322
RS	18	0.233835	1.871447	297.868269	0.007875	0.007629
RS	19	0.256958	1.871447	314.562190	0.008316	0.008090
RS	20	0.281682	2.026476	306.679590	0.008108	0.007960
RS	21	0.308119	2.026476	323.651961	0.008556	0.008471
RS	22	0.336388	2.090826	330.826445	0.008746	0.008752
RS	23	0.366614	2.090826	348.645415	0.009217	0.009312
RS	24	0.398933	2.086728	367.769885	0.009723	0.009920
RS	25	0.433492	2.086728	386.760437	0.010225	0.010527
RS	26	0.470444	2.025343	418.457079	0.011063	0.011488
RS	27	0.509955	2.025343	438.757058	0.011599	0.012158
RS	28	0.552203	1.927441	482.480736	0.012755	0.013474
RS	29	0.597378	1.927441	503.876437	0.013321	0.014198
RS	30	0.645681	1.818548	556.375740	0.014709	0.015776
RS	31	0.697330	1.818548	578.127240	0.015284	0.016519
RS	32	0.752557	1.717356	634.262016	0.016768	0.018208
RS	33	0.811609	1.717356	655.062489	0.017318	0.018917
RS	34	0.874751	1.635351	708.071069	0.018719	0.020510
RS	35	0.942266	1.635351	726.181301	0.019198	0.021117
RS	36	1.014458	1.577889	768.993227	0.020330	0.022395
RS	37	1.091651	1.577889	782.567443	0.020689	0.022830
RS	38	1.174189	1.545763	809.685039	0.021406	0.023624
RS	39	1.262445	1.545763	817.172052	0.021604	0.023835
RS	40	1.356814	1.537590	825.658945	0.021828	0.024058
RS	41	1.457720	1.537590	826.125698	0.021840	0.024018
RS	42	1.565614	1.549910	816.499637	0.021586	0.023693
RS	43	1.680982	1.549910	809.720567	0.021407	0.023412
RS	44	1.804341	1.576247	786.023048	0.020780	0.022674
RS	45	1.936244	1.576247	772.261649	0.020416	0.022189
RS	46	2.077283	1.608168	740.024787	0.019564	0.021220
RS	47	2.228091	1.608168	719.712054	0.019027	0.020571
RS	48	2.389345	1.638074	683.336300	0.018065	0.019512
RS	49	2.561768	1.638074	656.935857	0.017367	0.018725
RS	50	2.746134	1.661375	618.636967	0.016355	0.017639
RS	51	2.943269	1.661375	586.757460	0.015512	0.016731
RS	52	3.154059	1.677024	547.105958	0.014464	0.015627
RS	53	3.379450	1.677024	510.737370	0.013502	0.014612
RS	54	3.620452	1.689113	469.193510	0.012404	0.013467
RS	55	3.878147	1.689113	430.048772	0.011369	0.012382
RS	56	4.153691	1.689113	389.983550	0.010310	0.011272
RS	57	4.448320	1.689113	349.636130	0.009243	0.010151
RS	58	4.763357	1.825014	288.669226	0.007632	0.008468
RS	59	5.100214	1.825014	256.245903	0.006774	0.007550
RS	60	5.460404	1.825014	224.548776	0.005936	0.006646
RS	61	5.845542	1.825014	194.076627	0.005131	0.005770
RS	62	6.257356	1.825014	165.283335	0.004370	0.004935
RS	63	6.697695	1.825014	622.050218	0.016445	0.018814
PA	4+25*2+4+6 0.104034805 0.028712006 6.697694517 0.227093683 0.265206748 0.406918129 0.541061779 0.723593233 0.979196609 1.292105566 1.613050402 1.871447034 2.026475538 2.090826182 2.086728353 2.025342974 1.927441227 1.818547971 1.717356440 1.635351232 1.577888969 1.545762918 1.537590439 1.549909596 1.576247048 1.608167790 1.638073609 1.661375159 1.677023813 1.689112604 1.825014189
//
IT	5049
RD	12
LK	-346360.732758
QD	-231.556516 -> -212.016980
RI	0.0348349734
TR	0.102203	0.028953
MT	6.786425
MM	C_pi: 1.314296, n_recomb: 38927.750994
RS	0	0.000000	0.233345	1120.820233	0.028792	0.004139
RS	1	0.006948	0.233345	1162.455646	0.029862	0.024456
RS	2	0.014380	0.233345	1203.068825	0.030905	0.029281
RS	3	0.022327	0.233345	1242.263901	0.031912	0.030814
RS	4	0.030827	0.266625	1122.595830	0.028838	0.026655
RS	5	0.039918	0.266625	1159.147067	0.029777	0.026843
RS	6	0.049640	0.411101	779.661623	0.020028	0.017869
RS	7	0.060037	0.411101	812.426393	0.020870	0.018587
RS	8	0.071158	0.543066	641.938821	0.016491	0.014722
RS	9	0.083050	0.543066	671.282690	0.017244	0.015610
RS	10	0.095770	0.723692	527.582584	0.013553	0.012405
RS	11	0.109372	0.723692	553.486889	0.014218	0.013179
RS	12	0.123921	0.981437	428.802373	0.011015	0.010330
RS	13	0.139480	0.981437	451.241602	0.011592	0.010941
RS	14	0.156120	1.302238	358.271703	0.009204	0.008769
RS	15	0.173916	1.302238	377.886789	0.009707	0.009268
RS	16	0.192949	1.635768	317.505763	0.008156	0.007845
RS	17	0.213304	1.635768	335.325371	0.008614	0.008296
RS	18	0.235074	1.906749	303.856214	0.007806	0.007570
RS	19	0.258357	1.906749	321.001216	0.008246	0.008030
RS	20	0.283257	2.070272	312.233617	0.008021	0.007881
RS	21	0.309887	2.070272	329.645017	0.008468	0.008387
RS	22	0.338368	2.139168	336.595946	0.008647	0.008654
RS	23	0.368828	2.139168	354.880535	0.009116	0.009208
RS	24	0.401404	2.136624	374.228692	0.009613	0.009803
RS	25	0.436244	2.136624	393.740252	0.010115	0.010401
RS	26	0.473505	2.073353	426.305186	0.010951	0.011355
RS	27	0.513355	2.073353	447.214878	0.011488	0.012015
RS	28	0.555973	1.970736	492.636666	0.012655	0.013333
RS	29	0.601553	1.970736	514.757874	0.013223	0.014049
RS	30	0.650300	1.856008	569.734705	0.014636	0.015642
RS	31	0.702435	1.856008	592.327561	0.015216	0.016379
RS	32	0.758191	1.749256	651.478929	0.016736	0.018094
RS	33	0.817822	1.749256	673.196673	0.017293	0.018801
RS	34	0.881597	1.662767	729.340450	0.018736	0.020428
RS	35	0.949803	1.662767	748.364574	0.019224	0.021039
RS	36	1.022748	1.602317	793.866157	0.020393	0.022350
RS	37	1.100761	1.602317	808.253665	0.020763	0.022794
RS	38	1.184196	1.568827	837.105843	0.021504	0.023612
RS	39	1.273427	1.568827	845.226111	0.021713	0.023835
RS	40	1.368859	1.560903	854.195700	0.021943	0.024066
RS	41	1.470922	1.560903	855.083999	0.021966	0.024042
RS	42	1.580077	1.574923	844.741087	0.021700	0.023709
RS	43	1.696817	1.574923	838.191050	0.021532	0.023447
RS	44	1.821667	1.603986	812.994640	0.020885	0.022693
RS	45	1.955194	1.603986	799.308820	0.020533	0.022229
RS	46	2.097998	1.639018	765.338304	0.019660	0.021244
RS	47	2.250725	1.639018	744.967552	0.019137	0.020617
RS	48	2.414064	1.671812	707.003802	0.018162	0.019548
RS	49	2.588752	1.671812	680.397102	0.017478	0.018784
RS	50	2.775579	1.697406	640.771008	0.016461	0.017696
RS	51	2.975387	1.697406	608.498169	0.015631	0.016807
RS	52	3.189079	1.714679	567.699916	0.014583	0.015707
RS	53	3.417619	1.714679	530.711191	0.013633	0.014709
RS	54	3.662039	1.728220	487.946543	0.012535	0.013566
RS	55	3.923443	1.728220	447.961575	0.011508	0.012493
RS	56	4.203010	1.728220	406.911254	0.010453	0.011392
RS	57	4.502002	1.728220	365.450440	0.009388	0.010276
RS	58	4.821770	1.877488	300.757800	0.007726	0.008541
RS	59	5.163757	1.877488	267.724243	0.006877	0.007636
RS	60	5.529507	1.877488	235.296565	0.006044	0.006741
RS	61	5.920670	1.877488	203.992813	0.005240	0.005870
RS	62	6.339014	1.877488	174.290205	0.004477	0.005036
RS	63	6.786425	1.877488	665.762351	0.017103	0.019481
PA	4+25*2+4+6 0.102203433 0.028953111 6.786425352 0.233344533 0.266625381 0.411101495 0.543065910 0.723691913 0.981436879 1.302238341 1.635767613 1.906749408 2.070272067 2.139167924 2.136624114 2.073353257 1.970736121 1.856007604 1.749255846 1.662766528 1.602317013 1.568826801 1.560903371 1.574922896 1.603986083 1.639018295 1.671812199 1.697406245 1.714678545 1.728219734 1.877487702
//
IT	4478
RD	13
LK	-346322.289467
QD	-221.827355 -> -203.598303
RI	0.0337725414
TR	0.100470	0.029185
MT	6.872063
MM	C_pi: 1.340822, n_recomb: 40009.909213
RS	0	0.000000	0.239283	1126.550182	0.028157	0.004056
RS	1	0.006969	0.239283	1169.413093	0.029228	0.024177
RS	2	0.014425	0.239283	1211.369253	0.030277	0.028961
RS	3	0.022399	0.239283	1252.025022	0.031293	0.030430
RS	4	0.030930	0.268027	1154.850925	0.028864	0.026864
RS	5	0.040055	0.268027	1192.744678	0.029811	0.027012
RS	6	0.049816	0.415637	797.921113	0.019943	0.017874
RS	7	0.060257	0.415637	831.762785	0.020789	0.018576
RS	8	0.071426	0.545542	661.641937	0.016537	0.014802
RS	9	0.083374	0.545542	692.021633	0.017296	0.015690
RS	10	0.096154	0.724090	546.145628	0.013650	0.012513
RS	11	0.109825	0.724090	573.024749	0.014322	0.013296
RS	12	0.124448	0.983485	443.314286	0.011080	0.010403
RS	13	0.140091	0.983485	466.579961	0.011662	0.011022
RS	14	0.156824	1.311404	368.694220	0.009215	0.008789
RS	15	0.174723	1.311404	388.963987	0.009722	0.009294
RS	16	0.193870	1.656715	325.032599	0.008124	0.007822
RS	17	0.214351	1.656715	343.371987	0.008582	0.008276
RS	18	0.236260	1.939746	309.866799	0.007745	0.007519
RS	19	0.259695	1.939746	327.460087	0.008184	0.007978
RS	20	0.284764	2.111611	317.796209	0.007943	0.007809
RS	21	0.311580	2.111611	335.642139	0.008389	0.008312
RS	22	0.340264	2.185225	342.328154	0.008556	0.008564
RS	23	0.370948	2.185225	361.070727	0.009025	0.009112
RS	24	0.403771	2.184664	380.563070	0.009512	0.009693
RS	25	0.438881	2.184664	400.583406	0.010012	0.010285
RS	26	0.476438	2.120045	433.900216	0.010845	0.011229
RS	27	0.516612	2.120045	455.402455	0.011382	0.011880
RS	28	0.559586	2.013189	502.385485	0.012557	0.013198
RS	29	0.605556	2.013189	525.211937	0.013127	0.013905
RS	30	0.654729	1.892991	582.525658	0.014560	0.015510
RS	31	0.707329	1.892991	605.940355	0.015145	0.016241
RS	32	0.763596	1.780905	667.995448	0.016696	0.017979
RS	33	0.823784	1.780905	690.616760	0.017261	0.018685
RS	34	0.888166	1.690047	749.830183	0.018741	0.020342
RS	35	0.957036	1.690047	769.764577	0.019239	0.020957
RS	36	1.030705	1.626625	817.950821	0.020444	0.022299
RS	37	1.109509	1.626625	833.159634	0.020824	0.022752
RS	38	1.193805	1.591715	863.789457	0.021589	0.023593
RS	39	1.283976	1.591715	872.561187	0.021809	0.023829
RS	40	1.380431	1.583933	882.084618	0.022047	0.024069
RS	41	1.483609	1.583933	883.419534	0.022080	0.024061
RS	42	1.593977	1.599512	872.439311	0.021806	0.023722
RS	43	1.712038	1.599512	866.146541	0.021648	0.023479
RS	44	1.838327	1.631144	839.526726	0.020983	0.022711
RS	45	1.973417	1.631144	825.944838	0.020644	0.022267
RS	46	2.117922	1.669141	790.305171	0.019753	0.021269
RS	47	2.272499	1.669141	769.903217	0.019243	0.020663
RS	48	2.437849	1.704688	730.407765	0.018256	0.019586
RS	49	2.614723	1.704688	703.619226	0.017586	0.018842
RS	50	2.803924	1.732462	662.712415	0.016564	0.017753
RS	51	3.006311	1.732462	630.068476	0.015748	0.016883
RS	52	3.222803	1.751272	588.160556	0.014700	0.015787
RS	53	3.454384	1.751272	550.572348	0.013761	0.014804
RS	54	3.702104	1.766187	506.617665	0.012662	0.013664
RS	55	3.967089	1.766187	465.811067	0.011642	0.012602
RS	56	4.250542	1.766187	423.794764	0.010592	0.011509
RS	57	4.553751	1.766187	381.239510	0.009529	0.010398
RS	58	4.878091	1.928738	312.783063	0.007818	0.008613
RS	59	5.225036	1.928738	279.159922	0.006977	0.007720
RS	60	5.596160	1.928738	246.023237	0.006149	0.006833
RS	61	5.993151	1.928738	213.909159	0.005346	0.005967
RS	62	6.417809	1.928738	183.317124	0.004582	0.005134
RS	63	6.872063	1.928738	710.170160	0.017750	0.020138
PA	4+25*2+4+6 0.100469658 0.029184691 6.872063379 0.239283094 0.268026938 0.415636809 0.545542028 0.724090139 0.983484784 1.311403646 1.656715153 1.939746420 2.111611328 2.185224533 2.184663598 2.120045308 2.013188921 1.892990544 1.780905323 1.690046767 1.626625082 1.591715275 1.583933401 1.599511540 1.631144410 1.669140595 1.704687992 1.732462388 1.751272055 1.766186720 1.928737633
//
IT	4430
RD	14
LK	-346286.414788
QD	-212.761145 -> -195.728082
RI	0.0328290103
TR	0.098825	0.029407
MT	6.954811
MM	C_pi: 1.366735, n_recomb: 41072.706781
RS	0	0.000000	0.244937	1132.773763	0.027580	0.003979
RS	1	0.006989	0.244937	1176.810329	0.028652	0.023914
RS	2	0.014467	0.244937	1220.047721	0.029705	0.028668
RS	3	0.022468	0.244937	1262.094372	0.030728	0.030081
RS	4	0.031028	0.269380	1186.331942	0.028884	0.027057
RS	5	0.040186	0.269380	1225.546933	0.029838	0.027173
RS	6	0.049984	0.420447	814.825203	0.019839	0.017860
RS	7	0.060468	0.420447	849.707595	0.020688	0.018548
RS	8	0.071683	0.548399	680.378066	0.016565	0.014867
RS	9	0.083683	0.548399	711.765101	0.017329	0.015756
RS	10	0.096522	0.724723	564.267055	0.013738	0.012615
RS	11	0.110257	0.724723	592.104480	0.014416	0.013406
RS	12	0.124953	0.985351	457.663237	0.011143	0.010475
RS	13	0.140676	0.985351	481.747288	0.011729	0.011102
RS	14	0.157498	1.319695	379.068870	0.009229	0.008813
RS	15	0.175496	1.319695	399.989366	0.009739	0.009323
RS	16	0.194752	1.676052	332.555317	0.008097	0.007805
RS	17	0.215353	1.676052	351.411719	0.008556	0.008260
RS	18	0.237395	1.970636	315.884920	0.007691	0.007474
RS	19	0.260977	1.970636	333.923370	0.008130	0.007932
RS	20	0.286208	2.150692	323.352556	0.007873	0.007746
RS	21	0.313201	2.150692	341.628323	0.008318	0.008244
RS	22	0.342082	2.229177	348.010838	0.008473	0.008482
RS	23	0.372981	2.229177	367.203765	0.008940	0.009025
RS	24	0.406040	2.230966	386.771498	0.009417	0.009591
RS	25	0.441410	2.230966	407.288806	0.009916	0.010176
RS	26	0.479251	2.165493	441.251341	0.010743	0.011109
RS	27	0.519738	2.165493	463.329586	0.011281	0.011752
RS	28	0.563054	2.054850	511.743618	0.012459	0.013067
RS	29	0.609398	2.054850	535.255497	0.013032	0.013766
RS	30	0.658981	1.929505	594.776874	0.014481	0.015380
RS	31	0.712030	1.929505	618.993938	0.015071	0.016105
RS	32	0.768787	1.812298	683.842363	0.016650	0.017863
RS	33	0.829510	1.812298	707.352845	0.017222	0.018567
RS	34	0.894478	1.717177	769.568869	0.018737	0.020253
RS	35	0.963987	1.717177	790.408487	0.019244	0.020871
RS	36	1.038354	1.650800	841.268833	0.020482	0.022244
RS	37	1.117919	1.650800	857.305078	0.020873	0.022705
RS	38	1.203045	1.614422	889.750144	0.021663	0.023569
RS	39	1.294121	1.614422	899.189470	0.021893	0.023818
RS	40	1.391563	1.606682	909.335200	0.022140	0.024068
RS	41	1.495815	1.606682	911.139626	0.022184	0.024075
RS	42	1.607354	1.623689	899.598428	0.021903	0.023733
RS	43	1.726689	1.623689	893.589081	0.021756	0.023508
RS	44	1.854365	1.657750	865.618599	0.021075	0.022727
RS	45	1.990965	1.657750	852.167198	0.020748	0.022303
RS	46	2.137112	1.698570	814.922650	0.019841	0.021293
RS	47	2.293474	1.698570	794.514692	0.019344	0.020707
RS	48	2.460765	1.736745	753.542506	0.018347	0.019624
RS	49	2.639749	1.736745	726.595322	0.017690	0.018899
RS	50	2.831243	1.766597	684.452189	0.016664	0.017811
RS	51	3.036122	1.766597	651.458733	0.015861	0.016958
RS	52	3.255320	1.786863	608.477655	0.014815	0.015866
RS	53	3.489839	1.786863	570.310304	0.013885	0.014897
RS	54	3.740750	1.803073	525.197347	0.012787	0.013760
RS	55	4.009198	1.803073	483.587409	0.011774	0.012709
RS	56	4.296409	1.803073	440.623977	0.010728	0.011623
RS	57	4.603695	1.803073	396.993058	0.009666	0.010517
RS	58	4.932458	1.978810	324.739744	0.007906	0.008683
RS	59	5.284200	1.978810	290.546785	0.007074	0.007801
RS	60	5.660527	1.978810	256.721797	0.006250	0.006923
RS	61	6.063158	1.978810	223.817964	0.005449	0.006061
RS	62	6.493930	1.978810	192.355886	0.004683	0.005230
RS	63	6.954811	1.978810	755.211251	0.018387	0.020784
PA	4+25*2+4+6 0.098825461 0.029407186 6.954810526 0.244936703 0.269379628 0.420446510 0.548399088 0.724722680 0.985351253 1.319695468 1.676052365 1.970635822 2.150691933 2.229176977 2.230966359 2.165493076 2.054850368 1.929505373 1.812297767 1.717176619 1.650800082 1.614421948 1.606681628 1.623689338 1.657749504 1.698570000 1.736744798 1.766596940 1.786863015 1.803072671 1.978809556
//
IT	4457
RD	15
LK	-346252.884867
QD	-204.295289 -> -188.356727
RI	0.0319811385
TR	0.097265	0.029621
MT	7.034767
MM	C_pi: 1.392068, n_recomb: 42117.009348
RS	0	0.000000	0.250351	1139.290794	0.027051	0.003906
RS	1	0.007009	0.250351	1184.452978	0.028123	0.023667
RS	2	0.014508	0.250351	1228.917261	0.029179	0.028397
RS	3	0.022534	0.250351	1272.294075	0.030209	0.029763
RS	4	0.031122	0.270667	1217.183261	0.028900	0.027239
RS	5	0.040312	0.270667	1257.699039	0.029862	0.027327
RS	6	0.050146	0.425475	830.516723	0.019719	0.017831
RS	7	0.060669	0.425475	866.405204	0.020571	0.018506
RS	8	0.071929	0.551564	698.229947	0.016578	0.014919
RS	9	0.083979	0.551564	730.597469	0.017347	0.015808
RS	10	0.096874	0.725549	581.972510	0.013818	0.012711
RS	11	0.110672	0.725549	610.752466	0.014501	0.013509
RS	12	0.125437	0.987034	471.865813	0.011204	0.010546
RS	13	0.141237	0.987034	496.760734	0.011795	0.011180
RS	14	0.158144	1.327189	389.399945	0.009246	0.008839
RS	15	0.176236	1.327189	410.967452	0.009758	0.009353
RS	16	0.195597	1.693915	340.072528	0.008074	0.007792
RS	17	0.216314	1.693915	359.443317	0.008534	0.008249
RS	18	0.238483	1.999559	321.910228	0.007643	0.007435
RS	19	0.262206	1.999559	340.391026	0.008082	0.007892
RS	20	0.287592	2.187654	328.902625	0.007809	0.007688
RS	21	0.314757	2.187654	347.603950	0.008253	0.008184
RS	22	0.343825	2.271123	353.650796	0.008397	0.008406
RS	23	0.374931	2.271123	373.287202	0.008863	0.008945
RS	24	0.408217	2.275604	392.866676	0.009328	0.009496
RS	25	0.443836	2.275604	413.870125	0.009827	0.010075
RS	26	0.481952	2.209739	448.379959	0.010646	0.010995
RS	27	0.522738	2.209739	471.018775	0.011184	0.011630
RS	28	0.566384	2.095725	520.745552	0.012364	0.012940
RS	29	0.613088	2.095725	544.924119	0.012938	0.013633
RS	30	0.663065	1.965553	606.526711	0.014401	0.015252
RS	31	0.716546	1.965553	631.527238	0.014995	0.015973
RS	32	0.773774	1.843420	699.062986	0.016598	0.017747
RS	33	0.835014	1.843420	723.448145	0.017177	0.018450
RS	34	0.900545	1.744134	788.601181	0.018724	0.020162
RS	35	0.970670	1.744134	810.340145	0.019240	0.020783
RS	36	1.045709	1.674816	863.863352	0.020511	0.022184
RS	37	1.126007	1.674816	880.731677	0.020912	0.022654
RS	38	1.211933	1.636925	915.025922	0.021726	0.023541
RS	39	1.303881	1.636925	925.147090	0.021966	0.023802
RS	40	1.402274	1.629138	935.978047	0.022223	0.024063
RS	41	1.507562	1.629138	938.272888	0.022278	0.024085
RS	42	1.620230	1.647452	926.246529	0.021992	0.023741
RS	43	1.740794	1.647452	920.544497	0.021857	0.023533
RS	44	1.869808	1.683808	891.292771	0.021162	0.022743
RS	45	2.007865	1.683808	877.996226	0.020847	0.022337
RS	46	2.155597	1.727321	839.209065	0.019926	0.021317
RS	47	2.313683	1.727321	818.818214	0.019442	0.020750
RS	48	2.482848	1.768006	776.421203	0.018435	0.019662
RS	49	2.663870	1.768006	749.336820	0.017792	0.018955
RS	50	2.857579	1.799836	706.001193	0.016763	0.017868
RS	51	3.064864	1.799836	672.678064	0.015972	0.017031
RS	52	3.286677	1.821481	628.658552	0.014926	0.015944
RS	53	3.524036	1.821481	589.930855	0.014007	0.014989
RS	54	3.778031	1.838915	543.688966	0.012909	0.013855
RS	55	4.049827	1.838915	501.292873	0.011902	0.012814
RS	56	4.340672	1.838915	457.400076	0.010860	0.011735
RS	57	4.651901	1.838915	412.711232	0.009799	0.010633
RS	58	4.984944	2.027724	336.631576	0.007993	0.008751
RS	59	5.341328	2.027724	301.886928	0.007168	0.007880
RS	60	5.722689	2.027724	267.392753	0.006349	0.007009
RS	61	6.130779	2.027724	233.718282	0.005549	0.006152
RS	62	6.567470	2.027724	201.404303	0.004782	0.005323
RS	63	7.034767	2.027724	800.850434	0.019015	0.021420
PA	4+25*2+4+6 0.097264626 0.029621266 7.034766810 0.250351082 0.270666699 0.425475464 0.551563758 0.725548603 0.987034263 1.327189483 1.693914575 1.999558938 2.187654079 2.271123152 2.275603728 2.209739453 2.095724792 1.965553318 1.843420019 1.744133601 1.674815633 1.636925220 1.629138299 1.647452171 1.683808355 1.727321296 1.768006319 1.799835534 1.821481190 1.838914848 2.027724339
//
IT	4246
RD	16
LK	-346221.502632
QD	-196.374402 -> -181.439927
RI	0.0312181742
TR	0.095781	0.029827
MT	7.112098
MM	C_pi: 1.416831, n_recomb: 43142.742458
RS	0	0.000000	0.255535	1146.058260	0.026564	0.003838
RS	1	0.007027	0.255535	1192.302923	0.027636	0.023433
RS	2	0.014548	0.255535	1237.945229	0.028694	0.028145
RS	3	0.022597	0.255535	1282.597510	0.029729	0.029469
RS	4	0.031212	0.271870	1247.514131	0.028916	0.027413
RS	5	0.040432	0.271870	1289.309695	0.029885	0.027477
RS	6	0.050300	0.430665	845.119172	0.019589	0.017789
RS	7	0.060861	0.430665	881.979829	0.020443	0.018452
RS	8	0.072165	0.554977	715.246119	0.016579	0.014962
RS	9	0.084263	0.554977	748.567590	0.017351	0.015848
RS	10	0.097211	0.726516	599.278677	0.013891	0.012802
RS	11	0.111069	0.726516	628.985470	0.014579	0.013605
RS	12	0.125900	0.988558	485.907380	0.011263	0.010617
RS	13	0.141774	0.988558	511.604866	0.011858	0.011257
RS	14	0.158763	1.333973	399.670991	0.009264	0.008866
RS	15	0.176946	1.333973	421.880996	0.009779	0.009386
RS	16	0.196407	1.710452	347.565009	0.008056	0.007782
RS	17	0.217235	1.710452	367.446747	0.008517	0.008242
RS	18	0.239527	2.026701	327.922080	0.007601	0.007400
RS	19	0.263386	2.026701	346.841643	0.008039	0.007857
RS	20	0.288921	2.222641	334.432919	0.007752	0.007636
RS	21	0.316250	2.222641	353.555164	0.008195	0.008129
RS	22	0.345499	2.311188	359.236730	0.008327	0.008337
RS	23	0.376804	2.311188	379.309540	0.008792	0.008871
RS	24	0.410309	2.318672	398.841510	0.009245	0.009407
RS	25	0.446168	2.318672	420.320256	0.009743	0.009980
RS	26	0.484547	2.252837	455.287668	0.010553	0.010886
RS	27	0.525622	2.252837	478.471811	0.011090	0.011515
RS	28	0.569584	2.135846	529.397917	0.012271	0.012818
RS	29	0.616635	2.135846	554.224483	0.012846	0.013504
RS	30	0.666993	2.001134	617.791175	0.014320	0.015126
RS	31	0.720889	2.001134	643.555997	0.014917	0.015843
RS	32	0.778572	1.874262	713.674244	0.016542	0.017631
RS	33	0.840309	1.874262	738.918685	0.017127	0.018334
RS	34	0.906383	1.770900	806.942266	0.018704	0.020068
RS	35	0.977101	1.770900	829.573125	0.019229	0.020693
RS	36	1.052788	1.698660	885.740815	0.020530	0.022122
RS	37	1.133794	1.698660	903.443906	0.020941	0.022599
RS	38	1.220491	1.659217	939.616721	0.021779	0.023509
RS	39	1.313281	1.659217	950.431837	0.022030	0.023781
RS	40	1.412592	1.651301	962.008002	0.022298	0.024055
RS	41	1.518880	1.651301	964.811991	0.022363	0.024092
RS	42	1.632638	1.670813	952.370118	0.022075	0.023747
RS	43	1.754389	1.670813	946.997582	0.021950	0.023555
RS	44	1.884695	1.709339	916.534537	0.021244	0.022758
RS	45	2.024158	1.709339	903.415639	0.020940	0.022370
RS	46	2.173421	1.755423	863.146298	0.020007	0.021341
RS	47	2.333173	1.755423	842.794590	0.019535	0.020792
RS	48	2.504150	1.798510	799.022918	0.018520	0.019699
RS	49	2.687142	1.798510	771.822337	0.017890	0.019011
RS	50	2.882992	1.832225	727.336747	0.016859	0.017924
RS	51	3.092605	1.832225	693.704011	0.016079	0.017104
RS	52	3.316947	1.855174	648.682569	0.015036	0.016021
RS	53	3.557053	1.855174	609.413670	0.014126	0.015079
RS	54	3.814031	1.873765	562.072746	0.013028	0.013948
RS	55	4.089067	1.873765	518.908363	0.012028	0.012917
RS	56	4.383430	1.873765	474.104719	0.010989	0.011844
RS	57	4.698477	1.873765	428.376530	0.009929	0.010746
RS	58	5.035662	2.075526	348.446820	0.008077	0.008818
RS	59	5.396541	2.075526	313.168722	0.007259	0.007957
RS	60	5.782779	2.075526	278.024595	0.006444	0.007094
RS	61	6.196157	2.075526	243.598789	0.005646	0.006241
RS	62	6.638583	2.075526	210.451347	0.004878	0.005413
RS	63	7.112098	2.075526	847.017732	0.019633	0.022046
PA	4+25*2+4+6 0.095780706 0.029827315 7.112098352 0.255534895 0.271869963 0.430665199 0.554976788 0.726516277 0.988557772 1.333973037 1.710451864 2.026701198 2.222641490 2.311188188 2.318672131 2.252837313 2.135846469 2.001134096 1.874261883 1.770899995 1.698659861 1.659216856 1.651300587 1.670812559 1.709339045 1.755422620 1.798510438 1.832225076 1.855173978 1.873764888 2.075525781
//
IT	4810
RD	17
LK	-346192.091625
QD	-188.951034 -> -174.939810
RI	0.0305256046
TR	0.094368	0.030026
MT	7.186979
MM	C_pi: 1.441064, n_recomb: 44150.573327
RS	0	0.000000	0.260519	1152.962326	0.026114	0.003774
RS	1	0.007044	0.260519	1200.250179	0.027185	0.023211
RS	2	0.014585	0.260519	1247.026450	0.028245	0.027909
RS	3	0.022657	0.260519	1292.905316	0.029284	0.029196
RS	4	0.031298	0.272985	1277.409148	0.028933	0.027581
RS	5	0.040547	0.272985	1320.464436	0.029908	0.027623
RS	6	0.050448	0.435991	858.721942	0.019450	0.017737
RS	7	0.061046	0.435991	896.522016	0.020306	0.018390
RS	8	0.072391	0.558598	731.484455	0.016568	0.014994
RS	9	0.084535	0.558598	765.734532	0.017344	0.015879
RS	10	0.097534	0.727605	616.203450	0.013957	0.012888
RS	11	0.111450	0.727605	646.821975	0.014650	0.013696
RS	12	0.126345	0.989933	499.796372	0.011320	0.010686
RS	13	0.142290	0.989933	526.288466	0.011920	0.011332
RS	14	0.159358	1.340133	409.878071	0.009284	0.008896
RS	15	0.177628	1.340133	432.725999	0.009801	0.009419
RS	16	0.197186	1.725786	355.030319	0.008041	0.007776
RS	17	0.218121	1.725786	375.419647	0.008503	0.008237
RS	18	0.240531	2.052201	333.918463	0.007563	0.007370
RS	19	0.264519	2.052201	353.273388	0.008002	0.007826
RS	20	0.290198	2.255804	339.940644	0.007700	0.007588
RS	21	0.317685	2.255804	359.479392	0.008142	0.008079
RS	22	0.347109	2.349500	364.769434	0.008262	0.008272
RS	23	0.378605	2.349500	385.272019	0.008726	0.008802
RS	24	0.412321	2.360275	404.701568	0.009166	0.009323
RS	25	0.448411	2.360275	426.645430	0.009663	0.009891
RS	26	0.487044	2.294842	461.991078	0.010464	0.010783
RS	27	0.528398	2.294842	485.706272	0.011001	0.011405
RS	28	0.572665	2.175242	537.727238	0.012179	0.012700
RS	29	0.620051	2.175242	563.184107	0.012756	0.013380
RS	30	0.670775	2.036264	628.602760	0.014238	0.015004
RS	31	0.725072	2.036264	655.113373	0.014838	0.015716
RS	32	0.783194	1.904821	727.716065	0.016483	0.017516
RS	33	0.845410	1.904821	753.804505	0.017073	0.018218
RS	34	0.912009	1.797468	824.633003	0.018678	0.019973
RS	35	0.983300	1.797468	848.147721	0.019210	0.020602
RS	36	1.059612	1.722324	906.939964	0.020542	0.022056
RS	37	1.141301	1.722324	925.479289	0.020962	0.022542
RS	38	1.228744	1.681291	963.557139	0.021824	0.023474
RS	39	1.322347	1.681291	975.076626	0.022085	0.023757
RS	40	1.422544	1.673174	987.452032	0.022366	0.024043
RS	41	1.529799	1.673174	990.782098	0.022441	0.024094
RS	42	1.644610	1.693783	977.991699	0.022151	0.023751
RS	43	1.767508	1.693783	972.968892	0.022038	0.023575
RS	44	1.899065	1.734365	941.360515	0.021322	0.022771
RS	45	2.039888	1.734365	928.440244	0.021029	0.022400
RS	46	2.190632	1.782908	886.745779	0.020085	0.021364
RS	47	2.351995	1.782908	866.453693	0.019625	0.020833
RS	48	2.524725	1.828293	821.357532	0.018604	0.019737
RS	49	2.709623	1.828293	794.060117	0.017985	0.019065
RS	50	2.907546	1.863806	748.465242	0.016953	0.017980
RS	51	3.119412	1.863806	714.541498	0.016184	0.017175
RS	52	3.346202	1.887995	668.550130	0.015143	0.016097
RS	53	3.588969	1.887995	628.758443	0.014241	0.015167
RS	54	3.848838	1.907678	580.348312	0.013145	0.014040
RS	55	4.127012	1.907678	536.432766	0.012150	0.013017
RS	56	4.424783	1.907678	490.736060	0.011115	0.011951
RS	57	4.743530	1.907678	443.986421	0.010056	0.010857
RS	58	5.084731	2.122265	360.185659	0.008158	0.008883
RS	59	5.449968	2.122265	324.391359	0.007347	0.008032
RS	60	5.840934	2.122265	288.615528	0.006537	0.007176
RS	61	6.259442	2.122265	253.456776	0.005741	0.006327
RS	62	6.707431	2.122265	219.493533	0.004971	0.005500
RS	63	7.186979	2.122265	893.674420	0.020242	0.022662
PA	4+25*2+4+6 0.094367706 0.030025623 7.186978538 0.260518500 0.272985300 0.435990726 0.558597504 0.727604760 0.989933262 1.340132913 1.725786091 2.052201040 2.255803823 2.349500216 2.360274740 2.294842110 2.175242189 2.036263525 1.904820773 1.797468325 1.722324357 1.681291464 1.673173812 1.693783172 1.734365150 1.782907599 1.828292838 1.863806280 1.887994997 1.907677842 2.122264654
//
IT	4676
RD	18
LK	-346164.493698
QD	-181.981485 -> -168.821000
RI	0.0298914461
TR	0.093021	0.030217
MT	7.259522
MM	C_pi: 1.464793, n_recomb: 45141.121892
RS	0	0.000000	0.265332	1159.893986	0.025695	0.003714
RS	1	0.007061	0.265332	1208.188398	0.026765	0.023000
RS	2	0.014621	0.265332	1256.058084	0.027825	0.027687
RS	3	0.022715	0.265332	1303.119055	0.028868	0.028941
RS	4	0.031380	0.274008	1306.949744	0.028953	0.027745
RS	5	0.040657	0.274008	1351.245510	0.029934	0.027769
RS	6	0.050590	0.441419	871.428710	0.019305	0.017677
RS	7	0.061223	0.441419	910.136921	0.020162	0.018320
RS	8	0.072608	0.562398	746.988315	0.016548	0.015018
RS	9	0.084796	0.562398	782.142456	0.017327	0.015901
RS	10	0.097845	0.728798	632.760465	0.014017	0.012969
RS	11	0.111816	0.728798	664.276021	0.014716	0.013782
RS	12	0.126773	0.991172	513.538930	0.011376	0.010755
RS	13	0.142786	0.991172	540.817898	0.011981	0.011406
RS	14	0.159929	1.345731	420.020971	0.009305	0.008926
RS	15	0.178284	1.345731	443.502280	0.009825	0.009453
RS	16	0.197934	1.740024	362.465699	0.008030	0.007772
RS	17	0.218972	1.740024	383.359257	0.008492	0.008235
RS	18	0.241496	2.076194	339.895100	0.007530	0.007343
RS	19	0.265610	2.076194	359.681992	0.007968	0.007799
RS	20	0.291427	2.287282	345.421728	0.007652	0.007545
RS	21	0.319067	2.287282	365.372649	0.008094	0.008033
RS	22	0.348658	2.386157	370.251549	0.008202	0.008213
RS	23	0.380339	2.386157	391.177709	0.008666	0.008739
RS	24	0.414258	2.400449	410.460089	0.009093	0.009244
RS	25	0.450571	2.400449	432.859746	0.009589	0.009807
RS	26	0.489448	2.335785	468.507030	0.010379	0.010684
RS	27	0.531071	2.335785	492.739902	0.010916	0.011301
RS	28	0.575633	2.213923	545.758393	0.012090	0.012587
RS	29	0.623342	2.213923	571.828758	0.012668	0.013260
RS	30	0.674419	2.070934	638.994925	0.014155	0.014883
RS	31	0.729103	2.070934	666.233454	0.014759	0.015592
RS	32	0.787649	1.935085	741.225032	0.016420	0.017402
RS	33	0.850328	1.935085	768.142256	0.017016	0.018103
RS	34	0.917434	1.823822	841.711302	0.018646	0.019878
RS	35	0.989278	1.823822	866.101243	0.019187	0.020510
RS	36	1.066195	1.745793	927.496545	0.020547	0.021988
RS	37	1.148544	1.745793	946.872359	0.020976	0.022481
RS	38	1.236707	1.703139	986.876791	0.021862	0.023436
RS	39	1.331096	1.703139	999.109506	0.022133	0.023730
RS	40	1.432150	1.694754	1012.335063	0.022426	0.024030
RS	41	1.540340	1.694754	1016.206327	0.022512	0.024094
RS	42	1.656169	1.716369	1003.130235	0.022222	0.023753
RS	43	1.780178	1.716369	998.475590	0.022119	0.023593
RS	44	1.912943	1.758901	965.784082	0.021395	0.022784
RS	45	2.055083	1.758901	953.081796	0.021113	0.022429
RS	46	2.207260	1.809796	910.017665	0.020159	0.021387
RS	47	2.370183	1.809796	889.804155	0.019712	0.020873
RS	48	2.544610	1.857383	843.430180	0.018684	0.019774
RS	49	2.731354	1.857383	816.054199	0.018078	0.019118
RS	50	2.931284	1.894615	769.388740	0.017044	0.018035
RS	51	3.145332	1.894615	735.191800	0.016287	0.017244
RS	52	3.374495	1.919978	688.263414	0.015247	0.016171
RS	53	3.619840	1.919978	647.966369	0.014354	0.015253
RS	54	3.882509	1.940693	598.515423	0.013259	0.014130
RS	55	4.163726	1.940693	553.865133	0.012270	0.013115
RS	56	4.464801	1.940693	507.292466	0.011238	0.012055
RS	57	4.787136	1.940693	459.538636	0.010180	0.010965
RS	58	5.132231	2.167973	371.848695	0.008237	0.008946
RS	59	5.501695	2.167973	335.554445	0.007433	0.008105
RS	60	5.897248	2.167973	299.164180	0.006627	0.007256
RS	61	6.320732	2.167973	263.289972	0.005833	0.006411
RS	62	6.774119	2.167973	228.527821	0.005063	0.005586
RS	63	7.259522	2.167973	940.784745	0.020841	0.023267
PA	4+25*2+4+6 0.093020718 0.030216631 7.259521664 0.265331967 0.274008433 0.441418906 0.562397929 0.728798265 0.991171887 1.345730773 1.740024234 2.076193514 2.287281676 2.386157101 2.400449399 2.335785166 2.213922805 2.070933812 1.935084973 1.823822426 1.745792919 1.703139454 1.694753557 1.716368542 1.758900875 1.809796139 1.857382992 1.894615066 1.919978303 1.940692740 2.167973145
//
IT	4322
RD	19
LK	-346138.566849
QD	-175.427220 -> -163.052214
RI	0.0293082635
TR	0.091735	0.030401
MT	7.329863
MM	C_pi: 1.488034, n_recomb: 46114.577653
RS	0	0.000000	0.269991	1166.802507	0.025302	0.003657
RS	1	0.007077	0.269991	1216.069173	0.026371	0.022798
RS	2	0.014656	0.269991	1264.994509	0.027432	0.027477
RS	3	0.022771	0.269991	1313.196367	0.028477	0.028700
RS	4	0.031460	0.274932	1336.211175	0.028976	0.027905
RS	5	0.040764	0.274932	1381.728370	0.029963	0.027914
RS	6	0.050726	0.446928	883.308488	0.019155	0.017609
RS	7	0.061394	0.446928	922.894287	0.020013	0.018243
RS	8	0.072816	0.566345	761.800982	0.016520	0.015034
RS	9	0.085047	0.566345	797.835261	0.017301	0.015915
RS	10	0.098144	0.730074	648.962298	0.014073	0.013045
RS	11	0.112168	0.730074	681.360395	0.014775	0.013862
RS	12	0.127184	0.992295	527.127448	0.011431	0.010822
RS	13	0.143263	0.992295	555.185176	0.012039	0.011478
RS	14	0.160479	1.350819	430.094476	0.009327	0.008957
RS	15	0.178915	1.350819	454.204375	0.009849	0.009488
RS	16	0.198655	1.753263	369.863515	0.008021	0.007771
RS	17	0.219792	1.753263	391.257657	0.008484	0.008235
RS	18	0.242425	2.098794	345.844650	0.007500	0.007320
RS	19	0.266660	2.098794	366.059902	0.007938	0.007775
RS	20	0.292611	2.317175	350.872207	0.007609	0.007506
RS	21	0.320398	2.317175	371.230969	0.008050	0.007992
RS	22	0.350151	2.421254	375.679586	0.008147	0.008158
RS	23	0.382010	2.421254	397.023194	0.008609	0.008681
RS	24	0.416125	2.439275	416.115972	0.009024	0.009169
RS	25	0.452653	2.439275	438.962304	0.009519	0.009729
RS	26	0.491767	2.375708	474.842101	0.010297	0.010590
RS	27	0.533649	2.375708	499.579709	0.010833	0.011201
RS	28	0.578496	2.251903	553.505905	0.012003	0.012477
RS	29	0.626516	2.251903	580.173441	0.012581	0.013145
RS	30	0.677935	2.105149	648.986863	0.014073	0.014766
RS	31	0.732993	2.105149	676.935648	0.014679	0.015470
RS	32	0.791948	1.965048	754.224319	0.016355	0.017289
RS	33	0.855075	1.965048	781.954852	0.016957	0.017989
RS	34	0.922670	1.849954	858.199218	0.018610	0.019782
RS	35	0.995050	1.849954	883.454902	0.019158	0.020417
RS	36	1.072551	1.769057	947.429638	0.020545	0.021919
RS	37	1.155538	1.769057	967.640841	0.020983	0.022419
RS	38	1.244399	1.724758	1009.588148	0.021893	0.023395
RS	39	1.339548	1.724758	1022.541356	0.022174	0.023700
RS	40	1.441432	1.716043	1036.664209	0.022480	0.024014
RS	41	1.550526	1.716043	1041.090123	0.022576	0.024091
RS	42	1.667342	1.738576	1027.789645	0.022288	0.023754
RS	43	1.792425	1.738576	1023.519879	0.022195	0.023608
RS	44	1.926361	1.782962	989.804303	0.021464	0.022795
RS	45	2.069776	1.782962	977.337879	0.021194	0.022457
RS	46	2.223341	1.836111	932.957663	0.020231	0.021410
RS	47	2.387775	1.836111	912.840474	0.019795	0.020911
RS	48	2.563847	1.885811	865.233204	0.018763	0.019811
RS	49	2.752380	1.885811	837.796122	0.018168	0.019171
RS	50	2.954256	1.924686	790.097910	0.017133	0.018090
RS	51	3.170420	1.924686	755.645082	0.016386	0.017313
RS	52	3.401883	1.951164	707.811421	0.015349	0.016244
RS	53	3.649728	1.951164	667.026329	0.014465	0.015338
RS	54	3.915114	1.972856	616.562225	0.013370	0.014218
RS	55	4.199282	1.972856	571.193882	0.012386	0.013211
RS	56	4.503563	1.972856	523.762672	0.011358	0.012157
RS	57	4.829379	1.972856	475.022284	0.010301	0.011070
RS	58	5.178254	2.212694	383.429188	0.008315	0.009008
RS	59	5.551821	2.212694	346.651112	0.007517	0.008176
RS	60	5.951827	2.212694	309.663554	0.006715	0.007333
RS	61	6.380143	2.212694	273.091290	0.005922	0.006493
RS	62	6.838774	2.212694	237.547116	0.005151	0.005669
RS	63	7.329863	2.212694	988.297901	0.021431	0.023864
PA	4+25*2+4+6 0.091734995 0.030400626 7.329863303 0.269990691 0.274932377 0.446927718 0.566344888 0.730073656 0.992294850 1.350818608 1.753263059 2.098794366 2.317174510 2.421253938 2.439275028 2.375707825 2.251902500 2.105148649 1.965047551 1.849953942 1.769056816 1.724758093 1.716042709 1.738575775 1.782961767 1.836110605 1.885810760 1.924685948 1.951164016 1.972855517 2.212694171
//
IT	4636
RD	20
LK	-346114.184014
QD	-169.254852 -> -157.606380
RI	0.0287685606
TR	0.090506	0.030578
MT	7.398187
MM	C_pi: 1.510820, n_recomb: 47071.362825
RS	0	0.000000	0.274515	1173.624870	0.024933	0.003602
RS	1	0.007093	0.274515	1223.831420	0.025999	0.022605
RS	2	0.014689	0.274515	1273.777093	0.027061	0.027278
RS	3	0.022824	0.274515	1323.081613	0.028108	0.028472
RS	4	0.031536	0.275759	1365.239848	0.029004	0.028064
RS	5	0.040866	0.275759	1411.960239	0.029996	0.028059
RS	6	0.050858	0.452495	894.441565	0.019002	0.017535
RS	7	0.061558	0.452495	934.875830	0.019861	0.018161
RS	8	0.073017	0.570416	775.963259	0.016485	0.015043
RS	9	0.085290	0.570416	812.854616	0.017269	0.015921
RS	10	0.098432	0.731424	664.816988	0.014124	0.013118
RS	11	0.112507	0.731424	698.083436	0.014830	0.013938
RS	12	0.127580	0.993317	540.563724	0.011484	0.010888
RS	13	0.143723	0.993317	569.392225	0.012096	0.011548
RS	14	0.161010	1.355464	440.092548	0.009349	0.008989
RS	15	0.179523	1.355464	464.826079	0.009875	0.009523
RS	16	0.199350	1.765599	377.219834	0.008014	0.007771
RS	17	0.220583	1.765599	399.110873	0.008479	0.008237
RS	18	0.243322	2.120107	351.765692	0.007473	0.007299
RS	19	0.267674	2.120107	372.405822	0.007912	0.007754
RS	20	0.293753	2.345592	356.290841	0.007569	0.007470
RS	21	0.321682	2.345592	377.053298	0.008010	0.007954
RS	22	0.351592	2.454887	381.054610	0.008095	0.008106
RS	23	0.383624	2.454887	402.809873	0.008557	0.008627
RS	24	0.417928	2.476806	421.677537	0.008958	0.009099
RS	25	0.454664	2.476806	444.962084	0.009453	0.009655
RS	26	0.494007	2.414648	481.009387	0.010219	0.010500
RS	27	0.536140	2.414648	506.239574	0.010755	0.011106
RS	28	0.581262	2.289210	560.987360	0.011918	0.012370
RS	29	0.629584	2.289210	588.236494	0.012497	0.013033
RS	30	0.681333	2.138919	658.603825	0.013992	0.014651
RS	31	0.736753	2.138919	687.245802	0.014600	0.015352
RS	32	0.796105	1.994713	766.742898	0.016289	0.017177
RS	33	0.859666	1.994713	795.271418	0.016895	0.017876
RS	34	0.927735	1.875867	874.125391	0.018570	0.019685
RS	35	1.000633	1.875867	900.236933	0.019125	0.020324
RS	36	1.078701	1.792121	966.765488	0.020538	0.021848
RS	37	1.162306	1.792121	987.810063	0.020985	0.022355
RS	38	1.251842	1.746154	1031.714009	0.021918	0.023353
RS	39	1.347729	1.746154	1045.393663	0.022209	0.023668
RS	40	1.450417	1.737056	1060.455960	0.022529	0.023995
RS	41	1.560388	1.737056	1065.448563	0.022635	0.024085
RS	42	1.678160	1.760430	1051.979961	0.022349	0.023753
RS	43	1.804285	1.760430	1048.110512	0.022266	0.023621
RS	44	1.939357	1.806578	1013.428404	0.021530	0.022806
RS	45	2.084009	1.806578	1001.214459	0.021270	0.022483
RS	46	2.238922	1.861890	955.568575	0.020300	0.021432
RS	47	2.404822	1.861890	935.564483	0.019875	0.020949
RS	48	2.582490	1.913620	886.767558	0.018839	0.019847
RS	49	2.772760	1.913620	859.285981	0.018255	0.019221
RS	50	2.976525	1.954070	810.590610	0.017220	0.018143
RS	51	3.194744	1.954070	775.898675	0.016483	0.017380
RS	52	3.428442	1.981609	727.190160	0.015449	0.016316
RS	53	3.678715	1.981609	685.934059	0.014572	0.015421
RS	54	3.946740	2.004226	634.484300	0.013479	0.014304
RS	55	4.233777	2.004226	588.414395	0.012500	0.013305
RS	56	4.541173	2.004226	540.141860	0.011475	0.012257
RS	57	4.870373	2.004226	490.432373	0.010419	0.011173
RS	58	5.222923	2.256490	394.924635	0.008390	0.009068
RS	59	5.600480	2.256490	357.678438	0.007599	0.008245
RS	60	6.004816	2.256490	320.110286	0.006801	0.007409
RS	61	6.437833	2.256490	282.856952	0.006009	0.006572
RS	62	6.901563	2.256490	246.547293	0.005238	0.005750
RS	63	7.398187	2.256490	1036.176211	0.022013	0.024450
PA	4+25*2+4+6 0.090505679 0.030577711 7.398186519 0.274515315 0.275758950 0.452494623 0.570416227 0.731424386 0.993316882 1.355464005 1.765599384 2.120107043 2.345591816 2.454886955 2.476805968 2.414647578 2.289210287 2.138918930 1.994713214 1.875867298 1.792121216 1.746154399 1.737055958 1.760429610 1.806578135 1.861890461 1.913620182 1.954070386 1.981609087 2.004225833 2.256490233
//
IT	4156
RD	21
LK	-346091.228977
QD	-163.433652 -> -152.458371
RI	0.0282680196
TR	0.089330	0.030748
MT	7.464522
MM	C_pi: 1.533155, n_recomb: 48011.752881
RS	0	0.000000	0.278914	1180.342781	0.024584	0.003551
RS	1	0.007108	0.278914	1231.458498	0.025649	0.022420
RS	2	0.014721	0.278914	1282.391089	0.026710	0.027087
RS	3	0.022876	0.278914	1332.762184	0.027759	0.028255
RS	4	0.031610	0.276485	1394.086375	0.029036	0.028223
RS	5	0.040964	0.276485	1441.991750	0.030034	0.028205
RS	6	0.050984	0.458110	904.869835	0.018847	0.017457
RS	7	0.061716	0.458110	946.123811	0.019706	0.018076
RS	8	0.073211	0.574592	789.504798	0.016444	0.015047
RS	9	0.085523	0.574592	827.230462	0.017230	0.015921
RS	10	0.098710	0.732831	680.335876	0.014170	0.013186
RS	11	0.112834	0.732831	714.456602	0.014881	0.014010
RS	12	0.127962	0.994245	553.844960	0.011536	0.010952
RS	13	0.144166	0.994245	583.435980	0.012152	0.011617
RS	14	0.161521	1.359696	450.013129	0.009373	0.009021
RS	15	0.180110	1.359696	475.365147	0.009901	0.009558
RS	16	0.200020	1.777120	384.525278	0.008009	0.007774
RS	17	0.221346	1.777120	406.909075	0.008475	0.008241
RS	18	0.244187	2.140243	357.648584	0.007449	0.007281
RS	19	0.268652	2.140243	378.709696	0.007888	0.007736
RS	20	0.294856	2.372625	361.672256	0.007533	0.007438
RS	21	0.322922	2.372625	382.834094	0.007974	0.007920
RS	22	0.352984	2.487125	386.374525	0.008047	0.008059
RS	23	0.385182	2.487125	408.535672	0.008509	0.008576
RS	24	0.419668	2.513111	427.142187	0.008897	0.009033
RS	25	0.456606	2.513111	450.856524	0.009391	0.009585
RS	26	0.496170	2.452634	487.013700	0.010144	0.010414
RS	27	0.538546	2.452634	512.724603	0.010679	0.011016
RS	28	0.583934	2.325848	568.215369	0.011835	0.012268
RS	29	0.632548	2.325848	596.030925	0.012414	0.012926
RS	30	0.684617	2.172238	667.862851	0.013910	0.014539
RS	31	0.740388	2.172238	697.181166	0.014521	0.015237
RS	32	0.800123	2.024066	778.801969	0.016221	0.017067
RS	33	0.864103	2.024066	808.112987	0.016832	0.017765
RS	34	0.932632	1.901543	889.512070	0.018527	0.019589
RS	35	1.006031	1.901543	916.468896	0.019088	0.020230
RS	36	1.084648	1.814967	985.523970	0.020527	0.021775
RS	37	1.168853	1.814967	1007.398742	0.020982	0.022289
RS	38	1.259043	1.767310	1053.271120	0.021938	0.023308
RS	39	1.355644	1.767310	1067.681665	0.022238	0.023633
RS	40	1.459111	1.757780	1083.721718	0.022572	0.023976
RS	41	1.569933	1.757780	1089.291438	0.022688	0.024077
RS	42	1.688632	1.781921	1075.708496	0.022405	0.023751
RS	43	1.815768	1.781921	1072.253191	0.022333	0.023632
RS	44	1.951941	1.829748	1036.658943	0.021592	0.022816
RS	45	2.097793	1.829748	1024.712709	0.021343	0.022507
RS	46	2.254012	1.887137	977.850226	0.020367	0.021453
RS	47	2.421335	1.887137	957.974805	0.019953	0.020985
RS	48	2.600552	1.940818	908.029818	0.018913	0.019883
RS	49	2.792507	1.940818	880.519499	0.018340	0.019271
RS	50	2.998107	1.982776	830.862585	0.017305	0.018196
RS	51	3.218321	1.982776	795.947577	0.016578	0.017445
RS	52	3.454187	2.011324	746.393822	0.015546	0.016387
RS	53	3.706819	2.011324	704.683249	0.014677	0.015501
RS	54	3.977408	2.034818	652.274706	0.013586	0.014388
RS	55	4.267230	2.034818	605.519518	0.012612	0.013397
RS	56	4.577653	2.034818	556.422733	0.011589	0.012354
RS	57	4.910141	2.034818	505.761546	0.010534	0.011273
RS	58	5.266262	2.299369	406.331208	0.008463	0.009126
RS	59	5.647696	2.299369	368.632143	0.007678	0.008312
RS	60	6.056242	2.299369	330.499678	0.006884	0.007482
RS	61	6.493828	2.299369	292.581910	0.006094	0.006649
RS	62	6.962518	2.299369	255.523058	0.005322	0.005828
RS	63	7.464522	2.299369	1084.377103	0.022586	0.025028
PA	4+25*2+4+6 0.089329729 0.030748435 7.464521958 0.278914179 0.276485180 0.458109723 0.574591904 0.732831369 0.994245237 1.359696211 1.777119990 2.140243062 2.372625123 2.487124765 2.513111074 2.452634359 2.325848096 2.172237546 2.024065808 1.901542545 1.814966755 1.767309895 1.757779844 1.781920908 1.829747521 1.887137247 1.940818400 1.982776460 2.011324336 2.034817688 2.299368645
//
IT	4251
RD	22
LK	-346069.597750
QD	-157.936679 -> -147.586150
RI	0.0278009424
TR	0.088203	0.030913
MT	7.529060
MM	C_pi: 1.555068, n_recomb: 48936.033139
RS	0	0.000000	0.283203	1186.912601	0.024254	0.003502
RS	1	0.007122	0.283203	1238.908165	0.025317	0.022242
RS	2	0.014752	0.283203	1290.796012	0.026377	0.026903
RS	3	0.022925	0.283203	1342.199723	0.027428	0.028047
RS	4	0.031681	0.277113	1422.788736	0.029074	0.028381
RS	5	0.041060	0.277113	1471.861575	0.030077	0.028352
RS	6	0.051106	0.463760	914.649637	0.018691	0.017374
RS	7	0.061869	0.463760	956.695728	0.019550	0.017986
RS	8	0.073398	0.578860	802.454988	0.016398	0.015044
RS	9	0.085748	0.578860	840.992846	0.017186	0.015916
RS	10	0.098978	0.734296	695.520646	0.014213	0.013251
RS	11	0.113150	0.734296	730.481706	0.014927	0.014078
RS	12	0.128332	0.995095	566.971070	0.011586	0.011016
RS	13	0.144594	0.995095	597.316429	0.012206	0.011684
RS	14	0.162015	1.363571	459.850500	0.009397	0.009054
RS	15	0.180677	1.363571	485.815708	0.009928	0.009594
RS	16	0.200668	1.787894	391.778667	0.008006	0.007777
RS	17	0.222083	1.787894	414.651152	0.008473	0.008246
RS	18	0.245024	2.159278	363.494114	0.007428	0.007265
RS	19	0.269598	2.159278	384.972512	0.007867	0.007719
RS	20	0.295922	2.398374	367.014737	0.007500	0.007408
RS	21	0.324122	2.398374	388.571766	0.007940	0.007888
RS	22	0.354329	2.518045	391.641353	0.008003	0.008014
RS	23	0.386689	2.518045	414.202946	0.008464	0.008529
RS	24	0.421353	2.548242	432.516492	0.008838	0.008971
RS	25	0.458486	2.548242	456.652745	0.009332	0.009519
RS	26	0.498264	2.489701	492.866354	0.010072	0.010332
RS	27	0.540875	2.489701	519.046809	0.010607	0.010929
RS	28	0.586521	2.361839	575.205662	0.011754	0.012168
RS	29	0.635418	2.361839	603.573171	0.012334	0.012822
RS	30	0.687798	2.205120	676.784166	0.013830	0.014430
RS	31	0.743908	2.205120	706.762516	0.014443	0.015125
RS	32	0.804015	2.053117	790.424506	0.016152	0.016958
RS	33	0.868403	2.053117	820.502725	0.016767	0.017656
RS	34	0.937377	1.926986	904.384561	0.018481	0.019493
RS	35	1.011264	1.926986	932.175787	0.019049	0.020137
RS	36	1.090413	1.837603	1003.727036	0.020511	0.021703
RS	37	1.175200	1.837603	1026.428050	0.020975	0.022223
RS	38	1.266025	1.788241	1074.275092	0.021953	0.023263
RS	39	1.363320	1.788241	1089.419962	0.022262	0.023597
RS	40	1.467544	1.778233	1106.474234	0.022611	0.023954
RS	41	1.579191	1.778233	1112.630269	0.022736	0.024068
RS	42	1.698791	1.803076	1098.983000	0.022458	0.023747
RS	43	1.826909	1.803076	1095.954479	0.022396	0.023642
RS	44	1.964152	1.852502	1059.500083	0.021651	0.022825
RS	45	2.111170	1.852502	1047.835690	0.021412	0.022530
RS	46	2.268660	1.911890	999.803580	0.020431	0.021474
RS	47	2.437366	1.911890	980.071467	0.020028	0.021020
RS	48	2.618089	1.967451	929.017767	0.018984	0.019918
RS	49	2.811683	1.967451	901.493784	0.018422	0.019320
RS	50	3.019067	2.010857	850.908991	0.017388	0.018247
RS	51	3.241220	2.010857	815.786576	0.016670	0.017509
RS	52	3.479197	2.040367	765.416234	0.015641	0.016456
RS	53	3.734124	2.040367	723.267562	0.014780	0.015580
RS	54	4.007207	2.064693	669.926395	0.013690	0.014471
RS	55	4.299741	2.064693	622.502254	0.012721	0.013487
RS	56	4.613110	2.064693	572.598354	0.011701	0.012449
RS	57	4.948799	2.064693	521.002947	0.010647	0.011371
RS	58	5.308397	2.341395	417.644911	0.008535	0.009184
RS	59	5.693608	2.341395	379.507994	0.007755	0.008378
RS	60	6.106254	2.341395	340.827241	0.006965	0.007553
RS	61	6.548292	2.341395	302.261441	0.006177	0.006724
RS	62	7.021813	2.341395	264.469512	0.005404	0.005905
RS	63	7.529060	2.341395	1132.859424	0.023150	0.025596
PA	4+25*2+4+6 0.088202822 0.030912767 7.529060300 0.283203321 0.277113259 0.463760426 0.578859659 0.734296227 0.995094575 1.363571258 1.787894429 2.159278313 2.398373650 2.518044648 2.548241748 2.489700720 2.361839013 2.205120167 2.053117299 1.926985961 1.837603081 1.788241351 1.778233194 1.803075543 1.852502102 1.911889618 1.967451125 2.010856666 2.040366781 2.064692749 2.341395003
//
IT	3970
RD	23
LK	-346049.195590
QD	-152.739408 -> -142.969549
RI	0.0273630805
TR	0.087122	0.031071
MT	7.591873
MM	C_pi: 1.576577, n_recomb: 49844.670419
RS	0	0.000000	0.287398	1193.296261	0.023940	0.003455
RS	1	0.007136	0.287398	1246.143349	0.025001	0.022070
RS	2	0.014782	0.287398	1298.956098	0.026060	0.026727
RS	3	0.022973	0.287398	1351.360109	0.027111	0.027846
RS	4	0.031749	0.277646	1451.380740	0.029118	0.028540
RS	5	0.041151	0.277646	1501.604081	0.030126	0.028501
RS	6	0.051224	0.469433	923.837771	0.018534	0.017288
RS	7	0.062016	0.469433	966.649546	0.019393	0.017894
RS	8	0.073579	0.583207	814.843861	0.016348	0.015037
RS	9	0.085966	0.583207	854.172403	0.017137	0.015905
RS	10	0.099237	0.735809	710.383607	0.014252	0.013312
RS	11	0.113455	0.735809	746.171412	0.014970	0.014141
RS	12	0.128688	0.995880	579.939680	0.011635	0.011077
RS	13	0.145009	0.995880	611.031108	0.012259	0.011749
RS	14	0.162493	1.367130	469.601429	0.009421	0.009087
RS	15	0.181226	1.367130	496.174407	0.009954	0.009629
RS	16	0.201295	1.797997	398.975659	0.008004	0.007782
RS	17	0.222797	1.797997	422.332610	0.008473	0.008252
RS	18	0.245833	2.177317	369.296553	0.007409	0.007251
RS	19	0.270513	2.177317	391.188360	0.007848	0.007705
RS	20	0.296954	2.422925	372.316575	0.007470	0.007380
RS	21	0.325282	2.422925	394.264652	0.007910	0.007860
RS	22	0.355632	2.547728	396.854560	0.007962	0.007973
RS	23	0.388148	2.547728	419.811303	0.008422	0.008486
RS	24	0.422984	2.582255	437.803998	0.008783	0.008912
RS	25	0.460306	2.582255	462.354639	0.009276	0.009457
RS	26	0.500292	2.525886	498.574794	0.010003	0.010254
RS	27	0.543131	2.525886	525.214134	0.010537	0.010846
RS	28	0.589027	2.397197	581.973115	0.011676	0.012072
RS	29	0.638199	2.397197	610.878752	0.012256	0.012722
RS	30	0.690880	2.237568	685.388782	0.013750	0.014324
RS	31	0.747320	2.237568	716.011426	0.014365	0.015015
RS	32	0.807788	2.081865	801.635254	0.016083	0.016851
RS	33	0.872572	2.081865	832.465631	0.016701	0.017549
RS	34	0.941978	1.952193	918.768999	0.018433	0.019398
RS	35	1.016338	1.952193	947.383553	0.019007	0.020045
RS	36	1.096004	1.860024	1021.400778	0.020492	0.021629
RS	37	1.181356	1.860024	1044.923425	0.020964	0.022155
RS	38	1.272798	1.808943	1094.750433	0.021963	0.023216
RS	39	1.370766	1.808943	1110.632001	0.022282	0.023559
RS	40	1.475726	1.798414	1128.733926	0.022645	0.023931
RS	41	1.588176	1.798414	1135.484204	0.022780	0.024056
RS	42	1.708651	1.823898	1121.818742	0.022506	0.023742
RS	43	1.837723	1.823898	1119.228382	0.022454	0.023650
RS	44	1.976007	1.874851	1081.963297	0.021707	0.022833
RS	45	2.124159	1.874851	1070.593666	0.021479	0.022552
RS	46	2.282884	1.936162	1021.436254	0.020492	0.021494
RS	47	2.452935	1.936162	1001.861056	0.020100	0.021054
RS	48	2.635123	1.993536	949.737097	0.019054	0.019952
RS	49	2.830312	1.993536	922.213542	0.018502	0.019367
RS	50	3.039431	2.038331	870.733487	0.017469	0.018298
RS	51	3.263473	2.038331	835.418420	0.016760	0.017571
RS	52	3.503503	2.068760	784.258635	0.015734	0.016523
RS	53	3.760663	2.068760	741.687507	0.014880	0.015657
RS	54	4.036176	2.093876	687.439225	0.013792	0.014552
RS	55	4.331349	2.093876	639.361832	0.012827	0.013575
RS	56	4.647588	2.093876	588.667353	0.011810	0.012541
RS	57	4.986394	2.093876	536.154660	0.010757	0.011466
RS	58	5.349379	2.382594	428.865549	0.008604	0.009239
RS	59	5.738268	2.382594	390.305155	0.007830	0.008441
RS	60	6.154910	2.382594	351.091511	0.007044	0.007623
RS	61	6.601285	2.382594	311.893502	0.006257	0.006798
RS	62	7.079515	2.382594	273.384108	0.005485	0.005980
RS	63	7.591873	2.382594	1181.593459	0.023706	0.026155
PA	4+25*2+4+6 0.087122027 0.031071049 7.591873314 0.287397721 0.277645774 0.469433063 0.583207002 0.735808830 0.995880343 1.367130461 1.797996963 2.177316555 2.422925178 2.547728286 2.582254726 2.525886022 2.397197302 2.237568414 2.081864732 1.952193006 1.860024245 1.808942773 1.798413873 1.823897536 1.874850872 1.936162337 1.993535553 2.038330629 2.068759584 2.093875957 2.382594065
//
IT	5091
RD	24
LK	-346029.935794
QD	-147.819406 -> -138.590026
RI	0.0269513481
TR	0.086085	0.031224
MT	7.653010
MM	C_pi: 1.597688, n_recomb: 50737.911886
RS	0	0.000000	0.291505	1199.482379	0.023641	0.003410
RS	1	0.007150	0.291505	1253.153686	0.024699	0.021904
RS	2	0.014811	0.291505	1306.862152	0.025757	0.026556
RS	3	0.023020	0.291505	1360.235470	0.026809	0.027653
RS	4	0.031815	0.278086	1479.881963	0.029167	0.028700
RS	5	0.041240	0.278086	1531.238992	0.030179	0.028651
RS	6	0.051339	0.475123	932.465321	0.018378	0.017199
RS	7	0.062159	0.475123	976.016866	0.019236	0.017800
RS	8	0.073753	0.587623	826.694758	0.016293	0.015025
RS	9	0.086176	0.587623	866.792810	0.017084	0.015890
RS	10	0.099488	0.737364	724.928659	0.014288	0.013370
RS	11	0.113751	0.737364	761.529624	0.015009	0.014201
RS	12	0.129034	0.996596	592.756558	0.011683	0.011138
RS	13	0.145409	0.996596	624.585906	0.012310	0.011813
RS	14	0.162956	1.370400	479.263214	0.009446	0.009120
RS	15	0.181756	1.370400	506.438375	0.009981	0.009665
RS	16	0.201902	1.807482	406.112154	0.008004	0.007788
RS	17	0.223487	1.807482	429.949156	0.008474	0.008259
RS	18	0.246616	2.194418	375.053739	0.007392	0.007238
RS	19	0.271399	2.194418	397.355007	0.007832	0.007693
RS	20	0.297953	2.446337	377.576979	0.007442	0.007355
RS	21	0.326406	2.446337	399.911989	0.007882	0.007833
RS	22	0.356894	2.576227	402.014353	0.007923	0.007934
RS	23	0.389561	2.576227	425.361057	0.008383	0.008445
RS	24	0.424564	2.615185	443.007347	0.008731	0.008856
RS	25	0.462069	2.615185	467.965082	0.009223	0.009398
RS	26	0.502256	2.561199	504.147039	0.009936	0.010178
RS	27	0.545317	2.561199	531.235015	0.010470	0.010767
RS	28	0.591456	2.431930	588.527859	0.011599	0.011980
RS	29	0.640894	2.431930	617.958189	0.012179	0.012625
RS	30	0.693867	2.269579	693.691536	0.013672	0.014220
RS	31	0.750627	2.269579	724.943034	0.014288	0.014908
RS	32	0.811446	2.110298	812.452834	0.016013	0.016746
RS	33	0.876613	2.110298	844.020341	0.016635	0.017443
RS	34	0.946440	1.977151	932.685578	0.018382	0.019304
RS	35	1.021259	1.977151	962.111970	0.018962	0.019953
RS	36	1.101427	1.882219	1038.563481	0.020469	0.021555
RS	37	1.187327	1.882219	1062.902301	0.020949	0.022088
RS	38	1.279369	1.829406	1114.711057	0.021970	0.023168
RS	39	1.377992	1.829406	1131.330574	0.022298	0.023520
RS	40	1.483666	1.818319	1150.509675	0.022676	0.023907
RS	41	1.596896	1.818319	1157.860941	0.022820	0.024043
RS	42	1.718222	1.844386	1144.222161	0.022552	0.023736
RS	43	1.848222	1.844386	1142.080087	0.022509	0.023656
RS	44	1.987517	1.896797	1104.051593	0.021760	0.022840
RS	45	2.136772	1.896797	1092.988510	0.021542	0.022572
RS	46	2.296698	1.959961	1042.749215	0.020552	0.021513
RS	47	2.468058	1.959961	1023.343485	0.020169	0.021086
RS	48	2.651671	2.019082	970.185856	0.019122	0.019985
RS	49	2.848411	2.019082	942.676016	0.018579	0.019413
RS	50	3.059218	2.065213	890.331780	0.017548	0.018348
RS	51	3.285098	2.065213	854.838284	0.016848	0.017632
RS	52	3.527128	2.096518	802.915999	0.015825	0.016589
RS	53	3.786462	2.096518	759.937636	0.014978	0.015733
RS	54	4.064338	2.122388	704.806532	0.013891	0.014631
RS	55	4.362083	2.122388	656.091525	0.012931	0.013660
RS	56	4.681115	2.122388	604.622988	0.011917	0.012632
RS	57	5.022958	2.122388	551.209990	0.010864	0.011560
RS	58	5.389242	2.422983	439.989574	0.008672	0.009294
RS	59	5.781715	2.422983	401.019767	0.007904	0.008503
RS	60	6.202249	2.422983	361.288335	0.007121	0.007691
RS	61	6.652851	2.422983	321.473690	0.006336	0.006869
RS	62	7.135670	2.422983	282.262273	0.005563	0.006053
RS	63	7.653010	2.422983	1230.541572	0.024253	0.026705
PA	4+25*2+4+6 0.086084801 0.031223652 7.653010253 0.291504559 0.278085613 0.475122932 0.587622869 0.737363758 0.996596452 1.370400385 1.807482274 2.194418205 2.446337003 2.576226576 2.615185014 2.561199191 2.431929568 2.269578687 2.110297945 1.977150548 1.882218526 1.829406410 1.818319122 1.844385978 1.896797195 1.959961236 2.019081996 2.065212871 2.096518362 2.122387598 2.422982896
//
IT	3985
RD	25
LK	-346011.739794
QD	-143.156922 -> -134.431277
RI	0.0265623263
TR	0.085088	0.031371
MT	7.712610
MM	C_pi: 1.618424, n_recomb: 51616.048768
RS	0	0.000000	0.295536	1205.444850	0.023354	0.003367
RS	1	0.007163	0.295536	1259.913925	0.024409	0.021743
RS	2	0.014839	0.295536	1314.489997	0.025467	0.026391
RS	3	0.023065	0.295536	1368.802934	0.026519	0.027465
RS	4	0.031880	0.278435	1508.322877	0.029222	0.028861
RS	5	0.041326	0.278435	1560.797306	0.030239	0.028804
RS	6	0.051449	0.480820	940.578042	0.018223	0.017109
RS	7	0.062297	0.480820	984.844577	0.019080	0.017705
RS	8	0.073922	0.592094	838.039037	0.016236	0.015009
RS	9	0.086380	0.592094	878.886179	0.017027	0.015870
RS	10	0.099730	0.738949	739.171178	0.014321	0.013425
RS	11	0.114037	0.738949	776.572220	0.015045	0.014258
RS	12	0.129368	0.997267	605.413163	0.011729	0.011197
RS	13	0.145797	0.997267	637.972022	0.012360	0.011875
RS	14	0.163403	1.373416	488.832607	0.009471	0.009153
RS	15	0.182271	1.373416	516.604280	0.010009	0.009700
RS	16	0.202489	1.816413	413.184328	0.008005	0.007794
RS	17	0.224156	1.816413	437.496863	0.008476	0.008267
RS	18	0.247375	2.210662	380.762554	0.007377	0.007227
RS	19	0.272257	2.210662	403.469293	0.007817	0.007682
RS	20	0.298922	2.468701	382.792318	0.007416	0.007332
RS	21	0.327496	2.468701	405.510113	0.007856	0.007809
RS	22	0.358117	2.603613	407.120344	0.007887	0.007898
RS	23	0.390931	2.603613	430.851972	0.008347	0.008407
RS	24	0.426096	2.647090	448.128890	0.008682	0.008803
RS	25	0.463780	2.647090	473.486729	0.009173	0.009342
RS	26	0.504163	2.595688	509.587651	0.009873	0.010106
RS	27	0.547438	2.595688	537.114422	0.010406	0.010691
RS	28	0.593813	2.466055	594.882093	0.011525	0.011890
RS	29	0.643510	2.466055	624.824276	0.012105	0.012532
RS	30	0.696767	2.301161	701.709432	0.013595	0.014119
RS	31	0.753839	2.301161	733.574872	0.014212	0.014804
RS	32	0.814998	2.138427	822.895922	0.015943	0.016643
RS	33	0.880538	2.138427	855.185789	0.016568	0.017339
RS	34	0.950773	2.001869	946.153101	0.018331	0.019210
RS	35	1.026039	2.001869	976.379732	0.018916	0.019861
RS	36	1.106696	1.904196	1055.233332	0.020444	0.021482
RS	37	1.193130	1.904196	1080.382370	0.020931	0.022019
RS	38	1.285755	1.849643	1134.173254	0.021973	0.023119
RS	39	1.385015	1.849643	1151.531155	0.022310	0.023479
RS	40	1.491385	1.837963	1171.814088	0.022703	0.023882
RS	41	1.605374	1.837963	1179.772108	0.022857	0.024028
RS	42	1.727528	1.864561	1166.200908	0.022594	0.023729
RS	43	1.858432	1.864561	1164.516330	0.022561	0.023661
RS	44	1.998712	1.918367	1125.769317	0.021810	0.022847
RS	45	2.149040	1.918367	1115.023743	0.021602	0.022592
RS	46	2.310136	1.983316	1063.744630	0.020609	0.021532
RS	47	2.482772	1.983316	1044.520176	0.020236	0.021118
RS	48	2.667772	2.044126	990.363763	0.019187	0.020018
RS	49	2.866025	2.044126	962.880349	0.018655	0.019458
RS	50	3.078478	2.091544	909.701361	0.017624	0.018396
RS	51	3.306148	2.091544	874.043304	0.016934	0.017691
RS	52	3.550126	2.123688	821.384128	0.015913	0.016654
RS	53	3.811581	2.123688	778.013623	0.015073	0.015806
RS	54	4.091763	2.150275	722.023729	0.013988	0.014708
RS	55	4.392014	2.150275	672.686707	0.013033	0.013744
RS	56	4.713771	2.150275	620.460602	0.012021	0.012720
RS	57	5.058576	2.150275	566.164266	0.010969	0.011651
RS	58	5.428079	2.462613	451.014541	0.008738	0.009347
RS	59	5.824048	2.462613	411.649134	0.007975	0.008564
RS	60	6.248381	2.462613	371.414752	0.007196	0.007757
RS	61	6.703108	2.462613	330.998794	0.006413	0.006939
RS	62	7.190406	2.462613	291.100581	0.005640	0.006124
RS	63	7.712610	2.462613	1279.671833	0.024792	0.027246
PA	4+25*2+4+6 0.085087997 0.031370617 7.712609635 0.295535704 0.278435018 0.480820142 0.592094307 0.738948782 0.997266504 1.373416092 1.816413020 2.210662210 2.468701225 2.603613430 2.647090110 2.595687995 2.466055288 2.301161097 2.138427174 2.001869266 1.904195896 1.849642698 1.837962828 1.864561280 1.918366838 1.983316332 2.044125535 2.091543658 2.123688150 2.150275187 2.462613328
//
CC
CC	Brief Description of the file format:
CC	  CC  comments
CC	  MM  useful-messages
CC	  RD  round-of-iterations
CC	  LL  \log[P(sequence)]
CC	  QD  Q-before-opt Q-after-opt
CC	  TR  \theta_0 \rho_0
CC	  RS  k t_k \lambda_k \pi_k \sum_{l\not=k}A_{kl} A_{kk}
CC	  DC  begin end best-k t_k+\Delta_k max-prob
CC
MM	Version: 0.6.5-r67
MM	pattern:4+25*2+4+6, n:63, n_free_lambdas:28
MM	n_iterations:25, skip:1, max_t:5, theta/rho:5
MM	is_decoding:0
MM	n_seqs:8, sum_L:950089, sum_n:118466
RD	0
LK	0.000000
QD	0.000000 -> 0.000000
RI	inf
TR	0.133176	0.026635
MT	5.000000
MM	C_pi: 1.000000, n_recomb: 24973.310597
RS	0	0.000000	1.000000	158.207764	0.006335	0.000000
RS	1	0.006440	1.000000	167.295312	0.006699	0.000000
RS	2	0.013294	1.000000	176.830155	0.007081	0.000000
RS	3	0.020590	1.000000	186.824421	0.007481	0.000000
RS	4	0.028356	1.000000	197.289129	0.007900	0.000000
RS	5	0.036622	1.000000	208.233919	0.008338	0.000000
RS	6	0.045421	1.000000	219.666767	0.008796	0.000000
RS	7	0.054785	1.000000	231.593650	0.009274	0.000000
RS	8	0.064753	1.000000	244.018191	0.009771	0.000000
RS	9	0.075363	1.000000	256.941261	0.010289	0.000000
RS	10	0.086656	1.000000	270.360541	0.010826	0.000000
RS	11	0.098677	1.000000	284.270053	0.011383	0.000000
RS	12	0.111471	1.000000	298.659650	0.011959	0.000000
RS	13	0.125090	1.000000	313.514464	0.012554	0.000000
RS	14	0.139585	1.000000	328.814330	0.013167	0.000000
RS	15	0.155014	1.000000	344.533168	0.013796	0.000000
RS	16	0.171437	1.000000	360.638344	0.014441	0.000000
RS	17	0.188917	1.000000	377.090011	0.015100	0.000000
RS	18	0.207523	1.000000	393.840434	0.015770	0.000000
RS	19	0.227327	1.000000	410.833323	0.016451	0.000000
RS	20	0.248406	1.000000	428.003173	0.017138	0.000000
RS	21	0.270843	1.000000	445.274640	0.017830	0.000000
RS	22	0.294725	1.000000	462.561968	0.018522	0.000000
RS	23	0.320144	1.000000	479.768494	0.019211	0.000000
RS	24	0.347201	1.000000	496.786257	0.019893	0.000000
RS	25	0.376000	1.000000	513.495747	0.020562	0.000000
RS	26	0.406654	1.000000	529.765831	0.021213	0.000000
RS	27	0.439282	1.000000	545.453884	0.021841	0.000000
RS	28	0.474011	1.000000	560.406193	0.022440	0.000000
RS	29	0.510976	1.000000	574.458653	0.023003	0.000000
RS	30	0.550322	1.000000	587.437825	0.023523	0.000000
RS	31	0.592202	1.000000	599.162384	0.023992	0.000000
RS	32	0.636779	1.000000	609.445017	0.024404	0.000000
RS	33	0.684227	1.000000	618.094802	0.024750	0.000000
RS	34	0.734730	1.000000	624.920097	0.025024	0.000000
RS	35	0.788485	1.000000	629.731970	0.025216	0.000000
RS	36	0.845702	1.000000	632.348148	0.025321	0.000000
RS	37	0.906604	1.000000	632.597498	0.025331	0.000000
RS	38	0.971428	1.000000	630.324963	0.025240	0.000000
RS	39	1.040426	1.000000	625.396893	0.025043	0.000000
RS	40	1.113868	1.000000	617.706656	0.024735	0.000000
RS	41	1.192040	1.000000	607.180364	0.024313	0.000000
RS	42	1.275245	1.000000	593.782533	0.023777	0.000000
RS	43	1.363809	1.000000	577.521436	0.023126	0.000000
RS	44	1.458076	1.000000	558.453861	0.022362	0.000000
RS	45	1.558414	1.000000	536.688987	0.021491	0.000000
RS	46	1.665214	1.000000	512.391036	0.020518	0.000000
RS	47	1.778891	1.000000	485.780369	0.019452	0.000000
RS	48	1.899889	1.000000	457.132728	0.018305	0.000000
RS	49	2.028679	1.000000	426.776326	0.017089	0.000000
RS	50	2.165763	1.000000	395.086614	0.015820	0.000000
RS	51	2.311675	1.000000	362.478614	0.014515	0.000000
RS	52	2.466983	1.000000	329.396861	0.013190	0.000000
RS	53	2.632293	1.000000	296.303167	0.011865	0.000000
RS	54	2.808249	1.000000	263.662582	0.010558	0.000000
RS	55	2.995536	1.000000	231.928114	0.009287	0.000000
RS	56	3.194884	1.000000	201.524963	0.008070	0.000000
RS	57	3.407070	1.000000	172.835133	0.006921	0.000000
RS	58	3.632920	1.000000	146.183407	0.005854	0.000000
RS	59	3.873315	1.000000	121.825643	0.004878	0.000000
RS	60	4.129191	1.000000	99.940313	0.004002	0.000000
RS	61	4.401545	1.000000	80.623992	0.003228	0.000000
RS	62	4.691438	1.000000	63.891269	0.002558	0.000000
RS	63	5.000000	1.000000	179.326308	0.007181	0.000000
PA	4+25*2+4+6 0.133176451 0.026635290 5.000000000 1.000000000 1.000000000 1.000000000 1.000000000 1.000000000 1.000000000 1.000000000 1.000000000 1.000000000 1.000000000 1.000000000 1.000000000 1.000000000 1.000000000 1.000000000 1.000000000 1.000000000 1.000000000 1.000000000 1.000000000 1.000000000 1.000000000 1.000000000 1.000000000 1.000000000 1.000000000 1.000000000 1.000000000
//
IT	4780
RD	1
LK	-310301.156227
QD	-881.764162 -> -486.263432
RI	0.0411420420
TR	0.125407	0.025193
MT	5.555508
MM	C_pi: 1.035248, n_recomb: 24460.151215
RS	0	0.000000	0.298136	529.830121	0.021661	0.002118
RS	1	0.006615	0.298136	552.125677	0.022572	0.018809
RS	2	0.013667	0.298136	574.491270	0.023487	0.030511
RS	3	0.021186	0.298136	596.801275	0.024399	0.027391
RS	4	0.029202	0.386700	478.729461	0.019572	0.025724
RS	5	0.037748	0.386700	498.931641	0.020398	0.022054
RS	6	0.046860	0.496038	405.878299	0.016593	0.019758
RS	7	0.056574	0.496038	424.113636	0.017339	0.018512
RS	8	0.066931	0.617756	356.154857	0.014561	0.017329
RS	9	0.077973	0.617756	372.820316	0.015242	0.016200
RS	10	0.089745	0.751651	320.935688	0.013121	0.015168
RS	11	0.102296	0.751651	336.368160	0.013752	0.014203
RS	12	0.115677	0.889458	298.022308	0.012184	0.013297
RS	13	0.129943	0.889458	312.572452	0.012779	0.012476
RS	14	0.145154	1.017662	286.550436	0.011715	0.011770
RS	15	0.161370	1.017662	300.580589	0.012289	0.011194
RS	16	0.178658	1.124386	285.308224	0.011664	0.010746
RS	17	0.197091	1.124386	299.144406	0.012230	0.010417
RS	18	0.216742	1.203753	292.827641	0.011972	0.010201
RS	19	0.237694	1.203753	306.717743	0.012539	0.010102
RS	20	0.260031	1.255403	307.813468	0.012584	0.010126
RS	21	0.283846	1.255403	321.905636	0.013160	0.010276
RS	22	0.309236	1.283652	328.892522	0.013446	0.010549
RS	23	0.336306	1.283652	343.212502	0.014031	0.010932
RS	24	0.365166	1.294513	354.683267	0.014500	0.011415
RS	25	0.395936	1.294513	369.120312	0.015091	0.011990
RS	26	0.428740	1.292953	383.988521	0.015699	0.012652
RS	27	0.463715	1.292953	398.288048	0.016283	0.013397
RS	28	0.501003	1.283184	415.460570	0.016985	0.014216
RS	29	0.540757	1.283184	429.212505	0.017547	0.015094
RS	30	0.583141	1.269110	447.317435	0.018288	0.016013
RS	31	0.628329	1.269110	459.954042	0.018804	0.016950
RS	32	0.676505	1.253843	477.444792	0.019519	0.017883
RS	33	0.727868	1.253843	488.261716	0.019962	0.018787
RS	34	0.782629	1.239414	503.611518	0.020589	0.019640
RS	35	0.841012	1.239414	511.811749	0.020924	0.020421
RS	36	0.903257	1.226791	523.692219	0.021410	0.021114
RS	37	0.969620	1.226791	528.446315	0.021604	0.021706
RS	38	1.040372	1.216266	535.763497	0.021904	0.022188
RS	39	1.115804	1.216266	536.283330	0.021925	0.022547
RS	40	1.196225	1.207905	538.139271	0.022001	0.022777
RS	41	1.281966	1.207905	533.769045	0.021822	0.022866
RS	42	1.373379	1.201651	529.544449	0.021649	0.022811
RS	43	1.470838	1.201651	519.861668	0.021253	0.022607
RS	44	1.574744	1.197281	509.347169	0.020824	0.022257
RS	45	1.685523	1.197281	494.256271	0.020207	0.021765
RS	46	1.803630	1.194434	477.713156	0.019530	0.021138
RS	47	1.929549	1.194434	457.517200	0.018705	0.020387
RS	48	2.063797	1.192762	435.652432	0.017811	0.019522
RS	49	2.206925	1.192762	411.093814	0.016807	0.018557
RS	50	2.359521	1.192012	385.026597	0.015741	0.017506
RS	51	2.522210	1.192012	357.280519	0.014607	0.016383
RS	52	2.695661	1.192051	328.494040	0.013430	0.015203
RS	53	2.880585	1.192051	299.095564	0.012228	0.013985
RS	54	3.077741	1.193506	269.200532	0.011006	0.012745
RS	55	3.287939	1.193506	239.933833	0.009809	0.011503
RS	56	3.512040	1.193506	211.330763	0.008640	0.010276
RS	57	3.750965	1.193506	183.801736	0.007514	0.009081
RS	58	4.005694	1.212642	155.500814	0.006357	0.007934
RS	59	4.277273	1.212642	132.022116	0.005397	0.006849
RS	60	4.566815	1.212642	110.413388	0.004514	0.005834
RS	61	4.875510	1.212642	90.871091	0.003715	0.004900
RS	62	5.204624	1.212642	73.518754	0.003006	0.004052
RS	63	5.555508	1.212642	222.698829	0.009105	0.013185
PA	4+25*2+4+6 0.125407308 0.025192840 5.555508137 0.298135519 0.386699677 0.496038437 0.617755890 0.751651287 0.889457703 1.017662048 1.124386311 1.203752995 1.255402565 1.283651710 1.294513345 1.292952538 1.283183813 1.269109726 1.253842831 1.239414215 1.226791382 1.216266096 1.207904816 1.201651216 1.197280645 1.194434285 1.192761898 1.192011833 1.192050576 1.193506360 1.212642014
//
IT	4676
RD	2
LK	-309694.756047
QD	-489.940025 -> -373.493050
RI	0.0586208734
TR	0.121204	0.025023
MT	5.835070
MM	C_pi: 1.041614, n_recomb: 24444.753708
RS	0	0.000000	0.212526	748.484350	0.030619	0.002328
RS	1	0.006696	0.212526	773.090495	0.031626	0.019164
RS	2	0.013841	0.212526	796.771507	0.032595	0.032538
RS	3	0.021464	0.212526	819.275388	0.033515	0.032835
RS	4	0.029598	0.275460	651.358163	0.026646	0.025576
RS	5	0.038276	0.275460	672.790874	0.027523	0.025518
RS	6	0.047536	0.377412	508.547970	0.020804	0.020055
RS	7	0.057415	0.377412	528.189171	0.021607	0.020630
RS	8	0.067957	0.506652	409.462745	0.016751	0.016950
RS	9	0.079204	0.506652	427.036290	0.017469	0.017205
RS	10	0.091204	0.669550	337.527400	0.013808	0.014265
RS	11	0.104007	0.669550	353.141170	0.014447	0.014308
RS	12	0.117668	0.859390	288.171680	0.011789	0.012067
RS	13	0.132244	0.859390	302.183515	0.012362	0.012015
RS	14	0.147796	1.055178	258.241598	0.010564	0.010462
RS	15	0.164390	1.055178	271.150990	0.011092	0.010454
RS	16	0.182094	1.231062	244.078635	0.009985	0.009496
RS	17	0.200984	1.231062	256.388538	0.010488	0.009578
RS	18	0.221139	1.367670	242.376145	0.009915	0.009073
RS	19	0.242644	1.367670	254.509028	0.010412	0.009263
RS	20	0.265588	1.456560	250.808095	0.010260	0.009140
RS	21	0.290069	1.456560	263.078298	0.010762	0.009486
RS	22	0.316190	1.501625	267.438356	0.010941	0.009706
RS	23	0.344060	1.501625	280.026903	0.011456	0.010218
RS	24	0.373795	1.513189	290.624048	0.011889	0.010715
RS	25	0.405522	1.513189	303.562941	0.012418	0.011371
RS	26	0.439374	1.500791	319.211242	0.013058	0.012111
RS	27	0.475492	1.500791	332.375512	0.013597	0.012905
RS	28	0.514030	1.473267	351.882863	0.014395	0.013862
RS	29	0.555147	1.473267	364.965909	0.014930	0.014764
RS	30	0.599018	1.439200	386.616988	0.015816	0.015864
RS	31	0.645827	1.439200	399.112982	0.016327	0.016800
RS	32	0.695770	1.405247	420.849048	0.017216	0.017926
RS	33	0.749058	1.405247	432.071718	0.017675	0.018799
RS	34	0.805914	1.375297	451.876130	0.018486	0.019828
RS	35	0.866577	1.375297	461.012749	0.018859	0.020547
RS	36	0.931303	1.350736	477.235835	0.019523	0.021380
RS	37	1.000363	1.350736	483.419491	0.019776	0.021887
RS	38	1.074047	1.331532	494.815124	0.020242	0.022467
RS	39	1.152665	1.331532	497.204871	0.020340	0.022729
RS	40	1.236548	1.317332	502.786721	0.020568	0.023015
RS	41	1.326048	1.317332	500.662320	0.020481	0.023005
RS	42	1.421542	1.307679	499.769396	0.020445	0.022971
RS	43	1.523430	1.307679	492.634001	0.020153	0.022675
RS	44	1.632141	1.301838	485.104616	0.019845	0.022321
RS	45	1.748131	1.301838	472.771817	0.019340	0.021753
RS	46	1.871889	1.298862	458.963690	0.018776	0.021114
RS	47	2.003933	1.298862	441.618134	0.018066	0.020311
RS	48	2.144820	1.297918	422.287742	0.017275	0.019434
RS	49	2.295142	1.297918	400.523761	0.016385	0.018441
RS	50	2.455529	1.298451	376.754044	0.015412	0.017384
RS	51	2.626657	1.298451	351.581845	0.014383	0.016253
RS	52	2.809243	1.300173	324.762846	0.013286	0.015074
RS	53	3.004057	1.300173	297.558791	0.012173	0.013864
RS	54	3.211916	1.304680	269.012656	0.011005	0.012623
RS	55	3.433694	1.304680	241.485223	0.009879	0.011401
RS	56	3.670323	1.304680	214.281864	0.008766	0.010196
RS	57	3.922797	1.304680	187.811049	0.007683	0.009023
RS	58	4.192178	1.345455	158.041828	0.006465	0.007784
RS	59	4.479598	1.345455	135.731030	0.005553	0.006754
RS	60	4.786265	1.345455	114.888731	0.004700	0.005785
RS	61	5.113467	1.345455	95.751319	0.003917	0.004885
RS	62	5.462580	1.345455	78.492979	0.003211	0.004062
RS	63	5.835070	1.345455	250.512548	0.010248	0.013591
PA	4+25*2+4+6 0.121204405 0.025022906 5.835070078 0.212526377 0.275459572 0.377412240 0.506651547 0.669549819 0.859390104 1.055178398 1.231061767 1.367669654 1.456559510 1.501624701 1.513189381 1.500790845 1.473267261 1.439200464 1.405247280 1.375296648 1.350735714 1.331532086 1.317332081 1.307679365 1.301837717 1.298862251 1.297917894 1.298451357 1.300173152 1.304679936 1.345455215
//
IT	4225
RD	3
LK	-309502.259385
QD	-396.378202 -> -340.469320
RI	0.0665960350
TR	0.117963	0.025217
MT	6.014634
MM	C_pi: 1.063525, n_recomb: 25142.903619
RS	0	0.000000	0.199487	825.109865	0.032817	0.002349
RS	1	0.006747	0.199487	850.597611	0.033831	0.018771
RS	2	0.013949	0.199487	874.812711	0.034794	0.032227
RS	3	0.021637	0.199487	897.461175	0.035694	0.033473
RS	4	0.029844	0.241692	760.779797	0.030258	0.026421
RS	5	0.038604	0.241692	782.338114	0.031116	0.027319
RS	6	0.047955	0.334382	583.346834	0.023201	0.020796
RS	7	0.057938	0.334382	603.862750	0.024017	0.022017
RS	8	0.068593	0.460157	455.402519	0.018113	0.017291
RS	9	0.079968	0.460157	473.934979	0.018850	0.018083
RS	10	0.092110	0.632590	359.536194	0.014300	0.014203
RS	11	0.105072	0.632590	375.814370	0.014947	0.014642
RS	12	0.118908	0.850162	292.753341	0.011644	0.011688
RS	13	0.133677	0.850162	307.002482	0.012210	0.011935
RS	14	0.149443	1.089993	251.352161	0.009997	0.009915
RS	15	0.166272	1.089993	264.120204	0.010505	0.010127
RS	16	0.184238	1.316208	229.939524	0.009145	0.008886
RS	17	0.203415	1.316208	241.844600	0.009619	0.009125
RS	18	0.223886	1.496564	223.711156	0.008898	0.008462
RS	19	0.245738	1.496564	235.294233	0.009358	0.008759
RS	20	0.269064	1.613147	229.500136	0.009128	0.008562
RS	21	0.293964	1.613147	241.184397	0.009593	0.008973
RS	22	0.320544	1.668000	244.940428	0.009742	0.009177
RS	23	0.348918	1.668000	257.003702	0.010222	0.009722
RS	24	0.379206	1.675296	268.186344	0.010666	0.010251
RS	25	0.411537	1.675296	280.744062	0.011166	0.010914
RS	26	0.446050	1.648825	298.162353	0.011859	0.011731
RS	27	0.482891	1.648825	311.161024	0.012376	0.012515
RS	28	0.522218	1.602006	333.583356	0.013267	0.013595
RS	29	0.564198	1.602006	346.762870	0.013792	0.014475
RS	30	0.609010	1.548122	372.149668	0.014801	0.015731
RS	31	0.656846	1.548122	385.009538	0.015313	0.016634
RS	32	0.707910	1.497144	410.762109	0.016337	0.017924
RS	33	0.762418	1.497144	422.580012	0.016807	0.018753
RS	34	0.820604	1.454328	446.152669	0.017745	0.019926
RS	35	0.882716	1.454328	456.054826	0.018139	0.020593
RS	36	0.949018	1.420960	475.461137	0.018910	0.021535
RS	37	1.019794	1.420960	482.514585	0.019191	0.021986
RS	38	1.095345	1.396279	496.384358	0.019743	0.022636
RS	39	1.175993	1.396279	499.689647	0.019874	0.022842
RS	40	1.262083	1.379281	507.001776	0.020165	0.023164
RS	41	1.353980	1.379281	505.795355	0.020117	0.023103
RS	42	1.452078	1.369003	505.921808	0.020122	0.023075
RS	43	1.556795	1.369003	499.682112	0.019874	0.022739
RS	44	1.668576	1.364139	492.614244	0.019593	0.022372
RS	45	1.787900	1.364139	481.139863	0.019136	0.021779
RS	46	1.915273	1.363139	467.449895	0.018592	0.021121
RS	47	2.051241	1.363139	450.904126	0.017934	0.020307
RS	48	2.196382	1.364693	431.516569	0.017163	0.019415
RS	49	2.351316	1.364693	410.456382	0.016325	0.018425
RS	50	2.516702	1.367978	386.526798	0.015373	0.017357
RS	51	2.693247	1.367978	361.912004	0.014394	0.016239
RS	52	2.881704	1.372580	334.835849	0.013317	0.015056
RS	53	3.082875	1.372580	307.989704	0.012250	0.013865
RS	54	3.297619	1.381390	278.821044	0.011089	0.012616
RS	55	3.526851	1.381390	251.472598	0.010002	0.011418
RS	56	3.771550	1.381390	224.242902	0.008919	0.010233
RS	57	4.032758	1.381390	197.549856	0.007857	0.009076
RS	58	4.311589	1.445479	164.936490	0.006560	0.007745
RS	59	4.609232	1.445479	142.864248	0.005682	0.006757
RS	60	4.926957	1.445479	122.013745	0.004853	0.005821
RS	61	5.266119	1.445479	102.650135	0.004083	0.004945
RS	62	5.628163	1.445479	84.983621	0.003380	0.004138
RS	63	6.014634	1.445479	282.620654	0.011241	0.014269
PA	4+25*2+4+6 0.117963137 0.025216715 6.014633640 0.199487202 0.241692147 0.334382085 0.460157255 0.632589645 0.850162472 1.089993240 1.316207850 1.496564317 1.613146714 1.668000105 1.675295993 1.648825224 1.602006172 1.548121583 1.497143925 1.454327519 1.420959863 1.396279093 1.379280519 1.369003024 1.364138894 1.363139195 1.364693003 1.367978171 1.372579550 1.381389805 1.445478823
//
IT	4467
RD	4
LK	-309399.784531
QD	-361.365955 -> -320.446339
RI	0.0656604360
TR	0.115040	0.025513
MT	6.157437
MM	C_pi: 1.094501, n_recomb: 26164.861854
RS	0	0.000000	0.205306	839.011250	0.032066	0.002301
RS	1	0.006786	0.205306	865.928203	0.033095	0.018191
RS	2	0.014032	0.205306	891.644732	0.034078	0.031296
RS	3	0.021771	0.205306	915.860989	0.035003	0.032586
RS	4	0.030034	0.229665	840.645721	0.032129	0.027319
RS	5	0.038858	0.229665	862.837623	0.032977	0.028363
RS	6	0.048281	0.315171	647.428589	0.024744	0.021548
RS	7	0.058343	0.315171	669.006446	0.025569	0.022998
RS	8	0.069088	0.435877	501.256646	0.019158	0.017804
RS	9	0.080563	0.435877	520.980212	0.019911	0.018837
RS	10	0.092816	0.611574	386.870024	0.014786	0.014396
RS	11	0.105900	0.611574	404.155452	0.015446	0.015025
RS	12	0.119872	0.846459	305.627891	0.011681	0.011597
RS	13	0.134793	0.846459	320.537076	0.012251	0.011986
RS	14	0.150726	1.118297	254.764571	0.009737	0.009648
RS	15	0.167740	1.118297	267.867092	0.010238	0.009963
RS	16	0.185909	1.384135	227.689553	0.008702	0.008532
RS	17	0.205311	1.384135	239.703573	0.009161	0.008840
RS	18	0.226029	1.600311	218.287041	0.008343	0.008074
RS	19	0.248153	1.600311	229.858809	0.008785	0.008413
RS	20	0.271779	1.739281	222.632813	0.008509	0.008170
RS	21	0.297008	1.739281	234.279645	0.008954	0.008601
RS	22	0.323948	1.800719	237.954534	0.009094	0.008800
RS	23	0.352718	1.800719	250.033953	0.009556	0.009346
RS	24	0.383439	1.802268	262.215375	0.010022	0.009902
RS	25	0.416245	1.802268	274.907489	0.010507	0.010550
RS	26	0.451277	1.761676	294.416976	0.011252	0.011428
RS	27	0.488687	1.761676	307.720113	0.011761	0.012186
RS	28	0.528635	1.696604	333.319788	0.012739	0.013364
RS	29	0.571294	1.696604	346.999730	0.013262	0.014214
RS	30	0.616848	1.624812	376.314681	0.014382	0.015594
RS	31	0.665493	1.624812	389.852558	0.014900	0.016464
RS	32	0.717439	1.559241	419.697125	0.016040	0.017884
RS	33	0.772910	1.559241	432.308077	0.016522	0.018681
RS	34	0.832146	1.506141	459.544221	0.017563	0.019967
RS	35	0.895401	1.506141	470.268221	0.017973	0.020603
RS	36	0.962949	1.466410	492.537956	0.018824	0.021626
RS	37	1.035080	1.466410	500.357278	0.019123	0.022049
RS	38	1.112106	1.438409	516.164174	0.019727	0.022747
RS	39	1.194360	1.438409	520.112220	0.019878	0.022930
RS	40	1.282195	1.420439	528.419375	0.020196	0.023270
RS	41	1.375990	1.420439	527.692536	0.020168	0.023193
RS	42	1.476150	1.411044	527.936945	0.020177	0.023157
RS	43	1.583108	1.411044	522.004652	0.019951	0.022814
RS	44	1.697323	1.408393	514.375957	0.019659	0.022425
RS	45	1.819289	1.408393	503.049031	0.019226	0.021835
RS	46	1.949531	1.410374	488.391448	0.018666	0.021150
RS	47	2.088612	1.410374	471.847907	0.018034	0.020348
RS	48	2.237131	1.415250	451.304301	0.017248	0.019434
RS	49	2.395728	1.415250	430.106791	0.016438	0.018462
RS	50	2.565088	1.421967	404.951210	0.015477	0.017379
RS	51	2.745940	1.421967	380.056095	0.014525	0.016283
RS	52	2.939065	1.430013	351.730997	0.013443	0.015092
RS	53	3.145295	1.430013	324.454916	0.012400	0.013923
RS	54	3.365520	1.443773	293.735766	0.011226	0.012660
RS	55	3.600690	1.443773	265.878690	0.010162	0.011486
RS	56	3.851818	1.443773	237.979342	0.009095	0.010320
RS	57	4.119987	1.443773	210.471636	0.008044	0.009177
RS	58	4.406354	1.532368	174.180361	0.006657	0.007748
RS	59	4.712155	1.532368	151.933794	0.005807	0.006798
RS	60	5.038706	1.532368	130.721687	0.004996	0.005890
RS	61	5.387418	1.532368	110.834377	0.004236	0.005034
RS	62	5.759793	1.532368	92.513048	0.003536	0.004239
RS	63	6.157437	1.532368	318.692572	0.012180	0.015056
PA	4+25*2+4+6 0.115040450 0.025512885 6.157437136 0.205306441 0.229665118 0.315171098 0.435877326 0.611573626 0.846458838 1.118296706 1.384134817 1.600311453 1.739281490 1.800718591 1.802268154 1.761676260 1.696604006 1.624811901 1.559241268 1.506141377 1.466409667 1.438409444 1.420438568 1.411044103 1.408393114 1.410374363 1.415250010 1.421966667 1.430012965 1.443773280 1.532368153
//
IT	4711
RD	5
LK	-309320.964853
QD	-338.720961 -> -303.455826
RI	0.0615673887
TR	0.112296	0.025831
MT	6.284864
MM	C_pi: 1.128382, n_recomb: 27294.762762
RS	0	0.000000	0.217491	830.570485	0.030430	0.002233
RS	1	0.006820	0.217491	858.990923	0.031471	0.017579
RS	2	0.014105	0.217491	886.427471	0.032476	0.030252
RS	3	0.021888	0.217491	912.588762	0.033435	0.031345
RS	4	0.030201	0.225629	904.021098	0.033121	0.028085
RS	5	0.039080	0.225629	927.282726	0.033973	0.029005
RS	6	0.048566	0.305740	704.084652	0.025796	0.022193
RS	7	0.058698	0.305740	726.868733	0.026630	0.023704
RS	8	0.069522	0.421394	545.986239	0.020003	0.018319
RS	9	0.081083	0.421394	566.998456	0.020773	0.019475
RS	10	0.093434	0.597772	416.195029	0.015248	0.014664
RS	11	0.106626	0.597772	434.626560	0.015923	0.015398
RS	12	0.120718	0.844544	321.936387	0.011795	0.011616
RS	13	0.135772	0.844544	337.680745	0.012372	0.012087
RS	14	0.151852	1.141381	262.445756	0.009615	0.009504
RS	15	0.169028	1.141381	276.079495	0.010115	0.009875
RS	16	0.187376	1.440304	230.315512	0.008438	0.008297
RS	17	0.206976	1.440304	242.649197	0.008890	0.008642
RS	18	0.227912	1.687578	218.227084	0.007995	0.007797
RS	19	0.250276	1.687578	230.006422	0.008427	0.008155
RS	20	0.274166	1.846159	221.539141	0.008117	0.007878
RS	21	0.299684	1.846159	233.369341	0.008550	0.008311
RS	22	0.326944	1.912989	237.082654	0.008686	0.008506
RS	23	0.356062	1.912989	249.393833	0.009137	0.009042
RS	24	0.387166	1.908884	262.628410	0.009622	0.009617
RS	25	0.420391	1.908884	275.657838	0.010099	0.010246
RS	26	0.455883	1.855185	297.267016	0.010891	0.011169
RS	27	0.493795	1.855185	311.058217	0.011396	0.011900
RS	28	0.534293	1.773433	339.832968	0.012450	0.013153
RS	29	0.577552	1.773433	354.171924	0.012976	0.013973
RS	30	0.623762	1.685610	387.415568	0.014194	0.015451
RS	31	0.673124	1.685610	401.758023	0.014719	0.016295
RS	32	0.725852	1.607362	435.678890	0.015962	0.017819
RS	33	0.782177	1.607362	449.168060	0.016456	0.018595
RS	34	0.842343	1.545726	479.995783	0.017586	0.019970
RS	35	0.906612	1.545726	491.575444	0.018010	0.020591
RS	36	0.975264	1.501089	516.555456	0.018925	0.021678
RS	37	1.048599	1.501089	525.115713	0.019239	0.022091
RS	38	1.126935	1.470913	542.624180	0.019880	0.022823
RS	39	1.210614	1.470913	547.128156	0.020045	0.023003
RS	40	1.300000	1.452827	556.120914	0.020375	0.023350
RS	41	1.395482	1.452827	555.726618	0.020360	0.023276
RS	42	1.497476	1.444935	555.719475	0.020360	0.023227
RS	43	1.606427	1.444935	549.893696	0.020146	0.022893
RS	44	1.722808	1.444938	541.295790	0.019831	0.022479
RS	45	1.847126	1.444938	529.871685	0.019413	0.021905
RS	46	1.979923	1.450223	513.820841	0.018825	0.021193
RS	47	2.121777	1.450223	497.004191	0.018209	0.020412
RS	48	2.273305	1.458659	474.883660	0.017398	0.019474
RS	49	2.435168	1.458659	453.257681	0.016606	0.018527
RS	50	2.608071	1.469001	426.471228	0.015625	0.017427
RS	51	2.792765	1.469001	401.005947	0.014692	0.016356
RS	52	2.990057	1.480663	371.056385	0.013594	0.015153
RS	53	3.200803	1.480663	343.079354	0.012569	0.014009
RS	54	3.425923	1.499613	310.444563	0.011374	0.012726
RS	55	3.666396	1.499613	281.848170	0.010326	0.011576
RS	56	3.923270	1.499613	253.063765	0.009272	0.010428
RS	57	4.197664	1.499613	224.543177	0.008227	0.009297
RS	58	4.490771	1.613569	184.145992	0.006747	0.007769
RS	59	4.803869	1.613569	161.611907	0.005921	0.006853
RS	60	5.138320	1.613569	139.946910	0.005127	0.005971
RS	61	5.495582	1.613569	119.463468	0.004377	0.005133
RS	62	5.877209	1.613569	100.430279	0.003679	0.004348
RS	63	6.284864	1.613569	357.058716	0.013082	0.015883
PA	4+25*2+4+6 0.112296369 0.025831073 6.284863652 0.217490794 0.225628802 0.305740245 0.421394445 0.597771786 0.844544454 1.141381434 1.440304046 1.687578193 1.846158687 1.912988735 1.908883882 1.855185341 1.773433482 1.685609707 1.607362345 1.545726252 1.501089105 1.470912946 1.452826555 1.444934967 1.444938165 1.450223125 1.458659337 1.469001399 1.480662576 1.499613033 1.613568919
//
IT	4560
RD	6
LK	-309252.054670
QD	-319.803948 -> -288.006285
RI	0.0569671014
TR	0.109704	0.026146
MT	6.404252
MM	C_pi: 1.162653, n_recomb: 28448.904652
RS	0	0.000000	0.231824	816.139275	0.028688	0.002162
RS	1	0.006852	0.231824	845.886900	0.029734	0.016991
RS	2	0.014173	0.231824	874.890737	0.030753	0.029256
RS	3	0.021995	0.231824	902.873173	0.031737	0.030131
RS	4	0.030354	0.225048	956.966997	0.033638	0.028704
RS	5	0.039285	0.225048	981.540867	0.034502	0.029414
RS	6	0.048828	0.301173	754.453405	0.026520	0.022711
RS	7	0.059025	0.301173	778.516913	0.027365	0.024215
RS	8	0.069921	0.412146	588.678529	0.020692	0.018788
RS	9	0.081563	0.412146	611.000053	0.021477	0.020012
RS	10	0.094003	0.587983	445.770633	0.015669	0.014946
RS	11	0.107296	0.587983	465.390328	0.016359	0.015748
RS	12	0.121499	0.843443	339.495173	0.011934	0.011684
RS	13	0.136675	0.843443	356.141255	0.012519	0.012208
RS	14	0.152891	1.160799	271.880372	0.009557	0.009422
RS	15	0.170218	1.160799	286.125223	0.010058	0.009829
RS	16	0.188732	1.488495	235.019869	0.008261	0.008130
RS	17	0.208514	1.488495	247.760518	0.008709	0.008495
RS	18	0.229653	1.763862	220.472520	0.007750	0.007585
RS	19	0.252239	1.763862	232.549969	0.008174	0.007952
RS	20	0.276373	1.940608	222.899154	0.007835	0.007645
RS	21	0.302160	1.940608	235.002149	0.008260	0.008076
RS	22	0.329715	2.012598	238.745326	0.008392	0.008264
RS	23	0.359157	2.012598	251.372326	0.008836	0.008787
RS	24	0.390616	2.003508	265.589665	0.009336	0.009374
RS	25	0.424231	2.003508	279.031244	0.009808	0.009983
RS	26	0.460149	1.937961	302.619872	0.010637	0.010939
RS	27	0.498528	1.937961	316.962499	0.011141	0.011645
RS	28	0.539537	1.841024	348.780610	0.012260	0.012955
RS	29	0.583355	1.841024	363.830580	0.012789	0.013750
RS	30	0.630176	1.738663	400.893682	0.014092	0.015306
RS	31	0.680204	1.738663	416.081861	0.014626	0.016129
RS	32	0.733660	1.649090	453.992358	0.015958	0.017737
RS	33	0.790779	1.649090	468.388874	0.016464	0.018499
RS	34	0.851812	1.580014	502.726735	0.017671	0.019948
RS	35	0.917026	1.580014	515.176664	0.018109	0.020563
RS	36	0.986708	1.531282	542.774017	0.019079	0.021701
RS	37	1.061164	1.531282	552.073103	0.019406	0.022115
RS	38	1.140722	1.499474	571.176637	0.020077	0.022875
RS	39	1.225731	1.499474	576.216701	0.020254	0.023060
RS	40	1.316565	1.481599	585.775360	0.020590	0.023412
RS	41	1.413622	1.481599	585.676334	0.020587	0.023349
RS	42	1.517329	1.475370	585.287545	0.020573	0.023287
RS	43	1.628141	1.475370	579.515017	0.020370	0.022970
RS	44	1.746546	1.478076	569.811484	0.020029	0.022532
RS	45	1.873063	1.478076	558.223292	0.019622	0.021979
RS	46	2.008249	1.486645	540.643566	0.019004	0.021242
RS	47	2.152697	1.486645	523.476136	0.018401	0.020485
RS	48	2.307042	1.498597	499.645094	0.017563	0.019526
RS	49	2.471963	1.498597	477.506397	0.016785	0.018604
RS	50	2.648182	1.512516	448.959418	0.015781	0.017488
RS	51	2.836476	1.512516	422.838668	0.014863	0.016442
RS	52	3.037671	1.527759	391.140362	0.013749	0.015228
RS	53	3.252650	1.527759	362.382813	0.012738	0.014106
RS	54	3.482360	1.551915	327.698190	0.011519	0.012804
RS	55	3.727808	1.551915	298.298183	0.010485	0.011676
RS	56	3.990073	1.551915	268.570260	0.009440	0.010544
RS	57	4.270307	1.551915	238.984210	0.008400	0.009424
RS	58	4.569741	1.691844	194.234388	0.006827	0.007796
RS	59	4.889692	1.691844	171.402103	0.006025	0.006912
RS	60	5.231564	1.691844	149.283462	0.005247	0.006054
RS	61	5.596860	1.691844	128.210175	0.004507	0.005232
RS	62	5.987185	1.691844	108.475459	0.003813	0.004458
RS	63	6.404252	1.691844	396.979965	0.013954	0.016720
PA	4+25*2+4+6 0.109704342 0.026145828 6.404252422 0.231823508 0.225047934 0.301172843 0.412146341 0.587982949 0.843442639 1.160799295 1.488494761 1.763862143 1.940607905 2.012598327 2.003508326 1.937961125 1.841023715 1.738663180 1.649090187 1.580014270 1.531281929 1.499474083 1.481599372 1.475370278 1.478075630 1.486645325 1.498597415 1.512516273 1.527759166 1.551914772 1.691843941
//
IT	4627
RD	7
LK	-309189.671790
QD	-302.887495 -> -273.828932
RI	0.0527395345
TR	0.107260	0.026450
MT	6.518033
MM	C_pi: 1.196406, n_recomb: 29597.213183
RS	0	0.000000	0.246592	801.823581	0.027091	0.002094
RS	1	0.006881	0.246592	832.696079	0.028134	0.016447
RS	2	0.014235	0.246592	863.047566	0.029160	0.028354
RS	3	0.022096	0.246592	892.615328	0.030159	0.029053
RS	4	0.030497	0.226130	1002.820650	0.033882	0.029197
RS	5	0.039477	0.226130	1028.826391	0.034761	0.029682
RS	6	0.049074	0.299378	799.408509	0.027010	0.023110
RS	7	0.059332	0.299378	824.784817	0.027867	0.024581
RS	8	0.070296	0.406065	629.076575	0.021255	0.019200
RS	9	0.082014	0.406065	652.697254	0.022053	0.020465
RS	10	0.094538	0.580713	474.908074	0.016046	0.015221
RS	11	0.107924	0.580713	495.718737	0.016749	0.016072
RS	12	0.122231	0.842758	357.424793	0.012076	0.011774
RS	13	0.137523	0.842758	374.994861	0.012670	0.012336
RS	14	0.153867	1.177457	282.062135	0.009530	0.009376
RS	15	0.171336	1.177457	296.950832	0.010033	0.009808
RS	16	0.190006	1.530830	240.678989	0.008132	0.008004
RS	17	0.209962	1.530830	253.864060	0.008577	0.008383
RS	18	0.231290	1.832238	223.792416	0.007561	0.007415
RS	19	0.254086	1.832238	236.206559	0.007981	0.007787
RS	20	0.278451	2.026351	225.385279	0.007615	0.007453
RS	21	0.304492	2.026351	237.797483	0.008034	0.007878
RS	22	0.332325	2.103692	241.519188	0.008160	0.008058
RS	23	0.362073	2.103692	254.493005	0.008599	0.008569
RS	24	0.393868	2.090507	269.577441	0.009108	0.009162
RS	25	0.427851	2.090507	283.454060	0.009577	0.009753
RS	26	0.464173	2.014356	308.856392	0.010435	0.010731
RS	27	0.502993	2.014356	323.764624	0.010939	0.011415
RS	28	0.544485	1.903526	358.444755	0.012111	0.012768
RS	29	0.588832	1.903526	374.213521	0.012644	0.013541
RS	30	0.636230	1.787811	414.934480	0.014019	0.015160
RS	31	0.686890	1.787811	430.973462	0.014561	0.015966
RS	32	0.741036	1.687870	472.753378	0.015973	0.017644
RS	33	0.798908	1.687870	488.062414	0.016490	0.018397
RS	34	0.860762	1.612056	525.825151	0.017766	0.019908
RS	35	0.926871	1.612056	539.151648	0.018216	0.020521
RS	36	0.997530	1.559673	569.307888	0.019235	0.021704
RS	37	1.073051	1.559673	579.353163	0.019575	0.022123
RS	38	1.153769	1.526476	600.010054	0.020273	0.022906
RS	39	1.240041	1.526476	605.594208	0.020461	0.023102
RS	40	1.332249	1.508882	615.695510	0.020802	0.023458
RS	41	1.430801	1.508882	615.899275	0.020809	0.023411
RS	42	1.536136	1.504263	615.115813	0.020783	0.023338
RS	43	1.648718	1.504263	609.402143	0.020590	0.023040
RS	44	1.769047	1.509543	598.584907	0.020224	0.022583
RS	45	1.897656	1.509543	586.834793	0.019827	0.022052
RS	46	2.035114	1.521231	567.720802	0.019182	0.021293
RS	47	2.182031	1.521231	550.199907	0.018590	0.020562
RS	48	2.339058	1.536523	524.651439	0.017726	0.019583
RS	49	2.506889	1.536523	501.991994	0.016961	0.018687
RS	50	2.686269	1.553857	471.670614	0.015936	0.017556
RS	51	2.877991	1.553857	444.882299	0.015031	0.016535
RS	52	3.082907	1.572553	411.411415	0.013900	0.015309
RS	53	3.301922	1.572553	381.860438	0.012902	0.014210
RS	54	3.536008	1.601811	345.084503	0.011659	0.012888
RS	55	3.786201	1.601811	314.871757	0.010639	0.011780
RS	56	4.053610	1.601811	284.193815	0.009602	0.010663
RS	57	4.339420	1.601811	253.537883	0.008566	0.009553
RS	58	4.644896	1.768126	204.267879	0.006902	0.007827
RS	59	4.971391	1.768126	181.154959	0.006121	0.006972
RS	60	5.320353	1.768126	158.606550	0.005359	0.006136
RS	61	5.693327	1.768126	136.970998	0.004628	0.005330
RS	62	6.091965	1.768126	116.563386	0.003938	0.004565
RS	63	6.518033	1.768126	438.170304	0.014804	0.017554
PA	4+25*2+4+6 0.107260223 0.026449999 6.518033417 0.246592232 0.226129523 0.299378288 0.406064724 0.580713180 0.842757517 1.177456693 1.530830389 1.832238177 2.026350740 2.103692271 2.090507020 2.014355801 1.903526197 1.787810639 1.687870486 1.612056023 1.559673394 1.526475531 1.508881573 1.504262786 1.509542898 1.521231249 1.536523402 1.553856831 1.572553431 1.601810729 1.768126192
//
IT	4352
RD	8
LK	-309132.581181
QD	-287.507375 -> -260.801030
RI	0.0490844917
TR	0.104960	0.026742
MT	6.627039
MM	C_pi: 1.229341, n_recomb: 30729.423433
RS	0	0.000000	0.261055	789.632752	0.025696	0.002033
RS	1	0.006909	0.261055	821.468796	0.026732	0.015952
RS	2	0.014295	0.261055	852.979575	0.027758	0.027553
RS	3	0.022191	0.261055	883.916653	0.028765	0.028127
RS	4	0.030633	0.228061	1043.635573	0.033962	0.029588
RS	5	0.039658	0.228061	1071.125158	0.034857	0.029860
RS	6	0.049306	0.299332	839.709415	0.027326	0.023408
RS	7	0.059622	0.299332	866.411218	0.028195	0.024837
RS	8	0.070649	0.402081	667.217257	0.021713	0.019557
RS	9	0.082439	0.402081	692.116475	0.022523	0.020850
RS	10	0.095043	0.575135	503.394811	0.016382	0.015484
RS	11	0.108518	0.575135	525.384653	0.017097	0.016372
RS	12	0.122924	0.842256	375.394309	0.012216	0.011876
RS	13	0.138325	0.842256	393.893031	0.012818	0.012468
RS	14	0.154790	1.191884	292.580464	0.009521	0.009354
RS	15	0.172393	1.191884	308.126374	0.010027	0.009805
RS	16	0.191212	1.568506	246.823759	0.008032	0.007907
RS	17	0.211331	1.568506	260.470124	0.008476	0.008295
RS	18	0.232840	1.894383	227.669056	0.007409	0.007275
RS	19	0.255835	1.894383	240.437023	0.007824	0.007649
RS	20	0.280418	2.105389	228.437869	0.007434	0.007290
RS	21	0.306700	2.105389	241.173811	0.007848	0.007710
RS	22	0.334798	2.188461	244.808503	0.007967	0.007880
RS	23	0.364837	2.188461	258.138362	0.008400	0.008379
RS	24	0.396951	2.172104	273.966568	0.008915	0.008973
RS	25	0.431284	2.172104	288.280068	0.009381	0.009548
RS	26	0.467989	2.086534	315.318784	0.010261	0.010540
RS	27	0.507230	2.086534	330.786805	0.010764	0.011204
RS	28	0.549182	1.962961	368.128996	0.011980	0.012590
RS	29	0.594032	1.962961	384.606037	0.012516	0.013344
RS	30	0.641980	1.834831	428.807832	0.013954	0.015013
RS	31	0.693241	1.834831	445.687497	0.014504	0.015805
RS	32	0.748044	1.725241	491.202228	0.015985	0.017542
RS	33	0.806633	1.725241	507.418662	0.016512	0.018288
RS	34	0.869270	1.643160	548.522095	0.017850	0.019853
RS	35	0.936234	1.643160	562.727789	0.018312	0.020468
RS	36	1.007824	1.587387	595.401119	0.019376	0.021690
RS	37	1.084360	1.587387	606.203927	0.019727	0.022116
RS	38	1.166184	1.552886	628.409364	0.020450	0.022921
RS	39	1.253661	1.552886	634.557144	0.020650	0.023130
RS	40	1.347182	1.535528	645.226026	0.020997	0.023492
RS	41	1.447163	1.535528	645.758369	0.021014	0.023461
RS	42	1.554052	1.532377	644.625627	0.020977	0.023380
RS	43	1.668326	1.532377	638.999739	0.020794	0.023103
RS	44	1.790495	1.540033	627.122871	0.020408	0.022630
RS	45	1.921103	1.540033	615.239411	0.020021	0.022123
RS	46	2.060735	1.554616	594.645713	0.019351	0.021345
RS	47	2.210014	1.554616	576.796361	0.018770	0.020639
RS	48	2.369606	1.573022	549.578781	0.017884	0.019644
RS	49	2.540224	1.573022	526.417805	0.017131	0.018773
RS	50	2.722630	1.593561	494.356884	0.016087	0.017630
RS	51	2.917637	1.593561	466.914124	0.015194	0.016632
RS	52	3.126117	1.615533	431.689465	0.014048	0.015396
RS	53	3.349000	1.615533	401.353662	0.013061	0.014317
RS	54	3.587281	1.649730	362.481906	0.011796	0.012975
RS	55	3.842024	1.649730	331.463613	0.010787	0.011886
RS	56	4.114367	1.649730	299.844367	0.009758	0.010783
RS	57	4.405525	1.649730	268.128115	0.008725	0.009681
RS	58	4.716799	1.842679	214.208037	0.006971	0.007859
RS	59	5.049578	1.842679	190.836444	0.006210	0.007031
RS	60	5.405347	1.842679	167.885473	0.005463	0.006215
RS	61	5.785695	1.842679	145.717824	0.004742	0.005424
RS	62	6.192321	1.842679	124.668098	0.004057	0.004668
RS	63	6.627039	1.842679	480.494782	0.015636	0.018378
PA	4+25*2+4+6 0.104959973 0.026742290 6.627038614 0.261054518 0.228061351 0.299332035 0.402080660 0.575135194 0.842255998 1.191883843 1.568506380 1.894382982 2.105389117 2.188460812 2.172103653 2.086534053 1.962960561 1.834830828 1.725240787 1.643160031 1.587387012 1.552885938 1.535527915 1.532377443 1.540033166 1.554616119 1.573021796 1.593560941 1.615533068 1.649730194 1.842678884
//
IT	3709
RD	9
LK	-309080.070987
QD	-273.440220 -> -248.808378
RI	0.0459832964
TR	0.102799	0.027024
MT	6.731446
MM	C_pi: 1.261343, n_recomb: 31842.114878
RS	0	0.000000	0.274884	780.016456	0.024496	0.001977
RS	1	0.006935	0.274884	812.700157	0.025523	0.015506
RS	2	0.014351	0.274884	845.228066	0.026544	0.026845
RS	3	0.022281	0.274884	877.364746	0.027554	0.027338
RS	4	0.030761	0.230435	1080.730891	0.033940	0.029901
RS	5	0.039829	0.230435	1109.718887	0.034851	0.029978
RS	6	0.049526	0.300463	876.005069	0.027511	0.023622
RS	7	0.059895	0.300463	904.032603	0.028391	0.025008
RS	8	0.070983	0.399556	703.263124	0.022086	0.019866
RS	9	0.082841	0.399556	729.417235	0.022907	0.021178
RS	10	0.095521	0.570736	531.198069	0.016682	0.015733
RS	11	0.109080	0.570736	554.349987	0.017409	0.016651
RS	12	0.123579	0.841776	393.286074	0.012351	0.011985
RS	13	0.139084	0.841776	412.710861	0.012961	0.012602
RS	14	0.155664	1.204378	303.265021	0.009524	0.009349
RS	15	0.173394	1.204378	319.473240	0.010033	0.009815
RS	16	0.192353	1.602229	253.244047	0.007953	0.007831
RS	17	0.212628	1.602229	267.359497	0.008396	0.008227
RS	18	0.234308	1.951256	231.866168	0.007282	0.007159
RS	19	0.257491	1.951256	244.995602	0.007694	0.007534
RS	20	0.282283	2.178816	231.803330	0.007280	0.007150
RS	21	0.308794	2.178816	244.868020	0.007690	0.007565
RS	22	0.337143	2.268059	248.348383	0.007799	0.007723
RS	23	0.367458	2.268059	262.034245	0.008229	0.008212
RS	24	0.399876	2.249453	278.484485	0.008746	0.008802
RS	25	0.434541	2.249453	293.227863	0.009209	0.009364
RS	26	0.471611	2.155571	321.730424	0.010104	0.010363
RS	27	0.511251	2.155571	337.744087	0.010607	0.011010
RS	28	0.553640	2.020267	377.551007	0.011857	0.012420
RS	29	0.598969	2.020267	394.718001	0.012396	0.013157
RS	30	0.647442	1.880522	442.217571	0.013888	0.014867
RS	31	0.699276	1.880522	459.920844	0.014444	0.015646
RS	32	0.754704	1.761846	509.031815	0.015986	0.017434
RS	33	0.813977	1.761846	526.145287	0.016524	0.018175
RS	34	0.877360	1.673841	570.505832	0.017917	0.019787
RS	35	0.945138	1.673841	585.590730	0.018390	0.020404
RS	36	1.017617	1.614838	620.748469	0.019495	0.021661
RS	37	1.095122	1.614838	632.320680	0.019858	0.022096
RS	38	1.178002	1.579047	656.087972	0.020604	0.022923
RS	39	1.266629	1.579047	662.822548	0.020816	0.023144
RS	40	1.361403	1.561830	674.108522	0.021170	0.023514
RS	41	1.462749	1.561830	675.001482	0.021198	0.023501
RS	42	1.571123	1.559975	673.592331	0.021154	0.023415
RS	43	1.687013	1.559975	668.091306	0.020981	0.023159
RS	44	1.810939	1.569783	655.238912	0.020578	0.022673
RS	45	1.943460	1.569783	643.259751	0.020202	0.022189
RS	46	2.085171	1.587018	621.268753	0.019511	0.021398
RS	47	2.236709	1.587018	603.125248	0.018941	0.020715
RS	48	2.398756	1.608295	574.311507	0.018036	0.019708
RS	49	2.572041	1.608295	550.677155	0.017294	0.018860
RS	50	2.757343	1.631812	516.933437	0.016234	0.017706
RS	51	2.955495	1.631812	488.857224	0.015353	0.016730
RS	52	3.167389	1.656862	451.915049	0.014192	0.015485
RS	53	3.393978	1.656862	420.809439	0.013215	0.014425
RS	54	3.636280	1.695801	379.854723	0.011929	0.013065
RS	55	3.895385	1.695801	348.041916	0.010930	0.011993
RS	56	4.172459	1.695801	315.493614	0.009908	0.010902
RS	57	4.468747	1.695801	282.729832	0.008879	0.009808
RS	58	4.785583	1.915483	224.052148	0.007036	0.007892
RS	59	5.124390	1.915483	200.441941	0.006295	0.007088
RS	60	5.486694	1.915483	177.113377	0.005562	0.006292
RS	61	5.874122	1.915483	154.441539	0.004850	0.005515
RS	62	6.288419	1.915483	132.778469	0.004170	0.004768
RS	63	6.731446	1.915483	523.849807	0.016451	0.019191
PA	4+25*2+4+6 0.102798721 0.027023643 6.731445618 0.274883803 0.230435432 0.300463334 0.399555999 0.570736290 0.841775662 1.204378109 1.602228692 1.951255517 2.178816394 2.268058869 2.249452697 2.155570740 2.020266993 1.880522416 1.761845818 1.673841294 1.614837658 1.579046874 1.561829888 1.559975043 1.569782952 1.587018286 1.608294835 1.631811611 1.656862142 1.695801293 1.915483038
//
IT	5154
RD	10
LK	-309031.613165
QD	-260.524933 -> -237.743151
RI	0.0433556758
TR	0.100768	0.027295
MT	6.831405
MM	C_pi: 1.292398, n_recomb: 32934.505591
RS	0	0.000000	0.287960	772.836292	0.023466	0.001928
RS	1	0.006960	0.287960	806.287024	0.024482	0.015104
RS	2	0.014403	0.287960	839.728931	0.025497	0.026218
RS	3	0.022365	0.287960	872.938151	0.026505	0.026665
RS	4	0.030881	0.233031	1114.999163	0.033855	0.030153
RS	5	0.039990	0.233031	1145.479657	0.034781	0.030057
RS	6	0.049733	0.302430	908.835675	0.027595	0.023768
RS	7	0.060153	0.302430	938.181221	0.028486	0.025112
RS	8	0.071299	0.398088	737.405109	0.022390	0.020132
RS	9	0.083221	0.398088	764.790439	0.023222	0.021458
RS	10	0.095972	0.567189	558.348877	0.016953	0.015968
RS	11	0.109611	0.567189	582.644393	0.017691	0.016911
RS	12	0.124198	0.841215	411.069216	0.012481	0.012098
RS	13	0.139802	0.841215	431.414763	0.013099	0.012735
RS	14	0.156491	1.215165	314.041605	0.009535	0.009357
RS	15	0.174341	1.215165	330.913637	0.010048	0.009836
RS	16	0.193434	1.632475	259.842249	0.007890	0.007772
RS	17	0.213855	1.632475	274.430608	0.008333	0.008173
RS	18	0.235698	2.003479	236.270109	0.007174	0.007060
RS	19	0.259061	2.003479	249.764480	0.007584	0.007436
RS	20	0.284050	2.247313	235.360018	0.007146	0.007028
RS	21	0.310778	2.247313	248.754374	0.007553	0.007439
RS	22	0.339366	2.343181	252.015119	0.007652	0.007584
RS	23	0.369944	2.343181	266.053141	0.008078	0.008063
RS	24	0.402650	2.323197	283.013385	0.008593	0.008648
RS	25	0.437631	2.323197	298.176337	0.009054	0.009196
RS	26	0.475048	2.222032	327.981294	0.009959	0.010198
RS	27	0.515068	2.222032	344.523489	0.010461	0.010831
RS	28	0.557874	2.075925	386.604638	0.011739	0.012258
RS	29	0.603659	2.075925	404.440307	0.012280	0.012979
RS	30	0.652630	1.925263	455.057088	0.013817	0.014723
RS	31	0.705009	1.925263	473.563896	0.014379	0.015491
RS	32	0.761034	1.797966	526.132664	0.015975	0.017321
RS	33	0.820958	1.797966	544.130097	0.016522	0.018057
RS	34	0.885052	1.704303	591.664832	0.017965	0.019711
RS	35	0.953607	1.704303	607.626985	0.018450	0.020331
RS	36	1.026932	1.642173	645.240908	0.019592	0.021621
RS	37	1.105361	1.642173	657.593494	0.019967	0.022065
RS	38	1.189249	1.605074	682.943389	0.020736	0.022913
RS	39	1.278974	1.605074	690.288174	0.020959	0.023148
RS	40	1.374944	1.587887	702.251075	0.021323	0.023527
RS	41	1.477592	1.587887	703.537901	0.021362	0.023530
RS	42	1.587385	1.587150	701.937754	0.021313	0.023443
RS	43	1.704819	1.587150	696.600500	0.021151	0.023207
RS	44	1.830425	1.598889	682.868726	0.020734	0.022713
RS	45	1.964773	1.598889	670.833725	0.020369	0.022251
RS	46	2.108471	1.618535	647.540539	0.019661	0.021449
RS	47	2.262170	1.618535	629.139385	0.019103	0.020789
RS	48	2.426565	1.642439	598.813390	0.018182	0.019773
RS	49	2.602402	1.642439	574.735819	0.017451	0.018947
RS	50	2.790475	1.668703	539.375202	0.016377	0.017785
RS	51	2.991638	1.668703	510.688153	0.015506	0.016829
RS	52	3.206801	1.696629	472.072176	0.014334	0.015577
RS	53	3.436938	1.696629	440.212800	0.013366	0.014534
RS	54	3.683091	1.740094	397.196311	0.012060	0.013156
RS	55	3.946376	1.740094	364.599809	0.011070	0.012100
RS	56	4.227983	1.740094	331.134389	0.010054	0.011020
RS	57	4.529190	1.740094	297.335520	0.009028	0.009933
RS	58	4.851358	1.986489	233.807714	0.007099	0.007925
RS	59	5.195948	1.986489	209.975652	0.006376	0.007145
RS	60	5.564520	1.986489	186.290979	0.005656	0.006367
RS	61	5.958743	1.986489	163.139462	0.004953	0.005603
RS	62	6.380401	1.986489	140.888769	0.004278	0.004864
RS	63	6.831405	1.986489	568.144612	0.017251	0.019989
PA	4+25*2+4+6 0.100768348 0.027295046 6.831405315 0.287959695 0.233031351 0.302429887 0.398087828 0.567189382 0.841215121 1.215165327 1.632475156 2.003479221 2.247313229 2.343180576 2.323196575 2.222031923 2.075924831 1.925263410 1.797965661 1.704302578 1.642173080 1.605074035 1.587887451 1.587149892 1.598889013 1.618534813 1.642439289 1.668703287 1.696629481 1.740094321 1.986488808
//
IT	4926
RD	11
LK	-308986.774752
QD	-248.627576 -> -227.506711
RI	0.0411169169
TR	0.098860	0.027558
MT	6.927019
MM	C_pi: 1.322525, n_recomb: 34006.820684
RS	0	0.000000	0.300263	767.768479	0.022577	0.001884
RS	1	0.006983	0.300263	801.929844	0.023581	0.014741
RS	2	0.014453	0.300263	836.210905	0.024590	0.025661
RS	3	0.022445	0.300263	870.398040	0.025595	0.026089
RS	4	0.030995	0.235722	1147.067649	0.033731	0.030358
RS	5	0.040142	0.235722	1179.023271	0.034670	0.030110
RS	6	0.049928	0.305009	938.654649	0.027602	0.023858
RS	7	0.060397	0.305009	969.304723	0.028503	0.025162
RS	8	0.071597	0.397410	769.819231	0.022637	0.020362
RS	9	0.083580	0.397410	798.412873	0.023478	0.021698
RS	10	0.096399	0.564275	584.895751	0.017199	0.016191
RS	11	0.110113	0.564275	610.316445	0.017947	0.017155
RS	12	0.124784	0.840525	428.738881	0.012607	0.012213
RS	13	0.140480	0.840525	449.998774	0.013233	0.012869
RS	14	0.157273	1.224414	324.880504	0.009553	0.009374
RS	15	0.175237	1.224414	342.416368	0.010069	0.009864
RS	16	0.194457	1.659627	266.565876	0.007839	0.007725
RS	17	0.215018	1.659627	281.628995	0.008282	0.008132
RS	18	0.237015	2.051540	240.817248	0.007081	0.006976
RS	19	0.260548	2.051540	254.677917	0.007489	0.007353
RS	20	0.285724	2.311382	239.041452	0.007029	0.006921
RS	21	0.312658	2.311382	252.764456	0.007433	0.007328
RS	22	0.341473	2.414264	255.749485	0.007521	0.007459
RS	23	0.372300	2.414264	270.134429	0.007944	0.007930
RS	24	0.405280	2.393718	287.502869	0.008454	0.008506
RS	25	0.440562	2.393718	303.074148	0.008912	0.009044
RS	26	0.478308	2.286236	334.032183	0.009823	0.010045
RS	27	0.518690	2.286236	351.085117	0.010324	0.010663
RS	28	0.561892	2.130172	395.262355	0.011623	0.012102
RS	29	0.608110	2.130172	413.744661	0.012167	0.012809
RS	30	0.657556	1.969214	467.305515	0.013742	0.014580
RS	31	0.710454	1.969214	486.594624	0.014309	0.015338
RS	32	0.767047	1.833699	542.484389	0.015952	0.017204
RS	33	0.827590	1.833699	561.351149	0.016507	0.017937
RS	34	0.892362	1.734599	611.976819	0.017996	0.019627
RS	35	0.961656	1.734599	628.812582	0.018491	0.020250
RS	36	1.035789	1.669418	668.855802	0.019668	0.021571
RS	37	1.115099	1.669418	681.998138	0.020055	0.022024
RS	38	1.199946	1.630977	708.954741	0.020847	0.022892
RS	39	1.290719	1.630977	716.931714	0.021082	0.023140
RS	40	1.387829	1.613707	729.635520	0.021456	0.023530
RS	41	1.491721	1.613707	731.348188	0.021506	0.023551
RS	42	1.602867	1.613914	729.646773	0.021456	0.023465
RS	43	1.721774	1.613914	724.511054	0.021305	0.023249
RS	44	1.848985	1.627373	710.000140	0.020878	0.022750
RS	45	1.985078	1.627373	697.948141	0.020524	0.022310
RS	46	2.130674	1.649199	673.451454	0.019803	0.021500
RS	47	2.286436	1.649199	654.828308	0.019256	0.020862
RS	48	2.453076	1.675497	623.077523	0.018322	0.019839
RS	49	2.631351	1.675497	598.586179	0.017602	0.019033
RS	50	2.822075	1.704285	561.677420	0.016517	0.017865
RS	51	3.026117	1.704285	532.401564	0.015656	0.016928
RS	52	3.244406	1.734883	492.158987	0.014472	0.015670
RS	53	3.477938	1.734883	459.561089	0.013514	0.014642
RS	54	3.727777	1.782650	414.508008	0.012189	0.013249
RS	55	3.995062	1.782650	381.137352	0.011208	0.012206
RS	56	4.281011	1.782650	346.765450	0.010197	0.011137
RS	57	4.586926	1.782650	311.942682	0.009173	0.010056
RS	58	4.914204	2.055634	243.483958	0.007160	0.007958
RS	59	5.264334	2.055634	219.443605	0.006453	0.007200
RS	60	5.638913	2.055634	195.420934	0.005747	0.006439
RS	61	6.039648	2.055634	171.810937	0.005052	0.005687
RS	62	6.468365	2.055634	148.995314	0.004381	0.004956
RS	63	6.927019	2.055634	613.297053	0.018035	0.020773
PA	4+25*2+4+6 0.098860321 0.027557551 6.927018513 0.300262592 0.235721795 0.305009079 0.397409780 0.564274938 0.840524789 1.224413994 1.659626614 2.051540131 2.311382197 2.414264192 2.393718261 2.286236257 2.130171635 1.969214209 1.833699460 1.734598688 1.669418492 1.630976843 1.613706734 1.613913793 1.627373401 1.649199078 1.675497152 1.704284691 1.734883397 1.782650110 2.055633997
//
IT	4703
RD	12
LK	-308945.189170
QD	-237.633924 -> -218.011626
RI	0.0391942213
TR	0.097065	0.027812
MT	7.018460
MM	C_pi: 1.351757, n_recomb: 35059.484648
RS	0	0.000000	0.311818	764.468232	0.021805	0.001845
RS	1	0.007005	0.311818	799.299885	0.022798	0.014413
RS	2	0.014500	0.311818	834.364833	0.023799	0.025163
RS	3	0.022521	0.311818	869.458506	0.024800	0.025592
RS	4	0.031103	0.238424	1177.413268	0.033583	0.030529
RS	5	0.040286	0.238424	1210.819870	0.034536	0.030146
RS	6	0.050113	0.308048	965.838121	0.027549	0.023902
RS	7	0.060628	0.308048	997.774704	0.028459	0.025169
RS	8	0.071879	0.397341	800.649123	0.022837	0.020560
RS	9	0.083919	0.397341	830.428926	0.023686	0.021903
RS	10	0.096802	0.561843	610.882591	0.017424	0.016402
RS	11	0.110587	0.561843	637.410471	0.018181	0.017385
RS	12	0.125339	0.839682	446.298606	0.012730	0.012330
RS	13	0.141123	0.839682	468.465982	0.013362	0.013001
RS	14	0.158013	1.232292	335.761883	0.009577	0.009399
RS	15	0.176086	1.232292	353.960692	0.010096	0.009898
RS	16	0.195425	1.684004	273.382734	0.007798	0.007689
RS	17	0.216119	1.684004	288.921381	0.008241	0.008100
RS	18	0.238262	2.095816	245.470632	0.007002	0.006904
RS	19	0.261956	2.095816	259.697928	0.007407	0.007281
RS	20	0.287310	2.371379	242.811870	0.006926	0.006827
RS	21	0.314440	2.371379	256.861741	0.007326	0.007229
RS	22	0.343471	2.481633	259.519516	0.007402	0.007346
RS	23	0.374535	2.481633	274.245706	0.007822	0.007810
RS	24	0.407774	2.461283	291.930402	0.008327	0.008376
RS	25	0.443343	2.461283	307.898746	0.008782	0.008904
RS	26	0.481402	2.348378	339.874263	0.009694	0.009901
RS	27	0.522128	2.348378	357.420428	0.010195	0.010507
RS	28	0.565706	2.183141	403.527394	0.011510	0.011952
RS	29	0.612337	2.183141	422.634449	0.012055	0.012647
RS	30	0.662235	2.012461	478.972106	0.013662	0.014439
RS	31	0.715627	2.012461	499.021883	0.014234	0.015187
RS	32	0.772759	1.869085	558.099341	0.015919	0.017085
RS	33	0.833894	1.869085	577.819755	0.016481	0.017814
RS	34	0.899310	1.764732	631.454860	0.018011	0.019537
RS	35	0.969309	1.764732	649.159005	0.018516	0.020164
RS	36	1.044212	1.696559	691.604628	0.019727	0.021512
RS	37	1.124360	1.696559	705.544117	0.020124	0.021974
RS	38	1.210123	1.656739	734.129440	0.020940	0.022863
RS	39	1.301894	1.656739	742.758461	0.021186	0.023124
RS	40	1.400093	1.639279	756.265796	0.021571	0.023526
RS	41	1.505170	1.639279	758.434160	0.021633	0.023563
RS	42	1.617608	1.640270	756.720695	0.021584	0.023482
RS	43	1.737922	1.640270	751.822245	0.021444	0.023284
RS	44	1.866663	1.655253	736.632472	0.021011	0.022784
RS	45	2.004422	1.655253	724.600470	0.020668	0.022363
RS	46	2.151831	1.679043	698.999119	0.019938	0.021550
RS	47	2.309566	1.679043	680.188098	0.019401	0.020932
RS	48	2.478349	1.707513	647.100430	0.018457	0.019905
RS	49	2.658956	1.707513	622.223581	0.017748	0.019119
RS	50	2.852213	1.738608	583.837200	0.016653	0.017947
RS	51	3.059007	1.738608	553.993546	0.015802	0.017027
RS	52	3.280287	1.771683	512.172355	0.014609	0.015763
RS	53	3.517067	1.771683	478.850396	0.013658	0.014751
RS	54	3.770432	1.823527	431.788690	0.012316	0.013342
RS	55	4.041546	1.823527	397.652430	0.011342	0.012313
RS	56	4.331649	1.823527	362.383668	0.010336	0.011252
RS	57	4.642074	1.823527	326.547206	0.009314	0.010176
RS	58	4.974244	2.122894	253.087089	0.007219	0.007992
RS	59	5.329680	2.122894	228.849565	0.006527	0.007253
RS	60	5.710014	2.122894	204.504340	0.005833	0.006509
RS	61	6.116990	2.122894	180.454385	0.005147	0.005769
RS	62	6.552473	2.122894	157.094029	0.004481	0.005046
RS	63	7.018460	2.122894	659.226204	0.018803	0.021543
PA	4+25*2+4+6 0.097065361 0.027811885 7.018460421 0.311818213 0.238424363 0.308048186 0.397341181 0.561843108 0.839681519 1.232291830 1.684004026 2.095815752 2.371378993 2.481633053 2.461283110 2.348377694 2.183140705 2.012460540 1.869085458 1.764732365 1.696558806 1.656739374 1.639278708 1.640269589 1.655253149 1.679042739 1.707513046 1.738607651 1.771683195 1.823526536 2.122893911
//
IT	4108
RD	13
LK	-308906.540513
QD	-227.446346 -> -209.181726
RI	0.0375286351
TR	0.095374	0.028059
MT	7.105951
MM	C_pi: 1.380140, n_recomb: 36093.063608
RS	0	0.000000	0.322672	762.624804	0.021129	0.001811
RS	1	0.007025	0.322672	798.096999	0.022112	0.014115
RS	2	0.014545	0.322672	833.904018	0.023104	0.024715
RS	3	0.022592	0.322672	869.849313	0.024100	0.025158
RS	4	0.031204	0.241090	1206.380336	0.033424	0.030673
RS	5	0.040422	0.241090	1241.210337	0.034389	0.030171
RS	6	0.050288	0.311445	990.685130	0.027448	0.023910
RS	7	0.060846	0.311445	1023.886813	0.028368	0.025142
RS	8	0.072146	0.397750	830.026879	0.022997	0.020731
RS	9	0.084240	0.397750	860.971519	0.023854	0.022078
RS	10	0.097184	0.559790	636.347072	0.017631	0.016602
RS	11	0.111037	0.559790	663.964769	0.018396	0.017601
RS	12	0.125863	0.838688	463.750666	0.012849	0.012448
RS	13	0.141731	0.838688	486.818442	0.013488	0.013133
RS	14	0.158714	1.238962	346.670988	0.009605	0.009430
RS	15	0.176890	1.238962	365.531273	0.010127	0.009937
RS	16	0.196343	1.705888	280.272336	0.007765	0.007662
RS	17	0.217162	1.705888	296.286692	0.008209	0.008077
RS	18	0.239445	2.136625	250.207783	0.006932	0.006842
RS	19	0.263292	2.136625	264.801568	0.007337	0.007220
RS	20	0.288815	2.427605	246.649744	0.006834	0.006742
RS	21	0.316131	2.427605	261.024451	0.007232	0.007142
RS	22	0.345367	2.545553	263.307773	0.007295	0.007244
RS	23	0.376656	2.545553	278.369587	0.007713	0.007701
RS	24	0.410143	2.526096	296.288104	0.008209	0.008256
RS	25	0.445983	2.526096	312.642729	0.008662	0.008775
RS	26	0.484341	2.408600	345.512272	0.009573	0.009765
RS	27	0.525394	2.408600	363.534924	0.010072	0.010360
RS	28	0.569330	2.234924	411.416789	0.011399	0.011808
RS	29	0.616354	2.234924	431.127366	0.011945	0.012492
RS	30	0.666681	2.055041	490.085025	0.013578	0.014300
RS	31	0.720544	2.055041	510.874011	0.014154	0.015040
RS	32	0.778192	1.904129	573.009751	0.015876	0.016964
RS	33	0.839889	1.904129	593.567559	0.016445	0.017690
RS	34	0.905920	1.794693	650.129365	0.018013	0.019442
RS	35	0.976591	1.794693	668.695352	0.018527	0.020072
RS	36	1.052227	1.723575	713.514659	0.019769	0.021446
RS	37	1.133176	1.723575	728.256841	0.020177	0.021917
RS	38	1.219812	1.682345	758.490027	0.021015	0.022825
RS	39	1.312536	1.682345	767.788741	0.021272	0.023100
RS	40	1.411773	1.664593	782.160038	0.021671	0.023515
RS	41	1.517982	1.664593	784.811535	0.021744	0.023568
RS	42	1.631653	1.666221	783.172507	0.021699	0.023493
RS	43	1.753310	1.666221	778.544663	0.021570	0.023314
RS	44	1.883514	1.682545	762.774839	0.021134	0.022814
RS	45	2.022865	1.682545	750.797538	0.020802	0.022413
RS	46	2.172006	1.708101	724.187495	0.020064	0.021598
RS	47	2.331625	1.708101	705.220877	0.019539	0.021000
RS	48	2.502459	1.738535	670.883370	0.018588	0.019971
RS	49	2.685294	1.738535	645.647822	0.017888	0.019204
RS	50	2.880974	1.771735	605.852926	0.016786	0.018028
RS	51	3.090401	1.771735	575.461570	0.015944	0.017125
RS	52	3.314542	1.807098	532.110642	0.014743	0.015858
RS	53	3.554430	1.807098	498.078303	0.013800	0.014858
RS	54	3.811171	1.862794	449.038183	0.012441	0.013436
RS	55	4.085950	1.862794	414.143927	0.011474	0.012418
RS	56	4.380032	1.862794	377.986951	0.010473	0.011366
RS	57	4.694776	1.862794	341.146045	0.009452	0.010295
RS	58	5.031632	2.188278	262.622343	0.007276	0.008027
RS	59	5.392153	2.188278	238.196866	0.006600	0.007306
RS	60	5.778003	2.188278	213.542375	0.005916	0.006576
RS	61	6.190961	2.188278	189.068748	0.005238	0.005848
RS	62	6.632931	2.188278	165.181720	0.004577	0.005132
RS	63	7.105951	2.188278	705.859519	0.019557	0.022298
PA	4+25*2+4+6 0.095374269 0.028058525 7.105950970 0.322672477 0.241089503 0.311444513 0.397750146 0.559790466 0.838688398 1.238962147 1.705888068 2.136624733 2.427604842 2.545552660 2.526095722 2.408600202 2.234924339 2.055040619 1.904128716 1.794692773 1.723575173 1.682344689 1.664593449 1.666220652 1.682545186 1.708100603 1.738535096 1.771734970 1.807098240 1.862793860 2.188277620
//
IT	4389
RD	14
LK	-308870.554273
QD	-217.980598 -> -200.950403
RI	0.0360722625
TR	0.093780	0.028298
MT	7.189603
MM	C_pi: 1.407704, n_recomb: 37108.150995
RS	0	0.000000	0.332886	761.954551	0.020533	0.001779
RS	1	0.007045	0.332886	798.043840	0.021506	0.013844
RS	2	0.014587	0.332886	834.559708	0.022490	0.024311
RS	3	0.022659	0.332886	871.312768	0.023480	0.024777
RS	4	0.031301	0.243684	1234.235803	0.033261	0.030798
RS	5	0.040551	0.243684	1270.459769	0.034237	0.030190
RS	6	0.050453	0.315115	1013.470113	0.027311	0.023886
RS	7	0.061052	0.315115	1047.912582	0.028239	0.025087
RS	8	0.072399	0.398537	858.067081	0.023123	0.020878
RS	9	0.084544	0.398537	890.155732	0.023988	0.022228
RS	10	0.097546	0.558039	661.320429	0.017821	0.016793
RS	11	0.111463	0.558039	690.011035	0.018595	0.017806
RS	12	0.126361	0.837549	481.098777	0.012965	0.012565
RS	13	0.142308	0.837549	505.059700	0.013610	0.013263
RS	14	0.159379	1.244556	357.598549	0.009637	0.009465
RS	15	0.177652	1.244556	377.118415	0.010163	0.009981
RS	16	0.197213	1.725541	287.215580	0.007740	0.007642
RS	17	0.218152	1.725541	303.705190	0.008184	0.008061
RS	18	0.240566	2.174272	255.008452	0.006872	0.006788
RS	19	0.264559	2.174272	269.968067	0.007275	0.007166
RS	20	0.290243	2.480335	250.537772	0.006752	0.006667
RS	21	0.317735	2.480335	265.235043	0.007148	0.007064
RS	22	0.347165	2.606234	267.103528	0.007198	0.007152
RS	23	0.378668	2.606234	282.495502	0.007613	0.007603
RS	24	0.412391	2.588298	300.575001	0.008100	0.008145
RS	25	0.448489	2.588298	317.305707	0.008551	0.008656
RS	26	0.487131	2.466981	350.958194	0.009458	0.009637
RS	27	0.528495	2.466981	369.441484	0.009956	0.010222
RS	28	0.572773	2.285558	418.954398	0.011290	0.011670
RS	29	0.620170	2.285558	439.248081	0.011837	0.012344
RS	30	0.670907	2.096956	500.677223	0.013492	0.014163
RS	31	0.725218	2.096956	522.184266	0.014072	0.014896
RS	32	0.783355	1.938805	587.253138	0.015825	0.016842
RS	33	0.845588	1.938805	608.631620	0.016402	0.017565
RS	34	0.912206	1.824438	668.039449	0.018002	0.019343
RS	35	0.983516	1.824438	687.459464	0.018526	0.019976
RS	36	1.059851	1.750421	734.622275	0.019797	0.021374
RS	37	1.141564	1.750421	750.170710	0.020216	0.021853
RS	38	1.229033	1.707745	782.069569	0.021075	0.022782
RS	39	1.322664	1.707745	792.053058	0.021344	0.023069
RS	40	1.422892	1.689615	807.343305	0.021756	0.023498
RS	41	1.530181	1.689615	810.502616	0.021842	0.023566
RS	42	1.645029	1.691743	809.021067	0.021802	0.023499
RS	43	1.767968	1.691743	804.694354	0.021685	0.023338
RS	44	1.899567	1.709243	788.438154	0.021247	0.022841
RS	45	2.040439	1.709243	776.547808	0.020927	0.022460
RS	46	2.191234	1.736378	749.023438	0.020185	0.021645
RS	47	2.352654	1.736378	729.931304	0.019670	0.021066
RS	48	2.525445	1.768584	694.428135	0.018714	0.020036
RS	49	2.710410	1.768584	668.859097	0.018025	0.019287
RS	50	2.908406	1.803697	627.724071	0.016916	0.018110
RS	51	3.120351	1.803697	596.803928	0.016083	0.017222
RS	52	3.347227	1.841167	551.972003	0.014875	0.015952
RS	53	3.590087	1.841167	517.242104	0.013939	0.014965
RS	54	3.850057	1.900496	466.254553	0.012565	0.013530
RS	55	4.128342	1.900496	430.609241	0.011604	0.012523
RS	56	4.426232	1.900496	393.572018	0.010606	0.011478
RS	57	4.745109	1.900496	355.735265	0.009586	0.010411
RS	58	5.086451	2.251772	272.093760	0.007332	0.008061
RS	59	5.451841	2.251772	247.488021	0.006669	0.007358
RS	60	5.842972	2.251772	222.535789	0.005997	0.006642
RS	61	6.261660	2.251772	197.652920	0.005326	0.005924
RS	62	6.709844	2.251772	173.255478	0.004669	0.005215
RS	63	7.189603	2.251772	753.130940	0.020296	0.023039
PA	4+25*2+4+6 0.093779685 0.028298203 7.189603331 0.332885851 0.243683930 0.315115193 0.398537243 0.558039413 0.837548633 1.244555682 1.725540556 2.174272246 2.480334571 2.606233654 2.588297977 2.466981266 2.285557638 2.096955583 1.938805499 1.824437843 1.750420561 1.707744889 1.689615309 1.691742887 1.709243325 1.736377922 1.768583792 1.803697177 1.841166940 1.900496491 2.251771810
//
IT	5244
RD	15
LK	-308836.991028
QD	-209.164360 -> -193.260056
RI	0.0347879085
TR	0.092273	0.028531
MT	7.269695
MM	C_pi: 1.434496, n_recomb: 38105.160666
RS	0	0.000000	0.342516	762.230142	0.020003	0.001751
RS	1	0.007064	0.342516	798.917398	0.020966	0.013596
RS	2	0.014626	0.342516	836.114981	0.021942	0.023942
RS	3	0.022723	0.342516	873.639937	0.022927	0.024440
RS	4	0.031392	0.246180	1261.217706	0.033098	0.030909
RS	5	0.040673	0.246180	1298.805257	0.034085	0.030208
RS	6	0.050609	0.319002	1034.410023	0.027146	0.023838
RS	7	0.061248	0.319002	1070.066783	0.028082	0.025010
RS	8	0.072638	0.399633	884.856834	0.023221	0.021004
RS	9	0.084833	0.399633	918.069053	0.024093	0.022355
RS	10	0.097888	0.556539	685.821065	0.017998	0.016974
RS	11	0.111867	0.556539	715.568059	0.018779	0.017999
RS	12	0.126832	0.836285	498.337918	0.013078	0.012682
RS	13	0.142855	0.836285	523.184472	0.013730	0.013391
RS	14	0.160009	1.249211	368.531638	0.009671	0.009505
RS	15	0.178375	1.249211	388.708731	0.010201	0.010027
RS	16	0.198039	1.743189	294.198825	0.007721	0.007629
RS	17	0.219091	1.743189	311.162871	0.008166	0.008050
RS	18	0.241631	2.209037	259.857157	0.006819	0.006742
RS	19	0.265762	2.209037	275.181622	0.007222	0.007120
RS	20	0.291599	2.529838	254.461762	0.006678	0.006600
RS	21	0.319260	2.529838	269.479186	0.007072	0.006994
RS	22	0.348875	2.663877	270.899569	0.007109	0.007067
RS	23	0.380582	2.663877	286.616514	0.007522	0.007513
RS	24	0.414528	2.648033	304.791908	0.007999	0.008042
RS	25	0.450873	2.648033	321.889141	0.008447	0.008545
RS	26	0.489785	2.523617	356.222622	0.009348	0.009517
RS	27	0.531445	2.523617	375.151601	0.009845	0.010092
RS	28	0.576048	2.335081	426.164540	0.011184	0.011538
RS	29	0.623802	2.335081	447.021857	0.011731	0.012201
RS	30	0.674929	2.138222	510.780570	0.013404	0.014029
RS	31	0.729667	2.138222	532.984993	0.013987	0.014755
RS	32	0.788272	1.973112	600.865762	0.015769	0.016719
RS	33	0.851016	1.973112	623.047939	0.016351	0.017440
RS	34	0.918192	1.853954	685.221081	0.017982	0.019241
RS	35	0.990114	1.853954	705.486245	0.018514	0.019877
RS	36	1.067116	1.777079	754.960279	0.019813	0.021297
RS	37	1.149557	1.777079	771.316753	0.020242	0.021785
RS	38	1.237821	1.732933	804.893005	0.021123	0.022733
RS	39	1.332320	1.732933	815.574174	0.021403	0.023032
RS	40	1.433494	1.714343	831.835409	0.021830	0.023475
RS	41	1.541815	1.714343	835.524723	0.021927	0.023559
RS	42	1.657787	1.716850	834.278106	0.021894	0.023502
RS	43	1.781951	1.716850	830.280660	0.021789	0.023358
RS	44	1.914886	1.735376	813.627778	0.021352	0.022866
RS	45	2.057210	1.735376	801.854508	0.021043	0.022502
RS	46	2.209588	1.763921	773.505729	0.020299	0.021690
RS	47	2.372729	1.763921	754.316606	0.019796	0.021129
RS	48	2.547394	1.797720	717.729562	0.018835	0.020101
RS	49	2.734397	1.797720	691.851248	0.018156	0.019368
RS	50	2.934609	1.834569	649.443139	0.017043	0.018192
RS	51	3.148963	1.834569	618.012658	0.016219	0.017318
RS	52	3.378459	1.873975	571.748270	0.015004	0.016046
RS	53	3.624165	1.873975	536.333539	0.014075	0.015071
RS	54	3.887227	1.936727	483.431145	0.012687	0.013624
RS	55	4.168871	1.936727	447.041670	0.011732	0.012627
RS	56	4.470409	1.936727	409.132070	0.010737	0.011589
RS	57	4.793247	1.936727	370.307956	0.009718	0.010526
RS	58	5.138889	2.313437	281.501563	0.007387	0.008096
RS	59	5.508946	2.313437	256.722460	0.006737	0.007409
RS	60	5.905143	2.313437	231.482949	0.006075	0.006706
RS	61	6.329325	2.313437	206.204059	0.005411	0.005998
RS	62	6.783470	2.313437	181.311223	0.004758	0.005296
RS	63	7.269695	2.313437	800.973664	0.021020	0.023765
PA	4+25*2+4+6 0.092273187 0.028531052 7.269694575 0.342515865 0.246179853 0.319002233 0.399632737 0.556538643 0.836284913 1.249210707 1.743189245 2.209037345 2.529838319 2.663877326 2.648033095 2.523617439 2.335081004 2.138222218 1.973112334 1.853954272 1.777078945 1.732933318 1.714343378 1.716850178 1.735375757 1.763920639 1.797719878 1.834568523 1.873974561 1.936726780 2.313436975
//
IT	4180
RD	16
LK	-308805.638769
QD	-200.934540 -> -186.060052
RI	0.0336452364
TR	0.090847	0.028757
MT	7.346539
MM	C_pi: 1.460575, n_recomb: 39084.636440
RS	0	0.000000	0.351629	763.244850	0.019528	0.001725
RS	1	0.007081	0.351629	800.513345	0.020482	0.013368
RS	2	0.014664	0.351629	838.369368	0.021450	0.023605
RS	3	0.022784	0.351629	876.635797	0.022429	0.024137
RS	4	0.031478	0.248568	1287.477101	0.032941	0.031011
RS	5	0.040789	0.248568	1326.398626	0.033937	0.030225
RS	6	0.050758	0.323059	1053.710359	0.026960	0.023769
RS	7	0.061434	0.323059	1090.553694	0.027902	0.024915
RS	8	0.072866	0.400980	910.488708	0.023295	0.021111
RS	9	0.085107	0.400980	944.804768	0.024173	0.022462
RS	10	0.098215	0.555249	709.871527	0.018162	0.017147
RS	11	0.112251	0.555249	740.659088	0.018950	0.018182
RS	12	0.127281	0.834919	515.468050	0.013189	0.012798
RS	13	0.143375	0.834919	541.192783	0.013847	0.013517
RS	14	0.160609	1.253056	379.460658	0.009709	0.009548
RS	15	0.179064	1.253056	400.292375	0.010242	0.010076
RS	16	0.198825	1.759042	301.213164	0.007707	0.007620
RS	17	0.219986	1.759042	318.650700	0.008153	0.008044
RS	18	0.242645	2.241175	264.743900	0.006774	0.006701
RS	19	0.266908	2.241175	280.432160	0.007175	0.007080
RS	20	0.292890	2.576355	258.414014	0.006612	0.006540
RS	21	0.320712	2.576355	273.749313	0.007004	0.006931
RS	22	0.350504	2.718671	274.693439	0.007028	0.006989
RS	23	0.382405	2.718671	290.730628	0.007438	0.007430
RS	24	0.416566	2.705441	308.943053	0.007904	0.007946
RS	25	0.453145	2.705441	326.398045	0.008351	0.008443
RS	26	0.492315	2.578584	361.321903	0.009245	0.009402
RS	27	0.534258	2.578584	380.682776	0.009740	0.009970
RS	28	0.579172	2.383547	433.072267	0.011080	0.011410
RS	29	0.627266	2.383547	454.474860	0.011628	0.012065
RS	30	0.678766	2.178858	520.431257	0.013315	0.013899
RS	31	0.733912	2.178858	543.313175	0.013901	0.014617
RS	32	0.792964	2.007053	613.888317	0.015707	0.016597
RS	33	0.856197	2.007053	636.857306	0.016294	0.017315
RS	34	0.923908	1.883239	701.715129	0.017954	0.019137
RS	35	0.996414	1.883239	722.815867	0.018494	0.019775
RS	36	1.074055	1.803548	774.566557	0.019818	0.021217
RS	37	1.157193	1.803548	791.731447	0.020257	0.021712
RS	38	1.246218	1.757909	826.994537	0.021159	0.022679
RS	39	1.341548	1.757909	838.384261	0.021450	0.022989
RS	40	1.443628	1.738792	855.660726	0.021893	0.023449
RS	41	1.552936	1.738792	859.900060	0.022001	0.023547
RS	42	1.669985	1.741570	858.960288	0.021977	0.023500
RS	43	1.795323	1.741570	855.318101	0.021884	0.023373
RS	44	1.929536	1.760985	838.353279	0.021450	0.022888
RS	45	2.073253	1.760985	826.725332	0.021152	0.022542
RS	46	2.227147	1.790787	797.637823	0.020408	0.021734
RS	47	2.391939	1.790787	778.378829	0.019915	0.021190
RS	48	2.568401	1.826019	740.786083	0.018953	0.020165
RS	49	2.757358	1.826019	714.621915	0.018284	0.019448
RS	50	2.959695	1.864437	671.006479	0.017168	0.018273
RS	51	3.176361	1.864437	639.083734	0.016351	0.017413
RS	52	3.408369	1.905621	591.434819	0.015132	0.016140
RS	53	3.656807	1.905621	555.347939	0.014209	0.015175
RS	54	3.922837	1.971595	500.563880	0.012807	0.013718
RS	55	4.207705	1.971595	463.437223	0.011857	0.012729
RS	56	4.512746	1.971595	424.663117	0.010865	0.011698
RS	57	4.839387	1.971595	384.860067	0.009847	0.010638
RS	58	5.189159	2.373361	290.848113	0.007441	0.008130
RS	59	5.563700	2.373361	265.901792	0.006803	0.007459
RS	60	5.964762	2.373361	240.384434	0.006150	0.006768
RS	61	6.394225	2.373361	214.721544	0.005494	0.006070
RS	62	6.854100	2.373361	189.347086	0.004845	0.005374
RS	63	7.346539	2.373361	849.334607	0.021731	0.024478
PA	4+25*2+4+6 0.090846714 0.028757026 7.346539072 0.351628707 0.248567989 0.323058759 0.400979995 0.555248937 0.834919468 1.253056055 1.759042223 2.241175086 2.576355259 2.718671483 2.705441498 2.578584419 2.383547403 2.178857730 2.007052675 1.883239455 1.803547621 1.757908638 1.738791641 1.741569965 1.760984969 1.790787148 1.826018520 1.864436931 1.905620722 1.971595494 2.373361488
//
IT	4645
RD	17
LK	-308776.308908
QD	-193.235685 -> -179.305596
RI	0.0326221412
TR	0.089494	0.028976
MT	7.420328
MM	C_pi: 1.485973, n_recomb: 40046.886516
RS	0	0.000000	0.360274	764.846956	0.019099	0.001702
RS	1	0.007098	0.360274	802.681590	0.020044	0.013157
RS	2	0.014700	0.360274	841.175469	0.021005	0.023294
RS	3	0.022841	0.360274	880.156800	0.021978	0.023863
RS	4	0.031561	0.250828	1313.196781	0.032791	0.031105
RS	5	0.040899	0.250828	1353.422459	0.033796	0.030245
RS	6	0.050900	0.327253	1071.515465	0.026757	0.023684
RS	7	0.061611	0.327253	1109.516197	0.027705	0.024805
RS	8	0.073082	0.402538	935.022572	0.023348	0.021202
RS	9	0.085368	0.402538	970.422729	0.024232	0.022551
RS	10	0.098525	0.554140	733.479301	0.018316	0.017311
RS	11	0.112616	0.554140	765.291706	0.019110	0.018356
RS	12	0.127708	0.833473	532.480543	0.013296	0.012913
RS	13	0.143871	0.833473	559.075616	0.013961	0.013641
RS	14	0.161181	1.256182	390.377910	0.009748	0.009593
RS	15	0.179720	1.256182	411.861326	0.010284	0.010127
RS	16	0.199574	1.773293	308.244675	0.007697	0.007615
RS	17	0.220838	1.773293	326.154255	0.008144	0.008042
RS	18	0.243611	2.270910	269.656758	0.006734	0.006666
RS	19	0.268001	2.270910	285.707436	0.007134	0.007045
RS	20	0.294122	2.620095	262.384938	0.006552	0.006485
RS	21	0.322097	2.620095	278.035708	0.006943	0.006875
RS	22	0.352058	2.770798	278.477902	0.006954	0.006918
RS	23	0.384145	2.770798	294.830673	0.007362	0.007355
RS	24	0.418510	2.760625	313.030411	0.007817	0.007857
RS	25	0.455314	2.760625	330.834903	0.008261	0.008347
RS	26	0.494730	2.631951	366.264659	0.009146	0.009294
RS	27	0.536944	2.631951	386.044336	0.009640	0.009854
RS	28	0.582155	2.430988	439.696007	0.010980	0.011288
RS	29	0.630575	2.430988	461.626273	0.011527	0.011934
RS	30	0.682431	2.218867	529.655951	0.013226	0.013771
RS	31	0.737968	2.218867	553.195935	0.013814	0.014483
RS	32	0.797448	2.040614	626.352688	0.015640	0.016475
RS	33	0.861149	2.040614	650.091454	0.016233	0.017191
RS	34	0.929372	1.912270	717.555525	0.017918	0.019031
RS	35	1.002437	1.912270	739.481355	0.018465	0.019672
RS	36	1.080688	1.829807	793.470511	0.019814	0.021133
RS	37	1.164494	1.829807	811.442620	0.020262	0.021636
RS	38	1.254249	1.782657	848.397613	0.021185	0.022621
RS	39	1.350374	1.782657	860.504732	0.021487	0.022943
RS	40	1.453322	1.762951	878.837467	0.021945	0.023418
RS	41	1.563577	1.762951	883.644477	0.022065	0.023530
RS	42	1.681659	1.765902	883.079035	0.022051	0.023495
RS	43	1.808122	1.765902	879.815722	0.021970	0.023384
RS	44	1.943561	1.786084	862.618643	0.021540	0.022907
RS	45	2.088614	1.786084	851.162197	0.021254	0.022578
RS	46	2.243963	1.817002	821.418057	0.020511	0.021776
RS	47	2.410338	1.817002	802.114673	0.020029	0.021248
RS	48	2.588523	1.853516	763.592093	0.019067	0.020227
RS	49	2.779356	1.853516	737.164338	0.018408	0.019526
RS	50	2.983733	1.893354	692.404314	0.017290	0.018354
RS	51	3.202618	1.893354	660.006992	0.016481	0.017506
RS	52	3.437039	1.936167	611.021116	0.015258	0.016232
RS	53	3.688100	1.936167	574.274796	0.014340	0.015278
RS	54	3.956981	2.005173	517.643160	0.012926	0.013811
RS	55	4.244947	2.005173	479.786560	0.011981	0.012831
RS	56	4.553354	2.005173	440.156061	0.010991	0.011805
RS	57	4.883651	2.005173	399.382749	0.009973	0.010748
RS	58	5.237392	2.431597	300.131112	0.007494	0.008165
RS	59	5.616243	2.431597	275.023388	0.006868	0.007508
RS	60	6.021984	2.431597	249.237070	0.006224	0.006829
RS	61	6.456525	2.431597	223.201517	0.005574	0.006139
RS	62	6.921910	2.431597	197.358472	0.004928	0.005450
RS	63	7.420328	2.431597	898.151770	0.022428	0.025177
PA	4+25*2+4+6 0.089494027 0.028976397 7.420328430 0.360274256 0.250828288 0.327252827 0.402537910 0.554140373 0.833472698 1.256181597 1.773293039 2.270909915 2.620094842 2.770798263 2.760624892 2.631951223 2.430987583 2.218867054 2.040614059 1.912269952 1.829806816 1.782656723 1.762950553 1.765902011 1.786083693 1.817002303 1.853515651 1.893353612 1.936166598 2.005173177 2.431596723
//
IT	4348
RD	18
LK	-308748.834672
QD	-186.019897 -> -172.957898
RI	0.0317020488
TR	0.088209	0.029189
MT	7.491292
MM	C_pi: 1.510724, n_recomb: 40992.176254
RS	0	0.000000	0.368485	766.940143	0.018709	0.001681
RS	1	0.007114	0.368485	805.327713	0.019646	0.012962
RS	2	0.014734	0.368485	844.441532	0.020600	0.023006
RS	3	0.022896	0.368485	884.114689	0.021568	0.023614
RS	4	0.031639	0.252961	1338.448500	0.032651	0.031197
RS	5	0.041004	0.252961	1379.949426	0.033664	0.030269
RS	6	0.051035	0.331554	1087.969144	0.026541	0.023585
RS	7	0.061780	0.331554	1127.097125	0.027495	0.024683
RS	8	0.073289	0.404270	958.521861	0.023383	0.021277
RS	9	0.085616	0.404270	994.986442	0.024273	0.022625
RS	10	0.098821	0.553191	756.648143	0.018458	0.017468
RS	11	0.112965	0.553191	789.469763	0.019259	0.018521
RS	12	0.128116	0.831970	549.363187	0.013402	0.013026
RS	13	0.144344	0.831970	576.820334	0.014071	0.013762
RS	14	0.161727	1.258700	401.266598	0.009789	0.009639
RS	15	0.180346	1.258700	423.398145	0.010329	0.010179
RS	16	0.200290	1.786129	315.279264	0.007691	0.007614
RS	17	0.221652	1.786129	333.658938	0.008140	0.008043
RS	18	0.244535	2.298482	274.582005	0.006698	0.006635
RS	19	0.269045	2.298482	290.993296	0.007099	0.007015
RS	20	0.295299	2.661239	266.368438	0.006498	0.006435
RS	21	0.323421	2.661239	282.332296	0.006887	0.006824
RS	22	0.353543	2.820421	282.248436	0.006885	0.006853
RS	23	0.385808	2.820421	298.912291	0.007292	0.007285
RS	24	0.420368	2.813704	317.054314	0.007735	0.007773
RS	25	0.457387	2.813704	335.200470	0.008177	0.008258
RS	26	0.497040	2.683771	371.061877	0.009052	0.009192
RS	27	0.539513	2.683771	391.248062	0.009544	0.009745
RS	28	0.585008	2.477408	446.058332	0.010882	0.011170
RS	29	0.633740	2.477408	468.499596	0.011429	0.011809
RS	30	0.685938	2.258256	538.481224	0.013136	0.013646
RS	31	0.741850	2.258256	562.660394	0.013726	0.014352
RS	32	0.801739	2.073791	638.289638	0.015571	0.016354
RS	33	0.865889	2.073791	662.781119	0.016168	0.017068
RS	34	0.934603	1.941040	732.771682	0.017876	0.018924
RS	35	1.008204	1.941040	755.511407	0.018431	0.019568
RS	36	1.087042	1.855845	811.701621	0.019801	0.021047
RS	37	1.171488	1.855845	830.478330	0.020259	0.021557
RS	38	1.261942	1.807170	869.126459	0.021202	0.022559
RS	39	1.358831	1.807170	881.957869	0.021515	0.022892
RS	40	1.462612	1.786821	901.382458	0.021989	0.023383
RS	41	1.573777	1.786821	906.772617	0.022121	0.023509
RS	42	1.692849	1.789860	906.642712	0.022117	0.023487
RS	43	1.820393	1.789860	903.779813	0.022048	0.023391
RS	44	1.957010	1.810698	886.425183	0.021624	0.022924
RS	45	2.103346	1.810698	875.164657	0.021350	0.022611
RS	46	2.260092	1.842607	844.841210	0.020610	0.021816
RS	47	2.427989	1.842607	825.517741	0.020138	0.021304
RS	48	2.607831	1.880266	786.138023	0.019178	0.020289
RS	49	2.800466	1.880266	759.468408	0.018527	0.019602
RS	50	3.006805	1.921383	713.625808	0.017409	0.018433
RS	51	3.227824	1.921383	680.771469	0.016607	0.017598
RS	52	3.464566	1.965687	630.495682	0.015381	0.016324
RS	53	3.718149	1.965687	593.102933	0.014469	0.015380
RS	54	3.989773	2.037544	534.658932	0.013043	0.013904
RS	55	4.280720	2.037544	496.080076	0.012102	0.012931
RS	56	4.592365	2.037544	455.601726	0.011114	0.011910
RS	57	4.926180	2.037544	413.867237	0.010096	0.010856
RS	58	5.283743	2.488218	309.347882	0.007547	0.008200
RS	59	5.666743	2.488218	284.084428	0.006930	0.007556
RS	60	6.076990	2.488218	258.037678	0.006295	0.006888
RS	61	6.516421	2.488218	231.640298	0.005651	0.006207
RS	62	6.987114	2.488218	205.341130	0.005009	0.005523
RS	63	7.491292	2.488218	947.368051	0.023111	0.025862
PA	4+25*2+4+6 0.088209057 0.029189248 7.491292340 0.368484718 0.252960952 0.331554400 0.404270022 0.553191242 0.831969615 1.258699768 1.786128822 2.298481550 2.661238719 2.820420628 2.813703504 2.683770674 2.477408314 2.258255702 2.073790852 1.941040371 1.855844555 1.807170089 1.786821376 1.789859952 1.810697839 1.842606576 1.880265503 1.921382604 1.965687075 2.037544289 2.488218413
//
IT	4604
RD	19
LK	-308723.067336
QD	-179.244734 -> -166.982395
RI	0.0308659064
TR	0.086987	0.029396
MT	7.559606
MM	C_pi: 1.534874, n_recomb: 41921.197624
RS	0	0.000000	0.376330	769.369197	0.018353	0.001661
RS	1	0.007129	0.376330	808.295780	0.019281	0.012780
RS	2	0.014767	0.376330	848.011748	0.020229	0.022737
RS	3	0.022949	0.376330	888.354728	0.021191	0.023385
RS	4	0.031714	0.254963	1363.339323	0.032521	0.031286
RS	5	0.041104	0.254963	1406.088100	0.033541	0.030297
RS	6	0.051164	0.335942	1103.206712	0.026316	0.023475
RS	7	0.061941	0.335942	1143.431803	0.027276	0.024551
RS	8	0.073486	0.406150	981.052246	0.023402	0.021340
RS	9	0.085854	0.406150	1018.562209	0.024297	0.022685
RS	10	0.099104	0.552384	779.394467	0.018592	0.017617
RS	11	0.113299	0.552384	813.210331	0.019399	0.018677
RS	12	0.128505	0.830427	566.117350	0.013504	0.013138
RS	13	0.144796	0.830427	594.428481	0.014180	0.013882
RS	14	0.162248	1.260690	412.124239	0.009831	0.009688
RS	15	0.180945	1.260690	434.900354	0.010374	0.010232
RS	16	0.200974	1.797695	322.313449	0.007689	0.007616
RS	17	0.222431	1.797695	341.161272	0.008138	0.008047
RS	18	0.245418	2.324069	279.516688	0.006668	0.006609
RS	19	0.270043	2.324069	296.286879	0.007068	0.006989
RS	20	0.296425	2.700011	270.358054	0.006449	0.006391
RS	21	0.324687	2.700011	286.632602	0.006837	0.006777
RS	22	0.354964	2.867685	286.006396	0.006822	0.006792
RS	23	0.387399	2.867685	302.977262	0.007227	0.007221
RS	24	0.422147	2.864779	321.021659	0.007658	0.007695
RS	25	0.459372	2.864779	339.502366	0.008099	0.008175
RS	26	0.499251	2.734112	375.726872	0.008963	0.009095
RS	27	0.541973	2.734112	396.308224	0.009454	0.009641
RS	28	0.587741	2.522854	452.180591	0.010786	0.011057
RS	29	0.636772	2.522854	475.117239	0.011334	0.011688
RS	30	0.689298	2.297030	546.940787	0.013047	0.013525
RS	31	0.745569	2.297030	571.741248	0.013638	0.014225
RS	32	0.805852	2.106578	649.739384	0.015499	0.016235
RS	33	0.870432	2.106578	674.967020	0.016101	0.016947
RS	34	0.939617	1.969533	747.409449	0.017829	0.018816
RS	35	1.013734	1.969533	770.951673	0.018390	0.019463
RS	36	1.093134	1.881651	829.301893	0.019782	0.020958
RS	37	1.178196	1.881651	848.879721	0.020249	0.021475
RS	38	1.269322	1.831440	889.221025	0.021212	0.022495
RS	39	1.366944	1.831440	902.782126	0.021535	0.022838
RS	40	1.471526	1.810402	923.329927	0.022025	0.023346
RS	41	1.583564	1.810402	929.316823	0.022168	0.023484
RS	42	1.703589	1.813450	929.679075	0.022177	0.023476
RS	43	1.832171	1.813450	927.236078	0.022119	0.023395
RS	44	1.969921	1.834844	909.793645	0.021702	0.022938
RS	45	2.117490	1.834844	898.751501	0.021439	0.022641
RS	46	2.275581	1.867626	867.922170	0.020704	0.021854
RS	47	2.444941	1.867626	848.601175	0.020243	0.021358
RS	48	2.626377	1.906308	808.432457	0.019285	0.020349
RS	49	2.820747	1.906308	781.541463	0.018643	0.019676
RS	50	3.028974	1.948572	734.676386	0.017525	0.018511
RS	51	3.252046	1.948572	701.381633	0.016731	0.017688
RS	52	3.491021	1.994242	649.860851	0.015502	0.016415
RS	53	3.747034	1.994242	611.834134	0.014595	0.015480
RS	54	4.021298	2.068779	551.612255	0.013158	0.013995
RS	55	4.315116	2.068779	512.318534	0.012221	0.013030
RS	56	4.629880	2.068779	471.000520	0.011235	0.012013
RS	57	4.967085	2.068779	428.313554	0.010217	0.010962
RS	58	5.328330	2.543288	318.502257	0.007598	0.008234
RS	59	5.715329	2.543288	293.088118	0.006991	0.007603
RS	60	6.129918	2.543288	266.788630	0.006364	0.006946
RS	61	6.574064	2.543288	240.039287	0.005726	0.006272
RS	62	7.049874	2.543288	213.295427	0.005088	0.005595
RS	63	7.559606	2.543288	996.950775	0.023782	0.026534
PA	4+25*2+4+6 0.086986722 0.029395799 7.559605688 0.376330397 0.254963022 0.335941920 0.406150310 0.552384069 0.830427191 1.260690014 1.797694808 2.324068799 2.700011057 2.867685138 2.864778517 2.734112362 2.522853707 2.297029845 2.106577512 1.969532815 1.881651048 1.831439735 1.810401960 1.813449911 1.834843908 1.867626253 1.906307579 1.948572274 1.994241601 2.068779027 2.543288205
//
IT	4450
RD	20
LK	-308698.872435
QD	-172.872124 -> -161.347905
RI	0.0301020999
TR	0.085822	0.029596
MT	7.625478
MM	C_pi: 1.558452, n_recomb: 42834.144825
RS	0	0.000000	0.383850	772.047412	0.018024	0.001643
RS	1	0.007144	0.383850	811.499352	0.018945	0.012610
RS	2	0.014798	0.383850	851.800476	0.019886	0.022486
RS	3	0.022999	0.383850	892.792665	0.020843	0.023172
RS	4	0.031786	0.256831	1387.950965	0.032403	0.031375
RS	5	0.041200	0.256831	1431.921043	0.033429	0.030331
RS	6	0.051287	0.340397	1117.331870	0.026085	0.023356
RS	7	0.062095	0.340397	1158.623569	0.027049	0.024412
RS	8	0.073675	0.408155	1002.663798	0.023408	0.021391
RS	9	0.086082	0.408155	1041.200156	0.024308	0.022733
RS	10	0.099375	0.551705	801.720039	0.018717	0.017759
RS	11	0.113618	0.551705	836.515266	0.019529	0.018826
RS	12	0.128878	0.828858	582.737039	0.013604	0.013247
RS	13	0.145229	0.828858	611.893862	0.014285	0.013998
RS	14	0.162748	1.262219	422.942924	0.009874	0.009737
RS	15	0.181518	1.262219	446.359749	0.010421	0.010286
RS	16	0.201629	1.808126	329.338229	0.007689	0.007620
RS	17	0.223177	1.808126	348.651944	0.008140	0.008054
RS	18	0.246264	2.347819	284.455888	0.006641	0.006585
RS	19	0.271000	2.347819	301.583194	0.007041	0.006967
RS	20	0.297504	2.736570	274.348703	0.006405	0.006350
RS	21	0.325901	2.736570	290.931527	0.006792	0.006735
RS	22	0.356326	2.912738	289.747616	0.006764	0.006736
RS	23	0.388925	2.912738	307.021505	0.007168	0.007162
RS	24	0.423853	2.913940	324.934197	0.007586	0.007622
RS	25	0.461276	2.913940	343.742738	0.008025	0.008097
RS	26	0.501373	2.783031	380.267145	0.008878	0.009003
RS	27	0.544334	2.783031	401.232940	0.009367	0.009543
RS	28	0.590364	2.567343	458.078918	0.010694	0.010948
RS	29	0.639682	2.567343	481.496086	0.011241	0.011573
RS	30	0.692523	2.335197	555.056490	0.012958	0.013407
RS	31	0.749140	2.335197	580.460892	0.013551	0.014102
RS	32	0.809801	2.138966	660.729755	0.015425	0.016117
RS	33	0.874795	2.138966	686.677079	0.016031	0.016827
RS	34	0.944432	1.997744	761.494837	0.017778	0.018709
RS	35	1.019045	1.997744	785.827644	0.018346	0.019358
RS	36	1.098987	1.907214	846.299315	0.019758	0.020869
RS	37	1.184640	1.907214	866.673566	0.020233	0.021392
RS	38	1.276413	1.855466	908.700809	0.021214	0.022429
RS	39	1.374741	1.855466	922.995404	0.021548	0.022782
RS	40	1.480093	1.833698	944.693734	0.022055	0.023306
RS	41	1.592972	1.833698	951.289089	0.022209	0.023457
RS	42	1.713915	1.836688	952.194265	0.022230	0.023463
RS	43	1.843497	1.836688	950.188876	0.022183	0.023396
RS	44	1.982337	1.858547	932.724130	0.021775	0.022951
RS	45	2.131095	1.858547	921.921284	0.021523	0.022668
RS	46	2.290480	1.892100	890.654455	0.020793	0.021891
RS	47	2.461252	1.892100	871.357525	0.020343	0.021409
RS	48	2.644223	1.931689	830.466321	0.019388	0.020408
RS	49	2.840264	1.931689	803.373840	0.018755	0.019748
RS	50	3.050311	1.974983	755.543555	0.017639	0.018588
RS	51	3.275363	1.974983	721.825099	0.016852	0.017776
RS	52	3.516493	2.021897	669.104850	0.015621	0.016505
RS	53	3.774848	2.021897	630.456938	0.014719	0.015578
RS	54	4.051660	2.098956	568.492062	0.013272	0.014086
RS	55	4.348246	2.098956	528.491458	0.012338	0.013127
RS	56	4.666020	2.098956	486.342544	0.011354	0.012115
RS	57	5.006495	2.098956	442.712370	0.010336	0.011065
RS	58	5.371294	2.596885	327.590400	0.007648	0.008269
RS	59	5.762152	2.596885	302.030694	0.007051	0.007649
RS	60	6.180933	2.596885	275.486062	0.006431	0.007002
RS	61	6.629631	2.596885	248.394393	0.005799	0.006336
RS	62	7.110382	2.596885	221.216970	0.005165	0.005664
RS	63	7.625478	2.596885	1046.847308	0.024440	0.027194
PA	4+25*2+4+6 0.085821990 0.029596088 7.625477992 0.383850089 0.256831217 0.340397434 0.408155253 0.551705031 0.828857532 1.262219324 1.808125739 2.347818683 2.736569931 2.912738170 2.913939990 2.783031434 2.567343299 2.335196989 2.138966430 1.997744305 1.907214345 1.855465924 1.833697973 1.836687864 1.858547178 1.892100001 1.931688857 1.974983410 2.021897455 2.098955906 2.596885453
//
IT	4493
RD	21
LK	-308676.130004
QD	-166.869181 -> -156.027518
RI	0.0294019517
TR	0.084710	0.029790
MT	7.689092
MM	C_pi: 1.581487, n_recomb: 43731.241401
RS	0	0.000000	0.391071	774.918886	0.017720	0.001626
RS	1	0.007158	0.391071	814.883136	0.018634	0.012450
RS	2	0.014828	0.391071	855.753432	0.019568	0.022249
RS	3	0.023047	0.391071	897.375659	0.020520	0.022974
RS	4	0.031854	0.258563	1412.354799	0.032296	0.031466
RS	5	0.041292	0.258563	1457.520431	0.033329	0.030370
RS	6	0.051405	0.344904	1130.442433	0.025850	0.023229
RS	7	0.062243	0.344904	1172.770051	0.026818	0.024267
RS	8	0.073856	0.410271	1023.386685	0.023402	0.021431
RS	9	0.086300	0.410271	1062.930340	0.024306	0.022769
RS	10	0.099635	0.551138	823.631985	0.018834	0.017894
RS	11	0.113924	0.551138	859.391837	0.019652	0.018967
RS	12	0.129236	0.827274	599.213250	0.013702	0.013355
RS	13	0.145644	0.827274	629.207173	0.014388	0.014113
RS	14	0.163227	1.263366	433.708175	0.009918	0.009787
RS	15	0.182068	1.263366	457.761282	0.010468	0.010340
RS	16	0.202258	1.817553	336.343103	0.007691	0.007627
RS	17	0.223893	1.817553	356.120044	0.008143	0.008063
RS	18	0.247076	2.369925	289.387840	0.006617	0.006565
RS	19	0.271919	2.369925	306.870043	0.007017	0.006947
RS	20	0.298540	2.771058	278.336150	0.006365	0.006313
RS	21	0.327067	2.771058	295.224816	0.006751	0.006697
RS	22	0.357635	2.955677	293.472141	0.006711	0.006684
RS	23	0.390391	2.955677	311.045309	0.007113	0.007108
RS	24	0.425492	2.961270	328.793574	0.007519	0.007553
RS	25	0.463106	2.961270	347.923586	0.007956	0.008024
RS	26	0.503412	2.830562	384.691661	0.008797	0.008915
RS	27	0.546602	2.830562	406.031814	0.009285	0.009450
RS	28	0.592884	2.610901	463.766775	0.010605	0.010844
RS	29	0.642479	2.610901	487.650260	0.011151	0.011462
RS	30	0.695624	2.372765	562.848039	0.012871	0.013292
RS	31	0.752573	2.372765	588.839553	0.013465	0.013981
RS	32	0.813598	2.170966	671.281663	0.015350	0.016002
RS	33	0.878991	2.170966	697.932311	0.015960	0.016709
RS	34	0.949065	2.025674	775.051657	0.017723	0.018601
RS	35	1.024155	2.025674	800.162706	0.018297	0.019253
RS	36	1.104619	1.932538	862.714104	0.019728	0.020778
RS	37	1.190842	1.932538	883.879163	0.020212	0.021308
RS	38	1.283238	1.879248	927.585693	0.021211	0.022361
RS	39	1.382246	1.879248	942.616132	0.021555	0.022724
RS	40	1.488342	1.856715	965.487897	0.022078	0.023263
RS	41	1.602032	1.856715	972.701736	0.022243	0.023427
RS	42	1.723859	1.859586	974.196496	0.022277	0.023447
RS	43	1.854406	1.859586	972.644683	0.022241	0.023395
RS	44	1.994298	1.881829	955.218394	0.021843	0.022961
RS	45	2.144202	1.881829	944.674265	0.021602	0.022693
RS	46	2.304837	1.916057	913.035553	0.020878	0.021926
RS	47	2.476969	1.916057	893.783052	0.020438	0.021458
RS	48	2.661422	1.956450	852.232268	0.019488	0.020465
RS	49	2.859078	1.956450	824.957531	0.018864	0.019818
RS	50	3.070882	2.000665	776.217841	0.017750	0.018664
RS	51	3.297845	2.000665	742.092158	0.016969	0.017863
RS	52	3.541055	2.048715	688.216425	0.015737	0.016593
RS	53	3.801673	2.048715	648.960393	0.014840	0.015674
RS	54	4.080945	2.128144	585.288230	0.013384	0.014175
RS	55	4.380206	2.128144	544.589192	0.012453	0.013222
RS	56	4.700888	2.128144	501.618609	0.011470	0.012215
RS	57	5.044524	2.128144	457.054966	0.010451	0.011167
RS	58	5.412757	2.649085	336.608266	0.007697	0.008303
RS	59	5.807346	2.649085	310.908249	0.007110	0.007694
RS	60	6.230179	2.649085	284.126046	0.006497	0.007057
RS	61	6.683278	2.649085	256.701551	0.005870	0.006399
RS	62	7.168808	2.649085	229.101488	0.005239	0.005732
RS	63	7.689092	2.649085	1097.008417	0.025085	0.027840
PA	4+25*2+4+6 0.084710452 0.029790227 7.689091759 0.391070642 0.258563141 0.344903761 0.410270909 0.551138042 0.827274339 1.263365591 1.817552832 2.369924867 2.771058391 2.955677458 2.961270367 2.830561821 2.610900502 2.372764545 2.170965986 2.025674023 1.932538352 1.879248141 1.856715029 1.859585900 1.881829178 1.916056744 1.956449664 2.000665045 2.048715060 2.128143991 2.649085475
//
IT	4937
RD	22
LK	-308654.730528
QD	-161.206161 -> -150.996771
RI	0.0287547568
TR	0.083648	0.029978
MT	7.750607
MM	C_pi: 1.604009, n_recomb: 44612.875819
RS	0	0.000000	0.398045	777.883604	0.017436	0.001610
RS	1	0.007171	0.398045	818.345920	0.018343	0.012300
RS	2	0.014857	0.398045	859.768665	0.019272	0.022024
RS	3	0.023093	0.398045	902.001541	0.020218	0.022787
RS	4	0.031920	0.260164	1436.592334	0.032201	0.031558
RS	5	0.041380	0.260164	1482.929281	0.033240	0.030416
RS	6	0.051519	0.349447	1142.637967	0.025612	0.023097
RS	7	0.062385	0.349447	1185.971318	0.026584	0.024118
RS	8	0.074029	0.412475	1043.287015	0.023385	0.021462
RS	9	0.086509	0.412475	1083.819369	0.024294	0.022795
RS	10	0.099884	0.550671	845.143496	0.018944	0.018023
RS	11	0.114218	0.550671	881.853691	0.019767	0.019101
RS	12	0.129580	0.825681	615.549496	0.013798	0.013461
RS	13	0.146043	0.825681	646.372113	0.014488	0.014224
RS	14	0.163688	1.264173	444.418884	0.009962	0.009837
RS	15	0.182597	1.264173	469.103863	0.010515	0.010395
RS	16	0.202862	1.826076	343.324683	0.007696	0.007635
RS	17	0.224581	1.826076	363.562125	0.008149	0.008073
RS	18	0.247857	2.390508	294.311099	0.006597	0.006548
RS	19	0.272802	2.390508	312.146049	0.006997	0.006930
RS	20	0.299537	2.803619	282.317888	0.006328	0.006279
RS	21	0.328188	2.803619	299.510029	0.006714	0.006663
RS	22	0.358894	2.996637	297.178335	0.006661	0.006637
RS	23	0.391802	2.996637	315.047195	0.007062	0.007057
RS	24	0.427070	3.006857	332.603034	0.007455	0.007489
RS	25	0.464866	3.006857	352.048585	0.007891	0.007956
RS	26	0.505374	2.876757	389.008958	0.008720	0.008832
RS	27	0.548786	2.876757	410.714043	0.009206	0.009361
RS	28	0.595311	2.653541	469.261690	0.010519	0.010743
RS	29	0.645173	2.653541	493.598158	0.011064	0.011356
RS	30	0.698610	2.409743	570.337802	0.012784	0.013180
RS	31	0.755880	2.409743	596.900323	0.013380	0.013865
RS	32	0.817256	2.202571	681.424744	0.015274	0.015888
RS	33	0.883034	2.202571	708.762754	0.015887	0.016593
RS	34	0.953528	2.053315	788.111531	0.017666	0.018495
RS	35	1.029078	2.053315	813.988335	0.018246	0.019148
RS	36	1.110046	1.957615	878.577789	0.019693	0.020687
RS	37	1.196820	1.957615	900.527288	0.020185	0.021223
RS	38	1.289817	1.902789	945.900799	0.021202	0.022291
RS	39	1.389482	1.902789	961.668281	0.021556	0.022663
RS	40	1.496295	1.879458	985.733958	0.022095	0.023219
RS	41	1.610768	1.879458	993.574799	0.022271	0.023394
RS	42	1.733449	1.882155	995.701890	0.022319	0.023430
RS	43	1.864928	1.882155	994.617987	0.022294	0.023390
RS	44	2.005836	1.904709	977.286226	0.021906	0.022969
RS	45	2.156848	1.904709	967.018749	0.021676	0.022716
RS	46	2.318690	1.939525	935.069820	0.020960	0.021959
RS	47	2.492137	1.939525	915.880927	0.020530	0.021505
RS	48	2.678023	1.980627	873.730517	0.019585	0.020521
RS	49	2.877239	1.980627	846.291934	0.018970	0.019886
RS	50	3.090740	2.025663	796.696326	0.017858	0.018738
RS	51	3.319553	2.025663	762.179495	0.017084	0.017947
RS	52	3.564773	2.074748	707.191404	0.015852	0.016680
RS	53	3.827579	2.074748	667.340205	0.014958	0.015769
RS	54	4.109231	2.156408	601.995786	0.013494	0.014264
RS	55	4.411081	2.156408	560.606967	0.012566	0.013317
RS	56	4.734577	2.156408	516.824125	0.011585	0.012313
RS	57	5.081271	2.156408	471.336918	0.010565	0.011267
RS	58	5.452827	2.699956	345.555553	0.007746	0.008337
RS	59	5.851027	2.699956	319.720290	0.007167	0.007739
RS	60	6.277783	2.699956	292.707758	0.006561	0.007110
RS	61	6.735143	2.699956	264.959500	0.005939	0.006459
RS	62	7.225300	2.699956	236.947225	0.005311	0.005797
RS	63	7.750607	2.699956	1147.397388	0.025719	0.028475
PA	4+25*2+4+6 0.083648205 0.029978317 7.750607367 0.398045255 0.260163847 0.349446556 0.412475099 0.550670515 0.825681054 1.264172833 1.826075731 2.390507930 2.803618940 2.996636767 3.006856787 2.876757237 2.653540874 2.409742820 2.202570558 2.053314693 1.957615297 1.902788566 1.879457919 1.882154689 1.904709199 1.939524682 1.980626905 2.025663436 2.074748072 2.156408099 2.699955567
//
IT	4928
RD	23
LK	-308634.576051
QD	-155.856825 -> -146.234059
RI	0.0281547906
TR	0.082632	0.030161
MT	7.810161
MM	C_pi: 1.626045, n_recomb: 45479.419977
RS	0	0.000000	0.404792	780.913326	0.017171	0.001595
RS	1	0.007184	0.404792	821.860108	0.018071	0.012157
RS	2	0.014884	0.404792	863.819465	0.018994	0.021810
RS	3	0.023137	0.404792	906.644752	0.019935	0.022610
RS	4	0.031984	0.261629	1460.742796	0.032119	0.031653
RS	5	0.041465	0.261629	1508.227538	0.033163	0.030467
RS	6	0.051628	0.354024	1153.964714	0.025373	0.022961
RS	7	0.062521	0.354024	1198.273681	0.026348	0.023965
RS	8	0.074196	0.414761	1062.388655	0.023360	0.021483
RS	9	0.086711	0.414761	1103.891115	0.024272	0.022813
RS	10	0.100124	0.550300	866.249348	0.019047	0.018146
RS	11	0.114501	0.550300	903.895625	0.019875	0.019228
RS	12	0.129911	0.824112	631.722186	0.013890	0.013564
RS	13	0.146427	0.824112	663.364444	0.014586	0.014333
RS	14	0.164131	1.264697	455.066335	0.010006	0.009888
RS	15	0.183106	1.264697	480.378457	0.010563	0.010449
RS	16	0.203444	1.833804	350.275117	0.007702	0.007645
RS	17	0.225244	1.833804	370.970038	0.008157	0.008085
RS	18	0.248609	2.409725	299.217807	0.006579	0.006533
RS	19	0.273653	2.409725	317.403079	0.006979	0.006916
RS	20	0.300496	2.834431	286.286236	0.006295	0.006248
RS	21	0.329268	2.834431	303.779258	0.006679	0.006631
[truncated: 9,963,528 more chars]
