# Supplementary material for: Recent speciation associated with range expansion and a shift to self-fertilization in North American Arabidopsis
Source: Nat Commun. 2022 Dec 8;13:7564. doi: 10.1038/s41467-022-35368-1 (PMC9732334; doi:10.1038/s41467-022-35368-1)
Supplement: Supplementary file 5 — Source Data [file 41467_2022_35368_MOESM5_ESM.zip › Source Data/SuppFig17-2_lyrPA2_29.psmc]

CC
CC	Brief Description of the file format:
CC	  CC  comments
CC	  MM  useful-messages
CC	  RD  round-of-iterations
CC	  LL  \log[P(sequence)]
CC	  QD  Q-before-opt Q-after-opt
CC	  TR  \theta_0 \rho_0
CC	  RS  k t_k \lambda_k \pi_k \sum_{l\not=k}A_{kl} A_{kk}
CC	  DC  begin end best-k t_k+\Delta_k max-prob
CC
MM	Version: 0.6.5-r67
MM	pattern:4+25*2+4+6, n:63, n_free_lambdas:28
MM	n_iterations:25, skip:1, max_t:5, theta/rho:5
MM	is_decoding:0
MM	n_seqs:16, sum_L:1100657, sum_n:98139
RD	0
LK	0.000000
QD	0.000000 -> 0.000000
RI	inf
TR	0.093392	0.018678
MT	5.000000
MM	C_pi: 1.000000, n_recomb: 20368.383068
RS	0	0.000000	1.000000	129.542155	0.006360	0.000000
RS	1	0.006440	1.000000	136.979512	0.006725	0.000000
RS	2	0.013294	1.000000	144.782459	0.007108	0.000000
RS	3	0.020590	1.000000	152.960841	0.007510	0.000000
RS	4	0.028356	1.000000	161.523580	0.007930	0.000000
RS	5	0.036622	1.000000	170.478463	0.008370	0.000000
RS	6	0.045421	1.000000	179.831900	0.008829	0.000000
RS	7	0.054785	1.000000	189.588654	0.009308	0.000000
RS	8	0.064753	1.000000	199.751546	0.009807	0.000000
RS	9	0.075363	1.000000	210.321132	0.010326	0.000000
RS	10	0.086656	1.000000	221.295339	0.010865	0.000000
RS	11	0.098677	1.000000	232.669087	0.011423	0.000000
RS	12	0.111471	1.000000	244.433861	0.012001	0.000000
RS	13	0.125090	1.000000	256.577272	0.012597	0.000000
RS	14	0.139585	1.000000	269.082573	0.013211	0.000000
RS	15	0.155014	1.000000	281.928160	0.013841	0.000000
RS	16	0.171437	1.000000	295.087050	0.014488	0.000000
RS	17	0.188917	1.000000	308.526337	0.015147	0.000000
RS	18	0.207523	1.000000	322.206648	0.015819	0.000000
RS	19	0.227327	1.000000	336.081593	0.016500	0.000000
RS	20	0.248406	1.000000	350.097234	0.017188	0.000000
RS	21	0.270843	1.000000	364.191572	0.017880	0.000000
RS	22	0.294725	1.000000	378.294089	0.018573	0.000000
RS	23	0.320144	1.000000	392.325342	0.019261	0.000000
RS	24	0.347201	1.000000	406.196660	0.019943	0.000000
RS	25	0.376000	1.000000	419.809939	0.020611	0.000000
RS	26	0.406654	1.000000	433.057594	0.021261	0.000000
RS	27	0.439282	1.000000	445.822682	0.021888	0.000000
RS	28	0.474011	1.000000	457.979241	0.022485	0.000000
RS	29	0.510976	1.000000	469.392884	0.023045	0.000000
RS	30	0.550322	1.000000	479.921668	0.023562	0.000000
RS	31	0.592202	1.000000	489.417312	0.024028	0.000000
RS	32	0.636779	1.000000	497.726760	0.024436	0.000000
RS	33	0.684227	1.000000	504.694152	0.024778	0.000000
RS	34	0.734730	1.000000	510.163207	0.025047	0.000000
RS	35	0.788485	1.000000	513.980048	0.025234	0.000000
RS	36	0.845702	1.000000	515.996453	0.025333	0.000000
RS	37	0.906604	1.000000	516.073536	0.025337	0.000000
RS	38	0.971428	1.000000	514.085791	0.025239	0.000000
RS	39	1.040426	1.000000	509.925464	0.025035	0.000000
RS	40	1.113868	1.000000	503.507134	0.024720	0.000000
RS	41	1.192040	1.000000	494.772391	0.024291	0.000000
RS	42	1.275245	1.000000	483.694438	0.023747	0.000000
RS	43	1.363809	1.000000	470.282429	0.023089	0.000000
RS	44	1.458076	1.000000	454.585321	0.022318	0.000000
RS	45	1.558414	1.000000	436.694970	0.021440	0.000000
RS	46	1.665214	1.000000	416.748225	0.020461	0.000000
RS	47	1.778891	1.000000	394.927730	0.019389	0.000000
RS	48	1.899889	1.000000	371.461200	0.018237	0.000000
RS	49	2.028679	1.000000	346.618934	0.017017	0.000000
RS	50	2.165763	1.000000	320.709414	0.015745	0.000000
RS	51	2.311675	1.000000	294.072932	0.014438	0.000000
RS	52	2.466983	1.000000	267.073271	0.013112	0.000000
RS	53	2.632293	1.000000	240.087616	0.011787	0.000000
RS	54	2.808249	1.000000	213.495026	0.010482	0.000000
RS	55	2.995536	1.000000	187.663937	0.009213	0.000000
RS	56	3.194884	1.000000	162.939300	0.008000	0.000000
RS	57	3.407070	1.000000	139.630080	0.006855	0.000000
RS	58	3.632920	1.000000	117.997916	0.005793	0.000000
RS	59	3.873315	1.000000	98.247726	0.004824	0.000000
RS	60	4.129191	1.000000	80.520996	0.003953	0.000000
RS	61	4.401545	1.000000	64.892317	0.003186	0.000000
RS	62	4.691438	1.000000	51.369547	0.002522	0.000000
RS	63	5.000000	1.000000	143.590427	0.007050	0.000000
PA	4+25*2+4+6 0.093392439 0.018678488 5.000000000 1.000000000 1.000000000 1.000000000 1.000000000 1.000000000 1.000000000 1.000000000 1.000000000 1.000000000 1.000000000 1.000000000 1.000000000 1.000000000 1.000000000 1.000000000 1.000000000 1.000000000 1.000000000 1.000000000 1.000000000 1.000000000 1.000000000 1.000000000 1.000000000 1.000000000 1.000000000 1.000000000 1.000000000
//
IT	5087
RD	1
LK	-267149.863088
QD	-4077.499508 -> -1842.616206
RI	0.0741166875
TR	0.070900	0.013949
MT	7.629126
MM	C_pi: 1.224680, n_recomb: 18643.810993
RS	0	0.000000	0.347375	376.333176	0.020185	0.000857
RS	1	0.007145	0.347375	394.743486	0.021173	0.007143
RS	2	0.014800	0.347375	413.426423	0.022175	0.017087
RS	3	0.023002	0.347375	432.290003	0.023187	0.025882
RS	4	0.031790	0.334239	468.712742	0.025140	0.028508
RS	5	0.041206	0.334239	487.794799	0.026164	0.027563
RS	6	0.051294	0.382318	443.789015	0.023804	0.027360
RS	7	0.062103	0.382318	461.812122	0.024770	0.027286
RS	8	0.073685	0.442776	414.998168	0.022259	0.026491
RS	9	0.086094	0.442776	431.967698	0.023169	0.025546
RS	10	0.099390	0.512611	388.420180	0.020834	0.024898
RS	11	0.113636	0.512611	404.406828	0.021691	0.024458
RS	12	0.128899	0.591287	365.049886	0.019580	0.024035
RS	13	0.145253	0.591287	380.132433	0.020389	0.023528
RS	14	0.162775	0.680936	343.738299	0.018437	0.022910
RS	15	0.181550	0.680936	357.978791	0.019201	0.022196
RS	16	0.201665	0.780760	325.138455	0.017439	0.021405
RS	17	0.223218	0.780760	338.603367	0.018162	0.020558
RS	18	0.246311	0.889211	309.585317	0.016605	0.019678
RS	19	0.271053	0.889211	322.339958	0.017289	0.018796
RS	20	0.297563	1.003866	297.219139	0.015942	0.017946
RS	21	0.325968	1.003866	309.321989	0.016591	0.017153
RS	22	0.356402	1.122057	287.900206	0.015442	0.016425
RS	23	0.389010	1.122057	299.395079	0.016059	0.015758
RS	24	0.423948	1.241896	281.155357	0.015080	0.015140
RS	25	0.461382	1.241896	292.063793	0.015665	0.014561
RS	26	0.501490	1.361220	276.605656	0.014836	0.014020
RS	27	0.544464	1.361220	286.924552	0.015390	0.013517
RS	28	0.590509	1.476667	274.111380	0.014703	0.013059
RS	29	0.639843	1.476667	283.809345	0.015223	0.012652
RS	30	0.692702	1.584321	273.568469	0.014673	0.012300
RS	31	0.749337	1.584321	282.577089	0.015157	0.012010
RS	32	0.810019	1.680910	274.713047	0.014735	0.011782
RS	33	0.875036	1.680910	282.916154	0.015175	0.011617
RS	34	0.944699	1.764469	277.071635	0.014861	0.011513
RS	35	1.019338	1.764469	284.296818	0.015249	0.011468
RS	36	1.099311	1.834351	279.988271	0.015018	0.011480
RS	37	1.184997	1.834351	286.003295	0.015340	0.011542
RS	38	1.276805	1.891016	282.653062	0.015161	0.011651
RS	39	1.375172	1.891016	287.169621	0.015403	0.011799
RS	40	1.480567	1.935850	284.115684	0.015239	0.011977
RS	41	1.593493	1.935850	286.804367	0.015383	0.012176
RS	42	1.714486	1.970820	283.339786	0.015198	0.012384
RS	43	1.844124	1.970820	283.859137	0.015225	0.012591
RS	44	1.983024	1.997981	279.312360	0.014982	0.012786
RS	45	2.131848	1.997981	277.351168	0.014876	0.012957
RS	46	2.291305	2.019029	271.175321	0.014545	0.013096
RS	47	2.462154	2.019029	266.503822	0.014294	0.013195
RS	48	2.645210	2.035322	258.316707	0.013855	0.013244
RS	49	2.841344	2.035322	250.844381	0.013455	0.013238
RS	50	3.051492	2.048310	240.431909	0.012896	0.013166
RS	51	3.276654	2.048310	230.270853	0.012351	0.013021
RS	52	3.517902	2.060078	217.606182	0.011672	0.012797
RS	53	3.776387	2.060078	205.132095	0.011003	0.012488
RS	54	4.053340	2.083189	189.635035	0.010171	0.012093
RS	55	4.350080	2.083189	175.700169	0.009424	0.011613
RS	56	4.668021	2.083189	161.108445	0.008641	0.011056
RS	57	5.008677	2.083189	146.094952	0.007836	0.010430
RS	58	5.373672	2.259970	121.534200	0.006519	0.009747
RS	59	5.764745	2.259970	109.166565	0.005855	0.009021
RS	60	6.183758	2.259970	96.830442	0.005194	0.008270
RS	61	6.632708	2.259970	84.737367	0.004545	0.007510
RS	62	7.113733	2.259970	73.090447	0.003920	0.006761
RS	63	7.629126	2.259970	290.124495	0.015561	0.030808
PA	4+25*2+4+6 0.070899880 0.013949348 7.629126310 0.347375393 0.334239244 0.382317543 0.442775726 0.512610912 0.591287136 0.680936337 0.780760288 0.889210701 1.003865957 1.122057438 1.241895676 1.361219645 1.476667166 1.584320545 1.680910349 1.764468670 1.834350586 1.891016483 1.935850143 1.970820427 1.997980595 2.019028664 2.035322189 2.048310280 2.060078382 2.083188534 2.259969532
//
IT	5874
RD	2
LK	-263722.498132
QD	-1880.212815 -> -1222.662516
RI	0.0675972933
TR	0.062077	0.013161
MT	9.080363
MM	C_pi: 1.472578, n_recomb: 21127.301410
RS	0	0.000000	0.383937	401.459877	0.019002	0.000579
RS	1	0.007438	0.383937	422.761758	0.020010	0.005224
RS	2	0.015428	0.383937	444.530975	0.021041	0.012712
RS	3	0.024014	0.383937	466.673375	0.022089	0.020518
RS	4	0.033237	0.294669	634.765113	0.030045	0.026840
RS	5	0.043147	0.294669	658.648313	0.031175	0.029225
RS	6	0.053794	0.329207	611.385570	0.028938	0.027010
RS	7	0.065233	0.329207	633.662072	0.029993	0.028947
RS	8	0.077522	0.379307	569.980494	0.026978	0.026664
RS	9	0.090725	0.379307	590.716683	0.027960	0.028071
RS	10	0.104911	0.442766	524.559808	0.024829	0.025427
RS	11	0.120151	0.442766	543.869947	0.025743	0.026741
RS	12	0.136526	0.518591	481.558313	0.022793	0.024427
RS	13	0.154118	0.518591	499.551663	0.023645	0.025696
RS	14	0.173018	0.611236	439.821452	0.020818	0.023374
RS	15	0.193324	0.611236	456.595554	0.021612	0.024351
RS	16	0.215140	0.722983	400.903127	0.018976	0.021996
RS	17	0.238579	0.722983	416.547793	0.019716	0.022641
RS	18	0.263762	0.855557	365.881736	0.017318	0.020337
RS	19	0.290817	0.855557	380.483293	0.018009	0.020687
RS	20	0.319885	1.009382	335.484142	0.015879	0.018551
RS	21	0.351114	1.009382	349.129903	0.016525	0.018718
RS	22	0.384667	1.183311	310.001122	0.014673	0.016863
RS	23	0.420714	1.183311	322.780088	0.015278	0.016954
RS	24	0.459443	1.376513	288.949659	0.013677	0.015375
RS	25	0.501053	1.376513	300.945609	0.014244	0.015400
RS	26	0.545757	1.586792	271.900258	0.012870	0.014041
RS	27	0.593786	1.586792	283.188971	0.013404	0.014007
RS	28	0.645388	1.806868	258.971810	0.012258	0.012867
RS	29	0.700827	1.806868	269.621388	0.012762	0.012825
RS	30	0.760390	2.024488	250.422993	0.011853	0.011930
RS	31	0.824382	2.024488	260.485650	0.012329	0.011936
RS	32	0.893135	2.226228	246.211416	0.011654	0.011292
RS	33	0.967001	2.226228	255.705192	0.012103	0.011379
RS	34	1.046360	2.401347	245.919731	0.011640	0.010967
RS	35	1.131623	2.401347	254.806581	0.012061	0.011143
RS	36	1.223227	2.543730	248.849144	0.011779	0.010933
RS	37	1.321644	2.543730	257.014827	0.012165	0.011192
RS	38	1.427380	2.652173	254.078956	0.012026	0.011147
RS	39	1.540982	2.652173	261.318088	0.012369	0.011470
RS	40	1.663032	2.730096	260.428506	0.012327	0.011541
RS	41	1.794160	2.730096	266.440497	0.012611	0.011889
RS	42	1.935041	2.783858	266.497527	0.012614	0.012016
RS	43	2.086401	2.783858	270.900231	0.012822	0.012339
RS	44	2.249018	2.820134	270.824811	0.012819	0.012462
RS	45	2.423729	2.820134	273.186508	0.012930	0.012716
RS	46	2.611435	2.843961	272.062115	0.012877	0.012789
RS	47	2.813103	2.843961	271.946616	0.012872	0.012943
RS	48	3.029769	2.858908	269.019387	0.012733	0.012934
RS	49	3.262550	2.858908	266.046012	0.012593	0.012965
RS	50	3.512645	2.868661	260.641234	0.012337	0.012843
RS	51	3.781341	2.868661	254.571020	0.012049	0.012726
RS	52	4.070022	2.878479	246.088617	0.011648	0.012455
RS	53	4.380173	2.878479	236.939826	0.011215	0.012172
RS	54	4.713393	2.912293	223.809824	0.010593	0.011677
RS	55	5.071396	2.912293	212.192834	0.010044	0.011239
RS	56	5.456027	2.912293	199.316761	0.009434	0.010720
RS	57	5.869265	2.912293	185.360932	0.008774	0.010126
RS	58	6.313238	3.327021	150.776279	0.007137	0.008790
RS	59	6.790232	3.327021	140.061156	0.006629	0.008256
RS	60	7.302703	3.327021	128.707428	0.006092	0.007675
RS	61	7.853291	3.327021	116.907199	0.005533	0.007061
RS	62	8.444829	3.327021	104.870942	0.004964	0.006426
RS	63	9.080363	3.327021	509.562708	0.024119	0.032782
PA	4+25*2+4+6 0.062077322 0.013161400 9.080363260 0.383937192 0.294669091 0.329206511 0.379306938 0.442765955 0.518590875 0.611236498 0.722983188 0.855557342 1.009382272 1.183310806 1.376513450 1.586792345 1.806868472 2.024487986 2.226228037 2.401346893 2.543730101 2.652173449 2.730095796 2.783857906 2.820134320 2.843961119 2.858907979 2.868661110 2.878478772 2.912293352 3.327021484
//
IT	4907
RD	3
LK	-262627.363795
QD	-1324.373133 -> -1020.462705
RI	0.0512073945
TR	0.056995	0.013309
MT	9.919628
MM	C_pi: 1.711029, n_recomb: 24781.758668
RS	0	0.000000	0.516977	356.975826	0.014405	0.000425
RS	1	0.007587	0.516977	378.273935	0.015264	0.003925
RS	2	0.015749	0.516977	400.381452	0.016156	0.009572
RS	3	0.024531	0.516977	423.256340	0.017079	0.015472
RS	4	0.033979	0.314269	730.435586	0.029475	0.025731
RS	5	0.044144	0.314269	759.967311	0.030666	0.028456
RS	6	0.055081	0.338939	732.272141	0.029549	0.026921
RS	7	0.066846	0.338939	760.016168	0.030668	0.028732
RS	8	0.079505	0.381024	701.320274	0.028300	0.026791
RS	9	0.093124	0.381024	727.124100	0.029341	0.028588
RS	10	0.107776	0.437474	656.497338	0.026491	0.026008
RS	11	0.123540	0.437474	680.456764	0.027458	0.027655
RS	12	0.140500	0.506195	609.531212	0.024596	0.025178
RS	13	0.158746	0.506195	631.779022	0.025494	0.026862
RS	14	0.178377	0.592521	559.541773	0.022579	0.024269
RS	15	0.199498	0.592521	580.218171	0.023413	0.025745
RS	16	0.222220	0.700612	509.021116	0.020540	0.022985
RS	17	0.246667	0.700612	528.254474	0.021316	0.024146
RS	18	0.272968	0.834878	460.277384	0.018573	0.021318
RS	19	0.301265	0.834878	478.177376	0.019296	0.022149
RS	20	0.331709	0.999155	415.325582	0.016759	0.019409
RS	21	0.364462	0.999155	431.988828	0.017432	0.019986
RS	22	0.399701	1.195644	375.682079	0.015160	0.017506
RS	23	0.437613	1.195644	391.203788	0.015786	0.017938
RS	24	0.478401	1.427205	341.437830	0.013778	0.015766
RS	25	0.522284	1.427205	355.913933	0.014362	0.016078
RS	26	0.569496	1.695257	312.466344	0.012609	0.014181
RS	27	0.620291	1.695257	325.994912	0.013155	0.014379
RS	28	0.674939	1.992353	289.462228	0.011680	0.012779
RS	29	0.733733	1.992353	302.153212	0.012193	0.012921
RS	30	0.796988	2.299562	273.258569	0.011027	0.011665
RS	31	0.865042	2.299562	285.232185	0.011510	0.011819
RS	32	0.938259	2.591968	264.044512	0.010655	0.010917
RS	33	1.017031	2.591968	275.406812	0.011113	0.011123
RS	34	1.101779	2.847091	261.312277	0.010545	0.010541
RS	35	1.192957	2.847091	272.118212	0.010981	0.010813
RS	36	1.291053	3.050599	264.138136	0.010659	0.010503
RS	37	1.396592	3.050599	274.354948	0.011071	0.010837
RS	38	1.510137	3.198354	271.327082	0.010949	0.010747
RS	39	1.632297	3.198354	280.803280	0.011331	0.011127
RS	40	1.763726	3.296388	281.322453	0.011352	0.011193
RS	41	1.905125	3.296388	289.768974	0.011693	0.011580
RS	42	2.057253	3.357064	292.237880	0.011792	0.011726
RS	43	2.220922	3.357064	299.233097	0.012075	0.012071
RS	44	2.397009	3.392918	302.111356	0.012191	0.012222
RS	45	2.586456	3.392918	307.131691	0.012393	0.012485
RS	46	2.790276	3.412530	309.166373	0.012476	0.012591
RS	47	3.009559	3.412530	311.632115	0.012575	0.012746
RS	48	3.245479	3.421247	311.800598	0.012582	0.012774
RS	49	3.499299	3.421247	311.138174	0.012555	0.012804
RS	50	3.772375	3.424518	308.426965	0.012446	0.012721
RS	51	4.066170	3.424518	304.170971	0.012274	0.012607
RS	52	4.382255	3.430419	297.511869	0.012005	0.012370
RS	53	4.722321	3.430419	289.463424	0.011681	0.012095
RS	54	5.088187	3.473775	276.197778	0.011145	0.011607
RS	55	5.481812	3.473775	264.896192	0.010689	0.011186
RS	56	5.905300	3.473775	251.851531	0.010163	0.010687
RS	57	6.360919	3.473775	237.213545	0.009572	0.010116
RS	58	6.851105	4.144084	187.644487	0.007572	0.008383
RS	59	7.378481	4.144084	177.534200	0.007164	0.007942
RS	60	7.945869	4.144084	166.338003	0.006712	0.007453
RS	61	8.556304	4.144084	154.220617	0.006223	0.006925
RS	62	9.213052	4.144084	141.380234	0.005705	0.006366
RS	63	9.919628	4.144084	781.963629	0.031554	0.035384
PA	4+25*2+4+6 0.056994692 0.013308825 9.919627639 0.516976799 0.314268785 0.338938905 0.381023553 0.437474367 0.506195423 0.592520814 0.700612325 0.834878384 0.999155377 1.195644107 1.427205118 1.695257384 1.992353297 2.299562368 2.591967634 2.847091368 3.050599058 3.198353851 3.296388190 3.357064076 3.392918297 3.412530399 3.421246933 3.424517958 3.430418983 3.473775483 4.144083773
//
IT	4759
RD	4
LK	-262078.142084
QD	-1106.249949 -> -905.259626
RI	0.0370173358
TR	0.053386	0.013752
MT	10.457434
MM	C_pi: 1.904808, n_recomb: 28459.882508
RS	0	0.000000	0.699636	306.542211	0.010771	0.000334
RS	1	0.007676	0.699636	326.352190	0.011467	0.003095
RS	2	0.015942	0.699636	347.140150	0.012198	0.007489
RS	3	0.024842	0.699636	368.906428	0.012962	0.011985
RS	4	0.034425	0.342819	793.186814	0.027870	0.025016
RS	5	0.044744	0.342819	827.858512	0.029089	0.027550
RS	6	0.055855	0.360735	819.877789	0.028808	0.026721
RS	7	0.067818	0.360735	853.007954	0.029972	0.028129
RS	8	0.080701	0.397384	804.925522	0.028283	0.026666
RS	9	0.094572	0.397384	835.951046	0.029373	0.028381
RS	10	0.109508	0.448419	768.990488	0.027020	0.026222
RS	11	0.125590	0.448419	797.849302	0.028034	0.027842
RS	12	0.142907	0.510658	726.660125	0.025533	0.025630
RS	13	0.161553	0.510658	753.436064	0.026474	0.027347
RS	14	0.181630	0.589667	676.471476	0.023769	0.024918
RS	15	0.203249	0.589667	701.304762	0.024642	0.026514
RS	16	0.226527	0.690634	620.869085	0.021816	0.023781
RS	17	0.251592	0.690634	643.923995	0.022626	0.025116
RS	18	0.278582	0.819616	562.970756	0.019781	0.022161
RS	19	0.307643	0.819616	584.399210	0.020534	0.023190
RS	20	0.338934	0.983010	506.104332	0.017783	0.020188
RS	21	0.372628	0.983010	526.029781	0.018483	0.020955
RS	22	0.408908	1.186093	453.430263	0.015932	0.018126
RS	23	0.447973	1.186093	471.955890	0.016583	0.018724
RS	24	0.490037	1.435718	406.111250	0.014270	0.016171
RS	25	0.535330	1.435718	423.332040	0.014875	0.016632
RS	26	0.584100	1.738198	364.737888	0.012816	0.014360
RS	27	0.636613	1.738198	380.751258	0.013379	0.014688
RS	28	0.693157	2.088568	330.969871	0.011629	0.012754
RS	29	0.754042	2.088568	345.901463	0.012154	0.013002
RS	30	0.819601	2.463970	306.512148	0.010770	0.011483
RS	31	0.890192	2.463970	320.529307	0.011262	0.011719
RS	32	0.966201	2.829314	291.872967	0.010256	0.010633
RS	33	1.048046	2.829314	305.156759	0.010722	0.010903
RS	34	1.136173	3.150075	286.396870	0.010063	0.010207
RS	35	1.231064	3.150075	299.087217	0.010509	0.010527
RS	36	1.333240	3.402837	288.833264	0.010149	0.010157
RS	37	1.443260	3.402837	300.972961	0.010575	0.010525
RS	38	1.561724	3.579920	297.634093	0.010458	0.010418
RS	39	1.689283	3.579920	309.121056	0.010862	0.010820
RS	40	1.826633	3.690078	310.795755	0.010920	0.010901
RS	41	1.974526	3.690078	321.349703	0.011291	0.011304
RS	42	2.133772	3.752069	325.880485	0.011451	0.011482
RS	43	2.305243	3.752069	335.041308	0.011772	0.011839
RS	44	2.489875	3.784404	340.382762	0.011960	0.012030
RS	45	2.688681	3.784404	347.544137	0.012212	0.012302
RS	46	2.902747	3.798800	352.112320	0.012372	0.012451
RS	47	3.133246	3.798800	356.572598	0.012529	0.012615
RS	48	3.381439	3.801704	359.126972	0.012619	0.012687
RS	49	3.648683	3.801704	360.154659	0.012655	0.012729
RS	50	3.936442	3.799695	359.401127	0.012628	0.012690
RS	51	4.246290	3.799695	356.350312	0.012521	0.012590
RS	52	4.579922	3.803076	350.797143	0.012326	0.012391
RS	53	4.939166	3.803076	343.304337	0.012063	0.012134
RS	54	5.325985	3.857245	329.080442	0.011563	0.011655
RS	55	5.742498	3.857245	317.687800	0.011163	0.011257
RS	56	6.190984	3.857245	304.128759	0.010686	0.010780
RS	57	6.673896	3.857245	288.531489	0.010138	0.010232
RS	58	7.193878	4.783847	221.606243	0.007787	0.008160
RS	59	7.753775	4.783847	212.132363	0.007454	0.007788
RS	60	8.356652	4.783847	201.236054	0.007071	0.007368
RS	61	9.005807	4.783847	189.049989	0.006643	0.006904
RS	62	9.704792	4.783847	175.749598	0.006175	0.006404
RS	63	10.457434	4.783847	1065.801596	0.037449	0.038229
PA	4+25*2+4+6 0.053386288 0.013752490 10.457433989 0.699636337 0.342819316 0.360734798 0.397383667 0.448419403 0.510657923 0.589666918 0.690634083 0.819615588 0.983010444 1.186093331 1.435718049 1.738197558 2.088568341 2.463969708 2.829313853 3.150074873 3.402836980 3.579920159 3.690077619 3.752069195 3.784403892 3.798800190 3.801703781 3.799695126 3.803075831 3.857244550 4.783847030
//
IT	4328
RD	5
LK	-261697.546052
QD	-972.845388 -> -813.954576
RI	0.0272544462
TR	0.050489	0.014288
MT	10.847178
MM	C_pi: 2.062450, n_recomb: 31963.522160
RS	0	0.000000	0.918934	264.146466	0.008264	0.000273
RS	1	0.007738	0.918934	282.124743	0.008826	0.002528
RS	2	0.016075	0.918934	301.124132	0.009421	0.006051
RS	3	0.025057	0.918934	321.170293	0.010048	0.009562
RS	4	0.034735	0.369622	843.845717	0.026400	0.024537
RS	5	0.045161	0.369622	882.967071	0.027624	0.026849
RS	6	0.056394	0.383822	888.249147	0.027789	0.026451
RS	7	0.068496	0.383822	926.239187	0.028978	0.027517
RS	8	0.081534	0.417375	887.262383	0.027759	0.026376
RS	9	0.095582	0.417375	923.183204	0.028882	0.027929
RS	10	0.110717	0.464640	862.225150	0.026975	0.026165
RS	11	0.127022	0.464640	895.810408	0.028026	0.027684
RS	12	0.144590	0.521711	828.397677	0.025917	0.025804
RS	13	0.163517	0.521711	859.623498	0.026894	0.027452
RS	14	0.183908	0.594199	782.929922	0.024494	0.025305
RS	15	0.205878	0.594199	811.874367	0.025400	0.026896
RS	16	0.229547	0.687946	727.126462	0.022749	0.024348
RS	17	0.255049	0.687946	753.952960	0.023588	0.025730
RS	18	0.282523	0.810023	664.120622	0.020777	0.022827
RS	19	0.312124	0.810023	689.019412	0.021556	0.023938
RS	20	0.344015	0.968637	598.112941	0.018712	0.020851
RS	21	0.378374	0.968637	621.249468	0.019436	0.021710
RS	22	0.415392	1.171515	533.914423	0.016704	0.018687
RS	23	0.455274	1.171515	555.413071	0.017376	0.019372
RS	24	0.498242	1.429047	474.046639	0.014831	0.016562
RS	25	0.544536	1.429047	494.002802	0.015455	0.017107
RS	26	0.594411	1.752488	420.154315	0.013145	0.014559
RS	27	0.648147	1.752488	438.653978	0.013724	0.014964
RS	28	0.706040	2.140636	375.219016	0.011739	0.012773
RS	29	0.768413	2.140636	392.385589	0.012276	0.013086
RS	30	0.835613	2.568911	342.099146	0.010703	0.011360
RS	31	0.908013	2.568911	358.131523	0.011204	0.011647
RS	32	0.986016	2.993807	321.733181	0.010066	0.010417
RS	33	1.070054	2.993807	336.879067	0.010539	0.010724
RS	34	1.160596	3.369405	313.291551	0.009802	0.009941
RS	35	1.258144	3.369405	327.772616	0.010255	0.010286
RS	36	1.363240	3.663055	315.138815	0.009859	0.009873
RS	37	1.476469	3.663055	329.072483	0.010295	0.010257
RS	38	1.598460	3.863234	325.330014	0.010178	0.010141
RS	39	1.729891	3.863234	338.663811	0.010595	0.010553
RS	40	1.871492	3.981131	341.393468	0.010681	0.010649
RS	41	2.024051	3.981131	353.856732	0.011071	0.011061
RS	42	2.188415	4.041804	360.308742	0.011272	0.011271
RS	43	2.365498	4.041804	371.404558	0.011620	0.011639
RS	44	2.556284	4.069489	379.003801	0.011857	0.011869
RS	45	2.761834	4.069489	388.047686	0.012140	0.012155
RS	46	2.983289	4.078676	394.878011	0.012354	0.012344
RS	47	3.221882	4.078676	401.056627	0.012547	0.012525
RS	48	3.478937	4.076520	405.682799	0.012692	0.012639
RS	49	3.755884	4.076520	408.123904	0.012768	0.012700
RS	50	4.054261	4.070300	409.006894	0.012796	0.012700
RS	51	4.375728	4.070300	406.906923	0.012730	0.012622
RS	52	4.722070	4.072130	402.155616	0.012582	0.012457
RS	53	5.095214	4.072130	395.013234	0.012358	0.012224
RS	54	5.497232	4.137536	379.454115	0.011871	0.011750
RS	55	5.930359	4.137536	367.854640	0.011509	0.011376
RS	56	6.397003	4.137536	353.706397	0.011066	0.010924
RS	57	6.899757	4.137536	337.119805	0.010547	0.010397
RS	58	7.441414	5.317354	251.482744	0.007868	0.008013
RS	59	8.024987	5.317354	242.762602	0.007595	0.007700
RS	60	8.653718	5.317354	232.358809	0.007269	0.007337
RS	61	9.331102	5.317354	220.370502	0.006894	0.006928
RS	62	10.060903	5.317354	206.945334	0.006474	0.006478
RS	63	10.847178	5.317354	1347.970948	0.042172	0.041150
PA	4+25*2+4+6 0.050488599 0.014288005 10.847178290 0.918934246 0.369622346 0.383821528 0.417375335 0.464640018 0.521711393 0.594199461 0.687945515 0.810023225 0.968637126 1.171515112 1.429047270 1.752488369 2.140636350 2.568910526 2.993806899 3.369404532 3.663055228 3.863234000 3.981130971 4.041803840 4.069489425 4.078675574 4.076519670 4.070300053 4.072129838 4.137535731 5.317354160
//
IT	4573
RD	6
LK	-261391.095582
QD	-868.832694 -> -734.381812
RI	0.0207209742
TR	0.047993	0.014835
MT	11.164077
MM	C_pi: 2.197930, n_recomb: 35312.975537
RS	0	0.000000	1.171140	230.273933	0.006521	0.000229
RS	1	0.007787	1.171140	246.511653	0.006981	0.002112
RS	2	0.016180	1.171140	263.753698	0.007469	0.005001
RS	3	0.025228	1.171140	282.039579	0.007987	0.007809
RS	4	0.034979	0.392367	891.686833	0.025251	0.024202
RS	5	0.045490	0.392367	934.822517	0.026472	0.026347
RS	6	0.056819	0.405490	946.754844	0.026810	0.026149
RS	7	0.069031	0.405490	989.143533	0.028011	0.026978
RS	8	0.082193	0.437924	955.802146	0.027067	0.026004
RS	9	0.096381	0.437924	996.247755	0.028212	0.027408
RS	10	0.111673	0.482799	941.065427	0.026649	0.025945
RS	11	0.128156	0.482799	979.130294	0.027727	0.027367
RS	12	0.145923	0.535923	917.019515	0.025968	0.025788
RS	13	0.165073	0.535923	952.554914	0.026975	0.027351
RS	14	0.185715	0.602935	878.979643	0.024891	0.025497
RS	15	0.207963	0.602935	911.956177	0.025825	0.027046
RS	16	0.231945	0.690197	826.315107	0.023400	0.024735
RS	17	0.257793	0.690197	856.849573	0.024264	0.026116
RS	18	0.285655	0.805475	761.411399	0.021562	0.023347
RS	19	0.315686	0.805475	789.710081	0.022363	0.024489
RS	20	0.348056	0.958285	688.749829	0.019504	0.021411
RS	21	0.382946	0.958285	715.023694	0.020248	0.022317
RS	22	0.420553	1.158291	614.557810	0.017403	0.019191
RS	23	0.461089	1.158291	638.965874	0.018094	0.019925
RS	24	0.504781	1.418895	542.816665	0.015372	0.016935
RS	25	0.551876	1.418895	565.462710	0.016013	0.017529
RS	26	0.602638	1.755948	476.472746	0.013493	0.014766
RS	27	0.657353	1.755948	497.428076	0.014086	0.015222
RS	28	0.716328	2.172545	420.130794	0.011897	0.012821
RS	29	0.779896	2.172545	439.504167	0.012446	0.013177
RS	30	0.848414	2.643917	378.059764	0.010706	0.011281
RS	31	0.922267	2.643917	396.069230	0.011216	0.011600
RS	32	1.001872	3.119729	351.738638	0.009961	0.010250
RS	33	1.087675	3.119729	368.692233	0.010441	0.010580
RS	34	1.180160	3.543420	340.160369	0.009633	0.009724
RS	35	1.279847	3.543420	356.360304	0.010091	0.010083
RS	36	1.387296	3.873109	341.268525	0.009664	0.009634
RS	37	1.503113	3.873109	356.908108	0.010107	0.010026
RS	38	1.627948	4.093095	352.701202	0.009988	0.009902
RS	39	1.762504	4.093095	367.780057	0.010415	0.010319
RS	40	1.907538	4.216633	371.515164	0.010521	0.010429
RS	41	2.063867	4.216633	385.775129	0.010924	0.010847
RS	42	2.232368	4.274762	394.102763	0.011160	0.011085
RS	43	2.413991	4.274762	407.012546	0.011526	0.011463
RS	44	2.609757	4.297217	416.811738	0.011803	0.011728
RS	45	2.820767	4.297217	427.611138	0.012109	0.012030
RS	46	3.048208	4.301094	436.622267	0.012364	0.012257
RS	47	3.293361	4.301094	444.390429	0.012584	0.012458
RS	48	3.557604	4.294097	450.990024	0.012771	0.012610
RS	49	3.842423	4.294097	454.720883	0.012877	0.012694
RS	50	4.149422	4.284013	457.137113	0.012945	0.012731
RS	51	4.480327	4.284013	455.878932	0.012910	0.012678
RS	52	4.836999	4.284536	451.825916	0.012795	0.012543
RS	53	5.221446	4.284536	444.951325	0.012600	0.012335
RS	54	5.635830	4.360838	427.878666	0.012117	0.011863
RS	55	6.082482	4.360838	416.037500	0.011781	0.011515
RS	56	6.563915	4.360838	401.288229	0.011364	0.011086
RS	57	7.082837	4.360838	383.725311	0.010866	0.010579
RS	58	7.642169	5.791784	278.330902	0.007882	0.007902
RS	59	8.245055	5.791784	270.452627	0.007659	0.007640
RS	60	8.894889	5.791784	260.679653	0.007382	0.007327
RS	61	9.595326	5.791784	249.077554	0.007053	0.006965
RS	62	10.350306	5.791784	235.763970	0.006676	0.006560
RS	63	11.164077	5.791784	1629.516341	0.046145	0.044064
PA	4+25*2+4+6 0.047992821 0.014835147 11.164077075 1.171139970 0.392366837 0.405490041 0.437923560 0.482798881 0.535923204 0.602935288 0.690197167 0.805474754 0.958285423 1.158291413 1.418895433 1.755947966 2.172544525 2.643916787 3.119728968 3.543419976 3.873109320 4.093095421 4.216632824 4.274762155 4.297216838 4.301094119 4.294097127 4.284013165 4.284536114 4.360837956 5.791783644
//
IT	4636
RD	7
LK	-261130.140166
QD	-780.512117 -> -663.864146
RI	0.0162469430
TR	0.045761	0.015360
MT	11.444963
MM	C_pi: 2.320965, n_recomb: 38551.291275
RS	0	0.000000	1.457905	202.862384	0.005262	0.000194
RS	1	0.007829	1.457905	217.541239	0.005643	0.001788
RS	2	0.016271	1.457905	233.181485	0.006049	0.004195
RS	3	0.025374	1.457905	249.829796	0.006480	0.006483
RS	4	0.035190	0.411219	939.788963	0.024378	0.023950
RS	5	0.045775	0.411219	986.709944	0.025595	0.025984
RS	6	0.057188	0.425270	1000.150087	0.025943	0.025832
RS	7	0.069494	0.425270	1046.615046	0.027149	0.026513
RS	8	0.082764	0.458120	1015.537162	0.026342	0.025596
RS	9	0.097073	0.458120	1060.202484	0.027501	0.026883
RS	10	0.112502	0.501670	1009.774943	0.026193	0.025636
RS	11	0.129140	0.501670	1052.095519	0.027291	0.026981
RS	12	0.147079	0.551806	995.651547	0.025827	0.025653
RS	13	0.166424	0.551806	1035.365026	0.026857	0.027141
RS	14	0.187283	0.614238	966.474292	0.025070	0.025557
RS	15	0.209775	0.614238	1003.420703	0.026028	0.027059
RS	16	0.234028	0.695814	919.197329	0.023843	0.024991
RS	17	0.260179	0.695814	953.406456	0.024731	0.026356
RS	18	0.288378	0.804835	854.850070	0.022174	0.023755
RS	19	0.318785	0.804835	886.513891	0.022996	0.024908
RS	20	0.351573	0.951812	777.631558	0.020171	0.021889
RS	21	0.386927	0.951812	806.999608	0.020933	0.022823
RS	22	0.425050	1.147991	694.825336	0.018023	0.019647
RS	23	0.466157	1.147991	722.100658	0.018731	0.020412
RS	24	0.510483	1.409338	611.864954	0.015871	0.017289
RS	25	0.558279	1.409338	637.169705	0.016528	0.017916
RS	26	0.609817	1.755901	533.169138	0.013830	0.014978
RS	27	0.665390	1.755901	556.560949	0.014437	0.015468
RS	28	0.725313	2.195277	465.220503	0.012068	0.012889
RS	29	0.789929	2.195277	486.784729	0.012627	0.013276
RS	30	0.859603	2.703602	413.932591	0.010737	0.011232
RS	31	0.934732	2.703602	433.896219	0.011255	0.011573
RS	32	1.015744	3.225007	381.435950	0.009894	0.010119
RS	33	1.103098	3.225007	400.162433	0.010380	0.010463
RS	34	1.197291	3.692966	366.551749	0.009508	0.009543
RS	35	1.298858	3.692966	384.423897	0.009972	0.009909
RS	36	1.408377	4.056301	366.779497	0.009514	0.009430
RS	37	1.526471	4.056301	384.069186	0.009963	0.009824
RS	38	1.653811	4.294749	379.328253	0.009840	0.009693
RS	39	1.791121	4.294749	396.091264	0.010274	0.010111
RS	40	1.939180	4.423175	400.792011	0.010396	0.010233
RS	41	2.098832	4.423175	416.787203	0.010811	0.010654
RS	42	2.270983	4.478281	426.983394	0.011076	0.010917
RS	43	2.456612	4.478281	441.648664	0.011456	0.011305
RS	44	2.656774	4.495137	453.664504	0.011768	0.011601
RS	45	2.872607	4.495137	466.165935	0.012092	0.011919
RS	46	3.105339	4.493425	477.383624	0.012383	0.012181
RS	47	3.356291	4.493425	486.694093	0.012625	0.012404
RS	48	3.626891	4.481411	495.293468	0.012848	0.012591
RS	49	3.918677	4.481411	500.274562	0.012977	0.012699
RS	50	4.233307	4.467340	504.248512	0.013080	0.012771
RS	51	4.572571	4.467340	503.802212	0.013068	0.012742
RS	52	4.938396	4.466366	500.461907	0.012982	0.012636
RS	53	5.332862	4.466366	493.837601	0.012810	0.012452
RS	54	5.758212	4.552889	475.184928	0.012326	0.011982
RS	55	6.216863	4.552889	463.106931	0.012013	0.011658
RS	56	6.711423	4.552889	447.773045	0.011615	0.011250
RS	57	7.244703	4.552889	429.262204	0.011135	0.010763
RS	58	7.819734	6.234733	303.165781	0.007864	0.007810
RS	59	8.439786	6.234733	296.196101	0.007683	0.007593
RS	60	9.108383	6.234733	287.155071	0.007449	0.007324
RS	61	9.829326	6.234733	276.075082	0.007161	0.007005
RS	62	10.606713	6.234733	263.042667	0.006823	0.006641
RS	63	11.444963	6.234733	1914.125235	0.049651	0.046928
PA	4+25*2+4+6 0.045761293 0.015360006 11.444963421 1.457904947 0.411219286 0.425269637 0.458120459 0.501670184 0.551805519 0.614237565 0.695813787 0.804835261 0.951812324 1.147990713 1.409338034 1.755901078 2.195277411 2.703601688 3.225006611 3.692966129 4.056301315 4.294749197 4.423174549 4.478280714 4.495136767 4.493425435 4.481411233 4.467340114 4.466365941 4.552889105 6.234732878
//
IT	4172
RD	8
LK	-260903.235403
QD	-703.552169 -> -601.294812
RI	0.0130691703
TR	0.043728	0.015849
MT	11.707657
MM	C_pi: 2.437183, n_recomb: 41709.185301
RS	0	0.000000	1.785077	179.958563	0.004315	0.000166
RS	1	0.007868	1.785077	193.242546	0.004633	0.001524
RS	2	0.016354	1.785077	207.433398	0.004973	0.003550
RS	3	0.025509	1.785077	222.581041	0.005336	0.005440
RS	4	0.035384	0.427053	988.515806	0.023700	0.023740
RS	5	0.046035	0.427053	1039.098411	0.024913	0.025706
RS	6	0.057525	0.443364	1050.507595	0.025186	0.025510
RS	7	0.069918	0.443364	1100.828427	0.026393	0.026108
RS	8	0.083287	0.477761	1069.318513	0.025637	0.025178
RS	9	0.097708	0.477761	1117.965945	0.026804	0.026377
RS	10	0.113263	0.520765	1071.217424	0.025683	0.025282
RS	11	0.130042	0.520765	1117.606215	0.026795	0.026567
RS	12	0.148141	0.568621	1066.746141	0.025576	0.025446
RS	13	0.167664	0.568621	1110.524475	0.026625	0.026872
RS	14	0.188723	0.627157	1047.208016	0.025107	0.025529
RS	15	0.211439	0.627157	1088.078609	0.026087	0.026988
RS	16	0.235942	0.703712	1006.882180	0.024141	0.025155
RS	17	0.262373	0.703712	1044.756605	0.025049	0.026501
RS	18	0.290883	0.807034	945.008533	0.022657	0.024081
RS	19	0.321637	0.807034	980.032586	0.023497	0.025237
RS	20	0.354810	0.948446	864.980146	0.020738	0.022306
RS	21	0.390593	0.948446	897.428095	0.021516	0.023257
RS	22	0.429191	1.140498	774.776783	0.018576	0.020067
RS	23	0.470827	1.140498	804.900476	0.019298	0.020851
RS	24	0.515738	1.401402	681.179649	0.016332	0.017630
RS	25	0.564182	1.401402	709.129546	0.017002	0.018280
RS	26	0.616438	1.755028	590.206463	0.014151	0.015192
RS	27	0.672805	1.755028	616.029835	0.014770	0.015709
RS	28	0.733608	2.213531	510.440424	0.012238	0.012973
RS	29	0.799193	2.213531	534.192796	0.012808	0.013383
RS	30	0.869939	2.754765	449.657450	0.010781	0.011205
RS	31	0.946252	2.754765	471.565852	0.011306	0.011564
RS	32	1.028568	3.318420	410.749403	0.009848	0.010015
RS	33	1.117360	3.318420	431.228537	0.010339	0.010368
RS	34	1.213139	3.828604	392.374056	0.009407	0.009390
RS	35	1.316453	3.828604	411.888019	0.009875	0.009760
RS	36	1.427895	4.224706	391.569240	0.009388	0.009251
RS	37	1.548106	4.224706	410.471916	0.009841	0.009646
RS	38	1.677774	4.481426	405.108251	0.009713	0.009507
RS	39	1.817644	4.481426	423.516580	0.010154	0.009925
RS	40	1.968519	4.614762	429.134502	0.010289	0.010055
RS	41	2.131264	4.614762	446.830029	0.010713	0.010479
RS	42	2.306814	4.666767	458.897229	0.011002	0.010763
RS	43	2.496175	4.666767	475.291687	0.011395	0.011159
RS	44	2.700435	4.677756	489.573920	0.011738	0.011485
RS	45	2.920765	4.677756	503.761983	0.012078	0.011818
RS	46	3.158430	4.670074	517.266447	0.012402	0.012113
RS	47	3.414794	4.670074	528.114867	0.012662	0.012356
RS	48	3.691329	4.652652	538.808311	0.012918	0.012578
RS	49	3.989620	4.652652	545.045144	0.013068	0.012708
RS	50	4.311379	4.634227	550.673207	0.013203	0.012814
RS	51	4.658454	4.634227	551.052015	0.013212	0.012808
RS	52	5.032836	4.631366	548.505843	0.013151	0.012730
RS	53	5.436673	4.631366	542.150621	0.012998	0.012569
RS	54	5.872283	4.727337	521.917764	0.012513	0.012101
RS	55	6.342165	4.727337	509.630391	0.012219	0.011799
RS	56	6.849016	4.727337	493.744682	0.011838	0.011412
RS	57	7.395745	4.727337	474.323669	0.011372	0.010942
RS	58	7.985489	6.661248	326.641269	0.007831	0.007728
RS	59	8.621633	6.661248	320.634589	0.007687	0.007551
RS	60	9.307826	6.661248	312.405111	0.007490	0.007322
RS	61	10.048007	6.661248	301.952525	0.007239	0.007042
RS	62	10.846424	6.661248	289.331687	0.006937	0.006715
RS	63	11.707657	6.661248	2204.593262	0.052856	0.049717
PA	4+25*2+4+6 0.043728045 0.015848909 11.707657321 1.785077303 0.427052924 0.443364086 0.477760759 0.520764922 0.568620685 0.627156853 0.703711713 0.807033526 0.948445822 1.140497838 1.401401758 1.755027796 2.213531332 2.754765285 3.318420453 3.828603681 4.224705888 4.481426181 4.614761952 4.666767006 4.677756414 4.670073677 4.652651987 4.634226949 4.631365649 4.727336571 6.661247852
//
IT	4759
RD	9
LK	-260704.147121
QD	-635.899274 -> -545.776626
RI	0.0107311338
TR	0.041858	0.016298
MT	11.960624
MM	C_pi: 2.549578, n_recomb: 44803.646203
RS	0	0.000000	2.161545	160.208952	0.003576	0.000142
RS	1	0.007904	2.161545	172.227575	0.003844	0.001303
RS	2	0.016433	2.161545	185.093178	0.004131	0.003019
RS	3	0.025636	2.161545	198.856516	0.004438	0.004595
RS	4	0.035566	0.440762	1037.307509	0.023152	0.023547
RS	5	0.046281	0.440762	1091.468277	0.024361	0.025475
RS	6	0.057843	0.460120	1098.604760	0.024520	0.025188
RS	7	0.070319	0.460120	1152.619727	0.025726	0.025744
RS	8	0.083781	0.496854	1118.698873	0.024969	0.024764
RS	9	0.098307	0.496854	1171.137418	0.026139	0.025897
RS	10	0.113981	0.539882	1127.146466	0.025157	0.024909
RS	11	0.130895	0.539882	1177.443231	0.026280	0.026149
RS	12	0.149145	0.585974	1131.948780	0.025265	0.025198
RS	13	0.168837	0.585974	1179.690885	0.026330	0.026573
RS	14	0.190086	0.641119	1122.490978	0.025054	0.025444
RS	15	0.213014	0.641119	1167.247293	0.026053	0.026866
RS	16	0.237755	0.713154	1090.275615	0.024335	0.025254
RS	17	0.264451	0.713154	1131.816858	0.025262	0.026583
RS	18	0.293258	0.811250	1032.414915	0.023043	0.024346
RS	19	0.324341	0.811250	1070.810372	0.023900	0.025502
RS	20	0.357881	0.947397	951.083466	0.021228	0.022676
RS	21	0.394072	0.947397	986.614160	0.022021	0.023639
RS	22	0.433123	1.135276	854.558988	0.019073	0.020456
RS	23	0.475261	1.135276	887.526439	0.019809	0.021257
RS	24	0.520730	1.395063	750.849356	0.016759	0.017959
RS	25	0.569793	1.395063	781.441505	0.017441	0.018626
RS	26	0.622733	1.754151	647.643411	0.014455	0.015410
RS	27	0.679858	1.754151	675.901846	0.015086	0.015947
RS	28	0.741498	2.229224	555.832866	0.012406	0.013068
RS	29	0.808010	2.229224	581.778368	0.012985	0.013496
RS	30	0.879780	2.800499	485.260703	0.010831	0.011197
RS	31	0.957222	2.800499	509.112161	0.011363	0.011568
RS	32	1.040785	3.404196	439.685660	0.009814	0.009932
RS	33	1.130953	3.404196	461.905026	0.010310	0.010291
RS	34	1.228247	3.955552	417.619313	0.009321	0.009259
RS	35	1.333232	3.955552	438.752907	0.009793	0.009631
RS	36	1.446515	4.384382	415.618084	0.009276	0.009092
RS	37	1.568752	4.384382	436.105471	0.009734	0.009487
RS	38	1.700650	4.659826	430.013355	0.009598	0.009338
RS	39	1.842974	4.659826	450.038024	0.010045	0.009755
RS	40	1.996547	4.798523	456.510979	0.010189	0.009892
RS	41	2.162259	4.798523	475.883444	0.010622	0.010318
RS	42	2.341068	4.847556	489.820669	0.010933	0.010620
RS	43	2.534010	4.847556	507.931995	0.011337	0.011024
RS	44	2.742203	4.852475	524.539115	0.011708	0.011376
RS	45	2.966851	4.852475	540.415478	0.012062	0.011723
RS	46	3.209256	4.838388	556.310924	0.012417	0.012050
RS	47	3.470820	4.838388	568.712913	0.012693	0.012311
RS	48	3.753058	4.815068	581.627984	0.012982	0.012566
RS	49	4.057604	4.815068	589.147854	0.013150	0.012718
RS	50	4.386222	4.791804	596.564764	0.013315	0.012856
RS	51	4.740814	4.791804	597.803523	0.013343	0.012873
RS	52	5.123433	4.786581	596.169715	0.013306	0.012822
RS	53	5.536294	4.786581	590.121247	0.013171	0.012682
RS	54	5.981787	4.891219	568.348852	0.012685	0.012217
RS	55	6.462493	4.891219	555.891575	0.012407	0.011935
RS	56	6.981193	4.891219	539.495924	0.012041	0.011567
RS	57	7.540892	4.891219	519.208207	0.011589	0.011113
RS	58	8.144830	7.079068	349.126967	0.007792	0.007653
RS	59	8.796503	7.079068	344.128687	0.007681	0.007511
RS	60	9.499684	7.079068	336.776025	0.007517	0.007318
RS	61	10.258444	7.079068	327.036521	0.007299	0.007074
RS	62	11.077178	7.079068	314.933097	0.007029	0.006780
RS	63	11.960624	7.079068	2502.290456	0.055850	0.052418
PA	4+25*2+4+6 0.041858361 0.016297596 11.960623761 2.161544695 0.440762223 0.460119793 0.496854313 0.539881594 0.585973882 0.641118679 0.713154256 0.811249653 0.947396592 1.135275966 1.395062829 1.754150764 2.229224417 2.800498693 3.404196275 3.955551853 4.384381951 4.659826156 4.798522670 4.847556072 4.852474793 4.838387902 4.815068133 4.791803553 4.786581343 4.891219219 7.079067527
//
IT	5108
RD	10
LK	-260528.607786
QD	-576.168691 -> -496.467237
RI	0.0089577792
TR	0.040131	0.016706
MT	12.207912
MM	C_pi: 2.659678, n_recomb: 47842.205162
RS	0	0.000000	2.598986	142.747949	0.002984	0.000122
RS	1	0.007939	2.598986	153.602447	0.003211	0.001115
RS	2	0.016508	2.598986	165.241555	0.003454	0.002573
RS	3	0.025757	2.598986	177.715290	0.003715	0.003897
RS	4	0.035741	0.453082	1085.370148	0.022686	0.023355
RS	5	0.046517	0.453082	1143.031985	0.023892	0.025265
RS	6	0.058149	0.475853	1144.670978	0.023926	0.024869
RS	7	0.070704	0.475853	1202.248313	0.025129	0.025412
RS	8	0.084255	0.515467	1164.523816	0.024341	0.024359
RS	9	0.098883	0.515467	1220.590679	0.025513	0.025444
RS	10	0.114672	0.558928	1178.634877	0.024636	0.024532
RS	11	0.131714	0.558928	1232.696112	0.025766	0.025736
RS	12	0.150110	0.603636	1192.323943	0.024922	0.024927
RS	13	0.169965	0.603636	1243.933889	0.026001	0.026261
RS	14	0.191397	0.655756	1193.212928	0.024941	0.025322
RS	15	0.214531	0.655756	1241.816177	0.025956	0.026712
RS	16	0.239501	0.723652	1169.995698	0.024455	0.025308
RS	17	0.266453	0.723652	1215.206492	0.025400	0.026620
RS	18	0.295545	0.816891	1117.437893	0.023357	0.024565
RS	19	0.326946	0.816891	1159.221329	0.024230	0.025720
RS	20	0.360840	0.948043	1036.128747	0.021657	0.023008
RS	21	0.397426	0.948043	1074.752365	0.022465	0.023980
RS	22	0.436915	1.131776	934.271454	0.019528	0.020823
RS	23	0.479540	1.131776	970.084121	0.020277	0.021636
RS	24	0.525548	1.390015	820.934225	0.017159	0.018279
RS	25	0.575209	1.390015	854.169656	0.017854	0.018961
RS	26	0.628812	1.753408	705.525846	0.014747	0.015629
RS	27	0.686671	1.753408	736.225609	0.015389	0.016183
RS	28	0.749123	2.243114	601.433448	0.012571	0.013172
RS	29	0.816534	2.243114	629.579737	0.013160	0.013617
RS	30	0.889295	2.842219	520.769033	0.010885	0.011202
RS	31	0.967833	2.842219	546.564772	0.011424	0.011584
RS	32	1.052606	3.484364	468.260410	0.009788	0.009865
RS	33	1.144109	3.484364	492.210680	0.010288	0.010230
RS	34	1.242876	4.076382	442.292419	0.009245	0.009145
RS	35	1.349484	4.076382	465.026553	0.009720	0.009518
RS	36	1.464556	4.538348	438.922109	0.009174	0.008951
RS	37	1.588763	4.538348	460.968970	0.009635	0.009344
RS	38	1.722830	4.833334	454.028229	0.009490	0.009185
RS	39	1.867540	4.833334	475.643204	0.009942	0.009600
RS	40	2.023739	4.978038	482.899095	0.010094	0.009741
RS	41	2.192338	4.978038	503.928266	0.010533	0.010168
RS	42	2.374322	5.024352	519.723914	0.010863	0.010486
RS	43	2.570753	5.024352	539.543710	0.011278	0.010896
RS	44	2.782779	5.023024	558.532215	0.011674	0.011273
RS	45	3.011636	5.023024	576.103855	0.012042	0.011633
RS	46	3.258663	5.002089	594.500363	0.012426	0.011989
RS	47	3.525300	5.002089	608.478548	0.012718	0.012268
RS	48	3.813104	4.972333	623.756813	0.013038	0.012556
RS	49	4.123757	4.972333	632.595420	0.013223	0.012727
RS	50	4.459072	4.943695	641.953607	0.013418	0.012897
RS	51	4.821007	4.943695	644.096163	0.013463	0.012934
RS	52	5.211676	4.935614	643.511296	0.013451	0.012910
RS	53	5.633358	4.935614	637.815664	0.013332	0.012790
RS	54	6.088517	5.048160	614.570889	0.012846	0.012328
RS	55	6.579810	5.048160	601.988425	0.012583	0.012065
RS	56	7.110106	5.048160	585.128846	0.012230	0.011714
RS	57	7.682501	5.048160	564.020725	0.011789	0.011276
RS	58	8.300337	7.492001	370.816155	0.007751	0.007582
RS	59	8.967222	7.492001	366.863618	0.007668	0.007472
RS	60	9.687050	7.492001	360.441707	0.007534	0.007311
RS	61	10.464022	7.492001	351.486455	0.007347	0.007100
RS	62	11.302678	7.492001	339.988851	0.007106	0.006838
RS	63	12.207912	7.492001	2807.446476	0.058681	0.055024
PA	4+25*2+4+6 0.040131017 0.016706017 12.207911838 2.598985617 0.453082284 0.475853071 0.515467112 0.558928482 0.603636347 0.655756342 0.723652030 0.816890998 0.948042769 1.131775650 1.390015157 1.753407792 2.243114072 2.842219360 3.484363588 4.076381950 4.538347901 4.833333772 4.978037791 5.024351912 5.023024201 5.002088671 4.972332887 4.943695229 4.935614229 5.048159825 7.492001347
//
IT	4588
RD	11
LK	-260373.323881
QD	-523.263711 -> -452.596423
RI	0.0075813310
TR	0.038532	0.017076
MT	12.451051
MM	C_pi: 2.768183, n_recomb: 50827.503434
RS	0	0.000000	3.111684	127.057604	0.002500	0.000104
RS	1	0.007972	3.111684	136.831712	0.002692	0.000954
RS	2	0.016580	3.111684	147.327245	0.002899	0.002193
RS	3	0.025874	3.111684	158.592420	0.003120	0.003310
RS	4	0.035909	0.464540	1132.009792	0.022272	0.023156
RS	5	0.046745	0.464540	1193.088086	0.023473	0.025061
RS	6	0.058443	0.490800	1188.753201	0.023388	0.024556
RS	7	0.071075	0.490800	1249.775070	0.024589	0.025103
RS	8	0.084714	0.533662	1207.281697	0.023753	0.023969
RS	9	0.099440	0.533662	1266.829945	0.024924	0.025017
RS	10	0.115340	0.577869	1226.331498	0.024127	0.024160
RS	11	0.132507	0.577869	1284.022242	0.025262	0.025334
RS	12	0.151043	0.621477	1248.540681	0.024564	0.024645
RS	13	0.171057	0.621477	1303.922471	0.025654	0.025944
RS	14	0.192667	0.670849	1259.925826	0.024788	0.025175
RS	15	0.215999	0.670849	1312.332153	0.025819	0.026537
RS	16	0.241191	0.734885	1246.422724	0.024523	0.025327
RS	17	0.268392	0.734885	1295.301370	0.025484	0.026626
RS	18	0.297762	0.823550	1200.284057	0.023615	0.024748
RS	19	0.329472	0.823550	1245.471103	0.024504	0.025903
RS	20	0.363711	0.949929	1120.196693	0.022039	0.023310
RS	21	0.400680	0.949929	1161.924721	0.022860	0.024291
RS	22	0.440595	1.129554	1013.940201	0.019949	0.021170
RS	23	0.483693	1.129554	1052.600469	0.020709	0.021994
RS	24	0.530227	1.385934	891.444899	0.017539	0.018591
RS	25	0.580471	1.385934	927.324283	0.018245	0.019286
RS	26	0.634720	1.752720	763.867385	0.015029	0.015850
RS	27	0.693294	1.752720	797.013907	0.015681	0.016418
RS	28	0.756538	2.255479	647.258526	0.012734	0.013284
RS	29	0.824824	2.255479	677.612867	0.013332	0.013743
RS	30	0.898554	2.880582	556.198428	0.010943	0.011218
RS	31	0.978162	2.880582	583.939890	0.011489	0.011611
RS	32	1.064116	3.559867	496.490548	0.009768	0.009811
RS	33	1.156923	3.559867	522.163024	0.010273	0.010181
RS	34	1.257129	4.192293	466.406035	0.009176	0.009044
RS	35	1.365323	4.192293	490.722248	0.009655	0.009418
RS	36	1.482143	4.688022	461.488130	0.009079	0.008822
RS	37	1.608276	4.688022	485.069555	0.009543	0.009214
RS	38	1.744465	5.003491	477.156379	0.009388	0.009043
RS	39	1.891512	5.003491	500.335495	0.009844	0.009457
RS	40	2.050281	5.154970	508.290861	0.010000	0.009600
RS	41	2.221708	5.154970	530.955799	0.010446	0.010028
RS	42	2.406802	5.198867	548.588079	0.010793	0.010359
RS	43	2.606652	5.198867	570.107011	0.011217	0.010775
RS	44	2.822435	5.191126	591.526699	0.011638	0.011175
RS	45	3.055420	5.191126	610.799966	0.012017	0.011546
RS	46	3.306980	5.162890	631.805765	0.012430	0.011931
RS	47	3.578595	5.162890	647.382885	0.012737	0.012225
RS	48	3.871864	5.126134	665.170091	0.013087	0.012545
RS	49	4.188513	5.126134	675.364055	0.013287	0.012735
RS	50	4.530407	5.091581	686.821304	0.013513	0.012936
RS	51	4.899557	5.091581	689.913128	0.013574	0.012992
RS	52	5.298137	5.080132	690.522977	0.013586	0.012994
RS	53	5.728493	5.080132	685.227950	0.013481	0.012892
RS	54	6.193158	5.199844	660.595588	0.012997	0.012434
RS	55	6.694868	5.199844	647.932884	0.012748	0.012188
RS	56	7.236576	5.199844	630.655360	0.012408	0.011853
RS	57	7.821470	5.199844	608.772816	0.011977	0.011429
RS	58	8.452994	7.901491	391.815187	0.007709	0.007514
RS	59	9.134865	7.901491	388.937677	0.007652	0.007433
RS	60	9.871097	7.901491	383.490155	0.007545	0.007302
RS	61	10.666024	7.901491	375.377891	0.007385	0.007120
RS	62	11.524324	7.901491	364.560162	0.007172	0.006887
RS	63	12.451051	7.901491	3119.634561	0.061377	0.057531
PA	4+25*2+4+6 0.038532091 0.017076438 12.451051134 3.111683574 0.464540093 0.490800173 0.533662249 0.577869374 0.621477013 0.670848589 0.734885249 0.823550300 0.949928772 1.129554357 1.385933567 1.752719690 2.255478650 2.880581797 3.559867406 4.192292866 4.688022457 5.003490744 5.154969640 5.198866607 5.191126432 5.162890468 5.126134466 5.091581035 5.080131696 5.199843987 7.901491086
//
IT	4508
RD	12
LK	-260235.612209
QD	-476.271535 -> -413.482101
RI	0.0064957922
TR	0.037050	0.017412
MT	12.690614
MM	C_pi: 2.875336, n_recomb: 53758.373132
RS	0	0.000000	3.716401	112.844233	0.002099	0.000089
RS	1	0.008005	3.716401	121.613200	0.002262	0.000814
RS	2	0.016650	3.716401	131.040851	0.002438	0.001868
RS	3	0.025988	3.716401	141.172891	0.002626	0.002812
RS	4	0.036073	0.475496	1176.672138	0.021888	0.022947
RS	5	0.046965	0.475496	1241.069125	0.023086	0.024855
RS	6	0.058729	0.505127	1230.825836	0.022896	0.024251
RS	7	0.071435	0.505127	1295.179086	0.024093	0.024812
RS	8	0.085158	0.551472	1247.292215	0.023202	0.023596
RS	9	0.099979	0.551472	1310.183341	0.024372	0.024615
RS	10	0.115987	0.596664	1270.679844	0.023637	0.023796
RS	11	0.133276	0.596664	1331.868480	0.024775	0.024946
RS	12	0.151949	0.639401	1301.035650	0.024202	0.024358
RS	13	0.172117	0.639401	1360.089259	0.025300	0.025627
RS	14	0.193899	0.686238	1322.977728	0.024610	0.025011
RS	15	0.217425	0.686238	1379.134429	0.025654	0.026349
RS	16	0.242834	0.746626	1319.770446	0.024550	0.025320
RS	17	0.270277	0.746626	1372.306295	0.025527	0.026607
RS	18	0.299916	0.830940	1281.020925	0.023829	0.024902
RS	19	0.331928	0.830940	1329.621168	0.024733	0.026056
RS	20	0.366503	0.952719	1203.263762	0.022383	0.023588
RS	21	0.403845	0.952719	1248.104001	0.023217	0.024576
RS	22	0.444177	1.128272	1093.505277	0.020341	0.021500
RS	23	0.487736	1.128272	1135.012027	0.021113	0.022335
RS	24	0.534783	1.382535	962.327104	0.017901	0.018896
RS	25	0.585596	1.382535	1000.846903	0.018618	0.019602
RS	26	0.640476	1.751959	822.627265	0.015302	0.016071
RS	27	0.699749	1.751959	858.221776	0.015964	0.016654
RS	28	0.763766	2.266410	693.284210	0.012896	0.013401
RS	29	0.832908	2.266410	725.850568	0.013502	0.013874
RS	30	0.907585	2.915907	591.533247	0.011004	0.011244
RS	31	0.988239	2.915907	621.219517	0.011556	0.011645
RS	32	1.075350	3.631189	524.366294	0.009754	0.009768
RS	33	1.169433	3.631189	551.750529	0.010264	0.010142
RS	34	1.271047	4.303863	489.953378	0.009114	0.008956
RS	35	1.380796	4.303863	515.831632	0.009595	0.009331
RS	36	1.499329	4.834054	483.309614	0.008990	0.008706
RS	37	1.627351	4.834054	508.398863	0.009457	0.009096
RS	38	1.765621	5.171006	499.386821	0.009289	0.008912
RS	39	1.914958	5.171006	524.101434	0.009749	0.009325
RS	40	2.076250	5.330069	532.665558	0.009909	0.009468
RS	41	2.250453	5.330069	556.941968	0.010360	0.009896
RS	42	2.438600	5.371856	576.380283	0.010722	0.010239
RS	43	2.641808	5.371856	599.584939	0.011153	0.010659
RS	44	2.861282	5.357562	623.473528	0.011598	0.011080
RS	45	3.098324	5.357562	644.450458	0.011988	0.011461
RS	46	3.354341	5.321572	668.166818	0.012429	0.011873
RS	47	3.630851	5.321572	685.361589	0.012749	0.012183
RS	48	3.929495	5.277258	705.798695	0.013129	0.012533
RS	49	4.252044	5.277258	717.381340	0.013345	0.012740
RS	50	4.600413	5.236242	731.095209	0.013600	0.012971
RS	51	4.976668	5.236242	735.179306	0.013676	0.013046
RS	52	5.383041	5.220926	737.131356	0.013712	0.013073
RS	53	5.821943	5.220926	732.283081	0.013622	0.012988
RS	54	6.295977	5.347080	706.361280	0.013140	0.012535
RS	55	6.807957	5.347080	693.661404	0.012903	0.012306
RS	56	7.360919	5.347080	676.010380	0.012575	0.011985
RS	57	7.958145	5.347080	653.398252	0.012154	0.011574
RS	58	8.603177	8.307901	412.165110	0.007667	0.007450
RS	59	9.299841	8.307901	410.384325	0.007634	0.007395
RS	60	10.052272	8.307901	405.945656	0.007551	0.007290
RS	61	10.864932	8.307901	398.724451	0.007417	0.007135
RS	62	11.742644	8.307901	388.648693	0.007230	0.006929
RS	63	12.690614	8.307901	3437.888093	0.063951	0.059937
PA	4+25*2+4+6 0.037050422 0.017411778 12.690614081 3.716401454 0.475495755 0.505127363 0.551472095 0.596663785 0.639400747 0.686237962 0.746626442 0.830939724 0.952719014 1.128272457 1.382535071 1.751959147 2.266409991 2.915907230 3.631188602 4.303863343 4.834053720 5.171006065 5.330068587 5.371856457 5.357562131 5.321571989 5.277258310 5.236242349 5.220925565 5.347080399 8.307900934
//
IT	4297
RD	13
LK	-260113.231599
QD	-434.423538 -> -378.532822
RI	0.0056295401
TR	0.035677	0.017715
MT	12.926617
MM	C_pi: 2.981180, n_recomb: 56632.820186
RS	0	0.000000	4.433576	99.921772	0.001764	0.000076
RS	1	0.008036	4.433576	107.756192	0.001903	0.000693
RS	2	0.016718	4.433576	116.187961	0.002052	0.001590
RS	3	0.026097	4.433576	125.259803	0.002212	0.002389
RS	4	0.036231	0.486183	1218.985180	0.021524	0.022727
RS	5	0.047178	0.486183	1286.590582	0.022718	0.024642
RS	6	0.059006	0.518931	1270.916736	0.022441	0.023957
RS	7	0.071783	0.518931	1338.490628	0.023635	0.024537
RS	8	0.085588	0.568917	1284.787214	0.022686	0.023240
RS	9	0.100502	0.568917	1350.887860	0.023853	0.024237
RS	10	0.116615	0.615292	1311.977318	0.023166	0.023445
RS	11	0.134022	0.615292	1376.533264	0.024306	0.024573
RS	12	0.152828	0.657347	1350.109294	0.023840	0.024072
RS	13	0.173145	0.657347	1412.729806	0.024945	0.025315
RS	14	0.195096	0.701822	1382.598272	0.024413	0.024836
RS	15	0.218810	0.701822	1442.443289	0.025470	0.026153
RS	16	0.244429	0.758734	1390.140835	0.024547	0.025294
RS	17	0.272108	0.758734	1446.313354	0.025538	0.026570
RS	18	0.302011	0.838865	1359.645553	0.024008	0.025033
RS	19	0.334317	0.838865	1411.661160	0.024927	0.026186
RS	20	0.369218	0.956183	1285.253208	0.022694	0.023843
RS	21	0.406925	0.956183	1333.208381	0.023541	0.024838
RS	22	0.447662	1.127687	1172.870749	0.020710	0.021815
RS	23	0.491673	1.127687	1217.218201	0.021493	0.022660
RS	24	0.539220	1.379619	1033.494643	0.018249	0.019195
RS	25	0.590588	1.379619	1074.646163	0.018976	0.019912
RS	26	0.646084	1.751027	881.745341	0.015570	0.016294
RS	27	0.706040	1.751027	919.784072	0.016241	0.016888
RS	28	0.770814	2.275966	739.472914	0.013057	0.013524
RS	29	0.840793	2.275966	774.251254	0.013671	0.014008
RS	30	0.916395	2.948387	626.754114	0.011067	0.011277
RS	31	0.998074	2.948387	658.381439	0.011625	0.011687
RS	32	1.086315	3.698606	551.877116	0.009745	0.009734
RS	33	1.181649	3.698606	580.960529	0.010258	0.010113
RS	34	1.284643	4.411368	512.933451	0.009057	0.008877
RS	35	1.395913	4.411368	540.351924	0.009541	0.009253
RS	36	1.516126	4.976702	504.389998	0.008906	0.008599
RS	37	1.645999	4.976702	530.958389	0.009375	0.008988
RS	38	1.786309	5.336151	520.720839	0.009195	0.008790
RS	39	1.937894	5.336151	546.939691	0.009658	0.009202
RS	40	2.101660	5.503582	556.020227	0.009818	0.009343
RS	41	2.278587	5.503582	581.880240	0.010275	0.009771
RS	42	2.469732	5.543590	603.083423	0.010649	0.010124
RS	43	2.676237	5.543590	627.955792	0.011088	0.010549
RS	44	2.899337	5.522595	654.341574	0.011554	0.010989
RS	45	3.140366	5.522595	677.018936	0.011955	0.011379
RS	46	3.400764	5.478411	703.536758	0.012423	0.011817
RS	47	3.682087	5.478411	722.362492	0.012755	0.012140
RS	48	3.986018	5.425988	745.583643	0.013165	0.012520
RS	49	4.314373	5.425988	758.583172	0.013395	0.012743
RS	50	4.669115	5.377973	774.706702	0.013679	0.013004
RS	51	5.052364	5.377973	779.821562	0.013770	0.013095
RS	52	5.466412	5.358301	783.261801	0.013831	0.013148
RS	53	5.913732	5.358301	778.902643	0.013754	0.013079
RS	54	6.397000	5.490189	751.798655	0.013275	0.012631
RS	55	6.919103	5.490189	739.100984	0.013051	0.012417
RS	56	7.483162	5.490189	721.117650	0.012733	0.012110
RS	57	8.092550	5.490189	697.818069	0.012322	0.011710
RS	58	8.750909	8.710985	431.889535	0.007626	0.007388
RS	59	9.462173	8.710985	431.219996	0.007614	0.007356
RS	60	10.230596	8.710985	427.816138	0.007554	0.007276
RS	61	11.060769	8.710985	421.524312	0.007443	0.007145
RS	62	11.957656	8.710985	412.241782	0.007279	0.006964
RS	63	12.926617	8.710985	3761.085611	0.066412	0.062244
PA	4+25*2+4+6 0.035676648 0.017715246 12.926616979 4.433575961 0.486183091 0.518931491 0.568916756 0.615292458 0.657347489 0.701821666 0.758733588 0.838864975 0.956182535 1.127687110 1.379618575 1.751026841 2.275965616 2.948387276 3.698605728 4.411367986 4.976702138 5.336150653 5.503581896 5.543589715 5.522594763 5.478411227 5.425988451 5.377972686 5.358301014 5.490189210 8.710984679
//
IT	5171
RD	14
LK	-260004.279301
QD	-397.067017 -> -347.237982
RI	0.0049328878
TR	0.034402	0.017990
MT	13.158946
MM	C_pi: 3.085640, n_recomb: 59447.790089
RS	0	0.000000	5.288173	88.166552	0.001483	0.000064
RS	1	0.008066	5.288173	95.134510	0.001600	0.000589
RS	2	0.016783	5.288173	102.640643	0.001727	0.001350
RS	3	0.026204	5.288173	110.724423	0.001863	0.002027
RS	4	0.036384	0.496742	1258.726439	0.021174	0.022496
RS	5	0.047385	0.496742	1329.419383	0.022363	0.024421
RS	6	0.059274	0.532264	1309.081089	0.022021	0.023675
RS	7	0.072121	0.532264	1379.766044	0.023210	0.024277
RS	8	0.086005	0.585994	1319.963794	0.022204	0.022902
RS	9	0.101009	0.585994	1389.144109	0.023367	0.023881
RS	10	0.117223	0.633722	1350.472793	0.022717	0.023107
RS	11	0.134745	0.633722	1418.265616	0.023857	0.024216
RS	12	0.153681	0.675264	1395.989522	0.023483	0.023789
RS	13	0.174144	0.675264	1462.066500	0.024594	0.025008
RS	14	0.196257	0.717525	1438.934870	0.024205	0.024653
RS	15	0.220154	0.717525	1502.396045	0.025273	0.025951
RS	16	0.245979	0.771095	1457.587295	0.024519	0.025251
RS	17	0.273887	0.771095	1517.364874	0.025524	0.026517
RS	18	0.304046	0.847183	1436.104449	0.024157	0.025142
RS	19	0.336638	0.847183	1491.528470	0.025090	0.026295
RS	20	0.371859	0.960155	1366.035643	0.022979	0.024079
RS	21	0.409921	0.960155	1417.101686	0.023838	0.025080
RS	22	0.451053	1.127630	1251.887934	0.021059	0.022117
RS	23	0.495503	1.127630	1299.064201	0.021852	0.022971
RS	24	0.543539	1.377041	1104.821644	0.018585	0.019488
RS	25	0.595449	1.377041	1148.589764	0.019321	0.020214
RS	26	0.651547	1.749856	941.129675	0.015831	0.016516
RS	27	0.712170	1.749856	981.602675	0.016512	0.017122
RS	28	0.777682	2.284196	785.763228	0.013218	0.013651
RS	29	0.848480	2.284196	822.748460	0.013840	0.014147
RS	30	0.924988	2.978172	661.822909	0.011133	0.011316
RS	31	1.007667	2.978172	695.383764	0.011697	0.011735
RS	32	1.097016	3.762283	579.003393	0.009740	0.009708
RS	33	1.193571	3.762283	609.770606	0.010257	0.010091
RS	34	1.297916	4.514966	535.334257	0.009005	0.008806
RS	35	1.410677	4.514966	564.268680	0.009492	0.009183
RS	36	1.532534	5.116063	524.725664	0.008827	0.008500
RS	37	1.664221	5.116063	552.742061	0.009298	0.008889
RS	38	1.806530	5.498977	541.156941	0.009103	0.008676
RS	39	1.960318	5.498977	568.845755	0.009569	0.009086
RS	40	2.126511	5.675558	578.346772	0.009729	0.009224
RS	41	2.306110	5.675558	605.758477	0.010190	0.009653
RS	42	2.500196	5.714106	628.678183	0.010575	0.010014
RS	43	2.709937	5.714106	655.195093	0.011021	0.010442
RS	44	2.936598	5.686274	684.094799	0.011507	0.010900
RS	45	3.181541	5.686274	708.463351	0.011917	0.011299
RS	46	3.446243	5.633468	737.862640	0.012412	0.011762
RS	47	3.732297	5.633468	758.326279	0.012756	0.012097
RS	48	4.041424	5.572399	784.455920	0.013196	0.012506
RS	49	4.375487	5.572399	798.894328	0.013439	0.012743
RS	50	4.736497	5.516864	817.572958	0.013753	0.013035
RS	51	5.126628	5.516864	823.751468	0.013857	0.013141
RS	52	5.548228	5.492367	828.821680	0.013942	0.013219
RS	53	6.003836	5.492367	824.989302	0.013878	0.013164
RS	54	6.496194	5.629298	796.816849	0.013404	0.012723
RS	55	7.028269	5.629298	784.156566	0.013191	0.012522
RS	56	7.603262	5.629298	765.878506	0.012883	0.012227
RS	57	8.224637	5.629298	741.930714	0.012480	0.011839
RS	58	8.896134	9.110273	450.991506	0.007586	0.007329
RS	59	9.621797	9.110273	451.441179	0.007594	0.007318
RS	60	10.405994	9.110273	449.090434	0.007554	0.007260
RS	61	11.253448	9.110273	443.757617	0.007465	0.007152
RS	62	12.169261	9.110273	435.309986	0.007323	0.006994
RS	63	13.158946	9.110273	4087.929121	0.068765	0.064450
PA	4+25*2+4+6 0.034402210 0.017989875 13.158946370 5.288172995 0.496742491 0.532264367 0.585994144 0.633722021 0.675263847 0.717525336 0.771095309 0.847182617 0.960154713 1.127630112 1.377041105 1.749856235 2.284196265 2.978171983 3.762283448 4.514965567 5.116063429 5.498976692 5.675558333 5.714105524 5.686274372 5.633467502 5.572399314 5.516864087 5.492367001 5.629297955 9.110273069
//
IT	4519
RD	15
LK	-259907.128401
QD	-363.646472 -> -319.158495
RI	0.0043716464
TR	0.033219	0.018239
MT	13.387345
MM	C_pi: 3.188589, n_recomb: 62200.428283
RS	0	0.000000	6.309440	77.507801	0.001246	0.000054
RS	1	0.008096	6.309440	83.677237	0.001345	0.000499
RS	2	0.016847	6.309440	90.328543	0.001452	0.001144
RS	3	0.026306	6.309440	97.497810	0.001567	0.001717
RS	4	0.036532	0.507268	1295.757792	0.020832	0.022256
RS	5	0.047585	0.507268	1369.408386	0.022016	0.024193
RS	6	0.059533	0.545159	1345.383527	0.021630	0.023406
RS	7	0.072448	0.545159	1419.070776	0.022814	0.024032
RS	8	0.086409	0.602681	1353.027627	0.021753	0.022583
RS	9	0.101500	0.602681	1425.161714	0.022912	0.023547
RS	10	0.117813	0.651927	1386.362551	0.022289	0.022783
RS	11	0.135446	0.651927	1457.261811	0.023428	0.023874
RS	12	0.154507	0.693117	1438.843325	0.023132	0.023510
RS	13	0.175111	0.693117	1508.261163	0.024248	0.024708
RS	14	0.197384	0.733301	1492.089076	0.023988	0.024465
RS	15	0.221459	0.733301	1559.084791	0.025065	0.025746
RS	16	0.247483	0.783644	1522.114081	0.024471	0.025194
RS	17	0.275614	0.783644	1585.454435	0.025489	0.026452
RS	18	0.306023	0.855802	1510.309254	0.024281	0.025234
RS	19	0.338893	0.855802	1569.125773	0.025227	0.026386
RS	20	0.374425	0.964515	1445.476399	0.023239	0.024298
RS	21	0.412832	0.964515	1499.642471	0.024110	0.025305
RS	22	0.454350	1.127974	1330.407959	0.021389	0.022407
RS	23	0.499228	1.127974	1380.395140	0.022193	0.023269
RS	24	0.547740	1.374693	1176.182551	0.018910	0.019774
RS	25	0.600179	1.374693	1222.545866	0.019655	0.020510
RS	26	0.656863	1.748398	1000.688352	0.016088	0.016738
RS	27	0.718136	1.748398	1043.579604	0.016778	0.017354
RS	28	0.784370	2.291150	832.092878	0.013378	0.013781
RS	29	0.855966	2.291150	871.274914	0.014008	0.014287
RS	30	0.933358	3.005381	696.703073	0.011201	0.011361
RS	31	1.017015	3.005381	732.186255	0.011771	0.011788
RS	32	1.107445	3.822361	605.724605	0.009738	0.009689
RS	33	1.205196	3.822361	638.157495	0.010260	0.010076
RS	34	1.310861	4.614714	557.151493	0.008957	0.008743
RS	35	1.425079	4.614714	587.575464	0.009446	0.009121
RS	36	1.548545	5.252150	544.317681	0.008751	0.008409
RS	37	1.682006	5.252150	573.748773	0.009224	0.008797
RS	38	1.826272	5.659427	560.701201	0.009014	0.008569
RS	39	1.982217	5.659427	589.823090	0.009483	0.008977
RS	40	2.150786	5.845905	599.648919	0.009641	0.009112
RS	41	2.333003	5.845905	628.576850	0.010106	0.009541
RS	42	2.529971	5.883296	653.159204	0.010501	0.009908
RS	43	2.742885	5.883296	681.292754	0.010953	0.010340
RS	44	2.973036	5.848499	712.712832	0.011458	0.010815
RS	45	3.221820	5.848499	738.757587	0.011877	0.011220
RS	46	3.490744	5.786659	771.106222	0.012397	0.011707
RS	47	3.781439	5.786659	793.208388	0.012752	0.012054
RS	48	4.095668	5.716430	822.359942	0.013221	0.012491
RS	49	4.435336	5.716430	838.252838	0.013477	0.012742
RS	50	4.802502	5.652876	859.623099	0.013820	0.013062
RS	51	5.199394	5.652876	866.892164	0.013937	0.013183
RS	52	5.628416	5.623106	873.727851	0.014047	0.013286
RS	53	6.092170	5.623106	870.454741	0.013994	0.013245
RS	54	6.593469	5.764399	841.332782	0.013526	0.012810
RS	55	7.135351	5.764399	828.740350	0.013324	0.012621
RS	56	7.721102	5.764399	810.200966	0.013026	0.012339
RS	57	8.354274	5.764399	785.640704	0.012631	0.011960
RS	58	9.038705	9.505153	469.472195	0.007548	0.007272
RS	59	9.778546	9.505153	471.043148	0.007573	0.007280
RS	60	10.578282	9.505153	469.756929	0.007552	0.007242
RS	61	11.442762	9.505153	465.404917	0.007482	0.007156
RS	62	12.377228	9.505153	457.825177	0.007360	0.007019
RS	63	13.387345	9.505153	4417.134989	0.071015	0.066560
PA	4+25*2+4+6 0.033219443 0.018238576 13.387344525 6.309440108 0.507267837 0.545158596 0.602680774 0.651927290 0.693116954 0.733300853 0.783644463 0.855801681 0.964515157 1.127974237 1.374693017 1.748397710 2.291149652 3.005381158 3.822360804 4.614713885 5.252150123 5.659426617 5.845904756 5.883295636 5.848499044 5.786658775 5.716430215 5.652876366 5.623105717 5.764399367 9.505152736
//
IT	4991
RD	16
LK	-259820.377851
QD	-333.686468 -> -293.915682
RI	0.0039191227
TR	0.032121	0.018464
MT	13.611479
MM	C_pi: 3.289857, n_recomb: 64887.778474
RS	0	0.000000	7.532971	67.881719	0.001046	0.000046
RS	1	0.008124	7.532971	73.319806	0.001130	0.000422
RS	2	0.016908	7.532971	79.186826	0.001220	0.000967
RS	3	0.026405	7.532971	85.515479	0.001318	0.001453
RS	4	0.036675	0.517790	1330.080236	0.020498	0.022008
RS	5	0.047778	0.517790	1406.553595	0.021677	0.023957
RS	6	0.059783	0.557610	1379.944169	0.021267	0.023152
RS	7	0.072764	0.557610	1456.526962	0.022447	0.023800
RS	8	0.086800	0.618962	1384.125722	0.021331	0.022282
RS	9	0.101975	0.618962	1459.090280	0.022486	0.023234
RS	10	0.118383	0.669878	1419.820417	0.021881	0.022473
RS	11	0.136125	0.669878	1493.695728	0.023020	0.023549
RS	12	0.155308	0.710868	1478.825724	0.022791	0.023238
RS	13	0.176049	0.710868	1551.464183	0.023910	0.024416
RS	14	0.198475	0.749101	1542.153300	0.023766	0.024274
RS	15	0.222723	0.749101	1612.592868	0.024852	0.025538
RS	16	0.248941	0.796319	1583.725362	0.024407	0.025126
RS	17	0.277288	0.796319	1650.575408	0.025437	0.026376
RS	18	0.307939	0.864641	1582.175507	0.024383	0.025309
RS	19	0.341080	0.864641	1644.358987	0.025342	0.026461
RS	20	0.376913	0.969177	1523.414311	0.023478	0.024501
RS	21	0.415658	0.969177	1580.662135	0.024360	0.025513
RS	22	0.457549	1.128626	1408.259131	0.021703	0.022684
RS	23	0.502845	1.128626	1461.032796	0.022516	0.023554
RS	24	0.551819	1.372503	1247.424453	0.019224	0.020055
RS	25	0.604773	1.372503	1296.354865	0.019978	0.020799
RS	26	0.662029	1.746627	1060.309628	0.016341	0.016959
RS	27	0.723936	1.746627	1105.596616	0.017039	0.017585
RS	28	0.790872	2.296874	878.387758	0.013537	0.013914
RS	29	0.863246	2.296874	919.751107	0.014174	0.014430
RS	30	0.941500	3.030125	731.348400	0.011271	0.011410
RS	31	1.026111	3.030125	768.738645	0.011847	0.011844
RS	32	1.117596	3.878936	632.016189	0.009740	0.009675
RS	33	1.216513	3.878936	666.093658	0.010265	0.010066
RS	34	1.323466	4.710659	578.373175	0.008913	0.008686
RS	35	1.439108	4.710659	610.257883	0.009405	0.009065
RS	36	1.564144	5.384894	563.166911	0.008679	0.008324
RS	37	1.699339	5.384894	593.977207	0.009154	0.008711
RS	38	1.845517	5.817374	579.358185	0.008929	0.008467
RS	39	2.003570	5.817374	609.873674	0.009399	0.008875
RS	40	2.174463	6.014449	619.930481	0.009554	0.009005
RS	41	2.359240	6.014449	650.335718	0.010022	0.009434
RS	42	2.559028	6.050981	676.521199	0.010426	0.009807
RS	43	2.775046	6.050981	706.238879	0.010884	0.010242
RS	44	3.008614	6.009088	740.176952	0.011407	0.010731
RS	45	3.261157	6.009088	767.877241	0.011834	0.011144
RS	46	3.534216	5.937827	803.230605	0.012379	0.011654
RS	47	3.829459	5.937827	826.965570	0.012745	0.012010
RS	48	4.148687	5.857943	859.241050	0.013242	0.012475
RS	49	4.493848	5.857943	876.597525	0.013509	0.012739
RS	50	4.867051	5.785894	900.785951	0.013882	0.013087
RS	51	5.270573	5.785894	909.166299	0.014011	0.013221
RS	52	5.706876	5.750419	917.896341	0.014146	0.013349
RS	53	6.178625	5.750419	915.209546	0.014104	0.013320
RS	54	6.688699	5.895415	885.259465	0.013643	0.012893
RS	55	7.240210	5.895415	872.760631	0.013450	0.012716
RS	56	7.836527	5.895415	853.989184	0.013161	0.012444
RS	57	8.481287	5.895415	828.848771	0.012774	0.012075
RS	58	9.178428	9.894931	487.326510	0.007510	0.007218
RS	59	9.932205	9.894931	490.015499	0.007552	0.007244
RS	60	10.747218	9.894931	489.799038	0.007548	0.007224
RS	61	11.628442	9.894931	486.442614	0.007497	0.007157
RS	62	12.581257	9.894931	479.755989	0.007394	0.007040
RS	63	13.611479	9.894931	4747.398412	0.073163	0.068573
PA	4+25*2+4+6 0.032121410 0.018464093 13.611478519 7.532970598 0.517790039 0.557610291 0.618962034 0.669877772 0.710868319 0.749100820 0.796318629 0.864640652 0.969176873 1.128626124 1.372502976 1.746626929 2.296874380 3.030124672 3.878935664 4.710658650 5.384894418 5.817374434 6.014449460 6.050981255 6.009088248 5.937826692 5.857943177 5.785893974 5.750419477 5.895415190 9.894931499
//
IT	4002
RD	17
LK	-259742.814495
QD	-306.778157 -> -271.182018
RI	0.0035547692
TR	0.031102	0.018669
MT	13.831116
MM	C_pi: 3.389296, n_recomb: 67507.416177
RS	0	0.000000	9.002605	59.224335	0.000877	0.000038
RS	1	0.008151	9.002605	63.996593	0.000948	0.000355
RS	2	0.016967	9.002605	69.148531	0.001024	0.000816
RS	3	0.026501	9.002605	74.709531	0.001107	0.001227
RS	4	0.036813	0.528322	1361.745325	0.020172	0.021756
RS	5	0.047965	0.528322	1440.903875	0.021344	0.023716
RS	6	0.060025	0.569612	1412.887051	0.020929	0.022912
RS	7	0.073070	0.569612	1492.261434	0.022105	0.023583
RS	8	0.087177	0.634804	1413.441950	0.020938	0.022000
RS	9	0.102434	0.634804	1491.118143	0.022088	0.022941
RS	10	0.118935	0.687538	1451.025156	0.021494	0.022178
RS	11	0.136781	0.687538	1527.747576	0.022631	0.023238
RS	12	0.156082	0.728492	1516.069711	0.022458	0.022972
RS	13	0.176955	0.728492	1591.805060	0.023580	0.024131
RS	14	0.199531	0.764894	1589.206203	0.023541	0.024081
RS	15	0.223946	0.764894	1662.991209	0.024634	0.025330
RS	16	0.250352	0.809078	1642.418260	0.024329	0.025048
RS	17	0.278910	0.809078	1712.715255	0.025371	0.026291
RS	18	0.309796	0.873648	1651.613174	0.024466	0.025370
RS	19	0.343199	0.873648	1717.129297	0.025436	0.026522
RS	20	0.379325	0.974072	1599.709057	0.023697	0.024689
RS	21	0.418396	0.974072	1660.013515	0.024590	0.025706
RS	22	0.460652	1.129522	1485.275391	0.022002	0.022951
RS	23	0.506352	1.129522	1540.805270	0.022824	0.023827
RS	24	0.555778	1.370420	1318.404858	0.019530	0.020330
RS	25	0.609232	1.370420	1369.868248	0.020292	0.021082
RS	26	0.667043	1.744545	1119.882569	0.016589	0.017179
RS	27	0.729566	1.744545	1167.536823	0.017295	0.017814
RS	28	0.797186	2.301444	924.573117	0.013696	0.014049
RS	29	0.870318	2.301444	968.097278	0.014341	0.014574
RS	30	0.949411	3.052538	765.712792	0.011343	0.011463
RS	31	1.034951	3.052538	804.991090	0.011924	0.011905
RS	32	1.127464	3.932138	657.854593	0.009745	0.009665
RS	33	1.227517	3.932138	693.552884	0.010274	0.010061
RS	34	1.335727	4.802852	598.993018	0.008873	0.008634
RS	35	1.452756	4.802852	632.307708	0.009366	0.009015
RS	36	1.579325	5.514271	581.276808	0.008611	0.008244
RS	37	1.716211	5.514271	613.429065	0.009087	0.008631
RS	38	1.864255	5.972726	597.137383	0.008846	0.008372
RS	39	2.024366	5.972726	629.004974	0.009318	0.008778
RS	40	2.197528	6.181057	639.201395	0.009469	0.008903
RS	41	2.384806	6.181057	671.042240	0.009940	0.009331
RS	42	2.587348	6.216998	698.769400	0.010351	0.009709
RS	43	2.806400	6.216998	730.034846	0.010814	0.010146
RS	44	3.043308	6.167898	766.478172	0.011354	0.010650
RS	45	3.299527	6.167898	795.808405	0.011788	0.011069
RS	46	3.576631	6.086836	834.211856	0.012357	0.011601
RS	47	3.876322	6.086836	859.568197	0.012733	0.011967
RS	48	4.200442	5.996831	895.057334	0.013259	0.012458
RS	49	4.550981	5.996831	913.880510	0.013537	0.012734
RS	50	4.930094	5.915834	941.003260	0.013939	0.013110
RS	51	5.340109	5.915834	950.509861	0.014080	0.013257
RS	52	5.783546	5.874245	961.255994	0.014239	0.013408
RS	53	6.263128	5.874245	959.177406	0.014208	0.013392
RS	54	6.781802	6.022294	928.523023	0.013754	0.012973
RS	55	7.342755	6.022294	916.138886	0.013571	0.012806
RS	56	7.949432	6.022294	897.160463	0.013290	0.012544
RS	57	8.605561	6.022294	871.468649	0.012909	0.012183
RS	58	9.315173	10.279004	504.553140	0.007474	0.007166
RS	59	10.082626	10.279004	508.352292	0.007530	0.007207
RS	60	10.912637	10.279004	509.205376	0.007543	0.007205
RS	61	11.810304	10.279004	506.853072	0.007508	0.007155
RS	62	12.781142	10.279004	501.077791	0.007423	0.007057
RS	63	13.831116	10.279004	5077.500497	0.075214	0.070493
PA	4+25*2+4+6 0.031101520 0.018668821 13.831115643 9.002605189 0.528322365 0.569612003 0.634803598 0.687538010 0.728491966 0.764894379 0.809077790 0.873648425 0.974071855 1.129521640 1.370419664 1.744544787 2.301443701 3.052537589 3.932138152 4.802852384 5.514271445 5.972726187 6.181056922 6.216997528 6.167897770 6.086835662 5.996830892 5.915834024 5.874244702 6.022293771 10.279004068
//
IT	5313
RD	18
LK	-259673.382767
QD	-282.568359 -> -250.673273
RI	0.0032632497
TR	0.030154	0.018855
MT	14.046027
MM	C_pi: 3.486756, n_recomb: 70057.229274
RS	0	0.000000	10.769892	51.483650	0.000735	0.000032
RS	1	0.008178	10.769892	55.654206	0.000794	0.000299
RS	2	0.017024	10.769892	60.159114	0.000859	0.000687
RS	3	0.026593	10.769892	65.024585	0.000928	0.001034
RS	4	0.036946	0.538878	1390.803205	0.019852	0.021500
RS	5	0.048144	0.538878	1472.507067	0.021019	0.023472
RS	6	0.060259	0.581143	1444.359021	0.020617	0.022688
RS	7	0.073364	0.581143	1526.424970	0.021788	0.023381
RS	8	0.087541	0.650173	1441.142731	0.020571	0.021735
RS	9	0.102877	0.650173	1521.416357	0.021717	0.022667
RS	10	0.119468	0.704879	1480.131166	0.021127	0.021897
RS	11	0.137415	0.704879	1559.573551	0.022261	0.022943
RS	12	0.156829	0.745956	1550.718019	0.022135	0.022713
RS	13	0.177832	0.745956	1629.424334	0.023258	0.023855
RS	14	0.200551	0.780652	1633.332288	0.023314	0.023888
RS	15	0.225129	0.780652	1710.357718	0.024414	0.025121
RS	16	0.251717	0.821888	1698.197813	0.024240	0.024962
RS	17	0.280478	0.821888	1771.870134	0.025292	0.026197
RS	18	0.311592	0.882781	1718.547280	0.024531	0.025418
RS	19	0.345250	0.882781	1787.353330	0.025513	0.026569
RS	20	0.381661	0.979150	1674.221782	0.023898	0.024863
RS	21	0.421049	0.979150	1737.551189	0.024802	0.025884
RS	22	0.463657	1.130609	1561.298400	0.022286	0.023206
RS	23	0.509751	1.130609	1619.548674	0.023118	0.024089
RS	24	0.559613	1.368411	1388.977171	0.019826	0.020598
RS	25	0.613553	1.368411	1442.933764	0.020597	0.021358
RS	26	0.671904	1.742154	1179.299993	0.016833	0.017398
RS	27	0.735027	1.742154	1229.287399	0.017547	0.018041
RS	28	0.803312	2.304922	970.577345	0.013854	0.014185
RS	29	0.877180	2.304922	1016.237031	0.014506	0.014719
RS	30	0.957089	3.072729	799.755116	0.011416	0.011519
RS	31	1.043533	3.072729	840.898941	0.012003	0.011968
RS	32	1.137046	3.982083	683.218000	0.009752	0.009660
RS	33	1.238206	3.982083	720.510851	0.010285	0.010060
RS	34	1.347638	4.891344	619.005184	0.008836	0.008587
RS	35	1.466019	4.891344	653.717304	0.009331	0.008969
RS	36	1.594080	5.640228	598.654241	0.008545	0.008170
RS	37	1.732614	5.640228	632.109748	0.009023	0.008557
RS	38	1.882477	6.125351	614.052749	0.008765	0.008281
RS	39	2.044594	6.125351	647.229289	0.009239	0.008687
RS	40	2.219969	6.345546	657.477821	0.009385	0.008805
RS	41	2.409685	6.345546	690.710241	0.009859	0.009233
RS	42	2.614915	6.381165	719.913204	0.010276	0.009615
RS	43	2.836928	6.381165	752.686650	0.010744	0.010054
RS	44	3.077097	6.324751	791.615044	0.011300	0.010572
RS	45	3.336905	6.324751	822.545125	0.011741	0.010996
RS	46	3.617958	6.233535	864.032263	0.012333	0.011548
RS	47	3.921996	6.233535	890.993236	0.012718	0.011923
RS	48	4.250895	6.132969	929.773708	0.013272	0.012441
RS	49	4.606691	6.132969	950.061012	0.013561	0.012728
RS	50	4.991582	6.042594	980.224082	0.013992	0.013131
RS	51	5.407948	6.042594	990.866289	0.014144	0.013290
RS	52	5.858362	5.994504	1003.741741	0.014327	0.013465
RS	53	6.345608	5.994504	1002.288216	0.014307	0.013459
RS	54	6.872700	6.144974	971.054164	0.013861	0.013049
RS	55	7.442894	6.144974	958.801360	0.013686	0.012892
RS	56	8.059717	6.144974	939.637021	0.013412	0.012639
RS	57	8.726980	6.144974	913.419108	0.013038	0.012286
RS	58	9.448809	10.656781	521.150374	0.007439	0.007117
RS	59	10.229665	10.656781	526.047722	0.007509	0.007172
RS	60	11.074377	10.656781	527.965307	0.007536	0.007185
RS	61	11.988164	10.656781	526.620087	0.007517	0.007152
RS	62	12.976677	10.656781	521.768115	0.007448	0.007070
RS	63	14.046027	10.656781	5406.272674	0.077169	0.072323
PA	4+25*2+4+6 0.030153743 0.018854962 14.046026500 10.769891980 0.538878347 0.581143161 0.650173086 0.704879301 0.745956269 0.780652177 0.821888417 0.882781492 0.979150410 1.130609338 1.368411234 1.742154011 2.304921954 3.072729164 3.982083187 4.891344307 5.640228049 6.125351460 6.345546003 6.381164615 6.324750865 6.233534603 6.132969390 6.042594219 5.994503932 6.144973678 10.656780940
//
IT	5302
RD	19
LK	-259611.160223
QD	-260.750169 -> -232.141429
RI	0.0030308616
TR	0.029272	0.019024
MT	14.256039
MM	C_pi: 3.582122, n_recomb: 72535.850663
RS	0	0.000000	12.901899	44.585169	0.000615	0.000027
RS	1	0.008203	12.901899	48.214414	0.000665	0.000251
RS	2	0.017079	12.901899	52.136597	0.000719	0.000578
RS	3	0.026682	12.901899	56.374939	0.000777	0.000870
RS	4	0.037074	0.549451	1417.368515	0.019540	0.021242
RS	5	0.048318	0.549451	1501.478611	0.020700	0.023225
RS	6	0.060484	0.592191	1474.491156	0.020328	0.022480
RS	7	0.073648	0.592191	1559.152847	0.021495	0.023193
RS	8	0.087892	0.665036	1467.401047	0.020230	0.021488
RS	9	0.103305	0.665036	1550.163664	0.021371	0.022413
RS	10	0.119982	0.721874	1507.294189	0.020780	0.021630
RS	11	0.138026	0.721874	1589.332399	0.021911	0.022663
RS	12	0.157551	0.763236	1582.910734	0.021822	0.022461
RS	13	0.178678	0.763236	1664.461342	0.022947	0.023588
RS	14	0.201537	0.796353	1674.622342	0.023087	0.023693
RS	15	0.226272	0.796353	1754.778212	0.024192	0.024913
RS	16	0.253035	0.834724	1751.090202	0.024141	0.024868
RS	17	0.281994	0.834724	1828.058849	0.025202	0.026097
RS	18	0.313329	0.892010	1782.918898	0.024580	0.025453
RS	19	0.347233	0.892010	1854.964903	0.025573	0.026605
RS	20	0.383919	0.984379	1746.831228	0.024082	0.025024
RS	21	0.423614	0.984379	1813.148311	0.024997	0.026049
RS	22	0.466566	1.131858	1636.180155	0.022557	0.023450
RS	23	0.513040	1.131858	1697.110501	0.023397	0.024340
RS	24	0.563327	1.366461	1459.007219	0.020114	0.020861
RS	25	0.617738	1.366461	1515.412604	0.020892	0.021627
RS	26	0.676613	1.739485	1238.454834	0.017074	0.017614
RS	27	0.740317	1.739485	1290.736485	0.017794	0.018266
RS	28	0.809247	2.307386	1016.336470	0.014012	0.014322
RS	29	0.883831	2.307386	1064.102332	0.014670	0.014864
RS	30	0.964534	3.090842	833.435849	0.011490	0.011577
RS	31	1.051855	3.090842	876.419656	0.012083	0.012033
RS	32	1.146340	4.028913	708.089554	0.009762	0.009658
RS	33	1.248576	4.028913	746.948717	0.010298	0.010062
RS	34	1.359197	4.976210	638.410231	0.008801	0.008544
RS	35	1.478893	4.976210	674.485993	0.009299	0.008928
RS	36	1.608406	5.762779	615.308835	0.008483	0.008100
RS	37	1.748544	5.762779	650.027912	0.008961	0.008487
RS	38	1.900177	6.275174	630.123850	0.008687	0.008195
RS	39	2.064249	6.275174	664.565194	0.009162	0.008600
RS	40	2.241778	6.507800	674.782069	0.009303	0.008711
RS	41	2.433871	6.507800	709.360477	0.009779	0.009140
RS	42	2.641720	6.543326	739.974640	0.010202	0.009524
RS	43	2.866619	6.543326	774.213854	0.010674	0.009965
RS	44	3.109966	6.479492	815.601319	0.011244	0.010495
RS	45	3.373274	6.479492	848.097612	0.011692	0.010924
RS	46	3.658181	6.377793	892.691534	0.012307	0.011497
RS	47	3.966458	6.377793	921.235952	0.012700	0.011880
RS	48	4.300023	6.266247	963.375505	0.013281	0.012423
RS	49	4.660950	6.266247	985.119346	0.013581	0.012720
RS	50	5.051483	6.166093	1018.417542	0.014040	0.013150
RS	51	5.474050	6.166093	1030.199614	0.014203	0.013320
RS	52	5.931280	6.111138	1045.309449	0.014411	0.013518
RS	53	6.426017	6.111138	1044.493054	0.014400	0.013523
RS	54	6.961335	6.263424	1012.801805	0.013963	0.013122
RS	55	7.540565	6.263424	1000.692763	0.013796	0.012974
RS	56	8.167308	6.263424	981.359676	0.013529	0.012729
RS	57	8.845461	6.263424	954.637509	0.013161	0.012384
RS	58	9.579243	11.027744	537.124631	0.007405	0.007069
RS	59	10.373215	11.027744	543.104727	0.007487	0.007137
RS	60	11.232316	11.027744	546.077566	0.007528	0.007164
RS	61	12.161887	11.027744	545.737464	0.007524	0.007146
RS	62	13.167710	11.027744	541.815125	0.007470	0.007081
RS	63	14.256039	11.027744	5732.692470	0.079033	0.074064
PA	4+25*2+4+6 0.029272473 0.019024442 14.256038558 12.901898718 0.549451237 0.592191009 0.665036075 0.721874332 0.763236336 0.796352869 0.834723761 0.892010458 0.984378703 1.131858471 1.366461454 1.739484895 2.307386074 3.090842044 4.028913421 4.976210094 5.762779479 6.275173649 6.507799567 6.543326340 6.479492458 6.377793167 6.266246526 6.166093213 6.111138176 6.263423599 11.027743555
//
IT	5402
RD	20
LK	-259555.340509
QD	-241.056833 -> -215.370222
RI	0.0028483148
TR	0.028453	0.019179
MT	14.460897
MM	C_pi: 3.675240, n_recomb: 74941.756065
RS	0	0.000000	15.472691	38.482890	0.000514	0.000023
RS	1	0.008227	15.472691	41.629314	0.000555	0.000210
RS	2	0.017131	15.472691	45.031247	0.000601	0.000484
RS	3	0.026768	15.472691	48.709139	0.000650	0.000730
RS	4	0.037197	0.560012	1441.599833	0.019236	0.020985
RS	5	0.048485	0.560012	1527.979749	0.020389	0.022978
RS	6	0.060701	0.602734	1503.413821	0.020061	0.022287
RS	7	0.073922	0.602734	1590.579483	0.021224	0.023019
RS	8	0.088231	0.679374	1492.329396	0.019913	0.021258
RS	9	0.103717	0.679374	1577.476435	0.021049	0.022176
RS	10	0.120477	0.738490	1532.659094	0.020451	0.021377
RS	11	0.138616	0.738490	1617.171898	0.021579	0.022398
RS	12	0.158247	0.780307	1612.769362	0.021520	0.022217
RS	13	0.179494	0.780307	1697.036787	0.022645	0.023328
RS	14	0.202488	0.811967	1713.170543	0.022860	0.023500
RS	15	0.227374	0.811967	1796.342237	0.023970	0.024706
RS	16	0.254308	0.847559	1801.111769	0.024033	0.024768
RS	17	0.283458	0.847559	1881.290299	0.025103	0.025990
RS	18	0.315005	0.901301	1844.680236	0.024615	0.025477
RS	19	0.349149	0.901301	1919.908617	0.025619	0.026628
RS	20	0.386101	0.989722	1817.418153	0.024251	0.025172
RS	21	0.426093	0.989722	1886.679519	0.025175	0.026201
RS	22	0.469376	1.133229	1709.781935	0.022815	0.023685
RS	23	0.516219	1.133229	1773.346985	0.023663	0.024580
RS	24	0.566917	1.364541	1528.364749	0.020394	0.021117
RS	25	0.621785	1.364541	1587.169461	0.021179	0.021890
RS	26	0.681168	1.736529	1297.251285	0.017310	0.017829
RS	27	0.745436	1.736529	1351.783150	0.018038	0.018488
RS	28	0.814991	2.308896	1061.776629	0.014168	0.014459
RS	29	0.890269	2.308896	1111.614789	0.014833	0.015010
RS	30	0.971740	3.106976	866.711362	0.011565	0.011638
RS	31	1.059914	3.106976	911.506221	0.012163	0.012100
RS	32	1.155342	4.072723	732.448033	0.009774	0.009660
RS	33	1.258622	4.072723	772.842935	0.010313	0.010067
RS	34	1.370398	5.057504	657.200274	0.008769	0.008505
RS	35	1.491370	5.057504	694.604235	0.009269	0.008891
RS	36	1.622295	5.881866	631.247562	0.008423	0.008035
RS	37	1.763991	5.881866	667.189361	0.008903	0.008421
RS	38	1.917345	6.422057	645.365232	0.008612	0.008112
RS	39	2.083315	6.422057	681.026026	0.009087	0.008517
RS	40	2.262941	6.667636	691.131646	0.009222	0.008622
RS	41	2.457344	6.667636	727.008738	0.009701	0.009049
RS	42	2.667741	6.703300	758.966660	0.010127	0.009437
RS	43	2.895448	6.703300	794.626793	0.010603	0.009879
RS	44	3.141888	6.631941	838.441679	0.011188	0.010420
RS	45	3.408604	6.631941	872.466922	0.011642	0.010854
RS	46	3.697263	6.519451	920.180699	0.012279	0.011446
RS	47	4.009671	6.519451	950.282912	0.012680	0.011837
RS	48	4.347780	6.396525	995.838369	0.013288	0.012404
RS	49	4.713707	6.396525	1019.026222	0.013598	0.012711
RS	50	5.109739	6.286219	1055.543777	0.014085	0.013168
RS	51	5.538354	6.286219	1068.465030	0.014257	0.013347
RS	52	6.002231	6.224056	1085.906092	0.014490	0.013569
RS	53	6.504272	6.224056	1085.734392	0.014488	0.013583
RS	54	7.047617	6.377555	1053.709761	0.014060	0.013193
RS	55	7.635664	6.377555	1041.752743	0.013901	0.013053
RS	56	8.272090	6.377555	1022.264274	0.013641	0.012815
RS	57	8.960877	6.377555	995.056378	0.013278	0.012476
RS	58	9.706331	11.391334	552.474841	0.007372	0.007023
RS	59	10.513115	11.391334	559.519107	0.007466	0.007104
RS	60	11.386274	11.391334	563.534214	0.007520	0.007144
RS	61	12.331270	11.391334	564.192912	0.007528	0.007140
RS	62	13.354012	11.391334	561.201577	0.007489	0.007089
RS	63	14.460897	11.391334	6055.730283	0.080806	0.075720
PA	4+25*2+4+6 0.028452751 0.019179130 14.460897328 15.472691021 0.560011883 0.602733899 0.679374064 0.738489663 0.780306552 0.811967392 0.847559346 0.901300815 0.989722220 1.133229340 1.364540597 1.736528732 2.308895614 3.106976043 4.072722998 5.057503657 5.881865542 6.422056528 6.667635614 6.703300166 6.631941054 6.519450808 6.396525407 6.286218938 6.224056364 6.377554796 11.391333643
//
IT	4106
RD	21
LK	-259505.214753
QD	-223.254972 -> -200.169822
RI	0.0027064039
TR	0.027690	0.019320
MT	14.660591
MM	C_pi: 3.766034, n_recomb: 77274.242611
RS	0	0.000000	18.577910	33.107297	0.000428	0.000019
RS	1	0.008251	18.577910	35.825244	0.000464	0.000175
RS	2	0.017182	18.577910	38.765107	0.000502	0.000405
RS	3	0.026850	18.577910	41.944797	0.000543	0.000612
RS	4	0.037316	0.570548	1463.630702	0.018941	0.020729
RS	5	0.048645	0.570548	1552.147114	0.020086	0.022731
RS	6	0.060909	0.612752	1531.269497	0.019816	0.022110
RS	7	0.074185	0.612752	1620.852937	0.020975	0.022860
RS	8	0.088557	0.693159	1516.077605	0.019619	0.021044
RS	9	0.104114	0.693159	1603.510620	0.020751	0.021958
RS	10	0.120954	0.754698	1556.374331	0.020141	0.021137
RS	11	0.139184	0.754698	1643.244909	0.021265	0.022146
RS	12	0.158918	0.797142	1640.435607	0.021229	0.021980
RS	13	0.180280	0.797142	1727.293693	0.022353	0.023078
RS	14	0.203405	0.827482	1749.070468	0.022635	0.023307
RS	15	0.228438	0.827482	1835.140593	0.023748	0.024501
RS	16	0.255536	0.860379	1848.305425	0.023919	0.024663
RS	17	0.284870	0.860379	1931.601964	0.024997	0.025878
RS	18	0.316624	0.910637	1903.797238	0.024637	0.025491
RS	19	0.350998	0.910637	1982.144515	0.025651	0.026642
RS	20	0.388207	0.995159	1885.895667	0.024405	0.025308
RS	21	0.428487	0.995159	1958.053266	0.025339	0.026341
RS	22	0.472091	1.134706	1781.980650	0.023060	0.023909
RS	23	0.519291	1.134706	1848.131481	0.023917	0.024809
RS	24	0.570386	1.362648	1596.928349	0.020666	0.021367
RS	25	0.625697	1.362648	1658.079332	0.021457	0.022146
RS	26	0.685571	1.733323	1355.592286	0.017543	0.018041
RS	27	0.750386	1.733323	1412.326454	0.018277	0.018707
RS	28	0.820547	2.309534	1106.837052	0.014323	0.014597
RS	29	0.896498	2.309534	1158.710217	0.014995	0.015155
RS	30	0.978715	3.121258	899.550444	0.011641	0.011700
RS	31	1.067715	3.121258	946.125001	0.012244	0.012169
RS	32	1.164058	4.113653	756.281566	0.009787	0.009663
RS	33	1.268350	4.113653	798.180125	0.010329	0.010075
RS	34	1.381247	5.135329	675.377740	0.008740	0.008469
RS	35	1.503458	5.135329	714.073627	0.009241	0.008856
RS	36	1.635753	5.997520	646.484084	0.008366	0.007973
RS	37	1.778962	5.997520	683.607321	0.008847	0.008359
RS	38	1.933988	6.565971	659.798392	0.008538	0.008034
RS	39	2.101803	6.565971	696.632872	0.009015	0.008437
RS	40	2.283465	6.824977	706.553126	0.009143	0.008535
RS	41	2.480114	6.824977	743.680816	0.009624	0.008963
RS	42	2.692989	6.860994	776.915037	0.010054	0.009352
RS	43	2.923426	6.860994	813.949668	0.010533	0.009796
RS	44	3.172876	6.782012	860.155186	0.011131	0.010348
RS	45	3.442908	6.782012	895.669576	0.011591	0.010785
RS	46	3.735218	6.658432	946.509112	0.012249	0.011397
RS	47	4.051645	6.658432	978.140009	0.012658	0.011794
RS	48	4.394180	6.523773	1027.155427	0.013292	0.012385
RS	49	4.764976	6.523773	1051.770770	0.013611	0.012701
RS	50	5.166364	6.402961	1091.582185	0.014126	0.013184
RS	51	5.600870	6.402961	1105.637740	0.014308	0.013373
RS	52	6.071224	6.333268	1125.499148	0.014565	0.013618
RS	53	6.580386	6.333268	1125.975675	0.014571	0.013641
RS	54	7.131556	6.487413	1093.737034	0.014154	0.013260
RS	55	7.728202	6.487413	1081.936900	0.014001	0.013128
RS	56	8.374073	6.487413	1062.303254	0.013747	0.012897
RS	57	9.073233	6.487413	1034.625335	0.013389	0.012564
RS	58	9.830078	11.747231	567.208382	0.007340	0.006980
RS	59	10.649366	11.747231	575.295746	0.007445	0.007071
RS	60	11.536251	11.747231	580.337049	0.007510	0.007123
RS	61	12.496309	11.747231	581.984511	0.007531	0.007132
RS	62	13.535577	11.747231	579.921209	0.007505	0.007095
RS	63	14.660591	11.747231	6374.514124	0.082492	0.077294
PA	4+25*2+4+6 0.027689647 0.019320480 14.660590810 18.577909552 0.570547996 0.612752295 0.693158818 0.754697931 0.797142390 0.827482318 0.860378913 0.910637220 0.995158927 1.134705620 1.362648468 1.733322556 2.309534175 3.121257911 4.113653130 5.135328583 5.997519823 6.565971212 6.824976594 6.860993702 6.782012235 6.658432192 6.523772570 6.402961180 6.333267726 6.487412912 11.747230663
//
IT	4344
RD	22
LK	-259460.157567
QD	-207.139503 -> -186.372997
RI	0.0025979514
TR	0.026979	0.019450
MT	14.854912
MM	C_pi: 3.854406, n_recomb: 79533.084603
RS	0	0.000000	22.337046	28.388564	0.000357	0.000016
RS	1	0.008273	22.337046	30.727886	0.000386	0.000146
RS	2	0.017231	22.337046	33.259146	0.000418	0.000339
RS	3	0.026929	22.337046	35.997949	0.000453	0.000513
RS	4	0.037430	0.581049	1483.585862	0.018654	0.020477
RS	5	0.048800	0.581049	1574.108520	0.019792	0.022487
RS	6	0.061110	0.622235	1558.174677	0.019592	0.021949
RS	7	0.074439	0.622235	1650.094453	0.020747	0.022716
RS	8	0.088870	0.706364	1538.784447	0.019348	0.020847
RS	9	0.104495	0.706364	1628.410907	0.020475	0.021756
RS	10	0.121413	0.770479	1578.567355	0.019848	0.020909
RS	11	0.139731	0.770479	1667.683033	0.020968	0.021908
RS	12	0.159564	0.813728	1666.029191	0.020948	0.021751
RS	13	0.181038	0.813728	1755.353210	0.022071	0.022835
RS	14	0.204288	0.842877	1782.435322	0.022411	0.023116
RS	15	0.229462	0.842877	1871.284777	0.023528	0.024298
RS	16	0.256719	0.873164	1892.728708	0.023798	0.024553
RS	17	0.286230	0.873164	1979.046780	0.024883	0.025762
RS	18	0.318183	0.920000	1960.260451	0.024647	0.025495
RS	19	0.352780	0.920000	2041.657817	0.025671	0.026645
RS	20	0.390239	1.000665	1952.196829	0.024546	0.025433
RS	21	0.430796	1.000665	2027.198351	0.025489	0.026469
RS	22	0.474709	1.136269	1852.668488	0.023294	0.024123
RS	23	0.522255	1.136269	1921.353057	0.024158	0.025029
RS	24	0.573735	1.360775	1664.594678	0.020930	0.021611
RS	25	0.629473	1.360775	1728.035748	0.021727	0.022396
RS	26	0.689823	1.729883	1413.396379	0.017771	0.018250
RS	27	0.755166	1.729883	1472.281511	0.018512	0.018923
RS	28	0.825914	2.309355	1151.468530	0.014478	0.014735
RS	29	0.902515	2.309355	1205.336360	0.015155	0.015300
RS	30	0.985454	3.133799	931.923072	0.011717	0.011764
RS	31	1.075254	3.133799	980.243704	0.012325	0.012239
RS	32	1.172483	4.151823	779.579972	0.009802	0.009670
RS	33	1.277757	4.151823	822.948733	0.010347	0.010085
RS	34	1.391739	5.209747	692.948688	0.008713	0.008436
RS	35	1.515151	5.209747	732.899595	0.009215	0.008825
RS	36	1.648774	6.109734	661.034876	0.008311	0.007914
RS	37	1.793451	6.109734	699.298039	0.008793	0.008301
RS	38	1.950097	6.706830	673.448946	0.008468	0.007959
RS	39	2.119702	6.706830	711.411236	0.008945	0.008362
RS	40	2.303340	6.979691	721.076957	0.009066	0.008452
RS	41	2.502169	6.979691	759.406721	0.009548	0.008879
RS	42	2.717448	7.016246	793.851856	0.009981	0.009270
RS	43	2.950537	7.016246	832.213440	0.010464	0.009715
RS	44	3.202909	6.929543	880.769809	0.011074	0.010277
RS	45	3.476161	6.929543	917.731485	0.011539	0.010718
RS	46	3.772018	6.794604	971.693721	0.012217	0.011348
RS	47	4.092353	6.794604	1004.821247	0.012634	0.011751
RS	48	4.439188	6.647874	1057.332183	0.013294	0.012366
RS	49	4.814717	6.647874	1083.354878	0.013621	0.012690
RS	50	5.221315	6.516229	1126.525503	0.014164	0.013199
RS	51	5.661550	6.516229	1141.706548	0.014355	0.013397
RS	52	6.138206	6.438706	1164.069035	0.014636	0.013664
RS	53	6.654296	6.438706	1165.193503	0.014650	0.013695
RS	54	7.213082	6.592936	1132.859682	0.014244	0.013325
RS	55	7.818097	6.592936	1121.217556	0.014097	0.013200
RS	56	8.473165	6.592936	1101.445348	0.013849	0.012975
RS	57	9.182428	6.592936	1073.309772	0.013495	0.012648
RS	58	9.950368	12.094971	581.337365	0.007309	0.006938
RS	59	10.781840	12.094971	590.444574	0.007424	0.007039
RS	60	11.682100	12.094971	596.493252	0.007500	0.007102
RS	61	12.656840	12.094971	599.116113	0.007533	0.007124
RS	62	13.712220	12.094971	597.973947	0.007519	0.007099
RS	63	14.854912	12.094971	6688.294258	0.084094	0.078788
PA	4+25*2+4+6 0.026979012 0.019450011 14.854911700 22.337045840 0.581049453 0.622234804 0.706363908 0.770478504 0.813728364 0.842876635 0.873164276 0.919999993 1.000665358 1.136269312 1.360774556 1.729882610 2.309354667 3.133798594 4.151822789 5.209747496 6.109734237 6.706830361 6.979690887 7.016246376 6.929543458 6.794604248 6.647873915 6.516229200 6.438705820 6.592936321 12.094970681
//
IT	5225
RD	23
LK	-259419.619356
QD	-192.530846 -> -173.832959
RI	0.0025175522
TR	0.026317	0.019569
MT	15.043868
MM	C_pi: 3.940294, n_recomb: 81718.085164
RS	0	0.000000	26.885687	24.272579	0.000297	0.000013
RS	1	0.008295	26.885687	26.279677	0.000322	0.000122
RS	2	0.017277	26.885687	28.452182	0.000348	0.000283
RS	3	0.027005	26.885687	30.803630	0.000377	0.000428
RS	4	0.037540	0.591497	1501.612129	0.018376	0.020229
RS	5	0.048948	0.591497	1594.015451	0.019506	0.022245
RS	6	0.061303	0.631161	1584.264639	0.019387	0.021803
RS	7	0.074682	0.631161	1678.445138	0.020539	0.022586
RS	8	0.089171	0.718968	1560.570644	0.019097	0.020665
RS	9	0.104862	0.718968	1652.303738	0.020220	0.021570
RS	10	0.121855	0.785811	1599.358953	0.019572	0.020694
RS	11	0.140257	0.785811	1690.611543	0.020688	0.021683
RS	12	0.160186	0.830041	1689.683960	0.020677	0.021529
RS	13	0.181767	0.830041	1781.351682	0.021799	0.022601
RS	14	0.205139	0.858140	1813.358461	0.022190	0.022926
RS	15	0.230449	0.858140	1904.866908	0.023310	0.024097
RS	16	0.257858	0.885899	1934.445188	0.023672	0.024438
RS	17	0.287541	0.885899	2023.684479	0.024764	0.025641
RS	18	0.319686	0.929373	2014.069628	0.024647	0.025491
RS	19	0.354498	0.929373	2098.443413	0.025679	0.026640
RS	20	0.392197	1.006228	2016.254955	0.024673	0.025546
RS	21	0.433023	1.006228	2094.044111	0.025625	0.026585
RS	22	0.477235	1.137906	1921.748870	0.023517	0.024328
RS	23	0.525114	1.137906	1992.912194	0.024388	0.025238
RS	24	0.576965	1.358919	1731.258311	0.021186	0.021849
RS	25	0.633117	1.358919	1796.930446	0.021989	0.022638
RS	26	0.693926	1.726235	1470.579239	0.017996	0.018457
RS	27	0.759780	1.726235	1531.560814	0.018742	0.019136
RS	28	0.831095	2.308441	1195.608882	0.014631	0.014872
RS	29	0.908326	2.308441	1251.428042	0.015314	0.015445
RS	30	0.991963	3.144719	963.797819	0.011794	0.011828
RS	31	1.082538	3.144719	1013.828753	0.012406	0.012309
RS	32	1.180625	4.187371	802.331228	0.009818	0.009678
RS	33	1.286848	4.187371	847.135438	0.010367	0.010097
RS	34	1.401882	5.280870	709.915298	0.008687	0.008406
RS	35	1.526457	5.280870	751.083699	0.009191	0.008796
RS	36	1.661366	6.218554	674.913308	0.008259	0.007858
RS	37	1.807465	6.218554	714.274710	0.008741	0.008245
RS	38	1.965682	6.844630	686.337071	0.008399	0.007887
RS	39	2.137023	6.844630	725.381209	0.008877	0.008289
RS	40	2.322576	7.131722	734.729576	0.008991	0.008372
RS	41	2.523519	7.131722	774.212597	0.009474	0.008799
RS	42	2.741131	7.168978	809.805081	0.009910	0.009190
RS	43	2.976792	7.168978	849.445171	0.010395	0.009636
RS	44	3.232001	7.074482	900.306380	0.011017	0.010208
RS	45	3.508378	7.074482	938.671718	0.011487	0.010653
RS	46	3.807680	6.927920	995.747957	0.012185	0.011300
RS	47	4.131807	6.927920	1030.337466	0.012608	0.011709
RS	48	4.482820	6.768803	1086.370920	0.013294	0.012347
RS	49	4.862948	6.768803	1113.777607	0.013630	0.012679
RS	50	5.274607	6.626025	1160.362798	0.014200	0.013212
RS	51	5.720410	6.626025	1176.657061	0.014399	0.013419
RS	52	6.203192	6.540397	1201.592902	0.014704	0.013709
RS	53	6.726019	6.540397	1203.361723	0.014726	0.013747
RS	54	7.292212	6.694178	1171.047872	0.014330	0.013388
RS	55	7.905369	6.694178	1159.562009	0.014190	0.013269
RS	56	8.569385	6.694178	1139.655163	0.013946	0.013050
RS	57	9.288478	6.694178	1111.071862	0.013596	0.012728
RS	58	10.067218	12.434304	594.870611	0.007280	0.006898
RS	59	10.910552	12.434304	604.972639	0.007403	0.007008
RS	60	11.823836	12.434304	612.007605	0.007489	0.007082
RS	61	12.812875	12.434304	615.589701	0.007533	0.007114
RS	62	13.883950	12.434304	615.358431	0.007530	0.007102
RS	63	15.043868	12.434304	6996.351899	0.085616	0.080206
PA	4+25*2+4+6 0.026316733 0.019568901 15.043867782 26.885686942 0.591496503 0.631160867 0.718968407 0.785811274 0.830040553 0.858139755 0.885899393 0.929373048 1.006227786 1.137905594 1.358918793 1.726235025 2.308440683 3.144719024 4.187371061 5.280870176 6.218553624 6.844630225 7.131721965 7.168978353 7.074481686 6.927920467 6.768802879 6.626024520 6.540396687 6.694177872 12.434303882
//
IT	5094
RD	24
LK	-259383.112822
QD	-179.270243 -> -162.419662
RI	0.0024597113
TR	0.025699	0.019678
MT	15.227365
MM	C_pi: 4.023638, n_recomb: 83829.614157
RS	0	0.000000	32.403430	20.691247	0.000247	0.000011
RS	1	0.008315	32.403430	22.407714	0.000267	0.000101
RS	2	0.017322	32.403430	24.266205	0.000289	0.000235
RS	3	0.027078	32.403430	26.278407	0.000313	0.000357
RS	4	0.037645	0.601868	1517.860900	0.018106	0.019985
RS	5	0.049090	0.601868	1612.024658	0.019230	0.022006
RS	6	0.061488	0.639528	1609.630912	0.019201	0.021672
RS	7	0.074916	0.639528	1706.000981	0.020351	0.022470
RS	8	0.089461	0.730959	1581.541927	0.018866	0.020498
RS	9	0.105215	0.730959	1675.300272	0.019985	0.021400
RS	10	0.122280	0.800669	1618.885932	0.019312	0.020491
RS	11	0.140763	0.800669	1712.172679	0.020424	0.021471
RS	12	0.160783	0.846064	1711.518902	0.020417	0.021315
RS	13	0.182468	0.846064	1805.410921	0.021537	0.022375
RS	14	0.205956	0.873252	1841.961410	0.021973	0.022739
RS	15	0.231398	0.873252	1936.008657	0.023095	0.023899
RS	16	0.258954	0.898571	1973.528507	0.023542	0.024321
RS	17	0.288803	0.898571	2065.585888	0.024640	0.025517
RS	18	0.321133	0.938741	2065.244495	0.024636	0.025478
RS	19	0.356152	0.938741	2152.517070	0.025677	0.026626
RS	20	0.394082	1.011830	2078.031371	0.024789	0.025650
RS	21	0.435167	1.011830	2158.548570	0.025749	0.026692
RS	22	0.479668	1.139603	1989.140356	0.023728	0.024524
RS	23	0.527869	1.139603	2062.725231	0.024606	0.025437
RS	24	0.580079	1.357076	1796.834743	0.021434	0.022080
RS	25	0.636629	1.357076	1864.676778	0.022244	0.022874
RS	26	0.697883	1.722399	1527.070134	0.018216	0.018661
RS	27	0.764229	1.722399	1590.091117	0.018968	0.019346
RS	28	0.836093	2.306847	1239.214099	0.014783	0.015009
RS	29	0.913932	2.306847	1296.938891	0.015471	0.015588
RS	30	0.998244	3.154118	995.152078	0.011871	0.011894
RS	31	1.089567	3.154118	1046.855844	0.012488	0.012381
RS	32	1.188483	4.220420	824.528461	0.009836	0.009688
RS	33	1.295625	4.220420	870.732399	0.010387	0.010111
RS	34	1.411676	5.348789	726.284216	0.008664	0.008378
RS	35	1.537377	5.348789	768.632265	0.009169	0.008770
RS	36	1.673530	6.324018	688.135347	0.008209	0.007805
RS	37	1.821005	6.324018	728.553384	0.008691	0.008192
RS	38	1.980743	6.979328	698.489034	0.008332	0.007818
RS	39	2.153764	6.979328	738.569374	0.008810	0.008220
RS	40	2.341172	7.280984	747.542778	0.008917	0.008295
RS	41	2.544164	7.280984	788.130371	0.009402	0.008722
RS	42	2.764035	7.319099	824.806938	0.009839	0.009114
RS	43	3.002189	7.319099	865.676653	0.010327	0.009560
RS	44	3.260147	7.216730	918.795366	0.010960	0.010141
RS	45	3.539554	7.216730	958.519531	0.011434	0.010589
RS	46	3.842196	7.058306	1018.694304	0.012152	0.011253
RS	47	4.170003	7.058306	1054.709127	0.012582	0.011667
RS	48	4.525068	6.886507	1114.284184	0.013292	0.012328
RS	49	4.909658	6.886507	1143.048841	0.013635	0.012667
RS	50	5.326228	6.732318	1193.095516	0.014232	0.013225
RS	51	5.777437	6.732318	1210.487729	0.014440	0.013439
RS	52	6.266166	6.638325	1238.062984	0.014769	0.013751
RS	53	6.795534	6.638325	1240.469488	0.014798	0.013797
RS	54	7.368921	6.791141	1208.287505	0.014414	0.013449
RS	55	7.989987	6.791141	1196.953281	0.014278	0.013336
RS	56	8.662697	6.791141	1176.912927	0.014039	0.013122
RS	57	9.391345	6.791141	1147.889208	0.013693	0.012804
RS	58	10.180582	12.764925	607.822360	0.007251	0.006859
RS	59	11.035447	12.764925	618.892752	0.007383	0.006979
RS	60	11.961397	12.764925	626.891018	0.007478	0.007062
RS	61	12.964343	12.764925	631.413781	0.007532	0.007104
RS	62	14.050688	12.764925	632.080240	0.007540	0.007103
RS	63	15.227365	12.764925	7298.105898	0.087059	0.081550
PA	4+25*2+4+6 0.025699232 0.019678337 15.227365276 32.403430000 0.601867954 0.639528184 0.730959259 0.800669038 0.846063884 0.873252068 0.898570596 0.938740999 1.011830010 1.139602833 1.357075930 1.722399225 2.306846796 3.154118008 4.220420342 5.348788777 6.324018224 6.979327811 7.280984174 7.319098938 7.216730194 7.058306323 6.886506799 6.732317587 6.638324778 6.791140655 12.764925224
//
IT	4328
RD	25
LK	-259350.206483
QD	-167.217437 -> -152.017971
RI	0.0024208064
TR	0.025123	0.019779
MT	15.405361
MM	C_pi: 4.104391, n_recomb: 85868.217611
RS	0	0.000000	39.098510	17.590546	0.000205	0.000009
RS	1	0.008335	39.098510	19.054156	0.000222	0.000084
RS	2	0.017365	39.098510	20.639310	0.000240	0.000196
RS	3	0.027148	39.098510	22.356061	0.000260	0.000298
RS	4	0.037746	0.612165	1532.423947	0.017846	0.019747
RS	5	0.049227	0.612165	1628.231312	0.018962	0.021772
RS	6	0.061665	0.647335	1634.363002	0.019033	0.021556
RS	7	0.075141	0.647335	1732.856042	0.020180	0.022367
RS	8	0.089739	0.742324	1601.800241	0.018654	0.020345
RS	9	0.105554	0.742324	1697.507934	0.019769	0.021245
RS	10	0.122687	0.815036	1637.259724	0.019067	0.020300
RS	11	0.141249	0.815036	1732.482896	0.020176	0.021271
RS	12	0.161357	0.861786	1731.647993	0.020166	0.021108
RS	13	0.183142	0.861786	1827.648168	0.021284	0.022158
RS	14	0.206742	0.888195	1868.368038	0.021759	0.022554
RS	15	0.232310	0.888195	1964.834887	0.022882	0.023703
RS	16	0.260009	0.911167	2010.057628	0.023409	0.024200
RS	17	0.290016	0.911167	2104.827985	0.024512	0.025391
RS	18	0.322525	0.948091	2113.816507	0.024617	0.025457
RS	19	0.357743	0.948091	2203.906984	0.025666	0.026605
RS	20	0.395897	1.017458	2137.503801	0.024893	0.025744
RS	21	0.437230	1.017458	2220.686651	0.025862	0.026788
RS	22	0.482010	1.141347	2054.783087	0.023929	0.024710
RS	23	0.530521	1.141347	2130.730459	0.024814	0.025627
RS	24	0.583076	1.355246	1861.244785	0.021676	0.022306
RS	25	0.640012	1.355246	1931.193910	0.022490	0.023104
RS	26	0.701694	1.718393	1582.807059	0.018433	0.018862
RS	27	0.768516	1.718393	1647.808354	0.019190	0.019552
RS	28	0.840909	2.304625	1282.245346	0.014933	0.015145
RS	29	0.919335	2.304625	1341.828071	0.015627	0.015730
RS	30	1.004299	3.162092	1025.966079	0.011948	0.011960
RS	31	1.096344	3.162092	1079.303766	0.012569	0.012452
RS	32	1.196062	4.251086	846.168081	0.009854	0.009699
RS	33	1.304091	4.251086	893.735295	0.010408	0.010126
RS	34	1.421125	5.413592	742.064504	0.008642	0.008352
RS	35	1.547913	5.413592	785.554245	0.009148	0.008745
RS	36	1.685270	6.426156	700.720183	0.008160	0.007755
RS	37	1.834076	6.426156	742.153579	0.008643	0.008142
RS	38	1.995285	7.110902	709.930786	0.008268	0.007752
RS	39	2.169931	7.110902	751.002161	0.008746	0.008153
RS	40	2.359134	7.427420	759.547709	0.008846	0.008221
RS	41	2.564107	7.427420	801.191528	0.009330	0.008647
RS	42	2.786166	7.466540	838.890114	0.009770	0.009039
RS	43	3.026733	7.466540	880.940426	0.010259	0.009486
RS	44	3.287352	7.356206	936.269628	0.010904	0.010076
RS	45	3.569695	7.356206	977.306922	0.011381	0.010526
RS	46	3.875571	7.185697	1040.559161	0.012118	0.011207
RS	47	4.206942	7.185697	1077.960955	0.012554	0.011626
RS	48	4.565934	7.000951	1141.087933	0.013289	0.012309
RS	49	4.954848	7.000951	1171.182232	0.013639	0.012654
RS	50	5.376180	6.835096	1224.729331	0.014263	0.013237
RS	51	5.832630	6.835096	1243.201539	0.014478	0.013458
RS	52	6.327126	6.732499	1273.474997	0.014831	0.013792
RS	53	6.862839	6.732499	1276.509783	0.014866	0.013845
RS	54	7.443205	6.883852	1244.568144	0.014494	0.013508
RS	55	8.071945	6.883852	1233.378383	0.014364	0.013400
RS	56	8.753092	6.883852	1213.203166	0.014129	0.013191
RS	57	9.491015	6.883852	1183.743984	0.013786	0.012877
RS	58	10.290444	13.086607	620.206603	0.007223	0.006822
RS	59	11.156507	13.086607	632.217784	0.007363	0.006950
RS	60	12.094759	13.086607	641.154821	0.007467	0.007041
RS	61	13.111215	13.086607	646.597686	0.007530	0.007094
RS	62	14.212395	13.086607	648.146225	0.007548	0.007103
RS	63	15.405361	13.086607	7593.044995	0.088427	0.082823
PA	4+25*2+4+6 0.025123180 0.019779339 15.405360783 39.098510108 0.612164689 0.647334924 0.742324381 0.815035748 0.861785735 0.888194964 0.911166811 0.948090967 1.017457635 1.141347163 1.355246081 1.718392802 2.304624816 3.162092220 4.251086105 5.413592232 6.426156004 7.110901651 7.427419602 7.466539997 7.356205679 7.185696657 7.000950965 6.835095964 6.732498591 6.883852274 13.086606785
//
CC
CC	Brief Description of the file format:
CC	  CC  comments
CC	  MM  useful-messages
CC	  RD  round-of-iterations
CC	  LL  \log[P(sequence)]
CC	  QD  Q-before-opt Q-after-opt
CC	  TR  \theta_0 \rho_0
CC	  RS  k t_k \lambda_k \pi_k \sum_{l\not=k}A_{kl} A_{kk}
CC	  DC  begin end best-k t_k+\Delta_k max-prob
CC
MM	Version: 0.6.5-r67
MM	pattern:4+25*2+4+6, n:63, n_free_lambdas:28
MM	n_iterations:25, skip:1, max_t:5, theta/rho:5
MM	is_decoding:0
MM	n_seqs:22, sum_L:1100324, sum_n:109019
RD	0
LK	0.000000
QD	0.000000 -> 0.000000
RI	inf
TR	0.104338	0.020868
MT	5.000000
MM	C_pi: 1.000000, n_recomb: 22723.959380
RS	0	0.000000	1.000000	144.367489	0.006353	0.000000
RS	1	0.006440	1.000000	152.657118	0.006718	0.000000
RS	2	0.013294	1.000000	161.354379	0.007101	0.000000
RS	3	0.020590	1.000000	170.470269	0.007502	0.000000
RS	4	0.028356	1.000000	180.014764	0.007922	0.000000
RS	5	0.036622	1.000000	189.996573	0.008361	0.000000
RS	6	0.045421	1.000000	200.422877	0.008820	0.000000
RS	7	0.054785	1.000000	211.299024	0.009299	0.000000
RS	8	0.064753	1.000000	222.628203	0.009797	0.000000
RS	9	0.075363	1.000000	234.411082	0.010316	0.000000
RS	10	0.086656	1.000000	246.645404	0.010854	0.000000
RS	11	0.098677	1.000000	259.325563	0.011412	0.000000
RS	12	0.111471	1.000000	272.442136	0.011989	0.000000
RS	13	0.125090	1.000000	285.981379	0.012585	0.000000
RS	14	0.139585	1.000000	299.924702	0.013199	0.000000
RS	15	0.155014	1.000000	314.248105	0.013829	0.000000
RS	16	0.171437	1.000000	328.921597	0.014475	0.000000
RS	17	0.188917	1.000000	343.908591	0.015134	0.000000
RS	18	0.207523	1.000000	359.165297	0.015806	0.000000
RS	19	0.227327	1.000000	374.640108	0.016487	0.000000
RS	20	0.248406	1.000000	390.273005	0.017175	0.000000
RS	21	0.270843	1.000000	405.994987	0.017866	0.000000
RS	22	0.294725	1.000000	421.727558	0.018559	0.000000
RS	23	0.320144	1.000000	437.382275	0.019248	0.000000
RS	24	0.347201	1.000000	452.860400	0.019929	0.000000
RS	25	0.376000	1.000000	468.052679	0.020597	0.000000
RS	26	0.406654	1.000000	482.839279	0.021248	0.000000
RS	27	0.439282	1.000000	497.089923	0.021875	0.000000
RS	28	0.474011	1.000000	510.664264	0.022473	0.000000
RS	29	0.510976	1.000000	523.412540	0.023034	0.000000
RS	30	0.550322	1.000000	535.176542	0.023551	0.000000
RS	31	0.592202	1.000000	545.790961	0.024018	0.000000
RS	32	0.636779	1.000000	555.085127	0.024427	0.000000
RS	33	0.684227	1.000000	562.885198	0.024771	0.000000
RS	34	0.734730	1.000000	569.016815	0.025040	0.000000
RS	35	0.788485	1.000000	573.308235	0.025229	0.000000
RS	36	0.845702	1.000000	575.593961	0.025330	0.000000
RS	37	0.906604	1.000000	575.718831	0.025335	0.000000
RS	38	0.971428	1.000000	573.542530	0.025240	0.000000
RS	39	1.040426	1.000000	568.944457	0.025037	0.000000
RS	40	1.113868	1.000000	561.828835	0.024724	0.000000
RS	41	1.192040	1.000000	552.129929	0.024297	0.000000
RS	42	1.275245	1.000000	539.817181	0.023755	0.000000
RS	43	1.363809	1.000000	524.900066	0.023099	0.000000
RS	44	1.458076	1.000000	507.432388	0.022330	0.000000
RS	45	1.558414	1.000000	487.515763	0.021454	0.000000
RS	46	1.665214	1.000000	465.301968	0.020476	0.000000
RS	47	1.778891	1.000000	440.993876	0.019407	0.000000
RS	48	1.899889	1.000000	414.844667	0.018256	0.000000
RS	49	2.028679	1.000000	387.155097	0.017037	0.000000
RS	50	2.165763	1.000000	358.268629	0.015766	0.000000
RS	51	2.311675	1.000000	328.564356	0.014459	0.000000
RS	52	2.466983	1.000000	298.447756	0.013134	0.000000
RS	53	2.632293	1.000000	268.339472	0.011809	0.000000
RS	54	2.808249	1.000000	238.662475	0.010503	0.000000
RS	55	2.995536	1.000000	209.828131	0.009234	0.000000
RS	56	3.194884	1.000000	182.221851	0.008019	0.000000
RS	57	3.407070	1.000000	156.189131	0.006873	0.000000
RS	58	3.632920	1.000000	132.022871	0.005810	0.000000
RS	59	3.873315	1.000000	109.952847	0.004839	0.000000
RS	60	4.129191	1.000000	90.138159	0.003967	0.000000
RS	61	4.401545	1.000000	72.663313	0.003198	0.000000
RS	62	4.691438	1.000000	57.538318	0.002532	0.000000
RS	63	5.000000	1.000000	161.018073	0.007086	0.000000
PA	4+25*2+4+6 0.104337704 0.020867541 5.000000000 1.000000000 1.000000000 1.000000000 1.000000000 1.000000000 1.000000000 1.000000000 1.000000000 1.000000000 1.000000000 1.000000000 1.000000000 1.000000000 1.000000000 1.000000000 1.000000000 1.000000000 1.000000000 1.000000000 1.000000000 1.000000000 1.000000000 1.000000000 1.000000000 1.000000000 1.000000000 1.000000000 1.000000000
//
IT	4294
RD	1
LK	-290840.582766
QD	-3500.175518 -> -1645.864762
RI	0.0549248736
TR	0.081603	0.016122
MT	7.289982
MM	C_pi: 1.193827, n_recomb: 20976.023159
RS	0	0.000000	0.397169	366.486521	0.017472	0.001045
RS	1	0.007068	0.397169	385.250558	0.018366	0.008366
RS	2	0.014636	0.397169	404.450017	0.019282	0.017121
RS	3	0.022739	0.397169	424.016654	0.020214	0.020428
RS	4	0.031415	0.382166	461.083939	0.021981	0.020642
RS	5	0.040704	0.382166	481.445698	0.022952	0.022309
RS	6	0.050649	0.408186	470.243261	0.022418	0.024613
RS	7	0.061297	0.408186	490.110610	0.023365	0.025555
RS	8	0.072698	0.462875	450.398745	0.021472	0.025222
RS	9	0.084905	0.462875	469.295406	0.022373	0.024649
RS	10	0.097975	0.531273	426.037937	0.020311	0.024203
RS	11	0.111968	0.531273	443.933954	0.021164	0.023812
RS	12	0.126951	0.607540	404.498648	0.019284	0.023406
RS	13	0.142993	0.607540	421.468870	0.020093	0.022960
RS	14	0.160168	0.691326	385.890371	0.018397	0.022462
RS	15	0.178558	0.691326	402.006142	0.019165	0.021892
RS	16	0.198247	0.784161	369.163812	0.017599	0.021235
RS	17	0.219328	0.784161	384.476910	0.018329	0.020496
RS	18	0.241899	0.886284	354.219296	0.016887	0.019704
RS	19	0.266066	0.886284	368.775470	0.017581	0.018899
RS	20	0.291940	0.994997	341.885528	0.016299	0.018122
RS	21	0.319644	0.994997	355.733300	0.016959	0.017394
RS	22	0.349306	1.107338	332.454328	0.015849	0.016716
RS	23	0.381064	1.107338	345.632164	0.016477	0.016075
RS	24	0.415067	1.220920	325.721766	0.015528	0.015462
RS	25	0.451474	1.220920	338.246771	0.016125	0.014877
RS	26	0.490454	1.331858	321.756152	0.015339	0.014331
RS	27	0.532189	1.331858	333.619155	0.015905	0.013837
RS	28	0.576875	1.434910	320.760111	0.015292	0.013409
RS	29	0.624718	1.434910	331.913174	0.015823	0.013056
RS	30	0.675944	1.525766	322.588794	0.015379	0.012782
RS	31	0.730790	1.525766	332.926280	0.015872	0.012586
RS	32	0.789513	1.602388	326.636004	0.015572	0.012466
RS	33	0.852386	1.602388	335.979293	0.016017	0.012416
RS	34	0.919704	1.664660	331.997902	0.015827	0.012432
RS	35	0.991780	1.664660	340.088402	0.016213	0.012509
RS	36	1.068951	1.713638	337.600447	0.016095	0.012642
RS	37	1.151576	1.713638	344.101544	0.016405	0.012823
RS	38	1.240041	1.751170	342.219904	0.016315	0.013044
RS	39	1.334760	1.751170	346.731144	0.016530	0.013294
RS	40	1.436173	1.779629	344.507092	0.016424	0.013558
RS	41	1.544755	1.779629	346.595631	0.016523	0.013822
RS	42	1.661012	1.801427	343.108811	0.016357	0.014070
RS	43	1.785486	1.801427	342.358186	0.016321	0.014289
RS	44	1.918758	1.818533	336.838197	0.016058	0.014467
RS	45	2.061450	1.818533	332.908876	0.015871	0.014593
RS	46	2.214229	1.832330	324.814613	0.015485	0.014661
RS	47	2.377806	1.832330	317.510369	0.015137	0.014661
RS	48	2.552945	1.843933	306.536611	0.014614	0.014589
RS	49	2.740464	1.843933	295.875130	0.014105	0.014438
RS	50	2.941237	1.854566	281.966399	0.013442	0.014202
RS	51	3.156202	1.854566	268.246562	0.012788	0.013878
RS	52	3.386361	1.865738	251.654679	0.011997	0.013467
RS	53	3.632788	1.865738	235.499306	0.011227	0.012971
RS	54	3.896633	1.888263	215.880449	0.010292	0.012397
RS	55	4.179128	1.888263	198.450938	0.009461	0.011754
RS	56	4.481591	1.888263	180.473788	0.008604	0.011052
RS	57	4.805433	1.888263	162.242942	0.007735	0.010305
RS	58	5.152165	2.032364	134.756035	0.006424	0.009526
RS	59	5.523405	2.032364	119.797930	0.005711	0.008729
RS	60	5.920885	2.032364	105.110063	0.005011	0.007928
RS	61	6.346461	2.032364	90.934818	0.004335	0.007134
RS	62	6.802118	2.032364	77.495350	0.003694	0.006360
RS	63	7.289982	2.032364	290.615397	0.013855	0.027858
PA	4+25*2+4+6 0.081602614 0.016122067 7.289981842 0.397169352 0.382165909 0.408185959 0.462875366 0.531272888 0.607540131 0.691326141 0.784160614 0.886283875 0.994997025 1.107337952 1.220920324 1.331857681 1.434909821 1.525766313 1.602388382 1.664659977 1.713638306 1.751169801 1.779628813 1.801426649 1.818532944 1.832330227 1.843932927 1.854566395 1.865738392 1.888262510 2.032363713
//
IT	4703
RD	2
LK	-287991.084107
QD	-1656.545553 -> -1097.922271
RI	0.0493266075
TR	0.072359	0.015168
MT	8.571633
MM	C_pi: 1.395326, n_recomb: 23043.671086
RS	0	0.000000	0.434096	382.351885	0.016592	0.000739
RS	1	0.007340	0.434096	403.310221	0.017502	0.006368
RS	2	0.015220	0.434096	424.872207	0.018438	0.013379
RS	3	0.023677	0.434096	446.971309	0.019397	0.017685
RS	4	0.032756	0.348805	582.742131	0.025289	0.020048
RS	5	0.042501	0.348805	607.710396	0.026372	0.022075
RS	6	0.052961	0.351010	628.495856	0.027274	0.023672
RS	7	0.064189	0.351010	652.687080	0.028324	0.026716
RS	8	0.076241	0.391889	606.792559	0.026332	0.025571
RS	9	0.089178	0.391889	629.488572	0.027317	0.027035
RS	10	0.103065	0.453990	563.752290	0.024465	0.024737
RS	11	0.117971	0.453990	584.955738	0.025385	0.025988
RS	12	0.133971	0.528053	521.904323	0.022648	0.023877
RS	13	0.151146	0.528053	541.716784	0.023508	0.025053
RS	14	0.169581	0.614650	483.140224	0.020966	0.023037
RS	15	0.189369	0.614650	501.662699	0.021770	0.024000
RS	16	0.210610	0.718892	445.468600	0.019331	0.021914
RS	17	0.233411	0.718892	462.787365	0.020083	0.022537
RS	18	0.257885	0.845601	408.868909	0.017743	0.020362
RS	19	0.284155	0.845601	425.061954	0.018446	0.020666
RS	20	0.312354	0.994877	375.713678	0.016304	0.018600
RS	21	0.342623	0.994877	390.866016	0.016962	0.018745
RS	22	0.375113	1.164766	347.404849	0.015076	0.016942
RS	23	0.409989	1.164766	361.609278	0.015692	0.017006
RS	24	0.447424	1.353397	323.977684	0.014059	0.015440
RS	25	0.487608	1.353397	337.326014	0.014639	0.015412
RS	26	0.530741	1.554015	305.870465	0.013274	0.014074
RS	27	0.577041	1.554015	318.454092	0.013820	0.014011
RS	28	0.626738	1.752721	293.877440	0.012753	0.012963
RS	29	0.680085	1.752721	305.780700	0.013270	0.012958
RS	30	0.737346	1.934156	288.133192	0.012504	0.012229
RS	31	0.798812	1.934156	299.405794	0.012993	0.012329
RS	32	0.864789	2.087841	287.917743	0.012494	0.011888
RS	33	0.935609	2.087841	298.540373	0.012955	0.012091
RS	34	1.011627	2.209521	292.077701	0.012675	0.011885
RS	35	1.093226	2.209521	301.935723	0.013103	0.012179
RS	36	1.180814	2.299606	299.319367	0.012989	0.012162
RS	37	1.274832	2.299606	308.186212	0.013374	0.012534
RS	38	1.375751	2.362189	308.156865	0.013373	0.012659
RS	39	1.484079	2.362189	315.689050	0.013700	0.013073
RS	40	1.600357	2.404056	316.830660	0.013749	0.013274
RS	41	1.725172	2.404056	322.584273	0.013999	0.013668
RS	42	1.859148	2.432409	323.468997	0.014037	0.013860
RS	43	2.002959	2.432409	326.941508	0.014188	0.014168
RS	44	2.157326	2.452710	326.363323	0.014163	0.014282
RS	45	2.323024	2.452710	327.051660	0.014193	0.014461
RS	46	2.500886	2.468215	324.121993	0.014066	0.014458
RS	47	2.691803	2.468215	321.588834	0.013956	0.014487
RS	48	2.896735	2.481186	315.652171	0.013698	0.014345
RS	49	3.116709	2.481186	309.606799	0.013436	0.014209
RS	50	3.352831	2.493984	300.203262	0.013028	0.013908
RS	51	3.606285	2.493984	290.598320	0.012611	0.013602
RS	52	3.878344	2.509436	277.553885	0.012045	0.013135
RS	53	4.170373	2.509436	264.678369	0.011486	0.012672
RS	54	4.483839	2.547306	246.738064	0.010707	0.011998
RS	55	4.820314	2.547306	231.570130	0.010049	0.011416
RS	56	5.181488	2.547306	215.203181	0.009339	0.010772
RS	57	5.569175	2.547306	197.888475	0.008588	0.010075
RS	58	5.985319	2.869288	161.259496	0.006998	0.008732
RS	59	6.432010	2.869288	147.813649	0.006415	0.008124
RS	60	6.911490	2.869288	133.927499	0.005812	0.007482
RS	61	7.426167	2.869288	119.845417	0.005201	0.006816
RS	62	7.978623	2.869288	105.821256	0.004592	0.006135
RS	63	8.571633	2.869288	471.376530	0.020456	0.029283
PA	4+25*2+4+6 0.072359059 0.015167959 8.571632531 0.434096417 0.348804532 0.351010199 0.391889072 0.453989812 0.528052873 0.614649553 0.718891920 0.845601449 0.994876514 1.164766450 1.353396588 1.554014747 1.752721020 1.934156050 2.087840960 2.209520770 2.299606198 2.362189407 2.404055897 2.432409414 2.452710096 2.468215442 2.481185831 2.493983738 2.509436428 2.547305700 2.869288116
//
IT	4864
RD	3
LK	-287060.863041
QD	-1174.365786 -> -914.400346
RI	0.0378909249
TR	0.066991	0.015194
MT	9.327917
MM	C_pi: 1.587596, n_recomb: 26225.718270
RS	0	0.000000	0.563338	341.948294	0.013039	0.000573
RS	1	0.007483	0.563338	362.528149	0.013823	0.005129
RS	2	0.015526	0.563338	383.952213	0.014640	0.010802
RS	3	0.024171	0.563338	406.193912	0.015488	0.014410
RS	4	0.033463	0.382679	629.213496	0.023992	0.019383
RS	5	0.043450	0.382679	658.287899	0.025101	0.020698
RS	6	0.054184	0.361342	727.258828	0.027731	0.023067
RS	7	0.065722	0.361342	756.284811	0.028838	0.026061
RS	8	0.078123	0.388848	729.979019	0.027834	0.025720
RS	9	0.091452	0.388848	757.278043	0.028875	0.027626
RS	10	0.105778	0.443375	688.823376	0.026265	0.025356
RS	11	0.121177	0.443375	714.260133	0.027235	0.026941
RS	12	0.137727	0.510589	643.100017	0.024522	0.024642
RS	13	0.155517	0.510589	666.784396	0.025425	0.026226
RS	14	0.174637	0.590575	597.716135	0.022791	0.023957
RS	15	0.195188	0.590575	619.769550	0.023632	0.025405
RS	16	0.217277	0.690896	549.440237	0.020950	0.022934
RS	17	0.241019	0.690896	569.983507	0.021734	0.024069
RS	18	0.266538	0.820596	498.069298	0.018992	0.021333
RS	19	0.293966	0.820596	517.210329	0.019721	0.022102
RS	20	0.323447	0.983719	448.296694	0.017094	0.019364
RS	21	0.355133	0.983719	466.126723	0.017774	0.019893
RS	22	0.389191	1.181529	403.772884	0.015396	0.017413
RS	23	0.425797	1.181529	420.383622	0.016029	0.017801
RS	24	0.465143	1.415706	365.484941	0.013936	0.015612
RS	25	0.507433	1.415706	380.975857	0.014527	0.015854
RS	26	0.552887	1.680430	334.700493	0.012762	0.013978
RS	27	0.601743	1.680430	349.193559	0.013315	0.014130
RS	28	0.654255	1.955259	313.144421	0.011940	0.012666
RS	29	0.710696	1.955259	326.793553	0.012461	0.012832
RS	30	0.771361	2.212630	301.284708	0.011488	0.011818
RS	31	0.836565	2.212630	314.241853	0.011982	0.012058
RS	32	0.906648	2.431059	298.090590	0.011366	0.011440
RS	33	0.981976	2.431059	310.446194	0.011837	0.011757
RS	34	1.062941	2.600215	301.917456	0.011512	0.011452
RS	35	1.149964	2.600215	313.651797	0.011960	0.011835
RS	36	1.243500	2.719144	311.059454	0.011861	0.011776
RS	37	1.344034	2.719144	322.010288	0.012278	0.012214
RS	38	1.452092	2.794587	323.622322	0.012340	0.012342
RS	39	1.568236	2.794587	333.465733	0.012715	0.012805
RS	40	1.693070	2.839066	337.284855	0.012861	0.013031
RS	41	1.827246	2.839066	345.543517	0.013176	0.013458
RS	42	1.971463	2.865780	349.535901	0.013328	0.013680
RS	43	2.126471	2.865780	355.624816	0.013560	0.014003
RS	44	2.293079	2.884000	358.129976	0.013656	0.014141
RS	45	2.472154	2.884000	361.424160	0.013781	0.014321
RS	46	2.664629	2.898361	361.297579	0.013776	0.014335
RS	47	2.871507	2.898361	361.204285	0.013773	0.014360
RS	48	3.093867	2.911534	357.600013	0.013635	0.014229
RS	49	3.332865	2.911534	353.646816	0.013485	0.014092
RS	50	3.589747	2.926223	345.900904	0.013189	0.013801
RS	51	3.865853	2.926223	337.848780	0.012882	0.013502
RS	52	4.162619	2.945816	325.565648	0.012414	0.013046
RS	53	4.481592	2.945816	313.531288	0.011955	0.012601
RS	54	4.824434	2.998014	294.570328	0.011232	0.011917
RS	55	5.192932	2.998014	279.514832	0.010658	0.011365
RS	56	5.589004	2.998014	262.766562	0.010019	0.010752
RS	57	6.014714	2.998014	244.557823	0.009325	0.010084
RS	58	6.472280	3.505056	194.839740	0.007429	0.008398
RS	59	6.964087	3.505056	181.740363	0.006930	0.007882
RS	60	7.492695	3.505056	167.732004	0.006396	0.007325
RS	61	8.060859	3.505056	153.047402	0.005836	0.006734
RS	62	8.671539	3.505056	137.946408	0.005260	0.006118
RS	63	9.327917	3.505056	688.119482	0.026238	0.031352
PA	4+25*2+4+6 0.066991024 0.015194047 9.327916984 0.563338274 0.382679364 0.361341738 0.388847807 0.443375187 0.510588608 0.590575326 0.690895903 0.820595717 0.983719239 1.181528540 1.415705755 1.680429908 1.955258871 2.212630355 2.431059326 2.600215168 2.719143710 2.794587420 2.839065622 2.865779538 2.884000244 2.898361141 2.911534482 2.926222704 2.945815777 2.998013734 3.505055652
//
IT	4804
RD	4
LK	-286591.477403
QD	-984.338836 -> -812.589268
RI	0.0280552686
TR	0.063183	0.015553
MT	9.818876
MM	C_pi: 1.745271, n_recomb: 29468.187151
RS	0	0.000000	0.724996	301.986761	0.010248	0.000480
RS	1	0.007570	0.724996	321.364970	0.010905	0.004357
RS	2	0.015712	0.724996	341.707873	0.011596	0.009112
RS	3	0.024471	0.724996	363.019912	0.012319	0.012083
RS	4	0.033894	0.430214	646.209449	0.021929	0.018860
RS	5	0.044029	0.430214	678.393365	0.023021	0.019466
RS	6	0.054931	0.387060	788.929906	0.026772	0.022484
RS	7	0.066659	0.387060	822.460311	0.027910	0.025076
RS	8	0.079275	0.402405	823.313304	0.027939	0.025612
RS	9	0.092845	0.402405	855.274431	0.029024	0.027522
RS	10	0.107443	0.450727	792.778217	0.026903	0.025652
RS	11	0.123146	0.450727	822.615859	0.027915	0.027222
RS	12	0.140037	0.511649	751.685861	0.025508	0.025134
RS	13	0.158207	0.511649	779.447204	0.026450	0.026765
RS	14	0.177753	0.583895	708.051463	0.024028	0.024652
RS	15	0.198778	0.583895	733.840893	0.024903	0.026231
RS	16	0.221394	0.676557	656.414157	0.022275	0.023790
RS	17	0.245723	0.676557	680.375358	0.023088	0.025123
RS	18	0.271893	0.801906	595.228831	0.020199	0.022213
RS	19	0.300044	0.801906	617.522363	0.020956	0.023192
RS	20	0.330326	0.967406	531.429680	0.018034	0.020103
RS	21	0.362900	0.967406	552.173765	0.018738	0.020818
RS	22	0.397940	1.177674	471.684481	0.016007	0.017906
RS	23	0.435633	1.177674	490.964314	0.016661	0.018457
RS	24	0.476179	1.438755	418.654749	0.014207	0.015833
RS	25	0.519793	1.438755	436.553112	0.014814	0.016221
RS	26	0.566710	1.747995	374.958225	0.012724	0.013956
RS	27	0.617178	1.747995	391.595480	0.013289	0.014227
RS	28	0.671466	2.081109	343.654100	0.011662	0.012461
RS	29	0.729863	2.081109	359.227223	0.012190	0.012720
RS	30	0.792681	2.399457	325.677645	0.011052	0.011505
RS	31	0.860254	2.399457	340.425312	0.011552	0.011818
RS	32	0.932943	2.670072	319.607130	0.010846	0.011084
RS	33	1.011133	2.670072	333.719332	0.011325	0.011457
RS	34	1.095242	2.875960	323.170683	0.010967	0.011098
RS	35	1.185718	2.875960	336.712315	0.011426	0.011521
RS	36	1.283043	3.014553	334.162581	0.011340	0.011453
RS	37	1.387735	3.014553	347.024883	0.011776	0.011919
RS	38	1.500352	3.095447	350.213067	0.011884	0.012069
RS	39	1.621493	3.095447	362.081337	0.012287	0.012550
RS	40	1.751805	3.137224	368.370100	0.012501	0.012818
RS	41	1.891981	3.137224	378.725475	0.012852	0.013257
RS	42	2.042767	3.159281	385.400341	0.013079	0.013524
RS	43	2.204968	3.159281	393.574579	0.013356	0.013856
RS	44	2.379446	3.174427	398.489443	0.013523	0.014031
RS	45	2.567133	3.174427	403.749396	0.013701	0.014219
RS	46	2.769026	3.188128	405.538074	0.013762	0.014260
RS	47	2.986202	3.188128	407.168388	0.013817	0.014294
RS	48	3.219818	3.202817	404.883733	0.013740	0.014184
RS	49	3.471117	3.202817	402.280698	0.013651	0.014059
RS	50	3.741440	3.220939	395.162340	0.013410	0.013786
RS	51	4.032224	3.220939	387.957259	0.013165	0.013506
RS	52	4.345021	3.245891	375.498135	0.012742	0.013064
RS	53	4.681494	3.245891	363.698193	0.012342	0.012643
RS	54	5.043438	3.312882	342.822633	0.011634	0.011953
RS	55	5.432780	3.312882	327.442034	0.011112	0.011428
RS	56	5.851594	3.312882	309.948962	0.010518	0.010841
RS	57	6.302111	3.312882	290.563240	0.009860	0.010197
RS	58	6.786730	4.003644	226.035105	0.007670	0.008222
RS	59	7.308033	4.003644	213.280687	0.007238	0.007772
RS	60	7.868798	4.003644	199.257650	0.006762	0.007278
RS	61	8.472011	4.003644	184.178681	0.006250	0.006745
RS	62	9.120884	4.003644	168.295622	0.005711	0.006180
RS	63	9.818876	4.003644	911.556484	0.030934	0.033680
PA	4+25*2+4+6 0.063183066 0.015553381 9.818875902 0.724996313 0.430214477 0.387060444 0.402405133 0.450727451 0.511648666 0.583895014 0.676557311 0.801905725 0.967406257 1.177673780 1.438754957 1.747994701 2.081109399 2.399456933 2.670071823 2.875959965 3.014553306 3.095446859 3.137224425 3.159281325 3.174427036 3.188128221 3.202816768 3.220939088 3.245890755 3.312882429 4.003643556
//
IT	5149
RD	5
LK	-286266.170400
QD	-870.257261 -> -734.315141
RI	0.0214594083
TR	0.060139	0.016031
MT	10.174053
MM	C_pi: 1.874053, n_recomb: 32566.797381
RS	0	0.000000	0.894108	272.635981	0.008372	0.000421
RS	1	0.007630	0.894108	290.868019	0.008931	0.003851
RS	2	0.015842	0.894108	310.111137	0.009522	0.007974
RS	3	0.024680	0.894108	330.388642	0.010145	0.010486
RS	4	0.034193	0.477713	655.022826	0.020113	0.018449
RS	5	0.044432	0.477713	689.547213	0.021173	0.018535
RS	6	0.055451	0.416111	830.425456	0.025499	0.021924
RS	7	0.067312	0.416111	867.814909	0.026647	0.024114
RS	8	0.080077	0.420578	895.395775	0.027494	0.025345
RS	9	0.093817	0.420578	931.689671	0.028609	0.027160
RS	10	0.108605	0.464170	877.696200	0.026951	0.025696
RS	11	0.124521	0.464170	911.754053	0.027996	0.027173
RS	12	0.141651	0.520120	844.757879	0.025939	0.025367
RS	13	0.160089	0.520120	876.501039	0.026914	0.026938
RS	14	0.179933	0.585332	807.695608	0.024801	0.025100
RS	15	0.201291	0.585332	837.161818	0.025706	0.026683
RS	16	0.224279	0.669930	757.960617	0.023274	0.024438
RS	17	0.249021	0.669930	785.273575	0.024113	0.025840
RS	18	0.275650	0.788709	691.249563	0.021226	0.022946
RS	19	0.304311	0.788709	716.622195	0.022005	0.024026
RS	20	0.335159	0.951925	615.992287	0.018915	0.020763
RS	21	0.368361	0.951925	639.595465	0.019639	0.021575
RS	22	0.404096	1.167113	542.179132	0.016648	0.018375
RS	23	0.442557	1.167113	564.103677	0.017321	0.019014
RS	24	0.483953	1.444586	474.684497	0.014576	0.016068
RS	25	0.528507	1.444586	494.988209	0.015199	0.016541
RS	26	0.576461	1.785788	417.949911	0.012834	0.013975
RS	27	0.628073	1.785788	436.730826	0.013410	0.014319
RS	28	0.683624	2.164708	376.721672	0.011568	0.012317
RS	29	0.743412	2.164708	394.200534	0.012104	0.012631
RS	30	0.807763	2.533185	352.548177	0.010825	0.011261
RS	31	0.877023	2.533185	369.040802	0.011332	0.011613
RS	32	0.951567	2.847058	343.584816	0.010550	0.010794
RS	33	1.031800	2.847058	359.377164	0.011035	0.011195
RS	34	1.118153	3.082444	346.864114	0.010651	0.010801
RS	35	1.211096	3.082444	362.103259	0.011119	0.011243
RS	36	1.311129	3.235078	359.633346	0.011043	0.011177
RS	37	1.418795	3.235078	374.261395	0.011492	0.011653
RS	38	1.534676	3.317382	379.027284	0.011638	0.011830
RS	39	1.659397	3.317382	392.735960	0.012059	0.012319
RS	40	1.793635	3.353924	401.435842	0.012327	0.012628
RS	41	1.938115	3.353924	413.661890	0.012702	0.013076
RS	42	2.093619	3.370087	422.859467	0.012984	0.013386
RS	43	2.260987	3.370087	432.850690	0.013291	0.013731
RS	44	2.441125	3.381926	439.883388	0.013507	0.013942
RS	45	2.635007	3.381926	446.804571	0.013720	0.014146
RS	46	2.843682	3.395410	450.097547	0.013821	0.014214
RS	47	3.068278	3.395410	453.126948	0.013914	0.014267
RS	48	3.310010	3.412413	451.680093	0.013869	0.014177
RS	49	3.570186	3.412413	450.108943	0.013821	0.014075
RS	50	3.850213	3.434787	443.135557	0.013607	0.013816
RS	51	4.151605	3.434787	436.497902	0.013403	0.013561
RS	52	4.475992	3.465683	423.442706	0.013002	0.013132
RS	53	4.825130	3.465683	411.669602	0.012641	0.012737
RS	54	5.200906	3.547469	388.484907	0.011929	0.012037
RS	55	5.605353	3.547469	372.681373	0.011444	0.011539
RS	56	6.040658	3.547469	354.394198	0.010882	0.010977
RS	57	6.509176	3.547469	333.833226	0.010251	0.010353
RS	58	7.013441	4.418996	253.602856	0.007787	0.008113
RS	59	7.556180	4.418996	241.324521	0.007410	0.007718
RS	60	8.140329	4.418996	227.490128	0.006985	0.007277
RS	61	8.769047	4.418996	212.287742	0.006519	0.006793
RS	62	9.445735	4.418996	195.953065	0.006017	0.006272
RS	63	10.174053	4.418996	1132.595516	0.034778	0.036100
PA	4+25*2+4+6 0.060139329 0.016030517 10.174052792 0.894107682 0.477713113 0.416111036 0.420578059 0.464170492 0.520120387 0.585331676 0.669929659 0.788708507 0.951924727 1.167113109 1.444586398 1.785788492 2.164707964 2.533184640 2.847057890 3.082443587 3.235078419 3.317381840 3.353924052 3.370086681 3.381925971 3.395409946 3.412412721 3.434786570 3.465682537 3.547469478 4.418995526
//
IT	4617
RD	6
LK	-286003.595843
QD	-782.481161 -> -666.917921
RI	0.0172073016
TR	0.057531	0.016539
MT	10.458283
MM	C_pi: 1.984263, n_recomb: 35526.128066
RS	0	0.000000	1.057638	252.777736	0.007115	0.000381
RS	1	0.007676	1.057638	270.156239	0.007604	0.003499
RS	2	0.015942	1.057638	288.563997	0.008123	0.007177
RS	3	0.024842	1.057638	308.035758	0.008671	0.009367
RS	4	0.034426	0.520783	664.007262	0.018691	0.018116
RS	5	0.044745	0.520783	700.482577	0.019717	0.017855
RS	6	0.055856	0.444931	861.898634	0.024261	0.021397
RS	7	0.067820	0.444931	902.603583	0.025407	0.023256
RS	8	0.080703	0.439761	954.130001	0.026857	0.024999
RS	9	0.094574	0.439761	994.392435	0.027990	0.026712
RS	10	0.109510	0.479880	948.778139	0.026706	0.025582
RS	11	0.125593	0.479880	986.812408	0.027777	0.026966
RS	12	0.142911	0.532142	924.864984	0.026033	0.025416
RS	13	0.161557	0.532142	960.438608	0.027035	0.026906
RS	14	0.181636	0.591357	896.828518	0.025244	0.025355
RS	15	0.203255	0.591357	929.881108	0.026175	0.026900
RS	16	0.226534	0.668421	852.589886	0.023999	0.024911
RS	17	0.251600	0.668421	883.174833	0.024860	0.026328
RS	18	0.278590	0.780251	783.831969	0.022064	0.023546
RS	19	0.307652	0.780251	812.191516	0.022862	0.024677
RS	20	0.338945	0.939412	699.471587	0.019689	0.021343
RS	21	0.372641	0.939412	725.845478	0.020431	0.022210
RS	22	0.408922	1.155923	612.766255	0.017248	0.018812
RS	23	0.447989	1.155923	637.268497	0.017938	0.019504
RS	24	0.490055	1.443992	531.182022	0.014952	0.016306
RS	25	0.535350	1.443992	553.846029	0.015590	0.016833
RS	26	0.584122	1.809504	461.374915	0.012987	0.014021
RS	27	0.636638	1.809504	482.262700	0.013575	0.014414
RS	28	0.693186	2.226195	410.091738	0.011543	0.012216
RS	29	0.754074	2.226195	429.432675	0.012088	0.012565
RS	30	0.819636	2.637865	379.629493	0.010686	0.011067
RS	31	0.890231	2.637865	397.809390	0.011198	0.011440
RS	32	0.966245	2.989546	367.722323	0.010351	0.010552
RS	33	1.048094	2.989546	385.122140	0.010841	0.010967
RS	34	1.136226	3.250275	370.670438	0.010434	0.010546
RS	35	1.231124	3.250275	387.520267	0.010908	0.010996
RS	36	1.333306	3.413945	385.151117	0.010841	0.010933
RS	37	1.443333	3.413945	401.445040	0.011300	0.011414
RS	38	1.561805	3.495660	407.804808	0.011479	0.011616
RS	39	1.689372	3.495660	423.241917	0.011914	0.012109
RS	40	1.826731	3.525792	434.358406	0.012226	0.012456
RS	41	1.974635	3.525792	448.330964	0.012620	0.012911
RS	42	2.133892	3.535434	460.024841	0.012949	0.013261
RS	43	2.305375	3.535434	471.696008	0.013277	0.013620
RS	44	2.490021	3.543669	480.761693	0.013533	0.013866
RS	45	2.688841	3.543669	489.195620	0.013770	0.014090
RS	46	2.902924	3.556883	493.837742	0.013901	0.014185
RS	47	3.133440	3.556883	498.112935	0.014021	0.014261
RS	48	3.381652	3.576262	497.301481	0.013998	0.014190
RS	49	3.648918	3.576262	496.616285	0.013979	0.014114
RS	50	3.936700	3.602947	489.573859	0.013781	0.013870
RS	51	4.246573	3.602947	483.381288	0.013606	0.013642
RS	52	4.580233	3.639734	469.540814	0.013217	0.013223
RS	53	4.939507	3.639734	457.713254	0.012884	0.012855
RS	54	5.326359	3.735852	432.019156	0.012161	0.012142
RS	55	5.742909	3.735852	415.774213	0.011703	0.011670
RS	56	6.191434	3.735852	396.703277	0.011167	0.011130
RS	57	6.674389	3.735852	375.007309	0.010556	0.010526
RS	58	7.194418	4.785894	278.408958	0.007837	0.008035
RS	59	7.754367	4.785894	266.710337	0.007507	0.007689
RS	60	8.357300	4.785894	253.216986	0.007128	0.007294
RS	61	9.006516	4.785894	238.090208	0.006702	0.006853
RS	62	9.705569	4.785894	221.545079	0.006236	0.006372
RS	63	10.458283	4.785894	1352.108332	0.038060	0.038535
PA	4+25*2+4+6 0.057531376 0.016538509 10.458283435 1.057638122 0.520783220 0.444931234 0.439761255 0.479880263 0.532142060 0.591356848 0.668421228 0.780250719 0.939411591 1.155922546 1.443991591 1.809503611 2.226194840 2.637865105 2.989546407 3.250274665 3.413945081 3.495660394 3.525792204 3.535433937 3.543669331 3.556882611 3.576261746 3.602946659 3.639734116 3.735852335 4.785894388
//
IT	4790
RD	7
LK	-285778.824958
QD	-708.170533 -> -607.260063
RI	0.0144172315
TR	0.055209	0.017039
MT	10.704237
MM	C_pi: 2.083381, n_recomb: 38379.681136
RS	0	0.000000	1.210164	239.676561	0.006245	0.000352
RS	1	0.007716	1.210164	256.483127	0.006683	0.003241
RS	2	0.016027	1.210164	274.329462	0.007148	0.006593
RS	3	0.024979	1.210164	293.257801	0.007641	0.008551
RS	4	0.034622	0.558415	675.598073	0.017603	0.017841
RS	5	0.045009	0.558415	713.869057	0.018600	0.017361
RS	6	0.056198	0.472509	888.389923	0.023147	0.020903
RS	7	0.068250	0.472509	932.022775	0.024284	0.022501
RS	8	0.081232	0.458767	1004.595990	0.026175	0.024618
RS	9	0.095215	0.458767	1048.525300	0.027320	0.026247
RS	10	0.110277	0.496387	1010.323836	0.026324	0.025375
RS	11	0.126502	0.496387	1052.113504	0.027413	0.026685
RS	12	0.143978	0.546017	995.155487	0.025929	0.025346
RS	13	0.162803	0.546017	1034.416019	0.026952	0.026760
RS	14	0.183080	0.600186	977.247938	0.025463	0.025475
RS	15	0.204922	0.600186	1013.811390	0.026415	0.026970
RS	16	0.228449	0.670415	940.906498	0.024516	0.025251
RS	17	0.253792	0.670415	974.713311	0.025397	0.026662
RS	18	0.281089	0.775498	872.861026	0.022743	0.024040
RS	19	0.310493	0.775498	904.147094	0.023558	0.025198
RS	20	0.342166	0.929996	781.445571	0.020361	0.021857
RS	21	0.376283	0.929996	810.524203	0.021119	0.022758
RS	22	0.413031	1.146065	682.920749	0.017794	0.019221
RS	23	0.452616	1.146065	709.946425	0.018498	0.019946
RS	24	0.495254	1.441416	587.602111	0.015310	0.016543
RS	25	0.541183	1.441416	612.589034	0.015961	0.017107
RS	26	0.590655	1.826457	504.688379	0.013150	0.014086
RS	27	0.643944	1.826457	527.653320	0.013748	0.014513
RS	28	0.701345	2.275747	443.204456	0.011548	0.012146
RS	29	0.763175	2.275747	464.372970	0.012099	0.012518
RS	30	0.829776	2.726326	406.326194	0.010587	0.010908
RS	31	0.901515	2.726326	426.148419	0.011103	0.011294
RS	32	0.978789	3.112780	391.382092	0.010198	0.010345
RS	33	1.062026	3.112780	410.334434	0.010691	0.010765
RS	34	1.151686	3.396804	393.919518	0.010264	0.010322
RS	35	1.248263	3.396804	412.317794	0.010743	0.010774
RS	36	1.352291	3.570172	410.036826	0.010684	0.010715
RS	37	1.464347	3.570172	427.930497	0.011150	0.011197
RS	38	1.585048	3.650498	435.887158	0.011357	0.011421
RS	39	1.715063	3.650498	452.986095	0.011803	0.011915
RS	40	1.855109	3.673735	466.546395	0.012156	0.012296
RS	41	2.005960	3.673735	482.200413	0.012564	0.012758
RS	42	2.168451	3.676470	496.431756	0.012935	0.013146
RS	43	2.343479	3.676470	509.719204	0.013281	0.013518
RS	44	2.532013	3.680723	520.844412	0.013571	0.013798
RS	45	2.735092	3.680723	530.728033	0.013828	0.014043
RS	46	2.953842	3.693283	536.712769	0.013984	0.014164
RS	47	3.189469	3.693283	542.172332	0.014127	0.014265
RS	48	3.443276	3.714677	541.954968	0.014121	0.014213
RS	49	3.716667	3.714677	542.100054	0.014125	0.014163
RS	50	4.011152	3.745302	534.929366	0.013938	0.013934
RS	51	4.328359	3.745302	529.138522	0.013787	0.013733
RS	52	4.670041	3.787582	514.451296	0.013404	0.013323
RS	53	5.038086	3.787582	502.546397	0.013094	0.012981
RS	54	5.434529	3.897352	474.241924	0.012357	0.012256
RS	55	5.861560	3.897352	457.565695	0.011922	0.011808
RS	56	6.321540	3.897352	437.737048	0.011405	0.011289
RS	57	6.817011	3.897352	414.948296	0.010812	0.010702
RS	58	7.350712	5.124721	301.368939	0.007852	0.007974
RS	59	7.925591	5.124721	290.324002	0.007565	0.007671
RS	60	8.544827	5.124721	277.279325	0.007225	0.007317
RS	61	9.211841	5.124721	262.368457	0.006836	0.006915
RS	62	9.930321	5.124721	245.783237	0.006404	0.006470
RS	63	10.704237	5.124721	1572.927882	0.040983	0.040944
PA	4+25*2+4+6 0.055208962 0.017039350 10.704237252 1.210164256 0.558415400 0.472508501 0.458767127 0.496387222 0.546016843 0.600186305 0.670415191 0.775497562 0.929995759 1.146065121 1.441416418 1.826457094 2.275747173 2.726325921 3.112780349 3.396803847 3.570172212 3.650498425 3.673734869 3.676470163 3.680722891 3.693282649 3.714677090 3.745301700 3.787582173 3.897352107 5.124720907
//
IT	4335
RD	8
LK	-285582.060974
QD	-643.248310 -> -554.141571
RI	0.0125178928
TR	0.053098	0.017517
MT	10.928433
MM	C_pi: 2.175900, n_recomb: 41153.701729
RS	0	0.000000	1.351123	231.012984	0.005613	0.000329
RS	1	0.007751	1.351123	247.457160	0.006013	0.003041
RS	2	0.016103	1.351123	264.950935	0.006438	0.006146
RS	3	0.025102	1.351123	283.541952	0.006890	0.007932
RS	4	0.034798	0.590926	689.994393	0.016766	0.017608
RS	5	0.045246	0.590926	730.015911	0.017739	0.016997
RS	6	0.056504	0.498701	912.168879	0.022165	0.020441
RS	7	0.068634	0.498701	958.456744	0.023290	0.021836
RS	8	0.081705	0.477234	1049.683506	0.025506	0.024227
RS	9	0.095789	0.477234	1097.044085	0.026657	0.025790
RS	10	0.110964	0.513069	1065.209186	0.025884	0.025117
RS	11	0.127316	0.513069	1110.569596	0.026986	0.026371
RS	12	0.144935	0.560884	1058.111140	0.025711	0.025200
RS	13	0.163919	0.560884	1100.932788	0.026752	0.026550
RS	14	0.184375	0.610787	1050.724240	0.025532	0.025500
RS	15	0.206417	0.610787	1090.737982	0.026504	0.026947
RS	16	0.230167	0.674814	1023.908458	0.024880	0.025492
RS	17	0.255758	0.674814	1060.911242	0.025779	0.026888
RS	18	0.283332	0.773490	958.782178	0.023298	0.024451
RS	19	0.313044	0.773490	992.963526	0.024128	0.025624
RS	20	0.345058	0.923161	862.085107	0.020948	0.022317
RS	21	0.379554	0.923161	893.827134	0.021719	0.023242
RS	22	0.416724	1.137857	752.691960	0.018290	0.019606
RS	23	0.456775	1.137857	782.204671	0.019007	0.020354
RS	24	0.499930	1.438453	643.933160	0.015647	0.016780
RS	25	0.546430	1.438453	671.218994	0.016310	0.017371
RS	26	0.596534	1.839841	547.842046	0.013312	0.014165
RS	27	0.650521	1.839841	572.866078	0.013920	0.014617
RS	28	0.708693	2.318235	475.974266	0.011566	0.012098
RS	29	0.771374	2.318235	498.947378	0.012124	0.012487
RS	30	0.838914	2.805027	432.511483	0.010510	0.010776
RS	31	0.911688	2.805027	453.943228	0.011030	0.011169
RS	32	0.990102	3.224696	414.396606	0.010069	0.010164
RS	33	1.074595	3.224696	434.859926	0.010567	0.010587
RS	34	1.165637	3.531242	416.412856	0.010118	0.010121
RS	35	1.263735	3.531242	436.313001	0.010602	0.010574
RS	36	1.369436	3.713973	434.072232	0.010548	0.010516
RS	37	1.483331	3.713973	453.518743	0.011020	0.010997
RS	38	1.606053	3.792776	463.054218	0.011252	0.011241
RS	39	1.738287	3.792776	481.772775	0.011707	0.011735
RS	40	1.880771	3.809001	497.801990	0.012096	0.012146
RS	41	2.034298	3.809001	515.103633	0.012517	0.012613
RS	42	2.199725	3.804578	531.939270	0.012926	0.013036
RS	43	2.377974	3.804578	546.818262	0.013287	0.013422
RS	44	2.570039	3.804424	560.087693	0.013610	0.013735
RS	45	2.776991	3.804424	571.403689	0.013885	0.013999
RS	46	2.999983	3.815809	578.805153	0.014064	0.014148
RS	47	3.240259	3.815809	585.437362	0.014226	0.014272
RS	48	3.499159	3.838656	585.866332	0.014236	0.014241
RS	49	3.778125	3.838656	586.835024	0.014260	0.014217
RS	50	4.078715	3.872661	579.566019	0.014083	0.014002
RS	51	4.402602	3.872661	574.176486	0.013952	0.013827
RS	52	4.751594	3.919893	558.654861	0.013575	0.013427
RS	53	5.127635	3.919893	546.681259	0.013284	0.013109
RS	54	5.532823	4.042560	515.724950	0.012532	0.012372
RS	55	5.969417	4.042560	498.641837	0.012117	0.011947
RS	56	6.439851	4.042560	478.088435	0.011617	0.011447
RS	57	6.946747	4.042560	454.248094	0.011038	0.010875
RS	58	7.492933	5.446835	323.098142	0.007851	0.007921
RS	59	8.081452	5.446835	312.762439	0.007600	0.007657
RS	60	8.715587	5.446835	300.246487	0.007296	0.007341
RS	61	9.398874	5.446835	285.655631	0.006941	0.006975
RS	62	10.135121	5.446835	269.156846	0.006540	0.006563
RS	63	10.928433	5.446835	1797.279087	0.043672	0.043304
PA	4+25*2+4+6 0.053097635 0.017516523 10.928433170 1.351123459 0.590925761 0.498701419 0.477233517 0.513068600 0.560883723 0.610787397 0.674813973 0.773490363 0.923160985 1.137856895 1.438452690 1.839841433 2.318235017 2.805027438 3.224695764 3.531241607 3.713973161 3.792775732 3.809000672 3.804578060 3.804424478 3.815808591 3.838656301 3.872661303 3.919893220 4.042560230 5.446834961
//
IT	4147
RD	9
LK	-285408.135357
QD	-585.890497 -> -506.757328
RI	0.0111702245
TR	0.051157	0.017964
MT	11.139211
MM	C_pi: 2.264327, n_recomb: 43864.216292
RS	0	0.000000	1.482221	225.159857	0.005133	0.000310
RS	1	0.007783	1.482221	241.381887	0.005503	0.002877
RS	2	0.016172	1.482221	258.664275	0.005897	0.005787
RS	3	0.025214	1.482221	277.058910	0.006316	0.007440
RS	4	0.034960	0.619056	706.704900	0.016111	0.017410
RS	5	0.045464	0.619056	748.474205	0.017063	0.016725
RS	6	0.056786	0.523672	934.149926	0.021296	0.020005
RS	7	0.068989	0.523672	982.889638	0.022408	0.021240
RS	8	0.082142	0.495105	1090.945314	0.024871	0.023840
RS	9	0.096319	0.495105	1141.549592	0.026025	0.025350
RS	10	0.111599	0.529653	1115.219483	0.025424	0.024832
RS	11	0.128068	0.529653	1163.995932	0.026536	0.026047
RS	12	0.145820	0.576277	1115.444778	0.025429	0.025009
RS	13	0.164952	0.576277	1161.716153	0.026484	0.026306
RS	14	0.185574	0.622526	1118.625152	0.025502	0.025461
RS	15	0.207801	0.622526	1162.036552	0.026492	0.026865
RS	16	0.231758	0.680872	1102.470813	0.025134	0.025660
RS	17	0.257580	0.680872	1142.656556	0.026050	0.027038
RS	18	0.285411	0.773475	1042.073420	0.023757	0.024799
RS	19	0.315409	0.773475	1079.136943	0.024602	0.025980
RS	20	0.347741	0.918308	941.657792	0.021468	0.022735
RS	21	0.382590	0.918308	976.038407	0.022251	0.023678
RS	22	0.420152	1.131077	822.251928	0.018745	0.019972
RS	23	0.460636	1.131077	854.227620	0.019474	0.020738
RS	24	0.504272	1.435544	700.289161	0.015965	0.017016
RS	25	0.551304	1.435544	729.859304	0.016639	0.017628
RS	26	0.601997	1.850995	590.910245	0.013471	0.014255
RS	27	0.656636	1.850995	617.983552	0.014089	0.014728
RS	28	0.715527	2.355947	508.441456	0.011591	0.012069
RS	29	0.779001	2.355947	533.204178	0.012156	0.012471
RS	30	0.847416	2.877148	458.193471	0.010446	0.010665
RS	31	0.921156	2.877148	481.209867	0.010970	0.011063
RS	32	1.000636	3.329306	436.742867	0.009957	0.010005
RS	33	1.086301	3.329306	458.683606	0.010457	0.010428
RS	34	1.178634	3.658350	438.100037	0.009988	0.009940
RS	35	1.278154	3.658350	459.463849	0.010475	0.010390
RS	36	1.385419	3.850677	457.187421	0.010423	0.010333
RS	37	1.501033	3.850677	478.149289	0.010901	0.010811
RS	38	1.625646	3.928192	489.223411	0.011153	0.011071
RS	39	1.759958	3.928192	509.530794	0.011616	0.011565
RS	40	1.904724	3.937483	528.042190	0.012038	0.012004
RS	41	2.060757	3.937483	546.972234	0.012470	0.012476
RS	42	2.228934	3.925721	566.484305	0.012914	0.012931
RS	43	2.410201	3.925721	582.948834	0.013290	0.013329
RS	44	2.605577	3.920729	598.473394	0.013644	0.013674
RS	45	2.816160	3.920729	611.227198	0.013935	0.013958
RS	46	3.043132	3.930365	620.162475	0.014138	0.014133
RS	47	3.287771	3.930365	627.980977	0.014316	0.014280
RS	48	3.551450	3.954038	629.159617	0.014343	0.014270
RS	49	3.835653	3.954038	630.970838	0.014385	0.014270
RS	50	4.141975	3.990786	623.686658	0.014219	0.014071
RS	51	4.472140	3.990786	618.720622	0.014105	0.013920
RS	52	4.828002	4.042383	602.420337	0.013734	0.013530
RS	53	5.211561	4.042383	590.403383	0.013460	0.013234
RS	54	5.624975	4.177187	556.791122	0.012694	0.012486
RS	55	6.070565	4.177187	539.332810	0.012296	0.012082
RS	56	6.550837	4.177187	518.091008	0.011811	0.011600
RS	57	7.068489	4.177187	493.239481	0.011245	0.011043
RS	58	7.626433	5.758324	343.961074	0.007841	0.007874
RS	59	8.227802	5.758324	334.378427	0.007623	0.007645
RS	60	8.875977	5.758324	322.454028	0.007351	0.007363
RS	61	9.574602	5.758324	308.264868	0.007028	0.007030
RS	62	10.327602	5.758324	291.952007	0.006656	0.006648
RS	63	11.139211	5.758324	2026.395864	0.046197	0.045604
PA	4+25*2+4+6 0.051157205 0.017963651 11.139211056 1.482221255 0.619055959 0.523672255 0.495105379 0.529653466 0.576276552 0.622525781 0.680872378 0.773474873 0.918308248 1.131076910 1.435544442 1.850995486 2.355946994 2.877147666 3.329305878 3.658350356 3.850677137 3.928191930 3.937482920 3.925720688 3.920729477 3.930364845 3.954038275 3.990786455 4.042382640 4.177186812 5.758323875
//
IT	4609
RD	10
LK	-285253.597393
QD	-534.945925 -> -464.416052
RI	0.0101739617
TR	0.049364	0.018379
MT	11.340765
MM	C_pi: 2.350006, n_recomb: 46519.812354
RS	0	0.000000	1.605906	221.031533	0.004751	0.000294
RS	1	0.007814	1.605906	237.118226	0.005097	0.002737
RS	2	0.016238	1.605906	254.276729	0.005466	0.005487
RS	3	0.025320	1.605906	272.562478	0.005859	0.007034
RS	4	0.035113	0.643590	725.119629	0.015587	0.017241
RS	5	0.045670	0.643590	768.644850	0.016523	0.016519
RS	6	0.057052	0.547649	954.663716	0.020522	0.019594
RS	7	0.069323	0.547649	1005.691787	0.021619	0.020702
RS	8	0.082554	0.512429	1129.212831	0.024274	0.023461
RS	9	0.096818	0.512429	1182.904083	0.025428	0.024930
RS	10	0.112197	0.546025	1161.441477	0.024967	0.024537
RS	11	0.128777	0.546025	1213.499895	0.026086	0.025722
RS	12	0.146653	0.591924	1168.301164	0.025114	0.024790
RS	13	0.165926	0.591924	1217.920026	0.026181	0.026045
RS	14	0.186704	0.635002	1181.915335	0.025407	0.025378
RS	15	0.209107	0.635002	1228.673749	0.026412	0.026743
RS	16	0.233259	0.688088	1177.239196	0.025306	0.025774
RS	17	0.259299	0.688088	1220.599102	0.026238	0.027134
RS	18	0.287374	0.774900	1123.096531	0.024142	0.025096
RS	19	0.317642	0.774900	1163.038089	0.025001	0.026283
RS	20	0.350275	0.914931	1020.374363	0.021934	0.023118
RS	21	0.385458	0.914931	1057.377639	0.022730	0.024076
RS	22	0.423390	1.125401	891.745850	0.019169	0.020322
RS	23	0.464286	1.125401	926.166809	0.019909	0.021103
RS	24	0.508378	1.432719	756.782860	0.016268	0.017252
RS	25	0.555915	1.432719	788.627415	0.016953	0.017881
RS	26	0.607166	1.860457	633.977990	0.013628	0.014354
RS	27	0.662421	1.860457	663.095113	0.014254	0.014845
RS	28	0.721995	2.389957	540.667747	0.011622	0.012054
RS	29	0.786223	2.389957	567.209562	0.012193	0.012467
RS	30	0.855469	2.944250	483.410814	0.010392	0.010572
RS	31	0.930127	2.944250	507.991409	0.010920	0.010973
RS	32	1.010617	3.428622	458.439020	0.009855	0.009864
RS	33	1.097398	3.428622	481.827789	0.010357	0.010285
RS	34	1.190958	3.780545	458.981009	0.009866	0.009774
RS	35	1.291830	3.780545	481.774168	0.010356	0.010222
RS	36	1.400583	3.983005	479.366661	0.010305	0.010162
RS	37	1.517834	3.983005	501.810184	0.010787	0.010638
RS	38	1.644246	4.059677	514.362641	0.011057	0.010911
RS	39	1.780536	4.059677	536.232170	0.011527	0.011404
RS	40	1.927475	4.062204	557.225099	0.011978	0.011867
RS	41	2.085896	4.062204	577.769597	0.012420	0.012343
RS	42	2.256695	4.042959	600.025086	0.012898	0.012829
RS	43	2.440840	4.042959	618.076443	0.013286	0.013238
RS	44	2.639373	4.032715	635.974442	0.013671	0.013615
RS	45	2.853419	4.032715	650.181148	0.013976	0.013915
RS	46	3.084190	4.040021	660.788413	0.014204	0.014118
RS	47	3.332992	4.040021	669.818302	0.014399	0.014287
RS	48	3.601235	4.063878	671.878318	0.014443	0.014298
RS	49	3.890438	4.063878	674.562951	0.014501	0.014321
RS	50	4.202239	4.102729	667.375096	0.014346	0.014138
RS	51	4.538402	4.102729	662.865711	0.014249	0.014011
RS	52	4.900832	4.158094	645.869384	0.013884	0.013632
RS	53	5.291581	4.158094	633.842507	0.013625	0.013356
RS	54	5.712862	4.304291	597.595712	0.012846	0.012599
RS	55	6.167061	4.304291	579.796898	0.012463	0.012214
RS	56	6.656750	4.304291	557.904184	0.011993	0.011748
RS	57	7.184701	4.304291	532.080996	0.011438	0.011205
RS	58	7.753904	6.062295	364.162574	0.007828	0.007831
RS	59	8.367584	6.062295	355.368163	0.007639	0.007633
RS	60	9.029214	6.062295	344.086090	0.007397	0.007382
RS	61	9.742542	6.062295	330.365063	0.007102	0.007079
RS	62	10.511607	6.062295	314.319561	0.006757	0.006726
RS	63	11.340765	6.062295	2260.708977	0.048597	0.047836
PA	4+25*2+4+6 0.049363534 0.018379239 11.340764640 1.605905668 0.643589550 0.547649437 0.512428562 0.546025316 0.591924335 0.635002407 0.688087739 0.774899815 0.914931291 1.125400901 1.432718739 1.860457209 2.389956898 2.944250179 3.428622177 3.780544706 3.983005421 4.059676610 4.062204025 4.042959399 4.032715492 4.040021011 4.063877909 4.102729226 4.158093962 4.304290967 6.062294729
//
IT	3785
RD	11
LK	-285115.815162
QD	-489.534204 -> -426.503059
RI	0.0094092572
TR	0.047700	0.018764
MT	11.535269
MM	C_pi: 2.433638, n_recomb: 49124.415297
RS	0	0.000000	1.724566	217.920717	0.004436	0.000279
RS	1	0.007843	1.724566	233.921138	0.004762	0.002615
RS	2	0.016300	1.724566	251.004824	0.005110	0.005228
RS	3	0.025421	1.724566	269.230277	0.005481	0.006688
RS	4	0.035257	0.665196	744.712854	0.015160	0.017097
RS	5	0.045865	0.665196	790.000758	0.016082	0.016361
RS	6	0.057304	0.570830	973.832446	0.019824	0.019204
RS	7	0.069641	0.570830	1027.008391	0.020906	0.020208
RS	8	0.082945	0.529269	1164.948331	0.023714	0.023096
RS	9	0.097293	0.529269	1221.588724	0.024867	0.024531
RS	10	0.112765	0.562133	1204.550854	0.024520	0.024239
RS	11	0.129452	0.562133	1259.770337	0.025644	0.025403
RS	12	0.147446	0.607667	1217.431315	0.024783	0.024556
RS	13	0.166853	0.607667	1270.300219	0.025859	0.025775
RS	14	0.187781	0.647957	1241.260272	0.025268	0.025265
RS	15	0.210350	0.647957	1291.313164	0.026287	0.026596
RS	16	0.234689	0.696117	1248.659602	0.025418	0.025847
RS	17	0.260937	0.696117	1295.183551	0.026365	0.027189
RS	18	0.289244	0.777374	1202.081938	0.024470	0.025353
RS	19	0.319771	0.777374	1244.900175	0.025342	0.026543
RS	20	0.352691	0.912646	1098.355885	0.022359	0.023473
RS	21	0.388194	0.912646	1137.969352	0.023165	0.024443
RS	22	0.426480	1.120540	961.255566	0.019568	0.020660
RS	23	0.467770	1.120540	998.105966	0.020318	0.021454
RS	24	0.512297	1.429897	813.481298	0.016560	0.017487
RS	25	0.560317	1.429897	847.591387	0.017254	0.018131
RS	26	0.612103	1.868461	677.100783	0.013783	0.014461
RS	27	0.667950	1.868461	708.257539	0.014418	0.014967
RS	28	0.728176	2.420823	572.696525	0.011658	0.012051
RS	29	0.793126	2.420823	601.008683	0.012234	0.012474
RS	30	0.863170	3.007152	508.196340	0.010345	0.010493
RS	31	0.938707	3.007152	534.322639	0.010877	0.010896
RS	32	1.020168	3.523681	479.508099	0.009761	0.009737
RS	33	1.108018	3.523681	504.317286	0.010266	0.010156
RS	34	1.202757	3.899062	479.069061	0.009752	0.009622
RS	35	1.304926	3.899062	503.258578	0.010245	0.010067
RS	36	1.415108	4.112382	500.608721	0.010191	0.010003
RS	37	1.533931	4.112382	524.500895	0.010677	0.010476
RS	38	1.662073	4.188741	538.458549	0.010961	0.010759
RS	39	1.800264	4.188741	561.863811	0.011438	0.011251
RS	40	1.949293	4.184724	585.323003	0.011915	0.011735
RS	41	2.110010	4.184724	607.468345	0.012366	0.012215
RS	42	2.283331	4.157876	632.524429	0.012876	0.012730
RS	43	2.470244	4.157876	652.165065	0.013276	0.013149
RS	44	2.671817	4.141980	672.553560	0.013691	0.013555
RS	45	2.889197	4.141980	688.230756	0.014010	0.013872
RS	46	3.123626	4.146391	700.655991	0.014263	0.014103
RS	47	3.376440	4.146391	710.926142	0.014472	0.014291
RS	48	3.649082	4.169795	714.014916	0.014535	0.014325
RS	49	3.943105	4.169795	717.608235	0.014608	0.014370
RS	50	4.260187	4.210122	710.645065	0.014466	0.014204
RS	51	4.602136	4.210122	706.629659	0.014384	0.014097
RS	52	4.970903	4.268674	689.035690	0.014026	0.013729
RS	53	5.368590	4.268674	677.035334	0.013782	0.013473
RS	54	5.797467	4.425541	638.194063	0.012991	0.012708
RS	55	6.259978	4.425541	620.089779	0.012623	0.012340
RS	56	6.758762	4.425541	597.583201	0.012165	0.011890
RS	57	7.296663	4.425541	570.826622	0.011620	0.011359
RS	58	7.876749	6.360271	383.813298	0.007813	0.007790
RS	59	8.502328	6.360271	375.835236	0.007651	0.007620
RS	60	9.176969	6.360271	365.236951	0.007435	0.007398
RS	61	9.904519	6.360271	352.039095	0.007166	0.007123
RS	62	10.689127	6.360271	336.329203	0.006846	0.006797
RS	63	11.535269	6.360271	2500.104808	0.050893	0.049997
PA	4+25*2+4+6 0.047700010 0.018763994 11.535268721 1.724566374 0.665195652 0.570830277 0.529269307 0.562132546 0.607667196 0.647957092 0.696117062 0.777373994 0.912646092 1.120540079 1.429897233 1.868460942 2.420822658 3.007151764 3.523681480 3.899061690 4.112381989 4.188740578 4.184723770 4.157875612 4.141980316 4.146390888 4.169794618 4.210121677 4.268674491 4.425541260 6.360270547
//
IT	4346
RD	12
LK	-284992.649214
QD	-448.931995 -> -392.478215
RI	0.0088029072
TR	0.046154	0.019120
MT	11.723736
MM	C_pi: 2.515558, n_recomb: 51679.341631
RS	0	0.000000	1.840202	215.375492	0.004168	0.000266
RS	1	0.007870	1.840202	231.313358	0.004476	0.002504
RS	2	0.016359	1.840202	248.345272	0.004806	0.004999
RS	3	0.025517	1.840202	266.532445	0.005157	0.006384
RS	4	0.035395	0.684401	765.078231	0.014804	0.016976
RS	5	0.046051	0.684401	812.130143	0.015715	0.016239
RS	6	0.057545	0.593379	991.683570	0.019189	0.018835
RS	7	0.069944	0.593379	1046.879955	0.020257	0.019753
RS	8	0.083319	0.545688	1198.425411	0.023190	0.022745
RS	9	0.097746	0.545688	1257.888416	0.024340	0.024151
RS	10	0.113309	0.577959	1244.966319	0.024090	0.023944
RS	11	0.130096	0.577959	1303.233727	0.025218	0.025092
RS	12	0.148205	0.623406	1263.338370	0.024446	0.024313
RS	13	0.167739	0.623406	1319.361717	0.025530	0.025504
RS	14	0.188810	0.661218	1297.113495	0.025099	0.025130
RS	15	0.211539	0.661218	1350.404230	0.026130	0.026431
RS	16	0.236058	0.704727	1317.022634	0.025485	0.025887
RS	17	0.262506	0.704727	1366.696083	0.026446	0.027213
RS	18	0.291035	0.780620	1279.157180	0.024752	0.025576
RS	19	0.321810	0.780620	1324.849819	0.025636	0.026768
RS	20	0.355006	0.911173	1175.644639	0.022749	0.023804
RS	21	0.390815	0.911173	1217.855991	0.023566	0.024785
RS	22	0.429443	1.116266	1030.808416	0.019946	0.020986
RS	23	0.471110	1.116266	1070.071548	0.020706	0.021792
RS	24	0.516057	1.426982	870.414275	0.016843	0.017722
RS	25	0.564541	1.426982	906.779722	0.017546	0.018379
RS	26	0.616841	1.875107	720.310311	0.013938	0.014575
RS	27	0.673256	1.875107	753.501874	0.014580	0.015094
RS	28	0.734112	2.448841	604.556973	0.011698	0.012059
RS	29	0.799757	2.448841	634.630872	0.012280	0.012490
RS	30	0.870568	3.066264	532.578723	0.010305	0.010425
RS	31	0.946952	3.066264	560.232839	0.010841	0.010831
RS	32	1.029348	3.614985	499.975138	0.009675	0.009622
RS	33	1.118228	3.614985	526.177668	0.010182	0.010039
RS	34	1.214103	4.014497	498.383498	0.009644	0.009481
RS	35	1.317524	4.014497	523.936439	0.010138	0.009922
RS	36	1.429084	4.239466	520.926671	0.010080	0.009852
RS	37	1.549423	4.239466	546.233796	0.010570	0.010322
RS	38	1.679234	4.316091	561.512391	0.010865	0.010613
RS	39	1.819260	4.316091	586.425388	0.011347	0.011104
RS	40	1.970307	4.305779	612.321346	0.011848	0.011608
RS	41	2.133241	4.305779	636.051746	0.012308	0.012090
RS	42	2.308998	4.271219	663.953956	0.012848	0.012632
RS	43	2.498588	4.271219	685.184186	0.013258	0.013060
RS	44	2.703098	4.249289	708.174259	0.013703	0.013496
RS	45	2.923703	4.249289	725.338015	0.014035	0.013828
RS	46	3.161670	4.250255	739.728913	0.014314	0.014086
RS	47	3.418364	4.250255	751.267464	0.014537	0.014293
RS	48	3.695261	4.272598	755.537386	0.014620	0.014350
RS	49	3.993950	4.272598	760.074638	0.014708	0.014414
RS	50	4.316146	4.313795	753.473661	0.014580	0.014266
RS	51	4.663699	4.313795	749.989748	0.014512	0.014180
RS	52	5.038604	4.374981	731.905348	0.014162	0.013824
RS	53	5.443015	4.374981	719.967930	0.013931	0.013585
RS	54	5.879253	4.541808	678.587234	0.013131	0.012813
RS	55	6.349823	4.541808	660.211061	0.012775	0.012461
RS	56	6.857427	4.541808	637.126020	0.012328	0.012025
RS	57	7.404980	4.541808	609.472517	0.011793	0.011506
RS	58	7.995625	6.652856	402.970686	0.007798	0.007752
RS	59	8.632754	6.652856	395.830986	0.007659	0.007608
RS	60	9.320026	6.652856	385.950256	0.007468	0.007411
RS	61	10.061387	6.652856	373.321465	0.007224	0.007162
RS	62	10.861093	6.652856	358.005070	0.006927	0.006860
RS	63	11.723736	6.652856	2744.144699	0.053099	0.052084
PA	4+25*2+4+6 0.046154392 0.019119768 11.723735960 1.840202010 0.684400872 0.593378752 0.545687832 0.577959035 0.623405708 0.661218394 0.704727442 0.780620416 0.911173430 1.116265558 1.426981736 1.875107441 2.448840755 3.066263752 3.614984758 4.014496786 4.239466364 4.316091433 4.305778635 4.271218581 4.249288739 4.250254702 4.272598355 4.313795185 4.374980597 4.541808283 6.652855527
//
IT	4678
RD	13
LK	-284882.310190
QD	-412.530667 -> -361.871994
RI	0.0083094083
TR	0.044716	0.019449
MT	11.906740
MM	C_pi: 2.595907, n_recomb: 54184.199296
RS	0	0.000000	1.954273	213.121061	0.003933	0.000254
RS	1	0.007896	1.954273	229.004361	0.004226	0.002403
RS	2	0.016416	1.954273	245.991353	0.004540	0.004792
RS	3	0.025609	1.954273	264.145661	0.004875	0.006111
RS	4	0.035527	0.701572	785.951683	0.014505	0.016875
RS	5	0.046229	0.701572	834.764549	0.015406	0.016145
RS	6	0.057776	0.615403	1008.245889	0.018608	0.018484
RS	7	0.070234	0.615403	1065.344007	0.019662	0.019330
RS	8	0.083677	0.561730	1229.820389	0.022697	0.022409
RS	9	0.098180	0.561730	1291.986216	0.023844	0.023789
RS	10	0.113829	0.593493	1282.975757	0.023678	0.023656
RS	11	0.130714	0.593493	1344.182441	0.024808	0.024791
RS	12	0.148932	0.639077	1306.360102	0.024110	0.024068
RS	13	0.168589	0.639077	1365.442042	0.025200	0.025234
RS	14	0.189797	0.674672	1349.779086	0.024911	0.024980
RS	15	0.212681	0.674672	1406.245515	0.025953	0.026255
RS	16	0.237371	0.713757	1382.508738	0.025515	0.025902
RS	17	0.264011	0.713757	1435.310712	0.026489	0.027211
RS	18	0.292755	0.784446	1354.362627	0.024996	0.025772
RS	19	0.323768	0.784446	1402.923992	0.025892	0.026965
RS	20	0.357230	0.910315	1252.214526	0.023110	0.024114
RS	21	0.393335	0.910315	1297.009370	0.023937	0.025105
RS	22	0.432290	1.112414	1100.375533	0.020308	0.021303
RS	23	0.474322	1.112414	1142.031865	0.021077	0.022119
RS	24	0.519672	1.423905	927.566419	0.017119	0.017957
RS	25	0.568604	1.423905	966.174020	0.017831	0.018626
RS	26	0.621399	1.880478	763.603386	0.014093	0.014693
RS	27	0.678363	1.880478	798.822744	0.014743	0.015225
RS	28	0.739825	2.474218	636.255725	0.011742	0.012074
RS	29	0.806141	2.474218	668.081634	0.012330	0.012514
RS	30	0.877693	3.121864	556.567858	0.010272	0.010368
RS	31	0.954895	3.121864	585.731350	0.010810	0.010776
RS	32	1.038193	3.702821	519.854409	0.009594	0.009518
RS	33	1.128069	3.702821	547.422807	0.010103	0.009933
RS	34	1.225041	4.127157	516.939062	0.009540	0.009350
RS	35	1.329671	4.127157	543.821741	0.010037	0.009788
RS	36	1.442563	4.364589	540.331455	0.009972	0.009710
RS	37	1.564369	4.364589	567.018309	0.010465	0.010177
RS	38	1.695794	4.442070	583.526638	0.010769	0.010473
RS	39	1.837596	4.442070	609.916839	0.011256	0.010964
RS	40	1.990595	4.425710	638.209459	0.011779	0.011483
RS	41	2.155676	4.425710	663.505672	0.012245	0.011969
RS	42	2.333792	4.383351	694.285269	0.012813	0.012535
RS	43	2.525972	4.383351	717.101560	0.013235	0.012972
RS	44	2.733328	4.355017	742.795888	0.013709	0.013436
RS	45	2.957058	4.355017	761.458623	0.014053	0.013782
RS	46	3.198454	4.352018	777.958271	0.014358	0.014067
RS	47	3.458911	4.352018	790.790322	0.014594	0.014291
RS	48	3.739935	4.372725	796.394347	0.014698	0.014372
RS	49	4.043150	4.372725	801.908421	0.014800	0.014456
RS	50	4.370308	4.414211	795.811717	0.014687	0.014326
RS	51	4.723299	4.414211	792.894922	0.014633	0.014258
RS	52	5.104163	4.477497	774.432867	0.014293	0.013914
RS	53	5.515102	4.477497	762.593155	0.014074	0.013692
RS	54	5.958490	4.653605	718.738517	0.013265	0.012914
RS	55	6.436889	4.653605	700.121997	0.012921	0.012577
RS	56	6.953065	4.653605	676.492010	0.012485	0.012154
RS	57	7.510000	4.653605	647.976377	0.011959	0.011646
RS	58	8.110912	6.940244	421.659243	0.007782	0.007715
RS	59	8.759274	6.940244	415.374512	0.007666	0.007594
RS	60	9.458833	6.940244	406.238500	0.007497	0.007421
RS	61	10.213632	6.940244	394.216976	0.007275	0.007196
RS	62	11.028032	6.940244	379.343374	0.007001	0.006918
RS	63	11.906740	6.940244	2992.165423	0.055222	0.054098
PA	4+25*2+4+6 0.044716362 0.019448674 11.906740445 1.954272664 0.701572149 0.615403335 0.561729553 0.593492798 0.639076522 0.674671652 0.713756507 0.784445626 0.910314895 1.112414003 1.423905476 1.880478425 2.474218341 3.121864083 3.702820625 4.127156803 4.364589279 4.442070184 4.425709593 4.383350818 4.355016834 4.352018327 4.372725155 4.414210672 4.477497300 4.653605118 6.940243527
//
IT	4747
RD	14
LK	-284783.276470
QD	-379.813759 -> -334.279082
RI	0.0078992582
TR	0.043377	0.019753
MT	12.084556
MM	C_pi: 2.674717, n_recomb: 56637.789839
RS	0	0.000000	2.067858	210.987257	0.003725	0.000243
RS	1	0.007922	2.067858	226.814123	0.004005	0.002309
RS	2	0.016471	2.067858	243.752879	0.004304	0.004602
RS	3	0.025697	2.067858	261.869292	0.004624	0.005862
RS	4	0.035654	0.716991	807.137818	0.014251	0.016793
RS	5	0.046400	0.716991	857.704268	0.015144	0.016074
RS	6	0.057997	0.636980	1023.548788	0.018072	0.018151
RS	7	0.070513	0.636980	1082.436131	0.019112	0.018935
RS	8	0.084020	0.577423	1259.271431	0.022234	0.022089
RS	9	0.098597	0.577423	1324.024811	0.023377	0.023444
RS	10	0.114329	0.608729	1318.779081	0.023284	0.023376
RS	11	0.131307	0.608729	1382.818925	0.024415	0.024501
RS	12	0.149630	0.654628	1346.754767	0.023778	0.023823
RS	13	0.169405	0.654628	1408.798485	0.024874	0.024968
RS	14	0.190746	0.688228	1399.488488	0.024709	0.024819
RS	15	0.213777	0.688228	1459.062613	0.025761	0.026071
RS	16	0.238633	0.723085	1445.235921	0.025517	0.025896
RS	17	0.265458	0.723085	1501.138119	0.026504	0.027190
RS	18	0.294408	0.788710	1427.688534	0.025207	0.025944
RS	19	0.325651	0.788710	1479.108203	0.026115	0.027137
RS	20	0.359369	0.909922	1328.003774	0.023447	0.024405
RS	21	0.395758	0.909922	1375.364369	0.024284	0.025405
RS	22	0.435030	1.108867	1169.892957	0.020656	0.021610
RS	23	0.477412	1.108867	1213.919098	0.021433	0.022437
RS	24	0.523152	1.420627	984.892573	0.017389	0.018191
RS	25	0.572515	1.420627	1025.725137	0.018110	0.018871
RS	26	0.625789	1.884646	806.955602	0.014248	0.014817
RS	27	0.683283	1.884646	844.192690	0.014905	0.015359
RS	28	0.745331	2.497116	667.785201	0.011790	0.012098
RS	29	0.812294	2.497116	701.351527	0.012383	0.012545
RS	30	0.884561	3.174130	580.167324	0.010243	0.010319
RS	31	0.962554	3.174130	610.820679	0.010785	0.010730
RS	32	1.046724	3.787337	539.157075	0.009519	0.009423
RS	33	1.137562	3.787337	568.063071	0.010030	0.009837
RS	34	1.235596	4.237171	534.749951	0.009442	0.009228
RS	35	1.341396	4.237171	562.927636	0.009939	0.009663
RS	36	1.455576	4.487871	558.836463	0.009867	0.009575
RS	37	1.578802	4.487871	586.866064	0.010362	0.010040
RS	38	1.711788	4.566813	604.505503	0.010673	0.010339
RS	39	1.855310	4.566813	632.339510	0.011165	0.010828
RS	40	2.010200	4.544657	662.978101	0.011706	0.011362
RS	41	2.177360	4.544657	689.816951	0.012179	0.011851
RS	42	2.357762	4.494398	723.496313	0.012774	0.012439
RS	43	2.552454	4.494398	747.890503	0.013205	0.012884
RS	44	2.762569	4.459319	776.379293	0.013708	0.013376
RS	45	2.989328	4.459319	796.548746	0.014064	0.013735
RS	46	3.234051	4.451862	815.293672	0.014395	0.014047
RS	47	3.498158	4.451862	829.440037	0.014645	0.014288
RS	48	3.783188	4.470377	836.530048	0.014770	0.014393
RS	49	4.090795	4.470377	843.050058	0.014885	0.014493
RS	50	4.422770	4.511605	837.599409	0.014789	0.014383
RS	51	4.781043	4.511605	835.282265	0.014748	0.014331
RS	52	5.167696	4.576490	816.557528	0.014417	0.014001
RS	53	5.584978	4.576490	804.847782	0.014210	0.013794
RS	54	6.035316	4.761216	758.594340	0.013394	0.013011
RS	55	6.521326	4.761216	739.766424	0.013061	0.012688
RS	56	7.045837	4.761216	715.622729	0.012635	0.012277
RS	57	7.611896	4.761216	686.277890	0.012117	0.011779
RS	58	8.222796	7.222394	439.885141	0.007767	0.007679
RS	59	8.882089	7.222394	434.467209	0.007671	0.007580
RS	60	9.593608	7.222394	426.097351	0.007523	0.007430
RS	61	10.361490	7.222394	414.714707	0.007322	0.007226
RS	62	11.190200	7.222394	400.325901	0.007068	0.006970
RS	63	12.084556	7.222394	3243.391306	0.057265	0.056037
PA	4+25*2+4+6 0.043377109 0.019752930 12.084556456 2.067858277 0.716990898 0.636979919 0.577422556 0.608728920 0.654628390 0.688228449 0.723085381 0.788709828 0.909922494 1.108867479 1.420627404 1.884646203 2.497115885 3.174129559 3.787336632 4.237170917 4.487871144 4.566812986 4.544656954 4.494398108 4.459319404 4.451862360 4.470377429 4.511605160 4.576490429 4.761216098 7.222393867
//
IT	4334
RD	15
LK	-284694.241972
QD	-350.340534 -> -309.349835
RI	0.0075522144
TR	0.042129	0.020035
MT	12.257289
MM	C_pi: 2.751975, n_recomb: 59038.933651
RS	0	0.000000	2.181834	208.863437	0.003538	0.000233
RS	1	0.007946	2.181834	224.625528	0.003805	0.002222
RS	2	0.016523	2.181834	241.506041	0.004091	0.004426
RS	3	0.025781	2.181834	259.572651	0.004397	0.005633
RS	4	0.035775	0.730870	828.503687	0.014033	0.016728
RS	5	0.046563	0.730870	880.813136	0.014919	0.016023
RS	6	0.058209	0.658152	1037.648441	0.017576	0.017834
RS	7	0.070780	0.658152	1098.218308	0.018602	0.018565
RS	8	0.084349	0.592785	1286.899384	0.021797	0.021783
RS	9	0.098997	0.592785	1354.128713	0.022936	0.023117
RS	10	0.114808	0.623662	1352.538940	0.022909	0.023106
RS	11	0.131876	0.623662	1419.307815	0.024040	0.024222
RS	12	0.150300	0.670034	1384.706572	0.023454	0.023580
RS	13	0.170188	0.670034	1449.614096	0.024554	0.024706
RS	14	0.191657	0.701833	1446.407833	0.024499	0.024651
RS	15	0.214831	0.701833	1509.016281	0.025560	0.025882
RS	16	0.239846	0.732635	1505.277746	0.025496	0.025873
RS	17	0.266849	0.732635	1564.244845	0.026495	0.027153
RS	18	0.295997	0.793312	1499.107885	0.025392	0.026095
RS	19	0.327462	0.793312	1553.370561	0.026311	0.027287
RS	20	0.361427	0.909897	1402.924546	0.023763	0.024680
RS	21	0.398090	0.909897	1452.829822	0.024608	0.025688
RS	22	0.437666	1.105547	1239.281852	0.020991	0.021909
RS	23	0.480387	1.105547	1285.650612	0.021776	0.022745
RS	24	0.526503	1.417125	1042.341046	0.017655	0.018424
RS	25	0.576283	1.417125	1085.377425	0.018384	0.019115
RS	26	0.630018	1.887678	850.339744	0.014403	0.014944
RS	27	0.688022	1.887678	889.581446	0.015068	0.015497
RS	28	0.750636	2.517681	699.133941	0.011842	0.012127
RS	29	0.818224	2.517681	734.427181	0.012440	0.012582
RS	30	0.891183	3.223205	603.380142	0.010220	0.010277
RS	31	0.969939	3.223205	635.502807	0.010764	0.010691
RS	32	1.054953	3.868633	557.895359	0.009450	0.009336
RS	33	1.146721	3.868633	588.110000	0.009961	0.009748
RS	34	1.245781	4.344586	551.835557	0.009347	0.009113
RS	35	1.352712	4.344586	581.272739	0.009846	0.009545
RS	36	1.468139	4.609338	576.461987	0.009764	0.009447
RS	37	1.592738	4.609338	605.795939	0.010261	0.009909
RS	38	1.727237	4.690319	624.466972	0.010577	0.010210
RS	39	1.872423	4.690319	653.708957	0.011073	0.010698
RS	40	2.029145	4.662608	686.636055	0.011630	0.011245
RS	41	2.198319	4.662608	714.990744	0.012110	0.011735
RS	42	2.380935	4.604372	751.578311	0.012730	0.012345
RS	43	2.578062	4.604372	777.537737	0.013170	0.012797
RS	44	2.790851	4.562221	808.901013	0.013701	0.013316
RS	45	3.020548	4.562221	830.580058	0.014068	0.013686
RS	46	3.268496	4.549834	851.699274	0.014426	0.014026
RS	47	3.536144	4.549834	867.175998	0.014688	0.014281
RS	48	3.825060	4.565636	875.898572	0.014836	0.014410
RS	49	4.136931	4.565636	883.449316	0.014964	0.014527
RS	50	4.473582	4.606090	878.784550	0.014885	0.014437
RS	51	4.836983	4.606090	877.095837	0.014856	0.014401
RS	52	5.229258	4.672099	858.223614	0.014537	0.014084
RS	53	5.652702	4.672099	846.672922	0.014341	0.013891
RS	54	6.109792	4.864801	798.102723	0.013518	0.013105
RS	55	6.603200	4.864801	779.089341	0.013196	0.012795
RS	56	7.135812	4.864801	754.460489	0.012779	0.012394
RS	57	7.710744	4.864801	724.317099	0.012268	0.011906
RS	58	8.331359	7.499133	457.651163	0.007752	0.007645
RS	59	9.001284	7.499133	453.107468	0.007675	0.007566
RS	60	9.724440	7.499133	445.519972	0.007546	0.007435
RS	61	10.505056	7.499133	434.801828	0.007365	0.007252
RS	62	11.347696	7.499133	420.933191	0.007130	0.007016
RS	63	12.257289	7.499133	3497.036403	0.059233	0.057904
PA	4+25*2+4+6 0.042128931 0.020034745 12.257289126 2.181833677 0.730869838 0.658151512 0.592784682 0.623662452 0.670033673 0.701833185 0.732634795 0.793311618 0.909897329 1.105546933 1.417125205 1.887678313 2.517680769 3.223204675 3.868632955 4.344585618 4.609338225 4.690319230 4.662607933 4.604372151 4.562221320 4.549834444 4.565636250 4.606090299 4.672098758 4.864800800 7.499132790
//
IT	4714
RD	16
LK	-284614.076827
QD	-323.732566 -> -286.781747
RI	0.0072538606
TR	0.040965	0.020296
MT	12.425080
MM	C_pi: 2.827642, n_recomb: 61386.089807
RS	0	0.000000	2.296912	206.677873	0.003367	0.000224
RS	1	0.007969	2.296912	222.362676	0.003622	0.002139
RS	2	0.016573	2.296912	239.170638	0.003896	0.004261
RS	3	0.025862	2.296912	257.171108	0.004189	0.005420
RS	4	0.035892	0.743334	849.998558	0.013847	0.016679
RS	5	0.046720	0.743334	904.040017	0.014727	0.015988
RS	6	0.058412	0.678938	1050.611807	0.017115	0.017532
RS	7	0.071036	0.678938	1112.762935	0.018127	0.018217
RS	8	0.084665	0.607817	1312.827532	0.021386	0.021491
RS	9	0.099381	0.607817	1382.424701	0.022520	0.022805
RS	10	0.115269	0.638281	1384.399074	0.022552	0.022846
RS	11	0.132423	0.638281	1453.794546	0.023683	0.023953
RS	12	0.150944	0.685268	1420.365977	0.023138	0.023341
RS	13	0.170941	0.685268	1488.038084	0.024241	0.024451
RS	14	0.192532	0.715442	1490.667172	0.024283	0.024478
RS	15	0.215843	0.715442	1556.231325	0.025352	0.025689
RS	16	0.241012	0.742341	1562.688080	0.025457	0.025835
RS	17	0.268186	0.742341	1624.677534	0.026467	0.027102
RS	18	0.297526	0.798178	1568.566241	0.025552	0.026227
RS	19	0.329204	0.798178	1625.651188	0.026482	0.027418
RS	20	0.363406	0.910164	1476.873285	0.024059	0.024939
RS	21	0.400334	0.910164	1529.298267	0.024913	0.025955
RS	22	0.440205	1.102399	1308.440677	0.021315	0.022200
RS	23	0.483252	1.102399	1357.120647	0.022108	0.023045
RS	24	0.529730	1.413392	1099.842507	0.017917	0.018656
RS	25	0.579912	1.413392	1145.057160	0.018653	0.019356
RS	26	0.634092	1.889655	893.710373	0.014559	0.015074
RS	27	0.692590	1.889655	934.940020	0.015230	0.015637
RS	28	0.755750	2.536049	730.281216	0.011897	0.012161
RS	29	0.823943	2.536049	767.285577	0.012499	0.012623
RS	30	0.897569	3.269233	626.199066	0.010201	0.010242
RS	31	0.977063	3.269233	659.769056	0.010748	0.010658
RS	32	1.062892	3.946791	576.075086	0.009384	0.009256
RS	33	1.155560	3.946791	607.568490	0.009897	0.009667
RS	34	1.255612	4.449432	568.208731	0.009256	0.009005
RS	35	1.363638	4.449432	598.868939	0.009756	0.009435
RS	36	1.480272	4.728988	593.223943	0.009664	0.009325
RS	37	1.606200	4.728988	623.822371	0.010162	0.009784
RS	38	1.742162	4.812572	643.423809	0.010482	0.010086
RS	39	1.888960	4.812572	674.035491	0.010980	0.010572
RS	40	2.047455	4.779545	709.186112	0.011553	0.011130
RS	41	2.218581	4.779545	739.026226	0.012039	0.011622
RS	42	2.403343	4.713249	778.521740	0.012682	0.012253
RS	43	2.602828	4.713249	806.029156	0.013130	0.012711
RS	44	2.818210	4.663723	840.334377	0.013689	0.013255
RS	45	3.050755	4.663723	863.520867	0.014067	0.013636
RS	46	3.301831	4.645971	887.132277	0.014452	0.014003
RS	47	3.572915	4.645971	903.950525	0.014726	0.014272
RS	48	3.865600	4.658566	914.446333	0.014897	0.014426
RS	49	4.181609	4.658566	923.048164	0.015037	0.014558
RS	50	4.522801	4.697762	919.305739	0.014976	0.014488
RS	51	4.891180	4.697762	918.270446	0.014959	0.014467
RS	52	5.288915	4.764440	899.366075	0.014651	0.014164
RS	53	5.718345	4.764440	888.000365	0.014466	0.013984
RS	54	6.181995	4.964502	837.201059	0.013638	0.013195
RS	55	6.682592	4.964502	818.025389	0.013326	0.012896
RS	56	7.223080	4.964502	792.937570	0.012917	0.012507
RS	57	7.806638	4.964502	762.024417	0.012414	0.012026
RS	58	8.436699	7.770325	474.949919	0.007737	0.007612
RS	59	9.116968	7.770325	471.284147	0.007677	0.007551
RS	60	9.851446	7.770325	464.490774	0.007567	0.007439
RS	61	10.644453	7.770325	454.457664	0.007403	0.007276
RS	62	11.500652	7.770325	441.138936	0.007186	0.007058
RS	63	12.425080	7.770325	3752.269754	0.061126	0.059698
PA	4+25*2+4+6 0.040964588 0.020296056 12.425079661 2.296912120 0.743334500 0.678938115 0.607816635 0.638281325 0.685267607 0.715442474 0.742341066 0.798177818 0.910163727 1.102399226 1.413392428 1.889654966 2.536048783 3.269233067 3.946791386 4.449432324 4.728987709 4.812571804 4.779544868 4.713248768 4.663722843 4.645970663 4.658566447 4.697761765 4.764440096 4.964502270 7.770325063
//
IT	4337
RD	17
LK	-284541.797520
QD	-299.663566 -> -266.312509
RI	0.0069957458
TR	0.039878	0.020539
MT	12.587940
MM	C_pi: 2.901659, n_recomb: 63677.955164
RS	0	0.000000	2.413287	204.419663	0.003210	0.000215
RS	1	0.007991	2.413287	220.014561	0.003455	0.002062
RS	2	0.016620	2.413287	236.735636	0.003718	0.004107
RS	3	0.025939	2.413287	254.653705	0.003999	0.005220
RS	4	0.036003	0.754517	871.552755	0.013687	0.016645
RS	5	0.046871	0.754517	927.313199	0.014563	0.015968
RS	6	0.058607	0.699334	1062.529867	0.016686	0.017245
RS	7	0.071281	0.699334	1126.166898	0.017685	0.017890
RS	8	0.084968	0.622523	1337.149113	0.020999	0.021214
RS	9	0.099749	0.622523	1409.008701	0.022127	0.022508
RS	10	0.115711	0.652589	1414.452641	0.022213	0.022596
RS	11	0.132948	0.652589	1486.373189	0.023342	0.023696
RS	12	0.151563	0.700308	1453.865925	0.022832	0.023107
RS	13	0.171665	0.700308	1524.202527	0.023936	0.024202
RS	14	0.193373	0.729023	1532.377447	0.024064	0.024301
RS	15	0.216816	0.729023	1600.814081	0.025139	0.025495
RS	16	0.242133	0.752159	1617.503156	0.025401	0.025785
RS	17	0.269472	0.752159	1682.465674	0.026421	0.027039
RS	18	0.298996	0.803254	1636.005376	0.025692	0.026342
RS	19	0.330880	0.803254	1695.886574	0.026632	0.027531
RS	20	0.365311	0.910668	1549.739345	0.024337	0.025185
RS	21	0.402493	0.910668	1604.655375	0.025200	0.026206
RS	22	0.442647	1.099384	1377.267748	0.021629	0.022483
RS	23	0.486010	1.099384	1428.223552	0.022429	0.023336
RS	24	0.532837	1.409441	1157.316914	0.018175	0.018887
RS	25	0.583406	1.409441	1204.680075	0.018918	0.019596
RS	26	0.638017	1.890644	937.024957	0.014715	0.015207
RS	27	0.696991	1.890644	980.222497	0.015393	0.015780
RS	28	0.760678	2.552360	761.201313	0.011954	0.012200
RS	29	0.829453	2.552360	799.898690	0.012562	0.012669
RS	30	0.903725	3.312333	648.619065	0.010186	0.010213
RS	31	0.983932	3.312333	683.613104	0.010735	0.010632
RS	32	1.070548	4.021875	593.703106	0.009324	0.009182
RS	33	1.164085	4.021875	626.444609	0.009838	0.009593
RS	34	1.265097	4.551702	583.886107	0.009169	0.008903
RS	35	1.374180	4.551702	615.732192	0.009669	0.009331
RS	36	1.491981	4.846769	609.143469	0.009566	0.009209
RS	37	1.619194	4.846769	640.965397	0.010066	0.009665
RS	38	1.756573	4.933495	661.396704	0.010387	0.009966
RS	39	1.904930	4.933495	693.337817	0.010888	0.010451
RS	40	2.065142	4.895376	730.643050	0.011474	0.011018
RS	41	2.238156	4.895376	761.935036	0.011965	0.011512
RS	42	2.424996	4.820956	804.326598	0.012631	0.012161
RS	43	2.626766	4.820956	833.360589	0.013087	0.012625
RS	44	2.844659	4.763764	870.665086	0.013673	0.013194
RS	45	3.079964	4.763764	895.352095	0.014061	0.013586
RS	46	3.334072	4.740230	921.564836	0.014472	0.013979
RS	47	3.608485	4.740230	939.730848	0.014758	0.014261
RS	48	3.904826	4.749156	952.133196	0.014952	0.014440
RS	49	4.224848	4.749156	961.801809	0.015104	0.014586
RS	50	4.570442	4.786639	959.113106	0.015062	0.014536
RS	51	4.943653	4.786639	958.752106	0.015056	0.014529
RS	52	5.346686	4.853565	939.927648	0.014761	0.014240
RS	53	5.781925	4.853565	928.769497	0.014585	0.014072
RS	54	6.251944	5.060391	875.833345	0.013754	0.013282
RS	55	6.759521	5.060391	856.515616	0.013451	0.012994
RS	56	7.307659	5.060391	830.992442	0.013050	0.012614
RS	57	7.899598	5.060391	799.336199	0.012553	0.012142
RS	58	8.538837	8.035757	491.775583	0.007723	0.007581
RS	59	9.229158	8.035757	488.987946	0.007679	0.007536
RS	60	9.974642	8.035757	482.996352	0.007585	0.007442
RS	61	10.779697	8.035757	473.664109	0.007438	0.007296
RS	62	11.649082	8.035757	460.919823	0.007238	0.007096
RS	63	12.587940	8.035757	4008.295525	0.062946	0.061421
PA	4+25*2+4+6 0.039877794 0.020538765 12.587939646 2.413287001 0.754517382 0.699333919 0.622523456 0.652588504 0.700308419 0.729022955 0.752158983 0.803253510 0.910667601 1.099384012 1.409440507 1.890643539 2.552359582 3.312333307 4.021874732 4.551702443 4.846768627 4.933494683 4.895376047 4.820955665 4.763763789 4.740230288 4.749156447 4.786638678 4.853565246 5.060391357 8.035757191
//
IT	4499
RD	18
LK	-284476.547451
QD	-277.851636 -> -247.714443
RI	0.0067701699
TR	0.038862	0.020764
MT	12.746019
MM	C_pi: 2.973992, n_recomb: 65913.332935
RS	0	0.000000	2.531231	202.075394	0.003066	0.000206
RS	1	0.008012	2.531231	217.567391	0.003301	0.001988
RS	2	0.016666	2.531231	234.186918	0.003553	0.003961
RS	3	0.026014	2.531231	252.006058	0.003823	0.005033
RS	4	0.036110	0.764490	893.162799	0.013551	0.016625
RS	5	0.047015	0.764490	950.630078	0.014422	0.015961
RS	6	0.058794	0.719354	1073.453757	0.016286	0.016972
RS	7	0.071517	0.719354	1138.485690	0.017272	0.017581
RS	8	0.085259	0.636894	1359.984780	0.020633	0.020950
RS	9	0.100103	0.636894	1434.005249	0.021756	0.022226
RS	10	0.116135	0.666574	1442.814191	0.021890	0.022357
RS	11	0.133452	0.666574	1517.160221	0.023018	0.023450
RS	12	0.152157	0.715143	1485.317993	0.022534	0.022878
RS	13	0.172360	0.715143	1558.218635	0.023640	0.023959
RS	14	0.194181	0.742553	1571.634014	0.023844	0.024122
RS	15	0.217752	0.742553	1642.856135	0.024924	0.025300
RS	16	0.243210	0.762054	1669.759744	0.025333	0.025724
RS	17	0.270709	0.762054	1737.640005	0.026362	0.026966
RS	18	0.300410	0.808498	1701.372003	0.025812	0.026443
RS	19	0.332492	0.808498	1764.018471	0.026763	0.027629
RS	20	0.367144	0.911371	1621.413586	0.024599	0.025417
RS	21	0.404572	0.911371	1678.788625	0.025470	0.026443
RS	22	0.444999	1.096484	1445.650855	0.021933	0.022759
RS	23	0.488665	1.096484	1498.843565	0.022740	0.023619
RS	24	0.535829	1.405284	1214.688418	0.018429	0.019116
RS	25	0.586773	1.405284	1264.166423	0.019179	0.019833
RS	26	0.641798	1.890737	980.229918	0.014871	0.015341
RS	27	0.701231	1.890737	1025.371995	0.015556	0.015923
RS	28	0.765427	2.566750	791.869968	0.012014	0.012243
RS	29	0.834766	2.566750	832.240142	0.012626	0.012719
RS	30	0.909661	3.352653	670.631084	0.010174	0.010189
RS	31	0.990556	3.352653	707.024647	0.010727	0.010610
RS	32	1.077933	4.093969	610.785376	0.009266	0.009113
RS	33	1.172310	4.093969	644.743679	0.009782	0.009524
RS	34	1.274249	4.651420	598.883165	0.009086	0.008807
RS	35	1.384356	4.651420	631.877492	0.009586	0.009233
RS	36	1.503285	4.962657	624.242235	0.009471	0.009097
RS	37	1.631742	4.962657	657.245902	0.009971	0.009551
RS	38	1.770491	5.053038	678.408337	0.010292	0.009850
RS	39	1.920357	5.053038	711.637043	0.010797	0.010334
RS	40	2.082231	5.010055	751.022369	0.011394	0.010909
RS	41	2.257074	5.010055	783.729988	0.011890	0.011404
RS	42	2.445926	4.927450	828.997417	0.012577	0.012071
RS	43	2.649908	4.927450	859.532839	0.013040	0.012540
RS	44	2.870234	4.862321	899.882818	0.013653	0.013133
RS	45	3.108213	4.862321	926.059035	0.014050	0.013534
RS	46	3.365260	4.832622	954.970843	0.014488	0.013954
RS	47	3.642901	4.832622	974.486339	0.014784	0.014248
RS	48	3.942786	4.837448	988.919717	0.015003	0.014452
RS	49	4.266700	4.837448	999.666575	0.015166	0.014611
RS	50	4.616565	4.872787	998.158560	0.015144	0.014582
RS	51	4.994462	4.872787	998.488931	0.015149	0.014587
RS	52	5.402637	4.939564	979.854150	0.014866	0.014313
RS	53	5.843515	4.939564	968.922922	0.014700	0.014157
RS	54	6.319717	5.152588	913.944509	0.013866	0.013365
RS	55	6.834073	5.152588	894.502304	0.013571	0.013088
RS	56	7.389640	5.152588	868.565078	0.013177	0.012716
RS	57	7.989719	5.152588	836.190536	0.012686	0.012251
RS	58	8.637878	8.295336	508.120747	0.007709	0.007550
RS	59	9.337968	8.295336	506.208464	0.007680	0.007521
RS	60	10.094150	8.295336	501.022738	0.007601	0.007443
RS	61	10.910918	8.295336	492.403088	0.007470	0.007313
RS	62	11.793126	8.295336	480.253184	0.007286	0.007130
RS	63	12.746019	8.295336	4264.337803	0.064696	0.063075
PA	4+25*2+4+6 0.038862401 0.020764411 12.746018783 2.531231450 0.764489817 0.719354028 0.636894186 0.666574108 0.715143062 0.742552530 0.762054339 0.808497836 0.911371070 1.096483988 1.405284404 1.890737298 2.566750098 3.352653344 4.093968851 4.651420259 4.962657397 5.053037981 5.010055400 4.927450374 4.862321064 4.832621913 4.837448234 4.872787364 4.939563691 5.152587804 8.295335581
//
IT	4650
RD	19
LK	-284417.574023
QD	-258.051218 -> -230.788439
RI	0.0065713622
TR	0.037913	0.020975
MT	12.899221
MM	C_pi: 3.044564, n_recomb: 68091.361800
RS	0	0.000000	2.651042	199.633881	0.002932	0.000198
RS	1	0.008032	2.651042	215.009595	0.003158	0.001918
RS	2	0.016710	2.651042	231.512555	0.003400	0.003823
RS	3	0.026085	2.651042	249.215922	0.003660	0.004856
RS	4	0.036213	0.773329	914.811440	0.013435	0.016618
RS	5	0.047154	0.773329	973.973137	0.014304	0.015966
RS	6	0.058974	0.738981	1083.472896	0.015912	0.016712
RS	7	0.071743	0.738981	1149.814248	0.016886	0.017290
RS	8	0.085538	0.650927	1381.422037	0.020288	0.020700
RS	9	0.100442	0.650927	1457.504749	0.021405	0.021958
RS	10	0.116542	0.680224	1469.594945	0.021583	0.022128
RS	11	0.133936	0.680224	1546.268854	0.022709	0.023214
RS	12	0.152727	0.729758	1514.824025	0.022247	0.022654
RS	13	0.173027	0.729758	1590.188042	0.023354	0.023723
RS	14	0.194957	0.756005	1608.538353	0.023623	0.023942
RS	15	0.218650	0.756005	1682.455785	0.024709	0.025105
RS	16	0.244245	0.771996	1719.495581	0.025253	0.025654
RS	17	0.271897	0.771996	1790.232586	0.026292	0.026885
RS	18	0.301769	0.813872	1764.623593	0.025916	0.026529
RS	19	0.334041	0.813872	1829.999428	0.026876	0.027713
RS	20	0.368905	0.912237	1691.797902	0.024846	0.025636
RS	21	0.406570	0.912237	1751.596542	0.025724	0.026667
RS	22	0.447260	1.093674	1513.489696	0.022227	0.023027
RS	23	0.491218	1.093674	1568.876932	0.023041	0.023894
RS	24	0.538707	1.400933	1271.880814	0.018679	0.019343
RS	25	0.590011	1.400933	1323.436191	0.019436	0.020067
RS	26	0.645436	1.889993	1023.280577	0.015028	0.015478
RS	27	0.705313	1.889993	1070.340650	0.015719	0.016068
RS	28	0.769999	2.579332	822.262150	0.012076	0.012290
RS	29	0.839881	2.579332	864.282734	0.012693	0.012772
RS	30	0.915377	3.390282	692.231140	0.010166	0.010169
RS	31	0.996937	3.390282	729.998559	0.010721	0.010593
RS	32	1.085048	4.163104	627.330319	0.009213	0.009050
RS	33	1.180236	4.163104	662.473556	0.009729	0.009460
RS	34	1.283070	4.748541	613.218678	0.009006	0.008716
RS	35	1.394165	4.748541	647.323272	0.009507	0.009140
RS	36	1.514183	5.076555	638.545667	0.009378	0.008991
RS	37	1.643841	5.076555	672.688739	0.009879	0.009443
RS	38	1.783915	5.171079	694.485353	0.010199	0.009738
RS	39	1.935239	5.171079	728.958515	0.010706	0.010220
RS	40	2.098719	5.123444	770.347865	0.011313	0.010803
RS	41	2.275330	5.123444	804.432528	0.011814	0.011299
RS	42	2.466127	5.032608	852.546769	0.012521	0.011982
RS	43	2.672250	5.032608	884.555044	0.012991	0.012456
RS	44	2.894930	4.959286	927.986680	0.013629	0.013073
RS	45	3.135497	4.959286	955.636611	0.014035	0.013482
RS	46	3.395386	4.923056	987.335956	0.014500	0.013928
RS	47	3.676152	4.923056	1008.198145	0.014807	0.014234
RS	48	3.979469	4.923382	1024.777854	0.015050	0.014462
RS	49	4.307151	4.923382	1036.610046	0.015224	0.014634
RS	50	4.661153	4.956180	1036.402514	0.015221	0.014625
RS	51	5.043591	4.956180	1037.437461	0.015236	0.014643
RS	52	5.456747	5.022430	1019.098714	0.014967	0.014383
RS	53	5.903091	5.022430	1008.410502	0.014810	0.014238
RS	54	6.385286	5.241100	951.487606	0.013974	0.013446
RS	55	6.906214	5.241100	931.935623	0.013687	0.013177
RS	56	7.468985	5.241100	905.603089	0.013300	0.012814
RS	57	8.076960	5.241100	872.532894	0.012814	0.012356
RS	58	8.733771	8.548815	523.980635	0.007695	0.007521
RS	59	9.443339	8.548815	522.938119	0.007680	0.007506
RS	60	10.209904	8.548815	518.559032	0.007616	0.007443
RS	61	11.038042	8.548815	510.659883	0.007500	0.007328
RS	62	11.932700	8.548815	499.120039	0.007330	0.007161
RS	63	12.899221	8.548815	4519.678554	0.066377	0.064661
PA	4+25*2+4+6 0.037913433 0.020974728 12.899221267 2.651041630 0.773329296 0.738981331 0.650926709 0.680224060 0.729758271 0.756004786 0.771996302 0.813872395 0.912236744 1.093674026 1.400933162 1.889993500 2.579332015 3.390282231 4.163104473 4.748540730 5.076554789 5.171079428 5.123443884 5.032608101 4.959285981 4.923055907 4.923382261 4.956179877 5.022429936 5.241100181 8.548814969
//
IT	4338
RD	20
LK	-284364.215251
QD	-240.047929 -> -215.360025
RI	0.0063949731
TR	0.037026	0.021171
MT	13.047727
MM	C_pi: 3.113360, n_recomb: 70211.412631
RS	0	0.000000	2.772872	197.098944	0.002807	0.000191
RS	1	0.008052	2.772872	212.345708	0.003024	0.001852
RS	2	0.016752	2.772872	228.717896	0.003258	0.003692
RS	3	0.026153	2.772872	246.289568	0.003508	0.004688
RS	4	0.036311	0.781089	936.510763	0.013338	0.016623
RS	5	0.047286	0.781089	997.355754	0.014205	0.015983
RS	6	0.059146	0.758203	1092.669348	0.015563	0.016464
RS	7	0.071960	0.758203	1160.240222	0.016525	0.017016
RS	8	0.085806	0.664610	1401.569375	0.019962	0.020462
RS	9	0.100767	0.664610	1479.619877	0.021074	0.021704
RS	10	0.116933	0.693534	1494.887762	0.021291	0.021909
RS	11	0.134400	0.693534	1573.794328	0.022415	0.022989
RS	12	0.153274	0.744144	1542.487435	0.021969	0.022437
RS	13	0.173667	0.744144	1620.214992	0.023076	0.023494
RS	14	0.195703	0.769369	1643.174376	0.023403	0.023761
RS	15	0.219513	0.769369	1719.694749	0.024493	0.024911
RS	16	0.245240	0.781965	1766.752498	0.025163	0.025576
RS	17	0.273038	0.781965	1840.280672	0.026211	0.026796
RS	18	0.303075	0.819357	1825.716861	0.026003	0.026603
RS	19	0.335530	0.819357	1893.782079	0.026973	0.027784
RS	20	0.370599	0.913246	1760.796271	0.025078	0.025844
RS	21	0.408491	0.913246	1822.980522	0.025964	0.026879
RS	22	0.449435	1.090950	1580.683084	0.022513	0.023289
RS	23	0.493675	1.090950	1638.219821	0.023333	0.024161
RS	24	0.541477	1.396423	1328.811088	0.018926	0.019567
RS	25	0.593129	1.396423	1382.403231	0.019689	0.020299
RS	26	0.648939	1.888501	1066.127299	0.015185	0.015615
RS	27	0.709243	1.888501	1115.076097	0.015882	0.016213
RS	28	0.774403	2.590244	852.353982	0.012140	0.012339
RS	29	0.844809	2.590244	896.000831	0.012761	0.012827
RS	30	0.920884	3.425375	713.411350	0.010161	0.010153
RS	31	1.003085	3.425375	752.526027	0.010718	0.010580
RS	32	1.091905	4.229396	643.343665	0.009163	0.008991
RS	33	1.187876	4.229396	679.639645	0.009680	0.009401
RS	34	1.291575	4.843121	626.908672	0.008929	0.008630
RS	35	1.403624	4.843121	662.085503	0.009430	0.009052
RS	36	1.524695	5.188469	652.077424	0.009287	0.008889
RS	37	1.655514	5.188469	687.317398	0.009789	0.009338
RS	38	1.796867	5.287602	709.654506	0.010107	0.009630
RS	39	1.949602	5.287602	745.328241	0.010615	0.010111
RS	40	2.114634	5.235516	788.643708	0.011232	0.010700
RS	41	2.292955	5.235516	824.065152	0.011737	0.011196
RS	42	2.485634	5.136392	874.993481	0.012462	0.011895
RS	43	2.693828	5.136392	908.443338	0.012939	0.012373
RS	44	2.918785	5.054648	954.981570	0.013602	0.013013
RS	45	3.161856	5.054648	984.086273	0.014016	0.013430
RS	46	3.424498	5.011549	1018.650878	0.014508	0.013901
RS	47	3.708289	5.011549	1040.853198	0.014825	0.014217
RS	48	4.014930	5.007001	1059.686388	0.015093	0.014470
RS	49	4.346261	5.007001	1072.607250	0.015277	0.014654
RS	50	4.704271	5.036882	1073.814189	0.015294	0.014666
RS	51	5.091108	5.036882	1075.563419	0.015319	0.014695
RS	52	5.509093	5.102256	1057.622596	0.015063	0.014450
RS	53	5.960733	5.102256	1047.190497	0.014915	0.014315
RS	54	6.448740	5.326051	988.421083	0.014078	0.013523
RS	55	6.976040	5.326051	968.771557	0.013798	0.013263
RS	56	7.545798	5.326051	942.060232	0.013417	0.012908
RS	57	8.161433	5.326051	908.315121	0.012937	0.012456
RS	58	8.826638	8.796171	539.351922	0.007682	0.007493
RS	59	9.545405	8.796171	539.171260	0.007679	0.007491
RS	60	10.322047	8.796171	535.596759	0.007628	0.007441
RS	61	11.161223	8.796171	528.422713	0.007526	0.007341
RS	62	12.067970	8.796171	517.504851	0.007371	0.007189
RS	63	13.047727	8.796171	4773.647334	0.067990	0.066180
PA	4+25*2+4+6 0.037025644 0.021170918 13.047726858 2.772871992 0.781089316 0.758202614 0.664609767 0.693534338 0.744143593 0.769368915 0.781965265 0.819356807 0.913245917 1.090949687 1.396422712 1.888501081 2.590243877 3.425375454 4.229395667 4.843120866 5.188469338 5.287601516 5.235516287 5.136391821 5.054647770 5.011549463 5.007000622 5.036882120 5.102256117 5.326051332 8.796170984
//
IT	4982
RD	21
LK	-284315.886910
QD	-223.653898 -> -201.275873
RI	0.0062378913
TR	0.036195	0.021354
MT	13.191553
MM	C_pi: 3.180332, n_recomb: 72272.969644
RS	0	0.000000	2.896735	194.484144	0.002691	0.000184
RS	1	0.008071	2.896735	209.590642	0.002900	0.001789
RS	2	0.016793	2.896735	225.819335	0.003125	0.003568
RS	3	0.026218	2.896735	243.245023	0.003366	0.004528
RS	4	0.036405	0.787838	958.248190	0.013259	0.016639
RS	5	0.047414	0.787838	1020.765095	0.014124	0.016009
RS	6	0.059311	0.777004	1101.114487	0.015235	0.016228
RS	7	0.072168	0.777004	1169.839885	0.016186	0.016756
RS	8	0.086063	0.677927	1420.533506	0.019655	0.020236
RS	9	0.101080	0.677927	1500.461460	0.020761	0.021463
RS	10	0.117308	0.706492	1518.791868	0.021015	0.021700
RS	11	0.134846	0.706492	1599.838420	0.022136	0.022774
RS	12	0.153799	0.758288	1568.401119	0.021701	0.022225
RS	13	0.174283	0.758288	1648.393168	0.022808	0.023272
RS	14	0.196419	0.782627	1675.634564	0.023185	0.023580
RS	15	0.220342	0.782627	1754.663713	0.024278	0.024717
RS	16	0.246195	0.791943	1811.568668	0.025066	0.025491
RS	17	0.274135	0.791943	1887.818023	0.026121	0.026701
RS	18	0.304330	0.824925	1884.625749	0.026076	0.026665
RS	19	0.336962	0.824925	1955.336136	0.027055	0.027843
RS	20	0.372227	0.914377	1828.321088	0.025297	0.026040
RS	21	0.410339	0.914377	1892.850201	0.026190	0.027078
RS	22	0.451526	1.088303	1647.130524	0.022790	0.023543
RS	23	0.496038	1.088303	1706.769070	0.023616	0.024421
RS	24	0.544141	1.391764	1385.408956	0.019169	0.019790
RS	25	0.596127	1.391764	1440.994114	0.019938	0.020529
RS	26	0.652309	1.886324	1108.722199	0.015341	0.015753
RS	27	0.713025	1.886324	1159.527650	0.016044	0.016359
RS	28	0.778641	2.599595	882.120652	0.012205	0.012391
RS	29	0.849552	2.599595	927.367738	0.012831	0.012885
RS	30	0.926187	3.458051	734.163392	0.010158	0.010140
RS	31	1.009006	3.458051	774.597690	0.010718	0.010570
RS	32	1.098510	4.292903	658.832279	0.009116	0.008936
RS	33	1.195237	4.292903	696.248452	0.009634	0.009346
RS	34	1.299770	4.935164	639.969272	0.008855	0.008548
RS	35	1.412740	4.935164	676.180223	0.009356	0.008969
RS	36	1.534827	5.298340	664.862733	0.009199	0.008791
RS	37	1.666767	5.298340	701.156993	0.009702	0.009238
RS	38	1.809356	5.402516	723.944396	0.010017	0.009526
RS	39	1.963453	5.402516	760.774178	0.010526	0.010005
RS	40	2.129986	5.346171	805.937564	0.011151	0.010599
RS	41	2.309959	5.346171	842.653979	0.011659	0.011096
RS	42	2.504457	5.238720	896.355406	0.012402	0.011810
RS	43	2.714652	5.238720	931.213011	0.012885	0.012292
RS	44	2.941811	5.148336	980.874608	0.013572	0.012953
RS	45	3.187303	5.148336	1011.411775	0.013994	0.013377
RS	46	3.452608	5.098056	1048.909216	0.014513	0.013874
RS	47	3.739325	5.098056	1072.441341	0.014839	0.014200
RS	48	4.049182	5.088281	1093.626503	0.015132	0.014477
RS	49	4.384045	5.088281	1107.635583	0.015326	0.014672
RS	50	4.745935	5.114904	1110.362760	0.015363	0.014705
RS	51	5.137030	5.114904	1112.832592	0.015398	0.014745
RS	52	5.559690	5.179076	1095.386737	0.015156	0.014515
RS	53	6.016461	5.179076	1085.221033	0.015016	0.014388
RS	54	6.510096	5.407494	1024.704343	0.014178	0.013598
RS	55	7.043570	5.407494	1004.967128	0.013905	0.013346
RS	56	7.620099	5.407494	977.891414	0.013531	0.012997
RS	57	8.243157	5.407494	943.490347	0.013055	0.012551
RS	58	8.916499	9.037287	554.230478	0.007669	0.007465
RS	59	9.644185	9.037287	554.901631	0.007678	0.007475
RS	60	10.430599	9.037287	552.127112	0.007639	0.007439
RS	61	11.280481	9.037287	545.679794	0.007550	0.007352
RS	62	12.198954	9.037287	535.392460	0.007408	0.007213
RS	63	13.191553	9.037287	5025.607832	0.069536	0.067635
PA	4+25*2+4+6 0.036194627 0.021354295 13.191552533 2.896735153 0.787837781 0.777004459 0.677926985 0.706492271 0.758288039 0.782626635 0.791943269 0.824925451 0.914376832 1.088302882 1.391764311 1.886323654 2.599595005 3.458050547 4.292902589 4.935163515 5.298339645 5.402515940 5.346170653 5.238720336 5.148336359 5.098056350 5.088281487 5.114903701 5.179076365 5.407494393 9.037287405
//
IT	4724
RD	22
LK	-284272.071572
QD	-208.703720 -> -188.400573
RI	0.0060962333
TR	0.035416	0.021526
MT	13.330744
MM	C_pi: 3.245445, n_recomb: 74275.738460
RS	0	0.000000	3.023066	191.775226	0.002582	0.000177
RS	1	0.008088	3.023066	206.729397	0.002783	0.001729
RS	2	0.016831	3.023066	222.801118	0.003000	0.003449
RS	3	0.026281	3.023066	240.065766	0.003232	0.004377
RS	4	0.036495	0.793624	980.033396	0.013195	0.016665
RS	5	0.047536	0.793624	1044.211637	0.014059	0.016045
RS	6	0.059469	0.795371	1108.880655	0.014929	0.016003
RS	7	0.072368	0.795371	1178.690593	0.015869	0.016511
RS	8	0.086309	0.690868	1438.406171	0.019366	0.020023
RS	9	0.101379	0.690868	1520.125234	0.020466	0.021234
RS	10	0.117668	0.719091	1541.394986	0.020752	0.021501
RS	11	0.135274	0.719091	1624.491571	0.021871	0.022569
RS	12	0.154304	0.772178	1592.666853	0.021443	0.022020
RS	13	0.174873	0.772178	1674.825953	0.022549	0.023057
RS	14	0.197106	0.795767	1706.003162	0.022969	0.023401
RS	15	0.221137	0.795767	1787.445823	0.024065	0.024525
RS	16	0.247112	0.801910	1854.005627	0.024961	0.025400
RS	17	0.275188	0.801910	1932.902647	0.026023	0.026601
RS	18	0.305535	0.830559	1941.333290	0.026137	0.026716
RS	19	0.338337	0.830559	2014.640970	0.027124	0.027891
RS	20	0.373792	0.915608	1894.305887	0.025504	0.026225
RS	21	0.412114	0.915608	1961.136728	0.026403	0.027267
RS	22	0.453536	1.085724	1712.747954	0.023059	0.023790
RS	23	0.498309	1.085724	1774.438383	0.023890	0.024673
RS	24	0.546703	1.386979	1441.600942	0.019409	0.020010
RS	25	0.599011	1.386979	1499.132644	0.020183	0.020755
RS	26	0.655551	1.883523	1151.021257	0.015497	0.015892
RS	27	0.716663	1.883523	1203.648828	0.016205	0.016505
RS	28	0.782719	2.607494	911.539314	0.012272	0.012444
RS	29	0.854117	2.607494	958.358956	0.012903	0.012945
RS	30	0.931290	3.488401	754.486316	0.010158	0.010130
RS	31	1.014706	3.488401	796.211916	0.010720	0.010563
RS	32	1.104869	4.353695	673.803973	0.009072	0.008884
RS	33	1.202324	4.353695	712.307596	0.009590	0.009295
RS	34	1.307662	5.024649	652.422035	0.008784	0.008471
RS	35	1.421521	5.024649	689.629245	0.009285	0.008889
RS	36	1.544588	5.406135	676.925605	0.009114	0.008697
RS	37	1.677610	5.406135	714.231616	0.009616	0.009142
RS	38	1.821392	5.515751	737.384973	0.009928	0.009425
RS	39	1.976803	5.515751	775.325964	0.010438	0.009903
RS	40	2.144784	5.455349	822.255542	0.011070	0.010501
RS	41	2.326353	5.455349	860.223958	0.011581	0.010998
RS	42	2.522608	5.339521	916.655743	0.012341	0.011726
RS	43	2.734737	5.339521	952.885164	0.012829	0.012211
RS	44	2.964024	5.240303	1005.677168	0.013540	0.012893
RS	45	3.211856	5.240303	1037.621608	0.013970	0.013324
RS	46	3.479735	5.182551	1078.109585	0.014515	0.013846
RS	47	3.769281	5.182551	1102.957888	0.014850	0.014181
RS	48	4.082246	5.167223	1126.584976	0.015168	0.014483
RS	49	4.420526	5.167223	1141.678461	0.015371	0.014688
RS	50	4.786167	5.190266	1146.024928	0.015429	0.014742
RS	51	5.181383	5.190266	1149.218547	0.015472	0.014791
RS	52	5.608566	5.252929	1132.360847	0.015245	0.014577
RS	53	6.070302	5.252929	1122.469038	0.015112	0.014459
RS	54	6.569385	5.485489	1060.304291	0.014275	0.013670
RS	55	7.108836	5.485489	1040.486887	0.014008	0.013426
RS	56	7.691920	5.485489	1013.059038	0.013639	0.013083
RS	57	8.322168	5.485489	978.019106	0.013167	0.012643
RS	58	9.003392	9.272074	568.615181	0.007655	0.007439
RS	59	9.739717	9.272074	570.126178	0.007676	0.007460
RS	60	10.535600	9.272074	568.144691	0.007649	0.007435
RS	61	11.395857	9.272074	562.422965	0.007572	0.007361
RS	62	12.325696	9.272074	552.771557	0.007442	0.007236
RS	63	13.330744	9.272074	5274.974904	0.071019	0.069027
PA	4+25*2+4+6 0.035416296 0.021526004 13.330744148 3.023065504 0.793623809 0.795371067 0.690868407 0.719090933 0.772177770 0.795767195 0.801909579 0.830559083 0.915608284 1.085723734 1.386979431 1.883522707 2.607493941 3.488400697 4.353694855 5.024648935 5.406135483 5.515751242 5.455348778 5.339521235 5.240302501 5.182551057 5.167222988 5.190265625 5.252929037 5.485488687 9.272074477
//
IT	4314
RD	23
LK	-284232.311559
QD	-195.051945 -> -176.614766
RI	0.0059684013
TR	0.034687	0.021687
MT	13.465402
MM	C_pi: 3.308693, n_recomb: 76219.949637
RS	0	0.000000	3.151815	188.992484	0.002480	0.000171
RS	1	0.008106	3.151815	203.784082	0.002674	0.001672
RS	2	0.016868	3.151815	219.687324	0.002882	0.003336
RS	3	0.026341	3.151815	236.778020	0.003107	0.004232
RS	4	0.036582	0.798503	1001.868780	0.013144	0.016701
RS	5	0.047652	0.798503	1067.698244	0.014008	0.016090
RS	6	0.059621	0.813301	1116.020221	0.014642	0.015789
RS	7	0.072559	0.813301	1186.848950	0.015571	0.016279
RS	8	0.086546	0.703425	1455.280156	0.019093	0.019820
RS	9	0.101666	0.703425	1538.708407	0.020188	0.021018
RS	10	0.118012	0.731326	1562.782817	0.020504	0.021312
RS	11	0.135684	0.731326	1647.842634	0.021620	0.022373
RS	12	0.154787	0.785808	1615.373881	0.021194	0.021821
RS	13	0.175439	0.785808	1699.604610	0.022299	0.022848
RS	14	0.197765	0.808784	1734.367106	0.022755	0.023222
RS	15	0.221901	0.808784	1818.127838	0.023854	0.024336
RS	16	0.247993	0.811858	1894.112894	0.024851	0.025304
RS	17	0.276200	0.811858	1975.581474	0.025919	0.026495
RS	18	0.306693	0.836249	1995.825895	0.026185	0.026757
RS	19	0.339658	0.836249	2071.680254	0.027180	0.027929
RS	20	0.375294	0.916936	1958.680363	0.025698	0.026400
RS	21	0.413820	0.916936	2027.768425	0.026604	0.027444
RS	22	0.455468	1.083210	1777.464497	0.023320	0.024030
RS	23	0.500492	1.083210	1841.155542	0.024156	0.024918
RS	24	0.549165	1.382090	1497.328650	0.019645	0.020227
RS	25	0.601784	1.382090	1556.758521	0.020425	0.020978
RS	26	0.658668	1.880162	1192.989233	0.015652	0.016031
RS	27	0.720162	1.880162	1247.402580	0.016366	0.016651
RS	28	0.786641	2.614044	940.596665	0.012341	0.012500
RS	29	0.858509	2.614044	988.960101	0.012975	0.013006
RS	30	0.936201	3.516572	774.375021	0.010160	0.010123
RS	31	1.020191	3.516572	817.363075	0.010724	0.010559
RS	32	1.110990	4.411873	688.269137	0.009030	0.008836
RS	33	1.209147	4.411873	727.827616	0.009549	0.009247
RS	34	1.315261	5.111638	664.285537	0.008715	0.008396
RS	35	1.429977	5.111638	702.451593	0.009216	0.008814
RS	36	1.553990	5.511837	688.296995	0.009030	0.008607
RS	37	1.688056	5.511837	726.572852	0.009533	0.009050
RS	38	1.832988	5.627279	750.010024	0.009840	0.009327
RS	39	1.989668	5.627279	789.017619	0.010352	0.009804
RS	40	2.159048	5.562991	837.635561	0.010990	0.010405
RS	41	2.342157	5.562991	876.812561	0.011504	0.010903
RS	42	2.540109	5.438757	935.925423	0.012279	0.011643
RS	43	2.754105	5.438757	973.489352	0.012772	0.012132
RS	44	2.985447	5.330518	1029.412630	0.013506	0.012834
RS	45	3.235540	5.330518	1062.736951	0.013943	0.013272
RS	46	3.505905	5.265025	1106.264653	0.014514	0.013818
RS	47	3.798185	5.265025	1132.412768	0.014857	0.014162
RS	48	4.114156	5.243846	1158.562135	0.015200	0.014488
RS	49	4.455738	5.243846	1174.733335	0.015412	0.014702
RS	50	4.825007	5.263008	1180.792114	0.015492	0.014777
RS	51	5.224208	5.263008	1184.709849	0.015543	0.014836
RS	52	5.655766	5.323880	1168.527496	0.015331	0.014636
RS	53	6.122305	5.323880	1158.914592	0.015205	0.014527
RS	54	6.626659	5.560125	1095.199574	0.014369	0.013740
RS	55	7.171895	5.560125	1075.307375	0.014108	0.013502
RS	56	7.761324	5.560125	1047.537655	0.013744	0.013166
RS	57	8.398531	5.560125	1011.874144	0.013276	0.012730
RS	58	9.087387	9.500519	582.510334	0.007642	0.007413
RS	59	9.832078	9.500519	584.847638	0.007673	0.007445
RS	60	10.637131	9.500519	583.650263	0.007657	0.007431
RS	61	11.507439	9.500519	578.650615	0.007592	0.007369
RS	62	12.448290	9.500519	569.637743	0.007474	0.007255
RS	63	13.465402	9.500519	5521.264761	0.072439	0.070359
PA	4+25*2+4+6 0.034686778 0.021687032 13.465402238 3.151815408 0.798503277 0.813301080 0.703424698 0.731326251 0.785807910 0.808783894 0.811857585 0.836249406 0.916935536 1.083209718 1.382089972 1.880161891 2.614043908 3.516572024 4.411872776 5.111638304 5.511837492 5.627278645 5.562991110 5.438757332 5.330518127 5.265025366 5.243846094 5.263007915 5.323879768 5.560124638 9.500518716
//
IT	4634
RD	24
LK	-284196.198308
QD	-182.569224 -> -165.812029
RI	0.0058522464
TR	0.034003	0.021838
MT	13.595619
MM	C_pi: 3.370062, n_recomb: 78105.709804
RS	0	0.000000	3.283123	186.142530	0.002383	0.000165
RS	1	0.008122	3.283123	200.762080	0.002570	0.001617
RS	2	0.016904	3.283123	216.486196	0.002772	0.003227
RS	3	0.026399	3.283123	233.390981	0.002988	0.004093
RS	4	0.036665	0.802531	1023.752748	0.013107	0.016746
RS	5	0.047764	0.802531	1091.223465	0.013971	0.016143
RS	6	0.059766	0.830781	1122.594955	0.014373	0.015585
RS	7	0.072742	0.830781	1194.381275	0.015292	0.016059
RS	8	0.086772	0.715582	1471.247684	0.018837	0.019629
RS	9	0.101942	0.715582	1556.307637	0.019926	0.020814
RS	10	0.118343	0.743191	1583.038940	0.020268	0.021132
RS	11	0.136077	0.743191	1669.978336	0.021381	0.022188
RS	12	0.155251	0.799168	1636.613383	0.020954	0.021628
RS	13	0.175983	0.799168	1722.822532	0.022058	0.022647
RS	14	0.198398	0.821664	1760.818268	0.022544	0.023045
RS	15	0.222634	0.821664	1846.801764	0.023645	0.024148
RS	16	0.248838	0.821775	1931.950445	0.024735	0.025203
RS	17	0.277171	0.821775	2015.912069	0.025810	0.026386
RS	18	0.307804	0.841982	2048.106042	0.026222	0.026789
RS	19	0.340926	0.841982	2126.453543	0.027225	0.027958
RS	20	0.376738	0.918345	2021.391890	0.025880	0.026565
RS	21	0.415459	0.918345	2092.690902	0.026793	0.027611
RS	22	0.457324	1.080763	1841.196585	0.023573	0.024264
RS	23	0.502590	1.080763	1906.835570	0.024414	0.025156
RS	24	0.551532	1.377118	1552.525374	0.019877	0.020442
RS	25	0.604450	1.377118	1613.803049	0.020662	0.021198
RS	26	0.661665	1.876301	1234.584069	0.015807	0.016171
RS	27	0.723527	1.876301	1290.744883	0.016526	0.016797
RS	28	0.790414	2.619350	969.271618	0.012410	0.012557
RS	29	0.862733	2.619350	1019.148767	0.013048	0.013069
RS	30	0.940926	3.542670	793.827513	0.010164	0.010119
RS	31	1.025470	3.542670	838.048672	0.010730	0.010557
RS	32	1.116880	4.467509	702.237577	0.008991	0.008791
RS	33	1.215715	4.467509	742.818402	0.009510	0.009202
RS	34	1.322577	5.196170	675.576536	0.008650	0.008326
RS	35	1.438119	5.196170	714.664388	0.009150	0.008742
RS	36	1.563044	5.615435	699.001815	0.008949	0.008520
RS	37	1.698116	5.615435	738.206077	0.009451	0.008962
RS	38	1.844159	5.737058	761.849896	0.009754	0.009233
RS	39	2.002063	5.737058	801.879674	0.010267	0.009708
RS	40	2.172793	5.669046	852.109300	0.010910	0.010312
RS	41	2.357388	5.669046	892.451004	0.011426	0.010810
RS	42	2.556977	5.536389	954.191178	0.012217	0.011562
RS	43	2.772776	5.536389	993.050981	0.012714	0.012054
RS	44	3.006102	5.418958	1052.099264	0.013470	0.012776
RS	45	3.258379	5.418958	1086.773981	0.013914	0.013220
RS	46	3.531146	5.345474	1133.382181	0.014511	0.013789
RS	47	3.826067	5.345474	1160.811149	0.014862	0.014141
RS	48	4.144942	5.318165	1189.555404	0.015230	0.014491
RS	49	4.489715	5.318165	1206.794833	0.015451	0.014715
RS	50	4.862491	5.333172	1214.650803	0.015551	0.014810
RS	51	5.265544	5.333172	1219.290382	0.015611	0.014878
RS	52	5.701332	5.391985	1203.866550	0.015413	0.014694
RS	53	6.172515	5.391985	1194.535192	0.015294	0.014591
RS	54	6.681968	5.631480	1129.366641	0.014459	0.013808
RS	55	7.232798	5.631480	1109.403028	0.014204	0.013576
RS	56	7.828366	5.631480	1081.299831	0.013844	0.013245
RS	57	8.472307	5.631480	1045.026347	0.013380	0.012813
RS	58	9.168548	9.722608	595.917292	0.007630	0.007388
RS	59	9.921338	9.722608	599.065951	0.007670	0.007430
RS	60	10.735269	9.722608	598.641998	0.007665	0.007427
RS	61	11.615307	9.722608	594.358781	0.007610	0.007376
RS	62	12.566822	9.722608	585.984570	0.007502	0.007273
RS	63	13.595619	9.722608	5763.995033	0.073797	0.071631
PA	4+25*2+4+6 0.034002556 0.021838282 13.595619357 3.283122515 0.802530533 0.830781326 0.715582296 0.743190872 0.799168299 0.821664493 0.821775118 0.841981905 0.918345163 1.080762988 1.377117906 1.876301428 2.619349522 3.542670240 4.467509465 5.196170435 5.615435180 5.737057632 5.669046345 5.536388529 5.418958408 5.345473742 5.318164786 5.333171876 5.391985330 5.631479702 9.722607824
//
IT	4543
RD	25
LK	-284163.368881
QD	-171.141145 -> -155.898028
RI	0.0057456758
TR	0.033361	0.021981
MT	13.721388
MM	C_pi: 3.429526, n_recomb: 79933.331739
RS	0	0.000000	3.417358	183.219496	0.002292	0.000159
RS	1	0.008138	3.417358	197.657308	0.002473	0.001565
RS	2	0.016938	3.417358	213.191444	0.002667	0.003124
RS	3	0.026454	3.417358	229.898170	0.002876	0.003961
RS	4	0.036744	0.805768	1045.670300	0.013082	0.016799
RS	5	0.047872	0.805768	1114.771600	0.013946	0.016203
RS	6	0.059905	0.847804	1128.655869	0.014120	0.015391
RS	7	0.072918	0.847804	1201.342512	0.015029	0.015851
RS	8	0.086989	0.727336	1486.380222	0.018595	0.019448
RS	9	0.102206	0.727336	1572.998145	0.019679	0.020621
RS	10	0.118660	0.754668	1602.265063	0.020045	0.020961
RS	11	0.136454	0.754668	1691.004179	0.021155	0.022012
RS	12	0.155696	0.812247	1656.475732	0.020723	0.021442
RS	13	0.176504	0.812247	1744.572511	0.021825	0.022452
RS	14	0.199005	0.834400	1785.439918	0.022337	0.022870
RS	15	0.223337	0.834400	1873.551249	0.023439	0.023963
RS	16	0.249649	0.831651	1967.581918	0.024615	0.025099
RS	17	0.278102	0.831651	2053.956139	0.025696	0.026273
RS	18	0.308871	0.847740	2098.191823	0.026249	0.026812
RS	19	0.342143	0.847740	2178.976313	0.027260	0.027977
RS	20	0.378124	0.919822	2082.402809	0.026052	0.026721
RS	21	0.417032	0.919822	2155.864913	0.026971	0.027768
RS	22	0.459106	1.078374	1903.885425	0.023818	0.024491
RS	23	0.504604	1.078374	1971.418392	0.024663	0.025386
RS	24	0.553805	1.372069	1607.140561	0.020106	0.020653
RS	25	0.607010	1.372069	1670.213899	0.020895	0.021414
RS	26	0.664544	1.871985	1275.769779	0.015960	0.016310
RS	27	0.726760	1.871985	1333.637960	0.016684	0.016942
RS	28	0.794039	2.623496	997.545872	0.012480	0.012616
RS	29	0.866793	2.623496	1048.905428	0.013122	0.013133
RS	30	0.945467	3.566791	812.841016	0.010169	0.010116
RS	31	1.030544	3.566791	858.265423	0.010737	0.010558
RS	32	1.122544	4.520673	715.717682	0.008954	0.008749
RS	33	1.222030	4.520673	757.288396	0.009474	0.009160
RS	34	1.329613	5.278233	686.316247	0.008586	0.008258
RS	35	1.445950	5.278233	726.289389	0.009086	0.008673
RS	36	1.571754	5.716891	709.065770	0.008871	0.008436
RS	37	1.707796	5.716891	749.157554	0.009372	0.008876
RS	38	1.854908	5.845017	772.936327	0.009670	0.009141
RS	39	2.013992	5.845017	813.944213	0.010183	0.009615
RS	40	2.186022	5.773450	865.707900	0.010830	0.010222
RS	41	2.372051	5.773450	907.170143	0.011349	0.010720
RS	42	2.573218	5.632340	971.483507	0.012154	0.011483
RS	43	2.790756	5.632340	1011.599477	0.012656	0.011977
RS	44	3.025996	5.505562	1073.760356	0.013433	0.012719
RS	45	3.280380	5.505562	1109.754125	0.013883	0.013167
RS	46	3.555464	5.423858	1159.474793	0.014506	0.013761
RS	47	3.852933	5.423858	1188.163280	0.014864	0.014120
RS	48	4.174610	5.390164	1219.566560	0.015257	0.014494
RS	49	4.522464	5.390164	1237.862173	0.015486	0.014726
RS	50	4.898624	5.400759	1247.594290	0.015608	0.014842
RS	51	5.305396	5.400759	1252.950886	0.015675	0.014919
RS	52	5.745269	5.457266	1238.363536	0.015492	0.014749
RS	53	6.220938	5.457266	1229.314097	0.015379	0.014654
RS	54	6.735315	5.699592	1162.787141	0.014547	0.013873
RS	55	7.291551	5.699592	1142.753592	0.014296	0.013647
RS	56	7.893051	5.699592	1114.323526	0.013941	0.013321
RS	57	8.543499	5.699592	1077.452073	0.013479	0.012893
RS	58	9.246878	9.938266	608.839932	0.007617	0.007364
RS	59	10.007497	9.938266	612.783703	0.007666	0.007414
RS	60	10.830011	9.938266	613.120867	0.007670	0.007421
RS	61	11.719460	9.938266	609.546477	0.007626	0.007381
RS	62	12.681288	9.938266	601.808761	0.007529	0.007289
RS	63	13.721388	9.938266	6002.743578	0.075097	0.072847
PA	4+25*2+4+6 0.033360624 0.021980705 13.721387549 3.417357582 0.805767593 0.847803780 0.727335830 0.754667501 0.812247492 0.834400349 0.831650595 0.847740049 0.919821765 1.078373577 1.372069497 1.871985442 2.623496212 3.566791424 4.520672596 5.278232758 5.716891269 5.845017018 5.773449797 5.632340361 5.505562436 5.423858146 5.390164019 5.400758636 5.457265533 5.699592306 9.938265899
//
CC
CC	Brief Description of the file format:
CC	  CC  comments
CC	  MM  useful-messages
CC	  RD  round-of-iterations
CC	  LL  \log[P(sequence)]
CC	  QD  Q-before-opt Q-after-opt
CC	  TR  \theta_0 \rho_0
CC	  RS  k t_k \lambda_k \pi_k \sum_{l\not=k}A_{kl} A_{kk}
CC	  DC  begin end best-k t_k+\Delta_k max-prob
CC
MM	Version: 0.6.5-r67
MM	pattern:4+25*2+4+6, n:63, n_free_lambdas:28
MM	n_iterations:25, skip:1, max_t:5, theta/rho:5
MM	is_decoding:0
MM	n_seqs:20, sum_L:1090339, sum_n:90454
RD	0
LK	0.000000
QD	0.000000 -> 0.000000
RI	inf
TR	0.086604	0.017321
MT	5.000000
MM	C_pi: 1.000000, n_recomb: 18723.319602
RS	0	0.000000	1.000000	119.159499	0.006364	0.000000
RS	1	0.006440	1.000000	126.000192	0.006730	0.000000
RS	2	0.013294	1.000000	133.177070	0.007113	0.000000
RS	3	0.020590	1.000000	140.699174	0.007515	0.000000
RS	4	0.028356	1.000000	148.574698	0.007935	0.000000
RS	5	0.036622	1.000000	156.810787	0.008375	0.000000
RS	6	0.045421	1.000000	165.413317	0.008835	0.000000
RS	7	0.054785	1.000000	174.386649	0.009314	0.000000
RS	8	0.064753	1.000000	183.733357	0.009813	0.000000
RS	9	0.075363	1.000000	193.453925	0.010332	0.000000
RS	10	0.086656	1.000000	203.546422	0.010871	0.000000
RS	11	0.098677	1.000000	214.006142	0.011430	0.000000
RS	12	0.111471	1.000000	224.825225	0.012008	0.000000
RS	13	0.125090	1.000000	235.992237	0.012604	0.000000
RS	14	0.139585	1.000000	247.491738	0.013218	0.000000
RS	15	0.155014	1.000000	259.303817	0.013849	0.000000
RS	16	0.171437	1.000000	271.403611	0.014495	0.000000
RS	17	0.188917	1.000000	283.760809	0.015155	0.000000
RS	18	0.207523	1.000000	296.339147	0.015827	0.000000
RS	19	0.227327	1.000000	309.095909	0.016509	0.000000
RS	20	0.248406	1.000000	321.981429	0.017197	0.000000
RS	21	0.270843	1.000000	334.938632	0.017889	0.000000
RS	22	0.294725	1.000000	347.902603	0.018581	0.000000
RS	23	0.320144	1.000000	360.800223	0.019270	0.000000
RS	24	0.347201	1.000000	373.549881	0.019951	0.000000
RS	25	0.376000	1.000000	386.061299	0.020619	0.000000
RS	26	0.406654	1.000000	398.235482	0.021269	0.000000
RS	27	0.439282	1.000000	409.964834	0.021896	0.000000
RS	28	0.474011	1.000000	421.133475	0.022492	0.000000
RS	29	0.510976	1.000000	431.617782	0.023052	0.000000
RS	30	0.550322	1.000000	441.287205	0.023569	0.000000
RS	31	0.592202	1.000000	450.005373	0.024034	0.000000
RS	32	0.636779	1.000000	457.631550	0.024442	0.000000
RS	33	0.684227	1.000000	464.022440	0.024783	0.000000
RS	34	0.734730	1.000000	469.034389	0.025051	0.000000
RS	35	0.788485	1.000000	472.525980	0.025237	0.000000
RS	36	0.845702	1.000000	474.361035	0.025335	0.000000
RS	37	0.906604	1.000000	474.411991	0.025338	0.000000
RS	38	0.971428	1.000000	472.563631	0.025239	0.000000
RS	39	1.040426	1.000000	468.717102	0.025034	0.000000
RS	40	1.113868	1.000000	462.794126	0.024718	0.000000
RS	41	1.192040	1.000000	454.741300	0.024287	0.000000
RS	42	1.275245	1.000000	444.534331	0.023742	0.000000
RS	43	1.363809	1.000000	432.182014	0.023083	0.000000
RS	44	1.458076	1.000000	417.729766	0.022311	0.000000
RS	45	1.558414	1.000000	401.262469	0.021431	0.000000
RS	46	1.665214	1.000000	382.906375	0.020451	0.000000
RS	47	1.778891	1.000000	362.829838	0.019378	0.000000
RS	48	1.899889	1.000000	341.242626	0.018226	0.000000
RS	49	2.028679	1.000000	318.393616	0.017005	0.000000
RS	50	2.165763	1.000000	294.566733	0.015733	0.000000
RS	51	2.311675	1.000000	270.075069	0.014425	0.000000
RS	52	2.466983	1.000000	245.253217	0.013099	0.000000
RS	53	2.632293	1.000000	220.447980	0.011774	0.000000
RS	54	2.808249	1.000000	196.007767	0.010469	0.000000
RS	55	2.995536	1.000000	172.271093	0.009201	0.000000
RS	56	3.194884	1.000000	149.554757	0.007988	0.000000
RS	57	3.407070	1.000000	128.142361	0.006844	0.000000
RS	58	3.632920	1.000000	108.273899	0.005783	0.000000
RS	59	3.873315	1.000000	90.137147	0.004814	0.000000
RS	60	4.129191	1.000000	73.861520	0.003945	0.000000
RS	61	4.401545	1.000000	59.514929	0.003179	0.000000
RS	62	4.691438	1.000000	47.103958	0.002516	0.000000
RS	63	5.000000	1.000000	131.572649	0.007027	0.000000
PA	4+25*2+4+6 0.086603664 0.017320733 5.000000000 1.000000000 1.000000000 1.000000000 1.000000000 1.000000000 1.000000000 1.000000000 1.000000000 1.000000000 1.000000000 1.000000000 1.000000000 1.000000000 1.000000000 1.000000000 1.000000000 1.000000000 1.000000000 1.000000000 1.000000000 1.000000000 1.000000000 1.000000000 1.000000000 1.000000000 1.000000000 1.000000000 1.000000000
//
IT	4338
RD	1
LK	-250121.655910
QD	-4257.211669 -> -1876.783761
RI	0.0788681903
TR	0.064611	0.012642
MT	7.848192
MM	C_pi: 1.241183, n_recomb: 16975.292338
RS	0	0.000000	0.309695	386.655342	0.022778	0.001017
RS	1	0.007192	0.309695	404.632220	0.023837	0.009791
RS	2	0.014902	0.309695	422.714483	0.024902	0.023557
RS	3	0.023165	0.309695	440.788344	0.025966	0.030671
RS	4	0.032024	0.340998	417.198955	0.024577	0.028503
RS	5	0.041519	0.340998	434.517356	0.025597	0.025484
RS	6	0.051697	0.390749	394.917665	0.023264	0.024923
RS	7	0.062608	0.390749	411.282677	0.024228	0.025752
RS	8	0.074303	0.440857	379.542444	0.022359	0.026328
RS	9	0.086839	0.440857	395.064089	0.023273	0.026187
RS	10	0.100276	0.507484	357.239669	0.021045	0.025741
RS	11	0.114681	0.507484	371.873885	0.021907	0.025290
RS	12	0.130121	0.586582	334.934965	0.019731	0.024836
RS	13	0.146671	0.586582	348.721075	0.020543	0.024309
RS	14	0.164412	0.677856	314.210651	0.018510	0.023667
RS	15	0.183429	0.677856	327.203504	0.019275	0.022893
RS	16	0.203814	0.780922	295.774434	0.017424	0.021994
RS	17	0.225665	0.780922	308.034172	0.018146	0.020999
RS	18	0.249087	0.893295	280.429053	0.016520	0.019956
RS	19	0.274194	0.893295	292.021073	0.017203	0.018918
RS	20	0.301107	1.010748	268.697959	0.015829	0.017931
RS	21	0.329955	1.010748	279.685698	0.016476	0.017028
RS	22	0.360878	1.129517	260.407652	0.015340	0.016225
RS	23	0.394025	1.129517	270.838154	0.015955	0.015525
RS	24	0.429556	1.248158	254.764626	0.015008	0.014915
RS	25	0.467642	1.248158	264.657313	0.015591	0.014375
RS	26	0.508468	1.366779	250.886609	0.014780	0.013884
RS	27	0.552230	1.366779	260.232655	0.015330	0.013426
RS	28	0.599139	1.484505	248.293864	0.014627	0.012994
RS	29	0.649422	1.484505	257.060294	0.015143	0.012588
RS	30	0.703322	1.598330	246.906197	0.014545	0.012215
RS	31	0.761098	1.598330	255.034310	0.015024	0.011882
RS	32	0.823030	1.704368	246.699428	0.014533	0.011598
RS	33	0.889415	1.704368	254.096479	0.014969	0.011367
RS	34	0.960576	1.799537	247.454657	0.014577	0.011190
RS	35	1.036854	1.799537	253.985040	0.014962	0.011068
RS	36	1.118618	1.882160	248.731013	0.014653	0.010999
RS	37	1.206263	1.882160	254.211591	0.014975	0.010980
RS	38	1.300211	1.951698	249.934795	0.014723	0.011007
RS	39	1.400917	1.951698	254.135690	0.014971	0.011077
RS	40	1.508865	2.008509	250.354737	0.014748	0.011184
RS	41	1.624577	2.008509	253.007508	0.014904	0.011323
RS	42	1.748611	2.053802	249.172375	0.014679	0.011487
RS	43	1.881566	2.053802	249.989664	0.014727	0.011666
RS	44	2.024083	2.089416	245.518056	0.014463	0.011851
RS	45	2.176851	2.089416	244.227050	0.014387	0.012031
RS	46	2.340605	2.117332	238.585284	0.014055	0.012193
RS	47	2.516137	2.117332	234.972614	0.013842	0.012327
RS	48	2.704294	2.139172	227.770229	0.013418	0.012424
RS	49	2.905983	2.139172	221.731361	0.013062	0.012475
RS	50	3.122178	2.156311	212.749006	0.012533	0.012472
RS	51	3.353922	2.156311	204.339849	0.012037	0.012406
RS	52	3.602333	2.170682	193.508486	0.011399	0.012270
RS	53	3.868610	2.170682	182.999950	0.010780	0.012057
RS	54	4.154039	2.195749	169.685568	0.009996	0.011760
RS	55	4.459996	2.195749	157.766237	0.009294	0.011379
RS	56	4.787958	2.195749	145.191443	0.008553	0.010915
RS	57	5.139507	2.195749	132.162000	0.007786	0.010373
RS	58	5.516340	2.399632	109.623270	0.006458	0.009760
RS	59	5.920276	2.399632	98.972015	0.005830	0.009090
RS	60	6.353264	2.399632	88.259748	0.005199	0.008380
RS	61	6.817392	2.399632	77.672720	0.004576	0.007649
RS	62	7.314901	2.399632	67.393377	0.003970	0.006920
RS	63	7.848192	2.399632	275.169714	0.016210	0.032515
PA	4+25*2+4+6 0.064611422 0.012641942 7.848192453 0.309695482 0.340997696 0.390748501 0.440857410 0.507484436 0.586582184 0.677856445 0.780922055 0.893295288 1.010747790 1.129517078 1.248157501 1.366779327 1.484504700 1.598329544 1.704367876 1.799536943 1.882160187 1.951698303 2.008508682 2.053802490 2.089415550 2.117332458 2.139171720 2.156310856 2.170681596 2.195749402 2.399631858
//
IT	4306
RD	2
LK	-246465.765286
QD	-1941.691572 -> -1235.551372
RI	0.0788756460
TR	0.056071	0.011873
MT	9.442521
MM	C_pi: 1.514427, n_recomb: 19431.079081
RS	0	0.000000	0.321176	444.719496	0.022887	0.000658
RS	1	0.007504	0.321176	466.663530	0.024016	0.007080
RS	2	0.015570	0.321176	488.802455	0.025156	0.018031
RS	3	0.024242	0.321176	510.993759	0.026298	0.027050
RS	4	0.033565	0.305973	559.128627	0.028775	0.027307
RS	5	0.043587	0.305973	581.039383	0.029903	0.027323
RS	6	0.054362	0.346434	533.102766	0.027436	0.024459
RS	7	0.065944	0.346434	553.609064	0.028491	0.026381
RS	8	0.078396	0.381594	521.501671	0.026839	0.025720
RS	9	0.091783	0.381594	540.644278	0.027824	0.028016
RS	10	0.106173	0.437896	488.360084	0.025133	0.026072
RS	11	0.121644	0.437896	506.161704	0.026049	0.027648
RS	12	0.138275	0.512758	448.117944	0.023062	0.025267
RS	13	0.156154	0.512758	464.681287	0.023914	0.026618
RS	14	0.175375	0.606449	407.572167	0.020975	0.024172
RS	15	0.196039	0.606449	422.993351	0.021769	0.025226
RS	16	0.218252	0.721625	369.109064	0.018996	0.022691
RS	17	0.242133	0.721625	383.471919	0.019735	0.023327
RS	18	0.267805	0.859530	334.637078	0.017222	0.020793
RS	19	0.295404	0.859530	348.021283	0.017911	0.021049
RS	20	0.325074	1.017925	305.738122	0.015734	0.018731
RS	21	0.356970	1.017925	318.230479	0.016377	0.018799
RS	22	0.391259	1.192874	282.715348	0.014550	0.016860
RS	23	0.428122	1.192874	294.407898	0.015151	0.016902
RS	24	0.467750	1.382989	264.453034	0.013610	0.015343
RS	25	0.510352	1.382989	275.427919	0.014175	0.015398
RS	26	0.556151	1.590201	249.461446	0.012838	0.014104
RS	27	0.605386	1.590201	259.782302	0.013369	0.014124
RS	28	0.658316	1.814159	237.087971	0.012201	0.012996
RS	29	0.715218	1.814159	246.805162	0.012702	0.012964
RS	30	0.776389	2.046842	227.630856	0.011715	0.011999
RS	31	0.842150	2.046842	236.785808	0.012186	0.011962
RS	32	0.912845	2.274086	221.557147	0.011402	0.011203
RS	33	0.988846	2.274086	230.173546	0.011846	0.011222
RS	34	1.070549	2.481774	218.903628	0.011266	0.010684
RS	35	1.158383	2.481774	226.968670	0.011681	0.010783
RS	36	1.252808	2.659940	219.271149	0.011285	0.010445
RS	37	1.354318	2.659940	226.716159	0.011668	0.010622
RS	38	1.463445	2.803219	222.031559	0.011427	0.010452
RS	39	1.580760	2.803219	228.715899	0.011771	0.010698
RS	40	1.706879	2.910788	226.369806	0.011650	0.010665
RS	41	1.842461	2.910788	232.069661	0.011943	0.010962
RS	42	1.988216	2.986414	231.219701	0.011899	0.011028
RS	43	2.144909	2.986414	235.628461	0.012126	0.011345
RS	44	2.313359	3.037091	235.287170	0.012109	0.011457
RS	45	2.494449	3.037091	238.035433	0.012250	0.011743
RS	46	2.689127	3.070097	237.230426	0.012209	0.011839
RS	47	2.898414	3.070097	237.925117	0.012245	0.012047
RS	48	3.123404	3.090536	235.872770	0.012139	0.012081
RS	49	3.365277	3.090536	234.146580	0.012050	0.012183
RS	50	3.625300	3.102206	230.216762	0.011848	0.012125
RS	51	3.904833	3.102206	225.793474	0.011620	0.012095
RS	52	4.205342	3.110413	219.385191	0.011290	0.011911
RS	53	4.528400	3.110413	212.178678	0.010920	0.011727
RS	54	4.875699	3.140007	201.780289	0.010384	0.011332
RS	55	5.249058	3.140007	192.190597	0.009891	0.010990
RS	56	5.650433	3.140007	181.401791	0.009336	0.010556
RS	57	6.081926	3.140007	169.555245	0.008726	0.010036
RS	58	6.545796	3.625325	137.249755	0.007063	0.008700
RS	59	7.044474	3.625325	128.317560	0.006604	0.008215
RS	60	7.580570	3.625325	118.716115	0.006110	0.007673
RS	61	8.156894	3.625325	108.602760	0.005589	0.007090
RS	62	8.776462	3.625325	98.155033	0.005051	0.006484
RS	63	9.442521	3.625325	497.555698	0.025606	0.034535
PA	4+25*2+4+6 0.056071024 0.011873378 9.442521207 0.321175683 0.305972925 0.346434274 0.381593820 0.437895625 0.512757622 0.606449105 0.721624689 0.859529512 1.017925170 1.192874247 1.382989212 1.590200593 1.814159071 2.046841505 2.274086114 2.481773729 2.659940389 2.803219231 2.910787596 2.986413906 3.037090607 3.070097334 3.090536362 3.102205686 3.110413027 3.140006600 3.625324774
//
IT	5347
RD	3
LK	-245291.888334
QD	-1351.301942 -> -1028.681630
RI	0.0652843923
TR	0.051197	0.012014
MT	10.363040
MM	C_pi: 1.780633, n_recomb: 23078.126191
RS	0	0.000000	0.405965	426.865337	0.018497	0.000486
RS	1	0.007661	0.405965	450.672723	0.019528	0.005411
RS	2	0.015909	0.405965	475.096144	0.020586	0.014200
RS	3	0.024788	0.405965	500.036600	0.021667	0.022105
RS	4	0.034348	0.328043	648.223117	0.028088	0.026771
RS	5	0.044641	0.328043	675.562286	0.029273	0.027072
RS	6	0.055721	0.366020	630.616731	0.027325	0.024187
RS	7	0.067651	0.366020	656.389683	0.028442	0.025636
RS	8	0.080495	0.388158	643.274638	0.027874	0.025463
RS	9	0.094322	0.388158	667.470165	0.028922	0.027968
RS	10	0.109209	0.433107	620.265196	0.026877	0.026506
RS	11	0.125236	0.433107	642.681677	0.027848	0.028534
RS	12	0.142492	0.499533	577.300010	0.025015	0.026101
RS	13	0.161069	0.499533	598.059348	0.025915	0.027891
RS	14	0.181069	0.586642	527.690111	0.022865	0.025144
RS	15	0.202601	0.586642	546.950365	0.023700	0.026718
RS	16	0.225783	0.698202	476.553887	0.020650	0.023744
RS	17	0.250741	0.698202	494.449859	0.021425	0.024950
RS	18	0.277611	0.838360	427.512526	0.018525	0.021855
RS	19	0.306540	0.838360	444.149017	0.019245	0.022641
RS	20	0.337685	1.007894	384.052433	0.016641	0.019687
RS	21	0.371215	1.007894	399.522105	0.017312	0.020188
RS	22	0.407315	1.204833	347.854948	0.015073	0.017621
RS	23	0.446180	1.204833	362.258266	0.015697	0.018008
RS	24	0.488022	1.430192	317.934005	0.013776	0.015871
RS	25	0.533070	1.430192	331.372298	0.014359	0.016212
RS	26	0.581569	1.690538	292.280984	0.012665	0.014387
RS	27	0.633783	1.690538	304.841911	0.013209	0.014650
RS	28	0.689998	1.990021	270.161721	0.011706	0.013040
RS	29	0.750519	1.990021	281.925187	0.012216	0.013206
RS	30	0.815676	2.318851	252.505401	0.010941	0.011831
RS	31	0.885825	2.318851	263.559643	0.011420	0.011953
RS	32	0.961348	2.652647	240.438069	0.010418	0.010880
RS	33	1.042657	2.652647	250.877012	0.010871	0.011027
RS	34	1.130195	2.963190	234.207442	0.010148	0.010271
RS	35	1.224440	2.963190	244.103022	0.010577	0.010473
RS	36	1.325904	3.228373	233.290006	0.010109	0.009994
RS	37	1.435141	3.228373	242.656974	0.010515	0.010253
RS	38	1.552747	3.434914	236.875453	0.010264	0.010005
RS	39	1.679362	3.434914	245.640248	0.010644	0.010314
RS	40	1.815678	3.579707	243.934336	0.010570	0.010255
RS	41	1.962436	3.579707	251.907791	0.010915	0.010598
RS	42	2.120438	3.670361	253.055656	0.010965	0.010677
RS	43	2.290543	3.670361	259.917683	0.011263	0.011024
RS	44	2.473681	3.721528	262.443825	0.011372	0.011170
RS	45	2.670848	3.721528	267.754879	0.011602	0.011472
RS	46	2.883121	3.747567	270.216945	0.011709	0.011608
RS	47	3.111655	3.747567	273.457543	0.011849	0.011820
RS	48	3.357697	3.757174	274.748077	0.011905	0.011899
RS	49	3.622588	3.757174	275.370118	0.011932	0.011998
RS	50	3.907773	3.755977	274.568689	0.011897	0.011990
RS	51	4.214805	3.755977	272.067922	0.011789	0.011960
RS	52	4.545358	3.752326	268.130185	0.011618	0.011825
RS	53	4.901235	3.752326	262.179036	0.011360	0.011645
RS	54	5.284375	3.781465	252.620451	0.010946	0.011281
RS	55	5.696868	3.781465	243.473104	0.010550	0.010947
RS	56	6.140961	3.781465	232.675237	0.010082	0.010526
RS	57	6.619075	3.781465	220.335166	0.009547	0.010021
RS	58	7.133818	4.567618	173.171467	0.007504	0.008260
RS	59	7.687994	4.567618	164.929847	0.007147	0.007863
RS	60	8.284626	4.567618	155.611584	0.006743	0.007411
RS	61	8.926965	4.567618	145.342120	0.006298	0.006916
RS	62	9.618513	4.567618	134.279929	0.005818	0.006389
RS	63	10.363040	4.567618	779.758052	0.033788	0.037192
PA	4+25*2+4+6 0.051197019 0.012013933 10.363039513 0.405964666 0.328042961 0.366020061 0.388157959 0.433107468 0.499533248 0.586641605 0.698202405 0.838359958 1.007894456 1.204832840 1.430192251 1.690538239 1.990021129 2.318850881 2.652646839 2.963189918 3.228372971 3.434913720 3.579707365 3.670361350 3.721527645 3.747566882 3.757174359 3.755976624 3.752326378 3.781464800 4.567617680
//
IT	4528
RD	4
LK	-244710.957024
QD	-1121.149359 -> -911.110024
RI	0.0518168460
TR	0.047758	0.012437
MT	10.950404
MM	C_pi: 1.997076, n_recomb: 26748.923102
RS	0	0.000000	0.514209	395.446925	0.014784	0.000388
RS	1	0.007754	0.514209	419.509785	0.015683	0.004389
RS	2	0.016110	0.514209	444.498446	0.016617	0.011680
RS	3	0.025113	0.514209	470.361645	0.017584	0.018417
RS	4	0.034815	0.355927	714.837920	0.026724	0.026578
RS	5	0.045269	0.355927	747.177394	0.027933	0.026769
RS	6	0.056534	0.398007	698.013317	0.026095	0.023821
RS	7	0.068672	0.398007	728.746974	0.027244	0.024696
RS	8	0.081751	0.409779	737.541245	0.027573	0.025068
RS	9	0.095844	0.409779	766.916478	0.028671	0.027325
RS	10	0.111031	0.444554	734.192519	0.027448	0.026590
RS	11	0.127395	0.444554	761.532105	0.028470	0.028630
RS	12	0.145028	0.503139	697.578414	0.026079	0.026595
RS	13	0.164028	0.503139	722.850938	0.027024	0.028426
RS	14	0.184501	0.582974	646.430541	0.024167	0.025838
RS	15	0.206562	0.582974	669.808278	0.025041	0.027523
RS	16	0.230334	0.687639	588.561192	0.022003	0.024557
RS	17	0.255949	0.687639	610.234749	0.022813	0.025957
RS	18	0.283550	0.822826	529.042864	0.019778	0.022722
RS	19	0.313292	0.822826	549.168955	0.020531	0.023738
RS	20	0.345340	0.991592	473.347085	0.017696	0.020516
RS	21	0.379873	0.991592	492.043377	0.018395	0.021228
RS	22	0.417083	1.193986	425.040244	0.015890	0.018325
RS	23	0.457180	1.193986	442.415362	0.016540	0.018887
RS	24	0.500385	1.433766	383.701472	0.014345	0.016392
RS	25	0.546941	1.433766	399.864230	0.014949	0.016882
RS	26	0.597106	1.722757	346.997224	0.012972	0.014694
RS	27	0.651162	1.722757	362.042072	0.013535	0.015088
RS	28	0.709409	2.071385	314.335837	0.011751	0.013126
RS	29	0.772173	2.071385	328.349817	0.012275	0.013406
RS	30	0.839804	2.471369	287.598608	0.010752	0.011726
RS	31	0.912679	2.471369	300.693612	0.011241	0.011941
RS	32	0.991205	2.890758	268.809699	0.010049	0.010637
RS	33	1.075820	2.890758	281.133521	0.010510	0.010858
RS	34	1.166997	3.287764	258.447642	0.009662	0.009945
RS	35	1.265243	3.287764	270.148232	0.010099	0.010203
RS	36	1.371108	3.626993	255.777548	0.009562	0.009631
RS	37	1.485182	3.626993	266.948864	0.009980	0.009929
RS	38	1.608102	3.885767	259.724746	0.009710	0.009639
RS	39	1.740553	3.885767	270.359289	0.010107	0.009975
RS	40	1.883275	4.057902	268.994224	0.010056	0.009916
RS	41	2.037064	4.057902	278.939633	0.010428	0.010278
RS	42	2.202778	4.155276	281.779242	0.010534	0.010387
RS	43	2.381342	4.155276	290.707227	0.010868	0.010747
RS	44	2.573753	4.201176	295.722434	0.011055	0.010938
RS	45	2.781083	4.201176	303.133296	0.011333	0.011248
RS	46	3.004491	4.217296	308.379236	0.011529	0.011437
RS	47	3.245222	4.217296	313.645570	0.011726	0.011654
RS	48	3.504620	4.215282	317.722998	0.011878	0.011787
RS	49	3.784133	4.215282	320.145302	0.011969	0.011893
RS	50	4.085320	4.201668	321.912039	0.012035	0.011942
RS	51	4.409862	4.201668	320.795590	0.011993	0.011922
RS	52	4.759570	4.187080	318.808928	0.011919	0.011842
RS	53	5.136395	4.187080	313.625371	0.011725	0.011676
RS	54	5.542440	4.216545	304.322684	0.011377	0.011346
RS	55	5.979972	4.216545	295.236562	0.011037	0.011028
RS	56	6.451430	4.216545	284.098534	0.010621	0.010625
RS	57	6.959447	4.216545	270.991998	0.010131	0.010139
RS	58	7.506858	5.301331	206.537144	0.007721	0.008026
RS	59	8.096715	5.301331	198.996850	0.007439	0.007697
RS	60	8.732313	5.301331	190.074199	0.007106	0.007312
RS	61	9.417196	5.301331	179.860641	0.006724	0.006882
RS	62	10.155187	5.301331	168.488162	0.006299	0.006415
RS	63	10.950404	5.301331	1075.776072	0.040218	0.040123
PA	4+25*2+4+6 0.047758495 0.012436848 10.950403866 0.514209418 0.355926625 0.398006884 0.409779215 0.444553728 0.503138583 0.582973753 0.687639238 0.822826038 0.991592452 1.193986109 1.433765768 1.722756901 2.071384985 2.471368683 2.890758078 3.287763570 3.626993486 3.885767111 4.057902488 4.155275976 4.201175963 4.217295794 4.215281714 4.201667873 4.187079804 4.216545157 5.301330659
//
IT	4829
RD	5
LK	-244314.140213
QD	-982.219499 -> -817.755119
RI	0.0419198978
TR	0.045005	0.012944
MT	11.375888
MM	C_pi: 2.172698, n_recomb: 30239.554208
RS	0	0.000000	0.632341	366.467513	0.012119	0.000325
RS	1	0.007819	0.632341	390.098040	0.012900	0.003700
RS	2	0.016249	0.632341	414.837124	0.013718	0.009924
RS	3	0.025339	0.632341	440.669565	0.014573	0.015722
RS	4	0.035139	0.378973	775.836276	0.025656	0.026594
RS	5	0.045705	0.378973	812.673243	0.026875	0.026693
RS	6	0.057098	0.431218	747.894984	0.024732	0.023388
RS	7	0.069381	0.431218	782.923303	0.025891	0.023833
RS	8	0.082625	0.435453	809.880516	0.026782	0.024554
RS	9	0.096904	0.435453	844.039354	0.027912	0.026517
RS	10	0.112300	0.461393	828.864682	0.027410	0.026412
RS	11	0.128900	0.461393	860.984576	0.028472	0.028360
RS	12	0.146797	0.513373	803.144869	0.026559	0.026780
RS	13	0.166094	0.513373	832.888111	0.027543	0.028550
RS	14	0.186900	0.586945	755.222250	0.024975	0.026242
RS	15	0.209332	0.586945	782.694438	0.025883	0.027908
RS	16	0.233519	0.684844	695.252681	0.022991	0.025113
RS	17	0.259596	0.684844	720.666434	0.023832	0.026564
RS	18	0.287713	0.813438	629.166102	0.020806	0.023380
RS	19	0.318028	0.813438	652.731837	0.021585	0.024499
RS	20	0.350713	0.977324	563.961977	0.018650	0.021200
RS	21	0.385954	0.977324	585.839973	0.019373	0.022023
RS	22	0.423951	1.178193	505.136410	0.016704	0.018951
RS	23	0.464918	1.178193	525.454502	0.017376	0.019610
RS	24	0.509089	1.422234	453.092464	0.014983	0.016889
RS	25	0.556713	1.422234	471.968032	0.015608	0.017461
RS	26	0.608061	1.726128	405.364239	0.013405	0.015012
RS	27	0.663424	1.726128	422.893063	0.013985	0.015483
RS	28	0.723115	2.106918	361.724168	0.011962	0.013250
RS	29	0.787474	2.106918	377.987518	0.012500	0.013600
RS	30	0.856865	2.559807	325.320857	0.010758	0.011677
RS	31	0.931681	2.559807	340.437199	0.011258	0.011952
RS	32	1.012348	3.048059	299.300672	0.009898	0.010462
RS	33	1.099322	3.048059	313.458865	0.010366	0.010728
RS	34	1.193096	3.517972	284.416547	0.009405	0.009692
RS	35	1.294202	3.517972	297.834832	0.009849	0.009981
RS	36	1.403214	3.920954	279.671028	0.009249	0.009337
RS	37	1.520749	3.920954	292.521304	0.009673	0.009656
RS	38	1.647474	4.224214	283.676035	0.009381	0.009336
RS	39	1.784108	4.224214	296.018250	0.009789	0.009686
RS	40	1.931425	4.417850	294.845558	0.009750	0.009631
RS	41	2.090261	4.417850	306.567570	0.010138	0.010003
RS	42	2.261516	4.517952	310.952625	0.010283	0.010140
RS	43	2.446161	4.517952	321.722597	0.010639	0.010509
RS	44	2.645244	4.556565	329.047891	0.010881	0.010743
RS	45	2.859892	4.556565	338.312016	0.011188	0.011063
RS	46	3.091324	4.562522	346.106480	0.011445	0.011299
RS	47	3.340852	4.562522	353.139225	0.011678	0.011529
RS	48	3.609890	4.549914	359.726280	0.011896	0.011712
RS	49	3.899963	4.549914	363.692613	0.012027	0.011833
RS	50	4.212718	4.525545	367.755082	0.012161	0.011933
RS	51	4.549926	4.525545	367.790430	0.012163	0.011930
RS	52	4.913501	4.501688	367.523529	0.012154	0.011900
RS	53	5.305503	4.501688	362.920680	0.012002	0.011752
RS	54	5.728155	4.532538	353.617429	0.011694	0.011451
RS	55	6.183855	4.532538	344.481284	0.011392	0.011154
RS	56	6.675185	4.532538	332.928139	0.011010	0.010772
RS	57	7.204932	4.532538	319.020424	0.010550	0.010307
RS	58	7.776099	5.910298	235.914735	0.007802	0.007875
RS	59	8.391926	5.910298	229.173804	0.007579	0.007602
RS	60	9.055904	5.910298	220.815272	0.007302	0.007275
RS	61	9.771798	5.910298	210.896560	0.006974	0.006899
RS	62	10.543667	5.910298	199.519953	0.006598	0.006482
RS	63	11.375888	5.910298	1370.070201	0.045307	0.043157
PA	4+25*2+4+6 0.045004810 0.012944311 11.375887860 0.632341143 0.378972688 0.431217648 0.435452747 0.461393080 0.513372644 0.586945026 0.684843631 0.813437791 0.977323917 1.178192702 1.422233575 1.726128232 2.106917972 2.559807101 3.048059332 3.517971861 3.920954097 4.224213833 4.417850276 4.517951581 4.556565281 4.562521892 4.549914040 4.525544502 4.501687993 4.532537935 5.910298366
//
IT	4447
RD	6
LK	-243997.250989
QD	-874.733510 -> -736.246505
RI	0.0348589509
TR	0.042634	0.013459
MT	11.723768
MM	C_pi: 2.323586, n_recomb: 33574.048938
RS	0	0.000000	0.756978	341.912663	0.010184	0.000278
RS	1	0.007870	0.756978	364.877770	0.010868	0.003189
RS	2	0.016359	0.756978	389.056095	0.011588	0.008603
RS	3	0.025517	0.756978	414.458194	0.012345	0.013661
RS	4	0.035395	0.395492	838.847900	0.024985	0.026758
RS	5	0.046051	0.395492	879.948048	0.026209	0.026831
RS	6	0.057545	0.462774	788.914739	0.023498	0.022926
RS	7	0.069944	0.462774	827.707695	0.024653	0.023087
RS	8	0.083319	0.462123	867.715350	0.025845	0.023979
RS	9	0.097746	0.462123	906.218277	0.026992	0.025691
RS	10	0.113309	0.480386	908.759545	0.027067	0.026079
RS	11	0.130096	0.480386	945.432201	0.028160	0.027922
RS	12	0.148205	0.526873	895.845206	0.026683	0.026755
RS	13	0.167739	0.526873	929.955300	0.027699	0.028449
RS	14	0.188810	0.595367	853.830119	0.025431	0.026432
RS	15	0.211540	0.595367	885.345840	0.026370	0.028047
RS	16	0.236058	0.687426	794.961131	0.023678	0.025471
RS	17	0.262506	0.687426	824.071381	0.024545	0.026920
RS	18	0.291035	0.809605	725.494168	0.021609	0.023872
RS	19	0.321810	0.809605	752.444239	0.022411	0.025037
RS	20	0.355007	0.967549	653.326046	0.019459	0.021765
RS	21	0.390816	0.967549	678.324485	0.020204	0.022651
RS	22	0.429443	1.164235	585.654139	0.017444	0.019506
RS	23	0.471111	1.164235	608.859603	0.018135	0.020222
RS	24	0.516058	1.407898	523.789337	0.015601	0.017357
RS	25	0.564542	1.407898	545.334921	0.016243	0.017978
RS	26	0.616841	1.719486	465.263102	0.013858	0.015334
RS	27	0.673257	1.719486	485.247650	0.014453	0.015852
RS	28	0.734113	2.122400	410.405219	0.012224	0.013400
RS	29	0.799758	2.122400	428.897675	0.012775	0.013798
RS	30	0.870569	2.616412	363.915458	0.010839	0.011672
RS	31	0.946954	2.616412	381.027691	0.011349	0.011987
RS	32	1.029350	3.162235	330.272685	0.009837	0.010340
RS	33	1.118230	3.162235	346.223686	0.010312	0.010635
RS	34	1.214105	3.695943	310.565349	0.009250	0.009493
RS	35	1.317526	3.695943	325.639247	0.009699	0.009802
RS	36	1.429086	4.156146	303.504067	0.009040	0.009097
RS	37	1.549426	4.156146	317.950739	0.009470	0.009427
RS	38	1.679237	4.499483	307.353790	0.009155	0.009082
RS	39	1.819264	4.499483	321.303155	0.009570	0.009438
RS	40	1.970311	4.711722	320.224100	0.009538	0.009386
RS	41	2.133245	4.711722	333.608403	0.009936	0.009765
RS	42	2.309003	4.812836	339.461761	0.010111	0.009926
RS	43	2.498592	4.812836	351.950238	0.010483	0.010303
RS	44	2.703103	4.843515	361.509525	0.010768	0.010574
RS	45	2.923709	4.843515	372.498515	0.011095	0.010905
RS	46	3.161676	4.839543	382.745246	0.011400	0.011183
RS	47	3.418372	4.839543	391.416109	0.011658	0.011429
RS	48	3.695269	4.817227	400.395198	0.011926	0.011656
RS	49	3.993959	4.817227	405.785119	0.012086	0.011796
RS	50	4.316156	4.783344	412.027151	0.012272	0.011941
RS	51	4.663709	4.783344	413.111968	0.012305	0.011959
RS	52	5.038616	4.751400	414.473773	0.012345	0.011972
RS	53	5.443028	4.751400	410.377817	0.012223	0.011846
RS	54	5.879267	4.784208	400.955975	0.011942	0.011568
RS	55	6.349838	4.784208	391.739560	0.011668	0.011293
RS	56	6.857444	4.784208	379.761992	0.011311	0.010933
RS	57	7.404998	4.784208	365.066497	0.010873	0.010488
RS	58	7.995645	6.451876	262.271050	0.007812	0.007760
RS	59	8.632777	6.451876	256.408249	0.007637	0.007537
RS	60	9.320051	6.451876	248.739798	0.007409	0.007260
RS	61	10.061414	6.451876	239.289794	0.007127	0.006933
RS	62	10.861122	6.451876	228.129572	0.006795	0.006561
RS	63	11.723768	6.451876	1663.447622	0.049546	0.046199
PA	4+25*2+4+6 0.042633990 0.013459280 11.723768434 0.756978399 0.395491953 0.462774241 0.462123281 0.480385829 0.526873342 0.595366810 0.687426059 0.809604787 0.967548590 1.164234630 1.407898337 1.719485960 2.122399733 2.616411723 3.162234637 3.695942837 4.156145680 4.499482894 4.711722409 4.812835887 4.843514660 4.839542841 4.817227066 4.783343733 4.751400336 4.784208477 6.451876161
//
IT	4421
RD	7
LK	-243728.550968
QD	-783.722979 -> -663.905246
RI	0.0296450862
TR	0.040513	0.013949
MT	12.035111
MM	C_pi: 2.461122, n_recomb: 36801.144382
RS	0	0.000000	0.889701	320.430917	0.008707	0.000241
RS	1	0.007915	0.889701	342.628403	0.009310	0.002778
RS	2	0.016456	0.889701	366.097236	0.009948	0.007534
RS	3	0.025672	0.889701	390.866708	0.010621	0.011993
RS	4	0.035619	0.406391	906.332000	0.024628	0.027021
RS	5	0.046353	0.406391	951.653100	0.025859	0.027127
RS	6	0.057936	0.492166	825.506830	0.022432	0.022457
RS	7	0.070436	0.492166	867.711518	0.023578	0.022443
RS	8	0.083925	0.488902	916.163255	0.024895	0.023379
RS	9	0.098482	0.488902	958.646967	0.026049	0.024894
RS	10	0.114191	0.500369	978.108897	0.026578	0.025661
RS	11	0.131143	0.500369	1019.126412	0.027693	0.027413
RS	12	0.149437	0.542191	978.719633	0.026595	0.026599
RS	13	0.169179	0.542191	1017.104071	0.027638	0.028227
RS	14	0.190483	0.606579	944.087743	0.025654	0.026479
RS	15	0.213474	0.606579	979.618551	0.026619	0.028040
RS	16	0.238284	0.693749	888.453478	0.024142	0.025689
RS	17	0.265057	0.693749	921.254096	0.025033	0.027119
RS	18	0.293950	0.810150	818.054607	0.022229	0.024241
RS	19	0.325129	0.810150	848.377207	0.023053	0.025427
RS	20	0.358777	0.962152	741.101025	0.020138	0.022236
RS	21	0.395087	0.962152	769.196839	0.020901	0.023162
RS	22	0.434271	1.153776	666.124828	0.018101	0.020002
RS	23	0.476556	1.153776	692.190814	0.018809	0.020756
RS	24	0.522188	1.394992	595.304939	0.016176	0.017799
RS	25	0.571431	1.394992	619.498547	0.016834	0.018453
RS	26	0.624572	1.710464	526.243201	0.014300	0.015656
RS	27	0.681919	1.710464	548.671958	0.014909	0.016207
RS	28	0.743804	2.129545	459.983015	0.012499	0.013571
RS	29	0.810588	2.129545	480.701177	0.013062	0.014001
RS	30	0.882657	2.657180	403.029642	0.010952	0.011699
RS	31	0.960430	2.657180	422.132111	0.011471	0.012042
RS	32	1.044358	3.253222	361.401452	0.009820	0.010256
RS	33	1.134929	3.253222	379.127879	0.010302	0.010571
RS	34	1.232668	3.845040	336.589370	0.009146	0.009336
RS	35	1.338143	3.845040	353.286373	0.009600	0.009656
RS	36	1.451966	4.358850	326.995698	0.008885	0.008896
RS	37	1.574797	4.358850	342.992234	0.009320	0.009233
RS	38	1.707350	4.740252	330.514684	0.008981	0.008864
RS	39	1.850394	4.740252	346.014239	0.009402	0.009224
RS	40	2.004759	4.970044	344.942001	0.009373	0.009173
RS	41	2.171341	4.970044	359.926284	0.009780	0.009556
RS	42	2.351108	5.071667	367.199748	0.009978	0.009738
RS	43	2.545103	5.071667	381.344312	0.010362	0.010120
RS	44	2.754451	5.094273	393.118787	0.010682	0.010423
RS	45	2.980368	5.094273	405.774028	0.011026	0.010766
RS	46	3.224166	5.080559	418.461524	0.011371	0.011081
RS	47	3.487259	5.080559	428.718456	0.011650	0.011345
RS	48	3.771175	5.049023	440.073389	0.011958	0.011611
RS	49	4.077562	5.049023	446.844643	0.012142	0.011772
RS	50	4.408198	5.006336	455.251444	0.012371	0.011958
RS	51	4.765002	5.006336	457.357297	0.012428	0.011997
RS	52	5.150046	4.966998	460.345312	0.012509	0.012049
RS	53	5.565564	4.966998	456.744957	0.012411	0.011945
RS	54	6.013969	5.002022	447.164694	0.012151	0.011687
RS	55	6.497863	5.002022	437.880016	0.011899	0.011433
RS	56	7.020055	5.002022	425.500586	0.011562	0.011094
RS	57	7.583576	5.002022	410.050724	0.011142	0.010668
RS	58	8.191697	6.959867	286.612660	0.007788	0.007662
RS	59	8.847949	6.959867	281.692501	0.007654	0.007484
RS	60	9.556140	6.959867	274.811065	0.007467	0.007252
RS	61	10.320382	6.959867	265.959853	0.007227	0.006968
RS	62	11.145109	6.959867	255.178681	0.006934	0.006637
RS	63	12.035111	6.959867	1960.149763	0.053263	0.049198
PA	4+25*2+4+6 0.040513017 0.013949488 12.035110595 0.889700627 0.406390955 0.492165558 0.488901792 0.500369301 0.542190754 0.606579307 0.693749462 0.810149889 0.962152487 1.153775876 1.394992195 1.710464438 2.129544728 2.657179624 3.253221833 3.845040499 4.358849619 4.740252147 4.970044031 5.071667138 5.094272516 5.080558607 5.049022950 5.006335859 4.966997909 5.002022469 6.959866514
//
IT	4529
RD	8
LK	-243495.490390
QD	-704.470251 -> -599.633747
RI	0.0256029365
TR	0.038579	0.014402
MT	12.329602
MM	C_pi: 2.591908, n_recomb: 39955.443487
RS	0	0.000000	1.034684	300.438986	0.007519	0.000211
RS	1	0.007956	1.034684	321.777431	0.008053	0.002429
RS	2	0.016544	1.034684	344.413946	0.008620	0.006623
RS	3	0.025816	1.034684	368.391777	0.009220	0.010575
RS	4	0.035826	0.413117	978.480613	0.024489	0.027345
RS	5	0.046631	0.413117	1028.071099	0.025730	0.027525
RS	6	0.058297	0.519621	859.596736	0.021514	0.021996
RS	7	0.070890	0.519621	904.979088	0.022650	0.021880
RS	8	0.084486	0.515597	958.172388	0.023981	0.022777
RS	9	0.099163	0.515597	1004.349073	0.025137	0.024140
RS	10	0.115007	0.520890	1039.788003	0.026024	0.025200
RS	11	0.132113	0.520890	1084.975824	0.027155	0.026877
RS	12	0.150579	0.558607	1054.187608	0.026384	0.026364
RS	13	0.170514	0.558607	1096.772335	0.027450	0.027939
RS	14	0.192035	0.619609	1027.804738	0.025724	0.026432
RS	15	0.215268	0.619609	1067.341037	0.026713	0.027946
RS	16	0.240350	0.702672	976.865042	0.024449	0.025811
RS	17	0.267427	0.702672	1013.377442	0.025363	0.027217
RS	18	0.296658	0.813944	907.430002	0.022711	0.024521
RS	19	0.328215	0.813944	941.147927	0.023555	0.025716
RS	20	0.362282	0.960321	827.526459	0.020711	0.022636
RS	21	0.399060	0.960321	858.730733	0.021492	0.023589
RS	22	0.438763	1.146690	746.623172	0.018686	0.020452
RS	23	0.481625	1.146690	775.551464	0.019410	0.021234
RS	24	0.527897	1.384532	667.645978	0.016710	0.018220
RS	25	0.577850	1.384532	694.487986	0.017382	0.018897
RS	26	0.631778	1.701774	588.291784	0.014724	0.015978
RS	27	0.689995	1.701774	613.171188	0.015346	0.016552
RS	28	0.752845	2.133296	510.445079	0.012775	0.013755
RS	29	0.820694	2.133296	533.401831	0.013350	0.014210
RS	30	0.893941	2.689577	442.647520	0.011079	0.011749
RS	31	0.973015	2.689577	463.751062	0.011607	0.012114
RS	32	1.058381	3.330937	392.662178	0.009828	0.010202
RS	33	1.150537	3.330937	412.164213	0.010316	0.010530
RS	34	1.250026	3.977362	362.455812	0.009072	0.009209
RS	35	1.357429	3.977362	380.762629	0.009530	0.009537
RS	36	1.473377	4.542991	350.115296	0.008763	0.008726
RS	37	1.598549	4.542991	367.636759	0.009201	0.009067
RS	38	1.733679	4.961937	353.138663	0.008838	0.008675
RS	39	1.879560	4.961937	370.156086	0.009264	0.009037
RS	40	2.037047	5.209326	369.000168	0.009235	0.008985
RS	41	2.207063	5.209326	385.550485	0.009650	0.009369
RS	42	2.390605	5.311582	394.205050	0.009866	0.009568
RS	43	2.588748	5.311582	409.976065	0.010261	0.009956
RS	44	2.802656	5.326172	423.973727	0.010611	0.010287
RS	45	3.033581	5.326172	438.274082	0.010969	0.010640
RS	46	3.282877	5.302747	453.439289	0.011349	0.010990
RS	47	3.552007	5.302747	465.271514	0.011645	0.011270
RS	48	3.842548	5.262152	479.045845	0.011990	0.011573
RS	49	4.156203	5.262152	487.198944	0.012194	0.011753
RS	50	4.494811	5.210992	497.815803	0.012459	0.011977
RS	51	4.860358	5.210992	500.955184	0.012538	0.012037
RS	52	5.254986	5.164628	505.618796	0.012655	0.012124
RS	53	5.681010	5.164628	502.537976	0.012577	0.012041
RS	54	6.140926	5.201962	492.804923	0.012334	0.011801
RS	55	6.637432	5.201962	483.488371	0.012101	0.011567
RS	56	7.173438	5.201962	470.748320	0.011782	0.011248
RS	57	7.752087	5.201962	454.589594	0.011377	0.010841
RS	58	8.376771	7.452706	309.598376	0.007749	0.007573
RS	59	9.051153	7.452706	305.677153	0.007650	0.007435
RS	60	9.779186	7.452706	299.662931	0.007500	0.007243
RS	61	10.565139	7.452706	291.515253	0.007296	0.006999
RS	62	11.413620	7.452706	281.242113	0.007039	0.006706
RS	63	12.329602	7.452706	2263.526536	0.056651	0.052123
PA	4+25*2+4+6 0.038579093 0.014402105 12.329602236 1.034683955 0.413117333 0.519621101 0.515597346 0.520889875 0.558606800 0.619608971 0.702671948 0.813944221 0.960321456 1.146690324 1.384531510 1.701774489 2.133295786 2.689576620 3.330936709 3.977362093 4.542990652 4.961937242 5.209325893 5.311581686 5.326172038 5.302747286 5.262151752 5.210991709 5.164628413 5.201961559 7.452706416
//
IT	3839
RD	9
LK	-243291.362520
QD	-634.791553 -> -542.541251
RI	0.0223245676
TR	0.036800	0.014813
MT	12.616320
MM	C_pi: 2.719407, n_recomb: 43055.773932
RS	0	0.000000	1.197517	280.838720	0.006523	0.000184
RS	1	0.007995	1.197517	301.211212	0.006996	0.002122
RS	2	0.016629	1.197517	322.883890	0.007499	0.005817
RS	3	0.025953	1.197517	345.910396	0.008034	0.009325
RS	4	0.036022	0.416986	1054.585959	0.024493	0.027700
RS	5	0.046897	0.416986	1108.521695	0.025746	0.027984
RS	6	0.058641	0.545531	891.906953	0.020715	0.021549
RS	7	0.071324	0.545531	940.298436	0.021839	0.021378
RS	8	0.085021	0.542241	995.331122	0.023117	0.022185
RS	9	0.099813	0.542241	1044.963250	0.024270	0.023428
RS	10	0.115787	0.541768	1095.536176	0.025445	0.024720
RS	11	0.133039	0.541768	1144.742608	0.026587	0.026335
RS	12	0.151670	0.575728	1123.862592	0.026102	0.026081
RS	13	0.171790	0.575728	1170.583474	0.027188	0.027616
RS	14	0.193519	0.633849	1106.301486	0.025695	0.026324
RS	15	0.216985	0.633849	1149.840429	0.026706	0.027799
RS	16	0.242327	0.713398	1061.118585	0.024645	0.025865
RS	17	0.269695	0.713398	1101.375436	0.025580	0.027250
RS	18	0.299251	0.820097	994.149482	0.023090	0.024735
RS	19	0.331170	0.820097	1031.303235	0.023953	0.025935
RS	20	0.365641	0.961212	912.867974	0.021202	0.022981
RS	21	0.402868	0.961212	947.211619	0.022000	0.023955
RS	22	0.443071	1.142377	827.279909	0.019214	0.020865
RS	23	0.486488	1.142377	859.089679	0.019953	0.021668
RS	24	0.533376	1.376408	740.887484	0.017208	0.018622
RS	25	0.584013	1.376408	770.391612	0.017893	0.019317
RS	26	0.638697	1.694141	651.464242	0.015131	0.016298
RS	27	0.697754	1.694141	678.810890	0.015766	0.016890
RS	28	0.761533	2.135599	561.834354	0.013049	0.013950
RS	29	0.830410	2.135599	587.051421	0.013635	0.014425
RS	30	0.904794	2.716981	482.802346	0.011213	0.011818
RS	31	0.985124	2.716981	505.926660	0.011750	0.012200
RS	32	1.071877	3.400165	424.075532	0.009849	0.010170
RS	33	1.165565	3.400165	445.362603	0.010344	0.010510
RS	34	1.266744	4.098939	388.174324	0.009016	0.009107
RS	35	1.376011	4.098939	408.087437	0.009478	0.009441
RS	36	1.494014	4.715668	372.866191	0.008660	0.008581
RS	37	1.621452	4.715668	391.898185	0.009102	0.008924
RS	38	1.759077	5.172486	375.229241	0.008715	0.008508
RS	39	1.907705	5.172486	393.743846	0.009145	0.008871
RS	40	2.068216	5.438118	392.406866	0.009114	0.008816
RS	41	2.241559	5.438118	410.502331	0.009534	0.009202
RS	42	2.428760	5.541450	420.497829	0.009766	0.009414
RS	43	2.630928	5.541450	437.880636	0.010170	0.009806
RS	44	2.849258	5.548138	454.119440	0.010547	0.010162
RS	45	3.085043	5.548138	470.061108	0.010917	0.010526
RS	46	3.339679	5.514913	487.763453	0.011329	0.010906
RS	47	3.614672	5.514913	501.179751	0.011640	0.011201
RS	48	3.911650	5.465190	517.448940	0.012018	0.011539
RS	49	4.232370	5.465190	527.005136	0.012240	0.011738
RS	50	4.578732	5.405629	539.911067	0.012540	0.011996
RS	51	4.952783	5.405629	544.116670	0.012637	0.012076
RS	52	5.356740	5.352407	550.532973	0.012787	0.012196
RS	53	5.792991	5.352407	548.013452	0.012728	0.012132
RS	54	6.264120	5.392049	538.159142	0.012499	0.011909
RS	55	6.772914	5.392049	528.859775	0.012283	0.011695
RS	56	7.322385	5.392049	515.810380	0.011980	0.011393
RS	57	7.915785	5.392049	498.995232	0.011590	0.011003
RS	58	8.556625	7.939759	331.597901	0.007702	0.007490
RS	59	9.248699	7.939759	328.724859	0.007635	0.007387
RS	60	9.996102	7.939759	323.646153	0.007517	0.007231
RS	61	10.803259	7.939759	316.289989	0.007346	0.007023
RS	62	11.674945	7.939759	306.632439	0.007122	0.006766
RS	63	12.616320	7.939759	2575.297724	0.059813	0.054958
PA	4+25*2+4+6 0.036800030 0.014813449 12.616319671 1.197516703 0.416986014 0.545530773 0.542240757 0.541767799 0.575727643 0.633848603 0.713397892 0.820096681 0.961211647 1.142377287 1.376408457 1.694140591 2.135598805 2.716980868 3.400164980 4.098938793 4.715668108 5.172486058 5.438117833 5.541449874 5.548138202 5.514912603 5.465190347 5.405629388 5.352407045 5.392048839 7.939758520
//
IT	4610
RD	10
LK	-243111.651600
QD	-573.249700 -> -491.788556
RI	0.0195693840
TR	0.035157	0.015184
MT	12.899165
MM	C_pi: 2.845318, n_recomb: 46110.549507
RS	0	0.000000	1.384883	261.040477	0.005661	0.000160
RS	1	0.008032	1.384883	280.330015	0.006080	0.001848
RS	2	0.016710	1.384883	300.900641	0.006526	0.005091
RS	3	0.026085	1.384883	322.813485	0.007001	0.008201
RS	4	0.036212	0.419011	1133.655298	0.024586	0.028064
RS	5	0.047154	0.419011	1192.007746	0.025851	0.028472
RS	6	0.058974	0.570265	922.634394	0.020009	0.021118
RS	7	0.071743	0.570265	973.898629	0.021121	0.020922
RS	8	0.085538	0.568919	1028.495337	0.022305	0.021608
RS	9	0.100442	0.568919	1081.374366	0.023452	0.022756
RS	10	0.116542	0.562931	1146.379167	0.024862	0.024237
RS	11	0.133936	0.562931	1199.463540	0.026013	0.025798
RS	12	0.152726	0.593329	1188.743689	0.025780	0.025772
RS	13	0.173026	0.593329	1239.537867	0.026882	0.027275
RS	14	0.194957	0.648915	1180.434781	0.025600	0.026175
RS	15	0.218649	0.648915	1227.971095	0.026631	0.027621
RS	16	0.244245	0.725391	1141.829668	0.024763	0.025873
RS	17	0.271896	0.725391	1185.863508	0.025718	0.027238
RS	18	0.301768	0.827960	1078.560210	0.023391	0.024901
RS	19	0.334040	0.827960	1119.195532	0.024272	0.026102
RS	20	0.368904	0.964140	997.280978	0.021628	0.023282
RS	21	0.406569	0.964140	1034.803324	0.022442	0.024273
RS	22	0.447259	1.140225	908.154746	0.019695	0.021247
RS	23	0.491217	1.140225	942.873002	0.020448	0.022068
RS	24	0.538706	1.370226	815.056043	0.017676	0.019009
RS	25	0.590010	1.370226	847.241387	0.018374	0.019719
RS	26	0.645435	1.687597	715.779395	0.015523	0.016616
RS	27	0.705311	1.687597	745.613168	0.016170	0.017224
RS	28	0.769997	2.137155	614.172275	0.013320	0.014153
RS	29	0.839880	2.137155	641.674107	0.013916	0.014645
RS	30	0.915375	2.740923	523.511576	0.011353	0.011900
RS	31	0.996934	2.740923	548.679475	0.011899	0.012298
RS	32	1.085045	3.463247	455.650799	0.009882	0.010155
RS	33	1.180233	3.463247	478.735891	0.010382	0.010505
RS	34	1.283067	4.212786	413.748275	0.008973	0.009024
RS	35	1.394161	4.212786	435.268037	0.009440	0.009362
RS	36	1.514179	4.880453	395.248377	0.008572	0.008455
RS	37	1.643837	4.880453	415.780646	0.009017	0.008800
RS	38	1.783910	5.375917	396.784468	0.008605	0.008360
RS	39	1.935234	5.375917	416.779955	0.009039	0.008724
RS	40	2.098713	5.660740	415.159361	0.009004	0.008664
RS	41	2.275323	5.660740	434.783781	0.009429	0.009050
RS	42	2.466120	5.765739	446.075634	0.009674	0.009273
RS	43	2.672242	5.765739	465.060802	0.010086	0.009669
RS	44	2.894921	5.764645	483.559025	0.010487	0.010046
RS	45	3.135487	5.764645	501.144370	0.010868	0.010419
RS	46	3.395375	5.721427	521.452589	0.011309	0.010828
RS	47	3.676139	5.721427	536.469008	0.011634	0.011138
RS	48	3.979456	5.662350	555.324677	0.012043	0.011506
RS	49	4.307136	5.662350	566.313172	0.012282	0.011723
RS	50	4.661137	5.594300	581.603426	0.012613	0.012014
RS	51	5.043573	5.594300	586.915859	0.012728	0.012113
RS	52	5.456727	5.534238	595.176830	0.012908	0.012264
RS	53	5.903069	5.534238	593.267290	0.012866	0.012219
RS	54	6.385262	5.576127	583.337544	0.012651	0.012011
RS	55	6.906187	5.576127	574.109024	0.012451	0.011814
RS	56	7.468955	5.576127	560.805161	0.012162	0.011529
RS	57	8.076928	5.576127	543.388446	0.011784	0.011155
RS	58	8.733735	8.425319	352.809118	0.007651	0.007410
RS	59	9.443300	8.425319	351.025809	0.007613	0.007339
RS	60	10.209861	8.425319	346.940262	0.007524	0.007216
RS	61	11.037995	8.425319	340.450030	0.007383	0.007041
RS	62	11.932649	8.425319	331.499355	0.007189	0.006816
RS	63	12.899165	8.425319	2895.913565	0.062804	0.057692
PA	4+25*2+4+6 0.035157072 0.015184118 12.899164637 1.384882792 0.419011341 0.570264911 0.568918517 0.562931120 0.593329302 0.648915131 0.725391088 0.827960357 0.964140449 1.140224522 1.370225898 1.687597175 2.137154818 2.740922932 3.463247494 4.212786043 4.880452685 5.375917498 5.660740366 5.765739458 5.764645414 5.721426771 5.662350324 5.594299760 5.534237874 5.576126909 8.425319353
//
IT	5200
RD	11
LK	-242952.910864
QD	-518.723831 -> -446.608362
RI	0.0171995548
TR	0.033637	0.015517
MT	13.179604
MM	C_pi: 2.970357, n_recomb: 49121.446915
RS	0	0.000000	1.604451	240.876599	0.004904	0.000139
RS	1	0.008069	1.604451	258.971553	0.005272	0.001600
RS	2	0.016789	1.604451	278.309770	0.005666	0.004432
RS	3	0.026213	1.604451	298.957311	0.006086	0.007178
RS	4	0.036397	0.419912	1214.663542	0.024728	0.028420
RS	5	0.047403	0.419912	1277.485018	0.026007	0.028966
RS	6	0.059297	0.594117	951.766883	0.019376	0.020704
RS	7	0.072151	0.594117	1005.780697	0.020475	0.020504
RS	8	0.086042	0.595699	1058.159112	0.021542	0.021051
RS	9	0.101054	0.595699	1114.091568	0.022680	0.022121
RS	10	0.117277	0.584347	1192.913498	0.024285	0.023758
RS	11	0.134809	0.584347	1249.736756	0.025442	0.025273
RS	12	0.153756	0.611276	1249.414562	0.025435	0.025449
RS	13	0.174232	0.611276	1304.213316	0.026551	0.026926
RS	14	0.196360	0.664555	1250.717124	0.025462	0.026001
RS	15	0.220273	0.664555	1302.236361	0.026511	0.027422
RS	16	0.246116	0.738288	1219.344862	0.024823	0.025847
RS	17	0.274044	0.738288	1267.180209	0.025797	0.027195
RS	18	0.304226	0.837074	1160.822024	0.023632	0.025029
RS	19	0.336843	0.837074	1204.981075	0.024531	0.026231
RS	20	0.372092	0.968596	1080.781325	0.022002	0.023550
RS	21	0.410186	0.968596	1121.521705	0.022832	0.024555
RS	22	0.451353	1.139730	989.197867	0.020138	0.021603
RS	23	0.495842	1.139730	1026.852167	0.020904	0.022441
RS	24	0.543921	1.365575	890.092610	0.018120	0.019381
RS	25	0.595879	1.365575	924.977417	0.018830	0.020105
RS	26	0.652030	1.681958	781.193165	0.015903	0.016931
RS	27	0.712712	1.681958	813.531821	0.016562	0.017553
RS	28	0.778290	2.138180	667.427412	0.013587	0.014362
RS	29	0.849159	2.138180	697.236357	0.014194	0.014870
RS	30	0.925748	2.762127	564.750655	0.011497	0.011994
RS	31	1.008516	2.762127	591.983689	0.012051	0.012405
RS	32	1.097963	3.521357	487.368436	0.009922	0.010154
RS	33	1.194627	3.521357	512.264074	0.010429	0.010512
RS	34	1.299091	4.320420	439.159581	0.008940	0.008956
RS	35	1.411984	4.320420	462.286317	0.009411	0.009299
RS	36	1.533987	5.039115	417.244978	0.008494	0.008345
RS	37	1.665835	5.039115	439.267407	0.008942	0.008691
RS	38	1.808321	5.574204	417.787022	0.008505	0.008227
RS	39	1.962304	5.574204	439.247170	0.008942	0.008591
RS	40	2.128713	5.879304	437.237211	0.008901	0.008525
RS	41	2.308549	5.879304	458.374223	0.009331	0.008912
RS	42	2.502896	5.986631	470.911460	0.009587	0.009142
RS	43	2.712925	5.986631	491.489176	0.010006	0.009541
RS	44	2.939901	5.977864	512.260066	0.010428	0.009938
RS	45	3.185192	5.977864	531.491195	0.010820	0.010319
RS	46	3.450276	5.924399	554.473675	0.011288	0.010754
RS	47	3.736750	5.924399	571.106468	0.011626	0.011077
RS	48	4.046340	5.855634	592.645998	0.012065	0.011476
RS	49	4.380910	5.855634	605.096641	0.012318	0.011710
RS	50	4.742477	5.778874	622.875244	0.012680	0.012031
RS	51	5.133219	5.778874	629.335816	0.012812	0.012148
RS	52	5.555490	5.711901	639.538562	0.013020	0.012328
RS	53	6.011835	5.711901	638.288288	0.012994	0.012299
RS	54	6.505002	5.755921	628.337727	0.012792	0.012105
RS	55	7.037963	5.755921	619.233501	0.012606	0.011925
RS	56	7.613930	5.755921	605.729758	0.012331	0.011656
RS	57	8.236371	5.755921	587.765960	0.011966	0.011297
RS	58	8.909037	8.910996	373.324605	0.007600	0.007333
RS	59	9.635981	8.910996	372.664430	0.007587	0.007290
RS	60	10.421583	8.910996	369.619580	0.007525	0.007196
RS	61	11.270575	8.910996	364.057728	0.007411	0.007052
RS	62	12.188073	8.910996	355.891592	0.007245	0.006857
RS	63	13.179604	8.910996	3224.904996	0.065652	0.060320
PA	4+25*2+4+6 0.033637301 0.015516566 13.179604258 1.604451039 0.419912240 0.594117089 0.595698747 0.584346990 0.611275859 0.664554801 0.738287725 0.837074368 0.968596229 1.139729754 1.365574524 1.681958176 2.138180007 2.762126623 3.521357136 4.320420248 5.039115244 5.574204494 5.879304147 5.986630729 5.977864111 5.924398568 5.855633887 5.778874264 5.711901215 5.755920703 8.910996076
//
IT	4048
RD	12
LK	-242812.350645
QD	-470.289136 -> -406.321660
RI	0.0151301798
TR	0.032231	0.015814
MT	13.457833
MM	C_pi: 3.094689, n_recomb: 52086.253972
RS	0	0.000000	1.865493	220.411508	0.004232	0.000119
RS	1	0.008105	1.865493	237.216186	0.004554	0.001377
RS	2	0.016866	1.865493	255.209956	0.004900	0.003834
RS	3	0.026338	1.865493	274.461505	0.005269	0.006247
RS	4	0.036577	0.420176	1296.654231	0.024894	0.028754
RS	5	0.047646	0.420176	1363.972165	0.026187	0.029450
RS	6	0.059612	0.617274	979.274827	0.018801	0.020307
RS	7	0.072548	0.617274	1035.920074	0.019889	0.020114
RS	8	0.086532	0.622629	1084.621833	0.020824	0.020514
RS	9	0.101650	0.622629	1143.421038	0.021952	0.021520
RS	10	0.117993	0.605979	1235.527760	0.023721	0.023287
RS	11	0.135661	0.605979	1295.947230	0.024881	0.024762
RS	12	0.154760	0.629463	1306.237058	0.025078	0.025120
RS	13	0.175408	0.629463	1364.961518	0.026206	0.026575
RS	14	0.197728	0.680588	1317.441803	0.025293	0.025810
RS	15	0.221858	0.680588	1372.916182	0.026359	0.027210
RS	16	0.247943	0.751827	1293.834720	0.024840	0.025796
RS	17	0.276143	0.751827	1345.483152	0.025832	0.027130
RS	18	0.306628	0.847104	1240.958840	0.023825	0.025128
RS	19	0.339584	0.847104	1288.674485	0.024741	0.026330
RS	20	0.375210	0.974196	1163.279197	0.022334	0.023788
RS	21	0.413724	0.974196	1207.271312	0.023178	0.024805
RS	22	0.455360	1.140499	1070.270535	0.020548	0.021936
RS	23	0.500370	1.140499	1110.884041	0.021328	0.022789
RS	24	0.549027	1.362105	965.860926	0.018543	0.019741
RS	25	0.601629	1.362105	1003.458355	0.019265	0.020478
RS	26	0.658493	1.677011	847.594793	0.016273	0.017244
RS	27	0.719966	1.677011	882.450223	0.016942	0.017878
RS	28	0.786421	2.138706	721.519579	0.013852	0.014575
RS	29	0.858262	2.138706	753.652560	0.014469	0.015097
RS	30	0.935926	2.780924	606.463206	0.011643	0.012097
RS	31	1.019884	2.780924	635.778786	0.012206	0.012521
RS	32	1.110646	3.575092	519.184087	0.009968	0.010165
RS	33	1.208765	3.575092	545.899737	0.010481	0.010531
RS	34	1.314835	4.422595	464.371907	0.008915	0.008901
RS	35	1.429502	4.422595	489.103504	0.009390	0.009247
RS	36	1.553463	5.192500	438.824203	0.008425	0.008248
RS	37	1.687470	5.192500	462.324454	0.008876	0.008595
RS	38	1.832338	5.768248	438.206999	0.008413	0.008107
RS	39	1.988946	5.768248	461.113229	0.008853	0.008470
RS	40	2.158248	6.094756	458.606905	0.008805	0.008396
RS	41	2.341270	6.094756	481.237310	0.009239	0.008784
RS	42	2.539126	6.205074	494.964094	0.009503	0.009020
RS	43	2.753018	6.205074	517.121120	0.009928	0.009422
RS	44	2.984244	6.188713	540.171623	0.010371	0.009836
RS	45	3.234211	6.188713	561.046846	0.010771	0.010224
RS	46	3.504436	6.124691	586.768042	0.011265	0.010684
RS	47	3.796562	6.124691	605.029647	0.011616	0.011019
RS	48	4.112364	6.045837	629.349334	0.012083	0.011446
RS	49	4.453761	6.045837	643.288345	0.012350	0.011695
RS	50	4.822826	5.960079	663.659574	0.012742	0.012047
RS	51	5.221803	5.960079	671.306210	0.012888	0.012180
RS	52	5.653115	5.886050	683.548879	0.013123	0.012387
RS	53	6.119384	5.886050	683.004010	0.013113	0.012375
RS	54	6.623442	5.932028	673.093245	0.012923	0.012194
RS	55	7.168352	5.932028	664.163531	0.012751	0.012029
RS	56	7.757425	5.932028	650.511687	0.012489	0.011775
RS	57	8.394240	5.932028	632.052990	0.012135	0.011429
RS	58	9.082667	9.396872	393.178388	0.007549	0.007258
RS	59	9.826888	9.396872	393.666370	0.007558	0.007240
RS	60	10.631425	9.396872	391.699939	0.007520	0.007174
RS	61	11.501167	9.396872	387.117781	0.007432	0.007057
RS	62	12.441399	9.396872	379.801578	0.007292	0.006889
RS	63	13.457833	9.396872	3561.208821	0.068371	0.062840
PA	4+25*2+4+6 0.032230792 0.015814075 13.457832751 1.865493210 0.420176143 0.617273794 0.622629083 0.605979357 0.629462985 0.680587885 0.751827299 0.847104163 0.974195852 1.140499301 1.362105161 1.677010514 2.138706102 2.780924054 3.575092140 4.422594798 5.192500369 5.768248237 6.094756476 6.205074102 6.188713209 6.124690593 6.045837449 5.960078579 5.886049826 5.932027583 9.396872013
//
IT	5058
RD	13
LK	-242687.650242
QD	-427.169100 -> -370.338048
RI	0.0133129574
TR	0.030929	0.016080
MT	13.733387
MM	C_pi: 3.218196, n_recomb: 55001.159768
RS	0	0.000000	2.178976	199.897842	0.003634	0.000102
RS	1	0.008139	2.178976	215.343848	0.003915	0.001178
RS	2	0.016941	2.178976	231.911260	0.004216	0.003295
RS	3	0.026459	2.178976	249.669343	0.004539	0.005401
RS	4	0.036751	0.420126	1378.769174	0.025068	0.029060
RS	5	0.047882	0.420126	1450.584774	0.026374	0.029911
RS	6	0.059918	0.639862	1005.119987	0.018275	0.019926
RS	7	0.072934	0.639862	1064.279107	0.019350	0.019749
RS	8	0.087010	0.649719	1108.121719	0.020147	0.019999
RS	9	0.102231	0.649719	1169.604687	0.021265	0.020951
RS	10	0.118691	0.627804	1274.467360	0.023172	0.022829
RS	11	0.136490	0.627804	1338.333963	0.024333	0.024266
RS	12	0.155738	0.647819	1359.422281	0.024716	0.024790
RS	13	0.176553	0.647819	1421.981447	0.025854	0.026226
RS	14	0.199062	0.696892	1380.758479	0.025104	0.025609
RS	15	0.223404	0.696892	1440.145144	0.026184	0.026992
RS	16	0.249726	0.765826	1365.357758	0.024824	0.025726
RS	17	0.278191	0.765826	1420.815728	0.025832	0.027048
RS	18	0.308972	0.857812	1318.906589	0.023980	0.025203
RS	19	0.342259	0.857812	1370.199557	0.024912	0.026404
RS	20	0.378255	0.980663	1244.613431	0.022629	0.024001
RS	21	0.417181	0.980663	1291.882423	0.023488	0.025029
RS	22	0.459276	1.142238	1151.177295	0.020930	0.022249
RS	23	0.504796	1.142238	1194.766255	0.021723	0.023115
RS	24	0.554021	1.359544	1042.177161	0.018948	0.020089
RS	25	0.607253	1.359544	1082.493201	0.019681	0.020838
RS	26	0.664817	1.672560	914.838300	0.016633	0.017553
RS	27	0.727067	1.672560	952.214710	0.017313	0.018199
RS	28	0.794384	2.138704	776.341629	0.014115	0.014792
RS	29	0.867179	2.138704	810.808498	0.014742	0.015326
RS	30	0.945899	2.797505	648.570166	0.011792	0.012207
RS	31	1.031026	2.797505	679.980059	0.012363	0.012642
RS	32	1.123083	3.624802	551.038909	0.010019	0.010185
RS	33	1.222631	3.624802	579.579694	0.010538	0.010558
RS	34	1.330282	4.519695	489.342039	0.008897	0.008857
RS	35	1.446695	4.519695	515.672887	0.009376	0.009206
RS	36	1.572583	5.340960	459.953066	0.008363	0.008161
RS	37	1.708717	5.340960	484.915670	0.008816	0.008510
RS	38	1.855932	5.958375	458.015163	0.008327	0.007997
RS	39	2.015128	5.958375	482.345642	0.008770	0.008360
RS	40	2.187282	6.307398	479.237784	0.008713	0.008278
RS	41	2.373447	6.307398	503.338585	0.009151	0.008665
RS	42	2.574765	6.421366	518.193573	0.009422	0.008906
RS	43	2.792469	6.421366	541.912064	0.009853	0.009310
RS	44	3.027891	6.397456	567.242255	0.010313	0.009739
RS	45	3.282476	6.397456	589.754616	0.010723	0.010134
RS	46	3.557781	6.322536	618.271708	0.011241	0.010617
RS	47	3.855493	6.322536	638.168990	0.011603	0.010964
RS	48	4.177437	6.233144	665.361383	0.012097	0.011418
RS	49	4.525585	6.233144	680.809380	0.012378	0.011681
RS	50	4.902068	6.138038	703.875533	0.012797	0.012060
RS	51	5.309195	6.138038	712.740663	0.012959	0.012209
RS	52	5.749458	6.056758	727.119347	0.013220	0.012443
RS	53	6.225555	6.056758	727.320843	0.013224	0.012445
RS	54	6.740402	6.104463	717.515469	0.013045	0.012277
RS	55	7.297153	6.104463	708.805412	0.012887	0.012126
RS	56	7.899219	6.104463	695.052760	0.012637	0.011886
RS	57	8.550288	6.104463	676.147595	0.012293	0.011553
RS	58	9.254349	9.882189	412.380421	0.007498	0.007186
RS	59	10.015714	9.882189	414.033353	0.007528	0.007191
RS	60	10.839049	9.882189	413.173642	0.007512	0.007148
RS	61	11.729395	9.882189	409.611969	0.007447	0.007056
RS	62	12.692209	9.882189	403.199653	0.007331	0.006915
RS	63	13.733387	9.882189	3903.476529	0.070971	0.065253
PA	4+25*2+4+6 0.030929240 0.016080226 13.733387092 2.178975651 0.420126455 0.639861964 0.649719352 0.627804013 0.647819340 0.696891928 0.765825617 0.857811559 0.980663078 1.142238477 1.359543524 1.672559601 2.138704062 2.797504957 3.624802265 4.519695035 5.340959957 5.958374843 6.307397782 6.421366064 6.397455741 6.322535594 6.233143925 6.138038117 6.056758160 6.104462549 9.882188971
//
IT	4608
RD	14
LK	-242576.846229
QD	-388.705607 -> -338.146823
RI	0.0117143275
TR	0.029725	0.016318
MT	14.005808
MM	C_pi: 3.340661, n_recomb: 57861.486689
RS	0	0.000000	2.558536	179.639740	0.003105	0.000087
RS	1	0.008173	2.558536	193.689500	0.003347	0.001001
RS	2	0.017013	2.558536	208.782549	0.003608	0.002812
RS	3	0.026576	2.558536	224.986950	0.003888	0.004639
RS	4	0.036921	0.419979	1460.243752	0.025237	0.029331
RS	5	0.048111	0.419979	1536.533001	0.026555	0.030342
RS	6	0.060216	0.661964	1029.285219	0.017789	0.019562
RS	7	0.073309	0.661964	1090.840152	0.018853	0.019407
RS	8	0.087473	0.676965	1128.856840	0.019510	0.019506
RS	9	0.102795	0.676965	1192.843384	0.020615	0.020411
RS	10	0.119369	0.649782	1309.953450	0.022639	0.022384
RS	11	0.137297	0.649782	1377.112265	0.023800	0.023787
RS	12	0.156690	0.666286	1409.122508	0.024353	0.024463
RS	13	0.177668	0.666286	1475.413380	0.025499	0.025882
RS	14	0.200361	0.713371	1440.763515	0.024900	0.025400
RS	15	0.224909	0.713371	1504.004526	0.025993	0.026769
RS	16	0.251462	0.780145	1433.923696	0.024782	0.025642
RS	17	0.280186	0.780145	1493.171928	0.025806	0.026954
RS	18	0.311257	0.869022	1394.561440	0.024102	0.025258
RS	19	0.344868	0.869022	1449.438976	0.025050	0.026458
RS	20	0.381225	0.987794	1324.590459	0.022892	0.024193
RS	21	0.420554	0.987794	1375.151312	0.023766	0.025230
RS	22	0.463097	1.144729	1231.690851	0.021287	0.022544
RS	23	0.509117	1.144729	1278.263222	0.022092	0.023422
RS	24	0.558898	1.357684	1118.827137	0.019336	0.020425
RS	25	0.612748	1.357684	1161.859524	0.020080	0.021185
RS	26	0.670998	1.668460	982.749651	0.016985	0.017858
RS	27	0.734009	1.668460	1022.642604	0.017674	0.018515
RS	28	0.802169	2.138162	831.761597	0.014375	0.015011
RS	29	0.875900	2.138162	868.564205	0.015011	0.015557
RS	30	0.955657	2.812018	690.976623	0.011942	0.012322
RS	31	1.041932	2.812018	724.486125	0.012521	0.012768
RS	32	1.135258	3.670739	582.865420	0.010073	0.010212
RS	33	1.236211	3.670739	613.231461	0.010598	0.010593
RS	34	1.345415	4.611979	514.020447	0.008884	0.008820
RS	35	1.463544	4.611979	541.940882	0.009366	0.009173
RS	36	1.591326	5.484700	480.593258	0.008306	0.008084
RS	37	1.729552	5.484700	506.999119	0.008762	0.008434
RS	38	1.879075	6.144710	477.180405	0.008247	0.007896
RS	39	2.040818	6.144710	502.909654	0.008692	0.008259
RS	40	2.215779	6.517313	499.097827	0.008626	0.008167
RS	41	2.405039	6.517313	524.641839	0.009067	0.008554
RS	42	2.609767	6.635543	540.561819	0.009342	0.008798
RS	43	2.831227	6.635543	565.818890	0.009779	0.009205
RS	44	3.070785	6.604130	593.418952	0.010256	0.009648
RS	45	3.329922	6.604130	617.555612	0.010673	0.010048
RS	46	3.610237	6.517950	648.917317	0.011215	0.010553
RS	47	3.913462	6.517950	670.450773	0.011587	0.010910
RS	48	4.241468	6.417545	700.601558	0.012108	0.011389
RS	49	4.596280	6.417545	717.572646	0.012402	0.011666
RS	50	4.980090	6.312712	743.430827	0.012848	0.012072
RS	51	5.395268	6.312712	753.540486	0.013023	0.012235
RS	52	5.844376	6.223945	770.147777	0.013310	0.012494
RS	53	6.330188	6.223945	771.130564	0.013327	0.012510
RS	54	6.855705	6.273099	761.499372	0.013161	0.012355
RS	55	7.424169	6.273099	753.048419	0.013015	0.012217
RS	56	8.039092	6.273099	739.237212	0.012776	0.011989
RS	57	8.704271	6.273099	719.929805	0.012442	0.011668
RS	58	9.423813	10.366009	430.924022	0.007448	0.007116
RS	59	10.202159	10.366009	433.751071	0.007496	0.007141
RS	60	11.044118	10.366009	434.017716	0.007501	0.007121
RS	61	11.954886	10.366009	431.507697	0.007458	0.007052
RS	62	12.940089	10.366009	426.042785	0.007363	0.006934
RS	63	14.005808	10.366009	4250.170977	0.073454	0.067557
PA	4+25*2+4+6 0.029724665 0.016318291 14.005808406 2.558535673 0.419979211 0.661963824 0.676965002 0.649781848 0.666286259 0.713370881 0.780144825 0.869021611 0.987794231 1.144729216 1.357684254 1.668460253 2.138161522 2.812018380 3.670739025 4.611978923 5.484699553 6.144710433 6.517313338 6.635543059 6.604130138 6.517950190 6.417544825 6.312712206 6.223945204 6.273098839 10.366009460
//
IT	5021
RD	15
LK	-242478.257037
QD	-354.336064 -> -309.305355
RI	0.0103121405
TR	0.028610	0.016531
MT	14.274444
MM	C_pi: 3.461773, n_recomb: 60662.204836
RS	0	0.000000	3.020909	159.968216	0.002637	0.000073
RS	1	0.008205	3.020909	172.617129	0.002846	0.000845
RS	2	0.017083	3.020909	186.224080	0.003070	0.002384
RS	3	0.026690	3.020909	200.854463	0.003311	0.003956
RS	4	0.037085	0.419864	1540.440748	0.025394	0.029565
RS	5	0.048333	0.419864	1621.156471	0.026724	0.030739
RS	6	0.060504	0.683600	1051.812311	0.017339	0.019214
RS	7	0.073673	0.683600	1115.645534	0.018391	0.019083
RS	8	0.087923	0.704324	1147.035027	0.018909	0.019035
RS	9	0.103342	0.704324	1213.348394	0.020002	0.019900
RS	10	0.120026	0.671868	1342.171406	0.022125	0.021955
RS	11	0.138080	0.671868	1412.461845	0.023284	0.023326
RS	12	0.157614	0.684804	1455.462955	0.023993	0.024141
RS	13	0.178751	0.684804	1525.370779	0.025145	0.025544
RS	14	0.201623	0.729949	1497.503242	0.024686	0.025189
RS	15	0.226371	0.729949	1564.525404	0.025791	0.026544
RS	16	0.253150	0.794683	1499.491408	0.024719	0.025547
RS	17	0.282126	0.794683	1562.494321	0.025757	0.026850
RS	18	0.313480	0.880601	1467.787064	0.024196	0.025296
RS	19	0.347406	0.880601	1526.241827	0.025160	0.026495
RS	20	0.384116	0.995433	1402.990704	0.023128	0.024366
RS	21	0.423838	0.995433	1456.846901	0.024016	0.025410
RS	22	0.466819	1.147805	1311.556292	0.021621	0.022822
RS	23	0.513327	1.147805	1361.110611	0.022438	0.023711
RS	24	0.563651	1.356369	1195.568760	0.019709	0.020750
RS	25	0.618103	1.356369	1241.306121	0.020463	0.021520
RS	26	0.677024	1.664603	1051.126742	0.017328	0.018159
RS	27	0.740779	1.664603	1093.522413	0.018026	0.018826
RS	28	0.809765	2.137064	887.629103	0.014632	0.015230
RS	29	0.884412	2.137064	926.760568	0.015277	0.015788
RS	30	0.965183	2.824575	733.574554	0.012093	0.012442
RS	31	1.052582	2.824575	769.181807	0.012680	0.012898
RS	32	1.147152	3.713083	614.587547	0.010131	0.010245
RS	33	1.249481	3.713083	646.773390	0.010662	0.010633
RS	34	1.360206	4.699603	538.352488	0.008875	0.008791
RS	35	1.480017	4.699603	567.848339	0.009361	0.009148
RS	36	1.609658	5.623782	500.704664	0.008254	0.008015
RS	37	1.749936	5.623782	528.530744	0.008713	0.008365
RS	38	1.901724	6.327216	495.670798	0.008171	0.007803
RS	39	2.065966	6.327216	522.769457	0.008618	0.008166
RS	40	2.243684	6.724389	518.156413	0.008542	0.008064
RS	41	2.435984	6.724389	545.112088	0.008986	0.008451
RS	42	2.644063	6.847464	562.030475	0.009265	0.008697
RS	43	2.869214	6.847464	588.797993	0.009706	0.009105
RS	44	3.112839	6.808568	618.651005	0.010198	0.009560
RS	45	3.376454	6.808568	644.392969	0.010623	0.009966
RS	46	3.661698	6.710753	678.638631	0.011187	0.010491
RS	47	3.970347	6.710753	701.801984	0.011569	0.010857
RS	48	4.304320	6.598838	734.989310	0.012116	0.011361
RS	49	4.665696	6.598838	753.490557	0.012421	0.011650
RS	50	5.056724	6.483878	782.231299	0.012895	0.012083
RS	51	5.479835	6.483878	793.604533	0.013082	0.012259
RS	52	5.937662	6.387368	812.527017	0.013394	0.012542
RS	53	6.433055	6.387368	814.319481	0.013424	0.012572
RS	54	6.969094	6.437649	804.934145	0.013269	0.012428
RS	55	7.549116	6.437649	796.775601	0.013135	0.012302
RS	56	8.176729	6.437649	782.942659	0.012907	0.012086
RS	57	8.855837	6.437649	763.272683	0.012582	0.011776
RS	58	9.590667	10.847122	448.795855	0.007398	0.007049
RS	59	10.385790	10.847122	452.799010	0.007464	0.007092
RS	60	11.246153	10.847122	454.203525	0.007487	0.007092
RS	61	12.177109	10.847122	452.767333	0.007464	0.007044
RS	62	13.184450	10.847122	448.283591	0.007390	0.006948
RS	63	14.274444	10.847122	4599.662050	0.075824	0.069755
PA	4+25*2+4+6 0.028609938 0.016531434 14.274443983 3.020908982 0.419864060 0.683599982 0.704324414 0.671868491 0.684803672 0.729948919 0.794683408 0.880601303 0.995433184 1.147804531 1.356368749 1.664603262 2.137063589 2.824574500 3.713083366 4.699603470 5.623781661 6.327215909 6.724388524 6.847463605 6.808567788 6.710753469 6.598838419 6.483877555 6.387368312 6.437648811 10.847122159
//
IT	4592
RD	16
LK	-242390.436710
QD	-323.578054 -> -283.430192
RI	0.0090875643
TR	0.027578	0.016722
MT	14.538866
MM	C_pi: 3.581259, n_recomb: 63398.849739
RS	0	0.000000	3.587303	141.172808	0.002227	0.000062
RS	1	0.008236	3.587303	152.446391	0.002405	0.000708
RS	2	0.017151	3.587303	164.588808	0.002596	0.002007
RS	3	0.026800	3.587303	177.661643	0.002802	0.003352
RS	4	0.037244	0.419867	1618.815484	0.025534	0.029760
RS	5	0.048548	0.419867	1703.890286	0.026876	0.031097
RS	6	0.060783	0.704779	1072.761354	0.016921	0.018881
RS	7	0.074025	0.704779	1138.756940	0.017962	0.018778
RS	8	0.088358	0.731751	1162.862500	0.018342	0.018586
RS	9	0.103872	0.731751	1231.331024	0.019422	0.019416
RS	10	0.120664	0.694018	1371.314861	0.021630	0.021541
RS	11	0.138839	0.694018	1444.573271	0.022785	0.022882
RS	12	0.158510	0.703327	1498.559796	0.023637	0.023826
RS	13	0.179802	0.703327	1571.960331	0.024795	0.025214
RS	14	0.202847	0.746564	1551.037413	0.024465	0.024975
RS	15	0.227791	0.746564	1621.754523	0.025580	0.026319
RS	16	0.254789	0.809362	1562.038628	0.024638	0.025443
RS	17	0.284011	0.809362	1628.746016	0.025690	0.026737
RS	18	0.315639	0.892455	1538.459234	0.024266	0.025320
RS	19	0.349873	0.892455	1600.470288	0.025244	0.026518
RS	20	0.386926	1.003468	1479.607560	0.023338	0.024520
RS	21	0.427031	1.003468	1536.751698	0.024239	0.025572
RS	22	0.470439	1.151348	1390.525279	0.021933	0.023083
RS	23	0.517422	1.151348	1443.051310	0.022761	0.023983
RS	24	0.568275	1.355490	1272.162368	0.020066	0.021064
RS	25	0.623316	1.355490	1320.584997	0.020830	0.021844
RS	26	0.682891	1.660923	1119.769392	0.017662	0.018456
RS	27	0.747373	1.660923	1164.645316	0.018370	0.019132
RS	28	0.817166	2.135433	943.793796	0.014887	0.015450
RS	29	0.892707	2.135433	985.239078	0.015540	0.016018
RS	30	0.974469	2.835306	776.258939	0.012244	0.012565
RS	31	1.062966	2.835306	813.955391	0.012839	0.013030
RS	32	1.158752	3.752037	646.133792	0.010192	0.010282
RS	33	1.262428	3.752037	680.128830	0.010728	0.010678
RS	34	1.374642	4.782743	562.290390	0.008869	0.008768
RS	35	1.496099	4.782743	593.343461	0.009359	0.009128
RS	36	1.627559	5.758271	520.256643	0.008206	0.007952
RS	37	1.769847	5.758271	549.476543	0.008667	0.008304
RS	38	1.923854	6.505850	513.465048	0.008099	0.007717
RS	39	2.090545	6.505850	541.900511	0.008547	0.008080
RS	40	2.270966	6.928514	536.394193	0.008461	0.007967
RS	41	2.466247	6.928514	564.726311	0.008908	0.008354
RS	42	2.677612	7.056967	582.576145	0.009189	0.008600
RS	43	2.906386	7.056967	610.821454	0.009635	0.009010
RS	44	3.154003	7.010606	642.902420	0.010141	0.009476
RS	45	3.422014	7.010606	670.225180	0.010572	0.009886
RS	46	3.712099	6.900791	707.383513	0.011158	0.010431
RS	47	4.026077	6.900791	732.164241	0.011549	0.010805
RS	48	4.365915	6.776878	768.456227	0.012121	0.011334
RS	49	4.733743	6.776878	788.488106	0.012437	0.011634
RS	50	5.131867	6.651376	820.194594	0.012937	0.012092
RS	51	5.562782	6.651376	832.843805	0.013137	0.012281
RS	52	6.029188	6.546849	854.162683	0.013473	0.012588
RS	53	6.534010	6.546849	856.786808	0.013514	0.012629
RS	54	7.080410	6.597900	847.720787	0.013371	0.012497
RS	55	7.671813	6.597900	839.881858	0.013248	0.012382
RS	56	8.311927	6.597900	826.058483	0.013030	0.012177
RS	57	9.004763	6.597900	806.060855	0.012714	0.011877
RS	58	9.754663	11.324462	465.986123	0.007350	0.006984
RS	59	10.566327	11.324462	471.161004	0.007432	0.007044
RS	60	11.444843	11.324462	473.707628	0.007472	0.007062
RS	61	12.395717	11.324462	473.359292	0.007466	0.007034
RS	62	13.424908	11.324462	469.881557	0.007412	0.006958
RS	63	14.538866	11.324462	4950.364529	0.078083	0.071849
PA	4+25*2+4+6 0.027578022 0.016722356 14.538866209 3.587303487 0.419866863 0.704778636 0.731751110 0.694018361 0.703326970 0.746564234 0.809361818 0.892454757 1.003468221 1.151348401 1.355490439 1.660923462 2.135433138 2.835306297 3.752036931 4.782742551 5.758270672 6.505849503 6.928513594 7.056967091 7.010605591 6.900791304 6.776877719 6.651376406 6.546849065 6.597899961 11.324462449
//
IT	4561
RD	17
LK	-242312.128473
QD	-296.013404 -> -260.186262
RI	0.0080255969
TR	0.026623	0.016894
MT	14.798315
MM	C_pi: 3.698786, n_recomb: 66067.514274
RS	0	0.000000	4.284148	123.504313	0.001869	0.000051
RS	1	0.008267	4.284148	133.455144	0.002020	0.000590
RS	2	0.017216	4.284148	144.184635	0.002182	0.001679
RS	3	0.026906	4.284148	155.749755	0.002357	0.002820
RS	4	0.037397	0.420037	1694.914058	0.025654	0.029918
RS	5	0.048755	0.420037	1784.262240	0.027007	0.031416
RS	6	0.061052	0.725477	1092.227194	0.016532	0.018565
RS	7	0.074365	0.725477	1160.272046	0.017562	0.018490
RS	8	0.088779	0.759183	1176.544736	0.017808	0.018159
RS	9	0.104385	0.759183	1247.002616	0.018875	0.018958
RS	10	0.121280	0.716178	1397.577633	0.021154	0.021144
RS	11	0.139572	0.716178	1473.638642	0.022305	0.022456
RS	12	0.159377	0.721802	1538.545793	0.023287	0.023519
RS	13	0.180818	0.721802	1615.306782	0.024449	0.024892
RS	14	0.204032	0.763161	1601.421791	0.024239	0.024762
RS	15	0.229165	0.763161	1675.735616	0.025364	0.026095
RS	16	0.256376	0.824114	1621.540207	0.024544	0.025332
RS	17	0.285835	0.824114	1691.887867	0.025608	0.026619
RS	18	0.317731	0.904501	1606.462046	0.024315	0.025330
RS	19	0.352262	0.904501	1671.995012	0.025307	0.026526
RS	20	0.389649	1.011802	1554.248571	0.023525	0.024659
RS	21	0.430126	1.011802	1614.662199	0.024440	0.025716
RS	22	0.473949	1.155257	1468.360869	0.022225	0.023330
RS	23	0.521395	1.155257	1523.839490	0.023065	0.024239
RS	24	0.572762	1.354950	1348.375100	0.020409	0.021368
RS	25	0.628377	1.354950	1399.455031	0.021182	0.022156
RS	26	0.688588	1.657350	1188.481704	0.017989	0.018747
RS	27	0.753777	1.657350	1235.806910	0.018705	0.019432
RS	28	0.824355	2.133258	1000.112051	0.015138	0.015670
RS	29	0.900767	2.133258	1043.848043	0.015800	0.016248
RS	30	0.983496	2.844294	818.927746	0.012395	0.012690
RS	31	1.073063	2.844294	858.698159	0.012997	0.013165
RS	32	1.170035	3.787733	677.434884	0.010254	0.010324
RS	33	1.275023	3.787733	713.223349	0.010795	0.010726
RS	34	1.388690	4.861473	585.790869	0.008867	0.008750
RS	35	1.511753	4.861473	618.379012	0.009360	0.009114
RS	36	1.644989	5.888123	539.222800	0.008162	0.007895
RS	37	1.789239	5.888123	569.806874	0.008625	0.008248
RS	38	1.945414	6.680443	530.546758	0.008030	0.007636
RS	39	2.114498	6.680443	560.283371	0.008480	0.007999
RS	40	2.297561	7.129416	553.799387	0.008382	0.007875
RS	41	2.495756	7.129416	583.469357	0.008831	0.008262
RS	42	2.710335	7.263755	602.181735	0.009115	0.008508
RS	43	2.942652	7.263755	631.867977	0.009564	0.008919
RS	44	3.194174	7.209917	666.146905	0.010083	0.009396
RS	45	3.466488	7.209917	695.020777	0.010520	0.009810
RS	46	3.761313	7.087734	735.111821	0.011127	0.010373
RS	47	4.080510	7.087734	761.491413	0.011526	0.010755
RS	48	4.426094	6.951338	800.946958	0.012123	0.011307
RS	49	4.800245	6.951338	822.503475	0.012449	0.011618
RS	50	5.205325	6.814874	857.252143	0.012975	0.012100
RS	51	5.643892	6.814874	871.183055	0.013186	0.012301
RS	52	6.118713	6.702045	894.972991	0.013546	0.012630
RS	53	6.632785	6.702045	898.444266	0.013599	0.012683
RS	54	7.189353	6.753473	889.772921	0.013468	0.012562
RS	55	7.791930	6.753473	882.274509	0.013354	0.012458
RS	56	8.444319	6.753473	868.486228	0.013145	0.012263
RS	57	9.150638	6.753473	848.190806	0.012838	0.011972
RS	58	9.915346	11.796685	482.489094	0.007303	0.006922
RS	59	10.743268	11.796685	488.825539	0.007399	0.006997
RS	60	11.639630	11.796685	492.511875	0.007455	0.007031
RS	61	12.610091	11.796685	493.257960	0.007466	0.007021
RS	62	13.660775	11.796685	490.802857	0.007429	0.006964
RS	63	14.798315	11.796685	5300.778310	0.080233	0.073841
PA	4+25*2+4+6 0.026622984 0.016893841 14.798314512 4.284147836 0.420037441 0.725476689 0.759183332 0.716177685 0.721801967 0.763160824 0.824113558 0.904500533 1.011801858 1.155257322 1.354950092 1.657350003 2.133258148 2.844294256 3.787733266 4.861473057 5.888123032 6.680443052 7.129416013 7.263754554 7.209917003 7.087734242 6.951338166 6.814873593 6.702045281 6.753472640 11.796685171
//
IT	5237
RD	18
LK	-242242.238849
QD	-271.279038 -> -239.280660
RI	0.0071114138
TR	0.025739	0.017048
MT	15.052402
MM	C_pi: 3.814090, n_recomb: 68664.730525
RS	0	0.000000	5.144825	107.147323	0.001560	0.000043
RS	1	0.008296	5.144825	115.849676	0.001687	0.000489
RS	2	0.017279	5.144825	125.242137	0.001824	0.001396
RS	3	0.027008	5.144825	135.376559	0.001972	0.002359
RS	4	0.037545	0.420394	1768.411730	0.025754	0.030039
RS	5	0.048955	0.420394	1861.933353	0.027116	0.031696
RS	6	0.061311	0.745662	1110.319937	0.016170	0.018265
RS	7	0.074693	0.745662	1180.305224	0.017189	0.018219
RS	8	0.089185	0.786550	1188.293830	0.017306	0.017753
RS	9	0.104879	0.786550	1260.582992	0.018359	0.018525
RS	10	0.121875	0.738286	1421.171222	0.020697	0.020763
RS	11	0.140281	0.738286	1499.870439	0.021843	0.022048
RS	12	0.160213	0.740181	1575.559362	0.022946	0.023221
RS	13	0.181800	0.740181	1655.542841	0.024111	0.024580
RS	14	0.205177	0.779693	1648.723871	0.024011	0.024551
RS	15	0.230493	0.779693	1726.526259	0.025144	0.025874
RS	16	0.257909	0.838888	1677.986901	0.024437	0.025215
RS	17	0.287600	0.838888	1751.898336	0.025514	0.026495
RS	18	0.319754	0.916674	1671.707201	0.024346	0.025328
RS	19	0.354575	0.916674	1740.715397	0.025351	0.026523
RS	20	0.392285	1.020362	1626.740753	0.023691	0.024783
RS	21	0.433123	1.020362	1690.395075	0.024618	0.025845
RS	22	0.477348	1.159457	1544.840635	0.022498	0.023561
RS	23	0.525243	1.159457	1603.244467	0.023349	0.024479
RS	24	0.577111	1.354682	1423.980633	0.020738	0.021660
RS	25	0.633281	1.354682	1477.682374	0.021520	0.022457
RS	26	0.694111	1.653846	1257.070093	0.018307	0.019033
RS	27	0.759987	1.653846	1306.805826	0.019032	0.019726
RS	28	0.831328	2.130579	1056.431878	0.015385	0.015889
RS	29	0.908588	2.130579	1102.427926	0.016055	0.016475
RS	30	0.992256	2.851659	861.478137	0.012546	0.012816
RS	31	1.082865	2.851659	903.300997	0.013155	0.013301
RS	32	1.180991	3.820343	708.424515	0.010317	0.010369
RS	33	1.287257	3.820343	745.985869	0.010864	0.010778
RS	34	1.402338	4.935952	608.811058	0.008866	0.008736
RS	35	1.526966	4.935952	642.908481	0.009363	0.009103
RS	36	1.661933	6.013413	557.576675	0.008120	0.007842
RS	37	1.808096	6.013413	589.492343	0.008585	0.008197
RS	38	1.966384	6.850949	546.901439	0.007965	0.007561
RS	39	2.137803	6.850949	577.900916	0.008416	0.007924
RS	40	2.323442	7.326958	570.362685	0.008306	0.007788
RS	41	2.524481	7.326958	601.329051	0.008757	0.008175
RS	42	2.742198	7.467638	620.836102	0.009042	0.008421
RS	43	2.977975	7.467638	651.922827	0.009494	0.008833
RS	44	3.233312	7.406307	688.363874	0.010025	0.009319
RS	45	3.509830	7.406307	718.754638	0.010468	0.009737
RS	46	3.809287	7.271391	761.789773	0.011094	0.010317
RS	47	4.133586	7.271391	789.744356	0.011501	0.010706
RS	48	4.484788	7.122040	832.412761	0.012123	0.011280
RS	49	4.865123	7.122040	855.482049	0.012459	0.011601
RS	50	5.277010	6.974201	893.340179	0.013010	0.012107
RS	51	5.723065	6.974201	908.552492	0.013232	0.012319
RS	52	6.206124	6.852778	934.882429	0.013615	0.012670
RS	53	6.729255	6.852778	939.210411	0.013678	0.012733
RS	54	7.295782	6.904167	931.009635	0.013559	0.012624
RS	55	7.909307	6.904167	923.866947	0.013455	0.012530
RS	56	8.573727	6.904167	910.134052	0.013255	0.012344
RS	57	9.293265	6.904167	889.566079	0.012955	0.012061
RS	58	10.072493	12.262769	498.300046	0.007257	0.006862
RS	59	10.916362	12.262769	505.782927	0.007366	0.006951
RS	60	11.830236	12.262769	510.600816	0.007436	0.007000
RS	61	12.819921	12.262769	512.441333	0.007463	0.007006
RS	62	13.891706	12.262769	511.018171	0.007442	0.006966
RS	63	15.052402	12.262769	5649.462214	0.082276	0.075734
PA	4+25*2+4+6 0.025738768 0.017048106 15.052401750 5.144825299 0.420394381 0.745661953 0.786550324 0.738286361 0.740181286 0.779692957 0.838887533 0.916673529 1.020362230 1.159457152 1.354681964 1.653845875 2.130578545 2.851658776 3.820342979 4.935952288 6.013412760 6.850949240 7.326957829 7.467637991 7.406306821 7.271390673 7.122039653 6.974200744 6.852778439 6.904166892 12.262768824
//
IT	4954
RD	19
LK	-242179.809523
QD	-249.057497 -> -220.456003
RI	0.0063307714
TR	0.024920	0.017187
MT	15.300773
MM	C_pi: 3.926937, n_recomb: 71187.745919
RS	0	0.000000	6.211790	92.216323	0.001295	0.000035
RS	1	0.008324	6.211790	99.760107	0.001401	0.000403
RS	2	0.017340	6.211790	107.909143	0.001516	0.001154
RS	3	0.027107	6.211790	116.709939	0.001639	0.001960
RS	4	0.037687	0.420948	1839.042082	0.025834	0.030128
RS	5	0.049147	0.420948	1936.625082	0.027204	0.031939
RS	6	0.061561	0.765298	1127.158081	0.015834	0.017981
RS	7	0.075009	0.765298	1198.980181	0.016843	0.017964
RS	8	0.089576	0.813773	1198.326038	0.016833	0.017369
RS	9	0.105355	0.813773	1272.297566	0.017872	0.018117
RS	10	0.122448	0.760289	1442.301831	0.020261	0.020399
RS	11	0.140964	0.760289	1523.477608	0.021401	0.021659
RS	12	0.161021	0.758417	1609.757826	0.022613	0.022932
RS	13	0.182747	0.758417	1692.822471	0.023780	0.024277
RS	14	0.206281	0.796116	1693.039098	0.023783	0.024342
RS	15	0.231775	0.796116	1774.214202	0.024923	0.025655
RS	16	0.259390	0.853635	1731.403884	0.024322	0.025094
RS	17	0.289304	0.853635	1808.792153	0.025409	0.026367
RS	18	0.321708	0.928921	1734.131915	0.024360	0.025316
RS	19	0.356809	0.928921	1806.557656	0.025377	0.026510
RS	20	0.394832	1.029091	1696.940649	0.023838	0.024892
RS	21	0.436020	1.029091	1763.797418	0.024777	0.025959
RS	22	0.480636	1.163888	1619.767046	0.022753	0.023779
RS	23	0.528965	1.163888	1681.061249	0.023614	0.024705
RS	24	0.581317	1.354637	1498.768658	0.021054	0.021942
RS	25	0.638027	1.354637	1555.050101	0.021844	0.022747
RS	26	0.699457	1.650387	1325.352572	0.018618	0.019313
RS	27	0.766001	1.650387	1377.453198	0.019350	0.020014
RS	28	0.838083	2.127425	1112.616495	0.015629	0.016106
RS	29	0.916165	2.127425	1160.835188	0.016307	0.016701
RS	30	1.000746	2.857511	903.816456	0.012696	0.012944
RS	31	1.092367	2.857511	947.664573	0.013312	0.013437
RS	32	1.191614	3.850040	739.041790	0.010382	0.010417
RS	33	1.299122	3.850040	778.351177	0.010934	0.010832
RS	34	1.415579	5.006322	631.316707	0.008868	0.008725
RS	35	1.541729	5.006322	666.894491	0.009368	0.009096
RS	36	1.678379	6.134174	575.302535	0.008081	0.007794
RS	37	1.826403	6.134174	608.514880	0.008548	0.008150
RS	38	1.986748	7.017297	562.523798	0.007902	0.007490
RS	39	2.160440	7.017297	594.745804	0.008355	0.007853
RS	40	2.348589	7.521002	586.082757	0.008233	0.007706
RS	41	2.552399	7.521002	618.301791	0.008686	0.008092
RS	42	2.773172	7.668413	638.538827	0.008970	0.008337
RS	43	3.012322	7.668413	670.982689	0.009426	0.008750
RS	44	3.271378	7.599570	709.544599	0.009967	0.009245
RS	45	3.551997	7.599570	741.414190	0.010415	0.009666
RS	46	3.855973	7.451581	787.394896	0.011061	0.010263
RS	47	4.185250	7.451581	816.895906	0.011475	0.010659
RS	48	4.541935	7.288813	862.817749	0.012120	0.011254
RS	49	4.928309	7.288813	887.382667	0.012465	0.011584
RS	50	5.346843	7.129198	928.409244	0.013042	0.012113
RS	51	5.800214	7.129198	944.897115	0.013273	0.012335
RS	52	6.291321	6.998892	973.829190	0.013680	0.012708
RS	53	6.823307	6.998892	979.017949	0.013753	0.012781
RS	54	7.399572	7.049806	971.364210	0.013645	0.012683
RS	55	8.023802	7.049806	964.587067	0.013550	0.012598
RS	56	8.699991	7.049806	950.924832	0.013358	0.012420
RS	57	9.432463	7.049806	930.105051	0.013066	0.012145
RS	58	10.225903	12.721745	513.420080	0.007212	0.006804
RS	59	11.085385	12.721745	522.029979	0.007333	0.006906
RS	60	12.016407	12.721745	527.966201	0.007417	0.006969
RS	61	13.024922	12.721745	530.895327	0.007458	0.006990
RS	62	14.117382	12.721745	530.506839	0.007452	0.006966
RS	63	15.300773	12.721745	5995.098794	0.084215	0.077530
PA	4+25*2+4+6 0.024919802 0.017187148 15.300773499 6.211790125 0.420948051 0.765298072 0.813773419 0.760289009 0.758417297 0.796115514 0.853635203 0.928921184 1.029090633 1.163888423 1.354636747 1.650387009 2.127425070 2.857511256 3.850040031 5.006321580 6.134174096 7.017297310 7.521001579 7.668412804 7.599570225 7.451581190 7.288813031 7.129198354 6.998891829 7.049805613 12.721745114
//
IT	4813
RD	20
LK	-242123.999176
QD	-229.070246 -> -203.485450
RI	0.0056695498
TR	0.024161	0.017313
MT	15.543073
MM	C_pi: 4.037118, n_recomb: 73634.644658
RS	0	0.000000	7.539411	78.760605	0.001070	0.000029
RS	1	0.008350	7.539411	85.245441	0.001158	0.000330
RS	2	0.017398	7.539411	92.255904	0.001253	0.000949
RS	3	0.027201	7.539411	99.833154	0.001356	0.001620
RS	4	0.037823	0.421693	1906.640771	0.025893	0.030186
RS	5	0.049332	0.421693	2008.164112	0.027272	0.032147
RS	6	0.061802	0.784327	1142.893675	0.015521	0.017714
RS	7	0.075313	0.784327	1216.456187	0.016520	0.017725
RS	8	0.089952	0.840774	1206.847815	0.016390	0.017005
RS	9	0.105814	0.840774	1282.362615	0.017415	0.017732
RS	10	0.123000	0.782122	1461.191301	0.019844	0.020052
RS	11	0.141622	0.782122	1544.686806	0.020978	0.021287
RS	12	0.161798	0.776468	1641.300216	0.022290	0.022653
RS	13	0.183659	0.776468	1727.303114	0.023458	0.023985
RS	14	0.207346	0.812397	1734.458586	0.023555	0.024136
RS	15	0.233010	0.812397	1818.884542	0.024701	0.025440
RS	16	0.260818	0.868321	1781.826029	0.024198	0.024969
RS	17	0.290948	0.868321	1862.595453	0.025295	0.026236
RS	18	0.323593	0.941200	1793.699869	0.024359	0.025295
RS	19	0.358965	0.941200	1869.475880	0.025389	0.026487
RS	20	0.397291	1.037944	1764.726361	0.023966	0.024989
RS	21	0.438816	1.037944	1834.738961	0.024917	0.026060
RS	22	0.483810	1.168504	1692.969381	0.022991	0.023984
RS	23	0.532560	1.168504	1757.112619	0.023863	0.024916
RS	24	0.585381	1.354770	1572.557345	0.021356	0.022214
RS	25	0.642613	1.354770	1631.370740	0.022155	0.023026
RS	26	0.704624	1.646958	1393.162578	0.018920	0.019587
RS	27	0.771814	1.646958	1447.576607	0.019659	0.020296
RS	28	0.844614	2.123829	1168.542018	0.015869	0.016321
RS	29	0.923493	2.123829	1218.940062	0.016554	0.016924
RS	30	1.008958	2.861963	945.857323	0.012845	0.013073
RS	31	1.101561	2.861963	991.698499	0.013468	0.013574
RS	32	1.201896	3.876988	769.234825	0.010447	0.010466
RS	33	1.310609	3.876988	810.263662	0.011004	0.010887
RS	34	1.428401	5.072733	653.279683	0.008872	0.008718
RS	35	1.556029	5.072733	690.306265	0.009375	0.009092
RS	36	1.694314	6.250470	592.389794	0.008045	0.007749
RS	37	1.844146	6.250470	626.862028	0.008513	0.008107
RS	38	2.006490	7.179449	577.414081	0.007842	0.007423
RS	39	2.182390	7.179449	610.816752	0.008295	0.007787
RS	40	2.372979	7.711395	600.968391	0.008161	0.007627
RS	41	2.579482	7.711395	634.394791	0.008615	0.008014
RS	42	2.803230	7.865906	655.297190	0.008899	0.008257
RS	43	3.045661	7.865906	689.052649	0.009358	0.008670
RS	44	3.308336	7.789514	729.691593	0.009910	0.009173
RS	45	3.592946	7.789514	762.998899	0.010362	0.009597
RS	46	3.901321	7.628112	811.920590	0.011026	0.010210
RS	47	4.235447	7.628112	842.935553	0.011448	0.010612
RS	48	4.597475	7.451485	892.142571	0.012116	0.011228
RS	49	4.989732	7.451485	918.181418	0.012469	0.011567
RS	50	5.414745	7.279706	962.427605	0.013070	0.012119
RS	51	5.875248	7.279706	980.180241	0.013311	0.012350
RS	52	6.374205	7.140228	1011.770589	0.013740	0.012744
RS	53	6.914827	7.140228	1017.819106	0.013823	0.012826
RS	54	7.500593	7.190220	1010.788246	0.013727	0.012740
RS	55	8.135273	7.190220	1004.381400	0.013640	0.012663
RS	56	8.822951	7.190220	990.800275	0.013456	0.012493
RS	57	9.568053	7.190220	969.744994	0.013170	0.012225
RS	58	10.375374	13.172669	527.858301	0.007169	0.006749
RS	59	11.250109	13.172669	537.572166	0.007301	0.006862
RS	60	12.197888	13.172669	544.609133	0.007396	0.006937
RS	61	13.224811	13.172669	548.615914	0.007451	0.006972
RS	62	14.337485	13.172669	549.258945	0.007459	0.006963
RS	63	15.543073	13.172669	6336.532437	0.086054	0.079233
PA	4+25*2+4+6 0.024161026 0.017312801 15.543072907 7.539411452 0.421693137 0.784326594 0.840773838 0.782122259 0.776467550 0.812396547 0.868320572 0.941200481 1.037943999 1.168503680 1.354769811 1.646957510 2.123828897 2.861962764 3.876988358 5.072733190 6.250469988 7.179449290 7.711394738 7.865905829 7.789514455 7.628112148 7.451485235 7.279706342 7.140227826 7.190220032 13.172669325
//
IT	4629
RD	21
LK	-242074.067194
QD	-211.072368 -> -188.168852
RI	0.0051149269
TR	0.023458	0.017427
MT	15.778967
MM	C_pi: 4.144440, n_recomb: 76004.001400
RS	0	0.000000	9.196322	66.784806	0.000879	0.000024
RS	1	0.008376	9.196322	72.315642	0.000951	0.000269
RS	2	0.017454	9.196322	78.298794	0.001030	0.000776
RS	3	0.027292	9.196322	84.770254	0.001115	0.001332
RS	4	0.037954	0.422617	1971.108381	0.025934	0.030219
RS	5	0.049509	0.422617	2076.444114	0.027320	0.032323
RS	6	0.062032	0.802700	1157.658239	0.015232	0.017464
RS	7	0.075605	0.802700	1232.871536	0.016221	0.017503
RS	8	0.090313	0.867479	1214.044851	0.015973	0.016661
RS	9	0.106254	0.867479	1290.973593	0.016986	0.017369
RS	10	0.123531	0.803731	1478.042138	0.019447	0.019721
RS	11	0.142254	0.803731	1563.706142	0.020574	0.020934
RS	12	0.162545	0.794291	1670.349937	0.021977	0.022385
RS	13	0.184536	0.794291	1759.148166	0.023145	0.023704
RS	14	0.208370	0.828493	1773.113880	0.023329	0.023934
RS	15	0.234199	0.828493	1860.664840	0.024481	0.025229
RS	16	0.262192	0.882908	1829.310859	0.024069	0.024842
RS	17	0.292530	0.882908	1913.358496	0.025174	0.026103
RS	18	0.325409	0.953476	1850.391957	0.024346	0.025265
RS	19	0.361042	0.953476	1929.442454	0.025386	0.026456
RS	20	0.399659	1.046879	1830.010499	0.024078	0.025073
RS	21	0.441511	1.046879	1903.124636	0.025040	0.026148
RS	22	0.486869	1.173260	1764.302308	0.023213	0.024175
RS	23	0.536026	1.173260	1831.247290	0.024094	0.025114
RS	24	0.589300	1.355048	1645.176236	0.021646	0.022475
RS	25	0.647037	1.355048	1706.468876	0.022452	0.023294
RS	26	0.709610	1.643540	1460.349389	0.019214	0.019855
RS	27	0.777424	1.643540	1517.020153	0.019960	0.020570
RS	28	0.850918	2.119819	1224.092814	0.016106	0.016534
RS	29	0.930569	2.119819	1276.621610	0.016797	0.017145
RS	30	1.016890	2.865107	987.523866	0.012993	0.013201
RS	31	1.110443	2.865107	1035.321374	0.013622	0.013710
RS	32	1.211831	3.901325	798.959617	0.010512	0.010517
RS	33	1.321712	3.901325	841.676002	0.011074	0.010944
RS	34	1.440797	5.135314	674.677994	0.008877	0.008712
RS	35	1.569856	5.135314	713.119526	0.009383	0.009091
RS	36	1.709725	6.362356	608.831765	0.008011	0.007708
RS	37	1.861311	6.362356	644.525535	0.008480	0.008067
RS	38	2.025593	7.337338	591.578276	0.007784	0.007359
RS	39	2.203636	7.337338	626.118608	0.008238	0.007723
RS	40	2.396591	7.898003	615.030643	0.008092	0.007552
RS	41	2.605709	7.898003	649.617870	0.008547	0.007939
RS	42	2.832343	8.059923	671.124730	0.008830	0.008180
RS	43	3.077961	8.059923	706.144522	0.009291	0.008594
RS	44	3.344151	7.975941	748.813494	0.009852	0.009104
RS	45	3.632638	7.975941	783.514847	0.010309	0.009531
RS	46	3.945289	7.800808	835.365250	0.010991	0.010159
RS	47	4.284128	7.800808	867.858288	0.011419	0.010566
RS	48	4.651349	7.609895	920.374683	0.012110	0.011203
RS	49	5.049329	7.609895	947.861697	0.012471	0.011549
RS	50	5.480644	7.425580	995.370961	0.013096	0.012124
RS	51	5.948087	7.425580	1014.373103	0.013346	0.012364
RS	52	6.454683	7.276652	1048.671304	0.013798	0.012778
RS	53	7.003712	7.276652	1055.573978	0.013888	0.012869
RS	54	7.598729	7.325254	1049.242905	0.013805	0.012794
RS	55	8.243586	7.325254	1043.206343	0.013726	0.012724
RS	56	8.942457	7.325254	1029.712208	0.013548	0.012562
RS	57	9.699866	7.325254	1008.433484	0.013268	0.012300
RS	58	10.520716	13.614667	541.625335	0.007126	0.006697
RS	59	11.410322	13.614667	552.417078	0.007268	0.006819
RS	60	12.374443	13.614667	560.533488	0.007375	0.006906
RS	61	13.419320	13.614667	565.602554	0.007442	0.006954
RS	62	14.551718	13.614667	567.268825	0.007464	0.006958
RS	63	15.778967	13.614667	6672.718361	0.087794	0.080846
PA	4+25*2+4+6 0.023457803 0.017426725 15.778966597 9.196322400 0.422617296 0.802700272 0.867478600 0.803730690 0.794291316 0.828492997 0.882908294 0.953476041 1.046879470 1.173259820 1.355047593 1.643539751 2.119818524 2.865107010 3.901324541 5.135314134 6.362356319 7.337337799 7.898002848 8.059923069 7.975941318 7.800807983 7.609895100 7.425579764 7.276651790 7.325254029 13.614666873
//
IT	3894
RD	22
LK	-242029.360468
QD	-194.847902 -> -174.329197
RI	0.0046541067
TR	0.022806	0.017530
MT	16.008343
MM	C_pi: 4.248767, n_recomb: 78294.787703
RS	0	0.000000	11.269480	56.250311	0.000718	0.000019
RS	1	0.008401	11.269480	60.933126	0.000778	0.000218
RS	2	0.017507	11.269480	66.001902	0.000843	0.000632
RS	3	0.027379	11.269480	71.487770	0.000913	0.001089
RS	4	0.038080	0.423690	2032.471169	0.025959	0.030229
RS	5	0.049680	0.423690	2141.488282	0.027352	0.032470
RS	6	0.062254	0.820378	1171.572082	0.014964	0.017231
RS	7	0.075885	0.820378	1248.353330	0.015944	0.017296
RS	8	0.090660	0.893799	1220.113956	0.015584	0.016338
RS	9	0.106677	0.893799	1298.338373	0.016583	0.017029
RS	10	0.124040	0.825054	1493.060863	0.019070	0.019407
RS	11	0.142861	0.825054	1580.749155	0.020190	0.020598
RS	12	0.163263	0.811844	1697.083983	0.021676	0.022127
RS	13	0.185380	0.811844	1788.536343	0.022844	0.023433
RS	14	0.209354	0.844377	1809.117192	0.023106	0.023736
RS	15	0.235342	0.844377	1899.664478	0.024263	0.025022
RS	16	0.263514	0.897367	1873.931066	0.023934	0.024713
RS	17	0.294052	0.897367	1961.148190	0.025048	0.025968
RS	18	0.327155	0.965721	1904.203475	0.024321	0.025228
RS	19	0.363040	0.965721	1986.445281	0.025371	0.026417
RS	20	0.401939	1.055866	1892.720701	0.024174	0.025146
RS	21	0.444106	1.055866	1968.875206	0.025147	0.026224
RS	22	0.489815	1.178127	1833.635345	0.023420	0.024355
RS	23	0.539365	1.178127	1903.329488	0.024310	0.025299
RS	24	0.593077	1.355448	1716.468427	0.021923	0.022727
RS	25	0.651301	1.355448	1780.183331	0.022737	0.023551
RS	26	0.714416	1.640135	1526.764596	0.019500	0.020117
RS	27	0.782834	1.640135	1585.631004	0.020252	0.020838
RS	28	0.856999	2.115440	1279.155186	0.016338	0.016744
RS	29	0.937395	2.115440	1333.761462	0.017035	0.017362
RS	30	1.024544	2.867052	1028.742063	0.013139	0.013330
RS	31	1.119015	2.867052	1078.455112	0.013774	0.013845
RS	32	1.221423	3.923224	828.171135	0.010578	0.010569
RS	33	1.332433	3.923224	872.540133	0.011144	0.011002
RS	34	1.452769	5.194240	695.490292	0.008883	0.008709
RS	35	1.583214	5.194240	735.310916	0.009392	0.009091
RS	36	1.724618	6.469941	624.623870	0.007978	0.007669
RS	37	1.877901	6.469941	661.499572	0.008449	0.008030
RS	38	2.044060	7.490994	605.021742	0.007727	0.007299
RS	39	2.224179	7.490994	640.655851	0.008183	0.007663
RS	40	2.419429	8.080789	628.281127	0.008025	0.007481
RS	41	2.631082	8.080789	663.981752	0.008481	0.007867
RS	42	2.860515	8.250388	686.034834	0.008762	0.008106
RS	43	3.109222	8.250388	722.270382	0.009225	0.008520
RS	44	3.378823	8.158762	766.920461	0.009795	0.009037
RS	45	3.671073	8.158762	802.970151	0.010256	0.009466
RS	46	3.987874	7.969586	857.731526	0.010955	0.010109
RS	47	4.331288	7.969586	891.663924	0.011389	0.010521
RS	48	4.703553	7.763991	947.504902	0.012102	0.011178
RS	49	5.107090	7.763991	976.410874	0.012471	0.011531
RS	50	5.544529	7.566781	1027.219486	0.013120	0.012128
RS	51	6.018715	7.566781	1047.452031	0.013378	0.012376
RS	52	6.532737	7.408129	1084.502561	0.013852	0.012811
RS	53	7.089941	7.408129	1092.249734	0.013950	0.012910
RS	54	7.693955	7.454878	1086.693178	0.013880	0.012846
RS	55	8.348711	7.454878	1081.022890	0.013807	0.012784
RS	56	9.058472	7.454878	1067.617786	0.013636	0.012627
RS	57	9.827858	7.454878	1046.124108	0.013361	0.012372
RS	58	10.661879	14.047111	554.732687	0.007085	0.006646
RS	59	11.565965	14.047111	566.573777	0.007236	0.006778
RS	60	12.546001	14.047111	575.745265	0.007354	0.006876
RS	61	13.608368	14.047111	581.857526	0.007432	0.006935
RS	62	14.759983	14.047111	584.534365	0.007466	0.006952
RS	63	16.008343	14.047111	7002.706615	0.089440	0.082372
PA	4+25*2+4+6 0.022805641 0.017530247 16.008343188 11.269480163 0.423690187 0.820378302 0.893799311 0.825054262 0.811843996 0.844377418 0.897367238 0.965721205 1.055866406 1.178127069 1.355448198 1.640135355 2.115439702 2.867052464 3.923223951 5.194239858 6.469941215 7.490994378 8.080788630 8.250387884 8.158762353 7.969586336 7.763990657 7.566781252 7.408128616 7.454877526 14.047111394
//
IT	4889
RD	23
LK	-241989.300932
QD	-180.205767 -> -161.809528
RI	0.0042754327
TR	0.022201	0.017625
MT	16.231024
MM	C_pi: 4.349994, n_recomb: 80506.940239
RS	0	0.000000	13.869628	47.082230	0.000585	0.000015
RS	1	0.008424	13.869628	51.020289	0.000634	0.000176
RS	2	0.017559	13.869628	55.285148	0.000687	0.000512
RS	3	0.027462	13.869628	59.903471	0.000744	0.000887
RS	4	0.038200	0.424904	2090.697556	0.025969	0.030221
RS	5	0.049843	0.424904	2203.261484	0.027367	0.032591
RS	6	0.062466	0.837317	1184.767203	0.014716	0.017014
RS	7	0.076153	0.837317	1263.041304	0.015689	0.017105
RS	8	0.090993	0.919664	1225.227327	0.015219	0.016033
RS	9	0.107083	0.919664	1304.639820	0.016205	0.016709
RS	10	0.124529	0.846045	1506.438831	0.018712	0.019108
RS	11	0.143444	0.846045	1596.014958	0.019825	0.020279
RS	12	0.163953	0.829092	1721.674020	0.021385	0.021880
RS	13	0.186189	0.829092	1815.642525	0.022553	0.023174
RS	14	0.210299	0.860020	1842.614753	0.022888	0.023543
RS	15	0.236440	0.860020	1936.029193	0.024048	0.024821
RS	16	0.264783	0.911678	1915.771620	0.023796	0.024583
RS	17	0.295514	0.911678	2006.045720	0.024918	0.025832
RS	18	0.328834	0.977908	1955.177192	0.024286	0.025183
RS	19	0.364961	0.977908	2040.521722	0.025346	0.026371
RS	20	0.404132	1.064878	1952.826281	0.024257	0.025208
RS	21	0.446602	1.064878	2031.954715	0.025239	0.026288
RS	22	0.492650	1.183080	1900.877924	0.023611	0.024522
RS	23	0.542578	1.183080	1973.264758	0.024510	0.025472
RS	24	0.596711	1.355952	1786.312859	0.022188	0.022968
RS	25	0.655405	1.355952	1852.390168	0.023009	0.023797
RS	26	0.719044	1.636742	1592.292855	0.019778	0.020373
RS	27	0.788044	1.636742	1653.290766	0.020536	0.021099
RS	28	0.862856	2.110723	1333.644331	0.016566	0.016952
RS	29	0.943972	2.110723	1390.271391	0.017269	0.017576
RS	30	1.031920	2.867903	1069.453140	0.013284	0.013457
RS	31	1.127278	2.867903	1121.037874	0.013925	0.013980
RS	32	1.230670	3.942844	856.839001	0.010643	0.010622
RS	33	1.342771	3.942844	902.823518	0.011214	0.011061
RS	34	1.464317	5.249681	715.705934	0.008890	0.008708
RS	35	1.596102	5.249681	756.868499	0.009401	0.009093
RS	36	1.738989	6.573342	639.770292	0.007947	0.007632
RS	37	1.893913	6.573342	677.787718	0.008419	0.007995
RS	38	2.061889	7.640443	617.760025	0.007673	0.007242
RS	39	2.244017	7.640443	654.443855	0.008129	0.007606
RS	40	2.441487	8.259678	640.744322	0.007959	0.007412
RS	41	2.655593	8.259678	677.510850	0.008416	0.007798
RS	42	2.887736	8.437194	700.054506	0.008696	0.008035
RS	43	3.139437	8.437194	737.456790	0.009160	0.008449
RS	44	3.412341	8.337853	784.039012	0.009739	0.008973
RS	45	3.708236	8.337853	821.390211	0.010203	0.009404
RS	46	4.029059	8.134346	879.039148	0.010919	0.010061
RS	47	4.376909	8.134346	914.370272	0.011358	0.010478
RS	48	4.754064	7.913684	973.545490	0.012093	0.011154
RS	49	5.162991	7.913684	1003.838569	0.012469	0.011514
RS	50	5.606369	7.703244	1057.976056	0.013141	0.012132
RS	51	6.087099	7.703244	1079.416725	0.013408	0.012388
RS	52	6.608327	7.534609	1119.257921	0.013903	0.012842
RS	53	7.173467	7.534609	1127.836455	0.014009	0.012949
RS	54	7.786216	7.579036	1123.128340	0.013951	0.012896
RS	55	8.450585	7.579036	1117.816561	0.013885	0.012840
RS	56	9.170924	7.579036	1104.498787	0.013719	0.012690
RS	57	9.951948	7.579036	1082.795009	0.013450	0.012440
RS	58	10.798769	14.469352	567.202448	0.007045	0.006598
RS	59	11.716929	14.469352	580.062497	0.007205	0.006738
RS	60	12.712439	14.469352	590.262230	0.007332	0.006846
RS	61	13.791816	14.469352	597.395475	0.007420	0.006916
RS	62	14.962124	14.469352	601.066402	0.007466	0.006945
RS	63	16.231024	14.469352	7325.763891	0.090995	0.083815
PA	4+25*2+4+6 0.022200560 0.017624631 16.231023941 13.869628178 0.424904192 0.837316693 0.919663911 0.846045001 0.829092398 0.860019564 0.911677646 0.977907659 1.064877625 1.183079675 1.355952334 1.636741530 2.110722926 2.867902811 3.942844261 5.249680696 6.573341707 7.640442636 8.259678235 8.437194285 8.337853075 8.134345686 7.913683764 7.703244052 7.534608740 7.579036497 14.469352397
//
IT	5095
RD	24
LK	-241953.377988
QD	-166.977186 -> -150.470951
RI	0.0039670954
TR	0.021639	0.017711
MT	16.446865
MM	C_pi: 4.448008, n_recomb: 82640.352195
RS	0	0.000000	17.138199	39.179833	0.000474	0.000012
RS	1	0.008447	17.138199	42.470860	0.000514	0.000142
RS	2	0.017608	17.138199	46.036631	0.000557	0.000413
RS	3	0.027542	17.138199	49.899786	0.000604	0.000719
RS	4	0.038315	0.426219	2145.933763	0.025967	0.030197
RS	5	0.049999	0.426219	2261.910788	0.027371	0.032689
RS	6	0.062670	0.853459	1197.379573	0.014489	0.016814
RS	7	0.076410	0.853459	1277.079428	0.015453	0.016929
RS	8	0.091312	0.945006	1229.527686	0.014878	0.015747
RS	9	0.107472	0.945006	1310.030110	0.015852	0.016410
RS	10	0.124997	0.866649	1518.356823	0.018373	0.018826
RS	11	0.144003	0.866649	1609.692121	0.019478	0.019977
RS	12	0.164614	0.845998	1744.286601	0.021107	0.021644
RS	13	0.186966	0.845998	1840.636810	0.022273	0.022926
RS	14	0.211206	0.875395	1873.729084	0.022673	0.023355
RS	15	0.237494	0.875395	1969.881054	0.023837	0.024625
RS	16	0.266002	0.925813	1954.925643	0.023656	0.024452
RS	17	0.296918	0.925813	2048.140831	0.024784	0.025695
RS	18	0.330446	0.990013	2003.344456	0.024242	0.025133
RS	19	0.366806	0.990013	2091.697811	0.025311	0.026318
RS	20	0.406237	1.073890	2010.293444	0.024326	0.025261
RS	21	0.448999	1.073890	2092.324013	0.025318	0.026343
RS	22	0.495374	1.188097	1965.936520	0.023789	0.024678
RS	23	0.545665	1.188097	2040.955527	0.024697	0.025633
RS	24	0.600205	1.356539	1854.592378	0.022442	0.023199
RS	25	0.659351	1.356539	1922.969211	0.023269	0.024034
RS	26	0.723494	1.633351	1656.819666	0.020049	0.020622
RS	27	0.793055	1.633351	1719.881850	0.020812	0.021353
RS	28	0.868492	2.105706	1387.463816	0.016789	0.017156
RS	29	0.950301	2.105706	1446.051503	0.017498	0.017787
RS	30	1.039020	2.867739	1109.599013	0.013427	0.013584
RS	31	1.135233	2.867739	1163.008485	0.014073	0.014114
RS	32	1.239574	3.960322	884.930795	0.010708	0.010676
RS	33	1.352728	3.960322	932.491475	0.011284	0.011119
RS	34	1.475441	5.301778	735.312955	0.008898	0.008708
RS	35	1.608519	5.301778	777.778936	0.009412	0.009096
RS	36	1.752838	6.672665	654.271716	0.007917	0.007598
RS	37	1.909348	6.672665	693.389913	0.008390	0.007962
RS	38	2.079079	7.785706	629.804423	0.007621	0.007187
RS	39	2.263147	7.785706	667.493609	0.008077	0.007551
RS	40	2.462763	8.434639	652.437166	0.007895	0.007346
RS	41	2.679240	8.434639	690.221844	0.008352	0.007732
RS	42	2.914004	8.620240	713.206116	0.008630	0.007966
RS	43	3.168598	8.620240	751.725614	0.009096	0.008381
RS	44	3.444698	8.513122	800.188358	0.009683	0.008910
RS	45	3.744120	8.513122	838.793092	0.010150	0.009343
RS	46	4.068834	8.295004	899.301914	0.010882	0.010014
RS	47	4.420978	8.295004	935.989267	0.011326	0.010435
RS	48	4.802867	8.058920	998.501112	0.012082	0.011130
RS	49	5.217014	8.058920	1030.146984	0.012465	0.011496
RS	50	5.666144	7.834928	1087.636952	0.013161	0.012135
RS	51	6.153213	7.834928	1110.260564	0.013435	0.012399
RS	52	6.681424	7.656066	1152.925073	0.013951	0.012873
RS	53	7.254254	7.656066	1162.318733	0.014065	0.012986
RS	54	7.875471	7.697697	1158.532969	0.014019	0.012945
RS	55	8.549162	7.697697	1153.568614	0.013959	0.012895
RS	56	9.279760	7.697697	1140.333207	0.013799	0.012750
RS	57	10.072073	7.697697	1118.421067	0.013534	0.012505
RS	58	10.931312	14.880818	579.051640	0.007007	0.006552
RS	59	11.863131	14.880818	592.898710	0.007174	0.006700
RS	60	12.873662	14.880818	604.097782	0.007310	0.006816
RS	61	13.969553	14.880818	612.227156	0.007408	0.006896
RS	62	15.158014	14.880818	616.872449	0.007465	0.006936
RS	63	16.446865	14.880818	7641.186874	0.092463	0.085178
PA	4+25*2+4+6 0.021638915 0.017711008 16.446864661 17.138198719 0.426219132 0.853458525 0.945005679 0.866648758 0.845997620 0.875394632 0.925813059 0.990012877 1.073890346 1.188097104 1.356539418 1.633351410 2.105706171 2.867738708 3.960321621 5.301778186 6.672665005 7.785706178 8.434639175 8.620240371 8.513122161 8.295003854 8.058919713 7.834928021 7.656066309 7.697697464 14.880818500
//
IT	4804
RD	25
LK	-241921.138849
QD	-155.012396 -> -140.190012
RI	0.0037189672
TR	0.021117	0.017790
MT	16.655806
MM	C_pi: 4.542753, n_recomb: 84695.680876
RS	0	0.000000	21.257839	32.425147	0.000383	0.000010
RS	1	0.008469	21.257839	35.159277	0.000415	0.000114
RS	2	0.017654	21.257839	38.122864	0.000450	0.000332
RS	3	0.027618	21.257839	41.334973	0.000488	0.000580
RS	4	0.038426	0.427623	2198.234410	0.025955	0.030161
RS	5	0.050149	0.427623	2317.490546	0.027363	0.032767
RS	6	0.062864	0.868777	1209.512361	0.014281	0.016630
RS	7	0.076656	0.868777	1290.577743	0.015238	0.016768
RS	8	0.091617	0.969758	1233.161960	0.014560	0.015479
RS	9	0.107844	0.969758	1314.666352	0.015522	0.016129
RS	10	0.125446	0.886818	1528.992590	0.018053	0.018559
RS	11	0.144538	0.886818	1621.967147	0.019151	0.019692
RS	12	0.165247	0.862522	1765.103580	0.020841	0.021418
RS	13	0.187710	0.862522	1863.706453	0.022005	0.022688
RS	14	0.212075	0.890475	1902.614981	0.022464	0.023173
RS	15	0.238504	0.890475	2001.376615	0.023630	0.024434
RS	16	0.267170	0.939754	1991.504207	0.023514	0.024320
RS	17	0.298264	0.939754	2087.543181	0.024648	0.025558
RS	18	0.331992	1.002019	2048.766951	0.024190	0.025077
RS	19	0.368576	1.002019	2140.031791	0.025267	0.026261
RS	20	0.408258	1.082881	2065.135254	0.024383	0.025303
RS	21	0.451301	1.082881	2149.992363	0.025385	0.026387
RS	22	0.497988	1.193155	2028.768063	0.023954	0.024823
RS	23	0.548630	1.193155	2106.355870	0.024870	0.025782
RS	24	0.603560	1.357195	1921.220620	0.022684	0.023421
RS	25	0.663142	1.357195	1991.832281	0.023518	0.024260
RS	26	0.727770	1.629966	1720.253299	0.020311	0.020865
RS	27	0.797871	1.629966	1785.310666	0.021079	0.021600
RS	28	0.873908	2.100427	1440.538641	0.017008	0.017357
RS	29	0.956385	2.100427	1501.024473	0.017723	0.017993
RS	30	1.045846	2.866651	1149.133215	0.013568	0.013710
RS	31	1.142884	2.866651	1204.318287	0.014219	0.014246
RS	32	1.248139	3.975803	912.424044	0.010773	0.010729
RS	33	1.362308	3.975803	961.520015	0.011353	0.011178
RS	34	1.486146	5.350696	754.307243	0.008906	0.008709
RS	35	1.620471	5.350696	798.037364	0.009422	0.009101
RS	36	1.766172	6.768032	668.137562	0.007889	0.007566
RS	37	1.924211	6.768032	708.315466	0.008363	0.007931
RS	38	2.095634	7.926834	641.174064	0.007570	0.007134
RS	39	2.281575	7.926834	679.824538	0.008027	0.007499
RS	40	2.483262	8.605661	663.385248	0.007833	0.007282
RS	41	2.702029	8.605661	702.140717	0.008290	0.007668
RS	42	2.939323	8.799502	725.517189	0.008566	0.007899
RS	43	3.196713	8.799502	765.104502	0.009034	0.008314
RS	44	3.475899	8.684527	815.396974	0.009627	0.008849
RS	45	3.778730	8.684527	855.206872	0.010097	0.009284
RS	46	4.107206	8.451516	918.545971	0.010845	0.009968
RS	47	4.463499	8.451516	956.545982	0.011294	0.010393
RS	48	4.849965	8.199679	1022.390854	0.012071	0.011107
RS	49	5.269160	8.199679	1055.353487	0.012461	0.011479
RS	50	5.723855	7.961840	1116.213007	0.013179	0.012139
RS	51	6.217057	7.961840	1139.992195	0.013460	0.012409
RS	52	6.752026	7.772509	1185.509721	0.013997	0.012902
RS	53	7.332300	7.772509	1195.699623	0.014118	0.013022
RS	54	7.961715	7.810885	1192.906764	0.014085	0.012992
RS	55	8.644432	7.810885	1188.275979	0.014030	0.012948
RS	56	9.384967	7.810885	1175.115171	0.013875	0.012808
RS	57	10.188215	7.810885	1152.993639	0.013613	0.012567
RS	58	11.059488	15.281082	590.303228	0.006970	0.006507
RS	59	12.004545	15.281082	605.104401	0.007144	0.006663
RS	60	13.029636	15.281082	617.272432	0.007288	0.006787
RS	61	14.141538	15.281082	626.371060	0.007396	0.006877
RS	62	15.347603	15.281082	631.968395	0.007462	0.006926
RS	63	16.655806	15.281082	7948.451008	0.093847	0.086464
PA	4+25*2+4+6 0.021117307 0.017790350 16.655805872 21.257838902 0.427622687 0.868776528 0.969757896 0.886818267 0.862522221 0.890474789 0.939753990 1.002019159 1.082880773 1.193154932 1.357194675 1.629965878 2.100426724 2.866651077 3.975802958 5.350695996 6.768032335 7.926833686 8.605660507 8.799502274 8.684527155 8.451515711 8.199679276 7.961840359 7.772509394 7.810884782 15.281082263
//
CC
CC	Brief Description of the file format:
CC	  CC  comments
CC	  MM  useful-messages
CC	  RD  round-of-iterations
CC	  LL  \log[P(sequence)]
CC	  QD  Q-before-opt Q-after-opt
CC	  TR  \theta_0 \rho_0
CC	  RS  k t_k \lambda_k \pi_k \sum_{l\not=k}A_{kl} A_{kk}
CC	  DC  begin end best-k t_k+\Delta_k max-prob
CC
MM	Version: 0.6.5-r67
MM	pattern:4+25*2+4+6, n:63, n_free_lambdas:28
MM	n_iterations:25, skip:1, max_t:5, theta/rho:5
MM	is_decoding:0
MM	n_seqs:13, sum_L:1143301, sum_n:105903
RD	0
LK	0.000000
QD	0.000000 -> 0.000000
RI	inf
TR	0.097204	0.019441
MT	5.000000
MM	C_pi: 1.000000, n_recomb: 22012.722039
RS	0	0.000000	1.000000	139.947412	0.006358	0.000000
RS	1	0.006440	1.000000	147.982537	0.006723	0.000000
RS	2	0.013294	1.000000	156.412686	0.007106	0.000000
RS	3	0.020590	1.000000	165.248503	0.007507	0.000000
RS	4	0.028356	1.000000	174.499638	0.007927	0.000000
RS	5	0.036622	1.000000	184.174514	0.008367	0.000000
RS	6	0.045421	1.000000	194.280067	0.008826	0.000000
RS	7	0.054785	1.000000	204.821458	0.009305	0.000000
RS	8	0.064753	1.000000	215.801749	0.009804	0.000000
RS	9	0.075363	1.000000	227.221556	0.010322	0.000000
RS	10	0.086656	1.000000	239.078660	0.010861	0.000000
RS	11	0.098677	1.000000	251.367590	0.011419	0.000000
RS	12	0.111471	1.000000	264.079170	0.011997	0.000000
RS	13	0.125090	1.000000	277.200036	0.012593	0.000000
RS	14	0.139585	1.000000	290.712121	0.013207	0.000000
RS	15	0.155014	1.000000	304.592113	0.013837	0.000000
RS	16	0.171437	1.000000	318.810887	0.014483	0.000000
RS	17	0.188917	1.000000	333.332923	0.015143	0.000000
RS	18	0.207523	1.000000	348.115716	0.015814	0.000000
RS	19	0.227327	1.000000	363.109181	0.016495	0.000000
RS	20	0.248406	1.000000	378.255077	0.017183	0.000000
RS	21	0.270843	1.000000	393.486459	0.017875	0.000000
RS	22	0.294725	1.000000	408.727173	0.018568	0.000000
RS	23	0.320144	1.000000	423.891428	0.019257	0.000000
RS	24	0.347201	1.000000	438.883458	0.019938	0.000000
RS	25	0.376000	1.000000	453.597304	0.020606	0.000000
RS	26	0.406654	1.000000	467.916761	0.021257	0.000000
RS	27	0.439282	1.000000	481.715510	0.021884	0.000000
RS	28	0.474011	1.000000	494.857483	0.022481	0.000000
RS	29	0.510976	1.000000	507.197497	0.023041	0.000000
RS	30	0.550322	1.000000	518.582204	0.023558	0.000000
RS	31	0.592202	1.000000	528.851391	0.024025	0.000000
RS	32	0.636779	1.000000	537.839675	0.024433	0.000000
RS	33	0.684227	1.000000	545.378628	0.024776	0.000000
RS	34	0.734730	1.000000	551.299352	0.025045	0.000000
RS	35	0.788485	1.000000	555.435523	0.025232	0.000000
RS	36	0.845702	1.000000	557.626908	0.025332	0.000000
RS	37	0.906604	1.000000	557.723336	0.025336	0.000000
RS	38	0.971428	1.000000	555.589071	0.025239	0.000000
RS	39	1.040426	1.000000	551.107528	0.025036	0.000000
RS	40	1.113868	1.000000	544.186231	0.024721	0.000000
RS	41	1.192040	1.000000	534.761861	0.024293	0.000000
RS	42	1.275245	1.000000	522.805233	0.023750	0.000000
RS	43	1.363809	1.000000	508.325994	0.023092	0.000000
RS	44	1.458076	1.000000	491.376775	0.022322	0.000000
RS	45	1.558414	1.000000	472.056559	0.021445	0.000000
RS	46	1.665214	1.000000	450.512937	0.020466	0.000000
RS	47	1.778891	1.000000	426.942998	0.019395	0.000000
RS	48	1.899889	1.000000	401.592547	0.018244	0.000000
RS	49	2.028679	1.000000	374.753431	0.017024	0.000000
RS	50	2.165763	1.000000	346.758803	0.015753	0.000000
RS	51	2.311675	1.000000	317.976241	0.014445	0.000000
RS	52	2.466983	1.000000	288.798766	0.013120	0.000000
RS	53	2.632293	1.000000	259.633961	0.011795	0.000000
RS	54	2.808249	1.000000	230.891510	0.010489	0.000000
RS	55	2.995536	1.000000	202.969703	0.009221	0.000000
RS	56	3.194884	1.000000	176.241528	0.008006	0.000000
RS	57	3.407070	1.000000	151.041165	0.006862	0.000000
RS	58	3.632920	1.000000	127.651711	0.005799	0.000000
RS	59	3.873315	1.000000	106.295019	0.004829	0.000000
RS	60	4.129191	1.000000	87.124421	0.003958	0.000000
RS	61	4.401545	1.000000	70.220965	0.003190	0.000000
RS	62	4.691438	1.000000	55.593561	0.002526	0.000000
RS	63	5.000000	1.000000	155.459836	0.007062	0.000000
PA	4+25*2+4+6 0.097204037 0.019440807 5.000000000 1.000000000 1.000000000 1.000000000 1.000000000 1.000000000 1.000000000 1.000000000 1.000000000 1.000000000 1.000000000 1.000000000 1.000000000 1.000000000 1.000000000 1.000000000 1.000000000 1.000000000 1.000000000 1.000000000 1.000000000 1.000000000 1.000000000 1.000000000 1.000000000 1.000000000 1.000000000 1.000000000 1.000000000
//
IT	4162
RD	1
LK	-287988.381777
QD	-3961.714131 -> -1839.425910
RI	0.0679883219
TR	0.074191	0.014749
MT	7.524114
MM	C_pi: 1.218112, n_recomb: 20357.475258
RS	0	0.000000	0.395284	360.245413	0.017696	0.000616
RS	1	0.007121	0.395284	378.788000	0.018607	0.006167
RS	2	0.014750	0.395284	397.757839	0.019539	0.013690
RS	3	0.022922	0.395284	417.085519	0.020488	0.020411
RS	4	0.031675	0.359223	479.955312	0.023576	0.023815
RS	5	0.041052	0.359223	500.460012	0.024584	0.024905
RS	6	0.051097	0.395779	473.384999	0.023254	0.025905
RS	7	0.061857	0.395779	493.060758	0.024220	0.026068
RS	8	0.073384	0.454755	446.959103	0.021956	0.025367
RS	9	0.085731	0.454755	465.559403	0.022869	0.024576
RS	10	0.098957	0.521980	422.480151	0.020753	0.024065
RS	11	0.113126	0.521980	440.071411	0.021617	0.023809
RS	12	0.128303	0.594909	402.163935	0.019755	0.023660
RS	13	0.144562	0.594909	418.835547	0.020574	0.023461
RS	14	0.161978	0.678022	382.692301	0.018799	0.023115
RS	15	0.180634	0.678022	398.486927	0.019574	0.022594
RS	16	0.200619	0.772230	364.276716	0.017894	0.021916
RS	17	0.222027	0.772230	379.238087	0.018629	0.021122
RS	18	0.244960	0.875370	348.236946	0.017106	0.020264
RS	19	0.269525	0.875370	362.420332	0.017803	0.019398
RS	20	0.295841	0.984215	335.373488	0.016474	0.018571
RS	21	0.324030	0.984215	348.833769	0.017135	0.017811
RS	22	0.354227	1.096523	325.534573	0.015991	0.017125
RS	23	0.386574	1.096523	338.309894	0.016618	0.016500
RS	24	0.421224	1.211455	318.052972	0.015623	0.015920
RS	25	0.458342	1.211455	330.156875	0.016218	0.015372
RS	26	0.498104	1.327555	312.527259	0.015352	0.014847
RS	27	0.540697	1.327555	323.949531	0.015913	0.014346
RS	28	0.586323	1.441166	309.039907	0.015181	0.013876
RS	29	0.635199	1.441166	319.743642	0.015706	0.013448
RS	30	0.687555	1.547176	307.797092	0.015120	0.013074
RS	31	0.743639	1.547176	317.706000	0.015606	0.012764
RS	32	0.803717	1.641186	308.698780	0.015164	0.012525
RS	33	0.868074	1.641186	317.680370	0.015605	0.012359
RS	34	0.937014	1.720987	311.196951	0.015287	0.012264
RS	35	1.010864	1.720987	319.050675	0.015672	0.012235
RS	36	1.089972	1.786434	314.417521	0.015445	0.012267
RS	37	1.174714	1.786434	320.872383	0.015762	0.012351
RS	38	1.265491	1.838666	317.304410	0.015587	0.012480
RS	39	1.362732	1.838666	322.027074	0.015819	0.012645
RS	40	1.466898	1.879524	318.696183	0.015655	0.012834
RS	41	1.578483	1.879524	321.311637	0.015783	0.013036
RS	42	1.698013	1.911119	317.397536	0.015591	0.013240
RS	43	1.826056	1.911119	317.524308	0.015597	0.013433
RS	44	1.963217	1.935417	312.288378	0.015340	0.013604
RS	45	2.110146	1.935417	309.587103	0.015208	0.013743
RS	46	2.267538	1.954060	302.432718	0.014856	0.013840
RS	47	2.436139	1.954060	296.665670	0.014573	0.013886
RS	48	2.616746	1.968584	287.159700	0.014106	0.013873
RS	49	2.810215	1.968584	278.260633	0.013669	0.013793
RS	50	3.017461	1.980759	266.164360	0.013075	0.013638
RS	51	3.239467	1.980759	254.312857	0.012492	0.013402
RS	52	3.477282	1.992950	239.637028	0.011771	0.013079
RS	53	3.732032	1.992950	225.322133	0.011068	0.012668
RS	54	4.004924	2.019214	207.367763	0.010186	0.012171
RS	55	4.297250	2.019214	191.645617	0.009414	0.011594
RS	56	4.610394	2.019214	175.263849	0.008609	0.010949
RS	57	4.945837	2.019214	158.488174	0.007785	0.010249
RS	58	5.305169	2.203362	130.772709	0.006424	0.009510
RS	59	5.690089	2.203362	117.253503	0.005760	0.008748
RS	60	6.102422	2.203362	103.808821	0.005099	0.007980
RS	61	6.544118	2.203362	90.667384	0.004454	0.007221
RS	62	7.017268	2.203362	78.047167	0.003834	0.006483
RS	63	7.524114	2.203362	306.968151	0.015079	0.029319
PA	4+25*2+4+6 0.074190546 0.014748914 7.524113655 0.395283699 0.359223366 0.395778656 0.454754829 0.521980286 0.594908714 0.678022385 0.772230148 0.875370026 0.984214783 1.096523285 1.211455345 1.327554703 1.441165924 1.547176361 1.641185760 1.720987320 1.786434174 1.838665962 1.879524231 1.911119461 1.935417175 1.954060078 1.968584061 1.980758667 1.992950439 2.019214153 2.203361571
//
IT	4972
RD	2
LK	-284723.112053
QD	-1869.135356 -> -1234.367455
RI	0.0610336171
TR	0.065160	0.013965
MT	8.909182
MM	C_pi: 1.455142, n_recomb: 23000.186940
RS	0	0.000000	0.459235	364.231368	0.015836	0.000405
RS	1	0.007406	0.459235	384.738299	0.016728	0.004223
RS	2	0.015360	0.459235	405.898540	0.017648	0.010082
RS	3	0.023903	0.459235	427.655304	0.018594	0.015808
RS	4	0.033078	0.326760	629.618364	0.027374	0.022270
RS	5	0.042933	0.326760	655.472042	0.028499	0.025256
RS	6	0.053518	0.344255	646.781294	0.028121	0.025261
RS	7	0.064887	0.344255	671.350774	0.029189	0.027590
RS	8	0.077098	0.393088	610.176570	0.026529	0.025635
RS	9	0.090213	0.393088	633.140547	0.027528	0.026904
RS	10	0.104300	0.455268	567.274359	0.024664	0.024545
RS	11	0.119429	0.455268	588.712913	0.025596	0.025834
RS	12	0.135679	0.525083	529.723396	0.023031	0.023971
RS	13	0.153132	0.525083	549.747991	0.023902	0.025371
RS	14	0.171878	0.609378	491.654763	0.021376	0.023482
RS	15	0.192012	0.609378	510.355320	0.022189	0.024612
RS	16	0.213638	0.713044	452.849975	0.019689	0.022477
RS	17	0.236864	0.713044	470.312454	0.020448	0.023197
RS	18	0.261811	0.837227	416.116217	0.018092	0.020965
RS	19	0.288605	0.837227	432.428950	0.018801	0.021348
RS	20	0.317383	0.980811	383.688629	0.016682	0.019248
RS	21	0.348293	0.980811	398.944166	0.017345	0.019460
RS	22	0.381491	1.142922	356.027947	0.015479	0.017633
RS	23	0.417149	1.142922	370.317647	0.016101	0.017781
RS	24	0.455446	1.324668	332.359939	0.014450	0.016204
RS	25	0.496580	1.324668	345.765620	0.015033	0.016279
RS	26	0.540760	1.525815	312.287194	0.013578	0.014885
RS	27	0.588212	1.525815	324.882106	0.014125	0.014877
RS	28	0.639178	1.739347	296.441038	0.012889	0.013670
RS	29	0.693918	1.739347	308.293940	0.013404	0.013628
RS	30	0.752712	1.950673	285.762955	0.012424	0.012665
RS	31	0.815860	1.950673	296.929410	0.012910	0.012669
RS	32	0.883685	2.143370	280.574274	0.012199	0.011992
RS	33	0.956532	2.143370	291.070535	0.012655	0.012096
RS	34	1.034774	2.306182	280.306482	0.012187	0.011689
RS	35	1.118811	2.306182	290.077600	0.012612	0.011899
RS	36	1.209071	2.435099	283.828992	0.012340	0.011714
RS	37	1.306015	2.435099	292.725081	0.012727	0.012008
RS	38	1.410138	2.531595	289.772939	0.012599	0.011987
RS	39	1.521972	2.531595	297.537913	0.012936	0.012332
RS	40	1.642088	2.600577	296.616425	0.012896	0.012415
RS	41	1.771099	2.600577	302.891268	0.013169	0.012766
RS	42	1.909665	2.648395	302.735429	0.013162	0.012886
RS	43	2.058491	2.648395	307.079597	0.013351	0.013191
RS	44	2.218340	2.680761	306.543595	0.013328	0.013290
RS	45	2.390026	2.680761	308.473104	0.013412	0.013508
RS	46	2.574426	2.702121	306.566842	0.013329	0.013540
RS	47	2.772482	2.702121	305.609158	0.013287	0.013639
RS	48	2.985205	2.716363	301.454228	0.013107	0.013569
RS	49	3.213682	2.716363	297.226939	0.012923	0.013526
RS	50	3.459079	2.727843	290.040759	0.012610	0.013319
RS	51	3.722648	2.727843	282.359538	0.012276	0.013111
RS	52	4.005737	2.742097	271.547153	0.011806	0.012739
RS	53	4.309789	2.742097	260.551786	0.011328	0.012360
RS	54	4.636359	2.786605	244.206949	0.010618	0.011751
RS	55	4.987113	2.786605	230.782942	0.010034	0.011234
RS	56	5.363842	2.786605	216.039806	0.009393	0.010646
RS	57	5.768470	2.786605	200.190535	0.008704	0.009997
RS	58	6.203062	3.212321	160.901343	0.006996	0.008589
RS	59	6.669839	3.212321	149.142657	0.006484	0.008041
RS	60	7.171184	3.212321	136.743006	0.005945	0.007458
RS	61	7.709655	3.212321	123.913443	0.005387	0.006848
RS	62	8.288004	3.212321	110.882956	0.004821	0.006221
RS	63	8.909182	3.212321	531.853635	0.023124	0.031404
PA	4+25*2+4+6 0.065159837 0.013965484 8.909182131 0.459235476 0.326759944 0.344255482 0.393088299 0.455267976 0.525082784 0.609377675 0.713044489 0.837227195 0.980811345 1.142922152 1.324668242 1.525815090 1.739346762 1.950673138 2.143370203 2.306182357 2.435098737 2.531594645 2.600577385 2.648395411 2.680760878 2.702121064 2.716362743 2.727842528 2.742097244 2.786605306 3.212320732
//
IT	4200
RD	3
LK	-283660.628758
QD	-1329.203264 -> -1029.660232
RI	0.0449030670
TR	0.059984	0.014129
MT	9.706150
MM	C_pi: 1.678109, n_recomb: 26790.595273
RS	0	0.000000	0.639317	310.851969	0.011603	0.000289
RS	1	0.007550	0.639317	330.268093	0.012328	0.003077
RS	2	0.015670	0.639317	350.573941	0.013086	0.007464
RS	3	0.024404	0.639317	371.759833	0.013877	0.011700
RS	4	0.033796	0.356701	701.433257	0.026182	0.021063
RS	5	0.043898	0.356701	732.602224	0.027346	0.023949
RS	6	0.054763	0.356195	764.532855	0.028537	0.024902
RS	7	0.066448	0.356195	794.808935	0.029667	0.027214
RS	8	0.079015	0.396270	742.233302	0.027705	0.025747
RS	9	0.092531	0.396270	770.594283	0.028764	0.027388
RS	10	0.107067	0.452812	699.988248	0.026128	0.025020
RS	11	0.122701	0.452812	726.430916	0.027115	0.026559
RS	12	0.139515	0.515723	661.729027	0.024700	0.024579
RS	13	0.157599	0.515723	686.355082	0.025619	0.026316
RS	14	0.177048	0.592770	619.294788	0.023116	0.024265
RS	15	0.197966	0.592770	642.206412	0.023971	0.025862
RS	16	0.220463	0.691627	570.859810	0.021308	0.023420
RS	17	0.244658	0.691627	592.180704	0.022104	0.024653
RS	18	0.270680	0.816217	520.708088	0.019436	0.021956
RS	19	0.298667	0.816217	540.560231	0.020177	0.022821
RS	20	0.328767	0.968148	473.305378	0.017667	0.020149
RS	21	0.361140	0.968148	491.799910	0.018357	0.020769
RS	22	0.395957	1.149416	430.612973	0.016073	0.018329
RS	23	0.433402	1.149416	447.855076	0.016717	0.018818
RS	24	0.473675	1.365215	392.329694	0.014644	0.016635
RS	25	0.516989	1.365215	408.416883	0.015245	0.017000
RS	26	0.563572	1.619811	358.483820	0.013381	0.015034
RS	27	0.613673	1.619811	373.510041	0.013942	0.015265
RS	28	0.667557	1.906584	330.723728	0.012345	0.013560
RS	29	0.725508	1.906584	344.797080	0.012870	0.013711
RS	30	0.787836	2.203094	311.090321	0.011612	0.012362
RS	31	0.854869	2.203094	324.339055	0.012106	0.012523
RS	32	0.926963	2.479208	300.372113	0.011212	0.011580
RS	33	1.004500	2.479208	312.912680	0.011680	0.011812
RS	34	1.087892	2.711686	297.772444	0.011115	0.011243
RS	35	1.177580	2.711686	309.653093	0.011558	0.011556
RS	36	1.274039	2.890874	301.636967	0.011259	0.011281
RS	37	1.377782	2.890874	312.789944	0.011675	0.011655
RS	38	1.489357	3.018396	310.067397	0.011574	0.011596
RS	39	1.609356	3.018396	320.281376	0.011955	0.011999
RS	40	1.738415	3.103101	321.021505	0.011983	0.012079
RS	41	1.877218	3.103101	329.934107	0.012315	0.012470
RS	42	2.026501	3.156679	332.342693	0.012405	0.012606
RS	43	2.187056	3.156679	339.456996	0.012671	0.012935
RS	44	2.359732	3.189082	341.967191	0.012764	0.013059
RS	45	2.545446	3.189082	346.688942	0.012941	0.013288
RS	46	2.745182	3.207404	347.978946	0.012989	0.013352
RS	47	2.959998	3.207404	349.672288	0.013052	0.013457
RS	48	3.191033	3.217534	348.517586	0.013009	0.013422
RS	49	3.439511	3.217534	346.592524	0.012937	0.013383
RS	50	3.706750	3.225996	341.786226	0.012758	0.013210
RS	51	3.994166	3.225996	335.833132	0.012535	0.013011
RS	52	4.303283	3.240974	326.301752	0.012180	0.012664
RS	53	4.635738	3.240974	316.266182	0.011805	0.012302
RS	54	4.993294	3.302336	298.812395	0.011154	0.011682
RS	55	5.377846	3.302336	285.590554	0.010660	0.011193
RS	56	5.791433	3.302336	270.531497	0.010098	0.010636
RS	57	6.236246	3.302336	253.821410	0.009474	0.010018
RS	58	6.714643	3.981889	198.030846	0.007392	0.008198
RS	59	7.229160	3.981889	186.944108	0.006978	0.007749
RS	60	7.782523	3.981889	174.748049	0.006523	0.007259
RS	61	8.377667	3.981889	161.625968	0.006033	0.006735
RS	62	9.017745	3.981889	147.795210	0.005517	0.006182
RS	63	9.706150	3.981889	805.613192	0.030071	0.033990
PA	4+25*2+4+6 0.059984379 0.014129276 9.706149908 0.639317407 0.356700951 0.356194553 0.396270265 0.452812269 0.515723116 0.592769632 0.691627164 0.816216991 0.968148244 1.149416226 1.365214554 1.619810710 1.906583988 2.203094457 2.479207985 2.711685839 2.890873915 3.018395754 3.103100989 3.156678727 3.189081691 3.207404271 3.217533555 3.225996060 3.240973711 3.302335743 3.981889011
//
IT	4800
RD	4
LK	-283117.591713
QD	-1112.203114 -> -911.894927
RI	0.0315080833
TR	0.056333	0.014597
MT	10.212981
MM	C_pi: 1.857635, n_recomb: 30587.765185
RS	0	0.000000	0.888890	258.153525	0.008440	0.000222
RS	1	0.007636	0.888890	275.415584	0.009004	0.002375
RS	2	0.015856	0.888890	293.633182	0.009600	0.005748
RS	3	0.024703	0.888890	312.827907	0.010227	0.008921
RS	4	0.034225	0.397324	739.742766	0.024184	0.020220
RS	5	0.044475	0.397324	775.253230	0.025345	0.022724
RS	6	0.055507	0.380471	846.171207	0.027664	0.024554
RS	7	0.067382	0.380471	881.832761	0.028830	0.026509
RS	8	0.080164	0.413696	844.325239	0.027603	0.025629
RS	9	0.093922	0.413696	878.056508	0.028706	0.027232
RS	10	0.108730	0.466267	809.800807	0.026475	0.025173
RS	11	0.124669	0.466267	841.355336	0.027506	0.026649
RS	12	0.141825	0.523118	778.703636	0.025458	0.024911
RS	13	0.160292	0.523118	808.125419	0.026420	0.026636
RS	14	0.180168	0.592227	740.485545	0.024209	0.024810
RS	15	0.201562	0.592227	767.822978	0.025102	0.026502
RS	16	0.224590	0.683289	690.008835	0.022558	0.024162
RS	17	0.249377	0.683289	715.389644	0.023388	0.025563
RS	18	0.276056	0.802105	631.982825	0.020661	0.022791
RS	19	0.304773	0.802105	655.570875	0.021432	0.023853
RS	20	0.335682	0.952341	573.006200	0.018733	0.020953
RS	21	0.368952	0.952341	594.948333	0.019451	0.021758
RS	22	0.404762	1.138609	516.954334	0.016901	0.018987
RS	23	0.443307	1.138609	537.374471	0.017568	0.019637
RS	24	0.484795	1.370256	464.462529	0.015185	0.017068
RS	25	0.529451	1.370256	483.464506	0.015806	0.017579
RS	26	0.577517	1.657020	416.440400	0.013615	0.015215
RS	27	0.629254	1.657020	434.116126	0.014192	0.015575
RS	28	0.684942	1.995064	376.089984	0.012295	0.013508
RS	29	0.744882	1.995064	392.557030	0.012834	0.013768
RS	30	0.809399	2.356777	346.966042	0.011343	0.012141
RS	31	0.878843	2.356777	362.401171	0.011848	0.012390
RS	32	0.953589	2.699431	330.428505	0.010803	0.011264
RS	33	1.034044	2.699431	345.035023	0.011280	0.011564
RS	34	1.120642	2.987439	325.338337	0.010636	0.010891
RS	35	1.213853	2.987439	339.259994	0.011091	0.011253
RS	36	1.314182	3.205034	329.363467	0.010768	0.010932
RS	37	1.422172	3.205034	342.607556	0.011201	0.011339
RS	38	1.538409	3.353904	339.970570	0.011115	0.011273
RS	39	1.663521	3.353904	352.363630	0.011520	0.011700
RS	40	1.798188	3.447027	354.523829	0.011590	0.011797
RS	41	1.943138	3.447027	365.695301	0.011956	0.012204
RS	42	2.099156	3.501516	370.282814	0.012106	0.012373
RS	43	2.267089	3.501516	379.680165	0.012413	0.012715
RS	44	2.447846	3.531292	384.694555	0.012577	0.012878
RS	45	2.642405	3.531292	391.624206	0.012803	0.013120
RS	46	2.851821	3.545546	395.439460	0.012928	0.013227
RS	47	3.077229	3.545546	399.126462	0.013049	0.013346
RS	48	3.319850	3.551631	400.212223	0.013084	0.013354
RS	49	3.580997	3.551631	399.897399	0.013074	0.013332
RS	50	3.862087	3.557722	396.667648	0.012968	0.013199
RS	51	4.164641	3.557722	391.767139	0.012808	0.013020
RS	52	4.490299	3.574061	382.720767	0.012512	0.012702
RS	53	4.840824	3.574061	373.044951	0.012196	0.012364
RS	54	5.218117	3.651970	353.590970	0.011560	0.011737
RS	55	5.624221	3.651970	340.125319	0.011120	0.011277
RS	56	6.061335	3.651970	324.374907	0.010605	0.010746
RS	57	6.531829	3.651970	306.507452	0.010021	0.010152
RS	58	7.038251	4.581791	231.974421	0.007584	0.007984
RS	59	7.583344	4.581791	221.562245	0.007243	0.007606
RS	60	8.170062	4.581791	209.692907	0.006855	0.007184
RS	61	8.801583	4.581791	196.517155	0.006425	0.006722
RS	62	9.481328	4.581791	182.229674	0.005958	0.006227
RS	63	10.212981	4.581791	1088.007197	0.035570	0.036752
PA	4+25*2+4+6 0.056332716 0.014597401 10.212980631 0.888889808 0.397323643 0.380470756 0.413696201 0.466267397 0.523118301 0.592226935 0.683289324 0.802104505 0.952341380 1.138609098 1.370255782 1.657019630 1.995064164 2.356776734 2.699431287 2.987438611 3.205034132 3.353904195 3.447027132 3.501515990 3.531292154 3.545546014 3.551630712 3.557721558 3.574060849 3.651969803 4.581791305
//
IT	4610
RD	5
LK	-282737.958897
QD	-977.743380 -> -818.947108
RI	0.0225161625
TR	0.053417	0.015162
MT	10.576316
MM	C_pi: 2.002840, n_recomb: 34198.815863
RS	0	0.000000	1.194102	216.406641	0.006328	0.000178
RS	1	0.007695	1.194102	231.519551	0.006770	0.001908
RS	2	0.015983	1.194102	247.561516	0.007239	0.004577
RS	3	0.024908	1.194102	264.569584	0.007736	0.007025
RS	4	0.034521	0.436609	767.063086	0.022430	0.019616
RS	5	0.044872	0.436609	806.068640	0.023570	0.021787
RS	6	0.056021	0.405984	908.298723	0.026559	0.024221
RS	7	0.068027	0.405984	948.705749	0.027741	0.025836
RS	8	0.080958	0.434185	925.394573	0.027059	0.025384
RS	9	0.094883	0.434185	964.072612	0.028190	0.026874
RS	10	0.109880	0.484507	899.481375	0.026302	0.025098
RS	11	0.126031	0.484507	935.865330	0.027365	0.026457
RS	12	0.143425	0.536802	878.174041	0.025678	0.024995
RS	13	0.162158	0.536802	912.234926	0.026674	0.026622
RS	14	0.182332	0.598903	848.771532	0.024819	0.025104
RS	15	0.204059	0.598903	880.449918	0.025745	0.026772
RS	16	0.227457	0.682213	801.512326	0.023437	0.024670
RS	17	0.252656	0.682213	830.880075	0.024296	0.026112
RS	18	0.279795	0.793889	740.205372	0.021644	0.023436
RS	19	0.309022	0.793889	767.448748	0.022441	0.024578
RS	20	0.340497	0.939058	672.927955	0.019677	0.021624
RS	21	0.374395	0.939058	698.239921	0.020417	0.022518
RS	22	0.410902	1.124416	605.413248	0.017703	0.019571
RS	23	0.450218	1.124416	628.951027	0.018391	0.020305
RS	24	0.492560	1.362948	539.458899	0.015774	0.017478
RS	25	0.538159	1.362948	561.338470	0.016414	0.018069
RS	26	0.587268	1.669753	477.209407	0.013954	0.015408
RS	27	0.640156	1.669753	497.512190	0.014548	0.015844
RS	28	0.697114	2.044887	423.888496	0.012395	0.013498
RS	29	0.758456	2.044887	442.721790	0.012946	0.013825
RS	30	0.824517	2.457728	384.931313	0.011256	0.011982
RS	31	0.895662	2.457728	402.502738	0.011769	0.012283
RS	32	0.972283	2.854645	362.375540	0.010596	0.011018
RS	33	1.054799	2.854645	378.967070	0.011081	0.011357
RS	34	1.143666	3.188186	354.673451	0.010371	0.010608
RS	35	1.239371	3.188186	370.521942	0.010834	0.010995
RS	36	1.342441	3.436397	358.728403	0.010489	0.010643
RS	37	1.453442	3.436397	373.915031	0.010934	0.011066
RS	38	1.572986	3.600880	371.323166	0.010858	0.010999
RS	39	1.701729	3.600880	385.711334	0.011278	0.011437
RS	40	1.840379	3.698551	389.205215	0.011381	0.011554
RS	41	1.989699	3.698551	402.415759	0.011767	0.011972
RS	42	2.150510	3.751672	409.033236	0.011960	0.012173
RS	43	2.323696	3.751672	420.459356	0.012295	0.012527
RS	44	2.510209	3.777720	427.766365	0.012508	0.012729
RS	45	2.711075	3.777720	436.620322	0.012767	0.012987
RS	46	2.927399	3.787590	442.699566	0.012945	0.013136
RS	47	3.160369	3.787590	448.078028	0.013102	0.013276
RS	48	3.411268	3.789760	451.111033	0.013191	0.013327
RS	49	3.681474	3.789760	452.102613	0.013220	0.013329
RS	50	3.972474	3.793749	450.139424	0.013162	0.013233
RS	51	4.285867	3.793749	446.009474	0.013042	0.013081
RS	52	4.623377	3.811521	437.139408	0.012782	0.012790
RS	53	4.986860	3.811521	427.592090	0.012503	0.012479
RS	54	5.378314	3.904941	405.760958	0.011865	0.011843
RS	55	5.799893	3.904941	391.912635	0.011460	0.011411
RS	56	6.253913	3.904941	375.377107	0.010976	0.010905
RS	57	6.742872	3.904941	356.307810	0.010419	0.010332
RS	58	7.269459	5.078502	261.803312	0.007655	0.007847
RS	59	7.836568	5.078502	252.158023	0.007373	0.007526
RS	60	8.447319	5.078502	240.786658	0.007041	0.007159
RS	61	9.105070	5.078502	227.806197	0.006661	0.006750
RS	62	9.813437	5.078502	213.383746	0.006240	0.006302
RS	63	10.576316	5.078502	1367.151814	0.039977	0.039554
PA	4+25*2+4+6 0.053416628 0.015161727 10.576316269 1.194101933 0.436609036 0.405983852 0.434184613 0.484506758 0.536802453 0.598902772 0.682213474 0.793888980 0.939057703 1.124415793 1.362948281 1.669752552 2.044886734 2.457728135 2.854644737 3.188185775 3.436397289 3.600880465 3.698551473 3.751671741 3.777720426 3.787590184 3.789759860 3.793749181 3.811520976 3.904941370 5.078502485
//
IT	5525
RD	6
LK	-282431.743554
QD	-872.753447 -> -738.442433
RI	0.0166282908
TR	0.050916	0.015740
MT	10.868135
MM	C_pi: 2.126935, n_recomb: 37644.973293
RS	0	0.000000	1.550257	184.437317	0.004899	0.000148
RS	1	0.007742	1.550257	197.700027	0.005252	0.001573
RS	2	0.016082	1.550257	211.832410	0.005627	0.003734
RS	3	0.025069	1.550257	226.878058	0.006027	0.005675
RS	4	0.034751	0.471442	792.559910	0.021054	0.019165
RS	5	0.045183	0.471442	834.587432	0.022170	0.021089
RS	6	0.056422	0.429881	960.915307	0.025526	0.023906
RS	7	0.068532	0.429881	1005.555716	0.026712	0.025260
RS	8	0.081579	0.454650	993.581843	0.026393	0.025082
RS	9	0.095635	0.454650	1036.792889	0.027541	0.026466
RS	10	0.110781	0.504166	974.920183	0.025898	0.024892
RS	11	0.127098	0.504166	1015.810682	0.026984	0.026147
RS	12	0.144679	0.553315	963.502373	0.025594	0.024914
RS	13	0.163621	0.553315	1001.990351	0.026617	0.026436
RS	14	0.184029	0.609548	945.018315	0.025103	0.025215
RS	15	0.206017	0.609548	980.917141	0.026057	0.026825
RS	16	0.229708	0.685883	904.346342	0.024023	0.024996
RS	17	0.255232	0.685883	937.615770	0.024907	0.026433
RS	18	0.282732	0.790566	843.273993	0.022401	0.023926
RS	19	0.312362	0.790566	874.085612	0.023219	0.025099
RS	20	0.344285	0.929808	770.529276	0.020468	0.022182
RS	21	0.378679	0.929808	799.118417	0.021228	0.023122
RS	22	0.415736	1.111967	693.378500	0.018419	0.020088
RS	23	0.455662	1.111967	719.948105	0.019125	0.020867
RS	24	0.498678	1.353123	614.818423	0.016332	0.017860
RS	25	0.545025	1.353123	639.508043	0.016988	0.018498
RS	26	0.594960	1.673335	538.466789	0.014304	0.015605
RS	27	0.648760	1.673335	561.346741	0.014912	0.016090
RS	28	0.706725	2.077005	471.962692	0.012537	0.013516
RS	29	0.769178	2.077005	493.116508	0.013099	0.013887
RS	30	0.836466	2.532044	422.941163	0.011235	0.011866
RS	31	0.908962	2.532044	442.593443	0.011757	0.012201
RS	32	0.987071	2.975480	394.216251	0.010472	0.010823
RS	33	1.071227	2.975480	412.721825	0.010964	0.011183
RS	34	1.161897	3.348572	383.798658	0.010195	0.010373
RS	35	1.259587	3.348572	401.487388	0.010665	0.010773
RS	36	1.364840	3.623086	387.778248	0.010301	0.010397
RS	37	1.478241	3.623086	404.806797	0.010753	0.010827
RS	38	1.600420	3.800288	402.233070	0.010685	0.010762
RS	39	1.732059	3.800288	418.503733	0.011117	0.011204
RS	40	1.873888	3.900712	423.294761	0.011244	0.011340
RS	41	2.026696	3.900712	438.421938	0.011646	0.011765
RS	42	2.191335	3.951402	447.026518	0.011875	0.011995
RS	43	2.368719	3.951402	460.351256	0.012229	0.012361
RS	44	2.559835	3.973112	469.901860	0.012482	0.012599
RS	45	2.765746	3.973112	480.544850	0.012765	0.012875
RS	46	2.987598	3.978216	488.838173	0.012985	0.013064
RS	47	3.226625	3.978216	495.771365	0.013170	0.013228
RS	48	3.484156	3.976185	500.699920	0.013301	0.013320
RS	49	3.761624	3.976185	502.864993	0.013358	0.013349
RS	50	4.060572	3.977763	502.107549	0.013338	0.013289
RS	51	4.382663	3.977763	498.626970	0.013246	0.013165
RS	52	4.729689	3.996474	489.855911	0.013013	0.012900
RS	53	5.103579	3.996474	480.339402	0.012760	0.012616
RS	54	5.506415	4.103954	455.974683	0.012112	0.011971
RS	55	5.940436	4.103954	441.691332	0.011733	0.011565
RS	56	6.408057	4.103954	424.343020	0.011272	0.011082
RS	57	6.911879	4.103954	404.071028	0.010734	0.010528
RS	58	7.454705	5.516092	288.653296	0.007668	0.007746
RS	59	8.039553	5.516092	279.842400	0.007434	0.007474
RS	60	8.669677	5.516092	269.087849	0.007148	0.007155
RS	61	9.348583	5.516092	256.473122	0.006813	0.006791
RS	62	10.080046	5.516092	242.135752	0.006432	0.006386
RS	63	10.868135	5.516092	1644.459607	0.043683	0.042331
PA	4+25*2+4+6 0.050915640 0.015739884 10.868134871 1.550257306 0.471442374 0.429881346 0.454649644 0.504166326 0.553315163 0.609548018 0.685882586 0.790565639 0.929807961 1.111966619 1.353123351 1.673335452 2.077004827 2.532044118 2.975479883 3.348571670 3.623085664 3.800288163 3.900711954 3.951402028 3.973111870 3.978215696 3.976184641 3.977762528 3.996473576 4.103954190 5.516091707
//
IT	4696
RD	7
LK	-282171.187314
QD	-783.859681 -> -667.485880
RI	0.0126776459
TR	0.048686	0.016297
MT	11.123722
MM	C_pi: 2.238965, n_recomb: 40969.575456
RS	0	0.000000	1.959389	159.467109	0.003892	0.000125
RS	1	0.007781	1.959389	171.178772	0.004178	0.001319
RS	2	0.016167	1.959389	183.692537	0.004484	0.003097
RS	3	0.025206	1.959389	197.054003	0.004810	0.004669
RS	4	0.034948	0.501665	818.941403	0.019989	0.018806
RS	5	0.045449	0.501665	863.755441	0.021083	0.020558
RS	6	0.056766	0.451670	1008.805478	0.024623	0.023605
RS	7	0.068964	0.451670	1057.331989	0.025808	0.024773
RS	8	0.082110	0.474245	1053.930636	0.025725	0.024761
RS	9	0.096280	0.474245	1101.355493	0.026882	0.026063
RS	10	0.111553	0.524059	1040.718996	0.025402	0.024617
RS	11	0.128013	0.524059	1085.842256	0.026504	0.025792
RS	12	0.145755	0.571194	1038.362440	0.025345	0.024734
RS	13	0.164877	0.571194	1081.084644	0.026387	0.026164
RS	14	0.185487	0.622557	1031.569550	0.025179	0.025203
RS	15	0.207700	0.622557	1071.585036	0.026156	0.026751
RS	16	0.231642	0.692722	999.619804	0.024399	0.025191
RS	17	0.257447	0.692722	1036.735492	0.025305	0.026608
RS	18	0.285260	0.790934	941.410222	0.022978	0.024299
RS	19	0.315236	0.790934	975.740983	0.023816	0.025482
RS	20	0.347545	0.924246	865.548205	0.021127	0.022650
RS	21	0.382369	0.924246	897.356850	0.021903	0.023615
RS	22	0.419901	1.102384	780.381639	0.019048	0.020550
RS	23	0.460354	1.102384	809.923621	0.019769	0.021357
RS	24	0.503955	1.344101	690.017646	0.016842	0.018220
RS	25	0.550948	1.344101	717.468388	0.017512	0.018887
RS	26	0.601598	1.673964	599.714910	0.014638	0.015805
RS	27	0.656189	1.673964	625.137140	0.015259	0.016323
RS	28	0.715027	2.100921	519.847223	0.012689	0.013555
RS	29	0.778443	2.100921	543.291114	0.013261	0.013956
RS	30	0.846794	2.592543	460.540871	0.011241	0.011783
RS	31	0.920464	2.592543	482.236606	0.011771	0.012140
RS	32	0.999865	3.077818	425.484088	0.010385	0.010664
RS	33	1.085445	3.077818	445.855091	0.010883	0.011037
RS	34	1.177683	3.487195	412.228867	0.010062	0.010175
RS	35	1.277098	3.487195	431.699333	0.010537	0.010580
RS	36	1.384249	3.785993	416.018521	0.010154	0.010184
RS	37	1.499737	3.785993	434.823894	0.010613	0.010616
RS	38	1.624211	3.974788	432.220322	0.010550	0.010551
RS	39	1.758371	3.974788	450.305833	0.010991	0.010996
RS	40	1.902969	4.077353	456.363869	0.011139	0.011148
RS	41	2.058818	4.077353	473.341625	0.011553	0.011577
RS	42	2.226794	4.125213	483.930362	0.011812	0.011834
RS	43	2.407840	4.125213	499.092570	0.012182	0.012211
RS	44	2.602973	4.142198	510.916210	0.012471	0.012483
RS	45	2.813289	4.142198	523.293958	0.012773	0.012777
RS	46	3.039969	4.142083	533.862612	0.013031	0.013004
RS	47	3.284287	4.142083	542.303585	0.013237	0.013191
RS	48	3.547616	4.135330	549.208005	0.013405	0.013322
RS	49	3.831433	4.135330	552.506166	0.013486	0.013377
RS	50	4.137335	4.133897	553.032657	0.013499	0.013353
RS	51	4.467038	4.133897	550.166830	0.013429	0.013256
RS	52	4.822395	4.152807	541.547441	0.013218	0.013017
RS	53	5.205403	4.152807	532.034481	0.012986	0.012759
RS	54	5.618211	4.272846	505.098772	0.012329	0.012107
RS	55	6.063140	4.272846	490.370452	0.011969	0.011724
RS	56	6.542689	4.272846	472.211410	0.011526	0.011262
RS	57	7.059551	4.272846	450.751517	0.011002	0.010725
RS	58	7.616629	5.920411	313.560654	0.007654	0.007664
RS	59	8.217053	5.920411	305.634028	0.007460	0.007436
RS	60	8.864196	5.920411	295.580590	0.007215	0.007159
RS	61	9.561692	5.920411	283.450942	0.006919	0.006836
RS	62	10.313460	5.920411	269.352190	0.006574	0.006468
RS	63	11.123722	5.920411	1923.682085	0.046954	0.045049
PA	4+25*2+4+6 0.048686136 0.016296917 11.123722231 1.959389124 0.501664653 0.451670056 0.474245206 0.524059379 0.571194496 0.622556871 0.692721946 0.790934128 0.924245922 1.102384356 1.344100602 1.673964204 2.100920839 2.592543151 3.077817906 3.487194804 3.785993496 3.974787936 4.077352852 4.125213432 4.142198438 4.142082781 4.135330466 4.133896885 4.152806883 4.272846475 5.920411059
//
IT	4560
RD	8
LK	-281944.938297
QD	-706.687356 -> -604.810536
RI	0.0099351772
TR	0.046658	0.016819
MT	11.360332
MM	C_pi: 2.344131, n_recomb: 44203.049675
RS	0	0.000000	2.428342	139.315250	0.003152	0.000107
RS	1	0.007817	2.428342	149.713660	0.003387	0.001118
RS	2	0.016244	2.428342	160.847003	0.003639	0.002598
RS	3	0.025331	2.428342	172.760560	0.003908	0.003890
RS	4	0.035127	0.528042	846.439511	0.019149	0.018500
RS	5	0.045690	0.528042	893.914887	0.020223	0.020134
RS	6	0.057078	0.471584	1053.904743	0.023842	0.023313
RS	7	0.069356	0.471584	1106.079618	0.025023	0.024353
RS	8	0.082594	0.492848	1109.137313	0.025092	0.024438
RS	9	0.096866	0.492848	1160.537200	0.026255	0.025680
RS	10	0.112254	0.543751	1099.790266	0.024880	0.024310
RS	11	0.128845	0.543751	1148.925612	0.025992	0.025427
RS	12	0.146733	0.589747	1105.438154	0.025008	0.024497
RS	13	0.166020	0.589747	1152.228822	0.026067	0.025851
RS	14	0.186813	0.637022	1110.492890	0.025123	0.025112
RS	15	0.209232	0.637022	1154.538051	0.026119	0.026603
RS	16	0.233404	0.701693	1088.647254	0.024628	0.025296
RS	17	0.259465	0.701693	1129.575980	0.025554	0.026688
RS	18	0.287563	0.793960	1035.315319	0.023422	0.024585
RS	19	0.317857	0.793960	1073.145605	0.024278	0.025771
RS	20	0.350519	0.921584	958.289932	0.021679	0.023051
RS	21	0.385735	0.921584	993.290507	0.022471	0.024032
RS	22	0.423703	1.095450	866.526370	0.019603	0.020970
RS	23	0.464638	1.095450	899.006474	0.020338	0.021795
RS	24	0.508774	1.336645	765.077978	0.017308	0.018561
RS	25	0.556359	1.336645	795.260300	0.017991	0.019249
RS	26	0.607665	1.673875	660.943446	0.014952	0.016007
RS	27	0.662980	1.673875	688.888759	0.015585	0.016549
RS	28	0.722619	2.120676	567.519901	0.012839	0.013610
RS	29	0.786920	2.120676	593.237917	0.013421	0.014034
RS	30	0.856247	2.645176	497.686486	0.011259	0.011723
RS	31	0.930993	2.645176	521.402962	0.011796	0.012098
RS	32	1.011582	3.169417	456.106050	0.010318	0.010532
RS	33	1.098470	3.169417	478.309501	0.010821	0.010914
RS	34	1.192150	3.613453	439.859510	0.009951	0.010003
RS	35	1.293152	3.613453	461.070406	0.010431	0.010412
RS	36	1.402049	3.935865	443.324235	0.010029	0.009995
RS	37	1.519458	3.935865	463.861042	0.010494	0.010427
RS	38	1.646045	4.136126	461.153379	0.010433	0.010362
RS	39	1.782527	4.136126	481.009469	0.010882	0.010807
RS	40	1.929676	4.240884	488.291782	0.011047	0.010972
RS	41	2.088328	4.240884	507.082455	0.011472	0.011405
RS	42	2.259381	4.285874	519.660306	0.011756	0.011685
RS	43	2.443805	4.285874	536.633399	0.012140	0.012073
RS	44	2.642644	4.297877	550.790947	0.012460	0.012375
RS	45	2.857026	4.297877	564.890221	0.012779	0.012686
RS	46	3.088165	4.292088	577.845788	0.013073	0.012949
RS	47	3.337372	4.292088	587.794129	0.013298	0.013158
RS	48	3.606058	4.280013	596.821240	0.013502	0.013328
RS	49	3.895746	4.280013	601.261356	0.013602	0.013408
RS	50	4.208077	4.274861	603.225844	0.013647	0.013420
RS	51	4.544823	4.274861	600.987517	0.013596	0.013348
RS	52	4.907891	4.293184	592.643459	0.013407	0.013135
RS	53	5.299338	4.293184	583.146801	0.013192	0.012900
RS	54	5.721383	4.424386	553.672896	0.012526	0.012243
RS	55	6.176418	4.424386	538.514903	0.012183	0.011882
RS	56	6.667021	4.424386	519.565702	0.011754	0.011439
RS	57	7.195972	4.424386	496.943636	0.011242	0.010917
RS	58	7.766270	6.305726	337.173383	0.007628	0.007594
RS	59	8.381146	6.305726	330.172040	0.007469	0.007404
RS	60	9.044084	6.305726	320.885452	0.007259	0.007165
RS	61	9.758841	6.305726	309.331994	0.006998	0.006878
RS	62	10.529468	6.305726	295.587962	0.006687	0.006545
RS	63	11.360332	6.305726	2207.554139	0.049941	0.047689
PA	4+25*2+4+6 0.046658440 0.016818505 11.360332167 2.428341506 0.528042120 0.471584312 0.492848201 0.543750788 0.589747030 0.637022179 0.701693316 0.793960354 0.921584005 1.095449878 1.336645454 1.673874805 2.120676278 2.645176492 3.169417078 3.613453035 3.935864735 4.136125716 4.240884263 4.285874375 4.297876630 4.292087599 4.280013161 4.274861028 4.293184156 4.424386295 6.305726155
//
IT	5026
RD	9
LK	-281746.693552
QD	-639.088442 -> -549.406480
RI	0.0079645162
TR	0.044795	0.017300
MT	11.586320
MM	C_pi: 2.445240, n_recomb: 47362.803140
RS	0	0.000000	2.968417	122.499561	0.002586	0.000092
RS	1	0.007850	2.968417	131.762523	0.002782	0.000954
RS	2	0.016316	2.968417	141.696127	0.002992	0.002195
RS	3	0.025447	2.968417	152.344087	0.003217	0.003268
RS	4	0.035295	0.551554	874.432357	0.018462	0.018224
RS	5	0.045915	0.551554	924.481110	0.019519	0.019778
RS	6	0.057370	0.490009	1096.897256	0.023159	0.023027
RS	7	0.069723	0.490009	1152.544166	0.024334	0.023980
RS	8	0.083047	0.510551	1160.592587	0.024504	0.024121
RS	9	0.097416	0.510551	1215.781888	0.025670	0.025320
RS	10	0.112913	0.563088	1153.885145	0.024363	0.023991
RS	11	0.129627	0.563088	1206.851310	0.025481	0.025066
RS	12	0.147653	0.608615	1166.513562	0.024629	0.024230
RS	13	0.167094	0.608615	1217.227591	0.025700	0.025521
RS	14	0.188061	0.652401	1183.298907	0.024984	0.024970
RS	15	0.210674	0.652401	1231.296029	0.025997	0.026412
RS	16	0.235061	0.712109	1172.486083	0.024755	0.025338
RS	17	0.261364	0.712109	1217.204949	0.025700	0.026706
RS	18	0.289731	0.798868	1125.635443	0.023766	0.024808
RS	19	0.320325	0.798868	1166.961564	0.024639	0.025993
RS	20	0.353321	0.921072	1049.117342	0.022151	0.023401
RS	21	0.388907	0.921072	1087.300298	0.022957	0.024393
RS	22	0.427286	1.090618	952.018750	0.020101	0.021356
RS	23	0.468678	1.090618	987.418385	0.020848	0.022195
RS	24	0.513319	1.330667	840.130155	0.017738	0.018888
RS	25	0.561465	1.330667	873.026481	0.018433	0.019592
RS	26	0.613391	1.673726	722.250857	0.015249	0.016210
RS	27	0.669392	1.673726	752.709627	0.015892	0.016771
RS	28	0.729789	2.137927	615.056090	0.012986	0.013677
RS	29	0.794928	2.137927	643.041035	0.013577	0.014120
RS	30	0.865180	2.692648	534.433545	0.011284	0.011683
RS	31	0.940947	2.692648	560.156785	0.011827	0.012070
RS	32	1.022662	3.254011	486.107678	0.010263	0.010423
RS	33	1.110791	3.254011	510.119354	0.010770	0.010810
RS	34	1.205839	3.731972	466.692566	0.009854	0.009854
RS	35	1.308348	3.731972	489.611565	0.010337	0.010263
RS	36	1.418903	4.078065	469.678065	0.009917	0.009826
RS	37	1.538138	4.078065	491.910396	0.010386	0.010257
RS	38	1.666732	4.290224	489.000398	0.010325	0.010190
RS	39	1.805421	4.290224	510.593275	0.010780	0.010634
RS	40	1.954997	4.397572	519.041796	0.010959	0.010810
RS	41	2.116315	4.397572	539.619998	0.011393	0.011246
RS	42	2.290297	4.439830	554.187091	0.011701	0.011546
RS	43	2.477936	4.439830	572.959430	0.012097	0.011942
RS	44	2.680305	4.446679	589.517384	0.012447	0.012273
RS	45	2.898560	4.446679	605.343242	0.012781	0.012599
RS	46	3.133948	4.434779	620.816262	0.013108	0.012897
RS	47	3.387813	4.434779	632.293183	0.013350	0.013127
RS	48	3.661608	4.416781	643.618083	0.013589	0.013334
RS	49	3.956895	4.416781	649.233077	0.013708	0.013438
RS	50	4.275363	4.407209	652.824752	0.013783	0.013484
RS	51	4.618831	4.407209	651.251154	0.013750	0.013436
RS	52	4.989260	4.424176	643.345833	0.013583	0.013250
RS	53	5.388769	4.424176	633.899875	0.013384	0.013037
RS	54	5.819639	4.565278	601.964348	0.012710	0.012376
RS	55	6.284333	4.565278	586.406247	0.012381	0.012035
RS	56	6.785505	4.565278	566.698536	0.011965	0.011609
RS	57	7.326019	4.565278	542.947419	0.011464	0.011102
RS	58	7.908964	6.679584	359.856407	0.007598	0.007532
RS	59	8.537671	6.679584	353.815350	0.007470	0.007376
RS	60	9.215731	6.679584	345.349730	0.007292	0.007170
RS	61	9.947018	6.679584	334.446350	0.007061	0.006916
RS	62	10.735713	6.679584	321.150563	0.006781	0.006615
RS	63	11.586320	6.679584	2497.452138	0.052730	0.050242
PA	4+25*2+4+6 0.044795455 0.017299971 11.586319763 2.968416694 0.551553525 0.490009284 0.510551497 0.563087545 0.608615036 0.652401490 0.712109043 0.798867635 0.921072436 1.090617673 1.330666678 1.673725548 2.137927139 2.692648104 3.254010540 3.731971563 4.078065460 4.290223691 4.397571759 4.439829727 4.446678542 4.434779190 4.416780997 4.407209041 4.424176150 4.565278122 6.679584338
//
IT	3985
RD	10
LK	-281572.092171
QD	-579.590185 -> -500.348314
RI	0.0065076217
TR	0.043075	0.017741
MT	11.805543
MM	C_pi: 2.543694, n_recomb: 50456.879865
RS	0	0.000000	3.594242	108.091113	0.002142	0.000079
RS	1	0.007882	3.594242	116.353663	0.002306	0.000817
RS	2	0.016385	3.594242	125.226025	0.002482	0.001863
RS	3	0.025558	3.594242	134.749649	0.002671	0.002761
RS	4	0.035455	0.573026	902.217017	0.017881	0.017963
RS	5	0.046131	0.573026	954.756734	0.018922	0.019461
RS	6	0.057649	0.507316	1137.898733	0.022552	0.022746
RS	7	0.070074	0.507316	1196.870494	0.023721	0.023641
RS	8	0.083479	0.527481	1209.010350	0.023961	0.023815
RS	9	0.097941	0.527481	1267.834353	0.025127	0.024983
RS	10	0.113542	0.582020	1204.036665	0.023863	0.023673
RS	11	0.130373	0.582020	1260.677014	0.024985	0.024717
RS	12	0.148531	0.627586	1222.748128	0.024234	0.023948
RS	13	0.168120	0.627586	1277.252407	0.025314	0.025188
RS	14	0.189253	0.668355	1250.998987	0.024793	0.024798
RS	15	0.212051	0.668355	1302.871869	0.025821	0.026196
RS	16	0.236647	0.723499	1251.880272	0.024811	0.025335
RS	17	0.263181	0.723499	1300.366854	0.025772	0.026682
RS	18	0.291806	0.805103	1212.810776	0.024037	0.024985
RS	19	0.322688	0.805103	1257.633753	0.024925	0.026167
RS	20	0.356003	0.922123	1138.269445	0.022559	0.023710
RS	21	0.391945	0.922123	1179.632611	0.023379	0.024711
RS	22	0.430719	1.087360	1036.992611	0.020552	0.021716
RS	23	0.472550	1.087360	1075.299718	0.021311	0.022566
RS	24	0.517677	1.325839	915.267325	0.018140	0.019204
RS	25	0.566362	1.325839	950.864440	0.018845	0.019922
RS	26	0.618883	1.673579	783.717333	0.015532	0.016414
RS	27	0.675545	1.673579	816.683127	0.016186	0.016992
RS	28	0.736672	2.153276	662.526102	0.013131	0.013754
RS	29	0.802617	2.153276	692.774021	0.013730	0.014213
RS	30	0.873760	2.736174	570.831211	0.011313	0.011658
RS	31	0.950511	2.736174	598.550692	0.011863	0.012056
RS	32	1.033310	3.333330	515.524817	0.010217	0.010331
RS	33	1.122636	3.333330	541.324094	0.010728	0.010722
RS	34	1.219002	3.844951	492.747046	0.009766	0.009722
RS	35	1.322964	3.844951	517.345234	0.010253	0.010131
RS	36	1.435120	4.215189	495.083284	0.009812	0.009674
RS	37	1.556116	4.215189	518.978329	0.010286	0.010103
RS	38	1.686649	4.439937	515.753141	0.010222	0.010031
RS	39	1.827470	4.439937	539.051921	0.010683	0.010474
RS	40	1.979390	4.550454	548.592433	0.010873	0.010657
RS	41	2.143285	4.550454	570.935800	0.011315	0.011096
RS	42	2.320097	4.590214	587.480810	0.011643	0.011414
RS	43	2.510846	4.590214	608.044558	0.012051	0.011819
RS	44	2.716629	4.591786	627.063724	0.012428	0.012176
RS	45	2.938631	4.591786	644.626517	0.012776	0.012516
RS	46	3.178132	4.573374	662.747375	0.013135	0.012847
RS	47	3.436509	4.573374	675.781433	0.013393	0.013095
RS	48	3.715252	4.548868	689.587935	0.013667	0.013339
RS	49	4.015964	4.548868	696.420086	0.013802	0.013464
RS	50	4.340379	4.534204	701.842949	0.013910	0.013546
RS	51	4.690363	4.534204	700.981951	0.013893	0.013520
RS	52	5.067932	4.549099	693.697502	0.013748	0.013360
RS	53	5.475261	4.549099	684.347125	0.013563	0.013167
RS	54	5.914695	4.698959	650.055611	0.012883	0.012505
RS	55	6.388765	4.698959	634.134273	0.012568	0.012182
RS	56	6.900200	4.698959	613.705855	0.012163	0.011772
RS	57	7.451945	4.698959	588.863581	0.011671	0.011278
RS	58	8.047178	7.045703	381.796869	0.007567	0.007474
RS	59	8.689327	7.045703	376.745467	0.007467	0.007348
RS	60	9.382089	7.045703	369.145952	0.007316	0.007173
RS	61	10.129453	7.045703	358.954231	0.007114	0.006950
RS	62	10.935724	7.045703	346.184779	0.006861	0.006678
RS	63	11.805543	7.045703	2793.641694	0.055367	0.052703
PA	4+25*2+4+6 0.043075278 0.017741307 11.805543342 3.594241537 0.573025996 0.507315616 0.527481491 0.582020092 0.627586371 0.668355392 0.723499245 0.805102693 0.922123006 1.087360098 1.325839316 1.673578698 2.153275874 2.736174167 3.333330026 3.844951171 4.215188980 4.439936941 4.550454412 4.590214088 4.591786237 4.573374499 4.548868349 4.534203958 4.549098909 4.698959021 7.045702624
//
IT	4965
RD	11
LK	-281417.764871
QD	-527.026857 -> -456.805688
RI	0.0054069204
TR	0.041482	0.018144
MT	12.019930
MM	C_pi: 2.640211, n_recomb: 53488.421215
RS	0	0.000000	4.323485	95.515436	0.001786	0.000068
RS	1	0.007912	4.323485	102.884786	0.001923	0.000700
RS	2	0.016451	4.323485	110.806681	0.002072	0.001586
RS	3	0.025665	4.323485	119.319918	0.002231	0.002341
RS	4	0.035608	0.593115	929.176247	0.017372	0.017710
RS	5	0.046338	0.593115	984.117359	0.018399	0.019170
RS	6	0.057917	0.523776	1176.909865	0.022003	0.022470
RS	7	0.070412	0.523776	1239.073801	0.023165	0.023326
RS	8	0.083896	0.543759	1254.767337	0.023459	0.023522
RS	9	0.098446	0.543759	1317.088973	0.024624	0.024668
RS	10	0.114148	0.600546	1250.872611	0.023386	0.023361
RS	11	0.131092	0.600546	1311.045766	0.024511	0.024384
RS	12	0.149377	0.646548	1274.883563	0.023835	0.023661
RS	13	0.169109	0.646548	1333.051549	0.024922	0.024859
RS	14	0.190402	0.684673	1314.271613	0.024571	0.024605
RS	15	0.213380	0.684673	1369.941801	0.025612	0.025966
RS	16	0.238176	0.735567	1327.311423	0.024815	0.025300
RS	17	0.264934	0.735567	1379.539099	0.025791	0.026627
RS	18	0.293809	0.812283	1297.127051	0.024251	0.025124
RS	19	0.324969	0.812283	1345.446808	0.025154	0.026304
RS	20	0.358594	0.924314	1225.875655	0.022919	0.023987
RS	21	0.394880	0.924314	1270.418485	0.023751	0.024996
RS	22	0.434037	1.085270	1121.504779	0.020967	0.022054
RS	23	0.476292	1.085270	1162.708819	0.021738	0.022914
RS	24	0.521891	1.321861	990.526487	0.018519	0.019511
RS	25	0.571098	1.321861	1028.811335	0.019234	0.020240
RS	26	0.624198	1.673373	845.375834	0.015805	0.016621
RS	27	0.681499	1.673373	880.841847	0.016468	0.017212
RS	28	0.743335	2.167001	709.964114	0.013273	0.013840
RS	29	0.810063	2.167001	742.471193	0.013881	0.014313
RS	30	0.882071	2.776366	606.914029	0.011347	0.011646
RS	31	0.959777	2.776366	636.620065	0.011902	0.012053
RS	32	1.043631	3.408262	544.387735	0.010178	0.010253
RS	33	1.134119	3.408262	571.955128	0.010693	0.010648
RS	34	1.231768	3.953510	518.045517	0.009685	0.009604
RS	35	1.337143	3.953510	544.294936	0.010176	0.010013
RS	36	1.450856	4.348530	519.555350	0.009713	0.009534
RS	37	1.573566	4.348530	545.080757	0.010191	0.009962
RS	38	1.705986	4.586696	541.416952	0.010122	0.009884
RS	39	1.848883	4.586696	566.390482	0.010589	0.010326
RS	40	2.003087	4.701032	576.938537	0.010786	0.010514
RS	41	2.169492	4.701032	601.023764	0.011237	0.010955
RS	42	2.349064	4.738579	619.522495	0.011582	0.011288
RS	43	2.542844	4.738579	641.868574	0.012000	0.011700
RS	44	2.751957	4.734776	663.399743	0.012403	0.012081
RS	45	2.977616	4.734776	682.708899	0.012764	0.012434
RS	46	3.221129	4.709471	703.601170	0.013154	0.012798
RS	47	3.483911	4.709471	718.220959	0.013428	0.013062
RS	48	3.767485	4.677911	734.688900	0.013735	0.013342
RS	49	4.073497	4.677911	742.782002	0.013887	0.013487
RS	50	4.403722	4.657529	750.241505	0.014026	0.013604
RS	51	4.760075	4.657529	750.143981	0.014024	0.013598
RS	52	5.144624	4.669694	743.669749	0.013903	0.013465
RS	53	5.559601	4.669694	734.463677	0.013731	0.013290
RS	54	6.007412	4.827274	697.941412	0.013048	0.012629
RS	55	6.490657	4.827274	681.696357	0.012745	0.012323
RS	56	7.012137	4.827274	660.587457	0.012350	0.011927
RS	57	7.574879	4.827274	634.694041	0.011866	0.011444
RS	58	8.182148	7.405918	403.091515	0.007536	0.007420
RS	59	8.837466	7.405918	399.053389	0.007461	0.007321
RS	60	9.544636	7.405918	392.357127	0.007335	0.007174
RS	61	10.307760	7.405918	382.928476	0.007159	0.006978
RS	62	11.131266	7.405918	370.751264	0.006931	0.006733
RS	63	12.019930	7.405918	3095.735039	0.057877	0.055070
PA	4+25*2+4+6 0.041482278 0.018144302 12.019930431 4.323485481 0.593115153 0.523775931 0.543758788 0.600545695 0.646548460 0.684672981 0.735566697 0.812283213 0.924314043 1.085269531 1.321861454 1.673373406 2.167001371 2.776365744 3.408261732 3.953509541 4.348529642 4.586696178 4.701031640 4.738578666 4.734775964 4.709471050 4.677910629 4.657528826 4.669693895 4.827273653 7.405918300
//
IT	5119
RD	12
LK	-281280.967120
QD	-480.433427 -> -418.053494
RI	0.0045619875
TR	0.040005	0.018512
MT	12.230198
MM	C_pi: 2.735093, n_recomb: 56457.706559
RS	0	0.000000	5.177395	84.403570	0.001495	0.000059
RS	1	0.007942	5.177395	90.968571	0.001611	0.000601
RS	2	0.016515	5.177395	98.032382	0.001736	0.001352
RS	3	0.025768	5.177395	105.630953	0.001871	0.001989
RS	4	0.035756	0.612272	954.888151	0.016913	0.017460
RS	5	0.046538	0.612272	1012.132133	0.017927	0.018892
RS	6	0.058176	0.539594	1213.874312	0.021501	0.022199
RS	7	0.070738	0.539594	1279.103277	0.022656	0.023029
RS	8	0.084298	0.559462	1298.111916	0.022993	0.023243
RS	9	0.098934	0.559462	1363.804191	0.024156	0.024371
RS	10	0.114734	0.618664	1294.806817	0.022934	0.023060
RS	11	0.131787	0.618664	1358.380350	0.024060	0.024065
RS	12	0.150196	0.665431	1323.411088	0.023441	0.023375
RS	13	0.170066	0.665431	1385.118675	0.024534	0.024538
RS	14	0.191514	0.701212	1373.574701	0.024329	0.024401
RS	15	0.214666	0.701212	1432.958707	0.025381	0.025729
RS	16	0.239657	0.748109	1399.085088	0.024781	0.025241
RS	17	0.266632	0.748109	1455.019757	0.025772	0.026551
RS	18	0.295749	0.820153	1378.720468	0.024420	0.025235
RS	19	0.327179	0.820153	1430.531927	0.025338	0.026412
RS	20	0.361105	0.927342	1311.968872	0.023238	0.024238
RS	21	0.397726	0.927342	1359.688472	0.024083	0.025253
RS	22	0.437254	1.084039	1205.537305	0.021353	0.022374
RS	23	0.479923	1.084039	1249.625763	0.022134	0.023243
RS	24	0.525979	1.318485	1065.886238	0.018879	0.019810
RS	25	0.575694	1.318485	1106.842919	0.019605	0.020549
RS	26	0.629357	1.673003	907.220890	0.016069	0.016828
RS	27	0.687281	1.673003	945.177386	0.016741	0.017432
RS	28	0.749806	2.179210	757.377111	0.013415	0.013933
RS	29	0.817297	2.179210	792.137500	0.014031	0.014418
RS	30	0.890148	2.813524	642.697487	0.011384	0.011644
RS	31	0.968784	2.813524	674.379339	0.011945	0.012060
RS	32	1.053666	3.479239	572.714973	0.010144	0.010187
RS	33	1.145289	3.479239	602.030452	0.010663	0.010585
RS	34	1.244188	4.058156	542.607446	0.009611	0.009499
RS	35	1.350942	4.058156	570.479573	0.010105	0.009907
RS	36	1.466174	4.478660	543.110911	0.009620	0.009406
RS	37	1.590558	4.478660	570.233239	0.010100	0.009832
RS	38	1.724820	4.731113	566.003032	0.010025	0.009746
RS	39	1.869745	4.731113	592.618180	0.010497	0.010187
RS	40	2.026180	4.849934	604.081854	0.010700	0.010379
RS	41	2.195039	4.849934	629.882598	0.011157	0.010821
RS	42	2.377308	4.885565	650.300395	0.011518	0.011168
RS	43	2.574053	4.885565	674.415794	0.011946	0.011586
RS	44	2.786423	4.876303	698.497734	0.012372	0.011990
RS	45	3.015660	4.876303	719.558357	0.012745	0.012354
RS	46	3.263102	4.843752	743.333265	0.013166	0.012748
RS	47	3.530196	4.843752	759.563384	0.013454	0.013029
RS	48	3.818502	4.804626	778.863067	0.013796	0.013343
RS	49	4.129705	4.804626	788.257929	0.013962	0.013506
RS	50	4.465623	4.777945	797.954644	0.014134	0.013658
RS	51	4.828219	4.777945	798.669862	0.014146	0.013670
RS	52	5.219613	4.786777	793.195373	0.014049	0.013564
RS	53	5.642091	4.786777	784.182021	0.013890	0.013406
RS	54	6.098121	4.951118	745.568002	0.013206	0.012747
RS	55	6.590369	4.951118	729.038365	0.012913	0.012456
RS	56	7.121710	4.951118	707.289111	0.012528	0.012074
RS	57	7.695250	4.951118	680.384780	0.012051	0.011602
RS	58	8.314340	7.760893	423.785644	0.007506	0.007369
RS	59	8.982597	7.760893	420.778597	0.007453	0.007295
RS	60	9.703927	7.760893	415.015325	0.007351	0.007173
RS	61	10.482543	7.760893	406.392202	0.007198	0.007002
RS	62	11.322997	7.760893	394.862794	0.006994	0.006782
RS	63	12.230198	7.760893	3402.941340	0.060274	0.057341
PA	4+25*2+4+6 0.040004848 0.018511782 12.230198055 5.177395469 0.612272205 0.539593967 0.559461569 0.618663564 0.665430500 0.701211679 0.748108656 0.820152531 0.927341536 1.084039441 1.318485499 1.673003168 2.179209891 2.813524249 3.479239286 4.058155897 4.478659861 4.731113052 4.849933926 4.885564507 4.876303219 4.843751985 4.804626088 4.777945092 4.786777371 4.951118372 7.760893250
//
IT	4446
RD	13
LK	-281159.414241
QD	-439.002142 -> -383.468974
RI	0.0039069327
TR	0.038633	0.018847
MT	12.436510
MM	C_pi: 2.828412, n_recomb: 59363.385322
RS	0	0.000000	6.180718	74.519173	0.001255	0.000051
RS	1	0.007970	6.180718	80.357048	0.001354	0.000516
RS	2	0.016576	6.180718	86.643545	0.001460	0.001153
RS	3	0.025867	6.180718	93.411694	0.001574	0.001692
RS	4	0.035899	0.630813	979.063653	0.016493	0.017213
RS	5	0.046731	0.630813	1038.503254	0.017494	0.018625
RS	6	0.058426	0.554887	1248.803499	0.021037	0.021935
RS	7	0.071053	0.554887	1316.973506	0.022185	0.022748
RS	8	0.084686	0.574651	1339.191075	0.022559	0.022978
RS	9	0.099407	0.574651	1408.131989	0.023721	0.024092
RS	10	0.115300	0.636369	1336.130826	0.022508	0.022772
RS	11	0.132460	0.636369	1402.977575	0.023634	0.023763
RS	12	0.150988	0.684179	1368.679139	0.023056	0.023093
RS	13	0.170992	0.684179	1433.802377	0.024153	0.024226
RS	14	0.192591	0.717877	1429.212965	0.024076	0.024190
RS	15	0.215912	0.717877	1492.220738	0.025137	0.025488
RS	16	0.241091	0.760979	1467.401110	0.024719	0.025165
RS	17	0.268277	0.760979	1526.999463	0.025723	0.026459
RS	18	0.297630	0.828515	1457.662622	0.024555	0.025322
RS	19	0.329322	0.828515	1512.953239	0.025486	0.026496
RS	20	0.363541	0.930987	1396.509467	0.023525	0.024467
RS	21	0.400486	0.930987	1447.398095	0.024382	0.025487
RS	22	0.440377	1.083443	1289.015082	0.021714	0.022678
RS	23	0.483446	1.083443	1335.971244	0.022505	0.023555
RS	24	0.529949	1.315522	1141.277595	0.019225	0.020103
RS	25	0.580158	1.315522	1184.885453	0.019960	0.020851
RS	26	0.634369	1.672378	969.208259	0.016327	0.017036
RS	27	0.692900	1.672378	1009.640867	0.017008	0.017651
RS	28	0.756097	2.189951	804.745788	0.013556	0.014033
RS	29	0.824331	2.189951	841.750135	0.014180	0.014529
RS	30	0.898003	2.847821	678.178032	0.011424	0.011651
RS	31	0.977547	2.847821	711.822656	0.011991	0.012075
RS	32	1.063431	3.546503	600.509650	0.010116	0.010131
RS	33	1.156160	3.546503	631.551523	0.010639	0.010532
RS	34	1.256280	4.159128	566.442733	0.009542	0.009404
RS	35	1.364380	4.159128	595.907538	0.010038	0.009812
RS	36	1.481095	4.605800	565.763032	0.009531	0.009288
RS	37	1.607114	4.605800	594.446948	0.010014	0.009713
RS	38	1.743176	4.873402	589.521789	0.009931	0.009617
RS	39	1.890083	4.873402	617.742635	0.010406	0.010057
RS	40	2.048699	4.997369	630.024910	0.010613	0.010250
RS	41	2.219958	4.997369	657.510845	0.011076	0.010694
RS	42	2.404866	5.031371	679.804528	0.011452	0.011052
RS	43	2.604511	5.031371	705.671082	0.011887	0.011476
RS	44	2.820070	5.016583	732.329136	0.012336	0.011901
RS	45	3.052809	5.016583	755.140416	0.012721	0.012275
RS	46	3.304098	4.976448	781.896287	0.013171	0.012698
RS	47	3.575415	4.976448	799.755307	0.013472	0.012993
RS	48	3.868357	4.929278	822.044319	0.013848	0.013342
RS	49	4.184648	4.929278	832.776394	0.014028	0.013522
RS	50	4.526148	4.895761	844.901437	0.014233	0.013707
RS	51	4.894867	4.895761	846.474614	0.014259	0.013737
RS	52	5.292974	4.900702	842.186206	0.014187	0.013658
RS	53	5.722812	4.900702	833.411377	0.014039	0.013516
RS	54	6.186908	5.070914	792.853940	0.013356	0.012861
RS	55	6.687995	5.070914	776.076854	0.013073	0.012583
RS	56	7.229020	5.070914	753.725929	0.012697	0.012213
RS	57	7.813167	5.070914	725.850098	0.012227	0.011751
RS	58	8.443871	8.110693	443.895002	0.007478	0.007320
RS	59	9.124845	8.110693	441.931189	0.007445	0.007269
RS	60	9.860095	8.110693	437.123770	0.007364	0.007170
RS	61	10.653947	8.110693	429.340598	0.007232	0.007022
RS	62	11.511071	8.110693	418.505483	0.007050	0.006825
RS	63	12.436510	8.110693	3714.228587	0.062568	0.059520
PA	4+25*2+4+6 0.038633423 0.018846872 12.436510099 6.180717787 0.630812752 0.554886629 0.574651304 0.636368686 0.684179081 0.717877039 0.760978617 0.828515369 0.930986958 1.083442927 1.315522422 1.672378131 2.189951360 2.847820730 3.546503022 4.159128347 4.605800162 4.873401624 4.997368632 5.031370682 5.016582690 4.976447774 4.929278426 4.895760632 4.900702176 5.070914004 8.110693304
//
IT	4831
RD	14
LK	-281051.178896
QD	-402.053948 -> -352.521268
RI	0.0033965331
TR	0.037359	0.019153
MT	12.638919
MM	C_pi: 2.920167, n_recomb: 62203.689974
RS	0	0.000000	7.362190	65.702363	0.001056	0.000043
RS	1	0.007998	7.362190	70.882615	0.001140	0.000442
RS	2	0.016635	7.362190	76.464877	0.001229	0.000984
RS	3	0.025963	7.362190	82.479281	0.001326	0.001440
RS	4	0.036038	0.648941	1001.548516	0.016101	0.016968
RS	5	0.046918	0.648941	1063.070892	0.017090	0.018365
RS	6	0.058668	0.569728	1281.742097	0.020606	0.021678
RS	7	0.071358	0.569728	1352.731627	0.021747	0.022479
RS	8	0.085062	0.589352	1378.168761	0.022156	0.022727
RS	9	0.099863	0.589352	1450.240694	0.023314	0.023831
RS	10	0.115848	0.653666	1375.046587	0.022106	0.022497
RS	11	0.133111	0.653666	1445.042706	0.023231	0.023477
RS	12	0.151755	0.702755	1410.955748	0.022683	0.022818
RS	13	0.171890	0.702755	1479.370428	0.023783	0.023924
RS	14	0.193635	0.734605	1481.411375	0.023815	0.023976
RS	15	0.217119	0.734605	1547.946443	0.024885	0.025247
RS	16	0.242481	0.774079	1532.389472	0.024635	0.025075
RS	17	0.269872	0.774079	1595.598952	0.025651	0.026354
RS	18	0.299454	0.837248	1533.956102	0.024660	0.025389
RS	19	0.331401	0.837248	1592.705412	0.025605	0.026561
RS	20	0.365904	0.935102	1479.417598	0.023783	0.024676
RS	21	0.403166	0.935102	1533.462034	0.024652	0.025701
RS	22	0.443408	1.083327	1371.828522	0.022054	0.022968
RS	23	0.486868	1.083327	1421.631016	0.022854	0.023853
RS	24	0.533804	1.312847	1216.605245	0.019558	0.020388
RS	25	0.584495	1.312847	1262.838509	0.020302	0.021145
RS	26	0.639239	1.671447	1031.276066	0.016579	0.017245
RS	27	0.698362	1.671447	1074.165427	0.017269	0.017871
RS	28	0.762213	2.199287	852.036715	0.013698	0.014137
RS	29	0.831171	2.199287	891.271816	0.014328	0.014644
RS	30	0.905644	2.879415	713.340698	0.011468	0.011665
RS	31	0.986073	2.879415	748.932423	0.012040	0.012097
RS	32	1.072934	3.610223	627.772614	0.010092	0.010084
RS	33	1.166743	3.610223	660.517413	0.010619	0.010488
RS	34	1.268054	4.256564	589.561591	0.009478	0.009317
RS	35	1.377468	4.256564	620.587530	0.009977	0.009726
RS	36	1.495633	4.730058	587.525830	0.009445	0.009178
RS	37	1.623248	4.730058	617.734164	0.009931	0.009602
RS	38	1.761069	5.013627	611.989163	0.009838	0.009495
RS	39	1.909913	5.013627	641.777166	0.010317	0.009935
RS	40	2.070662	5.143380	654.778433	0.010526	0.010128
RS	41	2.244266	5.143380	683.915416	0.010995	0.010573
RS	42	2.431755	5.176040	708.033362	0.011382	0.010940
RS	43	2.634239	5.176040	735.627799	0.011826	0.011369
RS	44	2.852918	5.155653	764.876980	0.012296	0.011813
RS	45	3.089085	5.155653	789.431970	0.012691	0.012198
RS	46	3.344141	5.107625	819.251746	0.013170	0.012648
RS	47	3.619596	5.107625	838.751709	0.013484	0.012956
RS	48	3.917081	5.051964	864.173951	0.013893	0.013338
RS	49	4.238358	5.051964	876.272498	0.014087	0.013534
RS	50	4.585330	5.011113	891.005319	0.014324	0.013752
RS	51	4.960052	5.011113	893.476537	0.014364	0.013798
RS	52	5.364743	5.011655	890.553432	0.014317	0.013746
RS	53	5.801801	5.011655	882.059276	0.014180	0.013619
RS	54	6.273814	5.186910	839.712580	0.013499	0.012969
RS	55	6.783577	5.186910	822.722428	0.013226	0.012704
RS	56	7.334110	5.186910	799.806377	0.012858	0.012345
RS	57	7.928673	5.186910	770.997030	0.012395	0.011893
RS	58	8.570788	8.455201	463.424389	0.007450	0.007274
RS	59	9.264258	8.455201	462.510736	0.007435	0.007243
RS	60	10.013190	8.455201	458.675773	0.007374	0.007165
RS	61	10.822020	8.455201	451.759721	0.007263	0.007039
RS	62	11.695539	8.455201	441.657254	0.007100	0.006863
RS	63	12.638919	8.455201	4028.488767	0.064763	0.061605
PA	4+25*2+4+6 0.037359289 0.019152516 12.638919349 7.362189682 0.648941364 0.569727514 0.589351666 0.653666221 0.702754812 0.734605066 0.774078738 0.837247928 0.935101738 1.083326686 1.312846795 1.671446707 2.199287479 2.879414719 3.610222991 4.256564286 4.730057708 5.013627251 5.143380349 5.176039695 5.155652999 5.107625331 5.051963787 5.011113154 5.011655191 5.186910310 8.455201166
//
IT	4655
RD	15
LK	-280954.617822
QD	-369.014700 -> -324.757585
RI	0.0029983750
TR	0.036175	0.019432
MT	12.837306
MM	C_pi: 3.010286, n_recomb: 64976.532310
RS	0	0.000000	8.755263	57.835027	0.000890	0.000037
RS	1	0.008024	8.755263	62.421398	0.000961	0.000379
RS	2	0.016692	8.755263	67.366756	0.001037	0.000840
RS	3	0.026056	8.755263	72.698415	0.001119	0.001226
RS	4	0.036171	0.666777	1022.292001	0.015733	0.016725
RS	5	0.047098	0.666777	1085.781711	0.016710	0.018110
RS	6	0.058901	0.584153	1312.770385	0.020204	0.021430
RS	7	0.071652	0.584153	1386.460429	0.021338	0.022223
RS	8	0.085426	0.603575	1415.181788	0.021780	0.022490
RS	9	0.100305	0.603575	1490.270207	0.022936	0.023585
RS	10	0.116378	0.670539	1411.749571	0.021727	0.022236
RS	11	0.133741	0.670539	1484.774183	0.022851	0.023207
RS	12	0.152497	0.721125	1450.449446	0.022323	0.022551
RS	13	0.172758	0.721125	1522.030550	0.023424	0.023633
RS	14	0.194645	0.751338	1530.358624	0.023552	0.023760
RS	15	0.218288	0.751338	1600.318257	0.024629	0.025007
RS	16	0.243828	0.787337	1594.133325	0.024534	0.024974
RS	17	0.271418	0.787337	1660.891879	0.025561	0.026239
RS	18	0.301221	0.846257	1607.573542	0.024741	0.025439
RS	19	0.333416	0.846257	1669.752448	0.025698	0.026609
RS	20	0.368195	0.939576	1560.585356	0.024018	0.024867
RS	21	0.405764	0.939576	1617.766074	0.024898	0.025897
RS	22	0.446348	1.083576	1453.844138	0.022375	0.023245
RS	23	0.490188	1.083576	1506.466245	0.023185	0.024136
RS	24	0.537547	1.310366	1291.751401	0.019880	0.020668
RS	25	0.588705	1.310366	1340.578622	0.020632	0.021433
RS	26	0.643969	1.670183	1093.338619	0.016827	0.017453
RS	27	0.703667	1.670183	1138.659823	0.017524	0.018089
RS	28	0.768155	2.207286	899.197528	0.013839	0.014245
RS	29	0.837818	2.207286	940.645752	0.014477	0.014762
RS	30	0.913071	2.908433	748.160799	0.011514	0.011686
RS	31	0.994363	2.908433	785.680887	0.012092	0.012124
RS	32	1.082177	3.670530	654.495380	0.010073	0.010043
RS	33	1.177038	3.670530	688.917463	0.010603	0.010451
RS	34	1.279511	4.350537	611.968287	0.009418	0.009239
RS	35	1.390207	4.350537	644.522046	0.009919	0.009647
RS	36	1.509785	4.851424	608.413423	0.009364	0.009076
RS	37	1.638959	4.851424	640.107127	0.009851	0.009498
RS	38	1.778497	5.151744	633.420510	0.009748	0.009380
RS	39	1.929233	5.151744	664.734521	0.010230	0.009819
RS	40	2.092064	5.287895	678.354270	0.010440	0.010010
RS	41	2.267961	5.287895	709.104409	0.010913	0.010457
RS	42	2.457973	5.319480	734.989417	0.011312	0.010832
RS	43	2.663231	5.319480	764.283401	0.011762	0.011266
RS	44	2.884960	5.293427	796.127706	0.012253	0.011728
RS	45	3.124482	5.293427	822.413253	0.012657	0.012121
RS	46	3.383223	5.237211	855.366492	0.013164	0.012598
RS	47	3.662726	5.237211	876.512587	0.013490	0.012918
RS	48	3.964657	5.172646	905.195819	0.013931	0.013333
RS	49	4.290816	5.172646	918.683425	0.014139	0.013543
RS	50	4.643147	5.124007	936.190186	0.014408	0.013794
RS	51	5.023750	5.124007	939.593789	0.014461	0.013855
RS	52	5.434893	5.119679	938.207478	0.014439	0.013830
RS	53	5.879028	5.119679	930.031762	0.014313	0.013716
RS	54	6.358801	5.299197	886.054419	0.013637	0.013072
RS	55	6.877072	5.299197	868.882173	0.013372	0.012819
RS	56	7.436931	5.299197	845.434775	0.013011	0.012470
RS	57	8.041715	5.299197	815.727894	0.012554	0.012026
RS	58	8.695028	8.794126	482.369406	0.007424	0.007231
RS	59	9.400764	8.794126	482.508021	0.007426	0.007218
RS	60	10.163131	8.794126	479.656425	0.007382	0.007159
RS	61	10.986672	8.794126	473.628136	0.007289	0.007052
RS	62	11.876296	8.794126	464.289400	0.007145	0.006897
RS	63	12.837306	8.794126	4344.563725	0.066864	0.063601
PA	4+25*2+4+6 0.036174796 0.019431573 12.837306470 8.755262857 0.666776520 0.584152501 0.603574610 0.670539063 0.721124972 0.751337925 0.787337151 0.846256973 0.939575811 1.083575673 1.310365901 1.670182653 2.207285929 2.908433326 3.670530175 4.350536812 4.851424402 5.151744225 5.287894692 5.319479894 5.293427039 5.237211275 5.172646261 5.124006760 5.119678763 5.299197419 8.794126039
//
IT	5129
RD	16
LK	-280868.323795
QD	-339.397422 -> -299.791411
RI	0.0026880335
TR	0.035073	0.019687
MT	13.031548
MM	C_pi: 3.098683, n_recomb: 67680.087621
RS	0	0.000000	10.400235	50.816493	0.000751	0.000032
RS	1	0.008050	10.400235	54.867462	0.000811	0.000324
RS	2	0.016748	10.400235	59.237918	0.000875	0.000716
RS	3	0.026146	10.400235	63.952480	0.000945	0.001044
RS	4	0.036300	0.684367	1041.338824	0.015386	0.016485
RS	5	0.047272	0.684367	1106.681657	0.016352	0.017860
RS	6	0.059127	0.598180	1341.985694	0.019828	0.021192
RS	7	0.071937	0.598180	1418.260212	0.020955	0.021980
RS	8	0.085777	0.617324	1450.361366	0.021430	0.022268
RS	9	0.100732	0.617324	1528.354833	0.022582	0.023354
RS	10	0.116891	0.686976	1446.400661	0.021371	0.021988
RS	11	0.134350	0.686976	1522.335627	0.022493	0.022951
RS	12	0.153215	0.739271	1487.324860	0.021976	0.022291
RS	13	0.173598	0.739271	1561.946803	0.023078	0.023352
RS	14	0.195622	0.768042	1576.197975	0.023289	0.023544
RS	15	0.219419	0.768042	1649.474017	0.024372	0.024768
RS	16	0.245132	0.800705	1652.696788	0.024419	0.024864
RS	17	0.272914	0.800705	1722.933775	0.025457	0.026117
RS	18	0.302933	0.855473	1678.488877	0.024800	0.025474
RS	19	0.335369	0.855473	1744.060152	0.025769	0.026641
RS	20	0.370415	0.944330	1639.903292	0.024230	0.025042
RS	21	0.408283	0.944330	1700.194769	0.025121	0.026076
RS	22	0.449199	1.084109	1534.924705	0.022679	0.023510
RS	23	0.493408	1.084109	1590.334758	0.023498	0.024408
RS	24	0.541176	1.308018	1366.594753	0.020192	0.020942
RS	25	0.592790	1.308018	1417.979232	0.020951	0.021714
RS	26	0.648558	1.668573	1155.313147	0.017070	0.017662
RS	27	0.708816	1.668573	1203.036077	0.017775	0.018307
RS	28	0.773924	2.214018	946.176162	0.013980	0.014356
RS	29	0.844274	2.214018	989.815692	0.014625	0.014883
RS	30	0.920286	2.934997	782.614773	0.011563	0.011712
RS	31	1.002417	2.934997	822.041637	0.012146	0.012157
RS	32	1.091160	3.727520	680.675283	0.010057	0.010010
RS	33	1.187046	3.727520	716.747168	0.010590	0.010421
RS	34	1.290651	4.441089	633.671295	0.009363	0.009167
RS	35	1.402596	4.441089	667.718123	0.009866	0.009576
RS	36	1.523552	4.969891	628.440746	0.009285	0.008980
RS	37	1.654245	4.969891	661.579216	0.009775	0.009402
RS	38	1.795459	5.287664	653.838103	0.009661	0.009272
RS	39	1.948040	5.287664	686.634891	0.010145	0.009709
RS	40	2.112904	5.430789	700.773539	0.010354	0.009898
RS	41	2.291038	5.430789	733.095793	0.010832	0.010345
RS	42	2.483513	5.461556	760.685740	0.011239	0.010728
RS	43	2.691481	5.461556	791.646462	0.011697	0.011166
RS	44	2.916190	5.429787	826.078051	0.012206	0.011644
RS	45	3.158988	5.429787	854.075321	0.012619	0.012045
RS	46	3.421331	5.365113	890.216905	0.013153	0.012547
RS	47	3.704792	5.365113	913.007902	0.013490	0.012879
RS	48	4.011071	5.291256	945.066035	0.013964	0.013325
RS	49	4.342005	5.291256	959.958754	0.014184	0.013548
RS	50	4.699579	5.234403	980.392789	0.014486	0.013832
RS	51	5.085936	5.234403	984.757212	0.014550	0.013907
RS	52	5.503395	5.224775	985.069418	0.014555	0.013908
RS	53	5.954458	5.224775	977.245244	0.014439	0.013807
RS	54	6.441832	5.407824	931.797556	0.013768	0.013170
RS	55	6.968437	5.407824	914.470577	0.013512	0.012928
RS	56	7.537434	5.407824	890.522593	0.013158	0.012589
RS	57	8.152234	5.407824	859.951855	0.012706	0.012153
RS	58	8.816524	9.127151	500.725820	0.007398	0.007189
RS	59	9.534289	9.127151	501.914438	0.007416	0.007193
RS	60	10.309832	9.127151	500.051960	0.007388	0.007151
RS	61	11.147805	9.127151	494.926159	0.007313	0.007063
RS	62	12.053234	9.127151	486.375614	0.007186	0.006926
RS	63	13.031548	9.127151	4661.331587	0.068873	0.065508
PA	4+25*2+4+6 0.035072912 0.019686648 13.031547712 10.400235385 0.684366762 0.598179780 0.617324005 0.686975511 0.739270765 0.768041712 0.800704957 0.855472718 0.944330248 1.084109413 1.308018411 1.668572720 2.214017821 2.934997380 3.727520346 4.441088632 4.969890514 5.287664446 5.430788617 5.461555770 5.429786640 5.365112835 5.291255791 5.234403144 5.224774708 5.407824356 9.127151116
//
IT	5277
RD	17
LK	-280791.083387
QD	-312.786412 -> -277.291091
RI	0.0024472991
TR	0.034047	0.019920
MT	13.221476
MM	C_pi: 3.185272, n_recomb: 70313.014408
RS	0	0.000000	12.345905	44.559185	0.000634	0.000027
RS	1	0.008074	12.345905	48.128366	0.000684	0.000277
RS	2	0.016801	12.345905	51.980934	0.000739	0.000611
RS	3	0.026232	12.345905	56.138966	0.000798	0.000889
RS	4	0.036424	0.701769	1058.714484	0.015057	0.016248
RS	5	0.047440	0.701769	1125.796613	0.016011	0.017616
RS	6	0.059345	0.611814	1369.505691	0.019477	0.020965
RS	7	0.072211	0.611814	1448.252519	0.020597	0.021748
RS	8	0.086116	0.630599	1483.837885	0.021103	0.022059
RS	9	0.101144	0.630599	1564.628419	0.022252	0.023138
RS	10	0.117385	0.702972	1479.132958	0.021036	0.021753
RS	11	0.134938	0.702972	1557.862815	0.022156	0.022709
RS	12	0.153908	0.757170	1521.748275	0.021642	0.022040
RS	13	0.174410	0.757170	1599.286008	0.022745	0.023082
RS	14	0.196567	0.784691	1619.063715	0.023027	0.023329
RS	15	0.220513	0.784691	1695.543792	0.024114	0.024533
RS	16	0.246393	0.814138	1708.160973	0.024294	0.024747
RS	17	0.274362	0.814138	1781.798380	0.025341	0.025987
RS	18	0.304590	0.864845	1746.677642	0.024841	0.025496
RS	19	0.337258	0.864845	1815.596663	0.025822	0.026660
RS	20	0.372564	0.949301	1717.281139	0.024423	0.025203
RS	21	0.410721	0.949301	1780.652306	0.025325	0.026240
RS	22	0.451959	1.084867	1614.941540	0.022968	0.023763
RS	23	0.496527	1.084867	1673.103449	0.023795	0.024667
RS	24	0.544693	1.305760	1441.020050	0.020494	0.021210
RS	25	0.596749	1.305760	1494.920396	0.021261	0.021988
RS	26	0.653008	1.666622	1217.115541	0.017310	0.017869
RS	27	0.713809	1.666622	1267.205331	0.018022	0.018523
RS	28	0.779520	2.219548	992.926688	0.014122	0.014470
RS	29	0.850536	2.219548	1038.731920	0.014773	0.015006
RS	30	0.927287	2.959237	816.677733	0.011615	0.011742
RS	31	1.010234	2.959237	857.987151	0.012202	0.012194
RS	32	1.099880	3.781328	706.304257	0.010045	0.009981
RS	33	1.196763	3.781328	743.996717	0.010581	0.010396
RS	34	1.301470	4.528269	654.680556	0.009311	0.009101
RS	35	1.414631	4.528269	690.184576	0.009816	0.009510
RS	36	1.536929	5.085415	647.629670	0.009211	0.008891
RS	37	1.669102	5.085415	682.171261	0.009702	0.009311
RS	38	1.811948	5.421306	673.267315	0.009575	0.009168
RS	39	1.966327	5.421306	707.502097	0.010062	0.009605
RS	40	2.133172	5.571927	722.064472	0.010269	0.009791
RS	41	2.313488	5.571927	755.915347	0.010751	0.010239
RS	42	2.508364	5.602124	785.143964	0.011166	0.010627
RS	43	2.718975	5.602124	817.734914	0.011630	0.011068
RS	44	2.946592	5.564571	854.740509	0.012156	0.011563
RS	45	3.192588	5.564571	884.425687	0.012578	0.011971
RS	46	3.458447	5.491188	923.797883	0.013138	0.012497
RS	47	3.745772	5.491188	948.226615	0.013486	0.012840
RS	48	4.056297	5.407680	983.758751	0.013991	0.013315
RS	49	4.391895	5.407680	1000.066376	0.014223	0.013552
RS	50	4.754591	5.342234	1023.565586	0.014557	0.013867
RS	51	5.146573	5.342234	1028.913510	0.014633	0.013954
RS	52	5.570205	5.326911	1031.075653	0.014664	0.013983
RS	53	6.028043	5.326911	1023.631399	0.014558	0.013893
RS	54	6.522849	5.512796	976.874385	0.013893	0.013265
RS	55	7.057608	5.512796	959.416193	0.013645	0.013032
RS	56	7.635546	5.512796	934.995040	0.013298	0.012702
RS	57	8.260149	5.512796	903.591397	0.012851	0.012273
RS	58	8.935186	9.453930	518.493073	0.007374	0.007149
RS	59	9.664728	9.453930	520.725529	0.007406	0.007168
RS	60	10.453176	9.453930	519.853294	0.007393	0.007143
RS	61	11.305288	9.453930	515.639355	0.007333	0.007071
RS	62	12.226203	9.453930	507.895451	0.007223	0.006951
RS	63	13.221476	9.453930	4977.756046	0.070794	0.067329
PA	4+25*2+4+6 0.034047294 0.019920158 13.221476365 12.345905488 0.701768715 0.611813696 0.630599188 0.702972003 0.757169903 0.784690565 0.814137651 0.864845115 0.949300569 1.084867252 1.305759950 1.666621817 2.219547713 2.959236994 3.781328188 4.528269121 5.085414913 5.421306341 5.571927095 5.602123995 5.564571259 5.491187686 5.407680212 5.342233519 5.326910778 5.512796105 9.453929602
//
IT	4355
RD	18
LK	-280721.846694
QD	-288.825626 -> -256.971367
RI	0.0022625606
TR	0.033092	0.020134
MT	13.407043
MM	C_pi: 3.269970, n_recomb: 72873.844623
RS	0	0.000000	14.646781	38.998575	0.000535	0.000023
RS	1	0.008098	14.646781	42.136082	0.000578	0.000237
RS	2	0.016852	14.646781	45.524198	0.000625	0.000520
RS	3	0.026315	14.646781	49.182637	0.000675	0.000757
RS	4	0.036544	0.718978	1074.524767	0.014745	0.016017
RS	5	0.047602	0.718978	1143.236530	0.015688	0.017378
RS	6	0.059555	0.625033	1395.484644	0.019149	0.020748
RS	7	0.072476	0.625033	1476.596954	0.020262	0.021528
RS	8	0.086444	0.643380	1515.764401	0.020800	0.021864
RS	9	0.101542	0.643380	1599.248263	0.021945	0.022937
RS	10	0.117863	0.718506	1510.094487	0.020722	0.021532
RS	11	0.135506	0.718506	1591.507013	0.021839	0.022481
RS	12	0.154578	0.774800	1553.862932	0.021323	0.021798
RS	13	0.175194	0.774800	1634.191931	0.022425	0.022823
RS	14	0.197480	0.801256	1659.081591	0.022766	0.023116
RS	15	0.221571	0.801256	1738.649524	0.023858	0.024300
RS	16	0.247612	0.827610	1760.566090	0.024159	0.024623
RS	17	0.275762	0.827610	1837.518531	0.025215	0.025853
RS	18	0.306192	0.874337	1812.100956	0.024866	0.025506
RS	19	0.339086	0.874337	1884.315520	0.025857	0.026668
RS	20	0.374644	0.954445	1792.605748	0.024599	0.025350
RS	21	0.413082	0.954445	1859.019723	0.025510	0.026391
RS	22	0.454632	1.085807	1693.751947	0.023242	0.024005
RS	23	0.499547	1.085807	1754.624989	0.024078	0.024915
RS	24	0.548100	1.303568	1514.891809	0.020788	0.021471
RS	25	0.600584	1.303568	1571.261846	0.021561	0.022257
RS	26	0.657319	1.664352	1278.644817	0.017546	0.018076
RS	27	0.718648	1.664352	1331.061685	0.018265	0.018737
RS	28	0.784944	2.223963	1039.385788	0.014263	0.014587
RS	29	0.856608	2.223963	1087.327038	0.014921	0.015131
RS	30	0.934076	2.981289	850.315811	0.011668	0.011776
RS	31	1.017818	2.981289	893.480690	0.012261	0.012235
RS	32	1.108341	3.832072	731.371659	0.010036	0.009958
RS	33	1.206194	3.832072	770.653639	0.010575	0.010376
RS	34	1.311972	4.612156	674.997474	0.009263	0.009040
RS	35	1.426316	4.612156	711.921485	0.009769	0.009450
RS	36	1.549920	5.198009	665.991783	0.009139	0.008806
RS	37	1.683534	5.198009	701.893647	0.009632	0.009226
RS	38	1.827968	5.552613	691.727605	0.009492	0.009070
RS	39	1.984099	5.552613	727.354078	0.009981	0.009506
RS	40	2.152873	5.711218	742.247910	0.010185	0.009688
RS	41	2.335315	5.711218	777.581583	0.010670	0.010136
RS	42	2.532531	5.741064	808.382036	0.011093	0.010530
RS	43	2.745718	5.741064	842.563241	0.011562	0.010974
RS	44	2.976170	5.697687	882.118224	0.012105	0.011483
RS	45	3.225284	5.697687	913.462871	0.012535	0.011897
RS	46	3.494572	5.615347	956.097747	0.013120	0.012447
RS	47	3.785667	5.615347	982.151508	0.013477	0.012799
RS	48	4.100336	5.521865	1021.241102	0.014014	0.013304
RS	49	4.440487	5.521865	1038.967640	0.014257	0.013552
RS	50	4.808184	5.447466	1065.657938	0.014623	0.013899
RS	51	5.205658	5.447466	1072.006575	0.014710	0.013999
RS	52	5.635320	5.426080	1076.161080	0.014767	0.014053
RS	53	6.099778	5.426080	1069.120505	0.014671	0.013974
RS	54	6.601847	5.614158	1021.212177	0.014013	0.013355
RS	55	7.144575	5.614158	1003.642924	0.013772	0.013132
RS	56	7.731255	5.614158	978.773170	0.013431	0.012809
RS	57	8.365445	5.614158	946.565356	0.012989	0.012387
RS	58	9.050992	9.774212	535.665360	0.007351	0.007111
RS	59	9.792057	9.774212	538.932070	0.007395	0.007144
RS	60	10.593134	9.774212	539.047145	0.007397	0.007134
RS	61	11.459085	9.774212	535.749761	0.007352	0.007078
RS	62	12.395161	9.774212	528.825665	0.007257	0.006973
RS	63	13.407043	9.774212	5292.802146	0.072630	0.069067
PA	4+25*2+4+6 0.033091892 0.020134163 13.407042760 14.646781175 0.718977701 0.625032816 0.643379849 0.718505988 0.774799816 0.801255802 0.827610129 0.874337308 0.954444617 1.085806678 1.303568276 1.664352133 2.223963203 2.981289261 3.832072206 4.612155867 5.198008556 5.552612910 5.711217833 5.741063696 5.697686746 5.615347088 5.521865019 5.447465598 5.426080152 5.614157695 9.774212352
//
IT	4639
RD	19
LK	-280659.700375
QD	-267.208340 -> -238.585573
RI	0.0021224696
TR	0.032201	0.020331
MT	13.588143
MM	C_pi: 3.352694, n_recomb: 75361.610005
RS	0	0.000000	17.370613	34.065023	0.000452	0.000020
RS	1	0.008121	17.370613	36.816707	0.000489	0.000202
RS	2	0.016902	17.370613	39.789369	0.000528	0.000443
RS	3	0.026395	17.370613	43.000539	0.000571	0.000644
RS	4	0.036660	0.735991	1088.867571	0.014449	0.015790
RS	5	0.047758	0.735991	1159.103405	0.015381	0.017146
RS	6	0.059758	0.637829	1420.041279	0.018843	0.020543
RS	7	0.072732	0.637829	1503.416780	0.019949	0.021320
RS	8	0.086759	0.655663	1546.250597	0.020518	0.021683
RS	9	0.101926	0.655663	1632.327563	0.021660	0.022750
RS	10	0.118324	0.733570	1539.402026	0.020427	0.021323
RS	11	0.136055	0.733570	1623.388098	0.021541	0.022267
RS	12	0.155225	0.792142	1583.808912	0.021016	0.021564
RS	13	0.175952	0.792142	1666.806155	0.022117	0.022573
RS	14	0.198362	0.817715	1696.378323	0.022510	0.022905
RS	15	0.222592	0.817715	1778.915520	0.023605	0.024072
RS	16	0.248790	0.841092	1809.990661	0.024017	0.024495
RS	17	0.277115	0.841092	1890.166924	0.025081	0.025714
RS	18	0.307741	0.883916	1874.747408	0.024877	0.025506
RS	19	0.340854	0.883916	1950.198743	0.025878	0.026665
RS	20	0.376656	0.959728	1865.787711	0.024758	0.025485
RS	21	0.415365	0.959728	1935.202553	0.025679	0.026528
RS	22	0.457218	1.086892	1771.235117	0.023503	0.024237
RS	23	0.502470	1.086892	1834.774670	0.024346	0.025152
RS	24	0.551397	1.301420	1588.096916	0.021073	0.021728
RS	25	0.604297	1.301420	1646.886411	0.021853	0.022518
RS	26	0.661493	1.661778	1339.816546	0.017779	0.018281
RS	27	0.723334	1.661778	1394.516466	0.018504	0.018950
RS	28	0.790198	2.227340	1085.499881	0.014404	0.014705
RS	29	0.862491	2.227340	1135.543909	0.015068	0.015257
RS	30	0.940655	3.001263	883.506028	0.011724	0.011814
RS	31	1.025167	3.001263	928.496913	0.012321	0.012279
RS	32	1.116543	3.879859	755.872028	0.010030	0.009939
RS	33	1.215339	3.879859	796.711013	0.010572	0.010360
RS	34	1.322158	4.692798	694.630762	0.009217	0.008984
RS	35	1.437652	4.692798	732.936679	0.009726	0.009395
RS	36	1.562525	5.307632	683.548461	0.009070	0.008727
RS	37	1.697540	5.307632	720.767096	0.009564	0.009146
RS	38	1.843519	5.681487	709.247249	0.009411	0.008977
RS	39	2.001353	5.681487	746.218171	0.009902	0.009412
RS	40	2.172005	5.848539	761.353253	0.010103	0.009589
RS	41	2.356515	5.848539	798.122201	0.010591	0.010038
RS	42	2.556010	5.878237	830.426347	0.011019	0.010435
RS	43	2.771706	5.878237	866.155051	0.011493	0.010882
RS	44	3.004918	5.828990	908.229330	0.012052	0.011404
RS	45	3.257070	5.828990	941.201011	0.012489	0.011825
RS	46	3.529699	5.737473	987.118349	0.013098	0.012397
RS	47	3.824468	5.737473	1014.779452	0.013465	0.012758
RS	48	4.143176	5.633712	1057.497326	0.014032	0.013292
RS	49	4.487766	5.633712	1076.641266	0.014286	0.013551
RS	50	4.860341	5.550038	1106.633839	0.014684	0.013928
RS	51	5.263172	5.550038	1113.995117	0.014782	0.014039
RS	52	5.698718	5.522260	1120.272243	0.014865	0.014120
RS	53	6.169635	5.522260	1113.654755	0.014777	0.014051
RS	54	6.678794	5.711912	1064.752792	0.014129	0.013441
RS	55	7.229303	5.711912	1047.089024	0.013894	0.013226
RS	56	7.824519	5.711912	1021.792054	0.013559	0.012911
RS	57	8.468073	5.711912	988.806151	0.013121	0.012495
RS	58	9.163890	10.087717	552.241161	0.007328	0.007074
RS	59	9.916214	10.087717	556.529458	0.007385	0.007120
RS	60	10.729636	10.087717	557.625239	0.007399	0.007124
RS	61	11.609115	10.087717	555.244827	0.007368	0.007082
RS	62	12.560017	10.087717	549.148865	0.007287	0.006993
RS	63	13.588143	10.087717	5605.524712	0.074382	0.070724
PA	4+25*2+4+6 0.032201328 0.020330603 13.588142989 17.370612637 0.735991245 0.637829413 0.655663310 0.733569881 0.792141586 0.817714933 0.841091658 0.883916382 0.959727588 1.086891888 1.301420061 1.661777613 2.227339734 3.001262593 3.879859086 4.692797866 5.307632238 5.681486678 5.848538565 5.878236977 5.828990296 5.737472704 5.633712201 5.550037811 5.522259960 5.711912451 10.087716599
//
IT	5284
RD	20
LK	-280603.848393
QD	-247.669227 -> -221.919554
RI	0.0020184067
TR	0.031371	0.020511
MT	13.764588
MM	C_pi: 3.433357, n_recomb: 77775.876189
RS	0	0.000000	20.597163	29.697962	0.000382	0.000017
RS	1	0.008143	20.597163	32.105854	0.000413	0.000172
RS	2	0.016949	20.597163	34.708059	0.000446	0.000377
RS	3	0.026472	20.597163	37.520102	0.000482	0.000548
RS	4	0.036771	0.752802	1101.842773	0.014167	0.015570
RS	5	0.047908	0.752802	1173.501520	0.015088	0.016920
RS	6	0.059953	0.650185	1443.310869	0.018557	0.020350
RS	7	0.072978	0.650185	1528.852637	0.019657	0.021125
RS	8	0.087063	0.667433	1575.432589	0.020256	0.021514
RS	9	0.102296	0.667433	1664.006957	0.021395	0.022576
RS	10	0.118769	0.748149	1567.179939	0.020150	0.021126
RS	11	0.136583	0.748149	1653.634021	0.021262	0.022065
RS	12	0.155848	0.809181	1611.710302	0.020722	0.021339
RS	13	0.176682	0.809181	1697.254462	0.021822	0.022334
RS	14	0.199212	0.834050	1731.071680	0.022257	0.022697
RS	15	0.223577	0.834050	1816.457814	0.023355	0.023847
RS	16	0.249926	0.854561	1856.504236	0.023870	0.024363
RS	17	0.278421	0.854561	1939.808039	0.024941	0.025571
RS	18	0.309236	0.893554	1934.616219	0.024874	0.025495
RS	19	0.342560	0.893554	2013.239600	0.025885	0.026651
RS	20	0.378598	0.965117	1936.757679	0.024902	0.025607
RS	21	0.417570	0.965117	2009.126749	0.025832	0.026654
RS	22	0.459716	1.088095	1847.276737	0.023751	0.024459
RS	23	0.505294	1.088095	1913.434741	0.024602	0.025378
RS	24	0.554583	1.299301	1660.523174	0.021350	0.021978
RS	25	0.607886	1.299301	1721.678383	0.022136	0.022774
RS	26	0.665529	1.658912	1400.551093	0.018008	0.018485
RS	27	0.727866	1.658912	1457.486239	0.018740	0.019161
RS	28	0.795280	2.229740	1131.221682	0.014545	0.014824
RS	29	0.868182	2.229740	1183.332051	0.015215	0.015384
RS	30	0.947022	3.019273	916.222722	0.011780	0.011854
RS	31	1.032281	3.019273	963.007921	0.012382	0.012325
RS	32	1.124483	3.924793	779.800570	0.010026	0.009923
RS	33	1.224193	3.924793	822.162760	0.010571	0.010347
RS	34	1.332022	4.770240	713.590460	0.009175	0.008933
RS	35	1.448632	4.770240	753.239532	0.009685	0.009344
RS	36	1.574738	5.414258	700.320715	0.009004	0.008652
RS	37	1.711112	5.414258	738.812198	0.009499	0.009071
RS	38	1.858592	5.807836	725.855460	0.009333	0.008887
RS	39	2.018080	5.807836	764.123005	0.009825	0.009322
RS	40	2.190556	5.983751	779.414554	0.010021	0.009493
RS	41	2.377077	5.983751	817.570070	0.010512	0.009943
RS	42	2.578786	6.013497	851.308358	0.010946	0.010344
RS	43	2.796920	6.013497	888.539637	0.011424	0.010793
RS	44	3.032817	5.958331	933.098665	0.011997	0.011328
RS	45	3.287923	5.958331	967.661637	0.012442	0.011754
RS	46	3.563803	5.857428	1016.871539	0.013074	0.012347
RS	47	3.862147	5.857428	1046.117986	0.013450	0.012717
RS	48	4.184786	5.743112	1092.522180	0.014047	0.013279
RS	49	4.533697	5.743112	1113.077141	0.014311	0.013548
RS	50	4.911020	5.649860	1146.472066	0.014741	0.013955
RS	51	5.319069	5.649860	1154.852991	0.014848	0.014077
RS	52	5.760345	5.615386	1163.372801	0.014958	0.014183
RS	53	6.237555	5.615386	1157.193460	0.014879	0.014124
RS	54	6.753624	5.806027	1107.452528	0.014239	0.013524
RS	55	7.311716	5.806027	1089.707229	0.014011	0.013317
RS	56	7.915254	5.806027	1064.001205	0.013680	0.013008
RS	57	8.567939	5.806027	1030.260523	0.013247	0.012598
RS	58	9.273771	10.394116	568.224291	0.007306	0.007039
RS	59	10.037080	10.394116	573.518826	0.007374	0.007097
RS	60	10.862545	10.394116	575.585463	0.007401	0.007113
RS	61	11.755228	10.394116	574.118633	0.007382	0.007085
RS	62	12.720603	10.394116	568.854766	0.007314	0.007010
RS	63	13.764588	10.394116	5915.100134	0.076053	0.072303
PA	4+25*2+4+6 0.031370877 0.020511355 13.764588144 20.597162652 0.752802004 0.650185435 0.667432817 0.748148569 0.809180650 0.834049720 0.854560984 0.893554461 0.965116683 1.088095312 1.299301451 1.658912305 2.229740031 3.019273157 3.924793368 4.770240202 5.414258055 5.807835734 5.983750769 6.013496702 5.958330580 5.857428353 5.743111661 5.649859797 5.615386375 5.806026888 10.394115997
//
IT	4953
RD	21
LK	-280553.593930
QD	-229.977852 -> -206.786730
RI	0.0019436497
TR	0.030596	0.020678
MT	13.936393
MM	C_pi: 3.511915, n_recomb: 80116.373025
RS	0	0.000000	24.417733	25.845457	0.000323	0.000014
RS	1	0.008164	24.417733	27.948252	0.000349	0.000146
RS	2	0.016995	24.417733	30.221489	0.000377	0.000321
RS	3	0.026547	24.417733	32.678874	0.000408	0.000466
RS	4	0.036878	0.769399	1113.551319	0.013899	0.015356
RS	5	0.048053	0.769399	1186.536772	0.014810	0.016701
RS	6	0.060140	0.662084	1465.421999	0.018291	0.020168
RS	7	0.073214	0.662084	1553.038825	0.019385	0.020941
RS	8	0.087356	0.678681	1603.423016	0.020014	0.021358
RS	9	0.102652	0.678681	1694.403494	0.021149	0.022415
RS	10	0.119197	0.762227	1593.552453	0.019890	0.020941
RS	11	0.137092	0.762227	1682.373273	0.020999	0.021875
RS	12	0.156449	0.825896	1637.705100	0.020442	0.021122
RS	13	0.177386	0.825896	1725.677766	0.021540	0.022103
RS	14	0.200032	0.850246	1763.278826	0.022009	0.022491
RS	15	0.224527	0.850246	1851.392896	0.023109	0.023626
RS	16	0.251022	0.868005	1900.177084	0.023718	0.024227
RS	17	0.279680	0.868005	1986.508120	0.024795	0.025425
RS	18	0.310678	0.903235	1991.710011	0.024860	0.025476
RS	19	0.344207	0.903235	2073.435588	0.025880	0.026629
RS	20	0.380472	0.970595	2005.446832	0.025032	0.025719
RS	21	0.419699	0.970595	2080.719481	0.025971	0.026767
RS	22	0.462128	1.089399	1921.775919	0.023987	0.024672
RS	23	0.508021	1.089399	1990.501460	0.024845	0.025594
RS	24	0.557661	1.297205	1732.071239	0.021619	0.022223
RS	25	0.611354	1.297205	1795.535482	0.022412	0.023024
RS	26	0.669430	1.655789	1460.765247	0.018233	0.018687
RS	27	0.732247	1.655789	1519.884524	0.018971	0.019369
RS	28	0.800193	2.231246	1176.502259	0.014685	0.014945
RS	29	0.873687	2.231246	1230.639701	0.015361	0.015511
RS	30	0.953180	3.035450	948.442186	0.011838	0.011897
RS	31	1.039163	3.035450	996.988099	0.012444	0.012374
RS	32	1.132167	3.967007	803.152884	0.010025	0.009911
RS	33	1.232763	3.967007	847.003449	0.010572	0.010338
RS	34	1.341572	4.844562	731.887552	0.009135	0.008885
RS	35	1.459264	4.844562	772.840636	0.009646	0.009297
RS	36	1.586565	5.517919	716.327940	0.008941	0.008581
RS	37	1.724259	5.517919	756.048163	0.009437	0.008999
RS	38	1.873195	5.931628	741.581144	0.009256	0.008802
RS	39	2.034290	5.931628	781.097245	0.009750	0.009236
RS	40	2.208537	6.116793	796.464307	0.009941	0.009402
RS	41	2.397010	6.116793	835.956914	0.010434	0.009851
RS	42	2.600870	6.146765	871.060332	0.010872	0.010255
RS	43	2.821374	6.146765	909.747614	0.011355	0.010707
RS	44	3.059880	6.085637	956.751406	0.011942	0.011253
RS	45	3.317858	6.085637	992.867216	0.012393	0.011685
RS	46	3.596897	5.975154	1045.371502	0.013048	0.012298
RS	47	3.898718	5.975154	1076.177588	0.013433	0.012675
RS	48	4.225180	5.850025	1126.314591	0.014058	0.013265
RS	49	4.578295	5.850025	1148.269852	0.014333	0.013543
RS	50	4.960239	5.746927	1185.153515	0.014793	0.013980
RS	51	5.373366	5.746927	1194.556782	0.014910	0.014111
RS	52	5.820221	5.705472	1205.430934	0.015046	0.014243
RS	53	6.303558	5.705472	1199.700836	0.014974	0.014193
RS	54	6.826355	5.896555	1149.270250	0.014345	0.013604
RS	55	7.391834	5.896555	1131.453353	0.014123	0.013404
RS	56	8.003480	5.896555	1105.353677	0.013797	0.013101
RS	57	8.665062	5.896555	1070.879148	0.013367	0.012696
RS	58	9.380657	10.693259	583.618279	0.007285	0.007006
RS	59	10.154674	10.693259	589.901445	0.007363	0.007074
RS	60	10.991883	10.693259	592.926317	0.007401	0.007102
RS	61	11.897443	10.693259	592.366372	0.007394	0.007086
RS	62	12.876934	10.693259	587.934732	0.007339	0.007024
RS	63	13.936393	10.693259	6220.754004	0.077646	0.073806
PA	4+25*2+4+6 0.030595845 0.020677889 13.936393458 24.417733058 0.769399421 0.662084486 0.678681285 0.762227155 0.825896331 0.850245895 0.868004776 0.903234944 0.970594946 1.089398649 1.297204876 1.655789314 2.231245555 3.035449645 3.967006635 4.844561674 5.517919253 5.931627552 6.116793262 6.146764712 6.085636983 5.975154269 5.850025204 5.746926890 5.705472386 5.896555029 10.693259104
//
IT	5273
RD	22
LK	-280508.324903
QD	-213.933152 -> -193.023835
RI	0.0018923558
TR	0.029872	0.020832
MT	14.103452
MM	C_pi: 3.588300, n_recomb: 82383.091782
RS	0	0.000000	28.944362	22.453639	0.000273	0.000012
RS	1	0.008184	28.944362	24.286359	0.000295	0.000124
RS	2	0.017039	28.944362	26.268229	0.000319	0.000272
RS	3	0.026618	28.944362	28.411310	0.000345	0.000396
RS	4	0.036981	0.785770	1124.089986	0.013645	0.015148
RS	5	0.048192	0.785770	1198.310768	0.014546	0.016489
RS	6	0.060321	0.673517	1486.480251	0.018044	0.019998
RS	7	0.073442	0.673517	1576.085819	0.019131	0.020770
RS	8	0.087638	0.689396	1630.338929	0.019790	0.021214
RS	9	0.102995	0.689396	1723.638814	0.020922	0.022268
RS	10	0.119609	0.775798	1618.619940	0.019647	0.020767
RS	11	0.137583	0.775798	1709.709900	0.020753	0.021697
RS	12	0.157028	0.842276	1661.907561	0.020173	0.020913
RS	13	0.178064	0.842276	1752.193010	0.021269	0.021882
RS	14	0.200822	0.866286	1793.120250	0.021766	0.022289
RS	15	0.225443	0.866286	1883.841239	0.022867	0.023409
RS	16	0.252079	0.881400	1941.104790	0.023562	0.024088
RS	17	0.280895	0.881400	2030.359564	0.024645	0.025277
RS	18	0.312069	0.912934	2046.056982	0.024836	0.025448
RS	19	0.345794	0.912934	2130.810206	0.025865	0.026599
RS	20	0.382280	0.976137	2071.814689	0.025149	0.025820
RS	21	0.421753	0.976137	2149.936321	0.026097	0.026870
RS	22	0.464455	1.090780	1994.645361	0.024212	0.024875
RS	23	0.510653	1.090780	2065.884760	0.025077	0.025801
RS	24	0.560632	1.295123	1802.642840	0.021881	0.022461
RS	25	0.614701	1.295123	1868.356753	0.022679	0.023267
RS	26	0.673196	1.652422	1520.388968	0.018455	0.018888
RS	27	0.736478	1.652422	1581.638209	0.019199	0.019576
RS	28	0.804939	2.231922	1221.293999	0.014825	0.015066
RS	29	0.879004	2.231922	1277.416517	0.015506	0.015639
RS	30	0.959131	3.049891	980.144041	0.011897	0.011942
RS	31	1.045815	3.049891	1030.415258	0.012508	0.012425
RS	32	1.139594	4.006606	825.924656	0.010025	0.009902
RS	33	1.241048	4.006606	871.227750	0.010575	0.010332
RS	34	1.350806	4.915823	749.531697	0.009098	0.008840
RS	35	1.469547	4.915823	791.749249	0.009611	0.009253
RS	36	1.598007	5.618598	731.592231	0.008880	0.008513
RS	37	1.736980	5.618598	772.497049	0.009377	0.008932
RS	38	1.887327	6.052803	756.452411	0.009182	0.008720
RS	39	2.049980	6.052803	797.168867	0.009676	0.009154
RS	40	2.225944	6.247555	812.537303	0.009863	0.009313
RS	41	2.416311	6.247555	853.316988	0.010358	0.009763
RS	42	2.622258	6.277917	889.716994	0.010800	0.010169
RS	43	2.845061	6.277917	929.812348	0.011286	0.010623
RS	44	3.086099	6.210785	979.217351	0.011886	0.011181
RS	45	3.346865	6.210785	1016.845151	0.012343	0.011616
RS	46	3.628973	6.090547	1072.636453	0.013020	0.012250
RS	47	3.934170	6.090547	1104.973098	0.013413	0.012634
RS	48	4.264346	5.954371	1158.878551	0.014067	0.013250
RS	49	4.621545	5.954371	1182.219348	0.014350	0.013537
RS	50	5.007979	5.841183	1222.666328	0.014841	0.014002
RS	51	5.426041	5.841183	1233.090462	0.014968	0.014143
RS	52	5.878319	5.792489	1246.420090	0.015130	0.014301
RS	53	6.367614	5.792489	1241.146631	0.015066	0.014258
RS	54	6.896955	5.983491	1190.172490	0.014447	0.013681
RS	55	7.469619	5.983491	1172.290835	0.014230	0.013487
RS	56	8.089154	5.983491	1145.810075	0.013908	0.013190
RS	57	8.759394	5.983491	1110.620154	0.013481	0.012789
RS	58	9.484490	10.984919	598.427672	0.007264	0.006974
[truncated: 10,018,317 more chars]
