# Supplementary material for: Recent speciation associated with range expansion and a shift to self-fertilization in North American Arabidopsis
Source: Nat Commun. 2022 Dec 8;13:7564. doi: 10.1038/s41467-022-35368-1 (PMC9732334; doi:10.1038/s41467-022-35368-1)
Supplement: Supplementary file 5 — Source Data [file 41467_2022_35368_MOESM5_ESM.zip › Source Data/SuppFig17-3_lyrPA3_02.psmc]

CC
CC	Brief Description of the file format:
CC	  CC  comments
CC	  MM  useful-messages
CC	  RD  round-of-iterations
CC	  LL  \log[P(sequence)]
CC	  QD  Q-before-opt Q-after-opt
CC	  TR  \theta_0 \rho_0
CC	  RS  k t_k \lambda_k \pi_k \sum_{l\not=k}A_{kl} A_{kk}
CC	  DC  begin end best-k t_k+\Delta_k max-prob
CC
MM	Version: 0.6.5-r67
MM	pattern:4+25*2+4+6, n:63, n_free_lambdas:28
MM	n_iterations:25, skip:1, max_t:5, theta/rho:5
MM	is_decoding:0
MM	n_seqs:12, sum_L:1071178, sum_n:171592
RD	0
LK	0.000000
QD	0.000000 -> 0.000000
RI	inf
TR	0.174580	0.034916
MT	5.000000
MM	C_pi: 1.000000, n_recomb: 36759.420640
RS	0	0.000000	1.000000	231.929103	0.006309	0.000000
RS	1	0.006440	1.000000	245.257996	0.006672	0.000000
RS	2	0.013294	1.000000	259.243840	0.007052	0.000000
RS	3	0.020590	1.000000	273.904581	0.007451	0.000000
RS	4	0.028356	1.000000	289.256552	0.007869	0.000000
RS	5	0.036622	1.000000	305.314090	0.008306	0.000000
RS	6	0.045421	1.000000	322.089107	0.008762	0.000000
RS	7	0.054785	1.000000	339.590613	0.009238	0.000000
RS	8	0.064753	1.000000	357.824188	0.009734	0.000000
RS	9	0.075363	1.000000	376.791404	0.010250	0.000000
RS	10	0.086656	1.000000	396.489183	0.010786	0.000000
RS	11	0.098677	1.000000	416.909112	0.011342	0.000000
RS	12	0.111471	1.000000	438.036692	0.011916	0.000000
RS	13	0.125090	1.000000	459.850535	0.012510	0.000000
RS	14	0.139585	1.000000	482.321514	0.013121	0.000000
RS	15	0.155014	1.000000	505.411862	0.013749	0.000000
RS	16	0.171437	1.000000	529.074230	0.014393	0.000000
RS	17	0.188917	1.000000	553.250717	0.015051	0.000000
RS	18	0.207523	1.000000	577.871885	0.015720	0.000000
RS	19	0.227327	1.000000	602.855766	0.016400	0.000000
RS	20	0.248406	1.000000	628.106897	0.017087	0.000000
RS	21	0.270843	1.000000	653.515395	0.017778	0.000000
RS	22	0.294725	1.000000	678.956104	0.018470	0.000000
RS	23	0.320144	1.000000	704.287863	0.019159	0.000000
RS	24	0.347201	1.000000	729.352915	0.019841	0.000000
RS	25	0.376000	1.000000	753.976522	0.020511	0.000000
RS	26	0.406654	1.000000	777.966837	0.021164	0.000000
RS	27	0.439282	1.000000	801.115076	0.021793	0.000000
RS	28	0.474011	1.000000	823.196082	0.022394	0.000000
RS	29	0.510976	1.000000	843.969320	0.022959	0.000000
RS	30	0.550322	1.000000	863.180389	0.023482	0.000000
RS	31	0.592202	1.000000	880.563124	0.023955	0.000000
RS	32	0.636779	1.000000	895.842335	0.024370	0.000000
RS	33	0.684227	1.000000	908.737260	0.024721	0.000000
RS	34	0.734730	1.000000	918.965771	0.024999	0.000000
RS	35	0.788485	1.000000	926.249359	0.025198	0.000000
RS	36	0.845702	1.000000	930.318912	0.025308	0.000000
RS	37	0.906604	1.000000	930.921242	0.025325	0.000000
RS	38	0.971428	1.000000	927.826325	0.025241	0.000000
RS	39	1.040426	1.000000	920.835105	0.025050	0.000000
RS	40	1.113868	1.000000	909.787733	0.024750	0.000000
RS	41	1.192040	1.000000	894.572002	0.024336	0.000000
RS	42	1.275245	1.000000	875.131691	0.023807	0.000000
RS	43	1.363809	1.000000	851.474482	0.023163	0.000000
RS	44	1.458076	1.000000	823.679053	0.022407	0.000000
RS	45	1.558414	1.000000	791.900874	0.021543	0.000000
RS	46	1.665214	1.000000	756.376252	0.020576	0.000000
RS	47	1.778891	1.000000	717.424114	0.019517	0.000000
RS	48	1.899889	1.000000	675.445085	0.018375	0.000000
RS	49	2.028679	1.000000	630.917427	0.017163	0.000000
RS	50	2.165763	1.000000	584.389565	0.015898	0.000000
RS	51	2.311675	1.000000	536.469037	0.014594	0.000000
RS	52	2.466983	1.000000	487.807915	0.013270	0.000000
RS	53	2.632293	1.000000	439.084978	0.011945	0.000000
RS	54	2.808249	1.000000	390.985194	0.010636	0.000000
RS	55	2.995536	1.000000	344.177306	0.009363	0.000000
RS	56	3.194884	1.000000	299.290625	0.008142	0.000000
RS	57	3.407070	1.000000	256.892288	0.006988	0.000000
RS	58	3.632920	1.000000	217.466422	0.005916	0.000000
RS	59	3.873315	1.000000	181.396645	0.004935	0.000000
RS	60	4.129191	1.000000	148.953256	0.004052	0.000000
RS	61	4.401545	1.000000	120.286187	0.003272	0.000000
RS	62	4.691438	1.000000	95.424442	0.002596	0.000000
RS	63	5.000000	1.000000	268.932262	0.007316	0.000000
PA	4+25*2+4+6 0.174579599 0.034915920 5.000000000 1.000000000 1.000000000 1.000000000 1.000000000 1.000000000 1.000000000 1.000000000 1.000000000 1.000000000 1.000000000 1.000000000 1.000000000 1.000000000 1.000000000 1.000000000 1.000000000 1.000000000 1.000000000 1.000000000 1.000000000 1.000000000 1.000000000 1.000000000 1.000000000 1.000000000 1.000000000 1.000000000 1.000000000
//
IT	4491
RD	1
LK	-425496.224981
QD	-481.836989 -> -348.790096
RI	0.0297180121
TR	0.172384	0.035465
MT	5.077438
MM	C_pi: 1.000519, n_recomb: 37345.957558
RS	0	0.000000	0.490595	480.440279	0.012865	0.001053
RS	1	0.006465	0.490595	504.650850	0.013513	0.011967
RS	2	0.013349	0.490595	529.619520	0.014181	0.008604
RS	3	0.020677	0.490595	555.307906	0.014869	0.012705
RS	4	0.028479	0.518146	550.986247	0.014754	0.015396
RS	5	0.036786	0.518146	577.069509	0.015452	0.016128
RS	6	0.045629	0.643137	487.268427	0.013047	0.015508
RS	7	0.055045	0.643137	511.079201	0.013685	0.014340
RS	8	0.065069	0.783276	440.373121	0.011792	0.013189
RS	9	0.075741	0.783276	462.386912	0.012381	0.012283
RS	10	0.087103	0.913784	416.245659	0.011146	0.011579
RS	11	0.099200	0.913784	437.239286	0.011708	0.010978
RS	12	0.112079	1.026715	408.754221	0.010945	0.010448
RS	13	0.125791	1.026715	429.330936	0.011496	0.010006
RS	14	0.140389	1.113201	415.789214	0.011133	0.009681
RS	15	0.155931	1.113201	436.461223	0.011687	0.009485
RS	16	0.172478	1.169790	435.765523	0.011668	0.009419
RS	17	0.190094	1.169790	456.929740	0.012235	0.009479
RS	18	0.208850	1.198661	467.217449	0.012511	0.009659
RS	19	0.228818	1.198661	489.122138	0.013097	0.009960
RS	20	0.250077	1.204231	509.153182	0.013633	0.010387
RS	21	0.272711	1.204231	531.875593	0.014242	0.010950
RS	22	0.296807	1.191650	560.726184	0.015014	0.011660
RS	23	0.322462	1.191650	584.131680	0.015641	0.012528
RS	24	0.349776	1.166748	620.467343	0.016614	0.013557
RS	25	0.378855	1.166748	644.145719	0.017248	0.014740
RS	26	0.409815	1.135715	685.619003	0.018359	0.016060
RS	27	0.442776	1.135715	708.828617	0.018980	0.017489
RS	28	0.477868	1.104148	751.993534	0.020136	0.018989
RS	29	0.515229	1.104148	773.657961	0.020716	0.020513
RS	30	0.555006	1.076196	814.409856	0.021807	0.022009
RS	31	0.597354	1.076196	833.193805	0.022310	0.023423
RS	32	0.642440	1.054219	867.541707	0.023230	0.024708
RS	33	0.690441	1.054219	881.996016	0.023617	0.025820
RS	34	0.741546	1.038933	906.833841	0.024282	0.026728
RS	35	0.795955	1.038933	915.566018	0.024516	0.027413
RS	36	0.853881	1.029842	929.107153	0.024878	0.027864
RS	37	0.915553	1.029842	930.929017	0.024927	0.028083
RS	38	0.981211	1.025772	932.664122	0.024974	0.028079
RS	39	1.051115	1.025772	926.695345	0.024814	0.027866
RS	40	1.125538	1.025321	917.050088	0.024556	0.027462
RS	41	1.204773	1.025321	902.787236	0.024174	0.026888
RS	42	1.289131	1.027131	882.765514	0.023638	0.026164
RS	43	1.378943	1.027131	860.134204	0.023032	0.025312
RS	44	1.474562	1.030018	831.072703	0.022253	0.024351
RS	45	1.576362	1.030018	800.473158	0.021434	0.023297
RS	46	1.684744	1.033082	763.876351	0.020454	0.022168
RS	47	1.800134	1.033082	726.227829	0.019446	0.020975
RS	48	1.922983	1.035775	683.728640	0.018308	0.019729
RS	49	2.053776	1.035775	640.499857	0.017150	0.018442
RS	50	2.193024	1.037852	593.952970	0.015904	0.017124
RS	51	2.341276	1.037852	547.138639	0.014651	0.015785
RS	52	2.499112	1.039243	498.703748	0.013354	0.014437
RS	53	2.667153	1.039243	450.706409	0.012068	0.013093
RS	54	2.846059	1.040024	402.760893	0.010785	0.011766
RS	55	3.036531	1.040024	356.173568	0.009537	0.010470
RS	56	3.239318	1.040024	311.218652	0.008333	0.009217
RS	57	3.455215	1.040024	268.486393	0.007189	0.008021
RS	58	3.685071	1.047274	227.089122	0.006081	0.006892
RS	59	3.929788	1.047274	190.804264	0.005109	0.005842
RS	60	4.190327	1.047274	157.882085	0.004228	0.004879
RS	61	4.467711	1.047274	128.528979	0.003442	0.004010
RS	62	4.763028	1.047274	102.833673	0.002754	0.003239
RS	63	5.077438	1.047274	299.489522	0.008019	0.009706
PA	4+25*2+4+6 0.172383953 0.035464520 5.077438354 0.490595102 0.518145800 0.643137217 0.783275604 0.913784027 1.026715279 1.113201141 1.169790268 1.198661327 1.204231262 1.191650391 1.166748047 1.135714531 1.104147911 1.076196432 1.054219246 1.038932800 1.029841900 1.025771618 1.025320530 1.027131081 1.030018330 1.033082008 1.035775185 1.037852287 1.039243221 1.040023804 1.047273695
//
IT	5050
RD	2
LK	-425271.146992
QD	-370.987980 -> -303.019917
RI	0.0383619812
TR	0.170168	0.036133
MT	5.132319
MM	C_pi: 0.998229, n_recomb: 37951.999442
RS	0	0.000000	0.382171	627.114701	0.016524	0.001222
RS	1	0.006483	0.382171	656.258371	0.017292	0.012227
RS	2	0.013387	0.382171	685.982600	0.018075	0.009736
RS	3	0.020738	0.382171	716.192841	0.018871	0.014527
RS	4	0.028565	0.377805	755.313369	0.019902	0.017258
RS	5	0.036900	0.377805	786.293626	0.020718	0.019059
RS	6	0.045776	0.515291	601.263719	0.015843	0.015744
RS	7	0.055227	0.515291	628.347117	0.016556	0.015613
RS	8	0.065290	0.692251	489.491933	0.012898	0.012638
RS	9	0.076006	0.692251	513.065584	0.013519	0.012541
RS	10	0.087417	0.878383	424.171307	0.011177	0.010720
RS	11	0.099567	0.878383	445.367578	0.011735	0.010688
RS	12	0.112506	1.058047	388.379416	0.010233	0.009467
RS	13	0.126283	1.058047	408.141223	0.010754	0.009426
RS	14	0.140953	1.208267	375.606623	0.009897	0.008692
RS	15	0.156574	1.208267	394.769692	0.010402	0.008752
RS	16	0.173208	1.312576	381.836541	0.010061	0.008455
RS	17	0.190921	1.312576	401.098669	0.010569	0.008661
RS	18	0.209782	1.367057	404.307761	0.010653	0.008731
RS	19	0.229865	1.367057	424.197752	0.011177	0.009094
RS	20	0.251251	1.375945	441.791024	0.011641	0.009506
RS	21	0.274023	1.375945	462.659312	0.012191	0.010065
RS	22	0.298271	1.348065	493.904370	0.013014	0.010855
RS	23	0.324092	1.348065	515.875025	0.013593	0.011669
RS	24	0.351586	1.295774	559.621670	0.014746	0.012884
RS	25	0.380863	1.295774	582.480628	0.015348	0.013978
RS	26	0.412038	1.232817	635.879381	0.016755	0.015596
RS	27	0.445234	1.232817	658.947299	0.017363	0.016917
RS	28	0.480583	1.171081	717.010069	0.018893	0.018805
RS	29	0.518223	1.171081	739.093423	0.019474	0.020210
RS	30	0.558303	1.118496	795.319664	0.020956	0.022126
RS	31	0.600982	1.118496	814.815551	0.021470	0.023418
RS	32	0.646427	1.078847	862.624622	0.022729	0.025077
RS	33	0.694819	1.078847	877.773910	0.023129	0.026065
RS	34	0.746349	1.052651	912.153225	0.024034	0.027240
RS	35	0.801219	1.052651	921.343272	0.024277	0.027803
RS	36	0.859646	1.038344	939.846097	0.024764	0.028386
RS	37	0.921861	1.038344	941.838044	0.024817	0.028497
RS	38	0.988110	1.033359	944.508847	0.024887	0.028508
RS	39	1.058653	1.033359	938.533350	0.024729	0.028208
RS	40	1.133771	1.034914	927.081348	0.024428	0.027743
RS	41	1.213758	1.034914	912.835631	0.024052	0.027110
RS	42	1.298931	1.040417	889.730883	0.023444	0.026295
RS	43	1.389625	1.040417	867.338585	0.022854	0.025412
RS	44	1.486200	1.047639	835.167657	0.022006	0.024364
RS	45	1.589035	1.047639	805.146340	0.021215	0.023306
RS	46	1.698538	1.054889	766.204144	0.020189	0.022114
RS	47	1.815140	1.054889	729.470461	0.019221	0.020935
RS	48	1.939301	1.061151	685.655017	0.018066	0.019658
RS	49	2.071512	1.061151	643.563657	0.016957	0.018397
RS	50	2.212294	1.065988	596.603392	0.015720	0.017071
RS	51	2.362203	1.065988	550.963669	0.014517	0.015763
RS	52	2.521831	1.069300	502.698689	0.013246	0.014425
RS	53	2.691808	1.069300	455.708185	0.012007	0.013110
RS	54	2.872805	1.071426	408.081275	0.010753	0.011800
RS	55	3.065537	1.071426	362.182734	0.009543	0.010526
RS	56	3.270763	1.071426	317.673050	0.008370	0.009292
RS	57	3.489294	1.071426	275.151622	0.007250	0.008109
RS	58	3.721993	1.086867	232.178105	0.006118	0.006945
RS	59	3.969779	1.086867	196.279840	0.005172	0.005915
RS	60	4.233628	1.086867	163.467667	0.004307	0.004965
RS	61	4.514583	1.086867	133.988802	0.003530	0.004103
RS	62	4.813754	1.086867	107.978446	0.002845	0.003334
RS	63	5.132319	1.086867	323.631039	0.008527	0.010242
PA	4+25*2+4+6 0.170167887 0.036133111 5.132319197 0.382170916 0.377804927 0.515290682 0.692251392 0.878383236 1.058047163 1.208267043 1.312576333 1.367056751 1.375944950 1.348064619 1.295774449 1.232817381 1.171081171 1.118495597 1.078846576 1.052650785 1.038343741 1.033359369 1.034914490 1.040417432 1.047639293 1.054889198 1.061151381 1.065988071 1.069300112 1.071425832 1.086866898
//
IT	4893
RD	3
LK	-425148.262207
QD	-325.190776 -> -278.195192
RI	0.0421449972
TR	0.167730	0.036766
MT	5.188313
MM	C_pi: 1.005694, n_recomb: 38887.962831
RS	0	0.000000	0.361435	680.681641	0.017504	0.001254
RS	1	0.006501	0.361435	711.683766	0.018301	0.012193
RS	2	0.013425	0.361435	743.206173	0.019111	0.009801
RS	3	0.020799	0.361435	775.134260	0.019932	0.014588
RS	4	0.028652	0.319936	910.694093	0.023418	0.018698
RS	5	0.037016	0.319936	944.223489	0.024281	0.021033
RS	6	0.045924	0.455714	689.129106	0.017721	0.016221
RS	7	0.055410	0.455714	718.454575	0.018475	0.016578
RS	8	0.065514	0.646087	529.423917	0.013614	0.012554
RS	9	0.076274	0.646087	554.343484	0.014255	0.012836
RS	10	0.087734	0.862289	435.450262	0.011198	0.010369
RS	11	0.099939	0.862289	457.137528	0.011755	0.010603
RS	12	0.112937	1.087521	380.789064	0.009792	0.008964
RS	13	0.126780	1.087521	400.354758	0.010295	0.009110
RS	14	0.141523	1.288535	355.362379	0.009138	0.008116
RS	15	0.157225	1.288535	373.844380	0.009613	0.008292
RS	16	0.173948	1.434926	353.130708	0.009081	0.007842
RS	17	0.191758	1.434926	371.424775	0.009551	0.008109
RS	18	0.210725	1.513468	370.227431	0.009520	0.008100
RS	19	0.230926	1.513468	389.048715	0.010004	0.008479
RS	20	0.252440	1.525440	405.288953	0.010422	0.008873
RS	21	0.275352	1.525440	425.179350	0.010933	0.009408
RS	22	0.299754	1.482134	458.515429	0.011791	0.010249
RS	23	0.325743	1.482134	479.798788	0.012338	0.011006
RS	24	0.353421	1.402714	529.592317	0.013618	0.012353
RS	25	0.382899	1.402714	552.223662	0.014200	0.013367
RS	26	0.414293	1.309231	615.567866	0.015829	0.015210
RS	27	0.447727	1.309231	638.930484	0.016430	0.016438
RS	28	0.483336	1.219991	709.751712	0.018251	0.018629
RS	29	0.521259	1.219991	732.543943	0.018837	0.019941
RS	30	0.561648	1.146179	802.211608	0.020629	0.022192
RS	31	0.604663	1.146179	822.562327	0.021152	0.023397
RS	32	0.650474	1.092273	881.954221	0.022679	0.025353
RS	33	0.699263	1.092273	897.785285	0.023086	0.026263
RS	34	0.751225	1.058076	939.906550	0.024170	0.027638
RS	35	0.806564	1.058076	949.384349	0.024413	0.028133
RS	36	0.865501	1.040752	971.094344	0.024972	0.028797
RS	37	0.928269	1.040752	972.946271	0.025019	0.028852
RS	38	0.995119	1.036393	974.883485	0.025069	0.028841
RS	39	1.066314	1.036393	968.478268	0.024904	0.028502
RS	40	1.142137	1.040987	953.707621	0.024524	0.027955
RS	41	1.222890	1.040987	938.965683	0.024145	0.027302
RS	42	1.308893	1.050876	911.458989	0.023438	0.026384
RS	43	1.400487	1.050876	888.713462	0.022853	0.025502
RS	44	1.498036	1.062918	852.286305	0.021916	0.024361
RS	45	1.601927	1.062918	822.177921	0.021142	0.023321
RS	46	1.712571	1.074715	779.862382	0.020054	0.022064
RS	47	1.830409	1.074715	743.316335	0.019114	0.020914
RS	48	1.955907	1.084825	697.229620	0.017929	0.019602
RS	49	2.089565	1.084825	655.510042	0.016856	0.018376
RS	50	2.231911	1.092645	607.232277	0.015615	0.017042
RS	51	2.383512	1.092645	561.999186	0.014452	0.015769
RS	52	2.544969	1.098058	513.062358	0.013193	0.014438
RS	53	2.716922	1.098058	466.349546	0.011992	0.013154
RS	54	2.900053	1.101756	418.258047	0.010755	0.011856
RS	55	3.095091	1.101756	372.402969	0.009576	0.010607
RS	56	3.302808	1.101756	327.736094	0.008428	0.009390
RS	57	3.524029	1.101756	284.871410	0.007325	0.008218
RS	58	3.759632	1.125965	239.674277	0.006163	0.007015
RS	59	4.010552	1.125965	203.746386	0.005239	0.006004
RS	60	4.277785	1.125965	170.684240	0.004389	0.005066
RS	61	4.562391	1.125965	140.772583	0.003620	0.004209
RS	62	4.865499	1.125965	114.188696	0.002936	0.003440
RS	63	5.188313	1.125965	351.412687	0.009037	0.010828
PA	4+25*2+4+6 0.167730248 0.036765765 5.188312975 0.361435318 0.319935785 0.455713932 0.646086820 0.862288668 1.087521000 1.288534638 1.434926244 1.513467890 1.525440342 1.482133652 1.402713507 1.309231234 1.219991067 1.146179156 1.092272793 1.058075534 1.040752009 1.036392948 1.040987325 1.050875920 1.062917633 1.074714848 1.084824929 1.092645118 1.098057713 1.101755664 1.125964515
//
IT	4920
RD	4
LK	-425059.312305
QD	-297.404468 -> -259.131483
RI	0.0415198295
TR	0.165122	0.037329
MT	5.250432
MM	C_pi: 1.020476, n_recomb: 40042.101628
RS	0	0.000000	0.372313	682.259006	0.017039	0.001230
RS	1	0.006521	0.372313	713.813696	0.017827	0.012016
RS	2	0.013467	0.372313	745.953828	0.018629	0.009407
RS	3	0.020866	0.372313	778.569405	0.019444	0.013891
RS	4	0.028748	0.291080	1034.763999	0.025842	0.019875
RS	5	0.037143	0.291080	1070.073801	0.026724	0.022464
RS	6	0.046086	0.423099	763.704158	0.019073	0.016755
RS	7	0.055612	0.423099	794.957287	0.019853	0.017360
RS	8	0.065759	0.619040	566.998654	0.014160	0.012649
RS	9	0.076568	0.619040	593.304233	0.014817	0.013135
RS	10	0.088082	0.853472	450.999666	0.011263	0.010239
RS	11	0.100347	0.853472	473.444976	0.011824	0.010620
RS	12	0.113411	1.112271	381.724145	0.009533	0.008689
RS	13	0.127327	1.112271	401.504179	0.010027	0.008935
RS	14	0.142151	1.355801	346.608749	0.008656	0.007752
RS	15	0.157941	1.355801	364.908030	0.009113	0.007988
RS	16	0.174762	1.540737	338.069940	0.008443	0.007421
RS	17	0.192678	1.540737	355.939405	0.008889	0.007715
RS	18	0.211764	1.643129	351.277497	0.008773	0.007640
RS	19	0.232093	1.643129	369.578176	0.009230	0.008018
RS	20	0.253749	1.659314	384.754867	0.009609	0.008390
RS	21	0.276816	1.659314	404.182077	0.010094	0.008898
RS	22	0.301388	1.601824	439.306131	0.010971	0.009766
RS	23	0.327562	1.601824	460.354677	0.011497	0.010472
RS	24	0.355443	1.496657	515.423953	0.012872	0.011913
RS	25	0.385142	1.496657	538.205539	0.013441	0.012857
RS	26	0.416777	1.374594	610.495866	0.015246	0.014871
RS	27	0.450476	1.374594	634.460563	0.015845	0.016024
RS	28	0.486371	1.260375	717.063747	0.017908	0.018456
RS	29	0.524608	1.260375	740.809639	0.018501	0.019697
RS	30	0.565338	1.168012	823.102798	0.020556	0.022220
RS	31	0.608724	1.168012	844.487505	0.021090	0.023364
RS	32	0.654939	1.102203	914.771735	0.022845	0.025564
RS	33	0.704168	1.102203	931.384772	0.023260	0.026425
RS	34	0.756606	1.061780	980.568353	0.024488	0.027959
RS	35	0.812465	1.061780	990.346773	0.024733	0.028416
RS	36	0.871965	1.042613	1014.528190	0.025337	0.029133
RS	37	0.935346	1.042613	1016.172088	0.025378	0.029160
RS	38	1.002860	1.039565	1016.611327	0.025389	0.029113
RS	39	1.074776	1.039565	1009.641880	0.025215	0.028759
RS	40	1.151382	1.047553	990.832174	0.024745	0.028122
RS	41	1.232983	1.047553	975.401695	0.024359	0.027470
RS	42	1.319905	1.061992	942.855607	0.023547	0.026448
RS	43	1.412495	1.061992	919.505002	0.022963	0.025581
RS	44	1.511123	1.078925	878.264043	0.021934	0.024350
RS	45	1.616183	1.078925	847.750008	0.021171	0.023336
RS	46	1.728093	1.095305	801.546141	0.020018	0.022017
RS	47	1.847300	1.095305	764.800017	0.019100	0.020902
RS	48	1.974282	1.109288	715.930658	0.017879	0.019557
RS	49	2.109543	1.109288	674.135641	0.016836	0.018369
RS	50	2.253625	1.120110	624.019024	0.015584	0.017025
RS	51	2.407102	1.120110	578.707109	0.014452	0.015789
RS	52	2.570587	1.127644	528.571543	0.013200	0.014464
RS	53	2.744732	1.127644	481.642261	0.012028	0.013211
RS	54	2.930234	1.132973	432.562222	0.010803	0.011923
RS	55	3.127832	1.132973	386.281377	0.009647	0.010696
RS	56	3.338315	1.132973	341.007626	0.008516	0.009496
RS	57	3.562523	1.132973	297.374505	0.007427	0.008335
RS	58	3.801352	1.166331	249.412054	0.006229	0.007089
RS	59	4.055755	1.166331	213.120470	0.005322	0.006096
RS	60	4.326746	1.166331	179.509950	0.004483	0.005169
RS	61	4.615409	1.166331	148.901872	0.003719	0.004318
RS	62	4.922895	1.166331	121.513948	0.003035	0.003548
RS	63	5.250432	1.166331	383.331370	0.009573	0.011431
PA	4+25*2+4+6 0.165121870 0.037329015 5.250432149 0.372313138 0.291079806 0.423098767 0.619040095 0.853471820 1.112271329 1.355801163 1.540737029 1.643128841 1.659314398 1.601823790 1.496657063 1.374594408 1.260375255 1.168011617 1.102202796 1.061779539 1.042612522 1.039565282 1.047552590 1.061991748 1.078925370 1.095304882 1.109287587 1.120109904 1.127643695 1.132972964 1.166331270
//
IT	4432
RD	5
LK	-424985.377352
QD	-276.103766 -> -242.801826
RI	0.0388157800
TR	0.162450	0.037830
MT	5.317388
MM	C_pi: 1.039225, n_recomb: 41300.117415
RS	0	0.000000	0.398502	659.535147	0.015969	0.001183
RS	1	0.006542	0.398502	690.958357	0.016730	0.011785
RS	2	0.013512	0.398502	723.082503	0.017508	0.008843
RS	3	0.020938	0.398502	755.813456	0.018301	0.012926
RS	4	0.028849	0.274925	1138.309344	0.027562	0.020848
RS	5	0.037278	0.274925	1175.177518	0.028455	0.023545
RS	6	0.046259	0.403318	829.873910	0.020094	0.017267
RS	7	0.055827	0.403318	862.928895	0.020894	0.018002
RS	8	0.066021	0.601466	603.397467	0.014610	0.012812
RS	9	0.076882	0.601466	631.128733	0.015282	0.013420
RS	10	0.088454	0.847444	469.349957	0.011364	0.010215
RS	11	0.100782	0.847444	492.716881	0.011930	0.010688
RS	12	0.113917	1.131952	387.668079	0.009387	0.008533
RS	13	0.127911	1.131952	407.900769	0.009877	0.008843
RS	14	0.142821	1.412033	344.255126	0.008335	0.007506
RS	15	0.158706	1.412033	362.651925	0.008781	0.007779
RS	16	0.175631	1.633033	330.371589	0.007999	0.007115
RS	17	0.193662	1.633033	348.115724	0.008429	0.007423
RS	18	0.212873	1.759655	340.324832	0.008240	0.007288
RS	19	0.233341	1.759655	358.402020	0.008678	0.007660
RS	20	0.255148	1.781758	372.504550	0.009019	0.008004
RS	21	0.278382	1.781758	391.742087	0.009485	0.008486
RS	22	0.303135	1.711883	428.294875	0.010370	0.009366
RS	23	0.329508	1.711883	449.341765	0.010880	0.010027
RS	24	0.357606	1.582649	509.041716	0.012325	0.011533
RS	25	0.387542	1.582649	532.161320	0.012885	0.012420
RS	26	0.419436	1.433846	612.624800	0.014833	0.014565
RS	27	0.453417	1.433846	637.342767	0.015432	0.015656
RS	28	0.489622	1.296683	731.019049	0.017700	0.018282
RS	29	0.528194	1.296683	755.846579	0.018301	0.019468
RS	30	0.569290	1.187710	850.239999	0.020587	0.022218
RS	31	0.613074	1.187710	872.767619	0.021132	0.023320
RS	32	0.659723	1.111560	953.580865	0.023089	0.025726
RS	33	0.709423	1.111560	971.058214	0.023512	0.026556
RS	34	0.762375	1.065972	1026.995320	0.024867	0.028223
RS	35	0.818791	1.065972	1037.122984	0.025112	0.028659
RS	36	0.878897	1.045563	1063.441677	0.025749	0.029414
RS	37	0.942936	1.045563	1064.895528	0.025784	0.029429
RS	38	1.011164	1.044080	1063.491208	0.025750	0.029340
RS	39	1.083855	1.044080	1055.952556	0.025568	0.028984
RS	40	1.161302	1.055500	1032.788180	0.025007	0.028259
RS	41	1.243815	1.055500	1016.643504	0.024616	0.027617
RS	42	1.331726	1.074416	978.809186	0.023700	0.026495
RS	43	1.425388	1.074416	954.799209	0.023119	0.025650
RS	44	1.525178	1.096133	908.548125	0.021999	0.024334
RS	45	1.631496	1.096133	877.533798	0.021248	0.023351
RS	46	1.744769	1.116988	827.266433	0.020031	0.021974
RS	47	1.865452	1.116988	790.177578	0.019133	0.020895
RS	48	1.994030	1.134748	738.342129	0.017877	0.019521
RS	49	2.131019	1.134748	696.282258	0.016859	0.018370
RS	50	2.276971	1.148494	644.116193	0.015596	0.017018
RS	51	2.432470	1.148494	598.500502	0.014491	0.015817
RS	52	2.598142	1.158091	546.930930	0.013243	0.014497
RS	53	2.774652	1.158091	499.542108	0.012095	0.013274
RS	54	2.962709	1.165020	449.222358	0.010877	0.011993
RS	55	3.163068	1.165020	402.274076	0.009740	0.010788
RS	56	3.376535	1.165020	356.159534	0.008624	0.009604
RS	57	3.603967	1.165020	311.534205	0.007543	0.008453
RS	58	3.846277	1.207762	260.468765	0.006307	0.007163
RS	59	4.104439	1.207762	223.638951	0.005415	0.006187
RS	60	4.379490	1.207762	189.323564	0.004584	0.005271
RS	61	4.672534	1.207762	157.879496	0.003823	0.004424
RS	62	4.984749	1.207762	129.563522	0.003137	0.003655
RS	63	5.317388	1.207762	418.345100	0.010129	0.012036
PA	4+25*2+4+6 0.162450005 0.037829814 5.317388458 0.398502235 0.274924590 0.403318063 0.601465590 0.847443824 1.131952384 1.412033418 1.633033491 1.759654822 1.781757703 1.711882571 1.582649016 1.433846472 1.296682790 1.187709872 1.111560067 1.065971669 1.045563145 1.044080148 1.055499826 1.074415949 1.096132970 1.116987944 1.134747516 1.148494113 1.158090556 1.165020214 1.207762157
//
IT	4241
RD	6
LK	-424920.495741
QD	-258.191105 -> -228.417586
RI	0.0354656872
TR	0.159805	0.038284
MT	5.386599
MM	C_pi: 1.059794, n_recomb: 42596.967196
RS	0	0.000000	0.433716	627.081786	0.014721	0.001127
RS	1	0.006563	0.433716	657.962674	0.015446	0.011542
RS	2	0.013558	0.433716	689.662453	0.016190	0.008240
RS	3	0.021011	0.433716	722.106366	0.016952	0.011914
RS	4	0.028953	0.265233	1227.331770	0.028813	0.021652
RS	5	0.037417	0.265233	1265.702802	0.029713	0.024384
RS	6	0.046436	0.390597	889.564705	0.020883	0.017725
RS	7	0.056047	0.390597	924.341303	0.021700	0.018531
RS	8	0.066289	0.589287	638.570959	0.014991	0.012995
RS	9	0.077203	0.589287	667.734788	0.015676	0.013681
RS	10	0.088834	0.842569	489.271389	0.011486	0.010246
RS	11	0.101228	0.842569	513.649146	0.012058	0.010783
RS	12	0.114435	1.147133	396.560849	0.009310	0.008448
RS	13	0.128509	1.147133	417.383708	0.009798	0.008801
RS	14	0.143507	1.459091	345.608645	0.008113	0.007335
RS	15	0.159490	1.459091	364.264181	0.008551	0.007632
RS	16	0.176521	1.714133	326.869157	0.007674	0.006881
RS	17	0.194670	1.714133	344.657917	0.008091	0.007197
RS	18	0.214010	1.865526	333.853262	0.007837	0.007006
RS	19	0.234620	1.865526	351.871965	0.008260	0.007371
RS	20	0.256582	1.895381	364.793941	0.008564	0.007684
RS	21	0.279986	1.895381	383.987640	0.009014	0.008144
RS	22	0.304926	1.815039	421.611434	0.009898	0.009023
RS	23	0.331503	1.815039	442.771576	0.010394	0.009648
RS	24	0.359824	1.663392	506.517155	0.011891	0.011196
RS	25	0.390004	1.663392	530.056095	0.012444	0.012037
RS	26	0.422165	1.489442	617.991426	0.014508	0.014281
RS	27	0.456437	1.489442	643.520564	0.015107	0.015323
RS	28	0.492958	1.330915	747.626376	0.017551	0.018108
RS	29	0.531876	1.330915	773.586995	0.018161	0.019250
RS	30	0.573348	1.206730	879.623528	0.020650	0.022194
RS	31	0.617542	1.206730	903.349361	0.021207	0.023263
RS	32	0.664637	1.121287	994.422767	0.023345	0.025848
RS	33	0.714824	1.121287	1012.821672	0.023777	0.026658
RS	34	0.768304	1.071177	1075.348518	0.025245	0.028441
RS	35	0.825294	1.071177	1085.879074	0.025492	0.028866
RS	36	0.886024	1.049820	1114.195466	0.026157	0.029652
RS	37	0.950741	1.049820	1115.509404	0.026188	0.029664
RS	38	1.019705	1.049944	1112.133722	0.026108	0.029532
RS	39	1.093195	1.049944	1104.075364	0.025919	0.029181
RS	40	1.171509	1.064689	1076.466201	0.025271	0.028372
RS	41	1.254963	1.064689	1059.653655	0.024876	0.027745
RS	42	1.343894	1.087906	1016.492505	0.023863	0.026531
RS	43	1.438663	1.087906	991.856136	0.023285	0.025710
RS	44	1.539651	1.114219	940.593021	0.022081	0.024317
RS	45	1.647268	1.114219	909.085336	0.021342	0.023366
RS	46	1.761947	1.139376	854.759440	0.020066	0.021937
RS	47	1.884154	1.139376	817.300234	0.019187	0.020893
RS	48	2.014382	1.160759	762.485570	0.017900	0.019492
RS	49	2.153157	1.160759	720.097672	0.016905	0.018377
RS	50	2.301040	1.177302	665.835814	0.015631	0.017018
RS	51	2.458629	1.177302	619.824341	0.014551	0.015850
RS	52	2.626562	1.188861	566.742406	0.013305	0.014536
RS	53	2.805516	1.188861	518.784594	0.012179	0.013340
RS	54	2.996216	1.197310	467.125691	0.010966	0.012067
RS	55	3.199433	1.197310	419.394493	0.009846	0.010881
RS	56	3.415987	1.197310	372.327588	0.008741	0.009711
RS	57	3.646755	1.197310	326.603095	0.007667	0.008570
RS	58	3.892668	1.249549	272.230379	0.006391	0.007235
RS	59	4.154722	1.249549	234.781146	0.005512	0.006276
RS	60	4.433976	1.249549	199.689679	0.004688	0.005370
RS	61	4.731558	1.249549	167.346782	0.003929	0.004528
RS	62	5.048672	1.249549	138.046688	0.003241	0.003758
RS	63	5.386599	1.249549	455.572826	0.010695	0.012635
PA	4+25*2+4+6 0.159804564 0.038284043 5.386598558 0.433715703 0.265232661 0.390597445 0.589286579 0.842568849 1.147132509 1.459091054 1.714132607 1.865526007 1.895380916 1.815039489 1.663391566 1.489441857 1.330914790 1.206730047 1.121287301 1.071176609 1.049819879 1.049943898 1.064688602 1.087906397 1.114218637 1.139375618 1.160759325 1.177302414 1.188860841 1.197309545 1.249549240
//
IT	3940
RD	7
LK	-424862.255446
QD	-242.585704 -> -215.611416
RI	0.0321363399
TR	0.157242	0.038706
MT	5.455887
MM	C_pi: 1.080976, n_recomb: 43899.645042
RS	0	0.000000	0.474965	592.049887	0.013486	0.001069
RS	1	0.006585	0.474965	622.144725	0.014172	0.011305
RS	2	0.013603	0.474965	653.158924	0.014878	0.007658
RS	3	0.021083	0.474965	685.036826	0.015605	0.010951
RS	4	0.029056	0.259210	1305.382679	0.029736	0.022317
RS	5	0.037554	0.259210	1345.247557	0.030644	0.025047
RS	6	0.046611	0.382209	943.720799	0.021497	0.018122
RS	7	0.056265	0.382209	980.150588	0.022327	0.018965
RS	8	0.066554	0.580556	672.324706	0.015315	0.013177
RS	9	0.077521	0.580556	702.902968	0.016012	0.013916
RS	10	0.089210	0.838242	509.991305	0.011617	0.010309
RS	11	0.101669	0.838242	535.424602	0.012197	0.010893
RS	12	0.114948	1.158554	407.254977	0.009277	0.008407
RS	13	0.129102	1.158554	428.749445	0.009767	0.008793
RS	14	0.144187	1.498500	349.244533	0.007956	0.007213
RS	15	0.160266	1.498500	368.256293	0.008389	0.007528
RS	16	0.177404	1.785779	325.924533	0.007424	0.006699
RS	17	0.195669	1.785779	343.859726	0.007833	0.007020
RS	18	0.215138	1.962416	330.078493	0.007519	0.006775
RS	19	0.235889	1.962416	348.135156	0.007930	0.007133
RS	20	0.258006	2.001794	359.750090	0.008195	0.007413
RS	21	0.281579	2.001794	378.980273	0.008633	0.007854
RS	22	0.306704	1.912859	417.348970	0.009507	0.008724
RS	23	0.333484	1.912859	438.677158	0.009993	0.009318
RS	24	0.362028	1.740348	505.938661	0.011525	0.010894
RS	25	0.392450	1.740348	529.923792	0.012071	0.011694
RS	26	0.424876	1.542606	624.683295	0.014230	0.014017
RS	27	0.459437	1.542606	651.032292	0.014830	0.015016
RS	28	0.496274	1.363956	764.956685	0.017425	0.017933
RS	29	0.535536	1.363956	792.059145	0.018042	0.019039
RS	30	0.577384	1.225594	909.299138	0.020713	0.022149
RS	31	0.621987	1.225594	934.246219	0.021281	0.023194
RS	32	0.669527	1.131585	1035.345113	0.023584	0.025938
RS	33	0.720198	1.131585	1054.705037	0.024025	0.026735
RS	34	0.774204	1.077354	1123.725601	0.025598	0.028621
RS	35	0.831767	1.077354	1134.710455	0.025848	0.029042
RS	36	0.893121	1.055180	1164.989655	0.026538	0.029854
RS	37	0.958514	1.055180	1166.224573	0.026566	0.029868
RS	38	1.028213	1.056853	1160.872981	0.026444	0.029696
RS	39	1.102501	1.056853	1152.364377	0.026250	0.029354
RS	40	1.181681	1.074752	1120.346550	0.025521	0.028468
RS	41	1.266075	1.074752	1102.938580	0.025124	0.027857
RS	42	1.356025	1.102055	1054.524317	0.024021	0.026560
RS	43	1.451899	1.102055	1029.326285	0.023447	0.025764
RS	44	1.554085	1.132742	973.146736	0.022168	0.024301
RS	45	1.663001	1.132742	941.190876	0.021440	0.023380
RS	46	1.779087	1.161997	882.898525	0.020112	0.021905
RS	47	1.902818	1.161997	845.086944	0.019250	0.020895
RS	48	2.034696	1.186826	787.358416	0.017935	0.019470
RS	49	2.175257	1.186826	744.632552	0.016962	0.018389
RS	50	2.325074	1.206013	688.305443	0.015679	0.017025
RS	51	2.484755	1.206013	641.865240	0.014621	0.015888
RS	52	2.654951	1.219412	587.267006	0.013377	0.014579
RS	53	2.836354	1.219412	538.692855	0.012271	0.013408
RS	54	3.029702	1.229272	485.669834	0.011063	0.012142
RS	55	3.235780	1.229272	437.101161	0.009957	0.010975
RS	56	3.455428	1.229272	389.030502	0.008862	0.009818
RS	57	3.689539	1.229272	342.158476	0.007794	0.008685
RS	58	3.939066	1.291027	284.351511	0.006477	0.007306
RS	59	4.205023	1.291027	246.248111	0.005609	0.006362
RS	60	4.488491	1.291027	210.352654	0.004792	0.005466
RS	61	4.790626	1.291027	177.087970	0.004034	0.004628
RS	62	5.112654	1.291027	146.783933	0.003344	0.003858
RS	63	5.455887	1.291027	494.408329	0.011262	0.013224
PA	4+25*2+4+6 0.157242143 0.038705721 5.455887233 0.474965136 0.259210026 0.382208869 0.580555542 0.838241806 1.158553773 1.498500355 1.785779301 1.962416023 2.001793825 1.912859305 1.740347792 1.542606176 1.363956147 1.225594410 1.131585074 1.077354455 1.055180231 1.056853400 1.074751896 1.102054899 1.132741910 1.161996860 1.186826363 1.206013150 1.219411840 1.229272025 1.291027380
//
IT	4432
RD	8
LK	-424809.372468
QD	-228.759682 -> -204.127092
RI	0.0290893530
TR	0.154794	0.039105
MT	5.523701
MM	C_pi: 1.102106, n_recomb: 45192.071766
RS	0	0.000000	0.520571	557.802461	0.012343	0.001013
RS	1	0.006605	0.520571	586.981557	0.012989	0.011084
RS	2	0.013647	0.520571	617.158003	0.013656	0.007119
RS	3	0.021153	0.520571	648.293364	0.014345	0.010072
RS	4	0.029155	0.255447	1374.755103	0.030420	0.022869
RS	5	0.037686	0.255447	1416.114286	0.031335	0.025577
RS	6	0.046781	0.376705	992.943225	0.021972	0.018457
RS	7	0.056476	0.376705	1030.962280	0.022813	0.019319
RS	8	0.066811	0.574226	704.529815	0.015590	0.013348
RS	9	0.077829	0.574226	736.489497	0.016297	0.014125
RS	10	0.089575	0.834235	531.052243	0.011751	0.010388
RS	11	0.102097	0.834235	557.559969	0.012338	0.011009
RS	12	0.115446	1.166891	419.102215	0.009274	0.008397
RS	13	0.129676	1.166891	441.318089	0.009765	0.008810
RS	14	0.144846	1.531488	354.374304	0.007842	0.007126
RS	15	0.161019	1.531488	373.804428	0.008271	0.007456
RS	16	0.178260	1.849285	326.647811	0.007228	0.006553
RS	17	0.196639	1.849285	344.794128	0.007630	0.006878
RS	18	0.216232	2.051497	328.042706	0.007259	0.006581
RS	19	0.237120	2.051497	346.196979	0.007661	0.006934
RS	20	0.259387	2.102011	356.387651	0.007886	0.007178
RS	21	0.283125	2.102011	375.700426	0.008313	0.007604
RS	22	0.308431	2.006261	414.528662	0.009173	0.008459
RS	23	0.335409	2.006261	436.049258	0.009649	0.009027
RS	24	0.364168	1.814318	506.357659	0.011205	0.010619
RS	25	0.394827	1.814318	530.788897	0.011745	0.011384
RS	26	0.427511	1.593956	631.779362	0.013980	0.013767
RS	27	0.462354	1.593956	658.932097	0.014581	0.014730
RS	28	0.499498	1.396184	782.097506	0.017306	0.017758
RS	29	0.539096	1.396184	810.327689	0.017931	0.018833
RS	30	0.581309	1.244440	938.345411	0.020763	0.022089
RS	31	0.626310	1.244440	964.517948	0.021343	0.023114
RS	32	0.674284	1.142394	1075.420888	0.023797	0.025999
RS	33	0.725426	1.142394	1095.769366	0.024247	0.026788
RS	34	0.779947	1.084306	1171.223639	0.025917	0.028769
RS	35	0.838069	1.084306	1182.709882	0.026171	0.029188
RS	36	0.900029	1.061361	1214.974781	0.026885	0.030026
RS	37	0.966083	1.061361	1216.193041	0.026912	0.030045
RS	38	1.036499	1.064477	1208.934756	0.026751	0.029837
RS	39	1.111566	1.064477	1200.049584	0.026554	0.029506
RS	40	1.191592	1.085336	1163.727471	0.025751	0.028550
RS	41	1.276903	1.085336	1145.802078	0.025354	0.027957
RS	42	1.367849	1.116494	1092.267309	0.024169	0.026584
RS	43	1.464803	1.116494	1066.579322	0.023601	0.025812
RS	44	1.568160	1.151324	1005.624834	0.022252	0.024286
RS	45	1.678344	1.151324	973.275952	0.021536	0.023394
RS	46	1.795806	1.184461	911.147505	0.020162	0.021878
RS	47	1.921027	1.184461	873.015867	0.019318	0.020900
RS	48	2.054519	1.212547	812.471996	0.017978	0.019456
RS	49	2.196828	1.212547	769.417728	0.017026	0.018406
RS	50	2.348536	1.234214	711.088235	0.015735	0.017039
RS	51	2.510265	1.234214	664.210521	0.014698	0.015929
RS	52	2.682677	1.249321	608.125526	0.013456	0.014627
RS	53	2.866477	1.249321	558.914903	0.012368	0.013478
RS	54	3.062416	1.260472	504.537765	0.011164	0.012219
RS	55	3.271298	1.260472	455.105098	0.010070	0.011068
RS	56	3.493977	1.260472	406.007554	0.008984	0.009923
RS	57	3.731364	1.260472	357.967698	0.007921	0.008798
RS	58	3.984431	1.331685	296.644057	0.006564	0.007375
RS	59	4.254213	1.331685	257.873611	0.005706	0.006445
RS	60	4.541815	1.331685	221.167006	0.004894	0.005558
RS	61	4.848413	1.331685	186.977129	0.004137	0.004724
RS	62	5.175263	1.331685	155.667597	0.003445	0.003954
RS	63	5.523701	1.331685	534.444039	0.011826	0.013803
PA	4+25*2+4+6 0.154794213 0.039105375 5.523701051 0.520571082 0.255446809 0.376705424 0.574225848 0.834235115 1.166891220 1.531487839 1.849285253 2.051497007 2.102010850 2.006260639 1.814317689 1.593956086 1.396184023 1.244439846 1.142394111 1.084306149 1.061361166 1.064477110 1.085335667 1.116493557 1.151324390 1.184461058 1.212546710 1.234214100 1.249321024 1.260472360 1.331685485
//
IT	4998
RD	9
LK	-424761.010334
QD	-216.380187 -> -193.761316
RI	0.0264029750
TR	0.152473	0.039490
MT	5.589169
MM	C_pi: 1.122836, n_recomb: 46466.202637
RS	0	0.000000	0.569414	525.845288	0.011317	0.000960
RS	1	0.006625	0.569414	554.057510	0.011924	0.010881
RS	2	0.013688	0.569414	583.323958	0.012554	0.006634
RS	3	0.021220	0.569414	613.621041	0.013206	0.009288
RS	4	0.029250	0.253155	1437.080468	0.030927	0.023328
RS	5	0.037813	0.253155	1479.932390	0.031850	0.026004
RS	6	0.046943	0.373240	1037.702130	0.022332	0.018735
RS	7	0.056677	0.373240	1077.249595	0.023184	0.019604
RS	8	0.067056	0.569672	735.132542	0.015821	0.013506
RS	9	0.078124	0.569672	768.432728	0.016537	0.014310
RS	10	0.089924	0.830458	552.183946	0.011884	0.010478
RS	11	0.102506	0.830458	579.769974	0.012477	0.011129
RS	12	0.115921	1.172704	431.720562	0.009291	0.008407
RS	13	0.130225	1.172704	454.689141	0.009785	0.008843
RS	14	0.145477	1.559037	360.536403	0.007759	0.007066
RS	15	0.161739	1.559037	380.426499	0.008187	0.007407
RS	16	0.179079	1.905662	328.526099	0.007070	0.006436
RS	17	0.197567	1.905662	346.927077	0.007466	0.006764
RS	18	0.217280	2.133628	327.198638	0.007042	0.006417
RS	19	0.238299	2.133628	345.489539	0.007435	0.006765
RS	20	0.260710	2.196721	354.153255	0.007622	0.006973
RS	21	0.284606	2.196721	373.576177	0.008040	0.007386
RS	22	0.310085	2.095813	412.620798	0.008880	0.008222
RS	23	0.337252	2.095813	434.342646	0.009347	0.008767
RS	24	0.366219	1.885779	507.283094	0.010917	0.010366
RS	25	0.397105	1.885779	532.147257	0.011452	0.011102
RS	26	0.430037	1.643828	638.830359	0.013748	0.013531
RS	27	0.465150	1.643828	666.758569	0.014349	0.014462
RS	28	0.502590	1.427772	798.619435	0.017187	0.017582
RS	29	0.542510	1.427772	827.950982	0.017818	0.018632
RS	30	0.585074	1.263283	966.331173	0.020796	0.022015
RS	31	0.630458	1.263283	993.722086	0.021386	0.023025
RS	32	0.678849	1.153603	1114.215957	0.023979	0.026038
RS	33	0.730446	1.153603	1135.572162	0.024439	0.026821
RS	34	0.785461	1.091840	1217.414390	0.026200	0.028889
RS	35	0.844120	1.091840	1229.444511	0.026459	0.029310
RS	36	0.906665	1.068125	1263.753500	0.027197	0.030172
RS	37	0.973354	1.068125	1265.015045	0.027224	0.030197
RS	38	1.044461	1.072562	1255.956548	0.027029	0.029958
RS	39	1.120278	1.072562	1246.766700	0.026832	0.029639
RS	40	1.201118	1.096185	1206.281207	0.025960	0.028620
RS	41	1.287314	1.096185	1187.914281	0.025565	0.028045
RS	42	1.379219	1.130970	1129.419475	0.024306	0.026603
RS	43	1.477214	1.130970	1103.311465	0.023744	0.025855
RS	44	1.581700	1.169714	1037.745649	0.022333	0.024274
RS	45	1.693108	1.169714	1005.058584	0.021630	0.023410
RS	46	1.811896	1.206520	939.236239	0.020213	0.021858
RS	47	1.938554	1.206520	900.820053	0.019387	0.020909
RS	48	2.073602	1.237670	837.572462	0.018025	0.019448
RS	49	2.217597	1.237670	794.206256	0.017092	0.018427
RS	50	2.371132	1.261654	733.950160	0.015795	0.017058
RS	51	2.534838	1.261654	686.636639	0.014777	0.015974
RS	52	2.709388	1.278336	629.109195	0.013539	0.014678
RS	53	2.895502	1.278336	579.255008	0.012466	0.013550
RS	54	3.093946	1.290654	523.551291	0.011267	0.012298
RS	55	3.305536	1.290654	473.242175	0.010185	0.011162
RS	56	3.531144	1.290654	423.108908	0.009106	0.010027
RS	57	3.771697	1.290654	373.895296	0.008047	0.008908
RS	58	4.028186	1.371209	309.000635	0.006650	0.007443
RS	59	4.301667	1.371209	269.560947	0.005801	0.006526
RS	60	4.593265	1.371209	232.046232	0.004994	0.005647
RS	61	4.904181	1.371209	196.937512	0.004238	0.004817
RS	62	5.235694	1.371209	164.630280	0.003543	0.004048
RS	63	5.589169	1.371209	575.392519	0.012383	0.014369
PA	4+25*2+4+6 0.152472652 0.039489557 5.589169417 0.569414090 0.253154898 0.373240237 0.569671666 0.830457660 1.172704109 1.559036556 1.905661879 2.133628220 2.196721276 2.095812589 1.885779062 1.643828018 1.427772311 1.263282813 1.153602598 1.091840419 1.068124639 1.072561880 1.096184614 1.130970453 1.169714051 1.206519694 1.237670106 1.261654099 1.278335996 1.290653586 1.371209055
//
IT	4264
RD	10
LK	-424716.554689
QD	-205.208728 -> -184.350148
RI	0.0240725398
TR	0.150281	0.039863
MT	5.651725
MM	C_pi: 1.142977, n_recomb: 47718.420261
RS	0	0.000000	0.620701	496.714706	0.010409	0.000913
RS	1	0.006643	0.620701	523.959175	0.010980	0.010697
RS	2	0.013728	0.620701	552.297161	0.011574	0.006200
RS	3	0.021283	0.620701	581.717560	0.012191	0.008595
RS	4	0.029340	0.251865	1493.564000	0.031300	0.023710
RS	5	0.037932	0.251865	1537.902155	0.032229	0.026352
RS	6	0.047096	0.371274	1078.425983	0.022600	0.018962
RS	7	0.056868	0.371274	1119.443927	0.023459	0.019831
RS	8	0.067289	0.566479	764.146173	0.016014	0.013648
RS	9	0.078402	0.566479	798.742484	0.016739	0.014472
RS	10	0.090254	0.826873	573.225118	0.012013	0.010574
RS	11	0.102893	0.826873	601.884373	0.012613	0.011250
RS	12	0.116371	1.176448	444.874740	0.009323	0.008434
RS	13	0.130745	1.176448	468.615973	0.009820	0.008888
RS	14	0.146074	1.581923	367.451653	0.007700	0.007024
RS	15	0.162422	1.581923	387.830984	0.008127	0.007376
RS	16	0.179855	1.955769	331.238777	0.006942	0.006340
RS	17	0.198446	1.955769	349.924861	0.007333	0.006671
RS	18	0.218273	2.209481	327.214402	0.006857	0.006276
RS	19	0.239416	2.209481	345.668736	0.007244	0.006620
RS	20	0.261965	2.286423	352.718329	0.007392	0.006792
RS	21	0.286011	2.286423	372.268479	0.007801	0.007193
RS	22	0.311654	2.181890	411.324679	0.008620	0.008008
RS	23	0.339001	2.181890	433.248675	0.009079	0.008534
RS	24	0.368165	1.955004	508.462514	0.010655	0.010132
RS	25	0.399267	1.955004	533.740661	0.011185	0.010842
RS	26	0.432434	1.692396	645.629830	0.013530	0.013306
RS	27	0.467805	1.692396	674.299961	0.014131	0.014209
RS	28	0.505526	1.458781	814.346389	0.017066	0.017408
RS	29	0.545752	1.458781	844.746721	0.017703	0.018434
RS	30	0.588651	1.282072	993.092285	0.020812	0.021930
RS	31	0.634400	1.282072	1021.687548	0.021411	0.022926
RS	32	0.683187	1.165082	1151.560917	0.024132	0.026056
RS	33	0.735216	1.165082	1173.937809	0.024601	0.026835
RS	34	0.790702	1.099776	1262.133636	0.026450	0.028985
RS	35	0.849873	1.099776	1274.745163	0.026714	0.029409
RS	36	0.912975	1.075272	1311.168542	0.027477	0.030296
RS	37	0.980270	1.075272	1312.529225	0.027506	0.030329
RS	38	1.052035	1.080904	1301.800062	0.027281	0.030063
RS	39	1.128567	1.080904	1292.372648	0.027083	0.029756
RS	40	1.210184	1.107100	1247.884842	0.026151	0.028681
RS	41	1.297222	1.107100	1229.146368	0.025758	0.028123
RS	42	1.390043	1.145294	1165.864388	0.024432	0.026620
RS	43	1.489030	1.145294	1139.400113	0.023878	0.025895
RS	44	1.594593	1.187729	1069.389975	0.022410	0.024263
RS	45	1.707169	1.187729	1036.414860	0.021719	0.023426
RS	46	1.827223	1.227994	967.043959	0.020266	0.021842
RS	47	1.955253	1.227994	928.376288	0.019455	0.020921
RS	48	2.091788	1.262021	862.537807	0.018076	0.019446
RS	49	2.237394	1.262021	818.876677	0.017161	0.018452
RS	50	2.392672	1.288160	756.772871	0.015859	0.017081
RS	51	2.558266	1.288160	709.028525	0.014859	0.016022
RS	52	2.734861	1.306285	650.108254	0.013624	0.014732
RS	53	2.923188	1.306285	599.608683	0.012566	0.013624
RS	54	3.124025	1.319645	542.613210	0.011371	0.012378
RS	55	3.338204	1.319645	491.421611	0.010298	0.011255
RS	56	3.566612	1.319645	440.250400	0.009226	0.010130
RS	57	3.810194	1.319645	389.863885	0.008170	0.009017
RS	58	4.069957	1.409383	321.361593	0.006735	0.007510
RS	59	4.346977	1.409383	281.255166	0.005894	0.006605
RS	60	4.642400	1.409383	242.939844	0.005091	0.005733
RS	61	4.957449	1.409383	206.922986	0.004336	0.004907
RS	62	5.293427	1.409383	173.630176	0.003639	0.004138
RS	63	5.651725	1.409383	617.050767	0.012931	0.014924
PA	4+25*2+4+6 0.150281308 0.039862957 5.651725199 0.620701052 0.251864710 0.371273615 0.566479346 0.826873131 1.176448438 1.581922884 1.955768885 2.209480989 2.286423130 2.181889578 1.955003809 1.692395814 1.458780706 1.282071653 1.165081680 1.099776384 1.075272457 1.080904446 1.107099668 1.145293961 1.187728545 1.227993842 1.262021285 1.288160225 1.306285454 1.319645338 1.409383132
//
IT	4890
RD	11
LK	-424675.525446
QD	-195.061718 -> -175.759084
RI	0.0220673350
TR	0.148217	0.040228
MT	5.711154
MM	C_pi: 1.162442, n_recomb: 48946.951124
RS	0	0.000000	0.673732	470.544157	0.009613	0.000869
RS	1	0.006661	0.673732	496.853555	0.010151	0.010531
RS	2	0.013765	0.673732	524.281999	0.010711	0.005817
RS	3	0.021342	0.673732	552.828734	0.011294	0.007986
RS	4	0.029425	0.251275	1545.149603	0.031568	0.024031
RS	5	0.038045	0.251275	1590.961903	0.032504	0.026638
RS	6	0.047240	0.370450	1115.474623	0.022789	0.019144
RS	7	0.057047	0.370450	1157.907372	0.023656	0.020009
RS	8	0.067507	0.564375	791.594704	0.016173	0.013774
RS	9	0.078664	0.564375	827.441150	0.016905	0.014612
RS	10	0.090564	0.823465	594.075123	0.012137	0.010672
RS	11	0.103257	0.823465	623.797073	0.012744	0.011369
RS	12	0.116795	1.178488	458.412721	0.009366	0.008473
RS	13	0.131235	1.178488	482.939326	0.009867	0.008943
RS	14	0.146637	1.600796	374.935799	0.007660	0.006999
RS	15	0.163065	1.600796	395.825618	0.008087	0.007360
RS	16	0.180586	2.000281	334.583387	0.006836	0.006262
RS	17	0.199275	2.000281	353.576966	0.007224	0.006595
RS	18	0.219209	2.279615	327.874331	0.006699	0.006153
RS	19	0.240470	2.279615	346.511239	0.007079	0.006494
RS	20	0.263148	2.371469	351.879627	0.007189	0.006631
RS	21	0.287336	2.371469	371.568135	0.007591	0.007022
RS	22	0.313135	2.264759	410.458571	0.008386	0.007813
RS	23	0.340652	2.264759	432.581554	0.008838	0.008321
RS	24	0.370002	2.022191	509.753827	0.010414	0.009915
RS	25	0.401307	2.022191	535.424676	0.010939	0.010602
RS	26	0.434698	1.739778	652.080931	0.013322	0.013092
RS	27	0.470312	1.739778	681.457466	0.013922	0.013970
RS	28	0.508298	1.489242	829.213456	0.016941	0.017235
RS	29	0.548815	1.489242	860.646868	0.017583	0.018241
RS	30	0.592030	1.300767	1018.572265	0.020810	0.021836
RS	31	0.638124	1.300767	1048.353387	0.021418	0.022821
RS	32	0.687287	1.176730	1187.402471	0.024259	0.026057
RS	33	0.739726	1.176730	1210.808108	0.024737	0.026833
RS	34	0.795657	1.107985	1305.321751	0.026668	0.029061
RS	35	0.855313	1.107985	1318.547768	0.026938	0.029488
RS	36	0.918943	1.082664	1357.164785	0.027727	0.030401
RS	37	0.986811	1.082664	1358.675875	0.027758	0.030442
RS	38	1.059200	1.089368	1346.416082	0.027508	0.030153
RS	39	1.136410	1.089368	1336.812775	0.027311	0.029859
RS	40	1.218763	1.117957	1288.488550	0.026324	0.028734
RS	41	1.306601	1.117957	1269.442483	0.025935	0.028193
RS	42	1.400289	1.159354	1201.548205	0.024548	0.026635
RS	43	1.500218	1.159354	1174.785475	0.024001	0.025931
RS	44	1.606802	1.205268	1100.497530	0.022483	0.024255
RS	45	1.720486	1.205268	1067.279627	0.021805	0.023442
RS	46	1.841742	1.248794	994.502260	0.020318	0.021831
RS	47	1.971075	1.248794	955.613424	0.019523	0.020936
RS	48	2.109021	1.285519	887.294318	0.018128	0.019449
RS	49	2.256156	1.285519	843.354997	0.017230	0.018480
RS	50	2.413091	1.313657	779.482295	0.015925	0.017109
RS	51	2.580479	1.313657	731.313931	0.014941	0.016072
RS	52	2.759016	1.333099	671.052513	0.013710	0.014788
RS	53	2.949445	1.333099	619.909039	0.012665	0.013698
RS	54	3.152557	1.347381	561.660586	0.011475	0.012458
RS	55	3.369198	1.347381	509.584572	0.010411	0.011348
RS	56	3.600269	1.347381	457.377295	0.009344	0.010231
RS	57	3.846730	1.347381	405.822836	0.008291	0.009123
RS	58	4.109607	1.446113	333.688558	0.006817	0.007576
RS	59	4.389994	1.446113	292.920671	0.005984	0.006681
RS	60	4.689056	1.446113	253.814732	0.005186	0.005817
RS	61	5.008037	1.446113	216.902783	0.004431	0.004995
RS	62	5.348265	1.446113	182.638837	0.003731	0.004225
RS	63	5.711154	1.446113	659.265846	0.013469	0.015468
PA	4+25*2+4+6 0.148216666 0.040228180 5.711154294 0.673732369 0.251274546 0.370450039 0.564374583 0.823464942 1.178487580 1.600795961 2.000281085 2.279614546 2.371469289 2.264758959 2.022190658 1.739777848 1.489242459 1.300766718 1.176729986 1.107985040 1.082663971 1.089367502 1.117956852 1.159353788 1.205268429 1.248793859 1.285518635 1.313656901 1.333098804 1.347381051 1.446113063
//
IT	4475
RD	12
LK	-424637.531879
QD	-185.794353 -> -167.878477
RI	0.0203462533
TR	0.146272	0.040587
MT	5.767450
MM	C_pi: 1.181202, n_recomb: 50151.131070
RS	0	0.000000	0.727915	447.229602	0.008918	0.000830
RS	1	0.006677	0.727915	472.656373	0.009425	0.010382
RS	2	0.013800	0.727915	499.217389	0.009954	0.005478
RS	3	0.021398	0.727915	526.920412	0.010507	0.007453
RS	4	0.029504	0.251180	1592.616275	0.031756	0.024301
RS	5	0.038151	0.251180	1639.885726	0.032699	0.026874
RS	6	0.047375	0.370513	1149.200829	0.022915	0.019287
RS	7	0.057215	0.370513	1192.995092	0.023788	0.020145
RS	8	0.067712	0.563141	817.549019	0.016302	0.013886
RS	9	0.078910	0.563141	854.600102	0.017040	0.014734
RS	10	0.090856	0.820225	614.670963	0.012256	0.010772
RS	11	0.103600	0.820225	645.441762	0.012870	0.011486
RS	12	0.117194	1.179144	472.221165	0.009416	0.008520
RS	13	0.131696	1.179144	497.540663	0.009921	0.009006
RS	14	0.147166	1.616231	382.856073	0.007634	0.006986
RS	15	0.163669	1.616231	404.271970	0.008061	0.007355
RS	16	0.181274	2.039822	338.415358	0.006748	0.006198
RS	17	0.200055	2.039822	357.733170	0.007133	0.006533
RS	18	0.220089	2.344513	329.032391	0.006561	0.006047
RS	19	0.241462	2.344513	347.866038	0.006936	0.006384
RS	20	0.264261	2.452238	351.490769	0.007009	0.006486
RS	21	0.288582	2.452238	371.324675	0.007404	0.006868
RS	22	0.314528	2.344656	409.904221	0.008173	0.007634
RS	23	0.342206	2.344656	432.220952	0.008618	0.008128
RS	24	0.371732	2.087494	511.078309	0.010191	0.009713
RS	25	0.403229	2.087494	537.120182	0.010710	0.010379
RS	26	0.436829	1.786062	658.147778	0.013123	0.012887
RS	27	0.472673	1.786062	688.195204	0.013722	0.013744
RS	28	0.510910	1.519181	843.216738	0.016814	0.017063
RS	29	0.551701	1.519181	875.646367	0.017460	0.018051
RS	30	0.595214	1.319330	1042.784804	0.020793	0.021735
RS	31	0.641634	1.319330	1073.730441	0.021410	0.022709
RS	32	0.691152	1.188477	1221.747289	0.024361	0.026044
RS	33	0.743977	1.188477	1246.186014	0.024849	0.026818
RS	34	0.800329	1.116374	1346.981947	0.026858	0.029119
RS	35	0.860444	1.116374	1360.851528	0.027135	0.029551
RS	36	0.924572	1.090203	1401.742394	0.027950	0.030490
RS	37	0.992982	1.090203	1403.450795	0.027984	0.030539
RS	38	1.065960	1.097865	1389.800962	0.027712	0.030231
RS	39	1.143811	1.097865	1380.078487	0.027518	0.029949
RS	40	1.226860	1.128683	1328.084925	0.026482	0.028779
RS	41	1.315454	1.128683	1308.789638	0.026097	0.028256
RS	42	1.409963	1.173090	1236.456948	0.024655	0.026648
RS	43	1.510782	1.173090	1209.447969	0.024116	0.025965
RS	44	1.618334	1.222288	1131.043471	0.022553	0.024249
RS	45	1.733066	1.222288	1097.623559	0.021886	0.023460
RS	46	1.855459	1.268886	1021.575956	0.020370	0.021823
RS	47	1.986024	1.268886	982.493626	0.019591	0.020953
RS	48	2.125307	1.308138	911.800444	0.018181	0.019456
RS	49	2.273890	1.308138	867.598890	0.017300	0.018511
RS	50	2.432394	1.338129	802.033477	0.015992	0.017141
RS	51	2.601481	1.338129	753.448890	0.015024	0.016124
RS	52	2.781858	1.358767	691.898281	0.013796	0.014847
RS	53	2.974278	1.358767	640.114425	0.012764	0.013773
RS	54	3.179546	1.373859	580.653077	0.011578	0.012540
RS	55	3.398520	1.373859	527.693429	0.010522	0.011440
RS	56	3.632115	1.373859	474.454546	0.009460	0.010331
RS	57	3.881307	1.373859	421.739589	0.008409	0.009227
RS	58	4.147137	1.481377	345.958300	0.006898	0.007641
RS	59	4.430717	1.481377	304.535593	0.006072	0.006757
RS	60	4.733231	1.481377	264.650096	0.005277	0.005899
RS	61	5.055944	1.481377	226.857030	0.004523	0.005079
RS	62	5.400204	1.481377	191.637318	0.003821	0.004310
RS	63	5.767450	1.481377	701.921369	0.013996	0.016000
PA	4+25*2+4+6 0.146271631 0.040586562 5.767450156 0.727914741 0.251179651 0.370513101 0.563140961 0.820224722 1.179143934 1.616231416 2.039822163 2.344513088 2.452238144 2.344655851 2.087493907 1.786062374 1.519181377 1.319329676 1.188476513 1.116373839 1.090203350 1.097864680 1.128683023 1.173090333 1.222288092 1.268886252 1.308137710 1.338128799 1.358767200 1.373858993 1.481377098
//
IT	5009
RD	13
LK	-424602.248160
QD	-177.289428 -> -160.617861
RI	0.0188668913
TR	0.144438	0.040939
MT	5.820693
MM	C_pi: 1.199262, n_recomb: 51330.941637
RS	0	0.000000	0.782773	426.538492	0.008310	0.000795
RS	1	0.006692	0.782773	451.144399	0.008789	0.010248
RS	2	0.013832	0.782773	476.892227	0.009291	0.005180
RS	3	0.021450	0.782773	503.796728	0.009815	0.006986
RS	4	0.029578	0.251437	1636.609609	0.031883	0.024529
RS	5	0.038250	0.251437	1685.315309	0.032832	0.027071
RS	6	0.047502	0.371275	1179.932381	0.022987	0.019395
RS	7	0.057373	0.371275	1225.037137	0.023865	0.020245
RS	8	0.067905	0.562625	842.075892	0.016405	0.013983
RS	9	0.079141	0.562625	880.287056	0.017149	0.014838
RS	10	0.091130	0.817155	634.968395	0.012370	0.010871
RS	11	0.103921	0.817155	666.772057	0.012990	0.011600
RS	12	0.117568	1.178656	486.229972	0.009472	0.008575
RS	13	0.132128	1.178656	512.346695	0.009981	0.009073
RS	14	0.147663	1.628689	391.124545	0.007620	0.006982
RS	15	0.164237	1.628689	413.078435	0.008047	0.007359
RS	16	0.181920	2.074920	342.634657	0.006675	0.006145
RS	17	0.200787	2.074920	362.289635	0.007058	0.006482
RS	18	0.220917	2.404632	330.582073	0.006440	0.005953
RS	19	0.242393	2.404632	349.623079	0.006811	0.006287
RS	20	0.265307	2.528984	351.460573	0.006847	0.006355
RS	21	0.289754	2.528984	371.444784	0.007236	0.006729
RS	22	0.315838	2.421745	409.589072	0.007979	0.007470
RS	23	0.343666	2.421745	432.093620	0.008418	0.007950
RS	24	0.373358	2.151016	512.397736	0.009982	0.009524
RS	25	0.405036	2.151016	538.789724	0.010496	0.010171
RS	26	0.438834	1.831309	663.829388	0.012932	0.012692
RS	27	0.474895	1.831309	694.513290	0.013530	0.013528
RS	28	0.513368	1.548604	856.389622	0.016684	0.016894
RS	29	0.554416	1.548604	889.778642	0.017334	0.017865
RS	30	0.598211	1.337730	1065.775513	0.020763	0.021629
RS	31	0.644937	1.337730	1097.862545	0.021388	0.022593
RS	32	0.694791	1.200259	1254.644324	0.024442	0.026018
RS	33	0.747980	1.200259	1280.117288	0.024939	0.026791
RS	34	0.804729	1.124870	1387.154689	0.027024	0.029161
RS	35	0.865276	1.124870	1401.693088	0.027307	0.029598
RS	36	0.929874	1.097818	1444.935107	0.028149	0.030563
RS	37	0.998796	1.097818	1446.883330	0.028187	0.030621
RS	38	1.072331	1.106333	1431.981622	0.027897	0.030298
RS	39	1.150786	1.106333	1422.191637	0.027706	0.030028
RS	40	1.234492	1.139230	1366.691433	0.026625	0.028819
RS	41	1.323799	1.139230	1347.199866	0.026245	0.028312
RS	42	1.419084	1.186471	1270.596475	0.024753	0.026660
RS	43	1.520745	1.186471	1243.388336	0.024223	0.025996
RS	44	1.629209	1.238769	1161.021623	0.022618	0.024245
RS	45	1.744932	1.238769	1127.436421	0.021964	0.023478
RS	46	1.868400	1.288265	1048.247257	0.020421	0.021820
RS	47	2.000130	1.288265	1008.996745	0.019657	0.020972
RS	48	2.140676	1.329885	936.030285	0.018235	0.019468
RS	49	2.290628	1.329885	891.581877	0.017369	0.018544
RS	50	2.450615	1.361591	824.397661	0.016060	0.017175
RS	51	2.621308	1.361591	775.405328	0.015106	0.016178
RS	52	2.803425	1.383313	712.616574	0.013883	0.014907
RS	53	2.997730	1.383313	660.197416	0.012862	0.013848
RS	54	3.205038	1.399107	599.564728	0.011680	0.012621
RS	55	3.426220	1.399107	545.723997	0.010631	0.011532
RS	56	3.662203	1.399107	491.459558	0.009574	0.010429
RS	57	3.913979	1.399107	437.593008	0.008525	0.009330
RS	58	4.182605	1.515194	358.155744	0.006977	0.007705
RS	59	4.469208	1.515194	316.085767	0.006158	0.006830
RS	60	4.774991	1.515194	275.432347	0.005366	0.005978
RS	61	5.101238	1.515194	236.772536	0.004613	0.005161
RS	62	5.449318	1.515194	200.612773	0.003908	0.004392
RS	63	5.820693	1.515194	744.929512	0.014512	0.016522
PA	4+25*2+4+6 0.144438216 0.040938868 5.820692761 0.782772695 0.251436921 0.371274921 0.562625390 0.817155262 1.178655892 1.628688675 2.074919735 2.404632019 2.528984010 2.421745499 2.151016013 1.831309415 1.548603694 1.337729752 1.200258976 1.124869802 1.097818105 1.106332860 1.139229551 1.186470537 1.238768552 1.288265467 1.329884781 1.361590616 1.383313297 1.399106817 1.515194214
//
IT	4784
RD	14
LK	-424569.399502
QD	-169.450966 -> -153.902206
RI	0.0175926946
TR	0.142708	0.041286
MT	5.871002
MM	C_pi: 1.216640, n_recomb: 52486.707558
RS	0	0.000000	0.837836	408.237098	0.007778	0.000764
RS	1	0.006707	0.837836	432.088821	0.008232	0.010128
RS	2	0.013863	0.837836	457.084829	0.008709	0.004917
RS	3	0.021499	0.837836	483.245610	0.009207	0.006577
RS	4	0.029648	0.251950	1677.620351	0.031963	0.024724
RS	5	0.038343	0.251950	1727.738509	0.032918	0.027236
RS	6	0.047621	0.372593	1207.968020	0.023015	0.019474
RS	7	0.057521	0.372593	1254.334240	0.023898	0.020315
RS	8	0.068085	0.562711	865.243103	0.016485	0.014068
RS	9	0.079358	0.562711	904.571011	0.017234	0.014927
RS	10	0.091387	0.814255	654.939573	0.012478	0.010969
RS	11	0.104222	0.814255	687.758801	0.013103	0.011711
RS	12	0.117919	1.177240	500.378861	0.009533	0.008635
RS	13	0.132534	1.177240	527.294479	0.010046	0.009145
RS	14	0.148129	1.638594	399.667423	0.007615	0.006987
RS	15	0.164770	1.638594	422.168133	0.008043	0.007370
RS	16	0.182527	2.106051	347.164803	0.006614	0.006103
RS	17	0.201475	2.106051	367.166978	0.006995	0.006442
RS	18	0.221693	2.460363	332.446607	0.006334	0.005870
RS	19	0.243268	2.460363	351.703125	0.006701	0.006202
RS	20	0.266290	2.601971	351.717927	0.006701	0.006236
RS	21	0.290855	2.601971	371.855720	0.007085	0.006604
RS	22	0.317068	2.496187	409.460307	0.007801	0.007318
RS	23	0.345039	2.496187	432.146475	0.008233	0.007787
RS	24	0.374886	2.212859	513.688037	0.009787	0.009346
RS	25	0.406735	2.212859	540.410265	0.010296	0.009977
RS	26	0.440719	1.875563	669.141176	0.012749	0.012505
RS	27	0.476983	1.875563	700.428749	0.013345	0.013322
RS	28	0.515679	1.577520	868.775276	0.016552	0.016728
RS	29	0.556970	1.577520	903.087495	0.017206	0.017683
RS	30	0.601030	1.355937	1087.608650	0.020722	0.021517
RS	31	0.648045	1.355937	1120.812843	0.021354	0.022474
RS	32	0.698214	1.212029	1286.156979	0.024504	0.025982
RS	33	0.751747	1.212029	1312.662723	0.025009	0.026755
RS	34	0.808870	1.133418	1425.895718	0.027167	0.029190
RS	35	0.869824	1.133418	1441.124754	0.027457	0.029632
RS	36	0.934866	1.105456	1486.788945	0.028327	0.030625
RS	37	1.004270	1.105456	1489.015570	0.028369	0.030691
RS	38	1.078329	1.114729	1472.995924	0.028064	0.030356
RS	39	1.157355	1.114729	1463.185586	0.027877	0.030098
RS	40	1.241680	1.149564	1404.338750	0.026756	0.028854
RS	41	1.331661	1.149564	1384.698812	0.026382	0.028362
RS	42	1.427677	1.199477	1303.984649	0.024844	0.026670
RS	43	1.530132	1.199477	1276.619802	0.024323	0.026026
RS	44	1.639458	1.254707	1190.436474	0.022681	0.024242
RS	45	1.756116	1.254707	1156.719175	0.022038	0.023496
RS	46	1.880598	1.306940	1074.510997	0.020472	0.021819
RS	47	2.013429	1.306940	1035.115346	0.019721	0.020993
RS	48	2.155168	1.350779	959.970800	0.018290	0.019482
RS	49	2.306412	1.350779	915.290081	0.017439	0.018579
RS	50	2.467800	1.384070	846.557974	0.016129	0.017212
RS	51	2.640012	1.384070	797.166599	0.015188	0.016233
RS	52	2.823774	1.406775	733.188308	0.013969	0.014969
RS	53	3.019859	1.406775	680.140046	0.012958	0.013923
RS	54	3.229095	1.423171	618.377030	0.011782	0.012703
RS	55	3.452364	1.423171	563.659338	0.010739	0.011622
RS	56	3.690606	1.423171	508.376737	0.009686	0.010526
RS	57	3.944826	1.423171	453.368654	0.008638	0.009430
RS	58	4.216096	1.547604	370.271858	0.007055	0.007768
RS	59	4.505559	1.547604	327.562642	0.006241	0.006902
RS	60	4.814434	1.547604	286.153099	0.005452	0.006055
RS	61	5.144025	1.547604	246.640890	0.004699	0.005241
RS	62	5.495720	1.547604	209.556710	0.003993	0.004472
RS	63	5.871002	1.547604	788.223292	0.015018	0.017033
PA	4+25*2+4+6 0.142708483 0.041285544 5.871001884 0.837835662 0.251949590 0.372593498 0.562710703 0.814255098 1.177239584 1.638594453 2.106051169 2.460363382 2.601970721 2.496187123 2.212858626 1.875563288 1.577519944 1.355937377 1.212029475 1.133417549 1.105456209 1.114729196 1.149564444 1.199477203 1.254707237 1.306939969 1.350779168 1.384070328 1.406774737 1.423170778 1.547604069
//
IT	4572
RD	15
LK	-424538.751410
QD	-162.199144 -> -147.668479
RI	0.0164921102
TR	0.141073	0.041626
MT	5.918616
MM	C_pi: 1.233372, n_recomb: 53618.702525
RS	0	0.000000	0.892689	392.082143	0.007312	0.000735
RS	1	0.006720	0.892689	415.247278	0.007744	0.010020
RS	2	0.013892	0.892689	439.555451	0.008198	0.004685
RS	3	0.021545	0.892689	465.031871	0.008673	0.006218
RS	4	0.029713	0.252638	1716.114401	0.032006	0.024891
RS	5	0.038430	0.252638	1767.618857	0.032966	0.027377
RS	6	0.047732	0.374365	1233.557891	0.023006	0.019528
RS	7	0.057660	0.374365	1281.138251	0.023893	0.020359
RS	8	0.068255	0.563301	887.124351	0.016545	0.014141
RS	9	0.079562	0.563301	927.527290	0.017299	0.015002
RS	10	0.091628	0.811519	674.568558	0.012581	0.011066
RS	11	0.104506	0.811519	708.385429	0.013212	0.011818
RS	12	0.118249	1.175062	514.625820	0.009598	0.008699
RS	13	0.132915	1.175062	542.340251	0.010115	0.009219
RS	14	0.148567	1.646279	408.435866	0.007617	0.006999
RS	15	0.165271	1.646279	431.490291	0.008047	0.007388
RS	16	0.183097	2.133628	351.948850	0.006564	0.006068
RS	17	0.202121	2.133628	372.306189	0.006944	0.006409
RS	18	0.222424	2.512041	334.570372	0.006240	0.005796
RS	19	0.244091	2.512041	354.048908	0.006603	0.006127
RS	20	0.267214	2.671446	352.208396	0.006569	0.006127
RS	21	0.291891	2.671446	372.501931	0.006947	0.006489
RS	22	0.318226	2.568132	409.478658	0.007637	0.007178
RS	23	0.346331	2.568132	432.340292	0.008063	0.007635
RS	24	0.376325	2.273102	514.938390	0.009604	0.009179
RS	25	0.408334	2.273102	541.972341	0.010108	0.009795
RS	26	0.442495	1.918881	674.099010	0.012572	0.012326
RS	27	0.478950	1.918881	705.959135	0.013166	0.013126
RS	28	0.517856	1.605942	880.422389	0.016420	0.016564
RS	29	0.559376	1.605942	915.622601	0.017077	0.017505
RS	30	0.603687	1.373947	1108.341224	0.020671	0.021403
RS	31	0.650975	1.373947	1142.637650	0.021310	0.022352
RS	32	0.701441	1.223765	1316.342244	0.024550	0.025937
RS	33	0.755298	1.223765	1343.877173	0.025064	0.026709
RS	34	0.812774	1.141987	1463.255508	0.027290	0.029208
RS	35	0.874113	1.141987	1479.193972	0.027587	0.029655
RS	36	0.939574	1.113090	1527.345611	0.028485	0.030675
RS	37	1.009433	1.113090	1529.885599	0.028533	0.030749
RS	38	1.083988	1.123036	1512.874840	0.028215	0.030406
RS	39	1.163552	1.123036	1503.087338	0.028033	0.030159
RS	40	1.248463	1.159686	1441.044715	0.026876	0.028884
RS	41	1.339081	1.159686	1421.300486	0.026508	0.028407
RS	42	1.435787	1.212121	1336.629944	0.024928	0.026679
RS	43	1.538993	1.212121	1309.147287	0.024416	0.026053
RS	44	1.649134	1.270130	1219.285100	0.022740	0.024240
RS	45	1.766676	1.270130	1185.466371	0.022109	0.023514
RS	46	1.892118	1.324949	1100.354756	0.020522	0.021820
RS	47	2.025989	1.324949	1060.835823	0.019785	0.021014
RS	48	2.168856	1.370873	983.603333	0.018344	0.019498
RS	49	2.321324	1.370873	938.704957	0.017507	0.018614
RS	50	2.484038	1.405633	868.491582	0.016198	0.017251
RS	51	2.657687	1.405633	818.711236	0.015269	0.016288
RS	52	2.843004	1.429223	753.592252	0.014055	0.015031
RS	53	3.040775	1.429223	699.922774	0.013054	0.013998
RS	54	3.251837	1.446131	637.070530	0.011881	0.012785
RS	55	3.477081	1.446131	581.481938	0.010845	0.011712
RS	56	3.717463	1.446131	525.190235	0.009795	0.010622
RS	57	3.973998	1.446131	469.052115	0.008748	0.009529
RS	58	4.247772	1.578690	382.296745	0.007130	0.007831
RS	59	4.539944	1.578690	338.957225	0.006322	0.006972
RS	60	4.851750	1.578690	296.803899	0.005535	0.006131
RS	61	5.184509	1.578690	256.453940	0.004783	0.005319
RS	62	5.539631	1.578690	218.461144	0.004074	0.004549
RS	63	5.918616	1.578690	831.741518	0.015512	0.017534
PA	4+25*2+4+6 0.141073052 0.041626366 5.918615981 0.892688546 0.252638466 0.374365187 0.563301010 0.811518785 1.175061821 1.646278959 2.133627695 2.512040760 2.671445873 2.568132092 2.273102158 1.918881456 1.605941829 1.373946696 1.223765139 1.141987013 1.113089998 1.123036170 1.159685579 1.212121419 1.270129984 1.324949443 1.370872887 1.405633069 1.429223477 1.446131231 1.578689599
//
IT	3848
RD	16
LK	-424510.099469
QD	-155.467795 -> -141.864261
RI	0.0155369860
TR	0.139525	0.041961
MT	5.963681
MM	C_pi: 1.249490, n_recomb: 54727.649707
RS	0	0.000000	0.946993	377.830391	0.006904	0.000710
RS	1	0.006733	0.946993	400.374350	0.007316	0.009923
RS	2	0.013919	0.946993	424.057748	0.007749	0.004481
RS	3	0.021588	0.946993	448.909687	0.008203	0.005902
RS	4	0.029775	0.253452	1752.435462	0.032021	0.025035
RS	5	0.038512	0.253452	1805.298825	0.032987	0.027498
RS	6	0.047837	0.376506	1256.944917	0.022967	0.019560
RS	7	0.057791	0.376506	1305.693904	0.023858	0.020380
RS	8	0.068414	0.564324	907.787204	0.016587	0.014203
RS	9	0.079753	0.564324	949.225005	0.017345	0.015063
RS	10	0.091855	0.808954	693.837119	0.012678	0.011161
RS	11	0.104772	0.808954	728.633088	0.013314	0.011922
RS	12	0.118559	1.172283	528.930343	0.009665	0.008766
RS	13	0.133274	1.172283	557.441821	0.010186	0.009296
RS	14	0.148980	1.652082	417.379731	0.007626	0.007016
RS	15	0.165743	1.652082	440.992686	0.008058	0.007411
RS	16	0.183634	2.158049	356.938190	0.006522	0.006040
RS	17	0.202730	2.158049	377.656824	0.006901	0.006383
RS	18	0.223112	2.560021	336.904791	0.006156	0.005731
RS	19	0.244866	2.560021	356.610307	0.006516	0.006060
RS	20	0.268085	2.737626	352.892993	0.006448	0.006028
RS	21	0.292867	2.737626	373.343737	0.006822	0.006385
RS	22	0.319317	2.637688	409.621315	0.007485	0.007047
RS	23	0.347549	2.637688	432.652711	0.007906	0.007495
RS	24	0.377681	2.331834	516.142558	0.009431	0.009021
RS	25	0.409841	2.331834	543.471023	0.009930	0.009623
RS	26	0.444167	1.961301	678.730032	0.012402	0.012154
RS	27	0.480804	1.961301	711.133585	0.012994	0.012938
RS	28	0.519908	1.633880	891.384242	0.016288	0.016404
RS	29	0.561644	1.633880	927.438621	0.016946	0.017331
RS	30	0.606191	1.391741	1128.047841	0.020612	0.021286
RS	31	0.653736	1.391741	1163.411449	0.021258	0.022228
RS	32	0.704483	1.235434	1345.281323	0.024581	0.025885
RS	33	0.758646	1.235434	1373.840068	0.025103	0.026657
RS	34	0.816456	1.150543	1499.308922	0.027396	0.029216
RS	35	0.878158	1.150543	1515.972743	0.027700	0.029668
RS	36	0.944014	1.120688	1566.669818	0.028627	0.030715
RS	37	1.014305	1.120688	1569.554611	0.028679	0.030799
RS	38	1.089327	1.131230	1551.673922	0.028353	0.030448
RS	39	1.169401	1.131230	1541.948348	0.028175	0.030213
RS	40	1.254865	1.169580	1476.853893	0.026986	0.028910
RS	41	1.346084	1.169580	1457.045138	0.026624	0.028448
RS	42	1.443444	1.224405	1368.561092	0.025007	0.026688
RS	43	1.547359	1.224405	1340.995912	0.024503	0.026078
RS	44	1.658271	1.285048	1247.586752	0.022796	0.024240
RS	45	1.776649	1.285048	1213.694213	0.022177	0.023532
RS	46	1.902998	1.342317	1125.786640	0.020571	0.021824
RS	47	2.037853	1.342317	1086.164419	0.019847	0.021037
RS	48	2.181788	1.390200	1006.928290	0.018399	0.019517
RS	49	2.335414	1.390200	961.826135	0.017575	0.018651
RS	50	2.499382	1.426321	890.194651	0.016266	0.017291
RS	51	2.674390	1.426321	840.035394	0.015349	0.016344
RS	52	2.861181	1.450710	773.822337	0.014140	0.015094
RS	53	3.060548	1.450710	719.540026	0.013148	0.014073
RS	54	3.273337	1.468046	655.638663	0.011980	0.012866
RS	55	3.500453	1.468046	599.185958	0.010949	0.011801
RS	56	3.742860	1.468046	541.894729	0.009902	0.010716
RS	57	4.001587	1.468046	484.638404	0.008855	0.009625
RS	58	4.277734	1.608509	394.228391	0.007203	0.007892
RS	59	4.572472	1.608509	350.267500	0.006400	0.007041
RS	60	4.887055	1.608509	307.382458	0.005617	0.006204
RS	61	5.222817	1.608509	266.208953	0.004864	0.005395
RS	62	5.581185	1.608509	227.322837	0.004154	0.004625
RS	63	5.963681	1.608509	875.444668	0.015996	0.018025
PA	4+25*2+4+6 0.139524959 0.041961497 5.963681127 0.946993449 0.253451862 0.376505537 0.564324387 0.808953999 1.172282668 1.652081731 2.158049196 2.560021214 2.737625924 2.637688282 2.331834340 1.961300577 1.633880282 1.391740539 1.235433539 1.150542855 1.120688264 1.131229938 1.169579518 1.224404747 1.285048084 1.342317216 1.390199764 1.426321255 1.450709855 1.468045737 1.608509294
//
IT	4206
RD	17
LK	-424483.267680
QD	-149.200024 -> -136.443981
RI	0.0147041563
TR	0.138056	0.042291
MT	6.006428
MM	C_pi: 1.265035, n_recomb: 55814.048974
RS	0	0.000000	1.000467	365.257210	0.006544	0.000687
RS	1	0.006745	1.000467	387.241822	0.006938	0.009836
RS	2	0.013944	1.000467	410.360841	0.007352	0.004300
RS	3	0.021629	1.000467	434.646602	0.007787	0.005623
RS	4	0.029832	0.254349	1786.887299	0.032015	0.025160
RS	5	0.038589	0.254349	1841.081454	0.032986	0.027603
RS	6	0.047936	0.378946	1278.349340	0.022904	0.019573
RS	7	0.057914	0.378946	1328.223253	0.023797	0.020384
RS	8	0.068565	0.565722	927.297491	0.016614	0.014254
RS	9	0.079934	0.565722	969.731626	0.017374	0.015114
RS	10	0.092069	0.806556	712.739657	0.012770	0.011253
RS	11	0.105024	0.806556	748.496126	0.013411	0.012022
RS	12	0.118852	1.169027	543.262004	0.009733	0.008835
RS	13	0.133612	1.169027	572.567592	0.010258	0.009375
RS	14	0.149369	1.656254	426.467771	0.007641	0.007038
RS	15	0.166187	1.656254	450.642875	0.008074	0.007439
RS	16	0.184141	2.179651	362.096518	0.006488	0.006018
RS	17	0.203305	2.179651	383.181289	0.006865	0.006363
RS	18	0.223761	2.604611	339.413076	0.006081	0.005672
RS	19	0.245598	2.604611	359.349452	0.006438	0.006000
RS	20	0.268907	2.800724	353.739103	0.006338	0.005937
RS	21	0.293788	2.800724	374.347981	0.006707	0.006289
RS	22	0.320347	2.704993	409.865284	0.007343	0.006925
RS	23	0.348698	2.704993	433.061015	0.007759	0.007364
RS	24	0.378961	2.389120	517.301349	0.009268	0.008873
RS	25	0.411265	2.389120	544.908567	0.009763	0.009461
RS	26	0.445747	2.002862	683.058727	0.012238	0.011989
RS	27	0.482556	2.002862	715.978487	0.012828	0.012759
RS	28	0.521847	1.661348	901.711590	0.016156	0.016247
RS	29	0.563787	1.661348	938.587742	0.016816	0.017162
RS	30	0.608557	1.409316	1146.792487	0.020547	0.021168
RS	31	0.656346	1.409316	1183.198233	0.021199	0.022103
RS	32	0.707359	1.247021	1373.040852	0.024600	0.025827
RS	33	0.761812	1.247021	1402.616553	0.025130	0.026599
RS	34	0.819937	1.159065	1534.120746	0.027486	0.029215
RS	35	0.881983	1.159065	1551.523136	0.027798	0.029672
RS	36	0.948214	1.128236	1604.814528	0.028753	0.030747
RS	37	1.018911	1.128236	1608.072277	0.028811	0.030839
RS	38	1.094377	1.139306	1589.431813	0.028477	0.030484
RS	39	1.174933	1.139306	1579.803872	0.028305	0.030260
RS	40	1.260922	1.179252	1511.794570	0.027086	0.028933
RS	41	1.352710	1.179252	1491.957615	0.026731	0.028484
RS	42	1.450689	1.236345	1399.794939	0.025080	0.026695
RS	43	1.555277	1.236345	1372.179538	0.024585	0.026102
RS	44	1.666918	1.299494	1275.345681	0.022850	0.024240
RS	45	1.786090	1.299494	1241.405061	0.022242	0.023551
RS	46	1.913298	1.359087	1150.803775	0.020619	0.021829
RS	47	2.049087	1.359087	1111.097247	0.019907	0.021061
RS	48	2.194034	1.408816	1029.936140	0.018453	0.019538
RS	49	2.348757	1.408816	984.644171	0.017642	0.018689
RS	50	2.513915	1.446200	911.655150	0.016334	0.017332
RS	51	2.690212	1.446200	861.127807	0.015429	0.016400
RS	52	2.878401	1.471306	793.866351	0.014223	0.015157
RS	53	3.079281	1.471306	738.980678	0.013240	0.014147
RS	54	3.293710	1.488996	674.069022	0.012077	0.012947
RS	55	3.522602	1.488996	616.760460	0.011050	0.011889
RS	56	3.766931	1.488996	558.480505	0.010006	0.010808
RS	57	4.027739	1.488996	500.118818	0.008960	0.009720
RS	58	4.306138	1.637152	406.061168	0.007275	0.007953
RS	59	4.603313	1.637152	361.488480	0.006477	0.007109
RS	60	4.920532	1.637152	317.884115	0.005695	0.006276
RS	61	5.259146	1.637152	275.901376	0.004943	0.005469
RS	62	5.620597	1.637152	236.137213	0.004231	0.004698
RS	63	6.006428	1.637152	919.291456	0.016471	0.018507
PA	4+25*2+4+6 0.138056278 0.042290602 6.006427697 1.000467381 0.254348608 0.378946452 0.565721507 0.806556243 1.169027122 1.656253782 2.179650762 2.604611427 2.800723824 2.704992881 2.389119699 2.002861798 1.661348049 1.409316211 1.247021148 1.159065142 1.128235929 1.139306022 1.179252249 1.236345477 1.299494483 1.359086965 1.408815622 1.446199889 1.471306090 1.488995898 1.637151934
//
IT	4278
RD	18
LK	-424458.100690
QD	-143.348149 -> -131.369425
RI	0.0139752013
TR	0.136660	0.042613
MT	6.047075
MM	C_pi: 1.280049, n_recomb: 56878.484461
RS	0	0.000000	1.052843	354.172666	0.006227	0.000666
RS	1	0.006756	1.052843	375.656086	0.006605	0.009757
RS	2	0.013968	1.052843	398.268135	0.007002	0.004139
RS	3	0.021668	1.052843	422.043851	0.007420	0.005377
RS	4	0.029887	0.255298	1819.721781	0.031993	0.025271
RS	5	0.038662	0.255298	1875.218381	0.032969	0.027696
RS	6	0.048030	0.381636	1297.959351	0.022820	0.019570
RS	7	0.058031	0.381636	1348.916148	0.023716	0.020371
RS	8	0.068707	0.567439	945.725781	0.016627	0.014296
RS	9	0.080104	0.567439	989.119523	0.017390	0.015154
RS	10	0.092272	0.804329	731.266594	0.012857	0.011342
RS	11	0.105261	0.804329	767.964847	0.013502	0.012118
RS	12	0.119128	1.165402	557.594675	0.009803	0.008906
RS	13	0.133932	1.165402	587.690470	0.010332	0.009454
RS	14	0.149736	1.659034	435.669157	0.007660	0.007063
RS	15	0.166608	1.659034	460.408831	0.008095	0.007469
RS	16	0.184620	2.198727	367.395267	0.006459	0.006001
RS	17	0.203848	2.198727	388.850026	0.006837	0.006348
RS	18	0.224376	2.646076	342.067710	0.006014	0.005619
RS	19	0.246290	2.646076	362.238081	0.006369	0.005946
RS	20	0.269685	2.860938	354.720636	0.006236	0.005852
RS	21	0.294660	2.860938	375.488176	0.006602	0.006200
RS	22	0.321322	2.770171	410.193184	0.007212	0.006811
RS	23	0.349786	2.770171	433.548164	0.007622	0.007242
RS	24	0.380173	2.445035	518.414046	0.009114	0.008732
RS	25	0.412612	2.445035	546.285499	0.009604	0.009308
RS	26	0.447244	2.043600	687.110636	0.012080	0.011831
RS	27	0.484214	2.043600	720.521280	0.012668	0.012587
RS	28	0.523683	1.688368	911.447911	0.016024	0.016093
RS	29	0.565818	1.688368	949.114875	0.016687	0.016997
RS	30	0.610799	1.426674	1164.636958	0.020476	0.021048
RS	31	0.658819	1.426674	1202.060028	0.021134	0.021977
RS	32	0.710084	1.258520	1399.685324	0.024608	0.025764
RS	33	0.764812	1.258520	1430.269947	0.025146	0.026536
RS	34	0.823237	1.167547	1567.746198	0.027563	0.029207
RS	35	0.885609	1.167547	1585.898390	0.027882	0.029670
RS	36	0.952195	1.135726	1641.830564	0.028866	0.030772
RS	37	1.023280	1.135726	1645.486675	0.028930	0.030872
RS	38	1.099166	1.147264	1626.190149	0.028591	0.030514
RS	39	1.180180	1.147264	1616.692430	0.028424	0.030302
RS	40	1.266666	1.188715	1545.895359	0.027179	0.028952
RS	41	1.358996	1.188715	1526.063652	0.026830	0.028517
RS	42	1.457563	1.247963	1430.353096	0.025148	0.026701
RS	43	1.562789	1.247963	1402.716954	0.024662	0.026124
RS	44	1.675124	1.313501	1302.572013	0.022901	0.024241
RS	45	1.795049	1.313501	1268.607103	0.022304	0.023569
RS	46	1.923075	1.375303	1175.407044	0.020665	0.021836
RS	47	2.059750	1.375303	1135.634286	0.019966	0.021085
RS	48	2.205659	1.426774	1052.622894	0.018507	0.019559
RS	49	2.361425	1.426774	1007.154904	0.017707	0.018726
RS	50	2.527714	1.465331	932.866164	0.016401	0.017375
RS	51	2.705238	1.465331	881.981957	0.015506	0.016456
RS	52	2.894755	1.491084	813.714766	0.014306	0.015220
RS	53	3.097075	1.491084	758.236239	0.013331	0.014221
RS	54	3.313064	1.509059	692.353065	0.012172	0.013027
RS	55	3.543644	1.509059	634.197959	0.011150	0.011975
RS	56	3.789803	1.509059	574.940922	0.010108	0.010899
RS	57	4.052591	1.509059	515.487373	0.009063	0.009813
RS	58	4.333132	1.664706	417.790914	0.007345	0.008013
RS	59	4.632627	1.664706	372.616553	0.006551	0.007175
RS	60	4.952354	1.664706	328.305528	0.005772	0.006346
RS	61	5.293682	1.664706	285.527928	0.005020	0.005541
RS	62	5.658070	1.664706	244.900922	0.004306	0.004770
RS	63	6.047075	1.664706	963.248435	0.016935	0.018979
PA	4+25*2+4+6 0.136659843 0.042613374 6.047074832 1.052842847 0.255298011 0.381635927 0.567439320 0.804328663 1.165401561 1.659033749 2.198726781 2.646076021 2.860938361 2.770171133 2.445034947 2.043599939 1.688368150 1.426674341 1.258520026 1.167546651 1.135725754 1.147263745 1.188714824 1.247962862 1.313500989 1.375302801 1.426773864 1.465330824 1.491084146 1.509059498 1.664706026
//
IT	4316
RD	19
LK	-424434.460700
QD	-137.871075 -> -126.607485
RI	0.0133339779
TR	0.135331	0.042930
MT	6.085736
MM	C_pi: 1.294558, n_recomb: 57921.593069
RS	0	0.000000	1.103915	344.399964	0.005946	0.000648
RS	1	0.006766	1.103915	365.435813	0.006309	0.009686
RS	2	0.013991	1.103915	387.594237	0.006692	0.003997
RS	3	0.021704	1.103915	410.912555	0.007094	0.005159
RS	4	0.029939	0.256278	1851.134717	0.031959	0.025369
RS	5	0.038731	0.256278	1907.905307	0.032939	0.027778
RS	6	0.048118	0.384528	1315.952774	0.022720	0.019553
RS	7	0.058141	0.384528	1367.951899	0.023617	0.020345
RS	8	0.068841	0.569437	963.129826	0.016628	0.014330
RS	9	0.080266	0.569437	1007.447774	0.017393	0.015184
RS	10	0.092463	0.802265	749.415326	0.012938	0.011429
RS	11	0.105486	0.802265	787.036632	0.013588	0.012210
RS	12	0.119390	1.161492	571.905165	0.009874	0.008979
RS	13	0.134235	1.161492	602.786312	0.010407	0.009534
RS	14	0.150085	1.660629	444.955697	0.007682	0.007092
RS	15	0.167006	1.660629	470.261157	0.008119	0.007503
RS	16	0.185073	2.215565	372.804936	0.006436	0.005988
RS	17	0.204363	2.215565	394.632353	0.006813	0.006337
RS	18	0.224957	2.684680	344.841508	0.005954	0.005572
RS	19	0.246945	2.684680	365.248101	0.006306	0.005898
RS	20	0.270421	2.918442	355.815945	0.006143	0.005774
RS	21	0.295485	2.918442	376.742282	0.006504	0.006118
RS	22	0.322246	2.833322	410.591511	0.007089	0.006704
RS	23	0.350817	2.833322	434.100922	0.007495	0.007128
RS	24	0.381321	2.499634	519.481820	0.008969	0.008598
RS	25	0.413889	2.499634	547.604067	0.009454	0.009164
RS	26	0.448661	2.083545	690.906194	0.011928	0.011679
RS	27	0.485786	2.083545	724.783969	0.012513	0.012423
RS	28	0.525423	1.714942	920.639042	0.015895	0.015943
RS	29	0.567742	1.714942	959.067233	0.016558	0.016836
RS	30	0.612924	1.443804	1181.641951	0.020401	0.020929
RS	31	0.661164	1.443804	1220.057758	0.021064	0.021852
RS	32	0.712668	1.269910	1425.282475	0.024607	0.025696
RS	33	0.767657	1.269910	1456.866777	0.025152	0.026469
RS	34	0.826366	1.175964	1600.251009	0.027628	0.029193
RS	35	0.889048	1.175964	1619.161848	0.027954	0.029660
RS	36	0.955972	1.143141	1677.770881	0.028966	0.030790
RS	37	1.027423	1.143141	1681.847963	0.029037	0.030899
RS	38	1.103710	1.155089	1661.995888	0.028694	0.030540
RS	39	1.185158	1.155089	1652.657619	0.028533	0.030338
RS	40	1.272118	1.197961	1579.192950	0.027264	0.028969
RS	41	1.364961	1.197961	1559.396547	0.026923	0.028547
RS	42	1.464087	1.259262	1460.258059	0.025211	0.026707
RS	43	1.569920	1.259262	1432.628010	0.024734	0.026145
RS	44	1.682914	1.327081	1329.279748	0.022950	0.024243
RS	45	1.803554	1.327081	1295.312275	0.022363	0.023586
RS	46	1.932357	1.390988	1199.601506	0.020711	0.021844
RS	47	2.069876	1.390988	1159.779486	0.020023	0.021109
RS	48	2.216699	1.444104	1074.989587	0.018559	0.019582
RS	49	2.373457	1.444104	1029.358794	0.017772	0.018764
RS	50	2.540823	1.483752	953.824373	0.016468	0.017417
RS	51	2.719512	1.483752	902.594663	0.015583	0.016511
RS	52	2.910293	1.510086	833.363680	0.014388	0.015282
RS	53	3.113983	1.510086	777.303099	0.013420	0.014294
RS	54	3.331455	1.528286	710.485687	0.012266	0.013106
RS	55	3.563643	1.528286	651.493968	0.011248	0.012061
RS	56	3.811541	1.528286	591.271965	0.010208	0.010988
RS	57	4.076214	1.528286	530.740398	0.009163	0.009904
RS	58	4.358795	1.691224	429.416394	0.007414	0.008071
RS	59	4.660497	1.691224	383.650502	0.006624	0.007239
RS	60	4.982613	1.691224	338.645307	0.005847	0.006415
RS	61	5.326525	1.691224	295.086924	0.005095	0.005611
RS	62	5.693708	1.691224	253.611929	0.004379	0.004840
RS	63	6.085736	1.691224	1007.288008	0.017391	0.019443
PA	4+25*2+4+6 0.135330781 0.042929975 6.085736398 1.103915328 0.256278226 0.384527925 0.569436983 0.802265252 1.161491886 1.660628584 2.215564641 2.684680444 2.918442191 2.833321701 2.499633855 2.083545183 1.714942121 1.443804077 1.269910097 1.175964403 1.143140742 1.155089409 1.197960847 1.259262148 1.327080991 1.390988117 1.444104135 1.483752163 1.510086448 1.528285840 1.691224391
//
IT	4445
RD	20
LK	-424412.227584
QD	-132.733461 -> -122.129543
RI	0.0127674860
TR	0.134063	0.043240
MT	6.122602
MM	C_pi: 1.308598, n_recomb: 58943.841269
RS	0	0.000000	1.153519	335.784364	0.005697	0.000631
RS	1	0.006777	1.153519	356.421834	0.006047	0.009621
RS	2	0.014012	1.153519	378.175894	0.006416	0.003870
RS	3	0.021738	1.153519	401.085793	0.006805	0.004966
RS	4	0.029988	0.257267	1881.334916	0.031917	0.025456
RS	5	0.038797	0.257267	1939.351110	0.032902	0.027852
RS	6	0.048202	0.387589	1332.473393	0.022606	0.019524
RS	7	0.058245	0.387589	1385.475674	0.023505	0.020308
RS	8	0.068969	0.571680	979.565355	0.016619	0.014356
RS	9	0.080419	0.571680	1024.773528	0.017386	0.015206
RS	10	0.092645	0.800358	767.187391	0.013016	0.011513
RS	11	0.105699	0.800358	805.713267	0.013669	0.012298
RS	12	0.119639	1.157367	586.175290	0.009945	0.009052
RS	13	0.134523	1.157367	617.836287	0.010482	0.009614
RS	14	0.150415	1.661199	454.308579	0.007707	0.007123
RS	15	0.167384	1.661199	480.180327	0.008146	0.007539
RS	16	0.185504	2.230402	378.304000	0.006418	0.005979
RS	17	0.204851	2.230402	400.505964	0.006795	0.006329
RS	18	0.225509	2.720658	347.713277	0.005899	0.005529
RS	19	0.247568	2.720658	368.357688	0.006249	0.005854
RS	20	0.271120	2.973419	357.004783	0.006057	0.005702
RS	21	0.296270	2.973419	378.089677	0.006414	0.006043
RS	22	0.323123	2.894556	411.047328	0.006974	0.006604
RS	23	0.351796	2.894556	434.706590	0.007375	0.007021
RS	24	0.382412	2.552975	520.505937	0.008831	0.008471
RS	25	0.415103	2.552975	548.866574	0.009312	0.009027
RS	26	0.450009	2.122733	694.463678	0.011782	0.011534
RS	27	0.487280	2.122733	728.786345	0.012364	0.012265
RS	28	0.527077	1.741087	929.321846	0.015766	0.015797
RS	29	0.569571	1.741087	968.482992	0.016431	0.016680
RS	30	0.614945	1.460707	1197.859379	0.020322	0.020809
RS	31	0.663393	1.460707	1237.243657	0.020990	0.021727
RS	32	0.715124	1.281188	1449.886532	0.024598	0.025625
RS	33	0.770361	1.281188	1482.460334	0.025150	0.026399
RS	34	0.829342	1.184313	1631.685527	0.027682	0.029173
RS	35	0.892319	1.184313	1651.361958	0.028016	0.029646
RS	36	0.959563	1.150475	1712.681000	0.029056	0.030803
RS	37	1.031365	1.150475	1717.199008	0.029133	0.030919
RS	38	1.108032	1.162786	1696.881357	0.028788	0.030561
RS	39	1.189894	1.162786	1687.729127	0.028633	0.030369
RS	40	1.277304	1.207001	1611.710004	0.027343	0.028983
RS	41	1.370637	1.207001	1591.976428	0.027008	0.028574
RS	42	1.470295	1.270263	1489.523627	0.025270	0.026711
RS	43	1.576707	1.270263	1461.924344	0.024802	0.026164
RS	44	1.690329	1.340265	1355.473146	0.022996	0.024244
RS	45	1.811651	1.340265	1321.523469	0.022420	0.023604
RS	46	1.941194	1.406180	1223.386891	0.020755	0.021852
RS	47	2.079516	1.406180	1183.531683	0.020079	0.021133
RS	48	2.227211	1.460855	1097.028874	0.018611	0.019606
RS	49	2.384915	1.460855	1051.248623	0.017835	0.018802
RS	50	2.553306	1.501520	974.520401	0.016533	0.017460
RS	51	2.733108	1.501520	922.957161	0.015658	0.016566
RS	52	2.925094	1.528377	852.802452	0.014468	0.015345
RS	53	3.130090	1.528377	796.171676	0.013507	0.014365
RS	54	3.348977	1.546745	728.457039	0.012358	0.013184
RS	55	3.582698	1.546745	668.639819	0.011344	0.012144
RS	56	3.832256	1.546745	607.465975	0.010306	0.011075
RS	57	4.098726	1.546745	545.871086	0.009261	0.009993
RS	58	4.383254	1.716787	440.933004	0.007481	0.008129
RS	59	4.687062	1.716787	394.586315	0.006694	0.007302
RS	60	5.011458	1.716787	348.899805	0.005919	0.006482
RS	61	5.357837	1.716787	304.574909	0.005167	0.005679
RS	62	5.727688	1.716787	262.266857	0.004449	0.004908
RS	63	6.122602	1.716787	1051.380122	0.017837	0.019899
PA	4+25*2+4+6 0.134063220 0.043240145 6.122602202 1.153518960 0.257266848 0.387588890 0.571679810 0.800357858 1.157366867 1.661198715 2.230401615 2.720657931 2.973419250 2.894555755 2.552974583 2.122733261 1.741087164 1.460707133 1.281187680 1.184312753 1.150475499 1.162785867 1.207001168 1.270262930 1.340264778 1.406180261 1.460855424 1.501520346 1.528377187 1.546744912 1.716786984
//
IT	4186
RD	21
LK	-424391.292169
QD	-127.904784 -> -117.910883
RI	0.0122642110
TR	0.132852	0.043544
MT	6.157823
MM	C_pi: 1.322200, n_recomb: 59945.901111
RS	0	0.000000	1.201565	328.180088	0.005475	0.000616
RS	1	0.006786	1.201565	348.463506	0.005813	0.009562
RS	2	0.014033	1.201565	369.857801	0.006170	0.003757
RS	3	0.021771	1.201565	392.403883	0.006546	0.004794
RS	4	0.030035	0.258254	1910.450806	0.031870	0.025535
RS	5	0.038859	0.258254	1969.685022	0.032858	0.027921
RS	6	0.048282	0.390789	1347.663516	0.022481	0.019486
RS	7	0.058344	0.390789	1401.631464	0.023382	0.020261
RS	8	0.069090	0.574140	995.087118	0.016600	0.014375
RS	9	0.080564	0.574140	1041.153013	0.017368	0.015221
RS	10	0.092818	0.798611	784.576818	0.013088	0.011593
RS	11	0.105902	0.798611	823.988830	0.013746	0.012383
RS	12	0.119875	1.153094	600.387415	0.010015	0.009125
RS	13	0.134796	1.153094	632.822165	0.010557	0.009694
RS	14	0.150729	1.660898	463.710287	0.007735	0.007156
RS	15	0.167744	1.660898	490.148157	0.008177	0.007577
RS	16	0.185913	2.243438	383.878164	0.006404	0.005973
RS	17	0.205316	2.243438	406.456100	0.006780	0.006325
RS	18	0.226035	2.754217	350.667675	0.005850	0.005491
RS	19	0.248160	2.754217	371.551098	0.006198	0.005815
RS	20	0.271786	3.026015	358.274998	0.005977	0.005635
RS	21	0.297016	3.026015	379.518141	0.006331	0.005972
RS	22	0.323958	2.953961	411.554268	0.006865	0.006510
RS	23	0.352728	2.953961	435.359234	0.007263	0.006920
RS	24	0.383450	2.605116	521.489659	0.008699	0.008351
RS	25	0.416258	2.605116	550.077313	0.009176	0.008897
RS	26	0.451291	2.161193	697.804985	0.011641	0.011393
RS	27	0.488702	2.161193	732.551920	0.012220	0.012114
RS	28	0.528652	1.766817	937.536245	0.015640	0.015654
RS	29	0.571313	1.766817	977.403569	0.016305	0.016527
RS	30	0.616869	1.477389	1213.341230	0.020241	0.020690
RS	31	0.665516	1.477389	1253.670349	0.020913	0.021603
RS	32	0.717465	1.292348	1473.559253	0.024581	0.025552
RS	33	0.772938	1.292348	1507.111780	0.025141	0.026326
RS	34	0.832177	1.192585	1662.109985	0.027727	0.029148
RS	35	0.895435	1.192585	1682.557316	0.028068	0.029626
RS	36	0.962986	1.157726	1746.613834	0.029137	0.030811
RS	37	1.035121	1.157726	1751.590480	0.029220	0.030935
RS	38	1.112151	1.170354	1730.889925	0.028874	0.030578
RS	39	1.194409	1.170354	1721.947842	0.028725	0.030396
RS	40	1.282249	1.215843	1643.481908	0.027416	0.028995
RS	41	1.376049	1.215843	1623.836101	0.027088	0.028598
RS	42	1.476215	1.280980	1518.175130	0.025326	0.026715
RS	43	1.583178	1.280980	1490.629071	0.024866	0.026182
RS	44	1.697400	1.353075	1381.169767	0.023040	0.024247
RS	45	1.819373	1.353075	1347.256454	0.022475	0.023621
RS	46	1.949624	1.420912	1246.771571	0.020798	0.021862
RS	47	2.088713	1.420912	1206.898320	0.020133	0.021157
RS	48	2.237241	1.477066	1118.745091	0.018663	0.019629
RS	49	2.395848	1.477066	1072.828199	0.017897	0.018840
RS	50	2.565218	1.518681	994.954926	0.016598	0.017502
RS	51	2.746082	1.518681	943.070050	0.015732	0.016621
RS	52	2.939219	1.546007	872.030077	0.014547	0.015406
RS	53	3.145463	1.546007	814.841090	0.013593	0.014436
RS	54	3.365703	1.564495	746.264178	0.012449	0.013262
RS	55	3.600889	1.564495	685.633058	0.011438	0.012227
RS	56	3.852034	1.564495	623.520840	0.010401	0.011161
RS	57	4.120222	1.564495	560.877540	0.009356	0.010080
RS	58	4.406610	1.741460	452.340149	0.007546	0.008185
RS	59	4.712432	1.741460	405.423485	0.006763	0.007364
RS	60	5.039008	1.741460	359.068425	0.005990	0.006547
RS	61	5.387745	1.741460	313.991071	0.005238	0.005746
RS	62	5.760148	1.741460	270.864608	0.004518	0.004974
RS	63	6.157823	1.741460	1095.504746	0.018275	0.020346
PA	4+25*2+4+6 0.132852319 0.043543773 6.157822860 1.201565015 0.258254039 0.390789177 0.574139941 0.798611472 1.153093695 1.660897709 2.243438468 2.754216767 3.026015323 2.953960929 2.605116253 2.161192740 1.766817189 1.477388774 1.292347622 1.192584694 1.157725658 1.170354239 1.215842660 1.280980262 1.353074659 1.420911731 1.477066470 1.518681061 1.546007183 1.564494681 1.741460324
//
IT	4675
RD	22
LK	-424371.557508
QD	-123.357958 -> -113.929390
RI	0.0118157386
TR	0.131694	0.043841
MT	6.191531
MM	C_pi: 1.335390, n_recomb: 60928.173650
RS	0	0.000000	1.247955	321.470490	0.005276	0.000602
RS	1	0.006795	1.247955	341.440194	0.005604	0.009508
RS	2	0.014052	1.247955	362.515491	0.005950	0.003656
RS	3	0.021802	1.247955	384.738729	0.006315	0.004640
RS	4	0.030079	0.259224	1938.646475	0.031819	0.025607
RS	5	0.038918	0.259224	1999.071321	0.032810	0.027984
RS	6	0.048358	0.394101	1361.649769	0.022348	0.019439
RS	7	0.058439	0.394101	1416.547224	0.023249	0.020207
RS	8	0.069205	0.576784	1009.755122	0.016573	0.014387
RS	9	0.080703	0.576784	1056.647670	0.017343	0.015228
RS	10	0.092982	0.797019	801.582515	0.013156	0.011671
RS	11	0.106096	0.797019	841.862314	0.013817	0.012464
RS	12	0.120100	1.148720	614.524701	0.010086	0.009199
RS	13	0.135056	1.148720	647.726464	0.010631	0.009774
RS	14	0.151029	1.659865	473.139397	0.007766	0.007192
RS	15	0.168087	1.659865	500.142315	0.008209	0.007616
RS	16	0.186304	2.254889	389.505800	0.006393	0.005970
RS	17	0.205759	2.254889	412.460235	0.006770	0.006324
RS	18	0.226535	2.785564	353.686414	0.005805	0.005456
RS	19	0.248724	2.785564	374.809404	0.006152	0.005779
RS	20	0.272421	3.076383	359.611162	0.005902	0.005572
RS	21	0.297727	3.076383	381.011906	0.006253	0.005906
RS	22	0.324754	3.011650	412.099260	0.006764	0.006420
RS	23	0.353616	3.011650	436.045767	0.007157	0.006825
RS	24	0.384441	2.656114	522.431634	0.008575	0.008236
RS	25	0.417359	2.656114	551.235616	0.009047	0.008773
RS	26	0.452515	2.198954	700.942860	0.011504	0.011259
RS	27	0.490059	2.198954	736.094597	0.012081	0.011968
RS	28	0.530155	1.792142	945.312322	0.015515	0.015515
RS	29	0.572975	1.792142	985.860156	0.016181	0.016379
RS	30	0.618705	1.493851	1228.127891	0.020157	0.020572
RS	31	0.667542	1.493851	1269.378530	0.020834	0.021480
RS	32	0.719698	1.303387	1496.344224	0.024559	0.025476
RS	33	0.775398	1.303387	1530.863962	0.025126	0.026251
RS	34	0.834883	1.200774	1691.567234	0.027763	0.029120
RS	35	0.898410	1.200774	1712.789108	0.028112	0.029603
RS	36	0.966254	1.164887	1779.605718	0.029208	0.030814
RS	37	1.038708	1.164887	1785.056527	0.029298	0.030946
RS	38	1.116086	1.177794	1764.049755	0.028953	0.030592
RS	39	1.198721	1.177794	1755.339563	0.028810	0.030420
RS	40	1.286971	1.224492	1674.527861	0.027484	0.029005
RS	41	1.381219	1.224492	1654.992568	0.027163	0.028620
RS	42	1.481870	1.291428	1546.223560	0.025378	0.026719
RS	43	1.589362	1.291428	1518.751388	0.024927	0.026199
RS	44	1.704157	1.365532	1406.373445	0.023082	0.024249
RS	45	1.826753	1.365532	1372.513848	0.022527	0.023638
RS	46	1.957679	1.435210	1269.755142	0.020840	0.021871
RS	47	2.097502	1.435210	1229.878214	0.020186	0.021181
RS	48	2.246827	1.492773	1140.132715	0.018713	0.019654
RS	49	2.406298	1.492773	1094.091930	0.017957	0.018877
RS	50	2.576606	1.535276	1015.120208	0.016661	0.017545
RS	51	2.758486	1.535276	962.925963	0.015804	0.016675
RS	52	2.952726	1.563024	891.037804	0.014624	0.015467
RS	53	3.160164	1.563024	833.303297	0.013677	0.014505
RS	54	3.381699	1.581586	763.898925	0.012538	0.013338
RS	55	3.618287	1.581586	702.466300	0.011529	0.012308
RS	56	3.870951	1.581586	639.429866	0.010495	0.011245
RS	57	4.140785	1.581586	575.753666	0.009450	0.010165
RS	58	4.428954	1.765304	463.633581	0.007610	0.008241
RS	59	4.736705	1.765304	416.158194	0.006830	0.007425
RS	60	5.065368	1.765304	369.147623	0.006059	0.006611
RS	61	5.416365	1.765304	323.332025	0.005307	0.005811
RS	62	5.791212	1.765304	279.401878	0.004586	0.005039
RS	63	6.191531	1.765304	1139.633813	0.018705	0.020785
PA	4+25*2+4+6 0.131693794 0.043840813 6.191531340 1.247954554 0.259223684 0.394101234 0.576784024 0.797018934 1.148720284 1.659864970 2.254889124 2.785564232 3.076383211 3.011649845 2.656114198 2.198953676 1.792142261 1.493850919 1.303386934 1.200774092 1.164886806 1.177794407 1.224491649 1.291427710 1.365531867 1.435209678 1.492772633 1.535275902 1.563023640 1.581586311 1.765304332
//
IT	4554
RD	23
LK	-424352.935905
QD	-119.069773 -> -110.166182
RI	0.0114136854
TR	0.130584	0.044131
MT	6.223824
MM	C_pi: 1.348194, n_recomb: 61891.358069
RS	0	0.000000	1.292657	315.545099	0.005098	0.000589
RS	1	0.006804	1.292657	335.237221	0.005417	0.009459
RS	2	0.014071	1.292657	356.030160	0.005753	0.003566
RS	3	0.021832	1.292657	377.967519	0.006107	0.004502
RS	4	0.030121	0.260178	1965.963992	0.031765	0.025674
RS	5	0.038974	0.260178	2027.553268	0.032760	0.028043
RS	6	0.048430	0.397503	1374.552659	0.022209	0.019384
RS	7	0.058529	0.397503	1430.345149	0.023111	0.020145
RS	8	0.069315	0.579597	1023.610829	0.016539	0.014394
RS	9	0.080835	0.579597	1071.300110	0.017309	0.015229
RS	10	0.093139	0.795574	818.211579	0.013220	0.011746
RS	11	0.106280	0.795574	859.341268	0.013885	0.012541
RS	12	0.120315	1.144283	628.579534	0.010156	0.009272
RS	13	0.135305	1.144283	662.541358	0.010705	0.009853
RS	14	0.151315	1.658206	482.585571	0.007797	0.007228
RS	15	0.168414	1.658206	510.152074	0.008243	0.007657
RS	16	0.186676	2.264905	395.178217	0.006385	0.005969
RS	17	0.206181	2.264905	418.509406	0.006762	0.006324
RS	18	0.227013	2.814864	356.759878	0.005764	0.005424
RS	19	0.249263	2.814864	378.122752	0.006109	0.005747
RS	20	0.273026	3.124649	361.004821	0.005833	0.005513
RS	21	0.298407	3.124649	382.562479	0.006181	0.005845
RS	22	0.325514	3.067671	412.682068	0.006668	0.006336
RS	23	0.354465	3.067671	436.766480	0.007057	0.006735
RS	24	0.385386	2.706011	523.336742	0.008456	0.008127
RS	25	0.418411	2.706011	552.347261	0.008924	0.008656
RS	26	0.453683	2.236036	703.896655	0.011373	0.011129
RS	27	0.491355	2.236036	739.435123	0.011947	0.011829
RS	28	0.531590	1.817072	952.684483	0.015393	0.015380
RS	29	0.574563	1.817072	993.888528	0.016059	0.016235
RS	30	0.620459	1.510091	1242.269748	0.020072	0.020454
RS	31	0.669478	1.510091	1284.419282	0.020753	0.021358
RS	32	0.721833	1.314300	1518.296974	0.024532	0.025399
RS	33	0.777749	1.314300	1553.772054	0.025105	0.026175
RS	34	0.837470	1.208875	1720.111622	0.027792	0.029088
RS	35	0.901254	1.208875	1742.110427	0.028148	0.029576
RS	36	0.969378	1.171953	1811.708341	0.029272	0.030814
RS	37	1.042137	1.171953	1817.646858	0.029368	0.030954
RS	38	1.119847	1.185103	1796.406241	0.029025	0.030603
RS	39	1.202843	1.185103	1787.947305	0.028888	0.030441
RS	40	1.291487	1.232951	1704.883340	0.027546	0.029013
RS	41	1.386162	1.232951	1685.479025	0.027233	0.028639
RS	42	1.487279	1.301613	1573.696904	0.025427	0.026722
RS	43	1.595275	1.301613	1546.317158	0.024984	0.026215
RS	44	1.710619	1.377650	1431.103670	0.023123	0.024251
RS	45	1.833811	1.377650	1397.313498	0.022577	0.023654
RS	46	1.965385	1.449096	1292.349058	0.020881	0.021881
RS	47	2.105912	1.449096	1252.481851	0.020237	0.021204
RS	48	2.255999	1.508000	1161.199568	0.018762	0.019678
RS	49	2.416298	1.508000	1115.046942	0.018016	0.018914
RS	50	2.587503	1.551337	1035.020336	0.016723	0.017587
RS	51	2.770358	1.551337	982.528668	0.015875	0.016728
RS	52	2.965653	1.579463	909.827819	0.014700	0.015528
RS	53	3.174236	1.579463	851.560316	0.013759	0.014573
RS	54	3.397011	1.598059	781.362185	0.012625	0.013412
RS	55	3.634943	1.598059	719.140389	0.011619	0.012387
RS	56	3.889063	1.598059	655.193752	0.010586	0.011327
RS	57	4.160474	1.598059	590.499946	0.009541	0.010249
RS	58	4.450351	1.788366	474.814306	0.007672	0.008295
RS	59	4.759951	1.788366	426.791274	0.006896	0.007484
RS	60	5.090615	1.788366	379.137939	0.006126	0.006673
RS	61	5.443778	1.788366	332.597942	0.005374	0.005875
RS	62	5.820969	1.788366	287.878440	0.004651	0.005103
RS	63	6.223824	1.788366	1183.752606	0.019126	0.021216
PA	4+25*2+4+6 0.130584188 0.044131371 6.223824169 1.292656890 0.260177501 0.397503000 0.579596501 0.795573611 1.144283489 1.658206017 2.264904751 2.814864331 3.124649001 3.067670801 2.706010569 2.236036442 1.817072341 1.510091185 1.314300222 1.208874864 1.171952830 1.185102999 1.232950656 1.301612746 1.377650491 1.449096053 1.508000373 1.551336931 1.579462521 1.598059409 1.788366000
//
IT	5192
RD	24
LK	-424335.348440
QD	-115.019039 -> -106.603827
RI	0.0110519502
TR	0.129520	0.044416
MT	6.254796
MM	C_pi: 1.360628, n_recomb: 62835.827671
RS	0	0.000000	1.335654	310.309346	0.004938	0.000578
RS	1	0.006812	1.335654	329.756267	0.005248	0.009414
RS	2	0.014088	1.335654	350.299773	0.005575	0.003484
RS	3	0.021860	1.335654	371.984578	0.005920	0.004378
RS	4	0.030162	0.261103	1992.542343	0.031710	0.025735
RS	5	0.039028	0.261103	2055.270100	0.032709	0.028099
RS	6	0.048499	0.400979	1386.458172	0.022065	0.019324
RS	7	0.058615	0.400979	1443.112246	0.022966	0.020079
RS	8	0.069420	0.582561	1036.690669	0.016498	0.014395
RS	9	0.080961	0.582561	1085.147611	0.017270	0.015225
RS	10	0.093289	0.794264	834.469716	0.013280	0.011817
RS	11	0.106456	0.794264	876.431679	0.013948	0.012614
RS	12	0.120520	1.139814	642.539681	0.010226	0.009345
RS	13	0.135542	1.139814	677.254148	0.010778	0.009931
RS	14	0.151588	1.656012	492.035762	0.007830	0.007266
RS	15	0.168726	1.656012	520.163824	0.008278	0.007698
RS	16	0.187032	2.273644	400.880463	0.006380	0.005970
RS	17	0.206585	2.273644	424.588027	0.006757	0.006327
RS	18	0.227470	2.842258	359.877980	0.005727	0.005395
RS	19	0.249778	2.842258	381.480740	0.006071	0.005718
RS	20	0.273605	3.170945	362.444006	0.005768	0.005458
RS	21	0.299056	3.170945	384.157591	0.006114	0.005788
RS	22	0.326240	3.122108	413.293979	0.006577	0.006256
RS	23	0.355276	3.122108	437.512694	0.006963	0.006650
RS	24	0.386291	2.754853	524.203561	0.008342	0.008022
RS	25	0.419417	2.754853	553.411339	0.008807	0.008543
RS	26	0.454801	2.272463	706.677285	0.011246	0.011004
RS	27	0.492595	2.272463	742.585387	0.011818	0.011694
RS	28	0.532963	1.841614	959.678197	0.015273	0.015248
RS	29	0.576082	1.841614	1001.515142	0.015939	0.016094
RS	30	0.622137	1.526104	1255.806393	0.019986	0.020338
RS	31	0.671330	1.526104	1298.832544	0.020670	0.021238
RS	32	0.723875	1.325081	1539.459119	0.024500	0.025321
RS	33	0.779998	1.325081	1575.877015	0.025079	0.026097
RS	34	0.839945	1.216880	1747.782834	0.027815	0.029053
RS	35	0.903976	1.216880	1770.559443	0.028178	0.029546
RS	36	0.972368	1.178918	1842.954766	0.029330	0.030810
RS	37	1.045419	1.178918	1849.392560	0.029432	0.030958
RS	38	1.123447	1.192278	1827.985020	0.029091	0.030611
RS	39	1.206790	1.192278	1819.794570	0.028961	0.030458
RS	40	1.295810	1.241223	1734.566058	0.027605	0.029020
RS	41	1.390895	1.241223	1715.311202	0.027298	0.028657
RS	42	1.492457	1.311546	1600.603056	0.025473	0.026724
RS	43	1.600938	1.311546	1573.332910	0.025039	0.026229
RS	44	1.716808	1.389445	1455.365024	0.023161	0.024254
RS	45	1.840572	1.389445	1421.658831	0.022625	0.023670
RS	46	1.972767	1.462590	1314.554127	0.020920	0.021892
RS	47	2.113966	1.462590	1274.709231	0.020286	0.021228
RS	48	2.264785	1.522775	1181.942254	0.018810	0.019702
RS	49	2.425878	1.522775	1135.689556	0.018074	0.018951
RS	50	2.597945	1.566895	1054.649037	0.016784	0.017629
RS	51	2.781733	1.566895	1001.872076	0.015944	0.016780
RS	52	2.978041	1.595359	928.393125	0.014775	0.015587
RS	53	3.187721	1.595359	869.605562	0.013839	0.014640
RS	54	3.411686	1.613954	798.645970	0.012710	0.013486
RS	55	3.650907	1.613954	735.648124	0.011707	0.012465
RS	56	3.906425	1.613954	670.806003	0.010676	0.011408
RS	57	4.179348	1.613954	605.110522	0.009630	0.010331
RS	58	4.470864	1.810693	485.878431	0.007733	0.008348
RS	59	4.782238	1.810693	437.319223	0.006960	0.007542
RS	60	5.114824	1.810693	389.036146	0.006191	0.006734
RS	61	5.470065	1.810693	341.785779	0.005439	0.005937
RS	62	5.849507	1.810693	296.291370	0.004715	0.005164
RS	63	6.254796	1.810693	1227.837485	0.019540	0.021640
PA	4+25*2+4+6 0.129520272 0.044415523 6.254795985 1.335654187 0.261102510 0.400978672 0.582560603 0.794263874 1.139814177 1.656011841 2.273644036 2.842257942 3.170944689 3.122108137 2.754853294 2.272462962 1.841613603 1.526103868 1.325080839 1.216879549 1.178918375 1.192278088 1.241222644 1.311546133 1.389445070 1.462589912 1.522774758 1.566895039 1.595358523 1.613954261 1.810692626
//
IT	4130
RD	25
LK	-424318.723589
QD	-111.187583 -> -103.227451
RI	0.0107255866
TR	0.128498	0.044693
MT	6.284573
MM	C_pi: 1.372718, n_recomb: 63761.973619
RS	0	0.000000	1.376912	305.689740	0.004794	0.000567
RS	1	0.006820	1.376912	324.920981	0.005096	0.009373
RS	2	0.014105	1.376912	345.245161	0.005415	0.003411
RS	3	0.021887	1.376912	366.707985	0.005751	0.004267
RS	4	0.030200	0.261994	2018.458734	0.031656	0.025793
RS	5	0.039080	0.261994	2082.299803	0.032657	0.028153
RS	6	0.048565	0.404512	1397.459179	0.021917	0.019259
RS	7	0.058698	0.404512	1454.942802	0.022818	0.020007
RS	8	0.069521	0.585654	1049.046010	0.016453	0.014391
RS	9	0.081082	0.585654	1098.242903	0.017224	0.015216
RS	10	0.093432	0.793092	850.351361	0.013336	0.011886
RS	11	0.106624	0.793092	893.127990	0.014007	0.012685
RS	12	0.120716	1.135339	656.395788	0.010294	0.009418
RS	13	0.135769	1.135339	691.855202	0.010851	0.010008
RS	14	0.151849	1.653365	501.479053	0.007865	0.007304
RS	15	0.169025	1.653365	530.166235	0.008315	0.007741
RS	16	0.187373	2.281233	406.603555	0.006377	0.005974
RS	17	0.206972	2.281233	430.686805	0.006755	0.006332
RS	18	0.227908	2.867933	363.025974	0.005693	0.005369
RS	19	0.250272	2.867933	384.868074	0.006036	0.005691
RS	20	0.274160	3.215374	363.921990	0.005708	0.005407
RS	21	0.299678	3.215374	385.790484	0.006050	0.005734
RS	22	0.326937	3.175048	413.928337	0.006492	0.006181
RS	23	0.356054	3.175048	438.277869	0.006874	0.006570
RS	24	0.387157	2.802669	525.036720	0.008234	0.007922
RS	25	0.420382	2.802669	554.433245	0.008695	0.008436
RS	26	0.455872	2.308265	709.294416	0.011124	0.010883
RS	27	0.493783	2.308265	745.556016	0.011693	0.011565
RS	28	0.534280	1.865784	966.315198	0.015155	0.015119
RS	29	0.577538	1.865784	1008.762752	0.015821	0.015958
RS	30	0.623747	1.541901	1268.767055	0.019898	0.020224
RS	31	0.673107	1.541901	1312.648071	0.020587	0.021119
RS	32	0.725833	1.335729	1559.871648	0.024464	0.025241
RS	33	0.782156	1.335729	1597.219436	0.025050	0.026019
RS	34	0.842319	1.224788	1774.618740	0.027832	0.029016
RS	35	0.906586	1.224788	1798.172860	0.028201	0.029513
RS	36	0.975236	1.185788	1873.373404	0.029381	0.030804
RS	37	1.048568	1.185788	1880.320658	0.029490	0.030959
RS	38	1.126902	1.199326	1858.810295	0.029152	0.030617
RS	39	1.210577	1.199326	1850.903907	0.029028	0.030473
RS	40	1.299960	1.249319	1763.592603	0.027659	0.029025
RS	41	1.395438	1.249319	1744.504201	0.027360	0.028673
RS	42	1.497428	1.321242	1626.955837	0.025516	0.026726
RS	43	1.606374	1.321242	1599.810900	0.025090	0.026243
RS	44	1.722750	1.400939	1479.162145	0.023198	0.024256
RS	45	1.847063	1.400939	1445.553662	0.022671	0.023685
RS	46	1.979854	1.475722	1336.369786	0.020959	0.021902
RS	47	2.121701	1.475722	1296.559513	0.020334	0.021251
RS	48	2.273223	1.537132	1202.357692	0.018857	0.019727
RS	49	2.435079	1.537132	1156.016743	0.018130	0.018987
RS	50	2.607973	1.581988	1074.003744	0.016844	0.017671
RS	51	2.792659	1.581988	1020.953584	0.016012	0.016831
RS	52	2.989941	1.610756	946.728312	0.014848	0.015645
RS	53	3.200677	1.610756	887.434075	0.013918	0.014706
RS	54	3.425786	1.629318	815.744947	0.012794	0.013558
RS	55	3.666247	1.629318	751.984697	0.011794	0.012541
RS	56	3.923108	1.629318	686.262255	0.010763	0.011487
RS	57	4.197487	1.629318	619.581395	0.009717	0.010411
RS	58	4.490579	1.832340	496.823363	0.007792	0.008400
RS	59	4.803660	1.832340	447.739668	0.007022	0.007598
RS	60	5.138093	1.832340	398.839975	0.006255	0.006793
RS	61	5.495335	1.832340	350.893293	0.005503	0.005998
RS	62	5.876941	1.832340	304.638405	0.004778	0.005225
RS	63	6.284573	1.832340	1271.866385	0.019947	0.022056
PA	4+25*2+4+6 0.128498459 0.044693137 6.284573456 1.376911892 0.261994452 0.404511694 0.585654034 0.793092069 1.135338951 1.653364941 2.281233142 2.867932636 3.215374009 3.175047631 2.802668931 2.308264933 1.865783798 1.541900846 1.335728738 1.224788403 1.185787873 1.199326061 1.249319303 1.321242241 1.400938798 1.475721581 1.537131515 1.581987546 1.610755622 1.629318038 1.832339821
//
CC
CC	Brief Description of the file format:
CC	  CC  comments
CC	  MM  useful-messages
CC	  RD  round-of-iterations
CC	  LL  \log[P(sequence)]
CC	  QD  Q-before-opt Q-after-opt
CC	  TR  \theta_0 \rho_0
CC	  RS  k t_k \lambda_k \pi_k \sum_{l\not=k}A_{kl} A_{kk}
CC	  DC  begin end best-k t_k+\Delta_k max-prob
CC
MM	Version: 0.6.5-r67
MM	pattern:4+25*2+4+6, n:63, n_free_lambdas:28
MM	n_iterations:25, skip:1, max_t:5, theta/rho:5
MM	is_decoding:0
MM	n_seqs:10, sum_L:1074765, sum_n:171585
RD	0
LK	0.000000
QD	0.000000 -> 0.000000
RI	inf
TR	0.173935	0.034787
MT	5.000000
MM	C_pi: 1.000000, n_recomb: 36748.754177
RS	0	0.000000	1.000000	231.876436	0.006310	0.000000
RS	1	0.006440	1.000000	245.202198	0.006672	0.000000
RS	2	0.013294	1.000000	259.184742	0.007053	0.000000
RS	3	0.020590	1.000000	273.842008	0.007452	0.000000
RS	4	0.028356	1.000000	289.190323	0.007869	0.000000
RS	5	0.036622	1.000000	305.244017	0.008306	0.000000
RS	6	0.045421	1.000000	322.014995	0.008763	0.000000
RS	7	0.054785	1.000000	339.512263	0.009239	0.000000
RS	8	0.064753	1.000000	357.741395	0.009735	0.000000
RS	9	0.075363	1.000000	376.703957	0.010251	0.000000
RS	10	0.086656	1.000000	396.396868	0.010787	0.000000
RS	11	0.098677	1.000000	416.811711	0.011342	0.000000
RS	12	0.111471	1.000000	437.933983	0.011917	0.000000
RS	13	0.125090	1.000000	459.742297	0.012510	0.000000
RS	14	0.139585	1.000000	482.207525	0.013122	0.000000
RS	15	0.155014	1.000000	505.291901	0.013750	0.000000
RS	16	0.171437	1.000000	528.948078	0.014394	0.000000
RS	17	0.188917	1.000000	553.118162	0.015051	0.000000
RS	18	0.207523	1.000000	577.732721	0.015721	0.000000
RS	19	0.227327	1.000000	602.709798	0.016401	0.000000
RS	20	0.248406	1.000000	627.953944	0.017088	0.000000
RS	21	0.270843	1.000000	653.355289	0.017779	0.000000
RS	22	0.294725	1.000000	678.788699	0.018471	0.000000
RS	23	0.320144	1.000000	704.113035	0.019160	0.000000
RS	24	0.347201	1.000000	729.170569	0.019842	0.000000
RS	25	0.376000	1.000000	753.786596	0.020512	0.000000
RS	26	0.406654	1.000000	777.769305	0.021165	0.000000
RS	27	0.439282	1.000000	800.909956	0.021794	0.000000
RS	28	0.474011	1.000000	822.983440	0.022395	0.000000
RS	29	0.510976	1.000000	843.749275	0.022960	0.000000
RS	30	0.550322	1.000000	862.953122	0.023483	0.000000
RS	31	0.592202	1.000000	880.328880	0.023955	0.000000
RS	32	0.636779	1.000000	895.601431	0.024371	0.000000
RS	33	0.684227	1.000000	908.490091	0.024722	0.000000
RS	34	0.734730	1.000000	918.712814	0.025000	0.000000
RS	35	0.788485	1.000000	925.991178	0.025198	0.000000
RS	36	0.845702	1.000000	930.056162	0.025309	0.000000
RS	37	0.906604	1.000000	930.654673	0.025325	0.000000
RS	38	0.971428	1.000000	927.556779	0.025240	0.000000
RS	39	1.040426	1.000000	920.563519	0.025050	0.000000
RS	40	1.113868	1.000000	909.515135	0.024750	0.000000
RS	41	1.192040	1.000000	894.299506	0.024336	0.000000
RS	42	1.275245	1.000000	874.860488	0.023807	0.000000
RS	43	1.363809	1.000000	851.205834	0.023163	0.000000
RS	44	1.458076	1.000000	823.414271	0.022407	0.000000
RS	45	1.558414	1.000000	791.641307	0.021542	0.000000
RS	46	1.665214	1.000000	756.123264	0.020575	0.000000
RS	47	1.778891	1.000000	717.179062	0.019516	0.000000
RS	48	1.899889	1.000000	675.209289	0.018374	0.000000
RS	49	2.028679	1.000000	630.692144	0.017162	0.000000
RS	50	2.165763	1.000000	584.175959	0.015896	0.000000
RS	51	2.311675	1.000000	536.268147	0.014593	0.000000
RS	52	2.466983	1.000000	487.620625	0.013269	0.000000
RS	53	2.632293	1.000000	438.911993	0.011944	0.000000
RS	54	2.808249	1.000000	390.827010	0.010635	0.000000
RS	55	2.995536	1.000000	344.034198	0.009362	0.000000
RS	56	3.194884	1.000000	299.162630	0.008141	0.000000
RS	57	3.407070	1.000000	256.779204	0.006987	0.000000
RS	58	3.632920	1.000000	217.367813	0.005915	0.000000
RS	59	3.873315	1.000000	181.311855	0.004934	0.000000
RS	60	4.129191	1.000000	148.881433	0.004051	0.000000
RS	61	4.401545	1.000000	120.226314	0.003272	0.000000
RS	62	4.691438	1.000000	95.375378	0.002595	0.000000
RS	63	5.000000	1.000000	268.777184	0.007314	0.000000
PA	4+25*2+4+6 0.173935443 0.034787089 5.000000000 1.000000000 1.000000000 1.000000000 1.000000000 1.000000000 1.000000000 1.000000000 1.000000000 1.000000000 1.000000000 1.000000000 1.000000000 1.000000000 1.000000000 1.000000000 1.000000000 1.000000000 1.000000000 1.000000000 1.000000000 1.000000000 1.000000000 1.000000000 1.000000000 1.000000000 1.000000000 1.000000000 1.000000000
//
IT	5985
RD	1
LK	-425930.579852
QD	-510.175672 -> -365.383738
RI	0.0312659309
TR	0.171779	0.035342
MT	5.077354
MM	C_pi: 0.996613, n_recomb: 37200.878403
RS	0	0.000000	0.463280	506.656904	0.013619	0.001132
RS	1	0.006465	0.463280	531.761624	0.014294	0.012348
RS	2	0.013349	0.463280	557.595000	0.014989	0.009141
RS	3	0.020677	0.463280	584.108692	0.015701	0.013025
RS	4	0.028479	0.503231	563.116808	0.015137	0.015403
RS	5	0.036786	0.503231	589.484742	0.015846	0.016047
RS	6	0.045629	0.626153	496.311609	0.013341	0.015537
RS	7	0.055045	0.626153	520.350568	0.013988	0.014495
RS	8	0.065069	0.765557	446.459198	0.012001	0.013406
RS	9	0.075741	0.765557	468.624272	0.012597	0.012513
RS	10	0.087103	0.899830	418.597881	0.011252	0.011798
RS	11	0.099200	0.899830	439.616576	0.011817	0.011172
RS	12	0.112079	1.020335	407.169521	0.010945	0.010602
RS	13	0.125790	1.020335	427.629165	0.011495	0.010102
RS	14	0.140388	1.116136	410.474160	0.011034	0.009696
RS	15	0.155930	1.116136	430.897762	0.011583	0.009403
RS	16	0.172476	1.179935	427.671831	0.011496	0.009240
RS	17	0.190093	1.179935	448.502339	0.012056	0.009222
RS	18	0.208848	1.211573	457.719608	0.012304	0.009356
RS	19	0.228816	1.211573	479.266167	0.012883	0.009641
RS	20	0.250075	1.216601	499.234558	0.013420	0.010076
RS	21	0.272708	1.216601	521.616413	0.014022	0.010661
RS	22	0.296805	1.202232	550.776326	0.014805	0.011400
RS	23	0.322460	1.202232	573.877786	0.015426	0.012297
RS	24	0.349773	1.175348	610.605299	0.016414	0.013353
RS	25	0.378852	1.175348	634.025488	0.017043	0.014562
RS	26	0.409811	1.142429	675.947512	0.018170	0.015908
RS	27	0.442772	1.142429	698.951374	0.018789	0.017364
RS	28	0.477864	1.109270	742.578430	0.019961	0.018888
RS	29	0.515225	1.109270	764.093145	0.020540	0.020430
RS	30	0.555001	1.080127	805.255182	0.021646	0.021940
RS	31	0.597349	1.080127	823.947737	0.022149	0.023364
RS	32	0.642434	1.057240	858.706795	0.023083	0.024657
RS	33	0.690435	1.057240	873.128789	0.023471	0.025781
RS	34	0.741539	1.041116	898.510070	0.024153	0.026705
RS	35	0.795947	1.041116	907.262262	0.024388	0.027410
RS	36	0.853872	1.031168	921.515706	0.024771	0.027885
RS	37	0.915543	1.031168	923.393087	0.024822	0.028130
RS	38	0.981201	1.026249	925.924086	0.024890	0.028151
RS	39	1.051104	1.026249	920.025286	0.024731	0.027961
RS	40	1.125526	1.025085	911.086818	0.024491	0.027574
RS	41	1.204760	1.025085	896.896779	0.024110	0.027010
RS	42	1.289116	1.026454	877.345457	0.023584	0.026287
RS	43	1.378927	1.026454	854.798576	0.022978	0.025429
RS	44	1.474544	1.029215	825.956399	0.022203	0.024454
RS	45	1.576342	1.029215	795.478162	0.021383	0.023384
RS	46	1.684723	1.032393	758.960717	0.020402	0.022236
RS	47	1.800111	1.032393	721.495211	0.019395	0.021024
RS	48	1.922958	1.035342	679.055015	0.018254	0.019761
RS	49	2.053748	1.035342	636.083403	0.017099	0.018458
RS	50	2.192995	1.037771	589.633342	0.015850	0.017125
RS	51	2.341244	1.037771	543.149743	0.014600	0.015773
RS	52	2.499077	1.039581	494.874739	0.013303	0.014414
RS	53	2.667115	1.039581	447.266986	0.012023	0.013062
RS	54	2.846017	1.040936	399.506384	0.010739	0.011730
RS	55	3.036486	1.040936	353.351232	0.009498	0.010432
RS	56	3.239269	1.040936	308.804427	0.008301	0.009181
RS	57	3.455163	1.040936	266.451356	0.007163	0.007990
RS	58	3.685014	1.048681	225.317423	0.006057	0.006867
RS	59	3.929727	1.048681	189.375071	0.005091	0.005824
RS	60	4.190260	1.048681	156.751878	0.004214	0.004866
RS	61	4.467638	1.048681	127.654339	0.003431	0.004001
RS	62	4.762950	1.048681	102.172628	0.002747	0.003233
RS	63	5.077354	1.048681	298.022559	0.008011	0.009684
PA	4+25*2+4+6 0.171778939 0.035342331 5.077353716 0.463279963 0.503230572 0.626152992 0.765557051 0.899830103 1.020334959 1.116135836 1.179935455 1.211572647 1.216600657 1.202232361 1.175347567 1.142429113 1.109270096 1.080126524 1.057239532 1.041115999 1.031167746 1.026248932 1.025084734 1.026453972 1.029214859 1.032392740 1.035341978 1.037770748 1.039580584 1.040935993 1.048681080
//
IT	4725
RD	2
LK	-425686.791040
QD	-387.692292 -> -315.887514
RI	0.0418388744
TR	0.169686	0.036042
MT	5.127973
MM	C_pi: 0.990983, n_recomb: 37713.999141
RS	0	0.000000	0.354143	672.023637	0.017819	0.001323
RS	1	0.006482	0.354143	702.273905	0.018621	0.012692
RS	2	0.013384	0.354143	732.993453	0.019436	0.010474
RS	3	0.020733	0.354143	764.066218	0.020259	0.015158
RS	4	0.028558	0.365388	771.159982	0.020448	0.017184
RS	5	0.036891	0.365388	802.163496	0.021270	0.018965
RS	6	0.045764	0.497663	613.802047	0.016275	0.015786
RS	7	0.055212	0.497663	641.015264	0.016997	0.015831
RS	8	0.065273	0.670079	497.932656	0.013203	0.012868
RS	9	0.075985	0.670079	521.632577	0.013831	0.012831
RS	10	0.087392	0.858921	426.712759	0.011314	0.010914
RS	11	0.099538	0.858921	447.887214	0.011876	0.010891
RS	12	0.112472	1.049763	384.848815	0.010204	0.009550
RS	13	0.126244	1.049763	404.384538	0.010722	0.009479
RS	14	0.140908	1.216872	366.618043	0.009721	0.008611
RS	15	0.156523	1.216872	385.355566	0.010218	0.008598
RS	16	0.173151	1.335296	369.055472	0.009786	0.008187
RS	17	0.190855	1.335296	387.761559	0.010282	0.008335
RS	18	0.209708	1.394685	389.854017	0.010337	0.008364
RS	19	0.229782	1.394685	409.152803	0.010849	0.008720
RS	20	0.251158	1.401220	427.019080	0.011323	0.009150
RS	21	0.273919	1.401220	447.324623	0.011861	0.009733
RS	22	0.298156	1.368460	479.200127	0.012706	0.010562
RS	23	0.323963	1.368460	500.661871	0.013275	0.011403
RS	24	0.351443	1.311265	544.976058	0.014450	0.012655
RS	25	0.380705	1.311265	567.391721	0.015045	0.013772
RS	26	0.411863	1.244010	621.335249	0.016475	0.015428
RS	27	0.445040	1.244010	644.036910	0.017077	0.016771
RS	28	0.480368	1.178922	702.612479	0.018630	0.018696
RS	29	0.517986	1.178922	724.415241	0.019208	0.020115
RS	30	0.558043	1.124048	781.034899	0.020709	0.022058
RS	31	0.600695	1.124048	800.343192	0.021221	0.023353
RS	32	0.646112	1.082792	848.570959	0.022500	0.025032
RS	33	0.694473	1.082792	863.630986	0.022899	0.026024
RS	34	0.745969	1.055176	898.731849	0.023830	0.027226
RS	35	0.800803	1.055176	907.921405	0.024074	0.027802
RS	36	0.859190	1.039401	927.543478	0.024594	0.028424
RS	37	0.921363	1.039401	929.592269	0.024648	0.028553
RS	38	0.987565	1.032926	933.614868	0.024755	0.028606
RS	39	1.058058	1.032926	927.712157	0.024599	0.028321
RS	40	1.133120	1.033206	917.484550	0.024327	0.027887
RS	41	1.213048	1.033206	903.305250	0.023951	0.027256
RS	42	1.298156	1.037920	880.992945	0.023360	0.026448
RS	43	1.388781	1.037920	858.679015	0.022768	0.025553
RS	44	1.485280	1.044934	826.829591	0.021924	0.024489
RS	45	1.588033	1.044934	796.948789	0.021131	0.023410
RS	46	1.697447	1.052433	758.061752	0.020100	0.022193
RS	47	1.813953	1.052433	721.580413	0.019133	0.020993
RS	48	1.938010	1.059216	677.780703	0.017972	0.019690
RS	49	2.070109	1.059216	636.080218	0.016866	0.018412
RS	50	2.210770	1.064758	589.208477	0.015623	0.017065
RS	51	2.360548	1.064758	544.101058	0.014427	0.015744
RS	52	2.520034	1.068901	496.048594	0.013153	0.014390
RS	53	2.689858	1.068901	449.708789	0.011924	0.013069
RS	54	2.870689	1.072154	402.350786	0.010668	0.011750
RS	55	3.063241	1.072154	357.194930	0.009471	0.010478
RS	56	3.268274	1.072154	313.390991	0.008310	0.009247
RS	57	3.486597	1.072154	271.529309	0.007200	0.008071
RS	58	3.719071	1.088627	229.008312	0.006072	0.006913
RS	59	3.966613	1.088627	193.713193	0.005136	0.005891
RS	60	4.230200	1.088627	161.431064	0.004280	0.004949
RS	61	4.510872	1.088627	132.408232	0.003511	0.004093
RS	62	4.809737	1.088627	106.781409	0.002831	0.003328
RS	63	5.127973	1.088627	321.017328	0.008512	0.010233
PA	4+25*2+4+6 0.169686267 0.036042116 5.127973467 0.354143356 0.365387783 0.497663290 0.670078527 0.858920621 1.049763432 1.216872434 1.335296289 1.394684796 1.401220493 1.368460325 1.311264951 1.244010230 1.178922131 1.124048486 1.082791921 1.055176252 1.039401247 1.032925673 1.033206365 1.037919860 1.044934154 1.052432852 1.059216310 1.064757760 1.068900753 1.072154488 1.088626520
//
IT	3734
RD	3
LK	-425557.547244
QD	-337.936872 -> -289.299616
RI	0.0466360591
TR	0.167352	0.036704
MT	5.180007
MM	C_pi: 0.996686, n_recomb: 38611.645305
RS	0	0.000000	0.332087	734.835100	0.019031	0.001363
RS	1	0.006498	0.332087	767.031158	0.019865	0.012685
RS	2	0.013419	0.332087	799.593932	0.020709	0.010617
RS	3	0.020790	0.332087	832.381709	0.021558	0.015364
RS	4	0.028639	0.310108	925.733157	0.023975	0.018552
RS	5	0.036999	0.310108	958.985446	0.024837	0.020876
RS	6	0.045902	0.438861	703.853868	0.018229	0.016291
RS	7	0.055383	0.438861	733.191410	0.018989	0.016841
RS	8	0.065481	0.621726	540.275546	0.013993	0.012831
RS	9	0.076234	0.621726	565.316840	0.014641	0.013190
RS	10	0.087687	0.839252	438.811793	0.011365	0.010579
RS	11	0.099884	0.839252	460.474651	0.011926	0.010833
RS	12	0.112873	1.078368	376.386037	0.009748	0.009023
RS	13	0.126707	1.078368	395.675017	0.010248	0.009146
RS	14	0.141439	1.303464	344.262353	0.008916	0.007984
RS	15	0.157129	1.303464	362.213416	0.009381	0.008096
RS	16	0.173838	1.471040	337.682778	0.008746	0.007523
RS	17	0.191634	1.471040	355.282786	0.009201	0.007739
RS	18	0.210586	1.556366	353.160405	0.009146	0.007695
RS	19	0.230769	1.556366	371.249735	0.009615	0.008069
RS	20	0.252264	1.563371	388.201473	0.010054	0.008492
RS	21	0.275156	1.563371	407.401561	0.010551	0.009049
RS	22	0.299535	1.511330	441.725438	0.011440	0.009938
RS	23	0.325499	1.511330	462.386937	0.011975	0.010719
RS	24	0.353150	1.423692	512.927227	0.013284	0.012112
RS	25	0.382598	1.423692	535.014924	0.013856	0.013144
RS	26	0.413959	1.323441	598.985083	0.015513	0.015035
RS	27	0.447359	1.323441	621.895096	0.016106	0.016280
RS	28	0.482929	1.229269	693.241335	0.017954	0.018520
RS	29	0.520810	1.229269	715.682900	0.018535	0.019841
RS	30	0.561153	1.152349	785.666525	0.020348	0.022126
RS	31	0.604118	1.152349	805.778971	0.020869	0.023329
RS	32	0.649875	1.096421	865.509081	0.022416	0.025311
RS	33	0.698606	1.096421	881.223668	0.022823	0.026218
RS	34	0.750503	1.060465	924.153681	0.023935	0.027627
RS	35	0.805773	1.060465	933.623884	0.024180	0.028129
RS	36	0.864634	1.041265	956.778435	0.024780	0.028843
RS	37	0.927321	1.041265	958.683862	0.024829	0.028911
RS	38	0.994081	1.034925	962.456215	0.024927	0.028956
RS	39	1.065179	1.034925	956.101800	0.024762	0.028627
RS	40	1.140898	1.037780	943.002669	0.024423	0.028120
RS	41	1.221538	1.037780	928.274956	0.024041	0.027467
RS	42	1.307418	1.046579	901.801830	0.023356	0.026559
RS	43	1.398879	1.046579	879.062795	0.022767	0.025661
RS	44	1.496283	1.058345	842.967628	0.021832	0.024503
RS	45	1.600017	1.058345	812.934186	0.021054	0.023439
RS	46	1.710492	1.070525	770.547051	0.019956	0.022151
RS	47	1.828147	1.070525	734.219956	0.019016	0.020978
RS	48	1.953447	1.081420	687.990797	0.017818	0.019635
RS	49	2.086890	1.081420	646.677544	0.016748	0.018391
RS	50	2.229004	1.090296	598.356266	0.015497	0.017029
RS	51	2.380354	1.090296	553.727335	0.014341	0.015744
RS	52	2.541539	1.096951	504.924286	0.013077	0.014393
RS	53	2.713199	1.096951	458.988968	0.011887	0.013105
RS	54	2.896014	1.102329	411.118860	0.010648	0.011794
RS	55	3.090710	1.102329	366.185861	0.009484	0.010548
RS	56	3.298057	1.102329	322.397437	0.008350	0.009337
RS	57	3.518879	1.102329	280.355825	0.007261	0.008175
RS	58	3.754051	1.128167	235.685407	0.006104	0.006975
RS	59	4.004506	1.128167	200.523066	0.005193	0.005975
RS	60	4.271237	1.128167	168.134911	0.004355	0.005047
RS	61	4.555301	1.128167	138.803820	0.003595	0.004198
RS	62	4.857824	1.128167	112.708375	0.002919	0.003434
RS	63	5.180007	1.128167	348.420242	0.009024	0.010838
PA	4+25*2+4+6 0.167352309 0.036704421 5.180007499 0.332086738 0.310107939 0.438861171 0.621726455 0.839252068 1.078367787 1.303464301 1.471039662 1.556366061 1.563370778 1.511330409 1.423691675 1.323440784 1.229268632 1.152348657 1.096420583 1.060465336 1.041264797 1.034925374 1.037780325 1.046578959 1.058345413 1.070525155 1.081420360 1.090295878 1.096951121 1.102329079 1.128167286
//
IT	4084
RD	4
LK	-425465.681801
QD	-308.128046 -> -268.929103
RI	0.0463103527
TR	0.164818	0.037292
MT	5.239130
MM	C_pi: 1.010576, n_recomb: 39754.411065
RS	0	0.000000	0.340016	740.829110	0.018635	0.001342
RS	1	0.006517	0.340016	773.745084	0.019463	0.012513
RS	2	0.013459	0.340016	807.088618	0.020302	0.010254
RS	3	0.020854	0.340016	840.720688	0.021148	0.014741
RS	4	0.028730	0.283164	1047.469069	0.026348	0.019666
RS	5	0.037120	0.283164	1082.297723	0.027225	0.022231
RS	6	0.046057	0.406879	780.678602	0.019638	0.016856
RS	7	0.055575	0.406879	811.861311	0.020422	0.017659
RS	8	0.065715	0.592899	580.897363	0.014612	0.012984
RS	9	0.076515	0.592899	607.353753	0.015278	0.013554
RS	10	0.088019	0.827311	455.866554	0.011467	0.010478
RS	11	0.100273	0.827311	478.319939	0.012032	0.010883
RS	12	0.113325	1.102307	377.091854	0.009486	0.008738
RS	13	0.127228	1.102307	396.577026	0.009976	0.008964
RS	14	0.142037	1.376945	334.080663	0.008404	0.007585
RS	15	0.157812	1.376945	351.775759	0.008849	0.007762
RS	16	0.174614	1.590354	320.741400	0.008068	0.007066
RS	17	0.192511	1.590354	337.814193	0.008498	0.007312
RS	18	0.211575	1.701358	332.475920	0.008363	0.007210
RS	19	0.231882	1.701358	349.943057	0.008803	0.007582
RS	20	0.253511	1.709473	366.306071	0.009214	0.007993
RS	21	0.276551	1.709473	384.957176	0.009683	0.008520
RS	22	0.301092	1.638968	421.452587	0.010601	0.009445
RS	23	0.327232	1.638968	441.808755	0.011113	0.010171
RS	24	0.355076	1.522133	497.834439	0.012523	0.011666
RS	25	0.384735	1.522133	520.013049	0.013081	0.012626
RS	26	0.416326	1.390950	593.034823	0.014917	0.014694
RS	27	0.449977	1.390950	616.498035	0.015508	0.015860
RS	28	0.485821	1.270448	699.658647	0.017600	0.018347
RS	29	0.524000	1.270448	723.015867	0.018187	0.019594
RS	30	0.564668	1.174403	805.544551	0.020263	0.022156
RS	31	0.607987	1.174403	826.665592	0.020794	0.023295
RS	32	0.654128	1.106364	897.179801	0.022568	0.025522
RS	33	0.703277	1.106364	913.667607	0.022983	0.026376
RS	34	0.755629	1.064008	963.710263	0.024242	0.027948
RS	35	0.811393	1.064008	973.485769	0.024487	0.028407
RS	36	0.870792	1.042679	999.410827	0.025140	0.029182
RS	37	0.934061	1.042679	1001.108636	0.025182	0.029219
RS	38	1.001454	1.037249	1003.851558	0.025251	0.029238
RS	39	1.073239	1.037249	996.904604	0.025077	0.028892
RS	40	1.149703	1.043081	980.196102	0.024656	0.028305
RS	41	1.231149	1.043081	964.710700	0.024267	0.027649
RS	42	1.317905	1.056141	933.413527	0.023479	0.026641
RS	43	1.410314	1.056141	909.970532	0.022890	0.025757
RS	44	1.508745	1.072725	869.029670	0.021860	0.024506
RS	45	1.613592	1.072725	838.489409	0.021092	0.023467
RS	46	1.725272	1.089611	792.034138	0.019923	0.022111
RS	47	1.844231	1.089611	755.430142	0.019002	0.020972
RS	48	1.970942	1.104632	706.204229	0.017764	0.019589
RS	49	2.105912	1.104632	664.779792	0.016722	0.018383
RS	50	2.249678	1.116856	614.425593	0.015456	0.017007
RS	51	2.402814	1.116856	569.732551	0.014331	0.015759
RS	52	2.565929	1.126042	519.587487	0.013070	0.014409
RS	53	2.739676	1.126042	473.502185	0.011911	0.013154
RS	54	2.924747	1.133606	424.528867	0.010679	0.011848
RS	55	3.121878	1.133606	379.290299	0.009541	0.010628
RS	56	3.331858	1.133606	335.010729	0.008427	0.009436
RS	57	3.555523	1.133606	292.309992	0.007353	0.008286
RS	58	3.793764	1.169252	244.885878	0.006160	0.007042
RS	59	4.047533	1.169252	209.477969	0.005269	0.006063
RS	60	4.317840	1.169252	176.645827	0.004443	0.005148
RS	61	4.605764	1.169252	146.708051	0.003690	0.004305
RS	62	4.912453	1.169252	119.883325	0.003016	0.003542
RS	63	5.239130	1.169252	380.427728	0.009569	0.011461
PA	4+25*2+4+6 0.164817708 0.037291509 5.239129899 0.340015546 0.283163627 0.406879153 0.592899056 0.827310501 1.102307154 1.376945271 1.590354287 1.701358288 1.709473290 1.638967676 1.522133124 1.390949831 1.270447905 1.174402693 1.106364376 1.064008055 1.042678869 1.037248853 1.043081182 1.056140713 1.072725150 1.089611485 1.104632342 1.116856201 1.126042018 1.133606253 1.169251695
//
IT	4473
RD	5
LK	-425390.028560
QD	-285.447657 -> -251.547375
RI	0.0435818096
TR	0.162201	0.037812
MT	5.303744
MM	C_pi: 1.028802, n_recomb: 41011.493826
RS	0	0.000000	0.361797	720.450391	0.017567	0.001296
RS	1	0.006538	0.361797	753.458267	0.018372	0.012278
RS	2	0.013503	0.361797	787.024445	0.019190	0.009701
RS	3	0.020923	0.361797	821.025702	0.020019	0.013819
RS	4	0.028829	0.268431	1148.183762	0.027997	0.020582
RS	5	0.037251	0.268431	1184.448704	0.028881	0.023235
RS	6	0.046224	0.387498	849.245421	0.020707	0.017398
RS	7	0.055784	0.387498	882.174371	0.021510	0.018331
RS	8	0.065968	0.573633	620.809913	0.015137	0.013205
RS	9	0.076819	0.573633	648.740689	0.015819	0.013902
RS	10	0.088378	0.818329	476.135910	0.011610	0.010487
RS	11	0.100694	0.818329	499.561765	0.012181	0.010988
RS	12	0.113814	1.121069	383.096203	0.009341	0.008579
RS	13	0.127793	1.121069	403.030004	0.009827	0.008870
RS	14	0.142685	1.439094	330.544356	0.008060	0.007313
RS	15	0.158551	1.439094	348.275297	0.008492	0.007528
RS	16	0.175454	1.696043	311.432776	0.007594	0.006731
RS	17	0.193462	1.696043	328.290129	0.008005	0.006992
RS	18	0.212648	1.833161	320.096968	0.007805	0.006837
RS	19	0.233088	1.833161	337.253757	0.008223	0.007201
RS	20	0.254864	1.843789	353.038179	0.008608	0.007595
RS	21	0.278064	1.843789	371.430538	0.009057	0.008093
RS	22	0.302780	1.756321	409.760988	0.009991	0.009038
RS	23	0.329112	1.756321	430.062851	0.010486	0.009718
RS	24	0.357166	1.611933	490.947282	0.011971	0.011283
RS	25	0.387054	1.611933	513.422101	0.012519	0.012183
RS	26	0.418896	1.451802	594.736122	0.014502	0.014387
RS	27	0.452820	1.451802	618.919539	0.015091	0.015489
RS	28	0.488961	1.307205	713.193058	0.017390	0.018176
RS	29	0.527465	1.307205	737.606981	0.017985	0.019365
RS	30	0.568487	1.194158	832.145251	0.020291	0.022157
RS	31	0.612190	1.194158	854.393628	0.020833	0.023249
RS	32	0.658750	1.115706	935.298056	0.022806	0.025682
RS	33	0.708355	1.115706	952.648832	0.023229	0.026503
RS	34	0.761202	1.068112	1009.457575	0.024614	0.028208
RS	35	0.817504	1.068112	1019.593248	0.024861	0.028644
RS	36	0.877488	1.045328	1047.937419	0.025552	0.029463
RS	37	0.941392	1.045328	1049.449921	0.025589	0.029486
RS	38	1.009475	1.041108	1050.817439	0.025623	0.029472
RS	39	1.082008	1.041108	1043.273767	0.025439	0.029123
RS	40	1.159284	1.049975	1022.648700	0.024936	0.028456
RS	41	1.241611	1.049975	1006.376107	0.024539	0.027808
RS	42	1.329321	1.067219	970.004612	0.023652	0.026705
RS	43	1.422765	1.067219	945.795640	0.023062	0.025840
RS	44	1.522318	1.088495	899.801721	0.021940	0.024504
RS	45	1.628379	1.088495	868.648992	0.021181	0.023493
RS	46	1.741375	1.109961	817.933407	0.019944	0.022075
RS	47	1.861757	1.109961	780.895380	0.019041	0.020971
RS	48	1.990010	1.128999	728.466038	0.017762	0.019553
RS	49	2.126647	1.128999	686.723259	0.016745	0.018383
RS	50	2.272218	1.144483	634.101432	0.015462	0.016994
RS	51	2.427305	1.144483	589.098353	0.014364	0.015782
RS	52	2.592531	1.156135	537.349276	0.013102	0.014434
RS	53	2.768559	1.156135	490.848066	0.011969	0.013209
RS	54	2.956095	1.165854	440.490592	0.010741	0.011908
RS	55	3.155892	1.165854	394.682338	0.009624	0.010711
RS	56	3.368751	1.165854	349.656267	0.008526	0.009538
RS	57	3.595525	1.165854	306.052452	0.007463	0.008399
RS	58	3.837126	1.211590	255.507179	0.006230	0.007109
RS	59	4.094521	1.211590	219.663611	0.005356	0.006149
RS	60	4.368744	1.211590	186.217496	0.004541	0.005246
RS	61	4.660894	1.211590	155.521916	0.003792	0.004410
RS	62	4.972145	1.211590	127.834123	0.003117	0.003648
RS	63	5.303744	1.211590	415.765263	0.010138	0.012085
PA	4+25*2+4+6 0.162200552 0.037811721 5.303743650 0.361797500 0.268430599 0.387497821 0.573632506 0.818328698 1.121068670 1.439094382 1.696043377 1.833161407 1.843788862 1.756320823 1.611933195 1.451802294 1.307205230 1.194157772 1.115705804 1.068112078 1.045327638 1.041107713 1.049974867 1.067218560 1.088495164 1.109960855 1.128999124 1.144483208 1.156135283 1.165854392 1.211589881
//
IT	4415
RD	6
LK	-425324.017862
QD	-266.479033 -> -236.305091
RI	0.0400827772
TR	0.159599	0.038282
MT	5.370993
MM	C_pi: 1.048998, n_recomb: 42311.018826
RS	0	0.000000	0.391286	689.487983	0.016296	0.001239
RS	1	0.006559	0.391286	722.193981	0.017069	0.012028
RS	2	0.013547	0.391286	755.599602	0.017858	0.009103
RS	3	0.020994	0.391286	789.601897	0.018662	0.012838
RS	4	0.028930	0.259846	1234.195827	0.029170	0.021335
RS	5	0.037386	0.259846	1271.894872	0.030061	0.024000
RS	6	0.046396	0.375012	911.355773	0.021539	0.017882
RS	7	0.055998	0.375012	945.967672	0.022357	0.018885
RS	8	0.066229	0.559824	659.760915	0.015593	0.013445
RS	9	0.077131	0.559824	689.182658	0.016288	0.014225
RS	10	0.088749	0.810649	498.213276	0.011775	0.010553
RS	11	0.101128	0.810649	522.710003	0.012354	0.011120
RS	12	0.114319	1.135252	392.174021	0.009269	0.008493
RS	13	0.128375	1.135252	412.699859	0.009754	0.008829
RS	14	0.143353	1.491754	330.793124	0.007818	0.007118
RS	15	0.159314	1.491754	348.724738	0.008242	0.007361
RS	16	0.176321	1.790338	306.411255	0.007242	0.006473
RS	17	0.194444	1.790338	323.227283	0.007639	0.006743
RS	18	0.213755	1.954225	312.315134	0.007381	0.006538
RS	19	0.234333	1.954225	329.332409	0.007784	0.006894
RS	20	0.256260	1.969003	344.449367	0.008141	0.007265
RS	21	0.279626	1.969003	362.736251	0.008573	0.007740
RS	22	0.304523	1.866292	402.556224	0.009514	0.008692
RS	23	0.331054	1.866292	422.926969	0.009996	0.009333
RS	24	0.359325	1.695997	488.094797	0.011536	0.010946
RS	25	0.389451	1.695997	510.955239	0.012076	0.011796
RS	26	0.421551	1.508643	599.863374	0.014177	0.014106
RS	27	0.455758	1.508643	624.831796	0.014768	0.015155
RS	28	0.492207	1.341691	729.571067	0.017243	0.018004
RS	29	0.531048	1.341691	755.098206	0.017846	0.019147
RS	30	0.572435	1.213166	861.171012	0.020353	0.022133
RS	31	0.616537	1.213166	884.605186	0.020907	0.023192
RS	32	0.663532	1.125441	975.592802	0.023058	0.025802
RS	33	0.713609	1.125441	993.866414	0.023490	0.026601
RS	34	0.766970	1.073314	1057.241607	0.024987	0.028421
RS	35	0.823831	1.073314	1067.794722	0.025237	0.028844
RS	36	0.884421	1.049409	1098.403226	0.025960	0.029698
RS	37	0.948984	1.049409	1099.784905	0.025993	0.029716
RS	38	1.017783	1.046469	1099.654755	0.025990	0.029669
RS	39	1.091093	1.046469	1091.567401	0.025799	0.029323
RS	40	1.169212	1.058269	1066.953431	0.025217	0.028582
RS	41	1.252454	1.058269	1049.941376	0.024815	0.027947
RS	42	1.341155	1.079512	1008.467756	0.023835	0.026757
RS	43	1.435674	1.079512	983.525433	0.023245	0.025914
RS	44	1.536392	1.105270	932.481110	0.022039	0.024499
RS	45	1.643716	1.105270	900.720742	0.021288	0.023519
RS	46	1.758079	1.131119	845.747993	0.019989	0.022044
RS	47	1.879942	1.131119	808.244181	0.019102	0.020974
RS	48	2.009798	1.154007	752.590108	0.017787	0.019524
RS	49	2.148170	1.154007	710.459722	0.016791	0.018391
RS	50	2.295618	1.172612	655.514220	0.015493	0.016990
RS	51	2.452736	1.172612	610.100963	0.014419	0.015811
RS	52	2.620159	1.186623	556.657164	0.013156	0.014465
RS	53	2.798562	1.186623	509.621300	0.012045	0.013268
RS	54	2.988666	1.198412	457.765382	0.010819	0.011971
RS	55	3.191238	1.198412	411.262913	0.009720	0.010796
RS	56	3.407096	1.198412	365.370437	0.008635	0.009639
RS	57	3.637111	1.198412	320.749046	0.007581	0.008511
RS	58	3.882212	1.254385	266.863369	0.006307	0.007175
RS	59	4.143388	1.254385	230.497651	0.005448	0.006233
RS	60	4.421693	1.254385	196.362329	0.004641	0.005342
RS	61	4.718251	1.254385	164.843189	0.003896	0.004512
RS	62	5.034259	1.254385	136.234227	0.003220	0.003751
RS	63	5.370993	1.254385	453.437184	0.010717	0.012703
PA	4+25*2+4+6 0.159598812 0.038282386 5.370992875 0.391285827 0.259845986 0.375012315 0.559824200 0.810649180 1.135251807 1.491754419 1.790338009 1.954225206 1.969002681 1.866291870 1.695997451 1.508643469 1.341690632 1.213166395 1.125441055 1.073313718 1.049409454 1.046469252 1.058268979 1.079511802 1.105270373 1.131119042 1.154007038 1.172611879 1.186622626 1.198411588 1.254384805
//
IT	4265
RD	7
LK	-425265.018173
QD	-250.028166 -> -222.792059
RI	0.0365623639
TR	0.157076	0.038719
MT	5.438440
MM	C_pi: 1.069855, n_recomb: 43617.380180
RS	0	0.000000	0.425582	655.582209	0.015030	0.001180
RS	1	0.006579	0.425582	687.737707	0.015768	0.011784
RS	2	0.013591	0.425582	720.719178	0.016524	0.008521
RS	3	0.021065	0.425582	754.444199	0.017297	0.011898
RS	4	0.029030	0.254718	1309.195548	0.030015	0.021953
RS	5	0.037519	0.254718	1348.352259	0.030913	0.024592
RS	6	0.046567	0.366761	967.828276	0.022189	0.018300
RS	7	0.056210	0.366761	1004.065675	0.023020	0.019337
RS	8	0.066488	0.549537	697.413781	0.015989	0.013681
RS	9	0.077442	0.549537	728.312692	0.016698	0.014518
RS	10	0.089116	0.803676	521.229669	0.011950	0.010649
RS	11	0.101558	0.803676	546.846501	0.012537	0.011267
RS	12	0.114820	1.145632	403.111225	0.009242	0.008453
RS	13	0.128953	1.145632	424.313040	0.009728	0.008823
RS	14	0.144017	1.536475	333.337392	0.007642	0.006976
RS	15	0.160071	1.536475	351.567635	0.008060	0.007238
RS	16	0.177182	1.874956	303.971808	0.006969	0.006268
RS	17	0.195419	1.874956	320.849248	0.007356	0.006543
RS	18	0.214855	2.066169	307.283262	0.007045	0.006292
RS	19	0.235570	2.066169	324.260160	0.007434	0.006639
RS	20	0.257648	2.086733	338.600410	0.007763	0.006987
RS	21	0.281179	2.086733	356.866241	0.008182	0.007440
RS	22	0.306258	1.970510	397.858260	0.009122	0.008391
RS	23	0.332987	1.970510	418.357433	0.009592	0.008999
RS	24	0.361474	1.775857	487.288544	0.011172	0.010644
RS	25	0.391836	1.775857	510.566133	0.011706	0.011453
RS	26	0.424195	1.562760	606.419370	0.013903	0.013843
RS	27	0.458684	1.562760	632.185017	0.014494	0.014848
RS	28	0.495441	1.374833	746.766484	0.017121	0.017832
RS	29	0.534617	1.374833	773.417431	0.017732	0.018938
RS	30	0.576370	1.231969	890.561652	0.020418	0.022090
RS	31	0.620871	1.231969	915.204981	0.020983	0.023123
RS	32	0.668299	1.135761	1016.003051	0.023294	0.025888
RS	33	0.718847	1.135761	1035.239241	0.023735	0.026672
RS	34	0.772722	1.079546	1105.046911	0.025335	0.028594
RS	35	0.830141	1.079546	1116.070986	0.025588	0.029011
RS	36	0.891337	1.054682	1148.892184	0.026340	0.029895
RS	37	0.956560	1.054682	1150.207940	0.026370	0.029915
RS	38	1.026074	1.052975	1148.587418	0.026333	0.029836
RS	39	1.100162	1.052975	1140.029838	0.026137	0.029498
RS	40	1.179124	1.067539	1111.480524	0.025483	0.028688
RS	41	1.263281	1.067539	1093.804621	0.025077	0.028070
RS	42	1.352976	1.092550	1047.320917	0.024012	0.026799
RS	43	1.448571	1.092550	1021.711830	0.023424	0.025981
RS	44	1.550456	1.122545	965.725413	0.022141	0.024495
RS	45	1.659044	1.122545	933.402880	0.021400	0.023544
RS	46	1.774777	1.152552	874.267540	0.020044	0.022019
RS	47	1.898124	1.152552	836.314863	0.019174	0.020982
RS	48	2.029586	1.179093	777.500506	0.017825	0.019504
RS	49	2.169698	1.179093	734.969793	0.016850	0.018404
RS	50	2.319028	1.200652	677.726832	0.015538	0.016993
RS	51	2.478183	1.200652	631.866140	0.014487	0.015846
RS	52	2.647809	1.216889	576.717559	0.013222	0.014501
RS	53	2.828595	1.216889	529.094399	0.012130	0.013331
RS	54	3.021276	1.230633	475.705890	0.010906	0.012037
RS	55	3.226633	1.230633	428.449623	0.009823	0.010882
RS	56	3.445502	1.230633	381.635068	0.008750	0.009739
RS	57	3.678771	1.230633	335.944194	0.007702	0.008621
RS	58	3.927387	1.296880	278.582714	0.006387	0.007239
RS	59	4.192361	1.296880	241.657798	0.005540	0.006314
RS	60	4.474768	1.296880	206.804191	0.004741	0.005434
RS	61	4.775755	1.296880	174.438305	0.003999	0.004610
RS	62	5.096545	1.296880	144.888843	0.003322	0.003851
RS	63	5.438440	1.296880	492.778750	0.011298	0.013311
PA	4+25*2+4+6 0.157075771 0.038719006 5.438440434 0.425581867 0.254718272 0.366761391 0.549536941 0.803675860 1.145631815 1.536474644 1.874955869 2.066168941 2.086732550 1.970510086 1.775857209 1.562759702 1.374833171 1.231968822 1.135761411 1.079545920 1.054681641 1.052975404 1.067539389 1.092550454 1.122545493 1.152551844 1.179092903 1.200652437 1.216889212 1.230632780 1.296879544
//
IT	4470
RD	8
LK	-425211.640957
QD	-235.509342 -> -210.718907
RI	0.0333154146
TR	0.154665	0.039133
MT	5.504453
MM	C_pi: 1.090675, n_recomb: 44913.523757
RS	0	0.000000	0.463058	622.312665	0.013856	0.001122
RS	1	0.006599	0.463058	653.774392	0.014556	0.011555
RS	2	0.013634	0.463058	686.165874	0.015277	0.007983
RS	3	0.021133	0.463058	719.423602	0.016018	0.011038
RS	4	0.029127	0.251700	1375.546622	0.030627	0.022463
RS	5	0.037649	0.251700	1416.181002	0.031531	0.025058
RS	6	0.046733	0.361343	1019.179458	0.022692	0.018652
RS	7	0.056416	0.361343	1056.986448	0.023534	0.019704
RS	8	0.066739	0.541729	733.551717	0.016333	0.013903
RS	9	0.077742	0.541729	765.896661	0.017053	0.014782
RS	10	0.089472	0.797178	544.681153	0.012127	0.010762
RS	11	0.101976	0.797178	571.439434	0.012723	0.011420
RS	12	0.115305	1.152934	415.224560	0.009245	0.008444
RS	13	0.129514	1.152934	437.153007	0.009733	0.008842
RS	14	0.144660	1.574498	337.366909	0.007511	0.006870
RS	15	0.160806	1.574498	355.957388	0.007925	0.007147
RS	16	0.178017	1.951158	303.205023	0.006751	0.006101
RS	17	0.196365	1.951158	320.208588	0.007129	0.006381
RS	18	0.215923	2.170163	304.015373	0.006769	0.006085
RS	19	0.236772	2.170163	321.012886	0.007147	0.006425
RS	20	0.258996	2.198049	334.473787	0.007447	0.006746
RS	21	0.282688	2.198049	352.767218	0.007854	0.007182
RS	22	0.307942	2.069964	394.656304	0.008787	0.008125
RS	23	0.334864	2.069964	415.311528	0.009247	0.008706
RS	24	0.363562	1.852393	487.543088	0.010855	0.010371
RS	25	0.394154	1.852393	511.240940	0.011383	0.011144
RS	26	0.426765	1.614837	613.442106	0.013658	0.013597
RS	27	0.461528	1.614837	639.991067	0.014249	0.014565
RS	28	0.498585	1.407050	763.826954	0.017007	0.017660
RS	29	0.538088	1.407050	791.588365	0.017625	0.018734
RS	30	0.580197	1.250717	919.358009	0.020470	0.022030
RS	31	0.625086	1.250717	945.214130	0.021045	0.023043
RS	32	0.672937	1.146606	1055.565340	0.023502	0.025945
RS	33	0.723945	1.146606	1075.791118	0.023952	0.026720
RS	34	0.778320	1.086596	1151.934977	0.025648	0.028733
RS	35	0.836283	1.086596	1163.478553	0.025905	0.029149
RS	36	0.898072	1.060837	1198.521122	0.026685	0.030061
RS	37	0.963938	1.060837	1199.836851	0.026714	0.030084
RS	38	1.034151	1.060272	1196.800089	0.026647	0.029978
RS	39	1.108997	1.060272	1187.850427	0.026448	0.029650
RS	40	1.188783	1.077406	1155.490433	0.025727	0.028779
RS	41	1.273834	1.077406	1137.232543	0.025320	0.028178
RS	42	1.364498	1.105940	1085.893034	0.024177	0.026836
RS	43	1.461145	1.105940	1059.691438	0.023594	0.026041
RS	44	1.564170	1.139919	998.917969	0.022241	0.024492
RS	45	1.673995	1.139919	966.089641	0.021510	0.023569
RS	46	1.791066	1.173846	902.927536	0.020104	0.022000
RS	47	1.915864	1.173846	864.558166	0.019249	0.020993
RS	48	2.048898	1.203831	802.684396	0.017872	0.019491
RS	49	2.190711	1.203831	759.761011	0.016916	0.018422
RS	50	2.341883	1.228169	700.280377	0.015592	0.017003
RS	51	2.503031	1.228169	653.960363	0.014560	0.015884
RS	52	2.674813	1.246487	597.133008	0.013295	0.014542
RS	53	2.857933	1.246487	548.898337	0.012221	0.013395
RS	54	3.053136	1.262055	493.980078	0.010998	0.012105
RS	55	3.261222	1.262055	445.939715	0.009929	0.010968
RS	56	3.483041	1.262055	398.176874	0.008865	0.009838
RS	57	3.719498	1.262055	351.393862	0.007824	0.008729
RS	58	3.971559	1.338523	290.468818	0.006467	0.007301
RS	59	4.240255	1.338523	252.970165	0.005632	0.006392
RS	60	4.526683	1.338523	217.390528	0.004840	0.005523
RS	61	4.832013	1.338523	184.174806	0.004101	0.004704
RS	62	5.157493	1.338523	153.684315	0.003422	0.003946
RS	63	5.504453	1.338523	533.351611	0.011875	0.013907
PA	4+25*2+4+6 0.154664923 0.039132606 5.504452921 0.463057651 0.251700377 0.361342914 0.541728946 0.797178131 1.152934483 1.574497620 1.951158316 2.170163500 2.198048727 2.069964303 1.852393055 1.614837484 1.407049923 1.250716654 1.146605874 1.086595920 1.060837276 1.060272391 1.077406159 1.105939869 1.139918797 1.173845853 1.203830694 1.228169259 1.246486722 1.262054772 1.338523010
//
IT	4942
RD	9
LK	-425162.983268
QD	-222.552522 -> -199.856579
RI	0.0304347332
TR	0.152382	0.039531
MT	5.567978
MM	C_pi: 1.111068, n_recomb: 46190.833858
RS	0	0.000000	0.502638	591.278898	0.012801	0.001069
RS	1	0.006618	0.502638	621.979299	0.013465	0.011345
RS	2	0.013675	0.502638	653.690865	0.014152	0.007497
RS	3	0.021198	0.502638	686.366724	0.014859	0.010269
RS	4	0.029220	0.250038	1434.933478	0.031065	0.022884
RS	5	0.037772	0.250038	1477.054343	0.031977	0.025427
RS	6	0.046890	0.357925	1065.851739	0.023075	0.018943
RS	7	0.056612	0.357925	1105.173399	0.023926	0.019998
RS	8	0.066977	0.535766	768.061552	0.016628	0.014108
RS	9	0.078029	0.535766	801.811838	0.017359	0.015018
RS	10	0.089811	0.791067	568.253857	0.012302	0.010885
RS	11	0.102374	0.791067	596.157981	0.012906	0.011576
RS	12	0.115768	1.157714	428.121189	0.009269	0.008457
RS	13	0.130048	1.157714	450.807674	0.009760	0.008878
RS	14	0.145274	1.606788	342.412772	0.007413	0.006791
RS	15	0.161507	1.606788	361.404086	0.007824	0.007081
RS	16	0.178814	2.019918	303.584622	0.006572	0.005964
RS	17	0.197267	2.019918	320.757148	0.006944	0.006247
RS	18	0.216942	2.266990	301.954762	0.006537	0.005908
RS	19	0.237918	2.266990	319.012648	0.006906	0.006242
RS	20	0.260283	2.303588	331.506716	0.007177	0.006536
RS	21	0.284128	2.303588	349.857179	0.007574	0.006957
RS	22	0.309551	2.165194	392.410709	0.008495	0.007888
RS	23	0.336657	2.165194	413.233376	0.008946	0.008445
RS	24	0.365557	1.926082	488.352208	0.010572	0.010121
RS	25	0.396369	1.926082	512.459477	0.011094	0.010864
RS	26	0.429221	1.665205	620.467437	0.013433	0.013365
RS	27	0.464247	1.665205	647.772836	0.014024	0.014300
RS	28	0.501591	1.438498	780.307579	0.016893	0.017488
RS	29	0.541407	1.438498	809.153016	0.017518	0.018536
RS	30	0.583858	1.269408	947.107778	0.020504	0.021957
RS	31	0.629118	1.269408	974.168144	0.021090	0.022954
RS	32	0.677374	1.157837	1093.824145	0.023681	0.025979
RS	33	0.728824	1.157837	1115.057224	0.024140	0.026747
RS	34	0.783679	1.094240	1197.457780	0.025924	0.028844
RS	35	0.842165	1.094240	1209.563811	0.026186	0.029260
RS	36	0.904521	1.067604	1246.868501	0.026994	0.030200
RS	37	0.971004	1.067604	1248.247094	0.027024	0.030229
RS	38	1.041888	1.068065	1243.910715	0.026930	0.030099
RS	39	1.117462	1.068065	1234.644683	0.026729	0.029783
RS	40	1.198039	1.087571	1198.634143	0.025950	0.028857
RS	41	1.283948	1.087571	1179.873738	0.025543	0.028273
RS	42	1.375544	1.119384	1123.862673	0.024331	0.026868
RS	43	1.473201	1.119384	1097.140795	0.023752	0.026095
RS	44	1.577322	1.157097	1031.756921	0.022337	0.024490
RS	45	1.688334	1.157097	998.478945	0.021616	0.023595
RS	46	1.806693	1.194705	931.443628	0.020165	0.021986
RS	47	1.932886	1.194705	892.692516	0.019326	0.021009
RS	48	2.067431	1.227925	827.872610	0.017923	0.019486
RS	49	2.210880	1.227925	784.571216	0.016985	0.018445
RS	50	2.363824	1.254862	722.928392	0.015651	0.017020
RS	51	2.526890	1.254862	676.147700	0.014638	0.015927
RS	52	2.700748	1.275113	617.682714	0.013372	0.014587
RS	53	2.886113	1.275113	568.825815	0.012315	0.013462
RS	54	3.083746	1.292364	512.401112	0.011093	0.012175
RS	55	3.294459	1.292364	463.560591	0.010036	0.011055
RS	56	3.519118	1.292364	414.837807	0.008981	0.009936
RS	57	3.758646	1.292364	366.954703	0.007944	0.008835
RS	58	4.014027	1.378933	302.408257	0.006547	0.007362
RS	59	4.286311	1.378933	264.332254	0.005723	0.006468
RS	60	4.576614	1.378933	228.029275	0.004937	0.005608
RS	61	4.886132	1.378933	193.970645	0.004199	0.004795
RS	62	5.216134	1.378933	162.548233	0.003519	0.004038
RS	63	5.567978	1.378933	574.839891	0.012445	0.014489
PA	4+25*2+4+6 0.152382048 0.039530808 5.567977893 0.502637599 0.250038279 0.357924620 0.535765839 0.791067445 1.157714114 1.606788248 2.019917938 2.266990067 2.303588295 2.165193526 1.926081952 1.665205289 1.438497927 1.269408353 1.157837368 1.094239623 1.067603987 1.068064601 1.087571035 1.119384081 1.157096786 1.194705435 1.227924793 1.254861557 1.275112827 1.292363856 1.378932928
//
IT	5195
RD	10
LK	-425118.389507
QD	-210.895465 -> -190.023506
RI	0.0279209054
TR	0.150229	0.039918
MT	5.628544
MM	C_pi: 1.130858, n_recomb: 47445.523457
RS	0	0.000000	0.543560	563.076192	0.011868	0.001020
RS	1	0.006636	0.543560	592.999207	0.012499	0.011155
RS	2	0.013713	0.543560	623.995535	0.013152	0.007064
RS	3	0.021260	0.543560	656.032587	0.013827	0.009590
RS	4	0.029307	0.249284	1488.619324	0.031375	0.023233
RS	5	0.037888	0.249284	1532.225316	0.032294	0.025723
RS	6	0.047039	0.355995	1108.220803	0.023358	0.019179
RS	7	0.056797	0.355995	1149.003969	0.024217	0.020230
RS	8	0.067203	0.531246	800.899232	0.016880	0.014295
RS	9	0.078299	0.531246	836.009895	0.017620	0.015227
RS	10	0.090132	0.785293	591.774589	0.012473	0.011013
RS	11	0.102750	0.785293	620.819693	0.013085	0.011731
RS	12	0.116205	1.160463	441.554169	0.009307	0.008486
RS	13	0.130553	1.160463	465.018348	0.009801	0.008927
RS	14	0.145854	1.634175	348.186863	0.007339	0.006733
RS	15	0.162169	1.634175	367.607016	0.007748	0.007034
RS	16	0.179568	2.082054	304.792109	0.006424	0.005849
RS	17	0.198121	2.082054	322.163578	0.006790	0.006135
RS	18	0.217906	2.357304	300.765181	0.006339	0.005755
RS	19	0.239003	2.357304	317.910891	0.006701	0.006084
RS	20	0.261501	2.403851	329.366940	0.006942	0.006351
RS	21	0.285491	2.403851	347.793299	0.007330	0.006759
RS	22	0.311074	2.256631	390.810141	0.008237	0.007674
RS	23	0.338355	2.256631	411.803350	0.008679	0.008211
RS	24	0.367446	1.997256	489.451775	0.010316	0.009891
RS	25	0.398467	1.997256	513.951598	0.010832	0.010607
RS	26	0.431547	1.714080	627.279920	0.013221	0.013144
RS	27	0.466823	1.714080	655.309574	0.013812	0.014051
RS	28	0.504440	1.469273	796.021431	0.016778	0.017318
RS	29	0.544553	1.469273	825.918348	0.017408	0.018342
RS	30	0.587328	1.288012	973.641434	0.020521	0.021873
RS	31	0.632942	1.288012	1001.890743	0.021117	0.022856
RS	32	0.681583	1.169338	1130.608899	0.023830	0.025992
RS	33	0.733451	1.169338	1152.860820	0.024299	0.026755
RS	34	0.788763	1.102306	1241.447091	0.026166	0.028931
RS	35	0.847744	1.102306	1254.153627	0.026434	0.029349
RS	36	0.910641	1.074789	1293.775156	0.027269	0.030315
RS	37	0.977711	1.074789	1295.275352	0.027300	0.030352
RS	38	1.049232	1.076157	1289.774267	0.027184	0.030202
RS	39	1.125499	1.076157	1280.263108	0.026984	0.029898
RS	40	1.206828	1.097843	1240.782256	0.026152	0.028925
RS	41	1.293555	1.097843	1221.593258	0.025747	0.028357
RS	42	1.386037	1.132706	1161.104005	0.024472	0.026896
RS	43	1.484656	1.132706	1133.928607	0.023900	0.026146
RS	44	1.589820	1.173911	1064.118301	0.022428	0.024491
RS	45	1.701963	1.173911	1030.442321	0.021718	0.023621
RS	46	1.821549	1.214975	959.685824	0.020227	0.021978
RS	47	1.949070	1.214975	920.586385	0.019403	0.021027
RS	48	2.085055	1.251221	852.938176	0.017977	0.019486
RS	49	2.230064	1.251221	809.274475	0.017057	0.018472
RS	50	2.384696	1.280578	745.549115	0.015714	0.017042
RS	51	2.549590	1.280578	698.310069	0.014718	0.015973
RS	52	2.725427	1.302617	638.254733	0.013452	0.014636
RS	53	2.912934	1.302617	588.770460	0.012409	0.013531
RS	54	3.112884	1.321414	530.869056	0.011189	0.012247
RS	55	3.326104	1.321414	481.219321	0.010143	0.011141
RS	56	3.553474	1.321414	431.531999	0.009095	0.010033
RS	57	3.795933	1.321414	382.547940	0.008063	0.008938
RS	58	4.054483	1.417913	314.341363	0.006625	0.007423
RS	59	4.330191	1.417913	275.689053	0.005811	0.006541
RS	60	4.624196	1.417913	238.669732	0.005030	0.005691
RS	61	4.937712	1.417913	203.779247	0.004295	0.004883
RS	62	5.272035	1.417913	171.438094	0.003613	0.004127
RS	63	5.628544	1.417913	617.028300	0.013005	0.015060
PA	4+25*2+4+6 0.150229026 0.039917850 5.628544181 0.543559808 0.249283807 0.355994835 0.531245882 0.785293486 1.160462727 1.634175222 2.082053604 2.357304210 2.403850833 2.256630961 1.997256405 1.714079532 1.469272829 1.288011677 1.169337609 1.102306250 1.074789047 1.076156756 1.097843350 1.132705761 1.173910716 1.214974647 1.251221323 1.280577997 1.302617425 1.321414207 1.417912822
//
IT	4701
RD	11
LK	-425077.344472
QD	-200.335556 -> -181.070224
RI	0.0257425185
TR	0.148204	0.040297
MT	5.685872
MM	C_pi: 1.149945, n_recomb: 48675.789783
RS	0	0.000000	0.585240	537.809405	0.011049	0.000976
RS	1	0.006653	0.585240	566.971822	0.011648	0.010984
RS	2	0.013749	0.585240	597.254153	0.012270	0.006680
RS	3	0.021317	0.585240	628.635917	0.012915	0.008994
RS	4	0.029389	0.249149	1537.593230	0.031588	0.023525
RS	5	0.037997	0.249149	1582.673795	0.032515	0.025963
RS	6	0.047179	0.355196	1146.675107	0.023557	0.019367
RS	7	0.056971	0.355196	1188.868212	0.024424	0.020409
RS	8	0.067414	0.527866	832.093912	0.017095	0.014463
RS	9	0.078553	0.527866	868.518698	0.017843	0.015411
RS	10	0.090433	0.779832	615.125270	0.012637	0.011143
RS	11	0.103102	0.779832	645.300357	0.013257	0.011885
RS	12	0.116615	1.161546	455.368394	0.009355	0.008527
RS	13	0.131027	1.161546	479.622469	0.009853	0.008985
RS	14	0.146398	1.657314	354.503960	0.007283	0.006691
RS	15	0.162792	1.657314	374.372883	0.007691	0.007001
RS	16	0.180276	2.138234	306.619866	0.006299	0.005753
RS	17	0.198923	2.138234	324.211962	0.006661	0.006041
RS	18	0.218811	2.441609	300.230579	0.006168	0.005622
RS	19	0.240023	2.441609	317.483851	0.006522	0.005946
RS	20	0.262645	2.499198	327.843430	0.006735	0.006186
RS	21	0.286773	2.499198	346.358188	0.007116	0.006583
RS	22	0.312506	2.344531	389.671076	0.008005	0.007481
RS	23	0.339951	2.344531	410.833708	0.008440	0.008000
RS	24	0.369222	2.066093	490.702190	0.010081	0.009679
RS	25	0.400441	2.066093	515.575370	0.010592	0.010371
RS	26	0.433736	1.761577	633.780525	0.013020	0.012935
RS	27	0.469247	1.761577	662.500194	0.013610	0.013817
RS	28	0.507121	1.499397	810.904941	0.016659	0.017149
RS	29	0.547514	1.499397	841.817630	0.017294	0.018152
RS	30	0.590595	1.306474	998.905564	0.020522	0.021780
RS	31	0.636542	1.306474	1028.323922	0.021126	0.022751
RS	32	0.685546	1.180996	1165.865312	0.023952	0.025987
RS	33	0.737810	1.180996	1189.142540	0.024430	0.026748
RS	34	0.793552	1.110651	1283.848096	0.026375	0.028996
RS	35	0.853002	1.110651	1297.188232	0.026650	0.029417
RS	36	0.916408	1.082235	1339.188942	0.027512	0.030410
RS	37	0.984032	1.082235	1340.864384	0.027547	0.030455
RS	38	1.056155	1.084396	1334.340613	0.027413	0.030290
RS	39	1.133077	1.084396	1324.649912	0.027214	0.029998
RS	40	1.215117	1.108083	1281.883939	0.026335	0.028983
RS	41	1.302615	1.108083	1262.334071	0.025934	0.028433
RS	42	1.395934	1.145778	1197.563413	0.024603	0.026922
RS	43	1.495463	1.145778	1169.995004	0.024036	0.026192
RS	44	1.601613	1.190247	1095.940486	0.022515	0.024494
RS	45	1.714826	1.190247	1061.913148	0.021816	0.023648
RS	46	1.835571	1.234546	987.587846	0.020289	0.021974
RS	47	1.964349	1.234546	948.170171	0.019479	0.021049
RS	48	2.101695	1.273623	877.807491	0.018034	0.019492
RS	49	2.248180	1.273623	833.796636	0.017130	0.018503
RS	50	2.404410	1.305227	768.068475	0.015779	0.017068
RS	51	2.571035	1.305227	720.375059	0.014799	0.016022
RS	52	2.748745	1.328914	658.778768	0.013534	0.014688
RS	53	2.938280	1.328914	608.665226	0.012504	0.013601
RS	54	3.140424	1.349119	549.322315	0.011285	0.012320
RS	55	3.356018	1.349119	498.858079	0.010249	0.011227
RS	56	3.585955	1.349119	448.205385	0.009208	0.010129
RS	57	3.831191	1.349119	398.123292	0.008179	0.009040
RS	58	4.092744	1.455339	326.231030	0.006702	0.007483
RS	59	4.371697	1.455339	287.005783	0.005896	0.006613
RS	60	4.669211	1.455339	249.279149	0.005121	0.005771
RS	61	4.986518	1.455339	213.569759	0.004388	0.004967
RS	62	5.324937	1.455339	180.324958	0.003705	0.004213
RS	63	5.685872	1.455339	659.751690	0.013554	0.015617
PA	4+25*2+4+6 0.148203696 0.040296747 5.685872264 0.585239815 0.249148892 0.355195814 0.527865610 0.779832029 1.161546190 1.657313840 2.138234200 2.441609102 2.499197818 2.344530966 2.066093424 1.761576609 1.499397395 1.306473682 1.180995846 1.110650740 1.082235150 1.084395917 1.108082864 1.145777653 1.190246876 1.234546082 1.273623095 1.305227184 1.328913855 1.349119047 1.455339002
//
IT	4275
RD	12
LK	-425039.433399
QD	-190.714736 -> -172.876633
RI	0.0238601396
TR	0.146298	0.040669
MT	5.740010
MM	C_pi: 1.168308, n_recomb: 49880.784276
RS	0	0.000000	0.627170	515.390034	0.010332	0.000937
RS	1	0.006669	0.627170	543.830276	0.010903	0.010830
RS	2	0.013783	0.627170	573.424949	0.011496	0.006342
RS	3	0.021371	0.627170	604.163762	0.012112	0.008471
RS	4	0.029465	0.249440	1582.650807	0.031729	0.023771
RS	5	0.038099	0.249440	1629.188251	0.032662	0.026159
RS	6	0.047309	0.355278	1181.568978	0.023688	0.019512
RS	7	0.057133	0.355278	1225.121991	0.024561	0.020543
RS	8	0.067613	0.525417	861.677701	0.017275	0.014613
RS	9	0.078791	0.525417	899.370242	0.018030	0.015573
RS	10	0.090714	0.774658	638.237077	0.012795	0.011274
RS	11	0.103433	0.774658	669.527709	0.013423	0.012035
RS	12	0.117000	1.161267	469.457863	0.009412	0.008577
RS	13	0.131472	1.161267	494.509152	0.009914	0.009051
RS	14	0.146909	1.676773	361.235371	0.007242	0.006661
RS	15	0.163375	1.676773	381.567575	0.007650	0.006981
RS	16	0.180940	2.189065	308.923798	0.006193	0.005672
RS	17	0.199676	2.189065	326.752644	0.006551	0.005961
RS	18	0.219661	2.520378	300.201336	0.006018	0.005505
RS	19	0.240979	2.520378	317.576804	0.006367	0.005825
RS	20	0.263719	2.589950	326.794678	0.006552	0.006039
RS	21	0.287976	2.589950	345.406476	0.006925	0.006425
RS	22	0.313850	2.429120	388.874618	0.007796	0.007305
RS	23	0.341450	2.429120	410.203457	0.008224	0.007807
RS	24	0.370890	2.132767	492.019133	0.009864	0.009481
RS	25	0.402294	2.132767	517.245924	0.010370	0.010152
RS	26	0.435792	1.807798	639.928956	0.012829	0.012737
RS	27	0.471524	1.807798	669.304362	0.013418	0.013595
RS	28	0.509639	1.528904	824.950006	0.016538	0.016982
RS	29	0.550296	1.528904	856.841616	0.017178	0.017966
RS	30	0.593664	1.324764	1022.907831	0.020507	0.021680
RS	31	0.639925	1.324764	1053.472513	0.021120	0.022640
RS	32	0.689271	1.192741	1199.600261	0.024049	0.025968
RS	33	0.741907	1.192741	1223.905326	0.024537	0.026726
RS	34	0.798054	1.119182	1324.660788	0.026557	0.029043
RS	35	0.857946	1.119182	1338.663326	0.026837	0.029468
RS	36	0.921831	1.089848	1383.104259	0.027728	0.030488
RS	37	0.989977	1.089848	1385.003995	0.027766	0.030541
RS	38	1.062668	1.092696	1377.600025	0.027618	0.030365
RS	39	1.140207	1.092696	1367.790206	0.027421	0.030085
RS	40	1.222917	1.118218	1321.924338	0.026502	0.029034
RS	41	1.311142	1.118218	1302.075648	0.026104	0.028500
RS	42	1.405252	1.158546	1233.215670	0.024723	0.026945
RS	43	1.505637	1.158546	1205.309493	0.024164	0.026235
RS	44	1.612717	1.206068	1127.188393	0.022598	0.024498
RS	45	1.726939	1.206068	1092.852212	0.021909	0.023675
RS	46	1.848778	1.253399	1015.103392	0.020351	0.021975
RS	47	1.978742	1.253399	975.395595	0.019555	0.021073
RS	48	2.117374	1.295119	902.430094	0.018092	0.019503
RS	49	2.265251	1.295119	858.087085	0.017203	0.018536
RS	50	2.422990	1.328808	790.434151	0.015846	0.017099
RS	51	2.591249	1.328808	742.291992	0.014881	0.016073
RS	52	2.770729	1.354008	679.205570	0.013617	0.014743
RS	53	2.962178	1.354008	628.463483	0.012599	0.013672
RS	54	3.166396	1.375492	567.716292	0.011381	0.012394
RS	55	3.384232	1.375492	516.435531	0.010353	0.011314
RS	56	3.616597	1.375492	464.819682	0.009319	0.010224
RS	57	3.864457	1.375492	413.645352	0.008293	0.009140
RS	58	4.128848	1.491204	338.051820	0.006777	0.007542
RS	59	4.410871	1.491204	298.258727	0.005979	0.006684
RS	60	4.711701	1.491204	259.835112	0.005209	0.005849
RS	61	5.032595	1.491204	223.320838	0.004477	0.005049
RS	62	5.374889	1.491204	189.188483	0.003793	0.004296
RS	63	5.740010	1.491204	702.881249	0.014091	0.016163
PA	4+25*2+4+6 0.146297893 0.040668596 5.740010208 0.627169613 0.249440198 0.355277790 0.525417014 0.774658068 1.161266763 1.676773419 2.189064943 2.520377596 2.589949543 2.429120252 2.132766658 1.807797633 1.528904140 1.324764234 1.192740821 1.119182059 1.089848176 1.092696089 1.118217692 1.158546384 1.206067939 1.253399066 1.295119241 1.328808337 1.354007722 1.375491545 1.491204141
//
IT	5051
RD	13
LK	-425004.310555
QD	-181.905659 -> -165.344178
RI	0.0222310356
TR	0.144504	0.041034
MT	5.791012
MM	C_pi: 1.185950, n_recomb: 51060.661645
RS	0	0.000000	0.668961	495.594752	0.009706	0.000901
RS	1	0.006684	0.668961	523.362480	0.010250	0.010693
RS	2	0.013814	0.668961	552.309990	0.010817	0.006044
RS	3	0.021421	0.668961	582.435566	0.011407	0.008013
RS	4	0.029537	0.250026	1624.431312	0.031814	0.023978
RS	5	0.038195	0.250026	1672.402870	0.032753	0.026321
RS	6	0.047431	0.356059	1213.237198	0.023761	0.019620
RS	7	0.057285	0.356059	1258.101606	0.024639	0.020638
RS	8	0.067798	0.523743	889.702922	0.017424	0.014747
RS	9	0.079013	0.523743	928.617690	0.018187	0.015715
RS	10	0.090978	0.769764	661.058691	0.012947	0.011403
RS	11	0.103742	0.769764	693.448096	0.013581	0.012182
RS	12	0.117360	1.159886	483.744330	0.009474	0.008635
RS	13	0.131887	1.159886	509.596610	0.009980	0.009122
RS	14	0.147386	1.693035	368.292314	0.007213	0.006643
RS	15	0.163921	1.693035	389.098616	0.007620	0.006970
RS	16	0.181561	2.235054	311.606230	0.006103	0.005602
RS	17	0.200380	2.235054	329.684274	0.006457	0.005893
RS	18	0.220456	2.594017	300.574358	0.005887	0.005401
RS	19	0.241875	2.594017	318.083275	0.006230	0.005718
RS	20	0.264725	2.676374	326.124861	0.006387	0.005905
RS	21	0.289102	2.676374	344.839975	0.006754	0.006283
RS	22	0.315108	2.510588	388.343329	0.007606	0.007143
RS	23	0.342853	2.510588	409.834243	0.008026	0.007632
RS	24	0.372452	2.197393	493.361455	0.009662	0.009297
RS	25	0.404030	2.197393	518.922795	0.010163	0.009949
RS	26	0.437718	1.852806	645.724891	0.012646	0.012547
RS	27	0.473658	1.852806	675.722957	0.013234	0.013384
RS	28	0.512000	1.557806	838.189033	0.016416	0.016818
RS	29	0.552904	1.557806	871.022911	0.017059	0.017785
RS	30	0.596542	1.342849	1045.699773	0.020480	0.021574
RS	31	0.643098	1.342849	1077.386485	0.021100	0.022525
RS	32	0.692764	1.204509	1231.867904	0.024126	0.025937
RS	33	0.745751	1.204509	1257.200307	0.024622	0.026693
RS	34	0.802278	1.127823	1363.933897	0.026712	0.029074
RS	35	0.862584	1.127823	1378.623789	0.027000	0.029504
RS	36	0.926921	1.097551	1425.563027	0.027919	0.030551
RS	37	0.995558	1.097551	1427.731632	0.027961	0.030612
RS	38	1.068782	1.100987	1419.588751	0.027802	0.030428
RS	39	1.146901	1.100987	1409.714969	0.027609	0.030160
RS	40	1.230240	1.128193	1360.928122	0.026653	0.029078
RS	41	1.319150	1.128193	1340.837155	0.026260	0.028559
RS	42	1.414003	1.170972	1268.074821	0.024835	0.026966
RS	43	1.515195	1.170972	1239.880750	0.024283	0.026276
RS	44	1.623150	1.221351	1157.862336	0.022676	0.024504
RS	45	1.738321	1.221351	1123.255609	0.021998	0.023702
RS	46	1.861190	1.271521	1042.223744	0.020411	0.021979
RS	47	1.992271	1.271521	1002.250977	0.019629	0.021099
RS	48	2.132113	1.315710	926.787616	0.018151	0.019518
RS	49	2.281302	1.315710	882.126356	0.017276	0.018572
RS	50	2.440462	1.351332	812.622763	0.015915	0.017134
RS	51	2.610260	1.351332	764.037914	0.014963	0.016126
RS	52	2.791407	1.377917	699.511733	0.013700	0.014800
RS	53	2.984661	1.377917	648.142996	0.012694	0.013744
RS	54	3.190832	1.400556	586.029517	0.011477	0.012470
RS	55	3.410782	1.400556	533.931703	0.010457	0.011400
RS	56	3.645434	1.400556	481.356181	0.009427	0.010318
RS	57	3.895769	1.400556	429.096501	0.008404	0.009239
RS	58	4.162836	1.525516	349.793034	0.006851	0.007600
RS	59	4.447754	1.525516	309.437461	0.006060	0.006752
RS	60	4.751714	1.525516	270.327123	0.005294	0.005925
RS	61	5.075990	1.525516	233.021730	0.004564	0.005129
RS	62	5.421940	1.525516	198.017635	0.003878	0.004376
RS	63	5.791012	1.525516	746.327700	0.014616	0.016696
PA	4+25*2+4+6 0.144504226 0.041034354 5.791012400 0.668960844 0.250026108 0.356058599 0.523743418 0.769764446 1.159885748 1.693034624 2.235053896 2.594017283 2.676373736 2.510587758 2.197392838 1.852805687 1.557805770 1.342849082 1.204508685 1.127823204 1.097550875 1.100987368 1.128193476 1.170972371 1.221350593 1.271520934 1.315709959 1.351332446 1.377916784 1.400555552 1.525515616
//
IT	4755
RD	14
LK	-424971.685501
QD	-173.803582 -> -158.390630
RI	0.0208184084
TR	0.142813	0.041394
MT	5.839091
MM	C_pi: 1.202899, n_recomb: 52215.609026
RS	0	0.000000	0.710259	478.190444	0.009158	0.000869
RS	1	0.006698	0.710259	505.341784	0.009678	0.010570
RS	2	0.013844	0.710259	533.691452	0.010221	0.005781
RS	3	0.021468	0.710259	563.244944	0.010787	0.007612
RS	4	0.029604	0.250812	1663.461948	0.031858	0.024156
RS	5	0.038284	0.250812	1712.841180	0.032803	0.026457
RS	6	0.047545	0.357403	1241.976449	0.023786	0.019696
RS	7	0.057427	0.357403	1288.105026	0.024669	0.020700
RS	8	0.067971	0.522712	916.247105	0.017547	0.014864
RS	9	0.079221	0.522712	956.340237	0.018315	0.015838
RS	10	0.091224	0.765138	683.557441	0.013091	0.011531
RS	11	0.104031	0.765138	717.027530	0.013732	0.012324
RS	12	0.117696	1.157620	498.166903	0.009541	0.008698
RS	13	0.132277	1.157620	524.821340	0.010051	0.009198
RS	14	0.147833	1.706534	375.602955	0.007193	0.006632
RS	15	0.164432	1.706534	396.891262	0.007601	0.006966
RS	16	0.182143	2.276695	314.588849	0.006025	0.005543
RS	17	0.201039	2.276695	332.925631	0.006376	0.005836
RS	18	0.221201	2.662916	301.271334	0.005770	0.005309
RS	19	0.242714	2.662916	318.922476	0.006108	0.005622
RS	20	0.265667	2.758771	325.757160	0.006239	0.005784
RS	21	0.290158	2.758771	344.580015	0.006599	0.006155
RS	22	0.316288	2.589102	388.022835	0.007431	0.006994
RS	23	0.344169	2.589102	409.671404	0.007846	0.007470
RS	24	0.373918	2.260106	494.699137	0.009474	0.009125
RS	25	0.405658	2.260106	520.576854	0.009970	0.009760
RS	26	0.439525	1.896674	651.176037	0.012471	0.012366
RS	27	0.475660	1.896674	681.765221	0.013057	0.013185
RS	28	0.514214	1.586124	850.663547	0.016291	0.016656
RS	29	0.555351	1.586124	884.403802	0.016938	0.017608
RS	30	0.599244	1.360717	1067.336666	0.020441	0.021464
RS	31	0.646076	1.360717	1100.120171	0.021069	0.022406
RS	32	0.696044	1.216262	1262.728050	0.024183	0.025895
RS	33	0.749359	1.216262	1289.084778	0.024688	0.026650
RS	34	0.806245	1.136526	1401.722362	0.026845	0.029092
RS	35	0.866941	1.136526	1417.120994	0.027140	0.029526
RS	36	0.931702	1.105297	1466.610949	0.028088	0.030601
RS	37	1.000800	1.105297	1469.088743	0.028135	0.030671
RS	38	1.074527	1.109236	1460.339199	0.027967	0.030480
RS	39	1.153191	1.109236	1450.452058	0.027778	0.030224
RS	40	1.237123	1.137990	1398.916417	0.026791	0.029116
RS	41	1.326677	1.137990	1378.635006	0.026403	0.028613
RS	42	1.422229	1.183054	1302.148034	0.024938	0.026985
RS	43	1.524180	1.183054	1273.711837	0.024393	0.026313
RS	44	1.632960	1.236108	1187.959139	0.022751	0.024511
RS	45	1.749025	1.236108	1153.116930	0.022084	0.023730
RS	46	1.872864	1.288943	1068.932829	0.020472	0.021986
RS	47	2.004997	1.288943	1028.718858	0.019701	0.021127
RS	48	2.145979	1.335438	950.858878	0.018210	0.019536
RS	49	2.296404	1.335438	905.893175	0.017349	0.018610
RS	50	2.456903	1.372852	834.611216	0.015984	0.017171
RS	51	2.628152	1.372852	785.590615	0.015045	0.016181
RS	52	2.810870	1.400704	719.673201	0.013783	0.014858
RS	53	3.005826	1.400704	667.681476	0.012787	0.013817
RS	54	3.213839	1.424383	604.240228	0.011572	0.012545
RS	55	3.435784	1.424383	551.326870	0.010559	0.011485
RS	56	3.672593	1.424383	497.796888	0.009533	0.010410
RS	57	3.925263	1.424383	444.460219	0.008512	0.009335
RS	58	4.194855	1.558343	361.443580	0.006922	0.007658
RS	59	4.482504	1.558343	320.531795	0.006139	0.006820
RS	60	4.789417	1.558343	280.745452	0.005377	0.005998
RS	61	5.116886	1.558343	242.662881	0.004647	0.005206
RS	62	5.466288	1.558343	206.802896	0.003961	0.004454
RS	63	5.839091	1.558343	790.014332	0.015130	0.017218
PA	4+25*2+4+6 0.142813074 0.041394029 5.839090612 0.710259244 0.250811779 0.357403442 0.522712240 0.765138485 1.157619793 1.706534325 2.276695143 2.662916414 2.758771230 2.589102286 2.260105678 1.896674331 1.586123542 1.360717221 1.216262276 1.136526228 1.105297023 1.109235513 1.137990349 1.183053674 1.236107656 1.288942752 1.335437904 1.372851677 1.400704312 1.424382972 1.558342649
//
IT	4059
RD	15
LK	-424941.309621
QD	-166.322280 -> -151.947864
RI	0.0195882786
TR	0.141216	0.041748
MT	5.884419
MM	C_pi: 1.219186, n_recomb: 53346.092491
RS	0	0.000000	0.750819	462.904864	0.008677	0.000841
RS	1	0.006710	0.750819	489.496734	0.009176	0.010460
RS	2	0.013871	0.750819	517.300486	0.009697	0.005549
RS	3	0.021512	0.750819	546.327711	0.010241	0.007260
RS	4	0.029666	0.251729	1700.175875	0.031871	0.024309
RS	5	0.038367	0.251729	1750.933929	0.032822	0.026572
RS	6	0.047652	0.359206	1268.070254	0.023771	0.019745
RS	7	0.057560	0.359206	1315.417046	0.024658	0.020734
RS	8	0.068133	0.522226	941.378256	0.017647	0.014967
RS	9	0.079416	0.522226	982.607438	0.018419	0.015945
RS	10	0.091455	0.760769	705.711379	0.013229	0.011656
RS	11	0.104302	0.760769	740.243264	0.013876	0.012462
RS	12	0.118012	1.154617	512.692364	0.009611	0.008765
RS	13	0.132641	1.154617	540.148676	0.010125	0.009276
RS	14	0.148253	1.717608	383.121196	0.007182	0.006629
RS	15	0.164911	1.717608	404.897590	0.007590	0.006970
RS	16	0.182688	2.314388	317.817490	0.005958	0.005492
RS	17	0.201657	2.314388	336.420604	0.006306	0.005787
RS	18	0.221900	2.727401	302.235824	0.005666	0.005227
RS	19	0.243500	2.727401	320.036250	0.005999	0.005537
RS	20	0.266551	2.837321	325.644290	0.006104	0.005674
RS	21	0.291148	2.837321	344.578476	0.006459	0.006038
RS	22	0.317395	2.664802	387.875226	0.007271	0.006857
RS	23	0.345404	2.664802	409.677072	0.007680	0.007322
RS	24	0.375292	2.320956	496.027546	0.009298	0.008964
RS	25	0.407186	2.320956	522.205015	0.009789	0.009583
RS	26	0.441220	1.939442	656.304920	0.012303	0.012194
RS	27	0.477538	1.939442	687.455556	0.012887	0.012995
RS	28	0.516293	1.613867	862.423193	0.016167	0.016498
RS	29	0.557649	1.613867	897.035030	0.016815	0.017435
RS	30	0.601780	1.378348	1087.887362	0.020393	0.021351
RS	31	0.648872	1.378348	1121.741853	0.021028	0.022285
RS	32	0.699124	1.227964	1292.252929	0.024224	0.025845
RS	33	0.752749	1.227964	1319.628706	0.024737	0.026599
RS	34	0.809971	1.145249	1438.089604	0.026958	0.029098
RS	35	0.871034	1.145249	1454.215055	0.027260	0.029537
RS	36	0.936194	1.113048	1506.301181	0.028236	0.030639
RS	37	1.005727	1.113048	1509.124514	0.028289	0.030718
RS	38	1.079925	1.117411	1499.893438	0.028116	0.030524
RS	39	1.159103	1.117411	1490.039144	0.027932	0.030280
RS	40	1.243594	1.147592	1435.918471	0.026917	0.029149
RS	41	1.333754	1.147592	1415.494048	0.026534	0.028660
RS	42	1.429964	1.194787	1335.452888	0.025034	0.027003
RS	43	1.532631	1.194787	1306.816295	0.024497	0.026348
RS	44	1.642187	1.250354	1217.481342	0.022822	0.024520
RS	45	1.759094	1.250354	1182.436044	0.022165	0.023757
RS	46	1.883847	1.305690	1095.226419	0.020531	0.021995
RS	47	2.016971	1.305690	1054.793264	0.019773	0.021155
RS	48	2.159027	1.354342	974.631435	0.018270	0.019557
RS	49	2.310617	1.354342	929.374845	0.017422	0.018650
RS	50	2.472379	1.393417	856.382814	0.016053	0.017210
RS	51	2.644995	1.393417	806.934344	0.015126	0.016237
RS	52	2.829195	1.422430	739.673488	0.013866	0.014918
RS	53	3.025756	1.422430	687.063878	0.012879	0.013889
RS	54	3.235506	1.447040	622.334068	0.011666	0.012621
RS	55	3.459331	1.447040	568.608190	0.010659	0.011570
RS	56	3.698176	1.447040	514.130195	0.009638	0.010501
RS	57	3.953048	1.447040	459.725887	0.008618	0.009430
RS	58	4.225024	1.589748	372.997823	0.006992	0.007715
RS	59	4.515250	1.589748	331.536414	0.006215	0.006886
RS	60	4.824951	1.589748	291.084744	0.005457	0.006070
RS	61	5.155434	1.589748	252.238660	0.004728	0.005281
RS	62	5.508094	1.589748	215.538254	0.004040	0.004530
RS	63	5.884419	1.589748	833.881342	0.015632	0.017728
PA	4+25*2+4+6 0.141216332 0.041747757 5.884418940 0.750819321 0.251728964 0.359205838 0.522225707 0.760769084 1.154616934 1.717607685 2.314387621 2.727400795 2.837321448 2.664801804 2.320955986 1.939441825 1.613866969 1.378347516 1.227963529 1.145249261 1.113047772 1.117410573 1.147591751 1.194787452 1.250353987 1.305689804 1.354342182 1.393417429 1.422430019 1.447040363 1.589748092
//
IT	4583
RD	16
LK	-424912.970045
QD	-159.390281 -> -145.959067
RI	0.0185128245
TR	0.139706	0.042095
MT	5.927213
MM	C_pi: 1.234853, n_recomb: 54452.727086
RS	0	0.000000	0.790421	449.501503	0.008255	0.000816
RS	1	0.006722	0.790421	475.590160	0.008734	0.010361
RS	2	0.013897	0.790421	502.900661	0.009236	0.005345
RS	3	0.021553	0.790421	531.449768	0.009760	0.006949
RS	4	0.029725	0.252725	1734.950188	0.031862	0.024443
RS	5	0.038446	0.252725	1787.056716	0.032818	0.026672
RS	6	0.047753	0.361385	1291.766394	0.023723	0.019769
RS	7	0.057685	0.361385	1340.286631	0.024614	0.020745
RS	8	0.068285	0.522208	965.159699	0.017725	0.015057
RS	9	0.079598	0.522208	1007.484182	0.018502	0.016036
RS	10	0.091672	0.756653	727.498985	0.013360	0.011779
RS	11	0.104557	0.756653	763.073194	0.014013	0.012596
RS	12	0.118308	1.151038	527.279177	0.009683	0.008835
RS	13	0.132984	1.151038	555.535416	0.010202	0.009357
RS	14	0.148646	1.726597	390.800591	0.007177	0.006632
RS	15	0.165361	1.726597	413.069301	0.007586	0.006978
RS	16	0.183200	2.348541	321.243990	0.005900	0.005449
RS	17	0.202238	2.348541	340.119266	0.006246	0.005745
RS	18	0.222556	2.787828	303.418797	0.005572	0.005152
RS	19	0.244239	2.787828	321.374032	0.005902	0.005460
RS	20	0.267381	2.912264	325.743263	0.005982	0.005574
RS	21	0.292078	2.912264	344.791515	0.006332	0.005931
RS	22	0.318435	2.737833	387.871274	0.007123	0.006730
RS	23	0.346564	2.737833	409.822210	0.007526	0.007184
RS	24	0.376584	2.380055	497.335718	0.009133	0.008812
RS	25	0.408622	2.380055	523.797489	0.009619	0.009417
RS	26	0.442814	1.981167	661.132254	0.012141	0.012029
RS	27	0.479305	1.981167	692.816575	0.012723	0.012814
RS	28	0.518248	1.641057	873.518265	0.016042	0.016344
RS	29	0.559810	1.641057	908.968326	0.016693	0.017267
RS	30	0.604165	1.395736	1107.419688	0.020337	0.021236
RS	31	0.651502	1.395736	1142.319347	0.020978	0.022162
RS	32	0.702022	1.239593	1320.514694	0.024251	0.025787
RS	33	0.755937	1.239593	1348.902685	0.024772	0.026541
RS	34	0.813477	1.153965	1473.106957	0.027053	0.029094
RS	35	0.874886	1.153965	1489.974456	0.027363	0.029538
RS	36	0.940422	1.120777	1544.697310	0.028368	0.030668
RS	37	1.010364	1.120777	1547.898801	0.028426	0.030754
RS	38	1.085008	1.125496	1538.302012	0.028250	0.030561
RS	39	1.164669	1.125496	1528.522671	0.028071	0.030328
RS	40	1.249686	1.156994	1471.971118	0.027032	0.029177
RS	41	1.340418	1.156994	1451.447052	0.026655	0.028703
RS	42	1.437250	1.206185	1368.011657	0.025123	0.027019
RS	43	1.540590	1.206185	1339.212970	0.024594	0.026381
RS	44	1.650878	1.264115	1246.440045	0.022890	0.024529
RS	45	1.768581	1.264115	1211.221455	0.022244	0.023784
RS	46	1.894195	1.321802	1121.104607	0.020589	0.022007
RS	47	2.028254	1.321802	1080.473026	0.019842	0.021185
RS	48	2.171325	1.372474	998.099406	0.018330	0.019581
RS	49	2.324014	1.372474	952.565253	0.017493	0.018690
RS	50	2.486967	1.413090	877.929280	0.016123	0.017251
RS	51	2.660875	1.413090	828.061225	0.015207	0.016293
RS	52	2.846474	1.443163	759.502856	0.013948	0.014978
RS	53	3.044549	1.443163	706.281377	0.012971	0.013962
RS	54	3.255940	1.468607	640.301009	0.011759	0.012697
RS	55	3.481542	1.468607	585.766896	0.010757	0.011654
RS	56	3.722309	1.468607	530.348313	0.009740	0.010591
RS	57	3.979262	1.468607	474.886449	0.008721	0.009523
RS	58	4.253489	1.619816	384.451810	0.007060	0.007772
RS	59	4.546151	1.619816	342.447807	0.006289	0.006950
RS	60	4.858486	1.619816	301.341550	0.005534	0.006140
RS	61	5.191818	1.619816	261.745420	0.004807	0.005354
RS	62	5.547559	1.619816	224.219718	0.004118	0.004604
RS	63	5.927213	1.619816	877.882624	0.016122	0.018228
PA	4+25*2+4+6 0.139705841 0.042095371 5.927213271 0.790420648 0.252724884 0.361385068 0.522208401 0.756652994 1.151038266 1.726597444 2.348541401 2.787828437 2.912263517 2.737832666 2.380054731 1.981166858 1.641056771 1.395735651 1.239593498 1.153964975 1.120777374 1.125496160 1.156993989 1.206185252 1.264114635 1.321802106 1.372474328 1.413089967 1.443163300 1.468607084 1.619816279
//
IT	4557
RD	17
LK	-424886.481343
QD	-152.946613 -> -140.375408
RI	0.0175685824
TR	0.138274	0.042437
MT	5.967680
MM	C_pi: 1.249938, n_recomb: 55536.093080
RS	0	0.000000	0.828886	437.764436	0.007883	0.000793
RS	1	0.006734	0.828886	463.403977	0.008344	0.010272
RS	2	0.013921	0.828886	490.272788	0.008828	0.005164
RS	3	0.021592	0.828886	518.392044	0.009334	0.006676
RS	4	0.029780	0.253766	1768.055981	0.031836	0.024561
RS	5	0.038519	0.253766	1821.480075	0.032798	0.026761
RS	6	0.047847	0.363875	1313.294969	0.023648	0.019773
RS	7	0.057802	0.363875	1362.945081	0.024542	0.020735
RS	8	0.068429	0.522595	987.661784	0.017784	0.015134
RS	9	0.079770	0.522595	1031.042519	0.018565	0.016113
RS	10	0.091875	0.752777	748.911752	0.013485	0.011898
RS	11	0.104796	0.752777	785.508708	0.014144	0.012725
RS	12	0.118587	1.147015	541.893055	0.009757	0.008908
RS	13	0.133306	1.147015	570.945923	0.010281	0.009440
RS	14	0.149016	1.733777	398.608167	0.007177	0.006639
RS	15	0.165784	1.733777	421.372143	0.007587	0.006992
RS	16	0.183682	2.379494	324.833384	0.005849	0.005412
RS	17	0.202784	2.379494	343.985416	0.006194	0.005709
RS	18	0.223173	2.844480	304.785835	0.005488	0.005086
RS	19	0.244935	2.844480	322.900424	0.005814	0.005391
RS	20	0.268162	2.983828	326.018506	0.005870	0.005482
RS	21	0.292953	2.983828	345.182834	0.006215	0.005833
RS	22	0.319414	2.808332	387.987496	0.006986	0.006612
RS	23	0.347656	2.808332	410.083541	0.007384	0.007057
RS	24	0.377801	2.437477	498.621426	0.008978	0.008669
RS	25	0.409975	2.437477	525.353351	0.009460	0.009261
RS	26	0.444315	2.021891	665.682016	0.011986	0.011871
RS	27	0.480969	2.021891	697.874150	0.012566	0.012641
RS	28	0.520090	1.667712	883.995996	0.015918	0.016192
RS	29	0.561845	1.667712	920.252362	0.016570	0.017103
RS	30	0.606413	1.412875	1126.000529	0.020275	0.021119
RS	31	0.653981	1.412875	1161.919645	0.020922	0.022039
RS	32	0.704752	1.251132	1347.587276	0.024265	0.025723
RS	33	0.758943	1.251132	1376.979120	0.024794	0.026478
RS	34	0.816782	1.162650	1506.843402	0.027133	0.029081
RS	35	0.878517	1.162650	1524.465413	0.027450	0.029530
RS	36	0.944408	1.128468	1581.855057	0.028483	0.030688
RS	37	1.014736	1.128468	1585.464014	0.028548	0.030783
RS	38	1.089800	1.133481	1575.610618	0.028371	0.030590
RS	39	1.169919	1.133481	1565.944575	0.028197	0.030368
RS	40	1.255433	1.166196	1507.108397	0.027137	0.029201
RS	41	1.346705	1.166196	1486.524260	0.026767	0.028741
RS	42	1.444123	1.217259	1399.845187	0.025206	0.027034
RS	43	1.548101	1.217259	1370.919457	0.024685	0.026412
RS	44	1.659080	1.277414	1274.845099	0.022955	0.024538
RS	45	1.777533	1.277414	1239.480597	0.022318	0.023811
RS	46	1.903963	1.337319	1146.566327	0.020645	0.022020
RS	47	2.038905	1.337319	1105.755958	0.019911	0.021216
RS	48	2.182935	1.389885	1021.255540	0.018389	0.019606
RS	49	2.336663	1.389885	975.457075	0.017564	0.018732
RS	50	2.500743	1.431930	899.240251	0.016192	0.017294
RS	51	2.675871	1.431930	848.961607	0.015287	0.016350
RS	52	2.862793	1.462974	779.150297	0.014030	0.015039
RS	53	3.062301	1.462974	725.324100	0.013060	0.014034
RS	54	3.275244	1.489161	658.130729	0.011851	0.012773
RS	55	3.502526	1.489161	602.793996	0.010854	0.011737
RS	56	3.745113	1.489161	546.443317	0.009839	0.010679
RS	57	4.004035	1.489161	489.934820	0.008822	0.009614
RS	58	4.280392	1.648631	395.801668	0.007127	0.007827
RS	59	4.575358	1.648631	353.262557	0.006361	0.007013
RS	60	4.890187	1.648631	311.512574	0.005609	0.006209
RS	61	5.226216	1.648631	271.179745	0.004883	0.005425
RS	62	5.584873	1.648631	232.843614	0.004193	0.004675
RS	63	5.967680	1.648631	921.976119	0.016601	0.018718
PA	4+25*2+4+6 0.138274193 0.042436686 5.967680457 0.828885752 0.253765957 0.363875290 0.522594612 0.752777278 1.147015413 1.733776671 2.379493538 2.844479598 2.983828213 2.808332296 2.437477192 2.021890725 1.667711643 1.412875267 1.251132053 1.162650175 1.128468331 1.133481398 1.166196307 1.217259266 1.277414303 1.337318761 1.389885230 1.431930475 1.462973874 1.489161191 1.648630911
//
IT	4709
RD	18
LK	-424861.681970
QD	-146.939943 -> -135.155631
RI	0.0167362054
TR	0.136914	0.042771
MT	6.006028
MM	C_pi: 1.264480, n_recomb: 56596.785123
RS	0	0.000000	0.866079	427.499302	0.007553	0.000772
RS	1	0.006744	0.866079	452.740786	0.007999	0.010191
RS	2	0.013944	0.866079	479.217222	0.008467	0.005003
RS	3	0.021629	0.866079	506.953577	0.008957	0.006434
RS	4	0.029832	0.254822	1799.758694	0.031800	0.024666
RS	5	0.038588	0.254822	1854.469162	0.032766	0.026839
RS	6	0.047935	0.366625	1332.856529	0.023550	0.019760
RS	7	0.057913	0.366625	1383.594048	0.024447	0.020708
RS	8	0.068563	0.523335	1008.942895	0.017827	0.015200
RS	9	0.079932	0.523335	1053.342274	0.018611	0.016177
RS	10	0.092067	0.749130	769.943400	0.013604	0.012014
RS	11	0.105021	0.749130	807.543545	0.014268	0.012850
RS	12	0.118849	1.142642	556.512141	0.009833	0.008983
RS	13	0.133609	1.142642	586.357520	0.010360	0.009524
RS	14	0.149365	1.739390	406.514778	0.007183	0.006651
RS	15	0.166183	1.739390	429.775831	0.007594	0.007008
RS	16	0.184136	2.407569	328.554139	0.005805	0.005380
RS	17	0.203299	2.407569	347.986375	0.006149	0.005679
RS	18	0.223755	2.897632	306.306980	0.005412	0.005025
RS	19	0.245591	2.897632	324.584579	0.005735	0.005329
RS	20	0.268899	3.052187	326.445859	0.005768	0.005397
RS	21	0.293779	3.052187	345.727940	0.006109	0.005743
RS	22	0.320338	2.876424	388.205806	0.006859	0.006502
RS	23	0.348687	2.876424	410.443241	0.007252	0.006938
RS	24	0.378949	2.493311	499.880609	0.008832	0.008535
RS	25	0.411251	2.493311	526.869611	0.009309	0.009115
RS	26	0.445732	2.061663	669.973385	0.011838	0.011720
RS	27	0.482539	2.061663	702.649156	0.012415	0.012476
RS	28	0.521828	1.693844	893.904247	0.015794	0.016045
RS	29	0.563767	1.693844	930.936499	0.016449	0.016944
RS	30	0.608535	1.429764	1143.692184	0.020208	0.021001
RS	31	0.656322	1.429764	1180.605295	0.020860	0.021915
RS	32	0.707332	1.262569	1373.536113	0.024269	0.025655
RS	33	0.761782	1.262569	1403.922242	0.024806	0.026409
RS	34	0.819905	1.171292	1539.359267	0.027199	0.029061
RS	35	0.881947	1.171292	1557.745971	0.027524	0.029516
RS	36	0.948175	1.136108	1617.829018	0.028585	0.030700
RS	37	1.018868	1.136108	1621.871603	0.028657	0.030803
RS	38	1.094330	1.141362	1611.861365	0.028480	0.030613
RS	39	1.174881	1.141362	1602.343596	0.028312	0.030403
RS	40	1.260865	1.175206	1541.357937	0.027234	0.029222
RS	41	1.352648	1.175206	1520.750271	0.026870	0.028775
RS	42	1.450622	1.228029	1430.969718	0.025284	0.027048
RS	43	1.555203	1.228029	1401.949510	0.024771	0.026441
RS	44	1.666838	1.290285	1302.702389	0.023017	0.024548
RS	45	1.786001	1.290285	1267.217758	0.022390	0.023838
RS	46	1.913202	1.352281	1171.611826	0.020701	0.022034
RS	47	2.048982	1.352281	1130.641392	0.019977	0.021247
RS	48	2.193919	1.406628	1044.094195	0.018448	0.019633
RS	49	2.348632	1.406628	998.044702	0.017634	0.018774
RS	50	2.513779	1.450004	920.306061	0.016261	0.017337
RS	51	2.690065	1.450004	869.626748	0.015365	0.016406
RS	52	2.878240	1.481933	798.606730	0.014110	0.015101
RS	53	3.079106	1.481933	744.184067	0.013149	0.014105
RS	54	3.293520	1.508782	675.814852	0.011941	0.012849
RS	55	3.522395	1.508782	619.682342	0.010949	0.011820
RS	56	3.766706	1.508782	562.409046	0.009937	0.010766
RS	57	4.027495	1.508782	504.865600	0.008920	0.009703
RS	58	4.305872	1.676279	407.044743	0.007192	0.007882
RS	59	4.603025	1.676279	363.978421	0.006431	0.007075
RS	60	4.920219	1.676279	321.595668	0.005682	0.006275
RS	61	5.258806	1.676279	280.539357	0.004957	0.005495
RS	62	5.620229	1.676279	241.407391	0.004265	0.004745
RS	63	6.006028	1.676279	966.127615	0.017070	0.019197
PA	4+25*2+4+6 0.136914480 0.042771481 6.006027921 0.866078563 0.254821605 0.366624891 0.523334714 0.749130324 1.142642084 1.739390162 2.407568846 2.897632382 3.052186647 2.876423727 2.493310784 2.061663264 1.693843593 1.429763865 1.262568612 1.171292081 1.136108213 1.141361685 1.175206008 1.228028646 1.290284979 1.352281362 1.406627924 1.450003788 1.481933255 1.508781971 1.676278951
//
IT	4599
RD	19
LK	-424838.428516
QD	-141.326372 -> -130.264334
RI	0.0159982988
TR	0.135621	0.043100
MT	6.042434
MM	C_pi: 1.278518, n_recomb: 57635.464318
RS	0	0.000000	0.901942	418.513501	0.007261	0.000754
RS	1	0.006755	0.901942	443.403467	0.007693	0.010119
RS	2	0.013965	0.901942	469.532885	0.008147	0.004861
RS	3	0.021663	0.901942	496.930009	0.008622	0.006219
RS	4	0.029881	0.255874	1830.250633	0.031756	0.024761
RS	5	0.038654	0.255874	1886.216740	0.032727	0.026912
RS	6	0.048019	0.369590	1350.641321	0.023434	0.019731
RS	7	0.058017	0.369590	1402.425095	0.024333	0.020666
RS	8	0.068691	0.524382	1029.073828	0.017855	0.015256
RS	9	0.080085	0.524382	1074.455976	0.018642	0.016231
RS	10	0.092249	0.745700	790.592735	0.013717	0.012127
RS	11	0.105234	0.745700	829.176740	0.014387	0.012970
RS	12	0.119097	1.138004	571.115462	0.009909	0.009060
RS	13	0.133896	1.138004	601.748476	0.010441	0.009608
RS	14	0.149695	1.743645	414.498344	0.007192	0.006666
RS	15	0.166560	1.743645	438.257447	0.007604	0.007028
RS	16	0.184565	2.433023	332.385873	0.005767	0.005353
RS	17	0.203786	2.433023	352.101092	0.006109	0.005653
RS	18	0.224306	2.947590	307.953348	0.005343	0.004970
RS	19	0.246211	2.947590	326.396666	0.005663	0.005272
RS	20	0.269596	3.117551	327.000888	0.005674	0.005318
RS	21	0.294560	3.117551	346.401905	0.006010	0.005660
RS	22	0.321211	2.942221	388.512689	0.006741	0.006399
RS	23	0.349662	2.942221	410.888110	0.007129	0.006827
RS	24	0.380035	2.547625	501.114473	0.008695	0.008408
RS	25	0.412459	2.547625	528.348621	0.009167	0.008976
RS	26	0.447073	2.100518	674.030107	0.011695	0.011576
RS	27	0.484025	2.100518	707.167120	0.012270	0.012319
RS	28	0.523473	1.719467	903.288339	0.015672	0.015901
RS	29	0.565586	1.719467	941.067620	0.016328	0.016789
RS	30	0.610544	1.446402	1160.554494	0.020136	0.020884
RS	31	0.658538	1.446402	1198.436621	0.020793	0.021792
RS	32	0.709773	1.273893	1398.429442	0.024263	0.025582
RS	33	0.764470	1.273893	1429.799352	0.024808	0.026337
RS	34	0.822861	1.179876	1570.722915	0.027253	0.029035
RS	35	0.885196	1.179876	1589.882252	0.027585	0.029495
RS	36	0.951741	1.143687	1652.676226	0.028675	0.030705
RS	37	1.022781	1.143687	1657.175768	0.028753	0.030817
RS	38	1.098620	1.149132	1647.101844	0.028578	0.030631
RS	39	1.179581	1.149132	1637.764076	0.028416	0.030432
RS	40	1.266011	1.184026	1574.756170	0.027323	0.029239
RS	41	1.358279	1.184026	1554.158274	0.026965	0.028805
RS	42	1.456779	1.238508	1461.408610	0.025356	0.027060
RS	43	1.561932	1.238508	1432.323835	0.024851	0.026468
RS	44	1.674188	1.302751	1330.026437	0.023077	0.024559
RS	45	1.794027	1.302751	1294.445377	0.022459	0.023864
RS	46	1.921959	1.366726	1196.245895	0.020755	0.022050
RS	47	2.058533	1.366726	1155.133067	0.020042	0.021278
RS	48	2.204332	1.422749	1066.614000	0.018506	0.019660
RS	49	2.359979	1.422749	1020.326575	0.017703	0.018816
RS	50	2.526140	1.467363	941.123489	0.016329	0.017381
RS	51	2.703524	1.467363	890.053600	0.015443	0.016463
RS	52	2.892889	1.500104	817.866463	0.014190	0.015162
RS	53	3.095045	1.500104	762.856299	0.013236	0.014176
RS	54	3.310855	1.527539	693.347508	0.012030	0.012923
RS	55	3.541243	1.527539	636.426967	0.011042	0.011901
RS	56	3.787192	1.527539	578.241226	0.010033	0.010852
RS	57	4.049754	1.527539	519.675025	0.009017	0.009791
RS	58	4.330051	1.702840	418.179110	0.007256	0.007936
RS	59	4.629280	1.702840	374.593834	0.006499	0.007136
RS	60	4.948721	1.702840	331.589354	0.005753	0.006340
RS	61	5.289739	1.702840	289.822655	0.005029	0.005562
RS	62	5.653792	1.702840	249.909196	0.004336	0.004813
RS	63	6.042434	1.702840	1010.308856	0.017529	0.019667
PA	4+25*2+4+6 0.135620758 0.043099596 6.042433783 0.901942437 0.255873504 0.369590369 0.524381557 0.745700363 1.138004285 1.743645014 2.433022707 2.947590465 3.117551392 2.942221437 2.547624639 2.100518425 1.719466673 1.446402328 1.273892977 1.179875907 1.143687001 1.149132260 1.184026419 1.238508002 1.302750677 1.366725930 1.422748979 1.467363161 1.500103817 1.527539297 1.702839992
//
IT	3945
RD	20
LK	-424816.595461
QD	-136.068121 -> -125.670902
RI	0.0153413476
TR	0.134387	0.043421
MT	6.077101
MM	C_pi: 1.292089, n_recomb: 58652.696229
RS	0	0.000000	0.936430	410.648978	0.007001	0.000737
RS	1	0.006764	0.936430	435.230009	0.007420	0.010053
RS	2	0.013986	0.936430	461.054235	0.007861	0.004734
RS	3	0.021696	0.936430	488.152775	0.008323	0.006029
RS	4	0.029927	0.256906	1859.708995	0.031707	0.024848
RS	5	0.038716	0.256906	1916.900625	0.032682	0.026979
RS	6	0.048099	0.372737	1366.813955	0.023304	0.019689
RS	7	0.058116	0.372737	1419.604098	0.024204	0.020612
RS	8	0.068811	0.525699	1048.114381	0.017870	0.015302
RS	9	0.080230	0.525699	1094.444938	0.018660	0.016273
RS	10	0.092421	0.742486	810.849335	0.013825	0.012236
RS	11	0.105436	0.742486	850.397880	0.014499	0.013085
RS	12	0.119332	1.133176	585.683567	0.009986	0.009137
RS	13	0.134168	1.133176	617.098690	0.010521	0.009693
RS	14	0.150007	1.746731	422.538012	0.007204	0.006684
RS	15	0.166918	1.746731	446.795362	0.007618	0.007051
RS	16	0.184972	2.456133	336.305429	0.005734	0.005329
RS	17	0.204248	2.456133	356.305574	0.006075	0.005631
RS	18	0.224827	2.994543	309.710334	0.005280	0.004920
RS	19	0.246799	2.994543	328.321798	0.005598	0.005221
RS	20	0.270257	3.180082	327.667442	0.005587	0.005245
RS	21	0.295301	3.180082	347.188414	0.005919	0.005583
RS	22	0.322040	3.005849	388.895300	0.006630	0.006303
RS	23	0.350587	3.005849	411.405542	0.007014	0.006724
RS	24	0.381065	2.600492	502.323560	0.008564	0.008288
RS	25	0.413605	2.600492	529.791945	0.009033	0.008846
RS	26	0.448345	2.138500	677.870805	0.011557	0.011437
RS	27	0.485436	2.138500	711.448254	0.012130	0.012169
RS	28	0.525035	1.744608	912.184080	0.015552	0.015761
RS	29	0.567313	1.744608	950.682974	0.016209	0.016639
RS	30	0.612450	1.462795	1176.643193	0.020061	0.020766
RS	31	0.660641	1.462795	1215.469915	0.020723	0.021669
RS	32	0.712091	1.285101	1422.329521	0.024250	0.025507
RS	33	0.767022	1.285101	1454.671922	0.024801	0.026262
RS	34	0.825668	1.188396	1600.993667	0.027296	0.029004
RS	35	0.888281	1.188396	1620.931672	0.027636	0.029468
RS	36	0.955129	1.151200	1686.450397	0.028753	0.030705
RS	37	1.026499	1.151200	1691.427456	0.028838	0.030825
RS	38	1.102696	1.156795	1681.373844	0.028667	0.030645
RS	39	1.184047	1.156795	1672.244807	0.028511	0.030456
RS	40	1.270901	1.192668	1607.332513	0.027404	0.029254
RS	41	1.363630	1.192668	1586.774870	0.027054	0.028832
RS	42	1.462631	1.248717	1491.181421	0.025424	0.027071
RS	43	1.568329	1.248717	1462.059516	0.024927	0.026493
RS	44	1.681176	1.314844	1356.823842	0.023133	0.024569
RS	45	1.801656	1.314844	1321.168676	0.022525	0.023889
RS	46	1.930285	1.380696	1220.468225	0.020808	0.022066
RS	47	2.067615	1.380696	1179.230076	0.020105	0.021309
RS	48	2.214235	1.438300	1088.811307	0.018564	0.019689
RS	49	2.370771	1.438300	1042.298961	0.017771	0.018858
RS	50	2.537896	1.484070	961.684866	0.016396	0.017426
RS	51	2.716326	1.484070	910.235168	0.015519	0.016519
RS	52	2.906824	1.517554	836.921475	0.014269	0.015223
RS	53	3.110208	1.517554	781.333695	0.013321	0.014247
RS	54	3.327349	1.545510	710.720585	0.012117	0.012998
RS	55	3.559177	1.545510	653.020932	0.011134	0.011981
RS	56	3.806687	1.545510	593.933884	0.010126	0.010935
RS	57	4.070938	1.545510	534.357896	0.009111	0.009876
RS	58	4.353064	1.728401	429.201917	0.007318	0.007989
RS	59	4.654273	1.728401	385.106401	0.006566	0.007195
RS	60	4.975855	1.728401	341.491433	0.005822	0.006404
RS	61	5.319190	1.728401	299.027446	0.005098	0.005628
RS	62	5.685749	1.728401	258.346710	0.004405	0.004879
RS	63	6.077101	1.728401	1054.490732	0.017979	0.020127
PA	4+25*2+4+6 0.134387019 0.043420713 6.077101067 0.936429665 0.256905708 0.372737211 0.525698792 0.742485941 1.133176392 1.746731299 2.456133008 2.994543288 3.180082235 3.005848502 2.600491611 2.138500297 1.744608259 1.462795079 1.285101299 1.188396053 1.151199776 1.156794778 1.192668000 1.248716536 1.314844197 1.380695730 1.438299628 1.484070437 1.517554315 1.545510073 1.728401142
//
IT	4288
RD	21
LK	-424796.070199
QD	-131.132385 -> -121.348667
RI	0.0147541507
TR	0.133209	0.043735
MT	6.110159
MM	C_pi: 1.305222, n_recomb: 59649.122911
RS	0	0.000000	0.969506	403.772168	0.006769	0.000722
RS	1	0.006773	0.969506	428.083156	0.007177	0.009994
RS	2	0.014005	0.969506	453.640634	0.007605	0.004620
RS	3	0.021727	0.969506	480.478238	0.008055	0.005858
RS	4	0.029971	0.257909	1888.264011	0.031656	0.024928
RS	5	0.038775	0.257909	1946.651781	0.032635	0.027042
RS	6	0.048174	0.376035	1381.526263	0.023161	0.019636
RS	7	0.058210	0.376035	1435.284085	0.024062	0.020548
RS	8	0.068926	0.527253	1066.124062	0.017873	0.015339
RS	9	0.080367	0.527253	1113.370047	0.018665	0.016307
RS	10	0.092584	0.739474	830.715206	0.013927	0.012342
RS	11	0.105628	0.739474	871.209263	0.014606	0.013196
RS	12	0.119555	1.128216	600.200443	0.010062	0.009214
RS	13	0.134426	1.128216	632.391568	0.010602	0.009777
RS	14	0.150304	1.748801	430.617940	0.007219	0.006705
RS	15	0.167257	1.748801	455.373110	0.007634	0.007075
RS	16	0.185359	2.477139	340.293448	0.005705	0.005309
RS	17	0.204686	2.477139	360.579713	0.006045	0.005612
RS	18	0.225323	3.038746	311.556649	0.005223	0.004875
RS	19	0.247358	3.038746	330.337948	0.005538	0.005173
RS	20	0.270885	3.239960	328.427839	0.005506	0.005178
RS	21	0.296005	3.239960	348.069394	0.005835	0.005511
RS	22	0.322827	3.067406	389.343484	0.006527	0.006213
RS	23	0.351466	3.067406	411.985581	0.006907	0.006627
RS	24	0.382044	2.651969	503.508989	0.008441	0.008174
RS	25	0.414694	2.651969	531.201581	0.008905	0.008722
RS	26	0.449554	2.175642	681.512381	0.011425	0.011305
RS	27	0.486776	2.175642	715.510852	0.011995	0.012025
RS	28	0.526519	1.769279	920.628664	0.015434	0.015625
RS	29	0.568954	1.769279	959.821123	0.016091	0.016492
RS	30	0.614263	1.478944	1192.007409	0.019984	0.020650
RS	31	0.662641	1.478944	1231.754840	0.020650	0.021547
RS	32	0.714296	1.296185	1445.295042	0.024230	0.025428
RS	33	0.769449	1.296185	1478.597958	0.024788	0.026184
RS	34	0.828338	1.196844	1630.226787	0.027330	0.028968
RS	35	0.891216	1.196844	1650.947823	0.027678	0.029437
RS	36	0.958352	1.158638	1719.203141	0.028822	0.030700
RS	37	1.030035	1.158638	1724.675794	0.028914	0.030828
RS	38	1.106574	1.164345	1714.719675	0.028747	0.030654
RS	39	1.188297	1.164345	1705.825319	0.028598	0.030475
RS	40	1.275555	1.201133	1639.119657	0.027479	0.029266
RS	41	1.368723	1.201133	1618.629990	0.027136	0.028856
RS	42	1.468201	1.258665	1520.309407	0.025488	0.027081
RS	43	1.574418	1.258665	1491.175585	0.024999	0.026517
RS	44	1.687828	1.326584	1383.108429	0.023187	0.024580
RS	45	1.808920	1.326584	1347.399714	0.022589	0.023914
RS	46	1.938213	1.394217	1244.285253	0.020860	0.022083
RS	47	2.076264	1.394217	1202.937806	0.020167	0.021340
RS	48	2.223665	1.453317	1110.685697	0.018620	0.019718
RS	49	2.381050	1.453317	1063.961286	0.017837	0.018900
RS	50	2.549094	1.500168	981.988378	0.016463	0.017471
RS	51	2.728521	1.500168	930.169733	0.015594	0.016575
RS	52	2.920100	1.534332	855.768602	0.014347	0.015284
RS	53	3.124655	1.534332	799.613451	0.013405	0.014316
RS	54	3.343065	1.562747	727.930537	0.012204	0.013071
RS	55	3.576268	1.562747	669.461179	0.011223	0.012059
RS	56	3.825266	1.562747	609.484314	0.010218	0.011018
RS	57	4.091129	1.562747	548.911741	0.009202	0.009960
RS	58	4.374999	1.753025	440.111868	0.007378	0.008041
RS	59	4.678097	1.753025	395.515044	0.006631	0.007253
RS	60	5.001723	1.753025	351.300845	0.005889	0.006466
RS	61	5.347269	1.753025	308.152532	0.005166	0.005692
RS	62	5.716219	1.753025	266.718506	0.004471	0.004943
RS	63	6.110159	1.753025	1098.649951	0.018419	0.020579
PA	4+25*2+4+6 0.133208847 0.043734885 6.110159028 0.969506411 0.257908511 0.376035261 0.527253465 0.739473727 1.128215525 1.748801072 2.477139211 3.038745655 3.239959586 3.067405881 2.651969429 2.175642447 1.769278909 1.478943948 1.296185337 1.196843990 1.158637843 1.164345116 1.201132656 1.258665055 1.326583519 1.394217272 1.453316665 1.500167578 1.534332495 1.562747489 1.753025467
//
IT	4207
RD	22
LK	-424776.751837
QD	-126.490463 -> -117.274202
RI	0.0142268065
TR	0.132083	0.044042
MT	6.141695
MM	C_pi: 1.317941, n_recomb: 60625.399940
RS	0	0.000000	1.001168	397.762753	0.006561	0.000708
RS	1	0.006782	1.001168	421.838839	0.006958	0.009939
RS	2	0.014023	1.001168	447.164474	0.007376	0.004519
RS	3	0.021756	1.001168	473.775526	0.007815	0.005706
RS	4	0.030013	0.258873	1916.036532	0.031605	0.025004
RS	5	0.038830	0.258873	1975.591740	0.032587	0.027102
RS	6	0.048245	0.379463	1394.899569	0.023009	0.019574
RS	7	0.058299	0.379463	1449.587341	0.023911	0.020475
RS	8	0.069034	0.529017	1083.158360	0.017866	0.015368
RS	9	0.080498	0.529017	1131.288015	0.018660	0.016332
RS	10	0.092739	0.736660	850.182785	0.014024	0.012444
RS	11	0.105810	0.736660	891.603292	0.014707	0.013303
RS	12	0.119767	1.123159	614.657447	0.010139	0.009292
RS	13	0.134671	1.123159	647.618147	0.010682	0.009862
RS	14	0.150586	1.750012	438.717901	0.007237	0.006727
RS	15	0.167580	1.750012	463.969590	0.007653	0.007102
RS	16	0.185726	2.496232	344.336468	0.005680	0.005292
RS	17	0.205103	2.496232	364.909539	0.006019	0.005596
RS	18	0.225794	3.080410	313.476058	0.005171	0.004833
RS	19	0.247889	3.080410	332.428315	0.005483	0.005130
RS	20	0.271482	3.297323	329.269539	0.005431	0.005115
RS	21	0.296674	3.297323	349.032080	0.005757	0.005445
RS	22	0.323576	3.126983	389.848820	0.006430	0.006128
RS	23	0.352301	3.126983	412.619973	0.006806	0.006536
RS	24	0.382975	2.702117	504.670399	0.008324	0.008066
RS	25	0.415729	2.702117	532.577858	0.008785	0.008605
RS	26	0.450704	2.211965	684.972679	0.011298	0.011177
RS	27	0.488052	2.211965	719.374082	0.011866	0.011887
RS	28	0.527931	1.793492	928.652922	0.015318	0.015492
RS	29	0.570516	1.793492	968.514118	0.015975	0.016351
RS	30	0.615988	1.494841	1206.698905	0.019904	0.020534
RS	31	0.664545	1.494841	1247.343702	0.020575	0.021427
RS	32	0.716394	1.307138	1467.378958	0.024204	0.025348
RS	33	0.771759	1.307138	1501.629887	0.024769	0.026105
RS	34	0.830879	1.205206	1658.480582	0.027356	0.028928
RS	35	0.894009	1.205206	1679.987276	0.027711	0.029403
RS	36	0.961420	1.165991	1750.983473	0.028882	0.030691
RS	37	1.033402	1.165991	1756.967553	0.028981	0.030827
RS	38	1.110266	1.171777	1747.180357	0.028819	0.030660
RS	39	1.192343	1.171777	1738.544099	0.028677	0.030491
RS	40	1.279986	1.209419	1670.150043	0.027549	0.029275
RS	41	1.373573	1.209419	1649.753552	0.027212	0.028878
RS	42	1.473506	1.268358	1548.816799	0.025547	0.027090
RS	43	1.580216	1.268358	1519.693999	0.025067	0.026539
RS	44	1.694164	1.337981	1408.894958	0.023239	0.024591
RS	45	1.815839	1.337981	1373.151652	0.022650	0.023939
RS	46	1.945765	1.407310	1267.705156	0.020910	0.022100
RS	47	2.084503	1.407310	1226.263445	0.020227	0.021371
RS	48	2.232650	1.467824	1132.242484	0.018676	0.019747
RS	49	2.390843	1.467824	1085.318142	0.017902	0.018942
RS	50	2.559765	1.515686	1002.034689	0.016528	0.017516
RS	51	2.740143	1.515686	949.857866	0.015668	0.016631
RS	52	2.932753	1.550475	874.406773	0.014423	0.015344
RS	53	3.138425	1.550475	817.694684	0.013488	0.014384
RS	54	3.358046	1.579293	744.975501	0.012288	0.013143
RS	55	3.592561	1.579293	685.746200	0.011311	0.012137
RS	56	3.842979	1.579293	624.891246	0.010307	0.011098
RS	57	4.110381	1.579293	563.335423	0.009292	0.010043
RS	58	4.395916	1.776762	450.909122	0.007438	0.008092
RS	59	4.700816	1.776762	405.819952	0.006694	0.007310
RS	60	5.026394	1.776762	361.017644	0.005955	0.006526
RS	61	5.374051	1.776762	317.197714	0.005232	0.005754
RS	62	5.745285	1.776762	275.024056	0.004536	0.005006
RS	63	6.141695	1.776762	1142.768885	0.018850	0.021022
PA	4+25*2+4+6 0.132082791 0.044042321 6.141695303 1.001168187 0.258873169 0.379462905 0.529017386 0.736659911 1.123158560 1.750011885 2.496231999 3.080409823 3.297322953 3.126982667 2.702116724 2.211964847 1.793491891 1.494840914 1.307137526 1.205205882 1.165991373 1.171777064 1.209419126 1.268357934 1.337981063 1.407310131 1.467823830 1.515686069 1.550475107 1.579293378 1.776761797
//
IT	4934
RD	23
LK	-424758.550673
QD	-122.117216 -> -113.426902
RI	0.0137519189
TR	0.131004	0.044343
MT	6.171877
MM	C_pi: 1.330272, n_recomb: 61581.796274
RS	0	0.000000	1.031404	392.523745	0.006374	0.000695
RS	1	0.006790	1.031404	416.397066	0.006762	0.009890
RS	2	0.014041	1.031404	441.522933	0.007170	0.004427
RS	3	0.021784	1.031404	467.939203	0.007599	0.005569
RS	4	0.030053	0.259794	1943.120808	0.031553	0.025075
RS	5	0.038883	0.259794	2003.815527	0.032539	0.027161
RS	6	0.048314	0.382991	1407.080617	0.022849	0.019503
RS	7	0.058384	0.382991	1462.662038	0.023752	0.020394
RS	8	0.069138	0.530971	1099.256602	0.017850	0.015390
RS	9	0.080622	0.530971	1148.239077	0.018646	0.016349
RS	10	0.092886	0.734022	869.264864	0.014116	0.012543
RS	11	0.105983	0.734022	911.593376	0.014803	0.013406
RS	12	0.119969	1.118062	629.030449	0.010215	0.009370
RS	13	0.134905	1.118062	662.753434	0.010762	0.009945
RS	14	0.150854	1.750442	446.833647	0.007256	0.006751
RS	15	0.167887	1.750442	472.580475	0.007674	0.007130
RS	16	0.186076	2.513572	348.423456	0.005658	0.005278
RS	17	0.205501	2.513572	369.283656	0.005997	0.005583
RS	18	0.226244	3.119699	315.457046	0.005123	0.004794
RS	19	0.248395	3.119699	334.581073	0.005433	0.005091
RS	20	0.272051	3.352359	330.175459	0.005362	0.005056
RS	21	0.297313	3.352359	350.058911	0.005684	0.005383
RS	22	0.324290	3.184699	390.398964	0.006340	0.006048
RS	23	0.353099	3.184699	413.296317	0.006711	0.006450
RS	24	0.383864	2.750994	505.806000	0.008214	0.007963
RS	25	0.416717	2.750994	533.919588	0.008670	0.008494
RS	26	0.451802	2.247512	688.259211	0.011176	0.011055
RS	27	0.489269	2.247512	723.046425	0.011741	0.011755
RS	28	0.529279	1.817257	936.285744	0.015204	0.015363
RS	29	0.572007	1.817257	976.791980	0.015862	0.016213
RS	30	0.617635	1.510497	1220.750465	0.019823	0.020419
RS	31	0.666362	1.510497	1262.269683	0.020497	0.021308
RS	32	0.718397	1.317958	1488.622509	0.024173	0.025267
RS	33	0.773965	1.317958	1523.808298	0.024744	0.026024
RS	34	0.833306	1.213483	1685.791890	0.027375	0.028885
RS	35	0.896676	1.213483	1708.085378	0.027737	0.029365
RS	36	0.964350	1.173260	1781.825147	0.028934	0.030677
RS	37	1.036618	1.173260	1788.334253	0.029040	0.030822
RS	38	1.113793	1.179096	1778.779481	0.028885	0.030663
RS	39	1.196208	1.179096	1770.422408	0.028749	0.030504
RS	40	1.284219	1.217540	1700.435528	0.027613	0.029283
RS	41	1.378206	1.217540	1680.155491	0.027283	0.028897
RS	42	1.478574	1.277815	1576.708306	0.025603	0.027099
RS	43	1.585758	1.277815	1547.617904	0.025131	0.026560
RS	44	1.700219	1.349064	1434.181223	0.023289	0.024601
RS	45	1.822452	1.349064	1398.421330	0.022708	0.023962
RS	46	1.952984	1.420011	1290.720198	0.020959	0.022118
RS	47	2.092379	1.420011	1249.199000	0.020285	0.021401
RS	48	2.241239	1.481867	1153.469587	0.018731	0.019777
RS	49	2.400206	1.481867	1106.357952	0.017966	0.018983
RS	50	2.569968	1.530677	1021.811741	0.016593	0.017560
RS	51	2.751255	1.530677	969.288262	0.015740	0.016686
RS	52	2.944852	1.566040	892.823437	0.014498	0.015404
RS	53	3.151594	1.566040	835.565969	0.013568	0.014452
RS	54	3.372374	1.595212	761.843682	0.012371	0.013215
RS	55	3.608144	1.595212	701.865544	0.011397	0.012213
RS	56	3.859923	1.595212	640.145437	0.010395	0.011177
RS	57	4.128797	1.595212	577.620773	0.009380	0.010123
RS	58	4.415927	1.799686	461.587880	0.007496	0.008143
RS	59	4.722554	1.799686	416.016092	0.006756	0.007365
RS	60	5.050000	1.799686	370.637368	0.006019	0.006585
RS	61	5.399679	1.799686	326.158941	0.005296	0.005815
RS	62	5.773101	1.799686	283.259601	0.004600	0.005067
RS	63	6.171877	1.799686	1186.817826	0.019272	0.021456
PA	4+25*2+4+6 0.131004248 0.044342719 6.171877336 1.031404425 0.259793787 0.382990912 0.530970849 0.734021897 1.118062135 1.750442472 2.513572234 3.119698726 3.352359256 3.184698677 2.750993532 2.247511932 1.817257143 1.510496758 1.317958494 1.213482523 1.173260360 1.179095530 1.217540159 1.277814590 1.349064383 1.420010570 1.481866883 1.530677048 1.566040098 1.595212059 1.799686145
//
IT	5448
RD	24
LK	-424741.385933
QD	-117.991251 -> -109.789319
RI	0.0133210664
TR	0.129970	0.044636
MT	6.200792
MM	C_pi: 1.342239, n_recomb: 62519.059306
RS	0	0.000000	1.060348	387.924879	0.006205	0.000684
RS	1	0.006798	1.060348	411.622277	0.006584	0.009844
RS	2	0.014057	1.060348	436.575187	0.006983	0.004345
RS	3	0.021811	1.060348	462.823263	0.007403	0.005446
RS	4	0.030091	0.260666	1969.610179	0.031504	0.025143
RS	5	0.038934	0.260666	2031.417706	0.032493	0.027219
RS	6	0.048378	0.386603	1418.178503	0.022684	0.019426
RS	7	0.058465	0.386603	1474.618703	0.023587	0.020308
RS	8	0.069237	0.533089	1114.481998	0.017826	0.015405
RS	9	0.080741	0.533089	1164.288001	0.018623	0.016359
RS	10	0.093027	0.731561	887.955839	0.014203	0.012638
RS	11	0.106148	0.731561	931.174049	0.014894	0.013505
RS	12	0.120162	1.112944	643.320232	0.010290	0.009447
RS	13	0.135128	1.112944	677.798348	0.010841	0.010029
RS	14	0.151111	1.750229	454.948376	0.007277	0.006777
RS	15	0.168181	1.750229	481.188270	0.007697	0.007159
RS	16	0.186411	2.529344	352.542612	0.005639	0.005266
RS	17	0.205880	2.529344	373.689817	0.005977	0.005572
RS	18	0.226673	3.156769	317.491847	0.005078	0.004759
RS	19	0.248879	3.156769	336.788281	0.005387	0.005054
RS	20	0.272595	3.405109	331.146607	0.005297	0.005001
RS	21	0.297922	3.405109	351.151285	0.005617	0.005325
RS	22	0.324972	3.240587	390.995847	0.006254	0.005972
RS	23	0.353860	3.240587	414.017106	0.006622	0.006369
RS	24	0.384712	2.798641	506.920685	0.008108	0.007865
RS	25	0.417661	2.798641	535.232480	0.008561	0.008389
RS	26	0.452850	2.282295	691.392781	0.011059	0.010937
RS	27	0.490431	2.282295	726.550078	0.011621	0.011628
RS	28	0.530567	1.840591	943.556014	0.015092	0.015238
RS	29	0.573431	1.840591	984.684882	0.015750	0.016079
RS	30	0.619209	1.525913	1234.207766	0.019741	0.020306
RS	31	0.668098	1.525913	1276.579268	0.020419	0.021190
RS	32	0.720311	1.328642	1509.081937	0.024138	0.025184
RS	33	0.776073	1.328642	1545.189225	0.024715	0.025942
RS	34	0.835626	1.221668	1712.216641	0.027387	0.028839
RS	35	0.899227	1.221668	1735.296893	0.027756	0.029324
RS	36	0.967151	1.180440	1811.779215	0.028980	0.030661
RS	37	1.039692	1.180440	1818.825139	0.029092	0.030813
RS	38	1.117165	1.186297	1809.563347	0.028944	0.030663
RS	39	1.199904	1.186297	1801.504229	0.028815	0.030513
RS	40	1.288267	1.225497	1730.013923	0.027672	0.029289
RS	41	1.382637	1.225497	1709.871254	0.027350	0.028914
RS	42	1.483422	1.287043	1604.011020	0.025656	0.027106
RS	43	1.591058	1.287043	1574.972473	0.025192	0.026580
RS	44	1.706011	1.359846	1458.987251	0.023337	0.024612
RS	45	1.828778	1.359846	1423.227203	0.022765	0.023985
RS	46	1.959890	1.432337	1313.344308	0.021007	0.022135
RS	47	2.099915	1.432337	1271.757244	0.020342	0.021431
RS	48	2.249458	1.495469	1174.376686	0.018784	0.019806
RS	49	2.409167	1.495469	1127.089542	0.018028	0.019024
RS	50	2.579732	1.545171	1041.324119	0.016656	0.017604
RS	51	2.761892	1.545171	988.465219	0.015811	0.016740
RS	52	2.956434	1.581060	911.022252	0.014572	0.015463
RS	53	3.164201	1.581060	853.230659	0.013648	0.014518
RS	54	3.386091	1.610541	778.536695	0.012453	0.013285
RS	55	3.623064	1.610541	717.820757	0.011482	0.012287
RS	56	3.876146	1.610541	655.248271	0.010481	0.011255
RS	57	4.146432	1.610541	591.768939	0.009465	0.010202
RS	58	4.435091	1.821844	472.149852	0.007552	0.008192
RS	59	4.743372	1.821844	426.104961	0.006816	0.007419
RS	60	5.072609	1.821844	380.161182	0.006081	0.006643
RS	61	5.424227	1.821844	335.036967	0.005359	0.005875
RS	62	5.799746	1.821844	291.425439	0.004661	0.005127
RS	63	6.200792	1.821844	1230.783296	0.019687	0.021882
PA	4+25*2+4+6 0.129970174 0.044636254 6.200792119 1.060348051 0.260666455 0.386603403 0.533089262 0.731560984 1.112943786 1.750228795 2.529344146 3.156769426 3.405109130 3.240586695 2.798641169 2.282294936 1.840591217 1.525912864 1.328642170 1.221667584 1.180440115 1.186297218 1.225496558 1.287042658 1.359846467 1.432337173 1.495469110 1.545171078 1.581060430 1.610541472 1.821843872
//
IT	4403
RD	25
LK	-424725.183482
QD	-114.092668 -> -106.345034
RI	0.0129302259
TR	0.128977	0.044923
MT	6.228562
MM	C_pi: 1.353869, n_recomb: 63437.664780
RS	0	0.000000	1.087940	383.923421	0.006052	0.000674
RS	1	0.006805	1.087940	407.470812	0.006423	0.009802
RS	2	0.014073	1.087940	432.276791	0.006814	0.004271
RS	3	0.021836	1.087940	458.382639	0.007226	0.005335
RS	4	0.030127	0.261487	1995.580537	0.031457	0.025209
RS	5	0.038983	0.261487	2058.474961	0.032449	0.027276
RS	6	0.048441	0.390295	1428.252646	0.022514	0.019344
RS	7	0.058542	0.390295	1485.517472	0.023417	0.020217
RS	8	0.069331	0.535355	1128.878635	0.017795	0.015414
RS	9	0.080854	0.535355	1179.479915	0.018593	0.016362
RS	10	0.093162	0.729267	906.258831	0.014286	0.012730
RS	11	0.106307	0.729267	950.348773	0.014981	0.013599
RS	12	0.120346	1.107841	657.510677	0.010365	0.009525
RS	13	0.135341	1.107841	692.736233	0.010920	0.010111
RS	14	0.151356	1.749479	463.047195	0.007299	0.006803
RS	15	0.168462	1.749479	489.777478	0.007721	0.007189
RS	16	0.186731	2.543726	356.680097	0.005623	0.005257
RS	17	0.206243	2.543726	378.113619	0.005960	0.005564
RS	18	0.227083	3.191827	319.566199	0.005037	0.004726
RS	19	0.249342	3.191827	339.035138	0.005344	0.005021
RS	20	0.273115	3.455806	332.163818	0.005236	0.004950
RS	21	0.298506	3.455806	352.289343	0.005553	0.005271
RS	22	0.325625	3.294804	391.624865	0.006173	0.005901
RS	23	0.354589	3.294804	414.767445	0.006538	0.006293
RS	24	0.385525	2.845128	508.012288	0.008008	0.007772
RS	25	0.418565	2.845128	536.514831	0.008457	0.008288
RS	26	0.453855	2.316376	694.375269	0.010946	0.010824
RS	27	0.491545	2.316376	729.887640	0.011506	0.011506
RS	28	0.531801	1.863513	950.486880	0.014983	0.015116
RS	29	0.574795	1.863513	992.217077	0.015641	0.015949
RS	30	0.620716	1.541100	1247.104114	0.019659	0.020194
RS	31	0.669762	1.541100	1290.306421	0.020340	0.021074
RS	32	0.722145	1.339192	1528.798440	0.024099	0.025101
RS	33	0.778093	1.339192	1565.813690	0.024683	0.025859
RS	34	0.837849	1.229760	1737.799334	0.027394	0.028791
RS	35	0.901671	1.229760	1761.665188	0.027770	0.029281
RS	36	0.969836	1.187532	1840.883354	0.029019	0.030642
RS	37	1.042640	1.187532	1848.476277	0.029138	0.030801
RS	38	1.120398	1.193387	1839.562115	0.028998	0.030660
RS	39	1.203448	1.193387	1831.817937	0.028876	0.030520
RS	40	1.292149	1.233297	1758.909718	0.027727	0.029293
RS	41	1.386887	1.233297	1738.923439	0.027412	0.028929
RS	42	1.488071	1.296057	1630.740643	0.025706	0.027113
RS	43	1.596142	1.296057	1601.771917	0.025250	0.026598
RS	44	1.711567	1.370348	1483.322088	0.023382	0.024622
RS	45	1.834846	1.370348	1447.577267	0.022819	0.024008
RS	46	1.966515	1.444317	1335.581873	0.021053	0.022153
RS	47	2.107144	1.444317	1293.941910	0.020397	0.021461
RS	48	2.257344	1.508664	1194.963828	0.018837	0.019836
RS	49	2.417764	1.508664	1147.512805	0.018089	0.019065
RS	50	2.589101	1.559207	1060.569835	0.016718	0.017648
RS	51	2.772098	1.559207	1007.386872	0.015880	0.016793
RS	52	2.967549	1.595582	928.998666	0.014644	0.015521
RS	53	3.176300	1.595582	870.684804	0.013725	0.014583
RS	54	3.399256	1.625331	795.050661	0.012533	0.013354
RS	55	3.637386	1.625331	733.608531	0.011564	0.012361
RS	56	3.891720	1.625331	670.196905	0.010565	0.011331
RS	57	4.163362	1.625331	605.777445	0.009549	0.010279
RS	58	4.453489	1.843294	482.593716	0.007607	0.008240
RS	59	4.763361	1.843294	436.085479	0.006874	0.007473
RS	60	5.094319	1.843294	389.588104	0.006141	0.006699
RS	61	5.447800	1.843294	343.830794	0.005420	0.005933
RS	62	5.825335	1.843294	299.520483	0.004721	0.005185
RS	63	6.228562	1.843294	1274.648603	0.020093	0.022301
PA	4+25*2+4+6 0.128977108 0.044922825 6.228562085 1.087940382 0.261487302 0.390294765 0.535355172 0.729267042 1.107840643 1.749479347 2.543725507 3.191827047 3.455806182 3.294804256 2.845127674 2.316375607 1.863513123 1.541099581 1.339191661 1.229760181 1.187532374 1.193387333 1.233296626 1.296056827 1.370348363 1.444316846 1.508664225 1.559207022 1.595582212 1.625330962 1.843294268
//
CC
CC	Brief Description of the file format:
CC	  CC  comments
CC	  MM  useful-messages
CC	  RD  round-of-iterations
CC	  LL  \log[P(sequence)]
CC	  QD  Q-before-opt Q-after-opt
CC	  TR  \theta_0 \rho_0
CC	  RS  k t_k \lambda_k \pi_k \sum_{l\not=k}A_{kl} A_{kk}
CC	  DC  begin end best-k t_k+\Delta_k max-prob
CC
MM	Version: 0.6.5-r67
MM	pattern:4+25*2+4+6, n:63, n_free_lambdas:28
MM	n_iterations:25, skip:1, max_t:5, theta/rho:5
MM	is_decoding:0
MM	n_seqs:18, sum_L:1153469, sum_n:176244
RD	0
LK	0.000000
QD	0.000000 -> 0.000000
RI	inf
TR	0.165812	0.033162
MT	5.000000
MM	C_pi: 1.000000, n_recomb: 37627.947423
RS	0	0.000000	1.000000	237.613046	0.006315	0.000000
RS	1	0.006440	1.000000	251.267130	0.006678	0.000000
RS	2	0.013294	1.000000	265.593998	0.007058	0.000000
RS	3	0.020590	1.000000	280.612002	0.007458	0.000000
RS	4	0.028356	1.000000	296.337834	0.007875	0.000000
RS	5	0.036622	1.000000	312.786139	0.008313	0.000000
RS	6	0.045421	1.000000	329.969074	0.008769	0.000000
RS	7	0.054785	1.000000	347.895814	0.009246	0.000000
RS	8	0.064753	1.000000	366.572020	0.009742	0.000000
RS	9	0.075363	1.000000	385.999236	0.010258	0.000000
RS	10	0.086656	1.000000	406.174242	0.010794	0.000000
RS	11	0.098677	1.000000	427.088340	0.011350	0.000000
RS	12	0.111471	1.000000	448.726594	0.011925	0.000000
RS	13	0.125090	1.000000	471.067004	0.012519	0.000000
RS	14	0.139585	1.000000	494.079637	0.013131	0.000000
RS	15	0.155014	1.000000	517.725696	0.013759	0.000000
RS	16	0.171437	1.000000	541.956566	0.014403	0.000000
RS	17	0.188917	1.000000	566.712817	0.015061	0.000000
RS	18	0.207523	1.000000	591.923190	0.015731	0.000000
RS	19	0.227327	1.000000	617.503590	0.016411	0.000000
RS	20	0.248406	1.000000	643.356091	0.017098	0.000000
RS	21	0.270843	1.000000	669.367993	0.017789	0.000000
RS	22	0.294725	1.000000	695.410953	0.018481	0.000000
RS	23	0.320144	1.000000	721.340230	0.019170	0.000000
RS	24	0.347201	1.000000	746.994091	0.019852	0.000000
RS	25	0.376000	1.000000	772.193417	0.020522	0.000000
RS	26	0.406654	1.000000	796.741572	0.021174	0.000000
RS	27	0.439282	1.000000	820.424591	0.021804	0.000000
RS	28	0.474011	1.000000	843.011760	0.022404	0.000000
RS	29	0.510976	1.000000	864.256639	0.022968	0.000000
RS	30	0.550322	1.000000	883.898626	0.023490	0.000000
RS	31	0.592202	1.000000	901.665106	0.023963	0.000000
RS	32	0.636779	1.000000	917.274274	0.024377	0.000000
RS	33	0.684227	1.000000	930.438677	0.024727	0.000000
RS	34	0.734730	1.000000	940.869531	0.025005	0.000000
RS	35	0.788485	1.000000	948.281834	0.025202	0.000000
RS	36	0.845702	1.000000	952.400292	0.025311	0.000000
RS	37	0.906604	1.000000	952.966015	0.025326	0.000000
RS	38	0.971428	1.000000	949.743928	0.025240	0.000000
RS	39	1.040426	1.000000	942.530776	0.025049	0.000000
RS	40	1.113868	1.000000	931.163560	0.024747	0.000000
RS	41	1.192040	1.000000	915.528164	0.024331	0.000000
RS	42	1.275245	1.000000	895.567903	0.023801	0.000000
RS	43	1.363809	1.000000	871.291611	0.023155	0.000000
RS	44	1.458076	1.000000	842.780886	0.022398	0.000000
RS	45	1.558414	1.000000	810.196002	0.021532	0.000000
RS	46	1.665214	1.000000	773.780021	0.020564	0.000000
RS	47	1.778891	1.000000	733.860579	0.019503	0.000000
RS	48	1.899889	1.000000	690.848902	0.018360	0.000000
RS	49	2.028679	1.000000	645.235600	0.017148	0.000000
RS	50	2.165763	1.000000	597.582967	0.015881	0.000000
RS	51	2.311675	1.000000	548.513620	0.014577	0.000000
RS	52	2.466983	1.000000	498.695526	0.013253	0.000000
RS	53	2.632293	1.000000	448.823716	0.011928	0.000000
RS	54	2.808249	1.000000	399.599244	0.010620	0.000000
RS	55	2.995536	1.000000	351.706238	0.009347	0.000000
RS	56	3.194884	1.000000	305.788133	0.008127	0.000000
RS	57	3.407070	1.000000	262.424420	0.006974	0.000000
RS	58	3.632920	1.000000	222.109354	0.005903	0.000000
RS	59	3.873315	1.000000	185.234103	0.004923	0.000000
RS	60	4.129191	1.000000	152.073710	0.004042	0.000000
RS	61	4.401545	1.000000	122.779970	0.003263	0.000000
RS	62	4.691438	1.000000	97.380943	0.002588	0.000000
RS	63	5.000000	1.000000	274.211887	0.007287	0.000000
PA	4+25*2+4+6 0.165812280 0.033162456 5.000000000 1.000000000 1.000000000 1.000000000 1.000000000 1.000000000 1.000000000 1.000000000 1.000000000 1.000000000 1.000000000 1.000000000 1.000000000 1.000000000 1.000000000 1.000000000 1.000000000 1.000000000 1.000000000 1.000000000 1.000000000 1.000000000 1.000000000 1.000000000 1.000000000 1.000000000 1.000000000 1.000000000 1.000000000
//
IT	5106
RD	1
LK	-439335.058354
QD	-657.590952 -> -435.289840
RI	0.0354960706
TR	0.161302	0.033025
MT	5.216258
MM	C_pi: 1.005798, n_recomb: 37688.464999
RS	0	0.000000	0.390613	612.775407	0.016259	0.001367
RS	1	0.006510	0.390613	641.604078	0.017024	0.020080
RS	2	0.013444	0.390613	671.041822	0.017805	0.011006
RS	3	0.020829	0.390613	700.998817	0.018600	0.015471
RS	4	0.028695	0.440543	649.264026	0.017227	0.018333
RS	5	0.037073	0.440543	678.182616	0.017994	0.018747
RS	6	0.045997	0.573634	544.700394	0.014453	0.017526
RS	7	0.055501	0.573634	570.412776	0.015135	0.015827
RS	8	0.065624	0.723634	473.916288	0.012575	0.014322
RS	9	0.076407	0.723634	497.153840	0.013191	0.013184
RS	10	0.087891	0.865263	436.334904	0.011577	0.012321
RS	11	0.100123	0.865263	458.101999	0.012155	0.011597
RS	12	0.113151	0.991441	419.779319	0.011138	0.010949
RS	13	0.127027	0.991441	440.796735	0.011696	0.010387
RS	14	0.141807	1.091940	420.183216	0.011149	0.009947
RS	15	0.157548	1.091940	441.043386	0.011702	0.009654
RS	16	0.174315	1.162144	434.773815	0.011536	0.009511
RS	17	0.192173	1.162144	455.927235	0.012097	0.009500
RS	18	0.211193	1.204898	460.819928	0.012227	0.009606
RS	19	0.231452	1.204898	482.538679	0.012803	0.009818
RS	20	0.253030	1.224445	496.739679	0.013180	0.010138
RS	21	0.276012	1.224445	519.125980	0.013774	0.010573
RS	22	0.300491	1.224675	541.750289	0.014374	0.011133
RS	23	0.326563	1.224675	564.723874	0.014984	0.011831
RS	24	0.354332	1.210175	594.804862	0.015782	0.012671
RS	25	0.383910	1.210175	618.050898	0.016399	0.013655
RS	26	0.415412	1.186400	653.839928	0.017349	0.014774
RS	27	0.448966	1.186400	676.749672	0.017956	0.016008
RS	28	0.484704	1.159020	715.404669	0.018982	0.017330
RS	29	0.522768	1.159020	737.050014	0.019556	0.018703
RS	30	0.563311	1.132782	774.926023	0.020561	0.020082
RS	31	0.606493	1.132782	794.102438	0.021070	0.021422
RS	32	0.652486	1.110825	827.403129	0.021954	0.022675
RS	33	0.701473	1.110825	842.742990	0.022361	0.023798
RS	34	0.753649	1.094587	868.249630	0.023038	0.024758
RS	35	0.809222	1.094587	878.375381	0.023306	0.025527
RS	36	0.868413	1.084088	893.976605	0.023720	0.026093
RS	37	0.931457	1.084088	897.648565	0.023818	0.026449
RS	38	0.998605	1.078414	902.451175	0.023945	0.026600
RS	39	1.070125	1.078414	898.680595	0.023845	0.026557
RS	40	1.146301	1.076262	892.731688	0.023687	0.026331
RS	41	1.227436	1.076262	880.863137	0.023372	0.025939
RS	42	1.313852	1.076333	864.782663	0.022946	0.025396
RS	43	1.405895	1.076333	844.565451	0.022409	0.024719
RS	44	1.503929	1.077544	819.299403	0.021739	0.023922
RS	45	1.608346	1.077544	790.959854	0.020987	0.023020
RS	46	1.719560	1.079150	757.663217	0.020103	0.022024
RS	47	1.838014	1.079150	721.977712	0.019156	0.020946
RS	48	1.964179	1.080750	682.056022	0.018097	0.019797
RS	49	2.098558	1.080750	640.400009	0.016992	0.018589
RS	50	2.241686	1.082170	595.644491	0.015804	0.017332
RS	51	2.394130	1.082170	549.971136	0.014593	0.016040
RS	52	2.556499	1.083277	502.625559	0.013336	0.014728
RS	53	2.729439	1.083277	455.334718	0.012082	0.013411
RS	54	2.913637	1.083903	407.954293	0.010824	0.012104
RS	55	3.109826	1.083903	361.654381	0.009596	0.010822
RS	56	3.318787	1.083903	316.801649	0.008406	0.009577
RS	57	3.541351	1.083903	274.002767	0.007270	0.008381
RS	58	3.778405	1.091374	232.373569	0.006166	0.007245
RS	59	4.030891	1.091374	195.754997	0.005194	0.006179
RS	60	4.299814	1.091374	162.408425	0.004309	0.005192
RS	61	4.586244	1.091374	132.569123	0.003517	0.004292
RS	62	4.891320	1.091374	106.354253	0.002822	0.003487
RS	63	5.216258	1.091374	312.570805	0.008294	0.010595
PA	4+25*2+4+6 0.161302001 0.033025190 5.216257572 0.390613079 0.440542936 0.573634148 0.723633766 0.865263462 0.991441488 1.091939926 1.162144184 1.204898357 1.224445343 1.224675179 1.210174561 1.186400175 1.159019947 1.132781506 1.110824585 1.094587326 1.084088326 1.078414440 1.076261997 1.076333046 1.077544212 1.079149723 1.080749989 1.082169533 1.083276987 1.083903313 1.091373861
//
IT	4789
RD	2
LK	-438976.323876
QD	-464.696259 -> -374.978823
RI	0.0493412627
TR	0.158171	0.033419
MT	5.334554
MM	C_pi: 1.002389, n_recomb: 38003.699153
RS	0	0.000000	0.287776	840.833052	0.022125	0.001599
RS	1	0.006547	0.287776	875.181594	0.023029	0.020407
RS	2	0.013523	0.287776	909.540110	0.023933	0.012944
RS	3	0.020956	0.287776	943.707284	0.024832	0.018426
RS	4	0.028875	0.311142	905.044913	0.023815	0.020281
RS	5	0.037313	0.311142	937.808784	0.024677	0.022274
RS	6	0.046303	0.450197	673.563438	0.017724	0.017387
RS	7	0.055882	0.450197	702.183473	0.018477	0.017134
RS	8	0.066088	0.630446	523.783118	0.013782	0.013379
RS	9	0.076962	0.630446	548.327158	0.014428	0.013314
RS	10	0.088548	0.821871	440.817392	0.011599	0.011157
RS	11	0.100893	0.821871	462.548334	0.012171	0.011187
RS	12	0.114046	1.011477	394.603129	0.010383	0.009760
RS	13	0.128060	1.011477	414.566184	0.010909	0.009740
RS	14	0.142992	1.175974	374.681504	0.009859	0.008847
RS	15	0.158901	1.175974	393.782249	0.010362	0.008909
RS	16	0.175852	1.297759	374.952585	0.009866	0.008502
RS	17	0.193913	1.297759	393.923710	0.010365	0.008708
RS	18	0.213156	1.374054	390.686324	0.010280	0.008666
RS	19	0.233659	1.374054	410.045020	0.010790	0.009000
RS	20	0.255505	1.407566	419.787054	0.011046	0.009258
RS	21	0.278781	1.407566	439.874619	0.011575	0.009744
RS	22	0.303581	1.402978	461.912066	0.012154	0.010327
RS	23	0.330004	1.402978	482.894392	0.012707	0.011024
RS	24	0.358158	1.368793	516.657280	0.013595	0.011983
RS	25	0.388154	1.368793	538.443691	0.014168	0.012932
RS	26	0.420115	1.316996	582.090606	0.015317	0.014274
RS	27	0.454168	1.316996	604.213829	0.015899	0.015453
RS	28	0.490451	1.260103	653.943469	0.017207	0.017091
RS	29	0.529109	1.260103	675.479402	0.017774	0.018393
RS	30	0.570299	1.207966	725.819681	0.019099	0.020135
RS	31	0.614185	1.207966	745.426730	0.019615	0.021390
RS	32	0.660945	1.166360	790.388948	0.020798	0.022983
RS	33	0.710766	1.166360	806.488664	0.021221	0.024006
RS	34	0.763849	1.137295	841.043260	0.022131	0.025219
RS	35	0.820407	1.137295	852.078876	0.022421	0.025875
RS	36	0.880668	1.120041	873.294159	0.022979	0.026577
RS	37	0.944875	1.120041	877.956788	0.023102	0.026818
RS	38	1.013286	1.112278	885.231588	0.023293	0.027000
RS	39	1.086176	1.112278	882.579825	0.023224	0.026852
RS	40	1.163838	1.111166	876.962289	0.023076	0.026588
RS	41	1.246585	1.111166	866.450614	0.022799	0.026116
RS	42	1.334749	1.114029	849.746623	0.022360	0.025507
RS	43	1.428686	1.114029	831.221650	0.021872	0.024779
RS	44	1.528773	1.118711	805.338188	0.021191	0.023918
RS	45	1.635413	1.118711	779.051278	0.020499	0.022992
RS	46	1.749035	1.123759	745.684861	0.019621	0.021952
RS	47	1.870096	1.123759	712.339772	0.018744	0.020873
RS	48	1.999083	1.128428	673.010745	0.017709	0.019702
RS	49	2.136516	1.128428	633.824511	0.016678	0.018508
RS	50	2.282946	1.132417	590.171053	0.015529	0.017249
RS	51	2.438964	1.132417	546.883915	0.014390	0.015982
RS	52	2.605196	1.135499	500.901870	0.013180	0.014681
RS	53	2.782312	1.135499	455.681512	0.011990	0.013391
RS	54	2.971025	1.137558	409.597370	0.010778	0.012102
RS	55	3.172093	1.137558	364.861380	0.009601	0.010843
RS	56	3.386325	1.137558	321.223055	0.008452	0.009618
RS	57	3.614584	1.137558	279.293132	0.007349	0.008438
RS	58	3.857788	1.153652	236.644605	0.006227	0.007269
RS	59	4.116914	1.153652	200.831932	0.005285	0.006227
RS	60	4.393006	1.153652	167.918995	0.004418	0.005257
RS	61	4.687175	1.153652	138.189268	0.003636	0.004368
RS	62	5.000604	1.153652	111.816290	0.002942	0.003568
RS	63	5.334554	1.153652	339.869964	0.008943	0.011116
PA	4+25*2+4+6 0.158170675 0.033419309 5.334553819 0.287775830 0.311141725 0.450196589 0.630446016 0.821870932 1.011476894 1.175973635 1.297758853 1.374054228 1.407566424 1.402977983 1.368792522 1.316996424 1.260103119 1.207966386 1.166359670 1.137294537 1.120041057 1.112277902 1.111165936 1.114029109 1.118711498 1.123759450 1.128428312 1.132417106 1.135498698 1.137558065 1.153652145
//
IT	4746
RD	3
LK	-438819.562043
QD	-404.182562 -> -348.865163
RI	0.0558990770
TR	0.155286	0.033925
MT	5.425382
MM	C_pi: 1.012231, n_recomb: 38941.970932
RS	0	0.000000	0.268602	925.867529	0.023776	0.001636
RS	1	0.006575	0.268602	962.223551	0.024709	0.020316
RS	2	0.013583	0.268602	998.354008	0.025637	0.013188
RS	3	0.021051	0.268602	1034.016266	0.026553	0.018734
RS	4	0.029011	0.263538	1089.155461	0.027969	0.021798
RS	5	0.037494	0.263538	1122.986791	0.028837	0.024510
RS	6	0.046534	0.399364	767.141936	0.019700	0.017749
RS	7	0.056169	0.399364	797.599079	0.020482	0.018091
RS	8	0.066438	0.590165	562.727628	0.014450	0.013167
RS	9	0.077382	0.590165	588.464984	0.015111	0.013538
RS	10	0.089045	0.806668	450.925231	0.011579	0.010728
RS	11	0.101475	0.806668	473.090066	0.012149	0.011068
RS	12	0.114723	1.036117	386.776475	0.009932	0.009229
RS	13	0.128842	1.036117	406.547926	0.010440	0.009431
RS	14	0.143889	1.247120	355.170400	0.009121	0.008283
RS	15	0.159925	1.247120	373.634789	0.009595	0.008489
RS	16	0.177016	1.410072	347.631461	0.008927	0.007927
RS	17	0.195231	1.410072	365.695578	0.009391	0.008217
RS	18	0.214643	1.514786	357.979553	0.009193	0.008082
RS	19	0.235332	1.514786	376.309746	0.009663	0.008454
RS	20	0.257381	1.560056	383.838673	0.009857	0.008672
RS	21	0.280879	1.560056	402.927579	0.010347	0.009159
RS	22	0.305923	1.549415	425.421772	0.010925	0.009759
RS	23	0.332614	1.549415	445.606648	0.011443	0.010425
RS	24	0.361060	1.494745	483.097241	0.012406	0.011474
RS	25	0.391376	1.494745	504.456104	0.012954	0.012369
RS	26	0.423685	1.415061	555.316275	0.014260	0.013885
RS	27	0.458119	1.415061	577.487828	0.014829	0.014995
RS	28	0.494817	1.330191	637.271627	0.016365	0.016885
RS	29	0.533928	1.330191	659.308872	0.016931	0.018115
RS	30	0.575610	1.254891	720.909599	0.018512	0.020151
RS	31	0.620034	1.254891	741.302129	0.019036	0.021332
RS	32	0.667378	1.196906	796.550595	0.020455	0.023199
RS	33	0.717836	1.196906	813.473042	0.020889	0.024150
RS	34	0.771611	1.158183	855.446259	0.021967	0.025558
RS	35	0.828922	1.158183	867.137855	0.022267	0.026145
RS	36	0.890001	1.136884	892.046003	0.022907	0.026935
RS	37	0.955096	1.136884	897.128548	0.023038	0.027114
RS	38	1.024472	1.129191	904.730691	0.023233	0.027290
RS	39	1.098410	1.129191	902.332483	0.023171	0.027096
RS	40	1.177208	1.130798	894.797285	0.022978	0.026768
RS	41	1.261189	1.130798	884.516654	0.022714	0.026267
RS	42	1.350691	1.137760	864.935021	0.022211	0.025575
RS	43	1.446078	1.137760	846.755014	0.021744	0.024838
RS	44	1.547737	1.146943	818.048297	0.021007	0.023904
RS	45	1.656081	1.146943	792.291416	0.020345	0.022987
RS	46	1.771548	1.156255	756.713137	0.019432	0.021895
RS	47	1.894608	1.156255	724.069669	0.018594	0.020839
RS	48	2.025760	1.164650	683.274318	0.017546	0.019641
RS	49	2.165535	1.164650	644.876124	0.016560	0.018477
RS	50	2.314500	1.171738	600.381181	0.015417	0.017210
RS	51	2.473261	1.171738	557.838657	0.014325	0.015976
RS	52	2.642460	1.177217	511.444252	0.013133	0.014681
RS	53	2.822785	1.177217	466.775230	0.011986	0.013422
RS	54	3.014967	1.181174	420.391856	0.010795	0.012146
RS	55	3.219785	1.181174	375.903280	0.009653	0.010912
RS	56	3.438071	1.181174	332.265125	0.008532	0.009706
RS	57	3.670709	1.181174	290.101898	0.007450	0.008539
RS	58	3.918645	1.206671	245.265485	0.006298	0.007331
RS	59	4.182882	1.206671	209.437709	0.005378	0.006309
RS	60	4.464495	1.206671	176.256222	0.004526	0.005353
RS	61	4.764624	1.206671	146.045773	0.003750	0.004472
RS	62	5.084487	1.206671	119.026857	0.003057	0.003674
RS	63	5.425382	1.206671	372.472191	0.009565	0.011738
PA	4+25*2+4+6 0.155285834 0.033925486 5.425382196 0.268602457 0.263537895 0.399363589 0.590165329 0.806667617 1.036117376 1.247119650 1.410072143 1.514785971 1.560056165 1.549414987 1.494744942 1.415060958 1.330191200 1.254891068 1.196906401 1.158183285 1.136883983 1.129191044 1.130797761 1.137760406 1.146942646 1.156254750 1.164650012 1.171738075 1.177216723 1.181173501 1.206670845
//
IT	3853
RD	4
LK	-438715.743022
QD	-372.635784 -> -328.453251
RI	0.0557171610
TR	0.152419	0.034424
MT	5.510630
MM	C_pi: 1.031082, n_recomb: 40227.439398
RS	0	0.000000	0.275301	936.537836	0.023281	0.001603
RS	1	0.006601	0.275301	974.052864	0.024214	0.020052
RS	2	0.013638	0.275301	1011.423800	0.025143	0.012767
RS	3	0.021140	0.275301	1048.408716	0.026062	0.017978
RS	4	0.029136	0.241296	1234.928481	0.030699	0.023068
RS	5	0.037661	0.241296	1269.473001	0.031557	0.026101
RS	6	0.046748	0.373684	846.603440	0.021045	0.018252
RS	7	0.056435	0.373684	878.796923	0.021846	0.018863
RS	8	0.066762	0.569381	600.656016	0.014932	0.013205
RS	9	0.077770	0.569381	627.769229	0.015605	0.013787
RS	10	0.089505	0.800596	467.487628	0.011621	0.010577
RS	11	0.102015	0.800596	490.477665	0.012193	0.011070
RS	12	0.115350	1.057799	389.903845	0.009692	0.008966
RS	13	0.129566	1.057799	410.015686	0.010192	0.009277
RS	14	0.144720	1.305213	349.624321	0.008691	0.007958
RS	15	0.160874	1.305213	368.074614	0.009150	0.008232
RS	16	0.178095	1.503179	336.499204	0.008365	0.007562
RS	17	0.196453	1.503179	354.330766	0.008808	0.007886
RS	18	0.216022	1.633932	343.161545	0.008531	0.007682
RS	19	0.236883	1.633932	361.155006	0.008978	0.008064
RS	20	0.259122	1.690984	367.046891	0.009124	0.008246
RS	21	0.282828	1.690984	385.812968	0.009591	0.008718
RS	22	0.308099	1.675239	408.939763	0.010166	0.009324
RS	23	0.335039	1.675239	428.957708	0.010663	0.009954
RS	24	0.363757	1.601297	470.033716	0.011684	0.011064
RS	25	0.394370	1.601297	491.529847	0.012219	0.011905
RS	26	0.427004	1.495394	549.292243	0.013655	0.013553
RS	27	0.461793	1.495394	572.000628	0.014219	0.014601
RS	28	0.498878	1.384861	641.521865	0.015947	0.016691
RS	29	0.538411	1.384861	664.463434	0.016518	0.017858
RS	30	0.580554	1.289085	737.071517	0.018323	0.020132
RS	31	0.625479	1.289085	758.547932	0.018856	0.021259
RS	32	0.673369	1.217300	823.810107	0.020479	0.023349
RS	33	0.724421	1.217300	841.720569	0.020924	0.024254
RS	34	0.778842	1.171034	890.666389	0.022141	0.025816
RS	35	0.836857	1.171034	903.023577	0.022448	0.026366
RS	36	0.898700	1.147230	930.922355	0.023141	0.027215
RS	37	0.964627	1.147230	936.274993	0.023275	0.027366
RS	38	1.034905	1.140651	943.282134	0.023449	0.027518
RS	39	1.109822	1.140651	940.840272	0.023388	0.027307
RS	40	1.189685	1.145660	930.358006	0.023127	0.026905
RS	41	1.274819	1.145660	919.879008	0.022867	0.026403
RS	42	1.365574	1.157185	896.369461	0.022283	0.025623
RS	43	1.462319	1.157185	877.985201	0.021826	0.024898
RS	44	1.565451	1.171197	845.427505	0.021016	0.023888
RS	45	1.675391	1.171197	819.543265	0.020373	0.022995
RS	46	1.792588	1.185024	780.748933	0.019408	0.021851
RS	47	1.917522	1.185024	748.059473	0.018596	0.020826
RS	48	2.050702	1.197347	704.808963	0.017521	0.019600
RS	49	2.192674	1.197347	666.389705	0.016566	0.018472
RS	50	2.344018	1.207702	620.083990	0.015414	0.017196
RS	51	2.505353	1.207702	577.454471	0.014355	0.015997
RS	52	2.677337	1.215723	529.720958	0.013168	0.014706
RS	53	2.860675	1.215723	484.793437	0.012051	0.013478
RS	54	3.056115	1.221783	437.231986	0.010869	0.012209
RS	55	3.264456	1.221783	392.251678	0.009751	0.010999
RS	56	3.486551	1.221783	347.913909	0.008649	0.009811
RS	57	3.723306	1.221783	304.864107	0.007579	0.008657
RS	58	3.975690	1.257207	257.043817	0.006390	0.007405
RS	59	4.244735	1.257207	220.702067	0.005486	0.006403
RS	60	4.531539	1.257207	186.810449	0.004644	0.005460
RS	61	4.837276	1.257207	155.733391	0.003871	0.004585
RS	62	5.163196	1.257207	127.735428	0.003175	0.003788
RS	63	5.510630	1.257207	410.390698	0.010202	0.012399
PA	4+25*2+4+6 0.152419086 0.034424140 5.510629805 0.275301278 0.241295502 0.373683915 0.569380746 0.800596316 1.057799167 1.305213254 1.503178570 1.633931829 1.690984264 1.675238756 1.601297493 1.495394428 1.384861457 1.289084820 1.217300276 1.171034488 1.147229582 1.140651206 1.145660446 1.157185023 1.171196783 1.185023944 1.197346704 1.207702295 1.215723009 1.221783325 1.257207026
//
IT	4743
RD	5
LK	-438630.315369
QD	-348.708714 -> -310.055929
RI	0.0525959579
TR	0.149587	0.034890
MT	5.595088
MM	C_pi: 1.054154, n_recomb: 41658.325485
RS	0	0.000000	0.293020	914.737832	0.021958	0.001542
RS	1	0.006626	0.293020	952.945636	0.022875	0.019733
RS	2	0.013692	0.293020	991.221790	0.023794	0.012115
RS	3	0.021226	0.293020	1029.343868	0.024709	0.016870
RS	4	0.029259	0.229233	1358.479658	0.032610	0.024136
RS	5	0.037824	0.229233	1393.874172	0.033460	0.027310
RS	6	0.046957	0.358919	918.086728	0.022038	0.018758
RS	7	0.056695	0.358919	952.035575	0.022853	0.019497
RS	8	0.067079	0.557271	638.153037	0.015319	0.013330
RS	9	0.078150	0.557271	666.750466	0.016005	0.014024
RS	10	0.089955	0.797674	487.676345	0.011707	0.010543
RS	11	0.102542	0.797674	511.700065	0.012283	0.011126
RS	12	0.115964	1.075252	398.799690	0.009573	0.008831
RS	13	0.130275	1.075252	419.527502	0.010071	0.009206
RS	14	0.145534	1.352438	351.109540	0.008428	0.007754
RS	15	0.161804	1.352438	369.859900	0.008878	0.008067
RS	16	0.179152	1.581370	333.269488	0.008000	0.007309
RS	17	0.197650	1.581370	351.201856	0.008431	0.007651
RS	18	0.217374	1.737081	336.861745	0.008086	0.007386
RS	19	0.238405	1.737081	354.853314	0.008518	0.007768
RS	20	0.260829	1.806877	359.172888	0.008622	0.007913
RS	21	0.284740	1.806877	377.935655	0.009072	0.008369
RS	22	0.310234	1.787803	401.536691	0.009639	0.008969
RS	23	0.337418	1.787803	421.677101	0.010122	0.009565
RS	24	0.366404	1.696399	466.000719	0.011186	0.010715
RS	25	0.397310	1.696399	487.885899	0.011712	0.011509
RS	26	0.430264	1.566157	552.133660	0.013254	0.013255
RS	27	0.465402	1.566157	575.594674	0.013817	0.014250
RS	28	0.502868	1.432020	654.500475	0.015711	0.016499
RS	29	0.542817	1.432020	678.531079	0.016288	0.017616
RS	30	0.585413	1.317824	761.936484	0.018290	0.020087
RS	31	0.630832	1.317824	784.647172	0.018835	0.021173
RS	32	0.679261	1.233995	859.801780	0.020639	0.023452
RS	33	0.730898	1.233995	878.802174	0.021095	0.024327
RS	34	0.785958	1.181457	934.557492	0.022434	0.026018
RS	35	0.844665	1.181457	947.620121	0.022747	0.026549
RS	36	0.907264	1.155932	978.211720	0.023482	0.027441
RS	37	0.974010	1.155932	983.810761	0.023616	0.027583
RS	38	1.045179	1.150878	989.803744	0.023760	0.027703
RS	39	1.121064	1.150878	987.239172	0.023698	0.027493
RS	40	1.201977	1.159463	973.342560	0.023365	0.027016
RS	41	1.288253	1.159463	962.538261	0.023106	0.026524
RS	42	1.380245	1.175595	934.652704	0.022436	0.025659
RS	43	1.478333	1.175595	915.890412	0.021986	0.024956
RS	44	1.582921	1.194427	879.071427	0.021102	0.023874
RS	45	1.694440	1.194427	852.837216	0.020472	0.023010
RS	46	1.813348	1.212739	810.445498	0.019455	0.021817
RS	47	1.940136	1.212739	777.439216	0.018662	0.020827
RS	48	2.075325	1.228958	731.357645	0.017556	0.019574
RS	49	2.219473	1.228958	692.606515	0.016626	0.018482
RS	50	2.373172	1.242560	644.109306	0.015462	0.017196
RS	51	2.537056	1.242560	601.057918	0.014428	0.016032
RS	52	2.711801	1.253118	551.604352	0.013241	0.014743
RS	53	2.898124	1.253118	506.080552	0.012148	0.013545
RS	54	3.096794	1.261325	456.964572	0.010969	0.012282
RS	55	3.308629	1.261325	411.175615	0.009870	0.011095
RS	56	3.534502	1.261325	365.835333	0.008782	0.009923
RS	57	3.775341	1.261325	321.612910	0.007720	0.008780
RS	58	4.032140	1.307000	270.375213	0.006490	0.007483
RS	59	4.305956	1.307000	233.308533	0.005601	0.006500
RS	60	4.597916	1.307000	198.518918	0.004765	0.005568
RS	61	4.909222	1.307000	166.408973	0.003995	0.004699
RS	62	5.241158	1.307000	137.285413	0.003296	0.003902
RS	63	5.595088	1.307000	451.918757	0.010848	0.013068
PA	4+25*2+4+6 0.149586927 0.034890383 5.595088473 0.293020364 0.229233442 0.358918679 0.557271218 0.797673989 1.075252345 1.352438384 1.581370445 1.737081006 1.806877232 1.787803127 1.696399423 1.566157040 1.432019935 1.317823734 1.233995295 1.181457447 1.155931921 1.150877706 1.159463097 1.175594905 1.194427466 1.212739176 1.228958477 1.242559574 1.253118420 1.261324988 1.307000011
//
IT	4946
RD	6
LK	-438554.828996
QD	-328.107249 -> -293.296889
RI	0.0486203042
TR	0.146839	0.035326
MT	5.678734
MM	C_pi: 1.078855, n_recomb: 43137.957749
RS	0	0.000000	0.316450	880.487794	0.020411	0.001471
RS	1	0.006651	0.316450	918.990785	0.021304	0.019409
RS	2	0.013745	0.316450	957.801057	0.022203	0.011415
RS	3	0.021310	0.316450	996.722665	0.023105	0.015703
RS	4	0.029379	0.222038	1467.387655	0.034016	0.025036
RS	5	0.037984	0.222038	1503.804287	0.034860	0.028266
RS	6	0.047161	0.349784	983.533622	0.022800	0.019219
RS	7	0.056949	0.349784	1019.241949	0.023627	0.020021
RS	8	0.067388	0.549771	674.615504	0.015639	0.013476
RS	9	0.078521	0.549771	704.731664	0.016337	0.014237
RS	10	0.090395	0.796006	509.566160	0.011812	0.010563
RS	11	0.103059	0.796006	534.722072	0.012396	0.011205
RS	12	0.116564	1.088938	410.728996	0.009521	0.008763
RS	13	0.130969	1.088938	432.214722	0.010019	0.009181
RS	14	0.146331	1.391070	356.302367	0.008260	0.007621
RS	15	0.162714	1.391070	375.516432	0.008705	0.007959
RS	16	0.180188	1.648026	334.144163	0.007746	0.007125
RS	17	0.198824	1.648026	352.348701	0.008168	0.007477
RS	18	0.218699	1.828115	334.902882	0.007764	0.007156
RS	19	0.239896	1.828115	353.060340	0.008184	0.007535
RS	20	0.262503	1.911920	355.715725	0.008246	0.007641
RS	21	0.286614	1.911920	374.628029	0.008684	0.008082
RS	22	0.312328	1.891429	398.455506	0.009237	0.008668
RS	23	0.339753	1.891429	418.847138	0.009709	0.009236
RS	24	0.369002	1.784412	466.008166	0.010803	0.010408
RS	25	0.400196	1.784412	488.383264	0.011321	0.011162
RS	26	0.433465	1.631523	558.625948	0.012950	0.012981
RS	27	0.468946	1.631523	582.918443	0.013513	0.013931
RS	28	0.506788	1.475420	670.773022	0.015549	0.016309
RS	29	0.547146	1.475420	695.961256	0.016133	0.017384
RS	30	0.590189	1.344295	789.886455	0.018311	0.020022
RS	31	0.636094	1.344295	813.896435	0.018867	0.021078
RS	32	0.685053	1.249590	898.815643	0.020836	0.023518
RS	33	0.737268	1.249590	918.963003	0.021303	0.024375
RS	34	0.792957	1.191535	981.448026	0.022751	0.026177
RS	35	0.852349	1.191535	995.257110	0.023071	0.026700
RS	36	0.915691	1.164661	1028.425199	0.023840	0.027628
RS	37	0.983246	1.164661	1034.293890	0.023976	0.027770
RS	38	1.055295	1.161228	1039.105143	0.024088	0.027857
RS	39	1.132135	1.161228	1036.427369	0.024026	0.027655
RS	40	1.214086	1.173324	1018.941649	0.023621	0.027106
RS	41	1.301488	1.173324	1007.809505	0.023362	0.026632
RS	42	1.394704	1.193922	975.405337	0.022611	0.025687
RS	43	1.494119	1.193922	956.245944	0.022167	0.025009
RS	44	1.600146	1.217413	915.059715	0.021212	0.023860
RS	45	1.713226	1.217413	888.432668	0.020595	0.023028
RS	46	1.833827	1.240054	842.355435	0.019527	0.021790
RS	47	1.962449	1.240054	808.960923	0.018753	0.020835
RS	48	2.099625	1.260031	759.955807	0.017617	0.019557
RS	49	2.245926	1.260031	720.773764	0.016709	0.018501
RS	50	2.401957	1.276763	669.974600	0.015531	0.017207
RS	51	2.568367	1.276763	626.381648	0.014520	0.016076
RS	52	2.745844	1.289776	575.079698	0.013331	0.014789
RS	53	2.935126	1.289776	528.830454	0.012259	0.013619
RS	54	3.136997	1.300085	478.017525	0.011081	0.012359
RS	55	3.352295	1.300085	431.293995	0.009998	0.011193
RS	56	3.581913	1.300085	384.830913	0.008921	0.010037
RS	57	3.826803	1.300085	339.321814	0.007866	0.008904
RS	58	4.087981	1.356188	284.424197	0.006593	0.007561
RS	59	4.366531	1.356188	246.555774	0.005716	0.006595
RS	60	4.663607	1.356188	210.801247	0.004887	0.005675
RS	61	4.980442	1.356188	177.599499	0.004117	0.004811
RS	62	5.318351	1.356188	147.297545	0.003415	0.004014
RS	63	5.678734	1.356188	495.949507	0.011497	0.013735
PA	4+25*2+4+6 0.146838627 0.035325506 5.678733918 0.316450234 0.222038102 0.349783603 0.549771322 0.796006488 1.088937874 1.391070047 1.648025996 1.828115013 1.911920099 1.891428518 1.784411662 1.631523114 1.475419900 1.344295179 1.249589537 1.191535022 1.164660586 1.161227720 1.173324228 1.193922093 1.217413260 1.240053611 1.260030648 1.276762739 1.289775901 1.300084614 1.356187591
//
IT	4592
RD	7
LK	-438486.585293
QD	-309.777861 -> -278.066356
RI	0.0446656706
TR	0.144210	0.035736
MT	5.760537
MM	C_pi: 1.103903, n_recomb: 44623.554810
RS	0	0.000000	0.343230	842.858163	0.018888	0.001400
RS	1	0.006675	0.343230	881.340299	0.019751	0.019097
RS	2	0.013795	0.343230	920.351819	0.020625	0.010740
RS	3	0.021391	0.343230	959.724550	0.021507	0.014593
RS	4	0.029494	0.217494	1565.579155	0.035084	0.025795
RS	5	0.038138	0.217494	1603.152458	0.035926	0.029043
RS	6	0.047358	0.343969	1043.769887	0.023391	0.019620
RS	7	0.057195	0.343969	1081.221164	0.024230	0.020454
RS	8	0.067687	0.545103	709.594478	0.015902	0.013620
RS	9	0.078880	0.545103	741.221529	0.016611	0.014422
RS	10	0.090820	0.794943	532.118882	0.011925	0.010610
RS	11	0.103558	0.794943	558.448205	0.012515	0.011293
RS	12	0.117145	1.099575	424.315903	0.009509	0.008735
RS	13	0.131639	1.099575	446.634582	0.010009	0.009185
RS	14	0.147101	1.422899	363.594938	0.008148	0.007531
RS	15	0.163595	1.422899	383.363061	0.008591	0.007888
RS	16	0.181190	1.705487	337.336502	0.007560	0.006985
RS	17	0.199959	1.705487	355.907431	0.007976	0.007344
RS	18	0.219982	1.909526	335.354426	0.007515	0.006970
RS	19	0.241340	1.909526	353.767168	0.007928	0.007347
RS	20	0.264125	2.008563	354.636481	0.007947	0.007413
RS	21	0.288430	2.008563	373.774315	0.008376	0.007841
RS	22	0.314357	1.988531	397.565729	0.008909	0.008407
RS	23	0.342015	1.988531	418.263714	0.009373	0.008950
RS	24	0.371520	1.867631	467.852485	0.010484	0.010133
RS	25	0.402994	1.867631	490.749178	0.010998	0.010853
RS	26	0.436568	1.693556	566.482914	0.012695	0.012726
RS	27	0.472384	1.693556	591.621663	0.013258	0.013638
RS	28	0.510590	1.516780	687.950373	0.015417	0.016120
RS	29	0.551347	1.516780	714.308400	0.016007	0.017161
RS	30	0.594824	1.369819	818.430579	0.018341	0.019941
RS	31	0.641203	1.369819	843.761485	0.018908	0.020973
RS	32	0.690679	1.265034	938.297143	0.021027	0.023556
RS	33	0.743456	1.265034	959.624087	0.021505	0.024401
RS	34	0.799756	1.201919	1028.797952	0.023055	0.026302
RS	35	0.859815	1.201919	1043.391862	0.023382	0.026823
RS	36	0.923882	1.173859	1079.112426	0.024183	0.027782
RS	37	0.992226	1.173859	1085.292158	0.024321	0.027930
RS	38	1.065131	1.171998	1088.893029	0.024402	0.027986
RS	39	1.142904	1.171998	1086.146589	0.024340	0.027796
RS	40	1.225867	1.187439	1065.053402	0.023868	0.027182
RS	41	1.314368	1.187439	1053.639004	0.023612	0.026726
RS	42	1.408777	1.212288	1016.726947	0.022785	0.025710
RS	43	1.509487	1.212288	997.210328	0.022347	0.025057
RS	44	1.616919	1.240214	951.695816	0.021327	0.023849
RS	45	1.731523	1.240214	924.701340	0.020722	0.023047
RS	46	1.853777	1.266972	874.985259	0.019608	0.021769
RS	47	1.984191	1.266972	841.207345	0.018851	0.020847
RS	48	2.123309	1.290518	789.311160	0.017688	0.019549
RS	49	2.271715	1.290518	749.681415	0.016800	0.018526
RS	50	2.430026	1.310223	696.586090	0.015610	0.017225
RS	51	2.598904	1.310223	652.417193	0.014620	0.016125
RS	52	2.779055	1.325571	599.245457	0.013429	0.014840
RS	53	2.971231	1.325571	552.226357	0.012375	0.013695
RS	54	3.176234	1.337891	499.676841	0.011198	0.012439
RS	55	3.394921	1.337891	451.971560	0.010129	0.011292
RS	56	3.628206	1.337891	404.341814	0.009061	0.010150
RS	57	3.877062	1.337891	357.505105	0.008012	0.009026
RS	58	4.142530	1.404487	298.799549	0.006696	0.007638
RS	59	4.425717	1.404487	260.108247	0.005829	0.006688
RS	60	4.727807	1.404487	223.373082	0.005006	0.005778
RS	61	5.050061	1.404487	189.067105	0.004237	0.004919
RS	62	5.393826	1.404487	157.575641	0.003531	0.004123
RS	63	5.760537	1.404487	541.841594	0.012143	0.014394
PA	4+25*2+4+6 0.144209902 0.035736344 5.760536826 0.343229987 0.217493560 0.343969310 0.545102930 0.794943325 1.099575214 1.422898501 1.705487405 1.909526050 2.008563071 1.988531046 1.867630522 1.693555981 1.516780197 1.369819071 1.265033988 1.201918863 1.173858905 1.171998199 1.187438905 1.212287918 1.240213868 1.266971526 1.290518085 1.310223431 1.325571199 1.337890653 1.404486955
//
IT	4063
RD	8
LK	-438424.299251
QD	-293.290231 -> -264.219758
RI	0.0410490884
TR	0.141717	0.036129
MT	5.839690
MM	C_pi: 1.128677, n_recomb: 46095.952414
RS	0	0.000000	0.372111	805.883967	0.017483	0.001332
RS	1	0.006698	0.372111	844.119416	0.018312	0.018807
RS	2	0.013844	0.372111	883.075666	0.019157	0.010118
RS	3	0.021469	0.372111	922.610976	0.020015	0.013581
RS	4	0.029604	0.214537	1655.374905	0.035912	0.026440
RS	5	0.038285	0.214537	1694.201658	0.036754	0.029684
RS	6	0.047547	0.340314	1099.307679	0.023848	0.019961
RS	7	0.057429	0.340314	1138.473121	0.024698	0.020809
RS	8	0.067973	0.542366	742.863180	0.016116	0.013751
RS	9	0.079223	0.542366	775.971384	0.016834	0.014580
RS	10	0.091227	0.794243	554.786005	0.012035	0.010670
RS	11	0.104035	0.794243	582.300135	0.012632	0.011385
RS	12	0.117701	1.107776	438.851317	0.009520	0.008733
RS	13	0.132282	1.107776	462.043633	0.010024	0.009208
RS	14	0.147839	1.449229	372.169479	0.008074	0.007473
RS	15	0.164439	1.449229	392.544811	0.008516	0.007844
RS	16	0.182150	1.755375	341.949785	0.007418	0.006879
RS	17	0.201047	1.755375	360.942717	0.007830	0.007243
RS	18	0.221210	1.982948	337.259537	0.007316	0.006818
RS	19	0.242724	1.982948	355.978337	0.007723	0.007191
RS	20	0.265679	2.098307	354.942283	0.007700	0.007218
RS	21	0.290171	2.098307	374.344641	0.008121	0.007634
RS	22	0.316303	2.080469	397.860563	0.008631	0.008176
RS	23	0.344186	2.080469	418.885751	0.009087	0.008698
RS	24	0.373936	1.947281	470.520920	0.010207	0.009883
RS	25	0.405679	1.947281	493.939207	0.010715	0.010573
RS	26	0.439547	1.753294	574.677988	0.012467	0.012487
RS	27	0.475684	1.753294	600.647993	0.013030	0.013365
RS	28	0.514242	1.556887	704.973357	0.015294	0.015933
RS	29	0.555382	1.556887	732.485871	0.015890	0.016945
RS	30	0.599277	1.394923	846.458555	0.018363	0.019848
RS	31	0.646113	1.394923	873.109494	0.018941	0.020860
RS	32	0.696085	1.280631	977.097672	0.021197	0.023570
RS	33	0.749404	1.280631	999.622896	0.021686	0.024407
RS	34	0.806294	1.212749	1075.457147	0.023331	0.026399
RS	35	0.866995	1.212749	1090.870814	0.023665	0.026921
RS	36	0.931761	1.183556	1129.174874	0.024496	0.027910
RS	37	1.000866	1.183556	1135.712628	0.024638	0.028065
RS	38	1.074598	1.183159	1138.147385	0.024691	0.028095
RS	39	1.153269	1.183159	1135.389045	0.024631	0.027918
RS	40	1.237209	1.201741	1110.753209	0.024097	0.027245
RS	41	1.326771	1.201741	1099.118569	0.023844	0.026809
RS	42	1.422331	1.230604	1057.786822	0.022947	0.025727
RS	43	1.524292	1.230604	1037.972637	0.022518	0.025100
RS	44	1.633082	1.262724	988.235665	0.021439	0.023839
RS	45	1.749158	1.262724	960.922618	0.020846	0.023067
RS	46	1.873009	1.293371	907.672511	0.019691	0.021754
RS	47	2.005155	1.293371	873.543527	0.018951	0.020864
RS	48	2.146152	1.320282	818.841915	0.017764	0.019547
RS	49	2.296592	1.320282	778.778900	0.016895	0.018556
RS	50	2.457108	1.342788	723.441973	0.015694	0.017249
RS	51	2.628375	1.342788	678.696765	0.014724	0.016177
RS	52	2.811112	1.360333	623.681045	0.013530	0.014895
RS	53	3.006089	1.360333	575.882475	0.012493	0.013774
RS	54	3.214125	1.374550	521.602333	0.011316	0.012521
RS	55	3.436095	1.374550	472.901318	0.010259	0.011392
RS	56	3.672931	1.374550	424.093745	0.009200	0.010263
RS	57	3.925630	1.374550	375.920309	0.008155	0.009147
RS	58	4.195254	1.451627	313.308345	0.006797	0.007713
RS	59	4.482936	1.451627	273.796458	0.005940	0.006778
RS	60	4.789887	1.451627	236.086866	0.005122	0.005878
RS	61	5.117396	1.451627	200.684650	0.004354	0.005024
RS	62	5.466840	1.451627	168.011434	0.003645	0.004229
RS	63	5.839690	1.451627	589.191531	0.012782	0.015043
PA	4+25*2+4+6 0.141716539 0.036128734 5.839689710 0.372111098 0.214537386 0.340314347 0.542366436 0.794243014 1.107775814 1.449228696 1.755374785 1.982947787 2.098307104 2.080469050 1.947281150 1.753293817 1.556886976 1.394923334 1.280630796 1.212748531 1.183555973 1.183159317 1.201741496 1.230603874 1.262723567 1.293371197 1.320282155 1.342787964 1.360333396 1.374550155 1.451626864
//
IT	4951
RD	9
LK	-438367.131840
QD	-278.362756 -> -251.596295
RI	0.0378523450
TR	0.139363	0.036507
MT	5.915631
MM	C_pi: 1.152870, n_recomb: 47546.647791
RS	0	0.000000	0.402344	771.259648	0.016221	0.001269
RS	1	0.006719	0.402344	809.100496	0.017017	0.018540
RS	2	0.013890	0.402344	847.821472	0.017831	0.009558
RS	3	0.021542	0.402344	887.304853	0.018662	0.012677
RS	4	0.029709	0.212609	1738.250386	0.036559	0.026988
RS	5	0.038424	0.212609	1778.399956	0.037403	0.030222
RS	6	0.047725	0.338163	1150.565983	0.024199	0.020245
RS	7	0.057651	0.338163	1191.410729	0.025058	0.021100
RS	8	0.068244	0.541037	774.355642	0.016286	0.013866
RS	9	0.079549	0.541037	808.904743	0.017013	0.014714
RS	10	0.091613	0.793801	577.278945	0.012141	0.010737
RS	11	0.104488	0.793801	605.973479	0.012745	0.011477
RS	12	0.118228	1.114015	453.951825	0.009548	0.008749
RS	13	0.132891	1.114015	478.039921	0.010054	0.009245
RS	14	0.148540	1.471013	381.586061	0.008026	0.007436
RS	15	0.165240	1.471013	402.601844	0.008468	0.007820
RS	16	0.183062	1.798847	347.503278	0.007309	0.006796
RS	17	0.202081	1.798847	366.953358	0.007718	0.007164
RS	18	0.222378	2.049488	340.112342	0.007153	0.006691
RS	19	0.244040	2.049488	359.167966	0.007554	0.007062
RS	20	0.267156	2.182097	356.119360	0.007490	0.007048
RS	21	0.291826	2.182097	375.806753	0.007904	0.007454
RS	22	0.318154	2.168034	398.837479	0.008388	0.007970
RS	23	0.346251	2.168034	420.194497	0.008838	0.008474
RS	24	0.376235	2.024030	473.533576	0.009959	0.009654
RS	25	0.408234	2.024030	497.459193	0.010463	0.010319
RS	26	0.442384	1.811254	582.752727	0.012256	0.012260
RS	27	0.478827	1.811254	609.525576	0.012820	0.013110
RS	28	0.517720	1.596094	721.382246	0.015172	0.015748
RS	29	0.559226	1.596094	750.020555	0.015774	0.016735
RS	30	0.603520	1.419789	873.492183	0.018371	0.019744
RS	31	0.650791	1.419789	901.450057	0.018959	0.020740
RS	32	0.701239	1.296420	1014.718500	0.021342	0.023565
RS	33	0.755075	1.296420	1038.451952	0.021841	0.024396
RS	34	0.812530	1.223970	1120.923567	0.023575	0.026472
RS	35	0.873844	1.223970	1137.187875	0.023917	0.026996
RS	36	0.939279	1.193649	1178.130150	0.024778	0.028014
RS	37	1.009110	1.193649	1185.072911	0.024924	0.028178
RS	38	1.083633	1.194582	1186.430657	0.024953	0.028185
RS	39	1.163164	1.194582	1183.719019	0.024896	0.028023
RS	40	1.248039	1.216097	1155.647679	0.024306	0.027297
RS	41	1.338616	1.216097	1143.857513	0.024058	0.026881
RS	42	1.435279	1.248734	1098.232673	0.023098	0.025742
RS	43	1.538438	1.248734	1078.183943	0.022676	0.025139
RS	44	1.648528	1.284807	1024.359877	0.021544	0.023831
RS	45	1.766015	1.284807	996.782007	0.020964	0.023087
RS	46	1.891396	1.319116	940.126277	0.019773	0.021744
RS	47	2.025202	1.319116	905.685798	0.019048	0.020883
RS	48	2.167999	1.349186	848.283037	0.017841	0.019552
RS	49	2.320390	1.349186	807.811393	0.016990	0.018589
RS	50	2.483021	1.374313	750.308662	0.015780	0.017278
RS	51	2.656579	1.374313	704.998976	0.014828	0.016233
RS	52	2.841799	1.393916	648.183477	0.013633	0.014953
RS	53	3.039465	1.393916	599.609577	0.012611	0.013854
RS	54	3.250411	1.409907	543.624881	0.011434	0.012604
RS	55	3.475532	1.409907	493.927932	0.010388	0.011491
RS	56	3.715779	1.409907	443.945207	0.009337	0.010374
RS	57	3.972169	1.409907	394.439689	0.008296	0.009265
RS	58	4.245786	1.497390	327.851417	0.006895	0.007787
RS	59	4.537789	1.497390	287.530584	0.006047	0.006865
RS	60	4.849411	1.497390	248.861718	0.005234	0.005974
RS	61	5.181972	1.497390	212.379873	0.004467	0.005126
RS	62	5.536878	1.497390	178.541009	0.003755	0.004331
RS	63	5.915631	1.497390	637.722831	0.013413	0.015680
PA	4+25*2+4+6 0.139363215 0.036507171 5.915630805 0.402344043 0.212608838 0.338162587 0.541036739 0.793800664 1.114015251 1.471013233 1.798846667 2.049487552 2.182097230 2.168033882 2.024030222 1.811254496 1.596093631 1.419789349 1.296419823 1.223969545 1.193648767 1.194581591 1.216097169 1.248733868 1.284806682 1.319115867 1.349186495 1.374313021 1.393915693 1.409907108 1.497390376
//
IT	5167
RD	10
LK	-438314.450529
QD	-264.774804 -> -240.043959
RI	0.0350671123
TR	0.137149	0.036875
MT	5.988001
MM	C_pi: 1.176326, n_recomb: 48971.972782
RS	0	0.000000	0.433409	739.623394	0.015103	0.001211
RS	1	0.006739	0.433409	776.982471	0.015866	0.018296
RS	2	0.013933	0.433409	815.352055	0.016649	0.009059
RS	3	0.021612	0.433409	854.635725	0.017452	0.011876
RS	4	0.029808	0.211381	1815.249430	0.037067	0.027458
RS	5	0.038556	0.211381	1856.771094	0.037915	0.030676
RS	6	0.047894	0.337109	1197.911660	0.024461	0.020479
RS	7	0.057861	0.337109	1240.397738	0.025329	0.021335
RS	8	0.068500	0.540781	804.081186	0.016419	0.013965
RS	9	0.079856	0.540781	840.025885	0.017153	0.014824
RS	10	0.091977	0.793557	599.444879	0.012241	0.010807
RS	11	0.104916	0.793557	629.306760	0.012850	0.011566
RS	12	0.118726	1.118652	469.398311	0.009585	0.008777
RS	13	0.133467	1.118652	494.393704	0.010095	0.009291
RS	14	0.149201	1.488974	391.589249	0.007996	0.007417
RS	15	0.165996	1.488974	413.267237	0.008439	0.007811
RS	16	0.183923	1.836780	353.717683	0.007223	0.006732
RS	17	0.203057	1.836780	373.648333	0.007630	0.007104
RS	18	0.223482	2.109967	343.620649	0.007017	0.006583
RS	19	0.245283	2.109967	363.032613	0.007413	0.006952
RS	20	0.268553	2.260584	357.879301	0.007308	0.006898
RS	21	0.293391	2.260584	377.862393	0.007716	0.007297
RS	22	0.319904	2.251721	400.227990	0.008173	0.007784
RS	23	0.348203	2.251721	421.913571	0.008615	0.008273
RS	24	0.378410	2.098257	476.654804	0.009733	0.009442
RS	25	0.410652	2.098257	501.067293	0.010232	0.010085
RS	26	0.445067	1.867714	590.501934	0.012058	0.012046
RS	27	0.481802	1.867714	618.043413	0.012620	0.012870
RS	28	0.521012	1.634551	736.991236	0.015049	0.015567
RS	29	0.562865	1.634551	766.720122	0.015656	0.016531
RS	30	0.607538	1.444454	899.342111	0.018364	0.019633
RS	31	0.655222	1.444454	928.586745	0.018962	0.020615
RS	32	0.706120	1.312348	1050.958358	0.021460	0.023543
RS	33	0.760448	1.312348	1075.903838	0.021970	0.024370
RS	34	0.818438	1.235476	1164.987462	0.023789	0.026524
RS	35	0.880336	1.235476	1182.129201	0.024139	0.027053
RS	36	0.946405	1.204002	1225.781283	0.025030	0.028100
RS	37	1.016927	1.204002	1233.173264	0.025181	0.028273
RS	38	1.092202	1.206127	1233.563664	0.025189	0.028261
RS	39	1.172550	1.206127	1230.954928	0.025136	0.028114
RS	40	1.258313	1.230374	1199.577654	0.024495	0.027341
RS	41	1.349856	1.230374	1187.693925	0.024253	0.026944
RS	42	1.447568	1.266553	1137.920876	0.023236	0.025753
RS	43	1.551866	1.266553	1117.697753	0.022823	0.025174
RS	44	1.663193	1.306346	1059.933726	0.021644	0.023824
RS	45	1.782022	1.306346	1032.142746	0.021076	0.023107
RS	46	1.908861	1.344098	972.215191	0.019852	0.021738
RS	47	2.044247	1.344098	937.502789	0.019144	0.020905
RS	48	2.188758	1.377125	877.511180	0.017919	0.019561
RS	49	2.343007	1.377125	836.657407	0.017084	0.018626
RS	50	2.507653	1.404697	777.069917	0.015868	0.017312
RS	51	2.683395	1.404697	731.211653	0.014931	0.016291
RS	52	2.870980	1.426214	672.649485	0.013735	0.015014
RS	53	3.071208	1.426214	623.309535	0.012728	0.013935
RS	54	3.284931	1.443857	565.654348	0.011551	0.012689
RS	55	3.513057	1.443857	514.967141	0.010516	0.011590
RS	56	3.756557	1.443857	463.817938	0.009471	0.010483
RS	57	4.016468	1.443857	412.991093	0.008433	0.009381
RS	58	4.293896	1.541627	342.374614	0.006991	0.007859
RS	59	4.590020	1.541627	301.260042	0.006152	0.006950
RS	60	4.906102	1.541627	261.650515	0.005343	0.006068
RS	61	5.243487	1.541627	224.109132	0.004576	0.005224
RS	62	5.603609	1.541627	189.124324	0.003862	0.004430
RS	63	5.988001	1.541627	687.236830	0.014033	0.016305
PA	4+25*2+4+6 0.137148584 0.036875045 5.988001059 0.433409198 0.211381382 0.337108828 0.540780687 0.793556523 1.118652130 1.488974497 1.836780110 2.109967484 2.260584086 2.251720954 2.098256657 1.867714124 1.634550839 1.444454116 1.312347569 1.235475893 1.204002365 1.206126952 1.230373532 1.266553384 1.306346311 1.344097683 1.377124597 1.404696769 1.426213875 1.443857053 1.541626683
//
IT	3611
RD	11
LK	-438265.743566
QD	-252.345688 -> -229.428778
RI	0.0326537846
TR	0.135065	0.037234
MT	6.056757
MM	C_pi: 1.198984, n_recomb: 50370.051457
RS	0	0.000000	0.464918	711.103156	0.014118	0.001159
RS	1	0.006758	0.464918	747.937602	0.014849	0.018074
RS	2	0.013974	0.464918	785.888455	0.015602	0.008617
RS	3	0.021677	0.464918	824.877929	0.016376	0.011169
RS	4	0.029900	0.210645	1887.213956	0.037467	0.027862
RS	5	0.038679	0.210645	1930.140685	0.038319	0.031064
RS	6	0.048052	0.336876	1241.704312	0.024652	0.020669
RS	7	0.058058	0.336876	1285.792187	0.025527	0.021525
RS	8	0.068740	0.541362	832.097408	0.016520	0.014049
RS	9	0.080145	0.541362	869.390484	0.017260	0.014915
RS	10	0.092320	0.793473	621.197602	0.012333	0.010877
RS	11	0.105318	0.793473	652.208827	0.012948	0.011653
RS	12	0.119194	1.121972	485.051728	0.009630	0.008815
RS	13	0.134008	1.121972	510.959322	0.010144	0.009344
RS	14	0.149824	1.503697	402.014594	0.007981	0.007410
RS	15	0.166708	1.503697	424.369287	0.008425	0.007814
RS	16	0.184734	1.869880	360.416484	0.007155	0.006683
RS	17	0.203977	1.869880	380.843908	0.007561	0.007058
RS	18	0.224521	2.165018	347.605607	0.006901	0.006492
RS	19	0.246454	2.165018	367.386853	0.007294	0.006859
RS	20	0.269869	2.334248	360.048761	0.007148	0.006766
RS	21	0.294867	2.334248	380.332777	0.007551	0.007158
RS	22	0.321554	2.331871	401.878674	0.007979	0.007615
RS	23	0.350045	2.331871	423.885753	0.008415	0.008090
RS	24	0.380461	2.170199	479.764508	0.009525	0.009246
RS	25	0.412933	2.170199	504.641096	0.010019	0.009869
RS	26	0.447599	1.922824	597.841492	0.011869	0.011842
RS	27	0.484609	1.922824	626.115400	0.012430	0.012643
RS	28	0.524119	1.672329	751.737660	0.014924	0.015388
RS	29	0.566300	1.672329	782.518791	0.015535	0.016332
RS	30	0.611332	1.468910	923.948737	0.018343	0.019516
RS	31	0.659407	1.468910	954.455443	0.018949	0.020485
RS	32	0.710732	1.328355	1085.741529	0.021555	0.023508
RS	33	0.765525	1.328355	1111.898026	0.022075	0.024332
RS	34	0.824021	1.247172	1207.565796	0.023974	0.026559
RS	35	0.886471	1.247172	1225.607478	0.024332	0.027092
RS	36	0.953142	1.214516	1272.040049	0.025254	0.028168
RS	37	1.024318	1.214516	1279.921865	0.025410	0.028352
RS	38	1.100305	1.217700	1279.463230	0.025401	0.028325
RS	39	1.181428	1.217700	1277.009893	0.025353	0.028192
RS	40	1.268033	1.244488	1242.466443	0.024667	0.027378
RS	41	1.360491	1.244488	1230.546963	0.024430	0.026999
RS	42	1.459198	1.283998	1176.774805	0.023363	0.025762
RS	43	1.564576	1.283998	1156.433561	0.022959	0.025206
RS	44	1.677077	1.327291	1094.880091	0.021737	0.023819
RS	45	1.797180	1.327291	1066.924682	0.021182	0.023127
RS	46	1.925401	1.368276	1003.861069	0.019930	0.021735
RS	47	2.062287	1.368276	968.914741	0.019236	0.020928
RS	48	2.208425	1.404066	906.446537	0.017996	0.019575
RS	49	2.364440	1.404066	865.237591	0.017178	0.018664
RS	50	2.530999	1.433917	803.648300	0.015955	0.017349
RS	51	2.708814	1.433917	757.259555	0.015034	0.016351
RS	52	2.898648	1.457212	697.007010	0.013838	0.015077
RS	53	3.101311	1.457212	646.913758	0.012843	0.014017
RS	54	3.317671	1.476385	587.627763	0.011666	0.012773
RS	55	3.548654	1.476385	535.959846	0.010640	0.011688
RS	56	3.795248	1.476385	483.656712	0.009602	0.010590
RS	57	4.058508	1.476385	431.523195	0.008567	0.009494
RS	58	4.339560	1.584290	356.840131	0.007084	0.007930
RS	59	4.639607	1.584290	314.949079	0.006253	0.007033
RS	60	4.959933	1.584290	274.419416	0.005448	0.006159
RS	61	5.301908	1.584290	235.840502	0.004682	0.005319
RS	62	5.666995	1.584290	199.731491	0.003965	0.004525
RS	63	6.056757	1.584290	737.570875	0.014643	0.016919
PA	4+25*2+4+6 0.135065329 0.037234062 6.056756717 0.464917850 0.210644574 0.336876068 0.541362429 0.793473275 1.121972104 1.503697023 1.869880044 2.165017848 2.334247700 2.331870827 2.170198532 1.922824174 1.672329064 1.468909562 1.328354922 1.247172297 1.214515523 1.217700215 1.244488068 1.283997579 1.327291187 1.368275588 1.404066215 1.433916630 1.457211546 1.476385201 1.584290424
//
IT	3761
RD	12
LK	-438220.585472
QD	-240.927718 -> -219.637879
RI	0.0305633320
TR	0.133104	0.037585
MT	6.121993
MM	C_pi: 1.220843, n_recomb: 51740.550663
RS	0	0.000000	0.496574	685.581676	0.013250	0.001112
RS	1	0.006776	0.496574	721.879384	0.013952	0.017872
RS	2	0.014012	0.496574	759.379383	0.014677	0.008225
RS	3	0.021738	0.496574	798.020090	0.015423	0.010546
RS	4	0.029987	0.210265	1954.781744	0.037780	0.028211
RS	5	0.038795	0.210265	1999.135432	0.038638	0.031398
RS	6	0.048201	0.337276	1282.269070	0.024783	0.020822
RS	7	0.058243	0.337276	1327.918968	0.025665	0.021676
RS	8	0.068966	0.542615	858.488580	0.016592	0.014117
RS	9	0.080416	0.542615	897.082924	0.017338	0.014987
RS	10	0.092642	0.793533	642.493268	0.012418	0.010946
RS	11	0.105696	0.793533	674.633311	0.013039	0.011736
RS	12	0.119635	1.124200	500.829678	0.009680	0.008859
RS	13	0.134518	1.124200	527.650576	0.010198	0.009402
RS	14	0.150410	1.515654	412.759070	0.007977	0.007414
RS	15	0.167378	1.515654	435.800585	0.008423	0.007825
RS	16	0.185497	1.898744	367.485241	0.007102	0.006645
RS	17	0.204843	1.898744	388.421170	0.007507	0.007024
RS	18	0.225500	2.215201	351.949089	0.006802	0.006414
RS	19	0.247557	2.215201	372.108476	0.007192	0.006780
RS	20	0.271109	2.403491	362.520222	0.007007	0.006648
RS	21	0.296257	2.403491	383.107465	0.007404	0.007033
RS	22	0.323108	2.408767	403.699515	0.007802	0.007460
RS	23	0.351780	2.408767	426.019478	0.008234	0.007924
RS	24	0.382394	2.240037	482.806139	0.009331	0.009063
RS	25	0.415082	2.240037	508.123973	0.009821	0.009668
RS	26	0.449986	1.976702	604.749068	0.011688	0.011648
RS	27	0.487255	1.976702	633.719479	0.012248	0.012428
RS	28	0.527050	1.709476	765.627017	0.014797	0.015212
RS	29	0.569541	1.709476	797.421367	0.015412	0.016138
RS	30	0.614911	1.493146	947.326823	0.018309	0.019394
RS	31	0.663356	1.493146	979.068629	0.018923	0.020352
RS	32	0.715084	1.344388	1119.079817	0.021629	0.023461
RS	33	0.770317	1.344388	1146.443021	0.022158	0.024282
RS	34	0.829292	1.258985	1248.660418	0.024133	0.026579
RS	35	0.892265	1.258985	1267.621076	0.024500	0.027117
RS	36	0.959504	1.225112	1316.903809	0.025452	0.028222
RS	37	1.031300	1.225112	1325.312435	0.025615	0.028416
RS	38	1.107960	1.229233	1324.126787	0.025592	0.028377
RS	39	1.189816	1.229233	1321.877090	0.025548	0.028258
RS	40	1.277219	1.258388	1284.308676	0.024822	0.027408
RS	41	1.370544	1.258388	1272.406473	0.024592	0.027047
RS	42	1.470193	1.301028	1214.786071	0.023478	0.025770
RS	43	1.576595	1.301028	1194.377898	0.023084	0.025234
RS	44	1.690207	1.347623	1129.179100	0.021824	0.023815
RS	45	1.811517	1.347623	1101.103932	0.021281	0.023147
RS	46	1.941048	1.391644	1035.036922	0.020004	0.021736
RS	47	2.079357	1.391644	999.891864	0.019325	0.020953
RS	48	2.227038	1.430018	935.055102	0.018072	0.019592
RS	49	2.384726	1.430018	893.516818	0.017269	0.018705
RS	50	2.553100	1.461988	830.007587	0.016042	0.017389
RS	51	2.732883	1.461988	783.106622	0.015135	0.016412
RS	52	2.924849	1.486933	721.219488	0.013939	0.015142
RS	53	3.129824	1.486933	670.386913	0.012957	0.014098
RS	54	3.348688	1.507520	609.511986	0.011780	0.012858
RS	55	3.582383	1.507520	556.874473	0.010763	0.011785
RS	56	3.831914	1.507520	503.431450	0.009730	0.010696
RS	57	4.098354	1.507520	450.007390	0.008697	0.009606
RS	58	4.382849	1.625391	371.228079	0.007175	0.008000
RS	59	4.686623	1.625391	328.578187	0.006350	0.007114
RS	60	5.010981	1.625391	287.149150	0.005550	0.006247
RS	61	5.357319	1.625391	247.554964	0.004785	0.005411
RS	62	5.727126	1.625391	210.343890	0.004065	0.004618
RS	63	6.121993	1.625391	788.606287	0.015242	0.017521
PA	4+25*2+4+6 0.133104294 0.037585177 6.121992819 0.496574089 0.210264899 0.337275889 0.542614933 0.793532678 1.124199836 1.515654026 1.898743835 2.215200914 2.403490916 2.408766950 2.240037227 1.976701525 1.709476480 1.493145864 1.344387770 1.258985380 1.225111794 1.229232980 1.258388295 1.301028140 1.347622523 1.391643545 1.430018468 1.461988454 1.486933172 1.507520098 1.625391263
//
IT	5000
RD	13
LK	-438178.613711
QD	-230.396513 -> -210.574177
RI	0.0287498321
TR	0.131256	0.037929
MT	6.183867
MM	C_pi: 1.241921, n_recomb: 53083.571379
RS	0	0.000000	0.528128	662.854043	0.012487	0.001069
RS	1	0.006793	0.528128	698.624060	0.013161	0.017688
RS	2	0.014048	0.528128	735.666164	0.013859	0.007880
RS	3	0.021795	0.528128	773.932810	0.014580	0.009997
RS	4	0.030069	0.210146	2018.511050	0.038025	0.028514
RS	5	0.038905	0.210146	2064.303811	0.038888	0.031687
RS	6	0.048340	0.338173	1319.888359	0.024864	0.020942
RS	7	0.058417	0.338173	1367.060360	0.025753	0.021794
RS	8	0.069179	0.544414	883.340135	0.016641	0.014173
RS	9	0.080671	0.544414	923.189322	0.017391	0.015044
RS	10	0.092945	0.793720	663.308467	0.012496	0.011015
RS	11	0.106052	0.793720	696.555370	0.013122	0.011815
RS	12	0.120049	1.125544	516.662162	0.009733	0.008909
RS	13	0.134997	1.125544	544.394377	0.010255	0.009464
RS	14	0.150961	1.525251	423.745852	0.007983	0.007425
RS	15	0.168009	1.525251	447.481080	0.008430	0.007845
RS	16	0.186215	1.923897	374.839098	0.007061	0.006618
RS	17	0.205658	1.923897	396.291972	0.007465	0.007000
RS	18	0.226422	2.261019	356.564967	0.006717	0.006347
RS	19	0.248596	2.261019	377.108440	0.007104	0.006712
RS	20	0.272277	2.468688	365.215610	0.006880	0.006542
RS	21	0.297566	2.468688	386.106393	0.007274	0.006922
RS	22	0.324573	2.482634	405.633968	0.007641	0.007318
RS	23	0.353415	2.482634	428.257666	0.008068	0.007771
RS	24	0.384216	2.307919	485.750006	0.009151	0.008893
RS	25	0.417109	2.307919	511.486900	0.009636	0.009481
RS	26	0.452237	2.029429	611.229099	0.011514	0.011463
RS	27	0.489751	2.029429	640.861223	0.012073	0.012224
RS	28	0.529814	1.746026	778.689373	0.014669	0.015041
RS	29	0.572598	1.746026	811.458158	0.015286	0.015949
RS	30	0.618288	1.517150	969.518441	0.018264	0.019269
RS	31	0.667082	1.517150	1002.466995	0.018885	0.020217
RS	32	0.719191	1.360396	1151.017405	0.021683	0.023405
RS	33	0.774840	1.360396	1179.580254	0.022221	0.024224
RS	34	0.834268	1.270853	1288.305376	0.024269	0.026587
RS	35	0.897734	1.270853	1308.200675	0.024644	0.027129
RS	36	0.965512	1.235730	1360.398851	0.025627	0.028264
RS	37	1.037893	1.235730	1369.367474	0.025796	0.028468
RS	38	1.115192	1.240676	1367.573808	0.025763	0.028420
RS	39	1.197741	1.240676	1365.571734	0.025725	0.028314
RS	40	1.285898	1.272039	1325.119014	0.024963	0.027432
RS	41	1.380044	1.272039	1313.282311	0.024740	0.027089
RS	42	1.480585	1.317628	1251.959545	0.023585	0.025775
RS	43	1.587957	1.317628	1231.531023	0.023200	0.025260
RS	44	1.702621	1.367337	1162.827842	0.021906	0.023813
RS	45	1.825076	1.367337	1134.673457	0.021375	0.023167
RS	46	1.955849	1.414214	1065.728579	0.020076	0.021739
RS	47	2.095505	1.414214	1030.417272	0.019411	0.020979
RS	48	2.244648	1.455008	963.314794	0.018147	0.019612
RS	49	2.403923	1.455008	921.471794	0.017359	0.018747
RS	50	2.574018	1.488951	856.121015	0.016128	0.017432
RS	51	2.755667	1.488951	808.726261	0.015235	0.016474
RS	52	2.949656	1.515423	745.260770	0.014039	0.015208
RS	53	3.156823	1.515423	693.703599	0.013068	0.014180
RS	54	3.378063	1.537312	631.282377	0.011892	0.012943
RS	55	3.614332	1.537312	577.687520	0.010883	0.011881
RS	56	3.866651	1.537312	523.119683	0.009855	0.010800
RS	57	4.136110	1.537312	468.422189	0.008824	0.009715
RS	58	4.423874	1.664968	385.524100	0.007263	0.008069
RS	59	4.731187	1.664968	342.133091	0.006445	0.007193
RS	60	5.059375	1.664968	299.825363	0.005648	0.006333
RS	61	5.409858	1.664968	259.238072	0.004884	0.005501
RS	62	5.784149	1.664968	220.947096	0.004162	0.004708
RS	63	6.183867	1.664968	840.243305	0.015829	0.018113
PA	4+25*2+4+6 0.131256099 0.037928912 6.183866588 0.528128292 0.210145788 0.338173376 0.544414462 0.793719600 1.125544275 1.525251027 1.923896520 2.261018554 2.468687615 2.482633895 2.307919214 2.029428596 1.746025812 1.517149808 1.360396172 1.270853324 1.235730413 1.240676269 1.272039348 1.317628230 1.367336741 1.414214142 1.455007542 1.488950670 1.515423214 1.537312488 1.664967583
//
IT	4492
RD	14
LK	-438139.519178
QD	-220.648394 -> -202.155878
RI	0.0271719447
TR	0.129512	0.038266
MT	6.242557
MM	C_pi: 1.262244, n_recomb: 54399.412913
RS	0	0.000000	0.559371	642.679073	0.011814	0.001031
RS	1	0.006809	0.559371	677.944309	0.012462	0.017521
RS	2	0.014081	0.559371	714.538622	0.013135	0.007574
RS	3	0.021849	0.559371	752.426630	0.013832	0.009511
RS	4	0.030146	0.210226	2078.789175	0.038213	0.028779
RS	5	0.039007	0.210226	2126.026848	0.039082	0.031940
RS	6	0.048472	0.339461	1354.847192	0.024906	0.021034
RS	7	0.058581	0.339461	1403.501588	0.025800	0.021884
RS	8	0.069379	0.546660	906.747900	0.016668	0.014216
RS	9	0.080912	0.546660	947.806801	0.017423	0.015087
RS	10	0.093230	0.794012	683.641173	0.012567	0.011081
RS	11	0.106386	0.794012	717.972520	0.013198	0.011890
RS	12	0.120439	1.126145	532.510846	0.009789	0.008962
RS	13	0.135448	1.126145	561.150675	0.010315	0.009528
RS	14	0.151480	1.532818	434.920400	0.007995	0.007444
RS	15	0.168603	1.532818	459.353966	0.008444	0.007870
RS	16	0.186892	1.945738	382.424679	0.007030	0.006599
RS	17	0.206426	1.945738	404.400971	0.007434	0.006983
RS	18	0.227290	2.302816	361.404042	0.006644	0.006289
RS	19	0.249575	2.302816	382.336118	0.007028	0.006654
RS	20	0.273377	2.530103	368.087216	0.006766	0.006446
RS	21	0.298800	2.530103	389.280922	0.007156	0.006822
RS	22	0.325953	2.553625	407.649478	0.007494	0.007187
RS	23	0.354956	2.553625	430.567920	0.007915	0.007631
RS	24	0.385934	2.373937	488.586401	0.008981	0.008732
RS	25	0.419020	2.373937	514.721355	0.009462	0.009307
RS	26	0.454360	2.081045	617.303669	0.011348	0.011287
RS	27	0.492105	2.081045	647.564370	0.011904	0.012031
RS	28	0.532421	1.781981	790.972154	0.014540	0.014873
RS	29	0.575482	1.781981	824.677382	0.015160	0.015766
RS	30	0.621475	1.540896	990.582419	0.018209	0.019142
RS	31	0.670599	1.540896	1024.708447	0.018837	0.020080
RS	32	0.723068	1.376346	1181.600841	0.021721	0.023341
RS	33	0.779110	1.376346	1211.353998	0.022268	0.024159
RS	34	0.838968	1.282730	1326.541340	0.024385	0.026583
RS	35	0.902901	1.282730	1347.383880	0.024768	0.027131
RS	36	0.971187	1.246325	1402.559467	0.025783	0.028294
RS	37	1.044123	1.246325	1412.117640	0.025958	0.028508
RS	38	1.122025	1.251995	1409.830295	0.025916	0.028454
RS	39	1.205231	1.251995	1408.115771	0.025885	0.028362
RS	40	1.294103	1.285420	1364.916300	0.025091	0.027452
RS	41	1.389026	1.285420	1353.188921	0.024875	0.027126
RS	42	1.490412	1.333792	1288.304977	0.023682	0.025779
RS	43	1.598701	1.333792	1267.898435	0.023307	0.025284
RS	44	1.714364	1.386444	1195.825247	0.021982	0.023811
RS	45	1.837902	1.386444	1167.628749	0.021464	0.023186
RS	46	1.969851	1.436012	1095.925085	0.020146	0.021745
RS	47	2.110785	1.436012	1060.477808	0.019494	0.021006
RS	48	2.261315	1.479069	991.209030	0.018221	0.019634
RS	49	2.422094	1.479069	949.084812	0.017447	0.018790
RS	50	2.593820	1.514848	881.968406	0.016213	0.017476
RS	51	2.777239	1.514848	834.098173	0.015333	0.016536
RS	52	2.973147	1.542736	769.108781	0.014138	0.015275
RS	53	3.182394	1.542736	716.842480	0.013177	0.014261
RS	54	3.405888	1.565825	652.917597	0.012002	0.013028
RS	55	3.644600	1.565825	598.378838	0.011000	0.011976
RS	56	3.899565	1.565825	542.702314	0.009976	0.010903
RS	57	4.171891	1.565825	486.749460	0.008948	0.009821
RS	58	4.462759	1.703076	399.716147	0.007348	0.008136
RS	59	4.773432	1.703076	355.601958	0.006537	0.007270
RS	60	5.105258	1.703076	312.436249	0.005743	0.006417
RS	61	5.459678	1.703076	270.877978	0.004979	0.005588
RS	62	5.838230	1.703076	231.529264	0.004256	0.004796
RS	63	6.242557	1.703076	892.397412	0.016405	0.018693
PA	4+25*2+4+6 0.129511824 0.038265599 6.242557460 0.559370973 0.210225952 0.339460825 0.546660496 0.794011830 1.126145381 1.532817818 1.945738089 2.302815795 2.530102510 2.553624739 2.373936519 2.081045239 1.781981180 1.540895786 1.376346098 1.282729518 1.246324987 1.251994771 1.285419813 1.333791724 1.386443512 1.436011827 1.479068584 1.514848245 1.542736430 1.565825020 1.703075766
//
IT	4133
RD	15
LK	-438103.035271
QD	-211.597043 -> -194.314456
RI	0.0257939110
TR	0.127863	0.038595
MT	6.298269
MM	C_pi: 1.281852, n_recomb: 55688.670335
RS	0	0.000000	0.590131	624.808308	0.011220	0.000997
RS	1	0.006824	0.590131	659.600260	0.011844	0.017369
RS	2	0.014113	0.590131	695.768162	0.012494	0.007303
RS	3	0.021900	0.590131	733.287186	0.013168	0.009082
RS	4	0.030218	0.210453	2136.027590	0.038357	0.029012
RS	5	0.039104	0.210453	2184.709407	0.039231	0.032161
RS	6	0.048596	0.341056	1387.400154	0.024914	0.021102
RS	7	0.058735	0.341056	1437.497606	0.025813	0.021950
RS	8	0.069567	0.549279	928.795940	0.016678	0.014249
RS	9	0.081138	0.549279	971.020734	0.017437	0.015118
RS	10	0.093498	0.794409	703.480977	0.012632	0.011145
RS	11	0.106702	0.794409	738.873828	0.013268	0.011961
RS	12	0.120807	1.126142	548.337375	0.009846	0.009019
RS	13	0.135874	1.126142	577.879518	0.010377	0.009594
RS	14	0.151969	1.538648	446.238084	0.008013	0.007468
RS	15	0.169163	1.538648	471.372792	0.008464	0.007901
RS	16	0.187530	1.964682	390.190139	0.007007	0.006586
RS	17	0.207150	1.964682	412.694346	0.007411	0.006974
RS	18	0.228109	2.341007	366.414758	0.006580	0.006239
RS	19	0.250498	2.341007	387.738269	0.006963	0.006603
RS	20	0.274415	2.588034	371.093151	0.006664	0.006359
RS	21	0.299964	2.588034	392.588302	0.007050	0.006731
RS	22	0.327256	2.621936	409.716669	0.007357	0.007066
RS	23	0.356411	2.621936	432.920952	0.007774	0.007501
RS	24	0.387555	2.438197	491.310303	0.008822	0.008582
RS	25	0.420825	2.438197	517.823568	0.009299	0.009143
RS	26	0.456364	2.131612	622.995024	0.011187	0.011118
RS	27	0.494329	2.131612	653.852932	0.011741	0.011846
RS	28	0.534884	1.817363	802.523556	0.014411	0.014709
RS	29	0.578207	1.817363	837.128453	0.015032	0.015587
RS	30	0.624486	1.564374	1010.581694	0.018147	0.019013
RS	31	0.673922	1.564374	1045.855681	0.018780	0.019943
RS	32	0.726733	1.392205	1210.897858	0.021744	0.023270
RS	33	0.783146	1.392205	1241.830199	0.022300	0.024087
RS	34	0.843410	1.294576	1363.427916	0.024483	0.026570
RS	35	0.907785	1.294576	1385.227521	0.024874	0.027123
RS	36	0.976554	1.256865	1443.431386	0.025920	0.028316
RS	37	1.050015	1.256865	1453.605512	0.026102	0.028539
RS	38	1.128488	1.263166	1450.936534	0.026054	0.028481
RS	39	1.212317	1.263166	1449.545703	0.026029	0.028402
RS	40	1.301866	1.298519	1403.732843	0.025207	0.027468
RS	41	1.397525	1.298519	1392.154473	0.024999	0.027158
RS	42	1.499711	1.349523	1323.844023	0.023772	0.025782
RS	43	1.608871	1.349523	1303.497843	0.023407	0.025305
RS	44	1.725480	1.404964	1228.180443	0.022054	0.023810
RS	45	1.850045	1.404964	1199.975857	0.021548	0.023205
RS	46	1.983110	1.457070	1125.626648	0.020213	0.021752
RS	47	2.125256	1.457070	1090.071537	0.019574	0.021034
RS	48	2.277101	1.502250	1018.729615	0.018293	0.019658
RS	49	2.439307	1.502250	976.346796	0.017532	0.018833
RS	50	2.612582	1.539738	907.538732	0.016297	0.017521
RS	51	2.797681	1.539738	859.211140	0.015429	0.016599
RS	52	2.995411	1.568937	792.751269	0.014235	0.015342
RS	53	3.206632	1.568937	739.791577	0.013284	0.014342
RS	54	3.432267	1.593131	674.404555	0.012110	0.013112
RS	55	3.673299	1.593131	618.936064	0.011114	0.012070
RS	56	3.930778	1.593131	562.167558	0.010095	0.011003
RS	57	4.205827	1.593131	504.977882	0.009068	0.009926
RS	58	4.499644	1.739786	413.797567	0.007431	0.008202
RS	59	4.813510	1.739786	368.978000	0.006626	0.007346
RS	60	5.148794	1.739786	324.974692	0.005836	0.006498
RS	61	5.506956	1.739786	282.467165	0.005072	0.005672
RS	62	5.889559	1.739786	242.082514	0.004347	0.004881
RS	63	6.298269	1.739786	945.003196	0.016969	0.019264
PA	4+25*2+4+6 0.127862976 0.038595386 6.298269066 0.590130946 0.210452803 0.341056192 0.549279428 0.794409375 1.126142159 1.538647512 1.964681914 2.341006605 2.588033677 2.621935642 2.438196825 2.131611866 1.817363306 1.564374191 1.392204762 1.294576015 1.256865387 1.263165790 1.298519480 1.349523220 1.404963785 1.457070437 1.502249558 1.539737774 1.568936773 1.593130522 1.739786387
//
IT	4397
RD	16
LK	-438068.927768
QD	-203.168219 -> -186.990530
RI	0.0245847675
TR	0.126301	0.038918
MT	6.351222
MM	C_pi: 1.300784, n_recomb: 56951.916605
RS	0	0.000000	0.620282	608.989197	0.010693	0.000965
RS	1	0.006838	0.620282	643.343615	0.011296	0.017230
RS	2	0.014143	0.620282	679.112897	0.011924	0.007064
RS	3	0.021948	0.620282	716.281400	0.012577	0.008702
RS	4	0.030286	0.210789	2190.552926	0.038463	0.029216
RS	5	0.039195	0.210789	2240.673370	0.039343	0.032357
RS	6	0.048712	0.342899	1417.761893	0.024894	0.021151
RS	7	0.058881	0.342899	1469.263582	0.025798	0.021996
RS	8	0.069745	0.552205	949.579826	0.016673	0.014273
RS	9	0.081351	0.552205	992.928509	0.017435	0.015138
RS	10	0.093751	0.794906	722.829244	0.012692	0.011206
RS	11	0.106999	0.794906	759.260675	0.013332	0.012028
RS	12	0.121153	1.125639	564.117492	0.009905	0.009077
RS	13	0.136275	1.125639	594.555692	0.010440	0.009662
RS	14	0.152431	1.542981	457.666688	0.008036	0.007496
RS	15	0.169691	1.542981	483.504076	0.008490	0.007935
RS	16	0.188132	1.981058	398.100792	0.006990	0.006579
RS	17	0.207834	1.981058	421.136165	0.007395	0.006969
RS	18	0.228882	2.375922	371.562874	0.006524	0.006195
RS	19	0.251370	2.375922	393.279654	0.006905	0.006560
RS	20	0.275396	2.642728	374.204857	0.006571	0.006280
RS	21	0.301064	2.642728	395.999553	0.006953	0.006648
RS	22	0.328488	2.687718	411.818418	0.007231	0.006953
RS	23	0.357786	2.687718	435.300069	0.007643	0.007381
RS	24	0.389088	2.500783	493.924212	0.008673	0.008440
RS	25	0.422531	2.500783	520.797434	0.009145	0.008989
RS	26	0.458260	2.181175	628.329453	0.011033	0.010957
RS	27	0.496432	2.181175	659.755073	0.011584	0.011670
RS	28	0.537214	1.852186	813.394285	0.014282	0.014549
RS	29	0.580785	1.852186	848.863498	0.014905	0.015414
RS	30	0.627335	1.587579	1029.579091	0.018078	0.018884
RS	31	0.677068	1.587579	1065.971560	0.018717	0.019805
RS	32	0.730201	1.407946	1238.977794	0.021755	0.023195
RS	33	0.786968	1.407946	1271.076673	0.022318	0.024010
RS	34	0.847616	1.306366	1399.023746	0.024565	0.026549
RS	35	0.912411	1.306366	1421.787759	0.024965	0.027107
RS	36	0.981636	1.267324	1483.068998	0.026041	0.028329
RS	37	1.055595	1.267324	1493.882098	0.026231	0.028562
RS	38	1.134611	1.274174	1490.934414	0.026179	0.028502
RS	39	1.219030	1.274174	1489.899708	0.026161	0.028436
RS	40	1.309221	1.311337	1441.599274	0.025313	0.027480
RS	41	1.405579	1.311337	1430.205794	0.025113	0.027185
RS	42	1.508526	1.364836	1358.595345	0.023855	0.025784
RS	43	1.618512	1.364836	1338.344486	0.023500	0.025325
RS	44	1.736018	1.422922	1259.903749	0.022122	0.023810
RS	45	1.861559	1.422922	1231.722114	0.021627	0.023224
RS	46	1.995685	1.477429	1154.832884	0.020277	0.021760
RS	47	2.138981	1.477429	1119.196181	0.019652	0.021061
RS	48	2.292075	1.524600	1045.869880	0.018364	0.019684
RS	49	2.455638	1.524600	1003.250065	0.017616	0.018877
RS	50	2.630385	1.563682	932.819859	0.016379	0.017568
RS	51	2.817080	1.563682	884.053055	0.015523	0.016661
RS	52	3.016540	1.594095	816.174817	0.014331	0.015409
RS	53	3.229640	1.594095	762.537997	0.013389	0.014422
RS	54	3.457310	1.619306	695.730229	0.012216	0.013195
RS	55	3.700548	1.619306	639.346922	0.011226	0.012162
RS	56	3.960417	1.619306	581.503742	0.010210	0.011102
RS	57	4.238056	1.619306	523.096285	0.009185	0.010028
RS	58	4.534679	1.775177	427.761664	0.007511	0.008267
RS	59	4.851583	1.775177	382.254443	0.006712	0.007419
RS	60	5.190157	1.775177	337.433671	0.005925	0.006577
RS	61	5.551882	1.775177	293.998296	0.005162	0.005754
RS	62	5.938340	1.775177	252.599214	0.004435	0.004963
RS	63	6.351222	1.775177	997.997386	0.017524	0.019824
PA	4+25*2+4+6 0.126301463 0.038918242 6.351222348 0.620282004 0.210789483 0.342899420 0.552205039 0.794906366 1.125639002 1.542980652 1.981057760 2.375921577 2.642727687 2.687718077 2.500783138 2.181175111 1.852186212 1.587579258 1.407946090 1.306366482 1.267324422 1.274173871 1.311336555 1.364836013 1.422922169 1.477429037 1.524600437 1.563681641 1.594094799 1.619306258 1.775176797
//
IT	4271
RD	17
LK	-438036.992555
QD	-195.299120 -> -180.133665
RI	0.0235181470
TR	0.124820	0.039234
MT	6.401617
MM	C_pi: 1.319085, n_recomb: 58190.008476
RS	0	0.000000	0.649735	594.984179	0.010225	0.000937
RS	1	0.006851	0.649735	628.938318	0.010808	0.017102
RS	2	0.014171	0.649735	664.339982	0.011417	0.006851
RS	3	0.021993	0.649735	701.181557	0.012050	0.008363
RS	4	0.030350	0.211210	2242.634071	0.038540	0.029398
RS	5	0.039281	0.211210	2294.184490	0.039426	0.032531
RS	6	0.048823	0.344939	1446.151071	0.024852	0.021182
RS	7	0.059018	0.344939	1499.019124	0.025761	0.022026
RS	8	0.069912	0.555394	969.174770	0.016655	0.014288
RS	9	0.081553	0.555394	1013.606902	0.017419	0.015149
RS	10	0.093991	0.795495	741.696847	0.012746	0.011265
RS	11	0.107281	0.795495	779.144375	0.013390	0.012091
RS	12	0.121481	1.124739	579.826403	0.009964	0.009137
RS	13	0.136655	1.124739	611.153488	0.010503	0.009729
RS	14	0.152868	1.546055	469.173167	0.008063	0.007528
RS	15	0.170192	1.546055	495.713471	0.008519	0.007973
RS	16	0.188702	1.995171	406.127904	0.006979	0.006577
RS	17	0.208481	1.995171	429.696680	0.007384	0.006970
RS	18	0.229614	2.407861	376.822765	0.006476	0.006158
RS	19	0.252196	2.407861	398.933966	0.006856	0.006522
RS	20	0.276324	2.694424	377.400224	0.006486	0.006207
RS	21	0.302106	2.694424	399.492315	0.006865	0.006573
RS	22	0.329654	2.751111	413.944599	0.007114	0.006848
RS	23	0.359089	2.751111	437.695735	0.007522	0.007269
RS	24	0.390540	2.561785	496.432874	0.008531	0.008306
RS	25	0.424147	2.561785	523.649080	0.008999	0.008844
RS	26	0.460055	2.229777	633.336594	0.010884	0.010802
RS	27	0.498424	2.229777	665.302444	0.011433	0.011502
RS	28	0.539422	1.886461	823.638862	0.014154	0.014393
RS	29	0.583228	1.886461	859.938771	0.014778	0.015246
RS	30	0.630035	1.610502	1047.645583	0.018004	0.018755
RS	31	0.680049	1.610502	1085.127545	0.018648	0.019668
RS	32	0.733489	1.423555	1265.911040	0.021755	0.023115
RS	33	0.790590	1.423555	1299.162889	0.022326	0.023929
RS	34	0.851603	1.318079	1433.397733	0.024633	0.026522
RS	35	0.916797	1.318079	1457.131422	0.025041	0.027085
RS	36	0.986456	1.277685	1521.532423	0.026148	0.028335
RS	37	1.060888	1.277685	1533.004759	0.026345	0.028578
RS	38	1.140419	1.285009	1529.875644	0.026291	0.028517
RS	39	1.225399	1.285009	1529.226222	0.026280	0.028464
RS	40	1.316200	1.323874	1478.556067	0.025409	0.027489
RS	41	1.413222	1.323874	1467.379997	0.025217	0.027209
RS	42	1.516892	1.379743	1392.590615	0.023932	0.025785
RS	43	1.627663	1.379743	1372.466704	0.023586	0.025342
RS	44	1.746023	1.440345	1291.015676	0.022186	0.023810
RS	45	1.872492	1.440345	1262.885307	0.021703	0.023242
RS	46	2.007625	1.497125	1183.555112	0.020339	0.021770
RS	47	2.152016	1.497125	1147.861082	0.019726	0.021089
RS	48	2.306299	1.546170	1072.633478	0.018433	0.019711
RS	49	2.471152	1.546170	1029.797162	0.017697	0.018921
RS	50	2.647298	1.586738	957.811153	0.016460	0.017614
RS	51	2.835513	1.586738	908.622761	0.015615	0.016723
RS	52	3.036621	1.618277	839.375581	0.014425	0.015475
RS	53	3.251507	1.618277	785.077908	0.013492	0.014501
RS	54	3.481115	1.644426	716.889883	0.012320	0.013277
RS	55	3.726453	1.644426	659.606880	0.011335	0.012253
RS	56	3.988599	1.644426	600.706390	0.010323	0.011198
RS	57	4.268704	1.644426	541.100142	0.009299	0.010128
RS	58	4.567999	1.809324	441.606759	0.007589	0.008331
RS	59	4.887798	1.809324	395.429219	0.006795	0.007490
RS	60	5.229507	1.809324	349.810557	0.006012	0.006654
RS	61	5.594625	1.809324	305.468106	0.005249	0.005834
RS	62	5.984757	1.809324	263.075478	0.004521	0.005044
RS	63	6.401617	1.809324	1051.336171	0.018067	0.020374
PA	4+25*2+4+6 0.124820171 0.039234205 6.401616568 0.649734538 0.211210026 0.344938519 0.555394272 0.795494637 1.124739415 1.546054617 1.995170711 2.407861075 2.694424112 2.751111330 2.561784945 2.229777364 1.886461096 1.610501726 1.423555234 1.318079323 1.277684667 1.285009336 1.323873699 1.379743341 1.440344747 1.497125254 1.546170297 1.586737750 1.618277372 1.644425692 1.809323513
//
IT	4750
RD	18
LK	-438007.047941
QD	-187.934915 -> -173.699521
RI	0.0225745839
TR	0.123413	0.039543
MT	6.449636
MM	C_pi: 1.336785, n_recomb: 59403.352450
RS	0	0.000000	0.678379	582.612984	0.009808	0.000912
RS	1	0.006863	0.678379	616.205453	0.010373	0.016985
RS	2	0.014198	0.678379	651.273201	0.010964	0.006661
RS	3	0.022036	0.678379	687.815651	0.011579	0.008062
RS	4	0.030411	0.211691	2292.518990	0.038592	0.029559
RS	5	0.039362	0.211691	2345.486837	0.039484	0.032687
RS	6	0.048927	0.347132	1472.743794	0.024792	0.021199
RS	7	0.059148	0.347132	1526.940686	0.025705	0.022041
RS	8	0.070071	0.558802	987.657837	0.016626	0.014295
RS	9	0.081744	0.558802	1033.134390	0.017392	0.015152
RS	10	0.094218	0.796163	760.089959	0.012795	0.011321
RS	11	0.107547	0.796163	798.531258	0.013443	0.012151
RS	12	0.121792	1.123512	595.444986	0.010024	0.009198
RS	13	0.137015	1.123512	627.652999	0.010566	0.009797
RS	14	0.153282	1.548038	480.733913	0.008093	0.007562
RS	15	0.170665	1.548038	507.976384	0.008551	0.008013
RS	16	0.189242	2.007268	414.246307	0.006973	0.006579
RS	17	0.209094	2.007268	438.349754	0.007379	0.006974
RS	18	0.230308	2.437089	382.169422	0.006433	0.006126
RS	19	0.252978	2.437089	404.675392	0.006812	0.006490
RS	20	0.277205	2.743335	380.657227	0.006408	0.006141
RS	21	0.303093	2.743335	403.044123	0.006785	0.006504
RS	22	0.330759	2.812242	416.082182	0.007004	0.006750
RS	23	0.360324	2.812242	440.095163	0.007409	0.007165
RS	24	0.391917	2.621259	498.839693	0.008398	0.008179
RS	25	0.425680	2.621259	526.383005	0.008861	0.008707
RS	26	0.461759	2.277443	638.039140	0.010741	0.010654
RS	27	0.500314	2.277443	670.519303	0.011288	0.011342
RS	28	0.541516	1.920202	833.294574	0.014028	0.014241
RS	29	0.585546	1.920202	870.392715	0.014652	0.015082
RS	30	0.632597	1.633134	1064.833410	0.017925	0.018626
RS	31	0.682878	1.633134	1103.375955	0.018574	0.019532
RS	32	0.736610	1.439017	1291.749665	0.021745	0.023031
RS	33	0.794029	1.439017	1326.139644	0.022324	0.023845
RS	34	0.855390	1.329696	1466.596544	0.024689	0.026488
RS	35	0.920962	1.329696	1491.302907	0.025105	0.027056
RS	36	0.991034	1.287933	1558.857167	0.026242	0.028335
RS	37	1.065916	1.287933	1571.006290	0.026446	0.028587
RS	38	1.145937	1.295666	1567.787026	0.026392	0.028528
RS	39	1.231450	1.295666	1567.549066	0.026388	0.028486
RS	40	1.322832	1.336134	1514.622374	0.025497	0.027495
RS	41	1.420487	1.336134	1503.693159	0.025313	0.027230
RS	42	1.524843	1.394258	1425.840557	0.024003	0.025784
RS	43	1.636362	1.394258	1405.872407	0.023667	0.025358
RS	44	1.755535	1.457256	1321.517777	0.022247	0.023811
RS	45	1.882887	1.457256	1293.464845	0.021774	0.023260
RS	46	2.018980	1.516195	1211.787364	0.020399	0.021780
RS	47	2.164413	1.516195	1176.058959	0.019798	0.021117
RS	48	2.319828	1.567005	1099.008739	0.018501	0.019738
RS	49	2.485910	1.567005	1055.975991	0.017776	0.018964
RS	50	2.663390	1.608961	982.498230	0.016539	0.017662
RS	51	2.853052	1.608961	932.906120	0.015705	0.016785
RS	52	3.055730	1.641546	862.338725	0.014517	0.015542
RS	53	3.272320	1.641546	807.397112	0.013592	0.014579
RS	54	3.503774	1.668556	737.869277	0.012421	0.013359
RS	55	3.751114	1.668556	679.702579	0.011442	0.012342
RS	56	4.015430	1.668556	619.762931	0.010433	0.011293
RS	57	4.297887	1.668556	558.977593	0.009410	0.010226
RS	58	4.599730	1.842297	455.325165	0.007665	0.008393
RS	59	4.922290	1.842297	408.494832	0.006877	0.007560
RS	60	5.266988	1.842297	362.097908	0.006096	0.006729
RS	61	5.635344	1.842297	316.869138	0.005334	0.005912
RS	62	6.028982	1.842297	273.503836	0.004604	0.005122
RS	63	6.449636	1.842297	1104.961831	0.018601	0.020915
PA	4+25*2+4+6 0.123412720 0.039543309 6.449635896 0.678379419 0.211690804 0.347132223 0.558801609 0.796163286 1.123512187 1.548037729 2.007268352 2.437088576 2.743335222 2.812242378 2.621258757 2.277442710 1.920201970 1.633133510 1.439017032 1.329696059 1.287932820 1.295666113 1.336133636 1.394258216 1.457256067 1.516194549 1.567005220 1.608960871 1.641545851 1.668556302 1.842296950
//
IT	5236
RD	19
LK	-437978.933684
QD	-181.029448 -> -167.650818
RI	0.0217354335
TR	0.122073	0.039845
MT	6.495472
MM	C_pi: 1.353924, n_recomb: 60592.644926
RS	0	0.000000	0.706170	571.680957	0.009435	0.000888
RS	1	0.006875	0.706170	604.949064	0.009984	0.016878
RS	2	0.014223	0.706170	639.716352	0.010558	0.006492
RS	3	0.022076	0.706170	675.988452	0.011156	0.007792
RS	4	0.030469	0.212214	2340.434763	0.038626	0.029704
RS	5	0.039439	0.212214	2394.804906	0.039523	0.032827
RS	6	0.049026	0.349447	1497.712067	0.024718	0.021204
RS	7	0.059272	0.349447	1553.201228	0.025633	0.022045
RS	8	0.070222	0.562393	1005.102486	0.016588	0.014296
RS	9	0.081925	0.562393	1051.586078	0.017355	0.015147
RS	10	0.094433	0.796921	778.004701	0.012840	0.011374
RS	11	0.107800	0.796921	817.417453	0.013490	0.012207
RS	12	0.122087	1.122017	610.961893	0.010083	0.009259
RS	13	0.137356	1.122017	644.042517	0.010629	0.009865
RS	14	0.153675	1.549085	492.330440	0.008125	0.007599
RS	15	0.171115	1.549085	520.273632	0.008586	0.008055
RS	16	0.189755	2.017601	422.432383	0.006972	0.006584
RS	17	0.209676	2.017601	447.070892	0.007378	0.006982
RS	18	0.230967	2.463884	387.579360	0.006396	0.006098
RS	19	0.253721	2.463884	410.479697	0.006774	0.006462
RS	20	0.278041	2.789647	383.963099	0.006337	0.006080
RS	21	0.304032	2.789647	406.642173	0.006711	0.006440
RS	22	0.331810	2.871257	418.221210	0.006902	0.006658
RS	23	0.361497	2.871257	442.488720	0.007303	0.007067
RS	24	0.393226	2.679291	501.147820	0.008271	0.008059
RS	25	0.427136	2.679291	529.003432	0.008730	0.008578
RS	26	0.463378	2.324228	642.456155	0.010603	0.010513
RS	27	0.502111	2.324228	675.426275	0.011147	0.011188
RS	28	0.543508	1.953422	842.406731	0.013903	0.014094
RS	29	0.587750	1.953422	880.272259	0.014528	0.014924
RS	30	0.635034	1.655482	1081.196239	0.017844	0.018498
RS	31	0.685569	1.655482	1120.771078	0.018497	0.019397
RS	32	0.739579	1.454320	1316.559410	0.021728	0.022945
RS	33	0.797301	1.454320	1352.071984	0.022314	0.023759
RS	34	0.858993	1.341203	1498.682453	0.024734	0.026450
RS	35	0.924925	1.341203	1524.362684	0.025158	0.027023
RS	36	0.995391	1.298059	1595.097157	0.026325	0.028330
RS	37	1.070701	1.298059	1607.938122	0.026537	0.028591
RS	38	1.151189	1.306142	1604.712897	0.026484	0.028534
RS	39	1.237211	1.306142	1604.909709	0.026487	0.028504
RS	40	1.329147	1.348124	1549.832513	0.025578	0.027499
RS	41	1.427403	1.348124	1539.176661	0.025402	0.027247
RS	42	1.532415	1.408397	1458.370528	0.024068	0.025783
RS	43	1.644647	1.408397	1438.584159	0.023742	0.025373
RS	44	1.764595	1.473684	1351.425469	0.022303	0.023811
RS	45	1.892789	1.473684	1323.473899	0.021842	0.023277
RS	46	2.029797	1.534675	1239.536545	0.020457	0.021791
RS	47	2.176225	1.534675	1203.795168	0.019867	0.021144
RS	48	2.332720	1.587152	1124.996772	0.018567	0.019765
RS	49	2.499974	1.587152	1081.786720	0.017853	0.019008
RS	50	2.678727	1.630408	1006.876921	0.016617	0.017709
RS	51	2.869770	1.630408	956.898779	0.015792	0.016846
RS	52	3.073948	1.663965	885.058170	0.014607	0.015608
RS	53	3.292163	1.663965	829.489715	0.013690	0.014655
RS	54	3.525381	1.691770	758.661003	0.012521	0.013439
RS	55	3.774633	1.691770	699.627163	0.011546	0.012430
RS	56	4.041021	1.691770	638.666933	0.010540	0.011386
RS	57	4.325724	1.691770	576.722537	0.009518	0.010321
RS	58	4.630002	1.874177	468.913321	0.007739	0.008454
RS	59	4.955198	1.874177	421.447764	0.006955	0.007628
RS	60	5.302753	1.874177	374.292086	0.006177	0.006802
RS	61	5.674203	1.874177	328.197539	0.005416	0.005988
RS	62	6.071191	1.874177	283.880192	0.004685	0.005199
RS	63	6.495472	1.874177	1158.835439	0.019125	0.021446
PA	4+25*2+4+6 0.122073080 0.039845491 6.495472046 0.706169690 0.212213987 0.349446601 0.562392988 0.796921428 1.122016958 1.549085181 2.017600919 2.463884148 2.789646742 2.871257305 2.679290994 2.324228169 1.953421712 1.655481949 1.454320147 1.341203405 1.298059279 1.306141899 1.348123563 1.408397243 1.473683580 1.534674948 1.587152144 1.630408292 1.663964595 1.691770388 1.874176721
//
IT	4336
RD	20
LK	-437952.505906
QD	-174.541566 -> -161.954064
RI	0.0209860297
TR	0.120795	0.040141
MT	6.539330
MM	C_pi: 1.370542, n_recomb: 61758.526546
RS	0	0.000000	0.733062	562.027575	0.009100	0.000867
RS	1	0.006886	0.733062	595.007260	0.009634	0.016778
RS	2	0.014247	0.733062	629.507018	0.010193	0.006341
RS	3	0.022115	0.733062	665.537976	0.010776	0.007551
RS	4	0.030524	0.212768	2386.550956	0.038643	0.029834
RS	5	0.039512	0.212768	2442.306855	0.039546	0.032953
RS	6	0.049120	0.351854	1521.209484	0.024632	0.021198
RS	7	0.059389	0.351854	1577.955427	0.025550	0.022038
RS	8	0.070365	0.566142	1021.574611	0.016541	0.014291
RS	9	0.082097	0.566142	1069.029443	0.017310	0.015136
RS	10	0.094637	0.797765	795.450916	0.012880	0.011425
RS	11	0.108041	0.797765	835.813316	0.013534	0.012260
RS	12	0.122367	1.120333	626.352221	0.010142	0.009321
RS	13	0.137681	1.120333	660.296291	0.010692	0.009933
RS	14	0.154048	1.549363	503.937310	0.008160	0.007638
RS	15	0.171543	1.549363	532.578793	0.008624	0.008098
RS	16	0.190243	2.026390	430.666392	0.006973	0.006592
RS	17	0.210230	2.026390	455.839647	0.007381	0.006993
RS	18	0.231594	2.488452	393.040907	0.006364	0.006073
RS	19	0.254429	2.488452	416.334999	0.006741	0.006438
RS	20	0.278837	2.833560	387.304073	0.006271	0.006024
RS	21	0.304925	2.833560	410.272555	0.006643	0.006382
RS	22	0.332810	2.928257	420.359607	0.006807	0.006572
RS	23	0.362615	2.928257	444.874950	0.007203	0.006976
RS	24	0.394473	2.735939	503.365904	0.008151	0.007945
RS	25	0.428525	2.735939	531.520241	0.008606	0.008455
RS	26	0.464921	2.370155	646.615087	0.010470	0.010376
RS	27	0.503824	2.370155	680.052611	0.011011	0.011041
RS	28	0.545406	1.986146	851.012670	0.013780	0.013950
RS	29	0.589851	1.986146	889.616248	0.014405	0.014770
RS	30	0.637358	1.677547	1096.790976	0.017759	0.018371
RS	31	0.688135	1.677547	1137.370553	0.018416	0.019264
RS	32	0.742410	1.469463	1340.397696	0.021704	0.022858
RS	33	0.800422	1.469463	1377.016855	0.022297	0.023671
RS	34	0.862429	1.352599	1529.708637	0.024769	0.026408
RS	35	0.928706	1.352599	1556.362494	0.025201	0.026986
RS	36	0.999547	1.308064	1630.299088	0.026398	0.028321
RS	37	1.075267	1.308064	1643.844881	0.026617	0.028590
RS	38	1.156201	1.316439	1640.696128	0.026566	0.028537
RS	39	1.242708	1.316439	1641.348316	0.026577	0.028518
RS	40	1.335173	1.359855	1584.218308	0.025652	0.027500
RS	41	1.434005	1.359855	1573.859646	0.025484	0.027262
RS	42	1.539644	1.422185	1490.200014	0.024129	0.025782
RS	43	1.652557	1.422185	1470.619274	0.023812	0.025386
RS	44	1.773246	1.489662	1380.749961	0.022357	0.023812
RS	45	1.902245	1.489662	1352.921980	0.021907	0.023293
RS	46	2.040129	1.552609	1266.807987	0.020512	0.021802
RS	47	2.187507	1.552609	1231.073794	0.019934	0.021171
RS	48	2.345035	1.606664	1150.596537	0.018631	0.019793
RS	49	2.513411	1.606664	1107.227782	0.017928	0.019050
RS	50	2.693382	1.651140	1030.943531	0.016693	0.017756
RS	51	2.885747	1.651140	980.596883	0.015878	0.016905
RS	52	3.091358	1.685602	907.527834	0.014695	0.015673
RS	53	3.311129	1.685602	851.349900	0.013785	0.014730
RS	54	3.546034	1.714141	779.258819	0.012618	0.013518
RS	55	3.797116	1.714141	719.374761	0.011648	0.012515
RS	56	4.065489	1.714141	657.412787	0.010645	0.011476
RS	57	4.352343	1.714141	594.329534	0.009623	0.010415
RS	58	4.658951	1.905043	482.368432	0.007811	0.008514
RS	59	4.986673	1.905043	434.285050	0.007032	0.007695
RS	60	5.336963	1.905043	386.389836	0.006256	0.006873
RS	61	5.711377	1.905043	339.449703	0.005496	0.006062
RS	62	6.111573	1.905043	294.200585	0.004764	0.005273
RS	63	6.539330	1.905043	1212.916638	0.019640	0.021969
PA	4+25*2+4+6 0.120795429 0.040140577 6.539329565 0.733062131 0.212768111 0.351854225 0.566141735 0.797765032 1.120332717 1.549362918 2.026390364 2.488452474 2.833559542 2.928256600 2.735939135 2.370155224 1.986145907 1.677547127 1.469462843 1.352598651 1.308063576 1.316438776 1.359855309 1.422184785 1.489661733 1.552609293 1.606664300 1.651140265 1.685601708 1.714141260 1.905042653
//
IT	4927
RD	21
LK	-437927.635913
QD	-168.435189 -> -156.579774
RI	0.0203141096
TR	0.119576	0.040429
MT	6.581302
MM	C_pi: 1.386659, n_recomb: 62901.526755
RS	0	0.000000	0.759036	553.503038	0.008800	0.000848
RS	1	0.006897	0.759036	586.227920	0.009320	0.016686
RS	2	0.014270	0.759036	620.491390	0.009864	0.006206
RS	3	0.022151	0.759036	656.309471	0.010434	0.007334
RS	4	0.030576	0.213340	2431.045168	0.038648	0.029951
RS	5	0.039582	0.213340	2488.167955	0.039557	0.033069
RS	6	0.049209	0.354332	1543.366823	0.024536	0.021184
RS	7	0.059501	0.354332	1601.334699	0.025458	0.022023
RS	8	0.070502	0.570024	1037.130069	0.016488	0.014280
RS	9	0.082261	0.570024	1085.521450	0.017257	0.015119
RS	10	0.094832	0.798681	812.442257	0.012916	0.011473
RS	11	0.108270	0.798681	853.732927	0.013573	0.012309
RS	12	0.122635	1.118488	641.610201	0.010200	0.009382
RS	13	0.137990	1.118488	676.408290	0.010753	0.010000
RS	14	0.154404	1.548959	515.545365	0.008196	0.007678
RS	15	0.171951	1.548959	544.882300	0.008662	0.008143
RS	16	0.190708	2.033799	438.933891	0.006978	0.006603
RS	17	0.210758	2.033799	464.640976	0.007387	0.007006
RS	18	0.232192	2.510990	398.538141	0.006336	0.006052
RS	19	0.255103	2.510990	422.224797	0.006712	0.006417
RS	20	0.279595	2.875206	390.671306	0.006211	0.005972
RS	21	0.305777	2.875206	413.926340	0.006581	0.006328
RS	22	0.333764	2.983331	422.491445	0.006717	0.006491
RS	23	0.363681	2.983331	447.248157	0.007110	0.006890
RS	24	0.395661	2.791248	505.497446	0.008036	0.007837
RS	25	0.429848	2.791248	533.937722	0.008488	0.008339
RS	26	0.466392	2.415246	650.532301	0.010342	0.010246
RS	27	0.505457	2.415246	684.415880	0.010881	0.010900
RS	28	0.547216	2.018370	859.148157	0.013659	0.013811
RS	29	0.591856	2.018370	898.461667	0.014284	0.014620
RS	30	0.639574	1.699321	1111.661592	0.017673	0.018245
RS	31	0.690583	1.699321	1153.218732	0.018334	0.019132
RS	32	0.745111	1.484433	1363.310798	0.021674	0.022768
RS	33	0.803399	1.484433	1401.019833	0.022273	0.023581
RS	34	0.865708	1.363866	1559.721217	0.024796	0.026362
RS	35	0.932314	1.363866	1587.346788	0.025235	0.026945
RS	36	1.003514	1.317932	1664.503034	0.026462	0.028308
RS	37	1.079625	1.317932	1678.764367	0.026689	0.028585
RS	38	1.160985	1.326551	1675.765001	0.026641	0.028537
RS	39	1.247957	1.326551	1676.890903	0.026659	0.028529
RS	40	1.340927	1.371325	1617.805606	0.025720	0.027500
RS	41	1.440310	1.371325	1607.765321	0.025560	0.027275
RS	42	1.546547	1.435624	1521.347342	0.024186	0.025779
RS	43	1.660111	1.435624	1501.993611	0.023878	0.025398
RS	44	1.781508	1.505200	1409.502269	0.022408	0.023812
RS	45	1.911279	1.505200	1381.818024	0.021968	0.023309
RS	46	2.049999	1.570017	1293.603908	0.020566	0.021814
RS	47	2.198287	1.570017	1257.895780	0.019998	0.021198
RS	48	2.356803	1.625566	1175.807065	0.018693	0.019821
RS	49	2.526252	1.625566	1132.297267	0.018001	0.019092
RS	50	2.707388	1.671188	1054.693122	0.016767	0.017802
RS	51	2.901017	1.671188	1003.995121	0.015961	0.016964
RS	52	3.108002	1.706492	929.741403	0.014781	0.015737
RS	53	3.329262	1.706492	872.971255	0.013878	0.014804
RS	54	3.565782	1.735709	799.655400	0.012713	0.013596
RS	55	3.818616	1.735709	738.938242	0.011748	0.012600
RS	56	4.088888	1.735709	675.993522	0.010747	0.011565
RS	57	4.377801	1.735709	611.791763	0.009726	0.010506
RS	58	4.686641	1.934940	495.685974	0.007880	0.008572
RS	59	5.016782	1.934940	447.002167	0.007106	0.007760
RS	60	5.369693	1.934940	398.386550	0.006333	0.006943
RS	61	5.746945	1.934940	350.620903	0.005574	0.006134
RS	62	6.150216	1.934940	304.460182	0.004840	0.005345
RS	63	6.581302	1.934940	1267.165143	0.020145	0.022482
PA	4+25*2+4+6 0.119575891 0.040428869 6.581302033 0.759035713 0.213340461 0.354331623 0.570024296 0.798680997 1.118487801 1.548958520 2.033798665 2.510990500 2.875205930 2.983330922 2.791248196 2.415245939 2.018370020 1.699321362 1.484433443 1.363865942 1.317931661 1.326550986 1.371325298 1.435623695 1.505200116 1.570016857 1.625565561 1.671187528 1.706492170 1.735708797 1.934939867
//
IT	4685
RD	22
LK	-437904.208546
QD	-162.679307 -> -151.502636
RI	0.0197083372
TR	0.118410	0.040710
MT	6.621546
MM	C_pi: 1.402314, n_recomb: 64022.502052
RS	0	0.000000	0.784080	545.981218	0.008528	0.000830
RS	1	0.006907	0.784080	578.482832	0.009036	0.016601
RS	2	0.014292	0.784080	612.539687	0.009568	0.006085
RS	3	0.022186	0.784080	648.172193	0.010124	0.007138
RS	4	0.030626	0.213929	2474.002562	0.038643	0.030058
RS	5	0.039649	0.213929	2532.473997	0.039556	0.033175
RS	6	0.049295	0.356864	1564.298640	0.024434	0.021163
RS	7	0.059607	0.356864	1623.454934	0.025358	0.022002
RS	8	0.070632	0.574021	1051.833154	0.016429	0.014265
RS	9	0.082418	0.574021	1101.128147	0.017199	0.015098
RS	10	0.095018	0.799674	828.985719	0.012948	0.011518
RS	11	0.108488	0.799674	871.183775	0.013607	0.012355
RS	12	0.122889	1.116532	656.725082	0.010258	0.009443
RS	13	0.138285	1.116532	692.367516	0.010814	0.010066
RS	14	0.154744	1.548001	527.136351	0.008234	0.007720
RS	15	0.172340	1.548001	557.165229	0.008703	0.008189
RS	16	0.191152	2.039998	447.222996	0.006985	0.006616
RS	17	0.211262	2.039998	473.462619	0.007395	0.007021
RS	18	0.232762	2.531692	404.061098	0.006311	0.006034
RS	19	0.255747	2.531692	428.138920	0.006687	0.006400
RS	20	0.280320	2.914779	394.054264	0.006155	0.005924
RS	21	0.306590	2.914779	417.592886	0.006523	0.006278
RS	22	0.334674	3.036612	424.612480	0.006632	0.006414
RS	23	0.364699	3.036612	449.604466	0.007023	0.006809
RS	24	0.396797	2.845302	507.547333	0.007928	0.007733
RS	25	0.431112	2.845302	536.261708	0.008376	0.008229
RS	26	0.467798	2.459546	654.227758	0.010219	0.010120
RS	27	0.507017	2.459546	688.537570	0.010755	0.010765
RS	28	0.548946	2.050115	866.851632	0.013540	0.013675
RS	29	0.593771	2.050115	906.848638	0.014165	0.014476
RS	30	0.641692	1.720814	1125.860178	0.017585	0.018121
RS	31	0.692923	1.720814	1168.368799	0.018249	0.019003
RS	32	0.747692	1.499227	1385.364317	0.021639	0.022678
RS	33	0.806245	1.499227	1424.146521	0.022244	0.023490
RS	34	0.868843	1.375002	1588.782377	0.024816	0.026314
RS	35	0.935764	1.375002	1617.376781	0.025263	0.026901
RS	36	1.007307	1.327661	1697.768300	0.026518	0.028291
RS	37	1.083792	1.327661	1712.754097	0.026752	0.028576
RS	38	1.165561	1.336481	1709.971599	0.026709	0.028534
RS	39	1.252977	1.336481	1711.587295	0.026734	0.028537
RS	40	1.346432	1.382546	1650.634083	0.025782	0.027498
RS	41	1.446341	1.382546	1640.931248	0.025631	0.027285
RS	42	1.553152	1.448732	1551.845814	0.024239	0.025776
RS	43	1.667341	1.448732	1532.738292	0.023941	0.025408
RS	44	1.789416	1.520323	1437.708055	0.022456	0.023813
RS	45	1.919925	1.520323	1410.185729	0.022026	0.023324
RS	46	2.059447	1.586929	1319.943328	0.020617	0.021826
RS	47	2.208607	1.586929	1284.278453	0.020060	0.021224
RS	48	2.368070	1.643897	1200.638772	0.018753	0.019849
RS	49	2.538548	1.643897	1157.004619	0.018072	0.019134
RS	50	2.720801	1.690598	1078.131996	0.016840	0.017848
RS	51	2.915642	1.690598	1027.099149	0.016043	0.017022
RS	52	3.123942	1.726690	951.701937	0.014865	0.015800
RS	53	3.346630	1.726690	894.356499	0.013969	0.014877
RS	54	3.584700	1.756533	819.851907	0.012806	0.013672
RS	55	3.839214	1.756533	758.318599	0.011845	0.012682
RS	56	4.111309	1.756533	694.409868	0.010846	0.011652
RS	57	4.402197	1.756533	629.109613	0.009826	0.010595
RS	58	4.713178	1.963933	508.868013	0.007948	0.008629
RS	59	5.045640	1.963933	459.600576	0.007179	0.007823
RS	60	5.401066	1.963933	410.282996	0.006408	0.007011
RS	61	5.781042	1.963933	361.711177	0.005650	0.006204
RS	62	6.187265	1.963933	314.658312	0.004915	0.005416
RS	63	6.621546	1.963933	1321.557351	0.020642	0.022987
PA	4+25*2+4+6 0.118409954 0.040710327 6.621546430 0.784080266 0.213928860 0.356863973 0.574020972 0.799674230 1.116531522 1.548001294 2.039997568 2.531692397 2.914778619 3.036611598 2.845301585 2.459546424 2.050114697 1.720813748 1.499227154 1.375002398 1.327661151 1.336480737 1.382545549 1.448731625 1.520323338 1.586928688 1.643897387 1.690598036 1.726690300 1.756532689 1.963933144
//
IT	3823
RD	23
LK	-437882.118600
QD	-157.244888 -> -146.698652
RI	0.0191609292
TR	0.117293	0.040985
MT	6.660212
MM	C_pi: 1.417529, n_recomb: 65121.711613
RS	0	0.000000	0.808186	539.353544	0.008282	0.000814
RS	1	0.006917	0.808186	571.661335	0.008778	0.016522
RS	2	0.014313	0.808186	605.539563	0.009299	0.005976
RS	3	0.022220	0.808186	641.012581	0.009843	0.006961
RS	4	0.030674	0.214523	2515.577174	0.038629	0.030155
RS	5	0.039712	0.214523	2575.377009	0.039547	0.033272
RS	6	0.049376	0.359432	1584.117867	0.024325	0.021136
RS	7	0.059709	0.359432	1644.429853	0.025252	0.021974
RS	8	0.070756	0.578110	1065.737758	0.016365	0.014245
RS	9	0.082567	0.578110	1115.904642	0.017136	0.015072
RS	10	0.095196	0.800728	845.098480	0.012977	0.011561
RS	11	0.108697	0.800728	888.183647	0.013639	0.012398
RS	12	0.123133	1.114500	671.681057	0.010314	0.009504
RS	13	0.138567	1.114500	708.157573	0.010874	0.010131
RS	14	0.155069	1.546574	538.695767	0.008272	0.007762
RS	15	0.172712	1.546574	569.412476	0.008744	0.008236
RS	16	0.191576	2.045106	455.523681	0.006995	0.006631
RS	17	0.211745	2.045106	482.294176	0.007406	0.007038
RS	18	0.233308	2.550725	409.596296	0.006290	0.006019
RS	19	0.256363	2.550725	434.063405	0.006665	0.006385
RS	20	0.281013	2.952405	397.444428	0.006103	0.005879
RS	21	0.307368	2.952405	421.263550	0.006469	0.006231
RS	22	0.335546	3.088203	426.715027	0.006553	0.006342
RS	23	0.365673	3.088203	451.936257	0.006940	0.006732
RS	24	0.397884	2.898141	509.518355	0.007824	0.007635
RS	25	0.432322	2.898141	538.495661	0.008269	0.008123
RS	26	0.469143	2.503074	657.715723	0.010100	0.010000
RS	27	0.508511	2.503074	692.433029	0.010633	0.010635
RS	28	0.550602	2.081397	874.144705	0.013423	0.013544
RS	29	0.595605	2.081397	914.799711	0.014048	0.014335
RS	30	0.643720	1.742023	1139.422433	0.017497	0.017999
RS	31	0.695164	1.742023	1182.856847	0.018164	0.018875
RS	32	0.750166	1.513847	1406.590012	0.021599	0.022587
RS	33	0.808972	1.513847	1446.428154	0.022211	0.023399
RS	34	0.871846	1.386007	1616.922985	0.024829	0.026263
RS	35	0.939070	1.386007	1646.482007	0.025283	0.026855
RS	36	1.010943	1.337255	1730.116936	0.026567	0.028271
RS	37	1.087787	1.337255	1745.834462	0.026809	0.028564
RS	38	1.169947	1.346233	1743.333828	0.026770	0.028529
RS	39	1.257790	1.346233	1745.453437	0.026803	0.028541
RS	40	1.351709	1.393525	1682.717501	0.025840	0.027495
RS	41	1.452124	1.393525	1673.369062	0.025696	0.027294
RS	42	1.559486	1.461526	1581.700420	0.024288	0.025772
RS	43	1.674273	1.461526	1562.856591	0.023999	0.025418
RS	44	1.797001	1.535057	1465.364824	0.022502	0.023814
RS	45	1.928217	1.535057	1438.021456	0.022082	0.023339
RS	46	2.068510	1.603376	1345.820104	0.020666	0.021837
RS	47	2.218507	1.603376	1310.214893	0.020119	0.021249
RS	48	2.378880	1.661698	1225.082354	0.018812	0.019877
RS	49	2.550345	1.661698	1181.340188	0.018140	0.019175
RS	50	2.733671	1.709417	1101.248018	0.016911	0.017894
RS	51	2.929678	1.709417	1049.897011	0.016122	0.017079
RS	52	3.139242	1.746245	973.397191	0.014947	0.015862
RS	53	3.363302	1.746245	915.493770	0.014058	0.014948
RS	54	3.602861	1.776668	839.835428	0.012896	0.013747
RS	55	3.858990	1.776668	777.503702	0.011939	0.012763
RS	56	4.132835	1.776668	712.650431	0.010943	0.011737
RS	57	4.425623	1.776668	646.272396	0.009924	0.010683
RS	58	4.738663	1.992086	521.906757	0.008014	0.008684
RS	59	5.073356	1.992086	472.072901	0.007249	0.007885
RS	60	5.431200	1.992086	422.072125	0.006481	0.007077
RS	61	5.813796	1.992086	372.713754	0.005723	0.006272
RS	62	6.222856	1.992086	324.788460	0.004987	0.005485
RS	63	6.660212	1.992086	1376.046845	0.021130	0.023483
PA	4+25*2+4+6 0.117293469 0.040984893 6.660211943 0.808185715 0.214523064 0.359432288 0.578110233 0.800728183 1.114499870 1.546574460 2.045106433 2.550725192 2.952405309 3.088202742 2.898141396 2.503073839 2.081397209 1.742023271 1.513846597 1.386006865 1.337254817 1.346233089 1.393524683 1.461525582 1.535057154 1.603376462 1.661697538 1.709416568 1.746244865 1.776667904 1.992085611
//
IT	4650
RD	24
LK	-437861.271643
QD	-152.107882 -> -142.148152
RI	0.0186638854
TR	0.116223	0.041253
MT	6.697391
MM	C_pi: 1.432329, n_recomb: 66199.840316
RS	0	0.000000	0.831380	533.508222	0.008059	0.000799
RS	1	0.006926	0.831380	565.648696	0.008545	0.016448
RS	2	0.014332	0.831380	599.373636	0.009054	0.005877
RS	3	0.022252	0.831380	634.710971	0.009588	0.006801
RS	4	0.030719	0.215119	2555.873479	0.038608	0.030244
RS	5	0.039773	0.215119	2616.981142	0.039532	0.033362
RS	6	0.049454	0.362023	1602.928054	0.024213	0.021104
RS	7	0.059806	0.362023	1664.364171	0.025142	0.021942
RS	8	0.070875	0.582278	1078.893189	0.016298	0.014222
RS	9	0.082710	0.582278	1129.901526	0.017068	0.015042
RS	10	0.095366	0.801855	860.775194	0.013003	0.011601
RS	11	0.108897	0.801855	904.727156	0.013667	0.012438
RS	12	0.123366	1.112398	686.485653	0.010370	0.009563
RS	13	0.138837	1.112398	723.786365	0.010933	0.010195
RS	14	0.155380	1.544743	550.217691	0.008311	0.007805
RS	15	0.173069	1.544743	581.617912	0.008786	0.008283
RS	16	0.191982	2.049272	463.821596	0.007006	0.006647
RS	17	0.212206	2.049272	491.120699	0.007419	0.007057
RS	18	0.233831	2.568218	415.138848	0.006271	0.006006
RS	19	0.256953	2.568218	439.993289	0.006646	0.006372
RS	20	0.281677	2.988210	400.836787	0.006055	0.005837
RS	21	0.308113	2.988210	424.933337	0.006419	0.006188
RS	22	0.336381	3.138148	428.803177	0.006477	0.006274
RS	23	0.366606	3.138148	454.248211	0.006862	0.006660
RS	24	0.398925	2.949815	511.415631	0.007725	0.007541
RS	25	0.433482	2.949815	540.645448	0.008167	0.008023
RS	26	0.470433	2.545859	661.010254	0.009985	0.009883
RS	27	0.509943	2.545859	696.117427	0.010515	0.010511
RS	28	0.552190	2.112216	881.061396	0.013309	0.013415
RS	29	0.597363	2.112216	922.350289	0.013933	0.014198
RS	30	0.645665	1.762957	1152.385141	0.017408	0.017879
RS	31	0.697313	1.762957	1196.720428	0.018077	0.018750
RS	32	0.752538	1.528287	1427.035963	0.021556	0.022496
RS	33	0.811587	1.528287	1467.912724	0.022174	0.023308
RS	34	0.874727	1.396874	1644.189867	0.024837	0.026210
RS	35	0.942240	1.396874	1674.708367	0.025298	0.026806
RS	36	1.014430	1.346706	1761.595130	0.026610	0.028249
RS	37	1.091619	1.346706	1778.049969	0.026859	0.028550
RS	38	1.174155	1.355808	1775.887747	0.026826	0.028521
RS	39	1.262408	1.355808	1778.523602	0.026866	0.028544
RS	40	1.356773	1.404269	1714.083834	0.025893	0.027490
RS	41	1.457675	1.404269	1705.105006	0.025757	0.027301
RS	42	1.565565	1.474015	1610.934933	0.024334	0.025768
RS	43	1.680928	1.474015	1592.370480	0.024054	0.025427
RS	44	1.804281	1.549416	1492.490766	0.022545	0.023814
RS	45	1.936179	1.549416	1465.341753	0.022135	0.023353
RS	46	2.077212	1.619381	1371.245262	0.020714	0.021849
RS	47	2.228014	1.619381	1335.714965	0.020177	0.021274
RS	48	2.389260	1.678992	1249.144408	0.018869	0.019905
RS	49	2.561676	1.678992	1205.309726	0.018207	0.019214
RS	50	2.746033	1.727673	1124.045228	0.016980	0.017938
RS	51	2.943159	1.727673	1072.392062	0.016199	0.017135
RS	52	3.153940	1.765191	994.828074	0.015028	0.015923
RS	53	3.379319	1.765191	936.383632	0.014145	0.015017
RS	54	3.620310	1.796153	859.605641	0.012985	0.013820
RS	55	3.877992	1.796153	796.492988	0.012032	0.012842
RS	56	4.153522	1.796153	730.714364	0.011038	0.011820
RS	57	4.448137	1.796153	663.278961	0.010019	0.010768
RS	58	4.763157	2.019441	534.802416	0.008079	0.008739
RS	59	5.099997	2.019441	484.418931	0.007318	0.007945
RS	60	5.460168	2.019441	433.753256	0.006552	0.007141
RS	61	5.845285	2.019441	383.627463	0.005795	0.006339
RS	62	6.257077	2.019441	334.848991	0.005058	0.005552
RS	63	6.697391	2.019441	1430.608787	0.021610	0.023972
PA	4+25*2+4+6 0.116223286 0.041252771 6.697391461 0.831379774 0.215118713 0.362022687 0.582278279 0.801855306 1.112397513 1.544742599 2.049272414 2.568217738 2.988210307 3.138147709 2.949814953 2.545859334 2.112215931 1.762956770 1.528286651 1.396874119 1.346706107 1.355807936 1.404268647 1.474014901 1.549415523 1.619381254 1.678992361 1.727673069 1.765191123 1.796152862 2.019440725
//
IT	4038
RD	25
LK	-437841.580574
QD	-147.245688 -> -137.832437
RI	0.0182114586
TR	0.115197	0.041514
MT	6.733147
MM	C_pi: 1.446725, n_recomb: 67257.273328
RS	0	0.000000	0.853662	528.365941	0.007856	0.000785
RS	1	0.006935	0.853662	560.363718	0.008332	0.016378
RS	2	0.014352	0.853662	593.959072	0.008831	0.005789
RS	3	0.022282	0.853662	629.183180	0.009355	0.006656
RS	4	0.030763	0.215710	2594.998365	0.038583	0.030326
RS	5	0.039831	0.215710	2657.392042	0.039511	0.033446
RS	6	0.049529	0.364623	1620.811530	0.024099	0.021068
RS	7	0.059899	0.364623	1683.340890	0.025028	0.021907
RS	8	0.070989	0.586510	1091.342320	0.016226	0.014196
RS	9	0.082847	0.586510	1143.162609	0.016997	0.015009
RS	10	0.095528	0.803044	876.028926	0.013025	0.011639
RS	11	0.109089	0.803044	920.827764	0.013691	0.012476
RS	12	0.123590	1.110261	701.119302	0.010424	0.009623
RS	13	0.139096	1.110261	739.233523	0.010991	0.010258
RS	14	0.155678	1.542579	561.686146	0.008351	0.007849
RS	15	0.173410	1.542579	593.764822	0.008828	0.008330
RS	16	0.192372	2.052585	472.109375	0.007019	0.006664
RS	17	0.212649	2.052585	499.934494	0.007433	0.007076
RS	18	0.234332	2.584302	420.678693	0.006255	0.005995
RS	19	0.257518	2.584302	445.918103	0.006630	0.006362
RS	20	0.282313	3.022316	404.222629	0.006010	0.005798
RS	21	0.308828	3.022316	428.593280	0.006372	0.006148
RS	22	0.337181	3.186542	430.869801	0.006406	0.006209
RS	23	0.367501	3.186542	456.533146	0.006788	0.006592
RS	24	0.399923	3.000356	513.241484	0.007631	0.007452
RS	25	0.434594	3.000356	542.713895	0.008069	0.007927
RS	26	0.471670	2.587908	664.124716	0.009874	0.009772
RS	27	0.511316	2.587908	699.605063	0.010402	0.010391
RS	28	0.553713	2.142583	887.619928	0.013197	0.013291
RS	29	0.599050	2.142583	929.519419	0.013820	0.014066
RS	30	0.647531	1.783606	1164.782154	0.017318	0.017761
RS	31	0.699374	1.783606	1209.993866	0.017991	0.018627
RS	32	0.754812	1.542538	1446.739250	0.021511	0.022405
RS	33	0.814096	1.542538	1488.636928	0.022133	0.023217
RS	34	0.877491	1.407593	1670.620650	0.024839	0.026156
RS	35	0.945283	1.407593	1702.092254	0.025307	0.026756
RS	36	1.017776	1.356007	1792.233165	0.026647	0.028225
RS	37	1.095297	1.356007	1809.429246	0.026903	0.028533
RS	38	1.178194	1.365199	1807.659430	0.026877	0.028512
RS	39	1.266840	1.365199	1810.821869	0.026924	0.028544
RS	40	1.361634	1.414775	1744.753031	0.025941	0.027485
RS	41	1.463002	1.414775	1736.156998	0.025814	0.027306
RS	42	1.571400	1.486203	1639.561655	0.024377	0.025763
RS	43	1.687316	1.486203	1621.290520	0.024106	0.025434
RS	44	1.811272	1.563406	1519.092916	0.022586	0.023815
RS	45	1.943823	1.563406	1492.152184	0.022186	0.023366
RS	46	2.085568	1.634956	1396.220108	0.020759	0.021860
RS	47	2.237143	1.634956	1360.778972	0.020232	0.021299
RS	48	2.399230	1.695798	1272.823779	0.018925	0.019932
RS	49	2.572559	1.695798	1228.911287	0.018272	0.019253
RS	50	2.757908	1.745388	1146.519177	0.017047	0.017983
RS	51	2.956111	1.745388	1094.579479	0.016275	0.017189
RS	52	3.168061	1.783553	1015.988847	0.015106	0.015983
RS	53	3.394710	1.783553	957.020193	0.014229	0.015085
RS	54	3.637077	1.815015	879.155819	0.013072	0.013892
RS	55	3.896253	1.815015	815.279839	0.012122	0.012919
RS	56	4.173404	1.815015	748.595164	0.011130	0.011901
RS	57	4.469776	1.815015	680.122930	0.010112	0.010851
RS	58	4.786703	2.046028	547.551335	0.008141	0.008792
RS	59	5.125609	2.046028	496.634826	0.007384	0.008004
RS	60	5.488019	2.046028	445.322341	0.006621	0.007203
RS	61	5.875563	2.046028	394.448067	0.005865	0.006404
RS	62	6.289984	2.046028	344.835521	0.005127	0.005618
RS	63	6.733147	2.046028	1485.205354	0.022082	0.024452
PA	4+25*2+4+6 0.115196867 0.041514236 6.733146616 0.853662467 0.215709759 0.364623123 0.586510250 0.803043664 1.110261461 1.542579232 2.052585018 2.584301919 3.022316467 3.186541562 3.000356235 2.587908492 2.142582500 1.783606332 1.542537966 1.407592702 1.356007145 1.365198989 1.414774789 1.486202581 1.563405797 1.634956148 1.695797880 1.745388466 1.783552998 1.815014954 2.046027740
//
CC
CC	Brief Description of the file format:
CC	  CC  comments
CC	  MM  useful-messages
CC	  RD  round-of-iterations
CC	  LL  \log[P(sequence)]
CC	  QD  Q-before-opt Q-after-opt
CC	  TR  \theta_0 \rho_0
CC	  RS  k t_k \lambda_k \pi_k \sum_{l\not=k}A_{kl} A_{kk}
CC	  DC  begin end best-k t_k+\Delta_k max-prob
CC
MM	Version: 0.6.5-r67
MM	pattern:4+25*2+4+6, n:63, n_free_lambdas:28
MM	n_iterations:25, skip:1, max_t:5, theta/rho:5
MM	is_decoding:0
MM	n_seqs:14, sum_L:1059825, sum_n:168266
RD	0
LK	0.000000
QD	0.000000 -> 0.000000
RI	inf
TR	0.172887	0.034577
MT	5.000000
MM	C_pi: 1.000000, n_recomb: 36023.293600
RS	0	0.000000	1.000000	227.322281	0.006310	0.000000
RS	1	0.006440	1.000000	240.386151	0.006673	0.000000
RS	2	0.013294	1.000000	254.093874	0.007054	0.000000
RS	3	0.020590	1.000000	268.463033	0.007452	0.000000
RS	4	0.028356	1.000000	283.509628	0.007870	0.000000
RS	5	0.036622	1.000000	299.247705	0.008307	0.000000
RS	6	0.045421	1.000000	315.688929	0.008763	0.000000
RS	7	0.054785	1.000000	332.842122	0.009240	0.000000
RS	8	0.064753	1.000000	350.712743	0.009736	0.000000
RS	9	0.075363	1.000000	369.302319	0.010252	0.000000
RS	10	0.086656	1.000000	388.607823	0.010788	0.000000
RS	11	0.098677	1.000000	408.620992	0.011343	0.000000
RS	12	0.111471	1.000000	429.327602	0.011918	0.000000
RS	13	0.125090	1.000000	450.706672	0.012512	0.000000
RS	14	0.139585	1.000000	472.729639	0.013123	0.000000
RS	15	0.155014	1.000000	495.359464	0.013751	0.000000
RS	16	0.171437	1.000000	518.549720	0.014395	0.000000
RS	17	0.188917	1.000000	542.243637	0.015053	0.000000
RS	18	0.207523	1.000000	566.373132	0.015722	0.000000
RS	19	0.227327	1.000000	590.857845	0.016402	0.000000
RS	20	0.248406	1.000000	615.604187	0.017089	0.000000
RS	21	0.270843	1.000000	640.504433	0.017780	0.000000
RS	22	0.294725	1.000000	665.435892	0.018472	0.000000
RS	23	0.320144	1.000000	690.260183	0.019161	0.000000
RS	24	0.347201	1.000000	714.822664	0.019843	0.000000
RS	25	0.376000	1.000000	738.952049	0.020513	0.000000
RS	26	0.406654	1.000000	762.460286	0.021166	0.000000
RS	27	0.439282	1.000000	785.142726	0.021795	0.000000
RS	28	0.474011	1.000000	806.778676	0.022396	0.000000
RS	29	0.510976	1.000000	827.132378	0.022961	0.000000
RS	30	0.550322	1.000000	845.954491	0.023484	0.000000
RS	31	0.592202	1.000000	862.984149	0.023956	0.000000
RS	32	0.636779	1.000000	877.951652	0.024372	0.000000
RS	33	0.684227	1.000000	890.581851	0.024722	0.000000
RS	34	0.734730	1.000000	900.598268	0.025000	0.000000
RS	35	0.788485	1.000000	907.727990	0.025198	0.000000
RS	36	0.845702	1.000000	911.707323	0.025309	0.000000
RS	37	0.906604	1.000000	912.288204	0.025325	0.000000
RS	38	0.971428	1.000000	909.245285	0.025240	0.000000
RS	39	1.040426	1.000000	902.383590	0.025050	0.000000
RS	40	1.113868	1.000000	891.546586	0.024749	0.000000
RS	41	1.192040	1.000000	876.624450	0.024335	0.000000
RS	42	1.275245	1.000000	857.562247	0.023806	0.000000
RS	43	1.363809	1.000000	834.367684	0.023162	0.000000
RS	44	1.458076	1.000000	807.118060	0.022405	0.000000
RS	45	1.558414	1.000000	775.965940	0.021541	0.000000
RS	46	1.665214	1.000000	741.143114	0.020574	0.000000
RS	47	1.778891	1.000000	702.962341	0.019514	0.000000
RS	48	1.899889	1.000000	661.816432	0.018372	0.000000
RS	49	2.028679	1.000000	618.174264	0.017160	0.000000
RS	50	2.165763	1.000000	572.573450	0.015895	0.000000
RS	51	2.311675	1.000000	525.609494	0.014591	0.000000
RS	52	2.466983	1.000000	477.921500	0.013267	0.000000
RS	53	2.632293	1.000000	430.174694	0.011942	0.000000
RS	54	2.808249	1.000000	383.040309	0.010633	0.000000
RS	55	2.995536	1.000000	337.173620	0.009360	0.000000
RS	56	3.194884	1.000000	293.191197	0.008139	0.000000
RS	57	3.407070	1.000000	251.648627	0.006986	0.000000
RS	58	3.632920	1.000000	213.020101	0.005913	0.000000
RS	59	3.873315	1.000000	177.681274	0.004932	0.000000
RS	60	4.129191	1.000000	145.896730	0.004050	0.000000
RS	61	4.401545	1.000000	117.813088	0.003270	0.000000
RS	62	4.691438	1.000000	93.458470	0.002594	0.000000
RS	63	5.000000	1.000000	263.348343	0.007311	0.000000
PA	4+25*2+4+6 0.172887463 0.034577493 5.000000000 1.000000000 1.000000000 1.000000000 1.000000000 1.000000000 1.000000000 1.000000000 1.000000000 1.000000000 1.000000000 1.000000000 1.000000000 1.000000000 1.000000000 1.000000000 1.000000000 1.000000000 1.000000000 1.000000000 1.000000000 1.000000000 1.000000000 1.000000000 1.000000000 1.000000000 1.000000000 1.000000000 1.000000000
//
IT	4962
RD	1
LK	-417329.036252
QD	-528.569773 -> -377.583456
RI	0.0334359379
TR	0.169919	0.034879
MT	5.119517
MM	C_pi: 0.997578, n_recomb: 36245.952452
RS	0	0.000000	0.433622	528.383876	0.014578	0.001160
RS	1	0.006479	0.433622	554.071046	0.015286	0.012904
RS	2	0.013378	0.433622	580.431078	0.016014	0.010018
RS	3	0.020724	0.433622	607.403457	0.016758	0.014230
RS	4	0.028545	0.476985	577.697237	0.015938	0.016802
RS	5	0.036874	0.476985	604.228731	0.016670	0.017315
RS	6	0.045742	0.615155	490.548664	0.013534	0.016354
RS	7	0.055184	0.615155	514.207058	0.014187	0.014806
RS	8	0.065239	0.773060	429.234478	0.011842	0.013323
RS	9	0.075945	0.773060	450.643806	0.012433	0.012152
RS	10	0.087344	0.915938	399.441477	0.011020	0.011271
RS	11	0.099482	0.915938	419.633905	0.011577	0.010590
RS	12	0.112406	1.033852	390.560338	0.010775	0.010045
RS	13	0.126168	1.033852	410.290664	0.011320	0.009612
RS	14	0.140822	1.121643	397.168564	0.010958	0.009300
RS	15	0.156425	1.121643	416.988339	0.011504	0.009126
RS	16	0.173038	1.177052	416.962111	0.011504	0.009096
RS	17	0.190728	1.177052	437.280801	0.012064	0.009205
RS	18	0.209565	1.204028	447.959021	0.012359	0.009442
RS	19	0.229621	1.204028	469.018816	0.012940	0.009801
RS	20	0.250978	1.208879	488.583574	0.013480	0.010279
RS	21	0.273717	1.208879	510.442222	0.014083	0.010880
RS	22	0.297931	1.197140	537.788810	0.014837	0.011612
RS	23	0.323713	1.197140	560.300743	0.015458	0.012484
RS	24	0.351165	1.173720	594.419516	0.016400	0.013504
RS	25	0.380396	1.173720	617.190507	0.017028	0.014671
RS	26	0.411521	1.143986	656.178694	0.018104	0.015975
RS	27	0.444662	1.143986	678.509665	0.018720	0.017387
RS	28	0.479951	1.113555	719.085030	0.019839	0.018866
RS	29	0.517526	1.113555	739.960919	0.020415	0.020363
RS	30	0.557535	1.086893	778.033745	0.021465	0.021821
RS	31	0.600137	1.086893	796.199034	0.021967	0.023187
RS	32	0.645499	1.066334	828.012274	0.022844	0.024415
RS	33	0.693800	1.066334	842.111343	0.023233	0.025471
RS	34	0.745230	1.052274	865.022840	0.023865	0.026328
RS	35	0.799993	1.052274	873.748449	0.024106	0.026974
RS	36	0.858303	1.043901	886.397859	0.024455	0.027403
RS	37	0.920392	1.043901	888.610149	0.024516	0.027621
RS	38	0.986503	1.039915	890.642978	0.024572	0.027636
RS	39	1.056898	1.039915	885.457859	0.024429	0.027461
RS	40	1.131853	1.038995	877.144923	0.024200	0.027111
RS	41	1.211665	1.038995	864.009683	0.023837	0.026601
RS	42	1.296648	1.040036	845.976829	0.023340	0.025944
RS	43	1.387137	1.040036	824.747263	0.022754	0.025156
RS	44	1.483488	1.042163	797.916804	0.022014	0.024251
RS	45	1.586082	1.042163	768.929156	0.021214	0.023244
RS	46	1.695324	1.044701	734.528972	0.020265	0.022149
RS	47	1.811643	1.044701	698.653488	0.019275	0.020980
RS	48	1.935498	1.047219	658.200389	0.018159	0.019750
RS	49	2.067378	1.047219	616.865499	0.017019	0.018470
RS	50	2.207803	1.049528	572.191862	0.015786	0.017153
RS	51	2.357325	1.049528	527.350372	0.014549	0.015812
RS	52	2.516535	1.051520	480.656957	0.013261	0.014462
RS	53	2.686061	1.051520	434.651618	0.011992	0.013116
RS	54	2.866570	1.053472	388.254196	0.010712	0.011791
RS	55	3.058774	1.053472	343.622453	0.009480	0.010501
RS	56	3.263431	1.053472	300.500088	0.008291	0.009258
RS	57	3.481348	1.053472	259.458786	0.007158	0.008073
RS	58	3.713383	1.062362	219.358523	0.006052	0.006957
RS	59	3.960452	1.062362	184.534608	0.005091	0.005917
RS	60	4.223529	1.062362	152.887152	0.004218	0.004960
RS	61	4.503651	1.062362	124.624833	0.003438	0.004093
RS	62	4.801921	1.062362	99.843873	0.002755	0.003319
RS	63	5.119517	1.062362	292.194446	0.008061	0.010040
PA	4+25*2+4+6 0.169918963 0.034879418 5.119516850 0.433622122 0.476984978 0.615155458 0.773059845 0.915937662 1.033851624 1.121643066 1.177052021 1.204028130 1.208878517 1.197140217 1.173720360 1.143985748 1.113554955 1.086893082 1.066333771 1.052273750 1.043901443 1.039915085 1.038994789 1.040036201 1.042162895 1.044700623 1.047219276 1.049528003 1.051520348 1.053472042 1.062361777
//
IT	4397
RD	2
LK	-417078.220716
QD	-399.322042 -> -329.118098
RI	0.0465576207
TR	0.167457	0.035438
MT	5.191769
MM	C_pi: 0.992042, n_recomb: 36615.146516
RS	0	0.000000	0.324473	713.933849	0.019498	0.001351
RS	1	0.006502	0.324473	744.875011	0.020343	0.013332
RS	2	0.013427	0.324473	776.118492	0.021197	0.011613
RS	3	0.020803	0.324473	807.521501	0.022054	0.016816
RS	4	0.028657	0.340220	800.569656	0.021864	0.018832
RS	5	0.037023	0.340220	831.380334	0.022706	0.020617
RS	6	0.045933	0.491161	599.621375	0.016376	0.016255
RS	7	0.055422	0.491161	626.107655	0.017100	0.015955
RS	8	0.065527	0.690208	466.095345	0.012730	0.012374
RS	9	0.076290	0.690208	488.570219	0.013343	0.012146
RS	10	0.087753	0.893269	396.094389	0.010818	0.010147
RS	11	0.099961	0.893269	416.031578	0.011362	0.010095
RS	12	0.112963	1.079484	361.748708	0.009880	0.008912
RS	13	0.126811	1.079484	380.297732	0.010386	0.008895
RS	14	0.141559	1.229890	350.920975	0.009584	0.008222
RS	15	0.157265	1.229890	368.948949	0.010076	0.008316
RS	16	0.173993	1.329159	358.824995	0.009800	0.008099
RS	17	0.191809	1.329159	377.027036	0.010297	0.008363
RS	18	0.210783	1.377311	382.067905	0.010435	0.008519
RS	19	0.230991	1.377311	400.941109	0.010950	0.008947
RS	20	0.252513	1.383029	418.618860	0.011433	0.009424
RS	21	0.275434	1.383029	438.457744	0.011975	0.010029
RS	22	0.299846	1.355944	467.814549	0.012777	0.010840
RS	23	0.325845	1.355944	488.698260	0.013347	0.011667
RS	24	0.353534	1.305995	529.154167	0.014452	0.012866
RS	25	0.383024	1.305995	550.870500	0.015045	0.013955
RS	26	0.414431	1.244908	600.352467	0.016396	0.015548
RS	27	0.447881	1.244908	622.274370	0.016995	0.016865
RS	28	0.483505	1.184664	676.080618	0.018465	0.018723
RS	29	0.521446	1.184664	697.103197	0.019039	0.020116
RS	30	0.561854	1.133975	748.725549	0.020449	0.021976
RS	31	0.604890	1.133975	767.370946	0.020958	0.023232
RS	32	0.650723	1.096634	810.642388	0.022140	0.024805
RS	33	0.699537	1.096634	825.307497	0.022540	0.025745
RS	34	0.751525	1.072525	856.129685	0.023382	0.026834
RS	35	0.806893	1.072525	865.344939	0.023634	0.027363
RS	36	0.865861	1.059454	882.129503	0.024092	0.027901
RS	37	0.928664	1.059454	884.726426	0.024163	0.028012
RS	38	0.995550	1.054578	887.822381	0.024247	0.028037
RS	39	1.066785	1.054578	883.001123	0.024116	0.027774
RS	40	1.142653	1.055237	873.781744	0.023864	0.027374
RS	41	1.223453	1.055237	861.129356	0.023518	0.026801
RS	42	1.309507	1.059291	841.295959	0.022977	0.026070
RS	43	1.401157	1.059291	820.803035	0.022417	0.025246
RS	44	1.498765	1.065082	792.136235	0.021634	0.024269
RS	45	1.602721	1.065082	764.218166	0.020872	0.023251
RS	46	1.713436	1.071348	728.506089	0.019896	0.022101
RS	47	1.831350	1.071348	694.024260	0.018955	0.020941
RS	48	1.956931	1.077304	652.990693	0.017834	0.019678
RS	49	2.090678	1.077304	613.276281	0.016749	0.018420
RS	50	2.233121	1.082623	568.671963	0.015531	0.017090
RS	51	2.384826	1.082623	525.518408	0.014352	0.015778
RS	52	2.546395	1.087138	479.334611	0.013091	0.014429
RS	53	2.718470	1.087138	434.894981	0.011877	0.013114
RS	54	2.901734	1.091566	389.037680	0.010625	0.011795
RS	55	3.096914	1.091566	345.712911	0.009442	0.010531
RS	56	3.304785	1.091566	303.617116	0.008292	0.009310
RS	57	3.526172	1.091566	263.324429	0.007192	0.008141
RS	58	3.761955	1.110279	221.965057	0.006062	0.006983
RS	59	4.013068	1.110279	188.021372	0.005135	0.005969
RS	60	4.280510	1.110279	156.914766	0.004286	0.005031
RS	61	4.565341	1.110279	128.894384	0.003520	0.004174
RS	62	4.868693	1.110279	104.104631	0.002843	0.003406
RS	63	5.191769	1.110279	314.650405	0.008593	0.010581
PA	4+25*2+4+6 0.167457190 0.035437598 5.191768942 0.324473263 0.340219506 0.491161118 0.690207807 0.893268865 1.079484213 1.229889555 1.329158551 1.377311074 1.383029287 1.355943599 1.305995269 1.244907694 1.184663852 1.133974764 1.096634116 1.072524914 1.059453738 1.054578337 1.055236514 1.059290602 1.065081860 1.071347773 1.077303551 1.082623460 1.087137830 1.091565520 1.110278634
//
IT	4136
RD	3
LK	-416953.231582
QD	-350.309173 -> -304.241105
RI	0.0527651066
TR	0.164918	0.036005
MT	5.256987
MM	C_pi: 0.998574, n_recomb: 37431.488158
RS	0	0.000000	0.301642	786.664446	0.021016	0.001386
RS	1	0.006523	0.301642	819.574909	0.021895	0.013337
RS	2	0.013471	0.301642	852.626409	0.022778	0.011819
RS	3	0.020873	0.301642	885.643381	0.023660	0.017151
RS	4	0.028758	0.286069	967.697197	0.025852	0.020418
RS	5	0.037156	0.286069	1000.198127	0.026721	0.022839
RS	6	0.046103	0.436365	680.266610	0.018174	0.016566
RS	7	0.055633	0.436365	708.607890	0.018931	0.016827
RS	8	0.065785	0.652503	494.929027	0.013222	0.012087
RS	9	0.076599	0.652503	518.371998	0.013849	0.012265
RS	10	0.088119	0.889544	398.805314	0.010654	0.009668
RS	11	0.100390	0.889544	418.906558	0.011191	0.009883
RS	12	0.113461	1.122903	348.823971	0.009319	0.008346
RS	13	0.127385	1.122903	366.945151	0.009803	0.008504
RS	14	0.142217	1.322834	327.746878	0.008756	0.007620
RS	15	0.158017	1.322834	344.947465	0.009215	0.007824
RS	16	0.174847	1.459476	329.010209	0.008790	0.007491
RS	17	0.192775	1.459476	346.169101	0.009248	0.007813
RS	18	0.211873	1.526139	348.138706	0.009301	0.007915
RS	19	0.232216	1.526139	365.916118	0.009776	0.008356
RS	20	0.253886	1.531841	382.845888	0.010228	0.008828
RS	21	0.276970	1.531841	401.693825	0.010731	0.009409
RS	22	0.301560	1.489224	432.997435	0.011568	0.010273
RS	23	0.327753	1.489224	453.160068	0.012106	0.011045
RS	24	0.355655	1.413138	498.953251	0.013330	0.012374
RS	25	0.385377	1.413138	520.367361	0.013902	0.013386
RS	26	0.417038	1.322110	578.791523	0.015463	0.015201
RS	27	0.450765	1.322110	600.892878	0.016053	0.016429
RS	28	0.486691	1.234656	666.226812	0.017799	0.018587
RS	29	0.524960	1.234656	687.817326	0.018375	0.019892
RS	30	0.565726	1.163278	751.335778	0.020072	0.022075
RS	31	0.609151	1.163278	770.701824	0.020590	0.023250
RS	32	0.655409	1.112519	823.813248	0.022009	0.025096
RS	33	0.704683	1.112519	839.086125	0.022417	0.025960
RS	34	0.757173	1.081252	876.157246	0.023407	0.027220
RS	35	0.813085	1.081252	885.698694	0.023662	0.027682
RS	36	0.872646	1.065722	904.910455	0.024175	0.028281
RS	37	0.936091	1.065722	907.534010	0.024245	0.028336
RS	38	1.003674	1.061595	909.998881	0.024311	0.028337
RS	39	1.075667	1.061595	905.008643	0.024178	0.028035
RS	40	1.152355	1.064992	893.271886	0.023864	0.027563
RS	41	1.234045	1.064992	880.413477	0.023521	0.026970
RS	42	1.321064	1.072878	857.278488	0.022903	0.026152
RS	43	1.413760	1.072878	836.692924	0.022353	0.025326
RS	44	1.512501	1.082918	804.785582	0.021500	0.024271
RS	45	1.617684	1.082918	776.984424	0.020758	0.023267
RS	46	1.729728	1.093339	738.623320	0.019733	0.022060
RS	47	1.849080	1.093339	704.484632	0.018821	0.020925
RS	48	1.976217	1.103054	661.575320	0.017674	0.019628
RS	49	2.111648	1.103054	622.372393	0.016627	0.018402
RS	50	2.255913	1.111634	576.585273	0.015404	0.017058
RS	51	2.409588	1.111634	534.004059	0.014266	0.015780
RS	52	2.573287	1.118870	487.145236	0.013014	0.014430
RS	53	2.747664	1.118870	443.207603	0.011841	0.013147
RS	54	2.933416	1.126026	396.785521	0.010600	0.011829
RS	55	3.131284	1.126026	353.817430	0.009452	0.010592
RS	56	3.342059	1.126026	311.863750	0.008332	0.009391
RS	57	3.566583	1.126026	271.508968	0.007253	0.008237
RS	58	3.805752	1.155230	228.015205	0.006092	0.007033
RS	59	4.060522	1.155230	194.328324	0.005192	0.006042
RS	60	4.331911	1.155230	163.225588	0.004361	0.005119
RS	61	4.621002	1.155230	134.991954	0.003606	0.004272
RS	62	4.928951	1.155230	109.813516	0.002934	0.003507
RS	63	5.256987	1.155230	341.732552	0.009130	0.011187
PA	4+25*2+4+6 0.164918146 0.036004812 5.256986895 0.301642027 0.286068500 0.436364673 0.652502549 0.889544413 1.122903408 1.322833613 1.459476365 1.526138550 1.531840894 1.489223776 1.413138280 1.322110122 1.234655641 1.163277532 1.112518732 1.081251780 1.065722097 1.061594773 1.064992090 1.072877533 1.082918276 1.093339207 1.103054222 1.111634324 1.118870415 1.126026197 1.155229682
//
IT	4856
RD	4
LK	-416866.491642
QD	-321.957863 -> -284.979760
RI	0.0528161314
TR	0.162260	0.036522
MT	5.325118
MM	C_pi: 1.013595, n_recomb: 38519.747731
RS	0	0.000000	0.307470	796.511432	0.020678	0.001362
RS	1	0.006544	0.307470	830.291981	0.021555	0.013147
RS	2	0.013517	0.307470	864.268311	0.022437	0.011434
RS	3	0.020946	0.307470	898.265286	0.023320	0.016508
RS	4	0.028861	0.259178	1102.953823	0.028633	0.021759
RS	5	0.037294	0.259178	1136.490573	0.029504	0.024493
RS	6	0.046279	0.406989	749.095015	0.019447	0.017016
RS	7	0.055852	0.406989	779.107507	0.020226	0.017556
RS	8	0.066051	0.632019	523.458946	0.013589	0.012053
RS	9	0.076918	0.632019	548.013065	0.014227	0.012438
RS	10	0.088496	0.890842	407.716214	0.010585	0.009456
RS	11	0.100832	0.890842	428.330470	0.011120	0.009807
RS	12	0.113975	1.159518	346.028783	0.008983	0.008032
RS	13	0.127979	1.159518	364.200717	0.009455	0.008280
RS	14	0.142898	1.400969	317.382838	0.008239	0.007246
RS	15	0.158794	1.400969	334.314265	0.008679	0.007503
RS	16	0.175731	1.571337	313.952240	0.008150	0.007085
RS	17	0.193775	1.571337	330.667096	0.008584	0.007427
RS	18	0.213001	1.655853	330.356361	0.008576	0.007484
RS	19	0.233485	1.655853	347.641914	0.009025	0.007920
RS	20	0.255309	1.662509	364.082137	0.009452	0.008380
RS	21	0.278561	1.662509	382.513368	0.009930	0.008932
RS	22	0.303336	1.605895	415.548253	0.010788	0.009826
RS	23	0.329731	1.605895	435.507195	0.011306	0.010547
RS	24	0.357854	1.505432	486.056835	0.012618	0.011967
RS	25	0.387818	1.505432	507.615764	0.013178	0.012912
RS	26	0.419742	1.386645	574.238086	0.014908	0.014895
RS	27	0.453756	1.386645	596.895642	0.015496	0.016049
RS	28	0.489995	1.274619	673.068383	0.017473	0.018446
RS	29	0.528606	1.274619	695.534316	0.018057	0.019683
RS	30	0.569744	1.185268	770.394690	0.020000	0.022129
RS	31	0.613575	1.185268	790.708540	0.020527	0.023247
RS	32	0.660273	1.123448	853.145444	0.022148	0.025315
RS	33	0.710028	1.123448	869.154686	0.022564	0.026133
RS	34	0.763039	1.086801	911.876191	0.023673	0.027526
RS	35	0.819519	1.086801	921.764265	0.023930	0.027951
RS	36	0.879695	1.070013	942.692972	0.024473	0.028585
RS	37	0.943810	1.070013	945.259642	0.024540	0.028614
RS	38	1.012120	1.067377	946.330654	0.024567	0.028575
RS	39	1.084901	1.067377	940.993514	0.024429	0.028260
RS	40	1.162444	1.073942	925.990114	0.024039	0.027710
RS	41	1.245063	1.073942	912.659183	0.023693	0.027117
RS	42	1.333088	1.085887	885.520713	0.022989	0.026211
RS	43	1.426874	1.085887	864.487377	0.022443	0.025399
RS	44	1.526797	1.100290	828.676507	0.021513	0.024267
RS	45	1.633260	1.100290	800.547572	0.020783	0.023288
RS	46	1.746690	1.114920	758.886152	0.019701	0.022025
RS	47	1.867544	1.114920	724.561616	0.018810	0.020923
RS	48	1.996306	1.128421	679.113846	0.017630	0.019593
RS	49	2.133495	1.128421	639.825450	0.016610	0.018403
RS	50	2.279662	1.140279	592.173716	0.015373	0.017044
RS	51	2.435395	1.140279	549.528332	0.014266	0.015801
RS	52	2.601319	1.150260	501.307507	0.013014	0.014449
RS	53	2.778102	1.150260	457.232734	0.011870	0.013197
RS	54	2.966454	1.160224	409.564614	0.010633	0.011878
RS	55	3.167133	1.160224	366.353870	0.009511	0.010667
RS	56	3.380944	1.160224	323.971959	0.008411	0.009484
RS	57	3.608749	1.160224	283.019833	0.007347	0.008343
RS	58	3.851461	1.200391	236.735386	0.006146	0.007089
RS	59	4.110057	1.200391	202.886128	0.005267	0.006121
RS	60	4.385577	1.200391	171.416368	0.004450	0.005213
RS	61	4.679127	1.200391	142.645394	0.003703	0.004374
RS	62	4.991889	1.200391	116.798427	0.003032	0.003611
RS	63	5.325118	1.200391	373.417518	0.009694	0.011813
PA	4+25*2+4+6 0.162259958 0.036521590 5.325118473 0.307470402 0.259177555 0.406989284 0.632018814 0.890841518 1.159518008 1.400968809 1.571337086 1.655853108 1.662509065 1.605894618 1.505432365 1.386645476 1.274618612 1.185268374 1.123448290 1.086800592 1.070013389 1.067376678 1.073941539 1.085886701 1.100290186 1.114920273 1.128420527 1.140278698 1.150260005 1.160224415 1.200391027
//
IT	4135
RD	5
LK	-416795.121403
QD	-300.342750 -> -268.258033
RI	0.0499259822
TR	0.159571	0.036987
MT	5.396224
MM	C_pi: 1.032939, n_recomb: 39732.293978
RS	0	0.000000	0.326375	776.599779	0.019546	0.001311
RS	1	0.006566	0.326375	810.677892	0.020404	0.012879
RS	2	0.013564	0.326375	845.104709	0.021270	0.010820
RS	3	0.021021	0.326375	879.721447	0.022141	0.015499
RS	4	0.028968	0.243768	1218.853417	0.030677	0.022910
RS	5	0.037436	0.243768	1253.320214	0.031544	0.025791
RS	6	0.046460	0.389113	811.406855	0.020422	0.017485
RS	7	0.056078	0.389113	843.050752	0.021218	0.018174
RS	8	0.066326	0.619269	552.330144	0.013901	0.012122
RS	9	0.077248	0.619269	578.095069	0.014550	0.012626
RS	10	0.088886	0.892796	420.477397	0.010583	0.009368
RS	11	0.101289	0.892796	441.808909	0.011120	0.009801
RS	12	0.114507	1.189003	348.934913	0.008782	0.007847
RS	13	0.128592	1.189003	367.424159	0.009247	0.008148
RS	14	0.143602	1.466372	313.862953	0.007899	0.006996
RS	15	0.159598	1.466372	330.826060	0.008326	0.007281
RS	16	0.176644	1.668118	306.541162	0.007715	0.006791
RS	17	0.194809	1.668118	323.128049	0.008133	0.007142
RS	18	0.214168	1.770761	320.753818	0.008073	0.007157
RS	19	0.234797	1.770761	337.860151	0.008503	0.007583
RS	20	0.256781	1.780048	353.763786	0.008904	0.008024
RS	21	0.280208	1.780048	372.069189	0.009364	0.008549
RS	22	0.305174	1.711527	406.515806	0.010231	0.009456
RS	23	0.331779	1.711527	426.525307	0.010735	0.010134
RS	24	0.360131	1.588761	481.280660	0.012113	0.011615
RS	25	0.390345	1.588761	503.196864	0.012665	0.012503
RS	26	0.422543	1.444310	577.383561	0.014532	0.014614
RS	27	0.456855	1.444310	600.775103	0.015121	0.015709
RS	28	0.493420	1.309844	687.259245	0.017297	0.018298
RS	29	0.532386	1.309844	710.753485	0.017889	0.019482
RS	30	0.573910	1.204484	796.604123	0.020049	0.022149
RS	31	0.618162	1.204484	817.992698	0.020588	0.023227
RS	32	0.665319	1.133146	889.502727	0.022387	0.025482
RS	33	0.715572	1.133146	906.339039	0.022811	0.026272
RS	34	0.769125	1.092153	954.443650	0.024022	0.027773
RS	35	0.826195	1.092153	964.726531	0.024281	0.028179
RS	36	0.887012	1.074700	987.049206	0.024842	0.028834
RS	37	0.951823	1.074700	989.567532	0.024906	0.028853
RS	38	1.020889	1.073824	988.901855	0.024889	0.028771
RS	39	1.094491	1.073824	983.191933	0.024745	0.028455
RS	40	1.172925	1.083619	964.610468	0.024278	0.027828
RS	41	1.256510	1.083619	950.746352	0.023929	0.027245
RS	42	1.345583	1.099573	919.338157	0.023138	0.026257
RS	43	1.440505	1.099573	897.755381	0.022595	0.025465
RS	44	1.541660	1.118234	857.808692	0.021590	0.024262
RS	45	1.649457	1.118234	829.201182	0.020870	0.023311
RS	46	1.764332	1.136949	784.014661	0.019732	0.021998
RS	47	1.886750	1.136949	749.300195	0.018859	0.020929
RS	48	2.017207	1.154115	701.069176	0.017645	0.019570
RS	49	2.156230	1.154115	661.442359	0.016647	0.018415
RS	50	2.304382	1.169149	611.649079	0.015394	0.017042
RS	51	2.462262	1.169149	568.651262	0.014312	0.015833
RS	52	2.630509	1.181802	518.763141	0.013056	0.014479
RS	53	2.809804	1.181802	474.248378	0.011936	0.013255
RS	54	3.000872	1.194547	425.009810	0.010697	0.011935
RS	55	3.204486	1.194547	381.263046	0.009596	0.010747
RS	56	3.421470	1.194547	338.171964	0.008511	0.009582
RS	57	3.652701	1.194547	296.356772	0.007459	0.008452
RS	58	3.899117	1.245978	246.891720	0.006214	0.007147
RS	59	4.161713	1.245978	212.676182	0.005353	0.006200
RS	60	4.441551	1.245978	180.659327	0.004547	0.005306
RS	61	4.739765	1.245978	151.193183	0.003805	0.004475
RS	62	5.057561	1.245978	124.540095	0.003134	0.003714
RS	63	5.396224	1.245978	408.313250	0.010277	0.012441
PA	4+25*2+4+6 0.159570754 0.036987333 5.396224093 0.326374997 0.243768051 0.389112746 0.619269354 0.892795535 1.189003127 1.466372009 1.668118291 1.770761143 1.780047944 1.711526798 1.588761285 1.444310406 1.309843886 1.204484494 1.133145566 1.092152905 1.074700481 1.073824373 1.083619115 1.099573215 1.118234057 1.136949118 1.154115119 1.169148984 1.181802379 1.194546754 1.245978039
//
IT	4416
RD	6
LK	-416732.603929
QD	-282.065904 -> -253.407980
RI	0.0460208549
TR	0.156931	0.037414
MT	5.468330
MM	C_pi: 1.054150, n_recomb: 40991.173603
RS	0	0.000000	0.352661	744.060123	0.018152	0.001251
RS	1	0.006588	0.352661	778.024614	0.018980	0.012590
RS	2	0.013611	0.352661	812.512848	0.019822	0.010143
RS	3	0.021096	0.352661	847.388579	0.020672	0.014397
RS	4	0.029074	0.234077	1321.511502	0.032239	0.023899
RS	5	0.037578	0.234077	1356.931477	0.033103	0.026843
RS	6	0.046642	0.377378	868.846001	0.021196	0.017925
RS	7	0.056304	0.377378	902.091383	0.022007	0.018700
RS	8	0.066602	0.610629	581.044784	0.014175	0.012231
RS	9	0.077578	0.610629	608.062820	0.014834	0.012810
RS	10	0.089278	0.894246	435.396538	0.010622	0.009346
RS	11	0.101748	0.894246	457.555755	0.011162	0.009833
RS	12	0.115040	1.212330	355.086983	0.008663	0.007736
RS	13	0.129208	1.212330	374.042634	0.009125	0.008072
RS	14	0.144309	1.521280	314.170858	0.007664	0.006820
RS	15	0.160405	1.521280	331.332697	0.008083	0.007123
RS	16	0.177561	1.752652	303.330635	0.007400	0.006569
RS	17	0.195848	1.752652	319.962244	0.007806	0.006923
RS	18	0.215340	1.873950	315.563632	0.007698	0.006897
RS	19	0.236115	1.873950	332.657447	0.008115	0.007313
RS	20	0.258260	1.887705	347.884486	0.008487	0.007730
RS	21	0.281864	1.887705	366.212480	0.008934	0.008232
RS	22	0.307022	1.809444	401.726487	0.009800	0.009138
RS	23	0.333839	1.809444	421.906484	0.010293	0.009780
RS	24	0.362422	1.666351	480.334896	0.011718	0.011301
RS	25	0.392888	1.666351	502.697579	0.012264	0.012143
RS	26	0.425361	1.498012	583.837450	0.014243	0.014352
RS	27	0.459974	1.498012	608.031090	0.014833	0.015397
RS	28	0.496867	1.342748	704.304370	0.017182	0.018145
RS	29	0.536191	1.342748	728.888702	0.017782	0.019287
RS	30	0.578106	1.222768	825.397896	0.020136	0.022141
RS	31	0.622782	1.222768	847.923118	0.020686	0.023190
RS	32	0.670402	1.142923	928.316663	0.022647	0.025607
RS	33	0.721159	1.142923	946.038162	0.023079	0.026380
RS	34	0.775260	1.098188	999.387791	0.024381	0.027974
RS	35	0.832926	1.098188	1010.115512	0.024642	0.028372
RS	36	0.894391	1.080341	1033.693462	0.025217	0.029041
RS	37	0.959905	1.080341	1036.206404	0.025279	0.029060
RS	38	1.029736	1.081263	1033.681020	0.025217	0.028933
RS	39	1.104167	1.081263	1027.635448	0.025070	0.028625
RS	40	1.183503	1.094188	1005.391886	0.024527	0.027925
RS	41	1.268065	1.094188	991.022130	0.024176	0.027357
RS	42	1.358198	1.113977	955.307688	0.023305	0.026292
RS	43	1.454270	1.113977	933.184008	0.022765	0.025524
RS	44	1.556672	1.136691	889.092744	0.021690	0.024256
RS	45	1.665820	1.136691	859.985620	0.020980	0.023336
RS	46	1.782159	1.159290	811.261545	0.019791	0.021977
RS	47	1.906163	1.159290	776.100139	0.018933	0.020942
RS	48	2.038337	1.179933	725.049825	0.017688	0.019556
RS	49	2.179219	1.179933	684.991395	0.016711	0.018435
RS	50	2.329383	1.197982	632.981351	0.015442	0.017051
RS	51	2.489440	1.197982	589.509224	0.014381	0.015873
RS	52	2.660043	1.213181	537.842199	0.013121	0.014517
RS	53	2.841885	1.213181	492.749676	0.012021	0.013320
RS	54	3.035709	1.228612	441.801902	0.010778	0.011996
RS	55	3.242301	1.228612	397.379809	0.009694	0.010830
RS	56	3.462505	1.228612	353.446942	0.008623	0.009680
RS	57	3.697217	1.228612	310.643647	0.007578	0.008561
RS	58	3.947393	1.291462	257.766587	0.006288	0.007205
RS	59	4.214051	1.291462	223.092492	0.005442	0.006277
RS	60	4.498278	1.291462	190.449662	0.004646	0.005396
RS	61	4.801230	1.291462	160.220881	0.003909	0.004572
RS	62	5.124143	1.291462	132.703534	0.003237	0.003814
RS	63	5.468330	1.291462	445.405665	0.010866	0.013061
PA	4+25*2+4+6 0.156930865 0.037414059 5.468329996 0.352660832 0.234077055 0.377378191 0.610629150 0.894246436 1.212330165 1.521280409 1.752652430 1.873950110 1.887705029 1.809444009 1.666351156 1.498011857 1.342747503 1.222768128 1.142922763 1.098188213 1.080341096 1.081263280 1.094188415 1.113977130 1.136691313 1.159290013 1.179933065 1.197981582 1.213181269 1.228612366 1.291462373
//
IT	3620
RD	7
LK	-416676.531953
QD	-266.058174 -> -240.125609
RI	0.0419975341
TR	0.154392	0.037814
MT	5.539504
MM	C_pi: 1.075915, n_recomb: 42258.898683
RS	0	0.000000	0.383771	707.271762	0.016737	0.001188
RS	1	0.006610	0.383771	740.821011	0.017531	0.012304
RS	2	0.013657	0.383771	775.056379	0.018341	0.009475
RS	3	0.021169	0.383771	809.865365	0.019164	0.013323
RS	4	0.029178	0.227617	1414.115940	0.033463	0.024751
RS	5	0.037717	0.227617	1450.535385	0.034325	0.027711
RS	6	0.046820	0.369376	922.005770	0.021818	0.018319
RS	7	0.056525	0.369376	956.814405	0.022642	0.019145
RS	8	0.066871	0.604535	609.127715	0.014414	0.012351
RS	9	0.077901	0.604535	637.403324	0.015083	0.012982
RS	10	0.089660	0.895018	451.473333	0.010684	0.009359
RS	11	0.102196	0.895018	474.517347	0.011229	0.009886
RS	12	0.115561	1.230630	363.169011	0.008594	0.007671
RS	13	0.129809	1.230630	382.677270	0.009056	0.008034
RS	14	0.144999	1.567550	316.767201	0.007496	0.006692
RS	15	0.161193	1.567550	334.225790	0.007909	0.007009
RS	16	0.178458	1.827026	302.608183	0.007161	0.006396
RS	17	0.196864	1.827026	319.384751	0.007558	0.006751
RS	18	0.216486	1.967496	312.944388	0.007405	0.006684
RS	19	0.237405	1.967496	330.119607	0.007812	0.007092
RS	20	0.259708	1.987475	344.516662	0.008153	0.007481
RS	21	0.283484	1.987475	362.945527	0.008589	0.007963
RS	22	0.308832	1.901528	399.205882	0.009447	0.008861
RS	23	0.335855	1.901528	419.610895	0.009930	0.009472
RS	24	0.364664	1.739899	481.220334	0.011387	0.011017
RS	25	0.395378	1.739899	504.058511	0.011928	0.011819
RS	26	0.428122	1.549168	591.565032	0.013999	0.014104
RS	27	0.463030	1.549168	616.573793	0.014590	0.015107
RS	28	0.500246	1.374381	722.114334	0.017088	0.017986
RS	29	0.539922	1.374381	747.802645	0.017696	0.019094
RS	30	0.582220	1.240796	854.629289	0.020224	0.022110
RS	31	0.627314	1.240796	878.317023	0.020784	0.023137
RS	32	0.675388	1.153127	967.427219	0.022893	0.025698
RS	33	0.726641	1.153127	986.071847	0.023334	0.026461
RS	34	0.781280	1.105013	1044.589379	0.024719	0.028137
RS	35	0.839532	1.105013	1055.808710	0.024984	0.028533
RS	36	0.901634	1.086874	1080.605122	0.025571	0.029214
RS	37	0.967841	1.086874	1083.167100	0.025632	0.029237
RS	38	1.038424	1.089525	1078.779218	0.025528	0.029069
RS	39	1.113673	1.089525	1072.458364	0.025378	0.028771
RS	40	1.193895	1.105410	1046.592511	0.024766	0.028005
RS	41	1.279420	1.105410	1031.777359	0.024416	0.027455
RS	42	1.370598	1.128810	991.836991	0.023470	0.026322
RS	43	1.467803	1.128810	969.222219	0.022935	0.025578
RS	44	1.571433	1.155338	921.082939	0.021796	0.024252
RS	45	1.681913	1.155338	891.505302	0.021096	0.023361
RS	46	1.799695	1.181583	839.332140	0.019862	0.021963
RS	47	1.925263	1.181583	803.725321	0.019019	0.020959
RS	48	2.059130	1.205487	749.912585	0.017746	0.019550
RS	49	2.201846	1.205487	709.395815	0.016787	0.018461
RS	50	2.353995	1.226359	655.186928	0.015504	0.017067
RS	51	2.516202	1.226359	611.190124	0.014463	0.015919
RS	52	2.689130	1.243951	557.721975	0.013198	0.014560
RS	53	2.873488	1.243951	511.987103	0.012115	0.013388
RS	54	3.070032	1.261939	459.279512	0.010868	0.012062
RS	55	3.279568	1.261939	414.112766	0.009799	0.010915
RS	56	3.502953	1.261939	369.273899	0.008738	0.009779
RS	57	3.741104	1.261939	325.423376	0.007701	0.008668
RS	58	3.994997	1.336242	268.989180	0.006365	0.007262
RS	59	4.265671	1.336242	233.815704	0.005533	0.006352
RS	60	4.554237	1.336242	200.515418	0.004745	0.005483
RS	61	4.861877	1.336242	169.499708	0.004011	0.004666
RS	62	5.189851	1.336242	141.098824	0.003339	0.003910
RS	63	5.539504	1.336242	484.050160	0.011454	0.013669
PA	4+25*2+4+6 0.154392316 0.037813934 5.539504396 0.383771099 0.227617354 0.369376266 0.604534657 0.895018238 1.230629994 1.567550241 1.827025697 1.967496066 1.987475430 1.901528284 1.739898899 1.549167718 1.374380776 1.240796383 1.153127119 1.105012642 1.086874188 1.089525039 1.105410208 1.128809960 1.155337635 1.181583308 1.205487004 1.226358606 1.243951147 1.261938770 1.336242063
//
IT	4498
RD	8
LK	-416625.681765
QD	-251.821990 -> -228.179773
RI	0.0382245932
TR	0.151982	0.038196
MT	5.608393
MM	C_pi: 1.097542, n_recomb: 43517.480451
RS	0	0.000000	0.418352	670.262936	0.015402	0.001127
RS	1	0.006630	0.418352	703.189705	0.016159	0.012032
RS	2	0.013700	0.418352	736.940011	0.016934	0.008848
RS	3	0.021239	0.418352	771.423914	0.017727	0.012325
RS	4	0.029278	0.223159	1498.567964	0.034436	0.025485
RS	5	0.037850	0.223159	1536.031368	0.035297	0.028438
RS	6	0.046990	0.363866	971.194036	0.022317	0.018662
RS	7	0.056736	0.363866	1007.521318	0.023152	0.019518
RS	8	0.067128	0.600210	636.272603	0.014621	0.012471
RS	9	0.078209	0.600210	665.788204	0.015299	0.013139
RS	10	0.090025	0.895194	468.133271	0.010757	0.009395
RS	11	0.102625	0.895194	492.089095	0.011308	0.009952
RS	12	0.116060	1.244850	372.460665	0.008559	0.007636
RS	13	0.130386	1.244850	392.573350	0.009021	0.008020
RS	14	0.145661	1.606620	320.825873	0.007372	0.006598
RS	15	0.161950	1.606620	338.642114	0.007782	0.006926
RS	16	0.179318	1.892776	303.467266	0.006973	0.006257
RS	17	0.197838	1.892776	320.450601	0.007364	0.006613
RS	18	0.217586	2.052817	311.936851	0.007168	0.006507
RS	19	0.238643	2.052817	329.249512	0.007566	0.006906
RS	20	0.261097	2.080600	342.677583	0.007874	0.007266
RS	21	0.285039	2.080600	361.250075	0.008301	0.007732
RS	22	0.310569	1.988863	397.973595	0.009145	0.008614
RS	23	0.337791	1.988863	418.625983	0.009620	0.009200
RS	24	0.366819	1.810323	482.972867	0.011098	0.010758
RS	25	0.397771	1.810323	506.286410	0.011634	0.011526
RS	26	0.430775	1.598475	599.613261	0.013779	0.013868
RS	27	0.465968	1.598475	625.422990	0.014372	0.014835
RS	28	0.503494	1.405184	739.722966	0.016998	0.017825
RS	29	0.543508	1.405184	766.504144	0.017614	0.018904
RS	30	0.586175	1.258766	883.304052	0.020298	0.022062
RS	31	0.631672	1.258766	908.159889	0.020869	0.023072
RS	32	0.680185	1.163762	1005.824842	0.023113	0.025761
RS	33	0.731915	1.163762	1025.417763	0.023563	0.026517
RS	34	0.787074	1.112493	1089.058982	0.025026	0.028270
RS	35	0.845891	1.112493	1100.811858	0.025296	0.028666
RS	36	0.908608	1.094085	1126.844089	0.025894	0.029359
RS	37	0.975483	1.094085	1129.511102	0.025955	0.029388
RS	38	1.046792	1.098351	1123.322111	0.025813	0.029183
RS	39	1.122829	1.098351	1116.792347	0.025663	0.028898
RS	40	1.203908	1.117000	1087.410159	0.024988	0.028072
RS	41	1.290363	1.117000	1072.218880	0.024639	0.027540
RS	42	1.382550	1.143775	1028.188965	0.023627	0.026346
RS	43	1.480849	1.143775	1005.145305	0.023098	0.025625
RS	44	1.585666	1.173866	953.104664	0.021902	0.024250
RS	45	1.697433	1.173866	923.102015	0.021212	0.023386
RS	46	1.816611	1.203514	867.610300	0.019937	0.021954
RS	47	1.943690	1.203514	831.581148	0.019109	0.020979
RS	48	2.079196	1.230450	775.104933	0.017811	0.019552
RS	49	2.223686	1.230450	734.129497	0.016870	0.018492
RS	50	2.377757	1.253944	677.779734	0.015575	0.017091
RS	51	2.542043	1.253944	633.238502	0.014551	0.015969
RS	52	2.717221	1.273762	577.988528	0.013282	0.014609
RS	53	2.904015	1.273762	531.579440	0.012215	0.013459
RS	54	3.103195	1.294156	477.103885	0.010963	0.012130
RS	55	3.315580	1.294156	431.155406	0.009908	0.011000
RS	56	3.542048	1.294156	385.378242	0.008856	0.009877
RS	57	3.783532	1.294156	340.452550	0.007823	0.008774
RS	58	4.041027	1.379849	280.365748	0.006443	0.007318
RS	59	4.315595	1.379849	244.675521	0.005622	0.006424
RS	60	4.608368	1.379849	210.708133	0.004842	0.005567
RS	61	4.920553	1.379849	178.901430	0.004111	0.004756
RS	62	5.253437	1.379849	149.616371	0.003438	0.004003
RS	63	5.608393	1.379849	523.823532	0.012037	0.014265
PA	4+25*2+4+6 0.151981841 0.038195976 5.608393191 0.418351913 0.223159329 0.363865790 0.600209535 0.895194070 1.244850163 1.606620299 1.892776431 2.052817474 2.080600433 1.988863491 1.810322778 1.598474515 1.405184466 1.258766214 1.163761568 1.112492671 1.094084767 1.098350747 1.117000097 1.143775296 1.173865770 1.203514259 1.230450330 1.253943535 1.273761993 1.294155892 1.379849411
//
IT	4440
RD	9
LK	-416579.259581
QD	-239.042884 -> -217.376723
RI	0.0348308757
TR	0.149708	0.038566
MT	5.674264
MM	C_pi: 1.118673, n_recomb: 44757.984457
RS	0	0.000000	0.455562	634.934277	0.014186	0.001070
RS	1	0.006650	0.455562	667.109143	0.014905	0.011780
RS	2	0.013742	0.455562	700.218084	0.015645	0.008274
RS	3	0.021306	0.455562	734.191514	0.016404	0.011420
RS	4	0.029372	0.220026	1576.157062	0.035215	0.026121
RS	5	0.037975	0.220026	1614.701580	0.036076	0.029053
RS	6	0.047150	0.360134	1016.639871	0.022714	0.018954
RS	7	0.056936	0.360134	1054.438203	0.023559	0.019830
RS	8	0.067372	0.597200	662.320977	0.014798	0.012585
RS	9	0.078502	0.597200	693.047082	0.015484	0.013280
RS	10	0.090372	0.894898	485.042684	0.010837	0.009443
RS	11	0.103031	0.894898	509.920087	0.011393	0.010025
RS	12	0.116533	1.255747	382.545080	0.008547	0.007623
RS	13	0.130932	1.255747	403.294256	0.009011	0.008025
RS	14	0.146288	1.639602	325.876691	0.007281	0.006530
RS	15	0.162666	1.639602	344.090517	0.007688	0.006866
RS	16	0.180133	1.951049	305.398320	0.006823	0.006146
RS	17	0.198761	1.951049	322.628862	0.007208	0.006502
RS	18	0.218629	2.130916	312.008339	0.006971	0.006356
RS	19	0.239817	2.130916	329.493828	0.007362	0.006750
RS	20	0.262414	2.167913	341.829898	0.007637	0.007078
RS	21	0.286514	2.167913	360.569955	0.008056	0.007530
RS	22	0.312217	2.072119	397.513141	0.008881	0.008392
RS	23	0.339629	2.072119	418.419142	0.009348	0.008956
RS	24	0.368863	1.878133	485.114412	0.010839	0.010518
RS	25	0.400042	1.878133	508.889385	0.011370	0.011257
RS	26	0.433294	1.646294	607.530777	0.013574	0.013644
RS	27	0.468757	1.646294	634.114118	0.014168	0.014580
RS	28	0.506579	1.435347	756.686509	0.016906	0.017662
RS	29	0.546916	1.435347	784.536220	0.017528	0.018716
RS	30	0.589935	1.276707	910.965993	0.020353	0.021999
RS	31	0.635814	1.276707	936.983573	0.020934	0.022995
RS	32	0.684745	1.174737	1043.040358	0.023304	0.025801
RS	33	0.736929	1.174737	1063.598001	0.023763	0.026553
RS	34	0.792584	1.120464	1132.331952	0.025299	0.028375
RS	35	0.851939	1.120464	1144.655292	0.025574	0.028774
RS	36	0.915242	1.101770	1171.968530	0.026185	0.029479
RS	37	0.982754	1.101770	1174.794220	0.026248	0.029516
RS	38	1.054755	1.107521	1166.902178	0.026071	0.029279
RS	39	1.131545	1.107521	1160.228655	0.025922	0.029007
RS	40	1.213441	1.128740	1127.466032	0.025190	0.028128
RS	41	1.300783	1.128740	1111.967673	0.024844	0.027615
RS	42	1.393933	1.158659	1064.011407	0.023773	0.026366
RS	43	1.493277	1.158659	1040.602130	0.023250	0.025669
RS	44	1.599228	1.192069	984.825453	0.022003	0.024249
RS	45	1.712224	1.192069	954.447008	0.021325	0.023412
RS	46	1.832734	1.224880	895.784572	0.020014	0.021950
RS	47	1.961258	1.224880	859.363257	0.019200	0.021004
RS	48	2.098329	1.254621	800.339603	0.017881	0.019561
RS	49	2.244514	1.254621	758.915884	0.016956	0.018527
RS	50	2.400421	1.280533	700.501487	0.015651	0.017120
RS	51	2.566696	1.280533	655.409871	0.014643	0.016023
RS	52	2.744027	1.302409	598.416266	0.013370	0.014663
RS	53	2.933151	1.302409	551.317019	0.012318	0.013533
RS	54	3.134851	1.325050	495.087214	0.011061	0.012200
RS	55	3.349963	1.325050	448.336136	0.010017	0.011086
RS	56	3.579381	1.325050	401.604493	0.008973	0.009975
RS	57	3.824054	1.325050	355.591557	0.007945	0.008879
RS	58	4.084998	1.421999	291.787324	0.006519	0.007374
RS	59	4.363295	1.421999	255.574456	0.005710	0.006495
RS	60	4.660097	1.421999	220.940958	0.004936	0.005648
RS	61	4.976637	1.421999	188.349119	0.004208	0.004843
RS	62	5.314226	1.421999	158.188554	0.003534	0.004092
RS	63	5.674264	1.421999	564.428217	0.012611	0.014847
PA	4+25*2+4+6 0.149707914 0.038565751 5.674263635 0.455561589 0.220025642 0.360134484 0.597199546 0.894898255 1.255747304 1.639601509 1.951049322 2.130915791 2.167912847 2.072118945 1.878132882 1.646294174 1.435346504 1.276706985 1.174736870 1.120464162 1.101770195 1.107520944 1.128739732 1.158658568 1.192068606 1.224879537 1.254620810 1.280532894 1.302408779 1.325049850 1.421999291
//
IT	4489
RD	10
LK	-416536.676370
QD	-227.490775 -> -207.555061
RI	0.0318350406
TR	0.147570	0.038927
MT	5.736765
MM	C_pi: 1.139140, n_recomb: 45976.327673
RS	0	0.000000	0.494833	602.084625	0.013096	0.001017
RS	1	0.006668	0.494833	633.436793	0.013777	0.011549
RS	2	0.013781	0.494833	665.809096	0.014482	0.007755
RS	3	0.021368	0.494833	699.149786	0.015207	0.010609
RS	4	0.029461	0.217815	1647.830418	0.035841	0.026672
RS	5	0.038093	0.217815	1687.486134	0.036703	0.029576
RS	6	0.047301	0.357730	1058.587703	0.023025	0.019200
RS	7	0.057124	0.357730	1097.809305	0.023878	0.020087
RS	8	0.067601	0.595235	687.185608	0.014947	0.012689
RS	9	0.078776	0.595235	719.086214	0.015640	0.013405
RS	10	0.090697	0.894260	501.999742	0.010919	0.009500
RS	11	0.103413	0.894260	527.798318	0.011480	0.010102
RS	12	0.116977	1.263924	393.171933	0.008552	0.007626
RS	13	0.131445	1.263924	414.577962	0.009017	0.008044
RS	14	0.146878	1.667419	331.631134	0.007213	0.006481
RS	15	0.163340	1.667419	350.269801	0.007618	0.006824
RS	16	0.180900	2.002783	308.093619	0.006701	0.006054
RS	17	0.199631	2.002783	325.599167	0.007082	0.006411
RS	18	0.219610	2.202573	312.843902	0.006804	0.006228
RS	19	0.240922	2.202573	330.525810	0.007189	0.006616
RS	20	0.263655	2.249977	341.671124	0.007431	0.006912
RS	21	0.287904	2.249977	360.592796	0.007843	0.007353
RS	22	0.313770	2.151710	397.548623	0.008647	0.008192
RS	23	0.341360	2.151710	418.706851	0.009107	0.008737
RS	24	0.370790	1.943659	487.402325	0.010601	0.010296
RS	25	0.402183	1.943659	511.618748	0.011128	0.011010
RS	26	0.435669	1.692822	615.119203	0.013379	0.013429
RS	27	0.471388	1.692822	642.443211	0.013973	0.014337
RS	28	0.509488	1.464948	772.824460	0.016809	0.017498
RS	29	0.550130	1.464948	801.711846	0.017437	0.018530
RS	30	0.593481	1.294588	937.437735	0.020390	0.021924
RS	31	0.639723	1.294588	964.603756	0.020980	0.022908
RS	32	0.689048	1.185946	1078.889956	0.023466	0.025820
RS	33	0.741662	1.185946	1100.422662	0.023935	0.026570
RS	34	0.797785	1.128776	1174.224099	0.025540	0.028458
RS	35	0.857650	1.128776	1187.150041	0.025821	0.028861
RS	36	0.921507	1.109763	1215.803304	0.026444	0.029578
RS	37	0.989622	1.109763	1218.837179	0.026510	0.029624
RS	38	1.062279	1.116871	1209.353610	0.026304	0.029360
RS	39	1.139780	1.116871	1202.597468	0.026157	0.029100
RS	40	1.222450	1.140471	1166.606192	0.025374	0.028175
RS	41	1.310632	1.140471	1150.865466	0.025032	0.027680
RS	42	1.404694	1.173316	1099.153210	0.023907	0.026383
RS	43	1.505028	1.173316	1075.437988	0.023391	0.025708
RS	44	1.612053	1.209814	1016.095504	0.022100	0.024250
RS	45	1.726214	1.209814	985.388525	0.021433	0.023438
RS	46	1.847987	1.245558	923.706370	0.020091	0.021951
RS	47	1.977880	1.245558	886.923644	0.019291	0.021030
RS	48	2.116435	1.277888	825.470889	0.017954	0.019575
RS	49	2.264229	1.277888	783.612963	0.017044	0.018567
RS	50	2.421878	1.306022	723.216463	0.015730	0.017155
RS	51	2.590038	1.306022	677.574671	0.014737	0.016080
RS	52	2.769412	1.329789	618.884518	0.013461	0.014720
RS	53	2.960747	1.329789	571.086843	0.012421	0.013608
RS	54	3.164840	1.354515	513.128050	0.011161	0.012273
RS	55	3.382542	1.354515	465.561477	0.010126	0.011173
RS	56	3.614761	1.354515	417.867038	0.009089	0.010071
RS	57	3.862464	1.354515	370.762512	0.008064	0.008981
RS	58	4.126684	1.462532	303.195601	0.006595	0.007429
RS	59	4.408523	1.462532	266.459265	0.005796	0.006563
RS	60	4.709155	1.462532	231.165193	0.005028	0.005726
RS	61	5.029834	1.462532	197.798269	0.004302	0.004927
RS	62	5.371895	1.462532	166.774870	0.003627	0.004177
RS	63	5.736765	1.462532	605.656081	0.013173	0.015415
PA	4+25*2+4+6 0.147569608 0.038926628 5.736765299 0.494833496 0.217815053 0.357729984 0.595234654 0.894260307 1.263924339 1.667418769 2.002783269 2.202573184 2.249977441 2.151710409 1.943658580 1.692821968 1.464947952 1.294588110 1.185945635 1.128776474 1.109762572 1.116870553 1.140470885 1.173315614 1.209814191 1.245557737 1.277887942 1.306022017 1.329789054 1.354514593 1.462531724
//
IT	4366
RD	11
LK	-416497.465207
QD	-216.984683 -> -198.579517
RI	0.0292175840
TR	0.145561	0.039281
MT	5.795787
MM	C_pi: 1.158857, n_recomb: 47170.291175
RS	0	0.000000	0.535695	572.015377	0.012127	0.000969
RS	1	0.006685	0.535695	602.517932	0.012773	0.011338
RS	2	0.013817	0.535695	634.105921	0.013443	0.007290
RS	3	0.021426	0.535695	666.742957	0.014135	0.009887
RS	4	0.029543	0.216264	1714.377929	0.036344	0.027153
RS	5	0.038204	0.216264	1755.166508	0.037209	0.030026
RS	6	0.047443	0.356348	1097.262975	0.023262	0.019404
RS	7	0.057299	0.356348	1137.860316	0.024122	0.020297
RS	8	0.067815	0.594104	710.852066	0.015070	0.012783
RS	9	0.079034	0.594104	743.888170	0.015770	0.013514
RS	10	0.091002	0.893358	518.885817	0.011000	0.009563
RS	11	0.103771	0.893358	545.599070	0.011567	0.010180
RS	12	0.117393	1.269852	404.176844	0.008568	0.007642
RS	13	0.131926	1.269852	426.252436	0.009036	0.008073
RS	14	0.147431	1.690769	337.908667	0.007164	0.006446
RS	15	0.163972	1.690769	356.991557	0.007568	0.006796
RS	16	0.181619	2.048711	311.356537	0.006601	0.005980
RS	17	0.200445	2.048711	329.156922	0.006978	0.006337
RS	18	0.220530	2.268391	314.243016	0.006662	0.006117
RS	19	0.241958	2.268391	332.137624	0.007041	0.006500
RS	20	0.264818	2.327256	342.004878	0.007250	0.006764
RS	21	0.289207	2.327256	361.116079	0.007656	0.007195
RS	22	0.315226	2.227952	397.909603	0.008436	0.008009
RS	23	0.342984	2.227952	419.314482	0.008889	0.008538
RS	24	0.372598	2.007097	489.707821	0.010382	0.010089
RS	25	0.404192	2.007097	514.343200	0.010904	0.010780
RS	26	0.437898	1.738170	622.287285	0.013192	0.013223
RS	27	0.473857	1.738170	650.316616	0.013787	0.014107
RS	28	0.512220	1.494007	788.072956	0.016707	0.017335
RS	29	0.553148	1.494007	817.963552	0.017341	0.018347
RS	30	0.596811	1.312364	962.652748	0.020408	0.021839
RS	31	0.643394	1.312364	990.949052	0.021008	0.022814
RS	32	0.693091	1.197292	1113.299677	0.023602	0.025823
RS	33	0.746110	1.197292	1135.812737	0.024079	0.026572
RS	34	0.802673	1.137310	1214.653972	0.025750	0.028521
RS	35	0.863018	1.137310	1228.210031	0.026038	0.028929
RS	36	0.927397	1.117937	1258.265501	0.026675	0.029660
RS	37	0.996079	1.117937	1261.552620	0.026745	0.029715
RS	38	1.069353	1.126281	1250.595825	0.026512	0.029427
RS	39	1.147526	1.126281	1243.813448	0.026369	0.029181
RS	40	1.230925	1.152089	1204.749410	0.025540	0.028214
RS	41	1.319899	1.152089	1188.826172	0.025203	0.027736
RS	42	1.414820	1.187658	1133.528699	0.024031	0.026398
RS	43	1.516088	1.187658	1109.563022	0.023522	0.025744
RS	44	1.624125	1.227030	1046.824264	0.022192	0.024253
RS	45	1.739385	1.227030	1015.833298	0.021535	0.023464
RS	46	1.862350	1.265490	951.280738	0.020167	0.021956
RS	47	1.993536	1.265490	914.166868	0.019380	0.021060
RS	48	2.133491	1.300203	850.403960	0.018028	0.019594
RS	49	2.282802	1.300203	808.127701	0.017132	0.018609
RS	50	2.442096	1.330372	745.833763	0.015812	0.017194
RS	51	2.612038	1.330372	699.645879	0.014832	0.016140
RS	52	2.793340	1.355868	639.312031	0.013553	0.014780
RS	53	2.986764	1.355868	590.812601	0.012525	0.013685
RS	54	3.193117	1.382519	531.156401	0.011260	0.012348
RS	55	3.413266	1.382519	482.766934	0.010235	0.011260
RS	56	3.648132	1.382519	434.106693	0.009203	0.010167
RS	57	3.898699	1.382519	385.911371	0.008181	0.009082
RS	58	4.166017	1.501378	314.551139	0.006668	0.007484
RS	59	4.451205	1.501378	277.293747	0.005879	0.006631
RS	60	4.755458	1.501378	241.347372	0.005117	0.005802
RS	61	5.080051	1.501378	207.217840	0.004393	0.005008
RS	62	5.426344	1.501378	175.346553	0.003717	0.004260
RS	63	5.795787	1.501378	647.343996	0.013724	0.015970
PA	4+25*2+4+6 0.145561291 0.039280618 5.795786509 0.535694766 0.216263558 0.356347612 0.594103875 0.893358010 1.269852359 1.690768891 2.048711201 2.268391425 2.327256473 2.227951567 2.007096777 1.738170487 1.494007284 1.312364103 1.197291886 1.137309771 1.117937283 1.126281250 1.152089032 1.187658456 1.227029575 1.265489968 1.300203355 1.330371926 1.355867707 1.382518783 1.501378323
//
IT	4383
RD	12
LK	-416461.242545
QD	-207.381022 -> -190.339806
RI	0.0269389800
TR	0.143674	0.039629
MT	5.851413
MM	C_pi: 1.177810, n_recomb: 48339.120009
RS	0	0.000000	0.577760	544.735472	0.011269	0.000925
RS	1	0.006701	0.577760	574.391912	0.011883	0.011147
RS	2	0.013851	0.577760	605.182222	0.012520	0.006873
RS	3	0.021480	0.577760	637.083106	0.013179	0.009246
RS	4	0.029621	0.215199	1776.426456	0.036749	0.027573
RS	5	0.038307	0.215199	1818.363065	0.037617	0.030414
RS	6	0.047575	0.355770	1132.908400	0.023437	0.019571
RS	7	0.057464	0.355770	1174.835276	0.024304	0.020466
RS	8	0.068015	0.593666	733.327083	0.015170	0.012866
RS	9	0.079274	0.593666	767.458515	0.015877	0.013609
RS	10	0.091287	0.892278	535.618298	0.011080	0.009628
RS	11	0.104105	0.892278	563.235816	0.011652	0.010260
RS	12	0.117782	1.273912	415.454013	0.008595	0.007667
RS	13	0.132376	1.273912	438.207109	0.009065	0.008109
RS	14	0.147948	1.710273	344.584039	0.007128	0.006424
RS	15	0.164563	1.710273	364.125232	0.007533	0.006780
RS	16	0.182291	2.089483	315.054569	0.006518	0.005919
RS	17	0.201207	2.089483	333.164444	0.006892	0.006276
RS	18	0.221391	2.328921	316.070738	0.006539	0.006021
RS	19	0.242928	2.328921	334.189663	0.006913	0.006400
RS	20	0.265908	2.400116	342.709734	0.007090	0.006632
RS	21	0.290427	2.400116	362.015085	0.007489	0.007054
RS	22	0.316590	2.301094	398.495670	0.008244	0.007842
RS	23	0.344506	2.301094	420.139893	0.008692	0.008356
RS	24	0.374292	2.068609	491.966346	0.010177	0.009895
RS	25	0.406074	2.068609	516.997905	0.010695	0.010567
RS	26	0.439986	1.782423	629.011064	0.013012	0.013026
RS	27	0.476171	1.782423	657.710379	0.013606	0.013888
RS	28	0.514780	1.522549	802.431842	0.016600	0.017172
RS	29	0.555977	1.522549	833.289946	0.017238	0.018166
RS	30	0.599934	1.329996	986.624859	0.020410	0.021747
RS	31	0.646837	1.329996	1016.030513	0.021019	0.022712
RS	32	0.696883	1.208706	1146.276217	0.023713	0.025812
RS	33	0.750282	1.208706	1169.771315	0.024199	0.026560
RS	34	0.807259	1.145979	1253.621631	0.025934	0.028568
RS	35	0.868055	1.145979	1267.831388	0.026228	0.028981
RS	36	0.932925	1.126207	1299.352538	0.026880	0.029726
RS	37	1.002141	1.126207	1302.933494	0.026954	0.029790
RS	38	1.075996	1.135675	1290.622209	0.026699	0.029482
RS	39	1.154800	1.135675	1283.864883	0.026560	0.029249
RS	40	1.238884	1.163534	1241.879046	0.025691	0.028247
RS	41	1.328603	1.163534	1225.828022	0.025359	0.027785
RS	42	1.424334	1.201643	1167.113428	0.024144	0.026410
RS	43	1.526480	1.201643	1142.947915	0.023644	0.025776
RS	44	1.635470	1.243690	1076.974046	0.022280	0.024257
RS	45	1.751765	1.243690	1045.740318	0.021633	0.023490
RS	46	1.875852	1.284668	978.461128	0.020242	0.021965
RS	47	2.008254	1.284668	941.044914	0.019468	0.021091
RS	48	2.149529	1.321573	875.087179	0.018103	0.019617
RS	49	2.300270	1.321573	832.408971	0.017220	0.018653
RS	50	2.461112	1.353600	768.301301	0.015894	0.017237
RS	51	2.632733	1.353600	721.573559	0.014927	0.016201
RS	52	2.815854	1.380671	659.650471	0.013646	0.014843
RS	53	3.011246	1.380671	610.449106	0.012628	0.013763
RS	54	3.219731	1.409094	549.130878	0.011360	0.012424
RS	55	3.442187	1.409094	499.914524	0.010342	0.011347
RS	56	3.679550	1.409094	450.288616	0.009315	0.010262
RS	57	3.932818	1.409094	401.006195	0.008296	0.009182
RS	58	4.203058	1.538546	325.832501	0.006741	0.007538
RS	59	4.491407	1.538546	288.057947	0.005959	0.006696
RS	60	4.799078	1.538546	251.468569	0.005202	0.005876
RS	61	5.127367	1.538546	216.589650	0.004481	0.005087
RS	62	5.477653	1.538546	183.886064	0.003804	0.004340
RS	63	5.851413	1.538546	689.373326	0.014261	0.016512
PA	4+25*2+4+6 0.143674163 0.039628555 5.851413183 0.577760489 0.215198509 0.355769545 0.593666474 0.892277709 1.273911717 1.710272999 2.089483167 2.328920880 2.400116404 2.301093623 2.068608830 1.782423073 1.522548805 1.329996192 1.208705727 1.145978893 1.126207394 1.135675376 1.163534375 1.201642588 1.243690106 1.284667661 1.321572620 1.353599967 1.380670950 1.409094165 1.538545750
//
IT	4190
RD	13
LK	-416427.687315
QD	-198.561414 -> -182.743198
RI	0.0249554520
TR	0.141899	0.039971
MT	5.903801
MM	C_pi: 1.196013, n_recomb: 49482.804247
RS	0	0.000000	0.620715	520.100667	0.010511	0.000886
RS	1	0.006716	0.620715	548.934164	0.011093	0.010973
RS	2	0.013883	0.620715	578.936618	0.011700	0.006501
RS	3	0.021531	0.620715	610.095833	0.012329	0.008678
RS	4	0.029693	0.214499	1834.514449	0.037074	0.027942
RS	5	0.038403	0.214499	1877.608534	0.037945	0.030752
RS	6	0.047698	0.355837	1165.758545	0.023559	0.019704
RS	7	0.057617	0.355837	1208.970319	0.024432	0.020599
RS	8	0.068202	0.593807	754.649094	0.015251	0.012940
RS	9	0.079499	0.593807	789.835987	0.015962	0.013691
RS	10	0.091553	0.891079	552.148503	0.011158	0.009696
RS	11	0.104418	0.891079	580.657623	0.011735	0.010339
RS	12	0.118146	1.276431	426.924511	0.008628	0.007699
RS	13	0.132797	1.276431	450.359594	0.009101	0.008152
RS	14	0.148431	1.726445	351.571622	0.007105	0.006412
RS	15	0.165115	1.726445	371.581655	0.007509	0.006773
RS	16	0.182920	2.125658	319.095524	0.006449	0.005868
RS	17	0.201921	2.125658	337.526043	0.006821	0.006227
RS	18	0.222197	2.384629	318.235136	0.006431	0.005936
RS	19	0.243836	2.384629	336.586988	0.006802	0.006312
RS	20	0.266927	2.468894	343.700888	0.006946	0.006512
RS	21	0.291569	2.468894	363.202935	0.007340	0.006927
RS	22	0.317867	2.371344	399.244028	0.008068	0.007688
RS	23	0.345930	2.371344	421.119716	0.008510	0.008189
RS	24	0.375878	2.128311	494.149807	0.009986	0.009714
RS	25	0.407837	2.128311	519.555619	0.010500	0.010367
RS	26	0.441943	1.825645	635.296791	0.012839	0.012838
RS	27	0.478339	1.825645	664.631832	0.013432	0.013680
RS	28	0.517180	1.550581	815.937563	0.016489	0.017011
RS	29	0.558629	1.550581	847.727498	0.017132	0.017989
RS	30	0.602861	1.347457	1009.399078	0.020399	0.021649
RS	31	0.650065	1.347457	1039.891533	0.021015	0.022606
RS	32	0.700438	1.220133	1177.863356	0.023803	0.025789
RS	33	0.754194	1.220133	1202.339385	0.024298	0.026537
RS	34	0.811561	1.154718	1291.167186	0.026093	0.028600
RS	35	0.872780	1.154718	1306.050625	0.026394	0.029019
RS	36	0.938111	1.134511	1339.095921	0.027062	0.029779
RS	37	1.007829	1.134511	1343.007156	0.027141	0.029853
RS	38	1.082229	1.145002	1329.456323	0.026867	0.029528
RS	39	1.161626	1.145002	1322.770612	0.026732	0.029308
RS	40	1.246355	1.174771	1278.008721	0.025827	0.028273
RS	41	1.336774	1.174771	1261.879684	0.025501	0.027828
RS	42	1.433266	1.215251	1199.906658	0.024249	0.026421
RS	43	1.536238	1.215251	1175.587661	0.023757	0.025806
RS	44	1.646126	1.259795	1106.533108	0.022362	0.024262
RS	45	1.763393	1.259795	1075.094604	0.021727	0.023516
RS	46	1.888536	1.303106	1005.225257	0.020315	0.021976
RS	47	2.022084	1.303106	967.533900	0.019553	0.021123
RS	48	2.164600	1.342024	899.492670	0.018178	0.019644
RS	49	2.316687	1.342024	856.428801	0.017308	0.018699
RS	50	2.478989	1.375747	790.588985	0.015977	0.017283
RS	51	2.652190	1.375747	743.328819	0.015022	0.016264
RS	52	2.837024	1.404251	679.870022	0.013740	0.014908
RS	53	3.034270	1.404251	629.968726	0.012731	0.013841
RS	54	3.244764	1.434297	567.026886	0.011459	0.012501
RS	55	3.469393	1.434297	516.981792	0.010448	0.011434
RS	56	3.709109	1.434297	466.392202	0.009425	0.010356
RS	57	3.964924	1.434297	416.027993	0.008408	0.009279
RS	58	4.237918	1.574077	337.027820	0.006811	0.007592
RS	59	4.529247	1.574077	298.740759	0.006037	0.006761
RS	60	4.840141	1.574077	261.517986	0.005285	0.005948
RS	61	5.171914	1.574077	225.902943	0.004565	0.005163
RS	62	5.525969	1.574077	192.382570	0.003888	0.004418
RS	63	5.903801	1.574077	731.656418	0.014786	0.017042
PA	4+25*2+4+6 0.141898971 0.039970806 5.903801438 0.620714501 0.214498703 0.355836703 0.593806883 0.891079157 1.276431413 1.726444795 2.125658396 2.384628805 2.468894154 2.371343761 2.128311044 1.825645187 1.550581420 1.347456676 1.220133133 1.154717510 1.134510759 1.145001644 1.174770517 1.215250906 1.259794637 1.303106237 1.342024317 1.375746537 1.404250847 1.434297451 1.574077290
//
IT	4733
RD	14
LK	-416396.527168
QD	-190.428166 -> -175.712349
RI	0.0232272433
TR	0.140226	0.040307
MT	5.953176
MM	C_pi: 1.213497, n_recomb: 50601.513259
RS	0	0.000000	0.664263	497.920027	0.009840	0.000850
RS	1	0.006730	0.664263	525.966669	0.010394	0.010816
RS	2	0.013912	0.664263	555.206971	0.010972	0.006170
RS	3	0.021578	0.664263	585.638117	0.011574	0.008173
RS	4	0.029760	0.214073	1889.126832	0.037333	0.028268
RS	5	0.038493	0.214073	1933.382087	0.038208	0.031049
RS	6	0.047813	0.356427	1196.036232	0.023636	0.019808
RS	7	0.057760	0.356427	1240.489684	0.024515	0.020702
RS	8	0.068377	0.594430	774.867980	0.015313	0.013004
RS	9	0.079709	0.594430	811.071378	0.016029	0.013761
RS	10	0.091803	0.889807	568.443244	0.011234	0.009764
RS	11	0.104710	0.889807	597.829860	0.011814	0.010417
RS	12	0.118487	1.277674	438.530805	0.008666	0.007738
RS	13	0.133190	1.277674	462.649892	0.009143	0.008200
RS	14	0.148884	1.739737	358.804071	0.007091	0.006407
RS	15	0.165633	1.739737	379.290723	0.007496	0.006774
RS	16	0.183509	2.157734	323.409431	0.006391	0.005828
RS	17	0.202589	2.157734	342.169126	0.006762	0.006187
RS	18	0.222952	2.435949	320.665597	0.006337	0.005862
RS	19	0.244686	2.435949	339.256713	0.006704	0.006235
RS	20	0.267882	2.533878	344.917964	0.006816	0.006405
RS	21	0.292640	2.533878	364.617951	0.007206	0.006812
RS	22	0.319064	2.438880	400.111739	0.007907	0.007546
RS	23	0.347265	2.438880	422.210947	0.008344	0.008036
RS	24	0.377365	2.186310	496.242772	0.009807	0.009543
RS	25	0.409491	2.186310	522.002028	0.010316	0.010181
RS	26	0.443778	1.867894	641.161135	0.012671	0.012657
RS	27	0.480373	1.867894	671.099099	0.013262	0.013480
RS	28	0.519431	1.578116	828.634645	0.016376	0.016852
RS	29	0.561117	1.578116	861.321258	0.017022	0.017815
RS	30	0.605608	1.364724	1031.032188	0.020376	0.021547
RS	31	0.653094	1.364724	1062.587788	0.020999	0.022496
RS	32	0.703775	1.231532	1208.117809	0.023875	0.025756
RS	33	0.757867	1.231532	1233.571162	0.024378	0.026504
RS	34	0.815599	1.163480	1327.337332	0.026231	0.028620
RS	35	0.877216	1.163480	1342.911159	0.026539	0.029045
RS	36	0.942980	1.142806	1377.533248	0.027223	0.029820
RS	37	1.013170	1.142806	1381.807309	0.027308	0.029903
RS	38	1.088084	1.154230	1367.125821	0.027017	0.029565
RS	39	1.168039	1.154230	1360.553943	0.026888	0.029357
RS	40	1.253374	1.185781	1313.155810	0.025951	0.028295
RS	41	1.344453	1.185781	1296.994009	0.025632	0.027866
RS	42	1.441661	1.228484	1231.912106	0.024345	0.026430
RS	43	1.545411	1.228484	1207.482056	0.023863	0.025833
RS	44	1.656143	1.275361	1135.492525	0.022440	0.024267
RS	45	1.774326	1.275361	1103.884465	0.021815	0.023541
RS	46	1.900464	1.320841	1031.553209	0.020386	0.021989
RS	47	2.035090	1.320841	993.612764	0.019636	0.021156
RS	48	2.178776	1.361610	923.593501	0.018252	0.019673
RS	49	2.332131	1.361610	880.160762	0.017394	0.018747
RS	50	2.495808	1.396876	812.668522	0.016060	0.017331
RS	51	2.670499	1.396876	764.884977	0.015116	0.016329
RS	52	2.856946	1.426679	699.945100	0.013832	0.014974
RS	53	3.055941	1.426679	649.347905	0.012833	0.013920
RS	54	3.268327	1.458210	584.822159	0.011557	0.012578
RS	55	3.495007	1.458210	533.948726	0.010552	0.011521
RS	56	3.736942	1.458210	482.399389	0.009533	0.010448
RS	57	3.995158	1.458210	430.960377	0.008517	0.009375
RS	58	4.270751	1.608048	348.127184	0.006880	0.007645
RS	59	4.564891	1.608048	309.333082	0.006113	0.006824
RS	60	4.878826	1.608048	271.486898	0.005365	0.006017
RS	61	5.213888	1.608048	235.149070	0.004647	0.005237
RS	62	5.571499	1.608048	200.827351	0.003969	0.004493
RS	63	5.953176	1.608048	774.118576	0.015298	0.017559
PA	4+25*2+4+6 0.140226070 0.040307340 5.953176387 0.664262888 0.214073163 0.356427176 0.594429953 0.889806795 1.277674276 1.739736716 2.157733544 2.435949188 2.533877755 2.438879757 2.186310167 1.867894449 1.578116478 1.364723689 1.231531853 1.163479953 1.142806098 1.154229787 1.185780741 1.228483838 1.275360713 1.320840743 1.361609925 1.396875540 1.426679400 1.458209909 1.608047818
//
IT	3849
RD	15
LK	-416367.527334
QD	-182.900140 -> -169.182642
RI	0.0217185115
TR	0.138647	0.040638
MT	5.999737
MM	C_pi: 1.230294, n_recomb: 51695.616511
RS	0	0.000000	0.708135	477.984276	0.009246	0.000817
RS	1	0.006743	0.708135	505.287923	0.009774	0.010673
RS	2	0.013940	0.708135	533.801961	0.010326	0.005873
RS	3	0.021623	0.708135	563.531500	0.010901	0.007724
RS	4	0.029823	0.213855	1940.676833	0.037540	0.028557
RS	5	0.038577	0.213855	1986.091826	0.038419	0.031310
RS	6	0.047921	0.357446	1223.951035	0.023676	0.019887
RS	7	0.057895	0.357446	1269.604182	0.024559	0.020779
RS	8	0.068541	0.595475	794.014771	0.015359	0.013059
RS	9	0.079906	0.595475	831.196271	0.016079	0.013820
RS	10	0.092036	0.888499	584.477128	0.011306	0.009832
RS	11	0.104984	0.888499	614.726086	0.011891	0.010494
RS	12	0.118806	1.277856	450.229209	0.008709	0.007781
RS	13	0.133559	1.277856	475.032455	0.009189	0.008252
RS	14	0.149308	1.750515	366.233855	0.007084	0.006409
RS	15	0.166118	1.750515	387.202973	0.007490	0.006781
RS	16	0.184061	2.186160	327.940476	0.006344	0.005795
RS	17	0.203215	2.186160	347.035762	0.006713	0.006155
RS	18	0.223660	2.483220	323.314790	0.006254	0.005797
RS	19	0.245483	2.483220	342.150107	0.006619	0.006168
RS	20	0.268778	2.595336	346.314201	0.006699	0.006306
RS	21	0.293644	2.595336	366.212393	0.007084	0.006708
RS	22	0.320186	2.503854	401.069022	0.007758	0.007414
RS	23	0.348518	2.503854	423.383991	0.008190	0.007894
RS	24	0.378761	2.242690	498.240147	0.009638	0.009383
RS	25	0.411042	2.242690	524.333330	0.010143	0.010005
RS	26	0.445500	1.909195	646.634190	0.012508	0.012483
RS	27	0.482282	1.909195	677.144084	0.013099	0.013290
RS	28	0.521544	1.605153	840.576162	0.016260	0.016696
RS	29	0.563453	1.605153	874.125188	0.016909	0.017645
RS	30	0.608187	1.381776	1051.586997	0.020342	0.021441
RS	31	0.655938	1.381776	1084.181374	0.020972	0.022383
RS	32	0.706909	1.242867	1237.101690	0.023930	0.025715
RS	33	0.761317	1.242867	1263.526657	0.024442	0.026463
RS	34	0.819393	1.172226	1362.189066	0.026350	0.028630
RS	35	0.881385	1.172226	1378.466863	0.026665	0.029060
RS	36	0.947557	1.151057	1414.711985	0.027366	0.029852
RS	37	1.018191	1.151057	1419.377623	0.027456	0.029944
RS	38	1.093588	1.163335	1403.665729	0.027153	0.029594
RS	39	1.174068	1.163335	1397.245796	0.027028	0.029399
RS	40	1.259975	1.196555	1347.342149	0.026063	0.028312
RS	41	1.351674	1.196555	1331.188838	0.025751	0.027898
RS	42	1.449556	1.241345	1263.139820	0.024434	0.026437
RS	43	1.554039	1.241345	1238.637633	0.023960	0.025858
RS	44	1.665566	1.290407	1163.850714	0.022514	0.024273
RS	45	1.784613	1.290407	1132.105811	0.021899	0.023566
RS	46	1.911687	1.337904	1057.434485	0.020455	0.022004
RS	47	2.047330	1.337904	1019.269712	0.019717	0.021190
RS	48	2.192118	1.380375	947.373366	0.018326	0.019704
RS	49	2.346669	1.380375	903.588467	0.017479	0.018796
RS	50	2.511641	1.417044	834.520854	0.016143	0.017381
RS	51	2.687737	1.417044	786.223904	0.015209	0.016394
RS	52	2.875707	1.448024	719.856984	0.013925	0.015041
RS	53	3.076350	1.448024	668.569424	0.012933	0.013999
RS	54	3.290523	1.480910	602.499302	0.011655	0.012656
RS	55	3.519136	1.480910	550.799871	0.010655	0.011607
RS	56	3.763164	1.480910	498.296374	0.009639	0.010540
RS	57	4.023647	1.480910	445.790939	0.008623	0.009470
RS	58	4.301693	1.640532	359.123829	0.006947	0.007698
RS	59	4.598487	1.640532	319.828761	0.006187	0.006886
RS	60	4.915293	1.640532	281.369358	0.005443	0.006086
RS	61	5.253460	1.640532	244.322020	0.004726	0.005309
RS	62	5.614429	1.640532	209.214185	0.004047	0.004566
RS	63	5.999737	1.640532	816.699805	0.015798	0.018064
PA	4+25*2+4+6 0.138647069 0.040638156 5.999736674 0.708134636 0.213854512 0.357445562 0.595475303 0.888498699 1.277855830 1.750514503 2.186159649 2.483219671 2.595336450 2.503853689 2.242690362 1.909195350 1.605153215 1.381775967 1.242866763 1.172225670 1.151057465 1.163335268 1.196554902 1.241345371 1.290407298 1.337903987 1.380375017 1.417044342 1.448023616 1.480909783 1.640532228
//
IT	4807
RD	16
LK	-416340.486561
QD	-175.909462 -> -163.099684
RI	0.0203979526
TR	0.137154	0.040963
MT	6.043726
MM	C_pi: 1.246444, n_recomb: 52765.569881
RS	0	0.000000	0.752084	460.082858	0.008719	0.000787
RS	1	0.006755	0.752084	486.691513	0.009224	0.010544
RS	2	0.013966	0.752084	514.521259	0.009751	0.005608
RS	3	0.021664	0.752084	543.583906	0.010302	0.007325
RS	4	0.029883	0.213794	1989.508740	0.037705	0.028815
RS	5	0.038656	0.213794	2036.078082	0.038587	0.031543
RS	6	0.048022	0.358813	1249.713331	0.023684	0.019943
RS	7	0.058021	0.358813	1296.525613	0.024571	0.020833
RS	8	0.068695	0.596871	812.156443	0.015392	0.013105
RS	9	0.080090	0.596871	850.279342	0.016114	0.013869
RS	10	0.092255	0.887182	600.234240	0.011375	0.009900
RS	11	0.105242	0.887182	631.329825	0.011965	0.010569
RS	12	0.119106	1.277154	461.986350	0.008755	0.007827
RS	13	0.133906	1.277154	487.472555	0.009238	0.008306
RS	14	0.149706	1.759125	373.817629	0.007084	0.006417
RS	15	0.166574	1.759125	395.273311	0.007491	0.006793
RS	16	0.184580	2.211297	332.651091	0.006304	0.005768
RS	17	0.203803	2.211297	352.087063	0.006673	0.006129
RS	18	0.224325	2.526795	326.140338	0.006181	0.005740
RS	19	0.246233	2.526795	345.223489	0.006543	0.006108
RS	20	0.269621	2.653494	347.857156	0.006593	0.006217
RS	21	0.294588	2.653494	367.953331	0.006973	0.006613
RS	22	0.321242	2.566413	402.093578	0.007620	0.007291
RS	23	0.349697	2.566413	424.616874	0.008047	0.007762
RS	24	0.380073	2.297540	500.140086	0.009479	0.009231
RS	25	0.412502	2.297540	526.548977	0.009979	0.009840
RS	26	0.447120	1.949601	651.738266	0.012352	0.012317
RS	27	0.484078	1.949601	682.790781	0.012940	0.013108
RS	28	0.523532	1.631710	851.809090	0.016143	0.016542
RS	29	0.565651	1.631710	886.187350	0.016795	0.017478
RS	30	0.610615	1.398608	1071.123221	0.020300	0.021333
RS	31	0.658616	1.398608	1104.731712	0.020937	0.022269
RS	32	0.709860	1.254119	1264.875829	0.023972	0.025667
RS	33	0.764565	1.254119	1292.265073	0.024491	0.026416
RS	34	0.822965	1.180933	1395.776664	0.026452	0.028630
RS	35	0.885311	1.180933	1412.769481	0.026774	0.029067
RS	36	0.951868	1.159247	1450.678879	0.027493	0.029875
RS	37	1.022920	1.159247	1455.761612	0.027589	0.029976
RS	38	1.098772	1.172308	1439.113695	0.027274	0.029617
RS	39	1.179748	1.172308	1432.880115	0.027156	0.029434
RS	40	1.266194	1.207095	1380.593633	0.026165	0.028325
RS	41	1.358479	1.207095	1364.486364	0.025859	0.027926
RS	42	1.456997	1.253852	1293.602751	0.024516	0.026443
RS	43	1.562171	1.253852	1269.064194	0.024051	0.025881
RS	44	1.674449	1.304966	1191.608159	0.022583	0.024280
RS	45	1.794311	1.304966	1159.757032	0.021979	0.023590
RS	46	1.922270	1.354342	1082.860428	0.020522	0.022020
RS	47	2.058872	1.354342	1044.495183	0.019795	0.021224
RS	48	2.204702	1.398380	970.817512	0.018399	0.019737
RS	49	2.360382	1.398380	926.697449	0.017563	0.018845
RS	50	2.526578	1.436325	856.128908	0.016225	0.017432
RS	51	2.704001	1.436325	807.329700	0.015300	0.016459
RS	52	2.893408	1.468366	739.589039	0.014017	0.015109
RS	53	3.095610	1.468366	687.618325	0.013032	0.014078
RS	54	3.311470	1.502487	620.044704	0.011751	0.012734
RS	55	3.541911	1.502487	567.523248	0.010756	0.011692
RS	56	3.787919	1.502487	514.072539	0.009743	0.010630
RS	57	4.050544	1.502487	460.510179	0.008727	0.009563
RS	58	4.330909	1.671625	370.012408	0.007012	0.007750
RS	59	4.630212	1.671625	330.223061	0.006258	0.006947
RS	60	4.949733	1.671625	291.160861	0.005518	0.006152
RS	61	5.290837	1.671625	253.417247	0.004803	0.005379
RS	62	5.654983	1.671625	217.538322	0.004123	0.004637
RS	63	6.043726	1.671625	859.349886	0.016286	0.018559
PA	4+25*2+4+6 0.137153531 0.040962976 6.043725833 0.752084257 0.213793633 0.358812859 0.596870891 0.887182147 1.277153883 1.759124854 2.211296578 2.526795419 2.653494009 2.566413259 2.297539791 1.949601446 1.631709514 1.398607770 1.254119018 1.180933160 1.159246560 1.172307888 1.207094891 1.253851745 1.304966246 1.354342363 1.398379970 1.436325424 1.468366286 1.502487341 1.671625277
//
IT	4178
RD	17
LK	-416315.228180
QD	-169.398822 -> -157.417407
RI	0.0192365938
TR	0.135738	0.041282
MT	6.085344
MM	C_pi: 1.261996, n_recomb: 53812.288531
RS	0	0.000000	0.795918	444.001268	0.008251	0.000760
RS	1	0.006766	0.795918	469.963855	0.008733	0.010426
RS	2	0.013991	0.795918	497.153719	0.009239	0.005370
RS	3	0.021703	0.795918	525.588348	0.009767	0.006968
RS	4	0.029938	0.213856	2035.909149	0.037834	0.029046
RS	5	0.038730	0.213856	2083.624997	0.038720	0.031751
RS	6	0.048117	0.360479	1273.482059	0.023665	0.019981
RS	7	0.058140	0.360479	1321.414302	0.024556	0.020867
RS	8	0.068840	0.598587	829.325964	0.015411	0.013144
RS	9	0.080264	0.598587	868.354590	0.016137	0.013909
RS	10	0.092461	0.885891	615.702526	0.011442	0.009967
RS	11	0.105484	0.885891	647.628756	0.012035	0.010642
RS	12	0.119388	1.275743	473.771703	0.008804	0.007877
RS	13	0.134232	1.275743	499.938494	0.009290	0.008363
RS	14	0.150081	1.765882	381.521798	0.007090	0.006429
RS	15	0.167002	1.765882	403.466829	0.007498	0.006810
RS	16	0.185069	2.233523	337.507044	0.006272	0.005747
RS	17	0.204357	2.233523	357.287572	0.006640	0.006109
RS	18	0.224951	2.567043	329.107145	0.006116	0.005689
RS	19	0.246939	2.567043	348.440701	0.006475	0.006055
RS	20	0.270414	2.708612	349.519081	0.006495	0.006135
RS	21	0.295477	2.708612	369.812602	0.006872	0.006526
RS	22	0.322236	2.626710	403.171830	0.007492	0.007177
RS	23	0.350806	2.626710	425.896586	0.007914	0.007639
RS	24	0.381309	2.350932	501.952246	0.009328	0.009087
RS	25	0.413876	2.350932	528.660306	0.009824	0.009684
RS	26	0.448647	1.989152	656.508394	0.012200	0.012157
RS	27	0.485770	1.989152	688.076399	0.012787	0.012933
RS	28	0.525406	1.657796	862.394319	0.016026	0.016392
RS	29	0.567723	1.657796	897.570366	0.016680	0.017316
RS	30	0.612903	1.415205	1089.722757	0.020250	0.021222
RS	31	0.661140	1.415205	1124.321110	0.020893	0.022153
RS	32	0.712642	1.265264	1291.528123	0.024001	0.025613
RS	33	0.767628	1.265264	1319.873162	0.024527	0.026363
RS	34	0.826334	1.189578	1428.182580	0.026540	0.028624
RS	35	0.889013	1.189578	1445.899149	0.026869	0.029065
RS	36	0.955933	1.167355	1485.506502	0.027605	0.029891
RS	37	1.027381	1.167355	1491.028750	0.027708	0.030001
RS	38	1.103664	1.181136	1473.532599	0.027383	0.029634
RS	39	1.185108	1.181136	1467.516068	0.027271	0.029462
RS	40	1.272063	1.217401	1412.959006	0.026257	0.028335
RS	41	1.364901	1.217401	1396.931618	0.025959	0.027950
RS	42	1.464021	1.266015	1323.336740	0.024592	0.026447
RS	43	1.569848	1.266015	1298.794184	0.024136	0.025901
RS	44	1.682836	1.319062	1218.788762	0.022649	0.024286
RS	45	1.803468	1.319062	1186.859294	0.022056	0.023614
RS	46	1.932263	1.370193	1107.843644	0.020587	0.022038
RS	47	2.069773	1.370193	1069.300072	0.019871	0.021258
RS	48	2.216587	1.415677	993.929100	0.018470	0.019771
RS	49	2.373335	1.415677	949.490374	0.017644	0.018894
RS	50	2.540690	1.454782	877.491797	0.016307	0.017484
RS	51	2.719368	1.454782	828.201699	0.015391	0.016524
RS	52	2.910136	1.487779	759.138904	0.014107	0.015178
RS	53	3.113812	1.487779	706.492842	0.013129	0.014156
RS	54	3.331269	1.523022	637.456399	0.011846	0.012812
RS	55	3.563440	1.523022	584.117519	0.010855	0.011777
RS	56	3.811321	1.523022	529.726921	0.009844	0.010719
RS	57	4.075974	1.523022	475.117292	0.008829	0.009653
RS	58	4.358535	1.701412	380.794439	0.007076	0.007802
RS	59	4.660214	1.701412	340.517414	0.006328	0.007006
RS	60	4.982306	1.701412	300.862430	0.005591	0.006217
RS	61	5.326192	1.701412	262.435138	0.004877	0.005447
RS	62	5.693347	1.701412	225.799391	0.004196	0.004706
RS	63	6.085344	1.701412	902.039804	0.016763	0.019042
PA	4+25*2+4+6 0.135738310 0.041281671 6.085344402 0.795918410 0.213855718 0.360478557 0.598586949 0.885890813 1.275743452 1.765882356 2.233523400 2.567042895 2.708611702 2.626710421 2.350931534 1.989152153 1.657796301 1.415204780 1.265264141 1.189578068 1.167354617 1.181136174 1.217401076 1.266015078 1.319061598 1.370193220 1.415676750 1.454781587 1.487779244 1.523021996 1.701411747
//
IT	3867
RD	18
LK	-416291.597552
QD	-163.317596 -> -152.094610
RI	0.0182124724
TR	0.134394	0.041594
MT	6.124860
MM	C_pi: 1.276993, n_recomb: 54836.179915
RS	0	0.000000	0.839444	429.552933	0.007833	0.000736
RS	1	0.006777	0.839444	454.918237	0.008296	0.010319
RS	2	0.014014	0.839444	481.513684	0.008781	0.005157
RS	3	0.021740	0.839444	509.361587	0.009289	0.006650
RS	4	0.029991	0.214010	2080.151587	0.037934	0.029254
RS	5	0.038801	0.214010	2129.003085	0.038825	0.031938
RS	6	0.048207	0.362390	1295.435712	0.023624	0.020001
RS	7	0.058251	0.362390	1344.450071	0.024518	0.020884
RS	8	0.068976	0.600570	845.588644	0.015420	0.013176
RS	9	0.080428	0.600570	885.489159	0.016148	0.013941
RS	10	0.092656	0.884638	630.875972	0.011505	0.010032
RS	11	0.105713	0.884638	663.616813	0.012102	0.010713
RS	12	0.119654	1.273729	485.570352	0.008855	0.007928
RS	13	0.134540	1.273729	512.414851	0.009344	0.008421
RS	14	0.150435	1.771017	389.323072	0.007100	0.006446
RS	15	0.167408	1.771017	411.759381	0.007509	0.006830
RS	16	0.185530	2.253137	342.482177	0.006246	0.005731
RS	17	0.204881	2.253137	362.610232	0.006613	0.006094
RS	18	0.225543	2.604237	332.189744	0.006058	0.005644
RS	19	0.247606	2.604237	351.775573	0.006415	0.006008
RS	20	0.271163	2.760879	351.279794	0.006406	0.006059
RS	21	0.296317	2.760879	371.769827	0.006780	0.006446
RS	22	0.323176	2.684868	404.291087	0.007373	0.007070
RS	23	0.351856	2.684868	427.210864	0.007791	0.007524
RS	24	0.382478	2.402944	503.677907	0.009185	0.008951
RS	25	0.415177	2.402944	530.669774	0.009677	0.009537
RS	26	0.450091	2.027897	660.964868	0.012053	0.012003
RS	27	0.487371	2.027897	693.022811	0.012638	0.012766
RS	28	0.527178	1.683432	872.374460	0.015909	0.016244
RS	29	0.569683	1.683432	908.318073	0.016564	0.017157
RS	30	0.615068	1.431576	1107.434612	0.020195	0.021112
RS	31	0.663529	1.431576	1142.998646	0.020844	0.022036
RS	32	0.715275	1.276302	1317.108262	0.024019	0.025555
RS	33	0.770527	1.276302	1346.399542	0.024553	0.026306
RS	34	0.829524	1.198155	1459.454567	0.026615	0.028610
RS	35	0.892519	1.198155	1477.901576	0.026951	0.029058
RS	36	0.959783	1.175379	1519.235598	0.027705	0.029900
RS	37	1.031606	1.175379	1525.217077	0.027814	0.030019
RS	38	1.108296	1.189828	1506.949711	0.027481	0.029646
RS	39	1.190184	1.189828	1501.178203	0.027376	0.029486
RS	40	1.277621	1.227490	1444.457120	0.026341	0.028342
RS	41	1.370985	1.227490	1428.540670	0.026051	0.027970
RS	42	1.470675	1.277865	1352.348557	0.024662	0.026450
RS	43	1.577122	1.277865	1327.832224	0.024215	0.025920
RS	44	1.690783	1.332738	1245.388198	0.022711	0.024293
RS	45	1.812146	1.332738	1213.407144	0.022128	0.023637
RS	46	1.941735	1.385514	1132.373259	0.020650	0.022056
RS	47	2.080106	1.385514	1093.673290	0.019944	0.021292
RS	48	2.227855	1.432333	1016.694378	0.018541	0.019805
RS	49	2.385617	1.432333	971.953966	0.017725	0.018943
RS	50	2.554070	1.472491	898.594226	0.016387	0.017537
RS	51	2.733940	1.472491	848.825724	0.015479	0.016589
RS	52	2.926000	1.506351	778.491040	0.014197	0.015246
RS	53	3.131076	1.506351	725.179080	0.013224	0.014233
RS	54	3.350050	1.542613	654.720610	0.011940	0.012889
RS	55	3.583864	1.542613	600.570744	0.010952	0.011860
RS	56	3.833524	1.542613	545.249161	0.009943	0.010806
RS	57	4.100105	1.542613	489.603255	0.008928	0.009743
RS	58	4.384751	1.730000	391.464833	0.007139	0.007853
RS	59	4.688689	1.730000	350.707467	0.006396	0.007064
RS	60	5.013224	1.730000	310.470111	0.005662	0.006280
RS	61	5.359754	1.730000	271.371886	0.004949	0.005513
RS	62	5.729769	1.730000	233.993562	0.004267	0.004773
RS	63	6.124860	1.730000	944.729288	0.017228	0.019515
PA	4+25*2+4+6 0.134393647 0.041593731 6.124860002 0.839444060 0.214009903 0.362389969 0.600570106 0.884637899 1.273728690 1.771017106 2.253136937 2.604237226 2.760878823 2.684868363 2.402944226 2.027897497 1.683432180 1.431575967 1.276301971 1.198155229 1.175379112 1.189828188 1.227490202 1.277865376 1.332738086 1.385513836 1.432332866 1.472490899 1.506351371 1.542612870 1.730000107
//
IT	3992
RD	19
LK	-416269.457147
QD	-157.624361 -> -147.097828
RI	0.0173059937
TR	0.133114	0.041899
MT	6.162430
MM	C_pi: 1.291467, n_recomb: 55837.826742
RS	0	0.000000	0.882513	416.556718	0.007460	0.000713
RS	1	0.006787	0.882513	441.371598	0.007905	0.010221
RS	2	0.014035	0.882513	467.417069	0.008371	0.004965
RS	3	0.021775	0.882513	494.719561	0.008860	0.006364
RS	4	0.030041	0.214231	2122.487263	0.038012	0.029442
RS	5	0.038867	0.214231	2172.460685	0.038907	0.032108
RS	6	0.048292	0.364500	1315.750803	0.023564	0.020007
RS	7	0.058357	0.364500	1365.810681	0.024460	0.020886
RS	8	0.069106	0.602792	860.980789	0.015419	0.013201
RS	9	0.080583	0.602792	901.720314	0.016149	0.013966
RS	10	0.092840	0.883438	645.746782	0.011565	0.010097
RS	11	0.105929	0.883438	679.285999	0.012165	0.010781
RS	12	0.119906	1.271259	497.345960	0.008907	0.007982
RS	13	0.134832	1.271259	524.863789	0.009400	0.008481
RS	14	0.150770	1.774760	397.195276	0.007113	0.006465
RS	15	0.167791	1.774760	420.123695	0.007524	0.006854
RS	16	0.185967	2.270441	347.548842	0.006224	0.005719
RS	17	0.205376	2.270441	368.026303	0.006591	0.006084
RS	18	0.226103	2.638615	335.368841	0.006006	0.005604
RS	19	0.248237	2.638615	355.208273	0.006361	0.005967
RS	20	0.271873	2.810511	353.117629	0.006324	0.005990
RS	21	0.297113	2.810511	373.802896	0.006694	0.006372
RS	22	0.324067	2.741017	405.438796	0.007261	0.006970
RS	23	0.352849	2.741017	428.547394	0.007675	0.007417
RS	24	0.383586	2.453662	505.316546	0.009050	0.008823
RS	25	0.416408	2.453662	532.577784	0.009538	0.009397
RS	26	0.451459	2.065861	665.133827	0.011912	0.011855
RS	27	0.488888	2.065861	697.657813	0.012494	0.012606
RS	28	0.528858	1.708628	881.792017	0.015792	0.016100
RS	29	0.571540	1.708628	918.474253	0.016449	0.017002
RS	30	0.617120	1.447713	1124.317274	0.020135	0.021000
RS	31	0.665793	1.447713	1160.823047	0.020789	0.021920
RS	32	0.717770	1.287215	1341.680802	0.024028	0.025493
RS	33	0.773275	1.287215	1371.907691	0.024570	0.026245
RS	34	0.832547	1.206649	1489.650311	0.026678	0.028592
RS	35	0.895842	1.206649	1508.832453	0.027022	0.029045
RS	36	0.963433	1.183307	1551.917522	0.027793	0.029904
RS	37	1.035612	1.183307	1558.375238	0.027909	0.030032
RS	38	1.112690	1.198375	1539.409454	0.027569	0.029654
RS	39	1.194999	1.198375	1533.907685	0.027471	0.029505
RS	40	1.282895	1.237363	1475.119677	0.026418	0.028346
RS	41	1.376756	1.237363	1459.342110	0.026135	0.027987
RS	42	1.476989	1.289412	1380.659029	0.024726	0.026452
RS	43	1.584024	1.289412	1356.196402	0.024288	0.025936
RS	44	1.698325	1.346015	1271.417325	0.022770	0.024299
RS	45	1.820383	1.346015	1239.409352	0.022197	0.023659
RS	46	1.950725	1.400334	1156.451659	0.020711	0.022074
RS	47	2.089915	1.400334	1117.615980	0.020015	0.021325
RS	48	2.238552	1.448387	1039.110194	0.018609	0.019840
RS	49	2.397277	1.448387	994.084582	0.017803	0.018992
RS	50	2.566775	1.489504	919.428144	0.016466	0.017590
RS	51	2.747778	1.489504	869.194158	0.015566	0.016653
RS	52	2.941066	1.524141	797.636499	0.014285	0.015314
RS	53	3.147474	1.524141	743.668951	0.013318	0.014310
RS	54	3.367890	1.561326	671.829116	0.012032	0.012966
RS	55	3.603268	1.561326	616.875742	0.011048	0.011943
RS	56	3.854621	1.561326	560.632944	0.010040	0.010892
RS	57	4.123034	1.561326	503.962461	0.009025	0.009830
RS	58	4.409665	1.757464	402.020916	0.007200	0.007903
RS	59	4.715751	1.757464	360.790899	0.006461	0.007121
RS	60	5.042612	1.757464	319.981684	0.005731	0.006342
RS	61	5.391658	1.757464	280.225181	0.005019	0.005577
RS	62	5.764395	1.757464	242.118315	0.004336	0.004838
RS	63	6.162430	1.757464	987.385751	0.017683	0.019978
PA	4+25*2+4+6 0.133114084 0.041899129 6.162430462 0.882513185 0.214230530 0.364499524 0.602792369 0.883438219 1.271259159 1.774759871 2.270440892 2.638615136 2.810510811 2.741017348 2.453662497 2.065861010 1.708627949 1.447713307 1.287215174 1.206649117 1.183306881 1.198374813 1.237362676 1.289412250 1.346015091 1.400333861 1.448387218 1.489503712 1.524141119 1.561326086 1.757463724
//
IT	4583
RD	20
LK	-416248.686776
QD	-152.282760 -> -142.397445
RI	0.0165002295
TR	0.131895	0.042198
MT	6.198186
MM	C_pi: 1.305450, n_recomb: 56817.966098
RS	0	0.000000	0.924990	404.856142	0.007125	0.000693
RS	1	0.006797	0.924990	429.165208	0.007553	0.010131
RS	2	0.014056	0.924990	454.703592	0.008003	0.004792
RS	3	0.021808	0.924990	481.501250	0.008474	0.006107
RS	4	0.030088	0.214502	2163.093501	0.038071	0.029613
RS	5	0.038930	0.214502	2214.173772	0.038970	0.032263
RS	6	0.048373	0.366780	1334.549343	0.023488	0.020001
RS	7	0.058458	0.366780	1385.619169	0.024387	0.020875
RS	8	0.069228	0.605221	875.554770	0.015410	0.013220
RS	9	0.080730	0.605221	917.101913	0.016141	0.013984
RS	10	0.093014	0.882299	660.315273	0.011622	0.010159
RS	11	0.106134	0.882299	694.636774	0.012226	0.010847
RS	12	0.120144	1.268413	509.087650	0.008960	0.008036
RS	13	0.135108	1.268413	537.274033	0.009456	0.008541
RS	14	0.151088	1.777295	405.120861	0.007130	0.006487
RS	15	0.168154	1.777295	428.541519	0.007542	0.006879
RS	16	0.186381	2.285676	352.689203	0.006207	0.005711
RS	17	0.205846	2.285676	373.517288	0.006574	0.006076
RS	18	0.226634	2.670432	338.624394	0.005960	0.005568
RS	19	0.248835	2.670432	358.718112	0.006313	0.005930
RS	20	0.272546	2.857674	355.019668	0.006248	0.005925
RS	21	0.297868	2.857674	375.898774	0.006616	0.006304
RS	22	0.324911	2.795264	406.608004	0.007156	0.006876
RS	23	0.353792	2.795264	429.899611	0.007566	0.007316
RS	24	0.384636	2.503130	506.876869	0.008921	0.008700
RS	25	0.417576	2.503130	534.394241	0.009405	0.009265
RS	26	0.452756	2.103069	669.039334	0.011775	0.011713
RS	27	0.490327	2.103069	702.007044	0.012355	0.012452
RS	28	0.530451	1.733389	890.690872	0.015676	0.015960
RS	29	0.573303	1.733389	928.084176	0.016334	0.016852
RS	30	0.619067	1.463612	1140.426921	0.020072	0.020889
RS	31	0.667942	1.463612	1177.850942	0.020730	0.021804
RS	32	0.720139	1.297994	1365.305540	0.024029	0.025428
RS	33	0.775883	1.297994	1396.456740	0.024578	0.026181
RS	34	0.835417	1.215044	1518.832387	0.026732	0.028568
RS	35	0.898997	1.215044	1538.752566	0.027082	0.029027
RS	36	0.966899	1.191127	1583.605884	0.027872	0.029903
RS	37	1.039415	1.191127	1590.554495	0.027994	0.030039
RS	38	1.116861	1.206770	1570.957537	0.027649	0.029658
RS	39	1.199571	1.206770	1565.747479	0.027557	0.029520
RS	40	1.287903	1.247019	1504.983390	0.026488	0.028348
RS	41	1.382238	1.247019	1489.369812	0.026213	0.028002
RS	42	1.482986	1.300665	1408.293693	0.024786	0.026453
RS	43	1.590581	1.300665	1383.909813	0.024357	0.025952
RS	44	1.705489	1.358909	1296.893428	0.022825	0.024306
RS	45	1.828208	1.358909	1264.881195	0.022262	0.023680
RS	46	1.959268	1.414681	1180.086693	0.020770	0.022092
RS	47	2.099236	1.414681	1141.134859	0.020084	0.021358
RS	48	2.248718	1.463878	1061.177194	0.018677	0.019876
RS	49	2.408360	1.463878	1015.882677	0.017880	0.019041
RS	50	2.578852	1.505864	939.992886	0.016544	0.017643
RS	51	2.760933	1.505864	889.306399	0.015652	0.016717
RS	52	2.955391	1.541198	816.573788	0.014372	0.015382
RS	53	3.163065	1.541198	761.961214	0.013411	0.014386
RS	54	3.384855	1.579219	688.779469	0.012123	0.013043
RS	55	3.621720	1.579219	633.030594	0.011141	0.012024
RS	56	3.874684	1.579219	575.876723	0.010135	0.010977
RS	57	4.144843	1.579219	518.193597	0.009120	0.009916
RS	58	4.433364	1.783868	412.463167	0.007259	0.007953
RS	59	4.741496	1.783868	370.768251	0.006526	0.007177
RS	60	5.070571	1.783868	329.397529	0.005797	0.006403
RS	61	5.422014	1.783868	288.995078	0.005086	0.005640
RS	62	5.797344	1.783868	250.173282	0.004403	0.004902
RS	63	6.198186	1.783868	1029.988518	0.018128	0.020431
PA	4+25*2+4+6 0.131894952 0.042197956 6.198185836 0.924990259 0.214501849 0.366779523 0.605221221 0.882299143 1.268412521 1.777295301 2.285675669 2.670432239 2.857673580 2.795263862 2.503129990 2.103069425 1.733389445 1.463612062 1.297993823 1.215044415 1.191127313 1.206770257 1.247018951 1.300665046 1.358909456 1.414680734 1.463878382 1.505864160 1.541198252 1.579219358 1.783868289
//
IT	4411
RD	21
LK	-416229.178301
QD	-147.260841 -> -137.967289
RI	0.0157820183
TR	0.130731	0.042490
MT	6.232328
MM	C_pi: 1.318979, n_recomb: 57777.063503
RS	0	0.000000	0.966730	394.323745	0.006825	0.000674
RS	1	0.006806	0.966730	418.169707	0.007238	0.010049
RS	2	0.014076	0.966730	443.242551	0.007672	0.004636
RS	3	0.021840	0.966730	469.575270	0.008127	0.005876
RS	4	0.030132	0.214809	2202.145275	0.038115	0.029770
RS	5	0.038989	0.214809	2254.315799	0.039017	0.032406
RS	6	0.048449	0.369199	1351.967199	0.023400	0.019983
RS	7	0.058553	0.369199	1404.012627	0.024301	0.020854
RS	8	0.069344	0.607833	889.350771	0.015393	0.013234
RS	9	0.080870	0.607833	931.675353	0.016125	0.013996
RS	10	0.093180	0.881234	674.575090	0.011675	0.010220
RS	11	0.106328	0.881234	709.662748	0.012283	0.010911
RS	12	0.120371	1.265263	520.781921	0.009014	0.008092
RS	13	0.135370	1.265263	549.631629	0.009513	0.008602
RS	14	0.151390	1.778787	413.083475	0.007150	0.006511
RS	15	0.168500	1.778787	436.995887	0.007563	0.006907
RS	16	0.186774	2.299058	357.887205	0.006194	0.005706
RS	17	0.206292	2.299058	379.066575	0.006561	0.006072
RS	18	0.227139	2.699893	341.942568	0.005918	0.005536
RS	19	0.249405	2.699893	362.290907	0.006270	0.005897
RS	20	0.273186	2.902543	356.972069	0.006178	0.005866
RS	21	0.298585	2.902543	378.043430	0.006543	0.006242
RS	22	0.325713	2.847718	407.791243	0.007058	0.006787
RS	23	0.354688	2.847718	431.260364	0.007464	0.007222
RS	24	0.385635	2.551416	508.361028	0.008799	0.008583
RS	25	0.418688	2.551416	536.122194	0.009279	0.009139
RS	26	0.453991	2.139564	672.698350	0.011643	0.011576
RS	27	0.491696	2.139564	706.088817	0.012221	0.012304
RS	28	0.531968	1.757739	899.103704	0.015562	0.015823
RS	29	0.574980	1.757739	937.181733	0.016221	0.016705
RS	30	0.620920	1.479279	1155.809266	0.020005	0.020778
RS	31	0.669987	1.479279	1194.128461	0.020668	0.021689
RS	32	0.722394	1.308639	1388.030273	0.024024	0.025361
RS	33	0.778367	1.308639	1420.093877	0.024579	0.026115
RS	34	0.838150	1.223343	1547.043991	0.026776	0.028541
RS	35	0.902002	1.223343	1567.703727	0.027134	0.029005
RS	36	0.970200	1.198840	1614.343175	0.027941	0.029899
RS	37	1.043039	1.198840	1621.795103	0.028070	0.030043
RS	38	1.120836	1.215021	1601.625783	0.027721	0.029660
RS	39	1.203928	1.215021	1596.727024	0.027636	0.029531
RS	40	1.292675	1.256474	1534.069608	0.026552	0.028348
RS	41	1.387463	1.256474	1518.642893	0.026285	0.028014
RS	42	1.488701	1.311646	1435.266383	0.024841	0.026453
RS	43	1.596831	1.311646	1410.984255	0.024421	0.025965
RS	44	1.712319	1.371454	1321.819999	0.022878	0.024312
RS	45	1.835669	1.371454	1289.824915	0.022324	0.023700
RS	46	1.967413	1.428596	1203.276386	0.020826	0.022111
RS	47	2.108124	1.428596	1164.227254	0.020150	0.021391
RS	48	2.258412	1.478857	1082.888790	0.018743	0.019911
RS	49	2.418929	1.478857	1037.341614	0.017954	0.019088
RS	50	2.590371	1.521634	960.277630	0.016620	0.017696
RS	51	2.773482	1.521634	909.152428	0.015736	0.016780
RS	52	2.969055	1.557592	835.292067	0.014457	0.015449
RS	53	3.177940	1.557592	780.046144	0.013501	0.014461
RS	54	3.401041	1.596370	705.561917	0.012212	0.013118
RS	55	3.639327	1.596370	649.026802	0.011233	0.012104
RS	56	3.893831	1.596370	590.973089	0.010229	0.011060
RS	57	4.165657	1.596370	532.290179	0.009213	0.010000
RS	58	4.455984	1.809303	422.787675	0.007318	0.008001
RS	59	4.766071	1.809303	380.636201	0.006588	0.007232
RS	60	5.097263	1.809303	338.714678	0.005862	0.006462
RS	61	5.450996	1.809303	297.678780	0.005152	0.005701
RS	62	5.828805	1.809303	258.155699	0.004468	0.004964
RS	63	6.232328	1.809303	1072.508204	0.018563	0.020875
PA	4+25*2+4+6 0.130730711 0.042489899 6.232328064 0.966729569 0.214809105 0.369199358 0.607833267 0.881233897 1.265262586 1.778786866 2.299058491 2.699892726 2.902542753 2.847718245 2.551416487 2.139564110 1.757738619 1.479278624 1.308639448 1.223342851 1.198840396 1.215021390 1.256474083 1.311645783 1.371454320 1.428595813 1.478856744 1.521634017 1.557592047 1.596369627 1.809303050
//
IT	5133
RD	22
LK	-416210.834137
QD	-142.530994 -> -133.784765
RI	0.0151385271
TR	0.129617	0.042775
MT	6.264973
MM	C_pi: 1.332082, n_recomb: 58715.824902
RS	0	0.000000	1.007681	384.816203	0.006554	0.000657
RS	1	0.006815	1.007681	408.237994	0.006953	0.009974
RS	2	0.014094	1.007681	432.883446	0.007373	0.004495
RS	3	0.021870	1.007681	458.788178	0.007814	0.005667
RS	4	0.030175	0.215140	2239.807500	0.038147	0.029914
RS	5	0.039046	0.215140	2293.050534	0.039053	0.032538
RS	6	0.048522	0.371737	1368.117950	0.023301	0.019957
RS	7	0.058643	0.371737	1421.105799	0.024203	0.020824
RS	8	0.069455	0.610607	902.412695	0.015369	0.013243
RS	9	0.081003	0.610607	945.485848	0.016103	0.014002
RS	10	0.093338	0.880257	688.520165	0.011726	0.010279
RS	11	0.106514	0.880257	724.357796	0.012337	0.010973
RS	12	0.120587	1.261879	532.415754	0.009068	0.008148
RS	13	0.135620	1.261879	561.923089	0.009570	0.008663
RS	14	0.151677	1.779397	421.065672	0.007171	0.006538
RS	15	0.168829	1.779397	445.468629	0.007587	0.006937
RS	16	0.187149	2.310801	363.127531	0.006184	0.005703
RS	17	0.206718	2.310801	384.658259	0.006551	0.006071
RS	18	0.227620	2.727227	345.307149	0.005881	0.005507
RS	19	0.249947	2.727227	365.909894	0.006232	0.005867
RS	20	0.273795	2.945263	358.966348	0.006114	0.005810
RS	21	0.299269	2.945263	380.228354	0.006476	0.006183
RS	22	0.326479	2.898483	408.983501	0.006965	0.006704
RS	23	0.355543	2.898483	432.624957	0.007368	0.007133
RS	24	0.386587	2.598570	509.776079	0.008682	0.008472
RS	25	0.419747	2.598570	537.769694	0.009159	0.009020
RS	26	0.455167	2.175382	676.128543	0.011515	0.011444
RS	27	0.493001	2.175382	709.922121	0.012091	0.012162
RS	28	0.533414	1.781686	907.068050	0.015448	0.015689
RS	29	0.576580	1.781686	945.805822	0.016108	0.016563
RS	30	0.622688	1.494713	1170.514342	0.019935	0.020669
RS	31	0.671938	1.494713	1209.706282	0.020603	0.021575
RS	32	0.724545	1.319143	1409.914668	0.024013	0.025292
RS	33	0.780736	1.319143	1442.878330	0.024574	0.026048
RS	34	0.840757	1.231535	1574.343721	0.026813	0.028511
RS	35	0.904868	1.231535	1595.743134	0.027177	0.028980
RS	36	0.973349	1.206442	1644.177886	0.028002	0.029890
RS	37	1.046496	1.206442	1652.143762	0.028138	0.030042
RS	38	1.124628	1.223126	1631.458521	0.027786	0.029658
RS	39	1.208085	1.223126	1626.888326	0.027708	0.029540
RS	40	1.297229	1.265730	1562.415254	0.026610	0.028346
RS	41	1.392449	1.265730	1547.195786	0.026351	0.028024
RS	42	1.494157	1.322364	1461.603926	0.024893	0.026452
RS	43	1.602797	1.322364	1437.444368	0.024481	0.025977
RS	44	1.718840	1.383667	1346.214604	0.022928	0.024317
RS	45	1.842791	1.383667	1314.256418	0.022383	0.023720
RS	46	1.975190	1.442105	1226.030462	0.020881	0.022129
RS	47	2.116611	1.442105	1186.901873	0.020214	0.021423
RS	48	2.267670	1.493355	1104.249912	0.018807	0.019946
RS	49	2.429024	1.493355	1058.465796	0.018027	0.019136
RS	50	2.601373	1.536851	980.284850	0.016695	0.017748
RS	51	2.785468	1.536851	928.734466	0.015817	0.016842
RS	52	2.982109	1.573368	853.790929	0.014541	0.015516
RS	53	3.192150	1.573368	797.923548	0.013590	0.014534
RS	54	3.416506	1.612828	722.175808	0.012300	0.013193
RS	55	3.656151	1.612828	664.863999	0.011323	0.012183
RS	56	3.912128	1.612828	605.921834	0.010320	0.011142
RS	57	4.185549	1.612828	546.252055	0.009303	0.010083
RS	58	4.477603	1.833827	432.995576	0.007374	0.008049
RS	59	4.789560	1.833827	390.395833	0.006649	0.007286
RS	60	5.122777	1.833827	347.933994	0.005926	0.006519
RS	61	5.478703	1.833827	306.276801	0.005216	0.005761
RS	62	5.858884	1.833827	266.065662	0.004531	0.005024
RS	63	6.264973	1.833827	1114.928622	0.018989	0.021310
PA	4+25*2+4+6 0.129617492 0.042775009 6.264973349 1.007680529 0.215140117 0.371737089 0.610606722 0.880257341 1.261879144 1.779396716 2.310800709 2.727226998 2.945263231 2.898483257 2.598569560 2.175382123 1.781685548 1.494712935 1.319142827 1.231534629 1.206442220 1.223126160 1.265730396 1.322363973 1.383667030 1.442104840 1.493354942 1.536851250 1.573368115 1.612827713 1.833827489
//
IT	4894
RD	23
LK	-416193.567688
QD	-138.068595 -> -129.829572
RI	0.0145600110
TR	0.128552	0.043053
MT	6.296230
[truncated: 9,997,536 more chars]
