# Supplementary material for: Recent speciation associated with range expansion and a shift to self-fertilization in North American Arabidopsis
Source: Nat Commun. 2022 Dec 8;13:7564. doi: 10.1038/s41467-022-35368-1 (PMC9732334; doi:10.1038/s41467-022-35368-1)
Supplement: Supplementary file 5 — Source Data [file 41467_2022_35368_MOESM5_ESM.zip › Source Data/SuppFig17-3_lyrPA3_27.psmc]

CC
CC	Brief Description of the file format:
CC	  CC  comments
CC	  MM  useful-messages
CC	  RD  round-of-iterations
CC	  LL  \log[P(sequence)]
CC	  QD  Q-before-opt Q-after-opt
CC	  TR  \theta_0 \rho_0
CC	  RS  k t_k \lambda_k \pi_k \sum_{l\not=k}A_{kl} A_{kk}
CC	  DC  begin end best-k t_k+\Delta_k max-prob
CC
MM	Version: 0.6.5-r67
MM	pattern:4+25*2+4+6, n:63, n_free_lambdas:28
MM	n_iterations:25, skip:1, max_t:5, theta/rho:5
MM	is_decoding:0
MM	n_seqs:14, sum_L:1054102, sum_n:179943
RD	0
LK	0.000000
QD	0.000000 -> 0.000000
RI	inf
TR	0.187182	0.037436
MT	5.000000
MM	C_pi: 1.000000, n_recomb: 38736.746908
RS	0	0.000000	1.000000	244.103438	0.006302	0.000000
RS	1	0.006440	1.000000	258.134148	0.006664	0.000000
RS	2	0.013294	1.000000	272.856687	0.007044	0.000000
RS	3	0.020590	1.000000	288.289994	0.007442	0.000000
RS	4	0.028356	1.000000	304.451320	0.007859	0.000000
RS	5	0.036622	1.000000	321.355818	0.008296	0.000000
RS	6	0.045421	1.000000	339.016096	0.008752	0.000000
RS	7	0.054785	1.000000	357.441717	0.009227	0.000000
RS	8	0.064753	1.000000	376.638640	0.009723	0.000000
RS	9	0.075363	1.000000	396.608613	0.010239	0.000000
RS	10	0.086656	1.000000	417.348501	0.010774	0.000000
RS	11	0.098677	1.000000	438.849561	0.011329	0.000000
RS	12	0.111471	1.000000	461.096652	0.011903	0.000000
RS	13	0.125090	1.000000	484.067396	0.012496	0.000000
RS	14	0.139585	1.000000	507.731277	0.013107	0.000000
RS	15	0.155014	1.000000	532.048693	0.013735	0.000000
RS	16	0.171437	1.000000	556.969966	0.014378	0.000000
RS	17	0.188917	1.000000	582.434323	0.015036	0.000000
RS	18	0.207523	1.000000	608.368852	0.015705	0.000000
RS	19	0.227327	1.000000	634.687462	0.016385	0.000000
RS	20	0.248406	1.000000	661.289858	0.017071	0.000000
RS	21	0.270843	1.000000	688.060571	0.017762	0.000000
RS	22	0.294725	1.000000	714.868057	0.018455	0.000000
RS	23	0.320144	1.000000	741.563919	0.019144	0.000000
RS	24	0.347201	1.000000	767.982281	0.019826	0.000000
RS	25	0.376000	1.000000	793.939383	0.020496	0.000000
RS	26	0.406654	1.000000	819.233432	0.021149	0.000000
RS	27	0.439282	1.000000	843.644782	0.021779	0.000000
RS	28	0.474011	1.000000	866.936514	0.022380	0.000000
RS	29	0.510976	1.000000	888.855479	0.022946	0.000000
RS	30	0.550322	1.000000	909.133879	0.023470	0.000000
RS	31	0.592202	1.000000	927.491465	0.023943	0.000000
RS	32	0.636779	1.000000	943.638412	0.024360	0.000000
RS	33	0.684227	1.000000	957.278939	0.024712	0.000000
RS	34	0.734730	1.000000	968.115730	0.024992	0.000000
RS	35	0.788485	1.000000	975.855165	0.025192	0.000000
RS	36	0.845702	1.000000	980.213393	0.025304	0.000000
RS	37	0.906604	1.000000	980.923199	0.025323	0.000000
RS	38	0.971428	1.000000	977.741612	0.025241	0.000000
RS	39	1.040426	1.000000	970.458126	0.025053	0.000000
RS	40	1.113868	1.000000	958.903373	0.024754	0.000000
RS	41	1.192040	1.000000	942.958007	0.024343	0.000000
RS	42	1.275245	1.000000	922.561510	0.023816	0.000000
RS	43	1.363809	1.000000	897.720546	0.023175	0.000000
RS	44	1.458076	1.000000	868.516456	0.022421	0.000000
RS	45	1.558414	1.000000	835.111403	0.021559	0.000000
RS	46	1.665214	1.000000	797.752674	0.020594	0.000000
RS	47	1.778891	1.000000	756.774622	0.019536	0.000000
RS	48	1.899889	1.000000	712.597742	0.018396	0.000000
RS	49	2.028679	1.000000	665.724476	0.017186	0.000000
RS	50	2.165763	1.000000	616.731404	0.015921	0.000000
RS	51	2.311675	1.000000	566.257675	0.014618	0.000000
RS	52	2.466983	1.000000	514.989712	0.013295	0.000000
RS	53	2.632293	1.000000	463.642495	0.011969	0.000000
RS	54	2.808249	1.000000	412.937975	0.010660	0.000000
RS	55	2.995536	1.000000	363.581489	0.009386	0.000000
RS	56	3.194884	1.000000	316.237293	0.008164	0.000000
RS	57	3.407070	1.000000	271.504580	0.007009	0.000000
RS	58	3.632920	1.000000	229.895451	0.005935	0.000000
RS	59	3.873315	1.000000	191.816397	0.004952	0.000000
RS	60	4.129191	1.000000	157.554679	0.004067	0.000000
RS	61	4.401545	1.000000	127.270779	0.003286	0.000000
RS	62	4.691438	1.000000	100.997660	0.002607	0.000000
RS	63	5.000000	1.000000	284.985158	0.007357	0.000000
PA	4+25*2+4+6 0.187182217 0.037436443 5.000000000 1.000000000 1.000000000 1.000000000 1.000000000 1.000000000 1.000000000 1.000000000 1.000000000 1.000000000 1.000000000 1.000000000 1.000000000 1.000000000 1.000000000 1.000000000 1.000000000 1.000000000 1.000000000 1.000000000 1.000000000 1.000000000 1.000000000 1.000000000 1.000000000 1.000000000 1.000000000 1.000000000 1.000000000
//
IT	4962
RD	1
LK	-441037.474686
QD	-292.452304 -> -235.412040
RI	0.0140413742
TR	0.187652	0.038626
MT	4.940948
MM	C_pi: 1.000339, n_recomb: 39957.423591
RS	0	0.000000	0.675827	370.650877	0.009276	0.002244
RS	1	0.006420	0.675827	390.648976	0.009777	0.010034
RS	2	0.013253	0.675827	411.470360	0.010298	0.012950
RS	3	0.020524	0.675827	433.115085	0.010839	0.011324
RS	4	0.028261	0.813986	378.642350	0.009476	0.010150
RS	5	0.036496	0.813986	398.832118	0.009981	0.008868
RS	6	0.045259	0.903707	378.355691	0.009469	0.008314
RS	7	0.054585	0.903707	398.455241	0.009972	0.008298
RS	8	0.064510	0.968482	391.446633	0.009797	0.008394
RS	9	0.075072	0.968482	412.002525	0.010311	0.008512
RS	10	0.086312	1.027612	408.541107	0.010224	0.008637
RS	11	0.098273	1.027612	429.680752	0.010753	0.008733
RS	12	0.111003	1.079567	429.976251	0.010761	0.008809
RS	13	0.124549	1.079567	451.815595	0.011307	0.008911
RS	14	0.138966	1.118093	458.144515	0.011466	0.009074
RS	15	0.154308	1.118093	480.849113	0.012034	0.009308
RS	16	0.170635	1.140038	494.597386	0.012378	0.009608
RS	17	0.188010	1.140038	518.316082	0.012972	0.009979
RS	18	0.206501	1.144937	540.334464	0.013523	0.010435
RS	19	0.226179	1.144937	565.136247	0.014143	0.010999
RS	20	0.247120	1.134419	595.838646	0.014912	0.011690
RS	21	0.269406	1.134419	621.641287	0.015558	0.012523
RS	22	0.293123	1.112364	660.433979	0.016528	0.013509
RS	23	0.318362	1.112364	686.912493	0.017191	0.014649
RS	24	0.345221	1.083758	731.985324	0.018319	0.015936
RS	25	0.373806	1.083758	758.492796	0.018983	0.017354
RS	26	0.404225	1.053611	806.723582	0.020190	0.018870
RS	27	0.436597	1.053611	832.255732	0.020829	0.020441
RS	28	0.471047	1.026147	879.411617	0.022009	0.022014
RS	29	0.507710	1.026147	902.648822	0.022590	0.023532
RS	30	0.546726	1.004031	944.294977	0.023633	0.024944
RS	31	0.588247	1.004031	963.728185	0.024119	0.026205
RS	32	0.632433	0.988270	996.196271	0.024931	0.027281
RS	33	0.679457	0.988270	1010.294809	0.025284	0.028146
RS	34	0.729500	0.978775	1031.071250	0.025804	0.028781
RS	35	0.782755	0.978775	1038.448669	0.025989	0.029179
RS	36	0.839429	0.974750	1046.356929	0.026187	0.029342
RS	37	0.899742	0.974750	1045.902269	0.026175	0.029280
RS	38	0.963928	0.974925	1041.069980	0.026054	0.029011
RS	39	1.032234	0.974925	1032.025176	0.025828	0.028556
RS	40	1.104925	0.977862	1015.469962	0.025414	0.027940
RS	41	1.182284	0.977862	997.471344	0.024963	0.027185
RS	42	1.264609	0.982205	970.644195	0.024292	0.026312
RS	43	1.352219	0.982205	943.756549	0.023619	0.025342
RS	44	1.445454	0.986804	908.266379	0.022731	0.024291
RS	45	1.544675	0.986804	873.022653	0.021849	0.023174
RS	46	1.650267	0.990832	830.479186	0.020784	0.022001
RS	47	1.762637	0.990832	787.932017	0.019719	0.020780
RS	48	1.882222	0.993828	739.977149	0.018519	0.019520
RS	49	2.009484	0.993828	691.740084	0.017312	0.018225
RS	50	2.144917	0.995646	640.199235	0.016022	0.016905
RS	51	2.289044	0.995646	588.432549	0.014726	0.015565
RS	52	2.442425	0.996389	535.419118	0.013400	0.014217
RS	53	2.605654	0.996389	482.719954	0.012081	0.012869
RS	54	2.779362	0.996204	430.671091	0.010778	0.011535
RS	55	2.964222	0.996204	379.827308	0.009506	0.010228
RS	56	3.160951	0.996204	330.969911	0.008283	0.008962
RS	57	3.370310	0.996204	284.718977	0.007126	0.007753
RS	58	3.593110	1.001170	240.546542	0.006020	0.006616
RS	59	3.830214	1.001170	201.423143	0.005041	0.005565
RS	60	4.082541	1.001170	166.086758	0.004157	0.004610
RS	61	4.351068	1.001170	134.724609	0.003372	0.003757
RS	62	4.636835	1.001170	107.396098	0.002688	0.003011
RS	63	4.940948	1.001170	308.784619	0.007728	0.008818
PA	4+25*2+4+6 0.187651734 0.038625826 4.940948486 0.675826550 0.813985825 0.903707027 0.968482018 1.027611732 1.079567432 1.118092537 1.140038490 1.144936562 1.134419441 1.112363815 1.083757877 1.053610802 1.026146889 1.004031181 0.988270283 0.978774548 0.974750042 0.974925041 0.977861881 0.982205331 0.986804485 0.990832329 0.993828297 0.995646477 0.996389389 0.996204376 1.001169741
//
IT	4233
RD	2
LK	-440935.014771
QD	-243.586515 -> -205.437306
RI	0.0154282153
TR	0.186362	0.039441
MT	4.943575
MM	C_pi: 1.001934, n_recomb: 40847.803531
RS	0	0.000000	0.552787	462.623645	0.011326	0.002334
RS	1	0.006421	0.552787	486.525775	0.011911	0.010516
RS	2	0.013254	0.552787	511.273445	0.012517	0.013601
RS	3	0.020527	0.552787	536.844796	0.013143	0.012617
RS	4	0.028266	0.713702	436.957097	0.010697	0.009997
RS	5	0.036502	0.713702	459.586067	0.011251	0.009347
RS	6	0.045267	0.831567	414.942974	0.010158	0.008350
RS	7	0.054594	0.831567	436.587002	0.010688	0.008649
RS	8	0.064521	0.926556	412.233949	0.010092	0.008400
RS	9	0.075085	0.926556	433.665006	0.010617	0.008727
RS	10	0.086327	1.025205	412.261776	0.010093	0.008512
RS	11	0.098291	1.025205	433.586328	0.010615	0.008747
RS	12	0.111024	1.121588	416.747036	0.010202	0.008510
RS	13	0.124574	1.121588	438.131770	0.010726	0.008702
RS	14	0.138994	1.199543	430.533617	0.010540	0.008627
RS	15	0.154340	1.199543	452.309700	0.011073	0.008900
RS	16	0.170671	1.248347	456.360937	0.011172	0.009042
RS	17	0.188051	1.248347	478.904623	0.011724	0.009407
RS	18	0.206547	1.263455	496.152170	0.012146	0.009795
RS	19	0.226230	1.263455	519.796199	0.012725	0.010311
RS	20	0.247178	1.246567	551.323645	0.013497	0.011033
RS	21	0.269470	1.246567	576.255476	0.014107	0.011780
RS	22	0.293194	1.205750	621.772213	0.015222	0.012904
RS	23	0.318441	1.205750	647.882152	0.015861	0.013923
RS	24	0.345310	1.152052	705.209997	0.017264	0.015460
RS	25	0.373903	1.152052	731.936194	0.017919	0.016735
RS	26	0.404333	1.096173	796.549828	0.019500	0.018602
RS	27	0.436717	1.096173	822.781183	0.020143	0.020024
RS	28	0.471180	1.046441	887.860862	0.021736	0.022003
RS	29	0.507855	1.046441	911.982305	0.022326	0.023380
RS	30	0.546886	1.007499	970.015900	0.023747	0.025184
RS	31	0.588423	1.007499	990.132835	0.024240	0.026319
RS	32	0.632627	0.980657	1034.897334	0.025335	0.027704
RS	33	0.679670	0.980657	1049.151907	0.025684	0.028460
RS	34	0.729733	0.965300	1076.699264	0.026359	0.029277
RS	35	0.783010	0.965300	1083.560808	0.026527	0.029589
RS	36	0.839709	0.959760	1092.636612	0.026749	0.029800
RS	37	0.900048	0.959760	1091.078985	0.026711	0.029675
RS	38	0.964262	0.961679	1082.989856	0.026513	0.029351
RS	39	1.032599	0.961679	1072.516157	0.026256	0.028858
RS	40	1.105324	0.968470	1050.126228	0.025708	0.028131
RS	41	1.182719	0.968470	1030.698774	0.025233	0.027361
RS	42	1.265083	0.977690	997.316844	0.024415	0.026366
RS	43	1.352736	0.977690	969.277487	0.023729	0.025403
RS	44	1.446017	0.987235	927.945962	0.022717	0.024252
RS	45	1.545288	0.987235	891.975493	0.021837	0.023158
RS	46	1.650932	0.995558	845.087908	0.020689	0.021923
RS	47	1.763361	0.995558	802.231588	0.019640	0.020736
RS	48	1.883009	1.001786	751.573024	0.018399	0.019451
RS	49	2.010339	1.001786	703.309013	0.017218	0.018194
RS	50	2.145845	1.005644	650.402732	0.015923	0.016878
RS	51	2.290052	1.005644	598.688189	0.014657	0.015574
RS	52	2.443519	1.007345	545.125784	0.013345	0.014247
RS	53	2.606840	1.007345	492.362729	0.012054	0.012927
RS	54	2.780648	1.007304	440.062804	0.010773	0.011618
RS	55	2.965616	1.007304	388.916332	0.009521	0.010327
RS	56	3.162461	1.007304	339.637877	0.008315	0.009073
RS	57	3.371946	1.007304	292.861121	0.007170	0.007871
RS	58	3.594882	1.017885	246.837930	0.006043	0.006708
RS	59	3.832132	1.017885	207.509770	0.005080	0.005666
RS	60	4.084617	1.017885	171.826046	0.004206	0.004715
RS	61	4.353314	1.017885	140.004164	0.003427	0.003862
RS	62	4.639264	1.017885	112.135992	0.002745	0.003110
RS	63	4.943575	1.017885	328.632316	0.008045	0.009295
PA	4+25*2+4+6 0.186361622 0.039440685 4.943575457 0.552787338 0.713702044 0.831567389 0.926555835 1.025204835 1.121587720 1.199542900 1.248346800 1.263455385 1.246566824 1.205749988 1.152051896 1.096173191 1.046440812 1.007499314 0.980656865 0.965299521 0.959759873 0.961678737 0.968470052 0.977690418 0.987234975 0.995557930 1.001786048 1.005643761 1.007344602 1.007303982 1.017885307
//
IT	4537
RD	3
LK	-440863.438178
QD	-217.207388 -> -187.224959
RI	0.0168941310
TR	0.184327	0.040050
MT	4.975455
MM	C_pi: 1.008449, n_recomb: 41730.760136
RS	0	0.000000	0.503662	519.061498	0.012438	0.002374
RS	1	0.006432	0.503662	545.285203	0.013067	0.010707
RS	2	0.013277	0.503662	572.353310	0.013715	0.013841
RS	3	0.020563	0.503662	600.228811	0.014383	0.013173
RS	4	0.028317	0.659665	481.073357	0.011528	0.010031
RS	5	0.036570	0.659665	505.531951	0.012114	0.009705
RS	6	0.045354	0.782675	447.873222	0.010732	0.008489
RS	7	0.054702	0.782675	470.929608	0.011285	0.008965
RS	8	0.064652	0.889540	435.698200	0.010441	0.008513
RS	9	0.075242	0.889540	458.158243	0.010979	0.008975
RS	10	0.086514	1.013432	422.898692	0.010134	0.008503
RS	11	0.098510	1.013432	444.742978	0.010657	0.008837
RS	12	0.111277	1.145727	413.710491	0.009914	0.008339
RS	13	0.124866	1.145727	435.083919	0.010426	0.008599
RS	14	0.139329	1.260782	415.740428	0.009962	0.008311
RS	15	0.154721	1.260782	437.077603	0.010474	0.008616
RS	16	0.171104	1.338312	432.721072	0.010369	0.008606
RS	17	0.188541	1.338312	454.564040	0.010893	0.008973
RS	18	0.207099	1.366973	467.176418	0.011195	0.009281
RS	19	0.226851	1.366973	490.062971	0.011743	0.009768
RS	20	0.247873	1.346720	521.250984	0.012491	0.010485
RS	21	0.270247	1.346720	545.595751	0.013074	0.011174
RS	22	0.294060	1.289584	595.492335	0.014270	0.012377
RS	23	0.319405	1.289584	621.390003	0.014890	0.013314
RS	24	0.346380	1.213226	687.867579	0.016483	0.015023
RS	25	0.375090	1.213226	714.867037	0.017130	0.016201
RS	26	0.405646	1.134441	792.569735	0.018992	0.018328
RS	27	0.438168	1.134441	819.500512	0.019638	0.019652
RS	28	0.472781	1.065525	899.533988	0.021556	0.021949
RS	29	0.509621	1.065525	924.528860	0.022155	0.023239
RS	30	0.548830	1.012687	996.541826	0.023880	0.025358
RS	31	0.590561	1.012687	1017.346128	0.024379	0.026421
RS	32	0.634976	0.977151	1072.569407	0.025702	0.028050
RS	33	0.682247	0.977151	1087.013680	0.026048	0.028749
RS	34	0.732559	0.957609	1119.979884	0.026838	0.029699
RS	35	0.786107	0.957609	1126.408064	0.026992	0.029968
RS	36	0.843099	0.951549	1135.717391	0.027215	0.030194
RS	37	0.903756	0.951549	1133.210809	0.027155	0.030040
RS	38	0.968315	0.955689	1121.320610	0.026870	0.029641
RS	39	1.037026	0.955689	1109.656450	0.026591	0.029136
RS	40	1.110156	0.966496	1081.248394	0.025910	0.028287
RS	41	1.187989	0.966496	1060.705149	0.025418	0.027521
RS	42	1.270829	0.980600	1020.883065	0.024464	0.026401
RS	43	1.358997	0.980600	992.046683	0.023773	0.025456
RS	44	1.452835	0.995048	945.169790	0.022649	0.024205
RS	45	1.552709	0.995048	908.827135	0.021778	0.023142
RS	46	1.659007	1.007623	857.954886	0.020559	0.021844
RS	47	1.772141	1.007623	815.108431	0.019533	0.020695
RS	48	1.892551	1.017048	762.080862	0.018262	0.019384
RS	49	2.020706	1.017048	714.052942	0.017111	0.018167
RS	50	2.157104	1.022920	660.045070	0.015817	0.016854
RS	51	2.302274	1.022920	608.584188	0.014584	0.015587
RS	52	2.456782	1.025563	554.658125	0.013291	0.014277
RS	53	2.621226	1.025563	501.974323	0.012029	0.012986
RS	54	2.796248	1.025689	449.530677	0.010772	0.011697
RS	55	2.982526	1.025689	398.175438	0.009542	0.010424
RS	56	3.180785	1.025689	348.545026	0.008352	0.009182
RS	57	3.391796	1.025689	301.288480	0.007220	0.007987
RS	58	3.616378	1.042155	253.365101	0.006071	0.006792
RS	59	3.855404	1.042155	213.854727	0.005125	0.005761
RS	60	4.109804	1.042155	177.833103	0.004261	0.004815
RS	61	4.380567	1.042155	145.549687	0.003488	0.003962
RS	62	4.668744	1.042155	117.130849	0.002807	0.003206
RS	63	4.975455	1.042155	349.814957	0.008383	0.009764
PA	4+25*2+4+6 0.184327277 0.040049992 4.975455318 0.503661628 0.659665408 0.782674612 0.889540359 1.013432211 1.145727116 1.260782076 1.338311735 1.366972898 1.346720049 1.289583784 1.213226390 1.134440819 1.065525372 1.012686815 0.977151399 0.957608639 0.951548731 0.955688972 0.966496308 0.980599501 0.995048371 1.007623389 1.017048325 1.022919728 1.025562912 1.025688589 1.042154615
//
IT	5529
RD	4
LK	-440805.942301
QD	-199.483040 -> -174.029170
RI	0.0175778308
TR	0.181991	0.040540
MT	5.021886
MM	C_pi: 1.019017, n_recomb: 42664.281516
RS	0	0.000000	0.487128	549.621233	0.012882	0.002385
RS	1	0.006447	0.487128	577.195814	0.013529	0.010745
RS	2	0.013310	0.487128	605.625498	0.014195	0.013870
RS	3	0.020615	0.487128	634.865938	0.014881	0.013318
RS	4	0.028391	0.630933	514.315728	0.012055	0.010125
RS	5	0.036669	0.630933	540.204008	0.012662	0.009957
RS	6	0.045480	0.749915	477.522430	0.011193	0.008662
RS	7	0.054859	0.749915	501.887346	0.011764	0.009238
RS	8	0.064843	0.858996	460.546821	0.010795	0.008682
RS	9	0.075471	0.858996	484.125586	0.011347	0.009234
RS	10	0.086783	0.998707	437.792794	0.010261	0.008567
RS	11	0.098825	0.998707	460.369529	0.010791	0.008973
RS	12	0.111644	1.159842	416.920936	0.009772	0.008254
RS	13	0.125289	1.159842	438.568647	0.010280	0.008565
RS	14	0.139813	1.309023	408.761880	0.009581	0.008087
RS	15	0.155274	1.309023	429.981450	0.010078	0.008418
RS	16	0.171732	1.415895	418.053387	0.009799	0.008268
RS	17	0.189251	1.415895	439.519102	0.010302	0.008638
RS	18	0.207899	1.460448	447.727779	0.010494	0.008862
RS	19	0.227750	1.460448	470.147963	0.011020	0.009330
RS	20	0.248880	1.439201	500.482613	0.011731	0.010025
RS	21	0.271373	1.439201	524.469743	0.012293	0.010671
RS	22	0.295315	1.367666	577.502932	0.013536	0.011919
RS	23	0.320802	1.367666	603.343942	0.014142	0.012795
RS	24	0.347931	1.270434	677.220813	0.015873	0.014626
RS	25	0.376810	1.270434	704.588293	0.016515	0.015732
RS	26	0.407550	1.170672	793.492290	0.018599	0.018062
RS	27	0.440272	1.170672	821.187726	0.019248	0.019317
RS	28	0.475104	1.084569	914.509993	0.021435	0.021873
RS	29	0.512182	1.084569	940.443775	0.022043	0.023105
RS	30	0.551650	1.019622	1025.171059	0.024029	0.025486
RS	31	0.593662	1.019622	1046.742320	0.024534	0.026505
RS	32	0.638383	0.976766	1111.537281	0.026053	0.028340
RS	33	0.685988	0.976766	1126.267722	0.026398	0.029006
RS	34	0.736661	0.953908	1164.066829	0.027284	0.030063
RS	35	0.790601	0.953908	1170.178174	0.027428	0.030308
RS	36	0.848019	0.947749	1179.361109	0.027643	0.030536
RS	37	0.909139	0.947749	1176.048943	0.027565	0.030368
RS	38	0.974199	0.954213	1160.192237	0.027194	0.029890
RS	39	1.043454	0.954213	1147.508910	0.026896	0.029381
RS	40	1.117173	0.968956	1113.101064	0.026090	0.028414
RS	41	1.195645	0.968956	1091.626364	0.025586	0.027658
RS	42	1.279177	0.987794	1045.515035	0.024506	0.026419
RS	43	1.368094	0.987794	1016.051117	0.023815	0.025497
RS	44	1.462743	1.006994	963.841573	0.022591	0.024152
RS	45	1.563495	1.006994	927.251147	0.021734	0.023121
RS	46	1.670742	1.023689	872.587032	0.020452	0.021765
RS	47	1.784903	1.023689	829.810365	0.019450	0.020654
RS	48	1.906424	1.036195	774.537551	0.018154	0.019321
RS	49	2.035780	1.036195	726.736867	0.017034	0.018143
RS	50	2.173476	1.043980	671.663073	0.015743	0.016833
RS	51	2.320049	1.043980	620.387535	0.014541	0.015600
RS	52	2.476072	1.047480	566.056185	0.013268	0.014308
RS	53	2.642154	1.047480	513.340108	0.012032	0.013043
RS	54	2.818943	1.047699	460.659998	0.010797	0.011774
RS	55	3.007130	1.047699	408.957649	0.009585	0.010517
RS	56	3.207450	1.047699	358.832797	0.008411	0.009287
RS	57	3.420684	1.047699	310.952451	0.007288	0.008098
RS	58	3.647666	1.070158	260.936791	0.006116	0.006871
RS	59	3.889282	1.070158	221.109853	0.005183	0.005851
RS	60	4.146474	1.070158	184.625637	0.004327	0.004910
RS	61	4.420249	1.070158	151.766167	0.003557	0.004057
RS	62	4.711673	1.070158	122.692584	0.002876	0.003298
RS	63	5.021886	1.070158	373.171997	0.008747	0.010223
PA	4+25*2+4+6 0.181990788 0.040539619 5.021886274 0.487128338 0.630933117 0.749915038 0.858995643 0.998707340 1.159842317 1.309022734 1.415895005 1.460447806 1.439201448 1.367666205 1.270433938 1.170671864 1.084568542 1.019621792 0.976766065 0.953907707 0.947749051 0.954213218 0.968955522 0.987794017 1.006994017 1.023688820 1.036195102 1.043979702 1.047480224 1.047698946 1.070157882
//
IT	4599
RD	5
LK	-440756.561658
QD	-185.868203 -> -163.400487
RI	0.0175837781
TR	0.179565	0.040957
MT	5.075258
MM	C_pi: 1.032134, n_recomb: 43638.281085
RS	0	0.000000	0.486599	564.029339	0.012925	0.002379
RS	1	0.006465	0.486599	592.393802	0.013575	0.010705
RS	2	0.013347	0.486599	621.638856	0.014245	0.013796
RS	3	0.020675	0.486599	651.718423	0.014935	0.013250
RS	4	0.028476	0.616799	539.458319	0.012362	0.010226
RS	5	0.036781	0.616799	566.503776	0.012982	0.010123
RS	6	0.045624	0.727981	504.186369	0.011554	0.008834
RS	7	0.055038	0.727981	529.767633	0.012140	0.009466
RS	8	0.065060	0.833961	485.946562	0.011136	0.008874
RS	9	0.075731	0.833961	510.687926	0.011703	0.009489
RS	10	0.087091	0.983236	455.326768	0.010434	0.008674
RS	11	0.099186	0.983236	478.767571	0.010971	0.009137
RS	12	0.112062	1.167595	424.052332	0.009717	0.008225
RS	13	0.125771	1.167595	446.155874	0.010224	0.008577
RS	14	0.140366	1.347918	406.664461	0.009319	0.007927
RS	15	0.155905	1.347918	427.972285	0.009807	0.008279
RS	16	0.172448	1.484121	409.000772	0.009373	0.007999
RS	17	0.190061	1.484121	430.298901	0.009861	0.008372
RS	18	0.208812	1.546308	434.283548	0.009952	0.008515
RS	19	0.228776	1.546308	456.429063	0.010459	0.008969
RS	20	0.250030	1.526054	485.618065	0.011128	0.009631
RS	21	0.272658	1.526054	509.400542	0.011673	0.010245
RS	22	0.296749	1.441722	564.784656	0.012942	0.011516
RS	23	0.322397	1.441722	590.672800	0.013536	0.012343
RS	24	0.349704	1.325013	670.791496	0.015372	0.014265
RS	25	0.378775	1.325013	698.589566	0.016009	0.015315
RS	26	0.409726	1.205676	797.435040	0.018274	0.017807
RS	27	0.442678	1.205676	825.940835	0.018927	0.019008
RS	28	0.477760	1.103768	931.461315	0.021345	0.021782
RS	29	0.515110	1.103768	958.387504	0.021962	0.022972
RS	30	0.554875	1.027907	1055.047674	0.024177	0.025580
RS	31	0.597210	1.027907	1077.458070	0.024691	0.026569
RS	32	0.642281	0.978585	1151.351614	0.026384	0.028583
RS	33	0.690267	0.978585	1166.457623	0.026730	0.029229
RS	34	0.741355	0.952905	1208.826716	0.027701	0.030379
RS	35	0.795745	0.952905	1214.725491	0.027836	0.030609
RS	36	0.853652	0.946820	1223.665989	0.028041	0.030834
RS	37	0.915301	0.946820	1219.667802	0.027949	0.030659
RS	38	0.980937	0.955558	1199.843359	0.027495	0.030104
RS	39	1.050815	0.955558	1186.272657	0.027184	0.029598
RS	40	1.125211	0.974073	1145.960491	0.026260	0.028519
RS	41	1.204416	0.974073	1123.684932	0.025750	0.027776
RS	42	1.288741	0.997448	1071.451512	0.024553	0.026426
RS	43	1.378518	0.997448	1041.466800	0.023866	0.025528
RS	44	1.474098	1.021211	984.111242	0.022552	0.024097
RS	45	1.575858	1.021211	947.334016	0.021709	0.023098
RS	46	1.684195	1.041862	889.028924	0.020373	0.021690
RS	47	1.799537	1.041862	846.325516	0.019394	0.020616
RS	48	1.922334	1.057308	788.889851	0.018078	0.019263
RS	49	2.053070	1.057308	741.263595	0.016987	0.018122
RS	50	2.192258	1.066879	685.132259	0.015700	0.016816
RS	51	2.340443	1.066879	633.944022	0.014527	0.015616
RS	52	2.498209	1.071129	579.152205	0.013272	0.014341
RS	53	2.666173	1.071129	526.276609	0.012060	0.013101
RS	54	2.844995	1.071342	473.269708	0.010845	0.011850
RS	55	3.035377	1.071342	421.077441	0.009649	0.010609
RS	56	3.238067	1.071342	370.317447	0.008486	0.009389
RS	57	3.453860	1.071342	321.676433	0.007371	0.008206
RS	58	3.683604	1.099809	269.399570	0.006173	0.006946
RS	59	3.928199	1.099809	229.132616	0.005251	0.005937
RS	60	4.188606	1.099809	192.074619	0.004402	0.005001
RS	61	4.465848	1.099809	158.539729	0.003633	0.004148
RS	62	4.761012	1.099809	128.723230	0.002950	0.003385
RS	63	5.075258	1.099809	398.366924	0.009129	0.010671
PA	4+25*2+4+6 0.179564681 0.040957454 5.075257608 0.486599202 0.616799073 0.727980987 0.833960827 0.983235880 1.167595055 1.347917927 1.484121074 1.546307834 1.526053740 1.441722212 1.325013204 1.205675598 1.103767686 1.027906531 0.978585317 0.952904743 0.946819899 0.955558211 0.974072548 0.997447979 1.021210955 1.041862495 1.057308086 1.066878635 1.071129360 1.071341654 1.099808789
//
IT	4425
RD	6
LK	-440712.702932
QD	-174.588361 -> -154.350096
RI	0.0171829079
TR	0.177160	0.041332
MT	5.131219
MM	C_pi: 1.046597, n_recomb: 44633.197765
RS	0	0.000000	0.494280	569.295535	0.012755	0.002365
RS	1	0.006483	0.494280	598.131928	0.013401	0.010628
RS	2	0.013386	0.494280	627.883255	0.014068	0.013676
RS	3	0.020736	0.494280	658.504986	0.014754	0.013085
RS	4	0.028563	0.611650	558.447514	0.012512	0.010310
RS	5	0.036898	0.611650	586.448329	0.013139	0.010223
RS	6	0.045773	0.713541	528.016932	0.011830	0.008992
RS	7	0.055223	0.713541	554.723933	0.012429	0.009652
RS	8	0.065286	0.813372	511.276345	0.011455	0.009073
RS	9	0.076001	0.813372	537.190020	0.012036	0.009734
RS	10	0.087411	0.967918	474.450893	0.010630	0.008807
RS	11	0.099560	0.967918	498.833226	0.011176	0.009313
RS	12	0.112497	1.171014	433.683977	0.009717	0.008234
RS	13	0.126273	1.171014	456.358143	0.010225	0.008618
RS	14	0.140942	1.379660	407.691340	0.009134	0.007812
RS	15	0.156561	1.379660	429.219305	0.009617	0.008180
RS	16	0.173194	1.544798	403.557212	0.009042	0.007782
RS	17	0.190904	1.544798	424.822843	0.009518	0.008157
RS	18	0.209763	1.625921	424.718034	0.009516	0.008222
RS	19	0.229844	1.625921	446.712337	0.010009	0.008664
RS	20	0.251227	1.608335	474.567332	0.010633	0.009290
RS	21	0.273997	1.608335	498.241465	0.011163	0.009876
RS	22	0.298242	1.512606	555.411477	0.012444	0.011158
RS	23	0.324059	1.512606	581.406306	0.013026	0.011945
RS	24	0.351550	1.377561	666.911179	0.014942	0.013934
RS	25	0.380823	1.377561	695.167912	0.015575	0.014937
RS	26	0.411994	1.239742	802.992661	0.017991	0.017562
RS	27	0.445185	1.239742	832.325462	0.018648	0.018720
RS	28	0.480528	1.123055	949.216765	0.021267	0.021680
RS	29	0.518163	1.123055	977.163310	0.021893	0.022838
RS	30	0.558237	1.037121	1085.198950	0.024314	0.025645
RS	31	0.600909	1.037121	1108.498489	0.024836	0.026613
RS	32	0.646348	0.981913	1191.191585	0.026688	0.028789
RS	33	0.694732	0.981913	1206.743531	0.027037	0.029421
RS	34	0.746253	0.953704	1253.570528	0.028086	0.030654
RS	35	0.801113	0.953704	1259.342566	0.028215	0.030876
RS	36	0.859531	0.947746	1268.041818	0.028410	0.031096
RS	37	0.921735	0.947746	1263.456274	0.028308	0.030919
RS	38	0.987972	0.958647	1239.741077	0.027776	0.030292
RS	39	1.058503	0.958647	1225.390007	0.027455	0.029791
RS	40	1.133606	0.980738	1179.313878	0.026422	0.028607
RS	41	1.213578	0.980738	1156.340495	0.025908	0.027879
RS	42	1.298734	1.008437	1098.163903	0.024604	0.026427
RS	43	1.389411	1.008437	1067.739409	0.023923	0.025553
RS	44	1.485967	1.036563	1005.419466	0.022526	0.024043
RS	45	1.588782	1.036563	968.498022	0.021699	0.023075
RS	46	1.698262	1.060996	906.696390	0.020314	0.021621
RS	47	1.814839	1.060996	864.062962	0.019359	0.020581
RS	48	1.938974	1.079228	804.548508	0.018026	0.019212
RS	49	2.071157	1.079228	757.050717	0.016962	0.018105
RS	50	2.211908	1.090449	699.883863	0.015681	0.016805
RS	51	2.361784	1.090449	648.704818	0.014534	0.015635
RS	52	2.521377	1.095336	593.424923	0.013296	0.014376
RS	53	2.691315	1.095336	540.292630	0.012105	0.013159
RS	54	2.872270	1.095434	486.906597	0.010909	0.011927
RS	55	3.064956	1.095434	434.117851	0.009726	0.010699
RS	56	3.270133	1.095434	382.620413	0.008573	0.009488
RS	57	3.488612	1.095434	333.121512	0.007464	0.008311
RS	58	3.721254	1.129863	278.463327	0.006239	0.007018
RS	59	3.968977	1.129863	237.669924	0.005325	0.006019
RS	60	4.232761	1.129863	199.962528	0.004480	0.005088
RS	61	4.513644	1.129863	165.686391	0.003712	0.004235
RS	62	4.812737	1.129863	135.069814	0.003026	0.003470
RS	63	5.131219	1.129863	424.894645	0.009520	0.011108
PA	4+25*2+4+6 0.177159592 0.041332274 5.131219340 0.494279812 0.611649748 0.713541140 0.813372197 0.967917828 1.171013517 1.379660154 1.544797907 1.625921063 1.608335330 1.512605531 1.377561301 1.239741945 1.123054589 1.037121238 0.981913293 0.953704453 0.947745883 0.958647033 0.980738214 1.008436710 1.036563069 1.060996202 1.079227614 1.090448992 1.095335537 1.095433600 1.129863265
//
IT	4175
RD	7
LK	-440673.059687
QD	-164.853908 -> -146.414730
RI	0.0165874876
TR	0.174833	0.041682
MT	5.187240
MM	C_pi: 1.061607, n_recomb: 45633.771325
RS	0	0.000000	0.506089	569.855677	0.012488	0.002347
RS	1	0.006501	0.506089	598.989143	0.013126	0.010535
RS	2	0.013424	0.506089	629.075214	0.013785	0.013542
RS	3	0.020798	0.506089	660.072548	0.014465	0.012885
RS	4	0.028650	0.612319	572.705017	0.012550	0.010369
RS	5	0.037014	0.612319	601.502989	0.013181	0.010270
RS	6	0.045921	0.704519	549.130681	0.012033	0.009127
RS	7	0.055407	0.704519	576.872573	0.012641	0.009798
RS	8	0.065509	0.796385	536.103242	0.011748	0.009268
RS	9	0.076269	0.796385	563.175713	0.012341	0.009963
RS	10	0.087728	0.953184	494.475651	0.010836	0.008953
RS	11	0.099932	0.953184	519.841391	0.011392	0.009496
RS	12	0.112929	1.171405	444.924909	0.009750	0.008267
RS	13	0.126771	1.171405	468.241821	0.010261	0.008679
RS	14	0.141513	1.405733	410.776895	0.009002	0.007729
RS	15	0.157213	1.405733	432.610647	0.009480	0.008112
RS	16	0.173934	1.599151	400.513950	0.008777	0.007602
RS	17	0.191742	1.599151	421.835479	0.009244	0.007980
RS	18	0.210707	1.700176	417.746679	0.009154	0.007970
RS	19	0.230906	1.700176	439.669979	0.009635	0.008403
RS	20	0.252417	1.686717	466.052533	0.010213	0.008990
RS	21	0.275327	1.686717	489.677839	0.010731	0.009554
RS	22	0.299726	1.580807	548.205866	0.012013	0.010835
RS	23	0.325711	1.580807	574.337720	0.012586	0.011589
RS	24	0.353386	1.428408	664.543329	0.014563	0.013628
RS	25	0.382860	1.428408	693.262794	0.015192	0.014592
RS	26	0.414250	1.272989	809.279733	0.017734	0.017326
RS	27	0.447680	1.272989	839.434432	0.018395	0.018447
RS	28	0.483283	1.142318	967.010042	0.021191	0.021569
RS	29	0.521201	1.142318	995.984061	0.021826	0.022700
RS	30	0.561584	1.046945	1114.941567	0.024432	0.025686
RS	31	0.604593	1.046945	1139.161196	0.024963	0.026638
RS	32	0.650397	0.986263	1230.438996	0.026963	0.028961
RS	33	0.699178	0.986263	1246.490646	0.027315	0.029584
RS	34	0.751131	0.955709	1297.737407	0.028438	0.030894
RS	35	0.806462	0.955709	1303.453351	0.028563	0.031112
RS	36	0.865389	0.949871	1311.971590	0.028750	0.031327
RS	37	0.928147	0.949871	1306.881853	0.028638	0.031151
RS	38	0.994985	0.962796	1279.399389	0.028036	0.030456
RS	39	1.066167	0.962796	1264.357852	0.027707	0.029963
RS	40	1.141977	0.988261	1212.683110	0.026574	0.028683
RS	41	1.222716	0.988261	1189.097537	0.026057	0.027970
RS	42	1.308703	1.020065	1125.165784	0.024656	0.026423
RS	43	1.400280	1.020065	1094.367894	0.023982	0.025573
RS	44	1.497810	1.052352	1027.263956	0.022511	0.023992
RS	45	1.601680	1.052352	990.232977	0.021700	0.023053
RS	46	1.712303	1.080387	925.078283	0.020272	0.021558
RS	47	1.830117	1.080387	882.513172	0.019339	0.020551
RS	48	1.955590	1.101248	821.008866	0.017991	0.019168
RS	49	2.089219	1.101248	773.605736	0.016952	0.018093
RS	50	2.231536	1.113983	715.440694	0.015678	0.016800
RS	51	2.383104	1.113983	664.214229	0.014555	0.015657
RS	52	2.544526	1.119391	608.443046	0.013333	0.014415
RS	53	2.716441	1.119391	554.985307	0.012162	0.013219
RS	54	2.899532	1.119270	501.198328	0.010983	0.012004
RS	55	3.094525	1.119270	447.739085	0.009812	0.010788
RS	56	3.302195	1.119270	395.435244	0.008665	0.009585
RS	57	3.523364	1.119270	345.014768	0.007561	0.008412
RS	58	3.758912	1.159570	287.896740	0.006309	0.007088
RS	59	4.009772	1.159570	246.520516	0.005402	0.006098
RS	60	4.276939	1.159570	208.116510	0.004561	0.005171
RS	61	4.561475	1.159570	173.059754	0.003792	0.004320
RS	62	4.864508	1.159570	141.610204	0.003103	0.003551
RS	63	5.187240	1.159570	452.337192	0.009912	0.011533
PA	4+25*2+4+6 0.174832798 0.041681533 5.187240266 0.506089109 0.612318810 0.704518918 0.796385314 0.953183651 1.171404943 1.405732986 1.599151406 1.700176156 1.686717013 1.580807051 1.428408481 1.272988503 1.142317569 1.046944740 0.986262989 0.955709043 0.949870813 0.962796298 0.988260871 1.020064868 1.052352087 1.080387196 1.101248026 1.113983200 1.119391478 1.119270220 1.159569660
//
IT	3889
RD	8
LK	-440636.863809
QD	-156.258114 -> -139.336986
RI	0.0159298803
TR	0.172611	0.042015
MT	5.241913
MM	C_pi: 1.076675, n_recomb: 46629.694800
RS	0	0.000000	0.519691	568.380808	0.012189	0.002328
RS	1	0.006518	0.519691	597.723464	0.012819	0.010440
RS	2	0.013461	0.519691	628.056368	0.013469	0.013411
RS	3	0.020857	0.519691	659.341983	0.014140	0.012685
RS	4	0.028735	0.616939	583.264300	0.012508	0.010399
RS	5	0.037126	0.616939	612.729962	0.013140	0.010277
RS	6	0.046064	0.699571	567.656982	0.012174	0.009238
RS	7	0.055584	0.699571	596.343756	0.012789	0.009907
RS	8	0.065726	0.782352	560.143097	0.012013	0.009455
RS	9	0.076528	0.782352	588.346067	0.012617	0.010174
RS	10	0.088035	0.939232	514.951240	0.011043	0.009105
RS	11	0.100291	0.939232	541.319275	0.011609	0.009680
RS	12	0.113346	1.169620	457.221901	0.009805	0.008317
RS	13	0.127253	1.169620	481.226903	0.010320	0.008753
RS	14	0.142065	1.427196	415.262196	0.008906	0.007670
RS	15	0.157844	1.427196	437.458436	0.009382	0.008065
RS	16	0.174650	1.648081	399.123294	0.008559	0.007451
RS	17	0.192553	1.648081	420.559862	0.009019	0.007832
RS	18	0.211622	1.769689	412.578989	0.008848	0.007751
RS	19	0.231934	1.769689	434.484617	0.009318	0.008176
RS	20	0.253570	1.761612	459.295731	0.009850	0.008723
RS	21	0.276616	1.761612	482.909307	0.010356	0.009268
RS	22	0.301165	1.646632	542.449927	0.011633	0.010542
RS	23	0.327313	1.646632	568.731446	0.012197	0.011268
RS	24	0.355166	1.477743	663.068180	0.014220	0.013342
RS	25	0.384835	1.477743	692.239926	0.014845	0.014273
RS	26	0.416437	1.305468	815.771855	0.017495	0.017098
RS	27	0.450100	1.305468	846.729372	0.018159	0.018188
RS	28	0.485956	1.161463	984.384059	0.021111	0.021450
RS	29	0.524150	1.161463	1014.378142	0.021754	0.022559
RS	30	0.564833	1.057149	1143.857405	0.024531	0.025706
RS	31	0.608168	1.057149	1169.013917	0.025070	0.026646
RS	32	0.654328	0.991304	1268.701282	0.027208	0.029104
RS	33	0.703497	0.991304	1285.293690	0.027564	0.029722
RS	34	0.755870	0.958529	1340.951916	0.028757	0.031104
RS	35	0.811657	0.958529	1346.671141	0.028880	0.031320
RS	36	0.871081	0.952774	1355.103418	0.029061	0.031533
RS	37	0.934377	0.952774	1349.581143	0.028943	0.031359
RS	38	1.001800	0.967579	1318.478994	0.028276	0.030603
RS	39	1.073617	0.967579	1302.824606	0.027940	0.030117
RS	40	1.150116	0.996215	1245.731467	0.026715	0.028748
RS	41	1.231601	0.996215	1221.607004	0.026198	0.028051
RS	42	1.318397	1.031911	1152.112216	0.024708	0.026418
RS	43	1.410851	1.031911	1120.997328	0.024040	0.025590
RS	44	1.509331	1.068160	1049.287063	0.022503	0.023944
RS	45	1.614230	1.068160	1012.176489	0.021707	0.023034
RS	46	1.725967	1.099619	943.809241	0.020241	0.021502
RS	47	1.844987	1.099619	901.313305	0.019329	0.020525
RS	48	1.971765	1.122954	837.911344	0.017969	0.019131
RS	49	2.106806	1.122954	790.579079	0.016954	0.018085
RS	50	2.250650	1.137070	731.462886	0.015687	0.016799
RS	51	2.403869	1.137070	680.148977	0.014586	0.015682
RS	52	2.567076	1.142892	623.898985	0.013380	0.014457
RS	53	2.740921	1.142892	570.068487	0.012225	0.013279
RS	54	2.926098	1.142450	515.880879	0.011063	0.012082
RS	55	3.123344	1.142450	461.700827	0.009901	0.010877
RS	56	3.333448	1.142450	408.545542	0.008761	0.009681
RS	57	3.557246	1.142450	357.163572	0.007660	0.008512
RS	58	3.795633	1.188494	297.537465	0.006381	0.007157
RS	59	4.049557	1.188494	255.543023	0.005480	0.006174
RS	60	4.320033	1.188494	216.414803	0.004641	0.005252
RS	61	4.608139	1.188494	180.556196	0.003872	0.004401
RS	62	4.915024	1.188494	148.257360	0.003179	0.003629
RS	63	5.241913	1.188494	480.382306	0.010302	0.011948
PA	4+25*2+4+6 0.172610834 0.042015438 5.241912586 0.519690987 0.616939482 0.699571182 0.782352176 0.939231908 1.169619755 1.427196175 1.648081358 1.769689431 1.761612035 1.646631548 1.477743238 1.305468223 1.161462665 1.057148966 0.991303994 0.958528966 0.952773891 0.967578712 0.996215394 1.031911258 1.068159809 1.099619477 1.122954351 1.137069718 1.142892058 1.142450431 1.188494388
//
IT	4151
RD	9
LK	-440603.600588
QD	-148.560768 -> -132.953505
RI	0.0152812939
TR	0.170505	0.042340
MT	5.294443
MM	C_pi: 1.091511, n_recomb: 47614.787161
RS	0	0.000000	0.533710	566.391345	0.011895	0.002309
RS	1	0.006535	0.533710	595.907690	0.012515	0.010349
RS	2	0.013496	0.533710	626.450307	0.013157	0.013291
RS	3	0.020913	0.533710	657.985524	0.013819	0.012502
RS	4	0.028815	0.624345	590.908708	0.012410	0.010402
RS	5	0.037232	0.624345	620.933713	0.013041	0.010252
RS	6	0.046200	0.697780	583.761440	0.012260	0.009323
RS	7	0.055754	0.697780	613.305926	0.012881	0.009985
RS	8	0.065932	0.770784	583.214493	0.012249	0.009630
RS	9	0.076775	0.770784	612.510591	0.012864	0.010368
RS	10	0.088327	0.926148	535.581651	0.011248	0.009261
RS	11	0.100633	0.926148	562.956005	0.011823	0.009862
RS	12	0.113744	1.166260	470.217969	0.009875	0.008379
RS	13	0.127712	1.166260	494.939129	0.010395	0.008836
RS	14	0.142592	1.444862	420.725813	0.008836	0.007629
RS	15	0.158445	1.444862	443.322700	0.009311	0.008035
RS	16	0.175334	1.692275	398.913604	0.008378	0.007324
RS	17	0.193326	1.692275	420.505953	0.008831	0.007708
RS	18	0.212494	1.834928	408.714759	0.008584	0.007559
RS	19	0.232915	1.834928	430.639265	0.009044	0.007977
RS	20	0.254670	1.833328	453.805467	0.009531	0.008483
RS	21	0.277847	1.833328	477.430733	0.010027	0.009012
RS	22	0.302538	1.710284	537.703727	0.011293	0.010274
RS	23	0.328843	1.710284	564.137502	0.011848	0.010975
RS	24	0.356866	1.525690	662.120426	0.013906	0.013076
RS	25	0.386721	1.525690	691.726160	0.014528	0.013977
RS	26	0.418527	1.337211	822.177477	0.017267	0.016877
RS	27	0.452412	1.337211	853.910821	0.017934	0.017940
RS	28	0.488510	1.180415	1001.099785	0.021025	0.021326
RS	29	0.526968	1.180415	1032.097333	0.021676	0.022416
RS	30	0.567938	1.067571	1171.728568	0.024609	0.025709
RS	31	0.611586	1.067571	1197.828995	0.025157	0.026639
RS	32	0.658087	0.996808	1305.770819	0.027424	0.029222
RS	33	0.707626	0.996808	1322.935789	0.027784	0.029836
RS	34	0.760402	0.961898	1383.014854	0.029046	0.031287
RS	35	0.816627	0.961898	1388.787995	0.029167	0.031504
RS	36	0.876526	0.956176	1397.244937	0.029345	0.031716
RS	37	0.940339	0.956176	1391.352742	0.029221	0.031544
RS	38	1.008323	0.972717	1356.790268	0.028495	0.030733
RS	39	1.080749	0.972717	1340.590821	0.028155	0.030256
RS	40	1.157907	1.004334	1278.263679	0.026846	0.028806
RS	41	1.240108	1.004334	1253.663850	0.026329	0.028123
RS	42	1.327681	1.043717	1178.796603	0.024757	0.026412
RS	43	1.420976	1.043717	1147.413133	0.024098	0.025605
RS	44	1.520367	1.083733	1071.268452	0.022499	0.023901
RS	45	1.626254	1.083733	1034.104168	0.021718	0.023017
RS	46	1.739060	1.118444	962.660200	0.020218	0.021452
RS	47	1.859238	1.118444	920.235442	0.019327	0.020503
RS	48	1.987269	1.144102	855.027257	0.017957	0.019101
RS	49	2.123666	1.144102	807.748558	0.016964	0.018082
RS	50	2.268977	1.159469	747.733063	0.015704	0.016805
RS	51	2.423783	1.159469	696.302607	0.014624	0.015711
RS	52	2.588705	1.165603	639.596126	0.013433	0.014502
RS	53	2.764405	1.165603	585.359400	0.012294	0.013341
RS	54	2.951586	1.164748	530.784170	0.011147	0.012161
RS	55	3.150999	1.164748	475.848429	0.009994	0.010966
RS	56	3.363443	1.164748	421.812053	0.008859	0.009776
RS	57	3.589770	1.164748	369.443836	0.007759	0.008610
RS	58	3.830887	1.216389	307.281476	0.006453	0.007225
RS	59	4.087760	1.216389	264.646725	0.005558	0.006249
RS	60	4.361418	1.216389	224.778978	0.004721	0.005330
RS	61	4.652960	1.216389	188.108556	0.003951	0.004479
RS	62	4.963553	1.216389	154.954388	0.003254	0.003705
RS	63	5.294443	1.216389	508.814208	0.010686	0.012352
PA	4+25*2+4+6 0.170504704 0.042340158 5.294442891 0.533710475 0.624345161 0.697779849 0.770783753 0.926148106 1.166260061 1.444861637 1.692275343 1.834927759 1.833328052 1.710284123 1.525689958 1.337210527 1.180414679 1.067571487 0.996808003 0.961897743 0.956175824 0.972717419 1.004334175 1.043716609 1.083733337 1.118444311 1.144102060 1.159468965 1.165603280 1.164747573 1.216389325
//
IT	4105
RD	10
LK	-440572.888513
QD	-141.600219 -> -127.147907
RI	0.0146753822
TR	0.168516	0.042659
MT	5.344450
MM	C_pi: 1.105957, n_recomb: 48585.547931
RS	0	0.000000	0.547337	564.708256	0.011623	0.002292
RS	1	0.006550	0.547337	594.393775	0.012234	0.010266
RS	2	0.013530	0.547337	625.139448	0.012867	0.013186
RS	3	0.020966	0.547337	656.915239	0.013521	0.012343
RS	4	0.028890	0.633761	596.255793	0.012272	0.010382
RS	5	0.037333	0.633761	626.748877	0.012900	0.010204
RS	6	0.046329	0.698515	597.615094	0.012300	0.009386
RS	7	0.055914	0.698515	627.933798	0.012924	0.010033
RS	8	0.066126	0.761295	605.215423	0.012457	0.009792
RS	9	0.077008	0.761295	635.562372	0.013081	0.010543
RS	10	0.088603	0.913949	556.175380	0.011447	0.009416
RS	11	0.100957	0.913949	584.550709	0.012031	0.010041
RS	12	0.114120	1.161762	483.678825	0.009955	0.008450
RS	13	0.128146	1.161762	509.132975	0.010479	0.008926
RS	14	0.143090	1.459357	426.894667	0.008786	0.007603
RS	15	0.159013	1.459357	449.918453	0.009260	0.008019
RS	16	0.175980	1.732274	399.580609	0.008224	0.007215
RS	17	0.194057	1.732274	421.357835	0.008672	0.007601
RS	18	0.213319	1.896277	405.825494	0.008353	0.007388
RS	19	0.233843	1.896277	427.794754	0.008805	0.007801
RS	20	0.255710	1.902100	449.265363	0.009247	0.008267
RS	21	0.279011	1.902100	472.917574	0.009734	0.008782
RS	22	0.303837	1.771915	533.692961	0.010985	0.010028
RS	23	0.330290	1.771915	560.276268	0.011532	0.010707
RS	24	0.358475	1.572341	661.486924	0.013615	0.012825
RS	25	0.388507	1.572341	691.504760	0.014233	0.013701
RS	26	0.420506	1.368238	828.346067	0.017049	0.016663
RS	27	0.454601	1.368238	860.824389	0.017718	0.017702
RS	28	0.490929	1.199127	1017.046270	0.020933	0.021197
RS	29	0.529637	1.199127	1049.025261	0.021591	0.022271
RS	30	0.570880	1.078099	1198.465461	0.024667	0.025696
RS	31	0.614825	1.078099	1225.510187	0.025224	0.026619
RS	32	0.661648	1.002620	1341.558506	0.027612	0.029319
RS	33	0.711539	1.002620	1359.321105	0.027978	0.029931
RS	34	0.764697	0.965639	1423.836115	0.029306	0.031448
RS	35	0.821338	0.965639	1429.707221	0.029427	0.031665
RS	36	0.881689	0.959897	1438.303551	0.029604	0.031879
RS	37	0.945992	0.959897	1432.097209	0.029476	0.031711
RS	38	1.014508	0.978039	1394.239142	0.028697	0.030850
RS	39	1.087513	0.978039	1377.554754	0.028353	0.030381
RS	40	1.165299	1.012454	1310.178990	0.026966	0.028857
RS	41	1.248180	1.012454	1285.159385	0.026451	0.028189
RS	42	1.336490	1.055331	1205.103232	0.024804	0.026406
RS	43	1.430585	1.055331	1173.493235	0.024153	0.025620
RS	44	1.530844	1.098930	1093.078976	0.022498	0.023862
RS	45	1.637669	1.098930	1055.883399	0.021732	0.023002
RS	46	1.751493	1.136729	981.489920	0.020201	0.021409
RS	47	1.872772	1.136729	939.139057	0.019330	0.020486
RS	48	2.001995	1.164562	872.214617	0.017952	0.019077
RS	49	2.139682	1.164562	824.976490	0.016980	0.018083
RS	50	2.286389	1.181060	764.114190	0.015727	0.016814
RS	51	2.442706	1.181060	712.545557	0.014666	0.015742
RS	52	2.609262	1.187411	655.410379	0.013490	0.014549
RS	53	2.786727	1.187411	600.743247	0.012365	0.013405
RS	54	2.975818	1.186056	545.800533	0.011234	0.012241
RS	55	3.177294	1.186056	490.084486	0.010087	0.011053
RS	56	3.391968	1.186056	435.147395	0.008956	0.009869
RS	57	3.620703	1.186056	381.777879	0.007858	0.008705
RS	58	3.864422	1.243134	317.064711	0.006526	0.007291
RS	59	4.124105	1.243134	273.775801	0.005635	0.006322
RS	60	4.400798	1.243134	233.160644	0.004799	0.005406
RS	61	4.695616	1.243134	195.675146	0.004027	0.004555
RS	62	5.009744	1.243134	161.665637	0.003327	0.003779
RS	63	5.344450	1.243134	537.488160	0.011063	0.012746
PA	4+25*2+4+6 0.168515850 0.042659150 5.344449913 0.547337048 0.633760568 0.698515177 0.761295384 0.913948745 1.161762194 1.459357434 1.732273733 1.896276576 1.902099534 1.771915131 1.572340532 1.368237684 1.199126582 1.078098802 1.002620156 0.965638644 0.959897208 0.978039379 1.012454469 1.055330536 1.098930342 1.136728510 1.164562381 1.181059952 1.187410764 1.186055993 1.243133958
//
IT	5003
RD	11
LK	-440544.426402
QD	-135.258462 -> -121.832161
RI	0.0141261053
TR	0.166640	0.042974
MT	5.391838
MM	C_pi: 1.119937, n_recomb: 49539.871408
RS	0	0.000000	0.560104	563.742991	0.011380	0.002276
RS	1	0.006565	0.560104	593.610875	0.011982	0.010191
RS	2	0.013561	0.560104	624.570657	0.012607	0.013097
RS	3	0.021016	0.560104	656.595584	0.013254	0.012211
RS	4	0.028961	0.644668	599.776394	0.012107	0.010341
RS	5	0.037427	0.644668	630.659833	0.012730	0.010137
RS	6	0.046449	0.701279	609.432805	0.012302	0.009426
RS	7	0.056064	0.701279	640.447984	0.012928	0.010058
RS	8	0.066309	0.753552	626.117760	0.012639	0.009941
RS	9	0.077227	0.753552	657.471765	0.013272	0.010702
RS	10	0.088862	0.902602	576.611952	0.011639	0.009570
RS	11	0.101261	0.902602	605.977187	0.012232	0.010214
RS	12	0.114474	1.156432	497.451204	0.010041	0.008527
RS	13	0.128554	1.156432	523.647912	0.010570	0.009021
RS	14	0.143559	1.471179	433.584971	0.008752	0.007588
RS	15	0.159548	1.471179	457.054022	0.009226	0.008013
RS	16	0.176588	1.768551	400.911595	0.008093	0.007122
RS	17	0.194746	1.768551	422.894821	0.008536	0.007511
RS	18	0.214096	1.954041	403.690741	0.008149	0.007236
RS	19	0.234716	1.954041	425.723809	0.008594	0.007645
RS	20	0.256690	1.968109	445.463928	0.008992	0.008071
RS	21	0.280107	1.968109	469.153415	0.009470	0.008573
RS	22	0.305061	1.831646	530.238206	0.010703	0.009801
RS	23	0.331653	1.831646	556.965623	0.011243	0.010461
RS	24	0.359991	1.617763	661.042663	0.013344	0.012590
RS	25	0.390190	1.617763	691.449551	0.013957	0.013442
RS	26	0.422371	1.398573	834.202582	0.016839	0.016457
RS	27	0.456664	1.398573	867.393477	0.017509	0.017473
RS	28	0.493209	1.217571	1032.182226	0.020835	0.021065
RS	29	0.532153	1.217571	1065.117435	0.021500	0.022124
RS	30	0.573654	1.088657	1224.041370	0.024708	0.025671
RS	31	0.617880	1.088657	1252.026106	0.025273	0.026587
RS	32	0.665008	1.008637	1376.036553	0.027776	0.029397
RS	33	0.715231	1.008637	1394.416624	0.028147	0.030007
RS	34	0.768751	0.969635	1463.382119	0.029539	0.031588
RS	35	0.825784	0.969635	1469.389894	0.029661	0.031807
RS	36	0.886562	0.963824	1478.237590	0.029839	0.032025
RS	37	0.951330	0.963824	1471.767294	0.029709	0.031862
RS	38	1.020350	0.983440	1430.776930	0.028881	0.030956
RS	39	1.093900	0.983440	1413.661599	0.028536	0.030495
RS	40	1.172280	1.020486	1341.417573	0.027078	0.028903
RS	41	1.255805	1.020486	1316.027768	0.026565	0.028249
RS	42	1.344814	1.066675	1230.960334	0.024848	0.026399
RS	43	1.439666	1.066675	1199.160925	0.024206	0.025633
RS	44	1.540744	1.113684	1114.632407	0.022500	0.023826
RS	45	1.648459	1.113684	1077.425584	0.021749	0.022990
RS	46	1.763245	1.154411	1000.205425	0.020190	0.021370
RS	47	1.885567	1.154411	957.931462	0.019337	0.020472
RS	48	2.015920	1.184288	889.372829	0.017953	0.019058
RS	49	2.154830	1.184288	842.166153	0.017000	0.018088
RS	50	2.302859	1.201802	780.510387	0.015755	0.016828
RS	51	2.460607	1.201802	728.787848	0.014711	0.015776
RS	52	2.628711	1.208284	671.253765	0.013550	0.014598
RS	53	2.807850	1.208284	616.139439	0.012437	0.013468
RS	54	2.998751	1.206353	560.854603	0.011321	0.012321
RS	55	3.202183	1.206353	504.341413	0.010181	0.011141
RS	56	3.418972	1.206353	448.491392	0.009053	0.009961
RS	57	3.649992	1.206353	394.112524	0.007955	0.008799
RS	58	3.896179	1.268701	326.843248	0.006598	0.007357
RS	59	4.158527	1.268701	282.892335	0.005710	0.006394
RS	60	4.438100	1.268701	241.527139	0.004875	0.005480
RS	61	4.736026	1.268701	203.227893	0.004102	0.004629
RS	62	5.053510	1.268701	168.367069	0.003399	0.003850
RS	63	5.391838	1.268701	566.301844	0.011431	0.013131
PA	4+25*2+4+6 0.166639681 0.042974005 5.391838012 0.560104188 0.644668045 0.701278892 0.753551570 0.902602133 1.156431604 1.471178625 1.768550549 1.954041456 1.968108579 1.831645551 1.617762660 1.398573154 1.217571323 1.088657441 1.008636875 0.969634910 0.963823713 0.983440358 1.020486170 1.066674769 1.113684391 1.154411433 1.184287982 1.201802327 1.208284139 1.206353217 1.268700901
//
IT	4063
RD	12
LK	-440517.967414
QD	-129.445962 -> -116.938420
RI	0.0136348890
TR	0.164871	0.043286
MT	5.436594
MM	C_pi: 1.133419, n_recomb: 50476.928053
RS	0	0.000000	0.571786	563.651996	0.011167	0.002262
RS	1	0.006579	0.571786	593.723964	0.011762	0.010125
RS	2	0.013590	0.571786	624.917666	0.012380	0.013024
RS	3	0.021063	0.571786	657.209244	0.013020	0.012105
RS	4	0.029027	0.656689	601.857144	0.011923	0.010283
RS	5	0.037516	0.656689	633.065047	0.012542	0.010057
RS	6	0.046563	0.705730	619.397025	0.012271	0.009448
RS	7	0.056205	0.705730	651.035858	0.012898	0.010061
RS	8	0.066481	0.747307	645.908106	0.012796	0.010077
RS	9	0.077433	0.747307	678.224785	0.013436	0.010844
RS	10	0.089106	0.892073	596.808069	0.011823	0.009721
RS	11	0.101547	0.892073	627.148416	0.012424	0.010383
RS	12	0.114806	1.150509	511.426887	0.010132	0.008609
RS	13	0.128937	1.150509	538.370702	0.010666	0.009118
RS	14	0.143999	1.480719	440.674061	0.008730	0.007582
RS	15	0.160051	1.480719	464.601568	0.009204	0.008016
RS	16	0.177159	1.801494	402.762815	0.007979	0.007042
RS	17	0.195392	1.801494	424.967943	0.008419	0.007432
RS	18	0.214825	2.008486	402.157886	0.007967	0.007100
RS	19	0.235537	2.008486	424.269346	0.008405	0.007504
RS	20	0.257611	2.031517	442.254867	0.008762	0.007892
RS	21	0.281137	2.031517	465.988964	0.009232	0.008383
RS	22	0.306211	1.889569	527.224141	0.010445	0.009591
RS	23	0.332934	1.889569	554.089275	0.010977	0.010233
RS	24	0.361416	1.662020	660.714691	0.013089	0.012368
RS	25	0.391771	1.662020	691.487870	0.013699	0.013198
RS	26	0.424123	1.428236	839.724184	0.016636	0.016257
RS	27	0.458604	1.428236	873.595373	0.017307	0.017254
RS	28	0.495353	1.235723	1046.523749	0.020733	0.020931
RS	29	0.534520	1.235723	1080.388508	0.021404	0.021977
RS	30	0.576263	1.099193	1248.481373	0.024734	0.025635
RS	31	0.620752	1.099193	1277.398790	0.025307	0.026545
RS	32	0.668169	1.014782	1409.230883	0.027918	0.029459
RS	33	0.718704	1.014782	1428.244347	0.028295	0.030068
RS	34	0.772565	0.973802	1501.672523	0.029750	0.031711
RS	35	0.829968	0.973802	1507.851350	0.029872	0.031932
RS	36	0.891148	0.967871	1517.062897	0.030055	0.032156
RS	37	0.956353	0.967871	1510.373719	0.029922	0.031997
RS	38	1.025848	0.988846	1466.409427	0.029051	0.031051
RS	39	1.099914	0.988846	1448.911440	0.028704	0.030598
RS	40	1.178853	1.028368	1371.971534	0.027180	0.028944
RS	41	1.262986	1.028368	1346.255439	0.026671	0.028304
RS	42	1.352653	1.077701	1256.345076	0.024889	0.026393
RS	43	1.448219	1.077701	1224.388694	0.024256	0.025645
RS	44	1.550072	1.127959	1135.890117	0.022503	0.023794
RS	45	1.658626	1.127959	1098.689545	0.021766	0.022980
RS	46	1.774321	1.171467	1018.756217	0.020183	0.021337
RS	47	1.897627	1.171467	976.562197	0.019347	0.020462
RS	48	2.029045	1.203259	906.448089	0.017958	0.019044
RS	49	2.169109	1.203259	859.265694	0.017023	0.018095
RS	50	2.318388	1.221686	796.866541	0.015787	0.016845
RS	51	2.477487	1.221686	744.978161	0.014759	0.015811
RS	52	2.647053	1.228219	687.076862	0.013612	0.014649
RS	53	2.827774	1.228219	631.502903	0.012511	0.013533
RS	54	3.020384	1.225644	575.902962	0.011409	0.012401
RS	55	3.225665	1.225644	518.580527	0.010274	0.011228
RS	56	3.444452	1.225644	461.809751	0.009149	0.010052
RS	57	3.677632	1.225644	406.417528	0.008052	0.008892
RS	58	3.926152	1.293093	336.592423	0.006668	0.007421
RS	59	4.191021	1.293093	291.975152	0.005784	0.006464
RS	60	4.473315	1.293093	249.860191	0.004950	0.005552
RS	61	4.774181	1.293093	210.750964	0.004175	0.004701
RS	62	5.094840	1.293093	175.044912	0.003468	0.003919
RS	63	5.436594	1.293093	595.189673	0.011791	0.013507
PA	4+25*2+4+6 0.164870563 0.043285713 5.436594479 0.571786068 0.656688834 0.705730369 0.747306565 0.892072969 1.150509251 1.480719197 1.801493635 2.008486031 2.031517061 1.889569217 1.662019957 1.428236495 1.235722678 1.099193345 1.014781563 0.973801680 0.967870836 0.988846074 1.028368453 1.077700853 1.127958910 1.171467080 1.203258935 1.221686216 1.228219095 1.225643690 1.293092812
//
IT	4061
RD	13
LK	-440493.305903
QD	-124.090706 -> -112.411188
RI	0.0132000421
TR	0.163199	0.043594
MT	5.478902
MM	C_pi: 1.146408, n_recomb: 51396.102814
RS	0	0.000000	0.582274	564.482112	0.010983	0.002249
RS	1	0.006592	0.582274	594.784290	0.011573	0.010068
RS	2	0.013618	0.582274	626.236423	0.012185	0.012964
RS	3	0.021107	0.582274	658.817162	0.012818	0.012023
RS	4	0.029090	0.669526	602.821280	0.011729	0.010211
RS	5	0.037599	0.669526	634.298493	0.012341	0.009968
RS	6	0.046669	0.711574	627.712757	0.012213	0.009452
RS	7	0.056337	0.711574	659.908582	0.012840	0.010047
RS	8	0.066642	0.742336	664.613656	0.012931	0.010201
RS	9	0.077626	0.742336	697.849765	0.013578	0.010972
RS	10	0.089335	0.882313	616.707701	0.011999	0.009869
RS	11	0.101815	0.882313	648.006131	0.012608	0.010546
RS	12	0.115118	1.144161	525.534415	0.010225	0.008694
RS	13	0.129297	1.144161	553.226705	0.010764	0.009217
RS	14	0.144412	1.488317	448.069047	0.008718	0.007584
RS	15	0.160522	1.488317	472.464442	0.009193	0.008025
RS	16	0.177695	1.831436	405.029653	0.007881	0.006973
RS	17	0.195999	1.831436	427.468966	0.008317	0.007365
RS	18	0.215511	2.059851	401.113640	0.007804	0.006977
RS	19	0.236308	2.059851	423.314962	0.008236	0.007377
RS	20	0.258476	2.092468	439.531681	0.008552	0.007727
RS	21	0.282105	2.092468	463.315870	0.009015	0.008209
RS	22	0.307292	1.945793	524.563351	0.010206	0.009396
RS	23	0.334139	1.945793	551.559438	0.010732	0.010021
RS	24	0.362756	1.705175	660.456461	0.012850	0.012158
RS	25	0.393259	1.705175	691.574109	0.013456	0.012969
RS	26	0.425773	1.457258	844.905356	0.016439	0.016064
RS	27	0.460429	1.457258	879.425358	0.017111	0.017042
RS	28	0.497371	1.253583	1060.091198	0.020626	0.020796
RS	29	0.536747	1.253583	1094.858197	0.021302	0.021829
RS	30	0.578719	1.109681	1271.818120	0.024745	0.025590
RS	31	0.623457	1.109681	1301.658650	0.025326	0.026496
RS	32	0.671145	1.021012	1441.171358	0.028040	0.029506
RS	33	0.721975	1.021012	1460.830974	0.028423	0.030116
RS	34	0.776157	0.978091	1538.729115	0.029939	0.031819
RS	35	0.833910	0.978091	1545.109781	0.030063	0.032041
RS	36	0.895469	0.971998	1554.788105	0.030251	0.032273
RS	37	0.961087	0.971998	1547.921397	0.030117	0.032119
RS	38	1.031029	0.994227	1501.134849	0.029207	0.031137
RS	39	1.105582	0.994227	1483.298497	0.028860	0.030693
RS	40	1.185049	1.036085	1401.828828	0.027275	0.028981
RS	41	1.269755	1.036085	1375.826378	0.026769	0.028354
RS	42	1.360044	1.088408	1281.230316	0.024929	0.026387
RS	43	1.456284	1.088408	1249.146663	0.024304	0.025657
RS	44	1.558868	1.141763	1156.816112	0.022508	0.023765
RS	45	1.668214	1.141763	1119.637944	0.021784	0.022971
RS	46	1.784768	1.187919	1037.095228	0.020178	0.021308
RS	47	1.909004	1.187919	994.985240	0.019359	0.020454
RS	48	2.041430	1.221508	923.390781	0.017966	0.019033
RS	49	2.182584	1.221508	876.228219	0.017049	0.018106
RS	50	2.333043	1.240753	813.134522	0.015821	0.016865
RS	51	2.493420	1.240753	761.072232	0.014808	0.015849
RS	52	2.664367	1.247267	702.834976	0.013675	0.014702
RS	53	2.846584	1.247267	646.793607	0.012584	0.013598
RS	54	3.040811	1.243988	590.906936	0.011497	0.012482
RS	55	3.247841	1.243988	532.768042	0.010366	0.011314
RS	56	3.468517	1.243988	475.073111	0.009243	0.010142
RS	57	3.703739	1.243988	418.667497	0.008146	0.008982
RS	58	3.954467	1.316374	346.291799	0.006738	0.007485
RS	59	4.221721	1.316374	301.007066	0.005857	0.006532
RS	60	4.506592	1.316374	258.145255	0.005023	0.005623
RS	61	4.810240	1.316374	218.231944	0.004246	0.004771
RS	62	5.133904	1.316374	181.688491	0.003535	0.003986
RS	63	5.478902	1.316374	624.099581	0.012143	0.013873
PA	4+25*2+4+6 0.163199238 0.043594037 5.478901962 0.582274051 0.669526060 0.711573676 0.742335572 0.882313198 1.144160787 1.488317129 1.831435605 2.059850512 2.092467842 1.945792666 1.705175453 1.457258173 1.253583085 1.109680786 1.021012073 0.978091298 0.971997719 0.994227044 1.036084825 1.088408220 1.141763438 1.187918939 1.221507900 1.240752926 1.247267117 1.243988295 1.316374117
//
IT	4459
RD	14
LK	-440470.265739
QD	-119.135691 -> -108.206563
RI	0.0128156632
TR	0.161619	0.043899
MT	5.518869
MM	C_pi: 1.158916, n_recomb: 52297.516029
RS	0	0.000000	0.591582	566.177153	0.010826	0.002238
RS	1	0.006604	0.591582	596.735501	0.011410	0.010019
RS	2	0.013643	0.591582	628.470684	0.012017	0.012918
RS	3	0.021148	0.591582	661.363514	0.012646	0.011963
RS	4	0.029148	0.682963	602.921150	0.011529	0.010130
RS	5	0.037677	0.682963	634.621326	0.012135	0.009872
RS	6	0.046769	0.718588	634.561689	0.012134	0.009442
RS	7	0.056461	0.718588	667.253331	0.012759	0.010017
RS	8	0.066793	0.738465	682.266908	0.013046	0.010312
RS	9	0.077807	0.738465	716.380532	0.013698	0.011085
RS	10	0.089549	0.873267	636.279245	0.012167	0.010013
RS	11	0.102066	0.873267	668.517541	0.012783	0.010703
RS	12	0.115410	1.137534	539.714277	0.010320	0.008782
RS	13	0.129635	1.137534	568.153818	0.010864	0.009318
RS	14	0.144800	1.494255	455.702726	0.008714	0.007592
RS	15	0.160965	1.494255	480.572729	0.009189	0.008040
RS	16	0.178199	1.858683	407.632219	0.007794	0.006912
RS	17	0.196570	1.858683	430.315238	0.008228	0.007307
RS	18	0.216155	2.108367	400.471333	0.007658	0.006865
RS	19	0.237033	2.108367	422.771630	0.008084	0.007262
RS	20	0.259289	2.151107	437.212865	0.008360	0.007576
RS	21	0.283015	2.151107	461.051303	0.008816	0.008048
RS	22	0.308309	2.000397	522.198124	0.009985	0.009213
RS	23	0.335272	2.000397	549.318651	0.010504	0.009825
RS	24	0.364016	1.747279	660.244309	0.012625	0.011960
RS	25	0.394658	1.747279	691.686015	0.013226	0.012752
RS	26	0.427324	1.485662	849.759786	0.016249	0.015877
RS	27	0.462147	1.485662	884.898519	0.016920	0.016838
RS	28	0.499269	1.271149	1072.927690	0.020516	0.020660
RS	29	0.538843	1.271149	1108.569790	0.021197	0.021682
RS	30	0.581030	1.120088	1294.116914	0.024745	0.025538
RS	31	0.626003	1.120088	1324.869451	0.025333	0.026439
RS	32	0.673946	1.027286	1471.920333	0.028145	0.029541
RS	33	0.725055	1.027286	1492.236208	0.028534	0.030151
RS	34	0.779539	0.982460	1574.605537	0.030109	0.031912
RS	35	0.837621	0.982460	1581.215613	0.030235	0.032138
RS	36	0.899538	0.976164	1591.458722	0.030431	0.032379
RS	37	0.965544	0.976164	1584.452026	0.030297	0.032230
RS	38	1.035910	0.999551	1534.988459	0.029351	0.031215
RS	39	1.110921	0.999551	1516.853737	0.029004	0.030779
RS	40	1.190887	1.043617	1431.008852	0.027363	0.029015
RS	41	1.276133	1.043617	1404.756040	0.026861	0.028400
RS	42	1.367008	1.098789	1305.623963	0.024965	0.026381
RS	43	1.463885	1.098789	1273.439371	0.024350	0.025668
RS	44	1.567159	1.155101	1177.404667	0.022514	0.023738
RS	45	1.677253	1.155101	1140.263210	0.021803	0.022964
RS	46	1.794617	1.203778	1055.208217	0.020177	0.021282
RS	47	1.919731	1.203778	1013.185970	0.019374	0.020449
RS	48	2.053108	1.239058	940.178533	0.017977	0.019026
RS	49	2.195292	1.239058	893.032797	0.017076	0.018118
RS	50	2.346866	1.259033	829.291313	0.015857	0.016887
RS	51	2.508449	1.259033	777.049317	0.014858	0.015887
RS	52	2.680703	1.265466	718.506572	0.013739	0.014755
RS	53	2.864332	1.265466	661.992700	0.012658	0.013662
RS	54	3.060087	1.261431	605.847986	0.011585	0.012562
RS	55	3.268769	1.261431	546.888141	0.010457	0.011399
RS	56	3.491232	1.261431	488.268018	0.009336	0.010230
RS	57	3.728385	1.261431	430.851003	0.008238	0.009071
RS	58	3.981200	1.338593	355.932496	0.006806	0.007548
RS	59	4.250709	1.338593	309.980891	0.005927	0.006599
RS	60	4.538016	1.338593	266.376380	0.005093	0.005692
RS	61	4.844296	1.338593	225.665756	0.004315	0.004839
RS	62	5.170802	1.338593	188.293337	0.003600	0.004052
RS	63	5.518869	1.338593	653.003902	0.012486	0.014232
PA	4+25*2+4+6 0.161618919 0.043899106 5.518868661 0.591582472 0.682963100 0.718588462 0.738464610 0.873267303 1.137534192 1.494255063 1.858682894 2.108366936 2.151107074 2.000396633 1.747278729 1.485661877 1.271149461 1.120087589 1.027286437 0.982459509 0.976163519 0.999551249 1.043617016 1.098788609 1.155101012 1.203778093 1.239057722 1.259032590 1.265465667 1.261431489 1.338593068
//
IT	4200
RD	15
LK	-440448.696890
QD	-114.532935 -> -104.287100
RI	0.0124768298
TR	0.160123	0.044201
MT	5.556637
MM	C_pi: 1.170955, n_recomb: 53181.085009
RS	0	0.000000	0.599741	568.679438	0.010693	0.002229
RS	1	0.006615	0.599741	599.519304	0.011273	0.009977
RS	2	0.013668	0.599741	631.561769	0.011876	0.012882
RS	3	0.021187	0.599741	664.789490	0.012500	0.011921
RS	4	0.029203	0.696816	602.366308	0.011327	0.010041
RS	5	0.037750	0.696816	634.250850	0.011926	0.009771
RS	6	0.046862	0.726585	640.116236	0.012037	0.009419
RS	7	0.056577	0.726585	673.247844	0.012660	0.009975
RS	8	0.066935	0.735546	698.903626	0.013142	0.010413
RS	9	0.077978	0.735546	733.854224	0.013799	0.011186
RS	10	0.089751	0.864885	655.492871	0.012326	0.010153
RS	11	0.102303	0.864885	688.651769	0.012949	0.010854
RS	12	0.115685	1.130731	553.921878	0.010416	0.008871
RS	13	0.129953	1.130731	583.105505	0.010965	0.009419
RS	14	0.145164	1.498760	463.522700	0.008716	0.007605
RS	15	0.161382	1.498760	488.871910	0.009193	0.008060
RS	16	0.178673	1.883479	410.510667	0.007719	0.006860
RS	17	0.197107	1.883479	433.444870	0.008150	0.007256
RS	18	0.216760	2.154211	400.166186	0.007525	0.006764
RS	19	0.237714	2.154211	422.572873	0.007946	0.007158
RS	20	0.260054	2.207547	435.235136	0.008184	0.007437
RS	21	0.283872	2.207547	459.131003	0.008633	0.007901
RS	22	0.309265	2.053433	520.085004	0.009780	0.009043
RS	23	0.336338	2.053433	547.323815	0.010292	0.009641
RS	24	0.365202	1.788364	660.061179	0.012412	0.011771
RS	25	0.395975	1.788364	691.807812	0.013009	0.012548
RS	26	0.428784	1.513461	854.302858	0.016064	0.015696
RS	27	0.463763	1.513461	890.031506	0.016736	0.016642
RS	28	0.501056	1.288410	1085.077193	0.020403	0.020525
RS	29	0.540816	1.288410	1121.567324	0.021090	0.021536
RS	30	0.583206	1.130394	1315.424970	0.024735	0.025479
RS	31	0.628400	1.130394	1347.076958	0.025330	0.026377
RS	32	0.676584	1.033571	1501.528573	0.028234	0.029566
RS	33	0.727955	1.033571	1522.508085	0.028629	0.030176
RS	34	0.782724	0.986871	1609.343365	0.030262	0.031994
RS	35	0.841117	0.986871	1616.207085	0.030391	0.032222
RS	36	0.903372	0.980338	1627.104126	0.030596	0.032474
RS	37	0.969745	0.980338	1619.991365	0.030462	0.032330
RS	38	1.040509	1.004799	1567.985827	0.029484	0.031286
RS	39	1.115954	1.004799	1549.589160	0.029138	0.030859
RS	40	1.196389	1.050954	1459.518362	0.027444	0.029045
RS	41	1.282146	1.050954	1433.047593	0.026947	0.028443
RS	42	1.373575	1.108843	1329.519539	0.025000	0.026375
RS	43	1.471052	1.108843	1297.257736	0.024393	0.025678
RS	44	1.574978	1.167986	1197.635448	0.022520	0.023714
RS	45	1.685778	1.167986	1160.544188	0.021822	0.022959
RS	46	1.803907	1.219068	1073.068768	0.020178	0.021260
RS	47	1.929851	1.219068	1031.138544	0.019389	0.020446
RS	48	2.064126	1.255938	956.783284	0.017991	0.019022
RS	49	2.207283	1.255938	909.652925	0.017105	0.018132
RS	50	2.359911	1.276565	845.306665	0.015895	0.016911
RS	51	2.522634	1.276565	792.881924	0.014909	0.015926
RS	52	2.696122	1.282861	734.064436	0.013803	0.014809
RS	53	2.881086	1.282861	677.076024	0.012732	0.013727
RS	54	3.078285	1.278026	620.702671	0.011671	0.012642
RS	55	3.288529	1.278026	560.920519	0.010547	0.011483
RS	56	3.512681	1.278026	501.376969	0.009428	0.010317
RS	57	3.751661	1.278026	442.953022	0.008329	0.009158
RS	58	4.006449	1.359808	365.502534	0.006873	0.007610
RS	59	4.278091	1.359808	318.886703	0.005996	0.006665
RS	60	4.567703	1.359808	274.545254	0.005162	0.005759
RS	61	4.876472	1.359808	233.045344	0.004382	0.004905
RS	62	5.205667	1.359808	194.853372	0.003664	0.004116
RS	63	5.556637	1.359808	681.870523	0.012822	0.014583
PA	4+25*2+4+6 0.160122607 0.044200809 5.556637408 0.599740754 0.696816444 0.726584878 0.735546002 0.864885461 1.130730636 1.498759591 1.883478603 2.154210791 2.207546719 2.053433348 1.788363881 1.513460585 1.288410262 1.130393571 1.033570701 0.986870653 0.980337863 1.004798870 1.050954152 1.108843079 1.167986312 1.219067894 1.255937995 1.276565314 1.282861089 1.278026201 1.359808023
//
IT	4602
RD	16
LK	-440428.469948
QD	-110.243767 -> -100.622710
RI	0.0121773363
TR	0.158703	0.044499
MT	5.592378
MM	C_pi: 1.182554, n_recomb: 54047.202775
RS	0	0.000000	0.606846	571.885284	0.010581	0.002220
RS	1	0.006626	0.606846	603.029201	0.011157	0.009941
RS	2	0.013690	0.606846	635.400564	0.011756	0.012855
RS	3	0.021223	0.606846	668.983594	0.012378	0.011895
RS	4	0.029255	0.710959	601.314042	0.011126	0.009946
RS	5	0.037819	0.710959	633.350651	0.011718	0.009669
RS	6	0.046950	0.735419	644.530333	0.011925	0.009386
RS	7	0.056687	0.735419	678.051071	0.012546	0.009923
RS	8	0.067068	0.733446	714.582164	0.013221	0.010504
RS	9	0.078138	0.733446	750.331489	0.013883	0.011275
RS	10	0.089941	0.857114	674.339311	0.012477	0.010288
RS	11	0.102526	0.857114	708.399462	0.013107	0.010999
RS	12	0.115944	1.123831	568.127055	0.010512	0.008960
RS	13	0.130252	1.123831	598.050418	0.011065	0.009520
RS	14	0.145508	1.502036	471.489233	0.008724	0.007622
RS	15	0.161774	1.502036	497.320752	0.009202	0.008084
RS	16	0.179119	1.906068	413.616357	0.007653	0.006814
RS	17	0.197612	1.906068	436.807639	0.008082	0.007212
RS	18	0.217331	2.197573	400.146147	0.007404	0.006671
RS	19	0.238356	2.197573	422.665365	0.007820	0.007063
RS	20	0.260775	2.261899	433.552088	0.008022	0.007307
RS	21	0.284678	2.261899	457.508099	0.008465	0.007764
RS	22	0.310166	2.104986	518.188323	0.009588	0.008883
RS	23	0.337342	2.104986	545.539746	0.010094	0.009469
RS	24	0.366319	1.828478	659.899523	0.012210	0.011593
RS	25	0.397216	1.828478	691.933527	0.012802	0.012354
RS	26	0.430160	1.540681	858.556936	0.015885	0.015522
RS	27	0.465287	1.540681	894.848407	0.016557	0.016453
RS	28	0.502741	1.305373	1096.586753	0.020289	0.020390
RS	29	0.542676	1.305373	1133.898649	0.020980	0.021392
RS	30	0.585258	1.140590	1335.803606	0.024715	0.025415
RS	31	0.630661	1.140590	1368.341878	0.025318	0.026310
RS	32	0.679072	1.039847	1530.058523	0.028310	0.029581
RS	33	0.730691	1.039847	1551.707313	0.028710	0.030193
RS	34	0.785730	0.991305	1642.999591	0.030399	0.032065
RS	35	0.844416	0.991305	1650.138747	0.030531	0.032296
RS	36	0.906990	0.984505	1661.772308	0.030747	0.032560
RS	37	0.973709	0.984505	1654.584513	0.030614	0.032421
RS	38	1.044850	1.009962	1600.164197	0.029607	0.031351
RS	39	1.120704	1.009962	1581.538881	0.029262	0.030931
RS	40	1.201584	1.058099	1487.381847	0.027520	0.029072
RS	41	1.287823	1.058099	1460.722659	0.027027	0.028482
RS	42	1.379775	1.118586	1352.929649	0.025032	0.026370
RS	43	1.477821	1.118586	1320.612207	0.024434	0.025688
RS	44	1.582362	1.180440	1217.513730	0.022527	0.023692
RS	45	1.693830	1.180440	1180.484695	0.021842	0.022954
RS	46	1.812683	1.233820	1090.672215	0.020180	0.021240
RS	47	1.939411	1.233820	1048.838238	0.019406	0.020445
RS	48	2.074536	1.272191	973.193769	0.018006	0.019021
RS	49	2.218614	1.272191	926.078566	0.017135	0.018148
RS	50	2.372238	1.293400	861.168852	0.015934	0.016937
RS	51	2.536040	1.293400	808.559992	0.014960	0.015966
RS	52	2.710696	1.299510	749.496893	0.013867	0.014864
RS	53	2.896924	1.299510	692.033900	0.012804	0.013791
RS	54	3.095490	1.293835	635.460900	0.011758	0.012721
RS	55	3.307213	1.293835	574.857095	0.010636	0.011567
RS	56	3.532964	1.293835	514.393555	0.009517	0.010402
RS	57	3.773673	1.293835	454.968498	0.008418	0.009244
RS	58	4.030330	1.380089	374.998102	0.006938	0.007671
RS	59	4.303992	1.380089	327.721834	0.006064	0.006729
RS	60	4.595786	1.380089	282.649968	0.005230	0.005824
RS	61	4.906914	1.380089	240.369244	0.004447	0.004970
RS	62	5.238656	1.380089	201.367350	0.003726	0.004178
RS	63	5.592378	1.380089	710.687276	0.013149	0.014926
PA	4+25*2+4+6 0.158703350 0.044498832 5.592378013 0.606846466 0.710959098 0.735418637 0.733445797 0.857114016 1.123831361 1.502035612 1.906067931 2.197573339 2.261898749 2.104985770 1.828477633 1.540680694 1.305372794 1.140589553 1.039847081 0.991304661 0.984504581 1.009961926 1.058099321 1.118585598 1.180440310 1.233820046 1.272191242 1.293399902 1.299509548 1.293834916 1.380088978
//
IT	4034
RD	17
LK	-440409.470787
QD	-106.234905 -> -97.187252
RI	0.0119119360
TR	0.157354	0.044793
MT	5.626273
MM	C_pi: 1.193742, n_recomb: 54896.212230
RS	0	0.000000	0.612997	575.701723	0.010487	0.002213
RS	1	0.006636	0.612997	607.169539	0.011060	0.009911
RS	2	0.013712	0.612997	639.888874	0.011656	0.012837
RS	3	0.021257	0.612997	673.845280	0.012275	0.011882
RS	4	0.029304	0.725272	599.903381	0.010928	0.009848
RS	5	0.037884	0.725272	632.065661	0.011514	0.009567
RS	6	0.047034	0.744963	647.947259	0.011803	0.009344
RS	7	0.056790	0.744963	681.811114	0.012420	0.009862
RS	8	0.067194	0.732064	729.347276	0.013286	0.010585
RS	9	0.078289	0.732064	765.858880	0.013951	0.011353
RS	10	0.090120	0.849917	692.802305	0.012620	0.010419
RS	11	0.102736	0.849917	727.744091	0.013257	0.011139
RS	12	0.116189	1.116899	582.305700	0.010607	0.009051
RS	13	0.130534	1.116899	612.963564	0.011166	0.009620
RS	14	0.145832	1.504270	479.566027	0.008736	0.007643
RS	15	0.162145	1.504270	505.881595	0.009215	0.008111
RS	16	0.179540	1.926665	416.910590	0.007595	0.006775
RS	17	0.198089	1.926665	440.363621	0.008022	0.007175
RS	18	0.217870	2.238638	400.367371	0.007293	0.006586
RS	19	0.238963	2.238638	423.004175	0.007706	0.006976
RS	20	0.261455	2.314282	432.123069	0.007872	0.007187
RS	21	0.285440	2.314282	456.141477	0.008309	0.007637
RS	22	0.311017	2.155130	516.479401	0.009408	0.008734
RS	23	0.338291	2.155130	543.938253	0.009908	0.009308
RS	24	0.367375	1.867673	659.751183	0.012018	0.011423
RS	25	0.398389	1.867673	692.056375	0.012607	0.012169
RS	26	0.431460	1.567346	862.544932	0.015712	0.015354
RS	27	0.466727	1.567346	899.373823	0.016383	0.016271
RS	28	0.504333	1.322046	1107.500720	0.020174	0.020256
RS	29	0.544435	1.322046	1145.608975	0.020869	0.021249
RS	30	0.587198	1.150668	1355.313375	0.024689	0.025348
RS	31	0.632799	1.150668	1388.724237	0.025297	0.026239
RS	32	0.681425	1.046103	1557.568748	0.028373	0.029588
RS	33	0.733278	1.046103	1579.890846	0.028780	0.030201
RS	34	0.788572	0.995747	1675.627373	0.030524	0.032126
RS	35	0.847536	0.995747	1683.061415	0.030659	0.032361
RS	36	0.910412	0.988654	1695.506116	0.030886	0.032638
RS	37	0.977460	0.988654	1688.271643	0.030754	0.032504
RS	38	1.048957	1.015037	1631.557403	0.029721	0.031410
RS	39	1.125199	1.015037	1612.733762	0.029378	0.030998
RS	40	1.206499	1.065059	1514.621051	0.027591	0.029098
RS	41	1.293195	1.065059	1487.800285	0.027102	0.028518
RS	42	1.385644	1.128033	1375.864579	0.025063	0.026365
RS	43	1.484227	1.128033	1343.511082	0.024474	0.025698
RS	44	1.589352	1.192493	1237.036890	0.022534	0.023672
RS	45	1.701453	1.192493	1200.081543	0.021861	0.022951
RS	46	1.820992	1.248072	1108.010890	0.020184	0.021222
RS	47	1.948464	1.248072	1066.277695	0.019424	0.020445
RS	48	2.084394	1.287860	989.400392	0.018023	0.019021
RS	49	2.229345	1.287860	942.300995	0.017165	0.018164
RS	50	2.383914	1.309588	876.865337	0.015973	0.016964
RS	51	2.548739	1.309588	824.072634	0.015011	0.016006
RS	52	2.724503	1.315468	764.792775	0.013932	0.014919
RS	53	2.911929	1.315468	706.856856	0.012876	0.013855
RS	54	3.111792	1.308922	650.111633	0.011843	0.012799
RS	55	3.324918	1.308922	588.688844	0.010724	0.011649
RS	56	3.552186	1.308922	527.310460	0.009606	0.010486
RS	57	3.794535	1.308922	466.891534	0.008505	0.009328
RS	58	4.052966	1.399508	384.414747	0.007003	0.007731
RS	59	4.328545	1.399508	336.482977	0.006129	0.006792
RS	60	4.622411	1.399508	290.688005	0.005295	0.005889
RS	61	4.935778	1.399508	247.635454	0.004511	0.005033
RS	62	5.269938	1.399508	207.833570	0.003786	0.004238
RS	63	5.626273	1.399508	739.440850	0.013470	0.015262
PA	4+25*2+4+6 0.157354346 0.044792753 5.626272514 0.612997105 0.725272173 0.744963482 0.732063648 0.849916742 1.116898890 1.504270238 1.926665061 2.238637842 2.314282123 2.155130385 1.867673272 1.567345688 1.322045746 1.150667566 1.046102818 0.995747010 0.988653566 1.015036894 1.065058960 1.128032881 1.192492649 1.248071856 1.287860444 1.309588432 1.315467818 1.308922316 1.399508276
//
IT	4628
RD	18
LK	-440391.598938
QD	-102.478082 -> -93.958432
RI	0.0116767667
TR	0.156070	0.045082
MT	5.658485
MM	C_pi: 1.204545, n_recomb: 55728.360808
RS	0	0.000000	0.618271	580.060017	0.010409	0.002207
RS	1	0.006645	0.618271	611.869622	0.010980	0.009886
RS	2	0.013732	0.618271	644.954166	0.011573	0.012825
RS	3	0.021290	0.618271	679.300311	0.012189	0.011880
RS	4	0.029350	0.739644	598.254343	0.010735	0.009749
RS	5	0.037945	0.739644	630.521238	0.011314	0.009464
RS	6	0.047112	0.755120	650.486075	0.011672	0.009294
RS	7	0.056888	0.755120	684.651075	0.012286	0.009795
RS	8	0.067314	0.731316	743.239070	0.013337	0.010657
RS	9	0.078432	0.731316	780.478045	0.014005	0.011421
RS	10	0.090289	0.843242	710.880673	0.012756	0.010545
RS	11	0.102934	0.843242	746.684692	0.013399	0.011273
RS	12	0.116420	1.109992	596.429973	0.010702	0.009141
RS	13	0.130801	1.109992	627.816051	0.011266	0.009720
RS	14	0.146139	1.505615	487.723457	0.008752	0.007667
RS	15	0.162495	1.505615	514.523691	0.009233	0.008141
RS	16	0.179938	1.945466	420.358533	0.007543	0.006740
RS	17	0.198541	1.945466	444.076814	0.007969	0.007142
RS	18	0.218380	2.277554	400.795029	0.007192	0.006508
RS	19	0.239537	2.277554	423.553626	0.007600	0.006896
RS	20	0.262100	2.364808	430.912426	0.007732	0.007075
RS	21	0.286162	2.364808	454.995000	0.008165	0.007518
RS	22	0.311823	2.203939	514.931941	0.009240	0.008592
RS	23	0.339190	2.203939	542.493350	0.009735	0.009156
RS	24	0.368375	1.905992	659.609967	0.011836	0.011261
RS	25	0.399499	1.905992	692.171354	0.012420	0.011994
RS	26	0.432692	1.593485	866.280372	0.015545	0.015191
RS	27	0.468091	1.593485	903.622631	0.016215	0.016095
RS	28	0.505842	1.338439	1117.854825	0.020059	0.020124
RS	29	0.546101	1.338439	1156.734758	0.020757	0.021108
RS	30	0.589036	1.160626	1373.999843	0.024655	0.025277
RS	31	0.634824	1.160626	1408.269176	0.025270	0.026165
RS	32	0.683655	1.052327	1584.109797	0.028426	0.029588
RS	33	0.735730	1.052327	1607.107662	0.028838	0.030203
RS	34	0.791267	1.000186	1707.269790	0.030636	0.032179
RS	35	0.850493	1.000186	1715.016038	0.030775	0.032418
RS	36	0.913656	0.992775	1728.343563	0.031014	0.032708
RS	37	0.981015	0.992775	1721.088048	0.030884	0.032579
RS	38	1.052851	1.020024	1662.188082	0.029827	0.031464
RS	39	1.129461	1.020024	1643.194076	0.029486	0.031060
RS	40	1.211161	1.071841	1541.249862	0.027656	0.029121
RS	41	1.298291	1.071841	1514.292175	0.027173	0.028552
RS	42	1.391210	1.137203	1398.328091	0.025092	0.026360
RS	43	1.490304	1.137203	1365.956673	0.024511	0.025707
RS	44	1.595984	1.204168	1256.203008	0.022542	0.023653
RS	45	1.708685	1.204168	1219.331995	0.021880	0.022948
RS	46	1.828877	1.261856	1125.076116	0.020189	0.021207
RS	47	1.957055	1.261856	1083.448457	0.019442	0.020446
RS	48	2.093751	1.302989	1005.389202	0.018041	0.019023
RS	49	2.239530	1.302989	958.307561	0.017196	0.018181
RS	50	2.394997	1.325179	892.383021	0.016013	0.016991
RS	51	2.560795	1.325179	839.408276	0.015062	0.016047
RS	52	2.737611	1.330789	779.939430	0.013995	0.014973
RS	53	2.926176	1.330789	721.534021	0.012947	0.013918
RS	54	3.127273	1.323346	664.643954	0.011926	0.012877
RS	55	3.341732	1.323346	602.406622	0.010810	0.011730
RS	56	3.570443	1.323346	540.120063	0.009692	0.010568
RS	57	3.814352	1.323346	478.715792	0.008590	0.009410
RS	58	4.074469	1.418134	393.746909	0.007065	0.007790
RS	59	4.351872	1.418134	345.165827	0.006194	0.006854
RS	60	4.647708	1.418134	298.655997	0.005359	0.005951
RS	61	4.963204	1.418134	254.841271	0.004573	0.005095
RS	62	5.299665	1.418134	214.249789	0.003845	0.004298
RS	63	5.658485	1.418134	768.117496	0.013783	0.015592
PA	4+25*2+4+6 0.156069585 0.045082208 5.658485083 0.618270924 0.739643936 0.755120467 0.731315929 0.843242319 1.109992141 1.505615161 1.945466369 2.277554439 2.364807506 2.203939471 1.905992086 1.593484907 1.338438682 1.160626127 1.052326853 1.000186476 0.992774779 1.020023621 1.071840918 1.137202526 1.204167654 1.261856486 1.302988791 1.325178555 1.330789367 1.323346256 1.418133750
//
IT	4534
RD	19
LK	-440374.765829
QD	-98.949426 -> -90.917388
RI	0.0114664006
TR	0.154844	0.045367
MT	5.689144
MM	C_pi: 1.214990, n_recomb: 56544.234147
RS	0	0.000000	0.622828	584.823147	0.010343	0.002202
RS	1	0.006654	0.622828	616.987315	0.010912	0.009865
RS	2	0.013751	0.622828	650.449263	0.011503	0.012819
RS	3	0.021320	0.622828	685.196600	0.012118	0.011887
RS	4	0.029393	0.754016	596.441278	0.010548	0.009649
RS	5	0.038003	0.754016	628.795424	0.011120	0.009364
RS	6	0.047187	0.765795	652.269740	0.011536	0.009238
RS	7	0.056981	0.765795	686.698354	0.012144	0.009721
RS	8	0.067426	0.731114	756.323715	0.013376	0.010721
RS	9	0.078567	0.731114	794.257644	0.014047	0.011480
RS	10	0.090450	0.837061	728.568650	0.012885	0.010668
RS	11	0.103123	0.837061	765.215662	0.013533	0.011402
RS	12	0.116639	1.103144	610.489834	0.010797	0.009231
RS	13	0.131054	1.103144	642.597574	0.011365	0.009819
RS	14	0.146429	1.506181	495.948243	0.008771	0.007694
RS	15	0.162827	1.506181	523.233359	0.009254	0.008172
RS	16	0.180316	1.962624	423.940310	0.007497	0.006710
RS	17	0.198969	1.962624	447.926819	0.007922	0.007113
RS	18	0.218863	2.314471	401.402412	0.007099	0.006437
RS	19	0.240081	2.314471	424.286424	0.007504	0.006822
RS	20	0.262710	2.413562	429.897412	0.007603	0.006971
RS	21	0.286846	2.413562	454.045865	0.008030	0.007408
RS	22	0.312588	2.251449	513.535893	0.009082	0.008459
RS	23	0.340042	2.251449	541.195808	0.009571	0.009014
RS	24	0.369323	1.943459	659.481741	0.011663	0.011106
RS	25	0.400553	1.943459	692.285849	0.012243	0.011828
RS	26	0.433861	1.619110	869.792688	0.015383	0.015033
RS	27	0.469385	1.619110	907.626044	0.016052	0.015925
RS	28	0.507273	1.354553	1127.698326	0.019944	0.019993
RS	29	0.547683	1.354553	1167.326384	0.020644	0.020969
RS	30	0.590781	1.170457	1391.926247	0.024617	0.025203
RS	31	0.636747	1.170457	1427.039827	0.025238	0.026089
RS	32	0.685771	1.058507	1609.746685	0.028469	0.029582
RS	33	0.738058	1.058507	1633.421525	0.028887	0.030198
RS	34	0.793824	1.004609	1737.989070	0.030737	0.032225
RS	35	0.853301	1.004609	1746.062699	0.030880	0.032467
RS	36	0.916736	0.996861	1760.332709	0.031132	0.032772
RS	37	0.984392	0.996861	1753.079590	0.031004	0.032648
RS	38	1.056549	1.024918	1692.099917	0.029925	0.031514
RS	39	1.133509	1.024918	1672.960729	0.029587	0.031118
RS	40	1.215589	1.078449	1567.299105	0.027718	0.029142
RS	41	1.303131	1.078449	1540.226747	0.027239	0.028584
RS	42	1.396498	1.146106	1420.340872	0.025119	0.026355
RS	43	1.496078	1.146106	1387.967792	0.024547	0.025715
RS	44	1.602285	1.215484	1275.024894	0.022549	0.023636
RS	45	1.715559	1.215484	1238.247627	0.021899	0.022946
RS	46	1.836370	1.275201	1141.872393	0.020194	0.021193
RS	47	1.965220	1.275201	1100.354761	0.019460	0.020448
RS	48	2.102644	1.317609	1021.160890	0.018060	0.019026
RS	49	2.249212	1.317609	974.099234	0.017227	0.018199
RS	50	2.405534	1.340210	907.719635	0.016053	0.017020
RS	51	2.572257	1.340210	854.565418	0.015113	0.016087
RS	52	2.750075	1.345520	794.932998	0.014059	0.015027
RS	53	2.939725	1.345520	736.062655	0.013017	0.013981
RS	54	3.141995	1.337156	679.055126	0.012009	0.012954
RS	55	3.357724	1.337156	616.008635	0.010894	0.011809
RS	56	3.587808	1.337156	552.821297	0.009777	0.010649
RS	57	3.833203	1.337156	490.440735	0.008674	0.009491
RS	58	4.094926	1.436021	402.994531	0.007127	0.007848
RS	59	4.374066	1.436021	353.770744	0.006257	0.006915
RS	60	4.671779	1.436021	306.554491	0.005421	0.006013
RS	61	4.989303	1.436021	261.987253	0.004633	0.005155
RS	62	5.327956	1.436021	220.616449	0.003902	0.004355
RS	63	5.689144	1.436021	796.713088	0.014090	0.015915
PA	4+25*2+4+6 0.154844142 0.045367034 5.689144119 0.622827578 0.754016042 0.765795087 0.731113672 0.837061202 1.103144245 1.506180892 1.962624333 2.314470519 2.413561634 2.251449473 1.943459339 1.619109509 1.354553349 1.170457182 1.058507257 1.004609488 0.996861098 1.024917628 1.078449358 1.146106442 1.215483827 1.275200990 1.317609229 1.340209900 1.345520271 1.337155512 1.436020753
//
IT	4768
RD	20
LK	-440358.892625
QD	-95.628327 -> -88.047769
RI	0.0112783457
TR	0.153674	0.045647
MT	5.718354
MM	C_pi: 1.225091, n_recomb: 57344.054787
RS	0	0.000000	0.626717	589.955470	0.010288	0.002197
RS	1	0.006663	0.626717	622.485973	0.010855	0.009848
RS	2	0.013769	0.626717	656.336578	0.011446	0.012818
RS	3	0.021350	0.626717	691.495688	0.012059	0.011901
RS	4	0.029435	0.768315	594.535156	0.010368	0.009549
RS	5	0.038059	0.768315	626.962693	0.010933	0.009266
RS	6	0.047257	0.776916	653.389052	0.011394	0.009177
RS	7	0.057068	0.776916	688.046940	0.011999	0.009644
RS	8	0.067533	0.731397	768.636244	0.013404	0.010778
RS	9	0.078696	0.731397	807.233912	0.014077	0.011531
RS	10	0.090602	0.831329	745.866683	0.013007	0.010785
RS	11	0.103301	0.831329	783.337634	0.013660	0.011525
RS	12	0.116846	1.096385	624.465918	0.010890	0.009321
RS	13	0.131294	1.096385	657.288005	0.011462	0.009917
RS	14	0.146705	1.506083	504.215751	0.008793	0.007722
RS	15	0.163142	1.506083	531.984961	0.009277	0.008206
RS	16	0.180675	1.978312	427.625576	0.007457	0.006684
RS	17	0.199375	1.978312	451.882145	0.007880	0.007089
RS	18	0.219322	2.349519	402.161991	0.007013	0.006370
RS	19	0.240597	2.349519	425.174251	0.007414	0.006754
RS	20	0.263290	2.460622	429.053508	0.007482	0.006873
RS	21	0.287496	2.460622	453.269198	0.007904	0.007305
RS	22	0.313313	2.297726	512.268609	0.008933	0.008334
RS	23	0.340851	2.297726	540.023026	0.009417	0.008879
RS	24	0.370224	1.980116	659.357043	0.011498	0.010959
RS	25	0.401554	1.980116	692.391122	0.012074	0.011669
RS	26	0.434971	1.644231	873.096223	0.015226	0.014881
RS	27	0.470615	1.644231	911.399540	0.015894	0.015761
RS	28	0.508633	1.370391	1137.061828	0.019829	0.019864
RS	29	0.549185	1.370391	1177.415050	0.020532	0.020833
RS	30	0.592438	1.180158	1409.128539	0.024573	0.025127
RS	31	0.638574	1.180158	1445.071769	0.025200	0.026011
RS	32	0.687783	1.064635	1634.518070	0.028504	0.029571
RS	33	0.740271	1.064635	1658.869786	0.028928	0.030189
RS	34	0.796255	1.009004	1767.822432	0.030828	0.032265
RS	35	0.855971	1.009004	1776.236583	0.030975	0.032510
RS	36	0.919664	1.000902	1791.503709	0.031241	0.032830
RS	37	0.987602	1.000902	1784.274065	0.031115	0.032711
RS	38	1.060066	1.029715	1721.312184	0.030017	0.031560
RS	39	1.137358	1.029715	1702.050814	0.029681	0.031171
RS	40	1.219800	1.084885	1592.781853	0.027776	0.029161
RS	41	1.307734	1.084885	1565.614961	0.027302	0.028614
RS	42	1.401528	1.154752	1441.908160	0.025145	0.026350
RS	43	1.501571	1.154752	1409.548090	0.024581	0.025723
RS	44	1.608279	1.226459	1293.497490	0.022557	0.023619
RS	45	1.722097	1.226459	1256.822973	0.021917	0.022944
RS	46	1.843499	1.288126	1158.392981	0.020201	0.021181
RS	47	1.972989	1.288126	1116.989847	0.019479	0.020450
RS	48	2.111106	1.331747	1036.706615	0.018079	0.019031
RS	49	2.258426	1.331747	989.667625	0.017258	0.018218
RS	50	2.415562	1.354714	922.864143	0.016093	0.017048
RS	51	2.583167	1.354714	869.534027	0.015163	0.016127
RS	52	2.761939	1.359696	809.762897	0.014121	0.015081
RS	53	2.952623	1.359696	750.433326	0.013087	0.014042
RS	54	3.156011	1.350391	693.334311	0.012091	0.013029
RS	55	3.372950	1.350391	629.485576	0.010977	0.011888
RS	56	3.604343	1.350391	565.406217	0.009860	0.010729
RS	57	3.851154	1.350391	502.059617	0.008755	0.009570
RS	58	4.114409	1.453218	412.151958	0.007187	0.007905
RS	59	4.395203	1.453218	362.293166	0.006318	0.006974
RS	60	4.694707	1.453218	314.379781	0.005482	0.006072
RS	61	5.014165	1.453218	269.070350	0.004692	0.005214
RS	62	5.354908	1.453218	226.930998	0.003957	0.004412
RS	63	5.718354	1.453218	825.214107	0.014391	0.016231
PA	4+25*2+4+6 0.153673887 0.045647177 5.718354143 0.626716775 0.768314882 0.776916204 0.731396753 0.831329325 1.096385149 1.506083216 1.978312492 2.349518907 2.460621523 2.297725914 1.980116423 1.644231295 1.370391174 1.180157543 1.064634747 1.009003917 1.000902442 1.029715137 1.084885388 1.154752170 1.226458613 1.288126286 1.331747213 1.354714049 1.359695650 1.350390926 1.453217773
//
IT	4058
RD	21
LK	-440343.908892
QD	-92.496855 -> -85.335281
RI	0.0111096023
TR	0.152554	0.045922
MT	5.746255
MM	C_pi: 1.234877, n_recomb: 58128.283864
RS	0	0.000000	0.630019	595.397604	0.010243	0.002193
RS	1	0.006671	0.630019	628.304172	0.010809	0.009834
RS	2	0.013787	0.630019	662.552701	0.011398	0.012820
RS	3	0.021377	0.630019	698.132251	0.012010	0.011922
RS	4	0.029474	0.782481	592.595072	0.010195	0.009452
RS	5	0.038111	0.782481	625.085342	0.010754	0.009171
RS	6	0.047324	0.788416	653.936065	0.011250	0.009111
RS	7	0.057152	0.788416	688.792410	0.011850	0.009563
RS	8	0.067635	0.732117	780.213324	0.013422	0.010827
RS	9	0.078818	0.732117	819.444930	0.014097	0.011575
RS	10	0.090747	0.826023	762.768659	0.013122	0.010899
RS	11	0.103471	0.826023	801.044633	0.013781	0.011643
RS	12	0.117044	1.089757	638.336445	0.010982	0.009410
RS	13	0.131523	1.089757	671.864872	0.011558	0.010014
RS	14	0.146967	1.505433	512.506452	0.008817	0.007752
RS	15	0.163442	1.505433	540.758279	0.009303	0.008241
RS	16	0.181016	1.992657	431.399249	0.007422	0.006662
RS	17	0.199762	1.992657	455.927316	0.007843	0.007068
RS	18	0.219759	2.382833	403.052755	0.006934	0.006309
RS	19	0.241089	2.382833	426.195606	0.007332	0.006691
RS	20	0.263843	2.506102	428.357272	0.007369	0.006781
RS	21	0.288114	2.506102	452.641221	0.007787	0.007208
RS	22	0.314004	2.342832	511.116214	0.008793	0.008215
RS	23	0.341622	2.342832	538.961510	0.009272	0.008751
RS	24	0.371082	2.016003	659.235188	0.011341	0.010818
RS	25	0.402507	2.016003	692.487543	0.011913	0.011517
RS	26	0.436028	1.668892	876.198497	0.015074	0.014734
RS	27	0.471786	1.668892	914.951832	0.015740	0.015603
RS	28	0.509929	1.385970	1145.974737	0.019715	0.019738
RS	29	0.550616	1.385970	1187.031178	0.020421	0.020699
RS	30	0.594017	1.189729	1425.654590	0.024526	0.025049
RS	31	0.640314	1.189729	1462.412976	0.025158	0.025931
RS	32	0.689699	1.070706	1658.474960	0.028531	0.029556
RS	33	0.742379	1.070706	1683.502574	0.028962	0.030175
RS	34	0.798572	1.013369	1796.812909	0.030911	0.032298
RS	35	0.858515	1.013369	1805.579432	0.031062	0.032548
RS	36	0.922456	1.004898	1821.896701	0.031343	0.032882
RS	37	0.990662	1.004898	1814.709764	0.031219	0.032768
RS	38	1.063418	1.034420	1749.857297	0.030103	0.031603
RS	39	1.141028	1.034420	1730.494760	0.029770	0.031221
RS	40	1.223814	1.091161	1617.718540	0.027830	0.029179
RS	41	1.312124	1.091161	1590.475788	0.027361	0.028641
RS	42	1.406324	1.163159	1463.042946	0.025169	0.026345
RS	43	1.506809	1.163159	1430.709544	0.024613	0.025731
RS	44	1.613996	1.237116	1311.629552	0.022564	0.023604
RS	45	1.728334	1.237116	1275.066103	0.021935	0.022943
RS	46	1.850299	1.300666	1174.639287	0.020208	0.021170
RS	47	1.980400	1.300666	1133.355329	0.019497	0.020454
RS	48	2.119180	1.345443	1052.023996	0.018098	0.019036
RS	49	2.267218	1.345443	1005.011172	0.017290	0.018237
RS	50	2.425131	1.368734	937.814855	0.016134	0.017077
RS	51	2.593578	1.368734	884.313180	0.015213	0.016167
RS	52	2.773262	1.373361	824.427775	0.014183	0.015134
RS	53	2.964933	1.373361	764.645369	0.013154	0.014103
RS	54	3.169389	1.363103	707.479282	0.012171	0.013104
RS	55	3.387485	1.363103	642.836085	0.011059	0.011965
RS	56	3.620129	1.363103	577.874140	0.009941	0.010807
RS	57	3.868292	1.363103	513.572246	0.008835	0.009647
RS	58	4.133010	1.469781	421.219868	0.007246	0.007961
RS	59	4.415387	1.469781	370.733979	0.006378	0.007032
RS	60	4.716601	1.469781	322.132788	0.005542	0.006131
RS	61	5.037909	1.469781	276.091386	0.004750	0.005272
RS	62	5.380650	1.469781	233.194075	0.004012	0.004467
RS	63	5.746255	1.469781	853.617289	0.014685	0.016542
PA	4+25*2+4+6 0.152554190 0.045922325 5.746254662 0.630018978 0.782481333 0.788415731 0.732117285 0.826023394 1.089757126 1.505432567 1.992657048 2.382833275 2.506101590 2.342831814 2.016003314 1.668892193 1.385970157 1.189728675 1.070706330 1.013368733 1.004898125 1.034419960 1.091161438 1.163159169 1.237116392 1.300665719 1.345443466 1.368734355 1.373361481 1.363103127 1.469780535
//
IT	4200
RD	22
LK	-440329.750556
QD	-89.538749 -> -82.766824
RI	0.0109575116
TR	0.151481	0.046192
MT	5.772953
MM	C_pi: 1.244365, n_recomb: 58897.233382
RS	0	0.000000	0.632832	601.071689	0.010205	0.002190
RS	1	0.006679	0.632832	634.361044	0.010771	0.009822
RS	2	0.013803	0.632832	669.013786	0.011359	0.012826
RS	3	0.021404	0.632832	705.019523	0.011970	0.011947
RS	4	0.029512	0.796461	590.670555	0.010029	0.009356
RS	5	0.038161	0.796461	623.215695	0.010581	0.009078
RS	6	0.047388	0.800235	653.990630	0.011104	0.009043
RS	7	0.057232	0.800235	689.017727	0.011699	0.009479
RS	8	0.067732	0.733218	791.106207	0.013432	0.010870
RS	9	0.078934	0.733218	830.943781	0.014108	0.011611
RS	10	0.090885	0.821105	779.283288	0.013231	0.011008
RS	11	0.103633	0.821105	818.345935	0.013894	0.011756
RS	12	0.117233	1.083263	652.098301	0.011072	0.009498
RS	13	0.131741	1.083263	686.325034	0.011653	0.010109
RS	14	0.147218	1.504301	520.809332	0.008843	0.007784
RS	15	0.163728	1.504301	549.541921	0.009331	0.008277
RS	16	0.181341	2.005788	435.243112	0.007390	0.006642
RS	17	0.200131	2.005788	460.043493	0.007811	0.007050
RS	18	0.220175	2.414520	404.057819	0.006860	0.006252
RS	19	0.241558	2.414520	427.333203	0.007256	0.006632
RS	20	0.264369	2.550073	427.792660	0.007263	0.006695
RS	21	0.288704	2.550073	452.145750	0.007677	0.007117
RS	22	0.314664	2.386812	510.067429	0.008660	0.008102
RS	23	0.342357	2.386812	538.000302	0.009135	0.008631
RS	24	0.371900	2.051150	659.115020	0.011191	0.010684
RS	25	0.403416	2.051150	692.574815	0.011759	0.011372
RS	26	0.437037	1.693097	879.120020	0.014926	0.014591
RS	27	0.472903	1.693097	918.304702	0.015592	0.015451
RS	28	0.511165	1.401293	1154.469041	0.019601	0.019613
RS	29	0.551982	1.401293	1196.207553	0.020310	0.020567
RS	30	0.595525	1.199169	1441.543701	0.024476	0.024971
RS	31	0.641976	1.199169	1479.102656	0.025113	0.025851
RS	32	0.691529	1.076718	1681.656940	0.028552	0.029536
RS	33	0.744392	1.076718	1707.358538	0.028989	0.030158
RS	34	0.800785	1.017697	1824.999292	0.030986	0.032327
RS	35	0.860944	1.017697	1834.128361	0.031141	0.032580
RS	36	0.925121	1.008845	1851.542042	0.031437	0.032930
RS	37	0.993584	1.008845	1844.415185	0.031316	0.032822
RS	38	1.066620	1.039032	1777.758640	0.030184	0.031642
RS	39	1.144533	1.039032	1758.314013	0.029854	0.031267
RS	40	1.227650	1.097281	1642.127241	0.027881	0.029195
RS	41	1.316317	1.097281	1614.825340	0.027418	0.028667
RS	42	1.410907	1.171337	1483.755758	0.025192	0.026340
RS	43	1.511813	1.171337	1451.461159	0.024644	0.025738
RS	44	1.619459	1.247473	1329.424407	0.022572	0.023590
RS	45	1.734294	1.247473	1292.979488	0.021953	0.022942
RS	46	1.856798	1.312840	1190.609751	0.020215	0.021161
RS	47	1.987484	1.312840	1149.449381	0.019516	0.020458
RS	48	2.126897	1.358724	1067.108570	0.018118	0.019042
RS	49	2.275622	1.358724	1020.125569	0.017320	0.018255
RS	50	2.434279	1.382303	952.563978	0.016173	0.017106
RS	51	2.603532	1.382303	898.895841	0.015262	0.016207
RS	52	2.784088	1.386554	838.919209	0.014244	0.015187
RS	53	2.976704	1.386554	778.691394	0.013221	0.014163
RS	54	3.182183	1.375332	721.482152	0.012250	0.013177
RS	55	3.401385	1.375332	656.053424	0.011139	0.012040
RS	56	3.635226	1.375332	590.219332	0.010021	0.010883
RS	57	3.884685	1.375332	524.973765	0.008913	0.009723
RS	58	4.150804	1.485759	430.193554	0.007304	0.008015
RS	59	4.434696	1.485759	379.089468	0.006436	0.007089
RS	60	4.737548	1.485759	329.810580	0.005600	0.006188
RS	61	5.060626	1.485759	283.048034	0.004806	0.005328
RS	62	5.405280	1.485759	239.403802	0.004065	0.004521
RS	63	5.772953	1.485759	881.913449	0.014974	0.016847
PA	4+25*2+4+6 0.151481242 0.046192345 5.772953150 0.632832378 0.796460830 0.800234860 0.733217651 0.821105425 1.083263226 1.504301241 2.005788437 2.414520275 2.550073046 2.386811746 2.051149597 1.693096538 1.401292625 1.199168661 1.076717703 1.017697345 1.008844592 1.039032278 1.097281281 1.171336745 1.247472730 1.312840358 1.358723705 1.382303227 1.386554488 1.375331817 1.485758509
//
IT	4095
RD	23
LK	-440316.360230
QD	-86.740640 -> -80.331758
RI	0.0108198473
TR	0.150452	0.046457
MT	5.798554
MM	C_pi: 1.253575, n_recomb: 59651.271265
RS	0	0.000000	0.635230	606.923993	0.010175	0.002187
RS	1	0.006686	0.635230	640.600833	0.010739	0.009813
RS	2	0.013819	0.635230	675.662079	0.011327	0.012834
RS	3	0.021429	0.635230	712.097795	0.011938	0.011976
RS	4	0.029547	0.810202	588.804459	0.009871	0.009263
RS	5	0.038209	0.810202	621.399141	0.010417	0.008990
RS	6	0.047449	0.812322	653.623350	0.010957	0.008972
RS	7	0.057308	0.812322	688.796355	0.011547	0.009394
RS	8	0.067825	0.734654	801.356614	0.013434	0.010907
RS	9	0.079046	0.734654	841.773692	0.014112	0.011641
RS	10	0.091016	0.816550	795.412193	0.013334	0.011113
RS	11	0.103788	0.816550	835.243493	0.014002	0.011865
RS	12	0.117413	1.076916	665.742785	0.011161	0.009585
RS	13	0.131949	1.076916	700.659569	0.011746	0.010203
RS	14	0.147457	1.502758	529.113615	0.008870	0.007817
RS	15	0.164001	1.502758	558.324748	0.009360	0.008314
RS	16	0.181652	2.017813	439.144380	0.007362	0.006626
RS	17	0.200483	2.017813	464.217502	0.007782	0.007034
RS	18	0.220573	2.444694	405.160470	0.006792	0.006199
RS	19	0.242007	2.444694	428.569886	0.007185	0.006578
RS	20	0.264873	2.592613	427.344693	0.007164	0.006613
RS	21	0.289268	2.592613	451.767646	0.007573	0.007031
RS	22	0.315294	2.429723	509.109817	0.008535	0.007995
RS	23	0.343060	2.429723	537.127154	0.009004	0.008516
RS	24	0.372683	2.085589	658.994714	0.011047	0.010555
RS	25	0.404286	2.085589	692.651882	0.011612	0.011234
RS	26	0.438002	1.716868	881.871111	0.014784	0.014453
RS	27	0.473972	1.716868	921.469514	0.015448	0.015303
RS	28	0.512348	1.416367	1162.571823	0.019489	0.019491
RS	29	0.553289	1.416367	1204.972097	0.020200	0.020438
RS	30	0.596967	1.208480	1456.831298	0.024422	0.024891
RS	31	0.643566	1.208480	1495.176339	0.025065	0.025769
RS	32	0.693280	1.082666	1704.104283	0.028568	0.029513
RS	33	0.746318	1.082666	1730.477176	0.029010	0.030137
RS	34	0.802902	1.021987	1852.417674	0.031054	0.032351
RS	35	0.863269	1.021987	1861.918179	0.031213	0.032608
RS	36	0.927672	1.012740	1880.471703	0.031524	0.032974
RS	37	0.996381	1.012740	1873.420625	0.031406	0.032870
RS	38	1.069685	1.043554	1805.041728	0.030260	0.031679
RS	39	1.147889	1.043554	1785.532311	0.029933	0.031310
RS	40	1.231321	1.103253	1666.024076	0.027929	0.029211
RS	41	1.320332	1.103253	1638.678356	0.027471	0.028692
RS	42	1.415294	1.179299	1504.055216	0.025214	0.026336
RS	43	1.516606	1.179299	1471.810695	0.024674	0.025745
RS	44	1.624691	1.257547	1346.886266	0.022579	0.023577
RS	45	1.740002	1.257547	1310.566902	0.021970	0.022942
RS	46	1.863023	1.324674	1206.305025	0.020223	0.021152
RS	47	1.994269	1.324674	1165.272649	0.019535	0.020462
RS	48	2.134290	1.371617	1081.958768	0.018138	0.019049
RS	49	2.283672	1.371617	1035.009558	0.017351	0.018274
RS	50	2.443042	1.395452	967.109403	0.016213	0.017135
RS	51	2.613068	1.395452	913.280283	0.015310	0.016245
RS	52	2.794461	1.399310	853.233774	0.014304	0.015239
RS	53	2.987982	1.399310	792.568582	0.013287	0.014221
RS	54	3.194442	1.387115	735.339433	0.012327	0.013249
RS	55	3.414706	1.387115	669.134758	0.011217	0.012114
RS	56	3.649696	1.387115	602.439500	0.010099	0.010958
RS	57	3.900397	1.387115	536.262304	0.008990	0.009798
RS	58	4.167860	1.501195	439.071799	0.007361	0.008069
RS	59	4.453206	1.501195	387.358714	0.006494	0.007144
RS	60	4.757629	1.501195	337.412413	0.005656	0.006244
RS	61	5.082406	1.501195	289.939626	0.004861	0.005383
RS	62	5.428897	1.501195	245.559525	0.004117	0.004573
RS	63	5.798554	1.501195	910.094923	0.015257	0.017146
PA	4+25*2+4+6 0.150451549 0.046457100 5.798553804 0.635229543 0.810202059 0.812321842 0.734653912 0.816549541 1.076915981 1.502757597 2.017812731 2.444694410 2.592612526 2.429723443 2.085589198 1.716867602 1.416366955 1.208479986 1.082666176 1.021987184 1.012740172 1.043553748 1.103252842 1.179299247 1.257546963 1.324674471 1.371616553 1.395451953 1.399309931 1.387114579 1.501194630
//
IT	4416
RD	24
LK	-440303.685565
QD	-84.090266 -> -78.020212
RI	0.0106948459
TR	0.149463	0.046717
MT	5.823098
MM	C_pi: 1.262517, n_recomb: 60390.780910
RS	0	0.000000	0.637254	612.925784	0.010149	0.002185
RS	1	0.006693	0.637254	646.993729	0.010713	0.009806
RS	2	0.013834	0.637254	682.466707	0.011301	0.012843
RS	3	0.021453	0.637254	719.335159	0.011911	0.012007
RS	4	0.029581	0.823688	587.009498	0.009720	0.009173
RS	5	0.038254	0.823688	619.649516	0.010261	0.008905
RS	6	0.047508	0.824648	652.880647	0.010811	0.008899
RS	7	0.057380	0.824648	688.176574	0.011395	0.009308
RS	8	0.067913	0.736391	810.997453	0.013429	0.010938
RS	9	0.079152	0.736391	851.968654	0.014108	0.011666
RS	10	0.091142	0.812332	811.155470	0.013432	0.011213
RS	11	0.103935	0.812332	851.737564	0.014104	0.011968
RS	12	0.117585	1.070733	679.254787	0.011248	0.009671
RS	13	0.132148	1.070733	714.852817	0.011837	0.010295
RS	14	0.147685	1.500877	537.402566	0.008899	0.007851
RS	15	0.164262	1.500877	567.089328	0.009390	0.008352
RS	16	0.181949	2.028834	443.088857	0.007337	0.006611
RS	17	0.200820	2.028834	468.434604	0.007757	0.007021
RS	18	0.220954	2.473436	406.349070	0.006729	0.006150
RS	19	0.242435	2.473436	429.893717	0.007119	0.006527
RS	20	0.265354	2.633774	427.001820	0.007071	0.006537
RS	21	0.289807	2.633774	451.495225	0.007476	0.006950
RS	22	0.315897	2.471599	508.235106	0.008416	0.007893
RS	23	0.343732	2.471599	536.334005	0.008881	0.008407
RS	24	0.373431	2.119330	658.877375	0.010910	0.010431
RS	25	0.405118	2.119330	692.722624	0.011471	0.011101
RS	26	0.438925	1.740209	884.466185	0.014646	0.014319
RS	27	0.474995	1.740209	924.461658	0.015308	0.015160
RS	28	0.513479	1.431193	1170.308888	0.019379	0.019370
RS	29	0.554539	1.431193	1213.351304	0.020092	0.020312
RS	30	0.598346	1.217660	1471.549335	0.024367	0.024811
RS	31	0.645086	1.217660	1510.665992	0.025015	0.025688
RS	32	0.694955	1.088543	1725.855703	0.028578	0.029488
RS	33	0.748160	1.088543	1752.896359	0.029026	0.030113
RS	34	0.804927	1.026228	1879.106710	0.031116	0.032371
RS	35	0.865494	1.026228	1888.985994	0.031279	0.032632
RS	36	0.930114	1.016577	1908.716987	0.031606	0.033014
RS	37	0.999059	1.016577	1901.755659	0.031491	0.032915
RS	38	1.072618	1.047980	1831.730208	0.030331	0.031713
RS	39	1.151101	1.047980	1812.171649	0.030007	0.031351
RS	40	1.234836	1.109074	1689.427826	0.027975	0.029225
RS	41	1.324176	1.109074	1662.052009	0.027522	0.028715
RS	42	1.419495	1.187048	1523.954479	0.025235	0.026331
RS	43	1.521194	1.187048	1491.770007	0.024702	0.025752
RS	44	1.629700	1.267345	1364.022969	0.022587	0.023564
RS	45	1.745467	1.267345	1327.835328	0.021987	0.022941
RS	46	1.868984	1.336178	1221.728003	0.020230	0.021144
RS	47	2.000767	1.336178	1180.827716	0.019553	0.020466
RS	48	2.141370	1.384135	1096.574941	0.018158	0.019056
RS	49	2.291383	1.384135	1049.663503	0.017381	0.018293
RS	50	2.451437	1.408198	981.449442	0.016252	0.017164
RS	51	2.622203	1.408198	927.465125	0.015358	0.016284
RS	52	2.804399	1.411646	867.369731	0.014363	0.015290
RS	53	2.998789	1.411646	806.275496	0.013351	0.014279
RS	54	3.206189	1.398472	749.048949	0.012403	0.013320
RS	55	3.427470	1.398472	682.078305	0.011294	0.012187
RS	56	3.663562	1.398472	614.533180	0.010176	0.011031
RS	57	3.915455	1.398472	547.436658	0.009065	0.009870
RS	58	4.184207	1.516113	447.853960	0.007416	0.008121
RS	59	4.470947	1.516113	395.541249	0.006550	0.007199
RS	60	4.776878	1.516113	344.937903	0.005712	0.006299
RS	61	5.103284	1.516113	296.765796	0.004914	0.005437
RS	62	5.451537	1.516113	251.660848	0.004167	0.004625
RS	63	5.823098	1.516113	938.156201	0.015535	0.017439
PA	4+25*2+4+6 0.149462969 0.046716794 5.823098407 0.637254437 0.823687835 0.824648330 0.736391451 0.812331981 1.070733278 1.500877316 2.028834247 2.473436430 2.633773602 2.471599246 2.119330258 1.740209415 1.431192818 1.217659619 1.088543099 1.026227856 1.016576909 1.047979946 1.109074354 1.187048346 1.267344565 1.336178154 1.384135489 1.408197754 1.411646419 1.398471956 1.516113057
//
IT	3777
RD	25
LK	-440291.679519
QD	-81.576318 -> -75.822964
RI	0.0105804001
TR	0.148512	0.046971
MT	5.846714
MM	C_pi: 1.271216, n_recomb: 61116.181813
RS	0	0.000000	0.638990	619.013044	0.010128	0.002183
RS	1	0.006700	0.638990	653.473198	0.010692	0.009801
RS	2	0.013848	0.638990	689.358643	0.011279	0.012855
RS	3	0.021476	0.638990	726.660131	0.011890	0.012041
RS	4	0.029614	0.836868	585.325375	0.009577	0.009087
RS	5	0.038298	0.836868	618.008984	0.010112	0.008824
RS	6	0.047563	0.837158	651.833093	0.010665	0.008825
RS	7	0.057450	0.837158	687.232057	0.011245	0.009221
RS	8	0.067998	0.738395	820.071153	0.013418	0.010965
RS	9	0.079254	0.738395	861.572723	0.014097	0.011685
RS	10	0.091263	0.808432	826.519187	0.013524	0.011310
RS	11	0.104077	0.808432	867.834783	0.014200	0.012067
RS	12	0.117750	1.064722	692.630095	0.011333	0.009756
RS	13	0.132338	1.064722	728.900616	0.011926	0.010385
RS	14	0.147904	1.498713	545.670117	0.008928	0.007885
RS	15	0.164513	1.498713	575.829484	0.009422	0.008391
RS	16	0.182234	2.038936	447.070063	0.007315	0.006599
RS	17	0.201143	2.038936	472.688234	0.007734	0.007010
RS	18	0.221319	2.500865	407.609646	0.006669	0.006104
RS	19	0.242846	2.500865	431.290371	0.007057	0.006480
RS	20	0.265816	2.673669	426.747687	0.006983	0.006464
RS	21	0.290324	2.673669	451.311831	0.007384	0.006874
RS	22	0.316475	2.512507	507.433322	0.008303	0.007796
RS	23	0.344377	2.512507	535.611082	0.008764	0.008304
RS	24	0.374149	2.152436	658.755577	0.010779	0.010313
RS	25	0.405916	2.152436	692.780128	0.011335	0.010974
RS	26	0.439810	1.763157	886.912327	0.014512	0.014190
RS	27	0.475976	1.763157	927.289229	0.015173	0.015022
RS	28	0.514565	1.445794	1177.698810	0.019270	0.019252
RS	29	0.555739	1.445794	1221.364723	0.019984	0.020188
RS	30	0.599671	1.226715	1485.734185	0.024310	0.024731
RS	31	0.646547	1.226715	1525.608401	0.024962	0.025606
RS	32	0.696563	1.094354	1746.948407	0.028584	0.029459
RS	33	0.749930	1.094354	1774.653054	0.029037	0.030087
RS	34	0.806873	1.030424	1905.102254	0.031172	0.032388
RS	35	0.867630	1.030424	1915.366897	0.031340	0.032652
RS	36	0.932458	1.020360	1936.312154	0.031682	0.033051
RS	37	1.001630	1.020360	1929.453291	0.031570	0.032957
RS	38	1.075436	1.052320	1857.850739	0.030399	0.031745
RS	39	1.154186	1.052320	1838.257452	0.030078	0.031389
RS	40	1.238213	1.114760	1712.358033	0.028018	0.029238
RS	41	1.327869	1.114760	1684.964812	0.027570	0.028737
RS	42	1.423531	1.194603	1543.467694	0.025255	0.026327
RS	43	1.525603	1.194603	1511.352465	0.024729	0.025758
RS	44	1.634513	1.276891	1380.842635	0.022594	0.023552
RS	45	1.750720	1.276891	1344.792606	0.022004	0.022941
RS	46	1.874713	1.347379	1236.886100	0.020238	0.021136
RS	47	2.007012	1.347379	1196.121667	0.019571	0.020471
RS	48	2.148175	1.396313	1110.960593	0.018178	0.019064
RS	49	2.298796	1.396313	1064.090945	0.017411	0.018312
RS	50	2.459507	1.420577	995.586087	0.016290	0.017192
RS	51	2.630986	1.420577	941.452474	0.015404	0.016321
RS	52	2.813954	1.423603	881.327449	0.014421	0.015340
RS	53	3.009179	1.423603	819.812753	0.013414	0.014335
RS	54	3.217484	1.409447	762.609452	0.012478	0.013390
RS	55	3.439745	1.409447	694.883320	0.011370	0.012258
RS	56	3.676897	1.409447	626.500004	0.010251	0.011103
RS	57	3.929937	1.409447	558.496715	0.009138	0.009941
RS	58	4.199930	1.530565	456.539733	0.007470	0.008173
RS	59	4.488012	1.530565	403.637069	0.006604	0.007252
RS	60	4.795394	1.530565	352.387213	0.005766	0.006352
RS	61	5.123370	1.530565	303.526765	0.004966	0.005489
RS	62	5.473319	1.530565	257.707973	0.004217	0.004675
RS	63	5.846714	1.530565	966.094710	0.015808	0.017728
PA	4+25*2+4+6 0.148511806 0.046971078 5.846713983 0.638989667 0.836867653 0.837158325 0.738395049 0.808431753 1.064722391 1.498713117 2.038935842 2.500865170 2.673669178 2.512506729 2.152435698 1.763157437 1.445793748 1.226715052 1.094354470 1.030424466 1.020359833 1.052319978 1.114759997 1.194603131 1.276890960 1.347378746 1.396313282 1.420576506 1.423603147 1.409446864 1.530564518
//
CC
CC	Brief Description of the file format:
CC	  CC  comments
CC	  MM  useful-messages
CC	  RD  round-of-iterations
CC	  LL  \log[P(sequence)]
CC	  QD  Q-before-opt Q-after-opt
CC	  TR  \theta_0 \rho_0
CC	  RS  k t_k \lambda_k \pi_k \sum_{l\not=k}A_{kl} A_{kk}
CC	  DC  begin end best-k t_k+\Delta_k max-prob
CC
MM	Version: 0.6.5-r67
MM	pattern:4+25*2+4+6, n:63, n_free_lambdas:28
MM	n_iterations:25, skip:1, max_t:5, theta/rho:5
MM	is_decoding:0
MM	n_seqs:13, sum_L:1051123, sum_n:176321
RD	0
LK	0.000000
QD	0.000000 -> 0.000000
RI	inf
TR	0.183617	0.036723
MT	5.000000
MM	C_pi: 1.000000, n_recomb: 37904.777154
RS	0	0.000000	1.000000	238.944052	0.006304	0.000000
RS	1	0.006440	1.000000	252.677610	0.006666	0.000000
RS	2	0.013294	1.000000	267.088264	0.007046	0.000000
RS	3	0.020590	1.000000	282.194541	0.007445	0.000000
RS	4	0.028356	1.000000	298.013310	0.007862	0.000000
RS	5	0.036622	1.000000	314.559385	0.008299	0.000000
RS	6	0.045421	1.000000	331.845089	0.008755	0.000000
RS	7	0.054785	1.000000	349.879760	0.009230	0.000000
RS	8	0.064753	1.000000	368.669209	0.009726	0.000000
RS	9	0.075363	1.000000	388.215118	0.010242	0.000000
RS	10	0.086656	1.000000	408.514393	0.010777	0.000000
RS	11	0.098677	1.000000	429.558442	0.011333	0.000000
RS	12	0.111471	1.000000	451.332412	0.011907	0.000000
RS	13	0.125090	1.000000	473.814361	0.012500	0.000000
RS	14	0.139585	1.000000	496.974380	0.013111	0.000000
RS	15	0.155014	1.000000	520.773663	0.013739	0.000000
RS	16	0.171437	1.000000	545.163538	0.014382	0.000000
RS	17	0.188917	1.000000	570.084470	0.015040	0.000000
RS	18	0.207523	1.000000	595.465042	0.015709	0.000000
RS	19	0.227327	1.000000	621.220932	0.016389	0.000000
RS	20	0.248406	1.000000	647.253915	0.017076	0.000000
RS	21	0.270843	1.000000	673.450913	0.017767	0.000000
RS	22	0.294725	1.000000	699.683113	0.018459	0.000000
RS	23	0.320144	1.000000	725.805203	0.019148	0.000000
RS	24	0.347201	1.000000	751.654771	0.019830	0.000000
RS	25	0.376000	1.000000	777.051899	0.020500	0.000000
RS	26	0.406654	1.000000	801.799023	0.021153	0.000000
RS	27	0.439282	1.000000	825.681115	0.021783	0.000000
RS	28	0.474011	1.000000	848.466246	0.022384	0.000000
RS	29	0.510976	1.000000	869.906614	0.022950	0.000000
RS	30	0.550322	1.000000	889.740095	0.023473	0.000000
RS	31	0.592202	1.000000	907.692392	0.023947	0.000000
RS	32	0.636779	1.000000	923.479860	0.024363	0.000000
RS	33	0.684227	1.000000	936.813048	0.024715	0.000000
RS	34	0.734730	1.000000	947.401028	0.024994	0.000000
RS	35	0.788485	1.000000	954.956522	0.025194	0.000000
RS	36	0.845702	1.000000	959.201848	0.025306	0.000000
RS	37	0.906604	1.000000	959.875645	0.025323	0.000000
RS	38	0.971428	1.000000	956.740316	0.025241	0.000000
RS	39	1.040426	1.000000	949.590083	0.025052	0.000000
RS	40	1.113868	1.000000	938.259471	0.024753	0.000000
RS	41	1.192040	1.000000	922.632002	0.024341	0.000000
RS	42	1.275245	1.000000	902.648809	0.023814	0.000000
RS	43	1.363809	1.000000	878.316810	0.023172	0.000000
RS	44	1.458076	1.000000	849.716032	0.022417	0.000000
RS	45	1.558414	1.000000	817.005616	0.021554	0.000000
RS	46	1.665214	1.000000	780.428019	0.020589	0.000000
RS	47	1.778891	1.000000	740.310890	0.019531	0.000000
RS	48	1.899889	1.000000	697.066158	0.018390	0.000000
RS	49	2.028679	1.000000	651.185902	0.017180	0.000000
RS	50	2.165763	1.000000	603.234688	0.015914	0.000000
RS	51	2.311675	1.000000	553.838236	0.014611	0.000000
RS	52	2.466983	1.000000	503.668426	0.013288	0.000000
RS	53	2.632293	1.000000	453.424967	0.011962	0.000000
RS	54	2.808249	1.000000	403.814268	0.010653	0.000000
RS	55	2.995536	1.000000	355.526344	0.009379	0.000000
RS	56	3.194884	1.000000	309.210882	0.008158	0.000000
RS	57	3.407070	1.000000	265.453777	0.007003	0.000000
RS	58	3.632920	1.000000	224.755598	0.005929	0.000000
RS	59	3.873315	1.000000	187.513486	0.004947	0.000000
RS	60	4.129191	1.000000	154.007862	0.004063	0.000000
RS	61	4.401545	1.000000	124.395074	0.003282	0.000000
RS	62	4.691438	1.000000	98.706714	0.002604	0.000000
RS	63	5.000000	1.000000	278.425502	0.007345	0.000000
PA	4+25*2+4+6 0.183616820 0.036723364 5.000000000 1.000000000 1.000000000 1.000000000 1.000000000 1.000000000 1.000000000 1.000000000 1.000000000 1.000000000 1.000000000 1.000000000 1.000000000 1.000000000 1.000000000 1.000000000 1.000000000 1.000000000 1.000000000 1.000000000 1.000000000 1.000000000 1.000000000 1.000000000 1.000000000 1.000000000 1.000000000 1.000000000 1.000000000
//
IT	4719
RD	1
LK	-430249.445228
QD	-359.952965 -> -275.494521
RI	0.0186770091
TR	0.184788	0.037915
MT	4.940457
MM	C_pi: 0.996938, n_recomb: 38994.674200
RS	0	0.000000	0.464167	525.729917	0.013482	0.004281
RS	1	0.006420	0.464167	551.621713	0.014146	0.018561
RS	2	0.013252	0.464167	578.263191	0.014829	0.022668
RS	3	0.020523	0.464167	605.605703	0.015530	0.017754
RS	4	0.028261	0.726922	405.866268	0.010408	0.014363
RS	5	0.036495	0.726922	426.971644	0.010949	0.010631
RS	6	0.045258	0.903158	361.709543	0.009276	0.008228
RS	7	0.054584	0.903158	380.920582	0.009769	0.007398
RS	8	0.064508	0.980595	369.395289	0.009473	0.007274
RS	9	0.075069	0.980595	388.845323	0.009972	0.007390
RS	10	0.086309	1.036653	387.041542	0.009925	0.007582
RS	11	0.098270	1.036653	407.109147	0.010440	0.007793
RS	12	0.110999	1.087149	408.144969	0.010467	0.008014
RS	13	0.124545	1.087149	428.911649	0.010999	0.008252
RS	14	0.138961	1.129446	433.618885	0.011120	0.008511
RS	15	0.154302	1.129446	455.169882	0.011673	0.008785
RS	16	0.170628	1.159834	464.957364	0.011924	0.009077
RS	17	0.188003	1.159834	487.382010	0.012499	0.009402
RS	18	0.206493	1.174080	504.251229	0.012931	0.009784
RS	19	0.226169	1.174080	527.624887	0.013531	0.010249
RS	20	0.247110	1.171002	552.918661	0.014179	0.010818
RS	21	0.269394	1.171002	577.223177	0.014803	0.011511
RS	22	0.293109	1.153348	610.965414	0.015668	0.012344
RS	23	0.318347	1.153348	635.983559	0.016309	0.013325
RS	24	0.345205	1.126114	676.873353	0.017358	0.014453
RS	25	0.373787	1.126114	702.096166	0.018005	0.015718
RS	26	0.404204	1.094699	747.619392	0.019172	0.017105
RS	27	0.436574	1.094699	772.190537	0.019802	0.018584
RS	28	0.471023	1.063950	818.652516	0.020994	0.020115
RS	29	0.507682	1.063950	841.375149	0.021577	0.021643
RS	30	0.546696	1.037678	884.206163	0.022675	0.023108
RS	31	0.588214	1.037678	903.639800	0.023173	0.024453
RS	32	0.632397	1.017852	938.633281	0.024071	0.025630
RS	33	0.679417	1.017852	953.262003	0.024446	0.026612
RS	34	0.729456	1.004541	977.670438	0.025072	0.027382
RS	35	0.782707	1.004541	986.068323	0.025287	0.027935
RS	36	0.839377	0.996830	998.554518	0.025607	0.028273
RS	37	0.899685	0.996830	999.514765	0.025632	0.028398
RS	38	0.963865	0.993583	999.694979	0.025637	0.028315
RS	39	1.032166	0.993583	992.335741	0.025448	0.028038
RS	40	1.104851	0.993552	980.667308	0.025149	0.027580
RS	41	1.182203	0.993552	964.506484	0.024734	0.026964
RS	42	1.264520	0.995295	942.241883	0.024163	0.026214
RS	43	1.352123	0.995295	917.227903	0.023522	0.025355
RS	44	1.445349	0.997392	886.007648	0.022721	0.024408
RS	45	1.544561	0.997392	852.542875	0.021863	0.023388
RS	46	1.650142	0.998876	813.909955	0.020872	0.022304
RS	47	1.762501	0.998876	772.916648	0.019821	0.021161
RS	48	1.882074	0.999437	728.256350	0.018676	0.019960
RS	49	2.009324	0.999437	681.266145	0.017471	0.018705
RS	50	2.144743	0.999224	632.179783	0.016212	0.017401
RS	51	2.288856	0.999224	581.351762	0.014908	0.016055
RS	52	2.442221	0.998539	529.955547	0.013590	0.014682
RS	53	2.605432	0.998539	477.949614	0.012257	0.013296
RS	54	2.779121	0.997349	426.954306	0.010949	0.011914
RS	55	2.963961	0.997349	376.616295	0.009658	0.010555
RS	56	3.160668	0.997349	328.234331	0.008417	0.009237
RS	57	3.370004	0.997349	282.423071	0.007243	0.007979
RS	58	3.592779	1.001422	238.848099	0.006125	0.006797
RS	59	3.829856	1.001422	200.003442	0.005129	0.005708
RS	60	4.082153	1.001422	164.918515	0.004229	0.004720
RS	61	4.350648	1.001422	133.779208	0.003431	0.003841
RS	62	4.636381	1.001422	106.644525	0.002735	0.003073
RS	63	4.940457	1.001422	306.653830	0.007864	0.008948
PA	4+25*2+4+6 0.184788179 0.037915342 4.940457344 0.464166641 0.726921797 0.903158426 0.980594873 1.036652565 1.087148666 1.129445553 1.159833908 1.174079895 1.171001911 1.153347969 1.126114368 1.094698668 1.063949585 1.037677765 1.017852187 1.004541397 0.996830344 0.993582964 0.993552208 0.995294571 0.997391939 0.998876095 0.999437332 0.999224305 0.998539329 0.997348905 1.001422346
//
IT	4118
RD	2
LK	-430106.657505
QD	-280.073894 -> -236.307319
RI	0.0209352218
TR	0.183928	0.038794
MT	4.937155
MM	C_pi: 0.988613, n_recomb: 39554.143453
RS	0	0.000000	0.328417	751.222929	0.018992	0.004579
RS	1	0.006419	0.328417	783.580515	0.019810	0.020045
RS	2	0.013250	0.328417	816.281156	0.020637	0.024528
RS	3	0.020519	0.328417	849.183236	0.021469	0.021564
RS	4	0.028255	0.624031	467.003122	0.011807	0.012471
RS	5	0.036488	0.624031	490.339828	0.012397	0.010426
RS	6	0.045249	0.849005	378.838003	0.009578	0.007390
RS	7	0.054572	0.849005	398.686296	0.010080	0.007290
RS	8	0.064494	0.949541	375.128451	0.009484	0.007005
RS	9	0.075053	0.949541	394.735782	0.009980	0.007408
RS	10	0.086289	1.034914	381.025132	0.009633	0.007401
RS	11	0.098247	1.034914	400.772093	0.010132	0.007777
RS	12	0.110972	1.123119	388.344181	0.009818	0.007764
RS	13	0.124515	1.123119	408.271236	0.010322	0.008110
RS	14	0.138926	1.205035	399.915723	0.010111	0.008140
RS	15	0.154262	1.205035	420.161212	0.010622	0.008470
RS	16	0.170583	1.269450	418.840221	0.010589	0.008570
RS	17	0.187952	1.269450	439.628050	0.011115	0.008911
RS	18	0.206435	1.303507	449.085006	0.011354	0.009181
RS	19	0.226105	1.303507	470.711010	0.011900	0.009625
RS	20	0.247037	1.301958	493.478991	0.012476	0.010179
RS	21	0.269313	1.301958	516.192529	0.013050	0.010811
RS	22	0.293019	1.269881	552.844309	0.013977	0.011736
RS	23	0.318247	1.269881	576.681360	0.014580	0.012620
RS	24	0.345094	1.218409	625.858108	0.015823	0.013952
RS	25	0.373664	1.218409	650.477163	0.016445	0.015090
RS	26	0.404068	1.159517	708.849059	0.017921	0.016789
RS	27	0.436424	1.159517	733.407954	0.018542	0.018122
RS	28	0.470856	1.103268	795.427328	0.020110	0.020044
RS	29	0.507499	1.103268	818.559405	0.020695	0.021418
RS	30	0.546494	1.056814	876.779332	0.022167	0.023286
RS	31	0.587992	1.056814	896.744346	0.022671	0.024477
RS	32	0.632153	1.023239	944.163371	0.023870	0.025991
RS	33	0.679150	1.023239	959.151589	0.024249	0.026828
RS	34	0.729163	1.002006	991.520431	0.025067	0.027820
RS	35	0.782386	1.002006	999.940516	0.025280	0.028244
RS	36	0.839025	0.990990	1015.793657	0.025681	0.028681
RS	37	0.899301	0.990990	1016.447421	0.025698	0.028698
RS	38	0.963445	0.987911	1016.138439	0.025690	0.028616
RS	39	1.031706	0.987911	1008.307629	0.025492	0.028258
RS	40	1.104350	0.990423	993.626471	0.025121	0.027739
RS	41	1.181656	0.990423	977.072612	0.024702	0.027076
RS	42	1.263924	0.995855	950.945255	0.024042	0.026248
RS	43	1.351473	0.995855	925.823388	0.023406	0.025370
RS	44	1.444642	1.001580	891.357058	0.022535	0.024363
RS	45	1.543791	1.001580	858.140235	0.021695	0.023345
RS	46	1.649305	1.005805	817.605498	0.020671	0.022236
RS	47	1.761591	1.005805	777.133118	0.019647	0.021107
RS	48	1.881085	1.007982	731.840265	0.018502	0.019913
RS	49	2.008249	1.007982	685.469613	0.017330	0.018678
RS	50	2.143576	1.008450	636.522000	0.016092	0.017398
RS	51	2.287589	1.008450	586.229398	0.014821	0.016073
RS	52	2.440846	1.007843	535.221044	0.013531	0.014729
RS	53	2.603941	1.007843	483.533694	0.012225	0.013359
RS	54	2.777504	1.006400	432.833824	0.010943	0.012005
RS	55	2.962209	1.006400	382.535961	0.009671	0.010653
RS	56	3.158769	1.006400	334.075687	0.008446	0.009341
RS	57	3.367947	1.006400	288.075671	0.007283	0.008086
RS	58	3.590551	1.015830	243.058006	0.006145	0.006881
RS	59	3.827444	1.015830	204.287998	0.005165	0.005798
RS	60	4.079543	1.015830	169.120651	0.004276	0.004813
RS	61	4.347825	1.015830	137.768206	0.003483	0.003933
RS	62	4.633326	1.015830	110.319061	0.002789	0.003161
RS	63	4.937155	1.015830	323.032622	0.008167	0.009380
PA	4+25*2+4+6 0.183927516 0.038793714 4.937154521 0.328416592 0.624030996 0.849004717 0.949541212 1.034914061 1.123118912 1.205035367 1.269450178 1.303506523 1.301958261 1.269881292 1.218408781 1.159516888 1.103268221 1.056814283 1.023239448 1.002006036 0.990989541 0.987911376 0.990422532 0.995854591 1.001580254 1.005805325 1.007982212 1.008449545 1.007843236 1.006400486 1.015829522
//
IT	3609
RD	3
LK	-430026.878879
QD	-248.114382 -> -216.912340
RI	0.0249459915
TR	0.182159	0.039479
MT	4.962467
MM	C_pi: 0.987883, n_recomb: 40210.353373
RS	0	0.000000	0.279892	895.454972	0.022269	0.004730
RS	1	0.006427	0.279892	930.811426	0.023149	0.020681
RS	2	0.013268	0.279892	966.099523	0.024026	0.025308
RS	3	0.020548	0.279892	1001.110392	0.024897	0.023349
RS	4	0.028296	0.581674	502.129154	0.012488	0.011681
RS	5	0.036542	0.581674	526.729419	0.013099	0.010367
RS	6	0.045318	0.821678	391.697067	0.009741	0.007108
RS	7	0.054658	0.821678	412.089163	0.010248	0.007291
RS	8	0.064599	0.922949	385.958185	0.009598	0.006979
RS	9	0.075178	0.922949	406.021723	0.010097	0.007522
RS	10	0.086438	1.021783	385.766897	0.009594	0.007397
RS	11	0.098421	1.021783	405.721066	0.010090	0.007871
RS	12	0.111174	1.136829	383.490095	0.009537	0.007674
RS	13	0.124747	1.136829	403.251355	0.010029	0.008089
RS	14	0.139192	1.253298	384.569144	0.009564	0.007919
RS	15	0.154566	1.253298	404.264131	0.010054	0.008287
RS	16	0.170928	1.351851	393.872861	0.009795	0.008210
RS	17	0.188342	1.351851	413.798834	0.010291	0.008564
RS	18	0.206874	1.408594	416.995830	0.010370	0.008718
RS	19	0.226598	1.408594	437.605310	0.010883	0.009149
RS	20	0.247590	1.411804	457.783697	0.011385	0.009663
RS	21	0.269931	1.411804	479.531990	0.011926	0.010254
RS	22	0.293708	1.367968	517.732751	0.012876	0.011221
RS	23	0.319013	1.367968	540.866888	0.013451	0.012037
RS	24	0.345945	1.294778	595.910351	0.014820	0.013501
RS	25	0.374607	1.294778	620.246335	0.015425	0.014552
RS	26	0.405112	1.211390	688.436501	0.017121	0.016475
RS	27	0.437577	1.211390	713.165767	0.017736	0.017712
RS	28	0.472129	1.133147	787.604213	0.019587	0.019928
RS	29	0.508902	1.133147	811.221191	0.020174	0.021208
RS	30	0.548039	1.070133	881.937980	0.021933	0.023387
RS	31	0.589691	1.070133	902.427398	0.022443	0.024495
RS	32	0.634020	1.026043	959.737228	0.023868	0.026265
RS	33	0.681198	1.026043	975.015560	0.024248	0.027030
RS	34	0.731409	0.999458	1013.153646	0.025196	0.028175
RS	35	0.784846	0.999458	1021.490540	0.025404	0.028538
RS	36	0.841719	0.987016	1038.865830	0.025836	0.029021
RS	37	0.902247	0.987016	1039.104230	0.025842	0.028989
RS	38	0.966665	0.985400	1036.844764	0.025786	0.028865
RS	39	1.035223	0.985400	1028.456507	0.025577	0.028478
RS	40	1.108189	0.991316	1009.702925	0.025111	0.027867
RS	41	1.185843	0.991316	992.701556	0.024688	0.027194
RS	42	1.268490	1.001034	962.006920	0.023924	0.026267
RS	43	1.356448	1.001034	936.743732	0.023296	0.025398
RS	44	1.450059	1.010839	898.576182	0.022347	0.024317
RS	45	1.549687	1.010839	865.578435	0.021526	0.023320
RS	46	1.655719	1.018167	822.827145	0.020463	0.022175
RS	47	1.768565	1.018167	782.841763	0.019469	0.021074
RS	48	1.888665	1.022258	736.673580	0.018320	0.019876
RS	49	2.016484	1.022258	690.883175	0.017182	0.018671
RS	50	2.152519	1.023647	641.880847	0.015963	0.017407
RS	51	2.297297	1.023647	592.081706	0.014725	0.016110
RS	52	2.451380	1.023324	541.304082	0.013462	0.014788
RS	53	2.615367	1.023324	489.893624	0.012183	0.013438
RS	54	2.789894	1.021906	439.325635	0.010926	0.012102
RS	55	2.975638	1.021906	389.038948	0.009675	0.010762
RS	56	3.173321	1.021906	340.460492	0.008467	0.009457
RS	57	3.383710	1.021906	294.223594	0.007317	0.008205
RS	58	3.607621	1.037253	247.583255	0.006157	0.006966
RS	59	3.845924	1.037253	208.868568	0.005194	0.005893
RS	60	4.099544	1.037253	173.595428	0.004317	0.004911
RS	61	4.369464	1.037253	142.003764	0.003532	0.004030
RS	62	4.656734	1.037253	114.212603	0.002840	0.003253
RS	63	4.962467	1.037253	340.375500	0.008465	0.009827
PA	4+25*2+4+6 0.182158559 0.039479001 4.962467081 0.279892447 0.581674354 0.821678220 0.922948741 1.021783399 1.136828859 1.253297644 1.351851317 1.408593731 1.411804036 1.367968122 1.294777779 1.211390035 1.133147420 1.070132605 1.026043028 0.999458440 0.987016420 0.985399675 0.991315831 1.001034369 1.010838588 1.018166913 1.022257560 1.023646841 1.023324427 1.021905704 1.037252974
//
IT	4238
RD	4
LK	-429967.547221
QD	-229.636522 -> -203.730078
RI	0.0275008263
TR	0.179967	0.040037
MT	5.003811
MM	C_pi: 0.994303, n_recomb: 41027.870282
RS	0	0.000000	0.260742	981.622270	0.023926	0.004796
RS	1	0.006441	0.260742	1018.683292	0.024829	0.020922
RS	2	0.013297	0.260742	1055.418221	0.025724	0.025635
RS	3	0.020595	0.260742	1091.578408	0.026606	0.024172
RS	4	0.028362	0.565645	523.897362	0.012769	0.011314
RS	5	0.036630	0.565645	549.386284	0.013391	0.010345
RS	6	0.045431	0.809535	403.163464	0.009827	0.007011
RS	7	0.054798	0.809535	424.118963	0.010337	0.007315
RS	8	0.064769	0.901389	400.662274	0.009766	0.007056
RS	9	0.075382	0.901389	421.410390	0.010271	0.007675
RS	10	0.086679	1.004783	397.590234	0.009691	0.007490
RS	11	0.098703	1.004783	418.108129	0.010191	0.008026
RS	12	0.111501	1.139162	387.825509	0.009453	0.007682
RS	13	0.125124	1.139162	407.856286	0.009941	0.008143
RS	14	0.139625	1.285703	380.031848	0.009263	0.007796
RS	15	0.155060	1.285703	399.656002	0.009741	0.008190
RS	16	0.171488	1.417622	381.126592	0.009289	0.007950
RS	17	0.188975	1.417622	400.687376	0.009766	0.008314
RS	18	0.207588	1.498888	398.246187	0.009707	0.008355
RS	19	0.227400	1.498888	418.324321	0.010196	0.008777
RS	20	0.248489	1.509402	436.004613	0.010627	0.009240
RS	21	0.270935	1.509402	457.230194	0.011144	0.009800
RS	22	0.294828	1.456005	496.444239	0.012100	0.010782
RS	23	0.320259	1.456005	519.251142	0.012656	0.011546
RS	24	0.347328	1.363069	579.091940	0.014115	0.013100
RS	25	0.376141	1.363069	603.446411	0.014708	0.014085
RS	26	0.406810	1.257321	680.098971	0.016577	0.016177
RS	27	0.439454	1.257321	705.236227	0.017189	0.017344
RS	28	0.474201	1.159405	790.752234	0.019274	0.019796
RS	29	0.511186	1.159405	815.043104	0.019866	0.021014
RS	30	0.550554	1.082052	897.119768	0.021866	0.023448
RS	31	0.592457	1.082052	918.279840	0.022382	0.024506
RS	32	0.637059	1.029276	984.547748	0.023997	0.026485
RS	33	0.684533	1.029276	1000.218000	0.024379	0.027211
RS	34	0.735066	0.998662	1043.317923	0.025429	0.028475
RS	35	0.788854	0.998662	1051.631774	0.025632	0.028807
RS	36	0.846106	0.985646	1069.819986	0.026075	0.029309
RS	37	0.907046	0.985646	1069.670665	0.026072	0.029256
RS	38	0.971911	0.985980	1064.871019	0.025955	0.029074
RS	39	1.040954	0.985980	1055.927090	0.025737	0.028677
RS	40	1.114444	0.995556	1032.653484	0.025170	0.027967
RS	41	1.192668	0.995556	1015.175559	0.024744	0.027300
RS	42	1.275930	1.009695	979.594269	0.023876	0.026271
RS	43	1.364555	1.009695	954.113540	0.023255	0.025422
RS	44	1.458889	1.023662	911.997744	0.022229	0.024265
RS	45	1.559299	1.023662	879.078749	0.021426	0.023297
RS	46	1.666177	1.034153	833.870858	0.020324	0.022114
RS	47	1.779938	1.034153	794.161773	0.019357	0.021046
RS	48	1.901027	1.040196	746.846842	0.018203	0.019843
RS	49	2.029916	1.040196	701.362079	0.017095	0.018671
RS	50	2.167106	1.042529	651.991653	0.015891	0.017421
RS	51	2.313133	1.042529	602.363256	0.014682	0.016152
RS	52	2.468566	1.042509	551.468750	0.013441	0.014850
RS	53	2.634011	1.042509	499.985451	0.012186	0.013521
RS	54	2.810112	1.041172	449.173180	0.010948	0.012201
RS	55	2.997555	1.041172	398.547669	0.009714	0.010872
RS	56	3.197073	1.041172	349.505716	0.008519	0.009574
RS	57	3.409441	1.041172	302.696732	0.007378	0.008326
RS	58	3.635488	1.062734	254.020891	0.006191	0.007050
RS	59	3.876096	1.062734	215.084096	0.005242	0.005986
RS	60	4.132201	1.062734	179.450481	0.004374	0.005008
RS	61	4.404802	1.062734	147.389273	0.003592	0.004126
RS	62	4.694962	1.062734	119.050968	0.002902	0.003344
RS	63	5.003811	1.062734	360.890968	0.008796	0.010277
PA	4+25*2+4+6 0.179967104 0.040037428 5.003810877 0.260742091 0.565644937 0.809535346 0.901389306 1.004783169 1.139161981 1.285702931 1.417622465 1.498887650 1.509401970 1.456004873 1.363069424 1.257321322 1.159405141 1.082051701 1.029276028 0.998661600 0.985645898 0.985980440 0.995556389 1.009695052 1.023661859 1.034153451 1.040195735 1.042528999 1.042509027 1.041171884 1.062733754
//
IT	4385
RD	5
LK	-429917.308805
QD	-216.023655 -> -193.097523
RI	0.0286053739
TR	0.177603	0.040512
MT	5.053907
MM	C_pi: 1.005271, n_recomb: 41953.749591
RS	0	0.000000	0.253755	1033.207523	0.024627	0.004815
RS	1	0.006458	0.253755	1071.557895	0.025541	0.020974
RS	2	0.013332	0.253755	1109.458246	0.026445	0.025752
RS	3	0.020651	0.253755	1146.637711	0.027331	0.024526
RS	4	0.028442	0.562461	538.411225	0.012833	0.011123
RS	5	0.036736	0.562461	564.619110	0.013458	0.010322
RS	6	0.045566	0.806251	413.706192	0.009861	0.006983
RS	7	0.054966	0.806251	435.238624	0.010374	0.007336
RS	8	0.064973	0.883743	417.663336	0.009955	0.007176
RS	9	0.075627	0.883743	439.233721	0.010469	0.007842
RS	10	0.086968	0.986559	413.745619	0.009862	0.007633
RS	11	0.099042	0.986559	435.044178	0.010370	0.008213
RS	12	0.111895	1.135080	397.627281	0.009478	0.007746
RS	13	0.125579	1.135080	418.189147	0.009968	0.008241
RS	14	0.140146	1.307959	381.726295	0.009099	0.007732
RS	15	0.155653	1.307959	401.563398	0.009572	0.008147
RS	16	0.172163	1.472178	375.301719	0.008946	0.007755
RS	17	0.189738	1.472178	394.788522	0.009410	0.008127
RS	18	0.208448	1.579211	387.018564	0.009225	0.008060
RS	19	0.228366	1.579211	406.850080	0.009698	0.008475
RS	20	0.249571	1.599104	422.070889	0.010060	0.008882
RS	21	0.272145	1.599104	443.034721	0.010560	0.009417
RS	22	0.296177	1.537977	482.929686	0.011511	0.010399
RS	23	0.321760	1.537977	505.632005	0.012052	0.011122
RS	24	0.348996	1.426833	569.609408	0.013577	0.012738
RS	25	0.377991	1.426833	594.163514	0.014162	0.013672
RS	26	0.408857	1.300262	678.454615	0.016171	0.015896
RS	27	0.441717	1.300262	704.149650	0.016784	0.017009
RS	28	0.476700	1.184250	799.977770	0.019068	0.019656
RS	29	0.513941	1.184250	825.075033	0.019666	0.020828
RS	30	0.553587	1.093984	917.947021	0.021880	0.023480
RS	31	0.595793	1.093984	939.897200	0.022403	0.024506
RS	32	0.640724	1.033619	1014.731382	0.024187	0.026665
RS	33	0.688558	1.033619	1030.894595	0.024572	0.027370
RS	34	0.739480	0.999691	1078.640844	0.025710	0.028731
RS	35	0.793690	0.999691	1087.011072	0.025910	0.029048
RS	36	0.851401	0.986494	1105.726036	0.026356	0.029558
RS	37	0.912839	0.986494	1105.249474	0.026344	0.029495
RS	38	0.978245	0.988937	1097.663306	0.026164	0.029251
RS	39	1.047874	0.988937	1088.206953	0.025938	0.028855
RS	40	1.121999	1.002187	1060.234205	0.025272	0.028046
RS	41	1.200911	1.002187	1042.298477	0.024844	0.027392
RS	42	1.284919	1.020703	1001.715843	0.023877	0.026264
RS	43	1.374352	1.020703	975.996359	0.023264	0.025438
RS	44	1.469560	1.038778	929.850109	0.022164	0.024210
RS	45	1.570916	1.038778	896.933640	0.021379	0.023273
RS	46	1.678818	1.052377	849.175425	0.020241	0.022055
RS	47	1.793687	1.052377	809.605564	0.019298	0.021021
RS	48	1.915975	1.060309	761.012321	0.018139	0.019814
RS	49	2.046159	1.060309	715.639638	0.017058	0.018674
RS	50	2.184749	1.063523	665.720384	0.015868	0.017439
RS	51	2.332290	1.063523	616.025031	0.014683	0.016197
RS	52	2.489358	1.063752	564.789481	0.013462	0.014914
RS	53	2.656569	1.063752	512.968373	0.012227	0.013605
RS	54	2.834578	1.062474	461.653581	0.011004	0.012299
RS	55	3.024082	1.062474	410.417509	0.009783	0.010982
RS	56	3.225824	1.062474	360.644910	0.008596	0.009691
RS	57	3.440593	1.062474	313.005064	0.007461	0.008445
RS	58	3.669231	1.090418	261.966770	0.006244	0.007130
RS	59	3.912634	1.090418	222.593792	0.005306	0.006075
RS	60	4.171755	1.090418	186.403743	0.004443	0.005102
RS	61	4.447608	1.090418	153.695892	0.003663	0.004219
RS	62	4.741276	1.090418	124.652460	0.002971	0.003434
RS	63	5.053907	1.090418	384.097457	0.009155	0.010723
PA	4+25*2+4+6 0.177603340 0.040512477 5.053907395 0.253755406 0.562461156 0.806251118 0.883742784 0.986559439 1.135079873 1.307958632 1.472177709 1.579211341 1.599104474 1.537976797 1.426833311 1.300261998 1.184249553 1.093984365 1.033618601 0.999691142 0.986493765 0.988936757 1.002187254 1.020703156 1.038777960 1.052377297 1.060308696 1.063523226 1.063752462 1.062474395 1.090417621
//
IT	3894
RD	6
LK	-429872.470169
QD	-204.720854 -> -183.893036
RI	0.0288110294
TR	0.175206	0.040933
MT	5.108197
MM	C_pi: 1.018719, n_recomb: 42936.316054
RS	0	0.000000	0.252334	1065.657402	0.024819	0.004808
RS	1	0.006475	0.252334	1105.151987	0.025739	0.020934
RS	2	0.013370	0.252334	1144.156509	0.026648	0.025768
RS	3	0.020711	0.252334	1182.387741	0.027538	0.024654
RS	4	0.028527	0.566108	548.560289	0.012776	0.011005
RS	5	0.036850	0.566108	575.385278	0.013401	0.010288
RS	6	0.045712	0.808627	423.161165	0.009856	0.006977
RS	7	0.055147	0.808627	445.256288	0.010370	0.007344
RS	8	0.065193	0.869263	435.690180	0.010147	0.007311
RS	9	0.075890	0.869263	458.150173	0.010670	0.008007
RS	10	0.087279	0.968392	432.411179	0.010071	0.007801
RS	11	0.099406	0.968392	454.613864	0.010588	0.008415
RS	12	0.112319	1.127316	410.649192	0.009564	0.007841
RS	13	0.126067	1.127316	431.895001	0.010059	0.008365
RS	14	0.140706	1.323381	387.029599	0.009014	0.007706
RS	15	0.156292	1.323381	407.244704	0.009485	0.008138
RS	16	0.172888	1.518652	373.450164	0.008698	0.007604
RS	17	0.190558	1.518652	393.030826	0.009154	0.007982
RS	18	0.209373	1.652270	380.103331	0.008853	0.007814
RS	19	0.229406	1.652270	399.850741	0.009313	0.008223
RS	20	0.250736	1.683225	412.617403	0.009610	0.008573
RS	21	0.273447	1.683225	433.465625	0.010096	0.009088
RS	22	0.297629	1.615889	473.779094	0.011034	0.010059
RS	23	0.323377	1.615889	496.496317	0.011564	0.010748
RS	24	0.350792	1.487745	564.098516	0.013138	0.012408
RS	25	0.379982	1.487745	588.943562	0.013717	0.013300
RS	26	0.411063	1.341486	680.233192	0.015843	0.015630
RS	27	0.444156	1.341486	706.559443	0.016456	0.016700
RS	28	0.479392	1.208487	812.122575	0.018915	0.019512
RS	29	0.516909	1.208487	838.096953	0.019520	0.020648
RS	30	0.556856	1.106272	941.381806	0.021925	0.023492
RS	31	0.599390	1.106272	964.196525	0.022456	0.024495
RS	32	0.644677	1.039015	1047.385132	0.024394	0.026814
RS	33	0.692898	1.039015	1064.115227	0.024784	0.027507
RS	34	0.744241	1.002181	1116.377345	0.026001	0.028954
RS	35	0.798908	1.002181	1124.872830	0.026199	0.029263
RS	36	0.857115	0.988976	1144.004409	0.026644	0.029776
RS	37	0.919092	0.988976	1143.264778	0.026627	0.029710
RS	38	0.985081	0.993532	1132.809613	0.026383	0.029404
RS	39	1.055344	0.993532	1122.899622	0.026153	0.029013
RS	40	1.130156	1.010372	1090.184083	0.025391	0.028110
RS	41	1.209813	1.010372	1071.836835	0.024963	0.027471
RS	42	1.294628	1.033149	1026.255639	0.023902	0.026250
RS	43	1.384935	1.033149	1000.317140	0.023298	0.025449
RS	44	1.481089	1.055219	950.163713	0.022130	0.024155
RS	45	1.583470	1.055219	917.230176	0.021363	0.023248
RS	46	1.692480	1.071821	866.931958	0.020191	0.021999
RS	47	1.808549	1.071821	827.437424	0.019271	0.020997
RS	48	1.932134	1.081538	777.542265	0.018109	0.019788
RS	49	2.063721	1.081538	732.176477	0.017053	0.018679
RS	50	2.203830	1.085536	681.642801	0.015876	0.017459
RS	51	2.353010	1.085536	631.742361	0.014713	0.016243
RS	52	2.511851	1.085935	580.058563	0.013510	0.014980
RS	53	2.680977	1.085935	527.740392	0.012291	0.013689
RS	54	2.861054	1.084660	475.785422	0.011081	0.012396
RS	55	3.052792	1.084660	423.771316	0.009870	0.011089
RS	56	3.256946	1.084660	373.103952	0.008690	0.009804
RS	57	3.474320	1.084660	324.474535	0.007557	0.008561
RS	58	3.705769	1.119071	270.853781	0.006308	0.007208
RS	59	3.952205	1.119071	230.915872	0.005378	0.006162
RS	60	4.214599	1.119071	194.052293	0.004520	0.005192
RS	61	4.493983	1.119071	160.592262	0.003740	0.004310
RS	62	4.791459	1.119071	130.749421	0.003045	0.003520
RS	63	5.108197	1.119071	409.201793	0.009530	0.011161
PA	4+25*2+4+6 0.175205594 0.040933471 5.108197416 0.252333898 0.566108440 0.808626637 0.869263431 0.968391502 1.127316208 1.323381072 1.518652191 1.652269986 1.683225036 1.615889440 1.487745135 1.341485593 1.208487357 1.106272409 1.039014517 1.002181370 0.988975579 0.993531655 1.010372385 1.033149283 1.055218885 1.071820528 1.081537601 1.085535597 1.085934937 1.084659603 1.119071181
//
IT	4460
RD	7
LK	-429831.578201
QD	-194.830942 -> -175.683848
RI	0.0285503755
TR	0.172850	0.041320
MT	5.163845
MM	C_pi: 1.033346, n_recomb: 43942.201652
RS	0	0.000000	0.253532	1087.977600	0.024759	0.004790
RS	1	0.006493	0.253532	1128.547774	0.025683	0.020853
RS	2	0.013408	0.253532	1168.633577	0.026595	0.025741
RS	3	0.020772	0.253532	1207.944691	0.027489	0.024676
RS	4	0.028614	0.573668	555.804730	0.012649	0.010915
RS	5	0.036966	0.573668	583.169383	0.013271	0.010241
RS	6	0.045859	0.815033	431.313567	0.009815	0.006973
RS	7	0.055330	0.815033	453.934083	0.010330	0.007336
RS	8	0.065416	0.857506	453.878560	0.010329	0.007447
RS	9	0.076157	0.857506	477.249125	0.010861	0.008162
RS	10	0.087596	0.950996	452.432085	0.010296	0.007979
RS	11	0.099777	0.950996	475.603732	0.010823	0.008621
RS	12	0.112749	1.117514	425.565438	0.009685	0.007954
RS	13	0.126563	1.117514	447.583097	0.010186	0.008502
RS	14	0.141275	1.334041	394.462751	0.008977	0.007703
RS	15	0.156941	1.334041	415.152258	0.009448	0.008150
RS	16	0.173625	1.559022	373.946737	0.008510	0.007483
RS	17	0.191393	1.559022	393.718802	0.008960	0.007867
RS	18	0.210314	1.719683	375.756909	0.008551	0.007603
RS	19	0.230463	1.719683	395.513650	0.009001	0.008007
RS	20	0.251921	1.763068	405.823185	0.009235	0.008301
RS	21	0.274772	1.763068	426.636803	0.009709	0.008800
RS	22	0.299108	1.690808	467.148281	0.010631	0.009754
RS	23	0.325023	1.690808	489.940595	0.011150	0.010415
RS	24	0.352621	1.546638	560.733121	0.012761	0.012104
RS	25	0.382011	1.546638	585.907158	0.013334	0.012961
RS	26	0.413309	1.381557	683.641238	0.015558	0.015376
RS	27	0.446640	1.381557	710.624337	0.016172	0.016410
RS	28	0.482135	1.232393	825.416842	0.018784	0.019363
RS	29	0.519935	1.232393	852.297324	0.019396	0.020472
RS	30	0.560189	1.118912	965.673179	0.021976	0.023485
RS	31	0.603057	1.118912	989.393531	0.022516	0.024473
RS	32	0.648708	1.045228	1080.792642	0.024596	0.026937
RS	33	0.697324	1.045228	1098.140303	0.024991	0.027622
RS	34	0.749097	1.005734	1154.862519	0.026281	0.029147
RS	35	0.804231	1.005734	1163.538993	0.026479	0.029453
RS	36	0.862946	0.992581	1183.064310	0.026923	0.029967
RS	37	0.925473	0.992581	1182.121037	0.026902	0.029903
RS	38	0.992060	0.999188	1168.796482	0.026598	0.029538
RS	39	1.062970	0.999188	1158.494250	0.026364	0.029154
RS	40	1.138485	1.019490	1121.070311	0.025512	0.028161
RS	41	1.218904	1.019490	1102.367464	0.025087	0.027539
RS	42	1.304544	1.046382	1051.854744	0.023937	0.026232
RS	43	1.395745	1.046382	1025.735552	0.023343	0.025455
RS	44	1.492869	1.072308	971.655825	0.022112	0.024100
RS	45	1.596298	1.072308	938.715332	0.021363	0.023224
RS	46	1.706444	1.091785	885.945149	0.020162	0.021947
RS	47	1.823742	1.091785	846.504000	0.019264	0.020977
RS	48	1.948656	1.103168	795.344126	0.018100	0.019767
RS	49	2.081681	1.103168	749.933900	0.017066	0.018688
RS	50	2.223344	1.107841	698.786222	0.015902	0.017482
RS	51	2.374206	1.107841	648.606241	0.014760	0.016291
RS	52	2.534864	1.108321	596.439970	0.013573	0.015046
RS	53	2.705953	1.108321	543.534965	0.012369	0.013773
RS	54	2.888152	1.106981	490.878383	0.011171	0.012493
RS	55	3.082181	1.106981	437.989337	0.009967	0.011196
RS	56	3.288810	1.106981	386.333127	0.008792	0.009916
RS	57	3.508855	1.106981	336.623797	0.007661	0.008674
RS	58	3.743189	1.147890	280.277545	0.006378	0.007283
RS	59	3.992739	1.147890	239.704065	0.005455	0.006245
RS	60	4.258492	1.147890	202.103913	0.004599	0.005280
RS	61	4.541502	1.147890	167.835606	0.003819	0.004397
RS	62	4.842889	1.147890	137.143499	0.003121	0.003604
RS	63	5.163845	1.147890	435.583897	0.009913	0.011592
PA	4+25*2+4+6 0.172849648 0.041319627 5.163845208 0.253531825 0.573668423 0.815033488 0.857505807 0.950995889 1.117513514 1.334041184 1.559022094 1.719682758 1.763068491 1.690808264 1.546637695 1.381557091 1.232392582 1.118911592 1.045228334 1.005733910 0.992581282 0.999188263 1.019489648 1.046381700 1.072308468 1.091784997 1.103167817 1.107841038 1.108321466 1.106980663 1.147889511
//
IT	4228
RD	8
LK	-429793.911941
QD	-185.963393 -> -168.249990
RI	0.0280747699
TR	0.170576	0.041683
MT	5.219109
MM	C_pi: 1.048404, n_recomb: 44952.827919
RS	0	0.000000	0.255937	1105.091975	0.024583	0.004766
RS	1	0.006511	0.255937	1146.692842	0.025509	0.020755
RS	2	0.013446	0.255937	1187.837879	0.026424	0.025697
RS	3	0.020832	0.255937	1228.232414	0.027323	0.024657
RS	4	0.028700	0.583626	560.971124	0.012479	0.010830
RS	5	0.037079	0.583626	588.809791	0.013098	0.010182
RS	6	0.046004	0.824594	438.047307	0.009745	0.006962
RS	7	0.055511	0.824594	461.141932	0.010258	0.007310
RS	8	0.065636	0.848190	471.675421	0.010493	0.007575
RS	9	0.076420	0.848190	495.948802	0.011033	0.008304
RS	10	0.087907	0.934733	473.108662	0.010525	0.008160
RS	11	0.100141	0.934733	497.279124	0.011062	0.008826
RS	12	0.113173	1.106700	441.593093	0.009823	0.008078
RS	13	0.127052	1.106700	464.432184	0.010332	0.008646
RS	14	0.141835	1.341325	403.180782	0.008969	0.007716
RS	15	0.157581	1.341325	424.401532	0.009441	0.008177
RS	16	0.174352	1.594601	375.890302	0.008362	0.007383
RS	17	0.192215	1.594601	395.911897	0.008807	0.007774
RS	18	0.211241	1.782489	373.022722	0.008298	0.007418
RS	19	0.231506	1.782489	392.844059	0.008739	0.007820
RS	20	0.253090	1.839407	400.701370	0.008914	0.008059
RS	21	0.276079	1.839407	421.526048	0.009377	0.008543
RS	22	0.300566	1.763305	462.056073	0.010279	0.009477
RS	23	0.326646	1.763305	484.952138	0.010788	0.010114
RS	24	0.354425	1.603935	558.555886	0.012425	0.011822
RS	25	0.384013	1.603935	584.068613	0.012993	0.012648
RS	26	0.415526	1.420725	687.753866	0.015299	0.015133
RS	27	0.449092	1.420725	715.393231	0.015914	0.016137
RS	28	0.484843	1.256028	838.954096	0.018663	0.019213
RS	29	0.522922	1.256028	866.745395	0.019281	0.020299
RS	30	0.563480	1.131798	989.915658	0.022021	0.023464
RS	31	0.606679	1.131798	1014.561968	0.022569	0.024440
RS	32	0.652691	1.052023	1114.054147	0.024783	0.027038
RS	33	0.701698	1.052023	1132.054377	0.025183	0.027719
RS	34	0.753896	1.010019	1193.219213	0.026544	0.029316
RS	35	0.809493	1.010019	1202.121746	0.026742	0.029622
RS	36	0.868710	0.996926	1222.062717	0.027185	0.030137
RS	37	0.931782	0.996926	1220.968554	0.027161	0.030075
RS	38	0.998961	1.005492	1204.819638	0.026802	0.029655
RS	39	1.070514	1.005492	1194.182963	0.026565	0.029280
RS	40	1.146725	1.029108	1152.124903	0.025630	0.028204
RS	41	1.227899	1.029108	1133.122077	0.025207	0.027598
RS	42	1.314358	1.059958	1077.778357	0.023976	0.026211
RS	43	1.406446	1.059958	1051.521133	0.023392	0.025459
RS	44	1.504530	1.089595	993.622241	0.022104	0.024048
RS	45	1.609000	1.089595	960.696006	0.021371	0.023200
RS	46	1.720272	1.111813	905.546190	0.020144	0.021899
RS	47	1.838789	1.111813	866.155739	0.019268	0.020959
RS	48	1.965023	1.124737	813.796300	0.018103	0.019751
RS	49	2.099476	1.124737	768.317582	0.017092	0.018699
RS	50	2.242682	1.129971	716.591668	0.015941	0.017509
RS	51	2.395213	1.129971	666.091200	0.014818	0.016341
RS	52	2.557676	1.130444	613.445125	0.013646	0.015114
RS	53	2.730716	1.130444	559.901706	0.012455	0.013857
RS	54	2.915022	1.128966	506.523845	0.011268	0.012590
RS	55	3.111329	1.128966	452.702681	0.010071	0.011301
RS	56	3.320417	1.128966	400.003262	0.008898	0.010026
RS	57	3.543119	1.128966	349.162747	0.007767	0.008785
RS	58	3.780320	1.176361	289.994512	0.006451	0.007355
RS	59	4.032966	1.176361	248.748149	0.005534	0.006326
RS	60	4.302062	1.176361	210.379580	0.004680	0.005364
RS	61	4.588678	1.176361	175.275663	0.003899	0.004481
RS	62	4.893955	1.176361	143.710528	0.003197	0.003685
RS	63	5.219109	1.176361	462.835190	0.010296	0.012013
PA	4+25*2+4+6 0.170575577 0.041683320 5.219109367 0.255936758 0.583625786 0.824593989 0.848190051 0.934732634 1.106699943 1.341324763 1.594601202 1.782488860 1.839407102 1.763305383 1.603935104 1.420725382 1.256027888 1.131797616 1.052023072 1.010019359 0.996926173 1.005491698 1.029108227 1.059957731 1.089595057 1.111812620 1.124736683 1.129970897 1.130443745 1.128965595 1.176360869
//
IT	4402
RD	9
LK	-429759.025287
QD	-177.904470 -> -161.451291
RI	0.0275238075
TR	0.168403	0.042032
MT	5.272944
MM	C_pi: 1.063451, n_recomb: 45957.417991
RS	0	0.000000	0.258806	1119.759259	0.024365	0.004741
RS	1	0.006528	0.258806	1162.356763	0.025292	0.020655
RS	2	0.013482	0.258806	1204.536605	0.026210	0.025651
RS	3	0.020890	0.258806	1246.001060	0.027112	0.024627
RS	4	0.028782	0.595107	564.590847	0.012285	0.010744
RS	5	0.037189	0.595107	592.845871	0.012900	0.010112
RS	6	0.046144	0.836734	443.355345	0.009647	0.006939
RS	7	0.055685	0.836734	466.866152	0.010159	0.007267
RS	8	0.065848	0.841046	488.749790	0.010635	0.007694
RS	9	0.076674	0.841046	513.901089	0.011182	0.008430
RS	10	0.088207	0.919761	493.990102	0.010749	0.008339
RS	11	0.100494	0.919761	519.167211	0.011297	0.009025
RS	12	0.113582	1.095475	458.259757	0.009971	0.008206
RS	13	0.127524	1.095475	481.946667	0.010487	0.008794
RS	14	0.142377	1.346105	412.694404	0.008980	0.007739
RS	15	0.158199	1.346105	434.480045	0.009454	0.008214
RS	16	0.175055	1.626266	378.758242	0.008242	0.007301
RS	17	0.193010	1.626266	399.064481	0.008683	0.007697
RS	18	0.212138	1.841353	371.349953	0.008080	0.007256
RS	19	0.232514	1.841353	391.269247	0.008514	0.007654
RS	20	0.254221	1.912701	396.687152	0.008632	0.007841
RS	21	0.277344	1.912701	417.548654	0.009086	0.008313
RS	22	0.301977	1.833718	457.944272	0.009965	0.009223
RS	23	0.328218	1.833718	480.955275	0.010465	0.009839
RS	24	0.356172	1.659857	557.041208	0.012121	0.011559
RS	25	0.385951	1.659857	582.886961	0.012683	0.012359
RS	26	0.417673	1.459102	692.074922	0.015059	0.014901
RS	27	0.451467	1.459102	720.355258	0.015674	0.015877
RS	28	0.487467	1.279391	852.250432	0.018544	0.019062
RS	29	0.525816	1.279391	880.942612	0.019169	0.020127
RS	30	0.566670	1.144816	1013.626255	0.022056	0.023431
RS	31	0.610190	1.144816	1039.205313	0.022612	0.024397
RS	32	0.656551	1.059205	1146.680873	0.024951	0.027119
RS	33	0.705938	1.059205	1165.357661	0.025357	0.027798
RS	34	0.758550	1.014792	1230.964357	0.026785	0.029464
RS	35	0.814596	1.014792	1240.129695	0.026984	0.029771
RS	36	0.874300	1.001736	1260.533255	0.027428	0.030287
RS	37	0.937902	1.001736	1259.334471	0.027402	0.030230
RS	38	1.005656	1.012156	1240.431572	0.026991	0.029758
RS	39	1.077833	1.012156	1229.513034	0.026753	0.029392
RS	40	1.154722	1.038939	1182.917346	0.025739	0.028239
RS	41	1.236630	1.038939	1163.666432	0.025321	0.027650
RS	42	1.323885	1.073587	1103.607925	0.024014	0.026188
RS	43	1.416836	1.073587	1077.254470	0.023440	0.025460
RS	44	1.515855	1.106787	1015.654911	0.022100	0.023998
RS	45	1.621337	1.106787	982.767763	0.021384	0.023178
RS	46	1.733706	1.131611	925.341500	0.020135	0.021856
RS	47	1.853410	1.131611	886.008116	0.019279	0.020943
RS	48	1.980928	1.145951	832.527795	0.018115	0.019739
RS	49	2.116770	1.145951	786.970982	0.017124	0.018713
RS	50	2.261481	1.151637	734.717667	0.015987	0.017539
RS	51	2.415638	1.151637	683.875243	0.014881	0.016392
RS	52	2.579858	1.152015	630.773686	0.013725	0.015184
RS	53	2.754798	1.152015	576.562785	0.012546	0.013941
RS	54	2.941159	1.150329	522.467949	0.011369	0.012686
RS	55	3.139685	1.150329	467.681383	0.010176	0.011404
RS	56	3.351171	1.150329	413.908342	0.009006	0.010133
RS	57	3.576463	1.150329	361.909001	0.007875	0.008894
RS	58	3.816462	1.204167	299.853160	0.006525	0.007426
RS	59	4.072128	1.204167	257.916335	0.005612	0.006404
RS	60	4.344483	1.204167	218.766049	0.004760	0.005445
RS	61	4.634618	1.204167	182.816389	0.003978	0.004563
RS	62	4.943693	1.204167	150.370206	0.003272	0.003764
RS	63	5.272944	1.204167	490.676432	0.010677	0.012426
PA	4+25*2+4+6 0.168402939 0.042032385 5.272944175 0.258805922 0.595106546 0.836733555 0.841046277 0.919760613 1.095475431 1.346105085 1.626265846 1.841353477 1.912700891 1.833718136 1.659856910 1.459101833 1.279390589 1.144816393 1.059205105 1.014792161 1.001735981 1.012156134 1.038938639 1.073587082 1.106787278 1.131610807 1.145951208 1.151637070 1.152014951 1.150328590 1.204167348
//
IT	4377
RD	10
LK	-429726.596388
QD	-170.518778 -> -155.190560
RI	0.0269669628
TR	0.166338	0.042371
MT	5.324825
MM	C_pi: 1.078254, n_recomb: 46950.206776
RS	0	0.000000	0.261756	1133.450117	0.024142	0.004716
RS	1	0.006544	0.261756	1177.017284	0.025069	0.020560
RS	2	0.013517	0.261756	1220.207571	0.025989	0.025610
RS	3	0.020946	0.261756	1262.720719	0.026895	0.024602
RS	4	0.028860	0.607591	567.028318	0.012077	0.010652
RS	5	0.037293	0.607591	595.648812	0.012687	0.010033
RS	6	0.046278	0.851072	447.296446	0.009527	0.006903
RS	7	0.055851	0.851072	471.163659	0.010035	0.007211
RS	8	0.066050	0.835828	504.920491	0.010754	0.007799
RS	9	0.076917	0.835828	530.915421	0.011308	0.008541
RS	10	0.088495	0.906098	514.804790	0.010965	0.008513
RS	11	0.100830	0.906098	540.983478	0.011522	0.009217
RS	12	0.113973	1.084203	475.278294	0.010123	0.008337
RS	13	0.127976	1.084203	499.825471	0.010646	0.008943
RS	14	0.142895	1.348990	422.711211	0.009003	0.007771
RS	15	0.158791	1.348990	445.081617	0.009480	0.008257
RS	16	0.175727	1.654639	382.244034	0.008141	0.007231
RS	17	0.193771	1.654639	402.856731	0.008581	0.007633
RS	18	0.212996	1.896750	370.413703	0.007890	0.007111
RS	19	0.233479	1.896750	390.451829	0.008316	0.007507
RS	20	0.255303	1.983256	393.451151	0.008380	0.007643
RS	21	0.278555	1.983256	414.364359	0.008826	0.008105
RS	22	0.303328	1.902248	454.499021	0.009680	0.008990
RS	23	0.329723	1.902248	477.627282	0.010173	0.009587
RS	24	0.357845	1.714536	555.905803	0.011840	0.011313
RS	25	0.387807	1.714536	582.071518	0.012398	0.012089
RS	26	0.419731	1.496746	696.355312	0.014832	0.014678
RS	27	0.453743	1.496746	725.254094	0.015447	0.015631
RS	28	0.489981	1.302460	865.078198	0.018425	0.018910
RS	29	0.528591	1.302460	894.653325	0.019055	0.019957
RS	30	0.569727	1.157882	1036.575042	0.022078	0.023388
RS	31	0.613556	1.157882	1063.085439	0.022643	0.024346
RS	32	0.660252	1.066635	1178.440202	0.025100	0.027183
RS	33	0.710005	1.066635	1197.810175	0.025512	0.027862
RS	34	0.763014	1.019883	1267.864525	0.027004	0.029593
RS	35	0.819491	1.019883	1277.323170	0.027206	0.029902
RS	36	0.879665	1.006831	1298.245633	0.027652	0.030422
RS	37	0.943776	1.006831	1296.983008	0.027625	0.030369
RS	38	1.012084	1.018999	1275.411047	0.027165	0.029849
RS	39	1.084861	1.018999	1264.257785	0.026928	0.029494
RS	40	1.162401	1.048803	1213.230807	0.025841	0.028268
RS	41	1.245015	1.048803	1193.778750	0.025426	0.027696
RS	42	1.333036	1.087098	1129.125542	0.024049	0.026165
RS	43	1.426817	1.087098	1102.714491	0.023487	0.025459
RS	44	1.526736	1.123717	1037.534731	0.022099	0.023951
RS	45	1.633193	1.123717	1004.711299	0.021400	0.023157
RS	46	1.746617	1.151016	945.112812	0.020130	0.021817
RS	47	1.867464	1.151016	905.846487	0.019294	0.020931
RS	48	1.996219	1.166652	851.327474	0.018133	0.019731
RS	49	2.133401	1.166652	805.690384	0.017161	0.018729
RS	50	2.279560	1.172686	752.966878	0.016038	0.017572
RS	51	2.435284	1.172686	701.771739	0.014947	0.016445
RS	52	2.601198	1.172887	648.249471	0.013807	0.015255
RS	53	2.777971	1.172887	593.354875	0.012638	0.014025
RS	54	2.966312	1.170927	538.559471	0.011471	0.012782
RS	55	3.166978	1.170927	482.788308	0.010283	0.011507
RS	56	3.380777	1.170927	427.925281	0.009114	0.010239
RS	57	3.608567	1.170927	374.753301	0.007982	0.009000
RS	58	3.851264	1.231143	309.763931	0.006598	0.007495
RS	59	4.109844	1.231143	267.130285	0.005690	0.006480
RS	60	4.385346	1.231143	227.195474	0.004839	0.005525
RS	61	4.678877	1.231143	190.399676	0.004055	0.004642
RS	62	4.991618	1.231143	157.073375	0.003346	0.003840
RS	63	5.324825	1.231143	518.925849	0.011053	0.012831
PA	4+25*2+4+6 0.166337684 0.042371316 5.324824978 0.261756058 0.607591243 0.851072152 0.835827917 0.906097873 1.084203090 1.348990304 1.654638522 1.896750317 1.983255923 1.902248056 1.714536406 1.496745949 1.302459587 1.157881748 1.066634913 1.019883417 1.006831233 1.018999396 1.048802639 1.087097582 1.123716941 1.151015689 1.166652174 1.172686490 1.172886842 1.170926934 1.231143379
//
IT	3953
RD	11
LK	-429696.367548
QD	-163.708586 -> -149.393817
RI	0.0264371392
TR	0.164379	0.042703
MT	5.374517
MM	C_pi: 1.092692, n_recomb: 47928.135438
RS	0	0.000000	0.264593	1146.925187	0.023930	0.004694
RS	1	0.006560	0.264593	1191.440196	0.024859	0.020471
RS	2	0.013550	0.264593	1235.618179	0.025781	0.025577
RS	3	0.020998	0.264593	1279.156439	0.026689	0.024588
RS	4	0.028935	0.620726	568.571861	0.011863	0.010555
RS	5	0.037393	0.620726	597.513848	0.012467	0.009948
RS	6	0.046405	0.867308	449.981667	0.009389	0.006856
RS	7	0.056009	0.867308	474.147111	0.009893	0.007141
RS	8	0.066243	0.832302	520.102883	0.010852	0.007892
RS	9	0.077148	0.832302	546.902501	0.011411	0.008636
RS	10	0.088768	0.893696	535.383059	0.011171	0.008682
RS	11	0.101150	0.893696	562.550506	0.011737	0.009402
RS	12	0.114345	1.073082	492.476312	0.010275	0.008469
RS	13	0.128405	1.073082	517.887880	0.010806	0.009091
RS	14	0.143388	1.350404	433.052430	0.009035	0.007809
RS	15	0.159353	1.350404	456.019111	0.009515	0.008307
RS	16	0.176366	1.680169	386.162081	0.008057	0.007173
RS	17	0.194495	1.680169	407.095168	0.008494	0.007579
RS	18	0.213812	1.949023	370.014105	0.007720	0.006981
RS	19	0.234398	1.949023	390.184621	0.008141	0.007375
RS	20	0.256333	2.051304	390.787530	0.008154	0.007463
RS	21	0.279707	2.051304	411.761080	0.008591	0.007915
RS	22	0.304614	1.969030	451.533279	0.009421	0.008775
RS	23	0.331156	1.969030	474.776635	0.009906	0.009355
RS	24	0.359438	1.768067	554.990566	0.011580	0.011082
RS	25	0.389576	1.768067	581.459857	0.012132	0.011837
RS	26	0.421690	1.533697	700.470558	0.014615	0.014464
RS	27	0.455911	1.533697	729.961986	0.015230	0.015395
RS	28	0.492377	1.325223	877.332451	0.018305	0.018758
RS	29	0.531235	1.325223	907.768274	0.018940	0.019789
RS	30	0.572642	1.170932	1058.662404	0.022089	0.023336
RS	31	0.616765	1.170932	1086.097623	0.022661	0.024287
RS	32	0.663782	1.074217	1209.227174	0.025230	0.027233
RS	33	0.713883	1.074217	1229.301971	0.025649	0.027912
RS	34	0.767271	1.025179	1303.812534	0.027203	0.029706
RS	35	0.824161	1.025179	1313.590371	0.027407	0.030018
RS	36	0.884783	1.012092	1335.094905	0.027856	0.030541
RS	37	0.949381	1.012092	1333.804527	0.027829	0.030494
RS	38	1.018217	1.025907	1309.652141	0.027325	0.029931
RS	39	1.091568	1.025907	1298.306505	0.027089	0.029585
RS	40	1.169731	1.058595	1242.956092	0.025934	0.028292
RS	41	1.253021	1.058595	1223.345337	0.025525	0.027736
RS	42	1.341774	1.100390	1154.219457	0.024082	0.026142
RS	43	1.436349	1.100390	1127.785805	0.023531	0.025457
RS	44	1.537129	1.140291	1059.143438	0.022099	0.023907
RS	45	1.644519	1.140291	1026.406863	0.021416	0.023137
RS	46	1.758953	1.169940	964.738138	0.020129	0.021782
RS	47	1.880894	1.169940	925.550015	0.019311	0.020921
RS	48	2.010833	1.186760	870.072450	0.018154	0.019726
RS	49	2.149297	1.186760	824.356947	0.017200	0.018748
RS	50	2.296843	1.193045	771.223283	0.016091	0.017607
RS	51	2.454067	1.193045	719.670776	0.015016	0.016498
RS	52	2.621605	1.192994	665.765962	0.013891	0.015326
RS	53	2.800133	1.192994	610.179375	0.012731	0.014108
RS	54	2.990372	1.190697	554.708481	0.011574	0.012878
RS	55	3.193089	1.190697	497.941682	0.010389	0.011608
RS	56	3.409104	1.190697	441.980398	0.009222	0.010343
RS	57	3.639289	1.190697	387.629907	0.008088	0.009104
RS	58	3.884574	1.257212	319.672990	0.006670	0.007563
RS	59	4.145948	1.257212	276.342674	0.005766	0.006553
RS	60	4.424467	1.257212	235.626556	0.004916	0.005601
RS	61	4.721257	1.257212	197.989782	0.004131	0.004719
RS	62	5.037514	1.257212	163.789405	0.003417	0.003914
RS	63	5.374517	1.257212	547.462109	0.011423	0.013227
PA	4+25*2+4+6 0.164378955 0.042702665 5.374517203 0.264592979 0.620726083 0.867307906 0.832302310 0.893695991 1.073081638 1.350404164 1.680168762 1.949023391 2.051304001 1.969029630 1.768066616 1.533697265 1.325223341 1.170931681 1.074217288 1.025179423 1.012092109 1.025906905 1.058594755 1.100389588 1.140291234 1.169939936 1.186760306 1.193045343 1.192994284 1.190696688 1.257212212
//
IT	3749
RD	12
LK	-429668.124038
QD	-157.399420 -> -144.003400
RI	0.0259460475
TR	0.162523	0.043028
MT	5.421928
MM	C_pi: 1.106711, n_recomb: 48889.942692
RS	0	0.000000	0.267227	1160.550609	0.023738	0.004673
RS	1	0.006574	0.267227	1205.995396	0.024668	0.020392
RS	2	0.013581	0.267227	1251.140466	0.025591	0.025553
RS	3	0.021048	0.267227	1295.680581	0.026502	0.024588
RS	4	0.029006	0.634306	569.411701	0.011647	0.010452
RS	5	0.037487	0.634306	598.636389	0.012245	0.009858
RS	6	0.046526	0.885255	451.517050	0.009235	0.006797
RS	7	0.056159	0.885255	475.924852	0.009735	0.007061
RS	8	0.066425	0.830285	534.259067	0.010928	0.007973
RS	9	0.077366	0.830285	561.822180	0.011492	0.008717
RS	10	0.089026	0.882472	555.625220	0.011365	0.008844
RS	11	0.101453	0.882472	583.764281	0.011940	0.009578
RS	12	0.114697	1.062252	509.736363	0.010426	0.008601
RS	13	0.128812	1.062252	536.011003	0.010964	0.009238
RS	14	0.143855	1.350671	443.603686	0.009074	0.007852
RS	15	0.159886	1.350671	467.172907	0.009556	0.008359
RS	16	0.176972	1.703258	390.385806	0.007985	0.007124
RS	17	0.195181	1.703258	411.648023	0.008420	0.007534
RS	18	0.214587	1.998466	370.021420	0.007568	0.006863
RS	19	0.235268	1.998466	390.333451	0.007984	0.007256
RS	20	0.257310	2.116997	388.572124	0.007948	0.007297
RS	21	0.280800	2.116997	409.611468	0.008378	0.007741
RS	22	0.305835	2.034167	448.933900	0.009183	0.008575
RS	23	0.332515	2.034167	472.288245	0.009660	0.009141
RS	24	0.360950	1.820496	554.217129	0.011336	0.010865
RS	25	0.391254	1.820496	580.972964	0.011883	0.011600
RS	26	0.423550	1.569977	704.374296	0.014407	0.014259
RS	27	0.457969	1.569977	734.431878	0.015022	0.015170
RS	28	0.494652	1.347663	888.992805	0.018184	0.018607
RS	29	0.533745	1.347663	920.265264	0.018823	0.019623
RS	30	0.575409	1.183915	1079.875805	0.022088	0.023277
RS	31	0.619812	1.183915	1108.226323	0.022668	0.024222
RS	32	0.667134	1.081878	1239.027355	0.025343	0.027270
RS	33	0.717568	1.081878	1259.815086	0.025768	0.027950
RS	34	0.771317	1.030598	1338.787793	0.027384	0.029804
RS	35	0.828599	1.030598	1348.907093	0.027591	0.030120
RS	36	0.889647	1.017436	1371.057529	0.028044	0.030649
RS	37	0.954709	1.017436	1369.771556	0.028017	0.030607
RS	38	1.024048	1.032802	1343.128923	0.027472	0.030003
RS	39	1.097946	1.032802	1331.628801	0.027237	0.029667
RS	40	1.176702	1.068244	1272.064685	0.026019	0.028312
RS	41	1.260635	1.068244	1252.332774	0.025615	0.027771
RS	42	1.350086	1.113403	1178.849132	0.024112	0.026118
RS	43	1.445418	1.113403	1152.423968	0.023572	0.025454
RS	44	1.547018	1.156458	1080.431270	0.022099	0.023866
RS	45	1.655297	1.156458	1047.802296	0.021432	0.023119
RS	46	1.770694	1.188339	984.159340	0.020130	0.021750
RS	47	1.893678	1.188339	945.060238	0.019330	0.020913
RS	48	2.024747	1.206238	888.700275	0.018178	0.019725
RS	49	2.164433	1.206238	842.909904	0.017241	0.018768
RS	50	2.313302	1.212685	789.424459	0.016147	0.017644
RS	51	2.471959	1.212685	737.513292	0.015085	0.016553
RS	52	2.641045	1.212312	683.266970	0.013976	0.015398
RS	53	2.821248	1.212312	626.984108	0.012824	0.014192
RS	54	3.013298	1.209619	570.864986	0.011677	0.012973
RS	55	3.217973	1.209619	513.096217	0.010495	0.011708
RS	56	3.436105	1.209619	456.032981	0.009328	0.010446
RS	57	3.668577	1.209619	400.502524	0.008192	0.009206
RS	58	3.916332	1.282344	329.551921	0.006741	0.007629
RS	59	4.180375	1.282344	285.528368	0.005840	0.006625
RS	60	4.461777	1.282344	244.037114	0.004992	0.005676
RS	61	4.761679	1.282344	205.567209	0.004205	0.004793
RS	62	5.081298	1.282344	170.501257	0.003487	0.003986
RS	63	5.421928	1.282344	576.210612	0.011786	0.013616
PA	4+25*2+4+6 0.162523085 0.043027972 5.421928439 0.267227362 0.634305887 0.885254957 0.830284609 0.882472119 1.062251820 1.350670748 1.703258392 1.998465703 2.116996726 2.034167207 1.820496066 1.569976778 1.347663300 1.183914848 1.081878151 1.030597766 1.017436214 1.032801801 1.068244078 1.113403362 1.156457510 1.188338516 1.206238289 1.212684507 1.212311767 1.209619274 1.282344368
//
IT	4367
RD	13
LK	-429641.683570
QD	-151.530218 -> -138.971131
RI	0.0254993834
TR	0.160764	0.043348
MT	5.467105
MM	C_pi: 1.120286, n_recomb: 49834.634140
RS	0	0.000000	0.269617	1174.508514	0.023568	0.004654
RS	1	0.006588	0.269617	1220.867769	0.024498	0.020322
RS	2	0.013610	0.269617	1266.961308	0.025423	0.025537
RS	3	0.021095	0.269617	1312.481130	0.026337	0.024601
RS	4	0.029072	0.648149	569.723723	0.011432	0.010345
RS	5	0.037576	0.648149	599.198013	0.012024	0.009765
RS	6	0.046639	0.904701	452.042870	0.009071	0.006729
RS	7	0.056300	0.904701	476.641492	0.009564	0.006972
RS	8	0.066597	0.829591	547.390996	0.010984	0.008041
RS	9	0.077572	0.829591	575.675897	0.011552	0.008784
RS	10	0.089271	0.872326	575.465725	0.011548	0.009000
RS	11	0.101740	0.872326	604.556552	0.012131	0.009746
RS	12	0.115031	1.051755	526.992216	0.010575	0.008731
RS	13	0.129197	1.051755	554.125461	0.011119	0.009382
RS	14	0.144297	1.349994	454.295446	0.009116	0.007898
RS	15	0.160391	1.349994	478.470257	0.009601	0.008415
RS	16	0.177546	1.724139	394.844393	0.007923	0.007082
RS	17	0.195830	1.724139	416.441676	0.008356	0.007497
RS	18	0.215320	2.045270	370.349787	0.007432	0.006757
RS	19	0.236093	2.045270	390.809717	0.007842	0.007148
RS	20	0.258235	2.180458	386.713891	0.007760	0.007145
RS	21	0.281836	2.180458	407.822327	0.008184	0.007581
RS	22	0.306991	2.097716	446.625034	0.008962	0.008390
RS	23	0.333804	2.097716	470.085354	0.009433	0.008941
RS	24	0.362383	1.871870	553.529944	0.011107	0.010660
RS	25	0.392845	1.871870	580.555176	0.011650	0.011377
RS	26	0.425313	1.605608	708.038089	0.014208	0.014062
RS	27	0.459921	1.605608	738.635182	0.014822	0.014954
RS	28	0.496809	1.369773	900.051776	0.018061	0.018457
RS	29	0.536127	1.369773	932.135607	0.018705	0.019460
RS	30	0.578035	1.196800	1100.212742	0.022077	0.023212
RS	31	0.622704	1.196800	1129.466616	0.022664	0.024151
RS	32	0.670316	1.089571	1267.831800	0.025441	0.027297
RS	33	0.721065	1.089571	1289.337639	0.025872	0.027977
RS	34	0.775156	1.036083	1372.777787	0.027547	0.029890
RS	35	0.832812	1.036083	1383.257586	0.027757	0.030210
RS	36	0.894266	1.022811	1406.114837	0.028216	0.030745
RS	37	0.959768	1.022811	1404.861989	0.028190	0.030708
RS	38	1.029586	1.039639	1375.817322	0.027608	0.030068
RS	39	1.104003	1.039639	1364.196905	0.027374	0.029741
RS	40	1.183323	1.077717	1300.524384	0.026097	0.028329
RS	41	1.267869	1.077717	1280.705383	0.025699	0.027802
RS	42	1.357985	1.126113	1202.976105	0.024139	0.026094
RS	43	1.454037	1.126113	1176.587633	0.023610	0.025450
RS	44	1.556417	1.172199	1101.351500	0.022100	0.023826
RS	45	1.665542	1.172199	1068.849405	0.021448	0.023102
RS	46	1.781857	1.206204	1003.322386	0.020133	0.021721
RS	47	1.905834	1.206204	964.323529	0.019350	0.020906
RS	48	2.037979	1.225086	907.154581	0.018203	0.019726
RS	49	2.178829	1.225086	861.294867	0.017283	0.018789
RS	50	2.328959	1.231611	807.515353	0.016204	0.017683
RS	51	2.488979	1.231611	755.247431	0.015155	0.016608
RS	52	2.659542	1.230855	700.700120	0.014061	0.015471
RS	53	2.841341	1.230855	643.721072	0.012917	0.014275
RS	54	3.035117	1.227715	586.984258	0.011779	0.013068
RS	55	3.241659	1.227715	528.211757	0.010599	0.011807
RS	56	3.461809	1.227715	470.047238	0.009432	0.010547
RS	57	3.696461	1.227715	413.339492	0.008294	0.009307
RS	58	3.946573	1.306554	339.376316	0.006810	0.007693
RS	59	4.213162	1.306554	294.665909	0.005913	0.006696
RS	60	4.497314	1.306554	252.408293	0.005065	0.005749
RS	61	4.800186	1.306554	213.115420	0.004276	0.004866
RS	62	5.123012	1.306554	177.194486	0.003556	0.004056
RS	63	5.467105	1.306554	605.106680	0.012142	0.013997
PA	4+25*2+4+6 0.160763815 0.043347878 5.467104993 0.269616688 0.648148867 0.904701294 0.829591370 0.872325898 1.051755183 1.349993691 1.724138648 2.045270437 2.180457608 2.097716260 1.871869919 1.605608157 1.369773144 1.196799786 1.089570949 1.036083077 1.022810722 1.039638877 1.077716735 1.126113398 1.172198971 1.206203808 1.225085762 1.231610512 1.230855267 1.227715240 1.306553743
//
IT	4954
RD	14
LK	-429616.887335
QD	-146.053647 -> -134.260029
RI	0.0250949491
TR	0.159095	0.043663
MT	5.510127
MM	C_pi: 1.133420, n_recomb: 50762.184338
RS	0	0.000000	0.271763	1188.816135	0.023419	0.004637
RS	1	0.006601	0.271763	1236.076032	0.024350	0.020260
RS	2	0.013638	0.271763	1283.100908	0.025277	0.025528
RS	3	0.021139	0.271763	1329.579761	0.026192	0.024626
RS	4	0.029136	0.662110	569.661540	0.011222	0.010236
RS	5	0.037660	0.662110	599.358050	0.011807	0.009671
RS	6	0.046747	0.925500	451.685395	0.008898	0.006652
RS	7	0.056434	0.925500	476.427613	0.009385	0.006877
RS	8	0.066760	0.830031	559.550775	0.011023	0.008098
RS	9	0.077768	0.830031	588.517383	0.011594	0.008838
RS	10	0.089502	0.863157	594.872165	0.011719	0.009149
RS	11	0.102012	0.863157	624.893768	0.012310	0.009905
RS	12	0.115346	1.041636	544.192374	0.010720	0.008861
RS	13	0.129562	1.041636	572.177531	0.011272	0.009524
RS	14	0.144715	1.348561	465.076510	0.009162	0.007947
RS	15	0.160869	1.348561	489.857729	0.009650	0.008473
RS	16	0.178089	1.743057	399.482579	0.007870	0.007046
RS	17	0.196446	1.743057	421.418811	0.008302	0.007465
RS	18	0.216014	2.089648	370.935675	0.007307	0.006660
RS	19	0.236874	2.089648	391.548036	0.007713	0.007050
RS	20	0.259112	2.241819	385.148820	0.007587	0.007005
RS	21	0.282817	2.241819	406.328434	0.008005	0.007434
RS	22	0.308087	2.159760	444.553521	0.008758	0.008216
RS	23	0.335025	2.159760	468.114606	0.009222	0.008755
RS	24	0.363741	1.922244	552.898797	0.010892	0.010466
RS	25	0.394353	1.922244	580.177035	0.011429	0.011167
RS	26	0.426985	1.640609	711.466136	0.014016	0.013872
RS	27	0.461772	1.640609	742.577147	0.014629	0.014748
RS	28	0.498854	1.391551	910.535025	0.017937	0.018309
RS	29	0.538385	1.391551	943.405056	0.018585	0.019299
RS	30	0.580525	1.209565	1119.708332	0.022058	0.023142
RS	31	0.625447	1.209565	1149.852475	0.022652	0.024077
RS	32	0.673334	1.097261	1295.675259	0.025524	0.027314
RS	33	0.724382	1.097261	1317.902420	0.025962	0.027995
RS	34	0.778800	1.041598	1405.811138	0.027694	0.029965
RS	35	0.836810	1.041598	1416.668135	0.027908	0.030289
RS	36	0.898649	1.028181	1440.290002	0.028373	0.030831
RS	37	0.964571	1.028181	1439.096262	0.028350	0.030801
RS	38	1.034843	1.046387	1407.739169	0.027732	0.030126
RS	39	1.109755	1.046387	1396.029123	0.027501	0.029809
RS	40	1.189611	1.086993	1328.346447	0.026168	0.028342
RS	41	1.274739	1.086993	1308.470988	0.025776	0.027830
RS	42	1.365486	1.138507	1226.604209	0.024164	0.026071
RS	43	1.462224	1.138507	1200.277460	0.023645	0.025445
RS	44	1.565347	1.187513	1121.896117	0.022101	0.023789
RS	45	1.675277	1.187513	1089.538274	0.021464	0.023085
RS	46	1.792464	1.223540	1022.211947	0.020137	0.021695
RS	47	1.917387	1.223540	983.323829	0.019371	0.020901
RS	48	2.050555	1.243316	925.413612	0.018230	0.019730
RS	49	2.192515	1.243316	879.490717	0.017326	0.018812
RS	50	2.343844	1.249845	825.471795	0.016262	0.017723
RS	51	2.505164	1.249845	772.850657	0.015225	0.016663
RS	52	2.677132	1.248650	718.043279	0.014145	0.015543
RS	53	2.860452	1.248650	660.370039	0.013009	0.014357
RS	54	3.055873	1.245016	603.046430	0.011880	0.013162
RS	55	3.264193	1.245016	543.270581	0.010702	0.011905
RS	56	3.486265	1.245016	484.007408	0.009535	0.010646
RS	57	3.722996	1.245016	426.126842	0.008395	0.009405
RS	58	3.975354	1.329868	349.136010	0.006878	0.007757
RS	59	4.244370	1.329868	303.746315	0.005984	0.006764
RS	60	4.531144	1.329868	260.732047	0.005136	0.005820
RS	61	4.836848	1.329868	220.627132	0.004346	0.004936
RS	62	5.162732	1.329868	183.862459	0.003622	0.004124
RS	63	5.510127	1.329868	634.114085	0.012492	0.014370
PA	4+25*2+4+6 0.159094871 0.043662763 5.510126974 0.271763051 0.662109791 0.925499719 0.830031255 0.863156533 1.041636095 1.348560754 1.743056759 2.089647736 2.241819473 2.159759949 1.922244294 1.640609333 1.391551089 1.209564725 1.097260778 1.041597584 1.028180942 1.046387364 1.086993060 1.138507265 1.187513309 1.223540365 1.243316281 1.249844896 1.248650460 1.245015579 1.329868383
//
IT	4319
RD	15
LK	-429593.595719
QD	-140.928627 -> -129.837608
RI	0.0247313972
TR	0.157509	0.043973
MT	5.551136
MM	C_pi: 1.146124, n_recomb: 51672.417304
RS	0	0.000000	0.273665	1203.507318	0.023291	0.004623
RS	1	0.006613	0.273665	1251.655729	0.024223	0.020207
RS	2	0.013664	0.273665	1299.596438	0.025151	0.025527
RS	3	0.021181	0.273665	1347.015172	0.026068	0.024661
RS	4	0.029195	0.676086	569.330478	0.011018	0.010126
RS	5	0.037739	0.676086	599.226131	0.011597	0.009576
RS	6	0.046849	0.947518	450.561715	0.008720	0.006569
RS	7	0.056560	0.947518	475.404588	0.009200	0.006776
RS	8	0.066914	0.831497	570.753896	0.011046	0.008145
RS	9	0.077953	0.831497	600.362418	0.011619	0.008881
RS	10	0.089722	0.854869	613.821527	0.011879	0.009291
RS	11	0.102269	0.854869	644.752207	0.012478	0.010056
RS	12	0.115645	1.031905	561.301276	0.010863	0.008989
RS	13	0.129907	1.031905	590.130147	0.011421	0.009664
RS	14	0.145111	1.346508	475.909844	0.009210	0.007998
RS	15	0.161322	1.346508	501.296693	0.009701	0.008533
RS	16	0.178604	1.760252	404.249587	0.007823	0.007017
RS	17	0.197029	1.760252	426.526742	0.008254	0.007439
RS	18	0.216672	2.131753	371.733514	0.007194	0.006572
RS	19	0.237615	2.131753	392.501618	0.007596	0.006960
RS	20	0.259943	2.301169	383.830617	0.007428	0.006875
RS	21	0.283747	2.301169	405.082786	0.007839	0.007297
RS	22	0.309126	2.220357	442.679567	0.008567	0.008054
RS	23	0.336183	2.220357	466.336234	0.009025	0.008582
RS	24	0.365029	1.971645	552.306426	0.010689	0.010283
RS	25	0.395783	1.971645	579.822224	0.011221	0.010969
RS	26	0.428571	1.675006	714.659756	0.013831	0.013689
RS	27	0.463528	1.675006	746.260006	0.014442	0.014549
RS	28	0.500796	1.413004	920.462170	0.017813	0.018163
RS	29	0.540529	1.413004	954.093321	0.018464	0.019141
RS	30	0.582889	1.222197	1138.391477	0.022031	0.023068
RS	31	0.628051	1.222197	1169.411725	0.022631	0.023998
RS	32	0.676200	1.104927	1322.581808	0.025596	0.027322
RS	33	0.727533	1.104927	1345.531710	0.026040	0.028005
RS	34	0.782261	1.047116	1437.908617	0.027827	0.030031
RS	35	0.840608	1.047116	1449.157214	0.028045	0.030358
RS	36	0.902814	1.033523	1473.599449	0.028518	0.030909
RS	37	0.969134	1.033523	1472.488025	0.028497	0.030884
RS	38	1.039840	1.053036	1438.897693	0.027847	0.030178
RS	39	1.115222	1.053036	1427.126141	0.027619	0.029870
RS	40	1.195589	1.096067	1355.532000	0.026233	0.028352
RS	41	1.281271	1.096067	1335.627785	0.025848	0.027854
RS	42	1.372619	1.150591	1249.723144	0.024185	0.026047
RS	43	1.470009	1.150591	1223.481093	0.023678	0.025439
RS	44	1.573840	1.202413	1142.048553	0.022102	0.023753
RS	45	1.684537	1.202413	1109.851105	0.021479	0.023070
RS	46	1.802555	1.240371	1040.803450	0.020142	0.021672
RS	47	1.928378	1.240371	1002.036741	0.019392	0.020898
RS	48	2.062522	1.260959	943.450631	0.018258	0.019735
RS	49	2.205538	1.260959	897.471757	0.017368	0.018835
RS	50	2.358012	1.267426	843.264371	0.016319	0.017764
RS	51	2.520569	1.267426	790.295740	0.015294	0.016718
RS	52	2.693877	1.265741	735.269509	0.014229	0.015616
RS	53	2.878647	1.265741	676.906620	0.013100	0.014439
RS	54	3.075635	1.261569	619.028089	0.011980	0.013255
RS	55	3.285652	1.261569	558.251982	0.010804	0.012001
RS	56	3.509558	1.261569	497.895272	0.009636	0.010743
RS	57	3.748271	1.261569	438.848624	0.008493	0.009501
RS	58	4.002772	1.352337	358.819076	0.006944	0.007819
RS	59	4.274103	1.352337	312.759229	0.006053	0.006831
RS	60	4.563379	1.352337	268.999307	0.005206	0.005889
RS	61	4.871786	1.352337	228.094342	0.004414	0.005005
RS	62	5.200588	1.352337	190.498083	0.003687	0.004190
RS	63	5.551136	1.352337	663.196798	0.012835	0.014737
PA	4+25*2+4+6 0.157509140 0.043972565 5.551135953 0.273664996 0.676086336 0.947517635 0.831497260 0.854868855 1.031904929 1.346508158 1.760251677 2.131752531 2.301169399 2.220356547 1.971645233 1.675005653 1.413004107 1.222197041 1.104926854 1.047115615 1.033522977 1.053035522 1.096066747 1.150590745 1.202413482 1.240371140 1.260958666 1.267426084 1.265740905 1.261568797 1.352337138
//
IT	5830
RD	16
LK	-429571.685947
QD	-136.120873 -> -125.676739
RI	0.0244032828
TR	0.156001	0.044278
MT	5.590216
MM	C_pi: 1.158414, n_recomb: 52565.758385
RS	0	0.000000	0.275351	1218.498906	0.023180	0.004610
RS	1	0.006625	0.275351	1267.523822	0.024113	0.020160
RS	2	0.013689	0.275351	1316.365401	0.025042	0.025531
RS	3	0.021221	0.275351	1364.705874	0.025962	0.024705
RS	4	0.029252	0.690004	568.815908	0.010821	0.010017
RS	5	0.037815	0.690004	598.891477	0.011393	0.009483
RS	6	0.046945	0.970656	448.778237	0.008537	0.006481
RS	7	0.056680	0.970656	473.682963	0.009011	0.006671
RS	8	0.067060	0.833865	581.053719	0.011054	0.008183
RS	9	0.078128	0.833865	611.266149	0.011629	0.008913
RS	10	0.089929	0.847369	632.313146	0.012029	0.009427
RS	11	0.102512	0.847369	664.131402	0.012634	0.010200
RS	12	0.115929	1.022557	578.301695	0.011001	0.009114
RS	13	0.130234	1.022557	607.965394	0.011566	0.009801
RS	14	0.145487	1.343941	486.774896	0.009260	0.008050
RS	15	0.161751	1.343941	512.765735	0.009755	0.008594
RS	16	0.179092	1.775874	409.122944	0.007783	0.006991
RS	17	0.197582	1.775874	431.742291	0.008213	0.007418
RS	18	0.217297	2.171741	372.708938	0.007090	0.006490
RS	19	0.238318	2.171741	393.635251	0.007488	0.006878
RS	20	0.260731	2.358589	382.726765	0.007281	0.006754
RS	21	0.284630	2.358589	404.052561	0.007687	0.007171
RS	22	0.310112	2.279549	440.979086	0.008389	0.007902
RS	23	0.337282	2.279549	464.726607	0.008841	0.008419
RS	24	0.366252	2.020105	551.745064	0.010496	0.010109
RS	25	0.397141	2.020105	579.484158	0.011024	0.010781
RS	26	0.430077	1.708817	717.633809	0.013652	0.013514
RS	27	0.465195	1.708817	749.700007	0.014262	0.014359
RS	28	0.502639	1.434128	929.873109	0.017690	0.018019
RS	29	0.542564	1.434128	964.241061	0.018344	0.018986
RS	30	0.585134	1.234686	1156.307410	0.021997	0.022991
RS	31	0.630525	1.234686	1188.189254	0.022604	0.023917
RS	32	0.678922	1.112543	1348.605300	0.025656	0.027324
RS	33	0.730526	1.112543	1372.277975	0.026106	0.028008
RS	34	0.785548	1.052611	1469.118371	0.027948	0.030087
RS	35	0.844216	1.052611	1480.771026	0.028170	0.030419
RS	36	0.906771	1.038816	1506.083071	0.028651	0.030979
RS	37	0.973470	1.038816	1505.074915	0.028632	0.030960
RS	38	1.044588	1.059564	1469.332520	0.027952	0.030225
RS	39	1.120417	1.059564	1457.524459	0.027728	0.029926
RS	40	1.201270	1.104930	1382.107550	0.026293	0.028361
RS	41	1.287480	1.104930	1362.199472	0.025914	0.027876
RS	42	1.379401	1.162362	1272.351745	0.024205	0.026024
RS	43	1.477412	1.162362	1246.214804	0.023708	0.025433
RS	44	1.581916	1.216904	1161.818978	0.022102	0.023719
RS	45	1.693343	1.216904	1129.796224	0.021493	0.023055
RS	46	1.812153	1.256708	1059.099478	0.020148	0.021650
RS	47	1.938834	1.256708	1020.463871	0.019413	0.020895
RS	48	2.073907	1.278034	961.260487	0.018287	0.019742
RS	49	2.217929	1.278034	915.233015	0.017411	0.018860
RS	50	2.371493	1.284377	860.888025	0.016377	0.017806
RS	51	2.535230	1.284377	807.577863	0.015363	0.016773
RS	52	2.709815	1.282156	752.371351	0.014313	0.015688
RS	53	2.895966	1.282156	693.324158	0.013190	0.014519
RS	54	3.094450	1.277408	634.922349	0.012079	0.013347
RS	55	3.306083	1.277408	573.149945	0.010903	0.012096
RS	56	3.531738	1.277408	511.705546	0.009735	0.010839
RS	57	3.772341	1.277408	451.500160	0.008589	0.009596
RS	58	4.028885	1.373993	368.422787	0.007009	0.007879
RS	59	4.302425	1.373993	321.702212	0.006120	0.006896
RS	60	4.594088	1.373993	277.207755	0.005274	0.005956
RS	61	4.905073	1.373993	235.514750	0.004480	0.005072
RS	62	5.236660	1.373993	197.099023	0.003750	0.004255
RS	63	5.590216	1.373993	692.336157	0.013171	0.015097
PA	4+25*2+4+6 0.156001307 0.044277509 5.590216082 0.275350647 0.690004097 0.970655811 0.833864794 0.847369219 1.022556706 1.343940540 1.775874143 2.171740959 2.358589125 2.279549058 2.020104516 1.708816830 1.434128402 1.234686062 1.112543421 1.052611201 1.038815887 1.059564044 1.104929636 1.162362185 1.216904467 1.256707572 1.278033887 1.284376906 1.282156170 1.277408098 1.373993035
//
IT	3942
RD	17
LK	-429551.049739
QD	-131.600792 -> -121.753875
RI	0.0241076719
TR	0.154566	0.044578
MT	5.627492
MM	C_pi: 1.170305, n_recomb: 53442.332786
RS	0	0.000000	0.276835	1233.760940	0.023086	0.004599
RS	1	0.006636	0.276835	1283.650950	0.024019	0.020120
RS	2	0.013713	0.276835	1333.379219	0.024950	0.025539
RS	3	0.021259	0.276835	1382.624260	0.025871	0.024756
RS	4	0.029305	0.703799	568.183304	0.010632	0.009909
RS	5	0.037886	0.703799	598.422753	0.011198	0.009391
RS	6	0.047037	0.994806	446.436506	0.008354	0.006388
RS	7	0.056794	0.994806	471.368448	0.008820	0.006563
RS	8	0.067199	0.837008	590.512521	0.011050	0.008211
RS	9	0.078294	0.837008	621.292946	0.011625	0.008936
RS	10	0.090126	0.840591	650.331940	0.012169	0.009556
RS	11	0.102743	0.840591	683.015932	0.012780	0.010337
RS	12	0.116197	1.013593	595.168735	0.011137	0.009238
RS	13	0.130544	1.013593	625.657418	0.011707	0.009935
RS	14	0.145844	1.340962	497.644832	0.009312	0.008104
RS	15	0.162158	1.340962	524.236907	0.009809	0.008656
RS	16	0.179555	1.790060	414.081012	0.007748	0.006971
RS	17	0.198106	1.790060	437.043104	0.008178	0.007400
RS	18	0.217889	2.209742	373.833293	0.006995	0.006416
RS	19	0.238984	2.209742	394.919574	0.007390	0.006802
RS	20	0.261480	2.414174	381.804595	0.007144	0.006642
RS	21	0.285468	2.414174	403.204588	0.007545	0.007052
RS	22	0.311048	2.337383	439.428282	0.008222	0.007760
RS	23	0.338325	2.337383	463.262171	0.008668	0.008266
RS	24	0.367413	2.067652	551.205166	0.010314	0.009944
RS	25	0.398431	2.067652	579.154202	0.010837	0.010602
RS	26	0.431507	1.742049	720.403060	0.013480	0.013344
RS	27	0.466778	1.742049	752.913137	0.014088	0.014176
RS	28	0.504390	1.454928	938.794387	0.017566	0.017877
RS	29	0.544498	1.454928	973.875313	0.018223	0.018834
RS	30	0.587268	1.247019	1173.495179	0.021958	0.022911
RS	31	0.632875	1.247019	1206.223501	0.022571	0.023833
RS	32	0.681510	1.120098	1373.776109	0.025706	0.027319
RS	33	0.733371	1.120098	1398.170307	0.026162	0.028005
RS	34	0.788675	1.058071	1499.465822	0.028058	0.030136
RS	35	0.847648	1.058071	1511.533318	0.028283	0.030472
RS	36	0.910534	1.044045	1537.766473	0.028774	0.031042
RS	37	0.977594	1.044045	1536.880195	0.028758	0.031028
RS	38	1.049105	1.065967	1499.057857	0.028050	0.030267
RS	39	1.125360	1.065967	1487.236091	0.027829	0.029977
RS	40	1.206676	1.113581	1408.084215	0.026348	0.028367
RS	41	1.293388	1.113581	1388.194708	0.025976	0.027895
RS	42	1.385855	1.173829	1294.492957	0.024222	0.026001
RS	43	1.484457	1.173829	1268.479573	0.023735	0.025427
RS	44	1.589603	1.231004	1181.200043	0.022102	0.023687
RS	45	1.701727	1.231004	1149.365453	0.021507	0.023041
RS	46	1.821291	1.272573	1077.088175	0.020154	0.021630
RS	47	1.948789	1.272573	1038.593301	0.019434	0.020893
RS	48	2.084749	1.294570	978.828888	0.018316	0.019750
RS	49	2.229731	1.294570	932.760740	0.017454	0.018884
RS	50	2.384334	1.300735	878.324775	0.016435	0.017848
RS	51	2.549196	1.300735	824.680574	0.015431	0.016828
RS	52	2.724999	1.297938	769.332400	0.014396	0.015760
RS	53	2.912469	1.297938	709.607978	0.013278	0.014599
RS	54	3.112379	1.292580	650.714442	0.012176	0.013438
RS	55	3.325555	1.292580	587.951658	0.011002	0.012190
RS	56	3.552878	1.292580	525.427177	0.009832	0.010933
RS	57	3.795286	1.292580	464.071966	0.008684	0.009689
RS	58	4.053780	1.394881	377.941368	0.007072	0.007939
RS	59	4.329429	1.394881	330.570223	0.006186	0.006960
RS	60	4.623369	1.394881	285.352891	0.005339	0.006022
RS	61	4.936816	1.394881	242.884259	0.004545	0.005137
RS	62	5.271064	1.394881	203.661504	0.003811	0.004318
RS	63	5.627492	1.394881	721.509173	0.013501	0.015450
PA	4+25*2+4+6 0.154565597 0.044577549 5.627492150 0.276834571 0.703799231 0.994806125 0.837007564 0.840590756 1.013592795 1.340961912 1.790059783 2.209742118 2.414174466 2.337382581 2.067652037 1.742048749 1.454928082 1.247019076 1.120098301 1.058070629 1.044044760 1.065967450 1.113580867 1.173828664 1.231003753 1.272573179 1.294570489 1.300734989 1.297937714 1.292579950 1.394881113
//
IT	4353
RD	18
LK	-429531.590068
QD	-127.343187 -> -118.049007
RI	0.0238404402
TR	0.153196	0.044872
MT	5.663136
MM	C_pi: 1.181825, n_recomb: 54302.488230
RS	0	0.000000	0.278141	1249.225695	0.023005	0.004589
RS	1	0.006647	0.278141	1299.969597	0.023939	0.020086
RS	2	0.013735	0.278141	1350.570930	0.024871	0.025552
RS	3	0.021294	0.278141	1400.704306	0.025794	0.024813
RS	4	0.029356	0.717409	567.497992	0.010451	0.009803
RS	5	0.037954	0.717409	597.888714	0.011010	0.009302
RS	6	0.047123	1.019891	443.623024	0.008169	0.006292
RS	7	0.056902	1.019891	468.551355	0.008629	0.006453
RS	8	0.067331	0.840844	599.177867	0.011034	0.008232
RS	9	0.078453	0.840844	630.492082	0.011611	0.008950
RS	10	0.090314	0.834463	667.882661	0.012299	0.009679
RS	11	0.102963	0.834463	701.411084	0.012917	0.010466
RS	12	0.116453	1.005005	611.890855	0.011268	0.009360
RS	13	0.130840	1.005005	643.194403	0.011845	0.010066
RS	14	0.146183	1.337628	508.514310	0.009364	0.008160
RS	15	0.162545	1.337628	535.704753	0.009865	0.008718
RS	16	0.179996	1.802961	419.103306	0.007718	0.006953
RS	17	0.198606	1.802961	442.408090	0.008147	0.007386
RS	18	0.218453	2.245906	375.081859	0.006907	0.006347
RS	19	0.239619	2.245906	396.329322	0.007299	0.006732
RS	20	0.262192	2.468017	381.041161	0.007017	0.006537
RS	21	0.286266	2.468017	402.515793	0.007412	0.006942
RS	22	0.311939	2.393931	438.006958	0.008066	0.007625
RS	23	0.339319	2.393931	461.923057	0.008506	0.008122
RS	24	0.368519	2.114330	550.682677	0.010141	0.009787
RS	25	0.399659	2.114330	578.829414	0.010659	0.010433
RS	26	0.432870	1.774730	722.981817	0.013314	0.013181
RS	27	0.468287	1.774730	755.915102	0.013920	0.013999
RS	28	0.506059	1.475417	947.257938	0.017444	0.017738
RS	29	0.546341	1.475417	983.028943	0.018103	0.018685
RS	30	0.589301	1.259201	1189.994601	0.021914	0.022830
RS	31	0.635116	1.259201	1223.554288	0.022532	0.023748
RS	32	0.683976	1.127589	1398.135707	0.025747	0.027309
RS	33	0.736084	1.127589	1423.249375	0.026210	0.027997
RS	34	0.791655	1.063488	1528.990769	0.028157	0.030178
RS	35	0.850920	1.063488	1541.482461	0.028387	0.030519
RS	36	0.914123	1.049210	1568.680165	0.028888	0.031099
RS	37	0.981528	1.049210	1567.932794	0.028874	0.031091
RS	38	1.053413	1.072251	1528.099476	0.028141	0.030306
RS	39	1.130075	1.072251	1516.284902	0.027923	0.030024
RS	40	1.211833	1.122032	1433.482076	0.026398	0.028371
RS	41	1.299025	1.122032	1413.631561	0.026033	0.027912
RS	42	1.392013	1.185010	1316.158963	0.024238	0.025978
RS	43	1.491181	1.185010	1290.285956	0.023761	0.025419
RS	44	1.596940	1.244738	1200.197500	0.022102	0.023656
RS	45	1.709729	1.244738	1168.563436	0.021520	0.023027
RS	46	1.830014	1.288003	1094.768008	0.020161	0.021611
RS	47	1.958294	1.288003	1056.423236	0.019454	0.020892
RS	48	2.095100	1.310609	996.150762	0.018344	0.019759
RS	49	2.241000	1.310609	950.050120	0.017496	0.018908
RS	50	2.396596	1.316547	895.566595	0.016492	0.017890
RS	51	2.562535	1.316547	841.596663	0.015498	0.016882
RS	52	2.739502	1.313138	786.143896	0.014477	0.015831
RS	53	2.928232	1.313138	725.750451	0.013365	0.014678
RS	54	3.129506	1.307140	666.396599	0.012272	0.013527
RS	55	3.344158	1.307140	602.650507	0.011098	0.012281
RS	56	3.573077	1.307140	539.054528	0.009927	0.011025
RS	57	3.817212	1.307140	476.559221	0.008776	0.009780
RS	58	4.077573	1.415063	387.371364	0.007134	0.007997
RS	59	4.355239	1.415063	339.360394	0.006249	0.007022
RS	60	4.651360	1.415063	293.432236	0.005404	0.006086
RS	61	4.967163	1.415063	250.200632	0.004608	0.005201
RS	62	5.303957	1.415063	210.183426	0.003871	0.004380
RS	63	5.663136	1.415063	750.700497	0.013824	0.015797
PA	4+25*2+4+6 0.153195649 0.044872309 5.663135718 0.278141354 0.717409057 1.019890784 0.840844269 0.834462745 1.005004705 1.337627654 1.802960595 2.245906241 2.468016900 2.393930991 2.114329572 1.774729939 1.475417355 1.259200564 1.127588582 1.063488245 1.049209594 1.072250712 1.122031945 1.185009733 1.244737519 1.288002541 1.310608852 1.316547356 1.313137710 1.307139990 1.415062605
//
IT	4473
RD	19
LK	-429513.219196
QD	-123.325824 -> -114.544376
RI	0.0235975940
TR	0.151887	0.045162
MT	5.697262
MM	C_pi: 1.192998, n_recomb: 55146.656325
RS	0	0.000000	0.279297	1264.814589	0.022935	0.004581
RS	1	0.006657	0.279297	1316.400934	0.023871	0.020057
RS	2	0.013756	0.279297	1367.861838	0.024804	0.025568
RS	3	0.021329	0.279297	1418.867866	0.025729	0.024873
RS	4	0.029405	0.730790	566.805145	0.010278	0.009699
RS	5	0.038019	0.730790	597.337140	0.010832	0.009215
RS	6	0.047206	1.045846	440.412368	0.007986	0.006194
RS	7	0.057005	1.045846	465.309649	0.008438	0.006342
RS	8	0.067456	0.845305	607.096676	0.011009	0.008246
RS	9	0.078603	0.845305	638.912119	0.011586	0.008957
RS	10	0.090492	0.828917	684.977304	0.012421	0.009797
RS	11	0.103172	0.828917	719.329571	0.013044	0.010589
RS	12	0.116697	0.996774	628.463941	0.011396	0.009479
RS	13	0.131121	0.996774	660.572197	0.011978	0.010194
RS	14	0.146506	1.334025	519.364112	0.009418	0.008216
RS	15	0.162915	1.334025	547.149343	0.009922	0.008781
RS	16	0.180416	1.814696	424.176531	0.007692	0.006939
RS	17	0.199082	1.814696	447.823594	0.008121	0.007375
RS	18	0.218991	2.280305	376.444913	0.006826	0.006284
RS	19	0.240225	2.280305	397.854804	0.007214	0.006667
RS	20	0.262872	2.520176	380.420836	0.006898	0.006438
RS	21	0.287027	2.520176	401.970584	0.007289	0.006839
RS	22	0.312789	2.449207	436.707783	0.007919	0.007498
RS	23	0.340267	2.449207	460.702604	0.008354	0.007987
RS	24	0.369574	2.160164	550.176832	0.009977	0.009638
RS	25	0.400832	2.160164	578.510076	0.010490	0.010272
RS	26	0.434170	1.806880	725.385143	0.013154	0.013024
RS	27	0.469727	1.806880	758.722268	0.013758	0.013830
RS	28	0.507652	1.495600	955.297547	0.017323	0.017601
RS	29	0.548100	1.495600	991.736667	0.017984	0.018539
RS	30	0.591242	1.271226	1205.849101	0.021866	0.022747
RS	31	0.637255	1.271226	1240.225048	0.022490	0.023662
RS	32	0.686331	1.135003	1421.731270	0.025781	0.027294
RS	33	0.738674	1.135003	1447.561436	0.026249	0.027984
RS	34	0.794501	1.068854	1557.734079	0.028247	0.030215
RS	35	0.854044	1.068854	1570.657918	0.028481	0.030559
RS	36	0.917550	1.054303	1598.860184	0.028993	0.031150
RS	37	0.985285	1.054303	1598.266922	0.028982	0.031148
RS	38	1.057527	1.078410	1556.488963	0.028225	0.030340
RS	39	1.134579	1.078410	1544.700256	0.028011	0.030066
RS	40	1.216760	1.130288	1458.322165	0.026444	0.028374
RS	41	1.304411	1.130288	1438.529154	0.026086	0.027927
RS	42	1.397897	1.195917	1337.363390	0.024251	0.025955
RS	43	1.497606	1.195917	1311.646041	0.023785	0.025412
RS	44	1.603952	1.258123	1218.819333	0.022101	0.023626
RS	45	1.717377	1.258123	1187.397063	0.021532	0.023014
RS	46	1.838352	1.303018	1112.141908	0.020167	0.021594
RS	47	1.967380	1.303018	1073.956033	0.019475	0.020891
RS	48	2.104997	1.326179	1013.222943	0.018373	0.019768
RS	49	2.251774	1.326179	967.098238	0.017537	0.018933
RS	50	2.408322	1.331846	912.610240	0.016549	0.017932
RS	51	2.575290	1.331846	858.323152	0.015564	0.016936
RS	52	2.753373	1.327794	802.800413	0.014558	0.015901
RS	53	2.943311	1.327794	741.746867	0.013450	0.014755
RS	54	3.145891	1.321130	681.963419	0.012366	0.013616
RS	55	3.361956	1.321130	617.241952	0.011193	0.012372
RS	56	3.592404	1.321130	552.583784	0.010020	0.011116
RS	57	3.838192	1.321130	488.958705	0.008867	0.009869
RS	58	4.100341	1.434581	396.711358	0.007194	0.008054
RS	59	4.379941	1.434581	348.071504	0.006312	0.007083
RS	60	4.678152	1.434581	301.444629	0.005466	0.006148
RS	61	4.996213	1.434581	257.462674	0.004669	0.005263
RS	62	5.335447	1.434581	216.663521	0.003929	0.004440
RS	63	5.697262	1.434581	779.897684	0.014142	0.016139
PA	4+25*2+4+6 0.151886632 0.045161732 5.697261941 0.279297142 0.730790485 1.045846266 0.845304791 0.828916775 0.996773561 1.334024549 1.814695754 2.280304563 2.520176310 2.449207154 2.160163946 1.806879673 1.495600333 1.271226049 1.135003136 1.068854490 1.054303170 1.078410211 1.130287940 1.195917305 1.258122967 1.303018015 1.326179406 1.331846323 1.327794070 1.321129800 1.434580973
//
IT	5216
RD	20
LK	-429495.858598
QD	-119.529108 -> -111.224250
RI	0.0233750872
TR	0.150635	0.045446
MT	5.729930
MM	C_pi: 1.203838, n_recomb: 55975.398407
RS	0	0.000000	0.280325	1280.458489	0.022875	0.004574
RS	1	0.006666	0.280325	1332.875474	0.023812	0.020032
RS	2	0.013777	0.280325	1385.182434	0.024746	0.025586
RS	3	0.021361	0.280325	1437.045782	0.025673	0.024937
RS	4	0.029451	0.743913	566.136242	0.010114	0.009599
RS	5	0.038080	0.743913	596.801510	0.010662	0.009132
RS	6	0.047285	1.072597	436.877804	0.007805	0.006094
RS	7	0.057103	1.072597	461.720013	0.008249	0.006231
RS	8	0.067576	0.850327	614.314777	0.010975	0.008253
RS	9	0.078747	0.850327	646.600432	0.011552	0.008957
RS	10	0.090662	0.823905	701.618036	0.012534	0.009909
RS	11	0.103372	0.823905	736.773869	0.013162	0.010705
RS	12	0.116929	0.988892	644.877709	0.011521	0.009596
RS	13	0.131389	0.988892	677.780219	0.012109	0.010320
RS	14	0.146814	1.330209	530.184048	0.009472	0.008272
RS	15	0.163267	1.330209	558.560097	0.009979	0.008844
RS	16	0.180816	1.825373	429.288859	0.007669	0.006928
RS	17	0.199536	1.825373	453.277418	0.008098	0.007367
RS	18	0.219503	2.313089	377.900183	0.006751	0.006225
RS	19	0.240802	2.313089	399.473090	0.007137	0.006607
RS	20	0.263520	2.570741	379.925425	0.006787	0.006346
RS	21	0.287752	2.570741	401.550545	0.007174	0.006742
RS	22	0.313600	2.503278	435.514830	0.007780	0.007378
RS	23	0.341171	2.503278	459.585031	0.008210	0.007859
RS	24	0.370580	2.205177	549.687991	0.009820	0.009495
RS	25	0.401950	2.205177	578.197493	0.010329	0.010119
RS	26	0.435410	1.838515	727.627122	0.012999	0.012872
RS	27	0.471101	1.838515	761.349926	0.013602	0.013667
RS	28	0.509171	1.515487	962.940757	0.017203	0.017467
RS	29	0.549779	1.515487	1000.026940	0.017865	0.018396
RS	30	0.593094	1.283090	1221.101945	0.021815	0.022663
RS	31	0.639296	1.283090	1256.279219	0.022443	0.023575
RS	32	0.688578	1.142331	1444.609943	0.025808	0.027275
RS	33	0.741146	1.142331	1471.153006	0.026282	0.027967
RS	34	0.797217	1.074157	1585.741535	0.028329	0.030246
RS	35	0.857027	1.074157	1599.104257	0.028568	0.030594
RS	36	0.920823	1.059313	1628.351922	0.029090	0.031197
RS	37	0.988872	1.059313	1627.926093	0.029083	0.031201
RS	38	1.061457	1.084438	1584.264969	0.028303	0.030371
RS	39	1.138881	1.084438	1572.518686	0.028093	0.030106
RS	40	1.221466	1.138344	1482.637210	0.026487	0.028376
RS	41	1.309556	1.138344	1462.917967	0.026135	0.027940
RS	42	1.403519	1.206552	1358.131077	0.024263	0.025932
RS	43	1.503745	1.206552	1332.582710	0.023807	0.025404
RS	44	1.610652	1.271166	1237.082783	0.022100	0.023596
RS	45	1.724686	1.271166	1205.882120	0.021543	0.023001
RS	46	1.846321	1.317630	1129.221170	0.020174	0.021577
RS	47	1.976065	1.317630	1091.202001	0.019494	0.020891
RS	48	2.114457	1.341294	1030.054008	0.018402	0.019778
RS	49	2.262075	1.341294	983.912781	0.017578	0.018957
RS	50	2.419533	1.346653	929.457196	0.016605	0.017973
RS	51	2.587488	1.346653	874.861554	0.015629	0.016989
RS	52	2.766638	1.341928	819.303388	0.014637	0.015971
RS	53	2.957731	1.341928	757.598566	0.013534	0.014831
RS	54	3.161562	1.334574	697.414937	0.012459	0.013703
RS	55	3.378981	1.334574	631.726129	0.011286	0.012461
RS	56	3.610894	1.334574	566.015104	0.010112	0.011205
RS	57	3.858265	1.334574	501.270543	0.008955	0.009956
RS	58	4.122127	1.453463	405.962245	0.007253	0.008110
RS	59	4.403578	1.453463	356.704298	0.006373	0.007142
RS	60	4.703791	1.453463	309.390577	0.005527	0.006209
RS	61	5.024016	1.453463	264.670614	0.004728	0.005324
RS	62	5.365588	1.453463	223.101726	0.003986	0.004498
RS	63	5.729930	1.453463	809.093583	0.014454	0.016474
PA	4+25*2+4+6 0.150635161 0.045446043 5.729929512 0.280325153 0.743913400 1.072597444 0.850327128 0.823904900 0.988891802 1.330208510 1.825373300 2.313088768 2.570741419 2.503278214 2.205177491 1.838515438 1.515486917 1.283089511 1.142330872 1.074157219 1.059312884 1.084437712 1.138344497 1.206552043 1.271165823 1.317629771 1.341294036 1.346652751 1.341928480 1.334574329 1.453462952
//
IT	3714
RD	21
LK	-429479.437913
QD	-115.935070 -> -108.074020
RI	0.0231726683
TR	0.149437	0.045725
MT	5.761274
MM	C_pi: 1.214359, n_recomb: 56788.603122
RS	0	0.000000	0.281229	1296.164388	0.022824	0.004567
RS	1	0.006675	0.281229	1349.400804	0.023762	0.020011
RS	2	0.013796	0.281229	1402.540891	0.024698	0.025606
RS	3	0.021392	0.281229	1455.246793	0.025626	0.025002
RS	4	0.029495	0.756721	565.532049	0.009959	0.009503
RS	5	0.038139	0.756721	596.324967	0.010501	0.009052
RS	6	0.047360	1.100106	433.065215	0.007626	0.005994
RS	7	0.057197	1.100106	457.830604	0.008062	0.006120
RS	8	0.067690	0.855841	620.879040	0.010933	0.008254
RS	9	0.078884	0.855841	653.605470	0.011509	0.008951
RS	10	0.090824	0.819370	717.810794	0.012640	0.010015
RS	11	0.103562	0.819370	753.750261	0.013273	0.010816
RS	12	0.117150	0.981343	661.118675	0.011642	0.009710
RS	13	0.131645	0.981343	694.804530	0.012235	0.010442
RS	14	0.147108	1.326206	540.966171	0.009526	0.008329
RS	15	0.163603	1.326206	569.928740	0.010036	0.008907
RS	16	0.181199	1.835080	434.426436	0.007650	0.006919
RS	17	0.199970	1.835080	458.755224	0.008078	0.007361
RS	18	0.219993	2.344331	379.434025	0.006682	0.006170
RS	19	0.241353	2.344331	401.170224	0.007064	0.006552
RS	20	0.264139	2.619770	379.537663	0.006683	0.006259
RS	21	0.288446	2.619770	401.238140	0.007065	0.006651
RS	22	0.314375	2.556172	434.414330	0.007650	0.007265
RS	23	0.342036	2.556172	458.556681	0.008075	0.007737
RS	24	0.371542	2.249400	549.206657	0.009671	0.009359
RS	25	0.403019	2.249400	577.882587	0.010176	0.009972
RS	26	0.436596	1.869648	729.712464	0.012850	0.012726
RS	27	0.472415	1.869648	763.803498	0.013450	0.013509
RS	28	0.510625	1.535075	970.206586	0.017085	0.017335
RS	29	0.551385	1.535075	1007.919143	0.017749	0.018256
RS	30	0.594866	1.294795	1235.766791	0.021761	0.022578
RS	31	0.641249	1.294795	1271.730026	0.022394	0.023487
RS	32	0.690729	1.149573	1466.780980	0.025829	0.027253
RS	33	0.743512	1.149573	1494.032391	0.026309	0.027946
RS	34	0.799817	1.079394	1613.021884	0.028404	0.030272
RS	35	0.859882	1.079394	1626.828818	0.028647	0.030625
RS	36	0.923956	1.064241	1657.155123	0.029181	0.031239
RS	37	0.992306	1.064241	1656.908740	0.029177	0.031249
RS	38	1.065220	1.090339	1611.424137	0.028376	0.030399
RS	39	1.143000	1.090339	1599.735441	0.028170	0.030142
RS	40	1.225973	1.146213	1506.418899	0.026527	0.028376
RS	41	1.314484	1.146213	1486.788539	0.026181	0.027951
RS	42	1.408903	1.216931	1378.450104	0.024273	0.025910
RS	43	1.509625	1.216931	1353.083257	0.023827	0.025395
RS	44	1.617070	1.283889	1254.972561	0.022099	0.023568
RS	45	1.731688	1.283889	1224.003056	0.021554	0.022988
RS	46	1.853956	1.331868	1145.986246	0.020180	0.021562
RS	47	1.984386	1.331868	1108.142106	0.019513	0.020891
RS	48	2.123523	1.355991	1046.620223	0.018430	0.019789
RS	49	2.271947	1.355991	1000.471518	0.017617	0.018982
RS	50	2.430278	1.361005	946.087702	0.016660	0.018015
RS	51	2.599179	1.361005	891.193465	0.015693	0.017041
RS	52	2.779354	1.355584	835.633295	0.014715	0.016039
RS	53	2.971555	1.355584	773.287870	0.013617	0.014906
RS	54	3.176587	1.347519	712.734316	0.012551	0.013789
RS	55	3.395305	1.347519	646.088121	0.011377	0.012548
RS	56	3.628623	1.347519	579.335364	0.010202	0.011292
RS	57	3.877515	1.347519	513.483269	0.009042	0.010042
RS	58	4.143021	1.471757	415.115776	0.007310	0.008164
RS	59	4.426250	1.471757	365.251544	0.006432	0.007200
RS	60	4.728385	1.471757	317.263718	0.005587	0.006269
RS	61	5.050688	1.471757	271.818835	0.004787	0.005383
RS	62	5.394506	1.471757	229.493075	0.004041	0.004556
RS	63	5.761274	1.471757	838.262881	0.014761	0.016803
PA	4+25*2+4+6 0.149436506 0.045724984 5.761273808 0.281228758 0.756721121 1.100106014 0.855841487 0.819370019 0.981343384 1.326206122 1.835080066 2.344331402 2.619769517 2.556171501 2.249399819 1.869648269 1.535074809 1.294794942 1.149573280 1.079393933 1.064240832 1.090338600 1.146212998 1.216930975 1.283888683 1.331867561 1.355991398 1.361004769 1.355583868 1.347518825 1.471757013
//
IT	4427
RD	22
LK	-429463.892717
QD	-112.529447 -> -105.082364
RI	0.0229873604
TR	0.148288	0.045999
MT	5.791361
MM	C_pi: 1.224578, n_recomb: 57586.797213
RS	0	0.000000	0.282028	1311.873267	0.022781	0.004562
RS	1	0.006684	0.282028	1365.917588	0.023719	0.019993
RS	2	0.013814	0.282028	1419.877838	0.024656	0.025627
RS	3	0.021422	0.282028	1473.411814	0.025586	0.025068
RS	4	0.029537	0.769210	564.999809	0.009811	0.009410
RS	5	0.038195	0.769210	595.915753	0.010348	0.008976
RS	6	0.047432	1.128314	429.030673	0.007450	0.005893
RS	7	0.057286	1.128314	453.700336	0.007879	0.006010
RS	8	0.067799	0.861792	626.838761	0.010885	0.008250
RS	9	0.079014	0.861792	659.978288	0.011461	0.008939
RS	10	0.090979	0.815268	733.566952	0.012738	0.010117
RS	11	0.103744	0.815268	770.270743	0.013376	0.010920
RS	12	0.117362	0.974111	677.185257	0.011759	0.009823
RS	13	0.131890	0.974111	711.643608	0.012358	0.010562
RS	14	0.147389	1.322055	551.705142	0.009580	0.008386
RS	15	0.163925	1.322055	581.249765	0.010093	0.008970
RS	16	0.181565	1.843892	439.584084	0.007633	0.006913
RS	17	0.200384	1.843892	464.251740	0.008062	0.007357
RS	18	0.220462	2.374131	381.035028	0.006617	0.006119
RS	19	0.241881	2.374131	402.934557	0.006997	0.006500
RS	20	0.264731	2.667327	379.246304	0.006586	0.006178
RS	21	0.289110	2.667327	401.022077	0.006964	0.006565
RS	22	0.315117	2.607932	433.397273	0.007526	0.007157
RS	23	0.342863	2.607932	457.608804	0.007946	0.007623
RS	24	0.372463	2.292857	548.732849	0.009529	0.009229
RS	25	0.404042	2.292857	577.566146	0.010029	0.009833
RS	26	0.437731	1.900292	731.654867	0.012705	0.012584
RS	27	0.473672	1.900292	766.097794	0.013303	0.013358
RS	28	0.512016	1.554375	977.118589	0.016968	0.017207
RS	29	0.552922	1.554375	1015.437704	0.017633	0.018119
RS	30	0.596562	1.306339	1249.882336	0.021704	0.022493
RS	31	0.643119	1.306339	1286.616402	0.022342	0.023399
RS	32	0.692788	1.156723	1488.286503	0.025844	0.027228
RS	33	0.745777	1.156723	1516.241192	0.026330	0.027923
RS	34	0.802307	1.084558	1639.613346	0.028472	0.030294
RS	35	0.862616	1.084558	1653.868859	0.028720	0.030651
RS	36	0.926956	1.069082	1685.304923	0.029265	0.031278
RS	37	0.995596	1.069082	1685.248660	0.029264	0.031293
RS	38	1.068824	1.096111	1637.997626	0.028444	0.030425
RS	39	1.146946	1.096111	1626.380074	0.028242	0.030175
RS	40	1.230290	1.153896	1529.692021	0.026563	0.028375
RS	41	1.319205	1.153896	1510.164123	0.026224	0.027961
RS	42	1.414062	1.227060	1398.340780	0.024282	0.025887
RS	43	1.515260	1.227060	1373.166540	0.023845	0.025387
RS	44	1.623221	1.296302	1272.502851	0.022097	0.023540
RS	45	1.738399	1.296302	1241.773006	0.021564	0.022975
RS	46	1.861275	1.345744	1162.447781	0.020186	0.021547
RS	47	1.992363	1.345744	1124.786142	0.019532	0.020890
RS	48	2.132213	1.370287	1062.928947	0.018458	0.019800
RS	49	2.281411	1.370287	1016.781132	0.017656	0.019005
RS	50	2.440581	1.374923	962.504523	0.016714	0.018056
RS	51	2.610390	1.374923	907.321465	0.015756	0.017092
RS	52	2.791548	1.368785	851.790640	0.014791	0.016107
RS	53	2.984814	1.368785	788.815379	0.013698	0.014980
RS	54	3.190999	1.359990	727.921392	0.012640	0.013873
RS	55	3.410964	1.359990	660.327945	0.011467	0.012634
RS	56	3.645631	1.359990	592.544687	0.010290	0.011378
RS	57	3.895983	1.359990	525.597046	0.009127	0.010125
RS	58	4.163069	1.489493	424.172817	0.007366	0.008217
RS	59	4.448006	1.489493	373.714013	0.006490	0.007257
RS	60	4.751987	1.489493	325.064649	0.005645	0.006327
RS	61	5.076287	1.489493	278.907711	0.004843	0.005441
RS	62	5.422262	1.489493	235.837702	0.004095	0.004612
RS	63	5.791361	1.489493	867.400592	0.015062	0.017127
PA	4+25*2+4+6 0.148287569 0.045998703 5.791361026 0.282027862 0.769209903 1.128314318 0.861792358 0.815268386 0.974111356 1.322055151 1.843891662 2.374131430 2.667326692 2.607932203 2.292857176 1.900291518 1.554374945 1.306338588 1.156722921 1.084558384 1.069082091 1.096110685 1.153895881 1.227059726 1.296301768 1.345744145 1.370286954 1.374923311 1.368784824 1.359990021 1.489492698
//
IT	3884
RD	23
LK	-429449.164026
QD	-109.298132 -> -102.237794
RI	0.0228151679
TR	0.147185	0.046267
MT	5.820302
MM	C_pi: 1.234519, n_recomb: 58370.548964
RS	0	0.000000	0.282747	1327.502455	0.022743	0.004558
RS	1	0.006692	0.282747	1382.342592	0.023682	0.019978
RS	2	0.013832	0.282747	1437.109869	0.024620	0.025650
RS	3	0.021450	0.282747	1491.457700	0.025552	0.025135
RS	4	0.029578	0.781338	564.576692	0.009672	0.009322
RS	5	0.038249	0.781338	595.613367	0.010204	0.008904
RS	6	0.047501	1.157166	424.826202	0.007278	0.005793
RS	7	0.057372	1.157166	449.384037	0.007699	0.005901
RS	8	0.067903	0.868151	632.228959	0.010831	0.008241
RS	9	0.079140	0.868151	665.755245	0.011406	0.008922
RS	10	0.091128	0.811574	748.891289	0.012830	0.010213
RS	11	0.103919	0.811574	786.340622	0.013472	0.011019
RS	12	0.117565	0.967185	693.077413	0.011874	0.009933
RS	13	0.132125	0.967185	728.297663	0.012477	0.010678
RS	14	0.147659	1.317806	562.392617	0.009635	0.008443
RS	15	0.164233	1.317806	592.514642	0.010151	0.009033
RS	16	0.181916	1.851921	444.750274	0.007619	0.006909
RS	17	0.200782	1.851921	469.755123	0.008048	0.007354
RS	18	0.220911	2.402586	382.695665	0.006556	0.006072
RS	19	0.242386	2.402586	404.758533	0.006934	0.006452
RS	20	0.265299	2.713491	379.042636	0.006494	0.006101
RS	21	0.289746	2.713491	400.893722	0.006868	0.006484
RS	22	0.315828	2.658616	432.457518	0.007409	0.007055
RS	23	0.343656	2.658616	456.735648	0.007825	0.007513
RS	24	0.373346	2.335581	548.270096	0.009393	0.009105
RS	25	0.405023	2.335581	577.252629	0.009889	0.009699
RS	26	0.438820	1.930473	733.467762	0.012566	0.012448
RS	27	0.474878	1.930473	768.247453	0.013162	0.013211
RS	28	0.513350	1.573397	983.708480	0.016853	0.017081
RS	29	0.554396	1.573397	1022.615523	0.017519	0.017986
RS	30	0.598189	1.317728	1263.486556	0.021646	0.022408
RS	31	0.644913	1.317728	1300.976906	0.022288	0.023311
RS	32	0.694764	1.163781	1509.171124	0.025855	0.027200
RS	33	0.747951	1.163781	1537.823876	0.026346	0.027897
RS	34	0.804697	1.089650	1665.561010	0.028534	0.030313
RS	35	0.865240	1.089650	1680.268691	0.028786	0.030674
RS	36	0.929836	1.073837	1712.844382	0.029344	0.031313
RS	37	0.998754	1.073837	1712.987600	0.029347	0.031334
RS	38	1.072284	1.101760	1664.020652	0.028508	0.030448
RS	39	1.150735	1.101760	1652.486421	0.028310	0.030206
RS	40	1.234436	1.161401	1552.488896	0.026597	0.028373
RS	41	1.323738	1.161401	1533.075346	0.026265	0.027970
RS	42	1.419017	1.236952	1417.826948	0.024290	0.025865
RS	43	1.520672	1.236952	1392.855070	0.023862	0.025378
RS	44	1.629129	1.308424	1289.690713	0.022095	0.023513
RS	45	1.744845	1.308424	1259.208095	0.021573	0.022962
RS	46	1.868305	1.359284	1178.617407	0.020192	0.021532
RS	47	2.000027	1.359284	1141.145170	0.019550	0.020890
RS	48	2.140563	1.384208	1078.988796	0.018485	0.019810
RS	49	2.290505	1.384208	1032.849792	0.017695	0.019029
RS	50	2.450481	1.388440	978.712953	0.016767	0.018096
RS	51	2.621163	1.388440	923.250642	0.015817	0.017142
RS	52	2.803267	1.381565	867.779318	0.014867	0.016173
RS	53	2.997558	1.381565	804.184782	0.013777	0.015052
RS	54	3.204851	1.372024	742.978374	0.012729	0.013956
RS	55	3.426016	1.372024	674.447747	0.011555	0.012718
RS	56	3.661982	1.372024	605.645072	0.010376	0.011462
RS	57	3.913740	1.372024	537.613661	0.009210	0.010208
RS	58	4.182345	1.506710	433.135606	0.007420	0.008269
RS	59	4.468926	1.506710	382.093605	0.006546	0.007312
RS	60	4.774685	1.506710	332.794869	0.005701	0.006383
RS	61	5.100906	1.506710	285.938315	0.004899	0.005497
RS	62	5.448958	1.506710	242.136259	0.004148	0.004666
RS	63	5.820302	1.506710	896.501881	0.015359	0.017446
PA	4+25*2+4+6 0.147184526 0.046267015 5.820301925 0.282747472 0.781338111 1.157166296 0.868151160 0.811573704 0.967184844 1.317806221 1.851920846 2.402585829 2.713490866 2.658615937 2.335580822 1.930473109 1.573396684 1.317727889 1.163781067 1.089650448 1.073837301 1.101759663 1.161400888 1.236952141 1.308424433 1.359284032 1.384208374 1.388440116 1.381564934 1.372024282 1.506709670
//
IT	4097
RD	24
LK	-429435.198513
QD	-106.228171 -> -99.529656
RI	0.0226560333
TR	0.146124	0.046530
MT	5.848186
MM	C_pi: 1.244195, n_recomb: 59139.957080
RS	0	0.000000	0.283391	1343.054558	0.022710	0.004554
RS	1	0.006700	0.283391	1398.678803	0.023650	0.019966
RS	2	0.013849	0.283391	1454.240359	0.024590	0.025673
RS	3	0.021477	0.283391	1509.388220	0.025522	0.025202
RS	4	0.029616	0.793093	564.268265	0.009541	0.009238
RS	5	0.038301	0.793093	595.424210	0.010068	0.008835
RS	6	0.047567	1.186630	420.483697	0.007110	0.005693
RS	7	0.057454	1.186630	444.915415	0.007523	0.005793
RS	8	0.068004	0.874867	637.092537	0.010773	0.008228
RS	9	0.079260	0.874867	670.980757	0.011346	0.008901
RS	10	0.091271	0.808243	763.796369	0.012915	0.010305
RS	11	0.104086	0.808243	801.973016	0.013561	0.011113
RS	12	0.117760	0.960547	708.788910	0.011985	0.010040
RS	13	0.132350	0.960547	744.760304	0.012593	0.010792
RS	14	0.147918	1.313480	573.021828	0.009689	0.008499
RS	15	0.164529	1.313480	603.716343	0.010208	0.009095
RS	16	0.182252	1.859212	449.921251	0.007608	0.006906
RS	17	0.201163	1.859212	475.261539	0.008036	0.007354
RS	18	0.221342	2.429767	384.405699	0.006500	0.006028
RS	19	0.242872	2.429767	406.631647	0.006876	0.006407
RS	20	0.265845	2.758322	378.914525	0.006407	0.006028
RS	21	0.290357	2.758322	400.840718	0.006778	0.006408
RS	22	0.316511	2.708255	431.585516	0.007298	0.006958
RS	23	0.344418	2.708255	455.927726	0.007709	0.007410
RS	24	0.374194	2.377599	547.812423	0.009263	0.008986
RS	25	0.405965	2.377599	576.936404	0.009755	0.009571
RS	26	0.439866	1.960210	735.154195	0.012431	0.012315
RS	27	0.476037	1.960210	770.256121	0.013024	0.013070
RS	28	0.514632	1.592153	989.985451	0.016740	0.016957
RS	29	0.555813	1.592153	1029.462200	0.017407	0.017855
RS	30	0.599753	1.328965	1276.597085	0.021586	0.022322
RS	31	0.646638	1.328965	1314.829079	0.022232	0.023223
RS	32	0.696663	1.170748	1529.451637	0.025862	0.027170
RS	33	0.750040	1.170748	1558.796621	0.026358	0.027869
RS	34	0.806994	1.094671	1690.877187	0.028591	0.030329
RS	35	0.867763	1.094671	1706.039772	0.028847	0.030694
RS	36	0.932605	1.078507	1739.783995	0.029418	0.031346
RS	37	1.001790	1.078507	1740.134947	0.029424	0.031371
RS	38	1.075611	1.107288	1689.501078	0.028568	0.030470
RS	39	1.154378	1.107288	1678.061098	0.028374	0.030234
RS	40	1.238423	1.168737	1574.810146	0.026629	0.028371
RS	41	1.328099	1.168737	1555.521995	0.026302	0.027978
RS	42	1.423783	1.246620	1436.907870	0.024297	0.025843
RS	43	1.525878	1.246620	1412.147354	0.023878	0.025368
RS	44	1.634813	1.320272	1306.532880	0.022092	0.023487
RS	45	1.751047	1.320272	1276.304569	0.021581	0.022950
RS	46	1.875070	1.372506	1194.489177	0.020198	0.021519
RS	47	2.007401	1.372506	1157.213100	0.019567	0.020890
RS	48	2.148599	1.397780	1094.790218	0.018512	0.019821
RS	49	2.299258	1.397780	1048.668351	0.017732	0.019052
RS	50	2.460010	1.401582	994.702916	0.016819	0.018136
RS	51	2.631534	1.401582	938.971547	0.015877	0.017191
RS	52	2.814549	1.393953	883.589224	0.014941	0.016239
RS	53	3.009827	1.393953	819.386821	0.013855	0.015122
RS	54	3.218189	1.383654	757.895187	0.012815	0.014038
RS	55	3.440511	1.383654	688.438630	0.011641	0.012801
RS	56	3.677728	1.383654	618.628712	0.010460	0.011544
RS	57	3.930840	1.383654	549.526307	0.009292	0.010288
RS	58	4.200910	1.523442	441.999880	0.007474	0.008320
RS	59	4.489076	1.523442	390.386507	0.006601	0.007366
RS	60	4.796549	1.523442	340.450933	0.005757	0.006439
RS	61	5.124622	1.523442	292.907510	0.004953	0.005552
RS	62	5.474677	1.523442	248.385878	0.004200	0.004720
RS	63	5.848186	1.523442	925.549862	0.015650	0.017760
PA	4+25*2+4+6 0.146124139 0.046529854 5.848186422 0.283390989 0.793093100 1.186630239 0.874867460 0.808242507 0.960547171 1.313480460 1.859212090 2.429767335 2.758321680 2.708255050 2.377598740 1.960209630 1.592153034 1.328965150 1.170747709 1.094670556 1.078507157 1.107288288 1.168737064 1.246619959 1.320271772 1.372505951 1.397779827 1.401581838 1.393953156 1.383653913 1.523442041
//
IT	3936
RD	25
LK	-429421.946909
QD	-103.308961 -> -96.949402
RI	0.0225077129
TR	0.145104	0.046788
MT	5.875044
MM	C_pi: 1.253614, n_recomb: 59895.481820
RS	0	0.000000	0.283972	1358.487352	0.022681	0.004551
RS	1	0.006708	0.283972	1414.883646	0.023623	0.019956
RS	2	0.013865	0.283972	1471.226589	0.024563	0.025696
RS	3	0.021503	0.283972	1527.160739	0.025497	0.025268
RS	4	0.029653	0.804464	564.082738	0.009418	0.009158
RS	5	0.038350	0.804464	595.357381	0.009940	0.008770
RS	6	0.047630	1.216667	416.037285	0.006946	0.005594
RS	7	0.057533	1.216667	440.330534	0.007352	0.005686
RS	8	0.068100	0.881911	641.463333	0.010710	0.008211
RS	9	0.079375	0.881911	675.689849	0.011281	0.008876
RS	10	0.091407	0.805248	778.288530	0.012994	0.010392
RS	11	0.104247	0.805248	817.174626	0.013643	0.011202
RS	12	0.117947	0.954189	724.314333	0.012093	0.010145
RS	13	0.132566	0.954189	761.026020	0.012706	0.010904
RS	14	0.148166	1.309100	583.589100	0.009743	0.008556
RS	15	0.164812	1.309100	614.851063	0.010265	0.009157
RS	16	0.182575	1.865840	455.088884	0.007598	0.006904
RS	17	0.201530	1.865840	480.762563	0.008027	0.007355
RS	18	0.221756	2.455752	386.157604	0.006447	0.005986
RS	19	0.243338	2.455752	408.546192	0.006821	0.006365
RS	20	0.266368	2.801858	378.856359	0.006325	0.005959
RS	21	0.290943	2.801858	400.857494	0.006693	0.006336
RS	22	0.317167	2.756879	430.776103	0.007192	0.006865
RS	23	0.345149	2.756879	455.180078	0.007600	0.007311
RS	24	0.375008	2.418928	547.360547	0.009139	0.008872
RS	25	0.406871	2.418928	576.618750	0.009627	0.009449
RS	26	0.440870	1.989506	736.725927	0.012300	0.012188
RS	27	0.477150	1.989506	772.136444	0.012891	0.012933
RS	28	0.515864	1.610643	995.972908	0.016629	0.016837
RS	29	0.557175	1.610643	1036.001924	0.017297	0.017727
RS	30	0.601256	1.340045	1289.245808	0.021525	0.022237
RS	31	0.648295	1.340045	1328.205046	0.022175	0.023136
RS	32	0.698488	1.177616	1549.161815	0.025864	0.027138
RS	33	0.752049	1.177616	1579.192837	0.026366	0.027839
RS	34	0.809202	1.099611	1715.596641	0.028643	0.030341
RS	35	0.870189	1.099611	1731.215942	0.028904	0.030710
RS	36	0.935266	1.083086	1766.153118	0.029487	0.031375
RS	37	1.004709	1.083086	1766.718961	0.029497	0.031406
RS	38	1.078810	1.112693	1714.465098	0.028624	0.030489
RS	39	1.157881	1.112693	1703.129004	0.028435	0.030261
RS	40	1.242257	1.175901	1596.681122	0.026658	0.028367
RS	41	1.332292	1.175901	1577.527801	0.026338	0.027984
RS	42	1.428366	1.256064	1455.601443	0.024302	0.025821
RS	43	1.530885	1.256064	1431.060059	0.023893	0.025359
RS	44	1.640280	1.331847	1323.042941	0.022089	0.023461
RS	45	1.757014	1.331847	1293.075017	0.021589	0.022938
RS	46	1.881577	1.385417	1210.071880	0.020203	0.021505
RS	47	2.014496	1.385417	1172.998068	0.019584	0.020890
RS	48	2.156331	1.411008	1110.340772	0.018538	0.019832
RS	49	2.307679	1.411008	1064.243634	0.017768	0.019074
RS	50	2.469180	1.414358	1010.478681	0.016871	0.018175
RS	51	2.641514	1.414358	954.487960	0.015936	0.017240
RS	52	2.825407	1.405963	899.221661	0.015013	0.016303
RS	53	3.021635	1.405963	834.422662	0.013931	0.015192
RS	54	3.231026	1.394892	772.673078	0.012900	0.014118
RS	55	3.454463	1.394892	702.301585	0.011725	0.012882
RS	56	3.692887	1.394892	631.496338	0.010543	0.011624
RS	57	3.947303	1.394892	561.335461	0.009372	0.010367
RS	58	4.218786	1.539706	450.766289	0.007526	0.008370
RS	59	4.508478	1.539706	398.593176	0.006655	0.007419
RS	60	4.817602	1.539706	348.033078	0.005811	0.006493
RS	61	5.147462	1.539706	299.815303	0.005006	0.005606
RS	62	5.499448	1.539706	254.586346	0.004251	0.004772
RS	63	5.875044	1.539706	954.538301	0.015937	0.018068
PA	4+25*2+4+6 0.145104479 0.046787503 5.875043742 0.283972122 0.804464104 1.216667292 0.881910946 0.805248334 0.954189332 1.309100004 1.865839874 2.455752491 2.801858441 2.756878716 2.418927640 1.989505956 1.610642536 1.340044761 1.177616212 1.099610571 1.083086237 1.112692857 1.175900563 1.256063743 1.331846764 1.385416520 1.411008118 1.414358232 1.405962751 1.394891905 1.539705531
//
CC
CC	Brief Description of the file format:
CC	  CC  comments
CC	  MM  useful-messages
CC	  RD  round-of-iterations
CC	  LL  \log[P(sequence)]
CC	  QD  Q-before-opt Q-after-opt
CC	  TR  \theta_0 \rho_0
CC	  RS  k t_k \lambda_k \pi_k \sum_{l\not=k}A_{kl} A_{kk}
CC	  DC  begin end best-k t_k+\Delta_k max-prob
CC
MM	Version: 0.6.5-r67
MM	pattern:4+25*2+4+6, n:63, n_free_lambdas:28
MM	n_iterations:25, skip:1, max_t:5, theta/rho:5
MM	is_decoding:0
MM	n_seqs:15, sum_L:1093602, sum_n:186267
RD	0
LK	0.000000
QD	0.000000 -> 0.000000
RI	inf
TR	0.186720	0.037344
MT	5.000000
MM	C_pi: 1.000000, n_recomb: 40090.976566
RS	0	0.000000	1.000000	252.648666	0.006302	0.000000
RS	1	0.006440	1.000000	267.170462	0.006664	0.000000
RS	2	0.013294	1.000000	282.408289	0.007044	0.000000
RS	3	0.020590	1.000000	298.381750	0.007443	0.000000
RS	4	0.028356	1.000000	315.108696	0.007860	0.000000
RS	5	0.036622	1.000000	332.604808	0.008296	0.000000
RS	6	0.045421	1.000000	350.883134	0.008752	0.000000
RS	7	0.054785	1.000000	369.953566	0.009228	0.000000
RS	8	0.064753	1.000000	389.822272	0.009723	0.000000
RS	9	0.075363	1.000000	410.491055	0.010239	0.000000
RS	10	0.086656	1.000000	431.956667	0.010774	0.000000
RS	11	0.098677	1.000000	454.210054	0.011329	0.000000
RS	12	0.111471	1.000000	477.235542	0.011904	0.000000
RS	13	0.125090	1.000000	501.009964	0.012497	0.000000
RS	14	0.139585	1.000000	525.501730	0.013108	0.000000
RS	15	0.155014	1.000000	550.669846	0.013736	0.000000
RS	16	0.171437	1.000000	576.462889	0.014379	0.000000
RS	17	0.188917	1.000000	602.817953	0.015036	0.000000
RS	18	0.207523	1.000000	629.659567	0.015706	0.000000
RS	19	0.227327	1.000000	656.898618	0.016385	0.000000
RS	20	0.248406	1.000000	684.431295	0.017072	0.000000
RS	21	0.270843	1.000000	712.138079	0.017763	0.000000
RS	22	0.294725	1.000000	739.882815	0.018455	0.000000
RS	23	0.320144	1.000000	767.511902	0.019144	0.000000
RS	24	0.347201	1.000000	794.853655	0.019826	0.000000
RS	25	0.376000	1.000000	821.717873	0.020496	0.000000
RS	26	0.406654	1.000000	847.895695	0.021149	0.000000
RS	27	0.439282	1.000000	873.159781	0.021779	0.000000
RS	28	0.474011	1.000000	897.264918	0.022381	0.000000
RS	29	0.510976	1.000000	919.949094	0.022947	0.000000
RS	30	0.550322	1.000000	940.935137	0.023470	0.000000
RS	31	0.592202	1.000000	959.932993	0.023944	0.000000
RS	32	0.636779	1.000000	976.642696	0.024361	0.000000
RS	33	0.684227	1.000000	990.758126	0.024713	0.000000
RS	34	0.734730	1.000000	1001.971569	0.024992	0.000000
RS	35	0.788485	1.000000	1009.979147	0.025192	0.000000
RS	36	0.845702	1.000000	1014.487094	0.025305	0.000000
RS	37	0.906604	1.000000	1015.218871	0.025323	0.000000
RS	38	0.971428	1.000000	1011.923033	0.025241	0.000000
RS	39	1.040426	1.000000	1004.381743	0.025053	0.000000
RS	40	1.113868	1.000000	992.419747	0.024754	0.000000
RS	41	1.192040	1.000000	975.913569	0.024342	0.000000
RS	42	1.275245	1.000000	954.800622	0.023816	0.000000
RS	43	1.363809	1.000000	929.087860	0.023174	0.000000
RS	44	1.458076	1.000000	898.859524	0.022420	0.000000
RS	45	1.558414	1.000000	864.283510	0.021558	0.000000
RS	46	1.665214	1.000000	825.615818	0.020594	0.000000
RS	47	1.778891	1.000000	783.202553	0.019536	0.000000
RS	48	1.899889	1.000000	737.478975	0.018395	0.000000
RS	49	2.028679	1.000000	688.965150	0.017185	0.000000
RS	50	2.165763	1.000000	638.257866	0.015920	0.000000
RS	51	2.311675	1.000000	586.018656	0.014617	0.000000
RS	52	2.466983	1.000000	532.957970	0.013294	0.000000
RS	53	2.632293	1.000000	479.815793	0.011968	0.000000
RS	54	2.808249	1.000000	427.339312	0.010659	0.000000
RS	55	2.995536	1.000000	376.258496	0.009385	0.000000
RS	56	3.194884	1.000000	327.260786	0.008163	0.000000
RS	57	3.407070	1.000000	280.966260	0.007008	0.000000
RS	58	3.632920	1.000000	237.904852	0.005934	0.000000
RS	59	3.873315	1.000000	198.497177	0.004951	0.000000
RS	60	4.129191	1.000000	163.040447	0.004067	0.000000
RS	61	4.401545	1.000000	131.700660	0.003285	0.000000
RS	62	4.691438	1.000000	104.511842	0.002607	0.000000
RS	63	5.000000	1.000000	294.888078	0.007355	0.000000
PA	4+25*2+4+6 0.186720383 0.037344077 5.000000000 1.000000000 1.000000000 1.000000000 1.000000000 1.000000000 1.000000000 1.000000000 1.000000000 1.000000000 1.000000000 1.000000000 1.000000000 1.000000000 1.000000000 1.000000000 1.000000000 1.000000000 1.000000000 1.000000000 1.000000000 1.000000000 1.000000000 1.000000000 1.000000000 1.000000000 1.000000000 1.000000000 1.000000000
//
IT	4037
RD	1
LK	-456118.174018
QD	-310.187898 -> -251.244258
RI	0.0140643705
TR	0.186322	0.038328
MT	4.976196
MM	C_pi: 1.003055, n_recomb: 41250.711643
RS	0	0.000000	0.669695	386.875514	0.009379	0.002162
RS	1	0.006432	0.669695	407.749565	0.009885	0.009731
RS	2	0.013278	0.669695	429.479493	0.010411	0.012760
RS	3	0.020564	0.669695	452.064539	0.010959	0.011408
RS	4	0.028318	0.791613	402.646779	0.009761	0.010410
RS	5	0.036572	0.791613	424.027276	0.010279	0.009203
RS	6	0.045356	0.884104	399.801911	0.009692	0.008636
RS	7	0.054705	0.884104	420.975791	0.010205	0.008599
RS	8	0.064656	0.949680	412.548217	0.010001	0.008705
RS	9	0.075246	0.949680	434.149199	0.010525	0.008853
RS	10	0.086518	1.007425	430.535688	0.010437	0.009008
RS	11	0.098515	1.007425	452.737373	0.010975	0.009123
RS	12	0.111283	1.060100	452.228833	0.010963	0.009198
RS	13	0.124873	1.060100	475.117228	0.011518	0.009283
RS	14	0.139336	1.103108	479.438268	0.011623	0.009412
RS	15	0.154730	1.103108	503.131480	0.012197	0.009591
RS	16	0.171114	1.131939	514.183911	0.012465	0.009821
RS	17	0.188552	1.131939	538.808811	0.013062	0.010113
RS	18	0.207112	1.143194	558.542897	0.013540	0.010493
RS	19	0.226865	1.143194	584.188074	0.014162	0.010988
RS	20	0.247889	1.136848	613.698875	0.014877	0.011624
RS	21	0.270265	1.136848	640.319258	0.015523	0.012416
RS	22	0.294080	1.116848	679.054706	0.016462	0.013375
RS	23	0.319427	1.116848	706.351758	0.017123	0.014503
RS	24	0.346405	1.089005	752.175475	0.018234	0.015790
RS	25	0.375117	1.089005	779.504988	0.018897	0.017216
RS	26	0.405677	1.059278	828.730029	0.020090	0.018743
RS	27	0.438202	1.059278	855.067879	0.020729	0.020317
RS	28	0.472819	1.032486	902.924623	0.021889	0.021879
RS	29	0.509662	1.032486	926.923878	0.022470	0.023369
RS	30	0.548875	1.011226	968.904220	0.023488	0.024738
RS	31	0.590611	1.011226	989.032745	0.023976	0.025951
RS	32	0.635030	0.996058	1021.842175	0.024772	0.026984
RS	33	0.682307	0.996058	1036.539145	0.025128	0.027821
RS	34	0.732625	0.986618	1057.961420	0.025647	0.028451
RS	35	0.786179	0.986618	1065.786201	0.025837	0.028867
RS	36	0.843177	0.982281	1074.459248	0.026047	0.029066
RS	37	0.903842	0.982281	1074.233946	0.026042	0.029051
RS	38	0.968409	0.982197	1069.784910	0.025934	0.028829
RS	39	1.037128	0.982197	1060.708316	0.025714	0.028416
RS	40	1.110268	0.985262	1043.796361	0.025304	0.027827
RS	41	1.188112	0.985262	1025.509553	0.024860	0.027085
RS	42	1.270963	0.990162	997.628455	0.024185	0.026215
RS	43	1.359142	0.990162	970.235583	0.023520	0.025239
RS	44	1.452994	0.995550	933.310575	0.022625	0.024182
RS	45	1.552882	0.995550	897.384969	0.021754	0.023060
RS	46	1.659194	1.000353	853.335214	0.020687	0.021889
RS	47	1.772345	1.000353	809.950070	0.019635	0.020677
RS	48	1.892773	1.003935	760.576095	0.018438	0.019432
RS	49	2.020947	1.003935	711.347911	0.017245	0.018159
RS	50	2.157366	1.006082	658.489021	0.015963	0.016864
RS	51	2.302558	1.006082	605.581286	0.014681	0.015552
RS	52	2.457090	1.006923	551.290824	0.013364	0.014230
RS	53	2.621561	1.006923	497.325601	0.012056	0.012906
RS	54	2.796610	1.006671	443.997725	0.010763	0.011591
RS	55	2.982919	1.006671	391.818054	0.009498	0.010298
RS	56	3.181211	1.006671	341.628609	0.008282	0.009041
RS	57	3.392257	1.006671	294.071864	0.007129	0.007837
RS	58	3.616877	1.012104	248.514854	0.006024	0.006701
RS	59	3.855945	1.012104	208.248877	0.005048	0.005647
RS	60	4.110390	1.012104	171.843690	0.004166	0.004687
RS	61	4.381200	1.012104	139.500432	0.003382	0.003829
RS	62	4.669429	1.012104	111.288782	0.002698	0.003075
RS	63	4.976196	1.012104	320.802600	0.007777	0.009072
PA	4+25*2+4+6 0.186322084 0.038328023 4.976196289 0.669694901 0.791613102 0.884103775 0.949680388 1.007425308 1.060099602 1.103107512 1.131938934 1.143194199 1.136848450 1.116847992 1.089004517 1.059277534 1.032485962 1.011225700 0.996057510 0.986618042 0.982280731 0.982196748 0.985261917 0.990161896 0.995550036 1.000352859 1.003934860 1.006081581 1.006923378 1.006670952 1.012104094
//
IT	4479
RD	2
LK	-456011.379904
QD	-262.400761 -> -221.797253
RI	0.0159009220
TR	0.184568	0.039028
MT	4.998147
MM	C_pi: 1.007014, n_recomb: 42152.187555
RS	0	0.000000	0.550779	480.526010	0.011400	0.002237
RS	1	0.006439	0.550779	505.399085	0.011990	0.010153
RS	2	0.013293	0.550779	531.151230	0.012601	0.013371
RS	3	0.020588	0.550779	557.759051	0.013232	0.012647
RS	4	0.028353	0.687872	469.261358	0.011133	0.010367
RS	5	0.036618	0.687872	493.404358	0.011705	0.009779
RS	6	0.045416	0.808925	441.255272	0.010468	0.008674
RS	7	0.054779	0.808925	464.178288	0.011012	0.008969
RS	8	0.064746	0.902222	437.763347	0.010385	0.008712
RS	9	0.075354	0.902222	460.429664	0.010923	0.009093
RS	10	0.086646	0.994798	439.138283	0.010418	0.008912
RS	11	0.098664	0.994798	461.734716	0.010954	0.009188
RS	12	0.111457	1.089301	443.287841	0.010516	0.008937
RS	13	0.125073	1.089301	465.911404	0.011053	0.009131
RS	14	0.139566	1.173890	454.265102	0.010777	0.008981
RS	15	0.154992	1.173890	477.150328	0.011320	0.009215
RS	16	0.171412	1.235394	476.006621	0.011293	0.009238
RS	17	0.188889	1.235394	499.488935	0.011850	0.009540
RS	18	0.207491	1.262707	512.410707	0.012156	0.009814
RS	19	0.227291	1.262707	536.863277	0.012736	0.010278
RS	20	0.248366	1.253442	566.027476	0.013428	0.010921
RS	21	0.270798	1.253442	591.715121	0.014038	0.011641
RS	22	0.294675	1.215658	636.854746	0.015108	0.012725
RS	23	0.320089	1.215658	663.731762	0.015746	0.013745
RS	24	0.347139	1.162299	722.127412	0.017131	0.015279
RS	25	0.375932	1.162299	749.656594	0.017785	0.016576
RS	26	0.406578	1.106207	815.803973	0.019354	0.018453
RS	27	0.439198	1.106207	842.856696	0.019996	0.019894
RS	28	0.473918	1.056951	908.937870	0.021563	0.021858
RS	29	0.510874	1.056951	933.866948	0.022155	0.023222
RS	30	0.550210	1.019030	992.194830	0.023538	0.024973
RS	31	0.592078	1.019030	1013.086393	0.024034	0.026074
RS	32	0.636643	0.992846	1058.215983	0.025105	0.027405
RS	33	0.684077	0.992846	1073.183391	0.025460	0.028145
RS	34	0.734566	0.977265	1101.804969	0.026139	0.028959
RS	35	0.788306	0.977265	1109.240608	0.026315	0.029294
RS	36	0.845506	0.970924	1119.771634	0.026565	0.029552
RS	37	0.906389	0.970924	1118.545625	0.026536	0.029475
RS	38	0.971193	0.972229	1111.319924	0.026364	0.029206
RS	39	1.040170	0.972229	1100.880056	0.026117	0.028752
RS	40	1.113588	0.979206	1078.075529	0.025576	0.028047
RS	41	1.191734	0.979206	1058.421940	0.025110	0.027289
RS	42	1.274912	0.989479	1023.474382	0.024280	0.026281
RS	43	1.363446	0.989479	995.043196	0.023606	0.025311
RS	44	1.457681	1.000561	951.648557	0.022576	0.024136
RS	45	1.557984	1.000561	915.197577	0.021712	0.023038
RS	46	1.664745	1.010414	866.354375	0.020553	0.021790
RS	47	1.778382	1.010414	822.946914	0.019523	0.020614
RS	48	1.899335	1.017806	770.719675	0.018284	0.019336
RS	49	2.028077	1.017806	721.798620	0.017124	0.018104
RS	50	2.165109	1.022312	667.684850	0.015840	0.016812
RS	51	2.310965	1.022312	615.154714	0.014594	0.015538
RS	52	2.466213	1.024197	560.561216	0.013299	0.014239
RS	53	2.631458	1.024197	506.797573	0.012023	0.012946
RS	54	2.807343	1.023987	453.483692	0.010758	0.011660
RS	55	2.994554	1.023987	401.172833	0.009517	0.010387
RS	56	3.193820	1.023987	350.693625	0.008320	0.009145
RS	57	3.405917	1.023987	302.703585	0.007181	0.007949
RS	58	3.631672	1.035439	255.245458	0.006055	0.006785
RS	59	3.871964	1.035439	214.836597	0.005097	0.005744
RS	60	4.127728	1.035439	178.111742	0.004225	0.004790
RS	61	4.399962	1.035439	145.307506	0.003447	0.003932
RS	62	4.689725	1.035439	116.531869	0.002765	0.003174
RS	63	4.998147	1.035439	343.014641	0.008138	0.009565
PA	4+25*2+4+6 0.184568389 0.039028048 4.998147388 0.550779342 0.687872118 0.808924989 0.902222452 0.994797616 1.089301283 1.173890111 1.235393866 1.262706844 1.253442050 1.215657644 1.162299023 1.106207149 1.056950955 1.019030428 0.992845850 0.977265374 0.970924080 0.972229368 0.979205838 0.989478937 1.000560775 1.010414335 1.017805822 1.022312166 1.024196599 1.023986765 1.035438654
//
IT	4498
RD	3
LK	-455934.828626
QD	-235.535516 -> -203.128575
RI	0.0174439220
TR	0.182265	0.039570
MT	5.041904
MM	C_pi: 1.015481, n_recomb: 43077.733273
RS	0	0.000000	0.506011	535.208160	0.012424	0.002267
RS	1	0.006454	0.506011	562.371496	0.013055	0.010302
RS	2	0.013324	0.506011	590.416663	0.013706	0.013569
RS	3	0.020637	0.506011	619.305692	0.014376	0.013132
RS	4	0.028423	0.634159	518.700501	0.012041	0.010469
RS	5	0.036711	0.634159	544.869055	0.012649	0.010193
RS	6	0.045534	0.761597	476.764620	0.011068	0.008810
RS	7	0.054926	0.761597	501.209830	0.011635	0.009285
RS	8	0.064925	0.864378	464.264490	0.010777	0.008832
RS	9	0.075568	0.864378	488.090585	0.011330	0.009357
RS	10	0.086899	0.977192	453.897664	0.010537	0.008939
RS	11	0.098961	0.977192	477.190866	0.011077	0.009326
RS	12	0.111801	1.103924	444.083583	0.010309	0.008810
RS	13	0.125470	1.103924	466.869684	0.010838	0.009082
RS	14	0.140021	1.226587	441.693724	0.010253	0.008687
RS	15	0.155512	1.226587	464.256188	0.010777	0.008962
RS	16	0.172001	1.322054	452.595925	0.010506	0.008795
RS	17	0.189556	1.322054	475.416506	0.011036	0.009107
RS	18	0.208243	1.368543	482.131186	0.011192	0.009272
RS	19	0.228136	1.368543	505.807758	0.011742	0.009716
RS	20	0.249312	1.358969	533.851246	0.012393	0.010338
RS	21	0.271856	1.358969	558.912234	0.012975	0.011007
RS	22	0.295854	1.305174	608.377457	0.014123	0.012165
RS	23	0.321401	1.305174	635.016133	0.014741	0.013107
RS	24	0.348597	1.228030	703.076300	0.016321	0.014814
RS	25	0.377548	1.228030	730.887191	0.016967	0.016019
RS	26	0.408368	1.147855	810.870191	0.018823	0.018163
RS	27	0.441176	1.147855	838.665264	0.019469	0.019513
RS	28	0.476102	1.078859	920.222403	0.021362	0.021797
RS	29	0.513282	1.078859	946.091211	0.021962	0.023083
RS	30	0.552861	1.026950	1018.560275	0.023645	0.025142
RS	31	0.594995	1.026950	1040.225568	0.024148	0.026178
RS	32	0.639848	0.991977	1095.973028	0.025442	0.027750
RS	33	0.687595	0.991977	1111.232754	0.025796	0.028437
RS	34	0.738424	0.971853	1145.783345	0.026598	0.029390
RS	35	0.792533	0.971853	1152.876348	0.026763	0.029684
RS	36	0.850135	0.964474	1164.365854	0.027029	0.029971
RS	37	0.911453	0.964474	1162.228478	0.026980	0.029864
RS	38	0.976729	0.967629	1151.651593	0.026734	0.029530
RS	39	1.046218	0.967629	1139.995316	0.026464	0.029060
RS	40	1.120191	0.978642	1111.036632	0.025791	0.028232
RS	41	1.198939	0.978642	1090.216654	0.025308	0.027474
RS	42	1.282768	0.994255	1048.205008	0.024333	0.026328
RS	43	1.372007	0.994255	1018.962550	0.023654	0.025376
RS	44	1.467006	1.010962	969.273321	0.022501	0.024084
RS	45	1.568136	1.010962	932.512011	0.021647	0.023018
RS	46	1.675792	1.025814	879.106952	0.020407	0.021694
RS	47	1.790396	1.025814	835.849266	0.019403	0.020558
RS	48	1.912396	1.036981	780.970333	0.018129	0.019248
RS	49	2.042270	1.036981	732.472980	0.017004	0.018058
RS	50	2.180525	1.043821	677.236419	0.015721	0.016767
RS	51	2.327703	1.043821	625.149405	0.014512	0.015532
RS	52	2.484380	1.046725	570.318739	0.013239	0.014253
RS	53	2.651167	1.046725	516.782972	0.011997	0.012991
RS	54	2.828719	1.046560	463.494507	0.010759	0.011730
RS	55	3.017729	1.046560	411.052866	0.009542	0.010476
RS	56	3.218938	1.046560	360.272743	0.008363	0.009248
RS	57	3.433131	1.046560	311.828130	0.007239	0.008061
RS	58	3.661149	1.064256	262.374520	0.006091	0.006866
RS	59	3.903881	1.064256	221.795334	0.005149	0.005837
RS	60	4.162279	1.064256	184.722301	0.004288	0.004890
RS	61	4.437353	1.064256	151.427641	0.003515	0.004033
RS	62	4.730180	1.064256	122.057841	0.002833	0.003271
RS	63	5.041904	1.064256	366.607784	0.008510	0.010052
PA	4+25*2+4+6 0.182265246 0.039569502 5.041904225 0.506011082 0.634158677 0.761596856 0.864377566 0.977191876 1.103923976 1.226586512 1.322053675 1.368542548 1.358968603 1.305174022 1.228030388 1.147854913 1.078858544 1.026949814 0.991976640 0.971853291 0.964473944 0.967629114 0.978641680 0.994255174 1.010961654 1.025813846 1.036980631 1.043820845 1.046725338 1.046560448 1.064256089
//
IT	3822
RD	4
LK	-455872.501471
QD	-216.819355 -> -189.089576
RI	0.0180351736
TR	0.179761	0.040017
MT	5.096383
MM	C_pi: 1.027638, n_recomb: 44065.903293
RS	0	0.000000	0.493252	562.835290	0.012773	0.002271
RS	1	0.006471	0.493252	591.276729	0.013418	0.010310
RS	2	0.013362	0.493252	620.616591	0.014084	0.013559
RS	3	0.020698	0.493252	650.810747	0.014769	0.013210
RS	4	0.028509	0.606227	555.613507	0.012609	0.010609
RS	5	0.036825	0.606227	583.351809	0.013238	0.010481
RS	6	0.045680	0.731574	507.749603	0.011523	0.008974
RS	7	0.055108	0.731574	533.568321	0.012108	0.009548
RS	8	0.065146	0.834710	491.446057	0.011153	0.009005
RS	9	0.075833	0.834710	516.493443	0.011721	0.009623
RS	10	0.087212	0.958729	472.645034	0.010726	0.009040
RS	11	0.099327	0.958729	496.834276	0.011275	0.009506
RS	12	0.112227	1.110346	451.013782	0.010235	0.008769
RS	13	0.125961	1.110346	474.242701	0.010762	0.009099
RS	14	0.140584	1.267439	436.886157	0.009914	0.008486
RS	15	0.156153	1.267439	459.445139	0.010426	0.008792
RS	16	0.172730	1.397147	438.244727	0.009945	0.008452
RS	17	0.190380	1.397147	460.727686	0.010455	0.008772
RS	18	0.209172	1.465118	461.667352	0.010477	0.008831
RS	19	0.229180	1.465118	484.862786	0.011003	0.009260
RS	20	0.250483	1.457420	511.439326	0.011606	0.009849
RS	21	0.273165	1.457420	536.108704	0.012166	0.010478
RS	22	0.297314	1.389112	588.752171	0.013361	0.011678
RS	23	0.323026	1.389112	615.314327	0.013964	0.012560
RS	24	0.350402	1.289520	691.349926	0.015689	0.014395
RS	25	0.379550	1.289520	719.544574	0.016329	0.015529
RS	26	0.410584	1.186882	811.558667	0.018417	0.017883
RS	27	0.443626	1.186882	840.169709	0.019066	0.019166
RS	28	0.478807	1.099967	935.652569	0.021233	0.021715
RS	29	0.516265	1.099967	962.532814	0.021843	0.022947
RS	30	0.556146	1.035766	1047.977045	0.023782	0.025266
RS	31	0.598609	1.035766	1070.495639	0.024293	0.026262
RS	32	0.643819	0.993326	1136.044355	0.025781	0.028037
RS	33	0.691955	0.993326	1151.683824	0.026135	0.028693
RS	34	0.743206	0.969519	1191.621382	0.027042	0.029760
RS	35	0.797775	0.969519	1198.467331	0.027197	0.030031
RS	36	0.855874	0.961529	1210.577448	0.027472	0.030335
RS	37	0.917733	0.961529	1207.636810	0.027405	0.030212
RS	38	0.983596	0.966624	1193.538337	0.027085	0.029810
RS	39	1.053721	0.966624	1180.788692	0.026796	0.029335
RS	40	1.128384	0.981565	1145.646186	0.025998	0.028387
RS	41	1.207878	0.981565	1123.788919	0.025502	0.027637
RS	42	1.292518	1.002331	1074.805152	0.024391	0.026360
RS	43	1.382634	1.002331	1044.861904	0.023711	0.025430
RS	44	1.478583	1.024483	989.027780	0.022444	0.024029
RS	45	1.580741	1.024483	952.018942	0.021604	0.022996
RS	46	1.689510	1.044189	894.187131	0.020292	0.021602
RS	47	1.805318	1.044189	851.075360	0.019314	0.020506
RS	48	1.928621	1.059013	793.611536	0.018010	0.019166
RS	49	2.059903	1.059013	745.466280	0.016917	0.018017
RS	50	2.199681	1.068081	689.090030	0.015638	0.016728
RS	51	2.348505	1.068081	637.320526	0.014463	0.015531
RS	52	2.506959	1.071911	582.165299	0.013211	0.014271
RS	53	2.675669	1.071911	528.698161	0.011998	0.013038
RS	54	2.855296	1.071700	475.309449	0.010786	0.011800
RS	55	3.046548	1.071700	422.561814	0.009589	0.010564
RS	56	3.250176	1.071700	371.307841	0.008426	0.009349
RS	57	3.466983	1.071700	322.240278	0.007313	0.008171
RS	58	3.697820	1.095703	270.588065	0.006141	0.006942
RS	59	3.943596	1.095703	229.685725	0.005212	0.005926
RS	60	4.205277	1.095703	192.127025	0.004360	0.004985
RS	61	4.483892	1.095703	158.219315	0.003591	0.004129
RS	62	4.780539	1.095703	128.146849	0.002908	0.003365
RS	63	5.096383	1.095703	392.368340	0.008904	0.010531
PA	4+25*2+4+6 0.179761432 0.040016810 5.096382655 0.493252178 0.606227479 0.731574248 0.834710173 0.958729088 1.110345958 1.267439352 1.397147437 1.465117974 1.457419617 1.389112349 1.289519977 1.186881888 1.099967039 1.035766154 0.993325668 0.969518603 0.961528764 0.966624182 0.981564792 1.002330956 1.024482587 1.044188621 1.059012771 1.068081325 1.071911308 1.071699533 1.095702970
//
IT	4850
RD	5
LK	-455818.615935
QD	-202.073474 -> -177.514739
RI	0.0179025824
TR	0.177227	0.040407
MT	5.155581
MM	C_pi: 1.042046, n_recomb: 45098.104976
RS	0	0.000000	0.496008	574.247600	0.012733	0.002261
RS	1	0.006491	0.496008	603.395846	0.013380	0.010247
RS	2	0.013403	0.496008	633.473520	0.014047	0.013452
RS	3	0.020763	0.496008	664.436026	0.014733	0.013087
RS	4	0.028601	0.592671	583.471397	0.012938	0.010743
RS	5	0.036948	0.592671	612.480160	0.013581	0.010674
RS	6	0.045837	0.712571	534.967388	0.011862	0.009134
RS	7	0.055303	0.712571	562.041562	0.012463	0.009759
RS	8	0.065383	0.811216	518.700886	0.011502	0.009199
RS	9	0.076118	0.811216	544.995129	0.012085	0.009879
RS	10	0.087549	0.940681	493.891068	0.010951	0.009183
RS	11	0.099722	0.940681	519.099447	0.011510	0.009709
RS	12	0.112685	1.111566	461.845038	0.010241	0.008784
RS	13	0.126490	1.111566	485.695678	0.010770	0.009159
RS	14	0.141190	1.299686	436.935589	0.009689	0.008349
RS	15	0.156845	1.299686	459.694904	0.010193	0.008679
RS	16	0.173516	1.463378	429.529923	0.009524	0.008180
RS	17	0.191269	1.463378	451.882772	0.010020	0.008507
RS	18	0.210174	1.554614	447.326382	0.009919	0.008464
RS	19	0.230307	1.554614	470.230958	0.010427	0.008881
RS	20	0.251746	1.550699	495.130600	0.010979	0.009430
RS	21	0.274576	1.550699	519.560190	0.011521	0.010027
RS	22	0.298889	1.469193	574.625491	0.012742	0.011250
RS	23	0.324779	1.469193	601.213118	0.013331	0.012083
RS	24	0.352350	1.348225	684.073321	0.015169	0.014013
RS	25	0.381710	1.348225	712.712740	0.015804	0.015090
RS	26	0.412976	1.224333	815.515290	0.018083	0.017616
RS	27	0.446272	1.224333	844.987633	0.018737	0.018845
RS	28	0.481728	1.120800	953.350247	0.021139	0.021617
RS	29	0.519486	1.120800	981.294980	0.021759	0.022810
RS	30	0.559695	1.045461	1078.983574	0.023925	0.025355
RS	31	0.602513	1.045461	1102.424757	0.024445	0.026323
RS	32	0.648111	0.996403	1177.323846	0.026106	0.028277
RS	33	0.696668	0.996403	1193.426276	0.026463	0.028914
RS	34	0.748377	0.969411	1238.515516	0.027463	0.030081
RS	35	0.803442	0.969411	1245.207199	0.027611	0.030338
RS	36	0.862081	0.960993	1257.845909	0.027891	0.030654
RS	37	0.924527	0.960993	1254.202874	0.027811	0.030523
RS	38	0.991025	0.967974	1236.586082	0.027420	0.030056
RS	39	1.061840	0.967974	1222.850380	0.027115	0.029581
RS	40	1.137250	0.986650	1181.603170	0.026201	0.028520
RS	41	1.217556	0.986650	1158.812710	0.025695	0.027781
RS	42	1.303074	1.012334	1102.993542	0.024458	0.026382
RS	43	1.394142	1.012334	1072.430311	0.023780	0.025475
RS	44	1.491122	1.039716	1010.608459	0.022409	0.023973
RS	45	1.594396	1.039716	973.387297	0.021584	0.022973
RS	46	1.704373	1.064098	911.257178	0.020206	0.021516
RS	47	1.821488	1.064098	868.268156	0.019253	0.020457
RS	48	1.946205	1.082431	808.281300	0.017923	0.019092
RS	49	2.079017	1.082431	760.409068	0.016861	0.017982
RS	50	2.220449	1.093593	702.883148	0.015586	0.016696
RS	51	2.371061	1.093593	651.309746	0.014442	0.015534
RS	52	2.531449	1.098229	595.761230	0.013210	0.014292
RS	53	2.702246	1.098229	542.216948	0.012023	0.013087
RS	54	2.884130	1.097849	488.632902	0.010835	0.011871
RS	55	3.077819	1.097849	435.422539	0.009655	0.010652
RS	56	3.284080	1.097849	383.543455	0.008505	0.009448
RS	57	3.503729	1.097849	333.708605	0.007400	0.008277
RS	58	3.737634	1.128129	279.691837	0.006202	0.007016
RS	59	3.986721	1.128129	238.336211	0.005285	0.006012
RS	60	4.251975	1.128129	200.176978	0.004439	0.005077
RS	61	4.534446	1.128129	165.555565	0.003671	0.004222
RS	62	4.835252	1.128129	134.692736	0.002987	0.003455
RS	63	5.155581	1.128129	419.950584	0.009312	0.010998
PA	4+25*2+4+6 0.177227104 0.040407370 5.155580978 0.496007558 0.592670879 0.712570743 0.811215799 0.940680504 1.111565820 1.299685700 1.463378218 1.554613637 1.550698831 1.469192813 1.348224855 1.224333023 1.120800384 1.045460756 0.996403476 0.969411348 0.960993245 0.967973762 0.986649650 1.012334182 1.039716326 1.064097968 1.082430558 1.093593097 1.098229372 1.097848870 1.128129078
//
IT	3823
RD	6
LK	-455770.631272
QD	-189.677306 -> -167.533640
RI	0.0173696155
TR	0.174750	0.040764
MT	5.215999
MM	C_pi: 1.057572, n_recomb: 46151.385398
RS	0	0.000000	0.506605	576.863920	0.012499	0.002244
RS	1	0.006510	0.506605	606.402641	0.013139	0.010153
RS	2	0.013444	0.506605	636.909281	0.013800	0.013304
RS	3	0.020829	0.506605	668.341905	0.014482	0.012876
RS	4	0.028695	0.587704	604.649696	0.013101	0.010853
RS	5	0.037073	0.587704	634.714604	0.013753	0.010794
RS	6	0.045996	0.700974	558.810586	0.012108	0.009276
RS	7	0.055500	0.700974	587.032207	0.012720	0.009923
RS	8	0.065623	0.792428	545.501523	0.011820	0.009397
RS	9	0.076406	0.792428	573.038155	0.012416	0.010120
RS	10	0.087889	0.923496	516.629885	0.011194	0.009349
RS	11	0.100121	0.923496	542.928148	0.011764	0.009922
RS	12	0.113149	1.109297	475.180036	0.010296	0.008834
RS	13	0.127025	1.109297	499.765165	0.010829	0.009246
RS	14	0.141804	1.325321	440.093606	0.009536	0.008256
RS	15	0.157545	1.325321	463.183253	0.010036	0.008606
RS	16	0.174311	1.522395	424.418952	0.009196	0.007959
RS	17	0.192169	1.522395	446.773951	0.009681	0.008292
RS	18	0.211189	1.638268	436.913582	0.009467	0.008153
RS	19	0.231447	1.638268	459.647887	0.009960	0.008560
RS	20	0.253024	1.639815	482.723901	0.010460	0.009065
RS	21	0.276006	1.639815	507.006669	0.010986	0.009636
RS	22	0.300484	1.546283	563.936939	0.012219	0.010868
RS	23	0.326555	1.546283	590.605245	0.012797	0.011661
RS	24	0.354324	1.404845	679.408561	0.014721	0.013663
RS	25	0.383900	1.404845	708.515965	0.015352	0.014692
RS	26	0.415402	1.260646	821.136911	0.017792	0.017359
RS	27	0.448955	1.260646	851.483440	0.018450	0.018545
RS	28	0.484691	1.141468	971.914155	0.021059	0.021509
RS	29	0.522754	1.141468	1000.948331	0.021688	0.022670
RS	30	0.563296	1.055823	1110.337265	0.024059	0.025414
RS	31	0.606476	1.055823	1134.747660	0.024588	0.026363
RS	32	0.652467	1.000733	1218.703734	0.026407	0.028477
RS	33	0.701453	1.000733	1235.335534	0.026767	0.029101
RS	34	0.753627	0.970867	1285.472642	0.027853	0.030360
RS	35	0.809198	0.970867	1292.090604	0.027997	0.030608
RS	36	0.868386	0.962084	1305.281970	0.028283	0.030935
RS	37	0.931428	0.962084	1301.026577	0.028190	0.030801
RS	38	0.998573	0.970832	1279.985500	0.027734	0.030272
RS	39	1.070090	0.970832	1265.359261	0.027418	0.029800
RS	40	1.146262	0.993022	1218.146425	0.026395	0.028635
RS	41	1.227394	0.993022	1194.514377	0.025883	0.027909
RS	42	1.313806	1.023377	1132.029090	0.024529	0.026397
RS	43	1.405845	1.023377	1100.916744	0.023854	0.025513
RS	44	1.503875	1.055763	1033.279384	0.022389	0.023920
RS	45	1.608286	1.055763	995.878606	0.021579	0.022950
RS	46	1.719495	1.084630	929.587360	0.020142	0.021437
RS	47	1.837944	1.084630	886.707271	0.019213	0.020414
RS	48	1.964103	1.106309	824.277098	0.017860	0.019027
RS	49	2.098475	1.106309	776.621015	0.016828	0.017953
RS	50	2.241595	1.119421	717.964237	0.015557	0.016671
RS	51	2.394032	1.119421	666.499155	0.014442	0.015541
RS	52	2.556393	1.124736	610.528951	0.013229	0.014318
RS	53	2.729323	1.124736	556.803178	0.012065	0.013137
RS	54	2.913511	1.124056	502.977169	0.010898	0.011943
RS	55	3.109689	1.124056	449.192147	0.009733	0.010739
RS	56	3.318639	1.124056	396.582246	0.008593	0.009546
RS	57	3.541191	1.124056	345.881237	0.007494	0.008381
RS	58	3.778231	1.160517	289.388327	0.006270	0.007088
RS	59	4.030703	1.160517	247.489767	0.005363	0.006094
RS	60	4.299610	1.160517	208.653076	0.004521	0.005165
RS	61	4.586023	1.160517	173.252331	0.003754	0.004312
RS	62	4.891082	1.160517	141.543269	0.003067	0.003542
RS	63	5.215999	1.160517	448.853093	0.009726	0.011455
PA	4+25*2+4+6 0.174749886 0.040764055 5.215999172 0.506604841 0.587703770 0.700974044 0.792427670 0.923496050 1.109297267 1.325320561 1.522395117 1.638267582 1.639815034 1.546283066 1.404844909 1.260645848 1.141468220 1.055823378 1.000732789 0.970866516 0.962083849 0.970831893 0.993022418 1.023376852 1.055762592 1.084630475 1.106308886 1.119420647 1.124735786 1.124055952 1.160517471
//
IT	3849
RD	7
LK	-455727.231779
QD	-178.899398 -> -158.726506
RI	0.0166646298
TR	0.172374	0.041101
MT	5.275572
MM	C_pi: 1.073476, n_recomb: 47209.214096
RS	0	0.000000	0.521027	575.221208	0.012185	0.002224
RS	1	0.006529	0.521027	604.982544	0.012815	0.010048
RS	2	0.013484	0.521027	635.752199	0.013467	0.013148
RS	3	0.020893	0.521027	667.492331	0.014139	0.012640
RS	4	0.028786	0.588195	620.770147	0.013149	0.010933
RS	5	0.037194	0.588195	651.725852	0.013805	0.010860
RS	6	0.046151	0.694641	579.541616	0.012276	0.009393
RS	7	0.055693	0.694641	608.806881	0.012896	0.010044
RS	8	0.065858	0.777344	571.458825	0.012105	0.009587
RS	9	0.076687	0.777344	600.212181	0.012714	0.010340
RS	10	0.088222	0.907382	540.177769	0.011442	0.009526
RS	11	0.100511	0.907382	567.601560	0.012023	0.010139
RS	12	0.113602	1.104651	490.141279	0.010382	0.008908
RS	13	0.127547	1.104651	515.531470	0.010920	0.009352
RS	14	0.142403	1.345715	445.303203	0.009433	0.008194
RS	15	0.158230	1.345715	468.807346	0.009930	0.008562
RS	16	0.175089	1.575333	421.696953	0.008933	0.007776
RS	17	0.193049	1.575333	444.139875	0.009408	0.008114
RS	18	0.212181	1.716880	429.120866	0.009090	0.007885
RS	19	0.232563	1.716880	451.762302	0.009569	0.008284
RS	20	0.254276	1.725364	472.910008	0.010017	0.008744
RS	21	0.277406	1.725364	497.102323	0.010530	0.009292
RS	22	0.302046	1.620865	555.463784	0.011766	0.010524
RS	23	0.328294	1.620865	582.238627	0.012333	0.011283
RS	24	0.356257	1.459738	676.270777	0.014325	0.013339
RS	25	0.386045	1.459738	705.844893	0.014951	0.014328
RS	26	0.417778	1.296006	827.471630	0.017528	0.017111
RS	27	0.451583	1.296006	858.682487	0.018189	0.018260
RS	28	0.487594	1.161951	990.489669	0.020981	0.021391
RS	29	0.525957	1.161951	1020.616571	0.021619	0.022527
RS	30	0.566825	1.066637	1141.248108	0.024174	0.025449
RS	31	0.610361	1.066637	1166.655248	0.024712	0.026384
RS	32	0.656739	1.005938	1259.445511	0.026678	0.028643
RS	33	0.706145	1.005938	1276.657837	0.027043	0.029259
RS	34	0.758776	0.973400	1331.803861	0.028211	0.030603
RS	35	0.814844	0.973400	1338.416738	0.028351	0.030846
RS	36	0.874572	0.964258	1352.241329	0.028644	0.031184
RS	37	0.938200	0.964258	1347.453419	0.028542	0.031049
RS	38	1.005982	0.974633	1323.129743	0.028027	0.030465
RS	39	1.078190	0.974633	1307.698409	0.027700	0.029997
RS	40	1.155112	1.000112	1254.695218	0.026577	0.028736
RS	41	1.237055	1.000112	1230.303187	0.026061	0.028023
RS	42	1.324349	1.034889	1161.339163	0.024600	0.026408
RS	43	1.417342	1.034889	1129.741439	0.023931	0.025546
RS	44	1.516406	1.072050	1056.469361	0.022378	0.023869
RS	45	1.621939	1.072050	1018.921001	0.021583	0.022930
RS	46	1.734361	1.105209	948.613814	0.020094	0.021365
RS	47	1.854122	1.105209	905.837260	0.019188	0.020375
RS	48	1.981703	1.130067	841.055134	0.017815	0.018969
RS	49	2.117614	1.130067	793.576849	0.016810	0.017929
RS	50	2.262397	1.144980	733.829165	0.015544	0.016652
RS	51	2.416634	1.144980	682.411695	0.014455	0.015552
RS	52	2.580940	1.150849	626.019744	0.013261	0.014348
RS	53	2.755973	1.150849	572.041222	0.012117	0.013190
RS	54	2.942434	1.149741	517.961659	0.010972	0.012016
RS	55	3.141069	1.149741	463.525754	0.009819	0.010825
RS	56	3.352672	1.149741	410.115159	0.008687	0.009642
RS	57	3.578090	1.149741	358.484506	0.007594	0.008483
RS	58	3.818225	1.192242	299.447165	0.006343	0.007159
RS	59	4.074039	1.192242	256.947068	0.005443	0.006174
RS	60	4.346553	1.192242	217.384866	0.004605	0.005250
RS	61	4.636860	1.192242	181.165687	0.003838	0.004398
RS	62	4.946121	1.192242	148.578572	0.003147	0.003625
RS	63	5.275572	1.192242	478.662027	0.010139	0.011900
PA	4+25*2+4+6 0.172374008 0.041100927 5.275572161 0.521026693 0.588194748 0.694641335 0.777343541 0.907382498 1.104650933 1.345715241 1.575333169 1.716879978 1.725363856 1.620864986 1.459737740 1.296006295 1.161951109 1.066637483 1.005937940 0.973399752 0.964258359 0.974633464 1.000111810 1.034888885 1.072049960 1.105209032 1.130066691 1.144980234 1.150848869 1.149741208 1.192241585
//
IT	4625
RD	8
LK	-455687.618471
QD	-169.349098 -> -150.847794
RI	0.0159208053
TR	0.170118	0.041426
MT	5.333169
MM	C_pi: 1.089313, n_recomb: 48261.012795
RS	0	0.000000	0.536972	571.966456	0.011852	0.002203
RS	1	0.006547	0.536972	601.871741	0.012471	0.009944
RS	2	0.013522	0.536972	632.824618	0.013113	0.012998
RS	3	0.020954	0.536972	664.791757	0.013775	0.012412
RS	4	0.028873	0.592322	632.991147	0.013116	0.010981
RS	5	0.037310	0.592322	664.704061	0.013773	0.010883
RS	6	0.046300	0.692232	597.389295	0.012378	0.009483
RS	7	0.055878	0.692232	627.597974	0.013004	0.010128
RS	8	0.066083	0.765259	596.311604	0.012356	0.009765
RS	9	0.076956	0.765259	626.242409	0.012976	0.010540
RS	10	0.088541	0.892417	564.078483	0.011688	0.009708
RS	11	0.100884	0.892417	592.640573	0.012280	0.010354
RS	12	0.114036	1.098369	506.176625	0.010488	0.008998
RS	13	0.128048	1.098369	532.415762	0.011032	0.009469
RS	14	0.142978	1.361882	451.907742	0.009364	0.008156
RS	15	0.158886	1.361882	475.881824	0.009861	0.008539
RS	16	0.175834	1.623034	420.619409	0.008716	0.007623
RS	17	0.193893	1.623034	443.207328	0.009184	0.007965
RS	18	0.213133	1.791007	423.151446	0.008768	0.007651
RS	19	0.233634	1.791007	445.751093	0.009236	0.008043
RS	20	0.255476	1.807722	464.897119	0.009633	0.008457
RS	21	0.278749	1.807722	489.033531	0.010133	0.008987
RS	22	0.303545	1.693229	548.476827	0.011365	0.010212
RS	23	0.329964	1.693229	575.367121	0.011922	0.010941
RS	24	0.358113	1.513111	674.027869	0.013966	0.013038
RS	25	0.388105	1.513111	704.053409	0.014588	0.013991
RS	26	0.420060	1.330510	833.977410	0.017281	0.016872
RS	27	0.454108	1.330510	866.028903	0.017945	0.017990
RS	28	0.490384	1.182210	1008.591856	0.020899	0.021267
RS	29	0.529036	1.182210	1039.800310	0.021545	0.022381
RS	30	0.570218	1.077733	1171.264493	0.024269	0.025463
RS	31	0.614096	1.077733	1197.682105	0.024817	0.026387
RS	32	0.660846	1.011752	1299.113146	0.026918	0.028780
RS	33	0.710657	1.011752	1316.945523	0.027288	0.029391
RS	34	0.763730	0.976680	1377.092331	0.028534	0.030814
RS	35	0.820277	0.976680	1383.759245	0.028672	0.031055
RS	36	0.880526	0.967157	1398.326165	0.028974	0.031405
RS	37	0.944719	0.967157	1393.077102	0.028865	0.031270
RS	38	1.013115	0.979012	1365.640013	0.028297	0.030637
RS	39	1.085989	0.979012	1349.480253	0.027962	0.030175
RS	40	1.163633	1.007559	1290.878412	0.026748	0.028826
RS	41	1.246361	1.007559	1265.799462	0.026228	0.028126
RS	42	1.334505	1.046518	1190.554900	0.024669	0.026416
RS	43	1.428420	1.046518	1158.528800	0.024005	0.025576
RS	44	1.528483	1.088231	1079.804357	0.022374	0.023823
RS	45	1.635097	1.088231	1042.138572	0.021594	0.022912
RS	46	1.748691	1.125489	967.960700	0.020057	0.021300
RS	47	1.869721	1.125489	925.287430	0.019173	0.020342
RS	48	1.998676	1.153359	858.250807	0.017784	0.018920
RS	49	2.136072	1.153359	810.924244	0.016803	0.017911
RS	50	2.282464	1.169931	750.136799	0.015543	0.016640
RS	51	2.438440	1.169931	698.724708	0.014478	0.015567
RS	52	2.604627	1.176233	641.928753	0.013301	0.014381
RS	53	2.781695	1.176233	587.648739	0.012176	0.013244
RS	54	2.970354	1.174576	533.325659	0.011051	0.012091
RS	55	3.171365	1.174576	478.187133	0.009908	0.010912
RS	56	3.385536	1.174576	423.930307	0.008784	0.009737
RS	57	3.613728	1.174576	371.330415	0.007694	0.008583
RS	58	3.856859	1.222943	309.710375	0.006417	0.007228
RS	59	4.115908	1.222943	266.571092	0.005524	0.006253
RS	60	4.391916	1.222943	226.254636	0.004688	0.005333
RS	61	4.685994	1.222943	189.195565	0.003920	0.004481
RS	62	4.999325	1.222943	155.714562	0.003227	0.003706
RS	63	5.333169	1.222943	509.070289	0.010548	0.012333
PA	4+25*2+4+6 0.170118143 0.041426163 5.333169083 0.536971638 0.592321910 0.692232293 0.765259079 0.892417181 1.098369049 1.361881583 1.623033685 1.791006650 1.807722001 1.693229005 1.513111406 1.330509575 1.182210366 1.077732862 1.011751524 0.976679690 0.967156672 0.979012026 1.007559408 1.046518204 1.088231399 1.125489228 1.153359425 1.169930818 1.176232658 1.174576450 1.222943063
//
IT	4844
RD	9
LK	-455651.239068
QD	-160.784222 -> -143.732567
RI	0.0152042399
TR	0.167990	0.041745
MT	5.388094
MM	C_pi: 1.104818, n_recomb: 49300.821966
RS	0	0.000000	0.553113	568.528828	0.011532	0.002184
RS	1	0.006564	0.553113	598.551030	0.012141	0.009846
RS	2	0.013559	0.553113	629.657750	0.012772	0.012862
RS	3	0.021012	0.553113	661.820078	0.013424	0.012205
RS	4	0.028955	0.598952	642.182562	0.013026	0.011002
RS	5	0.037420	0.598952	674.542217	0.013682	0.010875
RS	6	0.046440	0.692858	612.587524	0.012426	0.009547
RS	7	0.056052	0.692858	643.643839	0.013055	0.010179
RS	8	0.066295	0.755651	619.907818	0.012574	0.009929
RS	9	0.077210	0.755651	650.968925	0.013204	0.010718
RS	10	0.088842	0.878603	588.031166	0.011927	0.009890
RS	11	0.101237	0.878603	617.729579	0.012530	0.010564
RS	12	0.114446	1.090980	522.926175	0.010607	0.009099
RS	13	0.128522	1.090980	550.040755	0.011157	0.009595
RS	14	0.143522	1.374577	459.495001	0.009320	0.008135
RS	15	0.159506	1.374577	483.976358	0.009817	0.008532
RS	16	0.176540	1.666159	420.715459	0.008534	0.007494
RS	17	0.194692	1.666159	443.487359	0.008996	0.007840
RS	18	0.214035	1.861067	418.503999	0.008489	0.007444
RS	19	0.234647	1.861067	441.096680	0.008947	0.007831
RS	20	0.256613	1.887141	458.194255	0.009294	0.008200
RS	21	0.280021	1.887141	482.296467	0.009783	0.008713
RS	22	0.304965	1.763554	542.537072	0.011005	0.009927
RS	23	0.331546	1.763554	569.542582	0.011552	0.010630
RS	24	0.359872	1.565084	672.320504	0.013637	0.012757
RS	25	0.390057	1.565084	702.775169	0.014255	0.013679
RS	26	0.422224	1.364197	840.368958	0.017046	0.016642
RS	27	0.456502	1.364197	873.229989	0.017712	0.017732
RS	28	0.493029	1.202191	1025.984676	0.020811	0.021137
RS	29	0.531955	1.202191	1058.254637	0.021465	0.022233
RS	30	0.573435	1.088970	1200.169341	0.024344	0.025460
RS	31	0.617639	1.088970	1227.601713	0.024900	0.026374
RS	32	0.664743	1.017966	1337.501189	0.027129	0.028892
RS	33	0.714940	1.017966	1355.984239	0.027504	0.029499
RS	34	0.768431	0.980464	1421.134175	0.028826	0.030998
RS	35	0.825434	0.980464	1427.906461	0.028963	0.031238
RS	36	0.886178	0.970523	1443.337352	0.029276	0.031602
RS	37	0.950909	0.970523	1437.691077	0.029162	0.031469
RS	38	1.019889	0.983715	1407.322715	0.028546	0.030792
RS	39	1.093397	0.983715	1390.503209	0.028204	0.030336
RS	40	1.171729	1.015123	1326.502757	0.026906	0.028907
RS	41	1.255203	1.015123	1300.801614	0.026385	0.028221
RS	42	1.344157	1.058033	1219.475695	0.024735	0.026423
RS	43	1.438949	1.058033	1187.071229	0.024078	0.025604
RS	44	1.539963	1.104082	1103.072466	0.022374	0.023781
RS	45	1.647608	1.104082	1065.316033	0.021608	0.022896
RS	46	1.762318	1.145249	987.409795	0.020028	0.021243
RS	47	1.884557	1.145249	944.841055	0.019165	0.020314
RS	48	2.014821	1.175969	875.645540	0.017761	0.018878
RS	49	2.153634	1.175969	828.451559	0.016804	0.017897
RS	50	2.301559	1.194059	766.680230	0.015551	0.016634
RS	51	2.459194	1.194059	715.242442	0.014508	0.015586
RS	52	2.627175	1.200680	658.069716	0.013348	0.014418
RS	53	2.806182	1.200680	603.453255	0.012240	0.013299
RS	54	2.996940	1.198363	548.908880	0.011134	0.012167
RS	55	3.200218	1.198363	493.031052	0.010000	0.010999
RS	56	3.416839	1.198363	437.897298	0.008882	0.009831
RS	57	3.647679	1.198363	384.303034	0.007795	0.008680
RS	58	3.893670	1.252400	320.081788	0.006492	0.007297
RS	59	4.155808	1.252400	276.278135	0.005604	0.006329
RS	60	4.435153	1.252400	235.190028	0.004771	0.005413
RS	61	4.732833	1.252400	197.279895	0.004002	0.004561
RS	62	5.050053	1.252400	162.898466	0.003304	0.003784
RS	63	5.388094	1.252400	539.871125	0.010951	0.012755
PA	4+25*2+4+6 0.167990097 0.041745104 5.388093945 0.553112906 0.598952215 0.692857799 0.755650792 0.878603377 1.090980080 1.374577270 1.666158983 1.861066913 1.887141359 1.763553874 1.565084495 1.364196879 1.202191487 1.088970381 1.017966325 0.980463642 0.970523258 0.983714864 1.015122522 1.058032563 1.104081999 1.145248532 1.175969296 1.194059102 1.200679923 1.198363119 1.252399961
//
IT	5338
RD	10
LK	-455617.677124
QD	-153.035304 -> -137.258482
RI	0.0145449892
TR	0.165987	0.042060
MT	5.440122
MM	C_pi: 1.119858, n_recomb: 50325.007197
RS	0	0.000000	0.568657	565.662144	0.011240	0.002166
RS	1	0.006580	0.568657	595.804750	0.011839	0.009757
RS	2	0.013593	0.568657	627.066216	0.012460	0.012744
RS	3	0.021067	0.568657	659.421713	0.013103	0.012028
RS	4	0.029033	0.607363	648.989654	0.012896	0.010997
RS	5	0.037523	0.607363	681.903030	0.013550	0.010842
RS	6	0.046571	0.695893	625.379040	0.012427	0.009588
RS	7	0.056216	0.695893	657.192858	0.013059	0.010201
RS	8	0.066494	0.748112	642.174729	0.012761	0.010078
RS	9	0.077449	0.748112	674.315260	0.013399	0.010877
RS	10	0.089125	0.865879	611.853144	0.012158	0.010070
RS	11	0.101569	0.865879	642.677204	0.012771	0.010769
RS	12	0.114832	1.082842	540.160507	0.010733	0.009208
RS	13	0.128967	1.082842	568.166064	0.011290	0.009726
RS	14	0.144033	1.384381	467.800172	0.009296	0.008129
RS	15	0.160090	1.384381	492.814678	0.009793	0.008538
RS	16	0.177203	1.705208	421.686717	0.008379	0.007383
RS	17	0.195443	1.705208	444.670457	0.008836	0.007733
RS	18	0.214882	1.927378	414.854860	0.008244	0.007261
RS	19	0.235601	1.927378	437.465431	0.008693	0.007642
RS	20	0.257683	1.963809	452.484309	0.008991	0.007967
RS	21	0.281218	1.963809	476.566529	0.009470	0.008466
RS	22	0.306301	1.831969	537.369552	0.010678	0.009665
RS	23	0.333035	1.831969	564.485459	0.011217	0.010345
RS	24	0.361528	1.615742	670.940436	0.013332	0.012493
RS	25	0.391895	1.615742	701.799069	0.013945	0.013388
RS	26	0.424261	1.397098	846.501452	0.016821	0.016420
RS	27	0.458756	1.397098	880.137489	0.017489	0.017484
RS	28	0.495522	1.221862	1042.560543	0.020717	0.021004
RS	29	0.534706	1.221862	1075.866673	0.021378	0.022083
RS	30	0.576468	1.100259	1227.868027	0.024399	0.025442
RS	31	0.620978	1.100259	1256.312869	0.024964	0.026349
RS	32	0.668417	1.024451	1374.511026	0.027313	0.028981
RS	33	0.718978	1.024451	1393.668815	0.027693	0.029587
RS	34	0.772865	0.984598	1463.825355	0.029087	0.031158
RS	35	0.830298	0.984598	1470.748344	0.029225	0.031398
RS	36	0.891509	0.974199	1487.169635	0.029551	0.031778
RS	37	0.956749	0.974199	1481.184062	0.029432	0.031647
RS	38	1.026281	0.988593	1448.067923	0.028774	0.030932
RS	39	1.100388	0.988593	1430.651007	0.028428	0.030483
RS	40	1.179371	1.022666	1361.453343	0.027053	0.028980
RS	41	1.263551	1.022666	1335.188127	0.026531	0.028307
RS	42	1.353270	1.069313	1247.975147	0.024798	0.026429
RS	43	1.448892	1.069313	1215.237006	0.024148	0.025630
RS	44	1.550806	1.119492	1126.136547	0.022377	0.023743
RS	45	1.659426	1.119492	1088.313634	0.021626	0.022882
RS	46	1.775193	1.164387	1006.814357	0.020006	0.021192
RS	47	1.898577	1.164387	964.352839	0.019162	0.020290
RS	48	2.030079	1.197802	893.092381	0.017746	0.018843
RS	49	2.170234	1.197802	846.017005	0.016811	0.017889
RS	50	2.319611	1.217279	783.318333	0.015565	0.016633
RS	51	2.478816	1.217279	731.832107	0.014542	0.015608
RS	52	2.648497	1.224113	674.315263	0.013399	0.014458
RS	53	2.829343	1.224113	619.337482	0.012307	0.013356
RS	54	3.022088	1.221036	564.600604	0.011219	0.012244
RS	55	3.227515	1.221036	507.957868	0.010094	0.011085
RS	56	3.446459	1.221036	451.927140	0.008980	0.009923
RS	57	3.679809	1.221036	397.323536	0.007895	0.008776
RS	58	3.928513	1.280537	330.495869	0.006567	0.007365
RS	59	4.193582	1.280537	286.011514	0.005683	0.006404
RS	60	4.476091	1.280537	244.142191	0.004851	0.005491
RS	61	4.777188	1.280537	205.376755	0.004081	0.004640
RS	62	5.098098	1.280537	170.094494	0.003380	0.003860
RS	63	5.440122	1.280537	570.916456	0.011345	0.013167
PA	4+25*2+4+6 0.165986998 0.042060145 5.440122409 0.568656573 0.607362857 0.695893333 0.748112308 0.865878586 1.082841501 1.384380829 1.705207995 1.927378036 1.963808907 1.831969255 1.615741944 1.397098182 1.221861972 1.100258607 1.024450839 0.984598286 0.974199364 0.988593211 1.022666413 1.069312633 1.119492487 1.164386776 1.197801656 1.217279220 1.224113026 1.221035798 1.280537429
//
IT	5214
RD	11
LK	-455586.600146
QD	-145.977028 -> -131.332324
RI	0.0139536990
TR	0.164103	0.042373
MT	5.489202
MM	C_pi: 1.134371, n_recomb: 51331.612429
RS	0	0.000000	0.583133	563.736996	0.010982	0.002150
RS	1	0.006595	0.583133	594.020987	0.011572	0.009678
RS	2	0.013624	0.583133	625.455803	0.012185	0.012644
RS	3	0.021118	0.583133	658.020253	0.012819	0.011880
RS	4	0.029105	0.617034	653.941498	0.012740	0.010972
RS	5	0.037619	0.617034	687.330691	0.013390	0.010791
RS	6	0.046695	0.700865	636.020120	0.012390	0.009606
RS	7	0.056369	0.700865	668.507964	0.013023	0.010200
RS	8	0.066681	0.742313	663.096767	0.012918	0.010212
RS	9	0.077673	0.742313	696.264703	0.013564	0.011016
RS	10	0.089390	0.854194	635.402085	0.012378	0.010247
RS	11	0.101880	0.854194	667.334851	0.013000	0.010966
RS	12	0.115193	1.074237	557.709104	0.010865	0.009322
RS	13	0.129385	1.074237	586.613245	0.011428	0.009861
RS	14	0.144512	1.391795	476.629539	0.009285	0.008133
RS	15	0.160637	1.391795	502.194800	0.009783	0.008554
RS	16	0.177825	1.740637	423.320794	0.008247	0.007288
RS	17	0.196147	1.740637	446.536439	0.008699	0.007642
RS	18	0.215677	1.990233	411.977629	0.008026	0.007096
RS	19	0.236495	1.990233	434.624213	0.008467	0.007472
RS	20	0.258686	2.037894	447.548619	0.008719	0.007756
RS	21	0.282340	2.037894	471.620352	0.009188	0.008241
RS	22	0.307554	1.898569	532.796865	0.010380	0.009423
RS	23	0.334432	1.898569	560.016297	0.010910	0.010082
RS	24	0.363081	1.665165	669.758958	0.013048	0.012246
RS	25	0.393620	1.665165	700.995652	0.013656	0.013115
RS	26	0.426173	1.429248	852.302246	0.016604	0.016206
RS	27	0.460873	1.429248	886.677601	0.017274	0.017247
RS	28	0.497861	1.241203	1058.285359	0.020617	0.020867
RS	29	0.537288	1.241203	1092.599412	0.021285	0.021932
RS	30	0.579315	1.111532	1254.341770	0.024436	0.025411
RS	31	0.624114	1.111532	1283.792299	0.025010	0.026312
RS	32	0.671867	1.031108	1410.123935	0.027471	0.029051
RS	33	0.722770	1.031108	1429.975370	0.027858	0.029656
RS	34	0.777029	0.988972	1505.140346	0.029322	0.031296
RS	35	0.834867	0.988972	1512.254147	0.029460	0.031538
RS	36	0.896519	0.978075	1529.787219	0.029802	0.031936
RS	37	0.962237	0.978075	1523.515061	0.029680	0.031808
RS	38	1.032288	0.993548	1487.832917	0.028985	0.031059
RS	39	1.106960	0.993548	1469.875228	0.028635	0.030616
RS	40	1.186555	1.030107	1395.677000	0.027189	0.029047
RS	41	1.271400	1.030107	1368.900060	0.026668	0.028386
RS	42	1.361840	1.080289	1275.988031	0.024858	0.026435
RS	43	1.458244	1.080289	1242.956057	0.024214	0.025654
RS	44	1.561006	1.134405	1148.918643	0.022382	0.023708
RS	45	1.670545	1.134405	1111.050809	0.021645	0.022871
RS	46	1.787308	1.182856	1026.086096	0.019989	0.021147
RS	47	1.911770	1.182856	983.734998	0.019164	0.020271
RS	48	2.044441	1.218818	910.497996	0.017738	0.018813
RS	49	2.185861	1.218818	863.530922	0.016823	0.017884
RS	50	2.336607	1.239560	799.961350	0.015584	0.016637
RS	51	2.497295	1.239560	748.409701	0.014580	0.015633
RS	52	2.668579	1.246511	690.583164	0.013453	0.014500
RS	53	2.851160	1.246511	635.226272	0.012375	0.013414
RS	54	3.045780	1.242583	580.329988	0.011306	0.012322
RS	55	3.253236	1.242583	522.904207	0.010187	0.011171
RS	56	3.474373	1.242583	465.963494	0.009078	0.010015
RS	57	3.710093	1.242583	410.342161	0.007994	0.008871
RS	58	3.961358	1.307339	340.911917	0.006641	0.007432
RS	59	4.229193	1.307339	295.736135	0.005761	0.006477
RS	60	4.514691	1.307339	253.080839	0.004930	0.005567
RS	61	4.819018	1.307339	213.459987	0.004158	0.004716
RS	62	5.143413	1.307339	177.280067	0.003454	0.003933
RS	63	5.489202	1.307339	602.104401	0.011730	0.013568
PA	4+25*2+4+6 0.164102921 0.042372555 5.489201882 0.583133352 0.617034199 0.700864943 0.742313163 0.854193995 1.074237227 1.391795344 1.740637486 1.990233393 2.037894479 1.898569221 1.665164501 1.429248430 1.241202931 1.111532162 1.031108066 0.988972083 0.978075439 0.993547603 1.030107393 1.080289247 1.134405160 1.182855710 1.218817924 1.239560142 1.246510861 1.242583159 1.307339067
//
IT	4101
RD	12
LK	-455557.734499
QD	-139.510469 -> -125.878885
RI	0.0134299697
TR	0.162329	0.042683
MT	5.535437
MM	C_pi: 1.148336, n_recomb: 52319.614889
RS	0	0.000000	0.596330	562.863774	0.010758	0.002135
RS	1	0.006609	0.596330	593.317792	0.011340	0.009609
RS	2	0.013654	0.596330	624.952594	0.011945	0.012561
RS	3	0.021165	0.596330	657.750175	0.012572	0.011760
RS	4	0.029172	0.627582	657.470642	0.012566	0.010929
RS	5	0.037709	0.627582	691.271044	0.013212	0.010726
RS	6	0.046810	0.707438	644.737259	0.012323	0.009605
RS	7	0.056512	0.707438	677.821837	0.012955	0.010178
RS	8	0.066855	0.737998	682.686118	0.013048	0.010330
RS	9	0.077882	0.737998	716.829734	0.013701	0.011137
RS	10	0.089638	0.843468	658.599347	0.012588	0.010419
RS	11	0.102170	0.843468	691.620628	0.013219	0.011156
RS	12	0.115531	1.065338	575.473146	0.010999	0.009440
RS	13	0.129775	1.065338	605.278899	0.011569	0.009998
RS	14	0.144960	1.397179	485.865235	0.009286	0.008147
RS	15	0.161148	1.397179	511.993949	0.009786	0.008579
RS	16	0.178407	1.772817	425.474423	0.008132	0.007206
RS	17	0.196806	1.772817	448.937021	0.008581	0.007563
RS	18	0.216421	2.049862	409.718866	0.007831	0.006948
RS	19	0.237332	2.049862	432.415405	0.008265	0.007320
RS	20	0.259625	2.109516	443.240961	0.008472	0.007562
RS	21	0.283392	2.109516	467.309162	0.008932	0.008036
RS	22	0.308729	1.963443	528.698001	0.010105	0.009200
RS	23	0.335740	1.963443	556.013424	0.010627	0.009840
RS	24	0.364537	1.713401	668.708725	0.012781	0.012013
RS	25	0.395236	1.713401	700.298437	0.013385	0.012859
RS	26	0.427965	1.460669	857.752399	0.016394	0.016000
RS	27	0.462856	1.460669	892.831811	0.017065	0.017019
RS	28	0.500054	1.260204	1073.170316	0.020512	0.020729
RS	29	0.539709	1.260204	1108.462665	0.021186	0.021780
RS	30	0.581985	1.122746	1279.615365	0.024458	0.025369
RS	31	0.627055	1.122746	1310.061627	0.025040	0.026265
RS	32	0.675104	1.037872	1444.360959	0.027606	0.029105
RS	33	0.726328	1.037872	1464.920839	0.027999	0.029709
RS	34	0.780937	0.993512	1545.088114	0.029532	0.031417
RS	35	0.839156	0.993512	1552.428582	0.029672	0.031660
RS	36	0.901221	0.982083	1571.187309	0.030031	0.032077
RS	37	0.967389	0.982083	1564.676937	0.029906	0.031952
RS	38	1.037929	0.998520	1526.605404	0.029178	0.031174
RS	39	1.113131	0.998520	1508.158860	0.028826	0.030738
RS	40	1.193302	1.037403	1429.150872	0.027316	0.029108
RS	41	1.278772	1.037403	1401.909726	0.026795	0.028459
RS	42	1.369891	1.090934	1303.479846	0.024914	0.026440
RS	43	1.467031	1.090934	1270.189765	0.024278	0.025678
RS	44	1.570591	1.148805	1171.370678	0.022389	0.023677
RS	45	1.680994	1.148805	1133.477350	0.021664	0.022862
RS	46	1.798694	1.200652	1045.165724	0.019977	0.021107
RS	47	1.924173	1.200652	1002.928798	0.019169	0.020254
RS	48	2.057943	1.239024	927.798680	0.017733	0.018789
RS	49	2.200555	1.239024	880.932507	0.016838	0.017882
RS	50	2.352591	1.260919	816.545757	0.015607	0.016644
RS	51	2.514674	1.260919	764.916445	0.014620	0.015660
RS	52	2.687469	1.267899	706.816152	0.013510	0.014544
RS	53	2.871684	1.267899	651.067806	0.012444	0.013473
RS	54	3.068072	1.263043	596.046676	0.011392	0.012400
RS	55	3.277439	1.263043	537.825627	0.010280	0.011257
RS	56	3.500643	1.263043	479.967335	0.009174	0.010105
RS	57	3.738597	1.263043	423.324812	0.008091	0.008963
RS	58	3.992277	1.332846	351.301698	0.006715	0.007499
RS	59	4.262722	1.332846	305.428127	0.005838	0.006549
RS	60	4.551040	1.332846	261.985690	0.005007	0.005641
RS	61	4.858412	1.332846	221.512263	0.004234	0.004790
RS	62	5.186096	1.332846	184.440298	0.003525	0.004005
RS	63	5.535437	1.332846	633.364471	0.012106	0.013960
PA	4+25*2+4+6 0.162329357 0.042682618 5.535436615 0.596329507 0.627582159 0.707437958 0.737997652 0.843467855 1.065337634 1.397178952 1.772816611 2.049862044 2.109515884 1.963442712 1.713400749 1.460669171 1.260203737 1.122746321 1.037872471 0.993512442 0.982082599 0.998520193 1.037402599 1.090933729 1.148804624 1.200651970 1.239024310 1.260918988 1.267898831 1.263042523 1.332845682
//
IT	4846
RD	13
LK	-455530.850815
QD	-133.557438 -> -120.838223
RI	0.0129682719
TR	0.160659	0.042991
MT	5.578936
MM	C_pi: 1.161758, n_recomb: 53288.754935
RS	0	0.000000	0.608180	563.025444	0.010566	0.002123
RS	1	0.006622	0.608180	593.680318	0.011141	0.009549
RS	2	0.013682	0.608180	625.544295	0.011739	0.012493
RS	3	0.021209	0.608180	658.602135	0.012359	0.011667
RS	4	0.029236	0.638743	659.899015	0.012383	0.010874
RS	5	0.037793	0.638743	694.056426	0.013024	0.010653
RS	6	0.046917	0.715334	651.763542	0.012231	0.009588
RS	7	0.056646	0.715334	685.374369	0.012862	0.010139
RS	8	0.067018	0.734958	700.975926	0.013154	0.010435
RS	9	0.078078	0.734958	736.044629	0.013812	0.011241
RS	10	0.089869	0.833628	681.387986	0.012787	0.010587
RS	11	0.102442	0.833628	715.475460	0.013426	0.011339
RS	12	0.115847	1.056293	593.369652	0.011135	0.009561
RS	13	0.130140	1.056293	624.076367	0.011711	0.010135
RS	14	0.145379	1.400850	495.416051	0.009297	0.008167
RS	15	0.161627	1.400850	522.117170	0.009798	0.008609
RS	16	0.178951	1.802060	428.045714	0.008033	0.007135
RS	17	0.197422	1.802060	451.766847	0.008478	0.007495
RS	18	0.217117	2.106481	407.964489	0.007656	0.006813
RS	19	0.238115	2.106481	430.721926	0.008083	0.007182
RS	20	0.260504	2.178798	439.451447	0.008247	0.007385
RS	21	0.284375	2.178798	463.521338	0.008698	0.007848
RS	22	0.309828	2.026643	524.995062	0.009852	0.008992
RS	23	0.336965	2.026643	552.399247	0.010366	0.009615
RS	24	0.365899	1.760491	667.751939	0.012531	0.011793
RS	25	0.396750	1.760491	699.671133	0.013130	0.012619
RS	26	0.429643	1.491377	862.859377	0.016192	0.015801
RS	27	0.464714	1.491377	898.608862	0.016863	0.016801
RS	28	0.502108	1.278854	1087.254108	0.020403	0.020591
RS	29	0.541977	1.278854	1123.494790	0.021083	0.021629
RS	30	0.584487	1.133868	1303.738626	0.024466	0.025319
RS	31	0.629812	1.133868	1335.168581	0.025055	0.026210
RS	32	0.678137	1.044691	1477.275011	0.027722	0.029145
RS	33	0.729663	1.044691	1498.554797	0.028121	0.029749
RS	34	0.784601	0.998160	1583.713063	0.029719	0.031521
RS	35	0.843176	0.998160	1591.312153	0.029862	0.031767
RS	36	0.905630	0.986164	1611.404768	0.030239	0.032203
RS	37	0.972220	0.986164	1604.700165	0.030113	0.032082
RS	38	1.043219	1.003466	1564.405715	0.029357	0.031279
RS	39	1.118919	1.003466	1545.517677	0.029003	0.030850
RS	40	1.199632	1.044522	1461.881818	0.027433	0.029164
RS	41	1.285689	1.044522	1434.219470	0.026914	0.028527
RS	42	1.377445	1.101230	1330.444191	0.024967	0.026446
RS	43	1.475277	1.101230	1296.927935	0.024338	0.025700
RS	44	1.579586	1.162689	1193.470578	0.022396	0.023649
RS	45	1.690803	1.162689	1155.569347	0.021685	0.022855
RS	46	1.809384	1.217780	1064.024284	0.019967	0.021071
RS	47	1.935817	1.217780	1021.905073	0.019177	0.020241
RS	48	2.070623	1.258436	944.958622	0.017733	0.018768
RS	49	2.214354	1.258436	898.187756	0.016855	0.017884
RS	50	2.367603	1.281379	833.035207	0.015632	0.016654
RS	51	2.531000	1.281379	781.318989	0.014662	0.015689
RS	52	2.705216	1.288312	722.978766	0.013567	0.014590
RS	53	2.890969	1.288312	666.830565	0.012514	0.013533
RS	54	3.089021	1.282456	611.721006	0.011479	0.012479
RS	55	3.300188	1.282456	552.696280	0.010372	0.011342
RS	56	3.525337	1.282456	493.916208	0.009269	0.010195
RS	57	3.765395	1.282456	436.252024	0.008187	0.009054
RS	58	4.021349	1.357103	361.649441	0.006787	0.007564
RS	59	4.294252	1.357103	315.074355	0.005913	0.006619
RS	60	4.585225	1.357103	270.845651	0.005083	0.005714
RS	61	4.895465	1.357103	229.524051	0.004307	0.004862
RS	62	5.226249	1.357103	191.566861	0.003595	0.004074
RS	63	5.578936	1.357103	664.650837	0.012473	0.014343
PA	4+25*2+4+6 0.160658596 0.042990513 5.578935606 0.608180021 0.638742556 0.715333568 0.734958427 0.833627507 1.056293335 1.400849528 1.802059836 2.106481347 2.178797947 2.026642822 1.760491139 1.491377219 1.278854242 1.133867771 1.044691150 0.998160341 0.986164245 1.003466485 1.044522043 1.101229743 1.162688979 1.217780488 1.258436056 1.281379177 1.288311913 1.282455953 1.357103447
//
IT	4406
RD	14
LK	-455505.755178
QD	-128.053536 -> -116.160420
RI	0.0125626921
TR	0.159081	0.043296
MT	5.619914
MM	C_pi: 1.174660, n_recomb: 54238.966261
RS	0	0.000000	0.618660	564.188230	0.010402	0.002112
RS	1	0.006634	0.618660	595.075985	0.010971	0.009497
RS	2	0.013708	0.618660	627.199854	0.011564	0.012438
RS	3	0.021251	0.618660	660.546975	0.012178	0.011595
RS	4	0.029295	0.650327	661.469119	0.012195	0.010808
RS	5	0.037872	0.650327	695.937737	0.012831	0.010573
RS	6	0.047018	0.724354	657.290366	0.012118	0.009557
RS	7	0.056771	0.724354	691.362708	0.012747	0.010087
RS	8	0.067171	0.733007	718.029600	0.013238	0.010527
RS	9	0.078261	0.733007	753.975108	0.013901	0.011330
RS	10	0.090086	0.824617	703.717193	0.012974	0.010748
RS	11	0.102696	0.824617	738.846972	0.013622	0.011514
RS	12	0.116143	1.047219	611.334851	0.011271	0.009683
RS	13	0.130481	1.047219	642.939237	0.011854	0.010273
RS	14	0.145771	1.403087	505.208553	0.009314	0.008194
RS	15	0.162075	1.403087	532.488137	0.009817	0.008645
RS	16	0.179461	1.828678	430.950773	0.007945	0.007073
RS	17	0.198000	1.828678	454.939234	0.008388	0.007436
RS	18	0.217769	2.160300	406.626845	0.007497	0.006691
RS	19	0.238849	2.160300	429.453957	0.007918	0.007057
RS	20	0.261328	2.245859	436.097218	0.008040	0.007221
RS	21	0.285298	2.245859	460.172958	0.008484	0.007675
RS	22	0.310858	2.088271	521.619275	0.009617	0.008798
RS	23	0.338114	2.088271	549.105219	0.010124	0.009406
RS	24	0.367177	1.806498	666.859316	0.012295	0.011585
RS	25	0.398169	1.806498	699.086074	0.012889	0.012392
RS	26	0.431217	1.521413	867.631750	0.015996	0.015608
RS	27	0.466457	1.521413	904.018899	0.016667	0.016591
RS	28	0.504035	1.297158	1100.582318	0.020291	0.020452
RS	29	0.544106	1.297158	1137.741671	0.020976	0.021479
RS	30	0.586835	1.144876	1326.773895	0.024462	0.025262
RS	31	0.632398	1.144876	1359.173997	0.025059	0.026149
RS	32	0.680984	1.051534	1508.922645	0.027820	0.029172
RS	33	0.732794	1.051534	1530.931148	0.028226	0.029777
RS	34	0.788040	1.002881	1621.063632	0.029887	0.031611
RS	35	0.846951	1.002881	1628.949996	0.030033	0.031859
RS	36	0.909770	0.990291	1650.474267	0.030430	0.032317
RS	37	0.976757	0.990291	1643.615919	0.030303	0.032200
RS	38	1.048187	1.008367	1601.256918	0.029522	0.031376
RS	39	1.124356	1.008367	1581.970960	0.029167	0.030953
RS	40	1.205578	1.051460	1493.880368	0.027543	0.029216
RS	41	1.292188	1.051460	1465.836097	0.027026	0.028590
RS	42	1.384544	1.111189	1356.875036	0.025017	0.026450
RS	43	1.483026	1.111189	1323.161978	0.024395	0.025721
RS	44	1.588042	1.176079	1215.205273	0.022405	0.023624
RS	45	1.700024	1.176079	1177.312047	0.021706	0.022849
RS	46	1.819434	1.234275	1082.636913	0.019961	0.021039
RS	47	1.946767	1.234275	1040.639361	0.019186	0.020230
RS	48	2.082546	1.277096	961.949288	0.017735	0.018752
RS	49	2.227333	1.277096	915.269889	0.016875	0.017888
RS	50	2.381725	1.300994	849.399204	0.015660	0.016667
RS	51	2.546358	1.300994	797.589768	0.014705	0.015719
RS	52	2.721914	1.307811	739.043203	0.013626	0.014637
RS	53	2.909115	1.307811	682.489996	0.012583	0.013592
RS	54	3.108735	1.300897	627.326979	0.011566	0.012557
RS	55	3.321598	1.300897	567.493941	0.010463	0.011426
RS	56	3.548581	1.300897	507.791196	0.009362	0.010283
RS	57	3.790622	1.300897	449.107744	0.008280	0.009144
RS	58	4.048720	1.380194	371.942179	0.006857	0.007629
RS	59	4.323940	1.380194	324.664318	0.005986	0.006689
RS	60	4.617417	1.380194	279.652093	0.005156	0.005785
RS	61	4.930363	1.380194	237.488115	0.004379	0.004932
RS	62	5.264070	1.380194	198.653544	0.003663	0.004142
RS	63	5.619914	1.380194	695.928220	0.012831	0.014717
PA	4+25*2+4+6 0.159081429 0.043295770 5.619914001 0.618659853 0.650327416 0.724354236 0.733006741 0.824616873 1.047218785 1.403087252 1.828678034 2.160299702 2.245858918 2.088270719 1.806498161 1.521413100 1.297158156 1.144875818 1.051534203 1.002881150 0.990291069 1.008367181 1.051460115 1.111188927 1.176078615 1.234275369 1.277095804 1.300994100 1.307811192 1.300897030 1.380193970
//
IT	4104
RD	15
LK	-455482.279736
QD	-122.945178 -> -111.803656
RI	0.0122063467
TR	0.157591	0.043598
MT	5.658524
MM	C_pi: 1.187061, n_recomb: 55170.392068
RS	0	0.000000	0.627853	566.237257	0.010263	0.002102
RS	1	0.006645	0.627853	597.387078	0.010828	0.009453
RS	2	0.013732	0.627853	629.798974	0.011416	0.012396
RS	3	0.021290	0.627853	663.462120	0.012026	0.011544
RS	4	0.029350	0.662160	662.406593	0.012007	0.010736
RS	5	0.037945	0.662160	697.148915	0.012636	0.010490
RS	6	0.047112	0.734302	661.526695	0.011991	0.009514
RS	7	0.056888	0.734302	696.002465	0.012616	0.010023
RS	8	0.067314	0.731997	733.903446	0.013302	0.010606
RS	9	0.078432	0.731997	770.679442	0.013969	0.011405
RS	10	0.090289	0.816351	725.574415	0.013152	0.010904
RS	11	0.102935	0.816351	761.722377	0.013807	0.011681
RS	12	0.116420	1.038183	629.326261	0.011407	0.009806
RS	13	0.130802	1.038183	661.823225	0.011996	0.010411
RS	14	0.146139	1.404110	515.189670	0.009338	0.008226
RS	15	0.162495	1.404110	543.051654	0.009843	0.008685
RS	16	0.179939	1.852926	434.126988	0.007869	0.007019
RS	17	0.198541	1.852926	458.389480	0.008309	0.007385
RS	18	0.218380	2.211494	405.638119	0.007352	0.006579
RS	19	0.239537	2.211494	428.542005	0.007768	0.006942
RS	20	0.262100	2.310795	433.113963	0.007850	0.007070
RS	21	0.286163	2.310795	457.198923	0.008287	0.007515
RS	22	0.311824	2.148375	518.525753	0.009399	0.008617
RS	23	0.339191	2.148375	546.087053	0.009898	0.009210
RS	24	0.368376	1.851457	666.015641	0.012072	0.011389
RS	25	0.399501	1.851457	698.529701	0.012661	0.012178
RS	26	0.432694	1.550789	872.092702	0.015807	0.015423
RS	27	0.468093	1.550789	909.086814	0.016478	0.016389
RS	28	0.505844	1.315115	1113.200014	0.020177	0.020314
RS	29	0.546103	1.315115	1151.248799	0.020867	0.021330
RS	30	0.589038	1.155753	1348.779253	0.024448	0.025198
RS	31	0.634827	1.155753	1382.134777	0.025052	0.026082
RS	32	0.683658	1.058371	1539.364258	0.027902	0.029189
RS	33	0.735733	1.058371	1562.107800	0.028314	0.029794
RS	34	0.791270	1.007640	1657.194111	0.030038	0.031688
RS	35	0.850497	1.007640	1665.393119	0.030186	0.031939
RS	36	0.913660	0.994433	1688.436699	0.030604	0.032419
RS	37	0.981020	0.994433	1681.461575	0.030478	0.032307
RS	38	1.052856	1.013201	1637.187677	0.029675	0.031464
RS	39	1.129466	1.013201	1617.543693	0.029319	0.031048
RS	40	1.211167	1.058209	1525.161546	0.027645	0.029264
RS	41	1.298297	1.058209	1496.771226	0.027130	0.028649
RS	42	1.391217	1.120812	1382.778999	0.025064	0.026455
RS	43	1.490312	1.120812	1348.895402	0.024450	0.025741
RS	44	1.595992	1.188988	1236.566637	0.022414	0.023601
RS	45	1.708694	1.188988	1198.695898	0.021727	0.022845
RS	46	1.828886	1.250161	1100.986693	0.019956	0.021011
RS	47	1.957065	1.250161	1059.114898	0.019197	0.020222
RS	48	2.093762	1.295038	978.748556	0.017740	0.018739
RS	49	2.239542	1.295038	932.158349	0.016896	0.017893
RS	50	2.395011	1.319806	865.615081	0.015690	0.016682
RS	51	2.560810	1.319806	813.708450	0.014749	0.015751
RS	52	2.737627	1.326447	754.987998	0.013685	0.014685
RS	53	2.926194	1.326447	698.027387	0.012652	0.013652
RS	54	3.127291	1.318423	642.845998	0.011652	0.012635
RS	55	3.341752	1.318423	582.202810	0.010553	0.011510
RS	56	3.570465	1.318423	521.578932	0.009454	0.010369
RS	57	3.814376	1.318423	461.880688	0.008372	0.009231
RS	58	4.074495	1.402184	382.170537	0.006927	0.007694
RS	59	4.351900	1.402184	334.190576	0.006057	0.006757
RS	60	4.647739	1.402184	288.399021	0.005227	0.005854
RS	61	4.963238	1.402184	245.399501	0.004448	0.005001
RS	62	5.299702	1.402184	205.696123	0.003728	0.004208
RS	63	5.658524	1.402184	727.171260	0.013180	0.015083
PA	4+25*2+4+6 0.157590633 0.043598241 5.658524327 0.627852644 0.662160223 0.734302418 0.731996963 0.816350855 1.038183495 1.404109551 1.852926100 2.211494167 2.310794555 2.148375098 1.851456634 1.550788681 1.315115412 1.155752715 1.058371438 1.007640305 0.994433274 1.013201415 1.058208626 1.120812175 1.188988184 1.250161467 1.295038095 1.319805967 1.326446930 1.318423440 1.402183911
//
IT	3921
RD	16
LK	-455460.280036
QD	-118.188797 -> -107.733962
RI	0.0118919370
TR	0.156178	0.043897
MT	5.695004
MM	C_pi: 1.199000, n_recomb: 56083.413459
RS	0	0.000000	0.635871	569.053532	0.010147	0.002094
RS	1	0.006656	0.635871	600.491259	0.010707	0.009416
RS	2	0.013755	0.635871	633.216176	0.011291	0.012363
RS	3	0.021326	0.635871	667.219207	0.011897	0.011509
RS	4	0.029402	0.674120	662.876813	0.011819	0.010658
RS	5	0.038015	0.674120	697.861998	0.012443	0.010405
RS	6	0.047201	0.745055	664.628850	0.011851	0.009461
RS	7	0.056998	0.745055	699.455153	0.012472	0.009950
RS	8	0.067448	0.731818	748.652867	0.013349	0.010674
RS	9	0.078593	0.731818	786.215179	0.014019	0.011468
RS	10	0.090480	0.808782	746.936387	0.013318	0.011054
RS	11	0.103158	0.808782	784.078143	0.013981	0.011841
RS	12	0.116680	1.029257	647.306661	0.011542	0.009929
RS	13	0.131103	1.029257	680.689815	0.012137	0.010547
RS	14	0.146485	1.404099	525.324294	0.009367	0.008261
RS	15	0.162890	1.404099	553.771399	0.009874	0.008729
RS	16	0.180388	1.875036	437.529057	0.007801	0.006972
RS	17	0.199051	1.875036	462.070975	0.008239	0.007340
RS	18	0.218955	2.260237	404.947920	0.007220	0.006477
RS	19	0.240185	2.260237	427.934658	0.007630	0.006837
RS	20	0.262827	2.373698	430.455464	0.007675	0.006929
RS	21	0.286976	2.373698	454.552806	0.008105	0.007366
RS	22	0.312733	2.207008	515.684828	0.009195	0.008447
RS	23	0.340205	2.207008	543.316093	0.009688	0.009028
RS	24	0.369504	1.895415	665.215092	0.011861	0.011203
RS	25	0.400754	1.895415	697.998141	0.012446	0.011975
RS	26	0.434084	1.579536	876.268314	0.015624	0.015245
RS	27	0.469632	1.579536	913.840784	0.016294	0.016195
RS	28	0.507546	1.332737	1125.162197	0.020062	0.020177
RS	29	0.547984	1.332737	1164.072278	0.020756	0.021183
RS	30	0.591114	1.166495	1369.822602	0.024425	0.025130
RS	31	0.637114	1.166495	1404.118384	0.025036	0.026011
RS	32	0.686175	1.065189	1568.671241	0.027970	0.029196
RS	33	0.738502	1.065189	1592.154324	0.028389	0.029803
RS	34	0.794313	1.012423	1692.166752	0.030172	0.031755
RS	35	0.853837	1.012423	1700.701236	0.030324	0.032009
RS	36	0.917324	0.998579	1725.344123	0.030764	0.032512
RS	37	0.985036	0.998579	1718.286174	0.030638	0.032403
RS	38	1.057255	1.017967	1672.236084	0.029817	0.031544
RS	39	1.134281	1.017967	1652.270875	0.029461	0.031135
RS	40	1.216434	1.064776	1555.752222	0.027740	0.029309
RS	41	1.304055	1.064776	1527.048623	0.027228	0.028704
RS	42	1.397508	1.130122	1408.168653	0.025108	0.026460
RS	43	1.497181	1.130122	1374.138515	0.024502	0.025760
RS	44	1.603488	1.201453	1257.555329	0.022423	0.023580
RS	45	1.716871	1.201453	1219.720541	0.021748	0.022842
RS	46	1.837801	1.265484	1119.066925	0.019954	0.020986
RS	47	1.966779	1.265484	1077.325130	0.019209	0.020215
RS	48	2.104342	1.312319	995.344185	0.017748	0.018728
RS	49	2.251062	1.312319	948.842203	0.016918	0.017901
RS	50	2.407546	1.337880	881.668331	0.015721	0.016699
RS	51	2.574447	1.337880	829.662603	0.014793	0.015783
RS	52	2.752456	1.344291	770.800149	0.013744	0.014733
RS	53	2.942313	1.344291	713.431881	0.012721	0.013711
RS	54	3.144807	1.335115	658.266056	0.011737	0.012713
RS	55	3.360779	1.335115	596.813165	0.010642	0.011592
RS	56	3.591126	1.335115	535.271593	0.009544	0.010454
RS	57	3.836805	1.335115	474.564572	0.008462	0.009317
RS	58	4.098835	1.423164	392.329526	0.006995	0.007757
RS	59	4.378307	1.423164	343.649492	0.006127	0.006823
RS	60	4.676379	1.423164	297.083706	0.005297	0.005922
RS	61	4.994291	1.423164	253.256038	0.004516	0.005068
RS	62	5.333363	1.423164	212.692724	0.003792	0.004272
RS	63	5.695004	1.423164	758.363159	0.013522	0.015440
PA	4+25*2+4+6 0.156177830 0.043897232 5.695003918 0.635871031 0.674119921 0.745054599 0.731818253 0.808781959 1.029257101 1.404098839 1.875035905 2.260237364 2.373698265 2.207008068 1.895415168 1.579536459 1.332736806 1.166495145 1.065189036 1.012423007 0.998579291 1.017967271 1.064776411 1.130122205 1.201453229 1.265484224 1.312318839 1.337880398 1.344290997 1.335115344 1.423163578
//
IT	4578
RD	17
LK	-455439.629878
QD	-113.746783 -> -103.921669
RI	0.0116139928
TR	0.154837	0.044193
MT	5.729493
MM	C_pi: 1.210500, n_recomb: 56978.347472
RS	0	0.000000	0.642828	572.527890	0.010048	0.002086
RS	1	0.006666	0.642828	604.275876	0.010605	0.009385
RS	2	0.013776	0.642828	637.335467	0.011186	0.012339
RS	3	0.021361	0.642828	671.699084	0.011789	0.011488
RS	4	0.029450	0.686099	663.018136	0.011636	0.010577
RS	5	0.038080	0.686099	698.221078	0.012254	0.010320
RS	6	0.047284	0.756479	666.757770	0.011702	0.009400
RS	7	0.057102	0.756479	701.887151	0.012318	0.009869
RS	8	0.067574	0.732353	762.352974	0.013380	0.010732
RS	9	0.078745	0.732353	800.659977	0.014052	0.011519
RS	10	0.090660	0.801846	767.796866	0.013475	0.011198
RS	11	0.103369	0.801846	805.908125	0.014144	0.011993
RS	12	0.116926	1.020482	665.244241	0.011675	0.010052
RS	13	0.131386	1.020482	699.505957	0.012277	0.010683
RS	14	0.146810	1.403211	535.577912	0.009400	0.008300
RS	15	0.163262	1.403211	564.611501	0.009909	0.008776
RS	16	0.180811	1.895195	441.119589	0.007742	0.006931
RS	17	0.199530	1.895195	465.945128	0.008178	0.007302
RS	18	0.219496	2.306696	404.509028	0.007099	0.006382
RS	19	0.240794	2.306696	427.583477	0.007504	0.006740
RS	20	0.263511	2.434667	428.076864	0.007513	0.006799
RS	21	0.287743	2.434667	452.189166	0.007936	0.007228
RS	22	0.313589	2.264247	513.059574	0.009004	0.008288
RS	23	0.341159	2.264247	540.755668	0.009491	0.008856
RS	24	0.370567	1.938406	664.450511	0.011661	0.011026
RS	25	0.401935	1.938406	697.485708	0.012241	0.011783
RS	26	0.435393	1.607673	880.179682	0.015448	0.015072
RS	27	0.471083	1.607673	918.303555	0.016117	0.016008
RS	28	0.509151	1.350022	1136.515375	0.019946	0.020041
RS	29	0.549757	1.350022	1176.259382	0.020644	0.021038
RS	30	0.593069	1.177088	1389.965464	0.024395	0.025058
RS	31	0.639269	1.177088	1425.185615	0.025013	0.025936
RS	32	0.688548	1.071967	1596.904290	0.028027	0.029195
RS	33	0.741113	1.071967	1621.129444	0.028452	0.029804
RS	34	0.797181	1.017208	1726.034115	0.030293	0.031811
RS	35	0.856987	1.017208	1734.924244	0.030449	0.032068
RS	36	0.920779	1.002710	1761.240573	0.030911	0.032595
RS	37	0.988824	1.002710	1754.130616	0.030786	0.032490
RS	38	1.061405	1.022653	1706.432924	0.029949	0.031619
RS	39	1.138824	1.022653	1686.180195	0.029593	0.031216
RS	40	1.221403	1.071162	1585.670769	0.027829	0.029350
RS	41	1.309488	1.071162	1556.683899	0.027321	0.028755
RS	42	1.403444	1.139129	1433.051114	0.025151	0.026464
RS	43	1.503663	1.139129	1398.896413	0.024551	0.025779
RS	44	1.610563	1.213491	1278.171300	0.022433	0.023561
RS	45	1.724588	1.213491	1240.384693	0.021769	0.022839
RS	46	1.846215	1.280270	1136.869655	0.019953	0.020963
RS	47	1.975949	1.280270	1095.262110	0.019222	0.020210
RS	48	2.114331	1.328972	1011.724480	0.017756	0.018720
RS	49	2.261938	1.328972	965.310646	0.016942	0.017910
RS	50	2.419384	1.355258	897.545722	0.015752	0.016717
RS	51	2.587325	1.355258	845.440471	0.014838	0.015816
RS	52	2.766461	1.361392	786.465665	0.013803	0.014782
RS	53	2.957539	1.361392	728.691455	0.012789	0.013770
RS	54	3.161353	1.351028	673.574457	0.011822	0.012790
RS	55	3.378754	1.351028	611.314425	0.010729	0.011673
RS	56	3.610647	1.351028	548.860419	0.009633	0.010538
RS	57	3.857997	1.351028	487.152178	0.008550	0.009402
RS	58	4.121836	1.443200	402.412627	0.007063	0.007820
RS	59	4.403262	1.443200	353.036148	0.006196	0.006889
RS	60	4.703449	1.443200	305.702425	0.005365	0.005989
RS	61	5.023645	1.443200	261.054854	0.004582	0.005133
RS	62	5.365186	1.443200	219.641056	0.003855	0.004335
RS	63	5.729493	1.443200	789.490300	0.013856	0.015791
PA	4+25*2+4+6 0.154837150 0.044192596 5.729493263 0.642828266 0.686098585 0.756479008 0.732352508 0.801845720 1.020482302 1.403210712 1.895195327 2.306696048 2.434667441 2.264246678 1.938405754 1.607673444 1.350021728 1.177088234 1.071966616 1.017207891 1.002709739 1.022653368 1.071162322 1.139128577 1.213490952 1.280270066 1.328971627 1.355257866 1.361391966 1.351027976 1.443199838
//
IT	4866
RD	18
LK	-455420.218232
QD	-109.587847 -> -100.342136
RI	0.0113680961
TR	0.153562	0.044484
MT	5.762177
MM	C_pi: 1.221587, n_recomb: 57855.439719
RS	0	0.000000	0.648811	576.584453	0.009966	0.002080
RS	1	0.006675	0.648811	608.662802	0.010520	0.009359
RS	2	0.013796	0.648811	642.076580	0.011098	0.012322
RS	3	0.021393	0.648811	676.819489	0.011698	0.011478
RS	4	0.029496	0.698002	662.946058	0.011459	0.010495
RS	5	0.038141	0.698002	698.346787	0.012071	0.010235
RS	6	0.047362	0.768482	668.039689	0.011547	0.009332
RS	7	0.057199	0.768482	703.429118	0.012158	0.009783
RS	8	0.067693	0.733519	775.055720	0.013396	0.010780
RS	9	0.078887	0.733519	814.067596	0.014071	0.011559
RS	10	0.090829	0.795490	788.148581	0.013623	0.011336
RS	11	0.103568	0.795490	827.205209	0.014298	0.012138
RS	12	0.117157	1.011878	683.121434	0.011807	0.010175
RS	13	0.131653	1.011878	718.253487	0.012415	0.010817
RS	14	0.147117	1.401601	545.913436	0.009436	0.008342
RS	15	0.163613	1.401601	575.533457	0.009948	0.008825
RS	16	0.181210	1.913605	444.861213	0.007689	0.006895
RS	17	0.199982	1.913605	469.973335	0.008123	0.007268
RS	18	0.220007	2.350991	404.288993	0.006988	0.006295
RS	19	0.241369	2.350991	427.455362	0.007388	0.006651
RS	20	0.264157	2.493787	425.943013	0.007362	0.006677
RS	21	0.288466	2.493787	450.072525	0.007779	0.007099
RS	22	0.314398	2.320124	510.629042	0.008826	0.008139
RS	23	0.342061	2.320124	538.385523	0.009306	0.008695
RS	24	0.371570	1.980465	663.715695	0.011472	0.010857
RS	25	0.403049	1.980465	696.987572	0.012047	0.011600
RS	26	0.436630	1.635220	883.846492	0.015277	0.014906
RS	27	0.472453	1.635220	922.496428	0.015945	0.015828
RS	28	0.510666	1.366982	1147.296168	0.019830	0.019908
RS	29	0.551431	1.366982	1187.847559	0.020531	0.020896
RS	30	0.594917	1.187535	1409.251939	0.024358	0.024983
RS	31	0.641306	1.187535	1445.380231	0.024983	0.025858
RS	32	0.690791	1.078697	1624.112010	0.028072	0.029188
RS	33	0.743580	1.078697	1649.080296	0.028503	0.029797
RS	34	0.799892	1.021983	1758.844092	0.030401	0.031859
RS	35	0.859964	1.021983	1768.107628	0.030561	0.032120
RS	36	0.924046	1.006818	1796.159437	0.031046	0.032670
RS	37	0.992405	1.006818	1789.025881	0.030922	0.032570
RS	38	1.065328	1.027258	1739.804723	0.030072	0.031688
RS	39	1.143119	1.027258	1719.295448	0.029717	0.031291
RS	40	1.226102	1.077374	1614.931974	0.027913	0.029388
RS	41	1.314626	1.077374	1585.689454	0.027408	0.028804
RS	42	1.409058	1.147849	1457.431918	0.025191	0.026469
RS	43	1.509794	1.147849	1423.172806	0.024599	0.025796
RS	44	1.617255	1.225129	1298.410907	0.022442	0.023543
RS	45	1.731889	1.225129	1260.683912	0.021790	0.022838
RS	46	1.854176	1.294555	1154.385838	0.019953	0.020943
RS	47	1.984626	1.294555	1112.916905	0.019236	0.020207
RS	48	2.123783	1.345040	1027.876396	0.017766	0.018714
RS	49	2.272231	1.345040	981.551621	0.016966	0.017919
RS	50	2.430587	1.371991	913.232161	0.015785	0.016737
RS	51	2.599515	1.371991	861.028612	0.014882	0.015849
RS	52	2.779720	1.377808	801.969928	0.013862	0.014831
RS	53	2.971953	1.377808	743.793408	0.012856	0.013828
RS	54	3.177020	1.366226	688.757567	0.011905	0.012866
RS	55	3.395775	1.366226	625.695088	0.010815	0.011753
RS	56	3.629133	1.366226	562.335766	0.009720	0.010620
RS	57	3.878069	1.366226	499.635452	0.008636	0.009485
RS	58	4.143623	1.462366	412.413596	0.007128	0.007881
RS	59	4.426903	1.462366	362.345578	0.006263	0.006953
RS	60	4.729094	1.462366	314.251163	0.005432	0.006054
RS	61	5.051457	1.462366	268.792617	0.004646	0.005197
RS	62	5.395339	1.462366	226.538259	0.003916	0.004396
RS	63	5.762177	1.462366	820.534297	0.014182	0.016134
PA	4+25*2+4+6 0.153562217 0.044483904 5.762176601 0.648811162 0.698002203 0.768481515 0.733519403 0.795490110 1.011877685 1.401600850 1.913604591 2.350990862 2.493786564 2.320124279 1.980465278 1.635220009 1.366982038 1.187535047 1.078697486 1.021983135 1.006818303 1.027257900 1.077374307 1.147848770 1.225129090 1.294554696 1.345040436 1.371990566 1.377808307 1.366226422 1.462366183
//
IT	4778
RD	19
LK	-455401.946871
QD	-105.685167 -> -96.974118
RI	0.0111487245
TR	0.152347	0.044771
MT	5.793219
MM	C_pi: 1.232297, n_recomb: 58715.306010
RS	0	0.000000	0.653975	581.096380	0.009897	0.002075
RS	1	0.006684	0.653975	613.520465	0.010449	0.009337
RS	2	0.013816	0.653975	647.303290	0.011024	0.012311
RS	3	0.021423	0.653975	682.439657	0.011623	0.011478
RS	4	0.029540	0.709758	662.755429	0.011288	0.010412
RS	5	0.038199	0.709758	698.338530	0.011894	0.010153
RS	6	0.047436	0.780976	668.598783	0.011387	0.009259
RS	7	0.057292	0.780976	704.209878	0.011994	0.009693
RS	8	0.067806	0.735247	786.824194	0.013401	0.010820
RS	9	0.079022	0.735247	826.503416	0.014076	0.011591
RS	10	0.090989	0.789676	807.987746	0.013761	0.011468
RS	11	0.103755	0.789676	847.966020	0.014442	0.012276
RS	12	0.117375	1.003481	700.913436	0.011937	0.010296
RS	13	0.131905	1.003481	736.906880	0.012551	0.010949
RS	14	0.147407	1.399387	556.310960	0.009475	0.008386
RS	15	0.163944	1.399387	586.516725	0.009989	0.008876
RS	16	0.181587	1.930436	448.729022	0.007642	0.006864
RS	17	0.200410	1.930436	474.129997	0.008075	0.007239
RS	18	0.220490	2.393290	404.255695	0.006885	0.006215
RS	19	0.241913	2.393290	427.517455	0.007281	0.006568
RS	20	0.264768	2.551157	424.025515	0.007222	0.006563
RS	21	0.289150	2.551157	448.174308	0.007633	0.006979
RS	22	0.315163	2.374702	508.375000	0.008658	0.007997
RS	23	0.342914	2.374702	536.188096	0.009132	0.008544
RS	24	0.372520	2.021636	663.011385	0.011292	0.010697
RS	25	0.404105	2.021636	696.506034	0.011862	0.011427
RS	26	0.437801	1.662210	887.290154	0.015112	0.014746
RS	27	0.473750	1.662210	926.442643	0.015779	0.015655
RS	28	0.512101	1.383629	1157.553223	0.019715	0.019776
RS	29	0.553017	1.383629	1198.886814	0.020419	0.020756
RS	30	0.596667	1.197834	1427.747825	0.024316	0.024906
RS	31	0.643235	1.197834	1464.768161	0.024947	0.025779
RS	32	0.692915	1.085373	1650.365378	0.028108	0.029174
RS	33	0.745917	1.085373	1676.076682	0.028546	0.029786
RS	34	0.802461	1.026740	1790.662094	0.030497	0.031900
RS	35	0.862785	1.026740	1800.314781	0.030662	0.032163
RS	36	0.927141	1.010898	1830.158019	0.031170	0.032738
RS	37	0.995799	1.010898	1823.026710	0.031049	0.032642
RS	38	1.069046	1.031781	1772.396132	0.030186	0.031751
RS	39	1.147190	1.031781	1751.658689	0.029833	0.031361
RS	40	1.230557	1.083420	1643.570974	0.027992	0.029424
RS	41	1.319496	1.083420	1614.097814	0.027490	0.028849
RS	42	1.414381	1.156301	1481.332944	0.025229	0.026473
RS	43	1.515608	1.156301	1446.987734	0.024644	0.025813
RS	44	1.623601	1.236395	1318.286767	0.022452	0.023527
RS	45	1.738813	1.236395	1280.629781	0.021811	0.022837
RS	46	1.861726	1.308374	1171.620685	0.019954	0.020924
RS	47	1.992855	1.308374	1130.294581	0.019250	0.020204
RS	48	2.132750	1.360569	1043.800081	0.017777	0.018709
RS	49	2.281995	1.360569	997.565887	0.016990	0.017930
RS	50	2.441217	1.388127	928.726650	0.015817	0.016757
RS	51	2.611082	1.388127	876.426834	0.014927	0.015882
RS	52	2.792300	1.393593	817.311752	0.013920	0.014879
RS	53	2.985633	1.393593	758.737325	0.012922	0.013886
RS	54	3.191888	1.380771	703.812394	0.011987	0.012941
RS	55	3.411931	1.380771	639.953283	0.010899	0.011832
RS	56	3.646681	1.380771	575.696628	0.009805	0.010701
RS	57	3.897124	1.380771	512.014013	0.008720	0.009566
RS	58	4.164307	1.480733	422.331992	0.007193	0.007942
RS	59	4.449349	1.480733	371.578009	0.006328	0.007016
RS	60	4.753445	1.480733	322.730521	0.005497	0.006117
RS	61	5.077867	1.480733	276.470067	0.004709	0.005260
RS	62	5.423976	1.480733	233.385038	0.003975	0.004456
RS	63	5.793219	1.480733	851.492657	0.014502	0.016471
PA	4+25*2+4+6 0.152347419 0.044770785 5.793219211 0.653974979 0.709757795 0.780975672 0.735246564 0.789675904 1.003481205 1.399387323 1.930436156 2.393289936 2.551157335 2.374702436 2.021635572 1.662209710 1.383629069 1.197833633 1.085373275 1.026739983 1.010898334 1.031781156 1.083419649 1.156300748 1.236394553 1.308373698 1.360569171 1.388127460 1.393592989 1.380771086 1.480733430
//
IT	4395
RD	20
LK	-455384.728077
QD	-102.014771 -> -93.798417
RI	0.0109530075
TR	0.151188	0.045053
MT	5.822744
MM	C_pi: 1.242646, n_recomb: 59558.182248
RS	0	0.000000	0.658396	586.005779	0.009839	0.002070
RS	1	0.006693	0.658396	618.789010	0.010390	0.009319
RS	2	0.013834	0.658396	652.953832	0.010963	0.012305
RS	3	0.021452	0.658396	688.495992	0.011560	0.011485
RS	4	0.029581	0.721310	662.510027	0.011124	0.010331
RS	5	0.038254	0.721310	698.263324	0.011724	0.010074
RS	6	0.047507	0.793882	668.540825	0.011225	0.009182
RS	7	0.057379	0.793882	704.339161	0.011826	0.009599
RS	8	0.067912	0.737460	797.721618	0.013394	0.010851
RS	9	0.079150	0.737460	838.032722	0.014071	0.011613
RS	10	0.091141	0.784352	827.317982	0.013891	0.011594
RS	11	0.103933	0.784352	868.194594	0.014577	0.012407
RS	12	0.117582	0.995313	718.594654	0.012065	0.010417
RS	13	0.132145	0.995313	755.439645	0.012684	0.011080
RS	14	0.147682	1.396651	566.753901	0.009516	0.008432
RS	15	0.164259	1.396651	597.544082	0.010033	0.008928
RS	16	0.181945	1.945827	452.699807	0.007601	0.006837
RS	17	0.200815	1.945827	478.391128	0.008032	0.007214
RS	18	0.220948	2.433730	404.379310	0.006790	0.006140
RS	19	0.242429	2.433730	427.739093	0.007182	0.006492
RS	20	0.265347	2.606860	422.296498	0.007090	0.006456
RS	21	0.289799	2.606860	446.466230	0.007496	0.006866
RS	22	0.315888	2.428045	506.273106	0.008500	0.007864
RS	23	0.343723	2.428045	534.139143	0.008968	0.008401
RS	24	0.373420	2.061951	662.330267	0.011121	0.010545
RS	25	0.405106	2.061951	696.034712	0.011687	0.011262
RS	26	0.438911	1.688656	890.526263	0.014952	0.014592
RS	27	0.474980	1.688656	930.159091	0.015618	0.015488
RS	28	0.513462	1.399968	1167.318062	0.019600	0.019646
RS	29	0.554521	1.399968	1209.409388	0.020306	0.020618
RS	30	0.598327	1.207978	1445.497546	0.024270	0.024826
RS	31	0.645064	1.207978	1483.393434	0.024907	0.025697
RS	32	0.694930	1.091985	1675.707510	0.028136	0.029155
RS	33	0.748134	1.091985	1702.160321	0.028580	0.029769
RS	34	0.804898	1.031469	1821.524021	0.030584	0.031933
RS	35	0.865462	1.031469	1831.579668	0.030753	0.032201
RS	36	0.930078	1.014941	1863.267869	0.031285	0.032800
RS	37	0.999020	1.014941	1856.162213	0.031166	0.032708
RS	38	1.072576	1.036220	1804.227675	0.030294	0.031810
RS	39	1.151054	1.036220	1783.288140	0.029942	0.031426
RS	40	1.234785	1.089302	1671.598733	0.028067	0.029458
RS	41	1.324120	1.089302	1641.917984	0.027568	0.028892
RS	42	1.419434	1.164495	1504.758516	0.025265	0.026477
RS	43	1.521128	1.164495	1470.343984	0.024688	0.025830
RS	44	1.629627	1.247306	1337.795841	0.022462	0.023512
RS	45	1.745389	1.247306	1300.218569	0.021831	0.022837
RS	46	1.868898	1.321752	1188.566662	0.019956	0.020907
RS	47	2.000673	1.321752	1147.387666	0.019265	0.020203
RS	48	2.141267	1.375588	1059.485700	0.017789	0.018706
RS	49	2.291272	1.375588	1013.344212	0.017014	0.017941
RS	50	2.451316	1.403706	944.016973	0.015850	0.016778
RS	51	2.622072	1.403706	891.624132	0.014971	0.015915
RS	52	2.804256	1.408790	832.478371	0.013978	0.014927
RS	53	2.998633	1.408790	773.512047	0.012988	0.013943
RS	54	3.206019	1.394708	718.728323	0.012068	0.013015
RS	55	3.427286	1.394708	654.079886	0.010982	0.011910
RS	56	3.663362	1.394708	588.935195	0.009888	0.010780
RS	57	3.915238	1.394708	524.281195	0.008803	0.009645
RS	58	4.183971	1.498358	432.161659	0.007256	0.008001
RS	59	4.470691	1.498358	380.728514	0.006393	0.007078
RS	60	4.776600	1.498358	331.136540	0.005560	0.006180
RS	61	5.102983	1.498358	284.083984	0.004770	0.005321
RS	62	5.451210	1.498358	240.178727	0.004033	0.004514
RS	63	5.822744	1.498358	882.351192	0.014815	0.016800
PA	4+25*2+4+6 0.151188269 0.045053096 5.822743979 0.658396240 0.721309730 0.793881505 0.737460207 0.784352286 0.995313319 1.396651476 1.945826978 2.433729838 2.606860257 2.428045008 2.061950638 1.688655713 1.399967508 1.207977640 1.091984929 1.031469401 1.014940671 1.036219782 1.089302341 1.164495166 1.247305962 1.321752207 1.375588358 1.403706191 1.408789826 1.394707996 1.498358229
//
IT	4604
RD	21
LK	-455368.483733
QD	-98.556805 -> -90.799232
RI	0.0107775670
TR	0.150080	0.045331
MT	5.850884
MM	C_pi: 1.252659, n_recomb: 60384.419560
RS	0	0.000000	0.662187	591.226616	0.009791	0.002067
RS	1	0.006701	0.662187	624.379084	0.010340	0.009304
RS	2	0.013851	0.662187	658.935571	0.010912	0.012302
RS	3	0.021480	0.662187	694.892636	0.011508	0.011499
RS	4	0.029620	0.732606	662.269557	0.010968	0.010252
RS	5	0.038306	0.732606	698.184072	0.011562	0.009997
RS	6	0.047573	0.807137	667.955904	0.011062	0.009101
RS	7	0.057462	0.807137	703.910632	0.011657	0.009503
RS	8	0.068013	0.740098	807.811136	0.013378	0.010875
RS	9	0.079272	0.740098	848.720828	0.014055	0.011628
RS	10	0.091284	0.779483	846.139876	0.014013	0.011715
RS	11	0.104102	0.779483	887.891934	0.014704	0.012531
RS	12	0.117779	0.987375	736.156692	0.012191	0.010536
RS	13	0.132372	0.987375	773.843216	0.012815	0.011208
RS	14	0.147943	1.393477	577.226051	0.009559	0.008479
RS	15	0.164557	1.393477	608.598756	0.010079	0.008982
RS	16	0.182285	1.959900	456.756847	0.007564	0.006813
RS	17	0.201200	1.959900	482.739534	0.007994	0.007192
RS	18	0.221383	2.472392	404.644394	0.006701	0.006070
RS	19	0.242919	2.472392	428.104632	0.007090	0.006420
RS	20	0.265897	2.660948	420.738287	0.006968	0.006356
RS	21	0.290416	2.660948	444.930588	0.007368	0.006760
RS	22	0.316577	2.480176	504.312760	0.008352	0.007738
RS	23	0.344491	2.480176	532.228641	0.008814	0.008265
RS	24	0.374276	2.101427	661.674923	0.010958	0.010399
RS	25	0.406056	2.101427	695.577412	0.011519	0.011104
RS	26	0.439967	1.714576	893.571501	0.014798	0.014442
RS	27	0.476149	1.714576	933.663829	0.015462	0.015327
RS	28	0.514756	1.416007	1176.622584	0.019486	0.019519
RS	29	0.555950	1.416007	1219.448105	0.020195	0.020484
RS	30	0.599905	1.217972	1462.538846	0.024220	0.024746
RS	31	0.646804	1.217972	1501.293843	0.024862	0.025615
RS	32	0.696847	1.098529	1700.184395	0.028156	0.029132
RS	33	0.750242	1.098529	1727.376178	0.028606	0.029748
RS	34	0.807216	1.036164	1851.475801	0.030661	0.031961
RS	35	0.868007	1.036164	1861.946294	0.030835	0.032232
RS	36	0.932872	1.018941	1895.524888	0.031391	0.032856
RS	37	1.002084	1.018941	1888.466142	0.031274	0.032769
RS	38	1.075933	1.040574	1835.325739	0.030394	0.031865
RS	39	1.154730	1.040574	1814.208046	0.030044	0.031486
RS	40	1.238808	1.095031	1699.030754	0.028137	0.029490
RS	41	1.328520	1.095031	1669.163774	0.027642	0.028932
RS	42	1.424243	1.172446	1527.718636	0.025300	0.026481
RS	43	1.526381	1.172446	1493.250119	0.024729	0.025845
RS	44	1.635363	1.257885	1356.941233	0.022472	0.023498
RS	45	1.751647	1.257885	1319.452632	0.021851	0.022837
RS	46	1.875723	1.334719	1205.221632	0.019959	0.020891
RS	47	2.008114	1.334719	1164.193985	0.019280	0.020202
RS	48	2.149376	1.390133	1074.927346	0.017801	0.018703
RS	49	2.300104	1.390133	1028.881293	0.017039	0.017953
RS	50	2.460932	1.418767	959.096353	0.015883	0.016799
RS	51	2.632536	1.418767	906.614577	0.015014	0.015948
RS	52	2.815640	1.423442	847.463380	0.014034	0.014975
RS	53	3.011013	1.423442	788.112023	0.013052	0.013999
RS	54	3.219478	1.408086	733.497670	0.012147	0.013088
RS	55	3.441912	1.408086	668.068481	0.011064	0.011986
RS	56	3.679251	1.408086	602.046140	0.009970	0.010858
RS	57	3.932494	1.408086	536.432592	0.008884	0.009723
RS	58	4.202706	1.515299	441.898640	0.007318	0.008060
RS	59	4.491025	1.515299	389.794059	0.006455	0.007138
RS	60	4.798663	1.515299	339.466876	0.005622	0.006240
RS	61	5.126916	1.515299	291.632521	0.004830	0.005381
RS	62	5.477165	1.515299	246.917818	0.004089	0.004572
RS	63	5.850884	1.515299	913.100256	0.015121	0.017124
PA	4+25*2+4+6 0.150080339 0.045330592 5.850883813 0.662187317 0.732605990 0.807136888 0.740097922 0.779482884 0.987375120 1.393476771 1.959899566 2.472391656 2.660948376 2.480176462 2.101426707 1.714575545 1.416006889 1.217972254 1.098528553 1.036164042 1.018941096 1.040574356 1.095030763 1.172446143 1.257884693 1.334718557 1.390133314 1.418766659 1.423441656 1.408086113 1.515299185
//
IT	4199
RD	22
LK	-455353.143977
QD	-95.293954 -> -87.962729
RI	0.0106191284
TR	0.149020	0.045603
MT	5.877734
MM	C_pi: 1.262359, n_recomb: 61194.713289
RS	0	0.000000	0.665422	596.710339	0.009751	0.002063
RS	1	0.006708	0.665422	630.240377	0.010299	0.009292
RS	2	0.013867	0.665422	665.196471	0.010870	0.012303
RS	3	0.021506	0.665422	701.575879	0.011465	0.011517
RS	4	0.029657	0.743629	662.060580	0.010819	0.010175
RS	5	0.038355	0.743629	698.129163	0.011408	0.009924
RS	6	0.047637	0.820697	666.917590	0.010898	0.009019
RS	7	0.057541	0.820697	703.000889	0.011488	0.009405
RS	8	0.068109	0.743138	817.119606	0.013353	0.010892
RS	9	0.079387	0.743138	858.595529	0.014031	0.011636
RS	10	0.091421	0.775046	864.446532	0.014126	0.011830
RS	11	0.104263	0.775046	907.051352	0.014822	0.012650
RS	12	0.117966	0.979690	753.577269	0.012314	0.010653
RS	13	0.132588	0.979690	792.094700	0.012944	0.011334
RS	14	0.148191	1.389972	587.701051	0.009604	0.008528
RS	15	0.164841	1.389972	619.653414	0.010126	0.009036
RS	16	0.182608	1.972817	460.876616	0.007531	0.006793
RS	17	0.201566	1.972817	487.150864	0.007961	0.007174
RS	18	0.221797	2.509415	405.030256	0.006619	0.006005
RS	19	0.243385	2.509415	428.592856	0.007004	0.006354
RS	20	0.266421	2.713549	419.326665	0.006852	0.006261
RS	21	0.291002	2.713549	443.542726	0.007248	0.006661
RS	22	0.317232	2.531177	502.477316	0.008211	0.007619
RS	23	0.345222	2.531177	530.440161	0.008668	0.008138
RS	24	0.375090	2.140129	661.037588	0.010802	0.010261
RS	25	0.406961	2.140129	695.127187	0.011359	0.010954
RS	26	0.440971	1.739999	896.442252	0.014649	0.014298
RS	27	0.477262	1.739999	936.974722	0.015311	0.015172
RS	28	0.515987	1.431754	1185.508852	0.019373	0.019394
RS	29	0.557311	1.431754	1229.046356	0.020084	0.020352
RS	30	0.601407	1.227813	1478.931813	0.024168	0.024664
RS	31	0.648460	1.227813	1518.529843	0.024815	0.025531
RS	32	0.698671	1.104997	1723.860707	0.028170	0.029105
RS	33	0.752250	1.104997	1751.788178	0.028626	0.029723
RS	34	0.809423	1.040816	1880.579083	0.030731	0.031983
RS	35	0.870431	1.040816	1891.474733	0.030909	0.032258
RS	36	0.935533	1.022894	1926.983568	0.031489	0.032906
RS	37	1.005001	1.022894	1919.990960	0.031375	0.032824
RS	38	1.079130	1.044844	1865.735289	0.030489	0.031916
RS	39	1.158232	1.044844	1844.461248	0.030141	0.031543
RS	40	1.242640	1.100606	1725.906747	0.028204	0.029520
RS	41	1.332711	1.100606	1695.872474	0.027713	0.028971
RS	42	1.428825	1.180163	1550.239985	0.025333	0.026485
RS	43	1.531386	1.180163	1515.731172	0.024769	0.025861
RS	44	1.640827	1.268146	1375.742896	0.022481	0.023485
RS	45	1.757611	1.268146	1338.350701	0.021870	0.022837
RS	46	1.882228	1.347293	1221.598972	0.019962	0.020877
RS	47	2.015206	1.347293	1180.726289	0.019295	0.020201
RS	48	2.157105	1.404230	1090.133925	0.017814	0.018702
RS	49	2.308522	1.404230	1044.185822	0.017063	0.017965
RS	50	2.470098	1.433338	973.971822	0.015916	0.016820
RS	51	2.642513	1.433338	921.405027	0.015057	0.015980
RS	52	2.826494	1.437584	862.269579	0.014091	0.015022
RS	53	3.022818	1.437584	802.540392	0.013115	0.014054
RS	54	3.232312	1.420944	748.122570	0.012225	0.013160
RS	55	3.455860	1.420944	681.921504	0.011143	0.012060
RS	56	3.694405	1.420944	615.032052	0.010050	0.010934
RS	57	3.948952	1.420944	548.470807	0.008963	0.009799
RS	58	4.220576	1.531601	451.545330	0.007379	0.008117
RS	59	4.510421	1.531601	398.777064	0.006517	0.007198
RS	60	4.819711	1.531601	347.723823	0.005682	0.006300
RS	61	5.149750	1.531601	299.117728	0.004888	0.005439
RS	62	5.501929	1.531601	253.604043	0.004144	0.004627
RS	63	5.877734	1.531601	943.741985	0.015422	0.017441
PA	4+25*2+4+6 0.149020137 0.045603248 5.877733992 0.665421916 0.743628868 0.820696729 0.743137856 0.775046435 0.979690442 1.389972401 1.972816957 2.509414718 2.713549368 2.531176642 2.140129436 1.739998806 1.431754013 1.227812896 1.104996673 1.040816313 1.022894004 1.044843528 1.100606295 1.180163488 1.268145577 1.347293406 1.404229848 1.433337561 1.437584428 1.420943955 1.531601289
//
IT	4253
RD	23
LK	-455338.644288
QD	-92.208784 -> -85.274555
RI	0.0104756523
TR	0.148004	0.045871
MT	5.903429
MM	C_pi: 1.271767, n_recomb: 61989.202694
RS	0	0.000000	0.668205	602.376295	0.009717	0.002061
RS	1	0.006716	0.668205	636.288961	0.010265	0.009282
RS	2	0.013883	0.668205	671.649341	0.010835	0.012307
RS	3	0.021531	0.668205	708.455297	0.011429	0.011539
RS	4	0.029692	0.754317	661.943450	0.010678	0.010101
RS	5	0.038402	0.754317	698.162209	0.011263	0.009855
RS	6	0.047697	0.834498	665.506426	0.010736	0.008934
RS	7	0.057616	0.834498	701.693914	0.011320	0.009307
RS	8	0.068201	0.746518	825.716065	0.013320	0.010903
RS	9	0.079497	0.746518	867.728226	0.013998	0.011637
RS	10	0.091552	0.770993	882.260747	0.014232	0.011940
RS	11	0.104416	0.770993	925.696713	0.014933	0.012762
RS	12	0.118144	0.972247	770.853469	0.012435	0.010769
RS	13	0.132794	0.972247	810.191215	0.013070	0.011458
RS	14	0.148428	1.386175	598.174610	0.009650	0.008577
RS	15	0.165111	1.386175	630.703679	0.010174	0.009091
RS	16	0.182916	1.984653	465.051026	0.007502	0.006775
RS	17	0.201916	1.984653	491.616878	0.007931	0.007158
RS	18	0.222192	2.544911	405.517587	0.006542	0.005945
RS	19	0.243829	2.544911	429.183923	0.006924	0.006291
RS	20	0.266920	2.764702	418.048729	0.006744	0.006172
RS	21	0.291561	2.764702	442.289727	0.007135	0.006566
RS	22	0.317858	2.581077	500.755451	0.008078	0.007506
RS	23	0.345920	2.581077	528.762679	0.008530	0.008016
RS	24	0.375867	2.178076	660.417668	0.010654	0.010128
RS	25	0.407825	2.178076	694.684303	0.011207	0.010811
RS	26	0.441929	1.764936	899.151686	0.014505	0.014159
RS	27	0.478324	1.764936	940.106038	0.015166	0.015023
RS	28	0.517163	1.447224	1193.993947	0.019261	0.019272
RS	29	0.558610	1.447224	1238.221881	0.019975	0.020223
RS	30	0.602841	1.237505	1494.704070	0.024112	0.024582
RS	31	0.650042	1.237505	1535.128985	0.024764	0.025447
RS	32	0.700413	1.111391	1746.764428	0.028179	0.029075
RS	33	0.754167	1.111391	1775.423465	0.028641	0.029695
RS	34	0.811530	1.045426	1908.859851	0.030793	0.032001
RS	35	0.872746	1.045426	1920.189523	0.030976	0.032279
RS	36	0.938074	1.026801	1957.661729	0.031581	0.032952
RS	37	1.007788	1.026801	1950.752951	0.031469	0.032875
RS	38	1.082185	1.049031	1895.471348	0.030577	0.031963
RS	39	1.161577	1.049031	1874.060905	0.030232	0.031596
RS	40	1.246302	1.106040	1752.231202	0.028267	0.029548
RS	41	1.336716	1.106040	1722.047290	0.027780	0.029007
RS	42	1.433203	1.187664	1572.322002	0.025364	0.026488
RS	43	1.536169	1.187664	1537.785668	0.024807	0.025875
RS	44	1.646050	1.278112	1394.194975	0.022491	0.023473
RS	45	1.763311	1.278112	1356.906656	0.021889	0.022838
RS	46	1.888446	1.359507	1237.688848	0.019966	0.020864
RS	47	2.021986	1.359507	1196.975145	0.019309	0.020201
RS	48	2.164493	1.417912	1105.096033	0.017827	0.018701
RS	49	2.316571	1.417912	1059.248925	0.017088	0.017977
RS	50	2.478862	1.447461	988.630598	0.015948	0.016841
RS	51	2.652052	1.447461	935.983945	0.015099	0.016013
RS	52	2.836873	1.451261	876.886269	0.014146	0.015068
RS	53	3.034107	1.451261	816.787556	0.013176	0.014108
RS	54	3.244586	1.433329	762.592215	0.012302	0.013231
RS	55	3.469200	1.433329	695.629549	0.011222	0.012134
RS	56	3.708899	1.433329	627.884783	0.010129	0.011009
RS	57	3.964696	1.433329	560.388814	0.009040	0.009874
RS	58	4.237671	1.547320	461.095670	0.007438	0.008173
RS	59	4.528978	1.547320	407.672501	0.006577	0.007256
RS	60	4.839850	1.547320	355.903192	0.005741	0.006358
RS	61	5.171598	1.547320	306.536092	0.004945	0.005496
RS	62	5.525626	1.547320	260.234424	0.004198	0.004682
RS	63	5.903429	1.547320	974.260944	0.015717	0.017752
PA	4+25*2+4+6 0.148003577 0.045870737 5.903429347 0.668204936 0.754316916 0.834497679 0.746518410 0.770992981 0.972247297 1.386174612 1.984653001 2.544911328 2.764701954 2.581077158 2.178076477 1.764936151 1.447224301 1.237504713 1.111391174 1.045425947 1.026801400 1.049030571 1.106039653 1.187663764 1.278112225 1.359507467 1.417911560 1.447460757 1.451261055 1.433328546 1.547320335
//
IT	3929
RD	24
LK	-455324.927606
QD	-89.288890 -> -82.724937
RI	0.0103451656
TR	0.147028	0.046133
MT	5.928055
MM	C_pi: 1.280898, n_recomb: 62768.277636
RS	0	0.000000	0.670594	608.186550	0.009689	0.002058
RS	1	0.006723	0.670594	642.485444	0.010236	0.009274
RS	2	0.013897	0.670594	678.253346	0.010806	0.012312
RS	3	0.021554	0.670594	715.488644	0.011399	0.011564
RS	4	0.029726	0.764643	661.945112	0.010546	0.010030
RS	5	0.038447	0.764643	698.311962	0.011125	0.009790
RS	6	0.047754	0.848504	663.776071	0.010575	0.008848
RS	7	0.057688	0.848504	700.045748	0.011153	0.009208
RS	8	0.068288	0.750207	833.641746	0.013281	0.010909
RS	9	0.079602	0.750207	876.161528	0.013959	0.011633
RS	10	0.091676	0.767307	899.573182	0.014332	0.012045
RS	11	0.104562	0.767307	943.818696	0.015037	0.012868
RS	12	0.118314	0.965047	787.974590	0.012554	0.010883
RS	13	0.132990	0.965047	828.121819	0.013193	0.011580
RS	14	0.148654	1.382144	608.632573	0.009696	0.008627
RS	15	0.165370	1.382144	641.734884	0.010224	0.009147
RS	16	0.183210	1.995502	469.268487	0.007476	0.006759
RS	17	0.202249	1.995502	496.125629	0.007904	0.007144
RS	18	0.222569	2.578947	406.097105	0.006470	0.005888
RS	19	0.244254	2.578947	429.868436	0.006848	0.006233
RS	20	0.267397	2.814474	416.889965	0.006642	0.006088
RS	21	0.292096	2.814474	441.156896	0.007028	0.006478
RS	22	0.318455	2.629926	499.135466	0.007952	0.007398
RS	23	0.346587	2.629926	527.184671	0.008399	0.007901
RS	24	0.376610	2.215291	659.814893	0.010512	0.010000
RS	25	0.408651	2.215291	694.249290	0.011061	0.010674
RS	26	0.442846	1.789410	901.708944	0.014366	0.014024
RS	27	0.479339	1.789410	943.067935	0.015025	0.014878
RS	28	0.518287	1.462421	1202.106870	0.019152	0.019152
RS	29	0.559852	1.462421	1247.004570	0.019867	0.020096
RS	30	0.604212	1.247050	1509.889664	0.024055	0.024499
RS	31	0.651554	1.247050	1551.125506	0.024712	0.025363
RS	32	0.702079	1.117709	1768.936023	0.028182	0.029042
RS	33	0.756000	1.117709	1798.321805	0.028650	0.029664
RS	34	0.813546	1.049989	1936.356498	0.030849	0.032015
RS	35	0.874961	1.049989	1948.127708	0.031037	0.032297
RS	36	0.940505	1.030659	1987.595061	0.031666	0.032994
RS	37	1.010455	1.030659	1980.785908	0.031557	0.032921
RS	38	1.085107	1.053136	1924.558507	0.030661	0.032008
RS	39	1.164778	1.053136	1903.029967	0.030318	0.031647
RS	40	1.249806	1.111337	1778.019871	0.028327	0.029575
RS	41	1.340549	1.111337	1747.702712	0.027844	0.029042
RS	42	1.437393	1.194956	1593.977843	0.025395	0.026492
RS	43	1.540747	1.194956	1559.425507	0.024844	0.025889
RS	44	1.651049	1.287799	1412.304602	0.022500	0.023462
RS	45	1.768767	1.287799	1375.126911	0.021908	0.022838
RS	46	1.894398	1.371378	1253.495351	0.019970	0.020851
RS	47	2.028476	1.371378	1212.944239	0.019324	0.020202
RS	48	2.171567	1.431203	1119.813079	0.017840	0.018701
RS	49	2.324277	1.431203	1074.070202	0.017112	0.017989
RS	50	2.487254	1.461161	1003.072400	0.015981	0.016863
RS	51	2.661187	1.461161	950.351119	0.015141	0.016044
RS	52	2.846813	1.464501	891.311079	0.014200	0.015114
RS	53	3.044918	1.464501	830.851486	0.013237	0.014161
RS	54	3.256342	1.445272	776.903160	0.012377	0.013301
RS	55	3.481978	1.445272	709.189712	0.011299	0.012206
RS	56	3.722784	1.445272	640.601879	0.010206	0.011082
RS	57	3.979778	1.445272	572.184518	0.009116	0.009947
RS	58	4.254049	1.562497	470.547190	0.007497	0.008228
RS	59	4.546758	1.562497	416.478473	0.006635	0.007312
RS	60	4.859145	1.562497	364.003515	0.005799	0.006415
RS	61	5.192534	1.562497	313.886451	0.005001	0.005552
RS	62	5.548334	1.562497	266.808006	0.004251	0.004735
RS	63	5.928055	1.562497	1004.650634	0.016006	0.018058
PA	4+25*2+4+6 0.147027720 0.046133025 5.928054744 0.670593906 0.764642791 0.848504446 0.750206947 0.767307042 0.965047068 1.382143628 1.995502029 2.578947202 2.814473529 2.629925764 2.215291155 1.789409505 1.462421470 1.247049981 1.117708739 1.049988698 1.030658604 1.053135850 1.111336867 1.194955729 1.287798845 1.371378471 1.431202587 1.461161288 1.464500690 1.445272084 1.562497381
//
IT	3564
RD	25
LK	-455311.941593
QD	-86.521607 -> -80.303537
RI	0.0102261134
TR	0.146090	0.046390
MT	5.951663
MM	C_pi: 1.289765, n_recomb: 63532.328015
RS	0	0.000000	0.672639	614.108192	0.009666	0.002057
RS	1	0.006729	0.672639	648.795601	0.010212	0.009268
RS	2	0.013911	0.672639	684.972954	0.010781	0.012319
RS	3	0.021577	0.672639	722.639096	0.011374	0.011591
RS	4	0.029758	0.774601	662.071654	0.010421	0.009963
RS	5	0.038490	0.774601	698.585353	0.010996	0.009729
RS	6	0.047810	0.862680	661.777877	0.010416	0.008762
RS	7	0.057756	0.862680	698.110050	0.010988	0.009110
RS	8	0.068372	0.754172	840.937916	0.013236	0.010909
RS	9	0.079702	0.754172	883.938042	0.013913	0.011623
RS	10	0.091795	0.763951	916.402091	0.014424	0.012144
RS	11	0.104701	0.763951	961.436359	0.015133	0.012969
RS	12	0.118476	0.958092	804.927003	0.012670	0.010995
RS	13	0.133178	0.958092	845.872488	0.013314	0.011699
RS	14	0.148870	1.377914	619.068800	0.009744	0.008678
RS	15	0.165617	1.377914	652.740658	0.010274	0.009203
RS	16	0.183491	2.005474	473.511927	0.007453	0.006746
RS	17	0.202568	2.005474	500.659369	0.007880	0.007132
RS	18	0.222929	2.611639	406.751279	0.006402	0.005834
RS	19	0.244660	2.611639	430.628270	0.006778	0.006178
RS	20	0.267853	2.862927	415.836930	0.006545	0.006008
RS	21	0.292607	2.862927	440.130563	0.006928	0.006393
RS	22	0.319027	2.677749	497.609451	0.007832	0.007296
RS	23	0.347225	2.677749	525.698452	0.008275	0.007791
RS	24	0.377320	2.251798	659.226711	0.010376	0.009879
RS	25	0.409440	2.251798	693.820188	0.010921	0.010543
RS	26	0.443722	1.813434	904.123020	0.014231	0.013894
RS	27	0.480311	1.813434	945.870305	0.014888	0.014739
RS	28	0.519362	1.477353	1209.868235	0.019043	0.019034
RS	29	0.561041	1.477353	1255.415786	0.019760	0.019973
RS	30	0.605524	1.256448	1524.520706	0.023996	0.024417
RS	31	0.653001	1.256448	1566.551660	0.024658	0.025279
RS	32	0.703673	1.123944	1790.412461	0.028181	0.029007
RS	33	0.757754	1.123944	1820.519518	0.028655	0.029631
RS	34	0.815475	1.054499	1963.104413	0.030899	0.032025
RS	35	0.877081	1.054499	1975.323434	0.031092	0.032311
RS	36	0.942832	1.034461	2016.814508	0.031745	0.033033
RS	37	1.013007	1.034461	2010.119206	0.031639	0.032964
RS	38	1.087905	1.057155	1953.024011	0.030741	0.032050
RS	39	1.167843	1.057155	1931.393830	0.030400	0.031694
RS	40	1.253160	1.116495	1803.296331	0.028384	0.029600
RS	41	1.344218	1.116495	1772.860296	0.027905	0.029075
RS	42	1.441404	1.202044	1615.219325	0.025424	0.026495
RS	43	1.545130	1.202044	1580.661369	0.024880	0.025903
RS	44	1.655836	1.297214	1430.079186	0.022509	0.023451
RS	45	1.773992	1.297214	1393.018120	0.021926	0.022839
RS	46	1.900099	1.382919	1269.021801	0.019974	0.020840
RS	47	2.034692	1.382919	1228.636590	0.019339	0.020203
RS	48	2.178342	1.444119	1134.286083	0.017854	0.018702
RS	49	2.331659	1.444119	1088.650642	0.017135	0.018001
RS	50	2.495293	1.474459	1017.295754	0.016012	0.016884
RS	51	2.669938	1.474459	964.505373	0.015181	0.016076
RS	52	2.856336	1.477323	905.543163	0.014253	0.015159
RS	53	3.055277	1.477323	844.731444	0.013296	0.014213
RS	54	3.267606	1.456798	791.053072	0.012451	0.013369
RS	55	3.494222	1.456798	722.600011	0.011374	0.012276
RS	56	3.736089	1.456798	653.181641	0.010281	0.011153
RS	57	3.994232	1.456798	583.856445	0.009190	0.010018
RS	58	4.269745	1.577160	479.898757	0.007554	0.008282
RS	59	4.563799	1.577160	425.194065	0.006693	0.007368
RS	60	4.877641	1.577160	372.024008	0.005856	0.006471
RS	61	5.212602	1.577160	321.168083	0.005055	0.005606
RS	62	5.570104	1.577160	273.324087	0.004302	0.004788
RS	63	5.951663	1.577160	1034.904002	0.016289	0.018358
PA	4+25*2+4+6 0.146090355 0.046390247 5.951663482 0.672639117 0.774601022 0.862679553 0.754171988 0.763951186 0.958092054 1.377913797 2.005474059 2.611638553 2.862926742 2.677748821 2.251798029 1.813433808 1.477352848 1.256447667 1.123944430 1.054498766 1.034460510 1.057155253 1.116495173 1.202044032 1.297213772 1.382918926 1.444118647 1.474459191 1.477323395 1.456797587 1.577160192
//
CC
CC	Brief Description of the file format:
CC	  CC  comments
CC	  MM  useful-messages
CC	  RD  round-of-iterations
CC	  LL  \log[P(sequence)]
CC	  QD  Q-before-opt Q-after-opt
CC	  TR  \theta_0 \rho_0
CC	  RS  k t_k \lambda_k \pi_k \sum_{l\not=k}A_{kl} A_{kk}
CC	  DC  begin end best-k t_k+\Delta_k max-prob
CC
MM	Version: 0.6.5-r67
MM	pattern:4+25*2+4+6, n:63, n_free_lambdas:28
MM	n_iterations:25, skip:1, max_t:5, theta/rho:5
MM	is_decoding:0
MM	n_seqs:21, sum_L:998659, sum_n:179290
RD	0
LK	0.000000
QD	0.000000 -> 0.000000
RI	inf
TR	0.197879	0.039576
MT	5.000000
MM	C_pi: 1.000000, n_recomb: 38755.802972
RS	0	0.000000	1.000000	243.968193	0.006295	0.000000
RS	1	0.006440	1.000000	257.992964	0.006657	0.000000
RS	2	0.013294	1.000000	272.709512	0.007037	0.000000
RS	3	0.020590	1.000000	288.136815	0.007435	0.000000
RS	4	0.028356	1.000000	304.292159	0.007852	0.000000
RS	5	0.036622	1.000000	321.190746	0.008288	0.000000
RS	6	0.045421	1.000000	338.845239	0.008743	0.000000
RS	7	0.054785	1.000000	357.265259	0.009218	0.000000
RS	8	0.064753	1.000000	376.456838	0.009714	0.000000
RS	9	0.075363	1.000000	396.421801	0.010229	0.000000
RS	10	0.086656	1.000000	417.157104	0.010764	0.000000
RS	11	0.098677	1.000000	438.654102	0.011318	0.000000
RS	12	0.111471	1.000000	460.897767	0.011892	0.000000
RS	13	0.125090	1.000000	483.865842	0.012485	0.000000
RS	14	0.139585	1.000000	507.527948	0.013096	0.000000
RS	15	0.155014	1.000000	531.844630	0.013723	0.000000
RS	16	0.171437	1.000000	556.766372	0.014366	0.000000
RS	17	0.188917	1.000000	582.232574	0.015023	0.000000
RS	18	0.207523	1.000000	608.170511	0.015692	0.000000
RS	19	0.227327	1.000000	634.494290	0.016372	0.000000
RS	20	0.248406	1.000000	661.103826	0.017058	0.000000
RS	21	0.270843	1.000000	687.883868	0.017749	0.000000
RS	22	0.294725	1.000000	714.703098	0.018441	0.000000
RS	23	0.320144	1.000000	741.413347	0.019130	0.000000
RS	24	0.347201	1.000000	767.848973	0.019812	0.000000
RS	25	0.376000	1.000000	793.826441	0.020483	0.000000
RS	26	0.406654	1.000000	819.144177	0.021136	0.000000
RS	27	0.439282	1.000000	843.582737	0.021767	0.000000
RS	28	0.474011	1.000000	866.905386	0.022368	0.000000
RS	29	0.510976	1.000000	888.859122	0.022935	0.000000
RS	30	0.550322	1.000000	909.176261	0.023459	0.000000
RS	31	0.592202	1.000000	927.576611	0.023934	0.000000
RS	32	0.636779	1.000000	943.770348	0.024352	0.000000
RS	33	0.684227	1.000000	957.461618	0.024705	0.000000
RS	34	0.734730	1.000000	968.352947	0.024986	0.000000
RS	35	0.788485	1.000000	976.150459	0.025187	0.000000
RS	36	0.845702	1.000000	980.569943	0.025301	0.000000
RS	37	0.906604	1.000000	981.343705	0.025321	0.000000
RS	38	0.971428	1.000000	978.228170	0.025241	0.000000
RS	39	1.040426	1.000000	971.012098	0.025055	0.000000
RS	40	1.113868	1.000000	959.525258	0.024758	0.000000
RS	41	1.192040	1.000000	943.647313	0.024349	0.000000
RS	42	1.275245	1.000000	923.316635	0.023824	0.000000
RS	43	1.363809	1.000000	898.538677	0.023185	0.000000
RS	44	1.458076	1.000000	869.393492	0.022433	0.000000
RS	45	1.558414	1.000000	836.041908	0.021572	0.000000
RS	46	1.665214	1.000000	798.729868	0.020609	0.000000
RS	47	1.778891	1.000000	757.790421	0.019553	0.000000
RS	48	1.899889	1.000000	713.642851	0.018414	0.000000
RS	49	2.028679	1.000000	666.788532	0.017205	0.000000
RS	50	2.165763	1.000000	617.803190	0.015941	0.000000
RS	51	2.311675	1.000000	567.325381	0.014638	0.000000
RS	52	2.466983	1.000000	516.041255	0.013315	0.000000
RS	53	2.632293	1.000000	464.665877	0.011990	0.000000
RS	54	2.808249	1.000000	413.921672	0.010680	0.000000
RS	55	2.995536	1.000000	364.514848	0.009405	0.000000
RS	56	3.194884	1.000000	317.110919	0.008182	0.000000
RS	57	3.407070	1.000000	272.310679	0.007026	0.000000
RS	58	3.632920	1.000000	230.628124	0.005951	0.000000
RS	59	3.873315	1.000000	192.471838	0.004966	0.000000
RS	60	4.129191	1.000000	158.131277	0.004080	0.000000
RS	61	4.401545	1.000000	127.769103	0.003297	0.000000
RS	62	4.691438	1.000000	101.420334	0.002617	0.000000
RS	63	5.000000	1.000000	286.469718	0.007392	0.000000
PA	4+25*2+4+6 0.197878847 0.039575769 5.000000000 1.000000000 1.000000000 1.000000000 1.000000000 1.000000000 1.000000000 1.000000000 1.000000000 1.000000000 1.000000000 1.000000000 1.000000000 1.000000000 1.000000000 1.000000000 1.000000000 1.000000000 1.000000000 1.000000000 1.000000000 1.000000000 1.000000000 1.000000000 1.000000000 1.000000000 1.000000000 1.000000000 1.000000000
//
IT	4576
RD	1
LK	-438170.538551
QD	-302.251568 -> -232.321344
RI	0.0336169381
TR	0.199688	0.041410
MT	4.851837
MM	C_pi: 0.990681, n_recomb: 40145.290332
RS	0	0.000000	1.320290	189.946048	0.004731	0.000051
RS	1	0.006390	1.320290	201.104394	0.005009	0.000707
RS	2	0.013188	1.320290	212.852149	0.005302	0.002263
RS	3	0.020421	1.320290	225.211768	0.005610	0.003684
RS	4	0.028116	0.969459	324.044715	0.008072	0.005000
RS	5	0.036303	0.969459	341.819979	0.008515	0.006435
RS	6	0.045013	0.936407	373.030536	0.009292	0.007581
RS	7	0.054279	0.936407	392.913175	0.009787	0.008199
RS	8	0.064138	0.978279	395.983172	0.009864	0.008460
RS	9	0.074626	0.978279	416.744828	0.010381	0.008574
RS	10	0.085785	1.036175	413.942107	0.010311	0.008623
RS	11	0.097657	1.036175	435.327471	0.010844	0.008639
RS	12	0.110287	1.084659	437.156553	0.010889	0.008672
RS	13	0.123725	1.084659	459.314901	0.011441	0.008779
RS	14	0.138021	1.110909	470.894733	0.011730	0.008997
RS	15	0.153230	1.110909	494.117247	0.012308	0.009340
RS	16	0.169412	1.115798	515.775277	0.012848	0.009805
RS	17	0.186628	1.115798	540.264528	0.013458	0.010384
RS	18	0.204943	1.105368	570.642147	0.014214	0.011073
RS	19	0.224429	1.105368	596.410091	0.014856	0.011880
RS	20	0.245160	1.084365	634.571320	0.015807	0.012817
RS	21	0.267216	1.084365	661.409147	0.016475	0.013896
RS	22	0.290682	1.056503	706.421210	0.017597	0.015127
RS	23	0.315647	1.056503	733.847977	0.018280	0.016510
RS	24	0.342207	1.025710	783.717119	0.019522	0.018034
RS	25	0.370464	1.025710	810.915662	0.020200	0.019671
RS	26	0.400527	0.996166	862.011020	0.021472	0.021376
RS	27	0.432511	0.996166	887.811867	0.022115	0.023088
RS	28	0.466539	0.971277	935.439847	0.023301	0.024746
RS	29	0.502741	0.971277	958.402719	0.023873	0.026291
RS	30	0.541256	0.952793	998.164855	0.024864	0.027676
RS	31	0.582233	0.952793	1016.737554	0.025326	0.028858
RS	32	0.625828	0.941126	1045.271061	0.026037	0.029802
RS	33	0.672209	0.941126	1057.969531	0.026354	0.030485
RS	34	0.721553	0.935811	1073.309376	0.026736	0.030895
RS	35	0.774051	0.935811	1078.874396	0.026874	0.031037
RS	36	0.829904	0.935545	1080.838343	0.026923	0.030931
RS	37	0.889325	0.935545	1078.317894	0.026860	0.030607
RS	38	0.952543	0.938567	1068.065854	0.026605	0.030099
RS	39	1.019802	0.938567	1056.832048	0.026325	0.029437
RS	40	1.091358	0.943292	1035.875464	0.025803	0.028646
RS	41	1.167486	0.943292	1015.649048	0.025299	0.027745
RS	42	1.248479	0.948595	985.344163	0.024544	0.026749
RS	43	1.334648	0.948595	956.257925	0.023820	0.025672
RS	44	1.426323	0.953730	917.878229	0.022864	0.024522
RS	45	1.523856	0.953730	880.552888	0.021934	0.023309
RS	46	1.627621	0.958196	835.488596	0.020812	0.022043
RS	47	1.738017	0.958196	791.090316	0.019706	0.020732
RS	48	1.855467	0.961699	740.956757	0.018457	0.019385
RS	49	1.980423	0.961699	691.217583	0.017218	0.018010
RS	50	2.113363	0.964154	637.912388	0.015890	0.016616
RS	51	2.254798	0.964154	585.088554	0.014574	0.015214
RS	52	2.405271	0.965669	530.807406	0.013222	0.013815
RS	53	2.565360	0.965669	477.544775	0.011895	0.012430
RS	54	2.735678	0.966778	424.603540	0.010577	0.011073
RS	55	2.916879	0.966778	373.724180	0.009309	0.009757
RS	56	3.109660	0.966778	324.980119	0.008095	0.008497
RS	57	3.314759	0.966778	278.974240	0.006949	0.007307
RS	58	3.532964	0.973111	234.858248	0.005850	0.006201
RS	59	3.765113	0.973111	196.299394	0.004890	0.005188
RS	60	4.012096	0.973111	161.560413	0.004024	0.004277
RS	61	4.274861	0.973111	130.805444	0.003258	0.003471
RS	62	4.554417	0.973111	104.072557	0.002592	0.002771
RS	63	4.851837	0.973111	297.323484	0.007406	0.008043
PA	4+25*2+4+6 0.199688395 0.041409635 4.851837158 1.320290089 0.969458580 0.936407089 0.978279114 1.036174774 1.084658682 1.110908508 1.115797997 1.105367661 1.084364891 1.056503296 1.025709629 0.996165752 0.971277237 0.952793121 0.941125870 0.935810804 0.935545087 0.938567162 0.943292141 0.948595107 0.953729868 0.958195686 0.961699009 0.964153767 0.965668678 0.966778278 0.973111212
//
IT	4324
RD	2
LK	-438047.453471
QD	-236.243200 -> -194.123117
RI	0.0263585678
TR	0.199233	0.042617
MT	4.803734
MM	C_pi: 0.991400, n_recomb: 41320.643039
RS	0	0.000000	1.652640	155.770569	0.003770	0.000042
RS	1	0.006374	1.652640	165.063776	0.003995	0.000617
RS	2	0.013153	1.652640	174.868612	0.004232	0.001957
RS	3	0.020365	1.652640	185.207641	0.004482	0.003064
RS	4	0.028037	0.908946	355.835840	0.008612	0.005461
RS	5	0.036197	0.908946	375.092291	0.009078	0.006885
RS	6	0.044878	0.851722	421.567782	0.010202	0.008324
RS	7	0.054112	0.851722	443.538251	0.010734	0.008986
RS	8	0.063934	0.928483	427.990415	0.010358	0.008895
RS	9	0.074383	0.928483	450.116283	0.010893	0.009048
RS	10	0.085497	1.040675	422.334605	0.010221	0.008626
RS	11	0.097320	1.040675	444.132196	0.010748	0.008676
RS	12	0.109896	1.141434	425.756213	0.010304	0.008351
RS	13	0.123274	1.141434	447.579534	0.010832	0.008481
RS	14	0.137505	1.201286	446.889868	0.010815	0.008502
RS	15	0.152642	1.201286	469.387699	0.011360	0.008830
RS	16	0.168745	1.218338	485.773707	0.011756	0.009216
RS	17	0.185874	1.218338	509.484275	0.012330	0.009731
RS	18	0.204094	1.203681	540.319492	0.013076	0.010432
RS	19	0.223476	1.203681	565.526971	0.013686	0.011134
RS	20	0.244093	1.167038	609.691897	0.014755	0.012171
RS	21	0.266024	1.167038	636.402487	0.015402	0.013109
RS	22	0.289352	1.116538	693.159711	0.016775	0.014541
RS	23	0.314168	1.116538	721.013745	0.017449	0.015752
RS	24	0.340565	1.060647	787.861462	0.019067	0.017586
RS	25	0.368645	1.060647	815.994554	0.019748	0.019036
RS	26	0.398514	1.007736	887.298506	0.021473	0.021140
RS	27	0.430288	1.007736	914.275453	0.022126	0.022673
RS	28	0.464086	0.963992	982.035636	0.023766	0.024764
RS	29	0.500038	0.963992	1005.982709	0.024346	0.026159
RS	30	0.538282	0.932123	1062.427248	0.025712	0.027929
RS	31	0.578964	0.932123	1081.341182	0.026170	0.028997
RS	32	0.622238	0.912407	1120.622367	0.027120	0.030212
RS	33	0.668270	0.912407	1132.721522	0.027413	0.030821
RS	34	0.717237	0.903763	1151.835329	0.027876	0.031353
RS	35	0.769324	0.903763	1155.828680	0.027972	0.031459
RS	36	0.824731	0.903856	1155.417340	0.027962	0.031344
RS	37	0.883669	0.903856	1150.569651	0.027845	0.031013
RS	38	0.946364	0.909650	1133.928313	0.027442	0.030411
RS	39	1.013055	0.909650	1119.953906	0.027104	0.029760
RS	40	1.083997	0.918409	1090.859341	0.026400	0.028841
RS	41	1.159459	0.918409	1067.823130	0.025842	0.027964
RS	42	1.239732	0.928166	1029.315362	0.024910	0.026846
RS	43	1.325121	0.928166	997.625037	0.024144	0.025803
RS	44	1.415952	0.937588	952.021826	0.023040	0.024556
RS	45	1.512572	0.937588	912.467877	0.022083	0.023386
RS	46	1.615351	0.945763	861.682925	0.020854	0.022057
RS	47	1.724680	0.945763	815.482962	0.019735	0.020791
RS	48	1.840978	0.952138	761.227983	0.018422	0.019414
RS	49	1.964687	0.952138	710.060838	0.017184	0.018081
RS	50	2.096282	0.956542	654.001252	0.015827	0.016682
RS	51	2.236263	0.956542	600.007361	0.014521	0.015316
RS	52	2.385167	0.959182	543.923471	0.013163	0.013924
RS	53	2.543561	0.959182	489.627962	0.011849	0.012564
RS	54	2.712050	0.961039	435.319792	0.010535	0.011212
RS	55	2.891278	0.961039	383.494736	0.009281	0.009911
RS	56	3.081930	0.961039	333.803134	0.008078	0.008658
RS	57	3.284732	0.961039	286.859101	0.006942	0.007469
RS	58	3.500461	0.973778	240.366231	0.005817	0.006321
RS	59	3.729939	0.973778	201.492029	0.004876	0.005314
RS	60	3.974043	0.973778	166.359323	0.004026	0.004402
RS	61	4.233705	0.973778	135.151484	0.003271	0.003590
RS	62	4.509918	0.973778	107.927384	0.002612	0.002881
RS	63	4.803734	0.973778	313.144785	0.007578	0.008532
PA	4+25*2+4+6 0.199232975 0.042616706 4.803734113 1.652639742 0.908945543 0.851721525 0.928483325 1.040675409 1.141433889 1.201285516 1.218337561 1.203681064 1.167037972 1.116537754 1.060647257 1.007736255 0.963991565 0.932123053 0.912406783 0.903763058 0.903855738 0.909650468 0.918409385 0.928165661 0.937587898 0.945762833 0.952137802 0.956542239 0.959182084 0.961039342 0.973777597
//
IT	4710
RD	3
LK	-437969.428583
QD	-204.082099 -> -172.817058
RI	0.0217434918
TR	0.197663	0.043463
MT	4.805569
MM	C_pi: 0.998340, n_recomb: 42412.908059
RS	0	0.000000	2.051884	128.767324	0.003036	0.000034
RS	1	0.006374	2.051884	136.556368	0.003220	0.000530
RS	2	0.013155	2.051884	144.788296	0.003414	0.001671
RS	3	0.020367	2.051884	153.484584	0.003619	0.002537
RS	4	0.028040	0.856357	388.681248	0.009164	0.005845
RS	5	0.036201	0.856357	409.485555	0.009655	0.007246
RS	6	0.044883	0.776565	475.174425	0.011204	0.008995
RS	7	0.054118	0.776565	499.401892	0.011775	0.009735
RS	8	0.063942	0.876968	464.773829	0.010958	0.009289
RS	9	0.074392	0.876968	488.472268	0.011517	0.009513
RS	10	0.085508	1.033650	435.669325	0.010272	0.008629
RS	11	0.097333	1.033650	458.122876	0.010801	0.008739
RS	12	0.109911	1.183540	420.759313	0.009921	0.008081
RS	13	0.123292	1.183540	442.521161	0.010434	0.008254
RS	14	0.137525	1.278914	430.593821	0.010152	0.008089
RS	15	0.152665	1.278914	452.632974	0.010672	0.008426
RS	16	0.168770	1.311821	463.591295	0.010930	0.008723
RS	17	0.185902	1.311821	486.727237	0.011476	0.009211
RS	18	0.204126	1.296649	516.521583	0.012178	0.009888
RS	19	0.223512	1.296649	541.269185	0.012762	0.010531
RS	20	0.244133	1.247650	588.720130	0.013881	0.011612
RS	21	0.266069	1.247650	615.289263	0.014507	0.012462
RS	22	0.289403	1.177547	680.172417	0.016037	0.014020
RS	23	0.314225	1.177547	708.353834	0.016701	0.015120
RS	24	0.340628	1.099690	788.202299	0.018584	0.017172
RS	25	0.368715	1.099690	817.149053	0.019267	0.018501
RS	26	0.398591	1.026683	904.986986	0.021338	0.020907
RS	27	0.430373	1.026683	933.072350	0.022000	0.022328
RS	28	0.464180	0.967207	1018.064935	0.024004	0.024760
RS	29	0.500142	0.967207	1043.035685	0.024592	0.026063
RS	30	0.538396	0.924549	1114.175866	0.026270	0.028143
RS	31	0.579089	0.924549	1133.605220	0.026728	0.029141
RS	32	0.622375	0.898601	1182.473733	0.027880	0.030572
RS	33	0.668421	0.898601	1194.297909	0.028159	0.031135
RS	34	0.717402	0.887620	1216.701361	0.028687	0.031757
RS	35	0.769505	0.887620	1219.612648	0.028756	0.031840
RS	36	0.824929	0.888391	1216.887927	0.028691	0.031699
RS	37	0.883885	0.888391	1210.376307	0.028538	0.031363
RS	38	0.946600	0.896852	1187.863060	0.028007	0.030663
RS	39	1.013313	0.896852	1171.969770	0.027632	0.030021
RS	40	1.084278	0.909327	1135.614269	0.026775	0.028980
RS	41	1.159766	0.909327	1110.702516	0.026188	0.028124
RS	42	1.240066	0.923146	1065.099809	0.025113	0.026894
RS	43	1.325485	0.923146	1031.784059	0.024327	0.025881
RS	44	1.416348	0.936460	980.156123	0.023110	0.024549
RS	45	1.513003	0.936460	939.320243	0.022147	0.023416
RS	46	1.615820	0.947987	883.959829	0.020842	0.022035
RS	47	1.725189	0.947987	836.804816	0.019730	0.020809
RS	48	1.841531	0.956924	779.418854	0.018377	0.019410
RS	49	1.965288	0.956924	727.519715	0.017153	0.018116
RS	50	2.096934	0.963018	669.482419	0.015785	0.016717
RS	51	2.236971	0.963018	614.835266	0.014496	0.015384
RS	52	2.385934	0.966569	557.492185	0.013144	0.014003
RS	53	2.544393	0.966569	502.495069	0.011848	0.012667
RS	54	2.712952	0.968968	447.154937	0.010543	0.011325
RS	55	2.892255	0.968968	394.538970	0.009302	0.010037
RS	56	3.082988	0.968968	343.988697	0.008110	0.008792
RS	57	3.285878	0.968968	296.135632	0.006982	0.007606
RS	58	3.501701	0.988248	247.165071	0.005828	0.006417
RS	59	3.731281	0.988248	207.925796	0.004902	0.005418
RS	60	3.975495	0.988248	172.318144	0.004063	0.004509
RS	61	4.235275	0.988248	140.553149	0.003314	0.003695
RS	62	4.511615	0.988248	112.718772	0.002658	0.002979
RS	63	4.805569	0.988248	332.718408	0.007845	0.008991
PA	4+25*2+4+6 0.197662644 0.043463431 4.805568882 2.051883678 0.856356864 0.776565290 0.876967525 1.033650491 1.183539582 1.278914255 1.311821489 1.296648786 1.247649577 1.177547302 1.099689536 1.026682799 0.967207165 0.924549491 0.898600723 0.887620022 0.888391099 0.896851980 0.909326900 0.923145653 0.936460370 0.947987041 0.956924479 0.963018158 0.966569354 0.968968143 0.988247791
//
IT	4844
RD	4
LK	-437909.789161
QD	-184.353755 -> -158.483590
RI	0.0183472375
TR	0.195572	0.044104
MT	4.832737
MM	C_pi: 1.008775, n_recomb: 43464.293002
RS	0	0.000000	2.563835	105.739807	0.002433	0.000028
RS	1	0.006384	2.563835	112.217394	0.002582	0.000448
RS	2	0.013175	2.563835	119.073366	0.002740	0.001409
RS	3	0.020399	2.563835	126.327407	0.002906	0.002084
RS	4	0.028085	0.820397	417.349794	0.009602	0.006138
RS	5	0.036261	0.820397	439.530602	0.010112	0.007490
RS	6	0.044959	0.717032	528.848545	0.012167	0.009585
RS	7	0.054213	0.717032	555.282324	0.012776	0.010412
RS	8	0.064057	0.831851	502.646775	0.011565	0.009649
RS	9	0.074530	0.831851	527.957437	0.012147	0.009949
RS	10	0.085671	1.023515	450.931911	0.010375	0.008642
RS	11	0.097523	1.023515	474.146872	0.010909	0.008815
RS	12	0.110132	1.217365	419.292096	0.009647	0.007862
RS	13	0.123546	1.217365	441.149137	0.010150	0.008080
RS	14	0.137816	1.347660	419.226986	0.009645	0.007750
RS	15	0.152997	1.347660	440.986274	0.010146	0.008103
RS	16	0.169148	1.398079	446.926732	0.010283	0.008313
RS	17	0.186329	1.398079	469.648291	0.010805	0.008788
RS	18	0.204607	1.384713	497.864494	0.011455	0.009430
RS	19	0.224051	1.384713	522.256734	0.012016	0.010035
RS	20	0.244737	1.325571	571.571774	0.013150	0.011133
RS	21	0.266744	1.325571	598.028612	0.013759	0.011922
RS	22	0.290155	1.237874	668.883396	0.015389	0.013561
RS	23	0.315061	1.237874	697.354164	0.016044	0.014584
RS	24	0.341556	1.140033	787.648829	0.018122	0.016797
RS	25	0.369743	1.140033	817.342802	0.018805	0.018041
RS	26	0.399729	1.048951	919.227857	0.021149	0.020685
RS	27	0.431630	1.048951	948.380880	0.021820	0.022029
RS	28	0.465566	0.975629	1048.587184	0.024125	0.024741
RS	29	0.501669	0.975629	1074.610214	0.024724	0.025983
RS	30	0.540077	0.923721	1159.038351	0.026666	0.028323
RS	31	0.580937	0.923721	1179.103154	0.027128	0.029276
RS	32	0.624405	0.892595	1236.733881	0.028454	0.030888
RS	33	0.670647	0.892595	1248.502923	0.028725	0.031420
RS	34	0.719842	0.879836	1273.854726	0.029308	0.032111
RS	35	0.772177	0.879836	1276.008298	0.029358	0.032178
RS	36	0.827852	0.881448	1271.011755	0.029243	0.032004
RS	37	0.887082	0.881448	1263.264099	0.029064	0.031665
RS	38	0.950093	0.892493	1235.228273	0.028419	0.030870
RS	39	1.017126	0.892493	1217.930640	0.028021	0.030236
RS	40	1.088438	0.908486	1174.893058	0.027031	0.029082
RS	41	1.164302	0.908486	1148.671414	0.026428	0.028244
RS	42	1.245009	0.926126	1096.692565	0.025232	0.026912
RS	43	1.330868	0.926126	1062.320863	0.024441	0.025927
RS	44	1.422208	0.943097	1005.413043	0.023132	0.024520
RS	45	1.519379	0.943097	963.822864	0.022175	0.023421
RS	46	1.622753	0.957757	904.573244	0.020812	0.021996
RS	47	1.732725	0.957757	856.912562	0.019715	0.020807
RS	48	1.849718	0.969064	796.962429	0.018336	0.019392
RS	49	1.974179	0.969064	744.680686	0.017133	0.018134
RS	50	2.106585	0.976675	685.089113	0.015762	0.016738
RS	51	2.247443	0.976675	630.030186	0.014495	0.015436
RS	52	2.397292	0.980992	571.706014	0.013153	0.014068
RS	53	2.556708	0.980992	516.144808	0.011875	0.012755
RS	54	2.726300	0.983788	459.931401	0.010582	0.011424
RS	55	2.906718	0.983788	406.567059	0.009354	0.010149
RS	56	3.098652	0.983788	355.168855	0.008172	0.008912
RS	57	3.302839	0.983788	306.388924	0.007049	0.007728
RS	58	3.520061	1.009722	254.834267	0.005863	0.006498
RS	59	3.751149	1.009722	215.176569	0.004951	0.005510
RS	60	3.996988	1.009722	179.029270	0.004119	0.004604
RS	61	4.258521	1.009722	146.634339	0.003374	0.003789
RS	62	4.536748	1.009722	118.112114	0.002717	0.003069
RS	63	4.832737	1.009722	354.822565	0.008164	0.009429
PA	4+25*2+4+6 0.195571750 0.044103812 4.832736596 2.563835090 0.820397383 0.717032192 0.831851088 1.023514846 1.217364802 1.347659603 1.398078917 1.384713113 1.325570562 1.237873557 1.140032684 1.048950948 0.975628683 0.923720675 0.892595061 0.879835604 0.881448002 0.892493134 0.908485931 0.926125740 0.943096834 0.957757335 0.969063808 0.976675425 0.980992179 0.983788077 1.009722421
//
IT	4412
RD	5
LK	-437859.743044
QD	-170.076310 -> -147.561944
RI	0.0156911264
TR	0.193269	0.044625
MT	4.872539
MM	C_pi: 1.021060, n_recomb: 44490.034881
RS	0	0.000000	3.232044	86.017535	0.001933	0.000022
RS	1	0.006397	3.232044	91.346875	0.002053	0.000374
RS	2	0.013203	3.232044	96.994639	0.002180	0.001175
RS	3	0.020445	3.232044	102.978303	0.002315	0.001700
RS	4	0.028150	0.800495	439.674953	0.009883	0.006343
RS	5	0.036348	0.800495	462.971015	0.010406	0.007622
RS	6	0.045070	0.671705	579.943560	0.013035	0.010097
RS	7	0.054351	0.671705	608.438267	0.013676	0.011005
RS	8	0.064225	0.794457	539.869707	0.012135	0.009980
RS	9	0.074730	0.794457	566.757663	0.012739	0.010352
RS	10	0.085908	1.013401	466.791403	0.010492	0.008668
RS	11	0.097801	1.013401	490.808393	0.011032	0.008899
RS	12	0.110454	1.245978	419.933776	0.009439	0.007688
RS	13	0.123917	1.245978	441.979809	0.009934	0.007944
RS	14	0.138241	1.409529	411.212937	0.009243	0.007473
RS	15	0.153482	1.409529	432.815411	0.009728	0.007840
RS	16	0.169698	1.478058	434.254227	0.009761	0.007972
RS	17	0.186950	1.478058	456.682610	0.010265	0.008440
RS	18	0.205307	1.468033	483.166929	0.010860	0.009044
RS	19	0.224838	1.468033	507.293214	0.011402	0.009621
RS	20	0.245618	1.400409	557.667373	0.012535	0.010720
RS	21	0.267727	1.400409	584.049254	0.013128	0.011464
RS	22	0.291251	1.296633	659.497498	0.014823	0.013157
RS	23	0.316280	1.296633	688.241827	0.015470	0.014120
RS	24	0.342910	1.180252	787.240721	0.017695	0.016455
RS	25	0.371243	1.180252	817.636787	0.018378	0.017636
RS	26	0.401389	1.072507	931.810106	0.020944	0.020473
RS	27	0.433464	1.072507	961.996513	0.021623	0.021761
RS	28	0.467590	0.986625	1075.955272	0.024184	0.024709
RS	29	0.503899	0.986625	1103.042545	0.024793	0.025907
RS	30	0.542531	0.926489	1199.740769	0.026967	0.028472
RS	31	0.583635	0.926489	1220.517073	0.027433	0.029394
RS	32	0.627368	0.890864	1286.325354	0.028913	0.031162
RS	33	0.673898	0.890864	1298.183982	0.029179	0.031674
RS	34	0.723405	0.876664	1326.251693	0.029810	0.032421
RS	35	0.776079	0.876664	1327.861344	0.029846	0.032477
RS	36	0.832123	0.879188	1320.636996	0.029684	0.032268
RS	37	0.891752	0.879188	1311.932095	0.029488	0.031928
RS	38	0.955195	0.892725	1278.635441	0.028740	0.031042
RS	39	1.022697	0.892725	1260.261859	0.028327	0.030417
RS	40	1.094517	0.912069	1210.955623	0.027219	0.029158
RS	41	1.170932	0.912069	1183.775017	0.026608	0.028338
RS	42	1.252235	0.933343	1125.914503	0.025307	0.026913
RS	43	1.338739	0.933343	1090.827822	0.024518	0.025954
RS	44	1.430776	0.953787	1029.138840	0.023132	0.024480
RS	45	1.528702	0.953787	987.096559	0.022187	0.023414
RS	46	1.632891	0.971413	924.399873	0.020778	0.021951
RS	47	1.743746	0.971413	876.477727	0.019701	0.020797
RS	48	1.861693	0.984937	814.314132	0.018303	0.019368
RS	49	1.987184	0.984937	761.827992	0.017124	0.018144
RS	50	2.120704	0.993931	700.932339	0.015755	0.016754
RS	51	2.262764	0.993931	645.574898	0.014511	0.015481
RS	52	2.413913	0.998895	586.427109	0.013181	0.014127
RS	53	2.574731	0.998895	530.356674	0.011921	0.012834
RS	54	2.745836	1.001972	473.355720	0.010640	0.011515
RS	55	2.927887	1.001972	419.246763	0.009423	0.010252
RS	56	3.121584	1.001972	366.990202	0.008249	0.009022
RS	57	3.327672	1.001972	317.260191	0.007131	0.007841
RS	58	3.546944	1.034626	263.035390	0.005912	0.006572
RS	59	3.780243	1.034626	222.920461	0.005011	0.005593
RS	60	4.028466	1.034626	186.192435	0.004185	0.004692
RS	61	4.292569	1.034626	153.124823	0.003442	0.003878
RS	62	4.573566	1.034626	123.871055	0.002784	0.003154
RS	63	4.872539	1.034626	378.603007	0.008510	0.009852
PA	4+25*2+4+6 0.193268784 0.044624944 4.872538683 3.232044097 0.800494506 0.671704819 0.794456598 1.013401476 1.245978058 1.409529211 1.478057634 1.468032944 1.400408988 1.296633169 1.180252209 1.072507368 0.986625459 0.926488553 0.890863628 0.876663895 0.879188430 0.892724646 0.912069360 0.933342550 0.953787133 0.971413408 0.984937374 0.993931219 0.998894573 1.001971591 1.034625597
//
IT	5401
RD	6
LK	-437815.888641
QD	-158.683787 -> -138.598664
RI	0.0135711493
TR	0.190916	0.045076
MT	4.918156
MM	C_pi: 1.034221, n_recomb: 45495.816979
RS	0	0.000000	4.104302	69.413936	0.001526	0.000018
RS	1	0.006413	4.104302	73.757114	0.001621	0.000309
RS	2	0.013236	4.104302	78.364686	0.001722	0.000972
RS	3	0.020498	4.104302	83.251775	0.001830	0.001378
RS	4	0.028225	0.793903	455.281672	0.010007	0.006468
RS	5	0.036447	0.793903	479.417608	0.010538	0.007657
RS	6	0.045197	0.637657	627.209932	0.013786	0.010537
RS	7	0.054507	0.637657	657.590365	0.014454	0.011514
RS	8	0.064415	0.763924	575.722605	0.012654	0.010287
RS	9	0.074958	0.763924	604.124978	0.013279	0.010723
RS	10	0.086178	1.004244	482.694013	0.010610	0.008706
RS	11	0.098116	1.004244	507.524252	0.011155	0.008987
RS	12	0.110821	1.270842	421.956073	0.009275	0.007550
RS	13	0.124340	1.270842	444.250980	0.009765	0.007839
RS	14	0.138725	1.465631	405.608116	0.008915	0.007245
RS	15	0.154034	1.465631	427.141885	0.009389	0.007625
RS	16	0.170324	1.552320	424.554775	0.009332	0.007688
RS	17	0.187658	1.552320	446.782275	0.009820	0.008150
RS	18	0.206105	1.546726	471.526679	0.010364	0.008715
RS	19	0.225734	1.546726	495.459850	0.010890	0.009272
RS	20	0.246621	1.472003	546.393279	0.012010	0.010361
RS	21	0.268849	1.472003	572.734988	0.012589	0.011070
RS	22	0.292501	1.353413	651.832952	0.014327	0.012797
RS	23	0.317670	1.353413	680.842771	0.014965	0.013714
RS	24	0.344454	1.219664	787.280366	0.017304	0.016143
RS	25	0.372954	1.219664	818.342475	0.017987	0.017273
RS	26	0.403283	1.096345	943.488851	0.020738	0.020271
RS	27	0.435556	1.096345	974.675673	0.021423	0.021513
RS	28	0.469898	0.998860	1101.281941	0.024206	0.024665
RS	29	0.506443	0.998860	1129.433155	0.024825	0.025831
RS	30	0.545332	0.931231	1237.635415	0.027203	0.028594
RS	31	0.586714	0.931231	1259.170770	0.027677	0.029493
RS	32	0.630749	0.891576	1332.732540	0.029294	0.031399
RS	33	0.677609	0.891576	1344.778763	0.029558	0.031897
RS	34	0.727473	0.876147	1375.416989	0.030232	0.032692
RS	35	0.780535	0.876147	1376.629023	0.030258	0.032743
RS	36	0.837000	0.879594	1367.241581	0.030052	0.032497
RS	37	0.897085	0.879594	1357.768430	0.029844	0.032159
RS	38	0.961024	0.895516	1319.426918	0.029001	0.031187
RS	39	1.029062	0.895516	1300.196116	0.028578	0.030572
RS	40	1.101464	0.918053	1244.945104	0.027364	0.029215
RS	41	1.178508	0.918053	1217.032508	0.026750	0.028414
RS	42	1.260492	0.942788	1153.660876	0.025358	0.026904
RS	43	1.347734	0.942788	1118.071174	0.024575	0.025971
RS	44	1.440571	0.966540	1051.962950	0.023122	0.024437
RS	45	1.539360	0.966540	1009.646743	0.022192	0.023402
RS	46	1.644485	0.986982	943.811140	0.020745	0.021905
RS	47	1.756350	0.986982	895.762107	0.019689	0.020784
RS	48	1.875389	1.002588	831.619551	0.018279	0.019346
RS	49	2.002062	1.002588	779.018851	0.017123	0.018153
RS	50	2.136857	1.012842	716.980855	0.015759	0.016770
RS	51	2.280296	1.012842	661.374479	0.014537	0.015523
RS	52	2.432933	1.018347	601.499894	0.013221	0.014183
RS	53	2.595359	1.018347	544.937043	0.011978	0.012910
RS	54	2.768199	1.021603	487.201950	0.010709	0.011603
RS	55	2.952123	1.021603	432.337627	0.009503	0.010350
RS	56	3.147842	1.021603	379.207028	0.008335	0.009127
RS	57	3.356110	1.021603	328.506725	0.007221	0.007949
RS	58	3.577734	1.060989	271.546504	0.005969	0.006640
RS	59	3.813570	1.060989	230.947973	0.005076	0.005671
RS	60	4.064529	1.060989	193.614950	0.004256	0.004775
RS	61	4.331581	1.060989	159.851795	0.003514	0.003961
RS	62	4.615757	1.060989	129.844452	0.002854	0.003234
RS	63	4.918156	1.060989	403.498134	0.008869	0.010264
PA	4+25*2+4+6 0.190915744 0.045076246 4.918156466 4.104302175 0.793903024 0.637657266 0.763924324 1.004243832 1.270842341 1.465630726 1.552320242 1.546726267 1.472002630 1.353412558 1.219663698 1.096345275 0.998859763 0.931231106 0.891576225 0.876147006 0.879594245 0.895516071 0.918053050 0.942788120 0.966540439 0.986981762 1.002587938 1.012841558 1.018347076 1.021602504 1.060989309
//
IT	4657
RD	7
LK	-437776.616245
QD	-149.086075 -> -130.916107
RI	0.0118686861
TR	0.188597	0.045486
MT	4.965848
MM	C_pi: 1.047696, n_recomb: 46483.937720
RS	0	0.000000	5.236246	55.709758	0.001198	0.000014
RS	1	0.006429	5.236246	59.224916	0.001274	0.000254
RS	2	0.013270	5.236246	62.957353	0.001354	0.000798
RS	3	0.020552	5.236246	66.919900	0.001440	0.001113
RS	4	0.028302	0.797976	464.685021	0.009997	0.006527
RS	5	0.036549	0.797976	489.404270	0.010528	0.007613
RS	6	0.045328	0.612187	670.224468	0.014418	0.010913
RS	7	0.054670	0.612187	702.317121	0.015109	0.011947
RS	8	0.064613	0.738974	609.971612	0.013122	0.010573
RS	9	0.075195	0.738974	639.818433	0.013764	0.011064
RS	10	0.086457	0.996145	498.439291	0.010723	0.008755
RS	11	0.098444	0.996145	524.081390	0.011274	0.009078
RS	12	0.111201	1.292676	424.968381	0.009142	0.007442
RS	13	0.124778	1.292676	447.553358	0.009628	0.007758
RS	14	0.139228	1.516634	401.817547	0.008644	0.007056
RS	15	0.154607	1.516634	423.348480	0.009107	0.007447
RS	16	0.170974	1.621255	417.133378	0.008974	0.007448
RS	17	0.188394	1.621255	439.231758	0.009449	0.007906
RS	18	0.206933	1.620958	462.267620	0.009945	0.008432
RS	19	0.226664	1.620958	486.066285	0.010457	0.008972
RS	20	0.247664	1.540335	537.229409	0.011557	0.010047
RS	21	0.270013	1.540335	563.560707	0.012124	0.010727
RS	22	0.293800	1.408082	645.610864	0.013889	0.012475
RS	23	0.319115	1.408082	674.880286	0.014519	0.013353
RS	24	0.346058	1.257971	787.793676	0.016948	0.015856
RS	25	0.374733	1.257971	819.490188	0.017630	0.016942
RS	26	0.405251	1.119981	954.572834	0.020536	0.020075
RS	27	0.437731	1.119981	986.727415	0.021227	0.021281
RS	28	0.472299	1.011648	1125.103873	0.024204	0.024611
RS	29	0.509090	1.011648	1154.311093	0.024832	0.025751
RS	30	0.548245	0.937088	1273.419080	0.027395	0.028689
RS	31	0.589917	0.937088	1295.743814	0.027875	0.029572
RS	32	0.634269	0.893746	1376.742144	0.029618	0.031603
RS	33	0.681471	0.893746	1389.046195	0.029882	0.032091
RS	34	0.731708	0.877221	1422.173791	0.030595	0.032930
RS	35	0.785175	0.877221	1423.094483	0.030615	0.032977
RS	36	0.842078	0.881566	1411.629188	0.030368	0.032697
RS	37	0.902640	0.881566	1401.523673	0.030151	0.032362
RS	38	0.967094	0.899755	1358.336804	0.029222	0.031311
RS	39	1.035693	0.899755	1338.402552	0.028793	0.030706
RS	40	1.108701	0.925324	1277.482963	0.027482	0.029260
RS	41	1.186402	0.925324	1248.992490	0.026869	0.028477
RS	42	1.269099	0.953355	1180.408830	0.025394	0.026891
RS	43	1.357111	0.953355	1144.453436	0.024620	0.025982
RS	44	1.450782	0.980256	1074.206898	0.023109	0.024395
RS	45	1.550474	0.980256	1031.724884	0.022195	0.023388
RS	46	1.656575	1.003367	962.981712	0.020716	0.021863
RS	47	1.769496	1.003367	914.879925	0.019682	0.020772
RS	48	1.889677	1.020926	848.928182	0.018263	0.019327
RS	49	2.017583	1.020926	796.255207	0.017130	0.018164
RS	50	2.153712	1.032325	733.186805	0.015773	0.016788
RS	51	2.298593	1.032325	677.348106	0.014572	0.015566
RS	52	2.452786	1.038276	616.811797	0.013269	0.014240
RS	53	2.616892	1.038276	559.754571	0.012042	0.012984
RS	54	2.791548	1.041617	501.322377	0.010785	0.011689
RS	55	2.977431	1.041617	445.686086	0.009588	0.010446
RS	56	3.175264	1.041617	391.664791	0.008426	0.009229
RS	57	3.385815	1.041617	339.977376	0.007314	0.008053
RS	58	3.609901	1.087704	280.232297	0.006029	0.006705
RS	59	3.848392	1.087704	239.131794	0.005144	0.005745
RS	60	4.102214	1.087704	201.179641	0.004328	0.004854
RS	61	4.372354	1.087704	166.709752	0.003586	0.004040
RS	62	4.659860	1.087704	135.939408	0.002924	0.003311
RS	63	4.965848	1.087704	429.145981	0.009232	0.010665
PA	4+25*2+4+6 0.188597178 0.045485966 4.965847634 5.236246166 0.797975599 0.612186726 0.738974186 0.996144620 1.292675975 1.516634053 1.621255438 1.620957847 1.540334890 1.408082397 1.257971273 1.119981121 1.011647528 0.937087623 0.893746229 0.877220699 0.881565534 0.899755479 0.925324274 0.953354718 0.980255838 1.003367437 1.020926271 1.032325391 1.038276485 1.041616571 1.087704052
//
IT	4808
RD	8
LK	-437741.001056
QD	-140.743131 -> -124.155457
RI	0.0104963477
TR	0.186355	0.045870
MT	5.013566
MM	C_pi: 1.061155, n_recomb: 47455.216859
RS	0	0.000000	6.694998	44.575099	0.000939	0.000011
RS	1	0.006444	6.694998	47.407785	0.000999	0.000207
RS	2	0.013304	6.694998	50.417750	0.001062	0.000653
RS	3	0.020606	6.694998	53.615725	0.001130	0.000898
RS	4	0.028378	0.810565	468.803284	0.009879	0.006530
RS	5	0.036651	0.810565	493.881745	0.010407	0.007509
RS	6	0.045457	0.593164	709.022981	0.014941	0.011234
RS	7	0.054831	0.593164	742.669275	0.015650	0.012312
RS	8	0.064809	0.718377	642.656136	0.013542	0.010842
RS	9	0.075430	0.718377	673.880757	0.014200	0.011380
RS	10	0.086735	0.988931	513.980657	0.010831	0.008812
RS	11	0.098769	0.988931	540.428378	0.011388	0.009171
RS	12	0.111578	1.311895	428.734576	0.009035	0.007358
RS	13	0.125213	1.311895	451.639556	0.009517	0.007696
RS	14	0.139727	1.562998	399.443078	0.008417	0.006900
RS	15	0.155176	1.562998	421.022272	0.008872	0.007298
RS	16	0.171620	1.685193	411.495097	0.008671	0.007244
RS	17	0.189124	1.685193	433.521180	0.009135	0.007699
RS	18	0.207756	1.690888	454.894665	0.009586	0.008188
RS	19	0.227589	1.690888	478.606410	0.010085	0.008714
RS	20	0.248700	1.605486	529.755724	0.011163	0.009770
RS	21	0.271171	1.605486	556.101117	0.011718	0.010425
RS	22	0.295091	1.460643	640.566164	0.013498	0.012184
RS	23	0.320552	1.460643	670.089568	0.014120	0.013028
RS	24	0.347654	1.295083	788.705727	0.016620	0.015588
RS	25	0.376502	1.295083	821.007307	0.017301	0.016639
RS	26	0.407210	1.143192	965.178731	0.020339	0.019885
RS	27	0.439896	1.143192	998.268520	0.021036	0.021060
RS	28	0.474689	1.024635	1147.685182	0.024185	0.024546
RS	29	0.511724	1.024635	1177.935666	0.024822	0.025666
RS	30	0.551145	0.943590	1307.458495	0.027551	0.028763
RS	31	0.593108	0.943590	1330.592411	0.028039	0.029633
RS	32	0.637774	0.896821	1418.786644	0.029897	0.031778
RS	33	0.685318	0.896821	1431.401838	0.030163	0.032260
RS	34	0.735927	0.879285	1466.980624	0.030913	0.033138
RS	35	0.789797	0.879285	1467.692050	0.030928	0.033184
RS	36	0.847139	0.884481	1454.251296	0.030645	0.032872
RS	37	0.908176	0.884481	1443.617100	0.030421	0.032543
RS	38	0.973146	0.904815	1395.779400	0.029413	0.031418
RS	39	1.042303	0.904815	1375.255915	0.028980	0.030825
RS	40	1.115917	0.933259	1308.910614	0.027582	0.029296
RS	41	1.194275	0.933259	1279.952990	0.026972	0.028530
RS	42	1.277683	0.964420	1206.415214	0.025422	0.026874
RS	43	1.366465	0.964420	1170.187543	0.024659	0.025990
RS	44	1.460970	0.994315	1096.034242	0.023096	0.024354
RS	45	1.561564	0.994315	1053.454345	0.022199	0.023375
RS	46	1.668641	1.019957	981.987894	0.020693	0.021825
RS	47	1.782618	1.019957	933.874041	0.019679	0.020763
RS	48	1.903940	1.039343	866.244462	0.018254	0.019313
RS	49	2.033081	1.039343	813.516319	0.017143	0.018176
RS	50	2.170545	1.051780	749.501151	0.015794	0.016809
RS	51	2.316866	1.051780	693.430263	0.014612	0.015609
RS	52	2.472618	1.058086	632.280625	0.013324	0.014298
RS	53	2.638406	1.058086	574.718497	0.012111	0.013058
RS	54	2.814878	1.061424	515.618156	0.010865	0.011774
RS	55	3.002723	1.061424	459.191791	0.009676	0.010540
RS	56	3.202673	1.061424	404.264112	0.008519	0.009328
RS	57	3.415509	1.061424	351.575972	0.007409	0.008154
RS	58	3.642061	1.114142	289.009178	0.006090	0.006768
RS	59	3.883212	1.114142	247.393470	0.005213	0.005816
RS	60	4.139904	1.114142	208.814134	0.004400	0.004929
RS	61	4.413138	1.114142	173.633133	0.003659	0.004117
RS	62	4.703980	1.114142	142.097659	0.002994	0.003385
RS	63	5.013566	1.114142	455.305170	0.009594	0.011057
PA	4+25*2+4+6 0.186355276 0.045870237 5.013565569 6.694998064 0.810564968 0.593164483 0.718377434 0.988931289 1.311895201 1.562998325 1.685193366 1.690888181 1.605485525 1.460642968 1.295082635 1.143191942 1.024635426 0.943590236 0.896820630 0.879284549 0.884481173 0.904814681 0.933259336 0.964420469 0.994315437 1.019956965 1.039343478 1.051780139 1.058085978 1.061424228 1.114142046
//
IT	4733
RD	9
LK	-437708.429148
QD	-133.348957 -> -118.105702
RI	0.0093844934
TR	0.184210	0.046239
MT	5.060164
MM	C_pi: 1.074411, n_recomb: 48410.114263
RS	0	0.000000	8.561040	35.631403	0.000736	0.000009
RS	1	0.006460	8.561040	37.909383	0.000783	0.000169
RS	2	0.013337	8.561040	40.331371	0.000833	0.000532
RS	3	0.020658	8.561040	42.906252	0.000886	0.000723
RS	4	0.028452	0.830080	468.626200	0.009680	0.006490
RS	5	0.036749	0.830080	493.874256	0.010202	0.007362
RS	6	0.045583	0.578994	743.881147	0.015366	0.011506
RS	7	0.054987	0.578994	778.941580	0.016090	0.012619
RS	8	0.064999	0.701173	673.885312	0.013920	0.011097
RS	9	0.075657	0.701173	706.426681	0.014593	0.011674
RS	10	0.087004	0.982384	529.330611	0.010934	0.008876
RS	11	0.099084	0.982384	556.576209	0.011497	0.009265
RS	12	0.111944	1.328762	433.107447	0.008947	0.007294
RS	13	0.125635	1.328762	456.355445	0.009427	0.007649
RS	14	0.140210	1.605125	398.194895	0.008225	0.006770
RS	15	0.155727	1.605125	419.862746	0.008673	0.007174
RS	16	0.172246	1.744437	407.279689	0.008413	0.007070
RS	17	0.189833	1.744437	429.279273	0.008868	0.007521
RS	18	0.208555	1.756738	449.027006	0.009275	0.007975
RS	19	0.228487	1.756738	472.690426	0.009764	0.008489
RS	20	0.249706	1.667594	523.640673	0.010817	0.009523
RS	21	0.272296	1.667594	550.019975	0.011362	0.010157
RS	22	0.296345	1.511163	636.474657	0.013148	0.011919
RS	23	0.321947	1.511163	666.246136	0.013763	0.012735
RS	24	0.349204	1.330993	789.928087	0.016317	0.015339
RS	25	0.378221	1.330993	822.807080	0.016997	0.016358
RS	26	0.409112	1.165886	975.347705	0.020148	0.019700
RS	27	0.441999	1.165886	1009.340510	0.020850	0.020849
RS	28	0.477011	1.037634	1169.174589	0.024151	0.024473
RS	29	0.514284	1.037634	1200.452629	0.024798	0.025575
RS	30	0.553964	0.950471	1339.970835	0.027680	0.028816
RS	31	0.596208	0.950471	1363.927065	0.028174	0.029677
RS	32	0.641181	0.900476	1459.123766	0.030141	0.031927
RS	33	0.689059	0.900476	1472.092952	0.030409	0.032405
RS	34	0.740030	0.881985	1510.114863	0.031194	0.033321
RS	35	0.794293	0.881985	1510.684102	0.031206	0.033367
RS	36	0.852061	0.887976	1495.383458	0.030890	0.033027
RS	37	0.913561	0.887976	1484.304135	0.030661	0.032703
RS	38	0.979034	0.910328	1432.006177	0.029581	0.031511
RS	39	1.048736	0.910328	1410.983053	0.029146	0.030929
RS	40	1.122941	0.941494	1339.438539	0.027669	0.029325
RS	41	1.201939	0.941494	1310.097159	0.027062	0.028577
RS	42	1.286040	0.975626	1231.832856	0.025446	0.026858
RS	43	1.375573	0.975626	1195.399505	0.024693	0.025995
RS	44	1.470891	1.008364	1117.538640	0.023085	0.024317
RS	45	1.572365	1.008364	1074.904930	0.022204	0.023364
RS	46	1.680394	1.036399	1000.869223	0.020675	0.021792
RS	47	1.795402	1.036399	952.764867	0.019681	0.020757
RS	48	1.917839	1.057492	883.564924	0.018252	0.019303
RS	49	2.048185	1.057492	830.784937	0.017161	0.018192
RS	50	2.186950	1.070861	765.890814	0.015821	0.016834
RS	51	2.334680	1.070861	709.579069	0.014658	0.015655
RS	52	2.491952	1.077439	647.853119	0.013383	0.014357
RS	53	2.659384	1.077439	589.771645	0.012183	0.013132
RS	54	2.837631	1.080695	530.027892	0.010949	0.011860
RS	55	3.027393	1.080695	472.793230	0.009766	0.010633
RS	56	3.229412	1.080695	416.944568	0.008613	0.009425
RS	57	3.444481	1.080695	363.244286	0.007503	0.008252
RS	58	3.673443	1.139945	297.827396	0.006152	0.006829
RS	59	3.917196	1.139945	255.686447	0.005282	0.005885
RS	60	4.176693	1.139945	216.475366	0.004472	0.005002
RS	61	4.452954	1.139945	180.582638	0.003730	0.004190
RS	62	4.747060	1.139945	148.283888	0.003063	0.003456
RS	63	5.060164	1.139945	481.818546	0.009953	0.011439
PA	4+25*2+4+6 0.184210413 0.046238572 5.060164204 8.561040038 0.830079732 0.578994055 0.701172565 0.982384161 1.328762185 1.605125418 1.744436838 1.756737737 1.667594250 1.511162786 1.330992791 1.165885683 1.037633722 0.950470701 0.900476288 0.881984683 0.887975822 0.910327740 0.941493851 0.975626158 1.008363806 1.036398749 1.057491766 1.070861394 1.077438921 1.080694742 1.139944956
//
IT	4512
RD	10
LK	-437678.455550
QD	-126.708988 -> -112.629628
RI	0.0084779875
TR	0.182169	0.046596
MT	5.105070
MM	C_pi: 1.087359, n_recomb: 49348.691194
RS	0	0.000000	10.929998	28.502870	0.000578	0.000007
RS	1	0.006474	10.929998	30.334406	0.000615	0.000137
RS	2	0.013368	10.929998	32.282679	0.000654	0.000433
RS	3	0.020708	10.929998	34.355003	0.000696	0.000583
RS	4	0.028523	0.855289	465.112070	0.009425	0.006415
RS	5	0.036844	0.855289	490.374170	0.009937	0.007185
RS	6	0.045703	0.568518	775.147169	0.015708	0.011737
RS	7	0.055137	0.568518	811.500259	0.016444	0.012875
RS	8	0.065181	0.686598	703.817453	0.014262	0.011338
RS	9	0.075875	0.686598	737.621413	0.014947	0.011949
RS	10	0.087262	0.976310	544.517507	0.011034	0.008946
RS	11	0.099385	0.976310	572.553043	0.011602	0.009361
RS	12	0.112294	1.343487	437.981096	0.008875	0.007245
RS	13	0.126039	1.343487	461.590352	0.009354	0.007615
RS	14	0.140673	1.643343	397.863710	0.008062	0.006660
RS	15	0.156255	1.643343	419.653012	0.008504	0.007069
RS	16	0.172846	1.799267	404.218437	0.008191	0.006920
RS	17	0.190511	1.799267	426.229047	0.008637	0.007368
RS	18	0.209320	1.818712	444.379966	0.009005	0.007788
RS	19	0.229346	1.818712	468.026820	0.009484	0.008291
RS	20	0.250669	1.726801	518.630828	0.010510	0.009301
RS	21	0.273372	1.726801	545.060145	0.011045	0.009917
RS	22	0.297546	1.559745	633.150560	0.012830	0.011676
RS	23	0.323284	1.559745	663.163702	0.013438	0.012467
RS	24	0.350689	1.365751	791.369997	0.016036	0.015105
RS	25	0.379868	1.365751	824.799928	0.016714	0.016096
RS	26	0.410936	1.188039	985.086681	0.019962	0.019520
RS	27	0.444016	1.188039	1019.950714	0.020668	0.020645
RS	28	0.479237	1.050551	1189.648994	0.024107	0.024392
RS	29	0.516739	1.050551	1221.936954	0.024761	0.025479
RS	30	0.556668	0.957579	1371.081082	0.027784	0.028851
RS	31	0.599183	0.957579	1395.868346	0.028286	0.029705
RS	32	0.644450	0.904520	1497.910990	0.030354	0.032053
RS	33	0.692648	0.904520	1511.269992	0.030624	0.032529
RS	34	0.743967	0.885108	1551.746427	0.031445	0.033480
RS	35	0.798608	0.885108	1552.230609	0.031454	0.033529
RS	36	0.856787	0.891832	1535.193186	0.031109	0.033163
RS	37	0.918732	0.891832	1523.739024	0.030877	0.032845
RS	38	0.984688	0.916080	1467.168552	0.029731	0.031592
RS	39	1.054914	0.916080	1445.719182	0.029296	0.031022
RS	40	1.129687	0.949818	1369.189101	0.027745	0.029349
RS	41	1.209301	0.949818	1339.529732	0.027144	0.028618
RS	42	1.294069	0.986770	1256.742366	0.025467	0.026841
RS	43	1.384326	0.986770	1220.153456	0.024725	0.026000
RS	44	1.480426	1.022205	1138.761946	0.023076	0.024283
RS	45	1.582748	1.022205	1096.104528	0.022211	0.023354
RS	46	1.691694	1.052502	1019.633501	0.020662	0.021763
RS	47	1.807694	1.052502	971.549777	0.019687	0.020754
RS	48	1.931204	1.075186	900.870684	0.018255	0.019298
RS	49	2.062711	1.075186	848.035633	0.017185	0.018210
RS	50	2.202732	1.089392	782.318697	0.015853	0.016861
RS	51	2.351818	1.089392	725.754548	0.014707	0.015702
RS	52	2.510556	1.096162	663.485236	0.013445	0.014418
RS	53	2.679572	1.096162	604.869454	0.012257	0.013207
RS	54	2.859530	1.099263	544.504610	0.011034	0.011945
RS	55	3.051140	1.099263	486.445140	0.009857	0.010726
RS	56	3.255155	1.099263	429.663029	0.008707	0.009521
RS	57	3.472378	1.099263	374.941715	0.007598	0.008348
RS	58	3.703665	1.164926	306.654026	0.006214	0.006889
RS	59	3.949926	1.164926	263.980275	0.005349	0.005953
RS	60	4.212131	1.164926	224.135281	0.004542	0.005073
RS	61	4.491313	1.164926	187.532591	0.003800	0.004262
RS	62	4.788569	1.164926	154.474828	0.003130	0.003525
RS	63	5.105070	1.164926	508.574668	0.010306	0.011813
PA	4+25*2+4+6 0.182169345 0.046596228 5.105070208 10.929998371 0.855288657 0.568517700 0.686597792 0.976309935 1.343487123 1.643343310 1.799267409 1.818711656 1.726801085 1.559744913 1.365750954 1.188038685 1.050551498 0.957578773 0.904520194 0.885108205 0.891831907 0.916079709 0.949817859 0.986770379 1.022204844 1.052501548 1.075185947 1.089392029 1.096162496 1.099263102 1.164925784
//
IT	4323
RD	11
LK	-437650.740177
QD	-120.690550 -> -107.632703
RI	0.0077314048
TR	0.180233	0.046946
MT	5.147977
MM	C_pi: 1.099940, n_recomb: 50271.127065
RS	0	0.000000	13.918831	22.840241	0.000454	0.000005
RS	1	0.006488	13.918831	24.314279	0.000484	0.000111
RS	2	0.013397	13.918831	25.882903	0.000515	0.000353
RS	3	0.020755	13.918831	27.552108	0.000548	0.000471
RS	4	0.028590	0.885280	459.085634	0.009132	0.006315
RS	5	0.036933	0.885280	484.236369	0.009632	0.006987
RS	6	0.045817	0.560885	803.193084	0.015977	0.011933
RS	7	0.055278	0.560885	840.733392	0.016724	0.013088
RS	8	0.065353	0.674095	732.590537	0.014573	0.011568
RS	9	0.076081	0.674095	767.608756	0.015269	0.012206
RS	10	0.087506	0.970573	559.563784	0.011131	0.009020
RS	11	0.099671	0.970573	588.381303	0.011704	0.009457
RS	12	0.112627	1.356282	443.267753	0.008818	0.007209
RS	13	0.126422	1.356282	467.252681	0.009295	0.007592
RS	14	0.141113	1.677976	398.285551	0.007923	0.006568
RS	15	0.156757	1.677976	420.223122	0.008359	0.006981
RS	16	0.173416	1.850012	402.095222	0.007999	0.006790
RS	17	0.191155	1.850012	424.147499	0.008437	0.007235
RS	18	0.210046	1.877017	440.735655	0.008767	0.007622
RS	19	0.230162	1.877017	464.392359	0.009238	0.008115
RS	20	0.251584	1.783262	514.527296	0.010235	0.009102
RS	21	0.274396	1.783262	541.019703	0.010762	0.009700
RS	22	0.298687	1.606497	630.449818	0.012541	0.011453
RS	23	0.324555	1.606497	660.697941	0.013143	0.012220
RS	24	0.352101	1.399414	792.963590	0.015774	0.014883
RS	25	0.381434	1.399414	826.919266	0.016449	0.015850
RS	26	0.412670	1.209651	994.403612	0.019781	0.019343
RS	27	0.445933	1.209651	1030.107812	0.020491	0.020447
RS	28	0.481354	1.063331	1209.177618	0.024053	0.024304
RS	29	0.519074	1.063331	1242.456593	0.024715	0.025378
RS	30	0.559240	0.964811	1400.897171	0.027867	0.028871
RS	31	0.602013	0.964811	1426.520662	0.028377	0.029719
RS	32	0.647561	0.908825	1535.268007	0.030540	0.032159
RS	33	0.696064	0.908825	1549.047414	0.030814	0.032633
RS	34	0.747714	0.888514	1592.002654	0.031668	0.033620
RS	35	0.802716	0.888514	1592.451533	0.031677	0.033671
RS	36	0.861286	0.895907	1573.805032	0.031306	0.033283
RS	37	0.923656	0.895907	1562.036510	0.031072	0.032973
RS	38	0.990073	0.921934	1501.374649	0.029866	0.031663
RS	39	1.060799	0.921934	1479.560859	0.029432	0.031104
RS	40	1.136114	0.958105	1398.241842	0.027814	0.029368
RS	41	1.216315	0.958105	1368.318572	0.027219	0.028654
RS	42	1.301720	0.997730	1281.200267	0.025486	0.026825
RS	43	1.392666	0.997730	1244.494567	0.024756	0.026005
RS	44	1.489513	1.035724	1159.728751	0.023069	0.024253
RS	45	1.592644	1.035724	1117.068967	0.022221	0.023347
RS	46	1.702466	1.068156	1038.282072	0.020654	0.021740
RS	47	1.819414	1.068156	990.224050	0.019698	0.020754
RS	48	1.943949	1.092323	918.145126	0.018264	0.019297
RS	49	2.076564	1.092323	865.248584	0.017212	0.018231
RS	50	2.217784	1.107274	798.758755	0.015889	0.016892
RS	51	2.368166	1.107274	741.929536	0.014759	0.015751
RS	52	2.528306	1.114165	679.146092	0.013510	0.014480
RS	53	2.698835	1.114165	619.981583	0.012333	0.013281
RS	54	2.880429	1.117042	559.017571	0.011120	0.012031
RS	55	3.073805	1.117042	500.118272	0.009948	0.010817
RS	56	3.279728	1.117042	442.391847	0.008800	0.009615
RS	57	3.499011	1.117042	386.642335	0.007691	0.008443
RS	58	3.732522	1.188985	315.467956	0.006275	0.006948
RS	59	3.981183	1.188985	272.255685	0.005416	0.006018
RS	60	4.245978	1.188985	231.776202	0.004611	0.005142
RS	61	4.527954	1.188985	194.466753	0.003868	0.004331
RS	62	4.828224	1.188985	160.655611	0.003196	0.003592
RS	63	5.147977	1.188985	535.496099	0.010652	0.012179
PA	4+25*2+4+6 0.180233089 0.046946485 5.147976953 13.918831368 0.885279911 0.560885422 0.674094564 0.970573075 1.356281677 1.677975611 1.850012167 1.877017216 1.783261823 1.606496682 1.399413591 1.209650698 1.063330529 0.964810549 0.908824656 0.888514169 0.895906735 0.921933982 0.958105177 0.997729935 1.035724071 1.068155935 1.092323076 1.107274010 1.114165020 1.117042407 1.188984799
//
IT	4240
RD	12
LK	-437625.012036
QD	-115.195413 -> -103.043848
RI	0.0071105739
TR	0.178397	0.047291
MT	5.188824
MM	C_pi: 1.112138, n_recomb: 51177.513196
RS	0	0.000000	17.661286	18.354283	0.000359	0.000004
RS	1	0.006501	17.661286	19.543223	0.000382	0.000091
RS	2	0.013425	17.661286	20.808880	0.000407	0.000287
RS	3	0.020799	17.661286	22.156162	0.000433	0.000381
RS	4	0.028653	0.919418	451.202253	0.008816	0.006197
RS	5	0.037017	0.919418	476.141112	0.009304	0.006778
RS	6	0.045925	0.555480	828.363421	0.016186	0.012098
RS	7	0.055412	0.555480	866.998925	0.016941	0.013264
RS	8	0.065516	0.663243	760.329274	0.014857	0.011787
RS	9	0.076276	0.663243	796.518648	0.015564	0.012449
RS	10	0.087737	0.965079	574.488355	0.011225	0.009097
RS	11	0.099942	0.965079	604.080148	0.011804	0.009554
RS	12	0.112941	1.367328	448.902940	0.008771	0.007184
RS	13	0.126785	1.367328	473.275317	0.009248	0.007578
RS	14	0.141529	1.709319	399.334802	0.007803	0.006491
RS	15	0.157231	1.709319	421.442991	0.008235	0.006906
RS	16	0.173955	1.896922	400.756551	0.007831	0.006677
RS	17	0.191765	1.896922	422.876437	0.008263	0.007119
RS	18	0.210734	1.931893	437.918006	0.008557	0.007475
RS	19	0.230935	1.931893	461.606545	0.009020	0.007959
RS	20	0.252450	1.837132	511.175841	0.009988	0.008920
RS	21	0.275364	1.837132	537.742146	0.010507	0.009504
RS	22	0.299768	1.651534	628.258374	0.012276	0.011246
RS	23	0.325758	1.651534	658.734745	0.012872	0.011993
RS	24	0.353438	1.432050	794.655481	0.015527	0.014674
RS	25	0.382917	1.432050	829.113064	0.016201	0.015618
RS	26	0.414313	1.230747	1003.302634	0.019604	0.019171
RS	27	0.447750	1.230747	1039.816891	0.020318	0.020256
RS	28	0.483361	1.075950	1227.811557	0.023991	0.024210
RS	29	0.521287	1.075950	1262.061991	0.024660	0.025273
RS	30	0.561679	0.972112	1429.495030	0.027932	0.028877
RS	31	0.604696	0.972112	1455.957604	0.028449	0.029720
RS	32	0.650511	0.913312	1571.286031	0.030703	0.032247
RS	33	0.699304	0.913312	1585.512523	0.030981	0.032721
RS	34	0.751269	0.892118	1630.975474	0.031869	0.033742
RS	35	0.806613	0.892118	1631.433481	0.031878	0.033797
RS	36	0.865554	0.900117	1611.306058	0.031485	0.033389
RS	37	0.928328	0.900117	1599.276674	0.031250	0.033086
RS	38	0.995182	0.927814	1534.698473	0.029988	0.031725
RS	39	1.066383	0.927814	1512.573887	0.029555	0.031179
RS	40	1.142214	0.966287	1426.653580	0.027877	0.029385
RS	41	1.222974	0.966287	1396.511844	0.027288	0.028687
RS	42	1.308984	1.008449	1305.234482	0.025504	0.026810
RS	43	1.400586	1.008449	1268.443829	0.024785	0.026010
RS	44	1.498144	1.048871	1180.448696	0.023066	0.024226
RS	45	1.602044	1.048871	1137.802528	0.022232	0.023342
RS	46	1.712699	1.083321	1056.805103	0.020650	0.021721
RS	47	1.830548	1.083321	1008.775120	0.019711	0.020757
RS	48	1.956059	1.108868	935.368711	0.018277	0.019301
RS	49	2.089729	1.108868	882.403375	0.017242	0.018255
RS	50	2.232090	1.124480	815.184876	0.015929	0.016926
RS	51	2.383706	1.124480	758.078772	0.014813	0.015801
RS	52	2.545179	1.131427	694.807788	0.013576	0.014544
RS	53	2.717150	1.131427	635.082092	0.012409	0.013355
RS	54	2.900302	1.134019	573.541021	0.011207	0.012116
RS	55	3.095360	1.134019	513.789259	0.010039	0.010907
RS	56	3.303100	1.134019	455.109859	0.008893	0.009707
RS	57	3.524346	1.134019	398.327021	0.007783	0.008535
RS	58	3.759976	1.212100	324.254638	0.006336	0.007006
RS	59	4.010924	1.212100	280.499788	0.005481	0.006082
RS	60	4.278188	1.212100	239.386507	0.004678	0.005209
RS	61	4.562827	1.212100	201.374507	0.003935	0.004398
RS	62	4.865971	1.212100	166.816470	0.003260	0.003658
RS	63	5.188824	1.212100	562.527099	0.010992	0.012536
PA	4+25*2+4+6 0.178397307 0.047290757 5.188823938 17.661286228 0.919418338 0.555479702 0.663243296 0.965079113 1.367327749 1.709319156 1.896921617 1.931893391 1.837131644 1.651533548 1.432049528 1.230746815 1.075949628 0.972111662 0.913312113 0.892117962 0.900117234 0.927814457 0.966286629 1.008448688 1.048870936 1.083320918 1.108867680 1.124479864 1.131426752 1.134018943 1.212099933
//
IT	4420
RD	13
LK	-437601.051292
QD	-110.149034 -> -98.808525
RI	0.0065883385
TR	0.176658	0.047630
MT	5.227575
MM	C_pi: 1.123941, n_recomb: 52068.084794
RS	0	0.000000	22.316151	14.800441	0.000284	0.000003
RS	1	0.006514	22.316151	15.762262	0.000303	0.000074
RS	2	0.013452	22.316151	16.786433	0.000322	0.000235
RS	3	0.020841	22.316151	17.876975	0.000343	0.000309
RS	4	0.028713	0.957142	442.027067	0.008489	0.006066
RS	5	0.037096	0.957142	466.676284	0.008963	0.006564
RS	6	0.046026	0.551839	850.971419	0.016343	0.012238
RS	7	0.055538	0.551839	890.621055	0.017105	0.013408
RS	8	0.065669	0.653731	787.132150	0.015117	0.011997
RS	9	0.076460	0.653731	824.453579	0.015834	0.012678
RS	10	0.087954	0.959785	589.289253	0.011318	0.009177
RS	11	0.100197	0.959785	619.647134	0.011901	0.009650
RS	12	0.113237	1.376810	454.826871	0.008735	0.007167
RS	13	0.127127	1.376810	479.595983	0.009211	0.007571
RS	14	0.141921	1.737679	400.903491	0.007700	0.006425
RS	15	0.157679	1.737679	423.200642	0.008128	0.006843
RS	16	0.174463	1.940304	400.065705	0.007684	0.006578
RS	17	0.192340	1.940304	422.274623	0.008110	0.007017
RS	18	0.211382	1.983547	435.791365	0.008370	0.007343
RS	19	0.231665	1.983547	459.530229	0.008826	0.007820
RS	20	0.253268	1.888570	508.449347	0.009765	0.008755
RS	21	0.276279	1.888570	535.098269	0.010277	0.009326
RS	22	0.300788	1.694959	626.485868	0.012032	0.011054
RS	23	0.326894	1.694959	657.183711	0.012622	0.011783
RS	24	0.354701	1.463718	796.405903	0.015295	0.014476
RS	25	0.384318	1.463718	831.342796	0.015966	0.015398
RS	26	0.415865	1.251345	1011.795614	0.019432	0.019002
RS	27	0.449467	1.251345	1049.090789	0.020148	0.020070
RS	28	0.485257	1.088392	1245.599383	0.023923	0.024113
RS	29	0.523378	1.088392	1280.801262	0.024599	0.025165
RS	30	0.563983	0.979437	1456.947726	0.027982	0.028871
RS	31	0.607232	0.979437	1484.250130	0.028506	0.029711
RS	32	0.653299	0.917921	1606.046156	0.030845	0.032319
RS	33	0.702366	0.917921	1620.743003	0.031127	0.032794
RS	34	0.754629	0.895853	1668.746382	0.032049	0.033849
RS	35	0.810297	0.895853	1669.253287	0.032059	0.033908
RS	36	0.869590	0.904400	1647.770246	0.031646	0.033484
RS	37	0.932746	0.904400	1635.527690	0.031411	0.033188
RS	38	1.000015	0.933664	1567.202076	0.030099	0.031780
RS	39	1.071667	0.933664	1544.813664	0.029669	0.031245
RS	40	1.147985	0.974314	1454.468007	0.027934	0.029399
RS	41	1.229274	0.974314	1424.146773	0.027352	0.028716
RS	42	1.315858	1.018885	1328.871579	0.025522	0.026796
RS	43	1.408082	1.018885	1292.022165	0.024814	0.026014
RS	44	1.506313	1.061614	1200.927685	0.023065	0.024202
RS	45	1.610943	1.061614	1158.307569	0.022246	0.023339
RS	46	1.722387	1.097970	1075.196849	0.020650	0.021706
RS	47	1.841091	1.097970	1027.195361	0.019728	0.020762
RS	48	1.967527	1.124802	952.524907	0.018294	0.019307
RS	49	2.102198	1.124802	899.483643	0.017275	0.018280
RS	50	2.245641	1.140997	831.577793	0.015971	0.016961
RS	51	2.398428	1.140997	774.184171	0.014869	0.015852
RS	52	2.561166	1.147940	710.451605	0.013645	0.014608
RS	53	2.734505	1.147940	650.153871	0.012487	0.013430
RS	54	2.919135	1.150192	588.057075	0.011294	0.012201
RS	55	3.115790	1.150192	527.442268	0.010130	0.010996
RS	56	3.325255	1.150192	467.803043	0.008984	0.009799
RS	57	3.548364	1.150192	409.983349	0.007874	0.008626
RS	58	3.786006	1.234265	333.005147	0.006396	0.007063
RS	59	4.039126	1.234265	288.704906	0.005545	0.006144
RS	60	4.308734	1.234265	246.959377	0.004743	0.005274
RS	61	4.595903	1.234265	208.249620	0.004000	0.004463
RS	62	4.901777	1.234265	172.951591	0.003322	0.003721
RS	63	5.227575	1.234265	589.630175	0.011324	0.012886
PA	4+25*2+4+6 0.176657900 0.047630224 5.227575236 22.316150568 0.957142008 0.551839283 0.653730857 0.959785138 1.376810330 1.737678593 1.940304336 1.983546836 1.888570230 1.694958566 1.463717585 1.251344631 1.088392184 0.979436504 0.917921457 0.895852930 0.904399885 0.933664087 0.974314013 1.018884919 1.061613520 1.097969744 1.124802070 1.140997314 1.147939961 1.150192006 1.234264742
//
IT	4274
RD	14
LK	-437578.675157
QD	-105.491754 -> -94.882398
RI	0.0061441773
TR	0.175008	0.047965
MT	5.264344
MM	C_pi: 1.135360, n_recomb: 52942.876480
RS	0	0.000000	28.068665	11.981208	0.000226	0.000003
RS	1	0.006525	28.068665	12.762013	0.000241	0.000060
RS	2	0.013476	28.068665	13.593632	0.000257	0.000192
RS	3	0.020881	28.068665	14.479362	0.000273	0.000252
RS	4	0.028769	0.998036	431.990937	0.008160	0.005927
RS	5	0.037171	0.998036	456.291202	0.008619	0.006348
RS	6	0.046122	0.549610	871.307757	0.016458	0.012354
RS	7	0.055657	0.549610	911.899998	0.017224	0.013525
RS	8	0.065814	0.645319	813.081329	0.015358	0.012198
RS	9	0.076634	0.645319	851.499188	0.016083	0.012895
RS	10	0.088160	0.954647	603.974699	0.011408	0.009258
RS	11	0.100438	0.954647	635.090644	0.011996	0.009746
RS	12	0.113517	1.384920	460.983723	0.008707	0.007158
RS	13	0.127449	1.384920	486.156649	0.009183	0.007569
RS	14	0.142291	1.763333	402.905819	0.007610	0.006369
RS	15	0.158101	1.763333	425.407177	0.008035	0.006789
RS	16	0.174943	1.980423	399.919734	0.007554	0.006491
RS	17	0.192884	1.980423	422.235817	0.007975	0.006928
RS	18	0.211995	2.032178	434.247966	0.008202	0.007224
RS	19	0.232353	2.032178	458.052922	0.008652	0.007694
RS	20	0.254040	1.937718	506.250441	0.009562	0.008604
RS	21	0.277143	1.937718	532.989275	0.010067	0.009162
RS	22	0.301752	1.736864	625.064137	0.011806	0.010875
RS	23	0.327968	1.736864	655.976953	0.012390	0.011587
RS	24	0.355894	1.494483	798.182497	0.015076	0.014287
RS	25	0.385642	1.494483	833.577349	0.015745	0.015191
RS	26	0.417331	1.271470	1019.895426	0.019264	0.018838
RS	27	0.451089	1.271470	1057.943467	0.019983	0.019889
RS	28	0.487049	1.100654	1262.586825	0.023848	0.024011
RS	29	0.525355	1.100654	1298.719873	0.024531	0.025055
RS	30	0.566161	0.986760	1483.315531	0.028017	0.028855
RS	31	0.609630	0.986760	1511.456745	0.028549	0.029692
RS	32	0.655935	0.922616	1639.612324	0.030969	0.032378
RS	33	0.705262	0.922616	1654.799860	0.031256	0.032854
RS	34	0.757808	0.899680	1705.375271	0.032212	0.033942
RS	35	0.813782	0.899680	1705.966979	0.032223	0.034005
RS	36	0.873409	0.908720	1683.248808	0.031794	0.033567
RS	37	0.936926	0.908720	1670.836090	0.031559	0.033279
RS	38	1.004588	0.939459	1598.920230	0.030201	0.031829
RS	39	1.076666	0.939459	1576.310219	0.029774	0.031306
RS	40	1.153446	0.982172	1481.705834	0.027987	0.029410
RS	41	1.235237	0.982172	1451.239594	0.027411	0.028743
RS	42	1.322365	1.029033	1352.116186	0.025539	0.026782
RS	43	1.415178	1.029033	1315.230888	0.024842	0.026019
RS	44	1.514048	1.073954	1221.158158	0.023066	0.024182
RS	45	1.619369	1.073954	1178.574633	0.022261	0.023338
RS	46	1.731562	1.112115	1093.437685	0.020653	0.021694
RS	47	1.851076	1.112115	1045.465249	0.019747	0.020770
RS	48	1.978389	1.140146	969.590035	0.018314	0.019317
RS	49	2.114010	1.140146	916.467043	0.017310	0.018308
RS	50	2.258480	1.156852	847.913552	0.016016	0.016999
RS	51	2.412377	1.156852	790.223830	0.014926	0.015903
RS	52	2.576317	1.163738	726.054018	0.013714	0.014673
RS	53	2.750954	1.163738	665.176083	0.012564	0.013504
RS	54	2.936986	1.165600	602.545742	0.011381	0.012286
RS	55	3.135158	1.165600	541.059973	0.010220	0.011085
RS	56	3.346260	1.165600	480.456408	0.009075	0.009889
RS	57	3.571138	1.165600	421.598358	0.007963	0.008716
RS	58	3.810690	1.255518	341.709684	0.006454	0.007118
RS	59	4.065873	1.255518	296.862879	0.005607	0.006205
RS	60	4.337707	1.255518	254.487846	0.004807	0.005337
RS	61	4.627280	1.255518	215.085972	0.004063	0.004527
RS	62	4.935748	1.255518	179.055461	0.003382	0.003782
RS	63	5.264344	1.255518	616.771294	0.011650	0.013229
PA	4+25*2+4+6 0.175007665 0.047964952 5.264343838 28.068664551 0.998035527 0.549609982 0.645319319 0.954646518 1.384919595 1.763332974 1.980423257 2.032177572 1.937718126 1.736863520 1.494483438 1.271470308 1.100653614 0.986760496 0.922616436 0.899680319 0.908720162 0.939458662 0.982172074 1.029033191 1.073954072 1.112115092 1.140145629 1.156851511 1.163737634 1.165600076 1.255518291
//
IT	4287
RD	15
LK	-437557.730015
QD	-101.176289 -> -91.230108
RI	0.0057622164
TR	0.173441	0.048295
MT	5.299186
MM	C_pi: 1.146399, n_recomb: 53802.115581
RS	0	0.000000	35.130079	9.740505	0.000181	0.000002
RS	1	0.006536	35.130079	10.376863	0.000193	0.000050
RS	2	0.013500	35.130079	11.054774	0.000205	0.000158
RS	3	0.020918	35.130079	11.776947	0.000219	0.000206
RS	4	0.028822	1.041735	421.438969	0.007833	0.005784
RS	5	0.037242	1.041735	445.346675	0.008277	0.006134
RS	6	0.046212	0.548532	889.607372	0.016535	0.012451
RS	7	0.055769	0.548532	931.077856	0.017306	0.013618
RS	8	0.065950	0.637831	838.235015	0.015580	0.012390
RS	9	0.076797	0.637831	877.716133	0.016314	0.013101
RS	10	0.088353	0.949657	618.532794	0.011496	0.009340
RS	11	0.100664	0.949657	650.398150	0.012089	0.009841
RS	12	0.113780	1.391814	467.329608	0.008686	0.007154
RS	13	0.127753	1.391814	492.911630	0.009162	0.007572
RS	14	0.142640	1.786526	405.273265	0.007533	0.006322
RS	15	0.158499	1.786526	427.991520	0.007955	0.006744
RS	16	0.175395	2.017517	400.235503	0.007439	0.006414
RS	17	0.193396	2.017517	422.674120	0.007856	0.006848
RS	18	0.212573	2.077987	433.196595	0.008052	0.007117
RS	19	0.233003	2.077987	457.080911	0.008496	0.007581
RS	20	0.254769	1.984700	504.500219	0.009377	0.008464
RS	21	0.277957	1.984700	531.335011	0.009876	0.009012
RS	22	0.302661	1.777339	623.933933	0.011597	0.010707
RS	23	0.328980	1.777339	655.055277	0.012175	0.011404
RS	24	0.357019	1.524397	799.963430	0.014869	0.014107
RS	25	0.386891	1.524397	835.796045	0.015535	0.014993
RS	26	0.418715	1.291143	1027.617255	0.019100	0.018676
RS	27	0.452620	1.291143	1066.391141	0.019821	0.019713
RS	28	0.488740	1.112729	1278.816401	0.023769	0.023907
RS	29	0.527222	1.112729	1315.860230	0.024457	0.024942
RS	30	0.568218	0.994059	1508.658297	0.028041	0.028831
RS	31	0.611894	0.994059	1537.635764	0.028579	0.029666
RS	32	0.658425	0.927362	1672.049339	0.031078	0.032424
RS	33	0.707998	0.927362	1687.745195	0.031369	0.032902
RS	34	0.760810	0.903564	1740.923262	0.032358	0.034023
RS	35	0.817074	0.903564	1741.632114	0.032371	0.034091
RS	36	0.877016	0.913045	1717.795675	0.031928	0.033642
RS	37	0.940876	0.913045	1705.251464	0.031695	0.033361
RS	38	1.008910	0.945169	1629.898125	0.030294	0.031872
RS	39	1.081391	0.945169	1607.103796	0.029871	0.031360
RS	40	1.158609	0.989842	1508.394400	0.028036	0.029420
RS	41	1.240875	0.989842	1477.813344	0.027468	0.028767
RS	42	1.328517	1.038882	1374.980740	0.025556	0.026770
RS	43	1.421888	1.038882	1338.079176	0.024870	0.026024
RS	44	1.521362	1.085890	1241.138199	0.023069	0.024163
RS	45	1.627338	1.085890	1198.600175	0.022278	0.023338
RS	46	1.740241	1.125761	1111.517667	0.020659	0.021685
RS	47	1.860523	1.125761	1063.574539	0.019768	0.020779
RS	48	1.988667	1.154907	986.550269	0.018337	0.019328
RS	49	2.125187	1.154907	933.340414	0.017348	0.018336
RS	50	2.270630	1.172060	864.174528	0.016062	0.017038
RS	51	2.425579	1.172060	806.181928	0.014984	0.015956
RS	52	2.590657	1.178841	741.599443	0.013784	0.014738
RS	53	2.766524	1.178841	680.135050	0.012641	0.013578
RS	54	2.953886	1.180270	616.993415	0.011468	0.012370
RS	55	3.153495	1.180270	554.630752	0.010309	0.011172
RS	56	3.366150	1.180270	493.060044	0.009164	0.009977
RS	57	3.592705	1.180270	433.163596	0.008051	0.008803
RS	58	3.834068	1.275885	350.362807	0.006512	0.007173
RS	59	4.091208	1.275885	304.969241	0.005668	0.006265
RS	60	4.365154	1.275885	261.968067	0.004869	0.005399
RS	61	4.657006	1.275885	221.880086	0.004124	0.004589
RS	62	4.967935	1.275885	185.124806	0.003441	0.003842
RS	63	5.299186	1.275885	643.925718	0.011968	0.013564
PA	4+25*2+4+6 0.173441451 0.048295353 5.299185897 35.130078795 1.041734607 0.548532332 0.637830834 0.949657406 1.391813974 1.786526227 2.017516909 2.077986918 1.984700458 1.777339363 1.524396595 1.291143020 1.112728961 0.994059265 0.927362485 0.903563637 0.913044611 0.945169368 0.989841547 1.038882145 1.085890127 1.125760715 1.154907188 1.172059944 1.178841196 1.180269898 1.275885383
//
IT	4636
RD	16
LK	-437538.085103
QD	-97.163070 -> -87.821543
RI	0.0054302677
TR	0.171951	0.048621
MT	5.332298
MM	C_pi: 1.157087, n_recomb: 54645.934523
RS	0	0.000000	43.739038	7.955289	0.000146	0.000002
RS	1	0.006547	43.739038	8.476169	0.000155	0.000041
RS	2	0.013522	43.739038	9.031160	0.000165	0.000130
RS	3	0.020953	43.739038	9.622496	0.000176	0.000169
RS	4	0.028872	1.087966	410.624713	0.007514	0.005640
RS	5	0.037308	1.087966	434.108777	0.007944	0.005926
RS	6	0.046297	0.548397	906.094907	0.016581	0.012530
RS	7	0.055875	0.548397	948.386041	0.017355	0.013690
RS	8	0.066079	0.631128	862.643696	0.015786	0.012574
RS	9	0.076952	0.631128	903.157296	0.016527	0.013296
RS	10	0.088536	0.944814	632.957342	0.011583	0.009422
RS	11	0.100879	0.944814	665.563319	0.012180	0.009935
RS	12	0.114029	1.397660	473.822521	0.008671	0.007155
RS	13	0.128041	1.397660	499.817356	0.009146	0.007580
RS	14	0.142970	1.807528	407.942044	0.007465	0.006281
RS	15	0.158876	1.807528	430.887565	0.007885	0.006705
RS	16	0.175823	2.051848	400.940526	0.007337	0.006345
RS	17	0.193880	2.051848	423.514684	0.007750	0.006778
RS	18	0.213119	2.121181	432.563387	0.007916	0.007020
RS	19	0.233618	2.121181	456.538432	0.008354	0.007478
RS	20	0.255458	2.029670	503.130352	0.009207	0.008336
RS	21	0.278728	2.029670	530.066132	0.009700	0.008874
RS	22	0.303522	1.816480	623.050416	0.011402	0.010550
RS	23	0.329939	1.816480	654.374260	0.011975	0.011233
RS	24	0.358085	1.553513	801.736291	0.014671	0.013935
RS	25	0.388074	1.553513	837.987907	0.015335	0.014806
RS	26	0.420026	1.310392	1034.980656	0.018940	0.018519
RS	27	0.454070	1.310392	1074.454714	0.019662	0.019542
RS	28	0.490342	1.124625	1294.334085	0.023686	0.023801
RS	29	0.528989	1.124625	1332.268563	0.024380	0.024828
RS	30	0.570166	1.001325	1533.034825	0.028054	0.028799
RS	31	0.614039	1.001325	1562.844825	0.028599	0.029632
RS	32	0.660784	0.932144	1703.416719	0.031172	0.032460
RS	33	0.710589	0.932144	1719.636238	0.031469	0.032940
RS	34	0.763655	0.907488	1775.442008	0.032490	0.034094
RS	35	0.820195	0.907488	1776.297380	0.032506	0.034166
RS	36	0.880436	0.917365	1751.450123	0.032051	0.033708
RS	37	0.944621	0.917365	1738.809830	0.031820	0.033435
RS	38	1.013007	0.950796	1660.163069	0.030380	0.031911
RS	39	1.085871	0.950796	1637.218366	0.029960	0.031409
RS	40	1.163505	0.997331	1534.548724	0.028082	0.029429
RS	41	1.246221	0.997331	1503.880090	0.027520	0.028789
RS	42	1.334352	1.048451	1397.464937	0.025573	0.026759
RS	43	1.428253	1.048451	1360.565061	0.024898	0.026029
RS	44	1.528300	1.097449	1260.859311	0.023073	0.024147
RS	45	1.634898	1.097449	1218.375062	0.022296	0.023340
RS	46	1.748474	1.138942	1129.420959	0.020668	0.021678
RS	47	1.869486	1.138942	1081.508046	0.019791	0.020790
RS	48	1.998419	1.169133	1003.384314	0.018362	0.019342
RS	49	2.135793	1.169133	950.084457	0.017386	0.018366
RS	50	2.282161	1.186675	880.340306	0.016110	0.017078
RS	51	2.438110	1.186675	822.040502	0.015043	0.016009
RS	52	2.604269	1.193308	757.070304	0.013854	0.014803
RS	53	2.781306	1.193308	695.015670	0.012719	0.013651
RS	54	2.969932	1.194266	631.384682	0.011554	0.012454
RS	55	3.170907	1.194266	568.141786	0.010397	0.011258
RS	56	3.385039	1.194266	505.603351	0.009252	0.010064
RS	57	3.613189	1.194266	444.670328	0.008137	0.008889
RS	58	3.856275	1.295435	358.958208	0.006569	0.007228
RS	59	4.115275	1.295435	313.019102	0.005728	0.006323
RS	60	4.391230	1.295435	269.396141	0.004930	0.005460
RS	61	4.685251	1.295435	228.628715	0.004184	0.004649
RS	62	4.998520	1.295435	191.156784	0.003498	0.003900
RS	63	5.332298	1.295435	671.073207	0.012280	0.013892
PA	4+25*2+4+6 0.171951179 0.048620822 5.332297723 43.739037995 1.087966240 0.548397367 0.631127709 0.944813916 1.397659568 1.807527676 2.051848286 2.121180547 2.029670492 1.816480370 1.553512859 1.310392401 1.124624800 1.001324568 0.932144446 0.907488274 0.917364824 0.950795805 0.997330663 1.048451354 1.097448815 1.138942488 1.169132939 1.186674981 1.193307795 1.194265523 1.295435450
//
IT	4272
RD	17
LK	-437519.626509
QD	-93.419074 -> -84.631367
RI	0.0051390079
TR	0.170532	0.048941
MT	5.363765
MM	C_pi: 1.167436, n_recomb: 55474.611254
RS	0	0.000000	54.164145	6.528576	0.000118	0.000001
RS	1	0.006556	54.164145	6.956894	0.000125	0.000034
RS	2	0.013543	54.164145	7.413331	0.000134	0.000108
RS	3	0.020987	54.164145	7.899737	0.000142	0.000140
RS	4	0.028919	1.136435	399.760847	0.007206	0.005496
RS	5	0.037371	1.136435	422.801299	0.007622	0.005724
RS	6	0.046378	0.549050	920.948130	0.016601	0.012594
RS	7	0.055975	0.549050	964.007266	0.017377	0.013745
RS	8	0.066201	0.625103	886.340917	0.015977	0.012751
RS	9	0.077098	0.625103	927.857791	0.016726	0.013481
RS	10	0.088709	0.940121	647.234328	0.011667	0.009504
RS	11	0.101081	0.940121	680.571562	0.012268	0.010027
RS	12	0.114265	1.402593	480.427387	0.008660	0.007159
RS	13	0.128313	1.402593	506.837326	0.009136	0.007590
RS	14	0.143282	1.826546	410.864175	0.007406	0.006247
RS	15	0.159232	1.826546	434.045509	0.007824	0.006672
RS	16	0.176228	2.083638	401.976288	0.007246	0.006284
RS	17	0.194338	2.083638	424.696972	0.007656	0.006716
RS	18	0.213636	2.161914	432.291404	0.007793	0.006931
RS	19	0.234199	2.161914	456.367014	0.008227	0.007385
RS	20	0.256110	2.072742	502.087202	0.009051	0.008216
RS	21	0.279458	2.072742	529.128126	0.009538	0.008746
RS	22	0.304337	1.854366	622.373778	0.011219	0.010402
RS	23	0.330846	1.854366	653.894217	0.011787	0.011072
RS	24	0.359094	1.581877	803.488149	0.014484	0.013770
RS	25	0.389194	1.581877	840.141040	0.015145	0.014627
RS	26	0.421267	1.329239	1042.000839	0.018783	0.018366
RS	27	0.455443	1.329239	1082.150438	0.019507	0.019376
RS	28	0.491860	1.136339	1309.181414	0.023600	0.023693
RS	29	0.530664	1.136339	1347.986538	0.024299	0.024713
RS	30	0.572012	1.008542	1556.498761	0.028058	0.028761
RS	31	0.616072	1.008542	1587.136438	0.028610	0.029592
RS	32	0.663020	0.936943	1733.767705	0.031253	0.032487
RS	33	0.713046	0.936943	1750.524178	0.031555	0.032969
RS	34	0.766351	0.911433	1808.982766	0.032609	0.034155
RS	35	0.823152	0.911433	1810.011172	0.032628	0.034232
RS	36	0.883677	0.921662	1784.256673	0.032163	0.033766
RS	37	0.948170	0.921662	1771.552276	0.031934	0.033501
RS	38	1.016892	0.956327	1689.745633	0.030460	0.031945
RS	39	1.090119	0.956327	1666.681264	0.030044	0.031454
RS	40	1.168147	1.004634	1560.189448	0.028124	0.029435
RS	41	1.251291	1.004634	1529.457492	0.027570	0.028810
RS	42	1.339886	1.057742	1419.578320	0.025590	0.026748
RS	43	1.434289	1.057742	1382.695913	0.024925	0.026034
RS	44	1.534882	1.108640	1280.319203	0.023079	0.024133
RS	45	1.642071	1.108640	1237.896217	0.022315	0.023342
RS	46	1.756286	1.151676	1147.139579	0.020679	0.021674
RS	47	1.877991	1.151676	1099.257974	0.019816	0.020803
RS	48	2.007674	1.182843	1020.082021	0.018388	0.019358
RS	49	2.145860	1.182843	966.689822	0.017426	0.018397
RS	50	2.293106	1.200722	896.399378	0.016159	0.017119
RS	51	2.450006	1.200722	837.789374	0.015102	0.016061
RS	52	2.617193	1.207169	772.454879	0.013924	0.014868
RS	53	2.795341	1.207169	709.807946	0.012795	0.013724
RS	54	2.985169	1.207622	645.710174	0.011640	0.012536
RS	55	3.187442	1.207622	581.585270	0.010484	0.011343
RS	56	3.402978	1.207622	518.079851	0.009339	0.010150
RS	57	3.632644	1.207622	456.113182	0.008222	0.008973
RS	58	3.877369	1.314208	367.491988	0.006625	0.007281
RS	59	4.138138	1.314208	321.009512	0.005787	0.006381
RS	60	4.416004	1.314208	276.769745	0.004989	0.005519
RS	61	4.712088	1.314208	235.329908	0.004242	0.004708
RS	62	5.027584	1.314208	197.149641	0.003554	0.003957
RS	63	5.363765	1.314208	698.199060	0.012586	0.014214
PA	4+25*2+4+6 0.170531946 0.048941483 5.363765407 54.164145324 1.136435073 0.549049538 0.625103389 0.940121275 1.402593341 1.826546281 2.083638378 2.161913972 2.072742456 1.854366442 1.581877044 1.329238940 1.136339061 1.008541985 0.936943064 0.911432987 0.921662172 0.956326978 1.004634261 1.057742250 1.108640202 1.151676321 1.182843193 1.200722367 1.207169106 1.207621876 1.314207633
//
IT	5315
RD	18
LK	-437502.255774
QD	-89.916348 -> -81.637860
RI	0.0048811654
TR	0.169178	0.049257
MT	5.393718
MM	C_pi: 1.177461, n_recomb: 56288.265477
RS	0	0.000000	66.713226	5.383656	0.000096	0.000001
RS	1	0.006566	66.713226	5.737499	0.000102	0.000028
RS	2	0.013562	66.713226	6.114624	0.000109	0.000090
RS	3	0.021018	66.713226	6.516567	0.000116	0.000116
RS	4	0.028964	1.186917	388.992362	0.006911	0.005356
RS	5	0.037431	1.186917	411.577571	0.007312	0.005529
RS	6	0.046454	0.550356	934.339128	0.016599	0.012644
RS	7	0.056070	0.550356	978.118328	0.017377	0.013784
RS	8	0.066317	0.619668	909.359389	0.016155	0.012920
RS	9	0.077236	0.619668	951.851866	0.016910	0.013657
RS	10	0.088873	0.935584	661.351210	0.011749	0.009585
RS	11	0.101273	0.935584	695.409902	0.012354	0.010118
RS	12	0.114488	1.406713	487.122262	0.008654	0.007167
RS	13	0.128570	1.406713	513.948776	0.009131	0.007603
RS	14	0.143577	1.843772	413.999064	0.007355	0.006218
RS	15	0.159570	1.843772	437.423234	0.007771	0.006644
RS	16	0.176612	2.113089	403.294229	0.007165	0.006230
RS	17	0.194773	2.113089	426.170757	0.007571	0.006660
RS	18	0.214127	2.200357	432.328473	0.007681	0.006850
RS	19	0.234751	2.200357	456.513010	0.008110	0.007300
RS	20	0.256729	2.114018	501.327442	0.008906	0.008106
RS	21	0.280150	2.114018	528.477029	0.009389	0.008627
RS	22	0.305109	1.891057	621.876116	0.011048	0.010262
RS	23	0.331707	1.891057	653.587600	0.011611	0.010921
RS	24	0.360051	1.609526	805.211566	0.014305	0.013613
RS	25	0.390256	1.609526	842.249057	0.014963	0.014456
RS	26	0.422444	1.347697	1048.697202	0.018631	0.018216
RS	27	0.456746	1.347697	1089.498758	0.019356	0.019214
RS	28	0.493299	1.147874	1323.393777	0.023511	0.023584
RS	29	0.532253	1.147874	1363.049685	0.024216	0.024598
RS	30	0.573764	1.015703	1579.095697	0.028054	0.028717
RS	31	0.618000	1.015703	1610.555133	0.028613	0.029547
RS	32	0.665141	0.941743	1763.152544	0.031324	0.032505
RS	33	0.715377	0.941743	1780.457021	0.031631	0.032990
RS	34	0.768911	0.915383	1841.587915	0.032717	0.034208
RS	35	0.825960	0.915383	1842.813041	0.032739	0.034290
RS	36	0.886755	0.925927	1816.246174	0.032267	0.033819
RS	37	0.951541	0.925927	1803.506664	0.032041	0.033561
RS	38	1.020581	0.961758	1718.667871	0.030533	0.031975
RS	39	1.094153	0.961758	1695.511451	0.030122	0.031495
RS	40	1.172556	1.011757	1585.323460	0.028164	0.029441
RS	41	1.256107	1.011757	1554.550238	0.027618	0.028829
RS	42	1.345143	1.066767	1441.317792	0.025606	0.026738
RS	43	1.440025	1.066767	1404.467330	0.024951	0.026039
RS	44	1.541137	1.119482	1299.508736	0.023087	0.024121
RS	45	1.648887	1.119482	1257.154012	0.022334	0.023346
RS	46	1.763711	1.163988	1164.657779	0.020691	0.021671
RS	47	1.886075	1.163988	1116.809266	0.019841	0.020816
RS	48	2.016472	1.196071	1036.624346	0.018416	0.019375
RS	49	2.155430	1.196071	983.139109	0.017466	0.018428
RS	50	2.303512	1.214239	912.334633	0.016208	0.017160
RS	51	2.461316	1.214239	853.413247	0.015161	0.016114
RS	52	2.629482	1.220467	787.737307	0.013995	0.014933
RS	53	2.808688	1.220467	724.498079	0.012871	0.013795
RS	54	2.999660	1.220385	659.956433	0.011725	0.012618
RS	55	3.203170	1.220385	594.949823	0.010570	0.011427
RS	56	3.420042	1.220385	530.479977	0.009424	0.010234
RS	57	3.651153	1.220385	467.484156	0.008305	0.009056
RS	58	3.897438	1.332253	375.958457	0.006679	0.007333
RS	59	4.159893	1.332253	328.935928	0.005844	0.006436
RS	60	4.439579	1.332253	284.085169	0.005047	0.005576
RS	61	4.737628	1.332253	241.980542	0.004299	0.004765
RS	62	5.055246	1.332253	203.100647	0.003608	0.004013
RS	63	5.393718	1.332253	725.285361	0.012885	0.014530
PA	4+25*2+4+6 0.169178137 0.049257118 5.393717960 66.713225741 1.186916878 0.550355956 0.619668334 0.935583736 1.406712534 1.843772230 2.113089371 2.200357068 2.114017878 1.891056715 1.609526205 1.347696718 1.147874206 1.015703221 0.941742706 0.915383113 0.925926912 0.961758083 1.011756971 1.066766957 1.119482097 1.163987986 1.196071238 1.214238818 1.220466863 1.220385060 1.332252630
//
IT	4159
RD	19
LK	-437485.886318
QD	-86.631582 -> -78.822890
RI	0.0046508263
TR	0.167884	0.049567
MT	5.422297
MM	C_pi: 1.187189, n_recomb: 57087.254025
RS	0	0.000000	81.699773	4.462675	0.000078	0.000001
RS	1	0.006574	81.699773	4.756472	0.000083	0.000023
RS	2	0.013581	81.699773	5.069639	0.000089	0.000075
RS	3	0.021048	81.699773	5.403457	0.000095	0.000096
RS	4	0.029006	1.239157	378.443278	0.006629	0.005219
RS	5	0.037488	1.239157	400.569233	0.007017	0.005343
RS	6	0.046526	0.552227	946.394293	0.016578	0.012683
RS	7	0.056160	0.552227	990.849088	0.017357	0.013809
RS	8	0.066426	0.614755	931.723391	0.016321	0.013081
RS	9	0.077368	0.614755	975.165158	0.017082	0.013824
RS	10	0.089028	0.931212	675.295672	0.011829	0.009666
RS	11	0.101456	0.931212	710.065707	0.012438	0.010206
RS	12	0.114700	1.410174	493.866997	0.008651	0.007178
RS	13	0.128815	1.410174	521.109969	0.009128	0.007618
RS	14	0.143858	1.859399	417.310572	0.007310	0.006193
RS	15	0.159891	1.859399	440.983268	0.007725	0.006621
RS	16	0.176977	2.140420	404.850435	0.007092	0.006182
RS	17	0.195186	2.140420	427.890610	0.007495	0.006610
RS	18	0.214593	2.236702	432.627559	0.007578	0.006776
RS	19	0.235275	2.236702	456.928030	0.008004	0.007222
RS	20	0.257317	2.153622	500.811682	0.008773	0.008003
RS	21	0.280808	2.153622	528.072849	0.009250	0.008517
RS	22	0.305844	1.926634	621.530323	0.010887	0.010130
RS	23	0.332526	1.926634	653.427590	0.011446	0.010778
RS	24	0.360962	1.636511	806.900352	0.014135	0.013462
RS	25	0.391267	1.636511	844.306883	0.014790	0.014292
RS	26	0.423564	1.365792	1055.088306	0.018482	0.018070
RS	27	0.457985	1.365792	1096.519516	0.019208	0.019057
RS	28	0.494669	1.159237	1337.013175	0.023421	0.023475
RS	29	0.533765	1.159237	1377.500585	0.024130	0.024483
RS	30	0.575431	1.022806	1600.877638	0.028043	0.028669
RS	31	0.619836	1.022806	1633.152389	0.028608	0.029498
RS	32	0.667161	0.946538	1791.623645	0.031384	0.032517
RS	33	0.717596	0.946538	1809.485751	0.031697	0.033004
RS	34	0.771348	0.919332	1873.306503	0.032815	0.034253
RS	35	0.828633	0.919332	1874.749921	0.032840	0.034340
RS	36	0.889685	0.930157	1847.458985	0.032362	0.033865
RS	37	0.954750	0.930157	1834.710951	0.032139	0.033615
RS	38	1.024093	0.967093	1746.959258	0.030602	0.032003
RS	39	1.097995	0.967093	1723.736104	0.030195	0.031532
RS	40	1.176756	1.018709	1609.970621	0.028202	0.029446
RS	41	1.260694	1.018709	1579.176224	0.027663	0.028846
RS	42	1.350151	1.075541	1462.695607	0.025622	0.026729
RS	43	1.445489	1.075541	1425.890066	0.024977	0.026044
RS	44	1.547095	1.129999	1318.429206	0.023095	0.024110
RS	45	1.655380	1.129999	1276.149437	0.022354	0.023350
RS	46	1.770785	1.175908	1181.972820	0.020705	0.021670
RS	47	1.893777	1.175908	1134.159489	0.019867	0.020830
RS	48	2.024855	1.208851	1053.007270	0.018446	0.019394
RS	49	2.164551	1.208851	999.428890	0.017507	0.018460
RS	50	2.313430	1.227266	928.138404	0.016258	0.017202
RS	51	2.472098	1.227266	868.905807	0.015221	0.016167
RS	52	2.641196	1.233247	802.910839	0.014065	0.014998
RS	53	2.821412	1.233247	739.080692	0.012947	0.013866
RS	54	3.013476	1.232605	674.117347	0.011809	0.012699
RS	55	3.218167	1.232605	608.230779	0.010654	0.011510
RS	56	3.436315	1.232605	542.800253	0.009508	0.010316
RS	57	3.668804	1.232605	478.780717	0.008387	0.009137
RS	58	3.916579	1.349626	384.356550	0.006733	0.007384
RS	59	4.180643	1.349626	336.797871	0.005900	0.006491
RS	60	4.462067	1.349626	291.342248	0.005103	0.005633
RS	61	4.761994	1.349626	248.580553	0.004354	0.004821
RS	62	5.081638	1.349626	209.009696	0.003661	0.004067
RS	63	5.422297	1.349626	752.324734	0.013179	0.014839
PA	4+25*2+4+6 0.167884204 0.049567366 5.422297192 81.699773039 1.239156678 0.552226559 0.614755078 0.931211526 1.410173721 1.859398759 2.140419501 2.236701772 2.153621843 1.926634319 1.636510869 1.365791947 1.159237173 1.022806332 0.946537746 0.919332463 0.930156639 0.967093000 1.018708979 1.075541077 1.129999235 1.175907591 1.208850935 1.227266187 1.233246646 1.232605483 1.349625847
//
IT	4123
RD	20
LK	-437470.441137
QD	-83.543639 -> -76.169662
RI	0.0044436251
TR	0.166647	0.049872
MT	5.449563
MM	C_pi: 1.196626, n_recomb: 57871.772838
RS	0	0.000000	99.474283	3.718867	0.000064	0.000001
RS	1	0.006583	99.474283	3.964070	0.000068	0.000020
RS	2	0.013599	99.474283	4.225467	0.000073	0.000063
RS	3	0.021077	99.474283	4.504134	0.000078	0.000081
RS	4	0.029047	1.292975	368.183522	0.006362	0.005086
RS	5	0.037541	1.292975	389.851170	0.006736	0.005166
RS	6	0.046595	0.554568	957.254522	0.016541	0.012711
RS	7	0.056245	0.554568	1002.344042	0.017320	0.013822
RS	8	0.066530	0.610301	953.456629	0.016475	0.013236
RS	9	0.077492	0.610301	997.822402	0.017242	0.013983
RS	10	0.089176	0.927004	689.057185	0.011907	0.009745
RS	11	0.101629	0.927004	724.528026	0.012520	0.010293
RS	12	0.114902	1.413055	500.642408	0.008651	0.007190
RS	13	0.129048	1.413055	528.300914	0.009129	0.007635
RS	14	0.144125	1.873598	420.764135	0.007271	0.006173
RS	15	0.160195	1.873598	444.689616	0.007684	0.006602
RS	16	0.177323	2.165780	406.612490	0.007026	0.006139
RS	17	0.195579	2.165780	429.822938	0.007427	0.006566
RS	18	0.215036	2.271053	433.157860	0.007485	0.006708
RS	19	0.235773	2.271053	457.580411	0.007907	0.007151
RS	20	0.257876	2.191644	500.506577	0.008649	0.007906
RS	21	0.281434	2.191644	527.881593	0.009122	0.008414
RS	22	0.306543	1.961140	621.317116	0.010736	0.010005
RS	23	0.333304	1.961140	653.395130	0.011290	0.010643
RS	24	0.361827	1.662855	808.549991	0.013971	0.013318
RS	25	0.392228	1.662855	846.310772	0.014624	0.014135
RS	26	0.424630	1.383532	1061.189995	0.018337	0.017927
RS	27	0.459164	1.383532	1103.229372	0.019063	0.018904
RS	28	0.495972	1.170427	1350.068447	0.023329	0.023366
RS	29	0.535203	1.170427	1391.368198	0.024042	0.024368
RS	30	0.577017	1.029840	1621.885396	0.028026	0.028617
RS	31	0.621583	1.029840	1654.968071	0.028597	0.029446
RS	32	0.669082	0.951311	1819.226924	0.031435	0.032522
RS	33	0.719708	0.951311	1837.654229	0.031754	0.033012
RS	34	0.773667	0.923264	1904.178634	0.032903	0.034292
RS	35	0.831178	0.923264	1905.859263	0.032932	0.034384
RS	36	0.892474	0.934337	1877.926953	0.032450	0.033907
RS	37	0.957806	0.934337	1865.194050	0.032230	0.033664
RS	38	1.027438	0.972322	1774.641224	0.030665	0.032027
RS	39	1.101653	0.972322	1751.373878	0.030263	0.031566
RS	40	1.180755	1.025486	1634.142012	0.028237	0.029450
RS	41	1.265063	1.025486	1603.344272	0.027705	0.028862
RS	42	1.354920	1.084068	1483.711404	0.025638	0.026720
RS	43	1.450693	1.084068	1446.962549	0.025003	0.026049
RS	44	1.552770	1.140198	1337.076153	0.023104	0.024100
RS	45	1.661567	1.140198	1294.877363	0.022375	0.023355
RS	46	1.777525	1.187447	1199.074971	0.020720	0.021671
RS	47	1.901117	1.187447	1151.299109	0.019894	0.020845
RS	48	2.032844	1.221200	1069.217580	0.018476	0.019413
RS	49	2.173242	1.221200	1015.546961	0.017548	0.018492
RS	50	2.322883	1.239826	943.797832	0.016308	0.017245
RS	51	2.482373	1.239826	884.255492	0.015280	0.016219
RS	52	2.652363	1.245533	817.963983	0.014134	0.015062
RS	53	2.833542	1.245533	753.545686	0.013021	0.013936
RS	54	3.026648	1.244310	688.183038	0.011892	0.012779
RS	55	3.232465	1.244310	621.419687	0.010738	0.011591
RS	56	3.451831	1.244310	555.033496	0.009591	0.010397
RS	57	3.685637	1.244310	489.996795	0.008467	0.009216
RS	58	3.934833	1.366358	392.681983	0.006785	0.007434
RS	59	4.200433	1.366358	344.591892	0.005954	0.006545
RS	60	4.483517	1.366358	298.538150	0.005159	0.005688
RS	61	4.785235	1.366358	255.127547	0.004408	0.004876
RS	62	5.106815	1.366358	214.874697	0.003713	0.004120
RS	63	5.449563	1.366358	779.303564	0.013466	0.015143
PA	4+25*2+4+6 0.166646738 0.049872430 5.449563139 99.474282587 1.292975137 0.554568019 0.610301138 0.927004283 1.413055391 1.873597702 2.165780153 2.271052973 2.191644326 1.961140347 1.662855457 1.383531953 1.170426843 1.029840115 0.951311164 0.923264439 0.934337384 0.972322395 1.025486279 1.084067853 1.140198126 1.187447135 1.221200265 1.239825881 1.245532644 1.244310273 1.366358273
//
IT	3806
RD	21
LK	-437455.851882
QD	-80.635124 -> -73.664445
RI	0.0042560463
TR	0.165461	0.050172
MT	5.475632
MM	C_pi: 1.205791, n_recomb: 58642.067489
RS	0	0.000000	120.372139	3.116671	0.000053	0.000001
RS	1	0.006591	120.372139	3.322459	0.000057	0.000017
RS	2	0.013616	120.372139	3.541860	0.000060	0.000053
RS	3	0.021104	120.372139	3.775780	0.000064	0.000068
RS	4	0.029085	1.348145	358.278325	0.006110	0.004959
RS	5	0.037593	1.348145	379.493461	0.006471	0.004998
RS	6	0.046661	0.557313	967.031525	0.016490	0.012729
RS	7	0.056327	0.557313	1012.717862	0.017269	0.013825
RS	8	0.066629	0.606255	974.582353	0.016619	0.013384
RS	9	0.077611	0.606255	1019.847992	0.017391	0.014134
RS	10	0.089317	0.922966	702.626027	0.011982	0.009823
RS	11	0.101794	0.922966	738.786889	0.012598	0.010377
RS	12	0.115094	1.415449	507.426608	0.008653	0.007204
RS	13	0.129270	1.415449	535.498879	0.009132	0.007653
RS	14	0.144380	1.886513	424.334788	0.007236	0.006155
RS	15	0.160486	1.886513	448.516374	0.007648	0.006585
RS	16	0.177654	2.189339	408.549892	0.006967	0.006100
RS	17	0.195953	2.189339	431.936163	0.007366	0.006526
RS	18	0.215458	2.303554	433.887406	0.007399	0.006646
RS	19	0.236248	2.303554	458.437252	0.007818	0.007085
RS	20	0.258409	2.228163	500.388499	0.008533	0.007816
RS	21	0.282030	2.228163	527.879366	0.009002	0.008317
RS	22	0.307209	1.994641	621.215768	0.010593	0.009887
RS	23	0.334046	1.994641	653.469654	0.011143	0.010516
RS	24	0.362652	1.688590	810.159572	0.013815	0.013179
RS	25	0.393144	1.688590	848.260749	0.014465	0.013985
RS	26	0.425645	1.400933	1067.018714	0.018195	0.017788
RS	27	0.460289	1.400933	1109.645780	0.018922	0.018756
RS	28	0.497215	1.181446	1362.593710	0.023236	0.023257
RS	29	0.536575	1.181446	1404.687029	0.023954	0.024254
RS	30	0.578529	1.036801	1642.160406	0.028003	0.028562
RS	31	0.623249	1.036801	1676.043000	0.028581	0.029390
RS	32	0.670915	0.956060	1845.999260	0.031479	0.032522
RS	33	0.721723	0.956060	1864.998073	0.031803	0.033015
RS	34	0.775880	0.927176	1934.237432	0.032984	0.034326
RS	35	0.833605	0.927176	1936.172428	0.033017	0.034423
RS	36	0.895136	0.938468	1907.676642	0.032531	0.033944
RS	37	0.960721	0.938468	1894.980549	0.032314	0.033708
RS	38	1.030629	0.977450	1801.731748	0.030724	0.032048
RS	39	1.105145	0.977450	1778.440915	0.030327	0.031597
RS	40	1.184571	1.032099	1657.846548	0.028271	0.029453
RS	41	1.269232	1.032099	1627.061957	0.027746	0.028877
RS	42	1.359473	1.092362	1504.367903	0.025653	0.026712
RS	43	1.455661	1.092362	1467.686666	0.025028	0.026054
RS	44	1.558189	1.150101	1355.445132	0.023114	0.024092
RS	45	1.667474	1.150101	1313.333388	0.022396	0.023361
RS	46	1.783961	1.198633	1215.957210	0.020735	0.021673
RS	47	1.908125	1.198633	1168.221650	0.019921	0.020860
RS	48	2.040473	1.233151	1085.246324	0.018506	0.019432
RS	49	2.181543	1.233151	1031.485408	0.017590	0.018524
RS	50	2.331911	1.251953	959.304448	0.016359	0.017287
RS	51	2.492189	1.251953	899.455011	0.015338	0.016270
RS	52	2.663030	1.257363	832.888898	0.014203	0.015125
RS	53	2.845131	1.257363	767.886506	0.013094	0.014005
RS	54	3.039233	1.255541	702.146957	0.011973	0.012858
RS	55	3.246127	1.255541	634.511245	0.010820	0.011671
RS	56	3.466658	1.255541	567.175456	0.009672	0.010477
RS	57	3.701722	1.255541	501.129012	0.008546	0.009294
RS	58	3.952279	1.382499	400.932042	0.006837	0.007484
RS	59	4.219349	1.382499	352.316081	0.006008	0.006597
RS	60	4.504020	1.382499	305.671522	0.005212	0.005741
RS	61	4.807453	1.382499	261.620532	0.004461	0.004929
RS	62	5.130885	1.382499	220.694863	0.003763	0.004171
RS	63	5.475632	1.382499	806.214870	0.013748	0.015441
PA	4+25*2+4+6 0.165461284 0.050172071 5.475631835 120.372139073 1.348145476 0.557312892 0.606255458 0.922965896 1.415448719 1.886512707 2.189338664 2.303553642 2.228162813 1.994640966 1.688590186 1.400932713 1.181446029 1.036801467 0.956059664 0.927175592 0.938468308 0.977450247 1.032098890 1.092362413 1.150100875 1.198633356 1.233151089 1.251953065 1.257363455 1.255540887 1.382499369
//
IT	4771
RD	22
LK	-437442.057022
QD	-77.890618 -> -71.294944
RI	0.0040851374
TR	0.164322	0.050466
MT	5.500679
MM	C_pi: 1.214711, n_recomb: 59398.292451
RS	0	0.000000	144.861904	2.625184	0.000044	0.000001
RS	1	0.006598	144.861904	2.798748	0.000047	0.000014
RS	2	0.013632	144.861904	2.983812	0.000050	0.000045
RS	3	0.021129	144.861904	3.181141	0.000054	0.000057
RS	4	0.029122	1.404491	348.762520	0.005872	0.004837
RS	5	0.037641	1.404491	369.534281	0.006221	0.004839
RS	6	0.046723	0.560405	975.828407	0.016429	0.012740
RS	7	0.056404	0.560405	1022.076569	0.017207	0.013819
RS	8	0.066724	0.602578	995.119539	0.016753	0.013526
RS	9	0.077725	0.602578	1041.262067	0.017530	0.014278
RS	10	0.089452	0.919095	715.999753	0.012054	0.009899
RS	11	0.101952	0.919095	752.840013	0.012674	0.010459
RS	12	0.115277	1.417423	514.206552	0.008657	0.007219
RS	13	0.129482	1.417423	542.690450	0.009136	0.007672
RS	14	0.144623	1.898276	428.002161	0.007206	0.006141
RS	15	0.160764	1.898276	452.442494	0.007617	0.006572
RS	16	0.177970	2.211257	410.636814	0.006913	0.006065
RS	17	0.196311	2.211257	434.203619	0.007310	0.006490
RS	18	0.215862	2.334343	434.789611	0.007320	0.006588
RS	19	0.236703	2.334343	459.471281	0.007735	0.007024
RS	20	0.258919	2.263290	500.431020	0.008425	0.007732
RS	21	0.282602	2.263290	528.039342	0.008890	0.008227
RS	22	0.307847	2.027198	621.212025	0.010458	0.009775
RS	23	0.334757	2.027198	653.637303	0.011004	0.010395
RS	24	0.363443	1.713758	811.726795	0.013666	0.013045
RS	25	0.394022	1.713758	850.155458	0.014313	0.013841
RS	26	0.426619	1.418023	1072.586474	0.018058	0.017653
RS	27	0.461366	1.418023	1115.781830	0.018785	0.018611
RS	28	0.498406	1.192311	1374.615095	0.023142	0.023149
RS	29	0.537890	1.192311	1417.483837	0.023864	0.024141
RS	30	0.579979	1.043698	1661.737563	0.027976	0.028504
RS	31	0.624845	1.043698	1696.411862	0.028560	0.029332
RS	32	0.672672	0.960787	1871.977711	0.031516	0.032518
RS	33	0.723655	0.960787	1891.553289	0.031845	0.033013
RS	34	0.778001	0.931070	1963.515883	0.033057	0.034354
RS	35	0.835933	0.931070	1965.720807	0.033094	0.034456
RS	36	0.897688	0.942558	1936.731563	0.032606	0.033977
RS	37	0.963517	0.942558	1924.092317	0.032393	0.033748
RS	38	1.033690	0.982489	1828.246815	0.030779	0.032068
RS	39	1.108493	0.982489	1804.951621	0.030387	0.031626
RS	40	1.188232	1.038564	1681.094184	0.028302	0.029456
RS	41	1.273232	1.038564	1650.337808	0.027784	0.028890
RS	42	1.363841	1.100449	1524.666331	0.025669	0.026705
RS	43	1.460428	1.100449	1488.062911	0.025052	0.026059
RS	44	1.563388	1.159738	1373.532076	0.023124	0.024084
RS	45	1.673141	1.159738	1331.513289	0.022417	0.023367
RS	46	1.790137	1.209504	1232.609972	0.020752	0.021675
RS	47	1.914852	1.209504	1184.918193	0.019949	0.020876
RS	48	2.047795	1.244746	1101.083124	0.018537	0.019453
RS	49	2.189511	1.244746	1047.234783	0.017631	0.018556
RS	50	2.340578	1.263694	974.647413	0.016409	0.017329
RS	51	2.501612	1.263694	914.494720	0.015396	0.016321
RS	52	2.673271	1.268792	847.673657	0.014271	0.015187
RS	53	2.856257	1.268792	782.092900	0.013167	0.014073
RS	54	3.051316	1.266354	715.998723	0.012054	0.012935
RS	55	3.259246	1.266354	647.496803	0.010901	0.011749
RS	56	3.480896	1.266354	579.218990	0.009751	0.010555
RS	57	3.717171	1.266354	512.171509	0.008623	0.009371
RS	58	3.969035	1.398111	409.103125	0.006887	0.007532
RS	59	4.237518	1.398111	359.967555	0.006060	0.006648
RS	60	4.523716	1.398111	312.739995	0.005265	0.005794
RS	61	4.828798	1.398111	268.057481	0.004513	0.004981
RS	62	5.154009	1.398111	226.468385	0.003813	0.004222
RS	63	5.500679	1.398111	833.044898	0.014025	0.015733
PA	4+25*2+4+6 0.164322252 0.050465581 5.500679011 144.861903895 1.404491237 0.560404997 0.602578295 0.919094737 1.417422577 1.898276245 2.211256562 2.334343452 2.263289692 2.027198243 1.713757776 1.418022920 1.192310939 1.043698391 0.960787189 0.931069933 0.942557531 0.982489321 1.038564174 1.100449189 1.159737824 1.209504150 1.244745661 1.263694424 1.268791923 1.266353801 1.398111432
//
IT	4255
RD	23
LK	-437429.001300
QD	-75.296794 -> -69.050535
RI	0.0039286496
TR	0.163228	0.050754
[truncated: 9,997,509 more chars]
