# Supplementary material for: Recent speciation associated with range expansion and a shift to self-fertilization in North American Arabidopsis
Source: Nat Commun. 2022 Dec 8;13:7564. doi: 10.1038/s41467-022-35368-1 (PMC9732334; doi:10.1038/s41467-022-35368-1)
Supplement: Supplementary file 5 — Source Data [file 41467_2022_35368_MOESM5_ESM.zip › Source Data/SuppFig17-4_lyrVA1_08.psmc]

CC
CC	Brief Description of the file format:
CC	  CC  comments
CC	  MM  useful-messages
CC	  RD  round-of-iterations
CC	  LL  \log[P(sequence)]
CC	  QD  Q-before-opt Q-after-opt
CC	  TR  \theta_0 \rho_0
CC	  RS  k t_k \lambda_k \pi_k \sum_{l\not=k}A_{kl} A_{kk}
CC	  DC  begin end best-k t_k+\Delta_k max-prob
CC
MM	Version: 0.6.5-r67
MM	pattern:4+25*2+4+6, n:63, n_free_lambdas:28
MM	n_iterations:25, skip:1, max_t:5, theta/rho:5
MM	is_decoding:0
MM	n_seqs:12, sum_L:954035, sum_n:148562
RD	0
LK	0.000000
QD	0.000000 -> 0.000000
RI	inf
TR	0.169271	0.033854
MT	5.000000
MM	C_pi: 1.000000, n_recomb: 31760.419097
RS	0	0.000000	1.000000	200.492781	0.006313	0.000000
RS	1	0.006440	1.000000	212.014291	0.006675	0.000000
RS	2	0.013294	1.000000	224.103570	0.007056	0.000000
RS	3	0.020590	1.000000	236.776115	0.007455	0.000000
RS	4	0.028356	1.000000	250.046024	0.007873	0.000000
RS	5	0.036622	1.000000	263.925669	0.008310	0.000000
RS	6	0.045421	1.000000	278.425322	0.008766	0.000000
RS	7	0.054785	1.000000	293.552744	0.009243	0.000000
RS	8	0.064753	1.000000	309.312732	0.009739	0.000000
RS	9	0.075363	1.000000	325.706608	0.010255	0.000000
RS	10	0.086656	1.000000	342.731678	0.010791	0.000000
RS	11	0.098677	1.000000	360.380631	0.011347	0.000000
RS	12	0.111471	1.000000	378.640889	0.011922	0.000000
RS	13	0.125090	1.000000	397.493920	0.012515	0.000000
RS	14	0.139585	1.000000	416.914496	0.013127	0.000000
RS	15	0.155014	1.000000	436.869918	0.013755	0.000000
RS	16	0.171437	1.000000	457.319199	0.014399	0.000000
RS	17	0.188917	1.000000	478.212230	0.015057	0.000000
RS	18	0.207523	1.000000	499.488924	0.015727	0.000000
RS	19	0.227327	1.000000	521.078364	0.016407	0.000000
RS	20	0.248406	1.000000	542.897962	0.017094	0.000000
RS	21	0.270843	1.000000	564.852666	0.017785	0.000000
RS	22	0.294725	1.000000	586.834222	0.018477	0.000000
RS	23	0.320144	1.000000	608.720542	0.019166	0.000000
RS	24	0.347201	1.000000	630.375194	0.019848	0.000000
RS	25	0.376000	1.000000	651.647076	0.020518	0.000000
RS	26	0.406654	1.000000	672.370299	0.021170	0.000000
RS	27	0.439282	1.000000	692.364346	0.021800	0.000000
RS	28	0.474011	1.000000	711.434557	0.022400	0.000000
RS	29	0.510976	1.000000	729.372995	0.022965	0.000000
RS	30	0.550322	1.000000	745.959759	0.023487	0.000000
RS	31	0.592202	1.000000	760.964798	0.023960	0.000000
RS	32	0.636779	1.000000	774.150288	0.024375	0.000000
RS	33	0.684227	1.000000	785.273619	0.024725	0.000000
RS	34	0.734730	1.000000	794.091036	0.025003	0.000000
RS	35	0.788485	1.000000	800.361949	0.025200	0.000000
RS	36	0.845702	1.000000	803.853932	0.025310	0.000000
RS	37	0.906604	1.000000	804.348375	0.025325	0.000000
RS	38	0.971428	1.000000	801.646729	0.025240	0.000000
RS	39	1.040426	1.000000	795.577267	0.025049	0.000000
RS	40	1.113868	1.000000	786.002199	0.024748	0.000000
RS	41	1.192040	1.000000	772.824955	0.024333	0.000000
RS	42	1.275245	1.000000	755.997400	0.023803	0.000000
RS	43	1.363809	1.000000	735.526671	0.023159	0.000000
RS	44	1.458076	1.000000	711.481286	0.022402	0.000000
RS	45	1.558414	1.000000	683.996151	0.021536	0.000000
RS	46	1.665214	1.000000	653.276035	0.020569	0.000000
RS	47	1.778891	1.000000	619.597094	0.019508	0.000000
RS	48	1.899889	1.000000	583.306049	0.018366	0.000000
RS	49	2.028679	1.000000	544.816659	0.017154	0.000000
RS	50	2.165763	1.000000	504.603233	0.015888	0.000000
RS	51	2.311675	1.000000	463.191058	0.014584	0.000000
RS	52	2.466983	1.000000	421.143779	0.013260	0.000000
RS	53	2.632293	1.000000	379.047976	0.011935	0.000000
RS	54	2.808249	1.000000	337.495416	0.010626	0.000000
RS	55	2.995536	1.000000	297.063687	0.009353	0.000000
RS	56	3.194884	1.000000	258.296135	0.008133	0.000000
RS	57	3.407070	1.000000	221.682239	0.006980	0.000000
RS	58	3.632920	1.000000	187.639618	0.005908	0.000000
RS	59	3.873315	1.000000	156.498947	0.004927	0.000000
RS	60	4.129191	1.000000	128.492927	0.004046	0.000000
RS	61	4.401545	1.000000	103.750243	0.003267	0.000000
RS	62	4.691438	1.000000	82.295122	0.002591	0.000000
RS	63	5.000000	1.000000	231.810505	0.007299	0.000000
PA	4+25*2+4+6 0.169270676 0.033854135 5.000000000 1.000000000 1.000000000 1.000000000 1.000000000 1.000000000 1.000000000 1.000000000 1.000000000 1.000000000 1.000000000 1.000000000 1.000000000 1.000000000 1.000000000 1.000000000 1.000000000 1.000000000 1.000000000 1.000000000 1.000000000 1.000000000 1.000000000 1.000000000 1.000000000 1.000000000 1.000000000 1.000000000 1.000000000
//
IT	4765
RD	1
LK	-382280.706757
QD	-223.904772 -> -182.330171
RI	0.0185934653
TR	0.163303	0.033631
MT	5.202761
MM	C_pi: 1.045162, n_recomb: 32954.904646
RS	0	0.000000	1.310678	160.361928	0.004866	0.000291
RS	1	0.006506	1.310678	169.940784	0.005157	0.001747
RS	2	0.013435	1.310678	180.033097	0.005463	0.003207
RS	3	0.020815	1.310678	190.658540	0.005785	0.004456
RS	4	0.028674	1.123383	235.362296	0.007142	0.005397
RS	5	0.037046	1.123383	248.789245	0.007549	0.005785
RS	6	0.045961	1.125078	262.458572	0.007964	0.005732
RS	7	0.055457	1.125078	277.153741	0.008410	0.005839
RS	8	0.065571	1.118097	294.326464	0.008931	0.006262
RS	9	0.076343	1.118097	310.429974	0.009420	0.006834
RS	10	0.087815	1.107537	330.309367	0.010023	0.007443
RS	11	0.100034	1.107537	347.887675	0.010556	0.008061
RS	12	0.113048	1.094618	370.429159	0.011240	0.008711
RS	13	0.126908	1.094618	389.497656	0.011819	0.009420
RS	14	0.141670	1.077650	415.602077	0.012611	0.010210
RS	15	0.157392	1.077650	436.141310	0.013234	0.011091
RS	16	0.174138	1.058731	465.357691	0.014121	0.012071
RS	17	0.191972	1.058731	487.237643	0.014785	0.013142
RS	18	0.210967	1.041399	517.978541	0.015718	0.014278
RS	19	0.231198	1.041399	540.911718	0.016414	0.015444
RS	20	0.252745	1.027994	571.410958	0.017339	0.016609
RS	21	0.275694	1.027994	594.955613	0.018054	0.017758
RS	22	0.300135	1.018232	624.412889	0.018947	0.018887
RS	23	0.326167	1.018232	648.003657	0.019663	0.019999
RS	24	0.353893	1.010853	676.181438	0.020518	0.021094
RS	25	0.383422	1.010853	699.133649	0.021215	0.022175
RS	26	0.414872	1.005139	725.505261	0.022015	0.023236
RS	27	0.448368	1.005139	747.004560	0.022667	0.024265
RS	28	0.484044	1.001289	770.345320	0.023376	0.025243
RS	29	0.522040	1.001289	789.458716	0.023956	0.026143
RS	30	0.562508	0.999972	808.061980	0.024520	0.026936
RS	31	0.605610	0.999972	823.788619	0.024997	0.027596
RS	32	0.651515	1.001537	836.157002	0.025373	0.028106
RS	33	0.700406	1.001537	847.501404	0.025717	0.028455
RS	34	0.752479	1.005816	852.692616	0.025875	0.028639
RS	35	0.807939	1.005816	858.735768	0.026058	0.028659
RS	36	0.867007	1.012341	856.295624	0.025984	0.028518
RS	37	0.929918	1.012341	856.260935	0.025983	0.028222
RS	38	0.996922	1.020525	846.118110	0.025675	0.027780
RS	39	1.068285	1.020525	839.434913	0.025472	0.027203
RS	40	1.144291	1.029694	821.874092	0.024939	0.026505
RS	41	1.225241	1.029694	808.235268	0.024525	0.025701
RS	42	1.311458	1.039095	783.866723	0.023786	0.024807
RS	43	1.403284	1.039095	763.277676	0.023161	0.023839
RS	44	1.501084	1.048002	732.934460	0.022241	0.022811
RS	45	1.605246	1.048002	705.759726	0.021416	0.021736
RS	46	1.716186	1.055815	670.428926	0.020344	0.020624
RS	47	1.834342	1.055815	637.435888	0.019343	0.019483
RS	48	1.960185	1.062120	598.257308	0.018154	0.018319
RS	49	2.094216	1.062120	560.644721	0.017012	0.017138
RS	50	2.236966	1.066771	518.928186	0.015747	0.015944
RS	51	2.389003	1.066771	478.322328	0.014514	0.014741
RS	52	2.550931	1.069902	435.590301	0.013218	0.013533
RS	53	2.723394	1.069902	393.978384	0.011955	0.012327
RS	54	2.907077	1.072449	351.809953	0.010675	0.011131
RS	55	3.102710	1.072449	311.430813	0.009450	0.009953
RS	56	3.311070	1.072449	272.389342	0.008266	0.008806
RS	57	3.532986	1.072449	235.208978	0.007137	0.007701
RS	58	3.769339	1.083924	198.466791	0.006022	0.006650
RS	59	4.021069	1.083924	167.041511	0.005069	0.005666
RS	60	4.289175	1.083924	138.455606	0.004201	0.004758
RS	61	4.574724	1.083924	112.905158	0.003426	0.003933
RS	62	4.878849	1.083924	90.484367	0.002746	0.003196
RS	63	5.202761	1.083924	264.851630	0.008037	0.009751
PA	4+25*2+4+6 0.163302703 0.033630911 5.202760696 1.310678005 1.123382568 1.125078201 1.118097305 1.107537270 1.094617844 1.077650070 1.058731079 1.041399002 1.027994156 1.018232346 1.010852814 1.005139112 1.001289368 0.999971867 1.001537323 1.005815506 1.012340546 1.020524979 1.029693604 1.039094925 1.048002243 1.055814743 1.062120438 1.066770554 1.069902420 1.072449207 1.083924115
//
IT	4719
RD	2
LK	-382201.488503
QD	-194.726605 -> -160.734734
RI	0.0143742145
TR	0.158308	0.033531
MT	5.380470
MM	C_pi: 1.084526, n_recomb: 34073.860166
RS	0	0.000000	1.581162	138.594156	0.004067	0.000267
RS	1	0.006561	1.581162	147.073091	0.004316	0.001601
RS	2	0.013554	1.581162	156.028030	0.004579	0.002889
RS	3	0.021004	1.581162	165.479932	0.004857	0.003933
RS	4	0.028944	1.190928	232.735871	0.006830	0.005484
RS	5	0.037405	1.190928	246.229880	0.007226	0.005838
RS	6	0.046420	1.213494	255.560537	0.007500	0.005712
RS	7	0.056028	1.213494	270.156389	0.007929	0.005723
RS	8	0.066266	1.212717	285.617995	0.008382	0.006099
RS	9	0.077175	1.212717	301.601100	0.008851	0.006604
RS	10	0.088800	1.200676	321.463976	0.009434	0.007216
RS	11	0.101188	1.200676	338.998638	0.009949	0.007770
RS	12	0.114389	1.181825	362.909290	0.010651	0.008442
RS	13	0.128457	1.181825	382.089676	0.011214	0.009073
RS	14	0.143447	1.152758	412.031251	0.012092	0.009928
RS	15	0.159420	1.152758	432.947519	0.012706	0.010722
RS	16	0.176442	1.118270	468.410780	0.013747	0.011813
RS	17	0.194581	1.118270	491.007614	0.014410	0.012799
RS	18	0.213910	1.086043	529.251886	0.015532	0.014080
RS	19	0.234507	1.086043	553.236815	0.016236	0.015179
RS	20	0.256456	1.061082	591.017645	0.017345	0.016493
RS	21	0.279845	1.061082	615.871315	0.018075	0.017594
RS	22	0.304768	1.042855	651.887719	0.019132	0.018857
RS	23	0.331327	1.042855	676.939746	0.019867	0.019935
RS	24	0.359628	1.028789	711.217850	0.020873	0.021155
RS	25	0.389787	1.028789	735.667337	0.021590	0.022218
RS	26	0.421924	1.017434	767.807911	0.022534	0.023400
RS	27	0.456170	1.017434	790.703285	0.023206	0.024431
RS	28	0.492663	1.009200	818.959762	0.024035	0.025515
RS	29	0.531551	1.009200	839.213589	0.024629	0.026436
RS	30	0.572990	1.005469	860.877259	0.025265	0.027295
RS	31	0.617148	1.005469	877.355639	0.025749	0.027994
RS	32	0.664204	1.007081	890.145199	0.026124	0.028504
RS	33	0.714347	1.007081	901.792110	0.026466	0.028901
RS	34	0.767780	1.013883	904.627633	0.026549	0.029012
RS	35	0.824719	1.013883	910.562898	0.026723	0.029082
RS	36	0.885395	1.025142	903.398757	0.026513	0.028805
RS	37	0.950051	1.025142	902.979388	0.026501	0.028559
RS	38	1.018950	1.039863	886.497476	0.026017	0.027940
RS	39	1.092370	1.039863	879.351115	0.025807	0.027415
RS	40	1.170607	1.056822	854.782687	0.025086	0.026528
RS	41	1.253978	1.056822	840.814242	0.024676	0.025778
RS	42	1.342819	1.074571	809.743153	0.023764	0.024712
RS	43	1.437490	1.074571	789.122078	0.023159	0.023804
RS	44	1.538372	1.091636	753.158507	0.022104	0.022641
RS	45	1.645873	1.091636	726.314899	0.021316	0.021630
RS	46	1.760429	1.106739	686.873155	0.020158	0.020428
RS	47	1.882500	1.106739	654.518328	0.019209	0.019354
RS	48	2.012582	1.118958	612.778327	0.017984	0.018145
RS	49	2.151199	1.118958	575.944276	0.016903	0.017030
RS	50	2.298911	1.127927	532.905660	0.015640	0.015828
RS	51	2.456315	1.127927	492.990453	0.014468	0.014684
RS	52	2.624048	1.133890	449.659013	0.013197	0.013490
RS	53	2.802786	1.133890	408.433259	0.011987	0.012333
RS	54	2.993252	1.138643	365.719903	0.010733	0.011151
RS	55	3.196215	1.138643	325.326728	0.009548	0.010010
RS	56	3.412496	1.138643	285.985976	0.008393	0.008891
RS	57	3.642968	1.138643	248.248109	0.007286	0.007805
RS	58	3.888563	1.161706	208.847328	0.006129	0.006703
RS	59	4.150272	1.161706	177.150097	0.005199	0.005747
RS	60	4.429153	1.161706	148.030802	0.004344	0.004858
RS	61	4.726333	1.161706	121.740330	0.003573	0.004042
RS	62	5.043012	1.161706	98.431484	0.002889	0.003308
RS	63	5.380470	1.161706	298.043309	0.008747	0.010386
PA	4+25*2+4+6 0.158308072 0.033530715 5.380470349 1.581161839 1.190928482 1.213494180 1.212716563 1.200675618 1.181824951 1.152758429 1.118270163 1.086043327 1.061081698 1.042854595 1.028789451 1.017433800 1.009199792 1.005468750 1.007080958 1.013882550 1.025142322 1.039863426 1.056822124 1.074571226 1.091636354 1.106738883 1.118958248 1.127926615 1.133890013 1.138642705 1.161705733
//
IT	4091
RD	3
LK	-382135.908670
QD	-173.388155 -> -144.300692
RI	0.0118807527
TR	0.154049	0.033525
MT	5.536131
MM	C_pi: 1.119425, n_recomb: 35144.350293
RS	0	0.000000	1.814587	125.419419	0.003569	0.000249
RS	1	0.006609	1.814587	133.221359	0.003791	0.001494
RS	2	0.013655	1.814587	141.474519	0.004026	0.002661
RS	3	0.021166	1.814587	150.200357	0.004274	0.003566
RS	4	0.029173	1.218878	237.062840	0.006745	0.005603
RS	5	0.037710	1.218878	250.945168	0.007140	0.005953
RS	6	0.046812	1.272770	254.316247	0.007236	0.005712
RS	7	0.056514	1.272770	269.042182	0.007655	0.005678
RS	8	0.066858	1.286994	281.345265	0.008005	0.005976
RS	9	0.077885	1.286994	297.352642	0.008461	0.006446
RS	10	0.089642	1.279995	315.799944	0.008986	0.007027
RS	11	0.102175	1.279995	333.354846	0.009485	0.007545
RS	12	0.115536	1.260626	357.028227	0.010159	0.008205
RS	13	0.129781	1.260626	376.299467	0.010707	0.008787
RS	14	0.144967	1.223389	408.294593	0.011618	0.009668
RS	15	0.161156	1.223389	429.488694	0.012221	0.010402
RS	16	0.178416	1.176030	469.418748	0.013357	0.011564
RS	17	0.196816	1.176030	492.575479	0.014016	0.012486
RS	18	0.216432	1.130841	536.776199	0.015273	0.013871
RS	19	0.237345	1.130841	561.626106	0.015981	0.014917
RS	20	0.259639	1.095816	605.455504	0.017228	0.016343
RS	21	0.283407	1.095816	631.427570	0.017967	0.017403
RS	22	0.308746	1.070236	673.075696	0.019152	0.018770
RS	23	0.335760	1.070236	699.417778	0.019901	0.019817
RS	24	0.364558	1.050174	739.221213	0.021034	0.021140
RS	25	0.395261	1.050174	765.037863	0.021768	0.022184
RS	26	0.427992	1.033420	802.800889	0.022843	0.023477
RS	27	0.462886	1.033420	827.018885	0.023532	0.024501
RS	28	0.500086	1.020601	860.510707	0.024485	0.025695
RS	29	0.539745	1.020601	881.891495	0.025093	0.026626
RS	30	0.582025	1.013842	907.327409	0.025817	0.027568
RS	31	0.627100	1.013842	924.594512	0.026308	0.028291
RS	32	0.675153	1.014546	938.747823	0.026711	0.028830
RS	33	0.726381	1.014546	950.768839	0.027053	0.029260
RS	34	0.780996	1.022693	952.256735	0.027096	0.029333
RS	35	0.839220	1.022693	958.174653	0.027264	0.029439
RS	36	0.901292	1.037418	947.251605	0.026953	0.029063
RS	37	0.967466	1.037418	946.542750	0.026933	0.028855
RS	38	1.038013	1.057442	924.588703	0.026308	0.028097
RS	39	1.113223	1.057442	917.063989	0.026094	0.027610
RS	40	1.193403	1.081099	886.236833	0.025217	0.026569
RS	41	1.278883	1.081099	871.995545	0.024812	0.025863
RS	42	1.370011	1.106315	834.837438	0.023755	0.024652
RS	43	1.467163	1.106315	814.195757	0.023167	0.023792
RS	44	1.570734	1.130875	773.085323	0.021997	0.022513
RS	45	1.681151	1.130875	746.528000	0.021242	0.021557
RS	46	1.798865	1.152779	703.303604	0.020012	0.020278
RS	47	1.924359	1.152779	671.488052	0.019107	0.019260
RS	48	2.058146	1.170535	627.377504	0.017851	0.018014
RS	49	2.200775	1.170535	591.186937	0.016822	0.016954
RS	50	2.352830	1.183505	546.908758	0.015562	0.015745
RS	51	2.514935	1.183505	507.541670	0.014442	0.014651
RS	52	2.687753	1.192026	463.625491	0.013192	0.013468
RS	53	2.871992	1.192026	422.665551	0.012027	0.012352
RS	54	3.068407	1.198688	379.419642	0.010796	0.011184
RS	55	3.277803	1.198688	338.926522	0.009644	0.010074
RS	56	3.501037	1.198688	299.236576	0.008515	0.008977
RS	57	3.739025	1.198688	260.922570	0.007424	0.007907
RS	58	3.992742	1.233296	218.878274	0.006228	0.006756
RS	59	4.263226	1.233296	186.901426	0.005318	0.005825
RS	60	4.551586	1.233296	157.272104	0.004475	0.004951
RS	61	4.859003	1.233296	130.286318	0.003707	0.004144
RS	62	5.186737	1.233296	106.146349	0.003020	0.003412
RS	63	5.536131	1.233296	331.167132	0.009423	0.010990
PA	4+25*2+4+6 0.154049048 0.033525103 5.536130930 1.814586839 1.218877781 1.272769972 1.286993972 1.279995191 1.260625604 1.223388761 1.176029936 1.130841310 1.095815565 1.070236370 1.050174162 1.033420471 1.020601070 1.013841775 1.014545879 1.022693189 1.037417842 1.057442141 1.081098547 1.106314639 1.130875156 1.152778944 1.170535443 1.183505110 1.192025645 1.198687773 1.233295645
//
IT	4352
RD	4
LK	-382079.407615
QD	-156.766640 -> -131.225651
RI	0.0102279869
TR	0.150359	0.033591
MT	5.672906
MM	C_pi: 1.150763, n_recomb: 36179.059421
RS	0	0.000000	2.022939	116.481664	0.003220	0.000235
RS	1	0.006649	2.022939	123.820155	0.003422	0.001409
RS	2	0.013741	2.022939	131.592267	0.003637	0.002484
RS	3	0.021304	2.022939	139.819693	0.003865	0.003283
RS	4	0.029370	1.222507	245.429015	0.006784	0.005741
RS	5	0.037973	1.222507	259.891366	0.007183	0.006099
RS	6	0.047147	1.311068	256.563878	0.007092	0.005724
RS	7	0.056932	1.311068	271.568295	0.007506	0.005675
RS	8	0.067367	1.344978	280.092448	0.007742	0.005884
RS	9	0.078496	1.344978	296.231294	0.008188	0.006336
RS	10	0.090365	1.347095	312.636232	0.008641	0.006871
RS	11	0.103023	1.347095	330.275828	0.009129	0.007371
RS	12	0.116523	1.331129	352.850217	0.009753	0.008000
RS	13	0.130920	1.331129	372.223719	0.010288	0.008551
RS	14	0.146275	1.288806	405.179126	0.011199	0.009435
RS	15	0.162651	1.288806	426.606458	0.011792	0.010126
RS	16	0.180116	1.230813	469.769497	0.012985	0.011331
RS	17	0.198742	1.230813	493.393152	0.013638	0.012205
RS	18	0.218607	1.174297	542.368263	0.014991	0.013664
RS	19	0.239793	1.174297	567.959088	0.015699	0.014668
RS	20	0.262387	1.130488	616.810527	0.017049	0.016177
RS	21	0.286484	1.130488	643.764943	0.017794	0.017203
RS	22	0.312183	1.098564	690.187972	0.019077	0.018647
RS	23	0.339591	1.098564	717.691021	0.019837	0.019667
RS	24	0.368821	1.073185	762.399317	0.021073	0.021073
RS	25	0.399995	1.073185	789.480944	0.021821	0.022097
RS	26	0.433242	1.051365	832.573639	0.023013	0.023487
RS	27	0.468700	1.051365	858.055640	0.023717	0.024501
RS	28	0.506516	1.033945	896.884229	0.024790	0.025802
RS	29	0.546846	1.033945	919.383280	0.025412	0.026736
RS	30	0.589857	1.023816	949.061274	0.026232	0.027768
RS	31	0.635729	1.023816	967.151287	0.026732	0.028508
RS	32	0.684651	1.022993	983.380106	0.027181	0.029093
RS	33	0.736826	1.022993	995.836997	0.027525	0.029548
RS	34	0.792470	1.031660	996.781999	0.027551	0.029608
RS	35	0.851815	1.031660	1002.755648	0.027716	0.029742
RS	36	0.915105	1.048906	988.859741	0.027332	0.029296
RS	37	0.982604	1.048906	987.931713	0.027307	0.029117
RS	38	1.054592	1.073267	961.210432	0.026568	0.028247
RS	39	1.131366	1.073267	953.362198	0.026351	0.027793
RS	40	1.213245	1.102723	916.871897	0.025343	0.026622
RS	41	1.300568	1.102723	902.384383	0.024942	0.025952
RS	42	1.393699	1.134641	859.618083	0.023760	0.024618
RS	43	1.493021	1.134641	838.942261	0.023189	0.023800
RS	44	1.598949	1.166092	793.041595	0.021920	0.022421
RS	45	1.711920	1.166092	766.710482	0.021192	0.021510
RS	46	1.832402	1.194331	719.939715	0.019899	0.020165
RS	47	1.960897	1.194331	688.560575	0.019032	0.019195
RS	48	2.097935	1.217256	642.207044	0.017751	0.017917
RS	49	2.244086	1.217256	606.529733	0.016765	0.016903
RS	50	2.399955	1.233922	561.054563	0.015508	0.015689
RS	51	2.566188	1.233922	522.101506	0.014431	0.014637
RS	52	2.743475	1.244742	477.592644	0.013201	0.013466
RS	53	2.932551	1.244742	436.784310	0.012073	0.012384
RS	54	3.134199	1.253048	392.997954	0.010863	0.011229
RS	55	3.349255	1.253048	352.321400	0.009738	0.010143
RS	56	3.578612	1.253048	312.228440	0.008630	0.009065
RS	57	3.823220	1.253048	273.310947	0.007554	0.008008
RS	58	4.084092	1.299038	228.627760	0.006319	0.006811
RS	59	4.362312	1.299038	196.355881	0.005427	0.005900
RS	60	4.659031	1.299038	166.227785	0.004595	0.005040
RS	61	4.975481	1.299038	138.577266	0.003830	0.004240
RS	62	5.312973	1.299038	113.648909	0.003141	0.003510
RS	63	5.672906	1.299038	364.109730	0.010064	0.011571
PA	4+25*2+4+6 0.150359218 0.033590830 5.672905954 2.022938571 1.222506832 1.311067891 1.344977532 1.347094548 1.331128961 1.288806439 1.230813426 1.174296548 1.130488272 1.098563683 1.073185181 1.051365303 1.033945302 1.023816056 1.022992558 1.031660246 1.048906276 1.073266823 1.102722817 1.134640994 1.166091518 1.194330947 1.217256349 1.233921765 1.244741531 1.253048353 1.299038491
//
IT	4947
RD	5
LK	-382029.587403
QD	-143.280294 -> -120.484182
RI	0.0090239422
TR	0.147119	0.033710
MT	5.793714
MM	C_pi: 1.179220, n_recomb: 37184.911177
RS	0	0.000000	2.218125	109.717032	0.002951	0.000224
RS	1	0.006685	2.218125	116.700716	0.003138	0.001338
RS	2	0.013816	2.218125	124.104049	0.003337	0.002336
RS	3	0.021424	2.218125	131.948826	0.003548	0.003051
RS	4	0.029541	1.213005	256.063534	0.006886	0.005890
RS	5	0.038200	1.213005	271.213221	0.007294	0.006260
RS	6	0.047438	1.335279	260.925205	0.007017	0.005744
RS	7	0.057293	1.335279	276.299093	0.007430	0.005697
RS	8	0.067807	1.390527	280.861013	0.007553	0.005815
RS	9	0.079025	1.390527	297.205814	0.007993	0.006260
RS	10	0.090992	1.403889	311.352450	0.008373	0.006743
RS	11	0.103758	1.403889	329.131055	0.008851	0.007235
RS	12	0.117379	1.393895	350.191691	0.009418	0.007823
RS	13	0.131909	1.393895	369.690718	0.009942	0.008355
RS	14	0.147411	1.348890	402.933704	0.010836	0.009228
RS	15	0.163950	1.348890	424.577943	0.011418	0.009889
RS	16	0.181593	1.282092	470.133986	0.012643	0.011119
RS	17	0.200417	1.282092	494.169839	0.013290	0.011956
RS	18	0.220498	1.215669	547.023523	0.014711	0.013468
RS	19	0.241922	1.215669	573.271272	0.015417	0.014436
RS	20	0.264778	1.164224	626.301629	0.016843	0.016006
RS	21	0.289161	1.164224	654.138393	0.017592	0.017002
RS	22	0.315175	1.126873	704.579694	0.018948	0.018505
RS	23	0.342927	1.126873	733.142694	0.019716	0.019499
RS	24	0.372535	1.096845	782.143086	0.021034	0.020970
RS	25	0.404122	1.096845	810.405197	0.021794	0.021974
RS	26	0.437820	1.070336	858.460193	0.023086	0.023448
RS	27	0.473770	1.070336	885.155079	0.023804	0.024451
RS	28	0.512124	1.048408	929.279476	0.024991	0.025851
RS	29	0.553042	1.048408	952.887903	0.025626	0.026784
RS	30	0.596695	1.034736	987.100207	0.026546	0.027910
RS	31	0.643265	1.034736	1006.042507	0.027055	0.028660
RS	32	0.692949	1.031979	1024.882359	0.027562	0.029304
RS	33	0.745954	1.031979	1037.829162	0.027910	0.029777
RS	34	0.802502	1.040575	1038.879432	0.027938	0.029843
RS	35	0.862830	1.040575	1044.971600	0.028102	0.029998
RS	36	0.927190	1.059626	1028.752480	0.027666	0.029505
RS	37	0.995853	1.059626	1027.663231	0.027637	0.029349
RS	38	1.069106	1.087549	996.762106	0.026806	0.028391
RS	39	1.147255	1.087549	988.632205	0.026587	0.027963
RS	40	1.230628	1.122051	946.971930	0.025467	0.026683
RS	41	1.319574	1.122051	932.253979	0.025071	0.026045
RS	42	1.414466	1.160002	884.267655	0.023780	0.024604
RS	43	1.515700	1.160002	863.539101	0.023223	0.023821
RS	44	1.623702	1.197788	813.132721	0.021867	0.022356
RS	45	1.738923	1.197788	786.970730	0.021164	0.021484
RS	46	1.861847	1.231921	736.837390	0.019815	0.020082
RS	47	1.992987	1.231921	705.802987	0.018981	0.019153
RS	48	2.132893	1.259663	657.300625	0.017677	0.017847
RS	49	2.282151	1.259663	622.023262	0.016728	0.016873
RS	50	2.441386	1.279731	575.378538	0.015473	0.015655
RS	51	2.611266	1.279731	536.723168	0.014434	0.014639
RS	52	2.792501	1.292609	491.608051	0.013221	0.013479
RS	53	2.985851	1.292609	450.851052	0.012125	0.012425
RS	54	3.192125	1.302321	406.511336	0.010932	0.011282
RS	55	3.412188	1.302321	365.576172	0.009831	0.010218
RS	56	3.646961	1.302321	325.028970	0.008741	0.009155
RS	57	3.897427	1.302321	285.478546	0.007677	0.008108
RS	58	4.164636	1.359449	238.155556	0.006405	0.006867
RS	59	4.449707	1.359449	205.570074	0.005528	0.005974
RS	60	4.753833	1.359449	174.947010	0.004705	0.005126
RS	61	5.078289	1.359449	146.652376	0.003944	0.004333
RS	62	5.424432	1.359449	120.967469	0.003253	0.003604
RS	63	5.793714	1.359449	396.839164	0.010672	0.012130
PA	4+25*2+4+6 0.147118529 0.033709694 5.793714268 2.218125213 1.213004964 1.335279237 1.390527086 1.403889466 1.393894965 1.348889919 1.282091841 1.215668882 1.164223651 1.126873416 1.096844717 1.070335506 1.048407654 1.034736092 1.031979192 1.040575073 1.059625901 1.087549270 1.122050880 1.160001791 1.197787781 1.231921384 1.259662788 1.279730658 1.292609265 1.302320520 1.359449236
//
IT	3742
RD	6
LK	-381984.996833
QD	-132.015135 -> -111.440309
RI	0.0080802503
TR	0.144236	0.033867
MT	5.901215
MM	C_pi: 1.205331, n_recomb: 38165.798533
RS	0	0.000000	2.409398	104.103457	0.002728	0.000214
RS	1	0.006715	2.409398	110.787607	0.002903	0.001276
RS	2	0.013881	2.409398	117.879049	0.003089	0.002208
RS	3	0.021528	2.409398	125.399576	0.003286	0.002850
RS	4	0.029689	1.197502	267.856639	0.007018	0.006040
RS	5	0.038398	1.197502	283.746342	0.007435	0.006423
RS	6	0.047692	1.350466	266.525930	0.006983	0.005768
RS	7	0.057609	1.350466	282.321805	0.007397	0.005733
RS	8	0.068193	1.426766	282.983346	0.007415	0.005764
RS	9	0.079487	1.426766	299.584570	0.007850	0.006206
RS	10	0.091540	1.452120	311.479551	0.008161	0.006637
RS	11	0.104403	1.452120	329.440818	0.008632	0.007127
RS	12	0.118128	1.449683	348.811533	0.009139	0.007673
RS	13	0.132776	1.449683	368.462024	0.009654	0.008192
RS	14	0.148407	1.403773	401.598450	0.010522	0.009047
RS	15	0.165088	1.403773	423.458521	0.011095	0.009686
RS	16	0.182889	1.329712	470.821127	0.012336	0.010929
RS	17	0.201886	1.329712	495.237662	0.012976	0.011735
RS	18	0.222158	1.254618	551.296950	0.014445	0.013285
RS	19	0.243791	1.254618	578.144150	0.015148	0.014224
RS	20	0.266877	1.196564	634.669193	0.016629	0.015837
RS	21	0.291513	1.196564	663.313452	0.017380	0.016808
RS	22	0.317804	1.154643	717.110569	0.018789	0.018351
RS	23	0.345860	1.154643	746.652575	0.019563	0.019323
RS	24	0.375800	1.120606	799.366665	0.020945	0.020843
RS	25	0.407751	1.120606	828.737321	0.021714	0.021828
RS	26	0.441847	1.089808	881.352682	0.023093	0.023373
RS	27	0.478233	1.089808	909.213814	0.023823	0.024363
RS	28	0.517062	1.063531	958.498440	0.025114	0.025855
RS	29	0.558498	1.063531	983.205573	0.025761	0.026784
RS	30	0.602717	1.046254	1022.113936	0.026781	0.028002
RS	31	0.649906	1.046254	1041.932791	0.027300	0.028760
RS	32	0.700263	1.041301	1063.782612	0.027873	0.029469
RS	33	0.754001	1.041301	1077.267112	0.028226	0.029956
RS	34	0.811349	1.049397	1078.946465	0.028270	0.030042
RS	35	0.872547	1.049397	1085.213481	0.028434	0.030216
RS	36	0.937855	1.069700	1067.216960	0.027963	0.029691
RS	37	1.007548	1.069700	1066.018087	0.027931	0.029556
RS	38	1.081922	1.100564	1031.434157	0.027025	0.028527
RS	39	1.161289	1.100564	1023.059380	0.026806	0.028122
RS	40	1.245987	1.139478	976.646058	0.025590	0.026750
RS	41	1.336371	1.139478	961.711513	0.025198	0.026138
RS	42	1.432826	1.182875	908.832642	0.023813	0.024605
RS	43	1.535757	1.182875	888.035814	0.023268	0.023854
RS	44	1.645600	1.226494	833.360174	0.021835	0.022313
RS	45	1.762820	1.226494	807.319801	0.021153	0.021475
RS	46	1.887911	1.266112	753.975063	0.019755	0.020022
RS	47	2.021402	1.266112	723.209548	0.018949	0.019128
RS	48	2.163856	1.298336	672.636065	0.017624	0.017799
RS	49	2.315878	1.298336	637.664889	0.016708	0.016860
RS	50	2.478107	1.321533	589.872197	0.015456	0.015639
RS	51	2.651230	1.321533	551.417957	0.014448	0.014654
RS	52	2.835979	1.336249	505.684969	0.013250	0.013503
RS	53	3.033134	1.336249	464.895073	0.012181	0.012475
RS	54	3.243528	1.347148	419.990731	0.011004	0.011343
RS	55	3.468051	1.347148	378.732367	0.009923	0.010296
RS	56	3.707650	1.347148	337.685466	0.008848	0.009246
RS	57	3.963339	1.347148	297.474306	0.007794	0.008208
RS	58	4.236198	1.415121	247.508459	0.006485	0.006925
RS	59	4.527379	1.415121	214.590544	0.005623	0.006047
RS	60	4.838114	1.415121	183.472227	0.004807	0.005209
RS	61	5.169715	1.415121	154.547493	0.004049	0.004421
RS	62	5.523584	1.415121	128.129985	0.003357	0.003693
RS	63	5.901215	1.415121	429.360819	0.011250	0.012670
PA	4+25*2+4+6 0.144236114 0.033867164 5.901214826 2.409398469 1.197502242 1.350466062 1.426766356 1.452120318 1.449682615 1.403772960 1.329712262 1.254618406 1.196564184 1.154643433 1.120606394 1.089807616 1.063531288 1.046253912 1.041301269 1.049397240 1.069699954 1.100563652 1.139478058 1.182874903 1.226494408 1.266111920 1.298335597 1.321532774 1.336249232 1.347147729 1.415121114
//
IT	5449
RD	7
LK	-381944.671205
QD	-122.398324 -> -103.678049
RI	0.0073021310
TR	0.141644	0.034052
MT	5.997642
MM	C_pi: 1.229516, n_recomb: 39124.199179
RS	0	0.000000	2.602570	99.152980	0.002534	0.000205
RS	1	0.006742	2.602570	105.567496	0.002698	0.001220
RS	2	0.013939	2.602570	112.377594	0.002872	0.002093
RS	3	0.021621	2.602570	119.604974	0.003057	0.002671
RS	4	0.029821	1.180306	280.066912	0.007158	0.006188
RS	5	0.038573	1.180306	296.712316	0.007584	0.006581
RS	6	0.047916	1.360216	272.783763	0.006972	0.005794
RS	7	0.057889	1.360216	289.027550	0.007387	0.005774
RS	8	0.068534	1.456209	285.987307	0.007310	0.005725
RS	9	0.079897	1.456209	302.877148	0.007741	0.006168
RS	10	0.092026	1.493353	312.654887	0.007991	0.006551
RS	11	0.104972	1.493353	330.832406	0.008456	0.007041
RS	12	0.118792	1.499296	348.480662	0.008907	0.007544
RS	13	0.133543	1.499296	368.307315	0.009414	0.008056
RS	14	0.149289	1.453766	401.114591	0.010252	0.008889
RS	15	0.166096	1.453766	423.196951	0.010817	0.009511
RS	16	0.184037	1.373722	471.959580	0.012063	0.010759
RS	17	0.203187	1.373722	496.739554	0.012696	0.011542
RS	18	0.223628	1.291039	555.494475	0.014198	0.013117
RS	19	0.245448	1.291039	582.901412	0.014899	0.014032
RS	20	0.268738	1.227294	642.368546	0.016419	0.015675
RS	21	0.293599	1.227294	671.763399	0.017170	0.016624
RS	22	0.320136	1.181591	728.344200	0.018616	0.018194
RS	23	0.348462	1.181591	758.799308	0.019395	0.019146
RS	24	0.378698	1.144158	814.693259	0.020823	0.020700
RS	25	0.410973	1.144158	845.110199	0.021601	0.021668
RS	26	0.445423	1.109470	901.879858	0.023052	0.023271
RS	27	0.482196	1.109470	930.863887	0.023793	0.024249
RS	28	0.521449	1.079044	985.112862	0.025179	0.025823
RS	29	0.563348	1.079044	1010.905999	0.025838	0.026748
RS	30	0.608071	1.058165	1054.580117	0.026955	0.028056
RS	31	0.655811	1.058165	1075.294885	0.027484	0.028818
RS	32	0.706768	1.050850	1100.450276	0.028127	0.029597
RS	33	0.761162	1.050850	1114.514667	0.028487	0.030096
RS	34	0.819223	1.058136	1117.246665	0.028556	0.030211
RS	35	0.881198	1.058136	1123.739906	0.028722	0.030400
RS	36	0.947352	1.079263	1104.426549	0.028229	0.029858
RS	37	1.017966	1.079263	1103.165861	0.028197	0.029740
RS	38	1.093340	1.112562	1065.326027	0.027229	0.028655
RS	39	1.173797	1.112562	1056.741170	0.027010	0.028270
RS	40	1.259678	1.155352	1005.937420	0.025711	0.026820
RS	41	1.351350	1.155352	990.800786	0.025325	0.026232
RS	42	1.449202	1.203685	933.309521	0.023855	0.024618
RS	43	1.553651	1.203685	912.433989	0.023321	0.023894
RS	44	1.665142	1.252688	853.690919	0.021820	0.022286
RS	45	1.784151	1.252688	827.735002	0.021157	0.021478
RS	46	1.911183	1.297413	771.308341	0.019714	0.019980
RS	47	2.046780	1.297413	740.750948	0.018933	0.019119
RS	48	2.191519	1.333810	688.173754	0.017589	0.017768
RS	49	2.346016	1.333810	653.432966	0.016702	0.016859
RS	50	2.510930	1.359884	604.512940	0.015451	0.015637
RS	51	2.686962	1.359884	566.181123	0.014471	0.014679
RS	52	2.874863	1.376238	519.822479	0.013286	0.013537
RS	53	3.075433	1.376238	478.930273	0.012241	0.012530
RS	54	3.289525	1.388127	433.454147	0.011079	0.011409
RS	55	3.518051	1.388127	391.818144	0.010015	0.010377
RS	56	3.761985	1.388127	350.232395	0.008952	0.009339
RS	57	4.022366	1.388127	309.335616	0.007907	0.008308
RS	58	4.300301	1.466630	256.722128	0.006562	0.006984
RS	59	4.596976	1.466630	223.454309	0.005711	0.006120
RS	60	4.913652	1.466630	191.838540	0.004903	0.005290
RS	61	5.251680	1.466630	162.293523	0.004148	0.004507
RS	62	5.612498	1.466630	135.161804	0.003455	0.003779
RS	63	5.997642	1.466630	461.700601	0.011801	0.013193
PA	4+25*2+4+6 0.141643809 0.034052160 5.997642185 2.602569508 1.180306168 1.360216145 1.456209223 1.493352837 1.499295909 1.453766280 1.373721787 1.291038888 1.227294312 1.181590593 1.144157728 1.109470021 1.079044179 1.058164976 1.050849811 1.058136079 1.079262542 1.112561918 1.155352439 1.203685111 1.252688138 1.297412865 1.333809721 1.359884064 1.376238228 1.388127408 1.466630370
//
IT	5129
RD	8
LK	-381907.926086
QD	-114.047396 -> -96.911210
RI	0.0066386585
TR	0.139290	0.034256
MT	6.084820
MM	C_pi: 1.252096, n_recomb: 40061.545387
RS	0	0.000000	2.801266	94.624386	0.002362	0.000197
RS	1	0.006766	2.801266	100.786971	0.002516	0.001169
RS	2	0.013990	2.801266	107.333638	0.002679	0.001989
RS	3	0.021703	2.801266	114.285917	0.002853	0.002509
RS	4	0.029938	1.163707	292.228424	0.007294	0.006328
RS	5	0.038729	1.163707	309.622004	0.007729	0.006728
RS	6	0.048116	1.366881	279.323046	0.006972	0.005821
RS	7	0.058138	1.366881	296.023187	0.007389	0.005817
RS	8	0.068838	1.480696	289.555250	0.007228	0.005696
RS	9	0.080262	1.480696	306.753159	0.007657	0.006142
RS	10	0.092459	1.528884	314.607903	0.007853	0.006480
RS	11	0.105481	1.528884	333.026905	0.008313	0.006973
RS	12	0.119384	1.543466	349.007191	0.008712	0.007435
RS	13	0.134228	1.543466	369.032160	0.009212	0.007942
RS	14	0.150076	1.499221	401.394020	0.010019	0.008752
RS	15	0.166997	1.499221	423.708638	0.010576	0.009361
RS	16	0.185063	1.414233	473.594652	0.011822	0.010609
RS	17	0.204350	1.414233	498.729828	0.012449	0.011372
RS	18	0.224943	1.324919	559.788667	0.013973	0.012964
RS	19	0.246930	1.324919	587.727764	0.014671	0.013858
RS	20	0.270404	1.256331	649.676788	0.016217	0.015522
RS	21	0.295466	1.256331	679.778013	0.016968	0.016452
RS	22	0.322224	1.207563	738.651157	0.018438	0.018036
RS	23	0.350792	1.207563	769.964625	0.019220	0.018970
RS	24	0.381294	1.167307	828.556384	0.020682	0.020547
RS	25	0.413859	1.167307	859.964755	0.021466	0.021500
RS	26	0.448628	1.129131	920.486366	0.022977	0.023149
RS	27	0.485749	1.129131	950.552263	0.023727	0.024116
RS	28	0.525382	1.094769	1009.539220	0.025200	0.025763
RS	29	0.567697	1.094769	1036.403347	0.025870	0.026684
RS	30	0.612874	1.070336	1084.845476	0.027079	0.028077
RS	31	0.661109	1.070336	1106.470575	0.027619	0.028842
RS	32	0.712607	1.060559	1135.144636	0.028335	0.029693
RS	33	0.767589	1.060559	1149.825744	0.028701	0.030201
RS	34	0.826292	1.066808	1153.956357	0.028805	0.030353
RS	35	0.888967	1.066808	1160.722619	0.028973	0.030555
RS	36	0.955882	1.088425	1140.484135	0.028468	0.030006
RS	37	1.027325	1.088425	1139.206332	0.028436	0.029904
RS	38	1.103602	1.123746	1098.483085	0.027420	0.028774
RS	39	1.185040	1.123746	1089.721647	0.027201	0.028408
RS	40	1.271989	1.169963	1034.841377	0.025831	0.026891
RS	41	1.364820	1.169963	1019.518949	0.025449	0.026324
RS	42	1.463933	1.222787	957.661884	0.023905	0.024639
RS	43	1.569751	1.222787	936.702578	0.023382	0.023940
RS	44	1.682730	1.276771	874.069595	0.021818	0.022272
RS	45	1.803353	1.276771	848.170472	0.021172	0.021491
RS	46	1.932138	1.326261	788.775868	0.019689	0.019953
RS	47	2.069636	1.326261	758.379209	0.018930	0.019120
RS	48	2.216438	1.366550	703.858429	0.017569	0.017750
RS	49	2.373173	1.366550	669.288145	0.016706	0.016869
RS	50	2.540512	1.395273	619.262272	0.015458	0.015645
RS	51	2.719174	1.395273	580.990195	0.014502	0.014711
RS	52	2.909925	1.413081	534.004822	0.013330	0.013578
RS	53	3.113583	1.413081	492.954248	0.012305	0.012591
RS	54	3.331020	1.425787	446.903069	0.011155	0.011479
RS	55	3.563169	1.425787	404.844976	0.010106	0.010460
RS	56	3.811026	1.425787	362.688183	0.009053	0.009431
RS	57	4.075654	1.425787	321.085099	0.008015	0.008406
RS	58	4.358187	1.514493	265.820296	0.006635	0.007043
RS	59	4.659837	1.514493	232.187393	0.005796	0.006191
RS	60	4.981896	1.514493	200.071589	0.004994	0.005369
RS	61	5.325747	1.514493	169.913748	0.004241	0.004589
RS	62	5.692864	1.514493	142.082584	0.003547	0.003862
RS	63	6.084820	1.514493	493.883174	0.012328	0.013701
PA	4+25*2+4+6 0.139290106 0.034256361 6.084820476 2.801266314 1.163707100 1.366881176 1.480695652 1.528883799 1.543465812 1.499220738 1.414232834 1.324919277 1.256331150 1.207563418 1.167307102 1.129130606 1.094768680 1.070335515 1.060558820 1.066808432 1.088424544 1.123746148 1.169963255 1.222786560 1.276770621 1.326260732 1.366550245 1.395272854 1.413080611 1.425787481 1.514493026
//
IT	4460
RD	9
LK	-381874.252726
QD	-106.697851 -> -90.937994
RI	0.0060622316
TR	0.137135	0.034473
MT	6.164289
MM	C_pi: 1.273333, n_recomb: 40978.882099
RS	0	0.000000	3.006847	90.424558	0.002207	0.000190
RS	1	0.006788	3.006847	96.348960	0.002351	0.001122
RS	2	0.014036	3.006847	102.646094	0.002505	0.001893
RS	3	0.021777	3.006847	109.337250	0.002668	0.002362
RS	4	0.030043	1.148918	304.026851	0.007419	0.006459
RS	5	0.038870	1.148918	322.145609	0.007861	0.006863
RS	6	0.048296	1.372001	285.894830	0.006977	0.005846
RS	7	0.058363	1.372001	303.048096	0.007395	0.005858
RS	8	0.069112	1.501629	293.458752	0.007161	0.005673
RS	9	0.080591	1.501629	310.974739	0.007589	0.006122
RS	10	0.092849	1.559780	317.136127	0.007739	0.006422
RS	11	0.105939	1.559780	335.815182	0.008195	0.006918
RS	12	0.119918	1.582903	350.223579	0.008546	0.007341
RS	13	0.134846	1.582903	370.465688	0.009040	0.007847
RS	14	0.150787	1.540554	402.331844	0.009818	0.008633
RS	15	0.167810	1.540554	424.889560	0.010369	0.009232
RS	16	0.185988	1.451473	475.707673	0.011609	0.010476
RS	17	0.205401	1.451473	501.194816	0.012231	0.011223
RS	18	0.226131	1.356368	564.254832	0.013769	0.012827
RS	19	0.248268	1.356368	592.706445	0.014464	0.013702
RS	20	0.271908	1.283672	656.770221	0.016027	0.015378
RS	21	0.297152	1.283672	687.543095	0.016778	0.016291
RS	22	0.324111	1.232501	748.282460	0.018260	0.017881
RS	23	0.352898	1.232501	780.408343	0.019044	0.018800
RS	24	0.383640	1.189956	841.263732	0.020529	0.020390
RS	25	0.416469	1.189956	873.614912	0.021319	0.021328
RS	26	0.451526	1.148671	937.507837	0.022878	0.023015
RS	27	0.488963	1.148671	968.616818	0.023637	0.023970
RS	28	0.528941	1.110595	1032.097219	0.025186	0.025683
RS	29	0.571632	1.110595	1060.015578	0.025867	0.026598
RS	30	0.617221	1.082684	1113.179145	0.027165	0.028072
RS	31	0.665905	1.082684	1135.724803	0.027715	0.028839
RS	32	0.717894	1.070394	1168.066242	0.028504	0.029762
RS	33	0.773411	1.070394	1183.396236	0.028878	0.030279
RS	34	0.832696	1.075439	1189.210779	0.029020	0.030471
RS	35	0.896006	1.075439	1196.292861	0.029193	0.030685
RS	36	0.963614	1.097282	1175.464824	0.028685	0.030138
RS	37	1.035810	1.097282	1174.212028	0.028654	0.030050
RS	38	1.112907	1.134287	1130.931812	0.027598	0.028886
RS	39	1.195237	1.134287	1122.026531	0.027381	0.028536
RS	40	1.283155	1.183549	1063.348378	0.025949	0.026962
RS	41	1.377042	1.183549	1047.857935	0.025571	0.026414
RS	42	1.477301	1.240477	981.853422	0.023960	0.024667
RS	43	1.584365	1.240477	960.809788	0.023446	0.023989
RS	44	1.698697	1.299085	894.444052	0.021827	0.022268
RS	45	1.820790	1.299085	868.582021	0.021196	0.021512
RS	46	1.951170	1.353034	806.321255	0.019677	0.019938
RS	47	2.090400	1.353034	776.049007	0.018938	0.019130
RS	48	2.239080	1.396960	719.641241	0.017561	0.017743
RS	49	2.397853	1.396960	685.194355	0.016721	0.016887
RS	50	2.567403	1.428124	634.085445	0.015473	0.015662
RS	51	2.748462	1.428124	595.823249	0.014540	0.014750
RS	52	2.941811	1.447225	548.212607	0.013378	0.013625
RS	53	3.148284	1.447225	506.959097	0.012371	0.012655
RS	54	3.368772	1.460595	460.334577	0.011233	0.011552
RS	55	3.604227	1.460595	417.818500	0.010196	0.010545
RS	56	3.855664	1.460595	375.064645	0.009153	0.009524
RS	57	4.124167	1.460595	332.738561	0.008120	0.008503
RS	58	4.410897	1.559180	274.819470	0.006706	0.007103
RS	59	4.717089	1.559180	240.808912	0.005876	0.006261
RS	60	5.044065	1.559180	208.190894	0.005080	0.005446
RS	61	5.393236	1.559180	177.426420	0.004330	0.004669
RS	62	5.766107	1.559180	148.908168	0.003634	0.003942
RS	63	6.164289	1.559180	525.933141	0.012834	0.014194
PA	4+25*2+4+6 0.137134503 0.034473267 6.164288797 3.006847261 1.148917660 1.372001231 1.501628643 1.559780486 1.582903399 1.540553911 1.451473117 1.356368193 1.283672194 1.232501222 1.189955505 1.148671441 1.110594759 1.082683801 1.070393943 1.075438932 1.097282339 1.134287269 1.183549424 1.240476833 1.299085471 1.353033826 1.396960138 1.428123759 1.447225226 1.460594706 1.559179880
//
IT	4860
RD	10
LK	-381843.256155
QD	-100.158144 -> -85.609902
RI	0.0055551343
TR	0.135146	0.034698
MT	6.237279
MM	C_pi: 1.293428, n_recomb: 41876.833411
RS	0	0.000000	3.220033	86.502410	0.002066	0.000183
RS	1	0.006807	3.220033	92.200545	0.002202	0.001079
RS	2	0.014078	3.220033	98.260223	0.002346	0.001804
RS	3	0.021844	3.220033	104.702444	0.002500	0.002228
RS	4	0.030139	1.136420	315.277629	0.007529	0.006580
RS	5	0.038998	1.136420	334.089679	0.007978	0.006984
RS	6	0.048460	1.376557	292.334962	0.006981	0.005870
RS	7	0.058566	1.376557	309.930386	0.007401	0.005897
RS	8	0.069361	1.519980	297.547285	0.007105	0.005656
RS	9	0.080890	1.519980	315.385100	0.007531	0.006107
RS	10	0.093204	1.586903	320.086378	0.007644	0.006374
RS	11	0.106356	1.586903	339.038725	0.008096	0.006873
RS	12	0.120404	1.618221	351.995560	0.008405	0.007262
RS	13	0.135408	1.618221	372.470485	0.008894	0.007766
RS	14	0.151433	1.578133	403.838005	0.009643	0.008529
RS	15	0.168550	1.578133	426.649687	0.010188	0.009121
RS	16	0.186831	1.485666	478.265121	0.011421	0.010359
RS	17	0.206357	1.485666	504.104040	0.012038	0.011092
RS	18	0.227212	1.385490	568.935502	0.013586	0.012703
RS	19	0.249487	1.385490	597.885707	0.014277	0.013563
RS	20	0.273278	1.309364	663.751795	0.015850	0.015244
RS	21	0.298689	1.309364	695.168346	0.016600	0.016143
RS	22	0.325830	1.256374	757.414921	0.018087	0.017731
RS	23	0.354818	1.256374	790.314112	0.018872	0.018636
RS	24	0.385779	1.212034	853.044687	0.020370	0.020231
RS	25	0.418849	1.212034	886.295088	0.021164	0.021156
RS	26	0.454169	1.168008	953.199587	0.022762	0.022870
RS	27	0.491894	1.168008	985.314659	0.023529	0.023815
RS	28	0.532187	1.126441	1053.033963	0.025146	0.025586
RS	29	0.575223	1.126441	1081.988083	0.025837	0.026496
RS	30	0.621189	1.095144	1139.793236	0.027218	0.028045
RS	31	0.670284	1.095144	1163.265561	0.027778	0.028815
RS	32	0.722720	1.080320	1199.375312	0.028641	0.029808
RS	33	0.778727	1.080320	1215.381482	0.029023	0.030333
RS	34	0.838546	1.084041	1223.109608	0.029207	0.030570
RS	35	0.902437	1.084041	1230.546237	0.029385	0.030795
RS	36	0.970678	1.105906	1209.416379	0.028880	0.030256
RS	37	1.043564	1.105906	1208.228075	0.028852	0.030180
RS	38	1.121412	1.144316	1162.678167	0.027764	0.028990
RS	39	1.204559	1.144316	1153.660959	0.027549	0.028654
RS	40	1.293366	1.196297	1091.435391	0.026063	0.027032
RS	41	1.388219	1.196297	1075.795874	0.025690	0.026501
RS	42	1.489529	1.256993	1005.839616	0.024019	0.024698
RS	43	1.597736	1.256993	984.714875	0.023515	0.024041
RS	44	1.713309	1.319911	914.757703	0.021844	0.022271
RS	45	1.836749	1.319911	888.919720	0.021227	0.021538
RS	46	1.968593	1.378042	823.885871	0.019674	0.019931
RS	47	2.109412	1.378042	793.710893	0.018953	0.019146
RS	48	2.259817	1.425376	735.469017	0.017563	0.017745
RS	49	2.420461	1.425376	701.109348	0.016742	0.016910
RS	50	2.592041	1.458795	648.941690	0.015496	0.015685
RS	51	2.775301	1.458795	610.650710	0.014582	0.014793
RS	52	2.971036	1.479046	562.421572	0.013430	0.013676
RS	53	3.180096	1.479046	520.930299	0.012440	0.012721
RS	54	3.403387	1.492943	473.737531	0.011313	0.011627
RS	55	3.641879	1.492943	430.735429	0.010286	0.010630
RS	56	3.896607	1.492943	387.364482	0.009250	0.009616
RS	57	4.168674	1.492943	344.302950	0.008222	0.008599
RS	58	4.459263	1.601093	283.728658	0.006775	0.007162
RS	59	4.769634	1.601093	249.330713	0.005954	0.006330
RS	60	5.101133	1.601093	216.209355	0.005163	0.005521
RS	61	5.455198	1.601093	184.844091	0.004414	0.004747
RS	62	5.833367	1.601093	155.649759	0.003717	0.004020
RS	63	6.237279	1.601093	557.867736	0.013322	0.014674
PA	4+25*2+4+6 0.135145772 0.034698034 6.237279033 3.220033338 1.136420456 1.376556573 1.519980194 1.586903230 1.618221400 1.578132768 1.485665739 1.385490159 1.309364282 1.256374280 1.212033622 1.168007652 1.126441167 1.095144345 1.080320017 1.084041051 1.105905610 1.144315546 1.196297196 1.256992996 1.319911145 1.378042169 1.425376258 1.458795380 1.479046001 1.492943455 1.601093185
//
IT	4290
RD	11
LK	-381814.622067
QD	-94.287215 -> -80.816519
RI	0.0051074250
TR	0.133300	0.034927
MT	6.304781
MM	C_pi: 1.312539, n_recomb: 42755.908259
RS	0	0.000000	3.439818	82.859775	0.001938	0.000177
RS	1	0.006825	3.439818	88.344761	0.002066	0.001038
RS	2	0.014117	3.439818	94.180431	0.002203	0.001723
RS	3	0.021906	3.439818	100.387460	0.002348	0.002106
RS	4	0.030226	1.126316	325.879094	0.007622	0.006689
RS	5	0.039115	1.126316	345.347820	0.008077	0.007091
RS	6	0.048610	1.381164	298.534940	0.006982	0.005891
RS	7	0.058753	1.381164	316.556427	0.007404	0.005931
RS	8	0.069589	1.536507	301.704711	0.007056	0.005643
RS	9	0.081164	1.536507	319.863121	0.007481	0.006095
RS	10	0.093529	1.610952	323.339961	0.007562	0.006334
RS	11	0.106739	1.610952	342.574506	0.008012	0.006837
RS	12	0.120849	1.649963	354.211674	0.008285	0.007195
RS	13	0.135923	1.649963	374.932083	0.008769	0.007698
RS	14	0.152026	1.612360	405.816616	0.009491	0.008439
RS	15	0.169228	1.612360	428.891840	0.010031	0.009025
RS	16	0.187604	1.517063	481.216566	0.011255	0.010256
RS	17	0.207234	1.517063	507.408415	0.011868	0.010977
RS	18	0.228204	1.412444	573.830970	0.013421	0.012591
RS	19	0.250606	1.412444	603.269295	0.014110	0.013439
RS	20	0.274536	1.333472	670.686595	0.015686	0.015120
RS	21	0.300100	1.333472	702.723931	0.016436	0.016006
RS	22	0.327408	1.279204	766.159143	0.017919	0.017587
RS	23	0.356581	1.279204	799.797711	0.018706	0.018479
RS	24	0.387744	1.233526	864.054211	0.020209	0.020072
RS	25	0.421035	1.233526	898.164341	0.021007	0.020985
RS	26	0.456598	1.187095	967.750925	0.022634	0.022720
RS	27	0.494588	1.187095	1000.836838	0.023408	0.023656
RS	28	0.535171	1.142250	1072.549341	0.025085	0.025476
RS	29	0.578524	1.142250	1102.519483	0.025786	0.026382
RS	30	0.624837	1.107669	1164.862495	0.027244	0.028002
RS	31	0.674310	1.107669	1189.264080	0.027815	0.028773
RS	32	0.727160	1.090310	1229.206109	0.028749	0.029835
RS	33	0.783617	1.090310	1245.911382	0.029140	0.030367
RS	34	0.843928	1.092620	1255.741403	0.029370	0.030651
RS	35	0.908355	1.092620	1263.567313	0.029553	0.030886
RS	36	0.977180	1.114340	1242.386187	0.029058	0.030361
RS	37	1.050702	1.114340	1241.298851	0.029032	0.030297
RS	38	1.129242	1.153923	1193.734306	0.027920	0.029087
RS	39	1.213143	1.153923	1184.635507	0.027707	0.028765
RS	40	1.302771	1.208349	1119.084700	0.026174	0.027100
RS	41	1.398516	1.208349	1103.315522	0.025805	0.026586
RS	42	1.500797	1.272519	1029.585547	0.024081	0.024733
RS	43	1.610058	1.272519	1008.385413	0.023585	0.024095
RS	44	1.726777	1.339469	934.964044	0.021867	0.022281
RS	45	1.851462	1.339469	909.142000	0.021264	0.021568
RS	46	1.984658	1.401538	841.419722	0.019680	0.019932
RS	47	2.126945	1.401538	811.322036	0.018976	0.019168
RS	48	2.278944	1.452073	751.296522	0.017572	0.017753
RS	49	2.441317	1.452073	716.996399	0.016770	0.016939
RS	50	2.614773	1.487584	663.794584	0.015525	0.015714
RS	51	2.800068	1.487584	625.445107	0.014628	0.014839
RS	52	2.998011	1.508856	576.607345	0.013486	0.013731
RS	53	3.209463	1.508856	534.851657	0.012509	0.012789
RS	54	3.435348	1.523159	487.100332	0.011393	0.011704
RS	55	3.676651	1.523159	443.590521	0.010375	0.010715
RS	56	3.934424	1.523159	399.587392	0.009346	0.009707
RS	57	4.209791	1.523159	355.781555	0.008321	0.008694
RS	58	4.503953	1.640575	292.552348	0.006842	0.007221
RS	59	4.818193	1.640575	257.760023	0.006029	0.006397
RS	60	5.153881	1.640575	224.135494	0.005242	0.005594
RS	61	5.512482	1.640575	192.175427	0.004495	0.004822
RS	62	5.895558	1.640575	162.315313	0.003796	0.004095
RS	63	6.304781	1.640575	589.698630	0.013792	0.015141
PA	4+25*2+4+6 0.133299526 0.034927054 6.304780714 3.439818081 1.126316422 1.381164454 1.536506697 1.610952492 1.649963093 1.612360039 1.517062942 1.412444149 1.333471821 1.279204247 1.233526154 1.187095423 1.142249948 1.107668922 1.090309548 1.092619707 1.114339836 1.153923389 1.208349430 1.272519435 1.339469212 1.401537580 1.452073278 1.487583632 1.508856104 1.523159486 1.640574888
//
IT	4503
RD	12
LK	-381788.092953
QD	-88.977095 -> -76.472519
RI	0.0047102457
TR	0.131576	0.035158
MT	6.367618
MM	C_pi: 1.330796, n_recomb: 43616.548753
RS	0	0.000000	3.665457	79.484749	0.001822	0.000172
RS	1	0.006842	3.665457	84.769849	0.001944	0.001001
RS	2	0.014152	3.665457	90.395193	0.002072	0.001649
RS	3	0.021962	3.665457	96.381110	0.002210	0.001996
RS	4	0.030307	1.118552	335.774219	0.007698	0.006787
RS	5	0.039223	1.118552	355.860504	0.008159	0.007184
RS	6	0.048748	1.386143	304.439703	0.006980	0.005908
RS	7	0.058926	1.386143	322.868670	0.007402	0.005960
RS	8	0.069799	1.551725	305.856494	0.007012	0.005631
RS	9	0.081417	1.551725	324.331138	0.007436	0.006085
RS	10	0.093829	1.632493	326.806645	0.007493	0.006301
RS	11	0.107091	1.632493	346.328932	0.007940	0.006807
RS	12	0.121260	1.678622	356.777764	0.008180	0.007137
RS	13	0.136399	1.678622	377.753525	0.008661	0.007640
RS	14	0.152573	1.643582	408.191799	0.009359	0.008361
RS	15	0.169854	1.643582	431.539003	0.009894	0.008941
RS	16	0.188318	1.545901	484.515270	0.011109	0.010165
RS	17	0.208045	1.545901	511.061961	0.011717	0.010877
RS	18	0.229121	1.437385	578.933172	0.013273	0.012492
RS	19	0.251639	1.437385	608.851660	0.013959	0.013327
RS	20	0.275699	1.356088	677.607775	0.015536	0.015005
RS	21	0.301404	1.356088	710.246729	0.016284	0.015881
RS	22	0.328868	1.301018	774.600453	0.017759	0.017449
RS	23	0.358211	1.301018	808.948820	0.018547	0.018330
RS	24	0.389562	1.254418	874.422654	0.020048	0.019915
RS	25	0.423057	1.254418	909.356707	0.020849	0.020818
RS	26	0.458845	1.205902	981.318050	0.022499	0.022567
RS	27	0.497081	1.205902	1015.341253	0.023279	0.023494
RS	28	0.537933	1.157985	1090.802920	0.025009	0.025358
RS	29	0.581581	1.157985	1121.768492	0.025719	0.026259
RS	30	0.628214	1.120221	1188.535189	0.027250	0.027944
RS	31	0.678039	1.120221	1213.865573	0.027830	0.028716
RS	32	0.731272	1.100343	1257.671822	0.028835	0.029847
RS	33	0.788148	1.100343	1275.095240	0.029234	0.030385
RS	34	0.848915	1.101179	1287.181976	0.029511	0.030718
RS	35	0.913839	1.101179	1295.428213	0.029700	0.030962
RS	36	0.983206	1.122623	1274.412573	0.029219	0.030454
RS	37	1.057319	1.122623	1273.460001	0.029197	0.030401
RS	38	1.136503	1.163187	1224.108233	0.028065	0.029177
RS	39	1.221104	1.163187	1214.956813	0.027855	0.028868
RS	40	1.311494	1.219821	1146.282503	0.026281	0.027167
RS	41	1.408068	1.219821	1130.403167	0.025917	0.026668
RS	42	1.511250	1.287209	1053.060968	0.024144	0.024770
RS	43	1.621491	1.287209	1031.793106	0.023656	0.024149
RS	44	1.739276	1.357944	955.023805	0.021896	0.022295
RS	45	1.865119	1.357944	929.213479	0.021304	0.021601
RS	46	1.999572	1.423731	858.880883	0.019692	0.019938
RS	47	2.143225	1.423731	828.846161	0.019003	0.019193
RS	48	2.296706	1.477283	767.085559	0.017587	0.017766
RS	49	2.460688	1.477283	732.824051	0.016802	0.016971
RS	50	2.635890	1.514738	678.613132	0.015559	0.015747
RS	51	2.823080	1.514738	640.182526	0.014678	0.014888
RS	52	3.023077	1.536920	590.748354	0.013544	0.013787
RS	53	3.236757	1.536920	548.708135	0.012580	0.012858
RS	54	3.465058	1.551524	500.409925	0.011473	0.011781
RS	55	3.708979	1.551524	456.376306	0.010463	0.010800
RS	56	3.969589	1.551524	411.730353	0.009440	0.009797
RS	57	4.248030	1.551524	367.174712	0.008418	0.008787
RS	58	4.545522	1.677921	301.293066	0.006908	0.007280
RS	59	4.863368	1.677921	266.101725	0.006101	0.006464
RS	60	5.202961	1.677921	231.975397	0.005319	0.005665
RS	61	5.565789	1.677921	199.426775	0.004572	0.004896
RS	62	5.953442	1.677921	168.910743	0.003873	0.004168
RS	63	6.367618	1.677921	621.433075	0.014248	0.015597
PA	4+25*2+4+6 0.131575990 0.035157522 6.367618016 3.665456744 1.118552478 1.386143152 1.551724850 1.632492907 1.678622142 1.643581970 1.545900601 1.437384744 1.356087695 1.301017918 1.254417526 1.205901909 1.157984907 1.120220537 1.100342580 1.101178723 1.122622787 1.163187121 1.219821003 1.287208779 1.357944180 1.423730993 1.477282615 1.514738046 1.536920268 1.551524460 1.677920588
//
IT	4183
RD	13
LK	-381763.454070
QD	-84.144305 -> -72.511621
RI	0.0043570713
TR	0.129960	0.035388
MT	6.426413
MM	C_pi: 1.348295, n_recomb: 44459.074020
RS	0	0.000000	3.895777	76.370769	0.001718	0.000166
RS	1	0.006857	3.895777	81.469560	0.001832	0.000966
RS	2	0.014185	3.895777	86.898661	0.001955	0.001581
RS	3	0.022015	3.895777	92.678042	0.002085	0.001896
RS	4	0.030382	1.112922	344.958861	0.007759	0.006874
RS	5	0.039323	1.112922	365.623644	0.008224	0.007265
RS	6	0.048876	1.391653	310.020750	0.006973	0.005923
RS	7	0.059085	1.391653	328.837356	0.007396	0.005985
RS	8	0.069994	1.566012	309.948302	0.006972	0.005622
RS	9	0.081652	1.566012	328.732482	0.007394	0.006076
RS	10	0.094108	1.651974	330.415810	0.007432	0.006274
RS	11	0.107419	1.651974	350.228634	0.007878	0.006782
RS	12	0.121642	1.704607	359.618471	0.008089	0.007087
RS	13	0.136841	1.704607	380.857038	0.008566	0.007591
RS	14	0.153082	1.672122	410.893344	0.009242	0.008293
RS	15	0.170437	1.672122	434.519451	0.009773	0.008869
RS	16	0.188981	1.572417	488.108534	0.010979	0.010085
RS	17	0.208798	1.572417	515.011817	0.011584	0.010788
RS	18	0.229973	1.460470	584.220561	0.013141	0.012403
RS	19	0.252600	1.460470	614.612651	0.013824	0.013228
RS	20	0.276779	1.377299	684.532956	0.015397	0.014900
RS	21	0.302616	1.377299	717.757057	0.016144	0.015765
RS	22	0.330225	1.321853	782.793928	0.017607	0.017318
RS	23	0.359727	1.321853	817.825785	0.018395	0.018189
RS	24	0.391252	1.274707	884.242886	0.019889	0.019761
RS	25	0.424939	1.274707	919.967979	0.020692	0.020654
RS	26	0.460936	1.224403	994.022828	0.022358	0.022411
RS	27	0.499401	1.224403	1028.951197	0.023144	0.023330
RS	28	0.540504	1.173609	1107.929347	0.024920	0.025232
RS	29	0.584426	1.173609	1139.868936	0.025639	0.026129
RS	30	0.631359	1.132763	1210.936062	0.027237	0.027875
RS	31	0.681511	1.132763	1237.191951	0.027828	0.028649
RS	32	0.735102	1.110389	1284.874976	0.028900	0.029844
RS	33	0.792368	1.110389	1303.031588	0.029309	0.030388
RS	34	0.853560	1.109709	1317.497962	0.029634	0.030771
RS	35	0.918949	1.109709	1326.191763	0.029829	0.031024
RS	36	0.988822	1.130770	1305.531118	0.029365	0.030537
RS	37	1.063486	1.130770	1304.744017	0.029347	0.030495
RS	38	1.143270	1.172152	1253.809326	0.028201	0.029261
RS	39	1.228526	1.172152	1244.632237	0.027995	0.028964
RS	40	1.319627	1.230790	1173.017443	0.026384	0.027232
RS	41	1.416976	1.230790	1157.046796	0.026025	0.026746
RS	42	1.521000	1.301172	1076.238325	0.024207	0.024809
RS	43	1.632158	1.301172	1054.911513	0.023728	0.024204
RS	44	1.750938	1.375472	974.902214	0.021928	0.022313
RS	45	1.877863	1.375472	949.102050	0.021348	0.021637
RS	46	2.013491	1.444780	876.232491	0.019709	0.019948
RS	47	2.158421	1.444780	846.250477	0.019034	0.019222
RS	48	2.313288	1.501186	782.798257	0.017607	0.017784
RS	49	2.478776	1.501186	748.560013	0.016837	0.017006
RS	50	2.655611	1.540454	693.366385	0.015596	0.015782
RS	51	2.844573	1.540454	654.837859	0.014729	0.014939
RS	52	3.046492	1.563447	604.821655	0.013604	0.013845
RS	53	3.262258	1.563447	562.482295	0.012652	0.012927
RS	54	3.492819	1.578259	513.651408	0.011553	0.011859
RS	55	3.739191	1.578259	469.082561	0.010551	0.010884
RS	56	4.002457	1.578259	423.786965	0.009532	0.009886
RS	57	4.283777	1.578259	378.479017	0.008513	0.008878
RS	58	4.584387	1.713368	309.949108	0.006972	0.007338
RS	59	4.905611	1.713368	274.356506	0.006171	0.006529
RS	60	5.248863	1.713368	239.731204	0.005392	0.005734
RS	61	5.615653	1.713368	206.600953	0.004647	0.004967
RS	62	6.007595	1.713368	175.438937	0.003946	0.004239
RS	63	6.426413	1.713368	653.070950	0.014689	0.016041
PA	4+25*2+4+6 0.129960003 0.035387529 6.426413256 3.895776512 1.112921718 1.391652952 1.566011966 1.651973978 1.704607282 1.672121953 1.572417104 1.460469650 1.377298551 1.321852547 1.274706872 1.224402565 1.173609116 1.132762679 1.110389234 1.109709220 1.130770447 1.172152497 1.230789872 1.301171864 1.375472499 1.444779911 1.501185809 1.540454224 1.563446894 1.578258759 1.713368292
//
IT	4067
RD	14
LK	-381740.523763
QD	-79.722793 -> -68.881186
RI	0.0040429155
TR	0.128439	0.035615
MT	6.481719
MM	C_pi: 1.365121, n_recomb: 45283.827024
RS	0	0.000000	4.129125	73.515726	0.001623	0.000162
RS	1	0.006872	4.129125	78.442273	0.001732	0.000934
RS	2	0.014216	4.129125	83.689791	0.001848	0.001518
RS	3	0.022064	4.129125	89.277892	0.001972	0.001806
RS	4	0.030452	1.109187	353.453209	0.007805	0.006951
RS	5	0.039416	1.109187	374.658694	0.008274	0.007335
RS	6	0.048996	1.397783	315.263223	0.006962	0.005935
RS	7	0.059235	1.397783	334.447045	0.007386	0.006006
RS	8	0.070177	1.579623	313.946794	0.006933	0.005613
RS	9	0.081871	1.579623	333.032468	0.007354	0.006068
RS	10	0.094368	1.669747	334.115604	0.007378	0.006251
RS	11	0.107725	1.669747	354.219774	0.007822	0.006760
RS	12	0.121999	1.728277	362.671852	0.008009	0.007044
RS	13	0.137254	1.728277	384.178633	0.008484	0.007548
RS	14	0.153557	1.698274	413.861889	0.009139	0.008233
RS	15	0.170980	1.698274	437.772436	0.009667	0.008805
RS	16	0.189601	1.596821	491.953722	0.010864	0.010014
RS	17	0.209502	1.596821	519.215201	0.011466	0.010710
RS	18	0.230770	1.481852	589.669851	0.013022	0.012323
RS	19	0.253499	1.481852	620.529947	0.013703	0.013139
RS	20	0.277790	1.397206	691.464991	0.015270	0.014802
RS	21	0.303751	1.397206	725.259752	0.016016	0.015659
RS	22	0.331495	1.341758	790.777245	0.017463	0.017192
RS	23	0.361146	1.341758	826.468989	0.018251	0.018055
RS	24	0.392834	1.294409	893.585186	0.019733	0.019610
RS	25	0.426700	1.294409	930.071029	0.020539	0.020495
RS	26	0.462893	1.242586	1005.965007	0.022215	0.022255
RS	27	0.501573	1.242586	1041.767898	0.023005	0.023167
RS	28	0.542911	1.189101	1124.040917	0.024822	0.025101
RS	29	0.587090	1.189101	1156.932680	0.025548	0.025995
RS	30	0.634304	1.145273	1232.170319	0.027210	0.027797
RS	31	0.684763	1.145273	1259.346192	0.027810	0.028572
RS	32	0.738689	1.120435	1310.898937	0.028949	0.029831
RS	33	0.796321	1.120435	1329.800653	0.029366	0.030381
RS	34	0.857913	1.118208	1346.748984	0.029740	0.030813
RS	35	0.923737	1.118208	1355.914280	0.029943	0.031074
RS	36	0.994085	1.138801	1335.773486	0.029498	0.030611
RS	37	1.069267	1.138801	1335.179940	0.029485	0.030578
RS	38	1.149615	1.180864	1282.845715	0.028329	0.029340
RS	39	1.235484	1.180864	1273.668308	0.028126	0.029054
RS	40	1.327254	1.241327	1199.280925	0.026484	0.027294
RS	41	1.425330	1.241327	1183.237314	0.026129	0.026822
RS	42	1.530145	1.314507	1099.096615	0.024271	0.024848
RS	43	1.642163	1.314507	1077.720462	0.023799	0.024258
RS	44	1.761878	1.392176	994.571395	0.021963	0.022334
RS	45	1.889820	1.392176	968.782012	0.021394	0.021674
RS	46	2.026554	1.464829	893.442527	0.019730	0.019962
RS	47	2.172683	1.464829	863.506597	0.019069	0.019253
RS	48	2.328854	1.523941	798.406250	0.017631	0.017805
RS	49	2.495756	1.523941	764.180128	0.016875	0.017043
RS	50	2.674128	1.564907	708.029346	0.015635	0.015820
RS	51	2.864756	1.564907	669.390807	0.014782	0.014990
RS	52	3.068484	1.588623	618.808181	0.013665	0.013904
RS	53	3.286211	1.588623	576.159592	0.012723	0.012997
RS	54	3.518900	1.603560	526.812098	0.011634	0.011936
RS	55	3.767578	1.603560	481.700504	0.010637	0.010968
RS	56	4.033345	1.603560	435.751654	0.009623	0.009974
RS	57	4.317374	1.603560	389.691425	0.008606	0.008968
RS	58	4.620920	1.747132	318.519361	0.007034	0.007395
RS	59	4.945326	1.747132	282.525128	0.006239	0.006592
RS	60	5.292023	1.747132	247.404797	0.005463	0.005802
RS	61	5.662544	1.747132	213.700337	0.004719	0.005036
RS	62	6.058526	1.747132	181.902283	0.004017	0.004308
RS	63	6.481719	1.747132	684.610753	0.015118	0.016475
PA	4+25*2+4+6 0.128438592 0.035615498 6.481718692 4.129125343 1.109186775 1.397783214 1.579623410 1.669747363 1.728276603 1.698273575 1.596821168 1.481852106 1.397205870 1.341757687 1.294408996 1.242586281 1.189100529 1.145273209 1.120435490 1.118208437 1.138801193 1.180863636 1.241326829 1.314506513 1.392175703 1.464828999 1.523941048 1.564906519 1.588622752 1.603560243 1.747131640
//
IT	4084
RD	15
LK	-381719.144935
QD	-75.659410 -> -65.538774
RI	0.0037632936
TR	0.127001	0.035840
MT	6.533964
MM	C_pi: 1.381340, n_recomb: 46091.144934
RS	0	0.000000	4.363722	70.914203	0.001539	0.000157
RS	1	0.006885	4.363722	75.682744	0.001642	0.000904
RS	2	0.014244	4.363722	80.763572	0.001752	0.001461
RS	3	0.022110	4.363722	86.175949	0.001870	0.001724
RS	4	0.030517	1.107120	361.287901	0.007839	0.007019
RS	5	0.039504	1.107120	382.997995	0.008310	0.007394
RS	6	0.049108	1.404546	320.167975	0.006946	0.005944
RS	7	0.059375	1.404546	339.698757	0.007370	0.006022
RS	8	0.070348	1.592763	317.825281	0.006896	0.005606
RS	9	0.082076	1.592763	337.203290	0.007316	0.006060
RS	10	0.094612	1.686121	337.860473	0.007330	0.006231
RS	11	0.108012	1.686121	358.254944	0.007773	0.006743
RS	12	0.122333	1.749937	365.886730	0.007938	0.007008
RS	13	0.137641	1.749937	387.665347	0.008411	0.007511
RS	14	0.154003	1.722294	417.047647	0.009048	0.008181
RS	15	0.171491	1.722294	441.246890	0.009573	0.008750
RS	16	0.190183	1.619323	496.006283	0.010761	0.009952
RS	17	0.210163	1.619323	523.626964	0.011361	0.010641
RS	18	0.231518	1.501677	595.256327	0.012915	0.012251
RS	19	0.254343	1.501677	626.579372	0.013594	0.013060
RS	20	0.278740	1.415898	698.404927	0.015153	0.014713
RS	21	0.304816	1.415898	732.757437	0.015898	0.015562
RS	22	0.332688	1.360780	798.578185	0.017326	0.017073
RS	23	0.362479	1.360780	834.908425	0.018114	0.017928
RS	24	0.394321	1.313538	902.506549	0.019581	0.019463
RS	25	0.428355	1.313538	939.725087	0.020388	0.020341
RS	26	0.464733	1.260447	1017.225553	0.022070	0.022100
RS	27	0.503615	1.260447	1053.873682	0.022865	0.023006
RS	28	0.545174	1.204441	1139.232236	0.024717	0.024967
RS	29	0.589595	1.204441	1173.054084	0.025451	0.025858
RS	30	0.637074	1.157731	1252.330766	0.027171	0.027711
RS	31	0.687822	1.157731	1280.419179	0.027780	0.028489
RS	32	0.742064	1.130462	1335.823475	0.028982	0.029807
RS	33	0.800041	1.130462	1355.479169	0.029409	0.030363
RS	34	0.862009	1.126668	1374.991722	0.029832	0.030845
RS	35	0.928244	1.126668	1384.649236	0.030042	0.031115
RS	36	0.999039	1.146721	1365.173964	0.029619	0.030677
RS	37	1.074709	1.146721	1364.799224	0.029611	0.030654
RS	38	1.155588	1.189349	1311.228938	0.028449	0.029413
RS	39	1.242036	1.189349	1302.074700	0.028250	0.029138
RS	40	1.334437	1.251483	1225.068387	0.026579	0.027355
RS	41	1.433199	1.251483	1208.969324	0.026230	0.026895
RS	42	1.538760	1.327286	1121.620403	0.024335	0.024888
RS	43	1.651590	1.327286	1100.204796	0.023870	0.024312
RS	44	1.772188	1.408148	1014.008867	0.022000	0.022357
RS	45	1.901090	1.408148	988.232380	0.021441	0.021712
RS	46	2.038866	1.483990	910.485708	0.019754	0.019979
RS	47	2.186128	1.483990	880.591809	0.019105	0.019285
RS	48	2.343530	1.545676	813.884364	0.017658	0.017828
RS	49	2.511768	1.545676	779.662648	0.016916	0.017081
RS	50	2.691590	1.588236	722.579727	0.015677	0.015860
RS	51	2.883793	1.588236	683.822934	0.014836	0.015043
RS	52	3.089229	1.612597	632.691532	0.013727	0.013964
RS	53	3.308810	1.612597	589.727167	0.012795	0.013066
RS	54	3.543509	1.627590	539.879665	0.011713	0.012013
RS	55	3.794367	1.627590	494.221124	0.010723	0.011051
RS	56	4.062497	1.627590	447.618179	0.009712	0.010060
RS	57	4.349087	1.627590	400.807927	0.008696	0.009056
RS	58	4.655410	1.779384	327.002099	0.007095	0.007452
RS	59	4.982823	1.779384	290.607429	0.006305	0.006655
RS	60	5.332779	1.779384	254.996979	0.005532	0.005868
RS	61	5.706829	1.779384	220.726194	0.004789	0.005104
RS	62	6.106633	1.779384	188.302122	0.004085	0.004374
RS	63	6.533964	1.779384	716.047986	0.015535	0.016899
PA	4+25*2+4+6 0.127001418 0.035840350 6.533964296 4.363722208 1.107119829 1.404546341 1.592763388 1.686121166 1.749937419 1.722293861 1.619322760 1.501676535 1.415897890 1.360780218 1.313537949 1.260446942 1.204441479 1.157731044 1.130462046 1.126667708 1.146721179 1.189348684 1.251482834 1.327285825 1.408147720 1.483989836 1.545675799 1.588235890 1.612596567 1.627589729 1.779384064
//
IT	4899
RD	16
LK	-381699.181200
QD	-71.910609 -> -62.449536
RI	0.0035136022
TR	0.125640	0.036061
MT	6.583487
MM	C_pi: 1.397005, n_recomb: 46881.386866
RS	0	0.000000	4.598359	68.548571	0.001462	0.000153
RS	1	0.006898	4.598359	73.172629	0.001561	0.000876
RS	2	0.014271	4.598359	78.100942	0.001666	0.001409
RS	3	0.022153	4.598359	83.352438	0.001778	0.001651
RS	4	0.030579	1.106492	368.506432	0.007860	0.007078
RS	5	0.039586	1.106492	390.687340	0.008334	0.007444
RS	6	0.049214	1.411921	324.743607	0.006927	0.005950
RS	7	0.059506	1.411921	344.601623	0.007350	0.006035
RS	8	0.070509	1.605573	321.567369	0.006859	0.005599
RS	9	0.082270	1.605573	341.227894	0.007279	0.006052
RS	10	0.094842	1.701339	341.615837	0.007287	0.006215
RS	11	0.108282	1.701339	362.298147	0.007728	0.006727
RS	12	0.122648	1.769883	369.214829	0.007876	0.006976
RS	13	0.138006	1.769883	391.267072	0.008346	0.007480
RS	14	0.154423	1.744437	420.402243	0.008967	0.008135
RS	15	0.171972	1.744437	444.892972	0.009490	0.008702
RS	16	0.190732	1.640108	500.228475	0.010670	0.009896
RS	17	0.210786	1.640108	528.208766	0.011267	0.010580
RS	18	0.232223	1.520065	600.961050	0.012819	0.012187
RS	19	0.255139	1.520065	632.742448	0.013497	0.012989
RS	20	0.279635	1.433457	705.351148	0.015045	0.014630
RS	21	0.305821	1.433457	740.249736	0.015790	0.015473
RS	22	0.333813	1.378962	806.219798	0.017197	0.016961
RS	23	0.363736	1.378962	843.169035	0.017985	0.017809
RS	24	0.395723	1.332105	911.056268	0.019433	0.019321
RS	25	0.429917	1.332105	948.981454	0.020242	0.020192
RS	26	0.466469	1.277979	1027.874518	0.021925	0.021947
RS	27	0.505542	1.277979	1065.339904	0.022724	0.022846
RS	28	0.547310	1.219616	1153.586587	0.024606	0.024831
RS	29	0.591960	1.219616	1188.316334	0.025347	0.025719
RS	30	0.639689	1.170115	1271.502381	0.027122	0.027621
RS	31	0.690710	1.170115	1300.494217	0.027740	0.028399
RS	32	0.745251	1.140451	1359.720036	0.029003	0.029776
RS	33	0.803554	1.140451	1380.135918	0.029439	0.030338
RS	34	0.865878	1.135078	1402.277879	0.029911	0.030869
RS	35	0.932501	1.135078	1412.445463	0.030128	0.031147
RS	36	1.003720	1.154534	1393.764020	0.029730	0.030736
RS	37	1.079851	1.154534	1393.630837	0.029727	0.030722
RS	38	1.161234	1.197624	1338.975796	0.028561	0.029482
RS	39	1.248230	1.197624	1329.866142	0.028367	0.029217
RS	40	1.341226	1.261295	1250.379766	0.026671	0.027413
RS	41	1.440637	1.261295	1234.241765	0.026327	0.026965
RS	42	1.546906	1.339563	1143.801657	0.024398	0.024928
RS	43	1.660504	1.339563	1122.356227	0.023940	0.024365
RS	44	1.781938	1.423463	1033.197307	0.022039	0.022382
RS	45	1.911748	1.423463	1007.436888	0.021489	0.021751
RS	46	2.050512	1.502350	927.342901	0.019781	0.019998
RS	47	2.198848	1.502350	897.488828	0.019144	0.019319
RS	48	2.357415	1.566493	829.212493	0.017687	0.017854
RS	49	2.526920	1.566493	794.990121	0.016957	0.017120
RS	50	2.708117	1.610552	737.001288	0.015721	0.015901
RS	51	2.901812	1.610552	698.120699	0.014891	0.015095
RS	52	3.108868	1.635490	646.457287	0.013789	0.014024
RS	53	3.330205	1.635490	603.173546	0.012866	0.013135
RS	54	3.566810	1.650475	552.844371	0.011792	0.012090
RS	55	3.819735	1.650475	506.637160	0.010807	0.011132
RS	56	4.090106	1.650475	459.381349	0.009799	0.010145
RS	57	4.379126	1.650475	411.824996	0.008784	0.009142
RS	58	4.688082	1.810271	335.394728	0.007154	0.007507
RS	59	5.018349	1.810271	298.602280	0.006369	0.006716
RS	60	5.371397	1.810271	262.507585	0.005599	0.005932
RS	61	5.748797	1.810271	227.678899	0.004856	0.005169
RS	62	6.152228	1.810271	194.639032	0.004152	0.004439
RS	63	6.583487	1.810271	747.377543	0.015942	0.017314
PA	4+25*2+4+6 0.125640157 0.036061367 6.583487346 4.598358795 1.106491873 1.411920847 1.605573305 1.701339377 1.769882923 1.744436915 1.640107968 1.520064832 1.433456587 1.378961572 1.332104656 1.277978627 1.219615653 1.170114749 1.140451113 1.135077616 1.154533574 1.197624181 1.261295252 1.339563437 1.423462987 1.502350491 1.566492634 1.610552130 1.635490395 1.650475226 1.810270622
//
IT	4420
RD	17
LK	-381680.513427
QD	-68.440320 -> -59.584564
RI	0.0032904456
TR	0.124347	0.036278
MT	6.630639
MM	C_pi: 1.412169, n_recomb: 47654.824282
RS	0	0.000000	4.831716	66.403603	0.001393	0.000149
RS	1	0.006910	4.831716	70.896076	0.001488	0.000851
RS	2	0.014297	4.831716	75.685423	0.001588	0.001362
RS	3	0.022194	4.831716	80.790253	0.001695	0.001585
RS	4	0.030637	1.107049	375.171751	0.007873	0.007129
RS	5	0.039664	1.107049	397.792997	0.008347	0.007485
RS	6	0.049314	1.419849	329.007640	0.006904	0.005954
RS	7	0.059631	1.419849	349.174194	0.007327	0.006044
RS	8	0.070661	1.618126	325.168954	0.006823	0.005591
RS	9	0.082453	1.618126	345.102168	0.007242	0.006043
RS	10	0.095060	1.715575	345.359997	0.007247	0.006200
RS	11	0.108538	1.715575	366.326890	0.007687	0.006713
RS	12	0.122947	1.788299	372.630133	0.007819	0.006948
RS	13	0.138352	1.788299	394.956986	0.008288	0.007452
RS	14	0.154821	1.764899	423.891608	0.008895	0.008094
RS	15	0.172428	1.764899	448.675693	0.009415	0.008659
RS	16	0.191252	1.659351	504.585333	0.010588	0.009847
RS	17	0.211376	1.659351	532.925012	0.011183	0.010526
RS	18	0.232891	1.537165	606.752501	0.012732	0.012129
RS	19	0.255892	1.537165	638.987508	0.013409	0.012925
RS	20	0.280483	1.449979	712.291298	0.014947	0.014554
RS	21	0.306773	1.449979	747.725067	0.015690	0.015391
RS	22	0.334879	1.396364	813.708555	0.017075	0.016854
RS	23	0.364928	1.396364	851.258699	0.017863	0.017696
RS	24	0.397053	1.350142	919.263901	0.019290	0.019183
RS	25	0.431397	1.350142	957.871369	0.020100	0.020047
RS	26	0.468115	1.295193	1037.963623	0.021781	0.021795
RS	27	0.507369	1.295193	1076.219555	0.022584	0.022689
RS	28	0.549336	1.234620	1167.172047	0.024492	0.024694
RS	29	0.594203	1.234620	1202.787642	0.025240	0.025579
RS	30	0.642169	1.182417	1289.755245	0.027065	0.027525
RS	31	0.693450	1.182417	1319.640152	0.027692	0.028306
RS	32	0.748275	1.150395	1382.650937	0.029014	0.029738
RS	33	0.806887	1.150395	1403.830956	0.029458	0.030306
RS	34	0.869550	1.143435	1428.655521	0.029979	0.030885
RS	35	0.936542	1.143435	1439.348342	0.030204	0.031171
RS	36	1.008163	1.162245	1421.573540	0.029831	0.030788
RS	37	1.084733	1.162245	1421.702205	0.029833	0.030783
RS	38	1.166593	1.205715	1366.095625	0.028666	0.029546
RS	39	1.254110	1.205715	1357.050428	0.028477	0.029291
RS	40	1.347674	1.270803	1275.215005	0.026759	0.027470
RS	41	1.447702	1.270803	1259.053522	0.026420	0.027033
RS	42	1.554643	1.351398	1165.628283	0.024460	0.024968
RS	43	1.668972	1.351398	1144.162750	0.024009	0.024418
RS	44	1.791201	1.438194	1052.120977	0.022078	0.022408
RS	45	1.921876	1.438194	1026.380556	0.021538	0.021791
RS	46	2.061580	1.520000	943.994908	0.019809	0.020019
RS	47	2.210937	1.520000	914.180097	0.019183	0.019354
RS	48	2.370613	1.586492	844.371688	0.017718	0.017880
RS	49	2.541323	1.586492	810.145768	0.017000	0.017160
RS	50	2.723829	1.631969	751.275234	0.015765	0.015942
RS	51	2.918944	1.631969	712.268049	0.014946	0.015148
RS	52	3.127542	1.657425	660.090582	0.013851	0.014083
RS	53	3.350552	1.657425	616.486478	0.012936	0.013203
RS	54	3.588972	1.672348	565.694090	0.011871	0.012165
RS	55	3.843866	1.672348	518.939062	0.010890	0.011212
RS	56	4.116372	1.672348	471.033818	0.009884	0.010228
RS	57	4.407707	1.672348	422.737125	0.008871	0.009226
RS	58	4.719172	1.839936	343.693931	0.007212	0.007561
RS	59	5.052159	1.839936	306.507652	0.006432	0.006775
RS	60	5.408153	1.839936	269.935456	0.005664	0.005995
RS	61	5.788745	1.839936	234.557810	0.004922	0.005233
RS	62	6.195635	1.839936	200.912608	0.004216	0.004503
RS	63	6.630639	1.839936	778.589405	0.016338	0.017719
PA	4+25*2+4+6 0.124346793 0.036277754 6.630638902 4.831715716 1.107049036 1.419849114 1.618126033 1.715574588 1.788298667 1.764898666 1.659351445 1.537164866 1.449978763 1.396364029 1.350141710 1.295192611 1.234619851 1.182416523 1.150394670 1.143434608 1.162245321 1.205714983 1.270802546 1.351398264 1.438194455 1.519999502 1.586491792 1.631969308 1.657425200 1.672347750 1.839935608
//
IT	4897
RD	18
LK	-381663.035312
QD	-65.218625 -> -56.919969
RI	0.0030901712
TR	0.123116	0.036489
MT	6.675624
MM	C_pi: 1.426866, n_recomb: 48411.862398
RS	0	0.000000	5.063048	64.457439	0.001331	0.000145
RS	1	0.006921	5.063048	68.830078	0.001422	0.000827
RS	2	0.014321	5.063048	73.492817	0.001518	0.001318
RS	3	0.022233	5.063048	78.463967	0.001621	0.001526
RS	4	0.030693	1.108644	381.319213	0.007877	0.007173
RS	5	0.039738	1.108644	404.352127	0.008352	0.007520
RS	6	0.049409	1.428240	332.985822	0.006878	0.005956
RS	7	0.059749	1.428240	353.443610	0.007301	0.006050
RS	8	0.070805	1.630512	328.620950	0.006788	0.005584
RS	9	0.082627	1.630512	348.816649	0.007205	0.006034
RS	10	0.095266	1.728994	349.070531	0.007210	0.006188
RS	11	0.108780	1.728994	370.317791	0.007649	0.006701
RS	12	0.123230	1.805418	376.095685	0.007769	0.006923
RS	13	0.138679	1.805418	398.696608	0.008236	0.007427
RS	14	0.155198	1.783881	427.479813	0.008830	0.008058
RS	15	0.172860	1.783881	452.557907	0.009348	0.008621
RS	16	0.191745	1.677196	509.050357	0.010515	0.009804
RS	17	0.211936	1.677196	537.748694	0.011108	0.010478
RS	18	0.233525	1.553081	612.613527	0.012654	0.012078
RS	19	0.256608	1.553081	645.297517	0.013329	0.012868
RS	20	0.281289	1.465537	719.219721	0.014856	0.014484
RS	21	0.307677	1.465537	755.178494	0.015599	0.015315
RS	22	0.335892	1.413025	821.058320	0.016960	0.016752
RS	23	0.366060	1.413025	859.192622	0.017748	0.017589
RS	24	0.398316	1.367662	927.163291	0.019152	0.019050
RS	25	0.432804	1.367662	966.430238	0.019963	0.019908
RS	26	0.469679	1.312080	1047.549283	0.021638	0.021646
RS	27	0.509106	1.312080	1086.570239	0.022444	0.022535
RS	28	0.551261	1.249442	1180.052708	0.024375	0.024556
RS	29	0.596335	1.249442	1216.532258	0.025129	0.025439
RS	30	0.644527	1.194620	1307.156940	0.027001	0.027427
RS	31	0.696055	1.194620	1337.923458	0.027636	0.028209
RS	32	0.751150	1.160275	1404.678121	0.029015	0.029695
RS	33	0.810057	1.160275	1426.624112	0.029468	0.030268
RS	34	0.873042	1.151726	1454.172213	0.030038	0.030895
RS	35	0.940385	1.151726	1465.402997	0.030270	0.031189
RS	36	1.012389	1.169852	1448.634495	0.029923	0.030835
RS	37	1.089377	1.169852	1449.043043	0.029932	0.030838
RS	38	1.171693	1.213625	1392.609778	0.028766	0.029606
RS	39	1.259705	1.213625	1383.646843	0.028581	0.029360
RS	40	1.353809	1.280022	1299.581967	0.026844	0.027524
RS	41	1.454426	1.280022	1283.411149	0.026510	0.027098
RS	42	1.562007	1.362822	1187.098586	0.024521	0.025008
RS	43	1.677033	1.362822	1165.622177	0.024077	0.024469
RS	44	1.800020	1.452385	1070.773619	0.022118	0.022434
RS	45	1.931519	1.452385	1045.057260	0.021587	0.021830
RS	46	2.072119	1.536992	960.431273	0.019839	0.020041
RS	47	2.222450	1.536992	930.656087	0.019224	0.019389
RS	48	2.383185	1.605738	859.350534	0.017751	0.017908
RS	49	2.555044	1.605738	825.119613	0.017044	0.017200
RS	50	2.738797	1.652560	765.390994	0.015810	0.015984
RS	51	2.935268	1.652560	726.256100	0.015002	0.015201
RS	52	3.145337	1.678479	673.582806	0.013914	0.014142
RS	53	3.369944	1.678479	629.659024	0.013006	0.013270
RS	54	3.610096	1.693292	578.422167	0.011948	0.012240
RS	55	3.866868	1.693292	531.121731	0.010971	0.011291
RS	56	4.141412	1.693292	482.571792	0.009968	0.010309
RS	57	4.434957	1.693292	433.541577	0.008955	0.009308
RS	58	4.748818	1.868474	351.898191	0.007269	0.007615
RS	59	5.084401	1.868474	314.322846	0.006493	0.006833
RS	60	5.443209	1.868474	277.280402	0.005728	0.006056
RS	61	5.826850	1.868474	241.362986	0.004986	0.005295
RS	62	6.237042	1.868474	207.122956	0.004278	0.004564
RS	63	6.675624	1.868474	809.676283	0.016725	0.018115
PA	4+25*2+4+6 0.123115800 0.036489298 6.675624068 5.063047580 1.108644295 1.428240308 1.630511863 1.728994285 1.805418020 1.783881103 1.677196290 1.553080735 1.465537421 1.413025299 1.367662021 1.312080463 1.249442163 1.194619846 1.160275443 1.151726498 1.169852294 1.213624578 1.280022317 1.362822132 1.452385052 1.536992256 1.605738242 1.652560047 1.678479376 1.693291650 1.868474148
//
IT	4265
RD	19
LK	-381646.653020
QD	-62.219809 -> -54.435110
RI	0.0029104048
TR	0.121942	0.036696
MT	6.718673
MM	C_pi: 1.441130, n_recomb: 49152.763644
RS	0	0.000000	5.290931	62.699287	0.001276	0.000142
RS	1	0.006932	5.290931	66.963386	0.001362	0.000805
RS	2	0.014344	5.290931	71.511412	0.001455	0.001279
RS	3	0.022270	5.290931	76.361402	0.001554	0.001473
RS	4	0.030745	1.111065	387.012107	0.007874	0.007211
RS	5	0.039808	1.111065	410.431295	0.008350	0.007549
RS	6	0.049499	1.437078	336.686432	0.006850	0.005956
RS	7	0.059862	1.437078	357.418638	0.007272	0.006054
RS	8	0.070943	1.642756	331.926069	0.006753	0.005577
RS	9	0.082792	1.642756	352.374317	0.007169	0.006024
RS	10	0.095463	1.741724	352.731765	0.007176	0.006177
RS	11	0.109011	1.741724	374.254555	0.007614	0.006690
RS	12	0.123499	1.821405	379.587789	0.007723	0.006901
RS	13	0.138992	1.821405	402.461343	0.008188	0.007406
RS	14	0.155558	1.801533	431.142604	0.008771	0.008026
RS	15	0.173272	1.801533	456.514629	0.009288	0.008587
RS	16	0.192214	1.693786	513.595125	0.010449	0.009765
RS	17	0.212470	1.693786	542.650709	0.011040	0.010436
RS	18	0.234129	1.567916	618.524571	0.012584	0.012031
RS	19	0.257290	1.567916	651.652845	0.013258	0.012816
RS	20	0.282056	1.480201	726.129450	0.014773	0.014419
RS	21	0.308539	1.480201	762.603614	0.015515	0.015246
RS	22	0.336857	1.428985	828.277526	0.016851	0.016656
RS	23	0.367139	1.428985	866.980335	0.017638	0.017488
RS	24	0.399519	1.384681	934.781302	0.019018	0.018921
RS	25	0.434144	1.384681	974.686277	0.019830	0.019774
RS	26	0.471170	1.328651	1056.667733	0.021498	0.021500
RS	27	0.510761	1.328651	1096.429210	0.022307	0.022385
RS	28	0.553097	1.264078	1192.280423	0.024257	0.024419
RS	29	0.598368	1.264078	1229.602209	0.025016	0.025300
RS	30	0.646776	1.206716	1323.762763	0.026932	0.027326
RS	31	0.698540	1.206716	1355.398464	0.027575	0.028110
RS	32	0.753892	1.170086	1425.849433	0.029009	0.029646
RS	33	0.813081	1.170086	1448.561426	0.029471	0.030225
RS	34	0.876373	1.159949	1478.864518	0.030087	0.030900
RS	35	0.944052	1.159949	1490.643826	0.030327	0.031201
RS	36	1.016422	1.177356	1474.970320	0.030008	0.030876
RS	37	1.093809	1.177356	1475.674727	0.030022	0.030888
RS	38	1.176560	1.221365	1418.528307	0.028860	0.029663
RS	39	1.265047	1.221365	1409.663882	0.028679	0.029426
RS	40	1.359667	1.288980	1323.479319	0.026926	0.027577
RS	41	1.460847	1.288980	1307.312489	0.026597	0.027160
RS	42	1.569039	1.373869	1208.207381	0.024581	0.025047
RS	43	1.684732	1.373869	1186.728833	0.024144	0.024520
RS	44	1.808443	1.466086	1089.141765	0.022158	0.022461
RS	45	1.940730	1.466086	1063.454104	0.021636	0.021869
RS	46	2.082187	1.553389	976.638020	0.019869	0.020064
RS	47	2.233449	1.553389	946.903814	0.019265	0.019424
RS	48	2.395196	1.624301	874.134588	0.017784	0.017936
RS	49	2.568155	1.624301	839.898663	0.017088	0.017240
RS	50	2.753103	1.672402	779.334877	0.015855	0.016026
RS	51	2.950870	1.672402	740.072904	0.015057	0.015252
RS	52	3.162346	1.698737	686.922159	0.013975	0.014201
RS	53	3.388481	1.698737	642.681189	0.013075	0.013336
RS	54	3.630291	1.713397	591.019005	0.012024	0.012313
RS	55	3.888863	1.713397	543.177312	0.011051	0.011368
RS	56	4.165358	1.713397	493.988934	0.010050	0.010389
RS	57	4.461018	1.713397	444.233302	0.009038	0.009389
RS	58	4.777173	1.895987	360.004301	0.007324	0.007667
RS	59	5.115242	1.895987	322.045556	0.006552	0.006890
RS	60	5.476746	1.895987	284.540745	0.005789	0.006115
RS	61	5.863307	1.895987	248.093147	0.005047	0.005356
RS	62	6.276664	1.895987	213.269006	0.004339	0.004624
RS	63	6.718673	1.895987	840.626209	0.017102	0.018503
PA	4+25*2+4+6 0.121941625 0.036695656 6.718673470 5.290930978 1.111065479 1.437078139 1.642755755 1.741723773 1.821404754 1.801533185 1.693786294 1.567915766 1.480200818 1.428984523 1.384680582 1.328651395 1.264078105 1.206715848 1.170085893 1.159948910 1.177356489 1.221365286 1.288979992 1.373869484 1.466085792 1.553388584 1.624301282 1.672401938 1.698736922 1.713396921 1.895987039
//
IT	3894
RD	20
LK	-381631.281995
QD	-59.422265 -> -52.112737
RI	0.0027490255
TR	0.120819	0.036897
MT	6.759989
MM	C_pi: 1.454993, n_recomb: 49877.820885
RS	0	0.000000	5.514103	61.117166	0.001225	0.000139
RS	1	0.006942	5.514103	65.283437	0.001309	0.000785
RS	2	0.014366	5.514103	69.728052	0.001398	0.001243
RS	3	0.022305	5.514103	74.468794	0.001493	0.001424
RS	4	0.030795	1.114174	392.293884	0.007865	0.007244
RS	5	0.039875	1.114174	416.076208	0.008342	0.007572
RS	6	0.049585	1.446256	340.139578	0.006819	0.005954
RS	7	0.059969	1.446256	361.131044	0.007240	0.006055
RS	8	0.071074	1.654893	335.084595	0.006718	0.005570
RS	9	0.082950	1.654893	355.775571	0.007133	0.006014
RS	10	0.095650	1.753863	356.332492	0.007144	0.006167
RS	11	0.109232	1.753863	378.125554	0.007581	0.006680
RS	12	0.123757	1.836385	383.090178	0.007681	0.006882
RS	13	0.139290	1.836385	406.234354	0.008145	0.007386
RS	14	0.155901	1.818006	434.855017	0.008718	0.007998
RS	15	0.173665	1.818006	460.520055	0.009233	0.008557
RS	16	0.192663	1.709245	518.196983	0.010389	0.009730
RS	17	0.212979	1.709245	547.607880	0.010979	0.010398
RS	18	0.234706	1.581765	624.468155	0.012520	0.011990
RS	19	0.257941	1.581765	658.035922	0.013193	0.012770
RS	20	0.282789	1.494040	733.010167	0.014696	0.014359
RS	21	0.309362	1.494040	769.990476	0.015438	0.015182
RS	22	0.337780	1.444290	835.367146	0.016748	0.016565
RS	23	0.368170	1.444290	874.623654	0.017535	0.017392
RS	24	0.400670	1.401227	942.132536	0.018889	0.018797
RS	25	0.435426	1.401227	982.655220	0.019701	0.019645
RS	26	0.472595	1.344913	1065.353805	0.021359	0.021357
RS	27	0.512344	1.344913	1105.832334	0.022171	0.022237
RS	28	0.554853	1.278526	1203.901993	0.024137	0.024283
RS	29	0.600312	1.278526	1242.044618	0.024902	0.025161
RS	30	0.648927	1.218700	1339.621865	0.026858	0.027223
RS	31	0.700917	1.218700	1372.113664	0.027509	0.028009
RS	32	0.756516	1.179821	1446.210467	0.028995	0.029594
RS	33	0.815975	1.179821	1469.686994	0.029466	0.030178
RS	34	0.879561	1.168097	1502.770766	0.030129	0.030899
RS	35	0.947562	1.168097	1515.107154	0.030376	0.031208
RS	36	1.020283	1.184760	1500.605397	0.030086	0.030913
RS	37	1.098052	1.184760	1501.619803	0.030106	0.030934
RS	38	1.181220	1.228948	1443.863923	0.028948	0.029716
RS	39	1.270161	1.228948	1435.112813	0.028773	0.029488
RS	40	1.365277	1.297694	1346.912933	0.027004	0.027628
RS	41	1.466995	1.297694	1330.762255	0.026680	0.027221
RS	42	1.575775	1.384573	1228.950355	0.024639	0.025086
RS	43	1.692106	1.384573	1207.478138	0.024209	0.024570
RS	44	1.816512	1.479338	1107.219035	0.022199	0.022489
RS	45	1.949555	1.479338	1081.564769	0.021684	0.021908
RS	46	2.091833	1.569240	992.605620	0.019901	0.020087
RS	47	2.243989	1.569240	962.914389	0.019305	0.019459
RS	48	2.406707	1.642240	888.713589	0.017818	0.017965
RS	49	2.580720	1.642240	854.473663	0.017131	0.017280
RS	50	2.766814	1.691560	793.097362	0.015901	0.016067
RS	51	2.965826	1.691560	753.710086	0.015111	0.015304
RS	52	3.178653	1.718271	700.098946	0.014036	0.014259
RS	53	3.406255	1.718271	655.544719	0.013143	0.013401
RS	54	3.649656	1.732742	603.476605	0.012099	0.012385
RS	55	3.909955	1.732742	555.099199	0.011129	0.011444
RS	56	4.188323	1.732742	505.279845	0.010130	0.010467
RS	57	4.486015	1.732742	454.807926	0.009118	0.009467
RS	58	4.804372	1.922564	368.009320	0.007378	0.007718
RS	59	5.144830	1.922564	329.673607	0.006610	0.006945
RS	60	5.508922	1.922564	291.714844	0.005849	0.006173
RS	61	5.898289	1.922564	254.746985	0.005107	0.005415
RS	62	6.314686	1.922564	219.349635	0.004398	0.004682
RS	63	6.759989	1.922564	871.427347	0.017471	0.018883
PA	4+25*2+4+6 0.120819401 0.036896566 6.759988555 5.514102771 1.114174330 1.446256407 1.654892623 1.753862633 1.836384875 1.818006097 1.709244911 1.581765058 1.494040434 1.444289970 1.401226877 1.344913366 1.278526248 1.218700424 1.179820837 1.168097279 1.184760329 1.228948035 1.297694267 1.384573359 1.479337632 1.569239850 1.642240301 1.691560198 1.718271385 1.732742115 1.922564080
//
IT	3971
RD	21
LK	-381616.846191
QD	-56.807300 -> -49.937920
RI	0.0026032693
TR	0.119746	0.037092
MT	6.799669
MM	C_pi: 1.468472, n_recomb: 50587.438332
RS	0	0.000000	5.732508	59.687729	0.001180	0.000136
RS	1	0.006952	5.732508	63.765501	0.001261	0.000767
RS	2	0.014387	5.732508	68.116547	0.001347	0.001210
RS	3	0.022339	5.732508	72.758419	0.001438	0.001381
RS	4	0.030843	1.117841	397.208409	0.007852	0.007272
RS	5	0.039939	1.117841	421.332954	0.008329	0.007591
RS	6	0.049667	1.455737	343.359503	0.006787	0.005950
RS	7	0.060072	1.455737	364.595824	0.007207	0.006054
RS	8	0.071199	1.666946	338.098571	0.006683	0.005562
RS	9	0.083101	1.666946	359.022604	0.007097	0.006004
RS	10	0.095829	1.765521	359.858331	0.007114	0.006158
RS	11	0.109443	1.765521	381.915737	0.007550	0.006671
RS	12	0.124003	1.850490	386.584498	0.007642	0.006865
RS	13	0.139575	1.850490	409.996504	0.008105	0.007369
RS	14	0.156229	1.833427	438.596931	0.008670	0.007973
RS	15	0.174041	1.833427	464.553334	0.009183	0.008530
RS	16	0.193092	1.723674	522.838370	0.010335	0.009700
RS	17	0.213467	1.723674	552.602202	0.010924	0.010364
RS	18	0.235258	1.594708	630.430714	0.012462	0.011952
RS	19	0.258564	1.594708	664.433082	0.013134	0.012729
RS	20	0.283491	1.507112	739.856090	0.014625	0.014304
RS	21	0.310150	1.507112	777.333642	0.015366	0.015123
RS	22	0.338662	1.458969	842.336070	0.016651	0.016478
RS	23	0.369157	1.458969	882.132346	0.017438	0.017301
RS	24	0.401772	1.417311	949.239009	0.018764	0.018676
RS	25	0.436653	1.417311	990.360193	0.019577	0.019521
RS	26	0.473960	1.360866	1073.641195	0.021223	0.021217
RS	27	0.513860	1.360866	1114.814259	0.022037	0.022094
RS	28	0.556534	1.292779	1214.962227	0.024017	0.024148
RS	29	0.602174	1.292779	1253.904625	0.024787	0.025024
RS	30	0.650987	1.230560	1354.785543	0.026781	0.027119
RS	31	0.703194	1.230560	1388.119719	0.027440	0.027906
RS	32	0.759029	1.189466	1465.809920	0.028976	0.029539
RS	33	0.818747	1.189466	1490.048028	0.029455	0.030128
RS	34	0.882615	1.176160	1525.929645	0.030164	0.030895
RS	35	0.950924	1.176160	1538.829842	0.030419	0.031211
RS	36	1.023981	1.192055	1525.570219	0.030157	0.030946
RS	37	1.102117	1.192055	1526.906791	0.030184	0.030975
RS	38	1.185685	1.236370	1468.636059	0.029032	0.029766
RS	39	1.275062	1.236370	1460.011411	0.028861	0.029546
RS	40	1.370652	1.306171	1369.892815	0.027080	0.027677
RS	41	1.472888	1.306171	1353.769287	0.026761	0.027279
RS	42	1.582230	1.394947	1249.332099	0.024696	0.025125
RS	43	1.699174	1.394947	1227.873898	0.024272	0.024618
RS	44	1.824248	1.492162	1125.004982	0.022239	0.022516
RS	45	1.958016	1.492162	1099.388568	0.021732	0.021947
RS	46	2.101083	1.584573	1008.331433	0.019932	0.020111
RS	47	2.254096	1.584573	978.685296	0.019346	0.019494
RS	48	2.417746	1.659590	903.082561	0.017852	0.017994
RS	49	2.592773	1.659590	868.840213	0.017175	0.017320
RS	50	2.779967	1.710075	806.673343	0.015946	0.016109
RS	51	2.980174	1.710075	767.163299	0.015165	0.015354
RS	52	3.194299	1.737124	713.109393	0.014097	0.014316
RS	53	3.423309	1.737124	668.246478	0.013210	0.013464
RS	54	3.668239	1.751374	615.791189	0.012173	0.012456
RS	55	3.930197	1.751374	566.884349	0.011206	0.011518
RS	56	4.210364	1.751374	516.442099	0.010209	0.010543
RS	57	4.510009	1.751374	465.263525	0.009197	0.009544
RS	58	4.830483	1.948259	375.912332	0.007431	0.007767
RS	59	5.173236	1.948259	337.206436	0.006666	0.006999
RS	60	5.539817	1.948259	298.802329	0.005907	0.006230
RS	61	5.931881	1.948259	261.324198	0.005166	0.005472
RS	62	6.351200	1.948259	225.364506	0.004455	0.004739
RS	63	6.799669	1.948259	902.071103	0.017832	0.019254
PA	4+25*2+4+6 0.119745896 0.037092172 6.799668778 5.732507992 1.117841223 1.455737424 1.666945555 1.765520751 1.850489950 1.833427255 1.723674229 1.594707891 1.507111806 1.458968733 1.417310753 1.360866461 1.292778618 1.230559955 1.189465750 1.176160298 1.192054805 1.236370413 1.306171055 1.394946673 1.492161861 1.584573437 1.659590248 1.710074665 1.737124299 1.751373629 1.948258634
//
IT	4208
RD	22
LK	-381603.277228
QD	-54.358365 -> -47.897378
RI	0.0024714437
TR	0.118717	0.037282
MT	6.837878
MM	C_pi: 1.481594, n_recomb: 51281.915449
RS	0	0.000000	5.945451	58.398098	0.001139	0.000133
RS	1	0.006961	5.945451	62.395986	0.001217	0.000749
RS	2	0.014407	5.945451	66.662566	0.001300	0.001180
RS	3	0.022371	5.945451	71.215176	0.001389	0.001341
RS	4	0.030889	1.121948	401.798458	0.007835	0.007295
RS	5	0.040000	1.121948	426.246551	0.008312	0.007607
RS	6	0.049746	1.465437	346.371779	0.006754	0.005945
RS	7	0.060170	1.465437	367.839979	0.007173	0.006052
RS	8	0.071319	1.678925	340.972535	0.006649	0.005554
RS	9	0.083245	1.678925	362.120285	0.007061	0.005993
RS	10	0.096001	1.776755	363.305305	0.007084	0.006149
RS	11	0.109645	1.776755	385.621041	0.007520	0.006661
RS	12	0.124238	1.863852	390.051956	0.007606	0.006849
RS	13	0.139848	1.863852	413.728222	0.008068	0.007353
RS	14	0.156544	1.847933	442.346235	0.008626	0.007950
RS	15	0.174402	1.847933	468.591543	0.009138	0.008506
RS	16	0.193503	1.737187	527.498636	0.010286	0.009672
RS	17	0.213934	1.737187	557.612461	0.010873	0.010333
RS	18	0.235788	1.606832	636.395641	0.012410	0.011919
RS	19	0.259162	1.606832	670.827518	0.013081	0.012692
RS	20	0.284164	1.519475	746.659502	0.014560	0.014253
RS	21	0.310906	1.519475	784.625696	0.015300	0.015069
RS	22	0.339509	1.473066	849.183674	0.016559	0.016396
RS	23	0.370104	1.473066	889.506452	0.017345	0.017215
RS	24	0.402828	1.432955	956.115350	0.018644	0.018561
RS	25	0.437831	1.432955	997.816861	0.019457	0.019401
RS	26	0.475269	1.376518	1081.559327	0.021090	0.021080
RS	27	0.515314	1.376518	1123.405405	0.021906	0.021953
RS	28	0.558147	1.306838	1225.497866	0.023897	0.024014
RS	29	0.603961	1.306838	1265.219439	0.024672	0.024889
RS	30	0.652965	1.242293	1369.295787	0.026701	0.027014
RS	31	0.705379	1.242293	1403.458269	0.027368	0.027804
RS	32	0.761442	1.199017	1484.689017	0.028952	0.029482
RS	33	0.821408	1.199017	1509.684602	0.029439	0.030076
RS	34	0.885548	1.184137	1548.374791	0.030193	0.030887
RS	35	0.954153	1.184137	1561.843966	0.030456	0.031210
RS	36	1.027534	1.199242	1549.889594	0.030223	0.030976
RS	37	1.106022	1.199242	1551.558864	0.030255	0.031012
RS	38	1.189975	1.243641	1492.859427	0.029111	0.029813
RS	39	1.279771	1.243641	1484.373033	0.028945	0.029602
RS	40	1.375818	1.314427	1392.424939	0.027152	0.027724
RS	41	1.478551	1.314427	1376.338668	0.026839	0.027335
RS	42	1.588435	1.405015	1269.352888	0.024752	0.025162
RS	43	1.705969	1.405015	1247.915932	0.024334	0.024666
RS	44	1.831684	1.504592	1142.496321	0.022279	0.022544
RS	45	1.966150	1.504592	1116.922163	0.021780	0.021985
RS	46	2.109977	1.599433	1023.808520	0.019964	0.020135
RS	47	2.263815	1.599433	994.210106	0.019387	0.019529
RS	48	2.428363	1.676399	917.234995	0.017886	0.018023
RS	49	2.604364	1.676399	882.992430	0.017218	0.017359
RS	50	2.792617	1.728000	820.055759	0.015991	0.016150
RS	51	2.993975	1.728000	780.426347	0.015218	0.015404
RS	52	3.209350	1.755354	725.947165	0.014156	0.014372
RS	53	3.439716	1.755354	680.781029	0.013275	0.013527
RS	54	3.686119	1.769355	627.956905	0.012245	0.012526
RS	55	3.949674	1.769355	578.527878	0.011281	0.011591
RS	56	4.231576	1.769355	527.471651	0.010286	0.010617
RS	57	4.533101	1.769355	475.596764	0.009274	0.009619
RS	58	4.855615	1.973143	383.711409	0.007482	0.007816
RS	59	5.200580	1.973143	344.642559	0.006721	0.007052
RS	60	5.569558	1.973143	305.802004	0.005963	0.006285
RS	61	5.964221	1.973143	267.823745	0.005223	0.005528
RS	62	6.386357	1.973143	231.312636	0.004511	0.004794
RS	63	6.837878	1.973143	932.545743	0.018185	0.019618
PA	4+25*2+4+6 0.118717181 0.037282305 6.837878072 5.945450650 1.121948072 1.465437385 1.678924616 1.776754925 1.863852308 1.847932748 1.737187283 1.606831964 1.519475407 1.473065684 1.432954783 1.376518211 1.306838493 1.242293142 1.199017299 1.184136521 1.199241858 1.243640859 1.314427302 1.405014904 1.504592084 1.599432931 1.676399404 1.728000098 1.755354498 1.769355225 1.973143001
//
IT	4461
RD	23
LK	-381590.512832
QD	-52.061141 -> -45.979666
RI	0.0023520634
TR	0.117730	0.037467
MT	6.874735
MM	C_pi: 1.494377, n_recomb: 51961.574556
RS	0	0.000000	6.152418	57.235571	0.001101	0.000131
RS	1	0.006970	6.152418	61.161466	0.001177	0.000733
RS	2	0.014426	6.152418	65.351918	0.001258	0.001152
RS	3	0.022402	6.152418	69.824076	0.001344	0.001305
RS	4	0.030933	1.126408	406.097397	0.007815	0.007315
RS	5	0.040059	1.126408	430.852102	0.008292	0.007619
RS	6	0.049821	1.475304	349.194433	0.006720	0.005940
RS	7	0.060264	1.475304	370.882542	0.007138	0.006048
RS	8	0.071435	1.690827	343.713233	0.006615	0.005546
RS	9	0.083384	1.690827	365.075784	0.007026	0.005982
RS	10	0.096166	1.787623	366.668392	0.007057	0.006141
RS	11	0.109839	1.787623	389.236272	0.007491	0.006653
RS	12	0.124465	1.876554	393.483272	0.007573	0.006835
RS	13	0.140110	1.876554	417.419889	0.008033	0.007338
RS	14	0.156846	1.861595	446.094898	0.008585	0.007929
RS	15	0.174748	1.861595	472.626461	0.009096	0.008484
RS	16	0.193899	1.749859	532.166805	0.010242	0.009647
RS	17	0.214384	1.749859	562.627460	0.010828	0.010306
RS	18	0.236296	1.618199	642.353855	0.012362	0.011888
RS	19	0.259737	1.618199	677.210138	0.013033	0.012658
RS	20	0.284810	1.531180	753.414765	0.014499	0.014206
RS	21	0.311632	1.531180	791.861254	0.015239	0.015018
RS	22	0.340323	1.486611	855.913572	0.016472	0.016318
RS	23	0.371014	1.486611	896.750230	0.017258	0.017134
RS	24	0.403844	1.448178	962.773013	0.018529	0.018449
RS	25	0.438963	1.448178	1005.037526	0.019342	0.019285
RS	26	0.476529	1.391877	1089.130721	0.020960	0.020947
RS	27	0.516713	1.391877	1131.629128	0.021778	0.021817
RS	28	0.559699	1.320705	1235.543002	0.023778	0.023882
RS	29	0.605680	1.320705	1276.023549	0.024557	0.024756
RS	30	0.654867	1.253897	1383.189981	0.026619	0.026909
RS	31	0.707482	1.253897	1418.166364	0.027293	0.027700
RS	32	0.763764	1.208472	1502.883009	0.028923	0.029422
RS	33	0.823969	1.208472	1528.630962	0.029418	0.030021
RS	34	0.888370	1.192023	1570.135701	0.030217	0.030876
RS	35	0.957261	1.192023	1584.177625	0.030487	0.031206
RS	36	1.030953	1.206324	1573.582217	0.030284	0.031002
RS	37	1.109781	1.206324	1575.593467	0.030322	0.031046
RS	38	1.194104	1.250763	1516.548537	0.029186	0.029858
RS	39	1.284304	1.250763	1508.210891	0.029026	0.029655
RS	40	1.380791	1.322475	1414.515026	0.027222	0.027770
RS	41	1.484004	1.322475	1398.475317	0.026914	0.027390
RS	42	1.594410	1.414796	1289.014247	0.024807	0.025199
RS	43	1.712512	1.414796	1267.605273	0.024395	0.024712
RS	44	1.838845	1.516654	1159.691191	0.022318	0.022572
RS	45	1.973985	1.516654	1134.163575	0.021827	0.022023
RS	46	2.118543	1.613849	1039.033422	0.019996	0.020159
RS	47	2.273177	1.613849	1009.485513	0.019428	0.019563
RS	48	2.438590	1.692705	931.166046	0.017920	0.018052
RS	49	2.615532	1.692705	896.925912	0.017261	0.017398
RS	50	2.804807	1.745379	833.239263	0.016036	0.016191
RS	51	3.007274	1.745379	793.494508	0.015271	0.015453
RS	52	3.223854	1.773009	738.606744	0.014214	0.014427
RS	53	3.455529	1.773009	693.143636	0.013340	0.013588
RS	54	3.703353	1.786735	639.969528	0.012316	0.012594
RS	55	3.968450	1.786735	590.026219	0.011355	0.011662
RS	56	4.252024	1.786735	538.365497	0.010361	0.010690
RS	57	4.555364	1.786735	485.805107	0.009349	0.009692
RS	58	4.879847	1.997276	391.404593	0.007533	0.007864
RS	59	5.226947	1.997276	351.980463	0.006774	0.007103
RS	60	5.598240	1.997276	312.712662	0.006018	0.006338
RS	61	5.995412	1.997276	274.244610	0.005278	0.005582
RS	62	6.420267	1.997276	237.193108	0.004565	0.004848
RS	63	6.874735	1.997276	962.841619	0.018530	0.019974
PA	4+25*2+4+6 0.117730108 0.037466978 6.874735378 6.152417851 1.126407720 1.475304088 1.690826544 1.787623099 1.876554380 1.861595180 1.749859464 1.618199265 1.531180388 1.486611005 1.448178397 1.391877058 1.320704808 1.253896515 1.208471525 1.192022852 1.206323562 1.250763404 1.322475000 1.414796369 1.516653597 1.613849283 1.692704744 1.745378547 1.773008887 1.786735328 1.997275910
//
IT	5141
RD	24
LK	-381578.495852
QD	-49.903062 -> -44.174760
RI	0.0022436117
TR	0.116782	0.037646
MT	6.910329
MM	C_pi: 1.506838, n_recomb: 52626.702295
RS	0	0.000000	6.353215	56.186545	0.001068	0.000128
RS	1	0.006979	6.353215	60.047523	0.001141	0.000719
RS	2	0.014444	6.353215	64.169333	0.001219	0.001127
RS	3	0.022431	6.353215	68.568949	0.001303	0.001273
RS	4	0.030975	1.131106	410.148961	0.007794	0.007332
RS	5	0.040116	1.131106	435.195614	0.008269	0.007629
RS	6	0.049894	1.485282	351.845535	0.006686	0.005933
RS	7	0.060355	1.485282	373.742576	0.007102	0.006043
RS	8	0.071546	1.702678	346.320281	0.006581	0.005537
RS	9	0.083517	1.702678	367.888731	0.006991	0.005970
RS	10	0.096324	1.798174	369.943251	0.007030	0.006134
RS	11	0.110025	1.798174	392.756916	0.007463	0.006644
RS	12	0.124682	1.888679	396.867806	0.007541	0.006821
RS	13	0.140362	1.888679	421.060414	0.008001	0.007325
RS	14	0.157137	1.874518	449.826185	0.008547	0.007910
RS	15	0.175082	1.874518	476.640681	0.009057	0.008464
RS	16	0.194279	1.761777	536.827148	0.010201	0.009625
RS	17	0.214816	1.761777	567.630975	0.010786	0.010281
RS	18	0.236786	1.628881	648.290908	0.012319	0.011861
RS	19	0.260289	1.628881	683.566203	0.012989	0.012628
RS	20	0.285433	1.542270	760.117244	0.014444	0.014162
RS	21	0.312331	1.542270	799.035887	0.015183	0.014972
RS	22	0.341107	1.499637	862.525626	0.016390	0.016243
RS	23	0.371890	1.499637	903.864009	0.017175	0.017057
RS	24	0.404822	1.462993	969.226165	0.018417	0.018341
RS	25	0.440052	1.462993	1012.037185	0.019230	0.019174
RS	26	0.477741	1.406950	1096.375715	0.020833	0.020817
RS	27	0.518060	1.406950	1139.506530	0.021653	0.021684
RS	28	0.561193	1.334375	1245.129121	0.023660	0.023752
RS	29	0.607336	1.334375	1286.348836	0.024443	0.024624
RS	30	0.656699	1.265365	1396.503621	0.026536	0.026804
RS	31	0.709507	1.265365	1432.279213	0.027216	0.027597
RS	32	0.766000	1.217822	1520.427002	0.028891	0.029360
RS	33	0.826436	1.217822	1546.921235	0.029394	0.029965
RS	34	0.891089	1.199814	1591.241391	0.030236	0.030862
RS	35	0.960255	1.199814	1605.858482	0.030514	0.031199
RS	36	1.034247	1.213295	1596.671929	0.030340	0.031026
RS	37	1.113403	1.213295	1599.032861	0.030384	0.031077
RS	38	1.198083	1.257740	1539.715940	0.029257	0.029901
RS	39	1.288673	1.257740	1531.536378	0.029102	0.029705
RS	40	1.385585	1.330320	1436.171391	0.027290	0.027814
RS	41	1.489260	1.330320	1420.186513	0.026986	0.027442
RS	42	1.600170	1.424303	1308.318808	0.024860	0.025235
RS	43	1.718820	1.424303	1286.943932	0.024454	0.024757
RS	44	1.845750	1.528365	1176.588600	0.022357	0.022599
RS	45	1.981539	1.528365	1151.111569	0.021873	0.022060
RS	46	2.126804	1.627847	1054.002957	0.020028	0.020183
RS	47	2.282207	1.627847	1024.508410	0.019467	0.019597
RS	48	2.448455	1.708534	944.871807	0.017954	0.018081
RS	49	2.626304	1.708534	910.637004	0.017304	0.017436
RS	50	2.816566	1.762242	846.219525	0.016080	0.016231
RS	51	3.020105	1.762242	806.363843	0.015322	0.015501
RS	52	3.237849	1.790121	751.084470	0.014272	0.014481
RS	53	3.470788	1.790121	705.330967	0.013403	0.013648
RS	54	3.719984	1.803552	651.824662	0.012386	0.012660
RS	55	3.986570	1.803552	601.375514	0.011427	0.011732
RS	56	4.271761	1.803552	549.120252	0.010434	0.010761
RS	57	4.576854	1.803552	495.885581	0.009423	0.009764
RS	58	4.903239	2.020701	398.990151	0.007582	0.007910
RS	59	5.252401	2.020701	359.218645	0.006826	0.007153
RS	60	5.625931	2.020701	319.532939	0.006072	0.006390
RS	61	6.025528	2.020701	280.585494	0.005332	0.005635
RS	62	6.453012	2.020701	243.004638	0.004618	0.004901
RS	63	6.910329	2.020701	992.945716	0.018868	0.020323
PA	4+25*2+4+6 0.116782076 0.037646278 6.910329306 6.353215413 1.131106385 1.485282246 1.702678403 1.798174169 1.888678956 1.874517993 1.761776962 1.628880767 1.542269690 1.499637226 1.462992665 1.406949656 1.334375033 1.265364771 1.217821663 1.199813921 1.213295228 1.257740213 1.330319729 1.424303219 1.528364775 1.627846506 1.708534362 1.762241826 1.790120523 1.803551745 2.020700653
//
IT	4823
RD	25
LK	-381567.175087
QD	-47.872981 -> -42.473746
RI	0.0021448696
TR	0.115871	0.037820
MT	6.944750
MM	C_pi: 1.518991, n_recomb: 53277.659081
RS	0	0.000000	6.547697	55.239303	0.001037	0.000126
RS	1	0.006987	6.547697	59.041740	0.001108	0.000705
RS	2	0.014462	6.547697	63.101652	0.001184	0.001103
RS	3	0.022460	6.547697	67.435858	0.001266	0.001243
RS	4	0.031016	1.136014	413.968515	0.007770	0.007346
RS	5	0.040170	1.136014	439.293275	0.008245	0.007636
RS	6	0.049964	1.495335	354.339766	0.006651	0.005925
RS	7	0.060442	1.495335	376.435596	0.007066	0.006037
RS	8	0.071652	1.714453	348.805130	0.006547	0.005529
RS	9	0.083646	1.714453	370.571251	0.006955	0.005958
RS	10	0.096477	1.808470	373.123397	0.007003	0.006126
RS	11	0.110205	1.808470	396.176213	0.007436	0.006636
RS	12	0.124892	1.900269	400.204000	0.007512	0.006809
RS	13	0.140606	1.900269	424.648261	0.007970	0.007312
RS	14	0.157417	1.886768	453.532892	0.008513	0.007893
RS	15	0.175403	1.886768	480.626797	0.009021	0.008446
RS	16	0.194645	1.773025	541.464897	0.010163	0.009605
RS	17	0.215232	1.773025	572.607781	0.010748	0.010259
RS	18	0.237257	1.638928	654.200910	0.012279	0.011837
RS	19	0.260822	1.638928	689.889864	0.012949	0.012600
RS	20	0.286033	1.552791	766.760509	0.014392	0.014122
RS	21	0.313005	1.552791	806.143318	0.015131	0.014929
RS	22	0.341862	1.512164	869.027698	0.016311	0.016173
RS	23	0.372735	1.512164	910.856334	0.017096	0.016984
RS	24	0.405765	1.477422	975.481037	0.018309	0.018237
RS	25	0.441103	1.477422	1018.822774	0.019123	0.019067
RS	26	0.478910	1.421739	1103.318745	0.020709	0.020690
RS	27	0.519359	1.421739	1147.062913	0.021530	0.021554
RS	28	0.562634	1.347855	1254.280888	0.023542	0.023624
RS	29	0.608932	1.347855	1296.220493	0.024330	0.024495
RS	30	0.658466	1.276698	1409.268431	0.026451	0.026700
RS	31	0.711460	1.276698	1445.828503	0.027138	0.027495
RS	32	0.768157	1.227068	1537.351628	0.028855	0.029298
RS	33	0.828816	1.227068	1564.585479	0.029367	0.029907
RS	34	0.893713	1.207507	1611.721960	0.030251	0.030846
RS	35	0.963144	1.207507	1626.915546	0.030537	0.031189
RS	36	1.037426	1.220158	1619.181215	0.030391	0.031047
RS	37	1.116899	1.220158	1621.898410	0.030442	0.031105
RS	38	1.201924	1.264575	1562.377828	0.029325	0.029941
RS	39	1.292890	1.264575	1554.364671	0.029175	0.029753
RS	40	1.390212	1.337969	1457.405630	0.027355	0.027857
RS	41	1.494334	1.337969	1441.482964	0.027056	0.027493
RS	42	1.605730	1.433550	1327.272247	0.024912	0.025271
RS	43	1.724911	1.433550	1305.937105	0.024512	0.024802
RS	44	1.852418	1.539744	1193.192136	0.022396	0.022626
RS	45	1.988834	1.539744	1167.769412	0.021919	0.022097
RS	46	2.134782	1.641448	1068.718522	0.020059	0.020207
RS	47	2.290927	1.641448	1039.280107	0.019507	0.019631
RS	48	2.457983	1.723918	958.351383	0.017988	0.018109
RS	49	2.636710	1.723918	924.125030	0.017345	0.017473
RS	50	2.827925	1.778621	858.996241	0.016123	0.016270
RS	51	3.032501	1.778621	819.034172	0.015373	0.015548
RS	52	3.251370	1.806726	763.378076	0.014328	0.014534
RS	53	3.485532	1.806726	717.341196	0.013464	0.013706
RS	54	3.736055	1.819843	663.520619	0.012454	0.012726
RS	55	4.004082	1.819843	612.574432	0.011498	0.011800
RS	56	4.290836	1.819843	559.734868	0.010506	0.010831
RS	57	4.597625	1.819843	505.837355	0.009494	0.009833
RS	58	4.925851	2.043461	406.468092	0.007629	0.007955
RS	59	5.277009	2.043461	366.357184	0.006876	0.007202
RS	60	5.652703	2.043461	326.262897	0.006124	0.006441
RS	61	6.054647	2.043461	286.846379	0.005384	0.005687
RS	62	6.484676	2.043461	248.747081	0.004669	0.004952
RS	63	6.944750	2.043461	1022.850475	0.019198	0.020665
PA	4+25*2+4+6 0.115870579 0.037820269 6.944749939 6.547696962 1.136013693 1.495334973 1.714452987 1.808470264 1.900268678 1.886767621 1.773024803 1.638927522 1.552791222 1.512164403 1.477421666 1.421738664 1.347855253 1.276698227 1.227067610 1.207507449 1.220157630 1.264575419 1.337969306 1.433549992 1.539744328 1.641448169 1.723917796 1.778620580 1.806726379 1.819842734 2.043461156
//
CC
CC	Brief Description of the file format:
CC	  CC  comments
CC	  MM  useful-messages
CC	  RD  round-of-iterations
CC	  LL  \log[P(sequence)]
CC	  QD  Q-before-opt Q-after-opt
CC	  TR  \theta_0 \rho_0
CC	  RS  k t_k \lambda_k \pi_k \sum_{l\not=k}A_{kl} A_{kk}
CC	  DC  begin end best-k t_k+\Delta_k max-prob
CC
MM	Version: 0.6.5-r67
MM	pattern:4+25*2+4+6, n:63, n_free_lambdas:28
MM	n_iterations:25, skip:1, max_t:5, theta/rho:5
MM	is_decoding:0
MM	n_seqs:16, sum_L:975223, sum_n:151665
RD	0
LK	0.000000
QD	0.000000 -> 0.000000
RI	inf
TR	0.169032	0.033806
MT	5.000000
MM	C_pi: 1.000000, n_recomb: 32420.798979
RS	0	0.000000	1.000000	204.666320	0.006313	0.000000
RS	1	0.006440	1.000000	216.427632	0.006676	0.000000
RS	2	0.013294	1.000000	228.768526	0.007056	0.000000
RS	3	0.020590	1.000000	241.704820	0.007455	0.000000
RS	4	0.028356	1.000000	255.250905	0.007873	0.000000
RS	5	0.036622	1.000000	269.419410	0.008310	0.000000
RS	6	0.045421	1.000000	284.220818	0.008767	0.000000
RS	7	0.054785	1.000000	299.663054	0.009243	0.000000
RS	8	0.064753	1.000000	315.751008	0.009739	0.000000
RS	9	0.075363	1.000000	332.486033	0.010255	0.000000
RS	10	0.086656	1.000000	349.865375	0.010791	0.000000
RS	11	0.098677	1.000000	367.881568	0.011347	0.000000
RS	12	0.111471	1.000000	386.521773	0.011922	0.000000
RS	13	0.125090	1.000000	405.767068	0.012516	0.000000
RS	14	0.139585	1.000000	425.591699	0.013127	0.000000
RS	15	0.155014	1.000000	445.962282	0.013755	0.000000
RS	16	0.171437	1.000000	466.836976	0.014399	0.000000
RS	17	0.188917	1.000000	488.164627	0.015057	0.000000
RS	18	0.207523	1.000000	509.883893	0.015727	0.000000
RS	19	0.227327	1.000000	531.922378	0.016407	0.000000
RS	20	0.248406	1.000000	554.195773	0.017094	0.000000
RS	21	0.270843	1.000000	576.607042	0.017785	0.000000
RS	22	0.294725	1.000000	599.045678	0.018477	0.000000
RS	23	0.320144	1.000000	621.387047	0.019166	0.000000
RS	24	0.347201	1.000000	643.491874	0.019848	0.000000
RS	25	0.376000	1.000000	665.205911	0.020518	0.000000
RS	26	0.406654	1.000000	686.359811	0.021170	0.000000
RS	27	0.439282	1.000000	706.769300	0.021800	0.000000
RS	28	0.474011	1.000000	726.235665	0.022400	0.000000
RS	29	0.510976	1.000000	744.546639	0.022965	0.000000
RS	30	0.550322	1.000000	761.477745	0.023487	0.000000
RS	31	0.592202	1.000000	776.794145	0.023960	0.000000
RS	32	0.636779	1.000000	790.253067	0.024375	0.000000
RS	33	0.684227	1.000000	801.606856	0.024725	0.000000
RS	34	0.734730	1.000000	810.606687	0.025003	0.000000
RS	35	0.788485	1.000000	817.006971	0.025200	0.000000
RS	36	0.845702	1.000000	820.570454	0.025310	0.000000
RS	37	0.906604	1.000000	821.073986	0.025326	0.000000
RS	38	0.971428	1.000000	818.314899	0.025240	0.000000
RS	39	1.040426	1.000000	812.117907	0.025049	0.000000
RS	40	1.113868	1.000000	802.342369	0.024748	0.000000
RS	41	1.192040	1.000000	788.889727	0.024333	0.000000
RS	42	1.275245	1.000000	771.710864	0.023803	0.000000
RS	43	1.363809	1.000000	750.813087	0.023158	0.000000
RS	44	1.458076	1.000000	726.266364	0.022401	0.000000
RS	45	1.558414	1.000000	698.208433	0.021536	0.000000
RS	46	1.665214	1.000000	666.848348	0.020569	0.000000
RS	47	1.778891	1.000000	632.468035	0.019508	0.000000
RS	48	1.899889	1.000000	595.421451	0.018365	0.000000
RS	49	2.028679	1.000000	556.130981	0.017154	0.000000
RS	50	2.165763	1.000000	515.080820	0.015887	0.000000
RS	51	2.311675	1.000000	472.807192	0.014583	0.000000
RS	52	2.466983	1.000000	429.885473	0.013260	0.000000
RS	53	2.632293	1.000000	386.914446	0.011934	0.000000
RS	54	2.808249	1.000000	344.498179	0.010626	0.000000
RS	55	2.995536	1.000000	303.226259	0.009353	0.000000
RS	56	3.194884	1.000000	263.653314	0.008132	0.000000
RS	57	3.407070	1.000000	226.278975	0.006979	0.000000
RS	58	3.632920	1.000000	191.529513	0.005908	0.000000
RS	59	3.873315	1.000000	159.742445	0.004927	0.000000
RS	60	4.129191	1.000000	131.155270	0.004045	0.000000
RS	61	4.401545	1.000000	105.899310	0.003266	0.000000
RS	62	4.691438	1.000000	83.999258	0.002591	0.000000
RS	63	5.000000	1.000000	236.605245	0.007298	0.000000
PA	4+25*2+4+6 0.169032185 0.033806437 5.000000000 1.000000000 1.000000000 1.000000000 1.000000000 1.000000000 1.000000000 1.000000000 1.000000000 1.000000000 1.000000000 1.000000000 1.000000000 1.000000000 1.000000000 1.000000000 1.000000000 1.000000000 1.000000000 1.000000000 1.000000000 1.000000000 1.000000000 1.000000000 1.000000000 1.000000000 1.000000000 1.000000000 1.000000000
//
IT	5006
RD	1
LK	-389147.712764
QD	-192.684856 -> -159.769007
RI	0.0199366839
TR	0.163371	0.033542
MT	5.201384
MM	C_pi: 1.041271, n_recomb: 33476.287633
RS	0	0.000000	1.138058	187.544913	0.005602	0.000322
RS	1	0.006505	1.138058	198.592252	0.005932	0.001931
RS	2	0.013434	1.138058	210.211152	0.006279	0.003508
RS	3	0.020813	1.138058	222.420598	0.006644	0.004662
RS	4	0.028672	1.024424	261.225876	0.007803	0.005289
RS	5	0.037043	1.024424	275.922104	0.008242	0.005616
RS	6	0.045958	1.035059	288.308946	0.008612	0.006018
RS	7	0.055453	1.035059	304.219725	0.009088	0.006610
RS	8	0.065566	1.045528	317.618375	0.009488	0.007334
RS	9	0.076336	1.045528	334.763883	0.010000	0.008079
RS	10	0.087807	1.057595	348.595385	0.010413	0.008723
RS	11	0.100025	1.057595	366.948171	0.010961	0.009218
RS	12	0.113037	1.066673	382.709084	0.011432	0.009637
RS	13	0.126896	1.066673	402.270640	0.012017	0.010100
RS	14	0.141656	1.064892	423.171320	0.012641	0.010687
RS	15	0.157376	1.064892	444.003198	0.013263	0.011424
RS	16	0.174120	1.054688	469.871711	0.014036	0.012306
RS	17	0.191952	1.054688	491.929825	0.014695	0.013313
RS	18	0.210944	1.042890	520.213147	0.015540	0.014408
RS	19	0.231172	1.042890	543.259630	0.016228	0.015544
RS	20	0.252716	1.034204	571.307202	0.017066	0.016675
RS	21	0.275661	1.034204	594.928865	0.017772	0.017767
RS	22	0.300099	1.029092	621.655213	0.018570	0.018799
RS	23	0.326127	1.029092	645.320716	0.019277	0.019771
RS	24	0.353848	1.025645	670.985105	0.020044	0.020697
RS	25	0.383372	1.025645	694.062328	0.020733	0.021603
RS	26	0.414817	1.022166	718.969256	0.021477	0.022506
RS	27	0.448307	1.022166	740.699339	0.022126	0.023411
RS	28	0.483976	1.018692	763.986436	0.022822	0.024303
RS	29	0.521966	1.018692	783.467004	0.023404	0.025155
RS	30	0.562427	1.016396	803.240970	0.023994	0.025932
RS	31	0.605519	1.016396	819.464476	0.024479	0.026607
RS	32	0.651416	1.016178	833.853485	0.024909	0.027157
RS	33	0.700298	1.016178	845.783292	0.025265	0.027568
RS	34	0.752359	1.018176	853.531236	0.025497	0.027835
RS	35	0.807808	1.018176	860.178574	0.025695	0.027953
RS	36	0.866864	1.022092	860.557960	0.025706	0.027924
RS	37	0.929761	1.022092	861.055465	0.025721	0.027746
RS	38	0.996750	1.027503	853.696667	0.025502	0.027423
RS	39	1.068097	1.027503	847.376051	0.025313	0.026963
RS	40	1.144086	1.033881	832.291236	0.024862	0.026375
RS	41	1.225017	1.033881	818.757369	0.024458	0.025673
RS	42	1.311214	1.040655	796.303601	0.023787	0.024871
RS	43	1.403018	1.040655	775.504396	0.023166	0.023982
RS	44	1.500794	1.047351	746.299087	0.022293	0.023016
RS	45	1.604930	1.047351	718.594989	0.021466	0.021984
RS	46	1.715841	1.053600	683.541963	0.020419	0.020894
RS	47	1.833967	1.053600	649.759135	0.019410	0.019756
RS	48	1.959778	1.059087	610.115044	0.018225	0.018578
RS	49	2.093773	1.059087	571.557847	0.017074	0.017369
RS	50	2.236484	1.063565	528.907069	0.015799	0.016139
RS	51	2.388480	1.063565	487.318851	0.014557	0.014897
RS	52	2.550363	1.066969	443.480676	0.013248	0.013652
RS	53	2.722778	1.066969	400.945902	0.011977	0.012413
RS	54	2.906408	1.070379	357.606303	0.010682	0.011189
RS	55	3.101984	1.070379	316.460084	0.009453	0.009991
RS	56	3.310283	1.070379	276.693664	0.008265	0.008829
RS	57	3.532133	1.070379	238.839218	0.007135	0.007714
RS	58	3.768414	1.085145	200.906370	0.006001	0.006658
RS	59	4.020066	1.085145	169.150191	0.005053	0.005671
RS	60	4.288089	1.085145	140.252524	0.004190	0.004764
RS	61	4.573548	1.085145	114.413292	0.003418	0.003941
RS	62	4.877577	1.085145	91.729713	0.002740	0.003208
RS	63	5.201384	1.085145	268.939534	0.008034	0.009912
PA	4+25*2+4+6 0.163371286 0.033541945 5.201383829 1.138057709 1.024424314 1.035058618 1.045527816 1.057594538 1.066673279 1.064891934 1.054688454 1.042889833 1.034204483 1.029092073 1.025645137 1.022166491 1.018692017 1.016396165 1.016178131 1.018175662 1.022091866 1.027503252 1.033880532 1.040655136 1.047350883 1.053600311 1.059086502 1.063565254 1.066969037 1.070379317 1.085145295
//
IT	4484
RD	2
LK	-389084.045715
QD	-172.916691 -> -144.458351
RI	0.0175650855
TR	0.158639	0.033426
MT	5.373064
MM	C_pi: 1.077449, n_recomb: 34501.514114
RS	0	0.000000	1.269200	174.706944	0.005064	0.000300
RS	1	0.006559	1.269200	185.196307	0.005368	0.001805
RS	2	0.013549	1.269200	196.248190	0.005688	0.003263
RS	3	0.020997	1.269200	207.883691	0.006025	0.004310
RS	4	0.028933	1.034441	269.874904	0.007822	0.005416
RS	5	0.037390	1.034441	285.200316	0.008266	0.005729
RS	6	0.046402	1.058408	294.441845	0.008534	0.006046
RS	7	0.056004	1.058408	310.880220	0.009011	0.006618
RS	8	0.066237	1.081261	321.139886	0.009308	0.007260
RS	9	0.077141	1.081261	338.722363	0.009818	0.008003
RS	10	0.088760	1.107467	348.626643	0.010105	0.008560
RS	11	0.101141	1.107467	367.307651	0.010646	0.009063
RS	12	0.114334	1.128455	379.554389	0.011001	0.009397
RS	13	0.128393	1.128455	399.376495	0.011576	0.009835
RS	14	0.143374	1.127099	420.387731	0.012185	0.010402
RS	15	0.159337	1.127099	441.578658	0.012799	0.011093
RS	16	0.176347	1.107757	471.426561	0.013664	0.012038
RS	17	0.194474	1.107757	494.085011	0.014321	0.012998
RS	18	0.213789	1.084690	528.165698	0.015308	0.014204
RS	19	0.234371	1.084690	552.083382	0.016002	0.015307
RS	20	0.256303	1.067794	585.376810	0.016967	0.016545
RS	21	0.279673	1.067794	610.077379	0.017683	0.017617
RS	22	0.304577	1.057999	640.699466	0.018570	0.018727
RS	23	0.331114	1.057999	665.570866	0.019291	0.019690
RS	24	0.359392	1.051370	694.544649	0.020131	0.020678
RS	25	0.389524	1.051370	718.889833	0.020836	0.021578
RS	26	0.421633	1.044404	747.543323	0.021667	0.022553
RS	27	0.455848	1.044404	770.531155	0.022333	0.023458
RS	28	0.492307	1.037092	797.979280	0.023129	0.024438
RS	29	0.531158	1.037092	818.600230	0.023727	0.025302
RS	30	0.572557	1.031822	841.850553	0.024400	0.026158
RS	31	0.616671	1.031822	858.975762	0.024897	0.026858
RS	32	0.663679	1.030475	875.072830	0.025363	0.027443
RS	33	0.713770	1.030475	887.582013	0.025726	0.027886
RS	34	0.767147	1.033427	894.868052	0.025937	0.028130
RS	35	0.824025	1.033427	901.760167	0.026137	0.028282
RS	36	0.884633	1.040191	899.676075	0.026076	0.028177
RS	37	0.949218	1.040191	900.147602	0.026090	0.028031
RS	38	1.018038	1.050009	888.808455	0.025761	0.027595
RS	39	1.091372	1.050009	882.315606	0.025573	0.027168
RS	40	1.169517	1.061897	862.426102	0.024997	0.026450
RS	41	1.252787	1.061897	848.723286	0.024600	0.025784
RS	42	1.341519	1.074767	821.374061	0.023807	0.024855
RS	43	1.436071	1.074767	800.539053	0.023203	0.024005
RS	44	1.536825	1.087668	766.926015	0.022229	0.022931
RS	45	1.644188	1.087668	739.394210	0.021431	0.021944
RS	46	1.758593	1.099838	700.776452	0.020311	0.020774
RS	47	1.880501	1.099838	667.372750	0.019343	0.019684
RS	48	2.010407	1.110594	625.157118	0.018120	0.018456
RS	49	2.148832	1.110594	587.100249	0.017017	0.017298
RS	50	2.296338	1.119394	542.806095	0.015733	0.016047
RS	51	2.453519	1.119394	501.686434	0.014541	0.014854
RS	52	2.621009	1.126070	456.860708	0.013242	0.013609
RS	53	2.799485	1.126070	414.592334	0.012017	0.012412
RS	54	2.989669	1.132752	370.286439	0.010732	0.011189
RS	55	3.192326	1.132752	329.154637	0.009540	0.010026
RS	56	3.408276	1.132752	289.133367	0.008380	0.008890
RS	57	3.638391	1.132752	250.780551	0.007269	0.007793
RS	58	3.883600	1.162745	209.662293	0.006077	0.006667
RS	59	4.144893	1.162745	177.937254	0.005157	0.005717
RS	60	4.423324	1.162745	148.774988	0.004312	0.004834
RS	61	4.720018	1.162745	122.428987	0.003549	0.004027
RS	62	5.036172	1.162745	99.055096	0.002871	0.003301
RS	63	5.373064	1.162745	300.808640	0.008719	0.010495
PA	4+25*2+4+6 0.158639296 0.033426308 5.373064179 1.269199992 1.034441159 1.058407690 1.081260639 1.107466819 1.128455481 1.127099052 1.107757013 1.084689926 1.067793720 1.057998779 1.051369993 1.044403946 1.037092234 1.031821779 1.030475307 1.033427284 1.040190889 1.050008695 1.061897304 1.074766500 1.087667724 1.099837804 1.110593665 1.119394072 1.126069852 1.132751827 1.162744829
//
IT	4360
RD	3
LK	-389028.707147
QD	-157.137169 -> -132.025171
RI	0.0157093713
TR	0.154592	0.033412
MT	5.521662
MM	C_pi: 1.109742, n_recomb: 35501.301774
RS	0	0.000000	1.397293	164.368428	0.004630	0.000283
RS	1	0.006605	1.397293	174.390584	0.004912	0.001701
RS	2	0.013645	1.397293	184.965563	0.005210	0.003057
RS	3	0.021151	1.397293	196.115947	0.005524	0.004011
RS	4	0.029152	1.035300	280.245052	0.007894	0.005552
RS	5	0.037682	1.035300	296.265646	0.008345	0.005860
RS	6	0.046776	1.073278	302.002407	0.008507	0.006089
RS	7	0.056469	1.073278	319.011797	0.008986	0.006652
RS	8	0.066803	1.108915	326.006342	0.009183	0.007211
RS	9	0.077820	1.108915	344.054604	0.009691	0.007958
RS	10	0.089564	1.150148	349.922378	0.009857	0.008426
RS	11	0.102084	1.150148	368.941684	0.010392	0.008940
RS	12	0.115431	1.185028	377.338901	0.010629	0.009184
RS	13	0.129659	1.185028	397.399541	0.011194	0.009608
RS	14	0.144827	1.185976	417.858809	0.011770	0.010144
RS	15	0.160996	1.185976	439.349136	0.012376	0.010800
RS	16	0.178234	1.158517	472.376188	0.013306	0.011790
RS	17	0.196610	1.158517	495.547600	0.013959	0.012709
RS	18	0.216200	1.124791	534.730973	0.015062	0.014007
RS	19	0.237083	1.124791	559.420106	0.015758	0.015078
RS	20	0.259346	1.100260	597.414471	0.016828	0.016404
RS	21	0.283079	1.100260	623.092096	0.017551	0.017456
RS	22	0.308379	1.086360	657.135851	0.018510	0.018625
RS	23	0.335351	1.086360	683.116543	0.019242	0.019576
RS	24	0.364104	1.076994	715.022217	0.020141	0.020612
RS	25	0.394756	1.076994	740.554271	0.020860	0.021503
RS	26	0.427432	1.066743	772.774275	0.021767	0.022542
RS	27	0.462266	1.066743	796.965907	0.022449	0.023442
RS	28	0.499401	1.055504	828.687751	0.023342	0.024507
RS	29	0.538989	1.055504	850.427852	0.023955	0.025376
RS	30	0.581191	1.046873	877.571443	0.024719	0.026317
RS	31	0.626180	1.046873	895.604074	0.025227	0.027034
RS	32	0.674141	1.043786	914.008859	0.025746	0.027670
RS	33	0.725270	1.043786	927.117056	0.026115	0.028137
RS	34	0.779775	1.046927	934.594909	0.026326	0.028381
RS	35	0.837880	1.046927	941.751591	0.026527	0.028559
RS	36	0.899822	1.055697	937.828964	0.026417	0.028403
RS	37	0.965856	1.055697	938.282491	0.026430	0.028285
RS	38	1.036250	1.069073	923.519253	0.026014	0.027760
RS	39	1.111294	1.069073	916.839582	0.025826	0.027362
RS	40	1.191294	1.085694	892.605957	0.025143	0.026536
RS	41	1.276578	1.085694	878.687628	0.024751	0.025902
RS	42	1.367495	1.103998	846.798253	0.023853	0.024865
RS	43	1.464416	1.103998	825.841674	0.023262	0.024050
RS	44	1.567738	1.122589	788.062956	0.022198	0.022882
RS	45	1.677884	1.122589	760.577019	0.021424	0.021933
RS	46	1.795305	1.140298	718.529314	0.020240	0.020692
RS	47	1.920480	1.140298	685.344418	0.019305	0.019644
RS	48	2.053923	1.156043	640.602028	0.018044	0.018373
RS	49	2.196180	1.156043	602.867172	0.016982	0.017258
RS	50	2.347832	1.168948	556.910173	0.015687	0.015988
RS	51	2.509499	1.168948	516.085887	0.014537	0.014836
RS	52	2.681844	1.178720	470.219693	0.013245	0.013590
RS	53	2.865572	1.178720	428.074326	0.012058	0.012428
RS	54	3.061434	1.188493	382.763599	0.010782	0.011205
RS	55	3.270231	1.188493	341.543344	0.009621	0.010071
RS	56	3.492819	1.188493	301.202071	0.008484	0.008957
RS	57	3.730107	1.188493	262.319136	0.007389	0.007876
RS	58	3.983068	1.233912	218.003128	0.006141	0.006683
RS	59	4.252735	1.233912	186.290569	0.005247	0.005764
RS	60	4.540212	1.233912	156.882519	0.004419	0.004902
RS	61	4.846676	1.233912	130.075265	0.003664	0.004108
RS	62	5.173380	1.233912	106.072949	0.002988	0.003389
RS	63	5.521662	1.233912	332.321552	0.009361	0.011061
PA	4+25*2+4+6 0.154591857 0.033411501 5.521662063 1.397293356 1.035299924 1.073278325 1.108914569 1.150148464 1.185028060 1.185975901 1.158516814 1.124791063 1.100260036 1.086359870 1.076994089 1.066742710 1.055504356 1.046873378 1.043785509 1.046927390 1.055696893 1.069072707 1.085693827 1.103997825 1.122588818 1.140297574 1.156042621 1.168948357 1.178720138 1.188493005 1.233911700
//
IT	4774
RD	4
LK	-388979.696209
QD	-144.133574 -> -121.665799
RI	0.0141883040
TR	0.151066	0.033466
MT	5.651979
MM	C_pi: 1.138993, n_recomb: 36478.388349
RS	0	0.000000	1.525812	155.524444	0.004263	0.000268
RS	1	0.006643	1.525812	165.130951	0.004527	0.001612
RS	2	0.013728	1.525812	175.279784	0.004805	0.002878
RS	3	0.021283	1.525812	185.994582	0.005099	0.003749
RS	4	0.029340	1.030981	291.601008	0.007994	0.005691
RS	5	0.037933	1.030981	308.352526	0.008453	0.005999
RS	6	0.047096	1.082366	310.481526	0.008511	0.006141
RS	7	0.056868	1.082366	328.088975	0.008994	0.006701
RS	8	0.067290	1.130220	331.885989	0.009098	0.007182
RS	9	0.078403	1.130220	350.423953	0.009606	0.007935
RS	10	0.090255	1.186469	352.316044	0.009658	0.008315
RS	11	0.102894	1.186469	371.690027	0.010189	0.008844
RS	12	0.116373	1.236441	376.103382	0.010310	0.008997
RS	13	0.130747	1.236441	396.398712	0.010867	0.009415
RS	14	0.146077	1.241201	415.872469	0.011401	0.009912
RS	15	0.162424	1.241201	437.629504	0.011997	0.010541
RS	16	0.179858	1.206561	473.225743	0.012973	0.011562
RS	17	0.198450	1.206561	496.852370	0.013620	0.012448
RS	18	0.218277	1.162794	540.555245	0.014819	0.013820
RS	19	0.239421	1.162794	565.943574	0.015514	0.014864
RS	20	0.261970	1.131254	608.124103	0.016671	0.016262
RS	21	0.286016	1.131254	634.699681	0.017399	0.017294
RS	22	0.311661	1.113882	671.679555	0.018413	0.018508
RS	23	0.339009	1.113882	698.689867	0.019154	0.019445
RS	24	0.368173	1.102314	733.092904	0.020097	0.020516
RS	25	0.399275	1.102314	759.741255	0.020827	0.021396
RS	26	0.432444	1.089107	795.239262	0.021800	0.022487
RS	27	0.467816	1.089107	820.585785	0.022495	0.023379
RS	28	0.505537	1.073998	856.553398	0.023481	0.024524
RS	29	0.545765	1.073998	879.393891	0.024107	0.025394
RS	30	0.588665	1.061815	910.678958	0.024965	0.026421
RS	31	0.634416	1.061815	929.628368	0.025484	0.027149
RS	32	0.683205	1.056585	950.788930	0.026064	0.027847
RS	33	0.735236	1.056585	964.522973	0.026441	0.028332
RS	34	0.790723	1.059363	972.725392	0.026666	0.028592
RS	35	0.849896	1.059363	980.178076	0.026870	0.028791
RS	36	0.913001	1.069479	974.957983	0.026727	0.028604
RS	37	0.980298	1.069479	975.417412	0.026740	0.028508
RS	38	1.052065	1.085717	957.719610	0.026254	0.027916
RS	39	1.128601	1.085717	950.859516	0.026066	0.027542
RS	40	1.210220	1.106391	922.699706	0.025294	0.026628
RS	41	1.297262	1.106391	908.545680	0.024906	0.026021
RS	42	1.390087	1.129527	872.440369	0.023917	0.024893
RS	43	1.489078	1.129527	851.309276	0.023337	0.024108
RS	44	1.594645	1.153306	809.593376	0.022194	0.022860
RS	45	1.707226	1.153306	782.065493	0.021439	0.021943
RS	46	1.827285	1.176159	736.722301	0.020196	0.020641
RS	47	1.955321	1.176159	703.638179	0.019289	0.019629
RS	48	2.091862	1.196586	656.425162	0.017995	0.018319
RS	49	2.237474	1.196586	618.875735	0.016966	0.017240
RS	50	2.392760	1.213356	571.252265	0.015660	0.015954
RS	51	2.558361	1.213356	530.586239	0.014545	0.014836
RS	52	2.734964	1.226025	483.643978	0.013258	0.013589
RS	53	2.923300	1.226025	441.503191	0.012103	0.012458
RS	54	3.124147	1.238686	395.157531	0.010833	0.011235
RS	55	3.338337	1.238686	353.758542	0.009698	0.010125
RS	56	3.566756	1.238686	313.035868	0.008581	0.009029
RS	57	3.810350	1.238686	273.587501	0.007500	0.007961
RS	58	4.070127	1.299541	226.058049	0.006197	0.006704
RS	59	4.347161	1.299541	194.331555	0.005327	0.005811
RS	60	4.642600	1.299541	164.681974	0.004515	0.004969
RS	61	4.957665	1.299541	137.440522	0.003768	0.004187
RS	62	5.293662	1.299541	112.851843	0.003094	0.003473
RS	63	5.651979	1.299541	363.556286	0.009966	0.011609
PA	4+25*2+4+6 0.151065822 0.033466474 5.651979113 1.525812041 1.030981057 1.082366496 1.130219837 1.186469297 1.236441384 1.241201218 1.206560841 1.162793588 1.131254481 1.113882359 1.102314454 1.089106822 1.073998251 1.061815077 1.056585015 1.059363307 1.069479359 1.085717324 1.106391181 1.129526912 1.153305884 1.176159155 1.196586347 1.213356256 1.226024869 1.238685768 1.299540734
//
IT	4855
RD	5
LK	-388935.732200
QD	-133.159479 -> -112.860002
RI	0.0128978555
TR	0.147946	0.033570
MT	5.767679
MM	C_pi: 1.165825, n_recomb: 37434.407777
RS	0	0.000000	1.657402	147.624869	0.003944	0.000255
RS	1	0.006677	1.657402	156.845744	0.004190	0.001532
RS	2	0.013800	1.657402	166.597540	0.004450	0.002718
RS	3	0.021398	1.657402	176.904642	0.004726	0.003513
RS	4	0.029504	1.024217	303.398092	0.008105	0.005828
RS	5	0.038151	1.024217	320.892846	0.008572	0.006137
RS	6	0.047376	1.087801	319.464653	0.008534	0.006197
RS	7	0.057216	1.087801	337.682186	0.009021	0.006758
RS	8	0.067713	1.146710	338.483667	0.009042	0.007167
RS	9	0.078911	1.146710	357.528257	0.009551	0.007927
RS	10	0.090857	1.217331	355.615496	0.009500	0.008225
RS	11	0.103601	1.217331	375.361290	0.010027	0.008769
RS	12	0.117195	1.282995	375.774236	0.010038	0.008835
RS	13	0.131698	1.282995	396.309345	0.010587	0.009249
RS	14	0.147168	1.292711	414.528612	0.011073	0.009706
RS	15	0.163672	1.292711	436.536161	0.011661	0.010313
RS	16	0.181277	1.251704	474.251057	0.012669	0.011357
RS	17	0.200058	1.251704	498.295441	0.013311	0.012214
RS	18	0.220093	1.198501	546.040265	0.014587	0.013649
RS	19	0.241466	1.198501	572.075578	0.015282	0.014667
RS	20	0.264265	1.160570	617.990687	0.016509	0.016124
RS	21	0.288587	1.160570	645.402791	0.017241	0.017137
RS	22	0.314534	1.140379	684.848847	0.018295	0.018383
RS	23	0.342212	1.140379	712.822727	0.019042	0.019306
RS	24	0.371739	1.127173	749.279372	0.020016	0.020399
RS	25	0.403237	1.127173	776.982050	0.020756	0.021268
RS	26	0.436838	1.111398	815.417278	0.021783	0.022401
RS	27	0.472683	1.111398	841.873260	0.022489	0.023283
RS	28	0.510921	1.092577	881.954789	0.023560	0.024502
RS	29	0.551712	1.092577	905.877211	0.024199	0.025368
RS	30	0.595227	1.076770	941.432000	0.025149	0.026482
RS	31	0.641648	1.076770	961.307638	0.025680	0.027217
RS	32	0.691168	1.069138	985.554911	0.026328	0.027981
RS	33	0.743994	1.069138	999.943816	0.026712	0.028481
RS	34	0.800348	1.071151	1009.304447	0.026962	0.028768
RS	35	0.860464	1.071151	1017.089894	0.027170	0.028984
RS	36	0.924595	1.082112	1011.026424	0.027008	0.028781
RS	37	0.993007	1.082112	1011.525082	0.027021	0.028705
RS	38	1.065988	1.100642	991.327369	0.026482	0.028061
RS	39	1.143841	1.100642	984.306363	0.026294	0.027709
RS	40	1.226893	1.124791	952.594062	0.025447	0.026722
RS	41	1.315490	1.124791	938.201922	0.025063	0.026139
RS	42	1.410002	1.152218	898.178403	0.023993	0.024933
RS	43	1.510825	1.152218	876.842456	0.023423	0.024175
RS	44	1.618380	1.180720	831.400442	0.022210	0.022857
RS	45	1.733117	1.180720	803.770573	0.021471	0.021969
RS	46	1.855515	1.208335	755.263071	0.020176	0.020613
RS	47	1.986085	1.208335	722.192990	0.019292	0.019632
RS	48	2.125373	1.233136	672.570472	0.017967	0.018287
RS	49	2.273962	1.233136	635.102118	0.016966	0.017241
RS	50	2.432472	1.253520	585.822146	0.015649	0.015939
RS	51	2.601566	1.253520	545.206038	0.014564	0.014852
RS	52	2.781950	1.268881	497.165384	0.013281	0.013603
RS	53	2.974379	1.268881	454.932498	0.012153	0.012498
RS	54	3.179656	1.284220	407.530288	0.010887	0.011273
RS	55	3.398639	1.284220	365.875515	0.009774	0.010184
RS	56	3.632244	1.284220	324.716756	0.008674	0.009104
RS	57	3.881447	1.284220	284.668788	0.007604	0.008046
RS	58	4.147289	1.360391	233.910260	0.006249	0.006729
RS	59	4.430882	1.360391	202.141330	0.005400	0.005859
RS	60	4.733410	1.360391	172.246840	0.004601	0.005033
RS	61	5.056138	1.360391	144.587092	0.003862	0.004262
RS	62	5.400415	1.360391	119.441278	0.003191	0.003553
RS	63	5.767679	1.360391	394.570122	0.010540	0.012140
PA	4+25*2+4+6 0.147945984 0.033569898 5.767678626 1.657402154 1.024216502 1.087800645 1.146710042 1.217331104 1.282994715 1.292711182 1.251704348 1.198500740 1.160570027 1.140379166 1.127172813 1.111398397 1.092577086 1.076769535 1.069138295 1.071151342 1.082112465 1.100642008 1.124790657 1.152218146 1.180720348 1.208334549 1.233136430 1.253519661 1.268880599 1.284220414 1.360390556
//
IT	4966
RD	6
LK	-388895.935022
QD	-123.725539 -> -105.252912
RI	0.0117776066
TR	0.145151	0.033707
MT	5.871489
MM	C_pi: 1.190687, n_recomb: 38370.335359
RS	0	0.000000	1.793849	140.379681	0.003659	0.000243
RS	1	0.006707	1.793849	149.234296	0.003889	0.001461
RS	2	0.013863	1.793849	158.607560	0.004134	0.002573
RS	3	0.021500	1.793849	168.524347	0.004392	0.003299
RS	4	0.029648	1.016750	315.242899	0.008216	0.005961
RS	5	0.038344	1.016750	333.475872	0.008691	0.006269
RS	6	0.047622	1.091100	328.642687	0.008565	0.006254
RS	7	0.057522	1.091100	347.470442	0.009056	0.006816
RS	8	0.068087	1.159639	345.555421	0.009006	0.007163
RS	9	0.079360	1.159639	365.116478	0.009516	0.007931
RS	10	0.091389	1.243643	359.622806	0.009372	0.008152
RS	11	0.104225	1.243643	379.754933	0.009897	0.008711
RS	12	0.117922	1.325101	376.234748	0.009805	0.008693
RS	13	0.132538	1.325101	397.018314	0.010347	0.009108
RS	14	0.148133	1.340597	413.828026	0.010785	0.009522
RS	15	0.164775	1.340597	436.079490	0.011365	0.010113
RS	16	0.182533	1.293919	475.583540	0.012395	0.011172
RS	17	0.201481	1.293919	500.021540	0.013031	0.012005
RS	18	0.221701	1.231834	551.432143	0.014371	0.013492
RS	19	0.243276	1.231834	578.076616	0.015066	0.014489
RS	20	0.266299	1.188113	627.333025	0.016349	0.015993
RS	21	0.290866	1.188113	655.533436	0.017084	0.016990
RS	22	0.317080	1.165723	697.021249	0.018166	0.018255
RS	23	0.345052	1.165723	725.903505	0.018918	0.019166
RS	24	0.374901	1.151447	763.979967	0.019911	0.020270
RS	25	0.406751	1.151447	792.682003	0.020659	0.021127
RS	26	0.440738	1.133516	833.696897	0.021728	0.022292
RS	27	0.477003	1.133516	861.219408	0.022445	0.023164
RS	28	0.515701	1.111192	905.222249	0.023592	0.024448
RS	29	0.556995	1.111192	930.207093	0.024243	0.025310
RS	30	0.601058	1.091767	970.069786	0.025282	0.026506
RS	31	0.648076	1.091767	990.878930	0.025824	0.027247
RS	32	0.698247	1.081577	1018.447526	0.026543	0.028080
RS	33	0.751783	1.081577	1033.519313	0.026935	0.028591
RS	34	0.808910	1.082537	1044.386690	0.027219	0.028913
RS	35	0.869868	1.082537	1052.543098	0.027431	0.029145
RS	36	0.934914	1.093951	1046.026595	0.027261	0.028937
RS	37	1.004323	1.093951	1046.601865	0.027276	0.028878
RS	38	1.078387	1.114313	1024.282384	0.026695	0.028195
RS	39	1.157418	1.114313	1017.127518	0.026508	0.027862
RS	40	1.241750	1.141447	982.198176	0.025598	0.026816
RS	41	1.331737	1.141447	967.576693	0.025217	0.026254
RS	42	1.427760	1.172693	923.904862	0.024079	0.024983
RS	43	1.530223	1.172693	902.349206	0.023517	0.024247
RS	44	1.639557	1.205495	853.376699	0.022241	0.022868
RS	45	1.756224	1.205495	825.604485	0.021517	0.022007
RS	46	1.880716	1.237511	774.057565	0.020173	0.020602
RS	47	2.013557	1.237511	740.937940	0.019310	0.019648
RS	48	2.155308	1.266390	688.969746	0.017956	0.018273
RS	49	2.306565	1.266390	651.502679	0.016979	0.017255
RS	50	2.467967	1.290141	600.585002	0.015652	0.015939
RS	51	2.640193	1.290141	559.933524	0.014593	0.014879
RS	52	2.823971	1.307991	510.783703	0.013312	0.013629
RS	53	3.020073	1.307991	468.380412	0.012207	0.012545
RS	54	3.229328	1.325800	419.909158	0.010944	0.011320
RS	55	3.452617	1.325800	377.933724	0.009850	0.010249
RS	56	3.690881	1.325800	336.291596	0.008764	0.009182
RS	57	3.945125	1.325800	295.613079	0.007704	0.008132
RS	58	4.216420	1.417075	241.611335	0.006297	0.006756
RS	59	4.505911	1.417075	209.772475	0.005467	0.005907
RS	60	4.814816	1.417075	179.626266	0.004681	0.005096
RS	61	5.144440	1.417075	151.557672	0.003950	0.004334
RS	62	5.496170	1.417075	125.875810	0.003281	0.003630
RS	63	5.871489	1.417075	425.399177	0.011087	0.012654
PA	4+25*2+4+6 0.145150655 0.033707225 5.871489316 1.793848942 1.016749836 1.091099861 1.159638985 1.243643460 1.325101055 1.340596588 1.293918703 1.231834305 1.188112890 1.165723166 1.151446658 1.133515583 1.111191750 1.091767226 1.081577279 1.082536799 1.093951372 1.114312965 1.141446758 1.172692848 1.205495099 1.237510515 1.266390480 1.290140762 1.307991372 1.325799624 1.417074982
//
IT	4785
RD	7
LK	-388859.666350
QD	-115.495625 -> -98.593257
RI	0.0107896946
TR	0.142620	0.033868
MT	5.965488
MM	C_pi: 1.213913, n_recomb: 39286.807549
RS	0	0.000000	1.936328	133.635250	0.003402	0.000233
RS	1	0.006733	1.936328	142.138158	0.003618	0.001396
RS	2	0.013920	1.936328	151.146702	0.003847	0.002441
RS	3	0.021590	1.936328	160.686044	0.004090	0.003103
RS	4	0.029777	1.009686	326.840449	0.008319	0.006086
RS	5	0.038515	1.009686	345.793460	0.008802	0.006393
RS	6	0.047842	1.093333	337.783390	0.008598	0.006308
RS	7	0.057796	1.093333	357.212226	0.009092	0.006874
RS	8	0.068421	1.170003	352.904502	0.008983	0.007165
RS	9	0.079761	1.170003	372.985481	0.009494	0.007941
RS	10	0.091864	1.266170	364.179889	0.009270	0.008094
RS	11	0.104783	1.266170	384.709994	0.009792	0.008666
RS	12	0.118571	1.363188	377.367786	0.009605	0.008569
RS	13	0.133288	1.363188	398.409558	0.010141	0.008987
RS	14	0.148996	1.385025	413.728978	0.010531	0.009358
RS	15	0.165761	1.385025	436.223284	0.011104	0.009937
RS	16	0.183656	1.333267	477.275606	0.012148	0.011006
RS	17	0.202755	1.333267	502.091845	0.012780	0.011819
RS	18	0.223140	1.262808	556.873115	0.014175	0.013350
RS	19	0.244897	1.262808	584.099109	0.014868	0.014328
RS	20	0.268120	1.213847	636.369563	0.016198	0.015871
RS	21	0.292906	1.213847	665.320211	0.016935	0.016854
RS	22	0.319361	1.189848	708.464903	0.018033	0.018129
RS	23	0.347597	1.189848	738.208975	0.018790	0.019028
RS	24	0.377735	1.175046	777.500082	0.019790	0.020132
RS	25	0.409902	1.175046	807.152407	0.020545	0.020979
RS	26	0.444234	1.155376	850.387033	0.021646	0.022167
RS	27	0.480879	1.155376	878.935259	0.022372	0.023029
RS	28	0.519990	1.129783	926.634769	0.023586	0.024370
RS	29	0.561735	1.129783	952.661154	0.024249	0.025228
RS	30	0.606291	1.106800	996.805496	0.025373	0.026501
RS	31	0.653847	1.106800	1018.552388	0.025926	0.027245
RS	32	0.704605	1.093962	1049.602978	0.026716	0.028149
RS	33	0.758780	1.093962	1065.382992	0.027118	0.028670
RS	34	0.816604	1.093662	1078.036090	0.027440	0.029032
RS	35	0.878320	1.093662	1086.600660	0.027658	0.029277
RS	36	0.944192	1.105230	1079.959512	0.027489	0.029073
RS	37	1.014500	1.105230	1080.650335	0.027507	0.029029
RS	38	1.089541	1.127047	1056.544620	0.026893	0.028319
RS	39	1.169635	1.127047	1049.286960	0.026708	0.028003
RS	40	1.255122	1.156754	1011.440305	0.025745	0.026908
RS	41	1.346364	1.156754	996.605446	0.025367	0.026366
RS	42	1.443751	1.191406	949.530874	0.024169	0.025037
RS	43	1.547694	1.191406	927.751348	0.023615	0.024323
RS	44	1.658636	1.228131	875.427909	0.022283	0.022891
RS	45	1.777049	1.228131	847.487427	0.021572	0.022052
RS	46	1.903434	1.264216	793.019705	0.020185	0.020605
RS	47	2.038329	1.264216	759.804411	0.019340	0.019676
RS	48	2.182306	1.296892	705.556894	0.017959	0.018273
RS	49	2.335978	1.296892	668.030093	0.017004	0.017279
RS	50	2.499997	1.323774	615.499384	0.015667	0.015951
RS	51	2.675059	1.323774	574.745459	0.014629	0.014914
RS	52	2.861909	1.343920	524.484428	0.013350	0.013663
RS	53	3.061340	1.343920	481.847641	0.012265	0.012599
RS	54	3.274199	1.363992	432.302599	0.011004	0.011372
RS	55	3.501389	1.363992	389.952488	0.009926	0.010316
RS	56	3.743878	1.363992	347.786985	0.008853	0.009260
RS	57	4.002693	1.363992	306.451049	0.007800	0.008218
RS	58	4.278935	1.470098	249.195092	0.006343	0.006785
RS	59	4.573776	1.470098	217.260946	0.005530	0.005955
RS	60	4.888470	1.470098	186.854817	0.004756	0.005158
RS	61	5.224353	1.470098	158.382936	0.004031	0.004404
RS	62	5.582851	1.470098	132.180697	0.003365	0.003704
RS	63	5.965488	1.470098	456.067400	0.011609	0.013153
PA	4+25*2+4+6 0.142620125 0.033868211 5.965487931 1.936327706 1.009686434 1.093332889 1.170002542 1.266170337 1.363188156 1.385025482 1.333266529 1.262808257 1.213846671 1.189848052 1.175046035 1.155375660 1.129783391 1.106799932 1.093962169 1.093661808 1.105230200 1.127047199 1.156754207 1.191406484 1.228130552 1.264215674 1.296891551 1.323774269 1.343920170 1.363991518 1.470097669
//
IT	3993
RD	8
LK	-388826.443662
QD	-108.230177 -> -92.697918
RI	0.0099119880
TR	0.140309	0.034045
MT	6.051326
MM	C_pi: 1.235762, n_recomb: 40184.211645
RS	0	0.000000	2.085217	127.332119	0.003169	0.000224
RS	1	0.006757	2.085217	135.497447	0.003372	0.001336
RS	2	0.013971	2.085217	144.154909	0.003587	0.002319
RS	3	0.021672	2.085217	153.329789	0.003816	0.002923
RS	4	0.029893	1.003582	338.010514	0.008412	0.006203
RS	5	0.038670	1.003582	357.657474	0.008900	0.006507
RS	6	0.048040	1.095226	346.715479	0.008628	0.006360
RS	7	0.058043	1.095226	366.729282	0.009126	0.006927
RS	8	0.068722	1.178545	360.382150	0.008968	0.007173
RS	9	0.080122	1.178545	380.981435	0.009481	0.007955
RS	10	0.092293	1.285606	369.142432	0.009186	0.008047
RS	11	0.105286	1.285606	390.078578	0.009707	0.008632
RS	12	0.119157	1.397707	379.055300	0.009433	0.008461
RS	13	0.133966	1.397707	400.364321	0.009963	0.008882
RS	14	0.149775	1.426242	414.161454	0.010307	0.009213
RS	15	0.166652	1.426242	436.900120	0.010872	0.009781
RS	16	0.184670	1.369881	479.329904	0.011928	0.010857
RS	17	0.203905	1.369881	504.514528	0.012555	0.011653
RS	18	0.224440	1.291509	562.434130	0.013996	0.013223
RS	19	0.246362	1.291509	590.221017	0.014688	0.014185
RS	20	0.269766	1.237805	645.234810	0.016057	0.015759
RS	21	0.294751	1.237805	674.905114	0.016795	0.016729
RS	22	0.321424	1.212738	719.367036	0.017902	0.018006
RS	23	0.349900	1.212738	749.933239	0.018662	0.018894
RS	24	0.380299	1.197920	790.068205	0.019661	0.019991
RS	25	0.412753	1.197920	820.626763	0.020422	0.020829
RS	26	0.447400	1.176919	865.732651	0.021544	0.022030
RS	27	0.484387	1.176919	895.267728	0.022279	0.022883
RS	28	0.523874	1.148302	946.423323	0.023552	0.024273
RS	29	0.566030	1.148302	973.469107	0.024225	0.025126
RS	30	0.611033	1.121848	1021.825205	0.025429	0.026472
RS	31	0.659078	1.121848	1044.510857	0.025993	0.027219
RS	32	0.710368	1.106321	1079.145704	0.026855	0.028192
RS	33	0.765125	1.106321	1095.655901	0.027266	0.028722
RS	34	0.823581	1.104614	1110.316519	0.027631	0.029128
RS	35	0.885988	1.104614	1119.324209	0.027855	0.029385
RS	36	0.952611	1.116101	1112.840068	0.027693	0.029192
RS	37	1.023736	1.116101	1113.684794	0.027714	0.029162
RS	38	1.099666	1.139070	1088.084863	0.027077	0.028432
RS	39	1.180728	1.139070	1080.757360	0.026895	0.028132
RS	40	1.267266	1.171003	1040.263079	0.025887	0.026998
RS	41	1.359653	1.171003	1025.235252	0.025513	0.026473
RS	42	1.458281	1.208707	974.978997	0.024263	0.025096
RS	43	1.563574	1.208707	952.979125	0.023715	0.024401
RS	44	1.675982	1.249014	897.472472	0.022334	0.022921
RS	45	1.795985	1.249014	869.348317	0.021634	0.022103
RS	46	1.924096	1.288868	812.071505	0.020209	0.020618
RS	47	2.060864	1.288868	778.727648	0.019379	0.019711
RS	48	2.206874	1.325079	722.266730	0.017974	0.018283
RS	49	2.362749	1.325079	684.634036	0.017037	0.017312
RS	50	2.529157	1.354873	630.519774	0.015691	0.015973
RS	51	2.706808	1.354873	589.611053	0.014673	0.014956
RS	52	2.896464	1.377131	538.244254	0.013394	0.013704
RS	53	3.098935	1.377131	495.323539	0.012326	0.012657
RS	54	3.315087	1.399269	444.706414	0.011067	0.011429
RS	55	3.545844	1.399269	401.937206	0.010002	0.010386
RS	56	3.792193	1.399269	359.215193	0.008939	0.009340
RS	57	4.055189	1.399269	317.199363	0.007894	0.008303
RS	58	4.335954	1.519891	256.681680	0.006388	0.006816
RS	59	4.635691	1.519891	224.629808	0.005590	0.006003
RS	60	4.955682	1.519891	193.955633	0.004827	0.005217
RS	61	5.297294	1.519891	165.083992	0.004108	0.004471
RS	62	5.661988	1.519891	138.373652	0.003443	0.003774
RS	63	6.051326	1.519891	486.587082	0.012109	0.013637
PA	4+25*2+4+6 0.140308862 0.034045340 6.051325564 2.085217467 1.003581572 1.095226403 1.178545118 1.285606484 1.397706753 1.426241698 1.369880702 1.291509321 1.237804659 1.212737775 1.197919951 1.176919073 1.148302253 1.121847520 1.106320907 1.104614321 1.116101462 1.139070314 1.171002709 1.208706617 1.249013700 1.288867600 1.325078500 1.354873451 1.377130599 1.399269314 1.519891340
//
IT	4487
RD	9
LK	-388795.886353
QD	-101.752540 -> -87.429717
RI	0.0091289169
TR	0.138183	0.034233
MT	6.130270
MM	C_pi: 1.256430, n_recomb: 41062.878540
RS	0	0.000000	2.240438	121.446266	0.002958	0.000215
RS	1	0.006779	2.240438	129.289123	0.003149	0.001281
RS	2	0.014017	2.240438	137.610399	0.003351	0.002207
RS	3	0.021745	2.240438	146.435357	0.003566	0.002758
RS	4	0.029998	0.998752	348.621520	0.008490	0.006310
RS	5	0.038810	0.998752	368.930550	0.008985	0.006609
RS	6	0.048220	1.097228	355.326674	0.008653	0.006406
RS	7	0.058267	1.097228	375.904749	0.009154	0.006976
RS	8	0.068995	1.185829	367.873057	0.008959	0.007184
RS	9	0.080451	1.185829	388.984899	0.009473	0.007971
RS	10	0.092683	1.302526	374.394267	0.009118	0.008009
RS	11	0.105744	1.302526	395.741273	0.009637	0.008606
RS	12	0.119690	1.429093	381.189047	0.009283	0.008367
RS	13	0.134582	1.429093	402.772795	0.009809	0.008792
RS	14	0.150484	1.464500	415.053180	0.010108	0.009083
RS	15	0.167463	1.464500	438.038817	0.010668	0.009643
RS	16	0.185593	1.403921	481.726670	0.011731	0.010724
RS	17	0.204952	1.403921	507.273316	0.012354	0.011506
RS	18	0.225624	1.318051	568.149102	0.013836	0.013110
RS	19	0.247697	1.318051	596.481182	0.014526	0.014057
RS	20	0.271266	1.260047	654.015585	0.015927	0.015657
RS	21	0.296432	1.260047	684.380604	0.016667	0.016616
RS	22	0.323305	1.234403	729.860541	0.017774	0.017889
RS	23	0.351999	1.234403	761.214664	0.018538	0.018767
RS	24	0.382638	1.220043	801.855631	0.019528	0.019850
RS	25	0.415354	1.220043	833.280607	0.020293	0.020678
RS	26	0.450288	1.198096	879.932888	0.021429	0.021886
RS	27	0.487590	1.198096	910.417792	0.022171	0.022731
RS	28	0.527420	1.166704	964.780569	0.023495	0.024162
RS	29	0.569951	1.166704	992.822570	0.024178	0.025011
RS	30	0.615364	1.136881	1045.292375	0.025456	0.026424
RS	31	0.663856	1.136881	1068.914686	0.026031	0.027173
RS	32	0.715634	1.118655	1107.194142	0.026963	0.028214
RS	33	0.770923	1.118655	1124.452724	0.027384	0.028751
RS	34	0.829959	1.115441	1141.294700	0.027794	0.029205
RS	35	0.892998	1.115441	1150.777434	0.028025	0.029472
RS	36	0.960309	1.126663	1144.689757	0.027877	0.029295
RS	37	1.032183	1.126663	1145.725147	0.027902	0.029278
RS	38	1.108929	1.150537	1118.886886	0.027248	0.028536
RS	39	1.190878	1.150537	1111.522883	0.027069	0.028251
RS	40	1.278381	1.184402	1068.623423	0.026024	0.027084
RS	41	1.371817	1.184402	1053.425686	0.025654	0.026575
RS	42	1.471585	1.224848	1000.190770	0.024358	0.025156
RS	43	1.578117	1.224848	977.979077	0.023817	0.024479
RS	44	1.691870	1.268439	919.443221	0.022391	0.022958
RS	45	1.813333	1.268439	891.127718	0.021702	0.022158
RS	46	1.943030	1.311789	831.147670	0.020241	0.020639
RS	47	2.081519	1.311789	797.652329	0.019425	0.019752
RS	48	2.229396	1.351296	739.042405	0.017998	0.018302
RS	49	2.387296	1.351296	701.269223	0.017078	0.017351
RS	50	2.555900	1.383797	645.605002	0.015722	0.016002
RS	51	2.735933	1.383797	604.500711	0.014721	0.015004
RS	52	2.928170	1.407995	552.038743	0.013444	0.013751
RS	53	3.133438	1.407995	508.794014	0.012391	0.012719
RS	54	3.352620	1.432014	457.112547	0.011132	0.011490
RS	55	3.586659	1.432014	413.887782	0.010079	0.010458
RS	56	3.836563	1.432014	370.582015	0.009025	0.009420
RS	57	4.103407	1.432014	327.867797	0.007985	0.008388
RS	58	4.388339	1.566813	264.083995	0.006431	0.006849
RS	59	4.692586	1.566813	231.894905	0.005647	0.006050
RS	60	5.017456	1.566813	200.945225	0.004894	0.005275
RS	61	5.364348	1.566813	171.676290	0.004181	0.004536
RS	62	5.734755	1.566813	144.467881	0.003518	0.003843
RS	63	6.130270	1.566813	516.965682	0.012590	0.014106
PA	4+25*2+4+6 0.138182537 0.034233233 6.130269873 2.240438077 0.998752096 1.097227644 1.185829426 1.302525973 1.429093226 1.464500392 1.403920783 1.318050777 1.260046934 1.234402977 1.220043021 1.198096468 1.166704147 1.136881434 1.118654673 1.115440548 1.126663344 1.150537319 1.184401538 1.224848049 1.268439012 1.311788974 1.351296346 1.383797288 1.407994771 1.432013896 1.566812591
//
IT	4323
RD	10
LK	-388767.688199
QD	-95.929390 -> -82.683893
RI	0.0084285144
TR	0.136214	0.034428
MT	6.203348
MM	C_pi: 1.276073, n_recomb: 41923.058818
RS	0	0.000000	2.401650	115.963762	0.002766	0.000208
RS	1	0.006798	2.401650	123.500392	0.002946	0.001230
RS	2	0.014059	2.401650	131.501748	0.003137	0.002104
RS	3	0.021813	2.401650	139.992971	0.003339	0.002608
RS	4	0.030094	0.995265	358.615232	0.008554	0.006408
RS	5	0.038939	0.995265	379.552086	0.009054	0.006699
RS	6	0.048384	1.099623	363.538692	0.008672	0.006447
RS	7	0.058472	1.099623	384.657158	0.009175	0.007019
RS	8	0.069245	1.192263	375.292912	0.008952	0.007196
RS	9	0.080751	1.192263	396.908507	0.009468	0.007988
RS	10	0.093040	1.317399	379.842201	0.009060	0.007979
RS	11	0.106163	1.317399	401.602092	0.009580	0.008587
RS	12	0.120179	1.457733	383.679008	0.009152	0.008284
RS	13	0.135147	1.457733	405.543332	0.009674	0.008713
RS	14	0.151134	1.500073	416.330311	0.009931	0.008967
RS	15	0.168207	1.500073	439.565549	0.010485	0.009520
RS	16	0.186440	1.435580	484.428229	0.011555	0.010605
RS	17	0.205913	1.435580	510.332433	0.012173	0.011374
RS	18	0.226711	1.342564	574.028345	0.013692	0.013009
RS	19	0.248922	1.342564	602.893376	0.014381	0.013944
RS	20	0.272643	1.280665	662.760043	0.015809	0.015565
RS	21	0.297976	1.280665	693.798967	0.016549	0.016514
RS	22	0.325032	1.254875	740.039440	0.017652	0.017777
RS	23	0.353927	1.254875	772.151689	0.018418	0.018647
RS	24	0.384787	1.241407	812.994031	0.019393	0.019709
RS	25	0.417745	1.241407	845.249279	0.020162	0.020530
RS	26	0.452943	1.218878	893.145264	0.021304	0.021737
RS	27	0.490534	1.218878	924.544755	0.022053	0.022574
RS	28	0.530681	1.184951	981.870728	0.023421	0.024041
RS	29	0.573557	1.184951	1010.884992	0.024113	0.024885
RS	30	0.619347	1.151873	1067.350683	0.025460	0.026361
RS	31	0.668251	1.151873	1091.904711	0.026045	0.027111
RS	32	0.720480	1.130956	1133.855982	0.027046	0.028218
RS	33	0.776259	1.130956	1151.877431	0.027476	0.028763
RS	34	0.835831	1.126165	1171.037245	0.027933	0.029263
RS	35	0.899452	1.126165	1181.023491	0.028171	0.029541
RS	36	0.967398	1.136980	1175.535471	0.028040	0.029384
RS	37	1.039964	1.136980	1176.795926	0.028070	0.029379
RS	38	1.117463	1.161557	1148.944528	0.027406	0.028631
RS	39	1.200230	1.161557	1141.576575	0.027230	0.028359
RS	40	1.288625	1.197105	1096.490240	0.026155	0.027166
RS	41	1.383029	1.197105	1081.146746	0.025789	0.026672
RS	42	1.483851	1.240026	1025.118074	0.024452	0.025218
RS	43	1.591527	1.240026	1002.706370	0.023918	0.024556
RS	44	1.706523	1.286638	941.282707	0.022453	0.022998
RS	45	1.829337	1.286638	912.773840	0.021773	0.022216
RS	46	1.960500	1.333239	850.190201	0.020280	0.020666
RS	47	2.100581	1.333239	816.528154	0.019477	0.019797
RS	48	2.250184	1.375824	755.832888	0.018029	0.018327
RS	49	2.409959	1.375824	717.893603	0.017124	0.017395
RS	50	2.580595	1.410842	660.714870	0.015760	0.016037
RS	51	2.762832	1.410842	619.383648	0.014774	0.015055
RS	52	2.957458	1.436821	565.841554	0.013497	0.013801
RS	53	3.165315	1.436821	522.241299	0.012457	0.012783
RS	54	3.387303	1.462546	469.507609	0.011199	0.011553
RS	55	3.624383	1.462546	425.797852	0.010157	0.010531
RS	56	3.877580	1.462546	381.886501	0.009109	0.009500
RS	57	4.147991	1.462546	338.459311	0.008073	0.008472
RS	58	4.436785	1.611165	271.409156	0.006474	0.006882
RS	59	4.745212	1.611165	239.066140	0.005702	0.006097
RS	60	5.074608	1.611165	207.834458	0.004958	0.005332
RS	61	5.426397	1.611165	178.170245	0.004250	0.004599
RS	62	5.802102	1.611165	150.472365	0.003589	0.003908
RS	63	6.203348	1.611165	547.201422	0.013053	0.014563
PA	4+25*2+4+6 0.136214023 0.034427861 6.203348385 2.401650325 0.995264813 1.099623372 1.192263088 1.317399282 1.457732986 1.500073231 1.435580015 1.342563676 1.280664662 1.254875394 1.241407061 1.218877965 1.184951145 1.151873412 1.130956315 1.126164649 1.136980403 1.161557428 1.197104835 1.240026420 1.286638008 1.333238953 1.375824109 1.410841735 1.436821324 1.462546289 1.611164948
//
IT	4356
RD	11
LK	-388741.595517
QD	-90.657935 -> -78.379113
RI	0.0078016789
TR	0.134382	0.034626
MT	6.271358
MM	C_pi: 1.294809, n_recomb: 42764.964849
RS	0	0.000000	2.568219	110.877337	0.002593	0.000200
RS	1	0.006817	2.568219	118.125160	0.002762	0.001183
RS	2	0.014098	2.568219	125.824261	0.002942	0.002010
RS	3	0.021875	2.568219	133.999577	0.003133	0.002470
RS	4	0.030183	0.993111	367.959025	0.008604	0.006496
RS	5	0.039057	0.993111	389.488176	0.009108	0.006779
RS	6	0.048536	1.102538	371.316181	0.008683	0.006483
RS	7	0.058661	1.102538	392.949822	0.009189	0.007056
RS	8	0.069476	1.198114	382.587668	0.008946	0.007210
RS	9	0.081029	1.198114	404.696286	0.009463	0.008005
RS	10	0.093369	1.330586	385.417201	0.009012	0.007955
RS	11	0.106550	1.330586	407.589868	0.009531	0.008572
RS	12	0.120629	1.483970	386.447429	0.009037	0.008211
RS	13	0.135669	1.483970	408.596417	0.009554	0.008644
RS	14	0.151733	1.533205	417.928232	0.009773	0.008863
RS	15	0.168893	1.533205	441.415302	0.010322	0.009410
RS	16	0.187222	1.465040	487.395716	0.011397	0.010499
RS	17	0.206801	1.465040	513.654080	0.012011	0.011255
RS	18	0.227714	1.365185	580.065838	0.013564	0.012919
RS	19	0.250053	1.365185	609.453844	0.014251	0.013843
RS	20	0.273914	1.299747	671.497752	0.015702	0.015483
RS	21	0.299402	1.299747	703.192859	0.016443	0.016422
RS	22	0.326628	1.274198	749.967217	0.017537	0.017672
RS	23	0.355709	1.274198	782.811206	0.018305	0.018535
RS	24	0.386773	1.262014	823.582024	0.019258	0.019571
RS	25	0.419954	1.262014	856.634419	0.020031	0.020385
RS	26	0.455397	1.239241	905.495025	0.021174	0.021586
RS	27	0.493256	1.239241	937.775441	0.021929	0.022417
RS	28	0.533696	1.203009	997.829946	0.023333	0.023913
RS	29	0.576892	1.203009	1027.791892	0.024034	0.024752
RS	30	0.623033	1.166793	1088.123727	0.025444	0.026285
RS	31	0.672319	1.166793	1113.601911	0.026040	0.027037
RS	32	0.724965	1.143212	1159.224729	0.027107	0.028207
RS	33	0.781199	1.143212	1178.019977	0.027546	0.028758
RS	34	0.841266	1.136794	1199.605524	0.028051	0.029307
RS	35	0.905428	1.136794	1210.120166	0.028297	0.029594
RS	36	0.973964	1.147093	1205.402171	0.028187	0.029461
RS	37	1.047171	1.147093	1206.919497	0.028222	0.029467
RS	38	1.125369	1.172205	1178.256101	0.027552	0.028717
RS	39	1.208897	1.172205	1170.915324	0.027380	0.028458
RS	40	1.298119	1.209226	1123.837313	0.026279	0.027244
RS	41	1.393423	1.209226	1108.372631	0.025918	0.026764
RS	42	1.495223	1.254390	1049.719488	0.024546	0.025279
RS	43	1.603962	1.254390	1027.121905	0.024018	0.024632
RS	44	1.720114	1.303788	962.942451	0.022517	0.023042
RS	45	1.844183	1.303788	934.242370	0.021846	0.022276
RS	46	1.976710	1.353419	869.149678	0.020324	0.020698
RS	47	2.118270	1.353419	835.311578	0.019533	0.019846
RS	48	2.269480	1.398883	772.592868	0.018066	0.018358
RS	49	2.430997	1.398883	734.469038	0.017175	0.017442
RS	50	2.603524	1.436244	675.812580	0.015803	0.016076
RS	51	2.787811	1.436244	634.230741	0.014831	0.015109
RS	52	2.984661	1.463859	579.627507	0.013554	0.013855
RS	53	3.194929	1.463859	535.647290	0.012525	0.012849
RS	54	3.419529	1.491128	481.877147	0.011268	0.011618
RS	55	3.659440	1.491128	437.658924	0.010234	0.010605
RS	56	3.915705	1.491128	393.124872	0.009193	0.009580
RS	57	4.189438	1.491128	348.973654	0.008160	0.008555
RS	58	4.481830	1.653204	278.660223	0.006516	0.006916
RS	59	4.794154	1.653204	246.149376	0.005756	0.006143
RS	60	5.127767	1.653204	214.630494	0.005019	0.005387
RS	61	5.484121	1.653204	184.573120	0.004316	0.004659
RS	62	5.864766	1.653204	156.393591	0.003657	0.003972
RS	63	6.271358	1.653204	577.291685	0.013499	0.015006
PA	4+25*2+4+6 0.134382314 0.034626336 6.271358422 2.568219100 0.993110698 1.102537661 1.198114248 1.330586140 1.483970278 1.533205494 1.465039787 1.365185227 1.299746831 1.274197997 1.262013990 1.239241109 1.203009463 1.166793403 1.143212038 1.136793970 1.147093211 1.172204542 1.209225713 1.254390053 1.303788257 1.353419181 1.398883401 1.436244464 1.463859287 1.491127686 1.653204220
//
IT	4209
RD	12
LK	-388717.395270
QD	-85.857748 -> -74.451466
RI	0.0072410090
TR	0.132670	0.034826
MT	6.334994
MM	C_pi: 1.312742, n_recomb: 43588.785389
RS	0	0.000000	2.739134	106.186148	0.002436	0.000194
RS	1	0.006833	2.739134	113.163914	0.002596	0.001140
RS	2	0.014134	2.739134	120.579961	0.002766	0.001923
RS	3	0.021933	2.739134	128.458963	0.002947	0.002345
RS	4	0.030265	0.992203	376.653260	0.008641	0.006575
RS	5	0.039167	0.992203	398.739456	0.009148	0.006848
RS	6	0.048677	1.106047	378.635697	0.008687	0.006514
RS	7	0.058836	1.106047	400.758465	0.009194	0.007087
RS	8	0.069690	1.203602	389.710734	0.008941	0.007224
RS	9	0.081286	1.203602	412.299938	0.009459	0.008021
RS	10	0.093674	1.342408	391.056689	0.008971	0.007937
RS	11	0.106908	1.342408	413.639938	0.009490	0.008562
RS	12	0.121047	1.508100	389.432329	0.008934	0.008146
RS	13	0.136152	1.508100	411.868624	0.009449	0.008583
RS	14	0.152290	1.564133	419.789057	0.009631	0.008769
RS	15	0.169530	1.564133	443.529564	0.010175	0.009311
RS	16	0.187948	1.492490	490.587487	0.011255	0.010402
RS	17	0.207625	1.492490	517.197075	0.011865	0.011149
RS	18	0.228646	1.386068	586.243505	0.013449	0.012839
RS	19	0.251104	1.386068	616.145959	0.014135	0.013753
RS	20	0.275096	1.317398	680.241154	0.015606	0.015408
RS	21	0.300728	1.317398	712.577050	0.016348	0.016340
RS	22	0.328111	1.292426	759.689018	0.017429	0.017573
RS	23	0.357366	1.292426	793.241215	0.018198	0.018429
RS	24	0.388619	1.281879	833.697019	0.019126	0.019436
RS	25	0.422009	1.281879	867.516154	0.019902	0.020244
RS	26	0.457680	1.259177	917.085013	0.021039	0.021435
RS	27	0.495788	1.259177	950.214318	0.021800	0.022259
RS	28	0.536501	1.220859	1012.773155	0.023235	0.023778
RS	29	0.579996	1.220859	1043.657946	0.023943	0.024614
RS	30	0.626463	1.181620	1107.721231	0.025413	0.026200
RS	31	0.676105	1.181620	1134.113858	0.026018	0.026953
RS	32	0.729140	1.155409	1183.388674	0.027149	0.028184
RS	33	0.785798	1.155409	1202.965377	0.027598	0.028741
RS	34	0.846328	1.147335	1227.057468	0.028151	0.029339
RS	35	0.910995	1.147335	1238.122016	0.028405	0.029635
RS	36	0.980080	1.157032	1234.319096	0.028317	0.029527
RS	37	1.053887	1.157032	1236.122283	0.028359	0.029543
RS	38	1.132737	1.182538	1206.824172	0.027687	0.028796
RS	39	1.216975	1.182538	1199.540021	0.027519	0.028548
RS	40	1.306969	1.220855	1150.647084	0.026398	0.027319
RS	41	1.403113	1.220855	1135.085479	0.026041	0.026851
RS	42	1.505827	1.268061	1073.961883	0.024638	0.025340
RS	43	1.615560	1.268061	1051.193991	0.024116	0.024707
RS	44	1.732791	1.320039	984.381253	0.022583	0.023088
RS	45	1.858034	1.320039	955.495247	0.021921	0.022337
RS	46	1.991834	1.372502	887.982687	0.020372	0.020734
RS	47	2.134778	1.372502	853.963882	0.019591	0.019897
RS	48	2.287489	1.420666	789.281735	0.018107	0.018392
RS	49	2.450637	1.420666	750.960778	0.017228	0.017492
RS	50	2.624932	1.460212	690.864927	0.015850	0.016118
RS	51	2.811138	1.460212	649.015025	0.014889	0.015166
RS	52	3.010068	1.489327	593.372514	0.013613	0.013911
RS	53	3.222592	1.489327	548.993802	0.012595	0.012916
RS	54	3.449639	1.517989	494.205688	0.011338	0.011684
RS	55	3.692200	1.517989	449.460691	0.010311	0.010679
RS	56	3.951337	1.517989	404.290986	0.009275	0.009659
RS	57	4.228182	1.517989	359.407893	0.008245	0.008637
RS	58	4.523944	1.693161	285.837889	0.006558	0.006950
RS	59	4.839918	1.693161	253.147775	0.005808	0.006188
RS	60	5.177483	1.693161	221.337744	0.005078	0.005440
RS	61	5.538115	1.693161	190.889594	0.004379	0.004718
RS	62	5.923391	1.693161	162.235782	0.003722	0.004033
RS	63	6.334994	1.693161	607.228060	0.013931	0.015437
PA	4+25*2+4+6 0.132669745 0.034826302 6.334994490 2.739133511 0.992203372 1.106047440 1.203602207 1.342407639 1.508099853 1.564133498 1.492490002 1.386068378 1.317397812 1.292425545 1.281878588 1.259176849 1.220858834 1.181619563 1.155409232 1.147334978 1.157031777 1.182538423 1.220854658 1.268061136 1.320039356 1.372502492 1.420666246 1.460211640 1.489326638 1.517989148 1.693160756
//
IT	4865
RD	13
LK	-388694.905692
QD	-81.464498 -> -70.849688
RI	0.0067385274
TR	0.131061	0.035026
MT	6.394866
MM	C_pi: 1.329963, n_recomb: 44394.846248
RS	0	0.000000	2.913652	101.869936	0.002295	0.000188
RS	1	0.006849	2.913652	108.596296	0.002446	0.001100
RS	2	0.014167	2.913652	115.748497	0.002607	0.001843
RS	3	0.021987	2.913652	123.350915	0.002778	0.002231
RS	4	0.030342	0.992426	384.719114	0.008666	0.006645
RS	5	0.039269	0.992426	407.328368	0.009175	0.006908
RS	6	0.048808	1.110184	385.489909	0.008683	0.006539
RS	7	0.059000	1.110184	408.075663	0.009192	0.007112
RS	8	0.069890	1.208870	396.636127	0.008934	0.007237
RS	9	0.081526	1.208870	419.692684	0.009454	0.008037
RS	10	0.093959	1.353115	396.715785	0.008936	0.007922
RS	11	0.107243	1.353115	419.706010	0.009454	0.008554
RS	12	0.121438	1.530403	392.578515	0.008843	0.008089
RS	13	0.136604	1.530403	415.303338	0.009355	0.008530
RS	14	0.152809	1.593093	421.860386	0.009502	0.008684
RS	15	0.170125	1.593093	445.855181	0.010043	0.009221
RS	16	0.188626	1.518114	493.966849	0.011127	0.010316
RS	17	0.208394	1.518114	520.925013	0.011734	0.011053
RS	18	0.229517	1.405367	592.541721	0.013347	0.012768
RS	19	0.252086	1.405367	622.951206	0.014032	0.013674
RS	20	0.276200	1.333720	688.999562	0.015520	0.015342
RS	21	0.301967	1.333720	721.962896	0.016262	0.016268
RS	22	0.329498	1.309626	769.236749	0.017327	0.017480
RS	23	0.358915	1.309626	803.476110	0.018098	0.018331
RS	24	0.390346	1.301029	843.401567	0.018998	0.019305
RS	25	0.423931	1.301029	877.959615	0.019776	0.020108
RS	26	0.459815	1.278689	928.002842	0.020903	0.021283
RS	27	0.498158	1.278689	961.950780	0.021668	0.022102
RS	28	0.539126	1.238492	1026.800464	0.023129	0.023641
RS	29	0.582901	1.238492	1058.583478	0.023845	0.024473
RS	30	0.629674	1.196345	1126.239282	0.025369	0.026107
RS	31	0.679650	1.196345	1153.535207	0.025984	0.026862
RS	32	0.733049	1.167542	1206.432926	0.027175	0.028150
RS	33	0.790106	1.167542	1226.796063	0.027634	0.028714
RS	34	0.851070	1.157793	1253.456851	0.028234	0.029359
RS	35	0.916210	1.157793	1265.089693	0.028496	0.029664
RS	36	0.985811	1.166819	1262.325290	0.028434	0.029583
RS	37	1.060180	1.166819	1264.440484	0.028482	0.029610
RS	38	1.139642	1.192609	1234.661482	0.027811	0.028867
RS	39	1.224547	1.192609	1227.461601	0.027649	0.028631
RS	40	1.315266	1.232070	1176.911534	0.026510	0.027389
RS	41	1.412200	1.232070	1161.276815	0.026158	0.026934
RS	42	1.515772	1.281141	1097.826508	0.024729	0.025400
RS	43	1.626438	1.281141	1074.904500	0.024212	0.024780
RS	44	1.744684	1.335517	1005.572020	0.022651	0.023135
RS	45	1.871029	1.335517	976.507387	0.021996	0.022398
RS	46	2.006027	1.390638	906.657055	0.020423	0.020773
RS	47	2.150271	1.390638	872.456437	0.019652	0.019950
RS	48	2.304395	1.441340	805.868584	0.018152	0.018430
RS	49	2.469075	1.441340	767.342458	0.017284	0.017543
RS	50	2.645034	1.482928	705.844605	0.015899	0.016164
RS	51	2.833045	1.482928	663.714412	0.014950	0.015224
RS	52	3.033933	1.513419	607.056908	0.013674	0.013969
RS	53	3.248580	1.513419	562.266100	0.012665	0.012984
RS	54	3.477928	1.543337	506.481195	0.011409	0.011752
RS	55	3.722985	1.543337	461.195316	0.010388	0.010753
RS	56	3.984825	1.543337	415.380396	0.009357	0.009737
RS	57	4.264600	1.543337	369.760189	0.008329	0.008718
RS	58	4.563537	1.731248	292.943023	0.006599	0.006985
RS	59	4.882948	1.731248	260.064305	0.005858	0.006233
RS	60	5.224236	1.731248	227.960256	0.005135	0.005493
RS	61	5.588900	1.731248	197.123967	0.004440	0.004776
RS	62	5.978539	1.731248	168.002867	0.003784	0.004093
RS	63	6.394866	1.731248	637.004956	0.014349	0.015857
PA	4+25*2+4+6 0.131061312 0.035025833 6.394865969 2.913652126 0.992426211 1.110184138 1.208870240 1.353115396 1.530402939 1.593093042 1.518113850 1.405366841 1.333720237 1.309625823 1.301028662 1.278688773 1.238492474 1.196344789 1.167541802 1.157792641 1.166819491 1.192609006 1.232070046 1.281141415 1.335517065 1.390638239 1.441339947 1.482927879 1.513419029 1.543337078 1.731247552
//
IT	4038
RD	14
LK	-388673.968335
QD	-77.425597 -> -67.531761
RI	0.0062881950
TR	0.129546	0.035224
MT	6.451364
MM	C_pi: 1.346530, n_recomb: 45183.368094
RS	0	0.000000	3.090762	97.913690	0.002167	0.000182
RS	1	0.006864	3.090762	104.407291	0.002311	0.001063
RS	2	0.014199	3.090762	111.314947	0.002464	0.001771
RS	3	0.022037	3.090762	118.660712	0.002626	0.002128
RS	4	0.030414	0.993661	392.182016	0.008680	0.006707
RS	5	0.039365	0.993661	415.281631	0.009191	0.006959
RS	6	0.048931	1.114925	391.886332	0.008673	0.006560
RS	7	0.059153	1.114925	414.909369	0.009183	0.007131
RS	8	0.070077	1.214001	403.349161	0.008927	0.007251
RS	9	0.081751	1.214001	426.859350	0.009447	0.008051
RS	10	0.094226	1.362897	402.359677	0.008905	0.007910
RS	11	0.107557	1.362897	425.752041	0.009423	0.008549
RS	12	0.121803	1.551109	395.839549	0.008761	0.008037
RS	13	0.137027	1.551109	418.852715	0.009270	0.008482
RS	14	0.153297	1.620270	424.099437	0.009386	0.008607
RS	15	0.170682	1.620270	448.348559	0.009923	0.009140
RS	16	0.189261	1.542072	497.497154	0.011011	0.010237
RS	17	0.209116	1.542072	524.801018	0.011615	0.010967
RS	18	0.230333	1.423198	598.943503	0.013256	0.012705
RS	19	0.253006	1.423198	629.853258	0.013940	0.013603
RS	20	0.277236	1.348810	697.768007	0.015443	0.015284
RS	21	0.303129	1.348810	731.346540	0.016186	0.016203
RS	22	0.330799	1.325845	778.634400	0.017233	0.017394
RS	23	0.360368	1.325845	813.541672	0.018005	0.018240
RS	24	0.391967	1.319481	852.741297	0.018873	0.019178
RS	25	0.425735	1.319481	888.012295	0.019654	0.019977
RS	26	0.461820	1.297765	938.321011	0.020767	0.021133
RS	27	0.500382	1.297765	973.058626	0.021536	0.021947
RS	28	0.541591	1.255883	1040.000562	0.023017	0.023501
RS	29	0.585629	1.255883	1072.657061	0.023740	0.024330
RS	30	0.632689	1.210937	1143.768510	0.025314	0.026008
RS	31	0.682980	1.210937	1171.954772	0.025938	0.026764
RS	32	0.736722	1.179588	1228.428603	0.027188	0.028108
RS	33	0.794153	1.179588	1249.580334	0.027656	0.028677
RS	34	0.855526	1.168156	1278.852943	0.028304	0.029369
RS	35	0.921112	1.168156	1291.069359	0.028574	0.029683
RS	36	0.991199	1.176461	1289.447059	0.028538	0.029631
RS	37	1.066096	1.176461	1291.897693	0.028592	0.029667
RS	38	1.146135	1.202438	1261.776142	0.027926	0.028932
RS	39	1.231668	1.202438	1254.686120	0.027769	0.028707
RS	40	1.323071	1.242911	1202.625947	0.026617	0.027456
RS	41	1.420748	1.242911	1186.940593	0.026269	0.027013
RS	42	1.525129	1.293694	1121.293061	0.024817	0.025459
RS	43	1.636675	1.293694	1098.233347	0.024306	0.024852
RS	44	1.755877	1.350306	1026.485982	0.022718	0.023183
RS	45	1.883261	1.350306	997.251684	0.022071	0.022459
RS	46	2.019388	1.407925	925.143786	0.020475	0.020813
RS	47	2.164859	1.407925	890.762769	0.019714	0.020004
RS	48	2.320314	1.461016	822.326037	0.018200	0.018470
RS	49	2.486440	1.461016	783.589989	0.017342	0.017597
RS	50	2.663969	1.504513	720.728805	0.015951	0.016211
RS	51	2.853682	1.504513	678.309653	0.015012	0.015283
RS	52	3.056417	1.536269	620.661411	0.013737	0.014028
RS	53	3.273068	1.536269	575.448760	0.012736	0.013052
RS	54	3.504589	1.567315	518.690046	0.011480	0.011820
RS	55	3.752001	1.567315	472.852704	0.010465	0.010827
RS	56	4.016395	1.567315	426.385940	0.009437	0.009815
RS	57	4.298937	1.567315	380.025740	0.008411	0.008797
RS	58	4.600872	1.767613	299.973684	0.006639	0.007019
RS	59	4.923531	1.767613	266.898985	0.005907	0.006278
RS	60	5.268336	1.767613	234.499204	0.005190	0.005544
RS	61	5.636809	1.767613	203.277896	0.004499	0.004831
RS	62	6.030573	1.767613	173.696469	0.003844	0.004150
RS	63	6.451364	1.767613	666.611188	0.014753	0.016265
PA	4+25*2+4+6 0.129546412 0.035223914 6.451363579 3.090762104 0.993661330 1.114925239 1.214001081 1.362896866 1.551108951 1.620270136 1.542071816 1.423197690 1.348810471 1.325844773 1.319481209 1.297764671 1.255883262 1.210936627 1.179587711 1.168156259 1.176461328 1.202438077 1.242910537 1.293694103 1.350306032 1.407924801 1.461015526 1.504513275 1.536269494 1.567314838 1.767613189
//
IT	4672
RD	15
LK	-388654.447550
QD	-73.698641 -> -64.463830
RI	0.0058837006
TR	0.128115	0.035420
MT	6.504881
MM	C_pi: 1.362504, n_recomb: 45954.706841
RS	0	0.000000	3.269688	94.292316	0.002052	0.000177
RS	1	0.006878	3.269688	100.571016	0.002188	0.001028
RS	2	0.014228	3.269688	107.252677	0.002334	0.001704
RS	3	0.022084	3.269688	114.361015	0.002489	0.002034
RS	4	0.030481	0.995756	399.090617	0.008684	0.006761
RS	5	0.039455	0.995756	422.650376	0.009197	0.007002
RS	6	0.049046	1.120219	397.846529	0.008657	0.006577
RS	7	0.059297	1.120219	421.282311	0.009167	0.007146
RS	8	0.070253	1.219063	409.839921	0.008918	0.007263
RS	9	0.081962	1.219063	433.789791	0.009440	0.008063
RS	10	0.094477	1.371907	407.962740	0.008877	0.007902
RS	11	0.107852	1.371907	431.751590	0.009395	0.008546
RS	12	0.122147	1.570416	399.179749	0.008686	0.007991
RS	13	0.137426	1.570416	422.480070	0.009193	0.008439
RS	14	0.153755	1.645864	426.464494	0.009280	0.008537
RS	15	0.171207	1.645864	450.967064	0.009813	0.009066
RS	16	0.189860	1.564529	501.144141	0.010905	0.010166
RS	17	0.209795	1.564529	528.790538	0.011507	0.010888
RS	18	0.231102	1.439697	605.425712	0.013174	0.012650
RS	19	0.253874	1.439697	636.829327	0.013858	0.013541
RS	20	0.278212	1.362765	706.542874	0.015375	0.015232
RS	21	0.304224	1.362765	740.725472	0.016119	0.016146
RS	22	0.332025	1.341146	787.896429	0.017145	0.017313
RS	23	0.361738	1.341146	823.453984	0.017919	0.018155
RS	24	0.393494	1.337271	861.751788	0.018752	0.019055
RS	25	0.427435	1.337271	897.711625	0.019535	0.019850
RS	26	0.463710	1.316415	948.097729	0.020631	0.020986
RS	27	0.502479	1.316415	983.597568	0.021404	0.021796
RS	28	0.543916	1.273027	1052.447208	0.022902	0.023360
RS	29	0.588202	1.273027	1085.952872	0.023631	0.024187
RS	30	0.635533	1.225388	1160.384515	0.025251	0.025905
RS	31	0.686121	1.225388	1189.447201	0.025883	0.026662
RS	32	0.740187	1.191536	1249.448277	0.027189	0.028059
RS	33	0.797972	1.191536	1271.388557	0.027666	0.028634
RS	34	0.859731	1.178424	1303.299353	0.028361	0.029372
RS	35	0.925737	1.178424	1316.112031	0.028639	0.029694
RS	36	0.996283	1.185964	1315.722848	0.028631	0.029671
RS	37	1.071682	1.185964	1318.529648	0.028692	0.029717
RS	38	1.152265	1.212048	1288.188641	0.028032	0.028991
RS	39	1.238391	1.212048	1281.231849	0.027880	0.028777
RS	40	1.330441	1.253420	1227.791157	0.026717	0.027519
RS	41	1.428821	1.253420	1212.076617	0.026375	0.027087
RS	42	1.533967	1.305780	1144.352918	0.024902	0.025516
RS	43	1.646345	1.305780	1121.171707	0.024397	0.024921
RS	44	1.766452	1.364483	1047.108426	0.022786	0.023232
RS	45	1.894819	1.364483	1017.714093	0.022146	0.022519
RS	46	2.032015	1.424457	943.422513	0.020529	0.020855
RS	47	2.178647	1.424457	908.864391	0.019777	0.020058
RS	48	2.335364	1.479803	838.632990	0.018249	0.018512
RS	49	2.502858	1.479803	799.684990	0.017402	0.017650
RS	50	2.681873	1.525092	735.497582	0.016005	0.016260
RS	51	2.873199	1.525092	692.784188	0.015075	0.015343
RS	52	3.077685	1.558012	634.170608	0.013800	0.014088
RS	53	3.296234	1.558012	588.529725	0.012807	0.013120
RS	54	3.529813	1.590066	530.821738	0.011551	0.011888
RS	55	3.779458	1.590066	484.425376	0.010541	0.010901
RS	56	4.046272	1.590066	437.302645	0.009516	0.009892
RS	57	4.331436	1.590066	390.201564	0.008491	0.008875
RS	58	4.636214	1.802409	306.929507	0.006679	0.007054
RS	59	4.961952	1.802409	273.653003	0.005955	0.006321
RS	60	5.310093	1.802409	240.956636	0.005243	0.005594
RS	61	5.682179	1.802409	209.353718	0.004556	0.004885
RS	62	6.079855	1.802409	179.318780	0.003902	0.004206
RS	63	6.504881	1.802409	696.039506	0.015146	0.016663
PA	4+25*2+4+6 0.128115135 0.035419555 6.504881098 3.269687606 0.995756065 1.120218756 1.219062815 1.371906801 1.570416158 1.645864222 1.564528769 1.439697308 1.362764534 1.341146201 1.337270579 1.316414741 1.273027491 1.225387707 1.191535725 1.178424372 1.185964337 1.212047710 1.253420282 1.305780043 1.364482896 1.424457151 1.479802531 1.525091760 1.558011590 1.590065787 1.802409024
//
IT	4090
RD	16
LK	-388636.221581
QD	-70.247822 -> -61.617297
RI	0.0055200865
TR	0.126759	0.035612
MT	6.555741
MM	C_pi: 1.377934, n_recomb: 46709.132444
RS	0	0.000000	3.449467	90.985985	0.001948	0.000172
RS	1	0.006891	3.449467	97.067047	0.002078	0.000997
RS	2	0.014256	3.449467	103.540698	0.002217	0.001643
RS	3	0.022129	3.449467	110.430314	0.002364	0.001949
RS	4	0.030544	0.998594	405.483814	0.008681	0.006809
RS	5	0.039540	0.998594	429.475456	0.009195	0.007039
RS	6	0.049155	1.125998	403.397656	0.008636	0.006589
RS	7	0.059433	1.125998	427.223042	0.009146	0.007156
RS	8	0.070419	1.224104	416.101602	0.008908	0.007275
RS	9	0.082162	1.224104	440.477051	0.009430	0.008075
RS	10	0.094714	1.380272	413.503483	0.008853	0.007895
RS	11	0.108131	1.380272	437.682447	0.009370	0.008543
RS	12	0.122472	1.588495	402.568738	0.008619	0.007949
RS	13	0.137802	1.588495	426.154114	0.009124	0.008400
RS	14	0.154188	1.670046	428.920948	0.009183	0.008472
RS	15	0.171703	1.670046	453.675268	0.009713	0.008999
RS	16	0.190425	1.585623	504.880000	0.010809	0.010101
RS	17	0.210437	1.585623	532.865500	0.011408	0.010817
RS	18	0.231828	1.454989	611.965523	0.013102	0.012601
RS	19	0.254693	1.454989	643.856705	0.013784	0.013486
RS	20	0.279134	1.375674	715.315301	0.015314	0.015186
RS	21	0.305259	1.375674	750.091551	0.016059	0.016096
RS	22	0.333183	1.355589	797.031348	0.017064	0.017238
RS	23	0.363032	1.355589	833.222821	0.017839	0.018077
RS	24	0.394938	1.354420	870.466055	0.018636	0.018937
RS	25	0.429043	1.354420	907.092239	0.019420	0.019729
RS	26	0.465497	1.334648	957.380800	0.020497	0.020841
RS	27	0.504463	1.334648	993.616701	0.021272	0.021647
RS	28	0.546115	1.289922	1064.202356	0.022784	0.023219
RS	29	0.590636	1.289922	1098.533238	0.023519	0.024043
RS	30	0.638225	1.239687	1176.155087	0.025180	0.025798
RS	31	0.689093	1.239687	1206.079371	0.025821	0.026557
RS	32	0.743467	1.203377	1269.551935	0.027180	0.028004
RS	33	0.801587	1.203377	1292.278791	0.027667	0.028584
RS	34	0.863712	1.188588	1326.848036	0.028407	0.029368
RS	35	0.930118	1.188588	1340.266957	0.028694	0.029697
RS	36	1.001099	1.195331	1341.185356	0.028714	0.029704
RS	37	1.076972	1.195331	1344.366475	0.028782	0.029759
RS	38	1.158073	1.221456	1313.913296	0.028130	0.029045
RS	39	1.244762	1.221456	1307.111149	0.027984	0.028841
RS	40	1.337424	1.263630	1252.409896	0.026813	0.027578
RS	41	1.436472	1.263630	1236.686229	0.026476	0.027157
RS	42	1.542345	1.317447	1166.996811	0.024984	0.025572
RS	43	1.655512	1.317447	1143.709956	0.024486	0.024987
RS	44	1.776478	1.378114	1067.421317	0.022853	0.023280
RS	45	1.905779	1.378114	1037.877427	0.022220	0.022579
RS	46	2.043990	1.440315	961.472997	0.020584	0.020897
RS	47	2.191724	1.440315	926.742702	0.019841	0.020113
RS	48	2.349639	1.497793	854.768765	0.018300	0.018555
RS	49	2.518434	1.497793	815.609172	0.017461	0.017705
RS	50	2.698861	1.544765	750.132805	0.016060	0.016310
RS	51	2.891720	1.544765	707.122614	0.015139	0.015402
RS	52	3.097868	1.578754	647.570704	0.013864	0.014149
RS	53	3.318221	1.578754	601.497811	0.012878	0.013188
RS	54	3.553758	1.611711	542.865043	0.011622	0.011956
RS	55	3.805525	1.611711	495.904812	0.010617	0.010974
RS	56	4.074640	1.611711	448.124277	0.009594	0.009967
RS	57	4.362299	1.611711	400.283303	0.008570	0.008952
RS	58	4.669779	1.835765	313.808872	0.006718	0.007089
RS	59	4.998447	1.835765	280.326170	0.006002	0.006364
RS	60	5.349762	1.835765	247.333221	0.005295	0.005643
RS	61	5.725285	1.835765	215.352484	0.004611	0.004938
RS	62	6.126683	1.835765	184.870851	0.003958	0.004260
RS	63	6.555741	1.835765	725.279951	0.015528	0.017050
PA	4+25*2+4+6 0.126759248 0.035612009 6.555740805 3.449466853 0.998594500 1.125997854 1.224104382 1.380272405 1.588495227 1.670045764 1.585622638 1.454989121 1.375674444 1.355589497 1.354419815 1.334647992 1.289921655 1.239687243 1.203376925 1.188588318 1.195331476 1.221455570 1.263629807 1.317447155 1.378113723 1.440314551 1.497793142 1.544765254 1.578753855 1.611710951 1.835764603
//
IT	4218
RD	17
LK	-388619.184120
QD	-67.043431 -> -58.968468
RI	0.0051931388
TR	0.125472	0.035801
MT	6.604232
MM	C_pi: 1.392863, n_recomb: 47446.966390
RS	0	0.000000	3.628909	87.980249	0.001854	0.000167
RS	1	0.006903	3.628909	93.880575	0.001979	0.000967
RS	2	0.014282	3.628909	100.163876	0.002111	0.001587
RS	3	0.022171	3.628909	106.853198	0.002252	0.001872
RS	4	0.030605	1.002078	411.398533	0.008671	0.006851
RS	5	0.039620	1.002078	435.795669	0.009185	0.007069
RS	6	0.049258	1.132240	408.552805	0.008611	0.006598
RS	7	0.059561	1.132240	432.745368	0.009121	0.007163
RS	8	0.070576	1.229123	422.144405	0.008897	0.007286
RS	9	0.082351	1.229123	446.931986	0.009420	0.008084
RS	10	0.094938	1.388116	418.960207	0.008830	0.007890
RS	11	0.108395	1.388116	443.522137	0.009348	0.008542
RS	12	0.122780	1.605516	405.976502	0.008556	0.007911
RS	13	0.138158	1.605516	429.843843	0.009059	0.008364
RS	14	0.154598	1.692966	431.440517	0.009093	0.008413
RS	15	0.172173	1.692966	456.444230	0.009620	0.008936
RS	16	0.190961	1.605502	508.674193	0.010721	0.010042
RS	17	0.211046	1.605502	536.994846	0.011318	0.010751
RS	18	0.232517	1.469186	618.543717	0.013037	0.012557
RS	19	0.255471	1.469186	650.916289	0.013719	0.013437
RS	20	0.280009	1.387634	724.073264	0.015261	0.015146
RS	21	0.306240	1.387634	759.433277	0.016006	0.016052
RS	22	0.334283	1.369231	806.046993	0.016988	0.017169
RS	23	0.364261	1.369231	842.857192	0.017764	0.018004
RS	24	0.396309	1.370957	878.910761	0.018524	0.018824
RS	25	0.430569	1.370957	916.182294	0.019310	0.019612
RS	26	0.467194	1.352473	966.215468	0.020364	0.020698
RS	27	0.506347	1.352473	1003.162598	0.021143	0.021501
RS	28	0.548202	1.306563	1075.324121	0.022664	0.023078
RS	29	0.592948	1.306563	1110.456801	0.023404	0.023900
RS	30	0.640781	1.253828	1191.142745	0.025105	0.025689
RS	31	0.691917	1.253828	1221.913171	0.025753	0.026449
RS	32	0.746583	1.215103	1288.798373	0.027163	0.027944
RS	33	0.805022	1.215103	1312.308153	0.027658	0.028530
RS	34	0.867495	1.198645	1349.545791	0.028443	0.029357
RS	35	0.934281	1.198645	1363.578716	0.028739	0.029695
RS	36	1.005676	1.204568	1365.866727	0.028787	0.029731
RS	37	1.082001	1.204568	1369.438059	0.028862	0.029796
RS	38	1.163593	1.230675	1338.969752	0.028220	0.029094
RS	39	1.250819	1.230675	1332.341610	0.028081	0.028900
RS	40	1.344065	1.273567	1276.487271	0.026903	0.027635
RS	41	1.443748	1.273567	1260.773253	0.026572	0.027224
RS	42	1.550312	1.328738	1189.220036	0.025064	0.025626
RS	43	1.664232	1.328738	1165.842903	0.024571	0.025052
RS	44	1.786016	1.391253	1087.414359	0.022919	0.023328
RS	45	1.916206	1.391253	1057.731606	0.022293	0.022638
RS	46	2.055384	1.455564	979.281265	0.020639	0.020941
RS	47	2.204169	1.455564	944.384708	0.019904	0.020167
RS	48	2.363225	1.515067	870.717380	0.018351	0.018598
RS	49	2.533260	1.515067	831.348297	0.017522	0.017759
RS	50	2.715032	1.563624	764.619433	0.016115	0.016360
RS	51	2.909352	1.563624	721.312055	0.015202	0.015462
RS	52	3.117086	1.598596	660.848478	0.013928	0.014209
RS	53	3.339160	1.598596	614.342220	0.012948	0.013256
RS	54	3.576563	1.632356	554.811117	0.011693	0.012024
RS	55	3.830354	1.632356	507.284209	0.010692	0.011046
RS	56	4.101664	1.632356	458.845749	0.009671	0.010042
RS	57	4.391703	1.632356	410.267263	0.008647	0.009027
RS	58	4.701763	1.867800	320.609642	0.006757	0.007123
RS	59	5.033226	1.867800	286.917654	0.006047	0.006406
RS	60	5.387569	1.867800	253.628951	0.005346	0.005690
RS	61	5.766373	1.867800	221.274589	0.004664	0.004989
RS	62	6.171326	1.867800	190.353160	0.004012	0.004313
RS	63	6.604232	1.867800	754.321781	0.015898	0.017428
PA	4+25*2+4+6 0.125471530 0.035800687 6.604231639 3.628909193 1.002077661 1.132240058 1.229123021 1.388115760 1.605515966 1.692966018 1.605501594 1.469185511 1.387634138 1.369231026 1.370957297 1.352472556 1.306563329 1.253828230 1.215103405 1.198644962 1.204567549 1.230675304 1.273567291 1.328737619 1.391253154 1.455564158 1.515067223 1.563623725 1.598596382 1.632355802 1.867799525
//
IT	4902
RD	18
LK	-388603.239714
QD	-64.060005 -> -56.497016
RI	0.0048985526
TR	0.124247	0.035985
MT	6.650537
MM	C_pi: 1.407320, n_recomb: 48168.488643
RS	0	0.000000	3.807270	85.249254	0.001770	0.000163
RS	1	0.006915	3.807270	90.984536	0.001889	0.000940
RS	2	0.014307	3.807270	97.093915	0.002016	0.001536
RS	3	0.022211	3.807270	103.600116	0.002151	0.001802
RS	4	0.030662	1.006076	416.886475	0.008655	0.006887
RS	5	0.039697	1.006076	441.665239	0.009169	0.007094
RS	6	0.049356	1.138893	413.335106	0.008581	0.006603
RS	7	0.059683	1.138893	437.873541	0.009090	0.007165
RS	8	0.070725	1.234129	427.971313	0.008885	0.007296
RS	9	0.082530	1.234129	453.157793	0.009408	0.008093
RS	10	0.095151	1.395502	424.324410	0.008809	0.007886
RS	11	0.108645	1.395502	449.261898	0.009327	0.008542
RS	12	0.123072	1.621582	409.386788	0.008499	0.007876
RS	13	0.138497	1.621582	433.532523	0.009000	0.008332
RS	14	0.154988	1.714734	434.003131	0.009010	0.008358
RS	15	0.172619	1.714734	459.253404	0.009534	0.008878
RS	16	0.191470	1.624273	512.504980	0.010640	0.009988
RS	17	0.211624	1.624273	541.156454	0.011235	0.010691
RS	18	0.233172	1.482386	625.139794	0.012978	0.012519
RS	19	0.256209	1.482386	657.987400	0.013660	0.013393
RS	20	0.280840	1.398707	732.811775	0.015214	0.015111
RS	21	0.307173	1.398707	768.746115	0.015960	0.016014
RS	22	0.335328	1.382119	814.945520	0.016919	0.017104
RS	23	0.365429	1.382119	852.360005	0.017695	0.017937
RS	24	0.397612	1.386911	887.100920	0.018417	0.018715
RS	25	0.432020	1.386911	924.997840	0.019203	0.019501
RS	26	0.468807	1.369892	974.636730	0.020234	0.020559
RS	27	0.508138	1.369892	1012.271262	0.021015	0.021359
RS	28	0.550188	1.322944	1085.860763	0.022543	0.022938
RS	29	0.595147	1.322944	1121.772173	0.023289	0.023759
RS	30	0.643213	1.267797	1205.401195	0.025025	0.025579
RS	31	0.694604	1.267797	1237.001624	0.025681	0.026340
RS	32	0.749548	1.226701	1307.238112	0.027139	0.027880
RS	33	0.808291	1.226701	1331.525524	0.027643	0.028471
RS	34	0.871095	1.208582	1371.434478	0.028472	0.029342
RS	35	0.938243	1.208582	1386.086935	0.028776	0.029687
RS	36	1.010034	1.213666	1389.796657	0.028853	0.029754
RS	37	1.086788	1.213666	1393.771742	0.028935	0.029826
RS	38	1.168850	1.239710	1363.373432	0.028304	0.029139
RS	39	1.256587	1.239710	1356.936704	0.028171	0.028954
RS	40	1.350389	1.283245	1300.028297	0.026989	0.027688
RS	41	1.450678	1.283245	1284.341248	0.026664	0.027287
RS	42	1.557902	1.339675	1211.018606	0.025141	0.025678
RS	43	1.672540	1.339675	1187.565827	0.024654	0.025115
RS	44	1.795104	1.403935	1107.078151	0.022983	0.023375
RS	45	1.926144	1.403935	1077.267177	0.022365	0.022696
RS	46	2.066244	1.470251	996.834073	0.020695	0.020984
RS	47	2.216031	1.470251	961.777876	0.019967	0.020221
RS	48	2.376176	1.531679	886.464329	0.018403	0.018643
RS	49	2.547395	1.531679	846.889184	0.017582	0.017814
RS	50	2.730452	1.581728	778.944273	0.016171	0.016411
RS	51	2.926167	1.581728	735.340940	0.015266	0.015522
RS	52	3.135415	1.617609	673.991876	0.013992	0.014270
RS	53	3.359132	1.617609	627.052827	0.013018	0.013323
RS	54	3.598318	1.652078	566.650292	0.011764	0.012092
RS	55	3.854043	1.652078	518.555866	0.010765	0.011117
RS	56	4.127450	1.652078	469.461066	0.009746	0.010115
RS	57	4.419762	1.652078	420.148892	0.008722	0.009101
RS	58	4.732287	1.898598	327.329951	0.006796	0.007158
RS	59	5.066422	1.898598	293.426619	0.006092	0.006447
RS	60	5.423660	1.898598	259.843626	0.005394	0.005737
RS	61	5.805601	1.898598	227.120149	0.004715	0.005039
RS	62	6.213951	1.898598	195.765874	0.004064	0.004364
RS	63	6.650537	1.898598	783.154047	0.016259	0.017796
PA	4+25*2+4+6 0.124246663 0.035985396 6.650536639 3.807270044 1.006076125 1.138892634 1.234129415 1.395501960 1.621582211 1.714734030 1.624273194 1.482385505 1.398706616 1.382118624 1.386910844 1.369892117 1.322944340 1.267797058 1.226700805 1.208582077 1.213665769 1.239709725 1.283244972 1.339674992 1.403935063 1.470250704 1.531679016 1.581728236 1.617608733 1.652078088 1.898597614
//
IT	4394
RD	19
LK	-388588.303554
QD	-61.276201 -> -54.185981
RI	0.0046322915
TR	0.123079	0.036166
MT	6.694889
MM	C_pi: 1.421340, n_recomb: 48874.033592
RS	0	0.000000	3.984075	82.764753	0.001693	0.000159
RS	1	0.006926	3.984075	88.349248	0.001808	0.000915
RS	2	0.014331	3.984075	94.299650	0.001929	0.001489
RS	3	0.022249	3.984075	100.638376	0.002059	0.001739
RS	4	0.030716	1.010499	421.988627	0.008634	0.006918
RS	5	0.039769	1.010499	447.127247	0.009149	0.007115
RS	6	0.049449	1.145856	417.787967	0.008548	0.006606
RS	7	0.059800	1.145856	442.653183	0.009057	0.007165
RS	8	0.070867	1.239136	433.586264	0.008872	0.007305
RS	9	0.082701	1.239136	459.158741	0.009395	0.008101
RS	10	0.095354	1.402504	429.586113	0.008790	0.007883
RS	11	0.108884	1.402504	454.891472	0.009307	0.008542
RS	12	0.123351	1.636838	412.775135	0.008446	0.007844
RS	13	0.138819	1.636838	437.194834	0.008945	0.008302
RS	14	0.155359	1.735496	436.582577	0.008933	0.008306
RS	15	0.173045	1.735496	462.075820	0.009454	0.008824
RS	16	0.191955	1.642031	516.358444	0.010565	0.009937
RS	17	0.212175	1.642031	545.336369	0.011158	0.010635
RS	18	0.233796	1.494669	631.744365	0.012926	0.012485
RS	19	0.256913	1.494669	665.060907	0.013608	0.013354
RS	20	0.281632	1.408970	741.520997	0.015172	0.015080
RS	21	0.308063	1.408970	778.020611	0.015919	0.015981
RS	22	0.336325	1.394302	823.732213	0.016854	0.017044
RS	23	0.366543	1.394302	861.737467	0.017632	0.017875
RS	24	0.398855	1.402306	895.057491	0.018314	0.018611
RS	25	0.433404	1.402306	933.561094	0.019101	0.019394
RS	26	0.470346	1.386921	982.676411	0.020106	0.020424
RS	27	0.509847	1.386921	1020.975697	0.020890	0.021221
RS	28	0.552084	1.339068	1095.856830	0.022422	0.022800
RS	29	0.597245	1.339068	1132.524550	0.023172	0.023619
RS	30	0.645535	1.281591	1218.981680	0.024941	0.025467
RS	31	0.697168	1.281591	1251.395686	0.025605	0.026230
RS	32	0.752378	1.238169	1324.917023	0.027109	0.027814
RS	33	0.811412	1.238169	1349.975686	0.027622	0.028410
RS	34	0.874534	1.218400	1392.554608	0.028493	0.029322
RS	35	0.942027	1.218400	1407.830401	0.028805	0.029675
RS	36	1.014195	1.222631	1413.004980	0.028911	0.029771
RS	37	1.091362	1.222631	1417.395466	0.029001	0.029853
RS	38	1.173872	1.248571	1387.143403	0.028382	0.029179
RS	39	1.262097	1.248571	1380.913752	0.028255	0.029003
RS	40	1.356433	1.292684	1323.041829	0.027070	0.027738
RS	41	1.457301	1.292684	1307.397746	0.026750	0.027347
RS	42	1.565156	1.350292	1232.391882	0.025216	0.025729
RS	43	1.680480	1.350292	1208.877465	0.024735	0.025175
RS	44	1.803792	1.416205	1126.405243	0.023047	0.023422
RS	45	1.935643	1.416205	1096.476836	0.022435	0.022752
RS	46	2.076627	1.484431	1014.120447	0.020750	0.021027
RS	47	2.227374	1.484431	978.912041	0.020029	0.020274
RS	48	2.388562	1.547692	901.998892	0.018456	0.018687
RS	49	2.560913	1.547692	862.222221	0.017642	0.017867
RS	50	2.745201	1.599154	793.095353	0.016227	0.016462
RS	51	2.942253	1.599154	749.199003	0.015329	0.015580
RS	52	3.152951	1.635870	686.991993	0.014056	0.014330
RS	53	3.378242	1.635870	639.622285	0.013087	0.013389
RS	54	3.619136	1.670966	578.375188	0.011834	0.012158
RS	55	3.876714	1.670966	529.714026	0.010838	0.011187
RS	56	4.152130	1.670966	479.965852	0.009820	0.010187
RS	57	4.446622	1.670966	429.924953	0.008797	0.009173
RS	58	4.761509	1.928261	333.968095	0.006833	0.007192
RS	59	5.098204	1.928261	299.852352	0.006135	0.006488
RS	60	5.458218	1.928261	265.977168	0.005442	0.005782
RS	61	5.843166	1.928261	232.889408	0.004765	0.005087
RS	62	6.254774	1.928261	201.109313	0.004115	0.004413
RS	63	6.694889	1.928261	811.767870	0.016609	0.018155
PA	4+25*2+4+6 0.123078958 0.036165734 6.694889364 3.984074692 1.010498797 1.145855966 1.239136192 1.402504250 1.636838052 1.735495771 1.642031247 1.494669257 1.408970391 1.394301739 1.402305959 1.386921444 1.339068329 1.281591286 1.238169070 1.218399870 1.222631314 1.248570909 1.292684124 1.350292280 1.416204714 1.484430549 1.547692191 1.599153891 1.635870112 1.670965518 1.928260599
//
IT	4672
RD	20
LK	-388574.298199
QD	-58.673321 -> -52.020502
RI	0.0043911027
TR	0.121965	0.036342
MT	6.737391
MM	C_pi: 1.434942, n_recomb: 49563.977124
RS	0	0.000000	4.158683	80.505604	0.001624	0.000156
RS	1	0.006936	4.158683	85.952498	0.001734	0.000892
RS	2	0.014354	4.158683	91.757766	0.001851	0.001447
RS	3	0.022286	4.158683	97.943530	0.001976	0.001681
RS	4	0.030768	1.015262	426.743042	0.008610	0.006945
RS	5	0.039838	1.015262	452.221589	0.009124	0.007131
RS	6	0.049538	1.153099	421.928630	0.008513	0.006606
RS	7	0.059910	1.153099	447.102357	0.009021	0.007162
RS	8	0.071002	1.244133	438.998731	0.008857	0.007314
RS	9	0.082864	1.244133	464.944784	0.009381	0.008107
RS	10	0.095548	1.409171	434.739592	0.008771	0.007881
RS	11	0.109111	1.409171	460.404933	0.009289	0.008542
RS	12	0.123616	1.651350	416.133633	0.008396	0.007814
RS	13	0.139127	1.651350	440.822658	0.008894	0.008274
RS	14	0.155713	1.755344	439.162927	0.008861	0.008258
RS	15	0.173450	1.755344	464.895085	0.009380	0.008773
RS	16	0.192418	1.658889	520.210043	0.010496	0.009891
RS	17	0.212701	1.658889	549.509352	0.011087	0.010584
RS	18	0.234391	1.506130	638.336206	0.012879	0.012454
RS	19	0.257585	1.506130	672.115188	0.013561	0.013320
RS	20	0.282389	1.418484	750.193711	0.015136	0.015054
RS	21	0.308912	1.418484	787.249757	0.015884	0.015952
RS	22	0.337276	1.405822	832.407607	0.016795	0.016989
RS	23	0.367607	1.405822	870.990668	0.017573	0.017817
RS	24	0.400041	1.417166	902.792550	0.018215	0.018510
RS	25	0.434726	1.417166	941.885001	0.019003	0.019291
RS	26	0.471816	1.403566	990.361545	0.019981	0.020292
RS	27	0.511479	1.403566	1029.303867	0.020767	0.021086
RS	28	0.553893	1.354929	1105.352084	0.022302	0.022664
RS	29	0.599249	1.354929	1142.754193	0.023056	0.023481
RS	30	0.647752	1.295202	1231.927976	0.024855	0.025356
RS	31	0.699618	1.295202	1265.138863	0.025525	0.026120
RS	32	0.755082	1.249491	1341.885602	0.027074	0.027745
RS	33	0.814393	1.249491	1367.707847	0.027595	0.028346
RS	34	0.877819	1.228086	1412.946697	0.028508	0.029299
RS	35	0.945643	1.228086	1428.847877	0.028828	0.029659
RS	36	1.018173	1.231453	1435.524888	0.028963	0.029785
RS	37	1.095733	1.231453	1440.340354	0.029060	0.029875
RS	38	1.178672	1.257254	1410.302004	0.028454	0.029216
RS	39	1.267365	1.257254	1404.293181	0.028333	0.029049
RS	40	1.362210	1.301888	1345.539118	0.027148	0.027786
RS	41	1.463634	1.301888	1329.952600	0.026833	0.027404
RS	42	1.572092	1.360599	1253.344914	0.025287	0.025778
RS	43	1.688074	1.360599	1229.781852	0.024812	0.025234
RS	44	1.812101	1.428079	1145.395553	0.023109	0.023468
RS	45	1.944730	1.428079	1115.359975	0.022503	0.022808
RS	46	2.086559	1.498128	1031.136810	0.020804	0.021070
RS	47	2.238226	1.498128	995.783603	0.020091	0.020327
RS	48	2.400413	1.563140	917.314143	0.018508	0.018731
RS	49	2.573850	1.563140	877.341129	0.017701	0.017921
RS	50	2.759317	1.615936	807.067482	0.016283	0.016512
RS	51	2.957648	1.615936	762.881671	0.015392	0.015639
RS	52	3.169736	1.653423	699.842973	0.014120	0.014390
RS	53	3.396536	1.653423	652.045704	0.013156	0.013454
RS	54	3.639067	1.689067	589.980713	0.011903	0.012225
RS	55	3.898420	1.689067	540.754676	0.010910	0.011257
RS	56	4.175764	1.689067	490.357019	0.009893	0.010258
RS	57	4.472345	1.689067	439.593130	0.008869	0.009244
RS	58	4.789497	1.956843	340.523382	0.006870	0.007225
RS	59	5.128648	1.956843	306.194785	0.006178	0.006528
RS	60	5.491324	1.956843	272.029866	0.005488	0.005826
RS	61	5.879157	1.956843	238.582787	0.004814	0.005134
RS	62	6.293890	1.956843	206.383854	0.004164	0.004462
RS	63	6.737391	1.956843	840.154963	0.016951	0.018506
PA	4+25*2+4+6 0.121964857 0.036341805 6.737391008 4.158682586 1.015261578 1.153098868 1.244133221 1.409170511 1.651349790 1.755344427 1.658888838 1.506129696 1.418483779 1.405822345 1.417166099 1.403565941 1.354929105 1.295201936 1.249490677 1.228085505 1.231453210 1.257253786 1.301888206 1.360599344 1.428079172 1.498127799 1.563139948 1.615935784 1.653422654 1.689066532 1.956843243
//
IT	4328
RD	21
LK	-388561.154838
QD	-56.235059 -> -49.987577
RI	0.0041726040
TR	0.120899	0.036513
MT	6.778307
MM	C_pi: 1.448165, n_recomb: 50238.520058
RS	0	0.000000	4.330285	78.456629	0.001562	0.000152
RS	1	0.006946	4.330285	83.778414	0.001668	0.000870
RS	2	0.014375	4.330285	89.451679	0.001781	0.001407
RS	3	0.022320	4.330285	95.498276	0.001901	0.001629
RS	4	0.030817	1.020290	431.187136	0.008583	0.006968
RS	5	0.039905	1.020290	456.987684	0.009096	0.007145
RS	6	0.049623	1.160569	425.784458	0.008475	0.006604
RS	7	0.060016	1.160569	451.249924	0.008982	0.007156
RS	8	0.071132	1.249109	444.220760	0.008842	0.007322
RS	9	0.083020	1.249109	470.528742	0.009366	0.008113
RS	10	0.095733	1.415541	439.783222	0.008754	0.007880
RS	11	0.109329	1.415541	465.800803	0.009272	0.008542
RS	12	0.123870	1.665213	419.449152	0.008349	0.007786
RS	13	0.139421	1.665213	444.402531	0.008846	0.008247
RS	14	0.156053	1.774370	441.732298	0.008793	0.008213
RS	15	0.173839	1.774370	467.699161	0.009310	0.008725
RS	16	0.192861	1.674934	524.046873	0.010431	0.009847
RS	17	0.213205	1.674934	553.662416	0.011021	0.010536
RS	18	0.234961	1.516839	644.906583	0.012837	0.012428
RS	19	0.258229	1.516839	679.141714	0.013518	0.013289
RS	20	0.283114	1.427315	758.822056	0.015104	0.015032
RS	21	0.309726	1.427315	796.426053	0.015853	0.015928
RS	22	0.338188	1.416730	840.973012	0.016740	0.016937
RS	23	0.368626	1.416730	880.121660	0.017519	0.017764
RS	24	0.401179	1.431523	910.319007	0.018120	0.018414
RS	25	0.435993	1.431523	949.983519	0.018909	0.019193
RS	26	0.473226	1.419843	997.717945	0.019860	0.020163
RS	27	0.513045	1.419843	1037.282674	0.020647	0.020955
RS	28	0.555629	1.370544	1114.375812	0.022182	0.022530
RS	29	0.601172	1.370544	1152.491079	0.022940	0.023346
RS	30	0.649879	1.308638	1244.277130	0.024767	0.025244
RS	31	0.701969	1.308638	1278.268173	0.025444	0.026010
RS	32	0.757677	1.260677	1358.176260	0.027035	0.027674
RS	33	0.817256	1.260677	1384.753742	0.027564	0.028280
RS	34	0.880972	1.237652	1432.638063	0.028517	0.029273
RS	35	0.949115	1.237652	1449.165510	0.028846	0.029639
RS	36	1.021991	1.240149	1457.375053	0.029009	0.029795
RS	37	1.099930	1.240149	1462.623776	0.029114	0.029893
RS	38	1.183282	1.265782	1432.858080	0.028521	0.029250
RS	39	1.272425	1.265782	1427.082759	0.028406	0.029092
RS	40	1.367760	1.310887	1367.523140	0.027221	0.027831
RS	41	1.469717	1.310887	1352.007893	0.026912	0.027458
RS	42	1.578757	1.370636	1273.873357	0.025357	0.025825
RS	43	1.695371	1.370636	1250.274286	0.024887	0.025290
RS	44	1.820085	1.439609	1164.039306	0.023170	0.023513
RS	45	1.953463	1.439609	1133.907089	0.022570	0.022862
RS	46	2.096106	1.511404	1047.870629	0.020858	0.021113
RS	47	2.248657	1.511404	1012.380832	0.020151	0.020378
RS	48	2.411805	1.578090	932.398024	0.018559	0.018775
RS	49	2.586287	1.578090	892.234871	0.017760	0.017973
RS	50	2.772888	1.632154	820.846988	0.016339	0.016562
RS	51	2.972452	1.632154	776.376915	0.015454	0.015696
RS	52	3.185878	1.670354	712.532872	0.014183	0.014449
RS	53	3.414130	1.670354	664.312918	0.013223	0.013518
RS	54	3.658237	1.706475	601.457556	0.011972	0.012290
RS	55	3.919301	1.706475	551.670188	0.010981	0.011325
RS	56	4.198500	1.706475	500.628410	0.009965	0.010328
RS	57	4.497093	1.706475	449.148522	0.008940	0.009313
RS	58	4.816428	1.984458	346.992556	0.006907	0.007258
RS	59	5.157945	1.984458	312.451700	0.006219	0.006566
RS	60	5.523186	1.984458	278.000241	0.005534	0.005870
RS	61	5.913798	1.984458	244.199285	0.004861	0.005180
RS	62	6.331543	1.984458	211.588756	0.004212	0.004509
RS	63	6.778307	1.984458	868.303906	0.017284	0.018847
PA	4+25*2+4+6 0.120898760 0.036513008 6.778307171 4.330284719 1.020289590 1.160568999 1.249109097 1.415540548 1.665212997 1.774369743 1.674933885 1.516839175 1.427314503 1.416730253 1.431523242 1.419842645 1.370543579 1.308638450 1.260677485 1.237651815 1.240148507 1.265782349 1.310887159 1.370636037 1.439609207 1.511403521 1.578090443 1.632154072 1.670353831 1.706475059 1.984458090
//
IT	4353
RD	22
LK	-388548.809897
QD	-53.947518 -> -48.076248
RI	0.0039737234
TR	0.119878	0.036680
MT	6.817714
MM	C_pi: 1.461025, n_recomb: 50898.072738
RS	0	0.000000	4.498858	76.590723	0.001505	0.000149
RS	1	0.006956	4.498858	81.798321	0.001607	0.000850
RS	2	0.014396	4.498858	87.351076	0.001716	0.001371
RS	3	0.022354	4.498858	93.270581	0.001832	0.001581
RS	4	0.030865	1.025511	435.357033	0.008554	0.006988
RS	5	0.039968	1.025511	461.463444	0.009066	0.007155
RS	6	0.049704	1.168233	429.374754	0.008436	0.006600
RS	7	0.060118	1.168233	455.116135	0.008942	0.007149
RS	8	0.071256	1.254075	449.254729	0.008827	0.007329
RS	9	0.083169	1.254075	475.913135	0.009350	0.008117
RS	10	0.095910	1.421653	444.713241	0.008737	0.007879
RS	11	0.109538	1.421653	471.075197	0.009255	0.008543
RS	12	0.124114	1.678505	422.710778	0.008305	0.007759
RS	13	0.139704	1.678505	447.923131	0.008800	0.008222
RS	14	0.156378	1.792660	444.276704	0.008729	0.008170
RS	15	0.174212	1.792660	470.473609	0.009243	0.008680
RS	16	0.193287	1.690233	527.859196	0.010371	0.009807
RS	17	0.213688	1.690233	557.785669	0.010959	0.010491
RS	18	0.235509	1.526865	651.443501	0.012799	0.012404
RS	19	0.258847	1.526865	686.128338	0.013480	0.013262
RS	20	0.283809	1.435516	767.399155	0.015077	0.015013
RS	21	0.310507	1.435516	805.542766	0.015827	0.015907
RS	22	0.339063	1.427063	849.429019	0.016689	0.016890
RS	23	0.369605	1.427063	889.131516	0.017469	0.017715
RS	24	0.402271	1.445398	917.648425	0.018029	0.018322
RS	25	0.437210	1.445398	957.869020	0.018819	0.019099
RS	26	0.474579	1.435761	1004.766763	0.019741	0.020038
RS	27	0.514547	1.435761	1044.934160	0.020530	0.020828
RS	28	0.557296	1.385907	1122.963915	0.022063	0.022398
RS	29	0.603019	1.385907	1161.771726	0.022825	0.023212
RS	30	0.651922	1.321892	1256.070324	0.024678	0.025133
RS	31	0.704227	1.321892	1290.824756	0.025361	0.025900
RS	32	0.760170	1.271719	1373.831228	0.026992	0.027602
RS	33	0.820004	1.271719	1401.154814	0.027529	0.028213
RS	34	0.884001	1.247087	1451.668957	0.028521	0.029244
RS	35	0.952450	1.247087	1468.822108	0.028858	0.029617
RS	36	1.025660	1.248709	1478.587532	0.029050	0.029802
RS	37	1.103962	1.248709	1484.276119	0.029162	0.029908
RS	38	1.187712	1.274150	1454.837404	0.028583	0.029281
RS	39	1.277287	1.274150	1449.306453	0.028475	0.029131
RS	40	1.373093	1.319682	1389.008951	0.027290	0.027874
RS	41	1.475564	1.319682	1373.577320	0.026987	0.027510
RS	42	1.585162	1.380410	1293.985408	0.025423	0.025871
RS	43	1.702385	1.380410	1270.362004	0.024959	0.025345
RS	44	1.827761	1.450807	1182.340813	0.023230	0.023556
RS	45	1.961859	1.450807	1152.121812	0.022636	0.022914
RS	46	2.105285	1.524275	1064.322816	0.020911	0.021155
RS	47	2.258688	1.524275	1028.704343	0.020211	0.020429
RS	48	2.422762	1.592568	947.248490	0.018611	0.018819
RS	49	2.598249	1.592568	906.901572	0.017818	0.018025
RS	50	2.785943	1.647836	834.431508	0.016394	0.016612
RS	51	2.986694	1.647836	789.682692	0.015515	0.015753
RS	52	3.201409	1.686694	725.059419	0.014245	0.014507
RS	53	3.431059	1.686694	676.422047	0.013290	0.013581
RS	54	3.676685	1.723229	612.802690	0.012040	0.012355
RS	55	3.939397	1.723229	562.458206	0.011051	0.011392
RS	56	4.220383	1.723229	510.778237	0.010035	0.010396
RS	57	4.520916	1.723229	458.589807	0.009010	0.009381
RS	58	4.842353	2.011149	353.375484	0.006943	0.007291
RS	59	5.186151	2.011149	318.623356	0.006260	0.006605
RS	60	5.553863	2.011149	283.888755	0.005578	0.005912
RS	61	5.947154	2.011149	249.739402	0.004907	0.005224
RS	62	6.367804	2.011149	216.724431	0.004258	0.004554
RS	63	6.817714	2.011149	896.207723	0.017608	0.019181
PA	4+25*2+4+6 0.119877904 0.036679508 6.817713528 4.498858310 1.025510837 1.168233070 1.254074795 1.421653188 1.678505150 1.792660417 1.690233221 1.526865355 1.435515692 1.427063460 1.445397840 1.435761063 1.385906671 1.321892368 1.271719186 1.247087267 1.248708873 1.274150272 1.319682030 1.380409526 1.450806729 1.524275105 1.592567640 1.647836247 1.686694255 1.723228549 2.011149459
//
IT	4291
RD	23
LK	-388537.206558
QD	-51.797959 -> -46.276341
RI	0.0037922474
TR	0.118899	0.036841
MT	6.855711
MM	C_pi: 1.473538, n_recomb: 51543.000409
RS	0	0.000000	4.663982	74.891814	0.001453	0.000146
RS	1	0.006965	4.663982	79.995276	0.001552	0.000832
RS	2	0.014416	4.663982	85.438101	0.001658	0.001338
RS	3	0.022386	4.663982	91.241646	0.001770	0.001537
RS	4	0.030910	1.030901	439.269179	0.008522	0.007005
RS	5	0.040029	1.030901	465.666164	0.009035	0.007163
RS	6	0.049783	1.176050	432.722226	0.008395	0.006594
RS	7	0.060216	1.176050	458.724860	0.008900	0.007140
RS	8	0.071375	1.259029	454.107356	0.008810	0.007335
RS	9	0.083312	1.259029	481.105063	0.009334	0.008121
RS	10	0.096081	1.427543	449.526873	0.008721	0.007879
RS	11	0.109739	1.427543	476.225285	0.009239	0.008544
RS	12	0.124348	1.691274	425.915006	0.008263	0.007734
RS	13	0.139975	1.691274	451.380925	0.008757	0.008199
RS	14	0.156690	1.810283	446.787702	0.008668	0.008129
RS	15	0.174570	1.810283	473.209793	0.009181	0.008637
RS	16	0.193695	1.704867	531.632998	0.010314	0.009769
RS	17	0.214152	1.704867	561.864739	0.010901	0.010449
RS	18	0.236034	1.536266	657.938487	0.012765	0.012383
RS	19	0.259440	1.536266	693.066565	0.013446	0.013238
RS	20	0.284477	1.443138	775.918322	0.015054	0.014997
RS	21	0.311258	1.443138	814.593352	0.015804	0.015890
RS	22	0.339903	1.436851	857.780473	0.016642	0.016846
RS	23	0.370545	1.436851	898.025651	0.017423	0.017670
RS	24	0.403320	1.458811	924.791154	0.017942	0.018233
RS	25	0.438379	1.458811	965.552622	0.018733	0.019009
RS	26	0.475879	1.451332	1011.526985	0.019625	0.019916
RS	27	0.515992	1.451332	1052.278161	0.020416	0.020704
RS	28	0.558898	1.401022	1131.144322	0.021946	0.022268
RS	29	0.604794	1.401022	1170.624687	0.022712	0.023082
RS	30	0.653886	1.334961	1267.342841	0.024588	0.025022
RS	31	0.706397	1.334961	1302.843950	0.025277	0.025791
RS	32	0.762566	1.282611	1388.886829	0.026946	0.027529
RS	33	0.822648	1.282611	1416.946775	0.027491	0.028144
RS	34	0.886915	1.256389	1470.071217	0.028521	0.029212
RS	35	0.955658	1.256389	1487.848433	0.028866	0.029593
RS	36	1.029189	1.257132	1499.189956	0.029086	0.029806
RS	37	1.107842	1.257132	1505.323589	0.029205	0.029920
RS	38	1.191973	1.282359	1476.260113	0.028641	0.029309
RS	39	1.281965	1.282359	1470.982992	0.028539	0.029168
RS	40	1.378225	1.328278	1410.010394	0.027356	0.027915
RS	41	1.481190	1.328278	1394.673448	0.027058	0.027559
RS	42	1.591327	1.389930	1313.688884	0.025487	0.025915
RS	43	1.709136	1.389930	1290.051847	0.025029	0.025397
RS	44	1.835150	1.461690	1200.301766	0.023287	0.023599
RS	45	1.969942	1.461690	1170.005398	0.022700	0.022966
RS	46	2.114123	1.536766	1080.491931	0.020963	0.021196
RS	47	2.268347	1.536766	1044.752643	0.020270	0.020479
RS	48	2.433312	1.606601	961.862599	0.018661	0.018862
RS	49	2.609769	1.606601	921.338519	0.017875	0.018076
RS	50	2.798517	1.663017	847.816957	0.016449	0.016661
RS	51	3.000411	1.663017	802.795449	0.015575	0.015809
RS	52	3.216369	1.702484	737.418218	0.014307	0.014564
RS	53	3.447369	1.702484	688.369447	0.013355	0.013643
RS	54	3.694459	1.739370	624.013064	0.012107	0.012419
RS	55	3.958760	1.739370	573.116327	0.011119	0.011458
RS	56	4.241471	1.739370	520.804643	0.010104	0.010463
RS	57	4.543874	1.739370	467.915575	0.009078	0.009448
RS	58	4.867340	2.036968	359.671849	0.006978	0.007323
RS	59	5.213338	2.036968	324.709810	0.006300	0.006642
RS	60	5.583436	2.036968	289.695662	0.005620	0.005953
RS	61	5.979312	2.036968	255.203442	0.004951	0.005268
RS	62	6.402764	2.036968	221.791114	0.004303	0.004599
RS	63	6.855711	2.036968	923.858942	0.017924	0.019506
PA	4+25*2+4+6 0.118899343 0.036841353 6.855710505 4.663982009 1.030901102 1.176049553 1.259029137 1.427542758 1.691273510 1.810283120 1.704866743 1.536266145 1.443138364 1.436851439 1.458810739 1.451332156 1.401021674 1.334960946 1.282611396 1.256388900 1.257131837 1.282358741 1.328277905 1.389930173 1.461689585 1.536766423 1.606600508 1.663016929 1.702483851 1.739369601 2.036968488
//
IT	3873
RD	24
LK	-388526.292470
QD	-49.775161 -> -44.578922
RI	0.0036265488
TR	0.117961	0.036999
MT	6.892376
MM	C_pi: 1.485718, n_recomb: 52173.584204
RS	0	0.000000	4.825255	73.345678	0.001406	0.000144
RS	1	0.006974	4.825255	78.354268	0.001502	0.000814
RS	2	0.014435	4.825255	83.696927	0.001604	0.001307
RS	3	0.022416	4.825255	89.394792	0.001713	0.001497
RS	4	0.030954	1.036389	442.959515	0.008490	0.007019
RS	5	0.040087	1.036389	469.633602	0.009001	0.007169
RS	6	0.049858	1.183973	435.849495	0.008354	0.006587
RS	7	0.060309	1.183973	462.099862	0.008857	0.007129
RS	8	0.071490	1.263924	458.800500	0.008794	0.007341
RS	9	0.083450	1.263924	486.127482	0.009318	0.008124
RS	10	0.096245	1.433237	454.221026	0.008706	0.007878
RS	11	0.109931	1.433237	481.247872	0.009224	0.008544
RS	12	0.124573	1.703587	429.050806	0.008224	0.007711
RS	13	0.140235	1.703587	454.764431	0.008716	0.008176
RS	14	0.156990	1.827306	449.254629	0.008611	0.008090
RS	15	0.174914	1.827306	475.896693	0.009121	0.008596
RS	16	0.194087	1.718888	535.359797	0.010261	0.009733
RS	17	0.214598	1.718888	565.890962	0.010846	0.010409
RS	18	0.236539	1.545104	664.377470	0.012734	0.012365
RS	19	0.260011	1.545104	699.942001	0.013416	0.013217
RS	20	0.285119	1.450223	784.373671	0.015034	0.014984
RS	21	0.311979	1.450223	823.571989	0.015785	0.015875
RS	22	0.340712	1.446132	866.022060	0.016599	0.016805
RS	23	0.371449	1.446132	906.798960	0.017380	0.017628
RS	24	0.404329	1.471783	931.752515	0.017859	0.018148
RS	25	0.439503	1.471783	973.040192	0.018650	0.018923
RS	26	0.477130	1.466561	1018.015747	0.019512	0.019798
RS	27	0.517381	1.466561	1059.332515	0.020304	0.020584
RS	28	0.560440	1.415887	1138.942601	0.021830	0.022141
RS	29	0.606501	1.415887	1179.076011	0.022599	0.022954
RS	30	0.655775	1.347842	1278.121896	0.024497	0.024913
RS	31	0.708486	1.347842	1314.352973	0.025192	0.025683
RS	32	0.764873	1.293351	1403.370815	0.026898	0.027455
RS	33	0.825192	1.293351	1432.156826	0.027450	0.028075
RS	34	0.889719	1.265550	1487.873834	0.028518	0.029179
RS	35	0.958745	1.265550	1506.272310	0.028870	0.029566
RS	36	1.032586	1.265414	1519.204248	0.029118	0.029808
RS	37	1.111577	1.265414	1525.786771	0.029244	0.029929
RS	38	1.196077	1.290407	1497.141786	0.028695	0.029335
RS	39	1.286470	1.290407	1492.126617	0.028599	0.029201
RS	40	1.383168	1.336679	1430.535631	0.027419	0.027953
RS	41	1.486610	1.336679	1415.303398	0.027127	0.027605
RS	42	1.597266	1.399206	1332.987376	0.025549	0.025958
RS	43	1.715639	1.399206	1309.346626	0.025096	0.025448
RS	44	1.842269	1.472271	1217.921744	0.023344	0.023641
RS	45	1.977730	1.472271	1187.557004	0.022762	0.023016
RS	46	2.122639	1.548896	1096.375276	0.021014	0.021237
RS	47	2.277654	1.548896	1060.522912	0.020327	0.020527
RS	48	2.443480	1.620212	976.235903	0.018711	0.018904
RS	49	2.620872	1.620212	935.541478	0.017931	0.018126
RS	50	2.810636	1.677722	860.998765	0.016503	0.016710
RS	51	3.013635	1.677722	815.710974	0.015635	0.015863
RS	52	3.230791	1.717752	749.604761	0.014368	0.014621
RS	53	3.463093	1.717752	700.151095	0.013420	0.013704
RS	54	3.711597	1.754934	635.083774	0.012173	0.012481
RS	55	3.977432	1.754934	583.640400	0.011187	0.011522
RS	56	4.261807	1.754934	530.704152	0.010172	0.010528
RS	57	4.566016	1.754934	477.122939	0.009145	0.009513
RS	58	4.891442	2.061960	365.879982	0.007013	0.007355
RS	59	5.239563	2.061960	330.709901	0.006339	0.006678
RS	60	5.611965	2.061960	295.420146	0.005662	0.005993
RS	61	6.010339	2.061960	260.590797	0.004995	0.005310
RS	62	6.436496	2.061960	226.788291	0.004347	0.004642
RS	63	6.892376	2.061960	951.248733	0.018232	0.019824
PA	4+25*2+4+6 0.117960563 0.036998651 6.892376254 4.825254687 1.036388520 1.183973433 1.263924406 1.433236859 1.703586573 1.827305627 1.718888398 1.545103614 1.450223474 1.446132402 1.471782744 1.466561388 1.415886659 1.347842354 1.293351035 1.265550229 1.265413799 1.290406916 1.336678955 1.399206307 1.472271255 1.548895518 1.620212147 1.677722499 1.717752327 1.754934048 2.061959973
//
IT	4276
RD	25
LK	-388516.020010
QD	-47.869429 -> -42.976333
RI	0.0034747019
TR	0.117058	0.037151
MT	6.927845
MM	C_pi: 1.497585, n_recomb: 52790.084451
RS	0	0.000000	4.982726	71.933763	0.001363	0.000141
RS	1	0.006983	4.982726	76.855654	0.001456	0.000798
RS	2	0.014454	4.982726	82.106767	0.001555	0.001279
RS	3	0.022446	4.982726	87.708032	0.001661	0.001461
RS	4	0.030996	1.041915	446.459909	0.008457	0.007031
RS	5	0.040144	1.041915	473.399317	0.008968	0.007174
RS	6	0.049930	1.191983	438.771835	0.008312	0.006579
RS	7	0.060399	1.191983	465.257264	0.008813	0.007118
RS	8	0.071600	1.268766	463.338594	0.008777	0.007347
RS	9	0.083583	1.268766	490.985148	0.009301	0.008127
RS	10	0.096402	1.438732	458.804349	0.008691	0.007878
RS	11	0.110117	1.438732	486.152142	0.009209	0.008545
RS	12	0.124789	1.715477	432.117844	0.008186	0.007688
RS	13	0.140486	1.715477	458.073453	0.008677	0.008155
RS	14	0.157279	1.843796	451.668554	0.008556	0.008053
RS	15	0.175245	1.843796	478.525151	0.009065	0.008557
RS	16	0.194465	1.732353	539.032904	0.010211	0.009699
RS	17	0.215028	1.732353	569.857600	0.010795	0.010372
RS	18	0.237026	1.553421	670.756817	0.012706	0.012349
RS	19	0.260560	1.553421	706.751155	0.013388	0.013198
RS	20	0.285738	1.456818	792.758870	0.015017	0.014974
RS	21	0.312674	1.456818	832.472480	0.015769	0.015864
RS	22	0.341491	1.454936	874.157029	0.016559	0.016768
RS	23	0.372320	1.454936	915.455193	0.017341	0.017590
RS	24	0.405302	1.484336	938.540762	0.017779	0.018067
RS	25	0.440587	1.484336	980.340677	0.018571	0.018840
RS	26	0.478336	1.481462	1024.248348	0.019402	0.019683
RS	27	0.518721	1.481462	1066.113306	0.020195	0.020468
RS	28	0.561927	1.430512	1146.379224	0.021716	0.022016
RS	29	0.608149	1.430512	1187.146793	0.022488	0.022828
RS	30	0.657599	1.360541	1288.434217	0.024407	0.024804
RS	31	0.710501	1.360541	1325.378733	0.025107	0.025577
RS	32	0.767098	1.303939	1417.313851	0.026848	0.027381
RS	33	0.827648	1.303939	1446.815169	0.027407	0.028006
RS	34	0.892425	1.274576	1505.101058	0.028511	0.029145
RS	35	0.961726	1.274576	1524.117183	0.028871	0.029538
RS	36	1.035866	1.273561	1538.649693	0.029147	0.029808
RS	37	1.115183	1.273561	1545.683918	0.029280	0.029936
RS	38	1.200039	1.298305	1517.494513	0.028746	0.029359
RS	39	1.290820	1.298305	1512.748481	0.028656	0.029233
RS	40	1.387940	1.344897	1450.593533	0.027479	0.027990
RS	41	1.491843	1.344897	1435.475075	0.027192	0.027650
RS	42	1.603000	1.408257	1351.882589	0.025609	0.025999
RS	43	1.721920	1.408257	1328.247557	0.025161	0.025497
RS	44	1.849145	1.482576	1235.200077	0.023398	0.023682
RS	45	1.985253	1.482576	1204.775657	0.022822	0.023064
RS	46	2.130865	1.560693	1111.969048	0.021064	0.021276
RS	47	2.286646	1.560693	1076.011433	0.020383	0.020575
RS	48	2.453304	1.633439	990.363098	0.018760	0.018946
RS	49	2.631601	1.633439	949.505522	0.017986	0.018175
RS	50	2.822348	1.691995	873.970984	0.016556	0.016757
RS	51	3.026414	1.691995	828.423946	0.015693	0.015917
RS	52	3.244731	1.732545	761.613675	0.014427	0.014677
RS	53	3.478292	1.732545	711.762306	0.013483	0.013764
RS	54	3.728163	1.769973	646.009433	0.012237	0.012543
RS	55	3.995482	1.769973	594.025935	0.011253	0.011586
RS	56	4.281468	1.769973	540.473066	0.010238	0.010592
RS	57	4.587425	1.769973	486.208890	0.009210	0.009576
RS	58	4.914746	2.086187	371.998294	0.007047	0.007386
RS	59	5.264924	2.086187	336.622530	0.006377	0.006714
RS	60	5.639555	2.086187	301.061447	0.005703	0.006032
RS	61	6.040346	2.086187	265.900905	0.005037	0.005351
RS	62	6.469125	2.086187	231.715487	0.004389	0.004684
RS	63	6.927845	2.086187	978.368213	0.018533	0.020134
PA	4+25*2+4+6 0.117058458 0.037151257 6.927844606 4.982725596 1.041914536 1.191983446 1.268766387 1.438731560 1.715476697 1.843796366 1.732353277 1.553420929 1.456817640 1.454935621 1.484335502 1.481462306 1.430511701 1.360541489 1.303938847 1.274575597 1.273560857 1.298305086 1.344897469 1.408257454 1.482575530 1.560692712 1.633438671 1.691994507 1.732544854 1.769973337 2.086186616
//
CC
CC	Brief Description of the file format:
CC	  CC  comments
CC	  MM  useful-messages
CC	  RD  round-of-iterations
CC	  LL  \log[P(sequence)]
CC	  QD  Q-before-opt Q-after-opt
CC	  TR  \theta_0 \rho_0
CC	  RS  k t_k \lambda_k \pi_k \sum_{l\not=k}A_{kl} A_{kk}
CC	  DC  begin end best-k t_k+\Delta_k max-prob
CC
MM	Version: 0.6.5-r67
MM	pattern:4+25*2+4+6, n:63, n_free_lambdas:28
MM	n_iterations:25, skip:1, max_t:5, theta/rho:5
MM	is_decoding:0
MM	n_seqs:19, sum_L:989981, sum_n:157743
RD	0
LK	0.000000
QD	0.000000 -> 0.000000
RI	inf
TR	0.173567	0.034713
MT	5.000000
MM	C_pi: 1.000000, n_recomb: 33779.365241
RS	0	0.000000	1.000000	213.147942	0.006310	0.000000
RS	1	0.006440	1.000000	225.397337	0.006673	0.000000
RS	2	0.013294	1.000000	238.250455	0.007053	0.000000
RS	3	0.020590	1.000000	251.723788	0.007452	0.000000
RS	4	0.028356	1.000000	265.832341	0.007870	0.000000
RS	5	0.036622	1.000000	280.589286	0.008307	0.000000
RS	6	0.045421	1.000000	296.005564	0.008763	0.000000
RS	7	0.054785	1.000000	312.089451	0.009239	0.000000
RS	8	0.064753	1.000000	328.846071	0.009735	0.000000
RS	9	0.075363	1.000000	346.276858	0.010251	0.000000
RS	10	0.086656	1.000000	364.378979	0.010787	0.000000
RS	11	0.098677	1.000000	383.144694	0.011343	0.000000
RS	12	0.111471	1.000000	402.560668	0.011917	0.000000
RS	13	0.125090	1.000000	422.607237	0.012511	0.000000
RS	14	0.139585	1.000000	443.257624	0.013122	0.000000
RS	15	0.155014	1.000000	464.477108	0.013750	0.000000
RS	16	0.171437	1.000000	486.222163	0.014394	0.000000
RS	17	0.188917	1.000000	508.439567	0.015052	0.000000
RS	18	0.207523	1.000000	531.065491	0.015722	0.000000
RS	19	0.227327	1.000000	554.024594	0.016401	0.000000
RS	20	0.248406	1.000000	577.229130	0.017088	0.000000
RS	21	0.270843	1.000000	600.578100	0.017779	0.000000
RS	22	0.294725	1.000000	623.956472	0.018472	0.000000
RS	23	0.320144	1.000000	647.234502	0.019161	0.000000
RS	24	0.347201	1.000000	670.267198	0.019843	0.000000
RS	25	0.376000	1.000000	692.893961	0.020512	0.000000
RS	26	0.406654	1.000000	714.938470	0.021165	0.000000
RS	27	0.439282	1.000000	736.208843	0.021795	0.000000
RS	28	0.474011	1.000000	756.498150	0.022395	0.000000
RS	29	0.510976	1.000000	775.585332	0.022960	0.000000
RS	30	0.550322	1.000000	793.236595	0.023483	0.000000
RS	31	0.592202	1.000000	809.207334	0.023956	0.000000
RS	32	0.636779	1.000000	823.244656	0.024371	0.000000
RS	33	0.684227	1.000000	835.090555	0.024722	0.000000
RS	34	0.734730	1.000000	844.485775	0.025000	0.000000
RS	35	0.788485	1.000000	851.174397	0.025198	0.000000
RS	36	0.845702	1.000000	854.909140	0.025309	0.000000
RS	37	0.906604	1.000000	855.457375	0.025325	0.000000
RS	38	0.971428	1.000000	852.607762	0.025240	0.000000
RS	39	1.040426	1.000000	846.177437	0.025050	0.000000
RS	40	1.113868	1.000000	836.019574	0.024749	0.000000
RS	41	1.192040	1.000000	822.031138	0.024335	0.000000
RS	42	1.275245	1.000000	804.160557	0.023806	0.000000
RS	43	1.363809	1.000000	782.414991	0.023163	0.000000
RS	44	1.458076	1.000000	756.866848	0.022406	0.000000
RS	45	1.558414	1.000000	727.659113	0.021542	0.000000
RS	46	1.665214	1.000000	695.009055	0.020575	0.000000
RS	47	1.778891	1.000000	659.209870	0.019515	0.000000
RS	48	1.899889	1.000000	620.629820	0.018373	0.000000
RS	49	2.028679	1.000000	579.708504	0.017162	0.000000
RS	50	2.165763	1.000000	536.949982	0.015896	0.000000
RS	51	2.311675	1.000000	492.912613	0.014592	0.000000
RS	52	2.466983	1.000000	448.195657	0.013268	0.000000
RS	53	2.632293	1.000000	403.422888	0.011943	0.000000
RS	54	2.808249	1.000000	359.223733	0.010634	0.000000
RS	55	2.995536	1.000000	316.212679	0.009361	0.000000
RS	56	3.194884	1.000000	274.967940	0.008140	0.000000
RS	57	3.407070	1.000000	236.010569	0.006987	0.000000
RS	58	3.632920	1.000000	199.785309	0.005914	0.000000
RS	59	3.873315	1.000000	166.644522	0.004933	0.000000
RS	60	4.129191	1.000000	136.836423	0.004051	0.000000
RS	61	4.401545	1.000000	110.498616	0.003271	0.000000
RS	62	4.691438	1.000000	87.657585	0.002595	0.000000
RS	63	5.000000	1.000000	247.018855	0.007313	0.000000
PA	4+25*2+4+6 0.173567293 0.034713459 5.000000000 1.000000000 1.000000000 1.000000000 1.000000000 1.000000000 1.000000000 1.000000000 1.000000000 1.000000000 1.000000000 1.000000000 1.000000000 1.000000000 1.000000000 1.000000000 1.000000000 1.000000000 1.000000000 1.000000000 1.000000000 1.000000000 1.000000000 1.000000000 1.000000000 1.000000000 1.000000000 1.000000000 1.000000000
//
IT	4898
RD	1
LK	-402358.806088
QD	-234.596907 -> -192.894467
RI	0.0194289567
TR	0.168779	0.034729
MT	5.145609
MM	C_pi: 1.039897, n_recomb: 35118.500093
RS	0	0.000000	1.254027	178.004523	0.005069	0.000291
RS	1	0.006487	1.254027	188.564681	0.005369	0.001881
RS	2	0.013396	1.254027	199.683628	0.005686	0.004183
RS	3	0.020752	1.254027	211.381907	0.006019	0.006425
RS	4	0.028586	1.139732	246.028651	0.007006	0.007095
RS	5	0.036928	1.139732	260.056236	0.007405	0.006380
RS	6	0.045811	1.193089	262.512826	0.007475	0.005477
RS	7	0.055270	1.193089	277.311332	0.007896	0.005211
RS	8	0.065343	1.171542	298.152254	0.008490	0.005496
RS	9	0.076070	1.171542	314.568116	0.008957	0.006027
RS	10	0.087492	1.140766	340.589282	0.009698	0.006658
RS	11	0.099656	1.140766	358.792415	0.010217	0.007349
RS	12	0.112608	1.113885	386.762699	0.011013	0.008094
RS	13	0.126401	1.113885	406.722596	0.011581	0.008897
RS	14	0.141089	1.089912	436.697411	0.012435	0.009762
RS	15	0.156729	1.089912	458.317586	0.013051	0.010698
RS	16	0.173384	1.068478	490.115430	0.013956	0.011706
RS	17	0.191120	1.068478	513.206711	0.014614	0.012773
RS	18	0.210006	1.050299	546.002326	0.015547	0.013877
RS	19	0.230118	1.050299	570.248186	0.016238	0.014997
RS	20	0.251534	1.035234	603.381862	0.017181	0.016123
RS	21	0.274339	1.035234	628.334505	0.017892	0.017257
RS	22	0.298624	1.022095	661.665405	0.018841	0.018407
RS	23	0.324485	1.022095	686.742282	0.019555	0.019577
RS	24	0.352023	1.010175	719.859474	0.020498	0.020766
RS	25	0.381347	1.010175	744.318222	0.021194	0.021967
RS	26	0.412575	0.999793	775.983669	0.022096	0.023165
RS	27	0.445827	0.999793	798.909054	0.022749	0.024337
RS	28	0.481238	0.992091	826.964796	0.023548	0.025447
RS	29	0.518945	0.992091	847.300801	0.024127	0.026457
RS	30	0.559099	0.988232	869.276334	0.024753	0.027329
RS	31	0.601857	0.988232	885.909973	0.025226	0.028034
RS	32	0.647390	0.988529	900.030164	0.025628	0.028557
RS	33	0.695876	0.988529	911.887702	0.025966	0.028894
RS	34	0.747508	0.992487	917.351581	0.026122	0.029047
RS	35	0.802490	0.992487	923.473053	0.026296	0.029025
RS	36	0.861038	0.999302	920.130384	0.026201	0.028835
RS	37	0.923385	0.999302	919.729155	0.026189	0.028488
RS	38	0.989776	1.008091	907.855492	0.025851	0.027995
RS	39	1.060474	1.008091	900.371212	0.025638	0.027367
RS	40	1.135759	1.017887	880.615835	0.025076	0.026621
RS	41	1.215928	1.017887	865.756920	0.024652	0.025775
RS	42	1.301298	1.027655	839.052192	0.023892	0.024848
RS	43	1.392207	1.027655	816.830682	0.023259	0.023857
RS	44	1.489013	1.036450	784.203304	0.022330	0.022819
RS	45	1.592099	1.036450	754.978878	0.021498	0.021746
RS	46	1.701872	1.043602	717.427765	0.020429	0.020646
RS	47	1.818768	1.043602	681.968515	0.019419	0.019523
RS	48	1.943246	1.048845	640.486969	0.018238	0.018379
RS	49	2.075800	1.048845	600.033004	0.017086	0.017216
RS	50	2.216954	1.052330	555.764499	0.015825	0.016033
RS	51	2.367265	1.052330	512.054055	0.014581	0.014833
RS	52	2.527327	1.054452	466.504821	0.013284	0.013620
RS	53	2.697773	1.054452	421.701325	0.012008	0.012403
RS	54	2.879277	1.055788	376.735987	0.010728	0.011191
RS	55	3.072555	1.055788	333.241562	0.009489	0.009998
RS	56	3.278372	1.055788	291.242105	0.008293	0.008836
RS	57	3.497542	1.055788	251.294560	0.007156	0.007719
RS	58	3.730930	1.062443	212.698303	0.006057	0.006659
RS	59	3.979459	1.062443	178.695603	0.005088	0.005665
RS	60	4.244111	1.062443	147.837838	0.004210	0.004747
RS	61	4.525932	1.062443	120.322309	0.003426	0.003912
RS	62	4.826036	1.062443	96.235299	0.002740	0.003165
RS	63	5.145609	1.062443	279.623847	0.007962	0.009441
PA	4+25*2+4+6 0.168778752 0.034728902 5.145609379 1.254027367 1.139732361 1.193089485 1.171542168 1.140766144 1.113884926 1.089912415 1.068477631 1.050298691 1.035234451 1.022094727 1.010174751 0.999793053 0.992090702 0.988232136 0.988529205 0.992487192 0.999301910 1.008090973 1.017887115 1.027655125 1.036450386 1.043602467 1.048844814 1.052330017 1.054451942 1.055788040 1.062442720
//
IT	4436
RD	2
LK	-402279.842669
QD	-201.989120 -> -168.984492
RI	0.0158489781
TR	0.164386	0.034748
MT	5.287995
MM	C_pi: 1.073964, n_recomb: 36267.241079
RS	0	0.000000	1.424120	162.952637	0.004493	0.000272
RS	1	0.006533	1.424120	172.797735	0.004765	0.001761
RS	2	0.013492	1.424120	183.182351	0.005051	0.003896
RS	3	0.020906	1.424120	194.128624	0.005353	0.006011
RS	4	0.028805	1.194264	245.101707	0.006758	0.007341
RS	5	0.037219	1.194264	259.259741	0.007149	0.006585
RS	6	0.046183	1.338225	244.725602	0.006748	0.005316
RS	7	0.055733	1.338225	258.843001	0.007137	0.004951
RS	8	0.065907	1.309792	279.561800	0.007708	0.005239
RS	9	0.076745	1.309792	295.348138	0.008144	0.005688
RS	10	0.088291	1.256173	325.102223	0.008964	0.006399
RS	11	0.100592	1.256173	342.931414	0.009456	0.007007
RS	12	0.113696	1.209542	375.361385	0.010350	0.007842
RS	13	0.127656	1.209542	395.243928	0.010898	0.008555
RS	14	0.142528	1.167938	430.575952	0.011872	0.009522
RS	15	0.158371	1.167938	452.451922	0.012475	0.010360
RS	16	0.175250	1.130525	490.608218	0.013528	0.011485
RS	17	0.193231	1.130525	514.309839	0.014181	0.012456
RS	18	0.212387	1.098810	553.991124	0.015275	0.013691
RS	19	0.232795	1.098810	579.182833	0.015970	0.014723
RS	20	0.254535	1.072548	619.425778	0.017079	0.015985
RS	21	0.277696	1.072548	645.607240	0.017801	0.017038
RS	22	0.302370	1.049309	686.629610	0.018933	0.018337
RS	23	0.328655	1.049309	713.141978	0.019664	0.019437
RS	24	0.356658	1.027680	754.788381	0.020812	0.020801
RS	25	0.386490	1.027680	780.768500	0.021528	0.021949
RS	26	0.418271	1.008315	821.313340	0.022646	0.023340
RS	27	0.452129	1.008315	845.662771	0.023318	0.024482
RS	28	0.488198	0.993486	881.517365	0.024306	0.025772
RS	29	0.526623	0.993486	902.959171	0.024897	0.026780
RS	30	0.567558	0.985524	929.843214	0.025639	0.027768
RS	31	0.611168	0.985524	947.083384	0.026114	0.028493
RS	32	0.657626	0.985184	962.140972	0.026529	0.029036
RS	33	0.707120	0.985184	974.042552	0.026857	0.029404
RS	34	0.759847	0.991721	976.515895	0.026926	0.029476
RS	35	0.816018	0.991721	982.198835	0.027082	0.029490
RS	36	0.875859	1.003798	972.743740	0.026822	0.029139
RS	37	0.939609	1.003798	971.621753	0.026791	0.028833
RS	38	1.007523	1.019888	951.712664	0.026242	0.028133
RS	39	1.079875	1.019888	943.492963	0.026015	0.027552
RS	40	1.156952	1.038219	915.162146	0.025234	0.026595
RS	41	1.239065	1.038219	899.811736	0.024811	0.025804
RS	42	1.326543	1.056799	865.295374	0.023859	0.024695
RS	43	1.419735	1.056799	842.996750	0.023244	0.023768
RS	44	1.519014	1.073705	804.258083	0.022176	0.022599
RS	45	1.624780	1.073705	775.398719	0.021380	0.021595
RS	46	1.737455	1.087507	733.800064	0.020233	0.020419
RS	47	1.857490	1.087507	699.026454	0.019274	0.019367
RS	48	1.985368	1.097585	655.352890	0.018070	0.018198
RS	49	2.121599	1.097585	615.677565	0.016976	0.017102
RS	50	2.266729	1.104205	570.468953	0.015730	0.015927
RS	51	2.421341	1.104205	527.376325	0.014541	0.014785
RS	52	2.586053	1.108152	481.454393	0.013275	0.013596
RS	53	2.761525	1.108152	436.904458	0.012047	0.012425
RS	54	2.948460	1.110538	391.575060	0.010797	0.011237
RS	55	3.147607	1.110538	347.873402	0.009592	0.010075
RS	56	3.359763	1.110538	305.403808	0.008421	0.008937
RS	57	3.585780	1.110538	264.751291	0.007300	0.007835
RS	58	3.826561	1.123787	224.063934	0.006178	0.006745
RS	59	4.083072	1.123787	189.441695	0.005223	0.005768
RS	60	4.356339	1.123787	157.768923	0.004350	0.004860
RS	61	4.647459	1.123787	129.294869	0.003565	0.004027
RS	62	4.957597	1.123787	104.159471	0.002872	0.003278
RS	63	5.287995	1.123787	311.054435	0.008577	0.010021
PA	4+25*2+4+6 0.164386094 0.034747746 5.287994964 1.424119933 1.194263949 1.338225100 1.309792349 1.256172631 1.209541691 1.167937887 1.130525341 1.098810259 1.072547580 1.049308768 1.027679565 1.008315170 0.993486009 0.985524472 0.985184441 0.991721407 1.003797788 1.019887715 1.038219114 1.056798821 1.073704667 1.087507228 1.097585244 1.104204571 1.108152250 1.110537531 1.123786931
//
IT	4701
RD	3
LK	-402216.208320
QD	-179.588042 -> -151.663623
RI	0.0139017919
TR	0.160474	0.034806
MT	5.419472
MM	C_pi: 1.104352, n_recomb: 37335.169558
RS	0	0.000000	1.543743	155.658090	0.004169	0.000258
RS	1	0.006573	1.543743	165.181781	0.004424	0.001677
RS	2	0.013579	1.543743	175.238855	0.004694	0.003686
RS	3	0.021045	1.543743	185.852517	0.004978	0.005701
RS	4	0.029002	1.196652	253.997379	0.006803	0.007608
RS	5	0.037482	1.196652	268.760814	0.007199	0.006868
RS	6	0.046519	1.447234	235.195830	0.006300	0.005175
RS	7	0.056151	1.447234	248.982458	0.006669	0.004778
RS	8	0.066415	1.422371	268.048636	0.007180	0.005035
RS	9	0.077355	1.422371	283.464255	0.007592	0.005441
RS	10	0.089013	1.351872	315.166807	0.008442	0.006190
RS	11	0.101438	1.351872	332.785173	0.008913	0.006751
RS	12	0.114679	1.290959	367.654011	0.009847	0.007631
RS	13	0.128791	1.290959	387.520977	0.010380	0.008289
RS	14	0.143831	1.236541	426.011597	0.011410	0.009309
RS	15	0.159859	1.236541	448.106626	0.012002	0.010084
RS	16	0.176941	1.187214	490.359406	0.013134	0.011274
RS	17	0.195145	1.187214	514.549952	0.013782	0.012178
RS	18	0.214547	1.145278	558.956178	0.014971	0.013491
RS	19	0.235223	1.145278	584.911359	0.015666	0.014461
RS	20	0.257259	1.110482	630.290618	0.016882	0.015808
RS	21	0.280744	1.110482	657.487063	0.017610	0.016803
RS	22	0.305772	1.079175	704.516404	0.018870	0.018204
RS	23	0.332445	1.079175	732.253967	0.019613	0.019253
RS	24	0.360872	1.049245	781.194121	0.020924	0.020750
RS	25	0.391167	1.049245	808.524674	0.021656	0.021860
RS	26	0.423454	1.021728	857.319754	0.022963	0.023415
RS	27	0.457863	1.021728	882.987460	0.023650	0.024536
RS	28	0.494534	1.000048	926.672391	0.024820	0.025993
RS	29	0.533616	1.000048	949.186067	0.025423	0.026999
RS	30	0.575266	0.987727	981.542462	0.026290	0.028111
RS	31	0.619655	0.987727	999.417967	0.026769	0.028853
RS	32	0.666961	0.986035	1016.268451	0.027220	0.029437
RS	33	0.717377	0.986035	1028.293691	0.027542	0.029831
RS	34	0.771107	0.994124	1028.720952	0.027554	0.029851
RS	35	0.828369	0.994124	1034.087958	0.027697	0.029895
RS	36	0.889396	1.010291	1019.453878	0.027305	0.029416
RS	37	0.954433	1.010291	1017.769091	0.027260	0.029141
RS	38	1.023746	1.032529	990.714144	0.026536	0.028269
RS	39	1.097616	1.032529	981.937755	0.026301	0.027725
RS	40	1.176341	1.058392	945.865516	0.025334	0.026587
RS	41	1.260241	1.058392	930.198698	0.024915	0.025841
RS	42	1.349656	1.084987	888.631951	0.023801	0.024575
RS	43	1.444949	1.084987	866.398745	0.023206	0.023702
RS	44	1.546506	1.109408	822.195502	0.022022	0.022420
RS	45	1.654739	1.109408	793.790838	0.021261	0.021474
RS	46	1.770086	1.129400	748.647929	0.020052	0.020236
RS	47	1.893016	1.129400	714.593787	0.019140	0.019244
RS	48	2.024027	1.143926	669.079562	0.017921	0.018055
RS	49	2.163649	1.143926	630.176514	0.016879	0.017015
RS	50	2.312450	1.153338	584.252341	0.015649	0.015849
RS	51	2.471032	1.153338	541.755993	0.014511	0.014757
RS	52	2.640039	1.158826	495.596255	0.013274	0.013589
RS	53	2.820155	1.158826	451.287790	0.012087	0.012456
RS	54	3.012110	1.161980	405.702817	0.010867	0.011290
RS	55	3.216685	1.161980	361.800600	0.009691	0.010154
RS	56	3.434706	1.161980	318.891417	0.008541	0.009035
RS	57	3.667060	1.161980	277.583846	0.007435	0.007946
RS	58	3.914687	1.181650	234.891596	0.006291	0.006828
RS	59	4.178592	1.181650	199.697865	0.005349	0.005865
RS	60	4.459844	1.181650	167.273411	0.004480	0.004964
RS	61	4.759585	1.181650	137.912541	0.003694	0.004134
RS	62	5.079029	1.181650	111.802600	0.002995	0.003382
RS	63	5.419472	1.181650	342.099876	0.009163	0.010566
PA	4+25*2+4+6 0.160473585 0.034805754 5.419471668 1.543743448 1.196652304 1.447233725 1.422371366 1.351872031 1.290958652 1.236541050 1.187213547 1.145277605 1.110481917 1.079174624 1.049245061 1.021727627 1.000048132 0.987726586 0.986035199 0.994124395 1.010291128 1.032529187 1.058391878 1.084987088 1.109408263 1.129399928 1.143926466 1.153337587 1.158825669 1.161979639 1.181649524
//
IT	5285
RD	4
LK	-402161.902142
QD	-162.602645 -> -138.185154
RI	0.0126136433
TR	0.157005	0.034908
MT	5.538308
MM	C_pi: 1.131925, n_recomb: 38359.496497
RS	0	0.000000	1.640801	151.231205	0.003942	0.000248
RS	1	0.006610	1.640801	160.576490	0.004186	0.001610
RS	2	0.013656	1.640801	170.453717	0.004444	0.003511
RS	3	0.021168	1.640801	180.886973	0.004716	0.005429
RS	4	0.029177	1.171709	268.448102	0.006998	0.007899
RS	5	0.037715	1.171709	284.088797	0.007406	0.007195
RS	6	0.046817	1.530797	230.228950	0.006002	0.005050
RS	7	0.056521	1.530797	243.886593	0.006358	0.004655
RS	8	0.066866	1.515442	260.852660	0.006800	0.004871
RS	9	0.077895	1.515442	276.065731	0.007197	0.005254
RS	10	0.089653	1.431811	309.007119	0.008056	0.006022
RS	11	0.102188	1.431811	326.538851	0.008513	0.006557
RS	12	0.115552	1.360455	362.857707	0.009459	0.007458
RS	13	0.129799	1.360455	382.776803	0.009979	0.008082
RS	14	0.144988	1.296879	423.165384	0.011032	0.009127
RS	15	0.161180	1.296879	445.483126	0.011613	0.009859
RS	16	0.178443	1.238775	490.403371	0.012784	0.011082
RS	17	0.196847	1.238775	515.025003	0.013426	0.011939
RS	18	0.216467	1.189196	562.676182	0.014668	0.013293
RS	19	0.237384	1.189196	589.287289	0.015362	0.014218
RS	20	0.259683	1.147928	638.363686	0.016642	0.015615
RS	21	0.283457	1.147928	666.436936	0.017373	0.016566
RS	22	0.308801	1.110108	718.164739	0.018722	0.018036
RS	23	0.335821	1.110108	746.984968	0.019473	0.019043
RS	24	0.364627	1.072940	802.184644	0.020912	0.020645
RS	25	0.395336	1.072940	830.749313	0.021657	0.021721
RS	26	0.428076	1.037889	887.196978	0.023128	0.023419
RS	27	0.462979	1.037889	914.118046	0.023830	0.024520
RS	28	0.500189	1.009570	965.580595	0.025172	0.026134
RS	29	0.539859	1.009570	989.161039	0.025787	0.027137
RS	30	0.582151	0.992712	1027.426544	0.026784	0.028377
RS	31	0.627238	0.992712	1045.982297	0.027268	0.029131
RS	32	0.675305	0.989160	1065.347600	0.027773	0.029772
RS	33	0.726549	0.989160	1077.575241	0.028091	0.030187
RS	34	0.781180	0.998037	1076.779195	0.028071	0.030180
RS	35	0.839421	0.998037	1081.929336	0.028205	0.030246
RS	36	0.901513	1.017396	1062.915526	0.027709	0.029667
RS	37	0.967708	1.017396	1060.777053	0.027654	0.029417
RS	38	1.038278	1.044864	1027.311269	0.026781	0.028400
RS	39	1.113513	1.044864	1018.084367	0.026541	0.027886
RS	40	1.193721	1.077425	974.927044	0.025416	0.026593
RS	41	1.279229	1.077425	959.028788	0.025001	0.025885
RS	42	1.370390	1.111349	910.977824	0.023748	0.024483
RS	43	1.467576	1.111349	888.854152	0.023172	0.023655
RS	44	1.571185	1.142747	839.641676	0.021889	0.022276
RS	45	1.681642	1.142747	811.683023	0.021160	0.021380
RS	46	1.799401	1.168499	763.321639	0.019899	0.020089
RS	47	1.924942	1.168499	729.928452	0.019029	0.019147
RS	48	2.058781	1.187108	682.773809	0.017799	0.017944
RS	49	2.201466	1.187108	644.551641	0.016803	0.016952
RS	50	2.353582	1.198993	598.009865	0.015590	0.015795
RS	51	2.515752	1.198993	556.009695	0.014495	0.014745
RS	52	2.688641	1.205759	509.644212	0.013286	0.013598
RS	53	2.872957	1.205759	465.491101	0.012135	0.012497
RS	54	3.069456	1.209431	419.669223	0.010940	0.011351
RS	55	3.278941	1.209431	375.504885	0.009789	0.010237
RS	56	3.502274	1.209431	332.119201	0.008658	0.009133
RS	57	3.740367	1.209431	290.141430	0.007564	0.008054
RS	58	3.994197	1.235292	245.470916	0.006399	0.006909
RS	59	4.264804	1.235292	209.700790	0.005467	0.005958
RS	60	4.553297	1.235292	176.538821	0.004602	0.005063
RS	61	4.860857	1.235292	146.318762	0.003814	0.004234
RS	62	5.188747	1.235292	119.269989	0.003109	0.003480
RS	63	5.538308	1.235292	372.910135	0.009721	0.011084
PA	4+25*2+4+6 0.157005039 0.034907989 5.538307649 1.640800847 1.171709233 1.530796616 1.515442106 1.431811062 1.360455455 1.296878936 1.238774621 1.189196118 1.147927915 1.110107949 1.072940420 1.037889436 1.009570432 0.992711960 0.989160003 0.998037499 1.017396375 1.044863988 1.077424770 1.111348759 1.142746951 1.168498998 1.187108333 1.198993342 1.205758920 1.209430905 1.235292426
//
IT	5074
RD	5
LK	-402114.184786
QD	-148.998180 -> -127.234356
RI	0.0116106231
TR	0.153918	0.035050
MT	5.644983
MM	C_pi: 1.157203, n_recomb: 39354.926248
RS	0	0.000000	1.732717	147.569036	0.003750	0.000240
RS	1	0.006641	1.732717	156.766351	0.003983	0.001552
RS	2	0.013724	1.732717	166.494428	0.004231	0.003350
RS	3	0.021276	1.732717	176.778094	0.004492	0.005165
RS	4	0.029330	1.134745	286.150068	0.007271	0.008209
RS	5	0.037920	1.134745	302.823984	0.007695	0.007545
RS	6	0.047079	1.597250	227.840809	0.005789	0.004941
RS	7	0.056847	1.597250	241.484610	0.006136	0.004563
RS	8	0.067264	1.593831	256.387976	0.006515	0.004736
RS	9	0.078372	1.593831	271.508131	0.006899	0.005107
RS	10	0.090218	1.499037	305.483219	0.007762	0.005887
RS	11	0.102851	1.499037	323.020759	0.008208	0.006407
RS	12	0.116323	1.419812	360.325065	0.009156	0.007318
RS	13	0.130690	1.419812	380.357744	0.009665	0.007921
RS	14	0.146010	1.349796	421.919297	0.010721	0.008974
RS	15	0.162348	1.349796	444.479504	0.011294	0.009677
RS	16	0.179772	1.285405	491.134780	0.012480	0.010913
RS	17	0.198352	1.285405	516.161839	0.013116	0.011735
RS	18	0.218166	1.230263	566.020833	0.014382	0.013108
RS	19	0.239296	1.230263	593.221594	0.015074	0.013998
RS	20	0.261830	1.184210	644.919845	0.016387	0.015419
RS	21	0.285860	1.184210	673.774555	0.017120	0.016335
RS	22	0.311486	1.141179	729.151432	0.018528	0.017848
RS	23	0.338814	1.141179	758.948944	0.019285	0.018822
RS	24	0.367956	1.097670	819.514396	0.020824	0.020503
RS	25	0.399034	1.097670	849.223502	0.021579	0.021551
RS	26	0.432176	1.055607	912.751306	0.023193	0.023370
RS	27	0.467520	1.055607	940.876054	0.023907	0.024452
RS	28	0.505210	1.020855	999.980929	0.025409	0.026212
RS	29	0.545404	1.020855	1024.629155	0.026036	0.027211
RS	30	0.588266	0.999364	1069.109511	0.027166	0.028579
RS	31	0.633976	0.999364	1088.389399	0.027656	0.029342
RS	32	0.682721	0.993586	1110.863434	0.028227	0.030052
RS	33	0.734703	0.993586	1123.362960	0.028544	0.030482
RS	34	0.790138	1.002680	1122.035432	0.028511	0.030467
RS	35	0.849254	1.002680	1127.048674	0.028638	0.030552
RS	36	0.912297	1.024530	1104.327162	0.028061	0.029895
RS	37	0.979526	1.024530	1101.814611	0.027997	0.029666
RS	38	1.051220	1.056483	1062.540295	0.026999	0.028526
RS	39	1.127675	1.056483	1052.931561	0.026755	0.028037
RS	40	1.209208	1.095039	1003.211254	0.025491	0.026609
RS	41	1.296156	1.095039	987.125749	0.025083	0.025933
RS	42	1.388878	1.135689	933.025091	0.023708	0.024412
RS	43	1.487758	1.135689	911.016959	0.023149	0.023623
RS	44	1.593205	1.173578	857.130720	0.021780	0.022159
RS	45	1.705655	1.173578	829.578851	0.021079	0.021307
RS	46	1.825573	1.204691	778.229547	0.019775	0.019970
RS	47	1.953455	1.204691	745.417102	0.018941	0.019073
RS	48	2.089830	1.227043	696.750799	0.017704	0.017857
RS	49	2.235262	1.227043	659.103710	0.016748	0.016908
RS	50	2.390353	1.241110	611.992983	0.015551	0.015761
RS	51	2.555744	1.241110	570.378044	0.014493	0.014746
RS	52	2.732118	1.248916	523.805875	0.013310	0.013619
RS	53	2.920206	1.248916	479.710842	0.012189	0.012546
RS	54	3.120785	1.252888	433.642963	0.011019	0.011418
RS	55	3.334686	1.252888	389.142465	0.009888	0.010322
RS	56	3.562792	1.252888	345.227955	0.008772	0.009231
RS	57	3.806047	1.252888	302.547441	0.007688	0.008160
RS	58	4.065457	1.284687	255.904372	0.006502	0.006990
RS	59	4.342095	1.284687	219.538388	0.005578	0.006048
RS	60	4.637106	1.284687	185.637318	0.004717	0.005158
RS	61	4.951709	1.284687	154.569923	0.003928	0.004330
RS	62	5.287205	1.284687	126.603212	0.003217	0.003573
RS	63	5.644983	1.284687	403.513411	0.010253	0.011580
PA	4+25*2+4+6 0.153917937 0.035049509 5.644982987 1.732716590 1.134744961 1.597250236 1.593831194 1.499037127 1.419812294 1.349796126 1.285405021 1.230263223 1.184209551 1.141179323 1.097670493 1.055607194 1.020854946 0.999364115 0.993585666 1.002680392 1.024530126 1.056483210 1.095038515 1.135689084 1.173577699 1.204690659 1.227042831 1.241110434 1.248915867 1.252887533 1.284687214
//
IT	4600
RD	6
LK	-402071.518449
QD	-137.716766 -> -118.071487
RI	0.0107389631
TR	0.151149	0.035222
MT	5.740825
MM	C_pi: 1.180576, n_recomb: 40327.633667
RS	0	0.000000	1.829098	143.793824	0.003566	0.000232
RS	1	0.006669	1.829098	152.825530	0.003790	0.001497
RS	2	0.013783	1.829098	162.385023	0.004027	0.003194
RS	3	0.021372	1.829098	172.497723	0.004277	0.004900
RS	4	0.029466	1.094177	305.746887	0.007582	0.008531
RS	5	0.038101	1.094177	323.540197	0.008023	0.007905
RS	6	0.047311	1.652563	226.908311	0.005627	0.004845
RS	7	0.057136	1.652563	240.602056	0.005966	0.004489
RS	8	0.067616	1.661384	253.671408	0.006290	0.004624
RS	9	0.078794	1.661384	268.769206	0.006665	0.004987
RS	10	0.090718	1.555964	303.843402	0.007534	0.005779
RS	11	0.103438	1.555964	321.455589	0.007971	0.006290
RS	12	0.117006	1.470484	359.563926	0.008916	0.007206
RS	13	0.131478	1.470484	379.763154	0.009417	0.007796
RS	14	0.146916	1.396060	422.074965	0.010466	0.008849
RS	15	0.163384	1.396060	444.903010	0.011032	0.009531
RS	16	0.180950	1.327357	492.677239	0.012217	0.010766
RS	17	0.199687	1.327357	518.101429	0.012847	0.011562
RS	18	0.219674	1.268370	569.422300	0.014120	0.012937
RS	19	0.240994	1.268370	597.171095	0.014808	0.013799
RS	20	0.263735	1.218968	650.664623	0.016134	0.015227
RS	21	0.287994	1.218968	680.232147	0.016868	0.016115
RS	22	0.313870	1.171856	738.405884	0.018310	0.017651
RS	23	0.341472	1.171856	769.098652	0.019071	0.018596
RS	24	0.370915	1.122792	834.257831	0.020687	0.020336
RS	25	0.402322	1.122792	865.037262	0.021450	0.021359
RS	26	0.435823	1.074202	935.085435	0.023187	0.023283
RS	27	0.471558	1.074202	964.370473	0.023913	0.024347
RS	28	0.509677	1.033222	1030.927256	0.025564	0.026241
RS	29	0.550338	1.033222	1056.643176	0.026201	0.027234
RS	30	0.593710	1.007068	1107.532463	0.027463	0.028729
RS	31	0.639976	1.007068	1127.574677	0.027960	0.029497
RS	32	0.689327	0.998814	1153.624842	0.028606	0.030285
RS	33	0.741969	0.998814	1166.456649	0.028925	0.030727
RS	34	0.798122	1.007699	1165.173970	0.028893	0.030719
RS	35	0.858020	1.007699	1170.117352	0.029015	0.030818
RS	36	0.921913	1.031485	1144.256840	0.028374	0.030102
RS	37	0.990067	1.031485	1141.432905	0.028304	0.029889
RS	38	1.062766	1.067314	1096.851105	0.027198	0.028645
RS	39	1.140314	1.067314	1086.910258	0.026952	0.028179
RS	40	1.223034	1.111267	1031.051744	0.025567	0.026631
RS	41	1.311270	1.111267	1014.805574	0.025164	0.025984
RS	42	1.405392	1.158114	955.001977	0.023681	0.024358
RS	43	1.505790	1.158114	933.102810	0.023138	0.023603
RS	44	1.612884	1.202053	874.804534	0.021692	0.022064
RS	45	1.727121	1.202053	847.615264	0.021018	0.021250
RS	46	1.848976	1.238163	793.451233	0.019675	0.019874
RS	47	1.978959	1.238163	761.142546	0.018874	0.019016
RS	48	2.117610	1.263948	711.057348	0.017632	0.017792
RS	49	2.265508	1.263948	673.888442	0.016710	0.016879
RS	50	2.423270	1.279935	626.238983	0.015529	0.015743
RS	51	2.591553	1.279935	584.908978	0.014504	0.014759
RS	52	2.771059	1.288569	538.121200	0.013344	0.013650
RS	53	2.962538	1.288569	493.995751	0.012250	0.012601
RS	54	3.166786	1.292653	447.667292	0.011101	0.011491
RS	55	3.384657	1.292653	402.761887	0.009987	0.010410
RS	56	3.617058	1.292653	358.267876	0.008884	0.009329
RS	57	3.864958	1.292653	314.850691	0.007807	0.008265
RS	58	4.129391	1.330134	266.233338	0.006602	0.007070
RS	59	4.411460	1.330134	229.250218	0.005685	0.006137
RS	60	4.712341	1.330134	194.604135	0.004826	0.005250
RS	61	5.033288	1.330134	162.695381	0.004034	0.004422
RS	62	5.375640	1.330134	133.825064	0.003318	0.003662
RS	63	5.740825	1.330134	433.921331	0.010760	0.012058
PA	4+25*2+4+6 0.151149358 0.035222387 5.740824998 1.829098058 1.094177387 1.652563488 1.661383611 1.555964243 1.470484478 1.396059818 1.327356938 1.268369873 1.218967564 1.171856157 1.122792083 1.074201547 1.033221632 1.007067763 0.998814287 1.007698690 1.031484896 1.067314274 1.111267094 1.158114204 1.202052663 1.238162777 1.263947697 1.279934638 1.288569496 1.292653225 1.330134325
//
IT	4116
RD	7
LK	-402032.918208
QD	-128.128788 -> -110.235530
RI	0.0099369649
TR	0.148646	0.035419
MT	5.827295
MM	C_pi: 1.202352, n_recomb: 41280.456728
RS	0	0.000000	1.934882	139.607714	0.003382	0.000225
RS	1	0.006694	1.934882	148.439813	0.003596	0.001444
RS	2	0.013836	1.934882	157.794184	0.003822	0.003041
RS	3	0.021457	1.934882	167.696683	0.004062	0.004634
RS	4	0.029587	1.054338	326.366942	0.007906	0.008858
RS	5	0.038262	1.054338	345.320987	0.008365	0.008264
RS	6	0.047517	1.701020	226.746002	0.005493	0.004757
RS	7	0.057393	1.701020	240.521048	0.005827	0.004425
RS	8	0.067929	1.720882	252.099715	0.006107	0.004528
RS	9	0.079170	1.720882	267.220855	0.006473	0.004887
RS	10	0.091164	1.604633	303.554451	0.007353	0.005691
RS	11	0.103961	1.604633	321.291684	0.007783	0.006198
RS	12	0.117614	1.513753	360.190276	0.008725	0.007118
RS	13	0.132181	1.513753	380.600226	0.009220	0.007699
RS	14	0.147724	1.436360	423.436800	0.010258	0.008746
RS	15	0.164307	1.436360	446.559263	0.010818	0.009414
RS	16	0.182000	1.364932	495.033480	0.011992	0.010641
RS	17	0.200878	1.364932	520.855961	0.012617	0.011416
RS	18	0.221019	1.303543	573.086736	0.013883	0.012782
RS	19	0.242508	1.303543	601.357182	0.014568	0.013622
RS	20	0.265436	1.252036	655.997461	0.015891	0.015043
RS	21	0.289899	1.252036	686.226767	0.016624	0.015907
RS	22	0.315999	1.201838	746.498744	0.018084	0.017451
RS	23	0.343847	1.201838	778.020732	0.018847	0.018372
RS	24	0.373559	1.147938	847.093667	0.020520	0.020155
RS	25	0.405260	1.147938	878.879661	0.021290	0.021155
RS	26	0.439082	1.093265	954.921986	0.023133	0.023167
RS	27	0.475169	1.093265	985.326940	0.023869	0.024215
RS	28	0.513672	1.046275	1059.097105	0.025656	0.026231
RS	29	0.554752	1.046275	1085.877701	0.026305	0.027218
RS	30	0.598582	1.015473	1143.282233	0.027695	0.028835
RS	31	0.645346	1.015473	1164.118872	0.028200	0.029608
RS	32	0.695241	1.004575	1194.114966	0.028927	0.030477
RS	33	0.748475	1.004575	1207.331769	0.029247	0.030930
RS	34	0.805273	1.012925	1206.578650	0.029229	0.030940
RS	35	0.865874	1.012925	1211.510144	0.029348	0.031051
RS	36	0.930531	1.038209	1182.991728	0.028657	0.030290
RS	37	0.999516	1.038209	1179.909207	0.028583	0.030092
RS	38	1.073119	1.077410	1130.447503	0.027385	0.028759
RS	39	1.151649	1.077410	1120.214314	0.027137	0.028311
RS	40	1.235436	1.126250	1058.572707	0.025643	0.026659
RS	41	1.324832	1.126250	1042.184937	0.025246	0.026037
RS	42	1.420213	1.178830	976.961971	0.023666	0.024317
RS	43	1.521978	1.178830	955.162860	0.023138	0.023593
RS	44	1.630556	1.228423	892.664151	0.021624	0.021987
RS	45	1.746401	1.228423	865.797657	0.020974	0.021208
RS	46	1.870002	1.269201	808.957545	0.019597	0.019797
RS	47	2.001877	1.269201	777.086336	0.018825	0.018974
RS	48	2.142580	1.298138	725.656019	0.017579	0.017743
RS	49	2.292701	1.298138	688.883244	0.016688	0.016862
RS	50	2.452872	1.315808	640.719314	0.015521	0.015738
RS	51	2.623765	1.315808	599.589593	0.014525	0.014782
RS	52	2.806097	1.325089	552.577591	0.013386	0.013690
RS	53	3.000636	1.325089	508.346873	0.012314	0.012661
RS	54	3.208197	1.329125	461.745417	0.011186	0.011568
RS	55	3.429652	1.329125	416.376283	0.010087	0.010500
RS	56	3.665932	1.329125	371.258684	0.008994	0.009428
RS	57	3.918029	1.329125	327.074540	0.007923	0.008368
RS	58	4.187002	1.372037	276.478996	0.006698	0.007150
RS	59	4.473980	1.372037	238.859521	0.005786	0.006223
RS	60	4.780168	1.372037	203.462011	0.004929	0.005340
RS	61	5.106854	1.372037	170.715550	0.004136	0.004511
RS	62	5.455408	1.372037	140.952525	0.003415	0.003748
RS	63	5.827295	1.372037	464.152255	0.011244	0.012519
PA	4+25*2+4+6 0.148645791 0.035418993 5.827295211 1.934881514 1.054337504 1.701020198 1.720881709 1.604632642 1.513752994 1.436359553 1.364932278 1.303542964 1.252035983 1.201837743 1.147938233 1.093265322 1.046275148 1.015473312 1.004575270 1.012924697 1.038209474 1.077409511 1.126249831 1.178829526 1.228423111 1.269200802 1.298138108 1.315808050 1.325089222 1.329124731 1.372037100
//
IT	4911
RD	8
LK	-401997.700704
QD	-119.826342 -> -103.419319
RI	0.0091828743
TR	0.146363	0.035633
MT	5.905773
MM	C_pi: 1.222777, n_recomb: 42214.686987
RS	0	0.000000	2.052393	134.988526	0.003198	0.000218
RS	1	0.006716	2.052393	143.586262	0.003401	0.001393
RS	2	0.013884	2.052393	152.698183	0.003617	0.002892
RS	3	0.021533	2.052393	162.350416	0.003846	0.004369
RS	4	0.029696	1.017282	347.413749	0.008230	0.009182
RS	5	0.038406	1.017282	367.539768	0.008706	0.008615
RS	6	0.047702	1.745526	226.937178	0.005376	0.004675
RS	7	0.057623	1.745526	240.804794	0.005704	0.004366
RS	8	0.068209	1.774598	251.251076	0.005952	0.004444
RS	9	0.079507	1.774598	266.423052	0.006311	0.004801
RS	10	0.091563	1.646643	304.248208	0.007207	0.005620
RS	11	0.104430	1.646643	322.147504	0.007631	0.006124
RS	12	0.118160	1.550710	361.911524	0.008573	0.007048
RS	13	0.132812	1.550710	382.568632	0.009062	0.007624
RS	14	0.148449	1.471372	425.815660	0.010087	0.008664
RS	15	0.165136	1.471372	449.257660	0.010642	0.009321
RS	16	0.182944	1.398482	498.145206	0.011800	0.010534
RS	17	0.201947	1.398482	524.371836	0.012422	0.011294
RS	18	0.222227	1.335906	577.094872	0.013670	0.012643
RS	19	0.243870	1.335906	605.869972	0.014352	0.013465
RS	20	0.266965	1.283360	661.148315	0.015662	0.014868
RS	21	0.291612	1.283360	692.000482	0.016392	0.015713
RS	22	0.317915	1.230962	753.790242	0.017856	0.017253
RS	23	0.345984	1.230962	786.086951	0.018621	0.018152
RS	24	0.375938	1.172883	858.479479	0.020336	0.019964
RS	25	0.407904	1.172883	891.215903	0.021112	0.020944
RS	26	0.442017	1.112550	972.754513	0.023043	0.023030
RS	27	0.478421	1.112550	1004.240755	0.023789	0.024063
RS	28	0.517270	1.059768	1084.959200	0.025701	0.026190
RS	29	0.558728	1.059768	1112.798092	0.026360	0.027171
RS	30	0.602971	1.024363	1176.758549	0.027876	0.028906
RS	31	0.650186	1.024363	1198.415675	0.028389	0.029682
RS	32	0.700571	1.010712	1232.643518	0.029199	0.030636
RS	33	0.754341	1.010712	1246.291402	0.029523	0.031097
RS	34	0.811722	1.018279	1246.475714	0.029527	0.031134
RS	35	0.872957	1.018279	1251.446605	0.029645	0.031256
RS	36	0.938305	1.044710	1220.686428	0.028916	0.030461
RS	37	1.008042	1.044710	1217.391442	0.028838	0.030276
RS	38	1.082463	1.086864	1163.414880	0.027559	0.028866
RS	39	1.161882	1.086864	1152.923727	0.027311	0.028436
RS	40	1.246636	1.140156	1085.801331	0.025721	0.026691
RS	41	1.337081	1.140156	1069.288352	0.025330	0.026091
RS	42	1.433602	1.198061	998.885816	0.023662	0.024287
RS	43	1.536605	1.198061	977.179522	0.023148	0.023590
RS	44	1.646526	1.252958	910.657118	0.021572	0.021925
RS	45	1.763830	1.252958	884.080703	0.020942	0.021176
RS	46	1.889013	1.298105	824.682005	0.019535	0.019735
RS	47	2.022604	1.298105	793.193901	0.018790	0.018943
RS	48	2.165167	1.329945	740.480191	0.017541	0.017707
RS	49	2.317305	1.329945	704.036743	0.016678	0.016855
RS	50	2.479661	1.349090	655.380341	0.015525	0.015742
RS	51	2.652922	1.349090	614.382257	0.014554	0.014811
RS	52	2.837820	1.358857	567.142280	0.013435	0.013736
RS	53	3.035136	1.358857	522.745399	0.012383	0.012726
RS	54	3.245705	1.362707	475.863659	0.011272	0.011648
RS	55	3.470417	1.362707	429.982571	0.010186	0.010591
RS	56	3.710221	1.362707	384.205103	0.009101	0.009526
RS	57	3.966131	1.362707	339.228972	0.008036	0.008471
RS	58	4.239230	1.410817	286.650794	0.006790	0.007230
RS	59	4.530671	1.410817	248.379436	0.005884	0.006308
RS	60	4.841686	1.410817	212.225456	0.005027	0.005427
RS	61	5.173591	1.410817	178.644561	0.004232	0.004598
RS	62	5.527787	1.410817	147.998133	0.003506	0.003831
RS	63	5.905773	1.410817	494.226394	0.011707	0.012966
PA	4+25*2+4+6 0.146363407 0.035632729 5.905773213 2.052392828 1.017282011 1.745525784 1.774597719 1.646643119 1.550709855 1.471371790 1.398482315 1.335906341 1.283359689 1.230961714 1.172883416 1.112549604 1.059768350 1.024363023 1.010711501 1.018279478 1.044710066 1.086863518 1.140155753 1.198060705 1.252957868 1.298104649 1.329945139 1.349090499 1.358857276 1.362707177 1.410817319
//
IT	4961
RD	9
LK	-401965.366109
QD	-112.530181 -> -97.408595
RI	0.0084720165
TR	0.144267	0.035858
MT	5.977477
MM	C_pi: 1.242048, n_recomb: 43130.888361
RS	0	0.000000	2.182558	130.031876	0.003015	0.000212
RS	1	0.006737	2.182558	138.366680	0.003208	0.001342
RS	2	0.013927	2.182558	147.205325	0.003413	0.002747
RS	3	0.021602	2.182558	156.574048	0.003630	0.004111
RS	4	0.029793	0.983787	368.484831	0.008543	0.009499
RS	5	0.038537	0.983787	389.774417	0.009037	0.008954
RS	6	0.047869	1.788028	227.225646	0.005268	0.004597
RS	7	0.057831	1.788028	241.184610	0.005592	0.004309
RS	8	0.068463	1.824169	250.850663	0.005816	0.004370
RS	9	0.079812	1.824169	266.088913	0.006169	0.004724
RS	10	0.091925	1.683292	305.656274	0.007087	0.005561
RS	11	0.104854	1.683292	323.744425	0.007506	0.006064
RS	12	0.118654	1.582336	364.490208	0.008451	0.006994
RS	13	0.133383	1.582336	385.423753	0.008936	0.007567
RS	14	0.149105	1.501736	429.041411	0.009947	0.008599
RS	15	0.165886	1.501736	452.825409	0.010499	0.009248
RS	16	0.183798	1.428374	501.930181	0.011637	0.010445
RS	17	0.202916	1.428374	528.568779	0.012255	0.011191
RS	18	0.223322	1.365618	581.468547	0.013481	0.012518
RS	19	0.245103	1.365618	610.737289	0.014160	0.013325
RS	20	0.268351	1.312959	666.242801	0.015447	0.014704
RS	21	0.293165	1.312959	697.687265	0.016176	0.015532
RS	22	0.319650	1.259156	760.507171	0.017633	0.017059
RS	23	0.347920	1.259156	793.532586	0.018398	0.017939
RS	24	0.378094	1.197499	868.724920	0.020142	0.019770
RS	25	0.410301	1.197499	902.361513	0.020921	0.020731
RS	26	0.444678	1.131899	988.932790	0.022929	0.022878
RS	27	0.481370	1.131899	1021.462934	0.023683	0.023897
RS	28	0.520534	1.073544	1108.849133	0.025709	0.026125
RS	29	0.562337	1.073544	1137.736810	0.026379	0.027100
RS	30	0.606955	1.033601	1208.241674	0.028013	0.028947
RS	31	0.654580	1.033601	1230.739988	0.028535	0.029725
RS	32	0.705412	1.017124	1269.425409	0.029432	0.030765
RS	33	0.759669	1.017124	1283.544551	0.029759	0.031234
RS	34	0.817581	1.023723	1285.010235	0.029793	0.031304
RS	35	0.879394	1.023723	1290.066356	0.029910	0.031436
RS	36	0.945371	1.051016	1257.424021	0.029154	0.030618
RS	37	1.015793	1.051016	1253.958066	0.029073	0.030444
RS	38	1.090958	1.095774	1195.785949	0.027725	0.028968
RS	39	1.171188	1.095774	1185.067817	0.027476	0.028552
RS	40	1.256822	1.153145	1112.726520	0.025799	0.026725
RS	41	1.348224	1.153145	1096.103794	0.025413	0.026146
RS	42	1.445784	1.216019	1020.727227	0.023666	0.024264
RS	43	1.549916	1.216019	999.109386	0.023165	0.023593
RS	44	1.661064	1.275907	928.715452	0.021532	0.021874
RS	45	1.779698	1.275907	902.403596	0.020922	0.021153
RS	46	1.906324	1.325160	840.545600	0.019488	0.019685
RS	47	2.041481	1.325160	809.397710	0.018766	0.018921
RS	48	2.185743	1.359680	755.457240	0.017515	0.017682
RS	49	2.339722	1.359680	719.290064	0.016677	0.016857
RS	50	2.504075	1.380119	670.163472	0.015538	0.015755
RS	51	2.679499	1.380119	629.242643	0.014589	0.014845
RS	52	2.866741	1.390231	581.776368	0.013489	0.013786
RS	53	3.066596	1.390231	537.165071	0.012454	0.012793
RS	54	3.279915	1.393781	490.000437	0.011361	0.011730
RS	55	3.507603	1.393781	443.569314	0.010284	0.010682
RS	56	3.750631	1.393781	397.103556	0.009207	0.009624
RS	57	4.010029	1.393781	351.316138	0.008145	0.008572
RS	58	4.286903	1.446872	296.752106	0.006880	0.007309
RS	59	4.582428	1.446872	257.817340	0.005978	0.006392
RS	60	4.897861	1.446872	220.903891	0.005122	0.005512
RS	61	5.234543	1.446872	186.492332	0.004324	0.004682
RS	62	5.593906	1.446872	154.971193	0.003593	0.003912
RS	63	5.977477	1.446872	524.162639	0.012153	0.013400
PA	4+25*2+4+6 0.144266861 0.035858170 5.977477254 2.182557533 0.983786900 1.788028379 1.824169463 1.683292210 1.582335536 1.501735752 1.428374292 1.365618149 1.312958660 1.259156149 1.197498760 1.131898712 1.073544024 1.033600671 1.017123777 1.023723018 1.051016230 1.095773909 1.153144812 1.216019459 1.275907382 1.325160463 1.359680370 1.380119261 1.390231192 1.393780757 1.446872458
//
IT	4228
RD	10
LK	-401935.533818
QD	-106.041957 -> -92.049008
RI	0.0078065971
TR	0.142327	0.036091
MT	6.043513
MM	C_pi: 1.260335, n_recomb: 44029.251800
RS	0	0.000000	2.325372	124.880052	0.002836	0.000206
RS	1	0.006755	2.325372	132.932512	0.003019	0.001293
RS	2	0.013966	2.325372	141.476710	0.003213	0.002607
RS	3	0.021664	2.325372	150.538846	0.003419	0.003862
RS	4	0.029882	0.954004	389.297566	0.008842	0.009805
RS	5	0.038656	0.954004	411.729212	0.009351	0.009278
RS	6	0.048022	1.829913	227.444478	0.005166	0.004522
RS	7	0.058020	1.829913	241.485372	0.005485	0.004252
RS	8	0.068694	1.870810	250.712722	0.005694	0.004302
RS	9	0.080089	1.870810	266.024478	0.006042	0.004653
RS	10	0.092254	1.715676	307.571800	0.006986	0.005512
RS	11	0.105241	1.715676	325.867389	0.007401	0.006015
RS	12	0.119104	1.609450	367.745394	0.008352	0.006953
RS	13	0.133904	1.609450	388.978923	0.008835	0.007525
RS	14	0.149704	1.528033	432.969898	0.009834	0.008549
RS	15	0.166571	1.528033	457.115507	0.010382	0.009192
RS	16	0.184578	1.454971	506.302545	0.011499	0.010370
RS	17	0.203801	1.454971	533.361502	0.012114	0.011107
RS	18	0.224322	1.392869	586.194571	0.013314	0.012407
RS	19	0.246229	1.392869	615.949706	0.013990	0.013201
RS	20	0.269617	1.340898	671.348330	0.015248	0.014550
RS	21	0.294583	1.340898	703.360556	0.015975	0.015364
RS	22	0.321237	1.286400	766.799692	0.017416	0.016871
RS	23	0.349691	1.286400	800.514419	0.018181	0.017734
RS	24	0.380067	1.221717	878.047977	0.019942	0.019573
RS	25	0.412494	1.221717	912.539325	0.020726	0.020518
RS	26	0.447113	1.151221	1003.712139	0.022796	0.022717
RS	27	0.484069	1.151221	1037.249979	0.023558	0.023722
RS	28	0.523522	1.087503	1131.019553	0.025688	0.026042
RS	29	0.565640	1.087503	1160.943871	0.026368	0.027010
RS	30	0.610603	1.043097	1237.945244	0.028116	0.028964
RS	31	0.658603	1.043097	1261.300624	0.028647	0.029744
RS	32	0.709845	1.023755	1304.614088	0.029631	0.030870
RS	33	0.764549	1.023755	1319.239625	0.029963	0.031346
RS	34	0.822948	1.029243	1322.277611	0.030032	0.031455
RS	35	0.885292	1.029243	1327.460420	0.030150	0.031595
RS	36	0.951847	1.057168	1293.252191	0.029373	0.030761
RS	37	1.022897	1.057168	1289.653174	0.029291	0.030597
RS	38	1.098747	1.104239	1227.565192	0.027881	0.029065
RS	39	1.179721	1.104239	1216.648943	0.027633	0.028663
RS	40	1.266164	1.165368	1139.319390	0.025876	0.026760
RS	41	1.358446	1.165368	1122.602371	0.025497	0.026199
RS	42	1.456961	1.232903	1042.430825	0.023676	0.024249
RS	43	1.562132	1.232903	1020.900203	0.023187	0.023601
RS	44	1.674406	1.297507	946.767437	0.021503	0.021832
RS	45	1.794264	1.297507	920.701340	0.020911	0.021136
RS	46	1.922219	1.350634	856.471931	0.019452	0.019645
RS	47	2.058816	1.350634	825.631217	0.018752	0.018907
RS	48	2.204641	1.387637	770.515453	0.017500	0.017666
RS	49	2.360316	1.387637	734.583471	0.016684	0.016864
RS	50	2.526506	1.409211	685.010294	0.015558	0.015773
RS	51	2.703922	1.409211	644.124720	0.014629	0.014884
RS	52	2.893323	1.419548	596.438230	0.013546	0.013841
RS	53	3.095517	1.419548	551.575568	0.012527	0.012862
RS	54	3.311369	1.422699	504.131121	0.011450	0.011814
RS	55	3.541801	1.422699	457.120926	0.010382	0.010774
RS	56	3.787799	1.422699	409.945667	0.009311	0.009721
RS	57	4.050413	1.422699	363.333139	0.008252	0.008671
RS	58	4.330767	1.480578	306.781268	0.006968	0.007387
RS	59	4.630058	1.480578	267.175673	0.006068	0.006474
RS	60	4.949566	1.480578	229.502202	0.005212	0.005595
RS	61	5.290656	1.480578	194.264861	0.004412	0.004763
RS	62	5.654786	1.480578	161.877800	0.003677	0.003990
RS	63	6.043513	1.480578	553.974556	0.012582	0.013822
PA	4+25*2+4+6 0.142326606 0.036090684 6.043512617 2.325371998 0.954004288 1.829913126 1.870809844 1.715676180 1.609449836 1.528033199 1.454971323 1.392868950 1.340897547 1.286400463 1.221716517 1.151221095 1.087502668 1.043097083 1.023754730 1.029243009 1.057168013 1.104239024 1.165368251 1.232903335 1.297506800 1.350633673 1.387637054 1.409210883 1.419547896 1.422699113 1.480578193
//
IT	4335
RD	11
LK	-401907.904217
QD	-100.216545 -> -87.226354
RI	0.0071897119
TR	0.140522	0.036327
MT	6.104629
MM	C_pi: 1.277749, n_recomb: 44909.962860
RS	0	0.000000	2.480292	119.674540	0.002665	0.000200
RS	1	0.006772	2.480292	127.434485	0.002838	0.001246
RS	2	0.014002	2.480292	135.672833	0.003021	0.002474
RS	3	0.021722	2.480292	144.415621	0.003216	0.003625
RS	4	0.029964	0.927788	409.648365	0.009122	0.010097
RS	5	0.038765	0.927788	433.191509	0.009646	0.009584
RS	6	0.048161	1.872102	227.492632	0.005066	0.004447
RS	7	0.058194	1.872102	241.600976	0.005380	0.004195
RS	8	0.068907	1.915476	250.700635	0.005582	0.004238
RS	9	0.080344	1.915476	266.086845	0.005925	0.004588
RS	10	0.092556	1.744639	309.843632	0.006899	0.005472
RS	11	0.105596	1.744639	328.358981	0.007311	0.005974
RS	12	0.119518	1.632763	371.527525	0.008273	0.006923
RS	13	0.134383	1.632763	393.079313	0.008753	0.007494
RS	14	0.150254	1.550789	437.474148	0.009741	0.008511
RS	15	0.167200	1.550789	461.997725	0.010287	0.009150
RS	16	0.185294	1.478606	511.178800	0.011382	0.010309
RS	17	0.204613	1.478606	538.665967	0.011994	0.011037
RS	18	0.225240	1.417850	591.239353	0.013165	0.012308
RS	19	0.247264	1.417850	621.475565	0.013838	0.013092
RS	20	0.270780	1.367247	676.497207	0.015063	0.014406
RS	21	0.295888	1.367247	709.056753	0.015788	0.015208
RS	22	0.322696	1.312688	772.767064	0.017207	0.016689
RS	23	0.351319	1.312688	807.136607	0.017972	0.017538
RS	24	0.381881	1.245483	886.609106	0.019742	0.019378
RS	25	0.414512	1.245483	921.913591	0.020528	0.020308
RS	26	0.449352	1.170439	1017.290309	0.022652	0.022548
RS	27	0.486552	1.170439	1051.800494	0.023420	0.023542
RS	28	0.526271	1.101556	1151.672857	0.025644	0.025943
RS	29	0.568680	1.101556	1182.619149	0.026333	0.026906
RS	30	0.613961	1.052770	1266.041599	0.028191	0.028961
RS	31	0.662307	1.052770	1290.265333	0.028730	0.029743
RS	32	0.713928	1.030543	1338.335158	0.029800	0.030955
RS	33	0.769044	1.030543	1353.497275	0.030138	0.031437
RS	34	0.827892	1.034808	1358.358817	0.030246	0.031587
RS	35	0.890725	1.034808	1363.705216	0.030365	0.031736
RS	36	0.957813	1.063178	1328.207012	0.029575	0.030893
RS	37	1.029444	1.063178	1324.509382	0.029493	0.030738
RS	38	1.105926	1.112314	1258.756118	0.028028	0.029156
RS	39	1.187587	1.112314	1247.668266	0.027782	0.028767
RS	40	1.274777	1.176924	1165.554913	0.025953	0.026796
RS	41	1.367872	1.176924	1148.758634	0.025579	0.026253
RS	42	1.467270	1.248845	1063.953045	0.023691	0.024238
RS	43	1.573400	1.248845	1042.510289	0.023213	0.023611
RS	44	1.686716	1.317920	964.755010	0.021482	0.021798
RS	45	1.807705	1.317920	938.920775	0.020907	0.021126
RS	46	1.936888	1.374711	872.399874	0.019426	0.019613
RS	47	2.074818	1.374711	841.840622	0.018745	0.018898
RS	48	2.222088	1.414027	785.595987	0.017493	0.017656
RS	49	2.379331	1.414027	749.867339	0.016697	0.016876
RS	50	2.547222	1.436595	699.872799	0.015584	0.015797
RS	51	2.726482	1.436595	658.990030	0.014674	0.014925
RS	52	2.917880	1.447054	611.092668	0.013607	0.013898
RS	53	3.122239	1.447054	565.950580	0.012602	0.012932
RS	54	3.340437	1.449724	518.233495	0.011539	0.011899
RS	55	3.573410	1.449724	470.622574	0.010479	0.010866
RS	56	3.822159	1.449724	422.722606	0.009413	0.009817
RS	57	4.087752	1.449724	375.275822	0.008356	0.008769
RS	58	4.371331	1.512211	316.736245	0.007053	0.007464
RS	59	4.674112	1.512211	276.455731	0.006156	0.006554
RS	60	4.997396	1.512211	238.023751	0.005300	0.005676
RS	61	5.342572	1.512211	201.966533	0.004497	0.004843
RS	62	5.711122	1.512211	168.722567	0.003757	0.004066
RS	63	6.104629	1.512211	583.674208	0.012997	0.014232
PA	4+25*2+4+6 0.140521964 0.036327416 6.104629224 2.480292420 0.927788131 1.872101914 1.915475871 1.744639309 1.632763295 1.550788824 1.478605782 1.417850439 1.367247439 1.312688486 1.245482628 1.170438562 1.101555690 1.052770274 1.030543142 1.034808469 1.063177857 1.112314076 1.176924399 1.248844672 1.317920170 1.374711466 1.414026715 1.436594764 1.447053789 1.449723688 1.512210903
//
IT	4609
RD	12
LK	-401882.237183
QD	-94.944703 -> -82.853676
RI	0.0066228061
TR	0.138834	0.036566
MT	6.161581
MM	C_pi: 1.294402, n_recomb: 45773.155019
RS	0	0.000000	2.646610	114.529496	0.002502	0.000194
RS	1	0.006787	2.646610	121.994527	0.002665	0.001200
RS	2	0.014035	2.646610	129.923876	0.002838	0.002348
RS	3	0.021775	2.646610	138.343309	0.003022	0.003403
RS	4	0.030039	0.904864	429.394777	0.009381	0.010373
RS	5	0.038865	0.904864	454.013111	0.009919	0.009872
RS	6	0.048290	1.915200	227.315671	0.004966	0.004373
RS	7	0.058355	1.915200	241.474376	0.005275	0.004136
RS	8	0.069103	1.958864	250.724664	0.005478	0.004179
RS	9	0.080580	1.958864	266.182251	0.005815	0.004525
RS	10	0.092836	1.770846	312.362196	0.006824	0.005437
RS	11	0.105924	1.770846	331.105139	0.007234	0.005939
RS	12	0.119900	1.652874	375.721585	0.008208	0.006901
RS	13	0.134825	1.652874	397.605845	0.008686	0.007472
RS	14	0.150763	1.570457	442.454702	0.009666	0.008483
RS	15	0.167782	1.570457	467.370056	0.010211	0.009119
RS	16	0.185957	1.499614	516.478420	0.011283	0.010259
RS	17	0.205365	1.499614	544.400706	0.011893	0.010980
RS	18	0.226091	1.440750	596.570562	0.013033	0.012221
RS	19	0.248223	1.440750	627.284039	0.013704	0.012995
RS	20	0.271857	1.392105	681.702741	0.014893	0.014273
RS	21	0.297095	1.392105	714.792390	0.015616	0.015063
RS	22	0.324046	1.338044	778.479087	0.017007	0.016514
RS	23	0.352827	1.338044	813.473150	0.017772	0.017351
RS	24	0.383561	1.268785	894.525388	0.019543	0.019185
RS	25	0.416381	1.268785	930.604889	0.020331	0.020102
RS	26	0.451428	1.189508	1029.825884	0.022498	0.022375
RS	27	0.488854	1.189508	1065.274287	0.023273	0.023358
RS	28	0.528820	1.115652	1170.973003	0.025582	0.025834
RS	29	0.571498	1.115652	1202.924886	0.026280	0.026791
RS	30	0.617074	1.062574	1292.670327	0.028241	0.028942
RS	31	0.665742	1.062574	1317.770087	0.028789	0.029725
RS	32	0.717714	1.037456	1370.693245	0.029945	0.031021
RS	33	0.773213	1.037456	1386.417955	0.030289	0.031509
RS	34	0.832479	1.040414	1393.315598	0.030440	0.031705
RS	35	0.895767	1.040414	1398.858933	0.030561	0.031860
RS	36	0.963351	1.069072	1362.317089	0.029762	0.031014
RS	37	1.035522	1.069072	1358.552433	0.029680	0.030868
RS	38	1.112591	1.120062	1289.358944	0.028168	0.029243
RS	39	1.194890	1.120062	1278.124171	0.027923	0.028865
RS	40	1.282776	1.187914	1191.409713	0.026029	0.026833
RS	41	1.376626	1.187914	1174.548964	0.025660	0.026305
RS	42	1.476846	1.263980	1085.251083	0.023709	0.024232
RS	43	1.583868	1.263980	1063.898919	0.023243	0.023625
RS	44	1.698154	1.337311	982.626774	0.021467	0.021769
RS	45	1.820197	1.337311	957.014730	0.020908	0.021119
RS	46	1.950522	1.397584	888.273148	0.019406	0.019587
RS	47	2.089693	1.397584	857.976159	0.018744	0.018894
RS	48	2.238310	1.439060	800.646759	0.017492	0.017652
RS	49	2.397014	1.439060	765.097365	0.016715	0.016891
RS	50	2.566488	1.462502	714.706431	0.015614	0.015824
RS	51	2.747466	1.462502	673.802363	0.014720	0.014969
RS	52	2.940726	1.472991	625.707969	0.013670	0.013957
RS	53	3.147103	1.472991	580.265864	0.012677	0.013003
RS	54	3.367487	1.475111	532.286326	0.011629	0.011983
RS	55	3.602829	1.475111	484.059387	0.010575	0.010956
RS	56	3.854144	1.475111	435.424727	0.009513	0.009912
RS	57	4.122516	1.475111	387.138666	0.008458	0.008865
RS	58	4.409102	1.542048	326.612614	0.007135	0.007540
RS	59	4.715139	1.542048	285.656354	0.006241	0.006633
RS	60	5.041948	1.542048	246.469549	0.005385	0.005755
RS	61	5.390937	1.542048	209.599616	0.004579	0.004920
RS	62	5.763612	1.542048	175.508297	0.003834	0.004140
RS	63	6.161581	1.542048	613.269446	0.013398	0.014633
PA	4+25*2+4+6 0.138833955 0.036565597 6.161581258 2.646610170 0.904864090 1.915199986 1.958863690 1.770846102 1.652873557 1.570457347 1.499614281 1.440750072 1.392104504 1.338044008 1.268785184 1.189508016 1.115652164 1.062574333 1.037455684 1.040413646 1.069071806 1.120062052 1.187913842 1.263980382 1.337311108 1.397584299 1.439059983 1.462501773 1.472991228 1.475111024 1.542048134
//
IT	4041
RD	13
LK	-401858.332385
QD	-90.142460 -> -78.863705
RI	0.0061056669
TR	0.137248	0.036803
MT	6.214954
MM	C_pi: 1.310380, n_recomb: 46618.924663
RS	0	0.000000	2.823514	109.529865	0.002349	0.000188
RS	1	0.006801	2.823514	116.703621	0.002503	0.001156
RS	2	0.014066	2.823514	124.327256	0.002667	0.002230
RS	3	0.021824	2.823514	132.426184	0.002841	0.003196
RS	4	0.030110	0.884877	448.455524	0.009620	0.010634
RS	5	0.038959	0.884877	474.109932	0.010170	0.010141
RS	6	0.048410	1.959594	226.888079	0.004867	0.004299
RS	7	0.058504	1.959594	241.078892	0.005171	0.004076
RS	8	0.069285	2.001507	250.720998	0.005378	0.004122
RS	9	0.080799	2.001507	266.243984	0.005711	0.004465
RS	10	0.093096	1.794868	315.036245	0.006758	0.005407
RS	11	0.106229	1.794868	334.010703	0.007165	0.005909
RS	12	0.120256	1.670292	380.232516	0.008156	0.006887
RS	13	0.135237	1.670292	402.459911	0.008633	0.007458
RS	14	0.151236	1.587453	447.822656	0.009606	0.008465
RS	15	0.168324	1.587453	473.140977	0.010149	0.009099
RS	16	0.186574	1.518268	522.140343	0.011200	0.010218
RS	17	0.206065	1.518268	550.503890	0.011809	0.010934
RS	18	0.226882	1.461757	602.147350	0.012916	0.012143
RS	19	0.249115	1.461757	633.334879	0.013585	0.012910
RS	20	0.272860	1.415565	686.965408	0.014736	0.014148
RS	21	0.298220	1.415565	720.570244	0.015457	0.014930
RS	22	0.325305	1.362498	783.982292	0.016817	0.016347
RS	23	0.354232	1.362498	819.573872	0.017580	0.017172
RS	24	0.385127	1.291601	901.898770	0.019346	0.018995
RS	25	0.418123	1.291601	938.718260	0.020136	0.019900
RS	26	0.453363	1.208397	1041.444464	0.022340	0.022200
RS	27	0.491000	1.208397	1077.798073	0.023119	0.023172
RS	28	0.531196	1.129751	1189.054029	0.025506	0.025715
RS	29	0.574127	1.129751	1221.993664	0.026212	0.026668
RS	30	0.619978	1.072464	1317.955414	0.028271	0.028909
RS	31	0.668947	1.072464	1343.935377	0.028828	0.029693
RS	32	0.721247	1.044461	1401.776073	0.030069	0.031072
RS	33	0.777104	1.044461	1418.085491	0.030419	0.031566
RS	34	0.836760	1.046045	1427.203647	0.030614	0.031809
RS	35	0.900474	1.046045	1432.973606	0.030738	0.031971
RS	36	0.968521	1.074862	1395.608384	0.029937	0.031126
RS	37	1.041196	1.074862	1391.805281	0.029855	0.030988
RS	38	1.118814	1.127528	1319.371625	0.028301	0.029325
RS	39	1.201712	1.127528	1308.012802	0.028058	0.028958
RS	40	1.290248	1.198410	1216.864180	0.026102	0.026869
RS	41	1.384805	1.198410	1199.953105	0.025740	0.026356
RS	42	1.485794	1.278413	1106.289826	0.023730	0.024229
RS	43	1.593652	1.278413	1085.032167	0.023275	0.023640
RS	44	1.708845	1.355808	1000.337835	0.021458	0.021746
RS	45	1.831874	1.355808	974.941540	0.020913	0.021116
RS	46	1.963270	1.419402	904.043660	0.019392	0.019566
RS	47	2.103603	1.419402	873.994727	0.018748	0.018893
RS	48	2.253481	1.462905	815.622031	0.017496	0.017651
RS	49	2.413552	1.462905	780.233988	0.016736	0.016910
RS	50	2.584511	1.487114	729.472522	0.015648	0.015854
RS	51	2.767098	1.487114	688.529550	0.014769	0.015015
RS	52	2.962103	1.497559	640.252652	0.013734	0.014017
RS	53	3.170372	1.497559	594.496447	0.012752	0.013074
RS	54	3.392806	1.499070	546.268221	0.011718	0.012068
RS	55	3.630369	1.499070	497.415468	0.010670	0.011046
RS	56	3.884089	1.499070	448.040747	0.009611	0.010005
RS	57	4.155067	1.499070	398.914136	0.008557	0.008959
RS	58	4.444475	1.570313	336.404956	0.007216	0.007614
RS	59	4.753567	1.570313	294.774887	0.006323	0.006709
RS	60	5.083681	1.570313	254.838850	0.005466	0.005832
RS	61	5.436249	1.570313	217.164559	0.004658	0.004995
RS	62	5.812796	1.570313	182.236056	0.003909	0.004211
RS	63	6.214954	1.570313	642.761973	0.013788	0.015024
PA	4+25*2+4+6 0.137247808 0.036803248 6.214954254 2.823513835 0.884876975 1.959594337 2.001507336 1.794867741 1.670291706 1.587453395 1.518267645 1.461757255 1.415564694 1.362498388 1.291601016 1.208396964 1.129750815 1.072463615 1.044461094 1.046044966 1.074861809 1.127527523 1.198410002 1.278412943 1.355807643 1.419401561 1.462904652 1.487114236 1.497559144 1.499069642 1.570313199
//
IT	4403
RD	14
LK	-401836.022139
QD	-85.743971 -> -75.203348
RI	0.0056375765
TR	0.135751	0.037039
MT	6.265239
MM	C_pi: 1.325754, n_recomb: 47447.465551
RS	0	0.000000	3.009771	104.747322	0.002208	0.000183
RS	1	0.006815	3.009771	111.638688	0.002353	0.001115
RS	2	0.014094	3.009771	118.965512	0.002507	0.002120
RS	3	0.021870	3.009771	126.752790	0.002671	0.003005
RS	4	0.030175	0.867468	466.788960	0.009838	0.010877
RS	5	0.039046	0.867468	493.439368	0.010400	0.010392
RS	6	0.048522	2.005556	226.200416	0.004767	0.004225
RS	7	0.058644	2.005556	240.404744	0.005067	0.004014
RS	8	0.069456	2.043791	250.648812	0.005283	0.004067
RS	9	0.081004	2.043791	266.229418	0.005611	0.004406
RS	10	0.093339	1.817146	317.798817	0.006698	0.005381
RS	11	0.106515	1.817146	337.005837	0.007103	0.005882
RS	12	0.120589	1.685442	384.985070	0.008114	0.006878
RS	13	0.135622	1.685442	407.563393	0.008590	0.007449
RS	14	0.151679	1.602141	453.503047	0.009558	0.008453
RS	15	0.168831	1.602141	479.233189	0.010100	0.009086
RS	16	0.187152	1.534838	528.102083	0.011130	0.010186
RS	17	0.206721	1.534838	556.911828	0.011737	0.010897
RS	18	0.227624	1.481049	607.931040	0.012813	0.012074
RS	19	0.249951	1.481049	639.589677	0.013480	0.012834
RS	20	0.273800	1.437727	692.277991	0.014590	0.014032
RS	21	0.299275	1.437727	726.384801	0.015309	0.014806
RS	22	0.326485	1.386093	789.307820	0.016635	0.016187
RS	23	0.355549	1.386093	825.472609	0.017398	0.017002
RS	24	0.386595	1.313945	908.791742	0.019154	0.018810
RS	25	0.419756	1.313945	946.318734	0.019945	0.019704
RS	26	0.455177	1.227089	1052.246485	0.022177	0.022025
RS	27	0.493012	1.227089	1089.473515	0.022962	0.022987
RS	28	0.533425	1.143823	1206.029367	0.025418	0.025590
RS	29	0.576593	1.143823	1239.937935	0.026133	0.026538
RS	30	0.622702	1.082411	1341.996629	0.028284	0.028865
RS	31	0.671954	1.082411	1368.858356	0.028850	0.029650
RS	32	0.724562	1.051535	1431.664152	0.030174	0.031110
RS	33	0.780755	1.051535	1448.577001	0.030530	0.031609
RS	34	0.840778	1.051693	1460.074516	0.030772	0.031901
RS	35	0.904892	1.051693	1466.097657	0.030899	0.032071
RS	36	0.973375	1.080561	1428.104718	0.030099	0.031229
RS	37	1.046524	1.080561	1424.289364	0.030018	0.031099
RS	38	1.124659	1.134747	1348.798950	0.028427	0.029404
RS	39	1.208119	1.134747	1337.337232	0.028186	0.029046
RS	40	1.297266	1.208477	1241.905088	0.026174	0.026906
RS	41	1.392489	1.208477	1224.957343	0.025817	0.026407
RS	42	1.494201	1.292228	1127.046245	0.023754	0.024229
RS	43	1.602845	1.292228	1105.887691	0.023308	0.023656
RS	44	1.718893	1.373517	1017.856733	0.021452	0.021727
RS	45	1.842849	1.373517	992.672033	0.020921	0.021115
RS	46	1.975253	1.440288	919.676628	0.019383	0.019549
RS	47	2.116680	1.440288	889.865227	0.018755	0.018895
RS	48	2.267746	1.485703	830.487586	0.017503	0.017654
RS	49	2.429106	1.485703	795.247691	0.016761	0.016930
RS	50	2.601463	1.510590	744.140192	0.015683	0.015885
RS	51	2.785566	1.510590	703.145984	0.014819	0.015061
RS	52	2.982215	1.520924	654.703610	0.013798	0.014077
RS	53	3.192266	1.520924	608.624070	0.012827	0.013145
RS	54	3.416632	1.521777	560.162311	0.011806	0.012151
RS	55	3.656288	1.521777	510.678302	0.010763	0.011135
RS	56	3.912277	1.521777	460.561809	0.009707	0.010096
RS	57	4.185711	1.521777	410.596343	0.008654	0.009051
RS	58	4.477779	1.597199	346.108731	0.007295	0.007687
RS	59	4.789752	1.597199	303.809083	0.006403	0.006785
RS	60	5.122985	1.597199	263.131009	0.005546	0.005907
RS	61	5.478928	1.597199	224.661726	0.004735	0.005069
RS	62	5.859129	1.597199	188.906748	0.003981	0.004281
RS	63	6.265239	1.597199	672.153782	0.014166	0.015406
PA	4+25*2+4+6 0.135751329 0.037038828 6.265239280 3.009771460 0.867467639 2.005555968 2.043790766 1.817145768 1.685441914 1.602141384 1.534837788 1.481049380 1.437727441 1.386092525 1.313945265 1.227089171 1.143823463 1.082411183 1.051535224 1.051693300 1.080561188 1.134747047 1.208476603 1.292227580 1.373516557 1.440288331 1.485702547 1.510590076 1.520924229 1.521777257 1.597199119
//
IT	4684
RD	15
LK	-401815.162487
QD	-81.696365 -> -71.829736
RI	0.0052165224
TR	0.134335	0.037271
MT	6.312806
MM	C_pi: 1.340578, n_recomb: 48258.929435
RS	0	0.000000	3.204010	100.229993	0.002077	0.000178
RS	1	0.006828	3.204010	106.851617	0.002214	0.001075
RS	2	0.014121	3.204010	113.894579	0.002360	0.002018
RS	3	0.021913	3.204010	121.383417	0.002515	0.002830
RS	4	0.030237	0.852294	484.382797	0.010037	0.011105
RS	5	0.039129	0.852294	511.989414	0.010609	0.010626
RS	6	0.048628	2.053177	225.264009	0.004668	0.004151
RS	7	0.058775	2.053177	239.464022	0.004962	0.003951
RS	8	0.069616	2.086014	250.479010	0.005190	0.004013
RS	9	0.081196	2.086014	266.108151	0.005514	0.004349
RS	10	0.093568	1.838002	320.602759	0.006643	0.005358
RS	11	0.106784	1.838002	340.041344	0.007046	0.005858
RS	12	0.120902	1.698699	389.912130	0.008080	0.006874
RS	13	0.135984	1.698699	412.846450	0.008555	0.007446
RS	14	0.152096	1.614817	459.436841	0.009520	0.008448
RS	15	0.169308	1.614817	485.585728	0.010062	0.009080
RS	16	0.187695	1.549552	534.312210	0.011072	0.010162
RS	17	0.207338	1.549552	563.571961	0.011678	0.010869
RS	18	0.228322	1.498787	613.883937	0.012721	0.012014
RS	19	0.250738	1.498787	646.010630	0.013386	0.012768
RS	20	0.274685	1.458680	697.630574	0.014456	0.013925
RS	21	0.300267	1.458680	732.227358	0.015173	0.014691
RS	22	0.327595	1.408861	794.477599	0.016463	0.016034
RS	23	0.356789	1.408861	831.193421	0.017224	0.016840
RS	24	0.387977	1.335814	915.263718	0.018966	0.018630
RS	25	0.421294	1.335814	953.467955	0.019757	0.019513
RS	26	0.456885	1.245568	1062.313715	0.022013	0.021849
RS	27	0.494907	1.245568	1100.383394	0.022802	0.022803
RS	28	0.535525	1.157842	1221.994426	0.025322	0.025461
RS	29	0.578916	1.157842	1256.852170	0.026044	0.026404
RS	30	0.625269	1.092385	1364.884627	0.028283	0.028811
RS	31	0.674787	1.092385	1392.627006	0.028857	0.029599
RS	32	0.727686	1.058652	1460.425565	0.030262	0.031137
RS	33	0.784197	1.058652	1477.957287	0.030626	0.031642
RS	34	0.844566	1.057345	1491.970930	0.030916	0.031983
RS	35	0.909057	1.057345	1498.270729	0.031046	0.032159
RS	36	0.977951	1.086171	1459.827768	0.030250	0.031326
RS	37	1.051548	1.086171	1456.023718	0.030171	0.031203
RS	38	1.130171	1.141741	1377.644837	0.028547	0.029478
RS	39	1.214162	1.141741	1366.099393	0.028308	0.029131
RS	40	1.303887	1.218158	1266.519266	0.026244	0.026942
RS	41	1.399738	1.218158	1249.547723	0.025893	0.026456
RS	42	1.502134	1.305488	1147.496703	0.023778	0.024230
RS	43	1.611520	1.305488	1126.442315	0.023342	0.023674
RS	44	1.728375	1.390520	1035.153052	0.021450	0.021711
RS	45	1.853209	1.390520	1010.177626	0.020932	0.021117
RS	46	1.986565	1.460342	935.139141	0.019378	0.019536
RS	47	2.129027	1.460342	905.557772	0.018765	0.018900
RS	48	2.281215	1.507566	845.211054	0.017514	0.017660
RS	49	2.443794	1.507566	810.110023	0.016787	0.016952
RS	50	2.617473	1.533052	758.681527	0.015721	0.015919
RS	51	2.803010	1.533052	717.627924	0.014870	0.015108
RS	52	3.001214	1.543217	669.038587	0.013864	0.014138
RS	53	3.212952	1.543217	622.630494	0.012902	0.013215
RS	54	3.439145	1.543373	573.951722	0.011893	0.012234
RS	55	3.680782	1.543373	523.834679	0.010855	0.011222
RS	56	3.938918	1.543373	472.977836	0.009801	0.010186
RS	57	4.214677	1.543373	422.177825	0.008748	0.009142
RS	58	4.509264	1.622858	355.718026	0.007371	0.007759
RS	59	4.823964	1.622858	312.755065	0.006481	0.006858
RS	60	5.160151	1.622858	271.343645	0.005623	0.005981
RS	61	5.519291	1.622858	232.089768	0.004809	0.005140
RS	62	5.902951	1.622858	195.519672	0.004051	0.004350
RS	63	6.312806	1.622858	701.440806	0.014535	0.015779
PA	4+25*2+4+6 0.134335033 0.037271357 6.312806238 3.204010356 0.852294467 2.053177058 2.086014353 1.838002004 1.698699441 1.614817017 1.549551988 1.498786786 1.458679583 1.408861261 1.335813944 1.245568411 1.157842329 1.092384954 1.058652252 1.057344550 1.086171249 1.141741171 1.218157545 1.305488436 1.390520206 1.460342395 1.507565746 1.533051541 1.543217172 1.543373027 1.622857649
//
IT	4898
RD	16
LK	-401795.628648
QD	-77.956979 -> -68.708226
RI	0.0048382135
TR	0.132991	0.037500
MT	6.357977
MM	C_pi: 1.354902, n_recomb: 49053.629935
RS	0	0.000000	3.405457	95.987400	0.001957	0.000173
RS	1	0.006839	3.405457	102.353209	0.002087	0.001038
RS	2	0.014147	3.405457	109.126677	0.002225	0.001924
RS	3	0.021954	3.405457	116.331863	0.002372	0.002670
RS	4	0.030295	0.839072	501.233781	0.010218	0.011317
RS	5	0.039206	0.839072	529.757473	0.010800	0.010843
RS	6	0.048727	2.102591	224.087300	0.004568	0.004076
RS	7	0.058899	2.102591	238.265758	0.004857	0.003886
RS	8	0.069767	2.128348	250.201427	0.005101	0.003961
RS	9	0.081378	2.128348	265.869715	0.005420	0.004293
RS	10	0.093784	1.857760	323.402478	0.006593	0.005337
RS	11	0.107037	1.857760	343.069587	0.006994	0.005836
RS	12	0.121198	1.710351	394.967915	0.008052	0.006874
RS	13	0.136326	1.710351	418.261512	0.008527	0.007446
RS	14	0.152490	1.625748	465.574286	0.009491	0.008449
RS	15	0.169759	1.625748	492.147200	0.010033	0.009080
RS	16	0.188209	1.562623	540.726383	0.011023	0.010143
RS	17	0.207921	1.562623	570.438955	0.011629	0.010847
RS	18	0.228981	1.515095	619.984631	0.012639	0.011960
RS	19	0.251481	1.515095	652.576643	0.013303	0.012709
RS	20	0.275521	1.478508	703.014597	0.014332	0.013824
RS	21	0.301204	1.478508	738.090459	0.015047	0.014584
RS	22	0.328644	1.430850	799.507580	0.016299	0.015888
RS	23	0.357961	1.430850	836.754177	0.017058	0.016686
RS	24	0.389283	1.357219	921.361965	0.018783	0.018454
RS	25	0.422748	1.357219	960.215349	0.019575	0.019328
RS	26	0.458501	1.263824	1071.723027	0.021848	0.021675
RS	27	0.496699	1.263824	1110.605883	0.022641	0.022622
RS	28	0.537510	1.171790	1237.036801	0.025218	0.025328
RS	29	0.581113	1.171790	1272.823566	0.025948	0.026267
RS	30	0.627697	1.102364	1386.703292	0.028269	0.028750
RS	31	0.677468	1.102364	1415.323277	0.028853	0.029539
RS	32	0.730642	1.065793	1488.129806	0.030337	0.031154
RS	33	0.787454	1.065793	1506.293131	0.030707	0.031664
RS	34	0.848151	1.062987	1522.943210	0.031046	0.032056
RS	35	0.912999	1.062987	1529.540363	0.031181	0.032239
RS	36	0.982283	1.091693	1490.808907	0.030391	0.031416
RS	37	1.056305	1.091693	1487.037243	0.030315	0.031300
RS	38	1.135390	1.148530	1405.921222	0.028661	0.029550
RS	39	1.219884	1.148530	1394.309544	0.028424	0.029211
RS	40	1.310157	1.227489	1290.708273	0.026312	0.026978
RS	41	1.406605	1.227489	1273.724672	0.025966	0.026504
RS	42	1.509648	1.318250	1167.630754	0.023803	0.024234
RS	43	1.619740	1.318250	1146.685648	0.023376	0.023693
RS	44	1.737361	1.406889	1052.209618	0.021450	0.021698
RS	45	1.863026	1.406889	1027.442309	0.020945	0.021121
RS	46	1.997286	1.479648	950.410935	0.019375	0.019525
RS	47	2.140730	1.479648	921.054200	0.018776	0.018906
RS	48	2.293983	1.528590	859.771891	0.017527	0.017668
RS	49	2.457719	1.528590	824.803196	0.016814	0.016975
RS	50	2.632653	1.554605	773.077932	0.015760	0.015953
RS	51	2.819552	1.554605	731.959831	0.014922	0.015155
RS	52	3.019234	1.564554	683.241513	0.013928	0.014198
RS	53	3.232572	1.564554	636.502839	0.012976	0.013285
RS	54	3.460502	1.563979	587.625089	0.011979	0.012316
RS	55	3.704022	1.563979	536.875974	0.010945	0.011308
RS	56	3.964196	1.563979	485.282517	0.009893	0.010274
RS	57	4.242165	1.563979	433.654161	0.008840	0.009230
RS	58	4.539146	1.647423	365.229167	0.007446	0.007829
RS	59	4.856439	1.647423	321.610698	0.006556	0.006930
RS	60	5.195432	1.647423	279.475721	0.005697	0.006052
RS	61	5.557611	1.647423	239.448367	0.004881	0.005210
RS	62	5.944562	1.647423	202.074927	0.004119	0.004416
RS	63	6.357977	1.647423	730.622110	0.014894	0.016145
PA	4+25*2+4+6 0.132990756 0.037500025 6.357977007 3.405457264 0.839072465 2.102590716 2.128348323 1.857760189 1.710350727 1.625748005 1.562622845 1.515095363 1.478507702 1.430849526 1.357218541 1.263823545 1.171789536 1.102364159 1.065793220 1.062987346 1.091693384 1.148530146 1.227488524 1.318250419 1.406889295 1.479647878 1.528590163 1.554604633 1.564554264 1.563978544 1.647423066
//
IT	4530
RD	17
LK	-401777.311486
QD	-74.490322 -> -65.809878
RI	0.0044998455
TR	0.131712	0.037724
MT	6.401003
MM	C_pi: 1.368764, n_recomb: 49831.815880
RS	0	0.000000	3.612517	92.040560	0.001847	0.000168
RS	1	0.006851	3.612517	98.166422	0.001970	0.001002
RS	2	0.014171	3.612517	104.686887	0.002101	0.001837
RS	3	0.021992	3.612517	111.625519	0.002240	0.002524
RS	4	0.030350	0.827521	517.367468	0.010382	0.011514
RS	5	0.039280	0.827521	546.770921	0.010972	0.011045
RS	6	0.048821	2.153819	222.689448	0.004469	0.004002
RS	7	0.059017	2.153819	236.830289	0.004753	0.003821
RS	8	0.069910	2.170965	249.804801	0.005013	0.003910
RS	9	0.081550	2.170965	265.502405	0.005328	0.004237
RS	10	0.093988	1.876617	326.172030	0.006545	0.005318
RS	11	0.107277	1.876617	346.063497	0.006945	0.005816
RS	12	0.121477	1.720659	400.107341	0.008029	0.006877
RS	13	0.136650	1.720659	423.761595	0.008504	0.007450
RS	14	0.152863	1.635187	471.864694	0.009469	0.008454
RS	15	0.170185	1.635187	498.865043	0.010011	0.009085
RS	16	0.188695	1.574247	547.300529	0.010983	0.010131
RS	17	0.208473	1.574247	577.467522	0.011588	0.010832
RS	18	0.229605	1.530122	626.197152	0.012566	0.011913
RS	19	0.252186	1.530122	659.251264	0.013230	0.012658
RS	20	0.276313	1.497295	708.416489	0.014216	0.013730
RS	21	0.302093	1.497295	743.961189	0.014929	0.014485
RS	22	0.329640	1.452092	804.410153	0.016143	0.015748
RS	23	0.359073	1.452092	842.168824	0.016900	0.016539
RS	24	0.390523	1.378171	927.121225	0.018605	0.018284
RS	25	0.424127	1.378171	966.597396	0.019397	0.019150
RS	26	0.460034	1.281847	1080.534389	0.021684	0.021504
RS	27	0.498400	1.281847	1120.202034	0.022480	0.022442
RS	28	0.539395	1.185647	1251.231450	0.025109	0.025192
RS	29	0.583198	1.185647	1287.926665	0.025845	0.026128
RS	30	0.630002	1.112326	1407.526844	0.028246	0.028683
RS	31	0.680012	1.112326	1437.019474	0.028837	0.029474
RS	32	0.733449	1.072939	1514.836107	0.030399	0.031164
RS	33	0.790546	1.072939	1533.641149	0.030776	0.031679
RS	34	0.851555	1.068610	1553.031663	0.031165	0.032121
RS	35	0.916743	1.068610	1559.944274	0.031304	0.032310
RS	36	0.986398	1.097128	1521.068980	0.030524	0.031500
RS	37	1.060824	1.097128	1517.348720	0.030449	0.031390
RS	38	1.140348	1.155126	1433.637446	0.028770	0.029618
RS	39	1.225321	1.155126	1421.975301	0.028535	0.029288
RS	40	1.316115	1.236498	1314.469194	0.026378	0.027014
RS	41	1.413130	1.236498	1297.484350	0.026037	0.026551
RS	42	1.516790	1.330557	1187.436642	0.023829	0.024239
RS	43	1.627552	1.330557	1166.605951	0.023411	0.023712
RS	44	1.745901	1.422679	1069.010817	0.021452	0.021687
RS	45	1.872359	1.422679	1044.451250	0.020960	0.021125
RS	46	2.007480	1.498273	965.472292	0.019375	0.019517
RS	47	2.151858	1.498273	936.336560	0.018790	0.018913
RS	48	2.306126	1.548853	874.150718	0.017542	0.017677
RS	49	2.470963	1.548853	839.310109	0.016843	0.016999
RS	50	2.647093	1.575337	787.310794	0.015799	0.015988
RS	51	2.835288	1.575337	746.125802	0.014973	0.015201
RS	52	3.036377	1.585029	697.297571	0.013993	0.014258
RS	53	3.251241	1.585029	650.228861	0.013048	0.013353
RS	54	3.480826	1.583693	601.170559	0.012064	0.012397
RS	55	3.726138	1.583693	549.792788	0.011033	0.011393
RS	56	3.988256	1.583693	497.468574	0.009983	0.010361
RS	57	4.268331	1.583693	445.019856	0.008930	0.009317
RS	58	4.567594	1.671003	374.638260	0.007518	0.007898
RS	59	4.887358	1.671003	330.373333	0.006630	0.007000
RS	60	5.229028	1.671003	287.525498	0.005770	0.006122
RS	61	5.594105	1.671003	246.736411	0.004951	0.005278
RS	62	5.984192	1.671003	208.571790	0.004186	0.004481
RS	63	6.401003	1.671003	759.692736	0.015245	0.016502
PA	4+25*2+4+6 0.131711898 0.037724329 6.401003173 3.612517442 0.827520751 2.153819228 2.170964978 1.876617259 1.720659390 1.635187048 1.574246665 1.530122401 1.497294740 1.452092383 1.378171389 1.281847244 1.185646605 1.112326244 1.072938650 1.068609569 1.097128030 1.155126185 1.236497649 1.330556969 1.422678587 1.498273015 1.548853266 1.575337122 1.585028520 1.583693444 1.671002702
//
IT	4397
RD	18
LK	-401760.114328
QD	-71.266680 -> -63.110441
RI	0.0041972365
TR	0.130492	0.037944
MT	6.442153
MM	C_pi: 1.382204, n_recomb: 50593.741384
RS	0	0.000000	3.824301	88.380415	0.001747	0.000164
RS	1	0.006861	3.824301	94.282164	0.001864	0.000969
RS	2	0.014194	3.824301	100.566135	0.001988	0.001756
RS	3	0.022029	3.824301	107.255398	0.002120	0.002391
RS	4	0.030402	0.817400	532.817856	0.010531	0.011698
RS	5	0.039349	0.817400	563.065937	0.011129	0.011233
RS	6	0.048911	2.206796	221.098865	0.004370	0.003928
RS	7	0.059128	2.206796	235.187778	0.004649	0.003756
RS	8	0.070047	2.213990	249.285171	0.004927	0.003860
RS	9	0.081714	2.213990	265.002226	0.005238	0.004182
RS	10	0.094182	1.894745	328.890921	0.006501	0.005300
RS	11	0.107506	1.894745	349.001738	0.006898	0.005796
RS	12	0.121744	1.729829	405.299334	0.008011	0.006882
RS	13	0.136959	1.729829	429.314404	0.008486	0.007456
RS	14	0.153217	1.643323	478.275810	0.009453	0.008462
RS	15	0.170592	1.643323	505.705939	0.009995	0.009094
RS	16	0.189158	1.584579	554.005471	0.010950	0.010123
RS	17	0.208999	1.584579	584.627837	0.011555	0.010822
RS	18	0.230200	1.543970	632.505196	0.012502	0.011871
RS	19	0.252857	1.543970	666.018359	0.013164	0.012612
RS	20	0.277068	1.515113	713.828393	0.014109	0.013643
RS	21	0.302940	1.515113	749.832454	0.014821	0.014393
RS	22	0.330587	1.472627	809.196215	0.015994	0.015615
RS	23	0.360132	1.472627	847.449732	0.016750	0.016399
RS	24	0.391703	1.398684	932.575581	0.018433	0.018119
RS	25	0.425441	1.398684	972.649931	0.019225	0.018977
RS	26	0.461494	1.299643	1088.797416	0.021520	0.021334
RS	27	0.500020	1.299643	1129.222618	0.022319	0.022266
RS	28	0.541190	1.199405	1264.643983	0.024996	0.025055
RS	29	0.585185	1.199405	1302.226953	0.025739	0.025988
RS	30	0.632199	1.122264	1427.413894	0.028213	0.028611
RS	31	0.682438	1.122264	1457.772895	0.028813	0.029403
RS	32	0.736124	1.080081	1540.594182	0.030450	0.031166
RS	33	0.793494	1.080081	1560.049036	0.030835	0.031686
RS	34	0.854801	1.074208	1582.271771	0.031274	0.032180
RS	35	0.920314	1.074208	1589.515840	0.031417	0.032374
RS	36	0.990322	1.102481	1550.628965	0.030649	0.031579
RS	37	1.065133	1.102481	1546.977291	0.030576	0.031476
RS	38	1.145078	1.161547	1460.802681	0.028873	0.029684
RS	39	1.230508	1.161547	1449.104398	0.028642	0.029361
RS	40	1.321800	1.245218	1337.800047	0.026442	0.027048
RS	41	1.419356	1.245218	1320.824049	0.026106	0.026596
RS	42	1.523605	1.342453	1206.906760	0.023855	0.024245
RS	43	1.635008	1.342453	1186.195465	0.023445	0.023731
RS	44	1.754054	1.437946	1085.543394	0.021456	0.021678
RS	45	1.881269	1.437946	1061.191893	0.020975	0.021131
RS	46	2.017212	1.516286	980.307599	0.019376	0.019510
RS	47	2.162483	1.516286	951.390585	0.018805	0.018922
RS	48	2.317721	1.568434	888.330652	0.017558	0.017687
RS	49	2.483612	1.568434	853.615797	0.016872	0.017023
RS	50	2.660884	1.595336	801.364548	0.015839	0.016023
RS	51	2.850320	1.595336	760.112397	0.015024	0.015248
RS	52	3.052754	1.604734	711.192923	0.014057	0.014318
RS	53	3.269078	1.604734	663.796957	0.013120	0.013420
RS	54	3.500245	1.602617	614.577044	0.012147	0.012476
RS	55	3.747273	1.602617	562.576123	0.011119	0.011475
RS	56	4.011251	1.602617	509.528813	0.010071	0.010445
RS	57	4.293341	1.602617	456.269236	0.009018	0.009401
RS	58	4.594787	1.693707	383.940455	0.007589	0.007965
RS	59	4.916916	1.693707	339.039383	0.006701	0.007068
RS	60	5.261148	1.693707	295.490350	0.005840	0.006190
RS	61	5.629000	1.693707	253.951973	0.005019	0.005344
RS	62	6.022091	1.693707	215.008819	0.004250	0.004544
RS	63	6.442153	1.693707	788.644935	0.015588	0.016853
PA	4+25*2+4+6 0.130491956 0.037943679 6.442153421 3.824301430 0.817399647 2.206795541 2.213989826 1.894744945 1.729829011 1.643323015 1.584578740 1.543969844 1.515113183 1.472627234 1.398684085 1.299642969 1.199404650 1.122264254 1.080081079 1.074208471 1.102481439 1.161547219 1.245217657 1.342452758 1.437946004 1.516286353 1.568434279 1.595335768 1.604733940 1.602616718 1.693706513
//
IT	5196
RD	19
LK	-401743.950434
QD	-68.261408 -> -60.589881
RI	0.0039262738
TR	0.129326	0.038158
MT	6.481598
MM	C_pi: 1.395254, n_recomb: 51339.881937
RS	0	0.000000	4.040031	84.992158	0.001655	0.000159
RS	1	0.006872	4.040031	90.685131	0.001766	0.000937
RS	2	0.014215	4.040031	96.748636	0.001884	0.001682
RS	3	0.022064	4.040031	103.205257	0.002010	0.002270
RS	4	0.030452	0.808529	547.606736	0.010666	0.011868
RS	5	0.039416	0.808529	578.665796	0.011271	0.011408
RS	6	0.048996	2.261558	219.332100	0.004272	0.003854
RS	7	0.059234	2.261558	233.355813	0.004545	0.003690
RS	8	0.070176	2.257424	248.653077	0.004843	0.003810
RS	9	0.081870	2.257424	264.380456	0.005150	0.004127
RS	10	0.094368	1.912338	331.534536	0.006458	0.005282
RS	11	0.107724	1.912338	351.858543	0.006854	0.005777
RS	12	0.121998	1.738073	410.509197	0.007996	0.006889
RS	13	0.137253	1.738073	434.883733	0.008471	0.007464
RS	14	0.153556	1.650344	484.774130	0.009442	0.008474
RS	15	0.170979	1.650344	512.635147	0.009985	0.009106
RS	16	0.189600	1.593776	560.810410	0.010923	0.010119
RS	17	0.209500	1.593776	591.888249	0.011529	0.010817
RS	18	0.230768	1.556774	638.877714	0.012444	0.011834
RS	19	0.253497	1.556774	672.846355	0.013106	0.012572
RS	20	0.277788	1.532042	719.239237	0.014009	0.013561
RS	21	0.303748	1.532042	755.693696	0.014719	0.014307
RS	22	0.331492	1.492501	813.870630	0.015853	0.015487
RS	23	0.361143	1.492501	852.602980	0.016607	0.016265
RS	24	0.392831	1.418773	937.754137	0.018266	0.017958
RS	25	0.426696	1.418773	978.403730	0.019057	0.018809
RS	26	0.462889	1.317208	1096.564800	0.021359	0.021167
RS	27	0.501568	1.317208	1137.721656	0.022161	0.022093
RS	28	0.542906	1.213059	1277.334944	0.024880	0.024918
RS	29	0.587084	1.213059	1315.785236	0.025629	0.025847
RS	30	0.634298	1.132160	1446.438561	0.028174	0.028534
RS	31	0.684756	1.132160	1477.656472	0.028782	0.029328
RS	32	0.738681	1.087203	1565.470288	0.030492	0.031162
RS	33	0.796312	1.087203	1585.580971	0.030884	0.031687
RS	34	0.857903	1.079772	1610.713827	0.031374	0.032232
RS	35	0.923727	1.079772	1618.303140	0.031521	0.032432
RS	36	0.994073	1.107749	1579.525261	0.030766	0.031653
RS	37	1.069254	1.107749	1575.957266	0.030697	0.031556
RS	38	1.149601	1.167801	1487.437621	0.028972	0.029747
RS	39	1.235469	1.167801	1475.716058	0.028744	0.029432
RS	40	1.327237	1.253663	1360.715935	0.026504	0.027083
RS	41	1.425311	1.253663	1343.757524	0.026174	0.026641
RS	42	1.530125	1.353965	1226.046435	0.023881	0.024252
RS	43	1.642141	1.353965	1205.458952	0.023480	0.023751
RS	44	1.761854	1.452731	1101.804898	0.021461	0.021670
RS	45	1.889794	1.452731	1077.662126	0.020991	0.021138
RS	46	2.026525	1.533734	994.912839	0.019379	0.019505
RS	47	2.172652	1.533734	966.212970	0.018820	0.018931
RS	48	2.328820	1.587389	902.305279	0.017575	0.017699
RS	49	2.495719	1.587389	867.715052	0.016901	0.017047
RS	50	2.674087	1.614660	815.233923	0.015879	0.016058
RS	51	2.864712	1.614660	773.915544	0.015074	0.015294
RS	52	3.068436	1.623735	724.922839	0.014120	0.014376
RS	53	3.286159	1.623735	677.203614	0.013191	0.013487
RS	54	3.518843	1.620818	627.840472	0.012229	0.012554
RS	55	3.767516	1.620818	575.223108	0.011204	0.011556
RS	56	4.033277	1.620818	521.461348	0.010157	0.010528
RS	57	4.317300	1.620818	467.401194	0.009104	0.009484
RS	58	4.620840	1.715609	393.135523	0.007658	0.008030
RS	59	4.945239	1.715609	347.609041	0.006771	0.007135
RS	60	5.291928	1.715609	303.370705	0.005909	0.006256
RS	61	5.662441	1.715609	261.095559	0.005086	0.005409
RS	62	6.058415	1.715609	221.386486	0.004312	0.004605
RS	63	6.481598	1.715609	817.476883	0.015923	0.017196
PA	4+25*2+4+6 0.129326255 0.038157891 6.481597615 4.040031469 0.808529340 2.261557880 2.257423955 1.912337601 1.738072530 1.650343656 1.593775733 1.556774221 1.532041919 1.492500994 1.418773122 1.317208258 1.213058685 1.132160013 1.087202815 1.079772232 1.107748994 1.167800952 1.253663385 1.353964881 1.452731364 1.533734312 1.587388746 1.614660221 1.623735306 1.620818129 1.715609328
//
IT	6011
RD	20
LK	-401728.742160
QD	-65.452427 -> -58.230074
RI	0.0036838587
TR	0.128211	0.038367
MT	6.519485
MM	C_pi: 1.407934, n_recomb: 52070.370681
RS	0	0.000000	4.258507	81.867434	0.001572	0.000155
RS	1	0.006881	4.258507	87.366819	0.001678	0.000907
RS	2	0.014236	4.258507	93.225771	0.001790	0.001614
RS	3	0.022097	4.258507	99.466402	0.001910	0.002160
RS	4	0.030499	0.800700	561.793153	0.010789	0.012027
RS	5	0.039479	0.800700	593.632561	0.011401	0.011571
RS	6	0.049077	2.318099	217.407370	0.004175	0.003781
RS	7	0.059336	2.318099	231.353740	0.004443	0.003624
RS	8	0.070300	2.301434	247.898260	0.004761	0.003761
RS	9	0.082019	2.301434	263.626347	0.005063	0.004073
RS	10	0.094545	1.929469	334.095970	0.006416	0.005266
RS	11	0.107932	1.929469	354.626748	0.006811	0.005759
RS	12	0.122241	1.745487	415.723923	0.007984	0.006898
RS	13	0.137534	1.745487	440.456074	0.008459	0.007473
RS	14	0.153879	1.656387	491.333756	0.009436	0.008488
RS	15	0.171350	1.656387	519.625768	0.009979	0.009120
RS	16	0.190022	1.601954	567.691002	0.010902	0.010119
RS	17	0.209980	1.601954	599.223676	0.011508	0.010815
RS	18	0.231311	1.568605	645.302541	0.012393	0.011802
RS	19	0.254109	1.568605	679.723057	0.013054	0.012537
RS	20	0.278477	1.548122	724.645476	0.013917	0.013485
RS	21	0.304521	1.548122	761.541860	0.014625	0.014226
RS	22	0.332358	1.511740	818.437018	0.015718	0.015366
RS	23	0.362110	1.511740	857.633038	0.016471	0.016138
RS	24	0.393909	1.438449	942.674292	0.018104	0.017803
RS	25	0.427897	1.438449	983.877272	0.018895	0.018648
RS	26	0.464224	1.334532	1103.877097	0.021200	0.021004
RS	27	0.503050	1.334532	1145.740508	0.022004	0.021923
RS	28	0.544548	1.226592	1289.355348	0.024762	0.024780
RS	29	0.588902	1.226592	1328.652237	0.025516	0.025707
RS	30	0.636307	1.141999	1464.646815	0.028128	0.028455
RS	31	0.686975	1.141999	1496.714784	0.028744	0.029251
RS	32	0.741130	1.094295	1589.494711	0.030526	0.031152
RS	33	0.799011	1.094295	1610.265494	0.030925	0.031683
RS	34	0.860875	1.085295	1638.377550	0.031465	0.032278
RS	35	0.926997	1.085295	1646.324111	0.031617	0.032485
RS	36	0.997668	1.112929	1607.769179	0.030877	0.031723
RS	37	1.073202	1.112929	1604.298277	0.030810	0.031632
RS	38	1.153935	1.173892	1513.546382	0.029067	0.029808
RS	39	1.240222	1.173892	1501.812926	0.028842	0.029500
RS	40	1.332448	1.261852	1383.210143	0.026564	0.027117
RS	41	1.431020	1.261852	1366.277402	0.026239	0.026685
RS	42	1.536375	1.365117	1244.846291	0.023907	0.024259
RS	43	1.648980	1.365117	1224.386747	0.023514	0.023770
RS	44	1.769333	1.467066	1117.783702	0.021467	0.021664
RS	45	1.897969	1.467066	1093.850491	0.021007	0.021145
RS	46	2.035456	1.550657	1009.272941	0.019383	0.019501
RS	47	2.182405	1.550657	980.789510	0.018836	0.018941
RS	48	2.339465	1.605762	916.060066	0.017593	0.017710
RS	49	2.507333	1.605762	881.594455	0.016931	0.017072
RS	50	2.686753	1.633364	828.903509	0.015919	0.016092
RS	51	2.878520	1.633364	787.521400	0.015124	0.015339
RS	52	3.083483	1.642090	738.473875	0.014182	0.014434
RS	53	3.302550	1.642090	690.436988	0.013260	0.013551
RS	54	3.536691	1.638358	640.949556	0.012309	0.012630
RS	55	3.786945	1.638358	587.724007	0.011287	0.011636
RS	56	4.054420	1.638358	533.257846	0.010241	0.010609
RS	57	4.340300	1.638358	478.408640	0.009188	0.009565
RS	58	4.645853	1.736780	402.217141	0.007724	0.008094
RS	59	4.972433	1.736780	356.077132	0.006838	0.007200
RS	60	5.321485	1.736780	311.162335	0.005976	0.006321
RS	61	5.694557	1.736780	268.163715	0.005150	0.005472
RS	62	6.093301	1.736780	227.701955	0.004373	0.004665
RS	63	6.519485	1.736780	846.176088	0.016251	0.017532
PA	4+25*2+4+6 0.128210650 0.038366825 6.519484552 4.258506777 0.800700292 2.318098661 2.301434073 1.929468514 1.745487188 1.656386608 1.601953786 1.568605070 1.548122079 1.511739838 1.438448800 1.334532342 1.226592245 1.141999158 1.094295107 1.085294658 1.112928679 1.173891787 1.261851658 1.365117334 1.467065570 1.550657372 1.605761987 1.633363938 1.642089657 1.638357557 1.736779963
//
IT	4317
RD	21
LK	-401714.420622
QD	-62.822066 -> -56.016709
RI	0.0034664841
TR	0.127142	0.038570
MT	6.555944
MM	C_pi: 1.420267, n_recomb: 52785.670788
RS	0	0.000000	4.479151	78.984479	0.001496	0.000151
RS	1	0.006891	4.479151	84.304384	0.001597	0.000880
RS	2	0.014256	4.479151	89.973589	0.001705	0.001551
RS	3	0.022129	4.479151	96.013744	0.001819	0.002060
RS	4	0.030545	0.793769	575.415147	0.010901	0.012176
RS	5	0.039540	0.793769	608.006321	0.011518	0.011724
RS	6	0.049155	2.376276	215.355664	0.004080	0.003708
RS	7	0.059433	2.376276	229.214456	0.004342	0.003558
RS	8	0.070419	2.345980	247.035173	0.004680	0.003712
RS	9	0.082162	2.345980	262.755287	0.004978	0.004019
RS	10	0.094715	1.946250	336.563431	0.006376	0.005250
RS	11	0.108132	1.946250	357.294036	0.006769	0.005740
RS	12	0.122473	1.752232	420.917530	0.007974	0.006908
RS	13	0.137803	1.752232	446.004291	0.008449	0.007483
RS	14	0.154190	1.661593	497.929782	0.009433	0.008504
RS	15	0.171705	1.661593	526.651945	0.009977	0.009137
RS	16	0.190427	1.609238	574.622775	0.010886	0.010121
RS	17	0.210440	1.609238	606.608913	0.011492	0.010817
RS	18	0.231831	1.579573	651.754877	0.012347	0.011774
RS	19	0.254696	1.579573	686.623179	0.013008	0.012507
RS	20	0.279137	1.563435	730.030834	0.013830	0.013413
RS	21	0.305263	1.563435	767.360788	0.014537	0.014151
RS	22	0.333188	1.530372	822.904570	0.015590	0.015249
RS	23	0.363038	1.530372	862.550200	0.016341	0.016017
RS	24	0.394944	1.457725	947.358284	0.017947	0.017653
RS	25	0.429049	1.457725	989.094169	0.018738	0.018491
RS	26	0.465504	1.351630	1110.762981	0.021043	0.020843
RS	27	0.504471	1.351630	1153.308964	0.021849	0.021757
RS	28	0.546123	1.240007	1300.749698	0.024642	0.024643
RS	29	0.590646	1.240007	1340.872882	0.025402	0.025567
RS	30	0.638236	1.151779	1482.086832	0.028077	0.028372
RS	31	0.689105	1.151779	1514.995532	0.028701	0.029170
RS	32	0.743480	1.101349	1612.719437	0.030552	0.031139
RS	33	0.801601	1.101349	1634.153194	0.030958	0.031674
RS	34	0.863728	1.090768	1665.306446	0.031548	0.032320
RS	35	0.930135	1.090768	1673.620549	0.031706	0.032533
RS	36	1.001119	1.118019	1635.392153	0.030982	0.031789
RS	37	1.076993	1.118019	1632.030207	0.030918	0.031704
RS	38	1.158096	1.179825	1539.151240	0.029159	0.029866
RS	39	1.244787	1.179825	1527.415949	0.028936	0.029566
RS	40	1.337452	1.269795	1405.297838	0.026623	0.027150
RS	41	1.436502	1.269795	1388.397808	0.026303	0.026728
RS	42	1.542378	1.375932	1263.314227	0.023933	0.024267
RS	43	1.655549	1.375932	1242.986251	0.023548	0.023790
RS	44	1.776518	1.480977	1133.484145	0.021473	0.021659
RS	45	1.905823	1.480977	1109.761193	0.021024	0.021153
RS	46	2.044038	1.567090	1023.389307	0.019388	0.019498
RS	47	2.191777	1.567090	995.121826	0.018852	0.018950
RS	48	2.349696	1.623595	929.594208	0.017611	0.017723
RS	49	2.518496	1.623595	895.253712	0.016960	0.017096
RS	50	2.698928	1.651492	842.371729	0.015958	0.016127
RS	51	2.891794	1.651492	800.929005	0.015173	0.015383
RS	52	3.097948	1.659846	751.844378	0.014243	0.014491
RS	53	3.318309	1.659846	703.496038	0.013327	0.013615
RS	54	3.553853	1.655288	653.902468	0.012388	0.012705
RS	55	3.805629	1.655288	600.077625	0.011368	0.011713
RS	56	4.074753	1.655288	544.917604	0.010323	0.010688
RS	57	4.362422	1.655288	489.291237	0.009269	0.009644
RS	58	4.669913	1.757274	411.185810	0.007790	0.008156
RS	59	4.998592	1.757274	364.444211	0.006904	0.007263
RS	60	5.349920	1.757274	318.865749	0.006041	0.006384
RS	61	5.725457	1.757274	275.156828	0.005213	0.005533
RS	62	6.126870	1.757274	233.955449	0.004432	0.004724
RS	63	6.555944	1.757274	874.738232	0.016572	0.017862
PA	4+25*2+4+6 0.127141526 0.038570427 6.555943766 4.479151293 0.793768647 2.376276288 2.345979562 1.946250086 1.752232254 1.661593146 1.609238061 1.579573477 1.563434606 1.530372465 1.457725498 1.351629600 1.240007162 1.151779233 1.101348807 1.090768349 1.118019149 1.179825192 1.269795272 1.375932029 1.480976848 1.567090043 1.623594837 1.651492418 1.659845960 1.655287587 1.757273744
//
IT	4902
RD	22
LK	-401700.922336
QD	-60.353911 -> -53.936342
RI	0.0032717107
TR	0.126115	0.038769
MT	6.591119
MM	C_pi: 1.432277, n_recomb: 53485.990858
RS	0	0.000000	4.700786	76.332940	0.001427	0.000148
RS	1	0.006900	4.700786	81.487091	0.001524	0.000853
RS	2	0.014275	4.700786	86.980976	0.001626	0.001493
RS	3	0.022160	4.700786	92.835808	0.001736	0.001968
RS	4	0.030588	0.787607	588.511353	0.011003	0.012314
RS	5	0.039599	0.787607	621.827736	0.011626	0.011867
RS	6	0.049230	2.436062	213.194274	0.003986	0.003637
RS	7	0.059527	2.436062	226.956376	0.004243	0.003493
RS	8	0.070533	2.391100	246.068034	0.004601	0.003664
RS	9	0.082300	2.391100	261.771840	0.004894	0.003966
RS	10	0.094878	1.962747	338.931908	0.006337	0.005234
RS	11	0.108323	1.962747	359.855229	0.006728	0.005722
RS	12	0.122697	1.758388	426.079872	0.007966	0.006919
RS	13	0.138062	1.758388	451.517862	0.008442	0.007494
RS	14	0.154487	1.666062	504.546065	0.009433	0.008522
RS	15	0.172046	1.666062	533.696961	0.009978	0.009156
RS	16	0.190816	1.615727	581.586637	0.010874	0.010127
RS	17	0.210882	1.615727	614.024307	0.011480	0.010821
RS	18	0.232331	1.589744	658.224605	0.012306	0.011749
RS	19	0.255261	1.589744	693.536582	0.012967	0.012480
RS	20	0.279772	1.578027	735.389677	0.013749	0.013346
RS	21	0.305975	1.578027	773.145188	0.014455	0.014081
RS	22	0.333986	1.548436	827.271885	0.015467	0.015138
RS	23	0.363929	1.548436	867.353723	0.016216	0.015901
RS	24	0.395939	1.476615	951.822193	0.017796	0.017508
RS	25	0.430157	1.476615	994.071580	0.018586	0.018340
RS	26	0.466736	1.368498	1117.255746	0.020889	0.020686
RS	27	0.505838	1.368498	1160.461233	0.021697	0.021595
RS	28	0.547639	1.253297	1311.560156	0.024522	0.024506
RS	29	0.592323	1.253297	1352.489427	0.025287	0.025428
RS	30	0.640091	1.161494	1498.799621	0.028022	0.028288
RS	31	0.691154	1.161494	1532.538863	0.028653	0.029088
RS	32	0.745741	1.108357	1635.179719	0.030572	0.031121
RS	33	0.804094	1.108357	1657.277822	0.030985	0.031661
RS	34	0.866473	1.096190	1691.525626	0.031626	0.032358
RS	35	0.933156	1.096190	1700.215924	0.031788	0.032576
RS	36	1.004440	1.123023	1662.407334	0.031081	0.031852
RS	37	1.080642	1.123023	1659.164870	0.031021	0.031773
RS	38	1.162102	1.185611	1564.256658	0.029246	0.029923
RS	39	1.249182	1.185611	1552.528623	0.029027	0.029630
RS	40	1.342271	1.277510	1426.979051	0.026679	0.027183
RS	41	1.441782	1.277510	1410.118058	0.026364	0.026769
RS	42	1.548159	1.386433	1281.445668	0.023959	0.024276
RS	43	1.661876	1.386433	1261.252632	0.023581	0.023810
RS	44	1.783439	1.494497	1148.898233	0.021480	0.021654
RS	45	1.913389	1.494497	1125.386473	0.021041	0.021161
RS	46	2.052305	1.583072	1037.251771	0.019393	0.019496
RS	47	2.200806	1.583072	1009.200437	0.018869	0.018961
RS	48	2.359553	1.640931	942.898372	0.017629	0.017735
RS	49	2.529253	1.640931	908.684256	0.016989	0.017120
RS	50	2.710661	1.669094	855.628699	0.015997	0.016161
RS	51	2.904586	1.669094	814.129489	0.015221	0.015427
RS	52	3.111892	1.677057	765.024820	0.014303	0.014546
RS	53	3.333500	1.677057	716.372399	0.013394	0.013677
RS	54	3.570398	1.671664	666.690905	0.012465	0.012778
RS	55	3.823642	1.671664	612.276832	0.011447	0.011789
RS	56	4.094359	1.671664	556.434545	0.010403	0.010765
RS	57	4.383753	1.671664	500.043834	0.009349	0.009721
RS	58	4.693115	1.777153	420.037354	0.007853	0.008216
RS	59	5.023822	1.777153	372.706814	0.006968	0.007325
RS	60	5.377347	1.777153	326.478061	0.006104	0.006446
RS	61	5.755263	1.777153	282.072474	0.005274	0.005593
RS	62	6.159254	1.777153	240.144906	0.004490	0.004781
RS	63	6.591119	1.777153	903.152451	0.016886	0.018186
PA	4+25*2+4+6 0.126115184 0.038768544 6.591118842 4.700785934 0.787606787 2.436061876 2.391100318 1.962746770 1.758388435 1.666062167 1.615726726 1.589744304 1.578027096 1.548435681 1.476615472 1.368497643 1.253296805 1.161493680 1.108357383 1.096189548 1.123022815 1.185610811 1.277510369 1.386433166 1.494497462 1.583072157 1.640930507 1.669094461 1.677057402 1.671664038 1.777152562
//
IT	4847
RD	23
LK	-401688.189843
QD	-58.034332 -> -51.977938
RI	0.0030961505
TR	0.125129	0.038961
MT	6.625062
MM	C_pi: 1.443974, n_recomb: 54171.782364
RS	0	0.000000	4.923285	73.885681	0.001364	0.000144
RS	1	0.006908	4.923285	78.886257	0.001456	0.000828
RS	2	0.014294	4.923285	84.217635	0.001555	0.001440
RS	3	0.022189	4.923285	89.900608	0.001660	0.001885
RS	4	0.030630	0.782091	601.131725	0.011097	0.012444
RS	5	0.039655	0.782091	635.149158	0.011725	0.012002
RS	6	0.049302	2.497436	210.938623	0.003894	0.003566
RS	7	0.059616	2.497436	224.595904	0.004146	0.003428
RS	8	0.070643	2.436846	245.000220	0.004523	0.003616
RS	9	0.082431	2.436846	260.679634	0.004812	0.003913
RS	10	0.095034	1.979026	341.195897	0.006298	0.005218
RS	11	0.108507	1.979026	362.304562	0.006688	0.005704
RS	12	0.122912	1.764100	431.184663	0.007960	0.006930
RS	13	0.138311	1.764100	456.969240	0.008436	0.007506
RS	14	0.154774	1.669914	511.158950	0.009436	0.008542
RS	15	0.172374	1.669914	540.736154	0.009982	0.009176
RS	16	0.191190	1.621502	588.568609	0.010865	0.010135
RS	17	0.211306	1.621502	621.455441	0.011472	0.010828
RS	18	0.232812	1.599187	664.699263	0.012270	0.011727
RS	19	0.255803	1.599187	700.450602	0.012930	0.012456
RS	20	0.280383	1.591946	740.716772	0.013673	0.013283
RS	21	0.306661	1.591946	778.890081	0.014378	0.014015
RS	22	0.334754	1.565954	831.543968	0.015350	0.015031
RS	23	0.364787	1.565954	872.049361	0.016098	0.015790
RS	24	0.396896	1.495130	956.081628	0.017649	0.017367
RS	25	0.431222	1.495130	998.826151	0.018438	0.018194
RS	26	0.467920	1.385136	1123.385165	0.020737	0.020532
RS	27	0.507153	1.385136	1167.228056	0.021547	0.021436
RS	28	0.549097	1.266453	1321.828982	0.024401	0.024371
RS	29	0.593938	1.266453	1363.544476	0.025171	0.025291
RS	30	0.641876	1.171131	1514.832442	0.027963	0.028202
RS	31	0.693127	1.171131	1549.391468	0.028601	0.029004
RS	32	0.747918	1.115310	1656.917622	0.030586	0.031100
RS	33	0.806494	1.115310	1679.680296	0.031007	0.031645
RS	34	0.869116	1.101549	1717.069905	0.031697	0.032392
RS	35	0.936065	1.101549	1726.143692	0.031864	0.032615
RS	36	1.007638	1.127931	1688.845954	0.031176	0.031912
RS	37	1.084156	1.127931	1685.731864	0.031118	0.031838
RS	38	1.165960	1.191245	1588.884945	0.029330	0.029978
RS	39	1.253415	1.191245	1577.171864	0.029114	0.029691
RS	40	1.346912	1.284999	1448.268466	0.026735	0.027216
RS	41	1.446868	1.284999	1431.451818	0.026424	0.026810
RS	42	1.553728	1.396628	1299.250611	0.023984	0.024285
RS	43	1.667971	1.396628	1279.195177	0.023614	0.023830
RS	44	1.790107	1.507641	1164.030735	0.021488	0.021651
RS	45	1.920679	1.507641	1140.730899	0.021058	0.021169
RS	46	2.060272	1.598619	1050.864283	0.019399	0.019494
RS	47	2.209508	1.598619	1023.029174	0.018885	0.018971
RS	48	2.369054	1.657792	955.972844	0.017647	0.017747
RS	49	2.539621	1.657792	921.886691	0.017018	0.017143
RS	50	2.721971	1.686194	868.675130	0.016036	0.016194
RS	51	2.916919	1.686194	827.123775	0.015269	0.015469
RS	52	3.125334	1.693748	778.016046	0.014362	0.014601
RS	53	3.348147	1.693748	729.067011	0.013458	0.013738
RS	54	3.586352	1.687513	679.315172	0.012540	0.012850
RS	55	3.841013	1.687513	624.322026	0.011525	0.011863
RS	56	4.113266	1.687513	567.809095	0.010482	0.010840
RS	57	4.404328	1.687513	510.666833	0.009427	0.009796
RS	58	4.715496	1.796445	428.772489	0.007915	0.008275
RS	59	5.048161	1.796445	380.865535	0.007031	0.007385
RS	60	5.403806	1.796445	333.999699	0.006166	0.006506
RS	61	5.784021	1.796445	288.910891	0.005333	0.005652
RS	62	6.190501	1.796445	246.270372	0.004546	0.004837
RS	63	6.625062	1.796445	931.414075	0.017194	0.018503
PA	4+25*2+4+6 0.125129443 0.038961411 6.625062058 4.923284882 0.782090935 2.497436429 2.436846038 1.979025999 1.764100058 1.669914408 1.621501933 1.599187322 1.591946137 1.565953813 1.495129916 1.385136376 1.266453376 1.171131108 1.115310408 1.101549353 1.127930931 1.191245022 1.284999437 1.396628033 1.507641245 1.598619410 1.657791666 1.686193679 1.693748392 1.687513006 1.796444646
//
IT	4733
RD	24
LK	-401676.170847
QD	-55.850537 -> -50.130994
RI	0.0029384759
TR	0.124181	0.039149
MT	6.657923
MM	C_pi: 1.455379, n_recomb: 54843.110721
RS	0	0.000000	5.145441	71.634604	0.001306	0.000141
RS	1	0.006916	5.145441	76.493473	0.001395	0.000805
RS	2	0.014311	5.145441	81.674845	0.001489	0.001390
RS	3	0.022218	5.145441	87.199116	0.001590	0.001809
RS	4	0.030671	0.777113	613.323366	0.011183	0.012566
RS	5	0.039709	0.777113	648.020012	0.011816	0.012129
RS	6	0.049372	2.560192	208.617625	0.003804	0.003496
RS	7	0.059703	2.560192	222.163809	0.004051	0.003364
RS	8	0.070749	2.483158	243.844854	0.004446	0.003569
RS	9	0.082558	2.483158	259.492664	0.004732	0.003861
RS	10	0.095185	1.995122	343.354073	0.006261	0.005202
RS	11	0.108685	1.995122	364.640733	0.006649	0.005686
RS	12	0.123119	1.769373	436.236797	0.007954	0.006942
RS	13	0.138551	1.769373	462.363677	0.008431	0.007518
RS	14	0.155050	1.673182	517.767994	0.009441	0.008563
RS	15	0.172690	1.673182	547.769197	0.009988	0.009197
RS	16	0.191551	1.626645	595.550748	0.010859	0.010144
RS	17	0.211716	1.626645	628.883800	0.011467	0.010838
RS	18	0.233276	1.607955	671.169608	0.012238	0.011709
RS	19	0.256327	1.607955	707.355916	0.012898	0.012436
RS	20	0.280972	1.605231	746.006220	0.013603	0.013223
RS	21	0.307322	1.605231	784.589767	0.014306	0.013953
RS	22	0.335494	1.582956	835.718444	0.015238	0.014929
RS	23	0.365615	1.582956	876.635203	0.015984	0.015684
RS	24	0.397819	1.513285	960.143213	0.017507	0.017231
RS	25	0.432251	1.513285	1003.365237	0.018295	0.018052
RS	26	0.469064	1.401555	1129.166975	0.020589	0.020382
RS	27	0.508423	1.401555	1173.625812	0.021400	0.021281
RS	28	0.550505	1.279484	1331.576216	0.024280	0.024237
RS	29	0.595497	1.279484	1374.058190	0.025054	0.025154
RS	30	0.643600	1.180692	1530.211478	0.027902	0.028115
RS	31	0.695031	1.180692	1565.578860	0.028547	0.028919
RS	32	0.750020	1.122209	1677.952528	0.030596	0.031076
RS	33	0.808811	1.122209	1701.378895	0.031023	0.031626
RS	34	0.871669	1.106849	1741.953478	0.031762	0.032422
RS	35	0.938874	1.106849	1751.416708	0.031935	0.032651
RS	36	1.010728	1.132752	1714.708936	0.031266	0.031969
RS	37	1.087551	1.132752	1711.731298	0.031211	0.031901
RS	38	1.169688	1.196740	1613.033762	0.029412	0.030032
RS	39	1.257505	1.196740	1601.342610	0.029199	0.029751
RS	40	1.351397	1.292282	1469.158778	0.026788	0.027248
RS	41	1.451782	1.292282	1452.391451	0.026483	0.026850
RS	42	1.559111	1.406543	1316.719829	0.024009	0.024295
RS	43	1.673863	1.406543	1296.804607	0.023646	0.023849
RS	44	1.796552	1.520437	1178.873601	0.021495	0.021648
RS	45	1.927727	1.520437	1155.786385	0.021074	0.021178
RS	46	2.067974	1.613770	1064.214972	0.019405	0.019493
RS	47	2.217922	1.613770	1036.596706	0.018901	0.018981
RS	48	2.378240	1.674219	968.806641	0.017665	0.017760
RS	49	2.549647	1.674219	934.850622	0.017046	0.017166
RS	50	2.732910	1.702837	881.499055	0.016073	0.016227
RS	51	2.928847	1.702837	839.900784	0.015315	0.015511
RS	52	3.138337	1.709971	790.805707	0.014419	0.014654
RS	53	3.362316	1.709971	741.568725	0.013522	0.013797
RS	54	3.601786	1.702889	691.764380	0.012614	0.012920
RS	55	3.857820	1.702889	636.203557	0.011600	0.011936
RS	56	4.131561	1.702889	579.032755	0.010558	0.010913
RS	57	4.424236	1.702889	521.152788	0.009503	0.009869
RS	58	4.737154	1.815210	437.385123	0.007975	0.008333
RS	59	5.071715	1.815210	388.915087	0.007091	0.007444
RS	60	5.429416	1.815210	341.426076	0.006226	0.006564
RS	61	5.811857	1.815210	295.668099	0.005391	0.005709
RS	62	6.220749	1.815210	252.328388	0.004601	0.004891
RS	63	6.657923	1.815210	959.505862	0.017495	0.018814
PA	4+25*2+4+6 0.124180807 0.039148801 6.657922764 5.145441107 0.777113252 2.560191731 2.483157862 1.995122468 1.769372627 1.673182330 1.626645112 1.607954763 1.605230751 1.582956285 1.513285481 1.401555030 1.279483856 1.180691720 1.122209196 1.106849158 1.132752258 1.196740428 1.292282411 1.406542907 1.520437295 1.613770129 1.674219471 1.702836901 1.709971096 1.702888620 1.815209686
//
IT	4866
RD	25
LK	-401664.817379
QD	-53.792576 -> -48.387595
RI	0.0027955639
TR	0.123268	0.039331
MT	6.689711
MM	C_pi: 1.466501, n_recomb: 55500.569607
RS	0	0.000000	5.367687	69.549982	0.001253	0.000137
RS	1	0.006924	5.367687	74.277206	0.001338	0.000783
RS	2	0.014328	5.367687	79.319175	0.001429	0.001344
RS	3	0.022245	5.367687	84.695906	0.001526	0.001739
RS	4	0.030710	0.772630	625.095061	0.011263	0.012680
RS	5	0.039761	0.772630	660.449589	0.011900	0.012249
RS	6	0.049438	2.624463	206.231313	0.003716	0.003428
RS	7	0.059786	2.624463	219.660186	0.003958	0.003301
RS	8	0.070850	2.530111	242.603000	0.004371	0.003523
RS	9	0.082681	2.530111	258.212096	0.004652	0.003809
RS	10	0.095330	2.011098	345.402607	0.006223	0.005186
RS	11	0.108856	2.011098	366.859721	0.006610	0.005667
RS	12	0.123318	1.774323	441.216414	0.007950	0.006953
RS	13	0.138782	1.774323	467.680345	0.008427	0.007530
RS	14	0.155316	1.675996	524.345741	0.009448	0.008584
RS	15	0.172995	1.675996	554.767422	0.009996	0.009220
RS	16	0.191899	1.631218	602.526050	0.010856	0.010156
RS	17	0.212111	1.631218	636.302203	0.011465	0.010849
RS	18	0.233723	1.616121	677.621642	0.012209	0.011693
RS	19	0.256831	1.616121	714.238214	0.012869	0.012419
RS	20	0.281540	1.617920	751.257542	0.013536	0.013168
RS	21	0.307960	1.617920	790.244130	0.014238	0.013895
RS	22	0.336208	1.599453	839.808898	0.015132	0.014831
RS	23	0.366414	1.599453	881.125781	0.015876	0.015582
RS	24	0.398710	1.531084	964.029206	0.017370	0.017099
RS	25	0.433243	1.531084	1007.712269	0.018157	0.017916
RS	26	0.470167	1.417749	1134.634333	0.020444	0.020235
RS	27	0.509648	1.417749	1179.688766	0.021255	0.021130
RS	28	0.551863	1.292378	1340.846346	0.024159	0.024104
RS	29	0.597001	1.292378	1384.075637	0.024938	0.025020
RS	30	0.645264	1.190166	1544.982950	0.027837	0.028028
RS	31	0.696869	1.190166	1581.147112	0.028489	0.028833
RS	32	0.752048	1.129042	1698.332908	0.030600	0.031050
RS	33	0.811048	1.129042	1722.421197	0.031034	0.031605
RS	34	0.874133	1.112081	1766.215420	0.031823	0.032450
RS	35	0.941586	1.112081	1776.073063	0.032001	0.032684
RS	36	1.013710	1.137477	1740.033778	0.031352	0.032023
RS	37	1.090828	1.137477	1737.199317	0.031301	0.031960
RS	38	1.173287	1.202091	1636.733454	0.029490	0.030084
RS	39	1.261455	1.202091	1625.069950	0.029280	0.029809
RS	40	1.355728	1.299356	1489.675304	0.026841	0.027279
RS	41	1.456529	1.299356	1472.961097	0.026540	0.026890
RS	42	1.564310	1.416179	1333.871973	0.024033	0.024304
RS	43	1.679554	1.416179	1314.098775	0.023677	0.023868
RS	44	1.802778	1.532893	1193.438855	0.021503	0.021646
RS	45	1.934535	1.532893	1170.564699	0.021091	0.021186
RS	46	2.075416	1.628530	1077.316843	0.019411	0.019492
RS	47	2.226051	1.628530	1049.915542	0.018917	0.018991
RS	48	2.387117	1.690223	981.409330	0.017683	0.017772
RS	49	2.559336	1.690223	947.585334	0.017073	0.017189
RS	50	2.743480	1.719034	894.109028	0.016110	0.016259
RS	51	2.940376	1.719034	852.468689	0.015360	0.015551
RS	52	3.150905	1.725736	803.401586	0.014476	0.014706
RS	53	3.376012	1.725736	753.884759	0.013583	0.013855
RS	54	3.616707	1.717803	704.044432	0.012685	0.012988
RS	55	3.874068	1.717803	647.926797	0.011674	0.012006
RS	56	4.149250	1.717803	590.110334	0.010633	0.010985
RS	57	4.443487	1.717803	531.505928	0.009577	0.009941
RS	58	4.758098	1.833460	445.879160	0.008034	0.008389
RS	59	5.094495	1.833460	396.858801	0.007151	0.007501
RS	60	5.454185	1.833460	348.759951	0.006284	0.006621
RS	61	5.838781	1.833460	302.346302	0.005448	0.005764
RS	62	6.250009	1.833460	258.320647	0.004654	0.004944
RS	63	6.689711	1.833460	987.429511	0.017791	0.019119
PA	4+25*2+4+6 0.123267942 0.039331071 6.689711485 5.367687442 0.772629889 2.624462901 2.530110655 2.011098463 1.774322631 1.675995897 1.631218314 1.616121232 1.617920110 1.599453464 1.531083517 1.417748935 1.292378435 1.190166408 1.129041761 1.112080581 1.137477389 1.202090845 1.299355557 1.416178738 1.532893174 1.628529631 1.690223394 1.719034399 1.725735610 1.717802634 1.833460331
//
CC
CC	Brief Description of the file format:
CC	  CC  comments
CC	  MM  useful-messages
CC	  RD  round-of-iterations
CC	  LL  \log[P(sequence)]
CC	  QD  Q-before-opt Q-after-opt
CC	  TR  \theta_0 \rho_0
CC	  RS  k t_k \lambda_k \pi_k \sum_{l\not=k}A_{kl} A_{kk}
CC	  DC  begin end best-k t_k+\Delta_k max-prob
CC
MM	Version: 0.6.5-r67
MM	pattern:4+25*2+4+6, n:63, n_free_lambdas:28
MM	n_iterations:25, skip:1, max_t:5, theta/rho:5
MM	is_decoding:0
MM	n_seqs:11, sum_L:916800, sum_n:142842
RD	0
LK	0.000000
QD	0.000000 -> 0.000000
RI	inf
TR	0.169372	0.033874
MT	5.000000
MM	C_pi: 1.000000, n_recomb: 30538.761463
RS	0	0.000000	1.000000	192.778960	0.006313	0.000000
RS	1	0.006440	1.000000	203.857201	0.006675	0.000000
RS	2	0.013294	1.000000	215.481370	0.007056	0.000000
RS	3	0.020590	1.000000	227.666367	0.007455	0.000000
RS	4	0.028356	1.000000	240.425747	0.007873	0.000000
RS	5	0.036622	1.000000	253.771408	0.008310	0.000000
RS	6	0.045421	1.000000	267.713227	0.008766	0.000000
RS	7	0.054785	1.000000	282.258667	0.009243	0.000000
RS	8	0.064753	1.000000	297.412339	0.009739	0.000000
RS	9	0.075363	1.000000	313.175518	0.010255	0.000000
RS	10	0.086656	1.000000	329.545612	0.010791	0.000000
RS	11	0.098677	1.000000	346.515592	0.011347	0.000000
RS	12	0.111471	1.000000	364.073365	0.011922	0.000000
RS	13	0.125090	1.000000	382.201114	0.012515	0.000000
RS	14	0.139585	1.000000	400.874582	0.013127	0.000000
RS	15	0.155014	1.000000	420.062327	0.013755	0.000000
RS	16	0.171437	1.000000	439.724943	0.014399	0.000000
RS	17	0.188917	1.000000	459.814248	0.015057	0.000000
RS	18	0.207523	1.000000	480.272469	0.015727	0.000000
RS	19	0.227327	1.000000	501.031418	0.016406	0.000000
RS	20	0.248406	1.000000	522.011685	0.017093	0.000000
RS	21	0.270843	1.000000	543.121877	0.017785	0.000000
RS	22	0.294725	1.000000	564.257907	0.018477	0.000000
RS	23	0.320144	1.000000	585.302384	0.019166	0.000000
RS	24	0.347201	1.000000	606.124127	0.019848	0.000000
RS	25	0.376000	1.000000	626.577847	0.020517	0.000000
RS	26	0.406654	1.000000	646.504039	0.021170	0.000000
RS	27	0.439282	1.000000	665.729133	0.021799	0.000000
RS	28	0.474011	1.000000	684.065958	0.022400	0.000000
RS	29	0.510976	1.000000	701.314578	0.022965	0.000000
RS	30	0.550322	1.000000	717.263551	0.023487	0.000000
RS	31	0.592202	1.000000	731.691677	0.023959	0.000000
RS	32	0.636779	1.000000	744.370280	0.024375	0.000000
RS	33	0.684227	1.000000	755.066084	0.024725	0.000000
RS	34	0.734730	1.000000	763.544708	0.025002	0.000000
RS	35	0.788485	1.000000	769.574818	0.025200	0.000000
RS	36	0.845702	1.000000	772.932925	0.025310	0.000000
RS	37	0.906604	1.000000	773.408825	0.025325	0.000000
RS	38	0.971428	1.000000	770.811603	0.025240	0.000000
RS	39	1.040426	1.000000	764.976133	0.025049	0.000000
RS	40	1.113868	1.000000	755.769918	0.024748	0.000000
RS	41	1.192040	1.000000	743.100096	0.024333	0.000000
RS	42	1.275245	1.000000	726.920378	0.023803	0.000000
RS	43	1.363809	1.000000	707.237613	0.023159	0.000000
RS	44	1.458076	1.000000	684.117677	0.022402	0.000000
RS	45	1.558414	1.000000	657.690274	0.021536	0.000000
RS	46	1.665214	1.000000	628.152287	0.020569	0.000000
RS	47	1.778891	1.000000	595.769238	0.019509	0.000000
RS	48	1.899889	1.000000	560.874502	0.018366	0.000000
RS	49	2.028679	1.000000	523.865913	0.017154	0.000000
RS	50	2.165763	1.000000	485.199525	0.015888	0.000000
RS	51	2.311675	1.000000	445.380416	0.014584	0.000000
RS	52	2.466983	1.000000	404.950545	0.013260	0.000000
RS	53	2.632293	1.000000	364.473926	0.011935	0.000000
RS	54	2.808249	1.000000	324.519566	0.010626	0.000000
RS	55	2.995536	1.000000	285.642839	0.009353	0.000000
RS	56	3.194884	1.000000	248.366201	0.008133	0.000000
RS	57	3.407070	1.000000	213.160310	0.006980	0.000000
RS	58	3.632920	1.000000	180.426734	0.005908	0.000000
RS	59	3.873315	1.000000	150.483445	0.004928	0.000000
RS	60	4.129191	1.000000	123.554207	0.004046	0.000000
RS	61	4.401545	1.000000	99.762771	0.003267	0.000000
RS	62	4.691438	1.000000	79.132447	0.002591	0.000000
RS	63	5.000000	1.000000	222.904019	0.007299	0.000000
PA	4+25*2+4+6 0.169371737 0.033874347 5.000000000 1.000000000 1.000000000 1.000000000 1.000000000 1.000000000 1.000000000 1.000000000 1.000000000 1.000000000 1.000000000 1.000000000 1.000000000 1.000000000 1.000000000 1.000000000 1.000000000 1.000000000 1.000000000 1.000000000 1.000000000 1.000000000 1.000000000 1.000000000 1.000000000 1.000000000 1.000000000 1.000000000 1.000000000
//
IT	5211
RD	1
LK	-368135.372904
QD	-227.664910 -> -184.093903
RI	0.0275555219
TR	0.162906	0.033598
MT	5.217398
MM	C_pi: 1.045468, n_recomb: 31646.993025
RS	0	0.000000	1.547469	130.577409	0.004126	0.000080
RS	1	0.006510	1.547469	138.491323	0.004376	0.000583
RS	2	0.013445	1.547469	146.844420	0.004640	0.001417
RS	3	0.020830	1.547469	155.655657	0.004918	0.002580
RS	4	0.028697	1.151762	221.407523	0.006996	0.003977
RS	5	0.037076	1.151762	234.091385	0.007397	0.005053
RS	6	0.046000	1.106013	257.572078	0.008139	0.005524
RS	7	0.055505	1.106013	271.962282	0.008594	0.005926
RS	8	0.065629	1.093176	290.347257	0.009175	0.006510
RS	9	0.076412	1.093176	306.173632	0.009675	0.007175
RS	10	0.087897	1.087410	324.353620	0.010249	0.007833
RS	11	0.100130	1.087410	341.553263	0.010793	0.008466
RS	12	0.113159	1.080457	361.696191	0.011429	0.009105
RS	13	0.127037	1.080457	380.260283	0.012016	0.009790
RS	14	0.141818	1.066989	404.443255	0.012780	0.010551
RS	15	0.157561	1.066989	424.377026	0.013410	0.011409
RS	16	0.174330	1.048850	452.487855	0.014298	0.012376
RS	17	0.192190	1.048850	473.693910	0.014968	0.013450
RS	18	0.211212	1.030887	503.882995	0.015922	0.014605
RS	19	0.231474	1.030887	526.091348	0.016624	0.015799
RS	20	0.253054	1.016880	556.037308	0.017570	0.016998
RS	21	0.276039	1.016880	578.806387	0.018289	0.018180
RS	22	0.300521	1.007359	607.220987	0.019187	0.019335
RS	23	0.326596	1.007359	629.981916	0.019907	0.020462
RS	24	0.354370	1.001250	656.401850	0.020741	0.021559
RS	25	0.383951	1.001250	678.479406	0.021439	0.022624
RS	26	0.415458	0.997586	702.458985	0.022197	0.023652
RS	27	0.449016	0.997586	723.071956	0.022848	0.024634
RS	28	0.484760	0.996108	743.717977	0.023500	0.025552
RS	29	0.522830	0.996108	761.990311	0.024078	0.026384
RS	30	0.563379	0.997034	778.034358	0.024585	0.027105
RS	31	0.606567	0.997034	793.035305	0.025059	0.027697
RS	32	0.652568	1.000425	803.349049	0.025385	0.028145
RS	33	0.701563	1.000425	814.151214	0.025726	0.028443
RS	34	0.753748	1.006014	817.988062	0.025847	0.028588
RS	35	0.809331	1.006014	823.727088	0.026029	0.028579
RS	36	0.868532	1.013392	820.651480	0.025931	0.028419
RS	37	0.931587	1.013392	820.588158	0.025929	0.028113
RS	38	0.998748	1.022067	810.463254	0.025609	0.027668
RS	39	1.070281	1.022067	804.046482	0.025407	0.027095
RS	40	1.146471	1.031476	787.038713	0.024869	0.026407
RS	41	1.227621	1.031476	773.965778	0.024456	0.025617
RS	42	1.314054	1.041008	750.534967	0.023716	0.024738
RS	43	1.406115	1.041008	730.806042	0.023092	0.023785
RS	44	1.504169	1.050065	701.648384	0.022171	0.022770
RS	45	1.608607	1.050065	675.616831	0.021349	0.021703
RS	46	1.719845	1.058090	641.660134	0.020276	0.020596
RS	47	1.838324	1.058090	610.069521	0.019277	0.019459
RS	48	1.964517	1.064634	572.441900	0.018088	0.018298
RS	49	2.098925	1.064634	536.444829	0.016951	0.017120
RS	50	2.242084	1.069473	496.440200	0.015687	0.015931
RS	51	2.394564	1.069473	457.589630	0.014459	0.014732
RS	52	2.556970	1.072702	416.669789	0.013166	0.013530
RS	53	2.729950	1.072702	376.858898	0.011908	0.012329
RS	54	2.914191	1.075274	336.507902	0.010633	0.011136
RS	55	3.110427	1.075274	297.873712	0.009412	0.009960
RS	56	3.319439	1.075274	260.518215	0.008232	0.008813
RS	57	3.542058	1.075274	224.943040	0.007108	0.007706
RS	58	3.779171	1.086807	189.784294	0.005997	0.006653
RS	59	4.031721	1.086807	159.718535	0.005047	0.005666
RS	60	4.300713	1.086807	132.370504	0.004183	0.004755
RS	61	4.587217	1.086807	107.928125	0.003410	0.003928
RS	62	4.892374	1.086807	86.481662	0.002733	0.003191
RS	63	5.217398	1.086807	252.917177	0.007992	0.009734
PA	4+25*2+4+6 0.162906024 0.033597604 5.217398405 1.547469139 1.151762009 1.106012821 1.093175650 1.087410450 1.080456972 1.066988826 1.048849940 1.030887127 1.016879559 1.007359385 1.001249790 0.997586250 0.996108055 0.997033954 1.000424862 1.006014347 1.013392389 1.022066593 1.031476498 1.041007519 1.050064802 1.058090210 1.064633846 1.069473386 1.072702050 1.075273991 1.086806834
//
IT	4610
RD	2
LK	-368053.184943
QD	-197.386919 -> -162.776965
RI	0.0193020172
TR	0.157720	0.033485
MT	5.401609
MM	C_pi: 1.086054, n_recomb: 32745.542273
RS	0	0.000000	2.228741	94.641996	0.002890	0.000063
RS	1	0.006568	2.228741	100.562990	0.003071	0.000445
RS	2	0.013567	2.228741	106.833849	0.003263	0.001056
RS	3	0.021026	2.228741	113.472467	0.003465	0.001885
RS	4	0.028976	1.259885	212.849133	0.006500	0.003873
RS	5	0.037447	1.259885	225.292337	0.006880	0.004932
RS	6	0.046474	1.180134	254.398530	0.007769	0.005572
RS	7	0.056095	1.180134	268.879154	0.008211	0.005870
RS	8	0.066347	1.168052	286.954121	0.008763	0.006431
RS	9	0.077273	1.168052	302.918470	0.009251	0.007023
RS	10	0.088916	1.166736	319.930673	0.009770	0.007655
RS	11	0.101324	1.166736	337.291727	0.010300	0.008223
RS	12	0.114547	1.160751	357.164606	0.010907	0.008844
RS	13	0.128638	1.160751	375.972204	0.011482	0.009450
RS	14	0.143655	1.139067	402.926103	0.012305	0.010249
RS	15	0.159658	1.139067	423.321743	0.012928	0.011016
RS	16	0.176713	1.105897	457.552265	0.013973	0.012088
RS	17	0.194887	1.105897	479.548523	0.014645	0.013073
RS	18	0.214255	1.071782	517.879362	0.015815	0.014385
RS	19	0.234896	1.071782	541.218252	0.016528	0.015515
RS	20	0.256892	1.044815	579.300991	0.017691	0.016883
RS	21	0.280332	1.044815	603.453808	0.018429	0.018026
RS	22	0.305313	1.026217	638.902753	0.019511	0.019330
RS	23	0.331933	1.026217	663.171801	0.020252	0.020439
RS	24	0.360303	1.013830	695.444403	0.021238	0.021655
RS	25	0.390536	1.013830	719.019767	0.021958	0.022722
RS	26	0.422754	1.005733	747.789503	0.022836	0.023847
RS	27	0.457088	1.005733	769.753488	0.023507	0.024849
RS	28	0.493678	1.001444	793.880907	0.024244	0.025834
RS	29	0.532671	1.001444	813.225085	0.024835	0.026706
RS	30	0.574225	1.001475	830.854729	0.025373	0.027451
RS	31	0.618508	1.001475	846.547828	0.025852	0.028098
RS	32	0.665699	1.006106	856.137064	0.026145	0.028512
RS	33	0.715990	1.006106	867.216922	0.026484	0.028874
RS	34	0.769585	1.015004	868.055949	0.026509	0.028923
RS	35	0.826699	1.015004	873.704969	0.026682	0.028979
RS	36	0.887565	1.027535	865.746851	0.026439	0.028673
RS	37	0.952428	1.027535	865.349369	0.026426	0.028429
RS	38	1.021551	1.042880	849.089381	0.025930	0.027808
RS	39	1.095215	1.042880	842.270574	0.025722	0.027297
RS	40	1.173717	1.060018	818.661237	0.025001	0.026425
RS	41	1.257374	1.060018	805.305308	0.024593	0.025698
RS	42	1.346527	1.077776	775.593290	0.023685	0.024651
RS	43	1.441535	1.077776	755.848711	0.023082	0.023763
RS	44	1.542783	1.094936	721.374072	0.022030	0.022612
RS	45	1.650681	1.094936	695.659721	0.021244	0.021613
RS	46	1.765665	1.110301	657.751431	0.020087	0.020415
RS	47	1.888202	1.110301	626.765508	0.019140	0.019346
RS	48	2.018787	1.122865	586.636059	0.017915	0.018138
RS	49	2.157949	1.122865	551.377200	0.016838	0.017027
RS	50	2.306252	1.132098	510.074129	0.015577	0.015826
RS	51	2.464294	1.132098	471.874877	0.014410	0.014688
RS	52	2.632717	1.138145	430.378024	0.013143	0.013498
RS	53	2.812202	1.138145	390.918168	0.011938	0.012346
RS	54	3.003475	1.142790	350.064782	0.010690	0.011167
RS	55	3.207312	1.142790	311.383406	0.009509	0.010028
RS	56	3.424536	1.142790	273.708262	0.008359	0.008907
RS	57	3.656028	1.142790	237.567610	0.007255	0.007819
RS	58	3.902724	1.165787	199.861297	0.006103	0.006713
RS	59	4.165622	1.165787	169.498750	0.005176	0.005754
RS	60	4.445789	1.165787	141.608528	0.004325	0.004860
RS	61	4.744356	1.165787	116.431259	0.003556	0.004043
RS	62	5.062533	1.165787	94.113333	0.002874	0.003307
RS	63	5.401609	1.165787	284.562667	0.008690	0.010374
PA	4+25*2+4+6 0.157719888 0.033485139 5.401608728 2.228741197 1.259884687 1.180134042 1.168052494 1.166736400 1.160751209 1.139066914 1.105896840 1.071782409 1.044814808 1.026216824 1.013830152 1.005732852 1.001443995 1.001475354 1.006106405 1.015004019 1.027535364 1.042879761 1.060018340 1.077776198 1.094936422 1.110300680 1.122865148 1.132098065 1.138144920 1.142790355 1.165787205
//
IT	4954
RD	3
LK	-367986.650699
QD	-175.874314 -> -146.503619
RI	0.0143958144
TR	0.153371	0.033480
MT	5.560807
MM	C_pi: 1.122221, n_recomb: 33811.120975
RS	0	0.000000	3.054797	71.806038	0.002124	0.000050
RS	1	0.006616	3.054797	76.394552	0.002259	0.000347
RS	2	0.013670	3.054797	81.264862	0.002403	0.000809
RS	3	0.021191	3.054797	86.432718	0.002556	0.001423
RS	4	0.029209	1.329423	210.821707	0.006235	0.003821
RS	5	0.037758	1.329423	223.315025	0.006605	0.004877
RS	6	0.046873	1.225231	256.474434	0.007586	0.005646
RS	7	0.056590	1.225231	271.257786	0.008023	0.005893
RS	8	0.066951	1.223638	287.112622	0.008492	0.006390
RS	9	0.077996	1.223638	303.325339	0.008971	0.006941
RS	10	0.089773	1.234234	317.524446	0.009391	0.007508
RS	11	0.102329	1.234234	335.066320	0.009910	0.008040
RS	12	0.115716	1.235488	352.980172	0.010440	0.008608
RS	13	0.129988	1.235488	371.961619	0.011001	0.009164
RS	14	0.145205	1.209975	399.863862	0.011826	0.009964
RS	15	0.161428	1.209975	420.573496	0.012439	0.010667
RS	16	0.178725	1.164389	459.124995	0.013579	0.011806
RS	17	0.197166	1.164389	481.711826	0.014247	0.012722
RS	18	0.216827	1.115689	526.705122	0.015578	0.014154
RS	19	0.237789	1.115689	550.958619	0.016295	0.015228
RS	20	0.260138	1.076818	596.152192	0.017632	0.016735
RS	21	0.283966	1.076818	621.486871	0.018381	0.017840
RS	22	0.309370	1.049834	663.351306	0.019619	0.019270
RS	23	0.336455	1.049834	688.962774	0.020377	0.020355
RS	24	0.365332	1.031470	726.853224	0.021497	0.021681
RS	25	0.396120	1.031470	751.813715	0.022236	0.022737
RS	26	0.428945	1.018831	785.537033	0.023233	0.023959
RS	27	0.463941	1.018831	808.802438	0.023921	0.024964
RS	28	0.501253	1.011210	836.976313	0.024754	0.026032
RS	29	0.541033	1.011210	857.405613	0.025359	0.026922
RS	30	0.583446	1.009448	877.510139	0.025953	0.027717
RS	31	0.628664	1.009448	893.960945	0.026440	0.028397
RS	32	0.676875	1.014128	903.898648	0.026734	0.028812
RS	33	0.728275	1.014128	915.357556	0.027073	0.029214
RS	34	0.783075	1.024964	914.319624	0.027042	0.029209
RS	35	0.841502	1.024964	919.997590	0.027210	0.029308
RS	36	0.903794	1.041225	908.226127	0.026862	0.028899
RS	37	0.970208	1.041225	907.612556	0.026844	0.028700
RS	38	1.041016	1.061876	886.176366	0.026210	0.027943
RS	39	1.116509	1.061876	879.053485	0.025999	0.027478
RS	40	1.196996	1.085546	849.651795	0.025129	0.026458
RS	41	1.282809	1.085546	836.071637	0.024728	0.025778
RS	42	1.374299	1.110558	800.722575	0.023682	0.024594
RS	43	1.471842	1.110558	780.965210	0.023098	0.023756
RS	44	1.575840	1.135081	741.647827	0.021935	0.022494
RS	45	1.686718	1.135081	716.188378	0.021182	0.021550
RS	46	1.804932	1.157241	674.634823	0.019953	0.020275
RS	47	1.930967	1.157241	644.130110	0.019051	0.019263
RS	48	2.065341	1.175409	601.658107	0.017795	0.018016
RS	49	2.208606	1.175409	566.971366	0.016769	0.016960
RS	50	2.361349	1.188685	524.415820	0.015510	0.015752
RS	51	2.524199	1.188685	486.688353	0.014394	0.014663
RS	52	2.697823	1.197237	444.592059	0.013149	0.013485
RS	53	2.882934	1.197237	405.320257	0.011988	0.012373
RS	54	3.080293	1.203609	363.938007	0.010764	0.011209
RS	55	3.290710	1.203609	325.076638	0.009614	0.010099
RS	56	3.515048	1.203609	286.984195	0.008488	0.009001
RS	57	3.754229	1.203609	250.211656	0.007400	0.007928
RS	58	4.009235	1.237950	209.927429	0.006209	0.006773
RS	59	4.281113	1.237950	179.216457	0.005301	0.005837
RS	60	4.570979	1.237950	150.764768	0.004459	0.004959
RS	61	4.880024	1.237950	124.856889	0.003693	0.004149
RS	62	5.209515	1.237950	101.686960	0.003008	0.003414
RS	63	5.560807	1.237950	316.669582	0.009366	0.010985
PA	4+25*2+4+6 0.153371070 0.033480325 5.560806837 3.054796608 1.329422637 1.225231365 1.223638183 1.234234191 1.235487763 1.209975072 1.164388584 1.115688573 1.076817603 1.049833759 1.031469917 1.018830890 1.011210351 1.009448373 1.014128047 1.024964325 1.041225043 1.061876003 1.085545896 1.110558365 1.135081442 1.157241036 1.175409299 1.188685370 1.197237333 1.203608879 1.237949665
//
IT	4299
RD	4
LK	-367929.686665
QD	-159.284291 -> -133.546284
RI	0.0112319094
TR	0.149628	0.033551
MT	5.699899
MM	C_pi: 1.154665, n_recomb: 34842.312769
RS	0	0.000000	4.058772	56.020906	0.001608	0.000040
RS	1	0.006657	4.058772	59.656118	0.001712	0.000274
RS	2	0.013758	4.058772	63.520539	0.001823	0.000631
RS	3	0.021331	4.058772	67.627705	0.001941	0.001096
RS	4	0.029409	1.371635	212.587035	0.006101	0.003799
RS	5	0.038024	1.371635	225.306591	0.006466	0.004861
RS	6	0.047213	1.248671	262.099223	0.007522	0.005735
RS	7	0.057013	1.248671	277.337294	0.007960	0.005962
RS	8	0.067466	1.263149	289.959203	0.008322	0.006376
RS	9	0.078615	1.263149	306.514442	0.008797	0.006906
RS	10	0.090506	1.290303	317.040991	0.009099	0.007387
RS	11	0.103188	1.290303	334.804203	0.009609	0.007902
RS	12	0.116715	1.303296	349.825880	0.010040	0.008397
RS	13	0.131143	1.303296	368.963771	0.010590	0.008923
RS	14	0.146531	1.277443	396.678387	0.011385	0.009700
RS	15	0.162943	1.277443	417.625928	0.011986	0.010359
RS	16	0.180448	1.221632	459.216051	0.013180	0.011536
RS	17	0.199119	1.221632	482.269903	0.013842	0.012399
RS	18	0.219032	1.159719	532.724522	0.015290	0.013921
RS	19	0.240271	1.159719	557.744271	0.016008	0.014949
RS	20	0.262924	1.109930	609.096448	0.017482	0.016568
RS	21	0.287085	1.109930	635.463388	0.018238	0.017638
RS	22	0.312855	1.075298	683.047636	0.019604	0.019171
RS	23	0.340340	1.075298	709.869928	0.020374	0.020232
RS	24	0.369655	1.051416	752.954156	0.021610	0.021652
RS	25	0.400922	1.051416	779.202754	0.022364	0.022693
RS	26	0.434270	1.034381	817.774135	0.023471	0.024006
RS	27	0.469838	1.034381	842.290545	0.024174	0.025007
RS	28	0.507774	1.023259	874.750575	0.025106	0.026159
RS	29	0.548236	1.023259	896.264358	0.025723	0.027057
RS	30	0.591391	1.019233	919.392789	0.026387	0.027916
RS	31	0.637420	1.019233	936.643078	0.026882	0.028616
RS	32	0.686512	1.023235	947.681785	0.027199	0.029054
RS	33	0.738873	1.023235	959.589593	0.027541	0.029484
RS	34	0.794720	1.035105	957.504282	0.027481	0.029453
RS	35	0.854285	1.035105	963.292936	0.027647	0.029583
RS	36	0.917815	1.054090	948.520521	0.027223	0.029102
RS	37	0.985574	1.054090	947.768884	0.027202	0.028936
RS	38	1.057845	1.079035	921.885301	0.026459	0.028074
RS	39	1.134927	1.079035	914.518425	0.026247	0.027644
RS	40	1.217140	1.108300	879.935294	0.025255	0.026504
RS	41	1.304827	1.108300	866.160091	0.024859	0.025863
RS	42	1.398351	1.139768	825.655119	0.023697	0.024563
RS	43	1.498102	1.139768	805.872689	0.023129	0.023767
RS	44	1.604493	1.171023	762.058526	0.021872	0.022410
RS	45	1.717967	1.171023	736.795868	0.021147	0.021511
RS	46	1.838996	1.199497	691.818199	0.019856	0.020171
RS	47	1.968081	1.199497	661.695453	0.018991	0.019206
RS	48	2.105761	1.222896	616.994944	0.017708	0.017926
RS	49	2.252606	1.222896	582.755138	0.016726	0.016917
RS	50	2.409227	1.239907	538.982408	0.015469	0.015703
RS	51	2.576276	1.239907	501.597814	0.014396	0.014656
RS	52	2.754445	1.250702	458.890828	0.013171	0.013489
RS	53	2.944475	1.250702	419.696946	0.012046	0.012411
RS	54	3.147157	1.258523	377.777704	0.010842	0.011261
RS	55	3.363331	1.258523	338.654441	0.009720	0.010175
RS	56	3.593897	1.258523	300.090275	0.008613	0.009095
RS	57	3.839813	1.258523	262.655882	0.007538	0.008034
RS	58	4.102101	1.304019	219.789412	0.006308	0.006834
RS	59	4.381849	1.304019	188.711999	0.005416	0.005918
RS	60	4.680222	1.304019	159.705281	0.004584	0.005052
RS	61	4.998458	1.304019	133.090877	0.003820	0.004249
RS	62	5.337880	1.304019	109.104074	0.003131	0.003515
RS	63	5.699899	1.304019	348.789027	0.010011	0.011571
PA	4+25*2+4+6 0.149628487 0.033551208 5.699899131 4.058771529 1.371635244 1.248670907 1.263148854 1.290303323 1.303296220 1.277442592 1.221632152 1.159719167 1.109930040 1.075298267 1.051415634 1.034380902 1.023259132 1.019232622 1.023234711 1.035104725 1.054090216 1.079034918 1.108299815 1.139767587 1.171022541 1.199496862 1.222896148 1.239906514 1.250702351 1.258522639 1.304018521
//
IT	5224
RD	5
LK	-367879.523742
QD	-145.871741 -> -122.897361
RI	0.0090480602
TR	0.146350	0.033677
MT	5.822448
MM	C_pi: 1.184037, n_recomb: 35842.244257
RS	0	0.000000	5.297510	44.371615	0.001238	0.000032
RS	1	0.006693	5.297510	47.285035	0.001319	0.000217
RS	2	0.013833	5.297510	50.385738	0.001406	0.000496
RS	3	0.021452	5.297510	53.685208	0.001498	0.000854
RS	4	0.029581	1.397294	216.348858	0.006036	0.003793
RS	5	0.038253	1.397294	229.387329	0.006400	0.004860
RS	6	0.047506	1.257669	269.993635	0.007533	0.005832
RS	7	0.057378	1.257669	285.785392	0.007973	0.006059
RS	8	0.067911	1.290539	294.673083	0.008221	0.006380
RS	9	0.079149	1.290539	311.639183	0.008695	0.006902
RS	10	0.091139	1.336589	318.093497	0.008875	0.007289
RS	11	0.103932	1.336589	336.117201	0.009378	0.007798
RS	12	0.117580	1.364259	347.772176	0.009703	0.008211
RS	13	0.132142	1.364259	367.070144	0.010241	0.008719
RS	14	0.147679	1.340711	393.917617	0.010990	0.009460
RS	15	0.164256	1.340711	415.065210	0.011580	0.010087
RS	16	0.181942	1.276494	458.804106	0.012801	0.011284
RS	17	0.200811	1.276494	482.247659	0.013455	0.012106
RS	18	0.220944	1.202567	537.234483	0.014989	0.013695
RS	19	0.242424	1.202567	562.917045	0.015705	0.014685
RS	20	0.265341	1.142773	619.609722	0.017287	0.016392
RS	21	0.289793	1.142773	646.896487	0.018048	0.017431
RS	22	0.315881	1.101218	699.534197	0.019517	0.019049
RS	23	0.343715	1.101218	727.461830	0.020296	0.020085
RS	24	0.373411	1.072328	775.254453	0.021630	0.021584
RS	25	0.405096	1.072328	802.707944	0.022396	0.022609
RS	26	0.438900	1.051160	845.886710	0.023600	0.024002
RS	27	0.474968	1.051160	871.606113	0.024318	0.024995
RS	28	0.513449	1.036543	908.402422	0.025344	0.026229
RS	29	0.554505	1.036543	930.993677	0.025975	0.027130
RS	30	0.598310	1.030007	957.484417	0.026714	0.028057
RS	31	0.645046	1.030007	975.563766	0.027218	0.028770
RS	32	0.694910	1.032872	988.245955	0.027572	0.029246
RS	33	0.748112	1.032872	1000.656784	0.027918	0.029696
RS	34	0.804874	1.045144	998.167404	0.027849	0.029659
RS	35	0.865435	1.045144	1004.130553	0.028015	0.029814
RS	36	0.930049	1.066109	987.007685	0.027538	0.029284
RS	37	0.998988	1.066109	986.177385	0.027514	0.029145
RS	38	1.072540	1.094560	956.433057	0.026685	0.028200
RS	39	1.151015	1.094560	948.865589	0.026473	0.027799
RS	40	1.234743	1.128651	909.597124	0.025378	0.026560
RS	41	1.324074	1.128651	895.644061	0.024989	0.025950
RS	42	1.419384	1.165892	850.367538	0.023725	0.024552
RS	43	1.521072	1.165892	830.544035	0.023172	0.023792
RS	44	1.629567	1.203319	782.505522	0.021832	0.022352
RS	45	1.745323	1.203319	757.388232	0.021131	0.021492
RS	46	1.868826	1.237667	709.158888	0.019786	0.020096
RS	47	2.000594	1.237667	679.335734	0.018953	0.019172
RS	48	2.141182	1.265952	632.493474	0.017647	0.017863
RS	49	2.291179	1.265952	598.599881	0.016701	0.016893
RS	50	2.451215	1.286413	553.637104	0.015446	0.015675
RS	51	2.621961	1.286413	516.493657	0.014410	0.014663
RS	52	2.804136	1.299223	473.167220	0.013201	0.013508
RS	53	2.998502	1.299223	433.966239	0.012108	0.012458
RS	54	3.205878	1.308256	391.506165	0.010923	0.011321
RS	55	3.427132	1.308256	352.059928	0.009822	0.010256
RS	56	3.663194	1.308256	312.984871	0.008732	0.009191
RS	57	3.915056	1.308256	274.869151	0.007669	0.008140
RS	58	4.183774	1.364661	229.422337	0.006401	0.006896
RS	59	4.470476	1.364661	197.968862	0.005523	0.005997
RS	60	4.776367	1.364661	168.417196	0.004699	0.005142
RS	61	5.102731	1.364661	141.120800	0.003937	0.004344
RS	62	5.450937	1.364661	116.350887	0.003246	0.003612
RS	63	5.822448	1.364661	380.764989	0.010623	0.012137
PA	4+25*2+4+6 0.146350036 0.033676636 5.822447593 5.297509974 1.397294149 1.257669081 1.290538586 1.336589368 1.364258656 1.340710706 1.276493557 1.202566772 1.142773014 1.101217896 1.072328365 1.051159642 1.036543459 1.030007419 1.032872035 1.045144316 1.066108839 1.094560164 1.128651259 1.165892298 1.203319090 1.237666639 1.265952152 1.286413237 1.299223342 1.308256485 1.364660703
//
IT	4629
RD	6
LK	-367834.612133
QD	-134.674867 -> -113.923537
RI	0.0074611510
TR	0.143436	0.033841
MT	5.931392
MM	C_pi: 1.210901, n_recomb: 36814.383604
RS	0	0.000000	6.852187	35.383072	0.000961	0.000025
RS	1	0.006724	6.852187	37.728255	0.001025	0.000172
RS	2	0.013899	6.852187	40.226451	0.001093	0.000390
RS	3	0.021558	6.852187	42.887306	0.001165	0.000669
RS	4	0.029731	1.414428	220.954185	0.006002	0.003790
RS	5	0.038453	1.414428	234.347783	0.006366	0.004864
RS	6	0.047762	1.257902	279.243083	0.007585	0.005932
RS	7	0.057697	1.257902	295.646783	0.008031	0.006169
RS	8	0.068300	1.309272	300.624247	0.008166	0.006397
RS	9	0.079616	1.309272	318.046682	0.008639	0.006918
RS	10	0.091693	1.374920	320.300023	0.008700	0.007210
RS	11	0.104582	1.374920	338.616010	0.009198	0.007719
RS	12	0.118337	1.418958	346.706071	0.009418	0.008047
RS	13	0.133017	1.418958	366.175602	0.009947	0.008546
RS	14	0.148684	1.399650	391.766463	0.010642	0.009243
RS	15	0.165405	1.399650	413.097170	0.011221	0.009849
RS	16	0.183250	1.328522	458.371961	0.012451	0.011053
RS	17	0.202294	1.328522	482.156788	0.013097	0.011842
RS	18	0.222620	1.243639	540.964404	0.014694	0.013481
RS	19	0.244311	1.243639	567.236810	0.015408	0.014438
RS	20	0.267462	1.174682	628.588658	0.017075	0.016215
RS	21	0.292168	1.174682	656.709746	0.017838	0.017228
RS	22	0.318536	1.126900	713.794976	0.019389	0.018912
RS	23	0.346677	1.126900	742.742593	0.020175	0.019927
RS	24	0.376710	1.093527	794.752651	0.021588	0.021489
RS	25	0.408762	1.093527	823.339492	0.022365	0.022498
RS	26	0.442970	1.068541	870.818022	0.023654	0.023960
RS	27	0.479477	1.068541	897.695740	0.024384	0.024944
RS	28	0.518439	1.050528	938.767239	0.025500	0.026254
RS	29	0.560020	1.050528	962.425755	0.026143	0.027154
RS	30	0.604398	1.041374	992.473556	0.026959	0.028152
RS	31	0.651759	1.041374	1011.404495	0.027473	0.028874
RS	32	0.702304	1.042802	1026.129989	0.027873	0.029395
RS	33	0.756248	1.042802	1039.089066	0.028225	0.029862
RS	34	0.813819	1.055026	1036.704382	0.028160	0.029833
RS	35	0.875261	1.055026	1042.896558	0.028329	0.030007
RS	36	0.940834	1.077407	1023.955296	0.027814	0.029446
RS	37	1.010816	1.077407	1023.097287	0.027791	0.029329
RS	38	1.085503	1.108732	989.987738	0.026891	0.028319
RS	39	1.165212	1.108732	982.256149	0.026681	0.027943
RS	40	1.250280	1.147012	938.717459	0.025499	0.026622
RS	41	1.341068	1.147012	924.600612	0.025115	0.026040
RS	42	1.437960	1.189440	874.871919	0.023764	0.024557
RS	43	1.541367	1.189440	854.993993	0.023224	0.023828
RS	44	1.651726	1.232534	802.959419	0.021811	0.022316
RS	45	1.769506	1.232534	777.945037	0.021132	0.021490
RS	46	1.895205	1.272350	726.605201	0.019737	0.020044
RS	47	2.029355	1.272350	697.014475	0.018933	0.019155
RS	48	2.172525	1.305201	648.101904	0.017605	0.017821
RS	49	2.325321	1.305201	614.472819	0.016691	0.016886
RS	50	2.488391	1.328858	568.340479	0.015438	0.015664
RS	51	2.662424	1.328858	531.356300	0.014433	0.014683
RS	52	2.848160	1.343474	487.405000	0.013240	0.013537
RS	53	3.046383	1.343474	448.128337	0.012173	0.012512
RS	54	3.257934	1.353516	405.125163	0.011005	0.011388
RS	55	3.483709	1.353516	365.306718	0.009923	0.010340
RS	56	3.724665	1.353516	325.689020	0.008847	0.009287
RS	57	3.981821	1.353516	286.876119	0.007793	0.008244
RS	58	4.256268	1.420547	238.850954	0.006488	0.006959
RS	59	4.549167	1.420547	207.013555	0.005623	0.006075
RS	60	4.861760	1.420547	176.925224	0.004806	0.005230
RS	61	5.195371	1.420547	148.967214	0.004046	0.004437
RS	62	5.551412	1.420547	123.442544	0.003353	0.003704
RS	63	5.931392	1.420547	412.565602	0.011207	0.012685
PA	4+25*2+4+6 0.143436481 0.033840961 5.931391935 6.852187409 1.414428251 1.257901766 1.309271885 1.374919999 1.418957755 1.399650394 1.328522268 1.243639164 1.174681697 1.126899566 1.093526918 1.068540864 1.050528120 1.041373515 1.042802057 1.055026368 1.077406638 1.108732046 1.147011906 1.189439725 1.232534042 1.272350367 1.305201068 1.328857503 1.343474271 1.353516258 1.420546650
//
IT	4580
RD	7
LK	-367793.962313
QD	-125.105094 -> -106.208354
RI	0.0062632434
TR	0.140817	0.034033
MT	6.029031
MM	C_pi: 1.235696, n_recomb: 37761.422856
RS	0	0.000000	8.834218	28.252685	0.000748	0.000020
RS	1	0.006751	8.834218	30.139741	0.000798	0.000136
RS	2	0.013957	8.834218	32.151380	0.000851	0.000307
RS	3	0.021650	8.834218	34.295624	0.000908	0.000524
RS	4	0.029863	1.428584	225.632341	0.005975	0.003783
RS	5	0.038630	1.428584	239.378179	0.006339	0.004862
RS	6	0.047988	1.253265	289.225657	0.007659	0.006030
RS	7	0.057979	1.253265	306.270848	0.008111	0.006284
RS	8	0.068644	1.322014	307.360039	0.008140	0.006422
RS	9	0.080029	1.322014	325.266588	0.008614	0.006947
RS	10	0.092182	1.406893	323.355131	0.008563	0.007146
RS	11	0.105156	1.406893	341.987390	0.009057	0.007659
RS	12	0.119006	1.468066	346.479820	0.009175	0.007904
RS	13	0.133791	1.468066	366.134638	0.009696	0.008398
RS	14	0.149573	1.454358	390.262720	0.010335	0.009050
RS	15	0.166422	1.454358	411.771272	0.010905	0.009638
RS	16	0.184407	1.377545	458.161464	0.012133	0.010842
RS	17	0.203607	1.377545	482.257610	0.012771	0.011605
RS	18	0.224103	1.282648	544.340900	0.014415	0.013282
RS	19	0.245983	1.282648	571.151168	0.015125	0.014211
RS	20	0.269340	1.205307	636.597552	0.016858	0.016043
RS	21	0.294273	1.205307	665.486997	0.017623	0.017033
RS	22	0.320890	1.151961	726.480302	0.019239	0.018769
RS	23	0.349304	1.151961	756.377800	0.020030	0.019764
RS	24	0.379635	1.114618	812.136816	0.021507	0.021376
RS	25	0.412015	1.114618	841.794686	0.022292	0.022369
RS	26	0.446580	1.086152	893.238651	0.023655	0.023890
RS	27	0.483479	1.086152	921.232713	0.024396	0.024864
RS	28	0.522868	1.064899	966.442803	0.025593	0.026244
RS	29	0.564917	1.064899	991.155809	0.026248	0.027141
RS	30	0.609805	1.053101	1024.854494	0.027140	0.028209
RS	31	0.657723	1.053101	1044.653977	0.027665	0.028937
RS	32	0.708875	1.052904	1061.714940	0.028116	0.029509
RS	33	0.763481	1.052904	1075.260954	0.028475	0.029988
RS	34	0.821773	1.064753	1073.389947	0.028426	0.029978
RS	35	0.884001	1.064753	1079.859471	0.028597	0.030169
RS	36	0.950429	1.088113	1059.545874	0.028059	0.029589
RS	37	1.021342	1.088113	1058.706021	0.028037	0.029491
RS	38	1.097042	1.121802	1022.654322	0.027082	0.028432
RS	39	1.177852	1.121802	1014.792057	0.026874	0.028078
RS	40	1.264118	1.163736	967.340084	0.025617	0.026687
RS	41	1.356207	1.163736	953.073678	0.025239	0.026130
RS	42	1.454514	1.210839	899.169623	0.023812	0.024574
RS	43	1.559456	1.210839	879.228091	0.023284	0.023872
RS	44	1.671484	1.259152	823.391953	0.021805	0.022297
RS	45	1.791074	1.259152	798.447221	0.021145	0.021501
RS	46	1.918737	1.304068	744.117305	0.019706	0.020009
RS	47	2.055019	1.304068	714.705488	0.018927	0.019151
RS	48	2.200500	1.341188	663.784473	0.017578	0.017796
RS	49	2.355804	1.341188	630.354421	0.016693	0.016890
RS	50	2.521591	1.367805	583.072279	0.015441	0.015666
RS	51	2.698570	1.367805	546.181443	0.014464	0.014712
RS	52	2.887497	1.384041	501.603385	0.013283	0.013576
RS	53	3.089178	1.384041	462.195458	0.012240	0.012572
RS	54	3.304475	1.394915	418.648896	0.011087	0.011459
RS	55	3.534305	1.394915	378.418051	0.010021	0.010426
RS	56	3.779651	1.394915	338.231534	0.008957	0.009384
RS	57	4.041561	1.394915	298.708131	0.007910	0.008348
RS	58	4.321151	1.472270	248.105979	0.006570	0.007023
RS	59	4.619615	1.472270	215.877635	0.005717	0.006151
RS	60	4.938229	1.472270	185.258926	0.004906	0.005315
RS	61	5.278352	1.472270	156.655729	0.004149	0.004525
RS	62	5.641436	1.472270	130.399596	0.003453	0.003793
RS	63	6.029031	1.472270	444.202098	0.011763	0.013217
PA	4+25*2+4+6 0.140817458 0.034032922 6.029030786 8.834217853 1.428583648 1.253265202 1.322014041 1.406892931 1.468066238 1.454357607 1.377544798 1.282647583 1.205307468 1.151961457 1.114617892 1.086151913 1.064898824 1.053101401 1.052903625 1.064752835 1.088113136 1.121801924 1.163736173 1.210839013 1.259151792 1.304068166 1.341188274 1.367805350 1.384041434 1.394914590 1.472270325
//
IT	4642
RD	8
LK	-367756.892359
QD	-116.779826 -> -99.469212
RI	0.0053348512
TR	0.138439	0.034244
MT	6.117289
MM	C_pi: 1.258784, n_recomb: 38685.473790
RS	0	0.000000	11.391680	22.516924	0.000582	0.000016
RS	1	0.006775	11.391680	24.030563	0.000621	0.000107
RS	2	0.014009	11.391680	25.645093	0.000663	0.000241
RS	3	0.021733	11.391680	27.367117	0.000707	0.000410
RS	4	0.029981	1.443220	229.898398	0.005943	0.003769
RS	5	0.038787	1.443220	243.968517	0.006306	0.004849
RS	6	0.048190	1.246326	299.511266	0.007742	0.006125
RS	7	0.058230	1.246326	317.207352	0.008200	0.006399
RS	8	0.068950	1.330701	314.565408	0.008131	0.006454
RS	9	0.080397	1.330701	332.971137	0.008607	0.006983
RS	10	0.092619	1.433805	327.031573	0.008454	0.007096
RS	11	0.105669	1.433805	345.997665	0.008944	0.007614
RS	12	0.119603	1.512245	346.953444	0.008969	0.007779
RS	13	0.134481	1.512245	366.807202	0.009482	0.008271
RS	14	0.150368	1.505064	389.375344	0.010065	0.008877
RS	15	0.167330	1.505064	411.062817	0.010626	0.009453
RS	16	0.185442	1.423561	458.282788	0.011846	0.010651
RS	17	0.204781	1.423561	482.672230	0.012477	0.011392
RS	18	0.225430	1.319500	547.608301	0.014155	0.013097
RS	19	0.247478	1.319500	574.919051	0.014861	0.014003
RS	20	0.271020	1.234497	643.994027	0.016647	0.015879
RS	21	0.296157	1.234497	673.600347	0.017412	0.016848
RS	22	0.322997	1.176207	738.029497	0.019078	0.018624
RS	23	0.351655	1.176207	768.818771	0.019874	0.019602
RS	24	0.382255	1.135388	827.888633	0.021401	0.021252
RS	25	0.414928	1.135388	858.562930	0.022193	0.022230
RS	26	0.449815	1.103785	913.630818	0.023617	0.023800
RS	27	0.487065	1.103785	942.701944	0.024368	0.024763
RS	28	0.526839	1.079473	991.873955	0.025639	0.026206
RS	29	0.569308	1.079473	1017.626946	0.026305	0.027100
RS	30	0.614654	1.065057	1055.004532	0.027271	0.028234
RS	31	0.663072	1.065057	1075.685006	0.027806	0.028967
RS	32	0.714771	1.063119	1095.289592	0.028313	0.029593
RS	33	0.769972	1.063119	1109.456026	0.028679	0.030083
RS	34	0.828913	1.074354	1108.429561	0.028652	0.030098
RS	35	0.891848	1.074354	1115.220052	0.028828	0.030304
RS	36	0.959046	1.098355	1093.910637	0.028277	0.029716
RS	37	1.030797	1.098355	1093.131460	0.028257	0.029635
RS	38	1.107410	1.133994	1054.501953	0.027258	0.028538
RS	39	1.189212	1.133994	1046.541211	0.027053	0.028203
RS	40	1.276557	1.179132	995.489080	0.025733	0.026754
RS	41	1.369820	1.179132	981.088654	0.025361	0.026219
RS	42	1.469401	1.230465	923.252317	0.023866	0.024599
RS	43	1.575729	1.230465	903.242646	0.023348	0.023922
RS	44	1.689261	1.283597	843.775321	0.021811	0.022290
RS	45	1.810485	1.283597	818.875354	0.021168	0.021521
RS	46	1.939922	1.333278	761.661730	0.019689	0.019989
RS	47	2.078128	1.333278	732.386838	0.018932	0.019159
RS	48	2.225697	1.374401	679.511474	0.017565	0.017784
RS	49	2.383265	1.374401	646.228573	0.016705	0.016905
RS	50	2.551508	1.403765	597.816669	0.015453	0.015679
RS	51	2.731149	1.403765	560.966515	0.014501	0.014749
RS	52	2.922962	1.421456	515.762161	0.013332	0.013621
RS	53	3.127769	1.421456	476.178490	0.012309	0.012636
RS	54	3.346453	1.433002	432.091607	0.011169	0.011534
RS	55	3.579952	1.433002	391.415714	0.010118	0.010513
RS	56	3.829272	1.433002	350.638988	0.009064	0.009481
RS	57	4.095483	1.433002	310.394084	0.008024	0.008451
RS	58	4.379729	1.520380	257.215409	0.006649	0.007087
RS	59	4.683234	1.520380	224.590021	0.005806	0.006227
RS	60	5.007301	1.520380	193.445805	0.005000	0.005398
RS	61	5.353325	1.520380	164.210771	0.004245	0.004612
RS	62	5.722791	1.520380	137.242375	0.003548	0.003879
RS	63	6.117289	1.520380	475.703106	0.012297	0.013734
PA	4+25*2+4+6 0.138439372 0.034243888 6.117289169 11.391679673 1.443219949 1.246325831 1.330700752 1.433805103 1.512245039 1.505064337 1.423560786 1.319499774 1.234497129 1.176207472 1.135387506 1.103784935 1.079473221 1.065056776 1.063118611 1.074353702 1.098355290 1.133994016 1.179131669 1.230465078 1.283596899 1.333278233 1.374400583 1.403764870 1.421455692 1.433002326 1.520379695
//
IT	4359
RD	9
LK	-367722.897038
QD	-109.436297 -> -93.506418
RI	0.0046021179
TR	0.136261	0.034467
MT	6.197750
MM	C_pi: 1.280449, n_recomb: 39588.048686
RS	0	0.000000	14.721687	17.879731	0.000452	0.000012
RS	1	0.006797	14.721687	19.088190	0.000482	0.000084
RS	2	0.014056	14.721687	20.377833	0.000515	0.000188
RS	3	0.021808	14.721687	21.754044	0.000550	0.000320
RS	4	0.030087	1.460296	233.476415	0.005898	0.003746
RS	5	0.038929	1.460296	247.828381	0.006260	0.004824
RS	6	0.048372	1.238655	309.814322	0.007826	0.006216
RS	7	0.058456	1.238655	328.157326	0.008289	0.006510
RS	8	0.069226	1.336665	322.028893	0.008134	0.006489
RS	9	0.080728	1.336665	340.940247	0.008612	0.007024
RS	10	0.093012	1.456683	331.159957	0.008365	0.007056
RS	11	0.106131	1.456683	350.472306	0.008853	0.007581
RS	12	0.120142	1.552113	348.000851	0.008791	0.007671
RS	13	0.135104	1.552113	368.065892	0.009297	0.008163
RS	14	0.151084	1.552049	389.047342	0.009827	0.008724
RS	15	0.168150	1.552049	410.918106	0.010380	0.009290
RS	16	0.186376	1.466684	458.766859	0.011589	0.010478
RS	17	0.205840	1.466684	483.438919	0.012212	0.011201
RS	18	0.226628	1.354203	550.905112	0.013916	0.012928
RS	19	0.248828	1.354203	578.689176	0.014618	0.013813
RS	20	0.272537	1.262198	651.008204	0.016445	0.015723
RS	21	0.297858	1.262198	681.290695	0.017210	0.016674
RS	22	0.324900	1.199539	748.745034	0.018913	0.018481
RS	23	0.353780	1.199539	780.377380	0.019712	0.019442
RS	24	0.384623	1.155712	842.355888	0.021278	0.021121
RS	25	0.417562	1.155712	873.998364	0.022077	0.022086
RS	26	0.452740	1.121309	932.355796	0.023551	0.023694
RS	27	0.490309	1.121309	962.467046	0.024312	0.024649
RS	28	0.530432	1.094134	1015.400587	0.025649	0.026146
RS	29	0.573281	1.094134	1042.177584	0.026326	0.027037
RS	30	0.619043	1.077157	1083.210581	0.027362	0.028234
RS	31	0.667916	1.077157	1104.780611	0.027907	0.028970
RS	32	0.720110	1.073415	1127.074902	0.028470	0.029651
RS	33	0.775851	1.073415	1141.890602	0.028844	0.030150
RS	34	0.835382	1.083864	1141.974337	0.028846	0.030197
RS	35	0.898959	1.083864	1149.125464	0.029027	0.030416
RS	36	0.966856	1.108240	1127.142562	0.028472	0.029828
RS	37	1.039369	1.108240	1126.463864	0.028455	0.029763
RS	38	1.116811	1.145490	1085.575185	0.027422	0.028636
RS	39	1.199515	1.145490	1077.547230	0.027219	0.028319
RS	40	1.287842	1.193450	1023.171858	0.025845	0.026821
RS	41	1.382172	1.193450	1008.654333	0.025479	0.026306
RS	42	1.482913	1.248629	947.101235	0.023924	0.024630
RS	43	1.590501	1.248629	927.023124	0.023417	0.023976
RS	44	1.705402	1.306227	864.076106	0.021827	0.022293
RS	45	1.828113	1.306227	839.203283	0.021198	0.021548
RS	46	1.959164	1.360372	779.201363	0.019683	0.019980
RS	47	2.099123	1.360372	750.031281	0.018946	0.019175
RS	48	2.248594	1.405253	695.252473	0.017562	0.017781
RS	49	2.408225	1.405253	662.075991	0.016724	0.016927
RS	50	2.578705	1.437174	612.554125	0.015473	0.015699
RS	51	2.760773	1.437174	575.703116	0.014542	0.014790
RS	52	2.955216	1.456174	529.875897	0.013385	0.013671
RS	53	3.162875	1.456174	490.081371	0.012380	0.012703
RS	54	3.384648	1.468258	445.459634	0.011252	0.011611
RS	55	3.621495	1.468258	404.312879	0.010213	0.010602
RS	56	3.874440	1.468258	362.929208	0.009168	0.009577
RS	57	4.144577	1.468258	321.954481	0.008133	0.008552
RS	58	4.433075	1.565358	266.199793	0.006724	0.007150
RS	59	4.741182	1.565358	233.172621	0.005890	0.006301
RS	60	5.070231	1.565358	201.507222	0.005090	0.005478
RS	61	5.421644	1.565358	171.651739	0.004336	0.004695
RS	62	5.796943	1.565358	143.987400	0.003637	0.003962
RS	63	6.197750	1.565358	507.096335	0.012809	0.014238
PA	4+25*2+4+6 0.136260925 0.034467249 6.197750340 14.721687476 1.460295782 1.238654678 1.336664994 1.456683474 1.552113279 1.552048617 1.466684017 1.354203029 1.262198014 1.199539225 1.155711608 1.121309343 1.094133845 1.077157270 1.073414956 1.083863886 1.108239771 1.145489946 1.193450165 1.248629404 1.306226841 1.360371795 1.405252558 1.437173659 1.456174112 1.468257642 1.565358412
//
IT	5034
RD	10
LK	-367691.587011
QD	-102.887578 -> -88.175305
RI	0.0040161185
TR	0.134250	0.034698
MT	6.271681
MM	C_pi: 1.300915, n_recomb: 40470.282598
RS	0	0.000000	19.086811	14.132828	0.000349	0.000010
RS	1	0.006817	19.086811	15.092485	0.000373	0.000065
RS	2	0.014098	19.086811	16.117033	0.000398	0.000147
RS	3	0.021876	19.086811	17.210822	0.000425	0.000249
RS	4	0.030183	1.480975	236.208644	0.005837	0.003712
RS	5	0.039058	1.480975	250.791544	0.006197	0.004786
RS	6	0.048537	1.231161	319.950975	0.007906	0.006301
RS	7	0.058662	1.231161	338.928380	0.008375	0.006615
RS	8	0.069477	1.340846	329.600811	0.008144	0.006526
RS	9	0.081030	1.340846	349.018052	0.008624	0.007067
RS	10	0.093370	1.476296	335.622354	0.008293	0.007025
RS	11	0.106552	1.476296	355.289766	0.008779	0.007556
RS	12	0.120631	1.588180	349.524380	0.008637	0.007577
RS	13	0.135671	1.588180	369.811756	0.009138	0.008069
RS	14	0.151736	1.595568	389.221976	0.009617	0.008587
RS	15	0.168896	1.595568	411.282247	0.010163	0.009146
RS	16	0.187226	1.507026	459.621903	0.011357	0.010323
RS	17	0.206805	1.507026	484.571035	0.011974	0.011030
RS	18	0.227719	1.386806	554.310929	0.013697	0.012773
RS	19	0.250058	1.386806	582.548426	0.014394	0.013640
RS	20	0.273920	1.288412	657.789095	0.016254	0.015578
RS	21	0.299409	1.288412	688.715086	0.017018	0.016513
RS	22	0.326635	1.221917	758.835223	0.018750	0.018341
RS	23	0.355718	1.221917	791.269256	0.019552	0.019288
RS	24	0.386782	1.175521	855.790870	0.021146	0.020986
RS	25	0.419965	1.175521	888.358477	0.021951	0.021939
RS	26	0.455409	1.138644	949.684901	0.023466	0.023578
RS	27	0.493269	1.138644	980.801374	0.024235	0.024524
RS	28	0.533710	1.108804	1037.284026	0.025631	0.026069
RS	29	0.576908	1.108804	1065.067851	0.026317	0.026956
RS	30	0.623050	1.089347	1109.697349	0.027420	0.028213
RS	31	0.672338	1.089347	1132.162086	0.027975	0.028952
RS	32	0.724986	1.083769	1157.247225	0.028595	0.029687
RS	33	0.781222	1.083769	1172.736745	0.028978	0.030195
RS	34	0.841292	1.093306	1174.145958	0.029013	0.030277
RS	35	0.905457	1.093306	1181.693518	0.029199	0.030507
RS	36	0.973995	1.117846	1159.312578	0.028646	0.029926
RS	37	1.047206	1.117846	1158.771540	0.028633	0.029875
RS	38	1.125407	1.156428	1115.905450	0.027573	0.028728
RS	39	1.208938	1.156428	1107.840459	0.027374	0.028426
RS	40	1.298164	1.206888	1050.388821	0.025955	0.026888
RS	41	1.393472	1.206888	1035.772032	0.025593	0.026391
RS	42	1.495277	1.265578	970.695793	0.023985	0.024666
RS	43	1.604021	1.265578	950.552178	0.023488	0.024032
RS	44	1.720178	1.327328	884.262057	0.021850	0.022303
RS	45	1.844253	1.327328	859.404434	0.021235	0.021580
RS	46	1.976786	1.385669	796.699590	0.019686	0.019980
RS	47	2.118354	1.385669	767.610200	0.018967	0.019198
RS	48	2.269571	1.434089	710.975223	0.017568	0.017788
RS	49	2.431096	1.434089	677.873751	0.016750	0.016955
RS	50	2.603632	1.468397	627.262403	0.015499	0.015726
RS	51	2.787929	1.468397	590.378318	0.014588	0.014836
RS	52	2.984789	1.488577	543.935278	0.013440	0.013725
RS	53	3.195069	1.488577	503.902636	0.012451	0.012772
RS	54	3.419682	1.501080	458.753818	0.011336	0.011690
RS	55	3.659606	1.501080	417.116304	0.010307	0.010691
RS	56	3.915886	1.501080	375.113178	0.009269	0.009673
RS	57	4.189634	1.501080	333.402969	0.008238	0.008652
RS	58	4.482044	1.607618	275.073068	0.006797	0.007214
RS	59	4.794386	1.607618	241.641012	0.005971	0.006374
RS	60	5.128019	1.607618	209.458841	0.005176	0.005557
RS	61	5.484394	1.607618	178.993201	0.004423	0.004776
RS	62	5.865063	1.607618	150.647330	0.003722	0.004043
RS	63	6.271681	1.607618	538.404752	0.013304	0.014729
PA	4+25*2+4+6 0.134250361 0.034698099 6.271680566 19.086811242 1.480975191 1.231160681 1.340846152 1.476296222 1.588180275 1.595567955 1.507026094 1.386806316 1.288411551 1.221917275 1.175520954 1.138643732 1.108803671 1.089346704 1.083768540 1.093306308 1.117846462 1.156428118 1.206887884 1.265578453 1.327328319 1.385668855 1.434089306 1.468397197 1.488577453 1.501079608 1.607617880
//
IT	4244
RD	11
LK	-367662.650961
QD	-96.996299 -> -83.368283
RI	0.0035420326
TR	0.132383	0.034933
MT	6.340100
MM	C_pi: 1.320362, n_recomb: 41333.193809
RS	0	0.000000	24.839470	11.115888	0.000269	0.000007
RS	1	0.006835	24.839470	11.873720	0.000287	0.000050
RS	2	0.014137	24.839470	12.683076	0.000307	0.000114
RS	3	0.021938	24.839470	13.547442	0.000328	0.000192
RS	4	0.030272	1.505878	238.029937	0.005759	0.003669
RS	5	0.039176	1.505878	252.789164	0.006116	0.004735
RS	6	0.048688	1.224341	329.806740	0.007979	0.006382
RS	7	0.058850	1.224341	349.400829	0.008453	0.006713
RS	8	0.069707	1.343845	337.190136	0.008158	0.006565
RS	9	0.081306	1.343845	357.109885	0.008640	0.007111
RS	10	0.093698	1.493304	340.317968	0.008234	0.007002
RS	11	0.106937	1.493304	360.345845	0.008718	0.007539
RS	12	0.121081	1.620944	351.432495	0.008502	0.007495
RS	13	0.136191	1.620944	371.951355	0.008999	0.007988
RS	14	0.152334	1.635934	389.830337	0.009431	0.008466
RS	15	0.169581	1.635934	412.086579	0.009970	0.009018
RS	16	0.188006	1.544761	460.826687	0.011149	0.010183
RS	17	0.207690	1.544761	486.050314	0.011759	0.010877
RS	18	0.228720	1.417409	557.862351	0.013497	0.012632
RS	19	0.251187	1.417409	586.538476	0.014190	0.013483
RS	20	0.275190	1.313175	664.436245	0.016075	0.015442
RS	21	0.300834	1.313175	695.979298	0.016838	0.016362
RS	22	0.328230	1.243340	768.449666	0.018592	0.018206
RS	23	0.357498	1.243340	801.649985	0.019395	0.019140
RS	24	0.388767	1.194781	868.385374	0.021009	0.020851
RS	25	0.422173	1.194781	901.839617	0.021819	0.021792
RS	26	0.457862	1.155736	965.834555	0.023367	0.023455
RS	27	0.495991	1.155736	997.923407	0.024143	0.024392
RS	28	0.536726	1.123428	1057.740123	0.025591	0.025980
RS	29	0.580244	1.123428	1086.512834	0.026287	0.026863
RS	30	0.626737	1.101581	1134.657797	0.027451	0.028175
RS	31	0.676408	1.101581	1158.019438	0.028017	0.028917
RS	32	0.729474	1.094160	1185.958754	0.028693	0.029706
RS	33	0.786166	1.094160	1202.142810	0.029084	0.030221
RS	34	0.846734	1.102694	1205.054289	0.029155	0.030340
RS	35	0.911441	1.102694	1213.030336	0.029348	0.030582
RS	36	0.980570	1.127231	1190.488689	0.028802	0.030013
RS	37	1.054424	1.127231	1190.119664	0.028793	0.029975
RS	38	1.133327	1.166914	1145.523571	0.027714	0.028813
RS	39	1.217622	1.166914	1137.450418	0.027519	0.028526
RS	40	1.307678	1.219599	1077.143501	0.026060	0.026953
RS	41	1.403889	1.219599	1062.445727	0.025704	0.026473
RS	42	1.506676	1.281508	994.022117	0.024049	0.024705
RS	43	1.616489	1.281508	973.818220	0.023560	0.024089
RS	44	1.733807	1.347134	904.307834	0.021878	0.022320
RS	45	1.859143	1.347134	879.457881	0.021277	0.021617
RS	46	1.993046	1.409429	814.128864	0.019697	0.019986
RS	47	2.136101	1.409429	785.102090	0.018994	0.019225
RS	48	2.288933	1.461193	726.654676	0.017580	0.017800
RS	49	2.452211	1.461193	693.603967	0.016781	0.016988
RS	50	2.626648	1.497736	641.923977	0.015530	0.015757
RS	51	2.813008	1.497736	604.981788	0.014637	0.014885
RS	52	3.012105	1.518986	557.930608	0.013498	0.013782
RS	53	3.224810	1.518986	517.639140	0.012524	0.012843
RS	54	3.452053	1.531803	471.973473	0.011419	0.011770
RS	55	3.694827	1.531803	429.830244	0.010399	0.010779
RS	56	3.954194	1.531803	387.198766	0.009368	0.009768
RS	57	4.231289	1.531803	344.749793	0.008341	0.008750
RS	58	4.527322	1.647507	283.845955	0.006867	0.007277
RS	59	4.843588	1.647507	250.007426	0.006049	0.006445
RS	60	5.181471	1.647507	217.313150	0.005258	0.005633
RS	61	5.542447	1.647507	186.246927	0.004506	0.004855
RS	62	5.928094	1.647507	157.232537	0.003804	0.004121
RS	63	6.340100	1.647507	569.649056	0.013782	0.015208
PA	4+25*2+4+6 0.132382836 0.034932786 6.340100330 24.839470459 1.505878064 1.224340768 1.343844775 1.493303724 1.620944248 1.635934344 1.544760816 1.417409399 1.313174660 1.243339772 1.194781396 1.155735724 1.123428033 1.101580578 1.094159974 1.102694141 1.127231268 1.166914071 1.219598709 1.281508077 1.347134268 1.409429007 1.461193476 1.497736056 1.518985672 1.531802627 1.647507122
//
IT	4189
RD	12
LK	-367635.831897
QD	-91.657147 -> -79.002098
RI	0.0031545643
TR	0.130639	0.035169
MT	6.403793
MM	C_pi: 1.338926, n_recomb: 42177.535105
RS	0	0.000000	32.458488	8.697796	0.000206	0.000006
RS	1	0.006851	32.458488	9.292850	0.000220	0.000039
RS	2	0.014172	32.458488	9.928551	0.000235	0.000088
RS	3	0.021995	32.458488	10.607665	0.000252	0.000148
RS	4	0.030353	1.535212	238.950241	0.005665	0.003616
RS	5	0.039284	1.535212	253.831442	0.006018	0.004672
RS	6	0.048827	1.218429	339.314781	0.008045	0.006457
RS	7	0.059024	1.218429	359.504874	0.008524	0.006805
RS	8	0.069920	1.346095	344.727331	0.008173	0.006605
RS	9	0.081562	1.346095	365.143349	0.008657	0.007155
RS	10	0.094001	1.508169	345.181038	0.008184	0.006985
RS	11	0.107293	1.508169	365.572617	0.008667	0.007528
RS	12	0.121496	1.650782	353.659350	0.008385	0.007424
RS	13	0.136671	1.650782	374.417468	0.008877	0.007918
RS	14	0.152887	1.673425	390.810968	0.009266	0.008357
RS	15	0.170213	1.673425	413.269355	0.009798	0.008904
RS	16	0.188727	1.580065	462.349440	0.010962	0.010056
RS	17	0.208509	1.580065	487.846625	0.011567	0.010739
RS	18	0.229646	1.446123	561.570627	0.013314	0.012503
RS	19	0.252231	1.446123	590.673979	0.014004	0.013340
RS	20	0.276364	1.336556	671.003128	0.015909	0.015315
RS	21	0.302151	1.336556	703.141142	0.016671	0.016223
RS	22	0.329704	1.263820	777.693190	0.018439	0.018076
RS	23	0.359145	1.263820	811.629012	0.019243	0.018999
RS	24	0.390603	1.213479	880.278778	0.020871	0.020716
RS	25	0.424216	1.213479	914.584788	0.021684	0.021647
RS	26	0.460133	1.172552	980.968595	0.023258	0.023327
RS	27	0.498510	1.172552	1013.998682	0.024041	0.024256
RS	28	0.539517	1.137965	1076.939724	0.025533	0.025880
RS	29	0.583333	1.137965	1106.682677	0.026239	0.026761
RS	30	0.630151	1.113820	1158.249223	0.027461	0.028124
RS	31	0.680177	1.113820	1182.507232	0.028036	0.028868
RS	32	0.733630	1.104565	1213.336697	0.028767	0.029709
RS	33	0.790746	1.104565	1230.232273	0.029168	0.030232
RS	34	0.851775	1.112030	1234.788404	0.029276	0.030390
RS	35	0.916986	1.112030	1243.221403	0.029476	0.030642
RS	36	0.986664	1.136431	1220.723473	0.028943	0.030088
RS	37	1.061116	1.136431	1220.558116	0.028939	0.030063
RS	38	1.140670	1.177021	1174.453917	0.027845	0.028892
RS	39	1.225673	1.177021	1166.399881	0.027655	0.028619
RS	40	1.316501	1.231693	1103.438513	0.026162	0.027017
RS	41	1.413552	1.231693	1088.677797	0.025812	0.026553
RS	42	1.517252	1.296567	1017.064808	0.024114	0.024746
RS	43	1.628058	1.296567	996.807485	0.023634	0.024148
RS	44	1.746455	1.365822	924.190695	0.021912	0.022341
RS	45	1.872964	1.365822	899.344038	0.021323	0.021657
RS	46	2.008140	1.431853	831.463644	0.019713	0.019998
RS	47	2.152578	1.431853	802.486008	0.019026	0.019257
RS	48	2.306913	1.486787	742.266684	0.017599	0.017817
RS	49	2.471821	1.486787	709.248120	0.016816	0.017024
RS	50	2.648028	1.525430	656.519638	0.015566	0.015792
RS	51	2.836308	1.525430	619.500257	0.014688	0.014937
RS	52	3.037488	1.547648	571.851547	0.013558	0.013840
RS	53	3.252451	1.547648	531.285581	0.012596	0.012914
RS	54	3.482143	1.560691	485.114423	0.011502	0.011850
RS	55	3.727572	1.560691	442.454606	0.010490	0.010867
RS	56	3.989816	1.560691	399.188960	0.009464	0.009861
RS	57	4.270027	1.560691	356.000076	0.008441	0.008846
RS	58	4.569438	1.685303	292.524600	0.006936	0.007339
RS	59	4.889362	1.685303	258.279416	0.006124	0.006515
RS	60	5.231206	1.685303	225.078135	0.005336	0.005708
RS	61	5.596471	1.685303	193.420569	0.004586	0.004931
RS	62	5.986762	1.685303	163.749787	0.003882	0.004197
RS	63	6.403793	1.685303	600.839034	0.014245	0.015676
PA	4+25*2+4+6 0.130639258 0.035168720 6.403793011 32.458487948 1.535212194 1.218429096 1.346095247 1.508169457 1.650782301 1.673424714 1.580064550 1.446123208 1.336555866 1.263819894 1.213478911 1.172551920 1.137964578 1.113819607 1.104565480 1.112030344 1.136431216 1.177021029 1.231693204 1.296567302 1.365821912 1.431853232 1.486786546 1.525429666 1.547648201 1.560690754 1.685303456
//
IT	4437
RD	13
LK	-367610.916477
QD	-86.789136 -> -75.012522
RI	0.0028354927
TR	0.129004	0.035404
MT	6.463435
MM	C_pi: 1.356720, n_recomb: 43003.927295
RS	0	0.000000	42.572761	6.773663	0.000158	0.000004
RS	1	0.006867	42.572761	7.238509	0.000168	0.000030
RS	2	0.014205	42.572761	7.735232	0.000180	0.000067
RS	3	0.022048	42.572761	8.266017	0.000192	0.000114
RS	4	0.030429	1.568999	239.019675	0.005558	0.003556
RS	5	0.039385	1.568999	253.970931	0.005906	0.004598
RS	6	0.048957	1.213485	348.447424	0.008103	0.006527
RS	7	0.059185	1.213485	369.211798	0.008586	0.006890
RS	8	0.070117	1.347864	352.172763	0.008189	0.006644
RS	9	0.081798	1.347864	373.077311	0.008675	0.007199
RS	10	0.094282	1.521293	350.153935	0.008142	0.006974
RS	11	0.107624	1.521293	370.910429	0.008625	0.007521
RS	12	0.121881	1.678068	356.140877	0.008282	0.007362
RS	13	0.137117	1.678068	377.144314	0.008770	0.007857
RS	14	0.153400	1.708279	392.113711	0.009118	0.008260
RS	15	0.170801	1.708279	414.780082	0.009645	0.008803
RS	16	0.189397	1.613107	464.158071	0.010793	0.009942
RS	17	0.209269	1.613107	489.928915	0.011393	0.010614
RS	18	0.230507	1.473069	565.433447	0.013148	0.012385
RS	19	0.253202	1.473069	594.955032	0.013835	0.013210
RS	20	0.277457	1.358624	677.527272	0.015755	0.015198
RS	21	0.303376	1.358624	710.241626	0.016516	0.016095
RS	22	0.331076	1.283394	786.636492	0.018292	0.017952
RS	23	0.360678	1.283394	821.280717	0.019098	0.018864
RS	24	0.392312	1.231613	891.579044	0.020733	0.020582
RS	25	0.426119	1.231613	926.705082	0.021549	0.021505
RS	26	0.462247	1.189070	995.220706	0.023143	0.023196
RS	27	0.500856	1.189070	1029.162476	0.023932	0.024119
RS	28	0.542117	1.152388	1095.020416	0.025463	0.025774
RS	29	0.586210	1.152388	1125.714520	0.026177	0.026651
RS	30	0.633332	1.126039	1180.599589	0.027453	0.028061
RS	31	0.683689	1.126039	1205.751182	0.028038	0.028807
RS	32	0.737505	1.114971	1239.485911	0.028823	0.029700
RS	33	0.795016	1.114971	1257.106760	0.029232	0.030229
RS	34	0.856476	1.121318	1263.424681	0.029379	0.030427
RS	35	0.922156	1.121318	1272.339752	0.029587	0.030689
RS	36	0.992347	1.145475	1250.063903	0.029069	0.030154
RS	37	1.067358	1.145475	1250.131114	0.029070	0.030140
RS	38	1.147520	1.186810	1202.715893	0.027968	0.028965
RS	39	1.233186	1.186810	1194.706659	0.027781	0.028705
RS	40	1.324735	1.243265	1129.272993	0.026260	0.027080
RS	41	1.422571	1.243265	1114.467094	0.025915	0.026629
RS	42	1.527125	1.310880	1039.810177	0.024179	0.024788
RS	43	1.638858	1.310880	1019.507330	0.023707	0.024206
RS	44	1.758264	1.383543	943.888195	0.021949	0.022366
RS	45	1.885870	1.383543	919.043040	0.021371	0.021699
RS	46	2.022239	1.453119	848.676876	0.019735	0.020015
RS	47	2.167971	1.453119	819.739012	0.019062	0.019291
RS	48	2.323711	1.511063	757.787097	0.017621	0.017839
RS	49	2.490146	1.511063	724.786871	0.016854	0.017062
RS	50	2.668010	1.551687	671.030493	0.015604	0.015830
RS	51	2.858087	1.551687	633.919771	0.014741	0.014990
RS	52	3.061217	1.574787	585.685093	0.013619	0.013900
RS	53	3.278296	1.574787	544.833552	0.012669	0.012985
RS	54	3.510281	1.587979	498.169594	0.011584	0.011931
RS	55	3.758197	1.587979	454.986127	0.010580	0.010954
RS	56	4.023137	1.587979	411.083486	0.009559	0.009953
RS	57	4.306270	1.587979	367.155748	0.008538	0.008940
RS	58	4.608846	1.721259	301.112012	0.007002	0.007400
RS	59	4.932199	1.721259	266.461572	0.006196	0.006583
RS	60	5.277757	1.721259	232.759130	0.005413	0.005780
RS	61	5.647044	1.721259	200.519526	0.004663	0.005005
RS	62	6.041689	1.721259	170.204040	0.003958	0.004270
RS	63	6.463435	1.721259	631.982533	0.014696	0.016134
PA	4+25*2+4+6 0.129003653 0.035403832 6.463435271 42.572760760 1.568999055 1.213484852 1.347864236 1.521292529 1.678068219 1.708279217 1.613107129 1.473068661 1.358623691 1.283393521 1.231613233 1.189070453 1.152387518 1.126039332 1.114970923 1.121318332 1.145474862 1.186809744 1.243265113 1.310879824 1.383543095 1.453119184 1.511062940 1.551686685 1.574787275 1.587978909 1.721258711
//
IT	4119
RD	14
LK	-367587.721144
QD	-82.327886 -> -71.348421
RI	0.0025699762
TR	0.127463	0.035637
MT	6.519590
MM	C_pi: 1.373838, n_recomb: 43812.901892
RS	0	0.000000	56.039602	5.251455	0.000120	0.000003
RS	1	0.006881	56.039602	5.612827	0.000128	0.000023
RS	2	0.014236	56.039602	5.999066	0.000137	0.000051
RS	3	0.022097	56.039602	6.411884	0.000146	0.000087
RS	4	0.030499	1.607195	238.306529	0.005439	0.003489
RS	5	0.039480	1.607195	253.279377	0.005781	0.004516
RS	6	0.049078	1.209490	357.196465	0.008153	0.006592
RS	7	0.059336	1.209490	378.513275	0.008639	0.006968
RS	8	0.070301	1.349339	359.498743	0.008205	0.006684
RS	9	0.082020	1.349339	380.883073	0.008693	0.007242
RS	10	0.094545	1.532971	355.196651	0.008107	0.006966
RS	11	0.107933	1.532971	376.317921	0.008589	0.007518
RS	12	0.122241	1.703107	358.828045	0.008190	0.007307
RS	13	0.137535	1.703107	380.081546	0.008675	0.007804
RS	14	0.153880	1.740755	393.686460	0.008986	0.008173
RS	15	0.171351	1.740755	416.565793	0.009508	0.008712
RS	16	0.190024	1.644072	466.215525	0.010641	0.009838
RS	17	0.209981	1.644072	492.260474	0.011236	0.010502
RS	18	0.231312	1.498365	569.442578	0.012997	0.012278
RS	19	0.254111	1.498365	599.375151	0.013680	0.013092
RS	20	0.278479	1.379463	684.025980	0.015612	0.015089
RS	21	0.304523	1.379463	717.300605	0.016372	0.015976
RS	22	0.332360	1.302103	795.331450	0.018153	0.017834
RS	23	0.362113	1.302103	830.660016	0.018959	0.018737
RS	24	0.393912	1.249194	902.370154	0.020596	0.020451
RS	25	0.427900	1.249194	938.287210	0.021416	0.021366
RS	26	0.464227	1.205288	1008.693082	0.023023	0.023064
RS	27	0.503054	1.205288	1043.518514	0.023818	0.023980
RS	28	0.544552	1.166677	1112.100533	0.025383	0.025661
RS	29	0.588907	1.166677	1143.726452	0.026105	0.026536
RS	30	0.636313	1.138220	1201.820829	0.027431	0.027990
RS	31	0.686981	1.138220	1227.861306	0.028025	0.028738
RS	32	0.741137	1.125364	1264.499904	0.028861	0.029679
RS	33	0.799019	1.125364	1282.856866	0.029280	0.030215
RS	34	0.860884	1.130561	1291.030461	0.029467	0.030454
RS	35	0.927006	1.130561	1300.449709	0.029682	0.030725
RS	36	0.997678	1.154384	1278.552434	0.029182	0.030212
RS	37	1.073213	1.154384	1278.878551	0.029190	0.030209
RS	38	1.153947	1.196326	1230.330516	0.028081	0.029032
RS	39	1.240236	1.196326	1222.389991	0.027900	0.028785
RS	40	1.332462	1.254389	1154.648650	0.026354	0.027140
RS	41	1.431036	1.254389	1139.814771	0.026016	0.026703
RS	42	1.536392	1.324546	1062.247924	0.024245	0.024832
RS	43	1.648999	1.324546	1041.908081	0.023781	0.024265
RS	44	1.769354	1.400424	963.381529	0.021989	0.022393
RS	45	1.897992	1.400424	938.538076	0.021421	0.021742
RS	46	2.035481	1.473370	865.748948	0.019760	0.020035
RS	47	2.182432	1.473370	836.844310	0.019100	0.019327
RS	48	2.339495	1.534183	773.196154	0.017648	0.017863
RS	49	2.507366	1.534183	740.204105	0.016895	0.017103
RS	50	2.686789	1.576682	685.439783	0.015645	0.015870
RS	51	2.878558	1.576682	648.227507	0.014795	0.015043
RS	52	3.083525	1.600590	599.418807	0.013681	0.013961
RS	53	3.302595	1.600590	558.274366	0.012742	0.013057
RS	54	3.536741	1.613863	511.132173	0.011666	0.012010
RS	55	3.786999	1.613863	467.420974	0.010669	0.011041
RS	56	4.054479	1.613863	422.880855	0.009652	0.010043
RS	57	4.340364	1.613863	378.217063	0.008633	0.009033
RS	58	4.645923	1.755585	309.609452	0.007067	0.007461
RS	59	4.972508	1.755585	274.556446	0.006267	0.006650
RS	60	5.321567	1.755585	240.359321	0.005486	0.005851
RS	61	5.694646	1.755585	207.547090	0.004737	0.005078
RS	62	6.093398	1.755585	176.598303	0.004031	0.004342
RS	63	6.519590	1.755585	663.079802	0.015134	0.016582
PA	4+25*2+4+6 0.127462888 0.035636514 6.519590193 56.039602373 1.607195466 1.209489958 1.349339259 1.532970885 1.703106991 1.740754534 1.644071618 1.498364691 1.379463481 1.302102659 1.249194015 1.205287586 1.166676747 1.138219757 1.125363538 1.130560652 1.154384421 1.196326170 1.254389069 1.324546490 1.400424132 1.473369915 1.534183338 1.576682050 1.600590288 1.613862528 1.755584643
//
IT	4663
RD	15
LK	-367566.088673
QD	-78.221557 -> -67.968575
RI	0.0023468159
TR	0.126006	0.035866
MT	6.572701
MM	C_pi: 1.390352, n_recomb: 44604.942219
RS	0	0.000000	74.007985	4.054585	0.000091	0.000003
RS	1	0.006895	74.007985	4.334283	0.000097	0.000017
RS	2	0.014265	74.007985	4.633285	0.000104	0.000039
RS	3	0.022144	74.007985	4.952926	0.000111	0.000066
RS	4	0.030566	1.649758	236.884127	0.005311	0.003417
RS	5	0.039568	1.649758	251.833856	0.005646	0.004426
RS	6	0.049191	1.206363	365.572466	0.008196	0.006653
RS	7	0.059478	1.206363	387.420610	0.008686	0.007041
RS	8	0.070474	1.350636	366.689901	0.008221	0.006724
RS	9	0.082228	1.350636	388.544769	0.008711	0.007284
RS	10	0.094792	1.543441	360.278012	0.008077	0.006962
RS	11	0.108223	1.543441	381.762836	0.008559	0.007518
RS	12	0.122580	1.726183	361.675238	0.008108	0.007259
RS	13	0.137927	1.726183	383.182117	0.008591	0.007757
RS	14	0.154332	1.771066	395.487484	0.008866	0.008094
RS	15	0.171868	1.771066	418.584004	0.009384	0.008630
RS	16	0.190613	1.673134	468.485137	0.010503	0.009744
RS	17	0.210650	1.673134	494.804576	0.011093	0.010400
RS	18	0.232070	1.522140	573.579656	0.012859	0.012180
RS	19	0.254966	1.522140	603.916953	0.013539	0.012983
RS	20	0.279440	1.399148	690.512029	0.015481	0.014988
RS	21	0.305602	1.399148	724.332912	0.016239	0.015865
RS	22	0.333568	1.319984	803.818725	0.018021	0.017721
RS	23	0.363463	1.319984	839.810075	0.018828	0.018616
RS	24	0.395418	1.266232	912.718460	0.020462	0.020324
RS	25	0.429577	1.266232	949.399825	0.021285	0.021230
RS	26	0.466091	1.221194	1021.475132	0.022900	0.022931
RS	27	0.505123	1.221194	1057.157549	0.023700	0.023842
RS	28	0.546846	1.180814	1128.279594	0.025295	0.025545
RS	29	0.591445	1.180814	1160.817809	0.026024	0.026417
RS	30	0.639120	1.150342	1222.008764	0.027396	0.027911
RS	31	0.690082	1.150342	1248.931718	0.028000	0.028662
RS	32	0.744558	1.135730	1288.459032	0.028886	0.029650
RS	33	0.802790	1.135730	1307.560290	0.029314	0.030193
RS	34	0.865037	1.139754	1317.665977	0.029541	0.030471
RS	35	0.931575	1.139754	1327.608591	0.029764	0.030751
RS	36	1.002702	1.163171	1306.228235	0.029284	0.030262
RS	37	1.078732	1.163171	1306.836987	0.029298	0.030270
RS	38	1.160005	1.205604	1257.314281	0.028188	0.029095
RS	39	1.246882	1.205604	1249.464735	0.028012	0.028860
RS	40	1.339749	1.265120	1179.568269	0.026445	0.027198
RS	41	1.439019	1.265120	1164.722785	0.026112	0.026774
RS	42	1.545133	1.337646	1084.368349	0.024310	0.024876
RS	43	1.658564	1.337646	1064.000419	0.023854	0.024323
RS	44	1.779816	1.416563	982.655750	0.022030	0.022422
RS	45	1.909429	1.416563	957.815508	0.021473	0.021787
RS	46	2.047978	1.492721	882.661511	0.019788	0.020057
RS	47	2.196080	1.492721	853.785870	0.019141	0.019365
RS	48	2.354393	1.556278	788.475988	0.017677	0.017890
RS	49	2.523622	1.556278	755.484909	0.016937	0.017144
RS	50	2.704519	1.600557	699.732460	0.015687	0.015911
RS	51	2.897889	1.600557	662.411569	0.014851	0.015098
RS	52	3.104592	1.625206	613.042018	0.013744	0.014022
RS	53	3.325547	1.625206	571.600202	0.012815	0.013127
RS	54	3.561737	1.638504	523.993815	0.011747	0.012089
RS	55	3.814212	1.638504	479.753544	0.010756	0.011125
RS	56	4.084094	1.638504	434.577701	0.009743	0.010132
RS	57	4.372585	1.638504	389.182395	0.008725	0.009123
RS	58	4.680968	1.788456	318.016954	0.007130	0.007520
RS	59	5.010613	1.788456	282.565250	0.006335	0.006715
RS	60	5.362987	1.788456	247.880563	0.005557	0.005920
RS	61	5.739657	1.788456	214.505323	0.004809	0.005148
RS	62	6.142298	1.788456	182.934510	0.004101	0.004412
RS	63	6.572701	1.788456	694.129019	0.015562	0.017020
PA	4+25*2+4+6 0.126006455 0.035865679 6.572700639 74.007985030 1.649758151 1.206362930 1.350635741 1.543440676 1.726182946 1.771065705 1.673134377 1.522140308 1.399148188 1.319984318 1.266232484 1.221194275 1.180814376 1.150341842 1.135729870 1.139753810 1.163171309 1.205604442 1.265119837 1.337646202 1.416562566 1.492721159 1.556277598 1.600556865 1.625206071 1.638503507 1.788456148
//
IT	4969
RD	16
LK	-367545.881354
QD	-74.427605 -> -64.839155
RI	0.0021572466
TR	0.124626	0.036091
MT	6.623116
MM	C_pi: 1.406323, n_recomb: 45380.585120
RS	0	0.000000	98.009793	3.119343	0.000069	0.000002
RS	1	0.006908	98.009793	3.335005	0.000073	0.000013
RS	2	0.014293	98.009793	3.565592	0.000079	0.000030
RS	3	0.022188	98.009793	3.812137	0.000084	0.000050
RS	4	0.030628	1.696485	234.850812	0.005175	0.003340
RS	5	0.039651	1.696485	249.737956	0.005503	0.004330
RS	6	0.049298	1.204042	373.582116	0.008232	0.006711
RS	7	0.059611	1.204042	395.940986	0.008725	0.007109
RS	8	0.070637	1.351866	373.727428	0.008235	0.006763
RS	9	0.082424	1.351866	396.042854	0.008727	0.007324
RS	10	0.095025	1.552909	365.369942	0.008051	0.006961
RS	11	0.108497	1.552909	387.216052	0.008533	0.007520
RS	12	0.122899	1.747528	364.647705	0.008035	0.007217
RS	13	0.138297	1.747528	386.410195	0.008515	0.007715
RS	14	0.154757	1.799465	397.468330	0.008759	0.008023
RS	15	0.172355	1.799465	420.784918	0.009272	0.008556
RS	16	0.191169	1.700459	470.934148	0.010377	0.009658
RS	17	0.211282	1.700459	497.528257	0.010963	0.010307
RS	18	0.232784	1.544523	577.824041	0.012733	0.012090
RS	19	0.255772	1.544523	608.560388	0.013410	0.012884
RS	20	0.280348	1.417764	696.985696	0.015359	0.014894
RS	21	0.306621	1.417764	731.340261	0.016116	0.015764
RS	22	0.334710	1.337099	812.116793	0.017896	0.017614
RS	23	0.364738	1.337099	848.751236	0.018703	0.018502
RS	24	0.396841	1.282759	922.667549	0.020332	0.020199
RS	25	0.431161	1.282759	960.088472	0.021156	0.021099
RS	26	0.467852	1.236792	1033.638865	0.022777	0.022799
RS	27	0.507078	1.236792	1070.152978	0.023582	0.023705
RS	28	0.549013	1.194793	1143.640837	0.025201	0.025426
RS	29	0.593845	1.194793	1177.071991	0.025938	0.026296
RS	30	0.641774	1.162391	1241.250260	0.027352	0.027827
RS	31	0.693014	1.162391	1269.048045	0.027965	0.028580
RS	32	0.747793	1.146053	1311.445453	0.028899	0.029613
RS	33	0.806356	1.146053	1331.296780	0.029336	0.030162
RS	34	0.868965	1.148889	1343.396179	0.029603	0.030481
RS	35	0.935898	1.148889	1353.878528	0.029834	0.030770
RS	36	1.007455	1.171842	1333.133073	0.029377	0.030305
RS	37	1.083955	1.171842	1334.045805	0.029397	0.030323
RS	38	1.165739	1.214665	1283.694216	0.028287	0.029154
RS	39	1.253173	1.214665	1275.955900	0.028117	0.028930
RS	40	1.346646	1.275497	1204.042920	0.026532	0.027255
RS	41	1.446576	1.275497	1189.201084	0.026205	0.026843
RS	42	1.553409	1.350237	1106.171973	0.024375	0.024920
RS	43	1.667622	1.350237	1085.784622	0.023926	0.024380
RS	44	1.789725	1.432035	1001.703780	0.022073	0.022453
RS	45	1.920261	1.432035	976.869003	0.021526	0.021832
RS	46	2.059815	1.511264	899.404336	0.019819	0.020082
RS	47	2.209009	1.511264	870.554977	0.019183	0.019404
RS	48	2.368509	1.577450	803.615090	0.017708	0.017919
RS	49	2.539027	1.577450	770.619926	0.016981	0.017187
RS	50	2.721323	1.623426	713.898568	0.015731	0.015953
RS	51	2.916212	1.623426	676.464354	0.014906	0.015152
RS	52	3.124564	1.648757	626.547207	0.013807	0.014083
RS	53	3.347308	1.648757	584.805801	0.012887	0.013198
RS	54	3.585438	1.662030	536.750329	0.011828	0.012168
RS	55	3.840017	1.662030	491.981431	0.010841	0.011209
RS	56	4.112183	1.662030	446.173021	0.009832	0.010219
RS	57	4.403148	1.662030	400.051779	0.008815	0.009212
RS	58	4.714213	1.820015	326.335266	0.007191	0.007578
RS	59	5.046765	1.820015	290.489524	0.006401	0.006778
RS	60	5.402289	1.820015	255.324772	0.005626	0.005987
RS	61	5.782372	1.820015	221.396177	0.004879	0.005216
RS	62	6.188710	1.820015	189.214399	0.004170	0.004479
RS	63	6.623116	1.820015	725.127657	0.015979	0.017449
PA	4+25*2+4+6 0.124625862 0.036090597 6.623115899 98.009792910 1.696485324 1.204042417 1.351866166 1.552908928 1.747527787 1.799464885 1.700459261 1.544522931 1.417763617 1.337098653 1.282759333 1.236792489 1.194792808 1.162391306 1.146053052 1.148888571 1.171842047 1.214664503 1.275497050 1.350237152 1.432034875 1.511263868 1.577450196 1.623425539 1.648757451 1.662029993 1.820014845
//
IT	5109
RD	17
LK	-367526.978355
QD	-70.910280 -> -61.931657
RI	0.0019943390
TR	0.123314	0.036311
MT	6.671145
MM	C_pi: 1.421799, n_recomb: 46140.131963
RS	0	0.000000	130.148786	2.391550	0.000052	0.000001
RS	1	0.006920	130.148786	2.557233	0.000055	0.000010
RS	2	0.014318	130.148786	2.734407	0.000059	0.000023
RS	3	0.022229	130.148786	2.923873	0.000063	0.000038
RS	4	0.030687	1.747302	232.284511	0.005034	0.003261
RS	5	0.039730	1.747302	247.073788	0.005355	0.004230
RS	6	0.049399	1.202427	381.245770	0.008263	0.006765
RS	7	0.059738	1.202427	404.095908	0.008758	0.007172
RS	8	0.070791	1.353038	380.617046	0.008249	0.006802
RS	9	0.082609	1.353038	403.383501	0.008743	0.007363
RS	10	0.095246	1.561530	370.452019	0.008029	0.006962
RS	11	0.108756	1.561530	392.656400	0.008510	0.007523
RS	12	0.123202	1.767340	367.715432	0.007970	0.007179
RS	13	0.138647	1.767340	389.734770	0.008447	0.007679
RS	14	0.155161	1.826113	399.600195	0.008661	0.007959
RS	15	0.172817	1.826113	423.139110	0.009171	0.008489
RS	16	0.191696	1.726194	473.531907	0.010263	0.009580
RS	17	0.211880	1.726194	500.400497	0.010845	0.010222
RS	18	0.233462	1.565611	582.160159	0.012617	0.012007
RS	19	0.256537	1.565611	613.290379	0.013292	0.012794
RS	20	0.281209	1.435385	703.443177	0.015246	0.014807
RS	21	0.307587	1.435385	738.319877	0.016002	0.015669
RS	22	0.335792	1.353479	820.248218	0.017777	0.017513
RS	23	0.365947	1.353479	857.507707	0.018585	0.018394
RS	24	0.398190	1.298784	932.261587	0.020205	0.020078
RS	25	0.432664	1.298784	970.398963	0.021032	0.020972
RS	26	0.469523	1.252081	1045.241856	0.022654	0.022668
RS	27	0.508933	1.252081	1082.563385	0.023463	0.023569
RS	28	0.551070	1.208601	1158.253518	0.025103	0.025305
RS	29	0.596123	1.208601	1192.558144	0.025846	0.026173
RS	30	0.644293	1.174352	1259.615998	0.027300	0.027738
RS	31	0.695796	1.174352	1288.279566	0.027921	0.028493
RS	32	0.750864	1.156324	1333.515754	0.028901	0.029570
RS	33	0.809742	1.156324	1354.120773	0.029348	0.030125
RS	34	0.872694	1.157962	1368.262678	0.029655	0.030484
RS	35	0.940003	1.157962	1379.298725	0.029894	0.030781
RS	36	1.011969	1.180401	1359.294598	0.029460	0.030343
RS	37	1.088915	1.180401	1360.530339	0.029487	0.030371
RS	38	1.171185	1.223526	1309.481625	0.028381	0.029208
RS	39	1.259149	1.223526	1301.873128	0.028216	0.028995
RS	40	1.353199	1.285557	1228.070982	0.026616	0.027309
RS	41	1.453758	1.285557	1213.247214	0.026295	0.026909
RS	42	1.561275	1.362371	1127.649364	0.024440	0.024964
RS	43	1.676231	1.362371	1107.251193	0.023998	0.024437
RS	44	1.799143	1.446908	1020.511193	0.022118	0.022485
RS	45	1.930560	1.446908	995.684874	0.021580	0.021878
RS	46	2.071070	1.529078	915.960598	0.019852	0.020108
RS	47	2.221304	1.529078	887.136282	0.019227	0.019444
RS	48	2.381934	1.597792	818.596904	0.017742	0.017949
RS	49	2.553679	1.597792	785.594565	0.017026	0.017230
RS	50	2.737308	1.645388	727.923301	0.015776	0.015996
RS	51	2.933644	1.645388	690.373248	0.014963	0.015206
RS	52	3.143566	1.671352	639.922178	0.013869	0.014143
RS	53	3.368014	1.671352	597.881121	0.012958	0.013267
RS	54	3.607993	1.684557	549.391859	0.011907	0.012245
RS	55	3.864579	1.684557	504.096838	0.010925	0.011291
RS	56	4.138920	1.684557	457.660764	0.009919	0.010304
RS	57	4.432245	1.684557	410.820604	0.008904	0.009298
RS	58	4.745867	1.850389	334.561339	0.007251	0.007634
RS	59	5.081191	1.850389	298.327304	0.006466	0.006840
RS	60	5.439719	1.850389	262.690709	0.005693	0.006052
RS	61	5.823056	1.850389	228.218834	0.004946	0.005283
RS	62	6.232920	1.850389	195.437337	0.004236	0.004545
RS	63	6.671145	1.850389	756.065291	0.016386	0.017869
PA	4+25*2+4+6 0.123313693 0.036310670 6.671145010 130.148786405 1.747301772 1.202426809 1.353038086 1.561529651 1.767339999 1.826112540 1.726193769 1.565611469 1.435385337 1.353479316 1.298783794 1.252081132 1.208600581 1.174352483 1.156323610 1.157961777 1.180401406 1.223525641 1.285556674 1.362371022 1.446907889 1.529078482 1.597792337 1.645388190 1.671351732 1.684557307 1.850389078
//
IT	4406
RD	18
LK	-367509.273343
QD	-67.640493 -> -59.223047
RI	0.0018531245
TR	0.122064	0.036525
MT	6.717054
MM	C_pi: 1.436823, n_recomb: 46883.964283
RS	0	0.000000	173.126175	1.829127	0.000039	0.000001
RS	1	0.006931	173.126175	1.956084	0.000042	0.000008
RS	2	0.014343	173.126175	2.091866	0.000045	0.000017
RS	3	0.022268	173.126175	2.237087	0.000048	0.000029
RS	4	0.030743	1.802026	229.274987	0.004890	0.003179
RS	5	0.039805	1.802026	243.936092	0.005203	0.004127
RS	6	0.049496	1.201406	388.590150	0.008288	0.006816
RS	7	0.059857	1.201406	411.913559	0.008786	0.007230
RS	8	0.070938	1.354214	387.347921	0.008262	0.006840
RS	9	0.082786	1.354214	410.555472	0.008757	0.007401
RS	10	0.095455	1.569452	375.503050	0.008009	0.006965
RS	11	0.109003	1.569452	398.061855	0.008490	0.007529
RS	12	0.123489	1.785830	370.846222	0.007910	0.007146
RS	13	0.138980	1.785830	393.122444	0.008385	0.007646
RS	14	0.155544	1.851187	401.851964	0.008571	0.007900
RS	15	0.173257	1.851187	425.614595	0.009078	0.008427
RS	16	0.192197	1.750479	476.251003	0.010158	0.009508
RS	17	0.212450	1.750479	503.393491	0.010737	0.010144
RS	18	0.234106	1.585512	586.569538	0.012511	0.011931
RS	19	0.257264	1.585512	618.088692	0.013183	0.012710
RS	20	0.282027	1.452086	709.880523	0.015141	0.014725
RS	21	0.308506	1.452086	745.268705	0.015896	0.015581
RS	22	0.336821	1.369170	828.226643	0.017665	0.017416
RS	23	0.367098	1.369170	866.094512	0.018473	0.018292
RS	24	0.399474	1.314331	941.530289	0.020082	0.019961
RS	25	0.434094	1.314331	980.362481	0.020910	0.020850
RS	26	0.471114	1.267067	1056.332737	0.022531	0.022539
RS	27	0.510699	1.267067	1094.438503	0.023344	0.023435
RS	28	0.553028	1.222236	1172.176353	0.025002	0.025183
RS	29	0.598291	1.222236	1207.335187	0.025752	0.026050
RS	30	0.646692	1.186219	1277.167188	0.027241	0.027645
RS	31	0.698447	1.186219	1306.686622	0.027871	0.028403
RS	32	0.753789	1.166533	1354.728540	0.028895	0.029521
RS	33	0.812968	1.166533	1376.089044	0.029351	0.030082
RS	34	0.876248	1.166969	1392.312364	0.029697	0.030480
RS	35	0.943914	1.166969	1403.913830	0.029944	0.030787
RS	36	1.016271	1.188854	1384.744146	0.029536	0.030375
RS	37	1.093642	1.188854	1386.319853	0.029569	0.030413
RS	38	1.176377	1.232205	1334.693092	0.028468	0.029259
RS	39	1.264846	1.232205	1327.231462	0.028309	0.029056
RS	40	1.359447	1.295328	1251.658960	0.026697	0.027362
RS	41	1.460605	1.295328	1236.866676	0.026381	0.026973
RS	42	1.568775	1.374092	1148.798444	0.024503	0.025008
RS	43	1.684442	1.374092	1128.397780	0.024068	0.024493
RS	44	1.808127	1.461238	1039.071402	0.022163	0.022518
RS	45	1.940384	1.461238	1014.256867	0.021633	0.021923
RS	46	2.081809	1.546235	932.319990	0.019886	0.020135
RS	47	2.233036	1.546235	903.520540	0.019271	0.019484
RS	48	2.394745	1.617382	833.411463	0.017776	0.017980
RS	49	2.567662	1.617382	800.400214	0.017072	0.017273
RS	50	2.752565	1.666531	741.797227	0.015822	0.016039
RS	51	2.950284	1.666531	704.130394	0.015019	0.015260
RS	52	3.161707	1.693083	653.158414	0.013931	0.014203
RS	53	3.387784	1.693083	610.819332	0.013028	0.013335
RS	54	3.629532	1.706186	561.911783	0.011985	0.012321
RS	55	3.888036	1.706186	516.094689	0.011008	0.011371
RS	56	4.164457	1.706186	469.037144	0.010004	0.010387
RS	57	4.460038	1.706186	421.486121	0.008990	0.009383
RS	58	4.776106	1.879688	342.694166	0.007309	0.007690
RS	59	5.114082	1.879688	306.078182	0.006528	0.006901
RS	60	5.475484	1.879688	269.978286	0.005758	0.006116
RS	61	5.861936	1.879688	234.973306	0.005012	0.005347
RS	62	6.275174	1.879688	201.603272	0.004300	0.004609
RS	63	6.717054	1.879688	786.932362	0.016785	0.018281
PA	4+25*2+4+6 0.122063564 0.036525454 6.717053921 173.126175248 1.802025763 1.201405652 1.354214247 1.569452146 1.785829570 1.851186896 1.750478905 1.585512032 1.452085797 1.369170019 1.314330911 1.267066806 1.222235973 1.186219471 1.166532926 1.166968874 1.188853864 1.232204634 1.295327913 1.374091631 1.461237932 1.546234710 1.617381970 1.666531112 1.693083308 1.706185873 1.879687980
//
IT	5068
RD	19
LK	-367492.671228
QD	-64.593116 -> -56.693358
RI	0.0017290973
TR	0.120871	0.036735
MT	6.761014
MM	C_pi: 1.451421, n_recomb: 47612.422921
RS	0	0.000000	230.846578	1.394722	0.000029	0.000001
RS	1	0.006942	230.846578	1.491696	0.000031	0.000006
RS	2	0.014366	230.846578	1.595424	0.000034	0.000013
RS	3	0.022306	230.846578	1.706378	0.000036	0.000022
RS	4	0.030796	1.860580	225.892670	0.004744	0.003097
RS	5	0.039877	1.860580	240.399226	0.005049	0.004022
RS	6	0.049587	1.200881	395.640039	0.008310	0.006864
RS	7	0.059972	1.200881	419.420010	0.008809	0.007285
RS	8	0.071077	1.355397	393.923814	0.008274	0.006877
RS	9	0.082954	1.355397	417.562785	0.008770	0.007438
RS	10	0.095655	1.576773	380.510741	0.007992	0.006969
RS	11	0.109237	1.576773	403.419638	0.008473	0.007534
RS	12	0.123763	1.803147	374.018086	0.007855	0.007116
RS	13	0.139297	1.803147	396.550404	0.008329	0.007616
RS	14	0.155909	1.874834	404.198065	0.008489	0.007846
RS	15	0.173675	1.874834	428.185020	0.008993	0.008371
RS	16	0.192674	1.773426	479.069547	0.010062	0.009441
RS	17	0.212992	1.773426	506.484984	0.010638	0.010072
RS	18	0.234721	1.604316	591.034344	0.012413	0.011861
RS	19	0.257957	1.604316	622.937506	0.013084	0.012633
RS	20	0.282807	1.467925	716.292359	0.015044	0.014650
RS	21	0.309383	1.467925	752.181962	0.015798	0.015500
RS	22	0.337803	1.384208	836.060364	0.017560	0.017325
RS	23	0.368196	1.384208	874.520948	0.018367	0.018195
RS	24	0.400699	1.329415	950.499369	0.019963	0.019848
RS	25	0.435458	1.329415	990.005908	0.020793	0.020731
RS	26	0.472631	1.281750	1066.951925	0.022409	0.022411
RS	27	0.512384	1.281750	1105.819593	0.023225	0.023304
RS	28	0.554896	1.235689	1185.462235	0.024898	0.025061
RS	29	0.600360	1.235689	1221.456056	0.025654	0.025927
RS	30	0.648981	1.197977	1293.960524	0.027177	0.027551
RS	31	0.700976	1.197977	1324.324913	0.027815	0.028311
RS	32	0.756581	1.176666	1375.135963	0.028882	0.029468
RS	33	0.816047	1.176666	1397.251889	0.029346	0.030035
RS	34	0.879640	1.175898	1415.585974	0.029731	0.030472
RS	35	0.947649	1.175898	1427.762359	0.029987	0.030787
RS	36	1.020378	1.197195	1409.509173	0.029604	0.030402
RS	37	1.098157	1.197195	1411.439683	0.029644	0.030450
RS	38	1.181335	1.240705	1359.344424	0.028550	0.029306
RS	39	1.270288	1.240705	1352.044944	0.028397	0.029113
RS	40	1.365416	1.304826	1274.811396	0.026775	0.027412
RS	41	1.467147	1.304826	1260.062909	0.026465	0.027034
RS	42	1.575942	1.385425	1169.617043	0.024565	0.025051
RS	43	1.692288	1.385425	1149.221687	0.024137	0.024547
RS	44	1.816712	1.475064	1057.376101	0.022208	0.022552
RS	45	1.949774	1.475064	1032.576946	0.021687	0.021969
RS	46	2.092073	1.562779	948.473204	0.019921	0.020163
RS	47	2.244250	1.562779	919.699108	0.019316	0.019525
RS	48	2.406992	1.636274	848.048539	0.017811	0.018011
RS	49	2.581032	1.636274	815.027746	0.017118	0.017316
RS	50	2.767154	1.686917	755.510323	0.015868	0.016083
RS	51	2.966197	1.686917	717.727154	0.015074	0.015314
RS	52	3.179058	1.714017	666.248246	0.013993	0.014263
RS	53	3.406696	1.714017	623.613993	0.013098	0.013402
RS	54	3.650137	1.726986	574.303428	0.012062	0.012395
RS	55	3.910478	1.726986	527.969557	0.011089	0.011450
RS	56	4.188893	1.726986	480.297795	0.010088	0.010469
RS	57	4.486635	1.726986	432.044847	0.009074	0.009465
RS	58	4.805048	1.907992	350.731461	0.007366	0.007744
RS	59	5.145565	1.907992	313.740550	0.006589	0.006960
RS	60	5.509721	1.907992	277.186342	0.005822	0.006177
RS	61	5.899158	1.907992	241.658689	0.005076	0.005410
RS	62	6.315630	1.907992	207.711409	0.004363	0.004671
RS	63	6.761014	1.907992	817.718785	0.017174	0.018685
PA	4+25*2+4+6 0.120870737 0.036734872 6.761014285 230.846578140 1.860579623 1.200880898 1.355396596 1.576773480 1.803146688 1.874833940 1.773426296 1.604316036 1.467925333 1.384207600 1.329415478 1.281750454 1.235688919 1.197977295 1.176665508 1.175898293 1.197194512 1.240704878 1.304825987 1.385424936 1.475063815 1.562779033 1.636273966 1.686916627 1.714017246 1.726986489 1.907992061
//
IT	4298
RD	20
LK	-367477.086964
QD	-61.746742 -> -54.325607
RI	0.0016191734
TR	0.119730	0.036939
MT	6.803257
MM	C_pi: 1.465632, n_recomb: 48325.877419
RS	0	0.000000	308.237871	1.061363	0.000022	0.000001
RS	1	0.006953	308.237871	1.135280	0.000023	0.000004
RS	2	0.014389	308.237871	1.214354	0.000025	0.000010
RS	3	0.022342	308.237871	1.298945	0.000027	0.000016
RS	4	0.030847	1.922856	222.207661	0.004598	0.003013
RS	5	0.039945	1.922856	236.537353	0.004895	0.003915
RS	6	0.049675	1.200778	402.416624	0.008327	0.006910
RS	7	0.060081	1.200778	426.637630	0.008828	0.007337
RS	8	0.071211	1.356626	400.338566	0.008284	0.006913
RS	9	0.083114	1.356626	424.399101	0.008782	0.007473
RS	10	0.095845	1.583619	385.456482	0.007976	0.006975
RS	11	0.109462	1.583619	408.710387	0.008457	0.007541
RS	12	0.124025	1.819438	377.211575	0.007806	0.007089
RS	13	0.139600	1.819438	399.998524	0.008277	0.007589
RS	14	0.156259	1.897228	406.610152	0.008414	0.007796
RS	15	0.174075	1.897228	430.821117	0.008915	0.008319
RS	16	0.193131	1.795183	481.959930	0.009973	0.009380
RS	17	0.213511	1.795183	509.646741	0.010546	0.010006
RS	18	0.235308	1.622125	595.536910	0.012323	0.011796
RS	19	0.258621	1.622125	627.819198	0.012991	0.012562
RS	20	0.283554	1.482975	722.672092	0.014954	0.014579
RS	21	0.310221	1.482975	759.053674	0.015707	0.015424
RS	22	0.338742	1.398640	843.755790	0.017460	0.017238
RS	23	0.369246	1.398640	882.794499	0.018268	0.018103
RS	24	0.401871	1.344060	959.194106	0.019848	0.019738
RS	25	0.436764	1.344060	999.355860	0.020680	0.020617
RS	26	0.474083	1.296143	1077.137826	0.022289	0.022286
RS	27	0.513997	1.296143	1116.746165	0.023109	0.023176
RS	28	0.556685	1.248963	1198.159414	0.024793	0.024940
RS	29	0.602342	1.248963	1234.969434	0.025555	0.025804
RS	30	0.651173	1.209627	1310.046807	0.027109	0.027454
RS	31	0.703399	1.209627	1341.244795	0.027754	0.028216
RS	32	0.759256	1.186722	1394.785369	0.028862	0.029412
RS	33	0.818997	1.186722	1417.655459	0.029335	0.029985
RS	34	0.882891	1.184752	1438.124090	0.029759	0.030460
RS	35	0.951227	1.184752	1450.883227	0.030023	0.030782
RS	36	1.024315	1.205430	1433.619428	0.029666	0.030426
RS	37	1.102484	1.205430	1435.917888	0.029713	0.030482
RS	38	1.186088	1.249043	1383.453185	0.028628	0.029350
RS	39	1.275505	1.249043	1376.329829	0.028480	0.029167
RS	40	1.371138	1.314077	1297.537294	0.026850	0.027461
RS	41	1.473420	1.314077	1282.844012	0.026546	0.027093
RS	42	1.582814	1.396410	1190.106033	0.024627	0.025094
RS	43	1.699813	1.396410	1169.723526	0.024205	0.024601
RS	44	1.824947	1.488434	1075.422798	0.022254	0.022585
RS	45	1.958780	1.488434	1050.642755	0.021741	0.022014
RS	46	2.101919	1.578770	964.414862	0.019956	0.020192
RS	47	2.255010	1.578770	935.667228	0.019362	0.019565
RS	48	2.418744	1.654536	862.501932	0.017848	0.018043
RS	49	2.593862	1.654536	829.471875	0.017164	0.017360
RS	50	2.781156	1.706618	769.057034	0.015914	0.016126
RS	51	2.981471	1.706618	731.158939	0.015130	0.015367
RS	52	3.195713	1.734232	679.186707	0.014054	0.014321
RS	53	3.424851	1.734232	636.261107	0.013166	0.013468
RS	54	3.669919	1.747042	586.562630	0.012138	0.012468
RS	55	3.932026	1.747042	539.718166	0.011168	0.011527
RS	56	4.212357	1.747042	491.440160	0.010169	0.010549
RS	57	4.512178	1.747042	442.494779	0.009156	0.009546
RS	58	4.832844	1.935394	358.672202	0.007422	0.007797
RS	59	5.175805	1.935394	321.313747	0.006649	0.007017
RS	60	5.542610	1.935394	284.314392	0.005883	0.006238
RS	61	5.934918	1.935394	248.274520	0.005138	0.005472
RS	62	6.354502	1.935394	213.761202	0.004423	0.004732
RS	63	6.803257	1.935394	848.412692	0.017556	0.019080
PA	4+25*2+4+6 0.119729954 0.036938555 6.803257084 308.237870565 1.922856170 1.200778398 1.356625542 1.583619203 1.819438318 1.897227508 1.795182807 1.622125178 1.482975202 1.398639740 1.344060493 1.296143279 1.248962921 1.209626594 1.186721706 1.184751656 1.205430408 1.249042793 1.314077012 1.396409760 1.488434085 1.578770462 1.654535590 1.706617613 1.734231703 1.747041797 1.935394259
//
IT	4863
RD	21
LK	-367462.444129
QD	-59.082617 -> -52.104861
RI	0.0015207835
TR	0.118638	0.037137
MT	6.843863
MM	C_pi: 1.479470, n_recomb: 49024.660697
RS	0	0.000000	412.085743	0.806214	0.000016	0.000000
RS	1	0.006963	412.085743	0.862447	0.000018	0.000003
RS	2	0.014410	412.085743	0.922610	0.000019	0.000007
RS	3	0.022376	412.085743	0.986979	0.000020	0.000012
RS	4	0.030896	1.988823	218.274409	0.004452	0.002929
RS	5	0.040010	1.988823	232.408073	0.004741	0.003808
RS	6	0.049758	1.201027	408.939452	0.008342	0.006953
RS	7	0.060185	1.201027	433.586937	0.008844	0.007385
RS	8	0.071338	1.357882	406.599792	0.008294	0.006948
RS	9	0.083268	1.357882	431.072418	0.008793	0.007507
RS	10	0.096028	1.590046	390.333707	0.007962	0.006981
RS	11	0.109676	1.590046	413.927247	0.008443	0.007548
RS	12	0.124275	1.834833	380.407082	0.007760	0.007064
RS	13	0.139890	1.834833	403.446345	0.008229	0.007565
RS	14	0.156593	1.918471	409.071209	0.008344	0.007750
RS	15	0.174458	1.918471	433.505297	0.008843	0.008271
RS	16	0.193568	1.815841	484.904023	0.009891	0.009323
RS	17	0.214007	1.815841	512.860178	0.010461	0.009945
RS	18	0.235870	1.639011	600.062678	0.012240	0.011736
RS	19	0.259256	1.639011	632.719072	0.012906	0.012496
RS	20	0.284269	1.497288	729.011410	0.014870	0.014514
RS	21	0.311024	1.497288	765.875752	0.015622	0.015353
RS	22	0.339642	1.412492	851.319073	0.017365	0.017155
RS	23	0.370252	1.412492	890.922004	0.018173	0.018016
RS	24	0.402993	1.358279	967.630060	0.019738	0.019632
RS	25	0.438015	1.358279	1008.428704	0.020570	0.020507
RS	26	0.475474	1.310244	1086.920320	0.022171	0.022164
RS	27	0.515542	1.310244	1127.248755	0.022994	0.023050
RS	28	0.558399	1.262050	1210.306328	0.024688	0.024819
RS	29	0.604241	1.262050	1247.913851	0.025455	0.025682
RS	30	0.653274	1.221152	1325.471653	0.027037	0.027356
RS	31	0.705721	1.221152	1357.491122	0.027690	0.028121
RS	32	0.761820	1.196688	1413.716507	0.028837	0.029353
RS	33	0.821824	1.196688	1437.338118	0.029319	0.029931
RS	34	0.886007	1.193515	1459.961078	0.029780	0.030443
RS	35	0.954658	1.193515	1473.308969	0.030052	0.030774
RS	36	1.028089	1.213551	1457.100555	0.029722	0.030445
RS	37	1.106633	1.213551	1459.778221	0.029776	0.030511
RS	38	1.190646	1.257214	1407.034468	0.028701	0.029391
RS	39	1.280508	1.257214	1400.099657	0.028559	0.029217
RS	40	1.376626	1.323084	1319.843593	0.026922	0.027509
RS	41	1.479437	1.323084	1305.215816	0.026624	0.027150
RS	42	1.589406	1.407057	1210.266792	0.024687	0.025137
RS	43	1.707032	1.407057	1189.904012	0.024272	0.024654
RS	44	1.832848	1.501367	1093.209008	0.022299	0.022619
RS	45	1.967423	1.501367	1068.451612	0.021794	0.022059
RS	46	2.111369	1.594233	980.140577	0.019993	0.020221
RS	47	2.265336	1.594233	951.420686	0.019407	0.019605
RS	48	2.430024	1.672197	876.765839	0.017884	0.018075
RS	49	2.606178	1.672197	843.727336	0.017210	0.017402
RS	50	2.794598	1.725667	782.432045	0.015960	0.016169
RS	51	2.996136	1.725667	744.421059	0.015185	0.015419
RS	52	3.211706	1.753765	691.968272	0.014115	0.014379
RS	53	3.442285	1.753765	648.755946	0.013233	0.013532
RS	54	3.688918	1.766392	598.685062	0.012212	0.012540
RS	55	3.952724	1.766392	551.336878	0.011246	0.011603
RS	56	4.234897	1.766392	502.461189	0.010249	0.010626
RS	57	4.536717	1.766392	452.833362	0.009237	0.009625
RS	58	4.859550	1.961941	366.514818	0.007476	0.007848
RS	59	5.204862	1.961941	328.796574	0.006707	0.007073
RS	60	5.574216	1.961941	291.361463	0.005943	0.006296
RS	61	5.969286	1.961941	254.819941	0.005198	0.005531
RS	62	6.391863	1.961941	219.751819	0.004482	0.004791
RS	63	6.843863	1.961941	879.004222	0.017930	0.019468
PA	4+25*2+4+6 0.118638190 0.037136726 6.843862805 412.085743257 1.988823373 1.201027039 1.357882448 1.590045913 1.834832583 1.918471161 1.815840893 1.639011035 1.497287668 1.412491739 1.358279455 1.310244073 1.262049877 1.221151965 1.196688003 1.193515471 1.213551097 1.257214437 1.323084398 1.407056862 1.501366802 1.594232935 1.672196892 1.725667358 1.753764998 1.766391986 1.961941131
//
IT	4512
RD	22
LK	-367448.673994
QD	-56.584662 -> -50.018345
RI	0.0014319590
TR	0.117591	0.037329
MT	6.882998
MM	C_pi: 1.492957, n_recomb: 49708.976077
RS	0	0.000000	551.877099	0.611005	0.000012	0.000000
RS	1	0.006972	551.877099	0.653685	0.000013	0.000002
RS	2	0.014430	551.877099	0.699351	0.000014	0.000005
RS	3	0.022408	551.877099	0.748215	0.000015	0.000009
RS	4	0.030943	2.058399	214.148503	0.004308	0.002846
RS	5	0.040072	2.058399	228.070324	0.004588	0.003701
RS	6	0.049838	1.201573	415.224785	0.008353	0.006995
RS	7	0.060285	1.201573	440.285079	0.008857	0.007431
RS	8	0.071460	1.359183	412.705785	0.008302	0.006982
RS	9	0.083415	1.359183	437.581025	0.008803	0.007539
RS	10	0.096203	1.596121	395.133490	0.007949	0.006987
RS	11	0.109882	1.596121	419.060955	0.008430	0.007555
RS	12	0.124515	1.849411	383.595584	0.007717	0.007041
RS	13	0.140169	1.849411	406.884580	0.008185	0.007542
RS	14	0.156914	1.938667	411.566194	0.008280	0.007708
RS	15	0.174826	1.938667	436.222076	0.008776	0.008227
RS	16	0.193987	1.835481	487.888918	0.009815	0.009271
RS	17	0.214484	1.835481	516.112203	0.010383	0.009888
RS	18	0.236410	1.655042	604.600276	0.012163	0.011680
RS	19	0.259865	1.655042	637.625785	0.012827	0.012435
RS	20	0.284955	1.510901	735.310902	0.014792	0.014452
RS	21	0.311795	1.510901	772.649340	0.015543	0.015287
RS	22	0.340505	1.425797	858.753507	0.017276	0.017077
RS	23	0.371218	1.425797	898.907437	0.018083	0.017934
RS	24	0.404072	1.372087	975.824606	0.019631	0.019529
RS	25	0.439216	1.372087	1017.242717	0.020464	0.020401
RS	26	0.476811	1.324056	1096.328139	0.022055	0.022044
RS	27	0.517026	1.324056	1137.356831	0.022880	0.022927
RS	28	0.560046	1.274946	1221.940694	0.024582	0.024699
RS	29	0.606065	1.274946	1260.327191	0.025354	0.025562
RS	30	0.655293	1.232552	1340.270317	0.026962	0.027257
RS	31	0.707952	1.232552	1373.098629	0.027623	0.028024
RS	32	0.764283	1.206558	1431.966738	0.028807	0.029291
RS	33	0.824542	1.206558	1456.335887	0.029297	0.029875
RS	34	0.889002	1.202190	1481.120864	0.029796	0.030424
RS	35	0.957956	1.202190	1495.062065	0.030076	0.030762
RS	36	1.031718	1.221562	1479.967450	0.029773	0.030462
RS	37	1.110622	1.221562	1483.034182	0.029834	0.030536
RS	38	1.195028	1.265229	1430.096382	0.028769	0.029430
RS	39	1.285319	1.265229	1423.361294	0.028634	0.029265
RS	40	1.381905	1.331866	1341.730223	0.026992	0.027554
RS	41	1.485224	1.331866	1327.177494	0.026699	0.027205
RS	42	1.595748	1.417393	1230.094311	0.024746	0.025178
RS	43	1.713977	1.417393	1209.757820	0.024337	0.024705
RS	44	1.840449	1.513897	1110.726524	0.022345	0.022653
RS	45	1.975739	1.513897	1085.995436	0.021847	0.022103
RS	46	2.120462	1.609210	995.640044	0.020029	0.020251
RS	47	2.275274	1.609210	966.949754	0.019452	0.019645
RS	48	2.440881	1.689305	890.831314	0.017921	0.018108
RS	49	2.618034	1.689305	857.785801	0.017256	0.017445
RS	50	2.807537	1.744121	795.625460	0.016006	0.016211
RS	51	3.010254	1.744121	757.504581	0.015239	0.015470
RS	52	3.227104	1.772675	704.584443	0.014174	0.014435
RS	53	3.459072	1.772675	661.090938	0.013299	0.013595
RS	54	3.707214	1.785100	610.662783	0.012285	0.012610
RS	55	3.972657	1.785100	562.818783	0.011322	0.011677
RS	56	4.256607	1.785100	513.354895	0.010327	0.010702
RS	57	4.560353	1.785100	463.055418	0.009315	0.009702
RS	58	4.885278	1.987703	374.255902	0.007529	0.007899
RS	59	5.232856	1.987703	336.186113	0.006763	0.007128
RS	60	5.604668	1.987703	298.324996	0.006001	0.006353
RS	61	6.002403	1.987703	261.292636	0.005256	0.005590
RS	62	6.427868	1.987703	225.681111	0.004540	0.004849
RS	63	6.882998	1.987703	909.476305	0.018296	0.019849
PA	4+25*2+4+6 0.117591469 0.037329232 6.882997595 551.877099099 2.058398696 1.201572817 1.359183253 1.596121313 1.849411314 1.938667164 1.835481205 1.655042012 1.510900789 1.425796958 1.372086657 1.324056244 1.274945985 1.232551760 1.206558109 1.202190453 1.221561574 1.265229272 1.331866152 1.417392647 1.513896973 1.609210188 1.689305168 1.744120868 1.772675038 1.785099791 1.987702840
//
IT	4762
RD	23
LK	-367435.714025
QD	-54.239043 -> -48.055133
RI	0.0013513691
TR	0.116587	0.037516
MT	6.920781
MM	C_pi: 1.506117, n_recomb: 50379.230940
RS	0	0.000000	739.431450	0.462609	0.000009	0.000000
RS	1	0.006981	739.431450	0.494967	0.000010	0.000002
RS	2	0.014450	739.431450	0.529594	0.000011	0.000004
RS	3	0.022440	739.431450	0.566647	0.000011	0.000007
RS	4	0.030988	2.131513	209.878861	0.004166	0.002764
RS	5	0.040132	2.131513	223.576032	0.004438	0.003596
RS	6	0.049915	1.202317	421.306771	0.008363	0.007035
RS	7	0.060381	1.202317	446.767983	0.008868	0.007475
RS	8	0.071578	1.360531	418.658908	0.008310	0.007016
RS	9	0.083556	1.360531	443.927457	0.008812	0.007570
RS	10	0.096371	1.601912	399.846818	0.007937	0.006994
[truncated: 9,981,843 more chars]
