# Supplementary material for: Recent speciation associated with range expansion and a shift to self-fertilization in North American Arabidopsis
Source: Nat Commun. 2022 Dec 8;13:7564. doi: 10.1038/s41467-022-35368-1 (PMC9732334; doi:10.1038/s41467-022-35368-1)
Supplement: Supplementary file 5 — Source Data [file 41467_2022_35368_MOESM5_ESM.zip › Source Data/SuppFig17-4_lyrVA1_29.psmc]

CC
CC	Brief Description of the file format:
CC	  CC  comments
CC	  MM  useful-messages
CC	  RD  round-of-iterations
CC	  LL  \log[P(sequence)]
CC	  QD  Q-before-opt Q-after-opt
CC	  TR  \theta_0 \rho_0
CC	  RS  k t_k \lambda_k \pi_k \sum_{l\not=k}A_{kl} A_{kk}
CC	  DC  begin end best-k t_k+\Delta_k max-prob
CC
MM	Version: 0.6.5-r67
MM	pattern:4+25*2+4+6, n:63, n_free_lambdas:28
MM	n_iterations:25, skip:1, max_t:5, theta/rho:5
MM	is_decoding:0
MM	n_seqs:13, sum_L:1080437, sum_n:185065
RD	0
LK	0.000000
QD	0.000000 -> 0.000000
RI	inf
TR	0.187882	0.037576
MT	5.000000
MM	C_pi: 1.000000, n_recomb: 39850.134379
RS	0	0.000000	1.000000	251.102377	0.006301	0.000000
RS	1	0.006440	1.000000	265.535499	0.006663	0.000000
RS	2	0.013294	1.000000	280.680309	0.007043	0.000000
RS	3	0.020590	1.000000	296.556292	0.007442	0.000000
RS	4	0.028356	1.000000	313.181195	0.007859	0.000000
RS	5	0.036622	1.000000	330.570611	0.008295	0.000000
RS	6	0.045421	1.000000	348.737515	0.008751	0.000000
RS	7	0.054785	1.000000	367.691745	0.009227	0.000000
RS	8	0.064753	1.000000	387.439439	0.009722	0.000000
RS	9	0.075363	1.000000	407.982399	0.010238	0.000000
RS	10	0.086656	1.000000	429.317407	0.010773	0.000000
RS	11	0.098677	1.000000	451.435473	0.011328	0.000000
RS	12	0.111471	1.000000	474.321033	0.011903	0.000000
RS	13	0.125090	1.000000	497.951072	0.012496	0.000000
RS	14	0.139585	1.000000	522.294206	0.013106	0.000000
RS	15	0.155014	1.000000	547.309709	0.013734	0.000000
RS	16	0.171437	1.000000	572.946486	0.014378	0.000000
RS	17	0.188917	1.000000	599.142031	0.015035	0.000000
RS	18	0.207523	1.000000	625.821352	0.015704	0.000000
RS	19	0.227327	1.000000	652.895898	0.016384	0.000000
RS	20	0.248406	1.000000	680.262511	0.017071	0.000000
RS	21	0.270843	1.000000	707.802421	0.017762	0.000000
RS	22	0.294725	1.000000	735.380322	0.018454	0.000000
RS	23	0.320144	1.000000	762.843571	0.019143	0.000000
RS	24	0.347201	1.000000	790.021548	0.019825	0.000000
RS	25	0.376000	1.000000	816.725231	0.020495	0.000000
RS	26	0.406654	1.000000	842.747048	0.021148	0.000000
RS	27	0.439282	1.000000	867.861062	0.021778	0.000000
RS	28	0.474011	1.000000	891.823564	0.022379	0.000000
RS	29	0.510976	1.000000	914.374147	0.022945	0.000000
RS	30	0.550322	1.000000	935.237334	0.023469	0.000000
RS	31	0.592202	1.000000	954.124831	0.023943	0.000000
RS	32	0.636779	1.000000	970.738494	0.024360	0.000000
RS	33	0.684227	1.000000	984.774046	0.024712	0.000000
RS	34	0.734730	1.000000	995.925624	0.024992	0.000000
RS	35	0.788485	1.000000	1003.891161	0.025192	0.000000
RS	36	0.845702	1.000000	1008.378633	0.025304	0.000000
RS	37	0.906604	1.000000	1009.113121	0.025323	0.000000
RS	38	0.971428	1.000000	1005.844637	0.025241	0.000000
RS	39	1.040426	1.000000	998.356584	0.025053	0.000000
RS	40	1.113868	1.000000	986.474672	0.024755	0.000000
RS	41	1.192040	1.000000	970.076063	0.024343	0.000000
RS	42	1.275245	1.000000	949.098426	0.023817	0.000000
RS	43	1.363809	1.000000	923.548536	0.023176	0.000000
RS	44	1.458076	1.000000	893.509981	0.022422	0.000000
RS	45	1.558414	1.000000	859.149489	0.021560	0.000000
RS	46	1.665214	1.000000	820.721360	0.020595	0.000000
RS	47	1.778891	1.000000	778.569454	0.019537	0.000000
RS	48	1.899889	1.000000	733.126259	0.018397	0.000000
RS	49	2.028679	1.000000	684.908569	0.017187	0.000000
RS	50	2.165763	1.000000	634.509460	0.015922	0.000000
RS	51	2.311675	1.000000	582.586390	0.014619	0.000000
RS	52	2.466983	1.000000	529.845472	0.013296	0.000000
RS	53	2.632293	1.000000	477.022217	0.011970	0.000000
RS	54	2.808249	1.000000	424.859335	0.010661	0.000000
RS	55	2.995536	1.000000	374.082471	0.009387	0.000000
RS	56	3.194884	1.000000	325.375037	0.008165	0.000000
RS	57	3.407070	1.000000	279.353534	0.007010	0.000000
RS	58	3.632920	1.000000	236.544895	0.005936	0.000000
RS	59	3.873315	1.000000	197.367421	0.004953	0.000000
RS	60	4.129191	1.000000	162.116767	0.004068	0.000000
RS	61	4.401545	1.000000	130.958169	0.003286	0.000000
RS	62	4.691438	1.000000	103.925676	0.002608	0.000000
RS	63	5.000000	1.000000	293.266787	0.007359	0.000000
PA	4+25*2+4+6 0.187881594 0.037576319 5.000000000 1.000000000 1.000000000 1.000000000 1.000000000 1.000000000 1.000000000 1.000000000 1.000000000 1.000000000 1.000000000 1.000000000 1.000000000 1.000000000 1.000000000 1.000000000 1.000000000 1.000000000 1.000000000 1.000000000 1.000000000 1.000000000 1.000000000 1.000000000 1.000000000 1.000000000 1.000000000 1.000000000 1.000000000
//
IT	4112
RD	1
LK	-455193.642427
QD	-287.743331 -> -239.002936
RI	0.0291922855
TR	0.180694	0.037301
MT	5.229397
MM	C_pi: 1.039545, n_recomb: 41098.158858
RS	0	0.000000	1.132689	231.213124	0.005626	0.000123
RS	1	0.006514	1.132689	244.847457	0.005958	0.001279
RS	2	0.013453	1.132689	259.187623	0.006307	0.003130
RS	3	0.020843	1.132689	274.257023	0.006673	0.004665
RS	4	0.028715	0.985221	333.312525	0.008110	0.005410
RS	5	0.037100	0.985221	351.975948	0.008564	0.005784
RS	6	0.046031	0.997107	367.068484	0.008932	0.006259
RS	7	0.055544	0.997107	387.218490	0.009422	0.006735
RS	8	0.065676	1.018536	399.674544	0.009725	0.007142
RS	9	0.076469	1.018536	421.165465	0.010248	0.007571
RS	10	0.087965	1.029116	438.969326	0.010681	0.008104
RS	11	0.100209	1.029116	461.964678	0.011241	0.008750
RS	12	0.113251	1.032073	484.400324	0.011786	0.009462
RS	13	0.127143	1.032073	508.970224	0.012384	0.010188
RS	14	0.141939	1.033754	533.449557	0.012980	0.010917
RS	15	0.157700	1.033754	559.494828	0.013614	0.011677
RS	16	0.174487	1.033733	586.233668	0.014264	0.012500
RS	17	0.192367	1.033733	613.580165	0.014930	0.013390
RS	18	0.211413	1.032545	642.200946	0.015626	0.014330
RS	19	0.231699	1.032545	670.560544	0.016316	0.015294
RS	20	0.253307	1.031338	700.075128	0.017034	0.016262
RS	21	0.276322	1.031338	729.016891	0.017738	0.017221
RS	22	0.300836	1.029928	759.062677	0.018470	0.018168
RS	23	0.326948	1.029928	788.015349	0.019174	0.019113
RS	24	0.354760	1.027423	818.667748	0.019920	0.020069
RS	25	0.384384	1.027423	846.902064	0.020607	0.021045
RS	26	0.415938	1.023623	877.639025	0.021355	0.022042
RS	27	0.449547	1.023623	904.234041	0.022002	0.023051
RS	28	0.485346	1.019490	933.316836	0.022709	0.024051
RS	29	0.523476	1.019490	957.157391	0.023290	0.025015
RS	30	0.564091	1.016521	981.986651	0.023894	0.025912
RS	31	0.607351	1.016521	1001.822556	0.024376	0.026709
RS	32	0.653430	1.015944	1019.758765	0.024813	0.027378
RS	33	0.702510	1.015944	1034.312121	0.025167	0.027894
RS	34	0.754787	1.018285	1043.394827	0.025388	0.028241
RS	35	0.810470	1.018285	1051.477710	0.025585	0.028409
RS	36	0.869780	1.023402	1050.688388	0.025565	0.028397
RS	37	0.932953	1.023402	1051.303279	0.025580	0.028209
RS	38	1.000242	1.030736	1040.444918	0.025316	0.027855
RS	39	1.071915	1.030736	1032.864689	0.025132	0.027347
RS	40	1.148256	1.039544	1012.333033	0.024632	0.026700
RS	41	1.229570	1.039544	996.168362	0.024239	0.025933
RS	42	1.316181	1.048979	966.824902	0.023525	0.025062
RS	43	1.408434	1.048979	942.078322	0.022923	0.024108
RS	44	1.506697	1.058146	905.134727	0.022024	0.023086
RS	45	1.611360	1.058146	872.242512	0.021223	0.022013
RS	46	1.722842	1.066216	829.105685	0.020174	0.020903
RS	47	1.841586	1.066216	788.976550	0.019197	0.019765
RS	48	1.968065	1.072595	741.136582	0.018033	0.018607
RS	49	2.102784	1.072595	695.188727	0.016915	0.017433
RS	50	2.246278	1.077041	644.227149	0.015675	0.016246
RS	51	2.399119	1.077041	594.401173	0.014463	0.015049
RS	52	2.561917	1.079632	542.119722	0.013191	0.013845
RS	53	2.735321	1.079632	490.814804	0.011943	0.012640
RS	54	2.920020	1.080699	439.288939	0.010689	0.011438
RS	55	3.116750	1.080699	389.185174	0.009470	0.010250
RS	56	3.326296	1.080699	340.682738	0.008289	0.009085
RS	57	3.549493	1.080699	294.436887	0.007164	0.007955
RS	58	3.787229	1.087993	249.532732	0.006072	0.006873
RS	59	4.040452	1.087993	210.019777	0.005110	0.005852
RS	60	4.310170	1.087993	174.072234	0.004236	0.004906
RS	61	4.597458	1.087993	141.938878	0.003454	0.004044
RS	62	4.903460	1.087993	113.740057	0.002768	0.003274
RS	63	5.229397	1.087993	332.623195	0.008093	0.009833
PA	4+25*2+4+6 0.180694344 0.037300887 5.229396820 1.132689476 0.985220909 0.997107029 1.018535614 1.029115677 1.032073498 1.033754349 1.033733368 1.032545090 1.031337738 1.029928207 1.027423382 1.023622513 1.019490242 1.016521454 1.015943527 1.018284798 1.023402214 1.030735970 1.039543629 1.048979282 1.058145523 1.066215515 1.072594643 1.077040672 1.079631805 1.080698967 1.087993205
//
IT	4528
RD	2
LK	-455099.687221
QD	-260.684904 -> -219.131516
RI	0.0261170946
TR	0.175135	0.037285
MT	5.410211
MM	C_pi: 1.076465, n_recomb: 42511.263432
RS	0	0.000000	1.295819	210.797021	0.004959	0.000108
RS	1	0.006571	1.295819	223.502588	0.005257	0.001143
RS	2	0.013573	1.295819	236.894405	0.005573	0.002816
RS	3	0.021036	1.295819	250.998791	0.005904	0.004199
RS	4	0.028988	0.982944	350.095825	0.008235	0.005590
RS	5	0.037464	0.982944	369.851874	0.008700	0.005933
RS	6	0.046496	1.006040	381.576194	0.008976	0.006312
RS	7	0.056122	1.006040	402.724150	0.009473	0.006799
RS	8	0.066380	1.047249	408.145890	0.009601	0.007073
RS	9	0.077312	1.047249	430.389851	0.010124	0.007506
RS	10	0.088963	1.067438	445.003210	0.010468	0.007955
RS	11	0.101379	1.067438	468.691591	0.011025	0.008593
RS	12	0.114611	1.072044	491.153655	0.011553	0.009276
RS	13	0.128712	1.072044	516.502918	0.012150	0.010004
RS	14	0.143740	1.074285	541.561716	0.012739	0.010719
RS	15	0.159755	1.074285	568.502660	0.013373	0.011476
RS	16	0.176823	1.073433	596.661852	0.014035	0.012290
RS	17	0.195012	1.073433	625.053689	0.014703	0.013169
RS	18	0.214396	1.070306	655.951556	0.015430	0.014114
RS	19	0.235054	1.070306	685.527035	0.016126	0.015070
RS	20	0.257069	1.067171	717.595838	0.016880	0.016051
RS	21	0.280530	1.067171	747.914897	0.017593	0.017007
RS	22	0.305534	1.063613	780.946852	0.018370	0.017978
RS	23	0.332180	1.063613	811.417532	0.019087	0.018924
RS	24	0.360577	1.057758	846.266210	0.019907	0.019929
RS	25	0.390840	1.057758	876.121240	0.020609	0.020908
RS	26	0.423091	1.049113	912.642930	0.021468	0.021993
RS	27	0.457462	1.049113	940.871796	0.022132	0.023015
RS	28	0.494090	1.039573	976.577679	0.022972	0.024131
RS	29	0.533126	1.039573	1001.907399	0.023568	0.025123
RS	30	0.574726	1.032140	1032.554961	0.024289	0.026129
RS	31	0.619060	1.032140	1053.548117	0.024783	0.026967
RS	32	0.666307	1.029301	1074.783868	0.025282	0.027697
RS	33	0.716658	1.029301	1090.026676	0.025641	0.028260
RS	34	0.770318	1.032200	1098.882680	0.025849	0.028590
RS	35	0.827504	1.032200	1107.174390	0.026044	0.028806
RS	36	0.888447	1.040667	1102.659573	0.025938	0.028697
RS	37	0.953394	1.040667	1103.131726	0.025949	0.028556
RS	38	1.022609	1.053732	1085.874306	0.025543	0.028046
RS	39	1.096371	1.053732	1078.035887	0.025359	0.027585
RS	40	1.174981	1.070023	1049.688960	0.024692	0.026756
RS	41	1.258755	1.070023	1033.423229	0.024309	0.026038
RS	42	1.348034	1.087904	996.206053	0.023434	0.024991
RS	43	1.443179	1.087904	971.738757	0.022858	0.024092
RS	44	1.544576	1.105561	928.049197	0.021831	0.022926
RS	45	1.652635	1.105561	895.910284	0.021075	0.021917
RS	46	1.767795	1.121240	847.912646	0.019946	0.020711
RS	47	1.890521	1.121240	808.929208	0.019029	0.019640
RS	48	2.021311	1.133640	758.268784	0.017837	0.018436
RS	49	2.160695	1.133640	713.616597	0.016787	0.017329
RS	50	2.309237	1.142197	661.476326	0.015560	0.016136
RS	51	2.467539	1.142197	612.765506	0.014414	0.014999
RS	52	2.636243	1.147042	560.243728	0.013179	0.013814
RS	53	2.816032	1.147042	509.556867	0.011986	0.012656
RS	54	3.007634	1.148740	458.034337	0.010774	0.011483
RS	55	3.211826	1.148740	407.838265	0.009594	0.010327
RS	56	3.429434	1.148740	358.879251	0.008442	0.009186
RS	57	3.661341	1.148740	311.847316	0.007336	0.008072
RS	58	3.908485	1.163080	264.431336	0.006220	0.006959
RS	59	4.171868	1.163080	224.148822	0.005273	0.005958
RS	60	4.452557	1.163080	187.165509	0.004403	0.005023
RS	61	4.751690	1.163080	153.798289	0.003618	0.004165
RS	62	5.070477	1.163080	124.238387	0.002922	0.003393
RS	63	5.410211	1.163080	374.574751	0.008811	0.010452
PA	4+25*2+4+6 0.175135111 0.037284968 5.410210620 1.295818965 0.982943837 1.006040403 1.047249243 1.067437520 1.072043885 1.074285229 1.073432852 1.070305831 1.067170807 1.063613308 1.057757855 1.049113113 1.039573279 1.032140432 1.029301465 1.032199862 1.040666544 1.053731954 1.070022802 1.087904247 1.105560832 1.121239840 1.133639625 1.142196653 1.147041868 1.148740449 1.163080111
//
IT	4274
RD	3
LK	-455018.852344
QD	-238.280411 -> -201.705422
RI	0.0232066916
TR	0.170542	0.037409
MT	5.560189
MM	C_pi: 1.109901, n_recomb: 43948.184751
RS	0	0.000000	1.475877	192.584576	0.004382	0.000096
RS	1	0.006616	1.475877	204.403588	0.004651	0.001030
RS	2	0.013670	1.475877	216.883310	0.004935	0.002550
RS	3	0.021190	1.475877	230.051883	0.005235	0.003796
RS	4	0.029208	0.980301	366.719434	0.008344	0.005775
RS	5	0.037757	0.980301	387.539562	0.008818	0.006088
RS	6	0.046871	1.015166	395.312506	0.008995	0.006374
RS	7	0.056588	1.015166	417.398021	0.009498	0.006866
RS	8	0.066948	1.075717	415.769892	0.009460	0.007019
RS	9	0.077994	1.075717	438.694028	0.009982	0.007454
RS	10	0.089770	1.105521	450.164120	0.010243	0.007831
RS	11	0.102325	1.105521	474.464419	0.010796	0.008460
RS	12	0.115711	1.111531	497.012011	0.011309	0.009124
RS	13	0.129983	1.111531	523.056778	0.011902	0.009849
RS	14	0.145199	1.114270	548.651483	0.012484	0.010555
RS	15	0.161421	1.114270	576.399367	0.013115	0.011303
RS	16	0.178717	1.112793	605.757085	0.013783	0.012112
RS	17	0.197157	1.112793	635.098765	0.014451	0.012973
RS	18	0.216817	1.107992	667.978676	0.015199	0.013924
RS	19	0.237778	1.107992	698.672353	0.015898	0.014863
RS	20	0.260126	1.103209	732.982020	0.016678	0.015855
RS	21	0.283952	1.103209	764.585774	0.017397	0.016795
RS	22	0.309355	1.097747	800.313778	0.018210	0.017785
RS	23	0.336438	1.097747	832.225657	0.018937	0.018717
RS	24	0.365313	1.088636	871.110814	0.019821	0.019766
RS	25	0.396098	1.088636	902.540717	0.020536	0.020734
RS	26	0.428921	1.075014	944.970467	0.021502	0.021904
RS	27	0.463915	1.075014	974.832077	0.022181	0.022920
RS	28	0.501224	1.059690	1017.687488	0.023157	0.024155
RS	29	0.541001	1.059690	1044.550970	0.023768	0.025154
RS	30	0.583410	1.047176	1081.936772	0.024618	0.026283
RS	31	0.628625	1.047176	1104.159395	0.025124	0.027140
RS	32	0.676832	1.041238	1129.833495	0.025708	0.027953
RS	33	0.728227	1.041238	1145.835916	0.026072	0.028544
RS	34	0.783023	1.043660	1155.613612	0.026295	0.028888
RS	35	0.841445	1.043660	1164.154265	0.026489	0.029134
RS	36	0.903732	1.054331	1156.910482	0.026324	0.028965
RS	37	0.970140	1.054331	1157.230969	0.026332	0.028856
RS	38	1.040941	1.071981	1134.358172	0.025811	0.028226
RS	39	1.116426	1.071981	1126.190592	0.025625	0.027799
RS	40	1.196906	1.094722	1090.597826	0.024816	0.026820
RS	41	1.282710	1.094722	1074.085983	0.024440	0.026143
RS	42	1.374192	1.120213	1029.369333	0.023422	0.024946
RS	43	1.471725	1.120213	1004.950967	0.022867	0.024095
RS	44	1.575712	1.145741	954.713511	0.021724	0.022806
RS	45	1.686579	1.145741	923.008430	0.021002	0.021850
RS	46	1.804780	1.168586	870.183568	0.019800	0.020562
RS	47	1.930802	1.168586	831.950860	0.018930	0.019549
RS	48	2.065161	1.186669	778.360581	0.017711	0.018306
RS	49	2.208410	1.186669	734.568552	0.016714	0.017255
RS	50	2.361136	1.199046	681.039864	0.015496	0.016059
RS	51	2.523967	1.199046	633.017162	0.014404	0.014972
RS	52	2.697571	1.205889	580.001791	0.013197	0.013806
RS	53	2.882660	1.205889	529.562852	0.012050	0.012688
RS	54	3.079996	1.207940	477.830313	0.010873	0.011542
RS	55	3.290387	1.207940	427.254492	0.009722	0.010412
RS	56	3.514697	1.207940	377.609006	0.008592	0.009291
RS	57	3.753849	1.207940	329.614292	0.007500	0.008191
RS	58	4.008823	1.229133	279.562814	0.006361	0.007048
RS	59	4.280666	1.229133	238.397275	0.005425	0.006063
RS	60	4.570494	1.229133	200.309925	0.004558	0.005137
RS	61	4.879498	1.229133	165.675337	0.003770	0.004282
RS	62	5.208945	1.229133	134.745494	0.003066	0.003508
RS	63	5.560189	1.229133	417.139238	0.009492	0.011056
PA	4+25*2+4+6 0.170542417 0.037409420 5.560189260 1.475877169 0.980301283 1.015165589 1.075717177 1.105521460 1.111531295 1.114270127 1.112793298 1.107991951 1.103208747 1.097746887 1.088635891 1.075014373 1.059690067 1.047176009 1.041237945 1.043660043 1.054330691 1.071980997 1.094722108 1.120213232 1.145740864 1.168586201 1.186668708 1.199046365 1.205889342 1.207940389 1.229132741
//
IT	4187
RD	4
LK	-454947.432070
QD	-219.308703 -> -186.619672
RI	0.0206812150
TR	0.166601	0.037616
MT	5.688682
MM	C_pi: 1.140206, n_recomb: 45367.120429
RS	0	0.000000	1.670611	176.563632	0.003892	0.000086
RS	1	0.006654	1.670611	187.563162	0.004134	0.000933
RS	2	0.013751	1.670611	199.195094	0.004391	0.002320
RS	3	0.021320	1.670611	211.488553	0.004662	0.003444
RS	4	0.029393	0.975206	383.836023	0.008461	0.005961
RS	5	0.038003	0.975206	405.727202	0.008943	0.006247
RS	6	0.047185	1.022194	409.003300	0.009015	0.006439
RS	7	0.056979	1.022194	432.003798	0.009522	0.006935
RS	8	0.067425	1.101391	423.379235	0.009332	0.006974
RS	9	0.078565	1.101391	446.953250	0.009852	0.007413
RS	10	0.090447	1.140752	455.339273	0.010037	0.007726
RS	11	0.103120	1.140752	480.213716	0.010585	0.008348
RS	12	0.116635	1.148016	502.886786	0.011085	0.008996
RS	13	0.131051	1.148016	529.583883	0.011673	0.009718
RS	14	0.146425	1.151382	555.609727	0.012247	0.010416
RS	15	0.162822	1.151382	584.110498	0.012875	0.011156
RS	16	0.180310	1.149725	614.362532	0.013542	0.011958
RS	17	0.198963	1.149725	644.584173	0.014208	0.012803
RS	18	0.218856	1.143813	679.014156	0.014967	0.013754
RS	19	0.240073	1.143813	710.741212	0.015666	0.014675
RS	20	0.262701	1.137987	746.786519	0.016461	0.015668
RS	21	0.286836	1.137987	779.579922	0.017184	0.016591
RS	22	0.312576	1.131195	817.473278	0.018019	0.017590
RS	23	0.340029	1.131195	850.730564	0.018752	0.018502
RS	24	0.369309	1.119267	893.184941	0.019688	0.019586
RS	25	0.400537	1.119267	926.108985	0.020414	0.020535
RS	26	0.433843	1.100895	974.183247	0.021473	0.021781
RS	27	0.469366	1.100895	1005.630099	0.022166	0.022784
RS	28	0.507252	1.079784	1055.714379	0.023270	0.024133
RS	29	0.547659	1.079784	1084.107104	0.023896	0.025128
RS	30	0.590754	1.061966	1128.691593	0.024879	0.026382
RS	31	0.636718	1.061966	1152.174696	0.025397	0.027247
RS	32	0.685739	1.052486	1183.024258	0.026077	0.028156
RS	33	0.738023	1.052486	1199.831532	0.026447	0.028764
RS	34	0.793786	1.053784	1211.357592	0.026701	0.029141
RS	35	0.853259	1.053784	1220.184180	0.026896	0.029410
RS	36	0.916690	1.065856	1210.977123	0.026693	0.029203
RS	37	0.984341	1.065856	1211.159283	0.026697	0.029118
RS	38	1.056494	1.087216	1183.303868	0.026083	0.028394
RS	39	1.133448	1.087216	1174.787241	0.025895	0.027996
RS	40	1.215522	1.115560	1132.434653	0.024962	0.026891
RS	41	1.303058	1.115560	1115.615021	0.024591	0.026248
RS	42	1.396419	1.147927	1063.747046	0.023448	0.024923
RS	43	1.495992	1.147927	1039.265413	0.022908	0.024112
RS	44	1.602190	1.180749	982.703599	0.021661	0.022717
RS	45	1.715455	1.180749	951.265185	0.020968	0.021807
RS	46	1.836257	1.210328	893.721480	0.019700	0.020448
RS	47	1.965097	1.210328	856.024628	0.018869	0.019484
RS	48	2.102510	1.233762	799.509731	0.017623	0.018209
RS	49	2.249067	1.233762	756.337978	0.016672	0.017205
RS	50	2.405375	1.249693	701.350252	0.015459	0.016008
RS	51	2.572085	1.249693	653.783868	0.014411	0.014964
RS	52	2.749887	1.258314	600.171159	0.013229	0.013815
RS	53	2.939521	1.258314	549.788295	0.012119	0.012731
RS	54	3.141773	1.260513	497.764031	0.010972	0.011610
RS	55	3.357483	1.260513	446.673338	0.009846	0.010503
RS	56	3.587547	1.260513	396.244107	0.008734	0.009398
RS	57	3.832919	1.260513	347.223666	0.007654	0.008309
RS	58	4.094618	1.288368	294.499486	0.006491	0.007139
RS	59	4.373731	1.288368	252.425943	0.005564	0.006167
RS	60	4.671417	1.288368	213.237140	0.004700	0.005248
RS	61	4.988910	1.288368	177.357740	0.003909	0.004395
RS	62	5.327530	1.288368	145.093133	0.003198	0.003618
RS	63	5.688682	1.288368	459.733927	0.010134	0.011642
PA	4+25*2+4+6 0.166601268 0.037616075 5.688682098 1.670610571 0.975206143 1.022194266 1.101390946 1.140752197 1.148015713 1.151382144 1.149724666 1.143812843 1.137987025 1.131195053 1.119267065 1.100894865 1.079783811 1.061966235 1.052485925 1.053784417 1.065856098 1.087216132 1.115559601 1.147927019 1.180748851 1.210327810 1.233761951 1.249693111 1.258314414 1.260512515 1.288368089
//
IT	4510
RD	5
LK	-454883.456586
QD	-203.003553 -> -173.504168
RI	0.0185185076
TR	0.163138	0.037873
MT	5.801172
MM	C_pi: 1.167919, n_recomb: 46756.653773
RS	0	0.000000	1.881495	162.295076	0.003471	0.000077
RS	1	0.006687	1.881495	172.535029	0.003690	0.000848
RS	2	0.013820	1.881495	183.377632	0.003922	0.002116
RS	3	0.021431	1.881495	194.852373	0.004167	0.003132
RS	4	0.029551	0.968315	401.321657	0.008583	0.006144
RS	5	0.038214	0.968315	424.288595	0.009074	0.006407
RS	6	0.047455	1.027328	422.669735	0.009040	0.006501
RS	7	0.057315	1.027328	446.568088	0.009551	0.007002
RS	8	0.067834	1.124162	431.097847	0.009220	0.006935
RS	9	0.079057	1.124162	455.303450	0.009738	0.007380
RS	10	0.091030	1.172685	460.768009	0.009855	0.007635
RS	11	0.103803	1.172685	486.197084	0.010398	0.008252
RS	12	0.117431	1.180941	509.090176	0.010888	0.008889
RS	13	0.131970	1.180941	536.417565	0.011473	0.009607
RS	14	0.147481	1.185005	562.818572	0.012037	0.010298
RS	15	0.164029	1.185005	592.040849	0.012662	0.011033
RS	16	0.181684	1.183596	622.927603	0.013323	0.011825
RS	17	0.200519	1.183596	653.981621	0.013987	0.012656
RS	18	0.220614	1.177168	689.557091	0.014748	0.013601
RS	19	0.242052	1.177168	722.252081	0.015447	0.014505
RS	20	0.264924	1.170974	759.522614	0.016244	0.015493
RS	21	0.289325	1.170974	793.424393	0.016969	0.016397
RS	22	0.315358	1.163530	832.905482	0.017814	0.017394
RS	23	0.343132	1.163530	867.418095	0.018552	0.018288
RS	24	0.372763	1.149350	912.879566	0.019524	0.019394
RS	25	0.404375	1.149350	947.213181	0.020258	0.020324
RS	26	0.438101	1.126596	1000.510543	0.021398	0.021632
RS	27	0.474081	1.126596	1033.482659	0.022103	0.022621
RS	28	0.512468	1.099858	1090.655442	0.023326	0.024073
RS	29	0.553422	1.099858	1120.556289	0.023966	0.025061
RS	30	0.597114	1.076702	1172.546715	0.025078	0.026436
RS	31	0.643728	1.076702	1197.307342	0.025607	0.027305
RS	32	0.693458	1.063451	1233.826591	0.026388	0.028313
RS	33	0.746514	1.063451	1251.478441	0.026766	0.028932
RS	34	0.803118	1.063200	1265.391309	0.027063	0.029356
RS	35	0.863506	1.063200	1274.546264	0.027259	0.029641
RS	36	0.927933	1.076085	1264.010872	0.027034	0.029415
RS	37	0.996667	1.076085	1264.085005	0.027035	0.029350
RS	38	1.069998	1.100466	1231.797394	0.026345	0.028552
RS	39	1.148231	1.100466	1222.940671	0.026155	0.028178
RS	40	1.231696	1.133705	1174.267826	0.025114	0.026967
RS	41	1.320743	1.133705	1157.120501	0.024748	0.026353
RS	42	1.415743	1.172303	1098.431882	0.023493	0.024917
RS	43	1.517095	1.172303	1073.830591	0.022966	0.024141
RS	44	1.625225	1.211886	1011.172593	0.021626	0.022652
RS	45	1.740585	1.211886	979.903662	0.020958	0.021783
RS	46	1.863659	1.247785	917.774759	0.019629	0.020362
RS	47	1.994962	1.247785	880.480336	0.018831	0.019440
RS	48	2.135045	1.276251	821.089416	0.017561	0.018137
RS	49	2.284495	1.276251	778.384672	0.016648	0.017175
RS	50	2.443938	1.295482	721.923419	0.015440	0.015977
RS	51	2.614043	1.295482	674.664465	0.014429	0.014970
RS	52	2.795522	1.305688	620.406804	0.013269	0.013838
RS	53	2.989135	1.305688	569.959551	0.012190	0.012783
RS	54	3.195696	1.307867	517.608951	0.011070	0.011685
RS	55	3.416068	1.307867	465.923592	0.009965	0.010597
RS	56	3.651175	1.307867	414.658035	0.008868	0.009506
RS	57	3.902004	1.307867	364.583860	0.007797	0.008426
RS	58	4.169604	1.342191	309.174130	0.006612	0.007230
RS	59	4.455098	1.342191	266.190486	0.005693	0.006268
RS	60	4.759682	1.342191	225.917740	0.004832	0.005355
RS	61	5.084633	1.342191	188.824943	0.004038	0.004504
RS	62	5.431312	1.342191	155.265321	0.003321	0.003724
RS	63	5.801172	1.342191	502.237233	0.010742	0.012211
PA	4+25*2+4+6 0.163138008 0.037873163 5.801171905 1.881495331 0.968315093 1.027327532 1.124161879 1.172684688 1.180940628 1.185004787 1.183596460 1.177168496 1.170973777 1.163529676 1.149349523 1.126596299 1.099857993 1.076701785 1.063450659 1.063200205 1.076084933 1.100465975 1.133704881 1.172302689 1.211886381 1.247785159 1.276251071 1.295482001 1.305687688 1.307866965 1.342190802
//
IT	4529
RD	6
LK	-454825.635664
QD	-188.804625 -> -162.001048
RI	0.0166526040
TR	0.160044	0.038162
MT	5.901209
MM	C_pi: 1.193517, n_recomb: 48114.427815
RS	0	0.000000	2.111534	149.379117	0.003105	0.000070
RS	1	0.006715	2.111534	158.908054	0.003303	0.000772
RS	2	0.013881	2.111534	169.009036	0.003513	0.001933
RS	3	0.021528	2.111534	179.711454	0.003735	0.002853
RS	4	0.029689	0.960645	418.890276	0.008706	0.006323
RS	5	0.038398	0.960645	442.926536	0.009206	0.006564
RS	6	0.047692	1.031337	436.124735	0.009064	0.006561
RS	7	0.057609	1.031337	460.898457	0.009579	0.007066
RS	8	0.068193	1.144549	438.850544	0.009121	0.006901
RS	9	0.079487	1.144549	463.671041	0.009637	0.007351
RS	10	0.091540	1.201587	466.452053	0.009695	0.007556
RS	11	0.104402	1.201587	492.422990	0.010234	0.008170
RS	12	0.118128	1.210429	515.691110	0.010718	0.008798
RS	13	0.132776	1.210429	543.637262	0.011299	0.009515
RS	14	0.148407	1.215136	570.424867	0.011856	0.010200
RS	15	0.165088	1.215136	600.351154	0.012478	0.010930
RS	16	0.182889	1.214314	631.683741	0.013129	0.011711
RS	17	0.201885	1.214314	663.538736	0.013791	0.012530
RS	18	0.222157	1.207913	699.917694	0.014547	0.013465
RS	19	0.243791	1.207913	733.531830	0.015246	0.014355
RS	20	0.266877	1.201995	771.568780	0.016036	0.015329
RS	21	0.291513	1.201995	806.512819	0.016762	0.016217
RS	22	0.317804	1.194574	847.037557	0.017605	0.017203
RS	23	0.345860	1.194574	882.726769	0.018346	0.018079
RS	24	0.375800	1.178733	930.631914	0.019342	0.019196
RS	25	0.407750	1.178733	966.295751	0.020083	0.020108
RS	26	0.441847	1.152024	1024.336346	0.021290	0.021467
RS	27	0.478232	1.152024	1058.771964	0.022005	0.022439
RS	28	0.517061	1.119894	1122.775588	0.023336	0.023984
RS	29	0.558498	1.119894	1154.156862	0.023988	0.024964
RS	30	0.602717	1.091464	1213.600920	0.025223	0.026453
RS	31	0.649905	1.091464	1239.649488	0.025765	0.027323
RS	32	0.700262	1.074331	1282.177550	0.026649	0.028432
RS	33	0.754001	1.074331	1300.711207	0.027034	0.029059
RS	34	0.811348	1.072248	1317.514972	0.027383	0.029537
RS	35	0.872547	1.072248	1327.044571	0.027581	0.029836
RS	36	0.937854	1.085508	1315.718722	0.027346	0.029604
RS	37	1.007548	1.085508	1315.725413	0.027346	0.029556
RS	38	1.081921	1.112358	1279.496942	0.026593	0.028699
RS	39	1.161289	1.112358	1270.325127	0.026402	0.028346
RS	40	1.245986	1.149899	1215.733574	0.025268	0.027044
RS	41	1.336371	1.149899	1198.261018	0.024904	0.026456
RS	42	1.432825	1.194161	1133.061610	0.023549	0.024922
RS	43	1.535756	1.194161	1108.313853	0.023035	0.024179
RS	44	1.645599	1.240021	1039.780631	0.021611	0.022606
RS	45	1.762819	1.240021	1008.621240	0.020963	0.021773
RS	46	1.887909	1.281852	942.044876	0.019579	0.020296
RS	47	2.021400	1.281852	905.063208	0.018811	0.019413
RS	48	2.163855	1.315048	842.860380	0.017518	0.018084
RS	49	2.315876	1.315048	800.515948	0.016638	0.017159
RS	50	2.478105	1.337345	742.589668	0.015434	0.015961
RS	51	2.651228	1.337345	695.533369	0.014456	0.014987
RS	52	2.835977	1.348957	640.611169	0.013314	0.013870
RS	53	3.033132	1.348957	590.014841	0.012263	0.012841
RS	54	3.243526	1.350980	537.323065	0.011168	0.011765
RS	55	3.468048	1.350980	484.988539	0.010080	0.010692
RS	56	3.707647	1.350980	432.852650	0.008996	0.009613
RS	57	3.963336	1.350980	381.709268	0.007933	0.008541
RS	58	4.236194	1.391575	323.608033	0.006726	0.007320
RS	59	4.527375	1.391575	279.717749	0.005814	0.006368
RS	60	4.838110	1.391575	238.379521	0.004954	0.005460
RS	61	5.169710	1.391575	200.102410	0.004159	0.004609
RS	62	5.523578	1.391575	165.283151	0.003435	0.003826
RS	63	5.901209	1.391575	544.658098	0.011320	0.012763
PA	4+25*2+4+6 0.160044484 0.038161606 5.901209280 2.111534303 0.960644857 1.031336611 1.144548635 1.201587005 1.210428780 1.215135743 1.214313557 1.207912988 1.201995353 1.194573748 1.178732813 1.152024264 1.119894202 1.091464416 1.074330842 1.072248159 1.085507818 1.112357702 1.149898874 1.194160609 1.240020680 1.281852223 1.315048239 1.337344596 1.348957015 1.350980415 1.391574900
//
IT	5189
RD	7
LK	-454773.042176
QD	-176.298138 -> -151.817958
RI	0.0150285708
TR	0.157246	0.038469
MT	5.991322
MM	C_pi: 1.217379, n_recomb: 49440.567252
RS	0	0.000000	2.363916	137.560250	0.002782	0.000063
RS	1	0.006740	2.363916	146.419817	0.002962	0.000704
RS	2	0.013935	2.363916	155.820430	0.003152	0.001766
RS	3	0.021615	2.363916	165.791027	0.003353	0.002600
RS	4	0.029812	0.952948	436.292686	0.008825	0.006494
RS	5	0.038562	0.952948	461.381707	0.009332	0.006715
RS	6	0.047901	1.034892	449.183399	0.009085	0.006614
RS	7	0.057871	1.034892	474.803714	0.009604	0.007124
RS	8	0.068512	1.163171	446.511553	0.009031	0.006869
RS	9	0.079870	1.163171	471.928075	0.009545	0.007325
RS	10	0.091994	1.227905	472.319536	0.009553	0.007487
RS	11	0.104935	1.227905	498.821406	0.010089	0.008098
RS	12	0.118748	1.236817	522.662293	0.010572	0.008722
RS	13	0.133493	1.236817	551.220560	0.011149	0.009437
RS	14	0.149231	1.242015	578.453525	0.011700	0.010118
RS	15	0.166030	1.242015	609.074121	0.012319	0.010845
RS	16	0.183962	1.242005	640.730765	0.012960	0.011614
RS	17	0.203102	1.242005	673.366039	0.013620	0.012424
RS	18	0.223532	1.236096	710.272121	0.014366	0.013345
RS	19	0.245340	1.236096	744.769029	0.015064	0.014222
RS	20	0.268617	1.231036	783.178332	0.015841	0.015177
RS	21	0.293463	1.231036	819.111260	0.016568	0.016051
RS	22	0.319984	1.224270	860.190607	0.017398	0.017018
RS	23	0.348292	1.224270	896.988805	0.018143	0.017879
RS	24	0.378509	1.207348	946.806239	0.019150	0.018996
RS	25	0.410762	1.207348	983.728082	0.019897	0.019891
RS	26	0.445190	1.177116	1046.028906	0.021157	0.021290
RS	27	0.481938	1.177116	1081.867822	0.021882	0.022247
RS	28	0.521162	1.139863	1152.383455	0.023308	0.023874
RS	29	0.563031	1.139863	1185.214158	0.023973	0.024845
RS	30	0.607722	1.106272	1252.062930	0.025325	0.026441
RS	31	0.655425	1.106272	1279.404825	0.025878	0.027310
RS	32	0.706344	1.085222	1328.160093	0.026864	0.028518
RS	33	0.760694	1.085222	1347.609929	0.027257	0.029152
RS	34	0.818708	1.081120	1367.705062	0.027664	0.029690
RS	35	0.880633	1.081120	1377.656777	0.027865	0.029999
RS	36	0.946731	1.094420	1366.004753	0.027629	0.029771
RS	37	1.017285	1.094420	1365.989705	0.027629	0.029738
RS	38	1.092594	1.123299	1326.254284	0.026825	0.028835
RS	39	1.172980	1.123299	1316.801609	0.026634	0.028500
RS	40	1.258783	1.164643	1256.659532	0.025418	0.027121
RS	41	1.350370	1.164643	1238.877284	0.025058	0.026556
RS	42	1.448131	1.214075	1167.454199	0.023613	0.024936
RS	43	1.552481	1.214075	1142.551018	0.023110	0.024221
RS	44	1.663865	1.265773	1068.352446	0.021609	0.022574
RS	45	1.782756	1.265773	1037.265641	0.020980	0.021774
RS	46	1.909661	1.313182	966.375980	0.019546	0.020247
RS	47	2.045119	1.313182	929.645064	0.018803	0.019398
RS	48	2.189709	1.350828	864.700821	0.017490	0.018046
RS	49	2.344044	1.350828	822.639722	0.016639	0.017155
RS	50	2.508782	1.375974	763.269657	0.015438	0.015957
RS	51	2.684624	1.375974	716.339254	0.014489	0.015012
RS	52	2.872318	1.388836	660.747141	0.013364	0.013909
RS	53	3.072664	1.388836	609.939846	0.012337	0.012903
RS	54	3.286513	1.390588	556.903774	0.011264	0.011847
RS	55	3.514777	1.390588	503.880955	0.010192	0.010789
RS	56	3.758427	1.390588	450.851443	0.009119	0.009720
RS	57	4.018500	1.390588	398.629902	0.008063	0.008655
RS	58	4.296102	1.437259	337.833783	0.006833	0.007409
RS	59	4.592416	1.437259	293.042161	0.005927	0.006465
RS	60	4.908703	1.437259	250.655561	0.005070	0.005561
RS	61	5.246309	1.437259	211.219618	0.004272	0.004711
RS	62	5.606671	1.437259	175.171142	0.003543	0.003925
RS	63	5.991322	1.437259	587.031623	0.011873	0.013300
PA	4+25*2+4+6 0.157246207 0.038468933 5.991322122 2.363916354 0.952947887 1.034892178 1.163171171 1.227905411 1.236816755 1.242014545 1.242005080 1.236095582 1.231036024 1.224270454 1.207348034 1.177115918 1.139862866 1.106271762 1.085222445 1.081119513 1.094420294 1.123298541 1.164642503 1.214074940 1.265773339 1.313182284 1.350827876 1.375973963 1.388835521 1.390587620 1.437258562
//
IT	4788
RD	8
LK	-454724.966683
QD	-165.175325 -> -142.725957
RI	0.0136021703
TR	0.154690	0.038787
MT	6.073360
MM	C_pi: 1.239801, n_recomb: 50735.946893
RS	0	0.000000	2.642130	126.665517	0.002497	0.000057
RS	1	0.006763	2.642130	134.892878	0.002659	0.000642
RS	2	0.013983	2.642130	143.630241	0.002831	0.001615
RS	3	0.021692	2.642130	152.905822	0.003014	0.002371
RS	4	0.029922	0.945750	453.317128	0.008935	0.006657
RS	5	0.038709	0.945750	479.433535	0.009450	0.006858
RS	6	0.048090	1.038510	461.687610	0.009100	0.006662
RS	7	0.058105	1.038510	488.119954	0.009621	0.007175
RS	8	0.068798	1.180544	453.976553	0.008948	0.006838
RS	9	0.080214	1.180544	479.967923	0.009460	0.007300
RS	10	0.092402	1.252103	478.280330	0.009427	0.007425
RS	11	0.105414	1.252103	505.301844	0.009959	0.008034
RS	12	0.119307	1.260509	529.935288	0.010445	0.008657
RS	13	0.134138	1.260509	559.100676	0.011020	0.009372
RS	14	0.149973	1.265959	586.877407	0.011567	0.010049
RS	15	0.166879	1.265959	618.186858	0.012184	0.010775
RS	16	0.184928	1.266899	650.094617	0.012813	0.011533
RS	17	0.204198	1.266899	683.496237	0.013472	0.012335
RS	18	0.224771	1.261846	720.718651	0.014205	0.013240
RS	19	0.246736	1.261846	756.071010	0.014902	0.014107
RS	20	0.270186	1.258154	794.517659	0.015660	0.015037
RS	21	0.295221	1.258154	831.396207	0.016387	0.015899
RS	22	0.321951	1.252618	872.602685	0.017199	0.016840
RS	23	0.350487	1.252618	910.451991	0.017945	0.017687
RS	24	0.380954	1.235159	961.698277	0.018955	0.018798
RS	25	0.413481	1.235159	999.813127	0.019706	0.019678
RS	26	0.448208	1.201831	1065.903889	0.021009	0.021106
RS	27	0.485284	1.201831	1103.088670	0.021742	0.022049
RS	28	0.524867	1.159731	1179.772408	0.023253	0.023748
RS	29	0.567127	1.159731	1214.019753	0.023928	0.024710
RS	30	0.612245	1.121117	1288.158661	0.025389	0.026405
RS	31	0.660414	1.121117	1316.795107	0.025954	0.027272
RS	32	0.711842	1.096161	1371.914694	0.027040	0.028578
RS	33	0.766747	1.096161	1392.311450	0.027442	0.029217
RS	34	0.825365	1.089912	1416.019548	0.027910	0.029817
RS	35	0.887948	1.089912	1426.439621	0.028115	0.030136
RS	36	0.954764	1.103002	1414.857751	0.027887	0.029920
RS	37	1.026098	1.103002	1414.868500	0.027887	0.029900
RS	38	1.102257	1.133549	1372.016287	0.027042	0.028961
RS	39	1.183566	1.133549	1362.321269	0.026851	0.028643
RS	40	1.270374	1.178277	1296.961742	0.025563	0.027196
RS	41	1.363053	1.178277	1278.892653	0.025207	0.026653
RS	42	1.462000	1.232450	1201.512108	0.023682	0.024957
RS	43	1.567639	1.232450	1176.455165	0.023188	0.024267
RS	44	1.680422	1.289596	1096.785596	0.021618	0.022554
RS	45	1.800833	1.289596	1065.749206	0.021006	0.021782
RS	46	1.929388	1.342258	990.674769	0.019526	0.020211
RS	47	2.066636	1.342258	954.150899	0.018806	0.019392
RS	48	2.213167	1.384097	886.535720	0.017474	0.018021
RS	49	2.369608	1.384097	844.701311	0.016649	0.017159
RS	50	2.536628	1.411896	783.915501	0.015451	0.015962
RS	51	2.714945	1.411896	737.053699	0.014527	0.015043
RS	52	2.905321	1.425868	680.794760	0.013418	0.013953
RS	53	3.108572	1.425868	629.730611	0.012412	0.012968
RS	54	3.325570	1.427252	576.354586	0.011360	0.011931
RS	55	3.557243	1.427252	522.615172	0.010301	0.010886
RS	56	3.804584	1.427252	468.676213	0.009238	0.009826
RS	57	4.068653	1.427252	415.371992	0.008187	0.008766
RS	58	4.350581	1.479811	351.879392	0.006936	0.007496
RS	59	4.651576	1.479811	306.192731	0.006035	0.006560
RS	60	4.972928	1.479811	262.773516	0.005179	0.005659
RS	61	5.316013	1.479811	222.201199	0.004380	0.004809
RS	62	5.682300	1.479811	184.949882	0.003645	0.004020
RS	63	6.073360	1.479811	629.390836	0.012405	0.013823
PA	4+25*2+4+6 0.154689754 0.038786714 6.073360432 2.642130383 0.945749721 1.038510337 1.180543706 1.252103407 1.260508601 1.265958755 1.266899051 1.261846002 1.258154421 1.252618112 1.235159355 1.201830755 1.159731024 1.121116990 1.096160819 1.089912187 1.103001764 1.133549437 1.178277329 1.232449735 1.289596159 1.342257739 1.384096929 1.411896288 1.425868450 1.427252178 1.479811302
//
IT	4932
RD	9
LK	-454680.849471
QD	-155.201745 -> -134.546205
RI	0.0123397682
TR	0.152335	0.039109
MT	6.148726
MM	C_pi: 1.261005, n_recomb: 52001.421303
RS	0	0.000000	2.950048	116.572983	0.002242	0.000052
RS	1	0.006784	2.950048	124.202282	0.002388	0.000586
RS	2	0.014027	2.950048	132.310779	0.002544	0.001476
RS	3	0.021763	2.950048	140.925762	0.002710	0.002161
RS	4	0.030022	0.939313	469.829848	0.009035	0.006810
RS	5	0.038843	0.939313	496.942855	0.009556	0.006993
RS	6	0.048261	1.042511	473.533815	0.009106	0.006702
RS	7	0.058319	1.042511	500.739851	0.009629	0.007218
RS	8	0.069059	1.197080	461.159094	0.008868	0.006808
RS	9	0.080527	1.197080	487.701859	0.009379	0.007275
RS	10	0.092773	1.274590	484.250182	0.009312	0.007369
RS	11	0.105850	1.274590	511.778895	0.009842	0.007977
RS	12	0.119814	1.281882	537.436371	0.010335	0.008603
RS	13	0.134725	1.281882	567.204099	0.010907	0.009317
RS	14	0.150648	1.287294	595.646415	0.011454	0.009994
RS	15	0.167651	1.287294	627.641299	0.012070	0.010719
RS	16	0.185808	1.289233	659.771719	0.012688	0.011465
RS	17	0.205196	1.289233	693.930171	0.013344	0.012262
RS	18	0.225899	1.285327	731.303846	0.014063	0.013148
RS	19	0.248007	1.285327	767.490662	0.014759	0.014006
RS	20	0.271614	1.283432	805.697208	0.015494	0.014910
RS	21	0.296823	1.283432	843.485910	0.016220	0.015761
RS	22	0.323742	1.279640	884.445878	0.017008	0.016672
RS	23	0.352487	1.279640	923.296412	0.017755	0.017506
RS	24	0.383182	1.262153	975.534825	0.018760	0.018603
RS	25	0.415960	1.262153	1014.784072	0.019515	0.019469
RS	26	0.450960	1.226132	1084.226033	0.020850	0.020919
RS	27	0.488335	1.226132	1122.702153	0.021590	0.021849
RS	28	0.528246	1.179458	1205.203866	0.023176	0.023611
RS	29	0.570864	1.179458	1240.833744	0.023862	0.024564
RS	30	0.616372	1.135974	1322.102382	0.025424	0.026351
RS	31	0.664968	1.135974	1352.030503	0.026000	0.027216
RS	32	0.716861	1.107148	1413.588285	0.027184	0.028615
RS	33	0.772274	1.107148	1434.958283	0.027595	0.029258
RS	34	0.831445	1.098675	1462.533182	0.028125	0.029923
RS	35	0.894631	1.098675	1473.465114	0.028335	0.030250
RS	36	0.962103	1.111358	1462.296307	0.028120	0.030052
RS	37	1.034152	1.111358	1462.379730	0.028122	0.030044
RS	38	1.111088	1.143284	1416.757403	0.027245	0.029078
RS	39	1.193244	1.143284	1406.860203	0.027054	0.028775
RS	40	1.280973	1.191040	1336.588664	0.025703	0.027270
RS	41	1.374653	1.191040	1318.259345	0.025350	0.026746
RS	42	1.474687	1.249578	1235.165724	0.023753	0.024981
RS	43	1.581508	1.249578	1209.963347	0.023268	0.024315
RS	44	1.695575	1.311825	1125.003341	0.021634	0.022541
RS	45	1.817380	1.311825	1094.005161	0.021038	0.021797
RS	46	1.947448	1.369447	1014.866198	0.019516	0.020184
RS	47	2.086339	1.369447	978.518864	0.018817	0.019394
RS	48	2.234652	1.415246	908.302894	0.017467	0.018005
RS	49	2.393025	1.415246	866.653439	0.016666	0.017170
RS	50	2.562143	1.445522	804.483292	0.015470	0.015974
RS	51	2.742732	1.445522	757.647557	0.014570	0.015079
RS	52	2.935572	1.460482	700.731639	0.013475	0.014002
RS	53	3.141494	1.460482	649.377081	0.012488	0.013035
RS	54	3.361384	1.461417	595.670815	0.011455	0.012017
RS	55	3.596192	1.461417	541.195249	0.010407	0.010982
RS	56	3.846927	1.461417	486.337303	0.009352	0.009930
RS	57	4.114671	1.461417	431.949910	0.008307	0.008875
RS	58	4.400579	1.519686	365.760947	0.007034	0.007582
RS	59	4.705881	1.519686	319.187123	0.006138	0.006652
RS	60	5.031893	1.519686	274.750789	0.005284	0.005755
RS	61	5.380021	1.519686	233.062946	0.004482	0.004904
RS	62	5.751765	1.519686	194.632698	0.003743	0.004112
RS	63	6.148726	1.519686	671.752697	0.012918	0.014332
PA	4+25*2+4+6 0.152335203 0.039109128 6.148726038 2.950047919 0.939313046 1.042511060 1.197080253 1.274590080 1.281882200 1.287294379 1.289232796 1.285326550 1.283432073 1.279639732 1.262153023 1.226131535 1.179458018 1.135974322 1.107147767 1.098674508 1.111358093 1.143284175 1.191040091 1.249578193 1.311824861 1.369446569 1.415245762 1.445522163 1.460482179 1.461416635 1.519686309
//
IT	4116
RD	10
LK	-454640.233981
QD	-146.196666 -> -127.138651
RI	0.0112202975
TR	0.150153	0.039432
MT	6.218424
MM	C_pi: 1.281150, n_recomb: 53237.691704
RS	0	0.000000	3.290771	107.233745	0.002014	0.000047
RS	1	0.006802	3.290771	114.299551	0.002147	0.000534
RS	2	0.014068	3.290771	121.814367	0.002288	0.001348
RS	3	0.021827	3.290771	129.804405	0.002438	0.001970
RS	4	0.030114	0.933738	485.750208	0.009124	0.006955
RS	5	0.038965	0.933738	513.825808	0.009652	0.007118
RS	6	0.048418	1.047069	484.660974	0.009104	0.006735
RS	7	0.058514	1.047069	512.600099	0.009629	0.007253
RS	8	0.069297	1.213069	468.001081	0.008791	0.006779
RS	9	0.080813	1.213069	495.070169	0.009299	0.007250
RS	10	0.093113	1.295680	490.163517	0.009207	0.007319
RS	11	0.106249	1.295680	518.185795	0.009733	0.007924
RS	12	0.120279	1.301275	545.089334	0.010239	0.008556
RS	13	0.135263	1.301275	575.453687	0.010809	0.009270
RS	14	0.151267	1.306324	604.699047	0.011358	0.009948
RS	15	0.168359	1.306324	637.376354	0.011972	0.010673
RS	16	0.186614	1.309259	669.724010	0.012580	0.011409
RS	17	0.206111	1.309259	704.631742	0.013236	0.012201
RS	18	0.226934	1.306714	742.032976	0.013938	0.013069
RS	19	0.249173	1.306714	779.037097	0.014633	0.013919
RS	20	0.272925	1.306975	816.771411	0.015342	0.014793
RS	21	0.298293	1.306975	855.440104	0.016068	0.015635
RS	22	0.325387	1.305381	895.829302	0.016827	0.016512
RS	23	0.354323	1.305381	935.637130	0.017575	0.017336
RS	24	0.385228	1.288321	988.485912	0.018567	0.018414
RS	25	0.418236	1.288321	1028.816164	0.019325	0.019267
RS	26	0.453488	1.249988	1101.201243	0.020685	0.020731
RS	27	0.491139	1.249988	1140.916692	0.021431	0.021649
RS	28	0.531351	1.199005	1228.889993	0.023083	0.023465
RS	29	0.574298	1.199005	1265.867158	0.023778	0.024410
RS	30	0.620166	1.150805	1354.081550	0.025435	0.026281
RS	31	0.669155	1.150805	1385.294433	0.026021	0.027144
RS	32	0.721476	1.118162	1453.315415	0.027299	0.028633
RS	33	0.777356	1.118162	1475.680171	0.027719	0.029280
RS	34	0.837038	1.107415	1507.324900	0.028313	0.030010
RS	35	0.900779	1.107415	1518.808255	0.028529	0.030345
RS	36	0.968856	1.119542	1508.347817	0.028332	0.030170
RS	37	1.041564	1.119542	1508.548620	0.028336	0.030173
RS	38	1.119218	1.152606	1460.468123	0.027433	0.029186
RS	39	1.202155	1.152606	1450.408452	0.027244	0.028897
RS	40	1.290733	1.203087	1375.503817	0.025837	0.027342
RS	41	1.385336	1.203087	1356.942417	0.025488	0.026836
RS	42	1.486375	1.265664	1268.361075	0.023824	0.025009
RS	43	1.594287	1.265664	1243.025580	0.023349	0.024365
RS	44	1.709539	1.332700	1152.943144	0.021657	0.022536
RS	45	1.832632	1.332700	1121.977776	0.021075	0.021815
RS	46	1.964098	1.395016	1038.888221	0.019514	0.020166
RS	47	2.104506	1.395016	1002.696305	0.018834	0.019401
RS	48	2.254466	1.444564	929.947595	0.017468	0.017996
RS	49	2.414627	1.444564	888.452514	0.016688	0.017185
RS	50	2.585682	1.477158	824.931911	0.015495	0.015991
RS	51	2.768373	1.477158	778.090987	0.014615	0.015118
RS	52	2.963492	1.492998	720.532698	0.013534	0.014053
RS	53	3.171884	1.492998	668.863935	0.012564	0.013103
RS	54	3.394451	1.493415	614.841578	0.011549	0.012102
RS	55	3.632158	1.493415	559.617523	0.010512	0.011078
RS	56	3.886035	1.493415	503.836461	0.009464	0.010033
RS	57	4.157182	1.493415	448.369141	0.008422	0.008982
RS	58	4.446773	1.557226	379.486625	0.007128	0.007666
RS	59	4.756064	1.557226	332.035197	0.006237	0.006742
RS	60	5.086394	1.557226	286.597517	0.005383	0.005847
RS	61	5.439194	1.557226	243.814232	0.004580	0.004996
RS	62	5.815993	1.557226	204.227497	0.003836	0.004201
RS	63	6.218424	1.557226	714.121146	0.013414	0.014828
PA	4+25*2+4+6 0.150153434 0.039432440 6.218424141 3.290771341 0.933737595 1.047068546 1.213068706 1.295679765 1.301274688 1.306324330 1.309259025 1.306714010 1.306975256 1.305380776 1.288321089 1.249988209 1.199005119 1.150805377 1.118162482 1.107415070 1.119542438 1.152606418 1.203087069 1.265663633 1.332699942 1.395016208 1.444563588 1.477158159 1.492997663 1.493414950 1.557225800
//
IT	4415
RD	11
LK	-454602.742211
QD	-138.018521 -> -120.392503
RI	0.0102219596
TR	0.148120	0.039754
MT	6.283350
MM	C_pi: 1.300379, n_recomb: 54445.522833
RS	0	0.000000	3.668569	98.577352	0.001811	0.000042
RS	1	0.006820	3.668569	105.112587	0.001931	0.000487
RS	2	0.014105	3.668569	112.067454	0.002058	0.001231
RS	3	0.021886	3.668569	119.466981	0.002194	0.001795
RS	4	0.030199	0.929014	501.051441	0.009203	0.007090
RS	5	0.039078	0.929014	530.054977	0.009736	0.007235
RS	6	0.048563	1.052265	495.046518	0.009093	0.006762
RS	7	0.058694	1.052265	523.677609	0.009618	0.007280
RS	8	0.069517	1.228712	474.471791	0.008715	0.006749
RS	9	0.081077	1.228712	502.041614	0.009221	0.007223
RS	10	0.093426	1.315675	495.955980	0.009109	0.007272
RS	11	0.106618	1.315675	524.456718	0.009633	0.007875
RS	12	0.120708	1.318981	552.832293	0.010154	0.008517
RS	13	0.135760	1.318981	583.786799	0.010722	0.009230
RS	14	0.151838	1.323342	613.974784	0.011277	0.009912
RS	15	0.169013	1.323342	647.331441	0.011890	0.010637
RS	16	0.187359	1.327219	679.915112	0.012488	0.011363
RS	17	0.206956	1.327219	715.566051	0.013143	0.012151
RS	18	0.227890	1.326192	752.900915	0.013829	0.013000
RS	19	0.250251	1.326192	790.708205	0.014523	0.013844
RS	20	0.274138	1.328905	827.775781	0.015204	0.014687
RS	21	0.299653	1.328905	867.298730	0.015930	0.015521
RS	22	0.326908	1.329902	906.838594	0.016656	0.016362
RS	23	0.356022	1.329902	947.565102	0.017404	0.017175
RS	24	0.387122	1.313688	1000.681799	0.018380	0.018230
RS	25	0.420342	1.313688	1042.044555	0.019139	0.019072
RS	26	0.455828	1.273394	1117.002747	0.020516	0.020544
RS	27	0.493734	1.273394	1157.908450	0.021267	0.021451
RS	28	0.534226	1.218350	1251.020776	0.022977	0.023314
RS	29	0.577478	1.218350	1289.309730	0.023681	0.024251
RS	30	0.623681	1.165589	1384.267831	0.025425	0.026200
RS	31	0.673034	1.165589	1416.755517	0.026022	0.027061
RS	32	0.725753	1.129194	1491.227811	0.027389	0.028635
RS	33	0.782067	1.129194	1514.604645	0.027819	0.029286
RS	34	0.842222	1.116145	1550.479177	0.028478	0.030080
RS	35	0.906479	1.116145	1562.549770	0.028699	0.030424
RS	36	0.975119	1.127599	1553.053737	0.028525	0.030274
RS	37	1.048439	1.127599	1553.414088	0.028532	0.030287
RS	38	1.126760	1.161603	1503.153957	0.027608	0.029285
RS	39	1.210422	1.161603	1492.970558	0.027421	0.029009
RS	40	1.299789	1.214549	1413.688933	0.025965	0.027411
RS	41	1.395251	1.214549	1394.924167	0.025621	0.026921
RS	42	1.497224	1.280878	1301.063062	0.023897	0.025039
RS	43	1.606150	1.280878	1275.609306	0.023429	0.024415
RS	44	1.722506	1.352428	1180.560634	0.021683	0.022536
RS	45	1.846796	1.352428	1149.627509	0.021115	0.021838
RS	46	1.979563	1.419199	1062.695010	0.019519	0.020154
RS	47	2.121384	1.419199	1026.644305	0.018856	0.019413
RS	48	2.272877	1.472307	951.426229	0.017475	0.017993
RS	49	2.434701	1.472307	910.063608	0.016715	0.017205
RS	50	2.607561	1.507077	845.227991	0.015524	0.016013
RS	51	2.792210	1.507077	798.359421	0.014663	0.015159
RS	52	2.989452	1.523701	740.176401	0.013595	0.014106
RS	53	3.200145	1.523701	688.177377	0.012640	0.013171
RS	54	3.425206	1.523546	633.855792	0.011642	0.012188
RS	55	3.665617	1.523546	577.876857	0.010614	0.011172
RS	56	3.922422	1.523546	521.173067	0.009572	0.010134
RS	57	4.196742	1.523546	464.632254	0.008534	0.009086
RS	58	4.489769	1.592740	393.061137	0.007219	0.007749
RS	59	4.802780	1.592740	344.743279	0.006332	0.006830
RS	60	5.137137	1.592740	298.320503	0.005479	0.005937
RS	61	5.494297	1.592740	254.461465	0.004674	0.005085
RS	62	5.875814	1.592740	213.739711	0.003926	0.004288
RS	63	6.283350	1.592740	756.494836	0.013895	0.015312
PA	4+25*2+4+6 0.148119699 0.039753517 6.283349628 3.668569074 0.929013590 1.052265127 1.228711936 1.315675159 1.318981165 1.323342067 1.327218984 1.326191797 1.328904923 1.329901731 1.313687565 1.273393540 1.218350182 1.165588615 1.129193872 1.116144902 1.127599142 1.161603461 1.214549127 1.280878258 1.352427810 1.419198728 1.472306567 1.507076720 1.523701209 1.523545991 1.592740246
//
IT	4561
RD	12
LK	-454568.052892
QD	-130.553775 -> -114.218348
RI	0.0093295996
TR	0.146216	0.040071
MT	6.344113
MM	C_pi: 1.318789, n_recomb: 55625.592315
RS	0	0.000000	4.087650	90.559055	0.001628	0.000038
RS	1	0.006836	4.087650	96.596006	0.001737	0.000443
RS	2	0.014139	4.087650	103.024214	0.001852	0.001123
RS	3	0.021941	4.087650	109.867458	0.001975	0.001635
RS	4	0.030277	0.925114	515.712943	0.009271	0.007215
RS	5	0.039182	0.925114	545.609137	0.009809	0.007344
RS	6	0.048697	1.058124	504.688125	0.009073	0.006783
RS	7	0.058861	1.058124	533.970175	0.009599	0.007300
RS	8	0.069721	1.244183	480.540599	0.008639	0.006719
RS	9	0.081323	1.244183	508.584665	0.009143	0.007195
RS	10	0.093717	1.334755	501.598904	0.009017	0.007228
RS	11	0.106960	1.334755	530.562651	0.009538	0.007828
RS	12	0.121107	1.335253	560.607852	0.010078	0.008483
RS	13	0.136221	1.335253	592.144846	0.010645	0.009195
RS	14	0.152369	1.338603	623.414981	0.011207	0.009883
RS	15	0.169621	1.338603	657.447187	0.011819	0.010608
RS	16	0.188051	1.343335	690.300335	0.012410	0.011325
RS	17	0.207742	1.343335	726.688758	0.013064	0.012111
RS	18	0.228779	1.343929	763.889250	0.013733	0.012941
RS	19	0.251253	1.343929	802.487311	0.014427	0.013780
RS	20	0.275265	1.349329	838.727814	0.015078	0.014590
RS	21	0.300917	1.349329	879.082392	0.015804	0.015418
RS	22	0.328323	1.353254	917.534778	0.016495	0.016219
RS	23	0.357602	1.353254	959.145429	0.017243	0.017025
RS	24	0.388883	1.338263	1012.227133	0.018197	0.018052
RS	25	0.422302	1.338263	1054.577886	0.018959	0.018884
RS	26	0.458006	1.296334	1131.770411	0.020346	0.020359
RS	27	0.496150	1.296334	1173.819732	0.021102	0.021256
RS	28	0.536902	1.237465	1271.753813	0.022863	0.023159
RS	29	0.580439	1.237465	1311.318778	0.023574	0.024089
RS	30	0.626953	1.180291	1412.811999	0.025399	0.026110
RS	31	0.676646	1.180291	1446.561551	0.026005	0.026969
RS	32	0.729736	1.140211	1527.449059	0.027459	0.028624
RS	33	0.786455	1.140211	1551.850819	0.027898	0.029279
RS	34	0.847052	1.124852	1592.075756	0.028621	0.030138
RS	35	0.911791	1.124852	1604.765199	0.028849	0.030488
RS	36	0.980955	1.135540	1596.458383	0.028700	0.030367
RS	37	1.054847	1.135540	1597.017057	0.028710	0.030389
RS	38	1.133790	1.170318	1544.828784	0.027772	0.029378
RS	39	1.218130	1.170318	1534.558186	0.027587	0.029114
RS	40	1.308235	1.225504	1451.135226	0.026088	0.027477
RS	41	1.404499	1.225504	1432.194952	0.025747	0.027002
RS	42	1.507344	1.295334	1333.246086	0.023968	0.025071
RS	43	1.617219	1.295334	1307.689862	0.023509	0.024465
RS	44	1.734605	1.371149	1207.820369	0.021713	0.022540
RS	45	1.860015	1.371149	1176.921876	0.021158	0.021862
RS	46	1.993998	1.442158	1086.247016	0.019528	0.020148
RS	47	2.137140	1.442158	1050.328295	0.018882	0.019428
RS	48	2.290067	1.498653	972.703469	0.017487	0.017995
RS	49	2.453447	1.498653	931.457415	0.016745	0.017228
RS	50	2.627996	1.535473	865.340802	0.015557	0.016037
RS	51	2.814477	1.535473	818.428814	0.014713	0.015202
RS	52	3.013706	1.552798	759.641712	0.013656	0.014161
RS	53	3.226553	1.552798	707.302257	0.012715	0.013240
RS	54	3.453950	1.552026	652.700027	0.011734	0.012272
RS	55	3.696891	1.552026	595.964557	0.010714	0.011265
RS	56	3.956440	1.552026	538.342140	0.009678	0.010232
RS	57	4.233731	1.552026	480.737016	0.008642	0.009188
RS	58	4.529977	1.626455	406.484566	0.007308	0.007829
RS	59	4.846473	1.626455	357.313009	0.006424	0.006915
RS	60	5.184605	1.626455	309.922077	0.005572	0.006024
RS	61	5.545851	1.626455	265.007008	0.004764	0.005172
RS	62	5.931791	1.626455	223.171272	0.004012	0.004371
RS	63	6.344113	1.626455	798.863077	0.014361	0.015785
PA	4+25*2+4+6 0.146216115 0.040070608 6.344113484 4.087650409 0.925113522 1.058123918 1.244182653 1.334754516 1.335252609 1.338602622 1.343334634 1.343928722 1.349329415 1.353253544 1.338262610 1.296333608 1.237465332 1.180290530 1.140211464 1.124852011 1.135539618 1.170318456 1.225504180 1.295333970 1.371148904 1.442157865 1.498653117 1.535473392 1.552798015 1.552025591 1.626455076
//
IT	4593
RD	13
LK	-454535.892682
QD	-123.710587 -> -108.543516
RI	0.0085300187
TR	0.144426	0.040382
MT	6.401324
MM	C_pi: 1.336477, n_recomb: 56778.554664
RS	0	0.000000	4.552739	83.136661	0.001464	0.000035
RS	1	0.006851	4.552739	88.706739	0.001562	0.000404
RS	2	0.014171	4.552739	94.640842	0.001667	0.001024
RS	3	0.021993	4.552739	100.961463	0.001778	0.001489
RS	4	0.030350	0.921946	529.756410	0.009330	0.007332
RS	5	0.039280	0.921946	560.511443	0.009872	0.007446
RS	6	0.048822	1.064624	513.606580	0.009046	0.006797
RS	7	0.059017	1.064624	543.499849	0.009572	0.007314
RS	8	0.069911	1.259570	486.206699	0.008563	0.006688
RS	9	0.081552	1.259570	514.699019	0.009065	0.007166
RS	10	0.093989	1.353114	507.054396	0.008930	0.007187
RS	11	0.107279	1.353114	536.464826	0.009448	0.007784
RS	12	0.121480	1.350309	568.368577	0.010010	0.008454
RS	13	0.136653	1.350309	600.479471	0.010576	0.009164
RS	14	0.152865	1.352327	632.973577	0.011148	0.009860
RS	15	0.170189	1.352327	667.677090	0.011759	0.010586
RS	16	0.188699	1.357814	700.838777	0.012343	0.011296
RS	17	0.208477	1.357814	737.959198	0.012997	0.012080
RS	18	0.229610	1.360093	774.975974	0.013649	0.012891
RS	19	0.252191	1.360093	814.353759	0.014343	0.013725
RS	20	0.276319	1.368369	849.632676	0.014964	0.014503
RS	21	0.302100	1.368369	890.798796	0.015689	0.015324
RS	22	0.329647	1.375513	927.955282	0.016343	0.016085
RS	23	0.359081	1.375513	970.418978	0.017091	0.016883
RS	24	0.390532	1.362080	1023.200989	0.018021	0.017881
RS	25	0.424137	1.362080	1066.498927	0.018783	0.018704
RS	26	0.460045	1.318817	1145.618317	0.020177	0.020177
RS	27	0.498413	1.318817	1188.767229	0.020937	0.021065
RS	28	0.539409	1.256345	1291.222017	0.022741	0.023002
RS	29	0.583213	1.256345	1332.027556	0.023460	0.023926
RS	30	0.630019	1.194897	1439.847441	0.025359	0.026013
RS	31	0.680031	1.194897	1474.843763	0.025975	0.026871
RS	32	0.733470	1.151207	1562.084504	0.027512	0.028603
RS	33	0.790569	1.151207	1587.520584	0.027960	0.029261
RS	34	0.851580	1.133537	1632.190788	0.028747	0.030183
RS	35	0.916771	1.133537	1645.526986	0.028981	0.030540
RS	36	0.986428	1.143386	1638.603078	0.028860	0.030450
RS	37	1.060857	1.143386	1639.395980	0.028874	0.030481
RS	38	1.140385	1.178799	1585.509330	0.027924	0.029464
RS	39	1.225362	1.178799	1575.186020	0.027743	0.029211
RS	40	1.316160	1.236032	1487.835867	0.026204	0.027541
RS	41	1.413178	1.236032	1468.747354	0.025868	0.027080
RS	42	1.516843	1.309141	1364.889480	0.024039	0.025103
RS	43	1.627610	1.309141	1339.247410	0.023587	0.024514
RS	44	1.745965	1.388999	1234.693705	0.021746	0.022547
RS	45	1.872429	1.388999	1203.834646	0.021202	0.021889
RS	46	2.007556	1.464052	1109.511763	0.019541	0.020145
RS	47	2.151941	1.464052	1073.719845	0.018911	0.019445
RS	48	2.306217	1.523780	993.747545	0.017502	0.018000
RS	49	2.471062	1.523780	952.607418	0.016778	0.017253
RS	50	2.647200	1.562537	885.244807	0.015591	0.016064
RS	51	2.835406	1.562537	838.279013	0.014764	0.015246
RS	52	3.036505	1.580491	778.908282	0.013718	0.014216
RS	53	3.251381	1.580491	726.223455	0.012790	0.013308
RS	54	3.480977	1.579066	671.360834	0.011824	0.012356
RS	55	3.726303	1.579066	613.871419	0.010812	0.011356
RS	56	3.988436	1.579066	555.337847	0.009781	0.010329
RS	57	4.268527	1.579066	496.680139	0.008748	0.009288
RS	58	4.567806	1.658594	419.755733	0.007393	0.007907
RS	59	4.887588	1.658594	369.744716	0.006512	0.006998
RS	60	5.229278	1.658594	321.403335	0.005661	0.006109
RS	61	5.594377	1.658594	275.452139	0.004851	0.005256
RS	62	5.984488	1.658594	232.523236	0.004095	0.004453
RS	63	6.401324	1.658594	841.214084	0.014816	0.016247
PA	4+25*2+4+6 0.144426170 0.040381959 6.401324346 4.552739463 0.921945889 1.064624324 1.259569769 1.353114016 1.350309245 1.352326932 1.357813989 1.360093148 1.368369215 1.375512693 1.362080299 1.318816597 1.256344900 1.194896622 1.151207156 1.133537001 1.143386023 1.178798604 1.236032336 1.309140908 1.388999354 1.464052044 1.523780267 1.562537352 1.580491460 1.579065938 1.658594140
//
IT	4358
RD	14
LK	-454506.022398
QD	-117.413369 -> -103.308132
RI	0.0078126769
TR	0.142738	0.040687
MT	6.455388
MM	C_pi: 1.353507, n_recomb: 57905.016880
RS	0	0.000000	5.068762	76.275539	0.001317	0.000031
RS	1	0.006865	5.068762	81.409397	0.001406	0.000367
RS	2	0.014201	5.068762	86.881302	0.001500	0.000933
RS	3	0.022041	5.068762	92.712450	0.001601	0.001355
RS	4	0.030419	0.919433	543.199871	0.009381	0.007441
RS	5	0.039372	0.919433	574.781001	0.009926	0.007540
RS	6	0.048939	1.071725	521.830485	0.009012	0.006807
RS	7	0.059164	1.071725	552.296664	0.009538	0.007321
RS	8	0.070090	1.274937	491.472119	0.008488	0.006656
RS	9	0.081767	1.274937	520.387103	0.008987	0.007136
RS	10	0.094245	1.370879	512.303619	0.008847	0.007148
RS	11	0.107579	1.370879	542.144097	0.009363	0.007742
RS	12	0.121829	1.364323	576.077382	0.009949	0.008428
RS	13	0.137057	1.364323	608.752719	0.010513	0.009137
RS	14	0.153331	1.364718	642.600748	0.011097	0.009843
RS	15	0.170722	1.364718	677.970266	0.011708	0.010569
RS	16	0.189307	1.370841	711.488692	0.012287	0.011273
RS	17	0.209167	1.370841	749.335290	0.012941	0.012055
RS	18	0.230391	1.374838	786.132566	0.013576	0.012848
RS	19	0.253072	1.374838	826.279585	0.014270	0.013678
RS	20	0.277310	1.386133	860.485575	0.014860	0.014423
RS	21	0.303211	1.386133	902.444813	0.015585	0.015239
RS	22	0.330891	1.396742	938.126379	0.016201	0.015959
RS	23	0.360471	1.396742	981.414648	0.016949	0.016750
RS	24	0.392082	1.385168	1033.663275	0.017851	0.017716
RS	25	0.425863	1.385168	1077.870529	0.018614	0.018531
RS	26	0.461962	1.340843	1158.640383	0.020009	0.019999
RS	27	0.500540	1.340843	1202.847049	0.020773	0.020879
RS	28	0.541767	1.274971	1309.543164	0.022615	0.022845
RS	29	0.585823	1.274971	1351.554084	0.023341	0.023763
RS	30	0.632904	1.209385	1465.490633	0.025309	0.025910
RS	31	0.683216	1.209385	1501.716619	0.025934	0.026767
RS	32	0.736983	1.162155	1595.238663	0.027549	0.028572
RS	33	0.794441	1.162155	1621.714759	0.028006	0.029234
RS	34	0.855843	1.142181	1670.902584	0.028856	0.030218
RS	35	0.921460	1.142181	1684.909255	0.029098	0.030582
RS	36	0.991582	1.151137	1679.533447	0.029005	0.030523
RS	37	1.066517	1.151137	1680.592941	0.029023	0.030563
RS	38	1.146597	1.187066	1625.212752	0.028067	0.029544
RS	39	1.232174	1.187066	1614.868826	0.027888	0.029301
RS	40	1.323626	1.246178	1523.791585	0.026315	0.027602
RS	41	1.421356	1.246178	1504.580583	0.025984	0.027155
RS	42	1.525794	1.322367	1395.981299	0.024108	0.025136
RS	43	1.637403	1.322367	1370.269669	0.023664	0.024563
RS	44	1.756673	1.406069	1261.159150	0.021780	0.022556
RS	45	1.884131	1.406069	1230.345529	0.021248	0.021917
RS	46	2.020338	1.484990	1132.462923	0.019557	0.020146
RS	47	2.165897	1.484990	1096.795322	0.018941	0.019465
RS	48	2.321447	1.547810	1014.532692	0.017521	0.018009
RS	49	2.487676	1.547810	973.491492	0.016812	0.017279
RS	50	2.665316	1.588403	904.917142	0.015628	0.016093
RS	51	2.855151	1.588403	857.891225	0.014815	0.015291
RS	52	3.058018	1.606923	797.958826	0.013780	0.014271
RS	53	3.274811	1.606923	744.927372	0.012865	0.013376
RS	54	3.506487	1.604816	689.825276	0.011913	0.012439
RS	55	3.754067	1.604816	631.587630	0.010907	0.011446
RS	56	4.018643	1.604816	572.152898	0.009881	0.010423
RS	57	4.301382	1.604816	512.456289	0.008850	0.009385
RS	58	4.603530	1.689313	432.871798	0.007476	0.007984
RS	59	4.926421	1.689313	382.036624	0.006598	0.007078
RS	60	5.271477	1.689313	332.763047	0.005747	0.006191
RS	61	5.640221	1.689313	285.795789	0.004936	0.005338
RS	62	6.034279	1.689313	241.794423	0.004176	0.004532
RS	63	6.455388	1.689313	883.527028	0.015258	0.016699
PA	4+25*2+4+6 0.142737876 0.040686737 6.455388266 5.068761699 0.919432592 1.071725366 1.274936968 1.370878722 1.364322598 1.364718172 1.370840807 1.374838420 1.386133236 1.396742393 1.385168387 1.340843074 1.274971244 1.209384762 1.162155182 1.142180878 1.151136714 1.187065897 1.246178029 1.322366830 1.406069164 1.484989892 1.547810219 1.588402661 1.606923019 1.604816042 1.689313376
//
IT	3960
RD	15
LK	-454478.235239
QD	-111.599399 -> -98.462387
RI	0.0071665456
TR	0.141142	0.040985
MT	6.506610
MM	C_pi: 1.369930, n_recomb: 59005.706983
RS	0	0.000000	5.642353	69.926454	0.001185	0.000028
RS	1	0.006878	5.642353	74.652740	0.001265	0.000334
RS	2	0.014229	5.642353	79.692359	0.001351	0.000850
RS	3	0.022086	5.642353	85.065213	0.001442	0.001233
RS	4	0.030483	0.917467	556.085872	0.009424	0.007542
RS	5	0.039458	0.917467	588.462530	0.009973	0.007627
RS	6	0.049050	1.079385	529.391306	0.008972	0.006811
RS	7	0.059301	1.079385	560.393594	0.009497	0.007323
RS	8	0.070258	1.290306	496.353131	0.008412	0.006624
RS	9	0.081969	1.290306	525.666194	0.008909	0.007104
RS	10	0.094485	1.388149	517.334181	0.008768	0.007110
RS	11	0.107861	1.388149	547.587918	0.009280	0.007701
RS	12	0.122158	1.377459	583.695372	0.009892	0.008405
RS	13	0.137439	1.377459	616.924548	0.010455	0.009113
RS	14	0.153770	1.375953	652.254098	0.011054	0.009830
RS	15	0.171224	1.375953	688.283316	0.011665	0.010557
RS	16	0.189879	1.382581	722.212138	0.012240	0.011256
RS	17	0.209817	1.382581	760.778620	0.012893	0.012036
RS	18	0.231126	1.388301	797.333937	0.013513	0.012811
RS	19	0.253902	1.388301	838.240065	0.014206	0.013639
RS	20	0.278243	1.402718	871.282642	0.014766	0.014350
RS	21	0.304259	1.402718	914.017955	0.015490	0.015162
RS	22	0.332064	1.417000	948.070017	0.016067	0.015839
RS	23	0.361782	1.417000	992.156643	0.016815	0.016625
RS	24	0.393543	1.407547	1043.668868	0.017688	0.017558
RS	25	0.427489	1.407547	1088.750276	0.018452	0.018366
RS	26	0.463770	1.362413	1170.919397	0.019844	0.019825
RS	27	0.502547	1.362413	1216.144099	0.020611	0.020697
RS	28	0.543990	1.293331	1326.819084	0.022486	0.022689
RS	29	0.588284	1.293331	1370.000689	0.023218	0.023601
RS	30	0.635625	1.223734	1489.849135	0.025249	0.025804
RS	31	0.686222	1.223734	1527.286101	0.025884	0.026659
RS	32	0.740299	1.173034	1627.005469	0.027574	0.028534
RS	33	0.798095	1.173034	1654.524243	0.028040	0.029199
RS	34	0.859866	1.150769	1708.281580	0.028951	0.030244
RS	35	0.925886	1.150769	1722.979030	0.029200	0.030614
RS	36	0.996447	1.158786	1719.298685	0.029138	0.030589
RS	37	1.071862	1.158786	1720.653878	0.029161	0.030637
RS	38	1.152463	1.195129	1663.970294	0.028200	0.029618
RS	39	1.238608	1.195129	1653.634971	0.028025	0.029386
RS	40	1.330678	1.255972	1559.012048	0.026421	0.027661
RS	41	1.429081	1.255972	1539.702648	0.026094	0.027226
RS	42	1.534252	1.335062	1426.519221	0.024176	0.025169
RS	43	1.646657	1.335062	1400.753688	0.023739	0.024611
RS	44	1.766793	1.422427	1287.205899	0.021815	0.022568
RS	45	1.895192	1.422427	1256.444333	0.021294	0.021946
RS	46	2.032423	1.505055	1155.085872	0.019576	0.020150
RS	47	2.179092	1.505055	1119.541805	0.018973	0.019486
RS	48	2.335849	1.570839	1035.042716	0.017541	0.018020
RS	49	2.503388	1.570839	994.096060	0.016847	0.017307
RS	50	2.682451	1.613174	924.343713	0.015665	0.016123
RS	51	2.873829	1.613174	877.254237	0.014867	0.015336
RS	52	3.078371	1.632206	816.781889	0.013842	0.014326
RS	53	3.296981	1.632206	763.405346	0.012938	0.013443
RS	54	3.530628	1.629394	708.085645	0.012000	0.012520
RS	55	3.780344	1.629394	649.107667	0.011001	0.011533
RS	56	4.047237	1.629394	588.783483	0.009978	0.010515
RS	57	4.332486	1.629394	528.062933	0.008949	0.009479
RS	58	4.637355	1.718738	445.831779	0.007556	0.008058
RS	59	4.963193	1.718738	394.188440	0.006681	0.007156
RS	60	5.311442	1.718738	344.001209	0.005830	0.006271
RS	61	5.683644	1.718738	296.037932	0.005017	0.005417
RS	62	6.081446	1.718738	250.984581	0.004254	0.004608
RS	63	6.506610	1.718738	925.787196	0.015690	0.017141
PA	4+25*2+4+6 0.141141746 0.040984541 6.506609768 5.642353117 0.917467157 1.079384811 1.290305548 1.388149104 1.377458699 1.375952692 1.382580681 1.388301289 1.402718040 1.417000017 1.407547440 1.362412651 1.293331445 1.223733703 1.173034427 1.150768740 1.158786113 1.195128530 1.255972178 1.335062397 1.422427278 1.505054567 1.570838962 1.613174304 1.632205990 1.629393603 1.718737781
//
IT	3962
RD	16
LK	-454452.349036
QD	-106.215684 -> -93.964098
RI	0.0065843838
TR	0.139628	0.041275
MT	6.555358
MM	C_pi: 1.385804, n_recomb: 60081.087320
RS	0	0.000000	6.279863	64.059955	0.001066	0.000026
RS	1	0.006891	6.279863	68.406409	0.001139	0.000303
RS	2	0.014256	6.279863	73.042795	0.001216	0.000773
RS	3	0.022129	6.279863	77.987743	0.001298	0.001120
RS	4	0.030544	0.915978	568.443010	0.009461	0.007636
RS	5	0.039539	0.915978	601.586237	0.010013	0.007709
RS	6	0.049154	1.087520	536.342302	0.008927	0.006811
RS	7	0.059432	1.087520	567.846570	0.009451	0.007321
RS	8	0.070417	1.305691	500.866532	0.008337	0.006591
RS	9	0.082160	1.305691	530.554201	0.008831	0.007071
RS	10	0.094712	1.405015	522.135864	0.008691	0.007074
RS	11	0.108128	1.405015	552.786049	0.009201	0.007661
RS	12	0.122470	1.389842	591.198458	0.009840	0.008385
RS	13	0.137799	1.389842	624.970377	0.010402	0.009091
RS	14	0.154185	1.386183	661.898786	0.011017	0.009821
RS	15	0.171699	1.386183	698.580680	0.011627	0.010548
RS	16	0.190421	1.393182	732.976392	0.012200	0.011244
RS	17	0.210432	1.393182	772.256130	0.012854	0.012023
RS	18	0.231823	1.400606	808.558197	0.013458	0.012781
RS	19	0.254687	1.400606	850.213690	0.014151	0.013606
RS	20	0.279127	1.418225	882.013401	0.014680	0.014284
RS	21	0.305251	1.418225	925.508824	0.015404	0.015092
RS	22	0.333175	1.436349	957.800402	0.015942	0.015727
RS	23	0.363023	1.436349	1002.661144	0.016688	0.016507
RS	24	0.394927	1.429256	1053.254695	0.017531	0.017405
RS	25	0.429031	1.429256	1099.177452	0.018295	0.018207
RS	26	0.465484	1.383543	1182.517731	0.019682	0.019655
RS	27	0.504448	1.383543	1228.722753	0.020451	0.020520
RS	28	0.546098	1.311428	1343.132745	0.022355	0.022533
RS	29	0.590618	1.311428	1387.451005	0.023093	0.023440
RS	30	0.638205	1.237939	1513.011006	0.025183	0.025694
RS	31	0.689071	1.237939	1551.639098	0.025826	0.026548
RS	32	0.743442	1.183838	1657.464691	0.027587	0.028490
RS	33	0.801560	1.183838	1686.026150	0.028063	0.029158
RS	34	0.863682	1.159298	1744.386862	0.029034	0.030262
RS	35	0.930085	1.159298	1759.792251	0.029290	0.030639
RS	36	1.001063	1.166341	1757.937270	0.029259	0.030647
RS	37	1.076932	1.166341	1759.614252	0.029287	0.030704
RS	38	1.158029	1.203011	1701.795774	0.028325	0.029687
RS	39	1.244714	1.203011	1691.496246	0.028154	0.029465
RS	40	1.337372	1.265454	1593.500679	0.026523	0.027717
RS	41	1.436414	1.265454	1574.115351	0.026200	0.027294
RS	42	1.542282	1.347288	1456.492313	0.024242	0.025202
RS	43	1.655443	1.347288	1430.688181	0.023813	0.024659
RS	44	1.776403	1.438152	1312.816329	0.021851	0.022581
RS	45	1.905697	1.438152	1282.114135	0.021340	0.021975
RS	46	2.043900	1.524339	1177.360171	0.019596	0.020155
RS	47	2.191626	1.524339	1141.940482	0.019007	0.019509
RS	48	2.349531	1.592973	1055.255803	0.017564	0.018032
RS	49	2.518317	1.592973	1014.401782	0.016884	0.017336
RS	50	2.698733	1.636971	943.503234	0.015704	0.016154
RS	51	2.891580	1.636971	896.349775	0.014919	0.015381
RS	52	3.097716	1.656465	835.360298	0.013904	0.014381
RS	53	3.318056	1.656465	781.642973	0.013010	0.013508
RS	54	3.553578	1.652930	726.127271	0.012086	0.012599
RS	55	3.805329	1.652930	666.419467	0.011092	0.011619
RS	56	4.074426	1.652930	605.219734	0.010073	0.010605
RS	57	4.362066	1.652930	543.491991	0.009046	0.009571
RS	58	4.669526	1.747011	458.629202	0.007634	0.008131
RS	59	4.998172	1.747011	406.195030	0.006761	0.007233
RS	60	5.349463	1.747011	355.113620	0.005911	0.006349
RS	61	5.724960	1.747011	306.174977	0.005096	0.005494
RS	62	6.126331	1.747011	260.090490	0.004329	0.004683
RS	63	6.555358	1.747011	967.969905	0.016111	0.017573
PA	4+25*2+4+6 0.139627830 0.041274598 6.555357714 6.279863212 0.915977967 1.087520013 1.305690880 1.405014853 1.389841793 1.386182687 1.393181676 1.400606427 1.418225078 1.436348740 1.429255792 1.383543134 1.311428139 1.237938955 1.183837643 1.159298188 1.166340608 1.203011133 1.265453871 1.347288441 1.438152201 1.524338968 1.592972928 1.636970939 1.656465101 1.652930496 1.747010792
//
IT	4324
RD	17
LK	-454428.201917
QD	-101.217806 -> -89.778030
RI	0.0060592802
TR	0.138189	0.041557
MT	6.601845
MM	C_pi: 1.401162, n_recomb: 61131.768864
RS	0	0.000000	6.988498	58.645235	0.000959	0.000023
RS	1	0.006902	6.988498	62.638396	0.001025	0.000275
RS	2	0.014281	6.988498	66.899417	0.001094	0.000702
RS	3	0.022169	6.988498	71.445690	0.001169	0.001018
RS	4	0.030602	0.914888	580.306937	0.009493	0.007722
RS	5	0.039616	0.914888	614.189560	0.010047	0.007785
RS	6	0.049253	1.096070	542.725883	0.008878	0.006807
RS	7	0.059555	1.096070	574.700021	0.009401	0.007314
RS	8	0.070568	1.321109	505.025786	0.008261	0.006558
RS	9	0.082341	1.321109	535.065380	0.008753	0.007037
RS	10	0.094927	1.421538	526.704925	0.008616	0.007038
RS	11	0.108382	1.421538	557.734838	0.009123	0.007621
RS	12	0.122765	1.401567	598.569541	0.009791	0.008367
RS	13	0.138141	1.401567	632.872699	0.010353	0.009071
RS	14	0.154578	1.395534	671.505411	0.010985	0.009815
RS	15	0.172150	1.395534	708.832190	0.011595	0.010543
RS	16	0.190935	1.402769	743.752292	0.012166	0.011235
RS	17	0.211016	1.402769	783.738142	0.012820	0.012014
RS	18	0.232483	1.411862	819.783905	0.013410	0.012755
RS	19	0.255432	1.411862	862.179072	0.014104	0.013578
RS	20	0.279966	1.432731	892.673106	0.014602	0.014223
RS	21	0.306192	1.432731	936.913555	0.015326	0.015028
RS	22	0.334229	1.454836	967.330897	0.015824	0.015621
RS	23	0.364201	1.454836	1012.943106	0.016570	0.016397
RS	24	0.396242	1.450317	1062.454554	0.017380	0.017259
RS	25	0.430494	1.450317	1109.187835	0.018144	0.018055
RS	26	0.467110	1.404239	1193.492401	0.019523	0.019490
RS	27	0.506254	1.404239	1240.641759	0.020295	0.020349
RS	28	0.548100	1.329255	1358.558622	0.022223	0.022379
RS	29	0.592834	1.329255	1403.980104	0.022966	0.023282
RS	30	0.640656	1.251985	1535.059685	0.025111	0.025583
RS	31	0.691778	1.251985	1574.857949	0.025762	0.026436
RS	32	0.746430	1.194548	1686.692295	0.027591	0.028441
RS	33	0.804853	1.194548	1716.293954	0.028075	0.029112
RS	34	0.867309	1.167756	1779.276635	0.029106	0.030274
RS	35	0.934076	1.167756	1795.404115	0.029369	0.030657
RS	36	1.005451	1.173794	1795.489399	0.029371	0.030700
RS	37	1.081753	1.173794	1797.511340	0.029404	0.030764
RS	38	1.163322	1.210716	1738.715715	0.028442	0.029752
RS	39	1.250521	1.210716	1728.476469	0.028275	0.029539
RS	40	1.343738	1.274643	1627.264950	0.026619	0.027771
RS	41	1.443390	1.274643	1607.824574	0.026301	0.027360
RS	42	1.549920	1.359078	1485.899892	0.024307	0.025235
RS	43	1.663803	1.359078	1460.071544	0.023884	0.024705
RS	44	1.785547	1.453291	1337.982341	0.021887	0.022596
RS	45	1.915694	1.453291	1307.346904	0.021386	0.022004
RS	46	2.054824	1.542903	1199.273231	0.019618	0.020163
RS	47	2.203557	1.542903	1163.979808	0.019041	0.019532
RS	48	2.362556	1.614282	1075.157939	0.017588	0.018046
RS	49	2.532531	1.614282	1034.396379	0.016921	0.017365
RS	50	2.714237	1.659867	962.384280	0.015743	0.016186
RS	51	2.908485	1.659867	915.168157	0.014970	0.015426
RS	52	3.116141	1.679781	853.683974	0.013965	0.014436
RS	53	3.338130	1.679781	799.631911	0.013080	0.013573
RS	54	3.575441	1.675513	743.941128	0.012169	0.012677
RS	55	3.829133	1.675513	683.515664	0.011181	0.011703
RS	56	4.100335	1.675513	621.455648	0.010166	0.010692
RS	57	4.390256	1.675513	558.738553	0.009140	0.009660
RS	58	4.700189	1.774223	471.261339	0.007709	0.008201
RS	59	5.031514	1.774223	418.054151	0.006839	0.007306
RS	60	5.385709	1.774223	366.098275	0.005989	0.006424
RS	61	5.764351	1.774223	316.204979	0.005173	0.005569
RS	62	6.169129	1.774223	269.110150	0.004402	0.004755
RS	63	6.601845	1.774223	1010.054280	0.016523	0.017996
PA	4+25*2+4+6 0.138189308 0.041556857 6.601845179 6.988497555 0.914888220 1.096070194 1.321108683 1.421538158 1.401566780 1.395533619 1.402769154 1.411861891 1.432730569 1.454835680 1.450317215 1.404239360 1.329254640 1.251985032 1.194547860 1.167755973 1.173793635 1.210715697 1.274642681 1.359077806 1.453291136 1.542903010 1.614282239 1.659867357 1.679781100 1.675512997 1.774222761
//
IT	4660
RD	18
LK	-454405.649786
QD	-96.567362 -> -85.873615
RI	0.0055842725
TR	0.136820	0.041831
MT	6.646295
MM	C_pi: 1.416042, n_recomb: 62158.335065
RS	0	0.000000	7.777507	53.644240	0.000863	0.000021
RS	1	0.006914	7.777507	57.308817	0.000922	0.000249
RS	2	0.014305	7.777507	61.220470	0.000985	0.000638
RS	3	0.022208	7.777507	65.395392	0.001052	0.000924
RS	4	0.030657	0.914119	591.721222	0.009520	0.007803
RS	5	0.039690	0.914119	626.318279	0.010076	0.007856
RS	6	0.049347	1.104996	548.575754	0.008825	0.006800
RS	7	0.059672	1.104996	580.989318	0.009347	0.007304
RS	8	0.070711	1.336545	508.855640	0.008186	0.006525
RS	9	0.082514	1.336545	539.225878	0.008675	0.007002
RS	10	0.095132	1.437760	531.045364	0.008543	0.007004
RS	11	0.108622	1.437760	562.438765	0.009048	0.007583
RS	12	0.123045	1.412733	605.788600	0.009746	0.008351
RS	13	0.138466	1.412733	640.610940	0.010306	0.009053
RS	14	0.154952	1.404097	681.059021	0.010957	0.009811
RS	15	0.172579	1.404097	719.022707	0.011568	0.010540
RS	16	0.191423	1.411462	754.512021	0.012139	0.011231
RS	17	0.211571	1.411462	795.196337	0.012793	0.012009
RS	18	0.233112	1.422178	830.986439	0.013369	0.012734
RS	19	0.256142	1.422178	874.111482	0.014063	0.013555
RS	20	0.280764	1.446312	903.255203	0.014532	0.014169
RS	21	0.307088	1.446312	948.226362	0.015255	0.014970
RS	22	0.335232	1.472527	976.661480	0.015712	0.015521
RS	23	0.365322	1.472527	1023.003714	0.016458	0.016292
RS	24	0.397493	1.470771	1071.290553	0.017235	0.017119
RS	25	0.431887	1.470771	1118.805311	0.017999	0.017909
RS	26	0.468660	1.424509	1203.897177	0.019368	0.019329
RS	27	0.507974	1.424509	1251.956711	0.020141	0.020182
RS	28	0.550007	1.346809	1373.166950	0.022091	0.022227
RS	29	0.594945	1.346809	1419.659050	0.022839	0.023126
RS	30	0.642991	1.265869	1556.066615	0.025034	0.025470
RS	31	0.694358	1.265869	1597.013500	0.025693	0.026323
RS	32	0.749276	1.205157	1714.758006	0.027587	0.028388
RS	33	0.807992	1.205157	1745.395440	0.028080	0.029062
RS	34	0.870766	1.176132	1813.012887	0.029168	0.030280
RS	35	0.937881	1.176132	1829.873761	0.029439	0.030669
RS	36	1.009635	1.181144	1831.996512	0.029473	0.030746
RS	37	1.086350	1.181144	1834.383908	0.029511	0.030819
RS	38	1.168369	1.218254	1774.750423	0.028552	0.029812
RS	39	1.256059	1.218254	1764.594106	0.028389	0.029608
RS	40	1.349811	1.283560	1660.316902	0.026711	0.027823
RS	41	1.450044	1.283560	1640.840786	0.026398	0.027422
RS	42	1.557207	1.370465	1514.745415	0.024369	0.025268
RS	43	1.671779	1.370465	1488.906288	0.023953	0.024750
RS	44	1.794272	1.467890	1362.701600	0.021923	0.022611
RS	45	1.925234	1.467890	1332.140049	0.021431	0.022034
RS	46	2.065250	1.560807	1220.816381	0.019640	0.020171
RS	47	2.214946	1.560807	1185.651873	0.019075	0.019555
RS	48	2.374991	1.634832	1094.741417	0.017612	0.018061
RS	49	2.546101	1.634832	1054.073091	0.016958	0.017394
RS	50	2.729040	1.681940	980.976749	0.015782	0.016217
RS	51	2.924628	1.681940	933.700805	0.015021	0.015470
RS	52	3.133737	1.702236	871.743728	0.014025	0.014489
RS	53	3.357303	1.702236	817.364512	0.013150	0.013636
RS	54	3.596326	1.697225	761.519951	0.012251	0.012754
RS	55	3.851874	1.697225	700.390218	0.011268	0.011784
RS	56	4.125089	1.697225	637.486173	0.010256	0.010777
RS	57	4.417193	1.697225	573.798331	0.009231	0.009748
RS	58	4.729492	1.800464	483.725274	0.007782	0.008270
RS	59	5.063381	1.800464	429.763294	0.006914	0.007378
RS	60	5.420355	1.800464	376.952870	0.006064	0.006497
RS	61	5.802008	1.800464	326.125686	0.005247	0.005641
RS	62	6.210046	1.800464	278.041271	0.004473	0.004825
RS	63	6.646295	1.800464	1052.018045	0.016925	0.018410
PA	4+25*2+4+6 0.136819615 0.041831128 6.646295010 7.777507390 0.914118670 1.104996483 1.336545069 1.437759515 1.412733056 1.404097445 1.411462080 1.422178440 1.446312170 1.472527094 1.470770600 1.424509294 1.346808783 1.265868701 1.205157319 1.176132359 1.181143726 1.218254267 1.283560278 1.370464848 1.467890213 1.560806598 1.634832248 1.681939539 1.702235831 1.697225177 1.800464147
//
IT	4137
RD	19
LK	-454384.564375
QD	-92.231281 -> -82.224524
RI	0.0051537648
TR	0.135514	0.042098
MT	6.688857
MM	C_pi: 1.430473, n_recomb: 63161.503385
RS	0	0.000000	8.657151	49.025669	0.000776	0.000019
RS	1	0.006924	8.657151	52.384857	0.000829	0.000226
RS	2	0.014328	8.657151	55.971588	0.000886	0.000578
RS	3	0.022244	8.657151	59.800901	0.000947	0.000838
RS	4	0.030709	0.913634	602.705479	0.009542	0.007877
RS	5	0.039759	0.913634	637.993016	0.010101	0.007923
RS	6	0.049437	1.114205	553.953307	0.008770	0.006790
RS	7	0.059784	1.114205	586.778833	0.009290	0.007290
RS	8	0.070848	1.351999	512.374289	0.008112	0.006491
RS	9	0.082678	1.351999	543.054902	0.008598	0.006967
RS	10	0.095327	1.453740	535.151767	0.008473	0.006970
RS	11	0.108851	1.453740	566.892346	0.008975	0.007545
RS	12	0.123313	1.423426	612.838847	0.009703	0.008336
RS	13	0.138776	1.423426	648.167797	0.010262	0.009035
RS	14	0.155309	1.412005	690.522431	0.010933	0.009810
RS	15	0.172987	1.412005	729.113811	0.011544	0.010539
RS	16	0.191889	1.419355	765.236953	0.012116	0.011229
RS	17	0.212100	1.419355	806.611804	0.012771	0.012006
RS	18	0.233711	1.431645	842.149746	0.013333	0.012717
RS	19	0.256818	1.431645	885.994892	0.014027	0.013536
RS	20	0.281525	1.459063	913.739922	0.014467	0.014119
RS	21	0.307942	1.459063	959.427681	0.015190	0.014918
RS	22	0.336189	1.489468	985.802443	0.015608	0.015426
RS	23	0.366392	1.489468	1032.854572	0.016353	0.016194
RS	24	0.398686	1.490632	1079.796250	0.017096	0.016984
RS	25	0.433216	1.490632	1128.065301	0.017860	0.017769
RS	26	0.470137	1.444368	1213.772522	0.019217	0.019173
RS	27	0.509615	1.444368	1262.709715	0.019992	0.020020
RS	28	0.551826	1.364091	1387.018904	0.021960	0.022078
RS	29	0.596960	1.364091	1434.549954	0.022712	0.022972
RS	30	0.645219	1.279577	1576.109330	0.024954	0.025357
RS	31	0.696820	1.279577	1618.182783	0.025620	0.026209
RS	32	0.751994	1.215653	1741.733749	0.027576	0.028331
RS	33	0.810988	1.215653	1773.400770	0.028077	0.029009
RS	34	0.874067	1.184416	1845.655876	0.029221	0.030281
RS	35	0.941513	1.184416	1863.259000	0.029500	0.030676
RS	36	1.013630	1.188386	1867.501737	0.029567	0.030788
RS	37	1.090740	1.188386	1870.272723	0.029611	0.030868
RS	38	1.173190	1.225625	1809.936189	0.028656	0.029869
RS	39	1.261349	1.225625	1799.882829	0.028497	0.029673
RS	40	1.355612	1.292218	1692.675926	0.026799	0.027873
RS	41	1.456402	1.292218	1673.181610	0.026491	0.027482
RS	42	1.564170	1.381472	1543.038401	0.024430	0.025300
RS	43	1.679401	1.381472	1517.200852	0.024021	0.024795
RS	44	1.802611	1.481985	1386.975359	0.021959	0.022627
RS	45	1.934352	1.481985	1356.494649	0.021477	0.022064
RS	46	2.075216	1.578090	1241.990139	0.019664	0.020181
RS	47	2.225833	1.578090	1206.957276	0.019109	0.019579
RS	48	2.386879	1.654673	1114.002761	0.017637	0.018077
RS	49	2.559076	1.654673	1073.429206	0.016995	0.017423
RS	50	2.743197	1.703243	999.276860	0.015821	0.016249
RS	51	2.940066	1.703243	951.944860	0.015072	0.015514
RS	52	3.150567	1.723888	889.536910	0.014084	0.014542
RS	53	3.375644	1.723888	834.838841	0.013218	0.013698
RS	54	3.616306	1.718129	778.860620	0.012331	0.012828
RS	55	3.873631	1.718129	717.040705	0.011352	0.011864
RS	56	4.148775	1.718129	653.309396	0.010343	0.010861
RS	57	4.442970	1.718129	588.669756	0.009320	0.009832
RS	58	4.757536	1.825802	496.020506	0.007853	0.008337
RS	59	5.093883	1.825802	441.322008	0.006987	0.007448
RS	60	5.453519	1.825802	387.676850	0.006138	0.006568
RS	61	5.838058	1.825802	335.936342	0.005319	0.005712
RS	62	6.249223	1.825802	286.882844	0.004542	0.004894
RS	63	6.688857	1.825802	1093.845220	0.017318	0.018815
PA	4+25*2+4+6 0.135513676 0.042097555 6.688857372 8.657151297 0.913633529 1.114205436 1.351998986 1.453740319 1.423426475 1.412004880 1.419355465 1.431645380 1.459062519 1.489468003 1.490631928 1.444368449 1.364090613 1.279577059 1.215653266 1.184416284 1.188386085 1.225624839 1.292217715 1.381472209 1.481984648 1.578090329 1.654673324 1.703243364 1.723887643 1.718129397 1.825801783
//
IT	4471
RD	20
LK	-454364.829536
QD	-88.180171 -> -78.807250
RI	0.0047637216
TR	0.134266	0.042356
MT	6.729721
MM	C_pi: 1.444483, n_recomb: 64141.692224
RS	0	0.000000	9.637832	44.767232	0.000698	0.000017
RS	1	0.006934	9.637832	47.843223	0.000746	0.000204
RS	2	0.014350	9.637832	51.128465	0.000797	0.000524
RS	3	0.022279	9.637832	54.636891	0.000852	0.000760
RS	4	0.030759	0.913359	613.305802	0.009562	0.007946
RS	5	0.039826	0.913359	649.262185	0.010122	0.007986
RS	6	0.049522	1.123668	558.886732	0.008713	0.006777
RS	7	0.059890	1.123668	592.098185	0.009231	0.007275
RS	8	0.070978	1.367440	515.609023	0.008039	0.006457
RS	9	0.082834	1.367440	546.581267	0.008521	0.006931
RS	10	0.095513	1.469494	539.034196	0.008404	0.006937
RS	11	0.109070	1.469494	571.106355	0.008904	0.007507
RS	12	0.123568	1.433690	619.718408	0.009662	0.008322
RS	13	0.139071	1.433690	655.541568	0.010220	0.009019
RS	14	0.155650	1.419325	699.883469	0.010912	0.009811
RS	15	0.173377	1.419325	739.093120	0.011523	0.010540
RS	16	0.192335	1.426534	775.908463	0.012097	0.011230
RS	17	0.212606	1.426534	817.965588	0.012752	0.012007
RS	18	0.234284	1.440344	853.256579	0.013303	0.012704
RS	19	0.257464	1.440344	897.811968	0.013997	0.013522
RS	20	0.282252	1.471042	924.121303	0.014407	0.014073
RS	21	0.308759	1.471042	970.512046	0.015131	0.014870
RS	22	0.337104	1.505710	994.753255	0.015509	0.015336
RS	23	0.367415	1.505710	1042.496020	0.016253	0.016101
RS	24	0.399828	1.509931	1087.987564	0.016962	0.016854
RS	25	0.434488	1.509931	1136.985084	0.017726	0.017635
RS	26	0.471551	1.463831	1223.152336	0.019070	0.019022
RS	27	0.511185	1.463831	1272.936057	0.019846	0.019864
RS	28	0.553567	1.381106	1400.160439	0.021829	0.021931
RS	29	0.598888	1.381106	1448.699499	0.022586	0.022822
RS	30	0.647352	1.293113	1595.238198	0.024871	0.025243
RS	31	0.699177	1.293113	1638.415794	0.025544	0.026095
RS	32	0.754595	1.226033	1767.671304	0.027559	0.028271
RS	33	0.813856	1.226033	1800.360171	0.028068	0.028953
RS	34	0.877227	1.192609	1877.242485	0.029267	0.030278
RS	35	0.944992	1.192609	1895.594813	0.029553	0.030679
RS	36	1.017456	1.195520	1902.037726	0.029654	0.030826
RS	37	1.094945	1.195520	1905.208017	0.029703	0.030912
RS	38	1.177807	1.232838	1844.287388	0.028753	0.029923
RS	39	1.266416	1.232838	1834.355299	0.028598	0.029735
RS	40	1.361169	1.300632	1724.349872	0.026883	0.027921
RS	41	1.462492	1.300632	1704.853370	0.026579	0.027540
RS	42	1.570842	1.392131	1570.775308	0.024489	0.025332
RS	43	1.686705	1.392131	1544.951128	0.024087	0.024838
RS	44	1.810602	1.495614	1410.797301	0.021995	0.022644
RS	45	1.943092	1.495614	1380.404241	0.021521	0.022093
RS	46	2.084768	1.594805	1262.784082	0.019687	0.020192
RS	47	2.236269	1.594805	1227.886185	0.019143	0.019603
RS	48	2.398276	1.673864	1132.930671	0.017663	0.018093
RS	49	2.571517	1.673864	1092.454426	0.017032	0.017453
RS	50	2.756771	1.723840	1017.275237	0.015860	0.016281
RS	51	2.954871	1.723840	969.891872	0.015121	0.015557
RS	52	3.166709	1.744805	907.053030	0.014141	0.014593
RS	53	3.393236	1.744805	852.045650	0.013284	0.013759
RS	54	3.635471	1.738296	795.953834	0.012409	0.012901
RS	55	3.894504	1.738296	733.458963	0.011435	0.011942
RS	56	4.171500	1.738296	668.918128	0.010429	0.010941
RS	57	4.467704	1.738296	603.346460	0.009406	0.009915
RS	58	4.784447	1.850313	508.142082	0.007922	0.008401
RS	59	5.123155	1.850313	452.725887	0.007058	0.007516
RS	60	5.485351	1.850313	398.266204	0.006209	0.006637
RS	61	5.872662	1.850313	345.633214	0.005389	0.005780
RS	62	6.286832	1.850313	295.631340	0.004609	0.004960
RS	63	6.729721	1.850313	1135.510219	0.017703	0.019213
PA	4+25*2+4+6 0.134266097 0.042356014 6.729721192 9.637831833 0.913358632 1.123667792 1.367439797 1.469493923 1.433690421 1.419324959 1.426533621 1.440343855 1.471042384 1.505709627 1.509931263 1.463830540 1.381106361 1.293112624 1.226032813 1.192608892 1.195520418 1.232837793 1.300632234 1.392130907 1.495614102 1.594804684 1.673863618 1.723839988 1.744805014 1.738296496 1.850313050
//
IT	4248
RD	21
LK	-454346.341091
QD	-84.389335 -> -75.602208
RI	0.0044092044
TR	0.133073	0.042607
MT	6.769012
MM	C_pi: 1.458095, n_recomb: 65099.512737
RS	0	0.000000	10.733032	40.839596	0.000627	0.000015
RS	1	0.006944	10.733032	43.653012	0.000671	0.000185
RS	2	0.014371	10.733032	46.658569	0.000717	0.000475
RS	3	0.022313	10.733032	49.869147	0.000766	0.000688
RS	4	0.030806	0.913316	623.507915	0.009578	0.008010
RS	5	0.039890	0.913316	660.110905	0.010140	0.008045
RS	6	0.049604	1.133343	563.411873	0.008655	0.006763
RS	7	0.059992	1.133343	596.985010	0.009170	0.007257
RS	8	0.071103	1.382867	518.576206	0.007966	0.006423
RS	9	0.082984	1.382867	549.822281	0.008446	0.006895
RS	10	0.095691	1.485043	542.700204	0.008336	0.006904
RS	11	0.109280	1.485043	575.088890	0.008834	0.007470
RS	12	0.123813	1.443595	626.414584	0.009622	0.008308
RS	13	0.139355	1.443595	662.719174	0.010180	0.009003
RS	14	0.155976	1.426120	709.133751	0.010893	0.009813
RS	15	0.173751	1.426120	748.952153	0.011505	0.010542
RS	16	0.192761	1.433088	786.503968	0.012082	0.011234
RS	17	0.213090	1.433088	829.234567	0.012738	0.012010
RS	18	0.234832	1.448341	864.298442	0.013277	0.012694
RS	19	0.258083	1.448341	909.554374	0.013972	0.013510
RS	20	0.282949	1.482304	934.399708	0.014353	0.014031
RS	21	0.309542	1.482304	981.480464	0.015077	0.014826
RS	22	0.337981	1.521284	1003.526901	0.015415	0.015251
RS	23	0.368395	1.521284	1051.942232	0.016159	0.016013
RS	24	0.400921	1.528693	1095.884899	0.016834	0.016730
RS	25	0.435706	1.528693	1145.586511	0.017597	0.017506
RS	26	0.472906	1.482900	1232.077826	0.018926	0.018875
RS	27	0.512689	1.482900	1282.678510	0.019703	0.019712
RS	28	0.555236	1.397855	1412.644487	0.021700	0.021787
RS	29	0.600736	1.397855	1462.161565	0.022460	0.022674
RS	30	0.649396	1.306469	1613.514878	0.024785	0.025130
RS	31	0.701436	1.306469	1657.774011	0.025465	0.025982
RS	32	0.757088	1.236288	1792.630190	0.027537	0.028210
RS	33	0.816606	1.236288	1826.331866	0.028054	0.028894
RS	34	0.880257	1.200700	1907.829395	0.029306	0.030271
RS	35	0.948327	1.200700	1926.935617	0.029600	0.030678
RS	36	1.021125	1.202544	1935.641734	0.029734	0.030859
RS	37	1.098977	1.202544	1939.225017	0.029789	0.030953
RS	38	1.182236	1.239894	1877.832494	0.028846	0.029973
RS	39	1.271276	1.239894	1868.037965	0.028695	0.029793
RS	40	1.366500	1.308815	1755.354193	0.026964	0.027968
RS	41	1.468336	1.308815	1735.870147	0.026665	0.027595
RS	42	1.577244	1.402457	1597.968125	0.024547	0.025363
RS	43	1.693714	1.402457	1572.167823	0.024150	0.024880
RS	44	1.818272	1.508805	1434.171876	0.022030	0.022661
RS	45	1.951480	1.508805	1403.872708	0.021565	0.022122
RS	46	2.093938	1.610984	1283.198146	0.019711	0.020203
RS	47	2.246289	1.610984	1248.438553	0.019177	0.019627
RS	48	2.409219	1.692443	1151.523569	0.017689	0.018110
RS	49	2.583463	1.692443	1111.147473	0.017068	0.017481
RS	50	2.769806	1.743776	1034.968488	0.015898	0.016312
RS	51	2.969090	1.743776	987.539042	0.015170	0.015599
RS	52	3.182213	1.765036	924.289192	0.014198	0.014644
RS	53	3.410134	1.765036	868.982514	0.013349	0.013818
RS	54	3.653884	1.757777	812.796516	0.012485	0.012972
RS	55	3.914559	1.757777	749.642306	0.011515	0.012017
RS	56	4.193336	1.757777	684.309959	0.010512	0.011020
RS	57	4.491472	1.757777	617.826204	0.009490	0.009995
RS	58	4.810311	1.874050	520.089266	0.007989	0.008465
RS	59	5.151291	1.874050	463.974002	0.007127	0.007582
RS	60	5.515948	1.874050	408.719741	0.006278	0.006704
RS	61	5.905929	1.874050	355.214818	0.005456	0.005847
RS	62	6.322990	1.874050	304.284990	0.004674	0.005025
RS	63	6.769012	1.874050	1176.992195	0.018080	0.019602
PA	4+25*2+4+6 0.133072755 0.042606637 6.769011957 10.733032058 0.913315733 1.133342584 1.382867208 1.485042662 1.443594952 1.426119899 1.433088262 1.448341065 1.482303776 1.521284012 1.528692797 1.482900140 1.397854931 1.306468887 1.236288474 1.200699790 1.202544232 1.239894499 1.308815018 1.402457287 1.508804791 1.610984276 1.692443195 1.743775735 1.765036463 1.757776937 1.874050285
//
IT	4265
RD	22
LK	-454329.005430
QD	-80.836253 -> -72.591356
RI	0.0040870671
TR	0.131930	0.042850
MT	6.806817
MM	C_pi: 1.471324, n_recomb: 66035.398777
RS	0	0.000000	11.957696	37.218443	0.000564	0.000014
RS	1	0.006953	11.957696	39.788604	0.000603	0.000167
RS	2	0.014390	11.957696	42.534925	0.000644	0.000429
RS	3	0.022345	11.957696	45.469291	0.000689	0.000622
RS	4	0.030852	0.913398	633.383150	0.009592	0.008069
RS	5	0.039950	0.913398	670.613932	0.010155	0.008101
RS	6	0.049682	1.143149	567.580089	0.008595	0.006746
RS	7	0.060090	1.143149	601.493180	0.009109	0.007237
RS	8	0.071222	1.398251	521.298400	0.007894	0.006389
RS	9	0.083128	1.398251	552.801708	0.008371	0.006859
RS	10	0.095861	1.500409	546.152011	0.008271	0.006871
RS	11	0.109481	1.500409	578.842369	0.008766	0.007433
RS	12	0.124047	1.453159	632.930235	0.009585	0.008295
RS	13	0.139626	1.453159	669.703702	0.010142	0.008987
RS	14	0.156288	1.432458	718.253315	0.010877	0.009816
RS	15	0.174109	1.432458	758.670215	0.011489	0.010545
RS	16	0.193169	1.439070	797.013582	0.012069	0.011239
RS	17	0.213555	1.439070	840.408633	0.012727	0.012015
RS	18	0.235357	1.455703	875.256801	0.013254	0.012686
RS	19	0.258676	1.455703	921.203174	0.013950	0.013502
RS	20	0.283617	1.492900	944.563387	0.014304	0.013993
RS	21	0.310292	1.492900	992.321205	0.015027	0.014786
RS	22	0.338821	1.536233	1012.118272	0.015327	0.015171
RS	23	0.369334	1.536233	1061.188526	0.016070	0.015930
RS	24	0.401969	1.546938	1103.498023	0.016711	0.016610
RS	25	0.436874	1.546938	1153.880261	0.017474	0.017382
RS	26	0.474205	1.501587	1240.571098	0.018786	0.018732
RS	27	0.514132	1.501587	1291.960183	0.019565	0.019565
RS	28	0.556836	1.414337	1424.505879	0.021572	0.021645
RS	29	0.602509	1.414337	1474.971561	0.022336	0.022530
RS	30	0.651358	1.319640	1630.982814	0.024699	0.025018
RS	31	0.703603	1.319640	1676.300533	0.025385	0.025869
RS	32	0.759481	1.246413	1816.652108	0.027510	0.028146
RS	33	0.819245	1.246413	1851.356276	0.028036	0.028834
RS	34	0.883164	1.208683	1937.449429	0.029340	0.030261
RS	35	0.951529	1.208683	1957.312503	0.029640	0.030674
RS	36	1.024646	1.209449	1968.344441	0.029807	0.030889
RS	37	1.102848	1.209449	1972.352127	0.029868	0.030990
RS	38	1.186488	1.246793	1910.589007	0.028933	0.030020
RS	39	1.275944	1.246793	1900.946443	0.028787	0.029849
RS	40	1.371619	1.316770	1785.697741	0.027042	0.028012
RS	41	1.473948	1.316770	1766.239304	0.026747	0.027649
RS	42	1.583392	1.412464	1624.617500	0.024602	0.025394
RS	43	1.700446	1.412464	1598.850765	0.024212	0.024921
RS	44	1.825640	1.521577	1457.096054	0.022065	0.022678
RS	45	1.959539	1.521577	1426.896666	0.021608	0.022151
RS	46	2.102748	1.626654	1303.228104	0.019735	0.020215
RS	47	2.255916	1.626654	1268.610104	0.019211	0.019651
RS	48	2.419733	1.710441	1169.775846	0.017714	0.018127
RS	49	2.594942	1.710441	1129.503001	0.017105	0.017510
RS	50	2.782335	1.763085	1052.349833	0.015936	0.016343
RS	51	2.982757	1.763085	1004.880120	0.015217	0.015640
RS	52	3.197115	1.784618	941.239175	0.014254	0.014694
RS	53	3.426379	1.784618	885.643689	0.013412	0.013875
RS	54	3.671585	1.776608	829.382484	0.012560	0.013041
RS	55	3.933841	1.776608	765.585023	0.011594	0.012091
RS	56	4.214333	1.776608	699.479578	0.010592	0.011097
RS	57	4.514329	1.776608	632.104023	0.009572	0.010073
RS	58	4.835186	1.897056	531.857903	0.008054	0.008526
RS	59	5.178352	1.897056	475.062495	0.007194	0.007646
RS	60	5.545381	1.897056	419.033818	0.006346	0.006770
RS	61	5.937931	1.897056	364.677679	0.005522	0.005912
RS	62	6.357777	1.897056	312.840458	0.004737	0.005088
RS	63	6.806817	1.897056	1218.267579	0.018449	0.019983
PA	4+25*2+4+6 0.131930320 0.042849724 6.806816585 11.957696384 0.913398043 1.143149042 1.398251067 1.500408943 1.453159022 1.432458430 1.439070305 1.455703104 1.492900384 1.536233153 1.546938103 1.501587429 1.414337359 1.319640403 1.246413279 1.208683263 1.209449329 1.246792945 1.316770314 1.412464369 1.521576541 1.626653554 1.710441351 1.763084760 1.784617942 1.776608178 1.897056115
//
IT	4127
RD	23
LK	-454312.736918
QD	-77.501688 -> -69.759427
RI	0.0037939948
TR	0.130835	0.043085
MT	6.843271
MM	C_pi: 1.484193, n_recomb: 66949.932664
RS	0	0.000000	13.328005	33.884039	0.000506	0.000013
RS	1	0.006962	13.328005	36.229219	0.000541	0.000151
RS	2	0.014410	13.328005	38.735674	0.000579	0.000388
RS	3	0.022375	13.328005	41.414343	0.000619	0.000562
RS	4	0.030895	0.913628	642.920067	0.009603	0.008123
RS	5	0.040009	0.913628	680.759400	0.010168	0.008153
RS	6	0.049757	1.153059	571.420736	0.008535	0.006728
RS	7	0.060184	1.153059	605.653611	0.009046	0.007216
RS	8	0.071336	1.413573	523.797512	0.007824	0.006355
RS	9	0.083265	1.413573	555.542734	0.008298	0.006822
RS	10	0.096025	1.515587	549.406508	0.008206	0.006839
RS	11	0.109673	1.515587	582.384713	0.008699	0.007397
RS	12	0.124272	1.462440	639.256329	0.009548	0.008283
RS	13	0.139886	1.462440	676.485912	0.010104	0.008972
RS	14	0.156588	1.438395	727.234297	0.010862	0.009820
RS	15	0.174453	1.438395	768.239360	0.011475	0.010549
RS	16	0.193561	1.444543	807.426352	0.012060	0.011246
RS	17	0.214000	1.444543	851.476724	0.012718	0.012022
RS	18	0.235862	1.462486	886.125957	0.013236	0.012681
RS	19	0.259246	1.462486	932.752885	0.013932	0.013496
RS	20	0.284259	1.502881	954.611726	0.014259	0.013958
RS	21	0.311012	1.502881	1003.034199	0.014982	0.014750
RS	22	0.339629	1.550593	1020.535051	0.015243	0.015094
RS	23	0.370237	1.550593	1070.243545	0.015986	0.015851
RS	24	0.402977	1.564694	1110.842347	0.016592	0.016495
RS	25	0.437996	1.564694	1161.883012	0.017355	0.017263
RS	26	0.475454	1.519907	1248.661273	0.018651	0.018593
RS	27	0.515519	1.519907	1300.811602	0.019430	0.019422
RS	28	0.558374	1.430559	1435.787979	0.021446	0.021507
RS	29	0.604213	1.430559	1487.173878	0.022213	0.022389
RS	30	0.653243	1.332631	1647.689570	0.024611	0.024906
RS	31	0.705687	1.332631	1694.043107	0.025303	0.025758
RS	32	0.761782	1.256408	1839.786600	0.027480	0.028082
RS	33	0.821783	1.256408	1875.482146	0.028013	0.028773
RS	34	0.885962	1.216558	1966.148558	0.029367	0.030248
RS	35	0.954608	1.216558	1986.769889	0.029675	0.030666
RS	36	1.028034	1.216242	2000.174290	0.029876	0.030916
RS	37	1.106573	1.216242	2004.616540	0.029942	0.031023
RS	38	1.190579	1.253543	1942.578642	0.029015	0.030065
RS	39	1.280435	1.253543	1933.101225	0.028874	0.029901
RS	40	1.376546	1.324513	1815.396217	0.027116	0.028055
RS	41	1.479349	1.324513	1795.975474	0.026826	0.027700
RS	42	1.589310	1.422174	1650.733471	0.024656	0.025424
RS	43	1.706927	1.422174	1625.009242	0.024272	0.024961
RS	44	1.832733	1.533960	1479.574622	0.022100	0.022695
RS	45	1.967297	1.533960	1449.480634	0.021650	0.022179
RS	46	2.111231	1.641850	1322.875865	0.019759	0.020227
RS	47	2.265186	1.641850	1288.402829	0.019244	0.019674
RS	48	2.429860	1.727903	1187.686993	0.017740	0.018144
RS	49	2.605999	1.727903	1147.520930	0.017140	0.017538
RS	50	2.794402	1.781814	1069.419326	0.015973	0.016374
RS	51	2.995922	1.781814	1021.915478	0.015264	0.015681
RS	52	3.211473	1.803600	957.902314	0.014308	0.014742
RS	53	3.442031	1.803600	902.028830	0.013473	0.013931
RS	54	3.688642	1.794844	845.709876	0.012632	0.013109
RS	55	3.952422	1.794844	781.285667	0.011670	0.012163
RS	56	4.234569	1.794844	714.425833	0.010671	0.011171
RS	57	4.536359	1.794844	646.178946	0.009652	0.010149
RS	58	4.859161	1.919387	543.448374	0.008117	0.008585
RS	59	5.204439	1.919387	485.991544	0.007259	0.007708
RS	60	5.573755	1.919387	429.208342	0.006411	0.006833
RS	61	5.968785	1.919387	374.021390	0.005587	0.005975
RS	62	6.391319	1.919387	321.297020	0.004799	0.005149
RS	63	6.843271	1.919387	1259.321897	0.018810	0.020356
PA	4+25*2+4+6 0.130834921 0.043085268 6.843271149 13.328004946 0.913628009 1.153058886 1.413572708 1.515586515 1.462439995 1.438395496 1.444543454 1.462486175 1.502880807 1.550592999 1.564694146 1.519906972 1.430558572 1.332630714 1.256407636 1.216558443 1.216242401 1.253543167 1.324513392 1.422174442 1.533959949 1.641850066 1.727902574 1.781813971 1.803599727 1.794843883 1.919386633
//
IT	3954
RD	24
LK	-454297.457701
QD	-74.367884 -> -67.092190
RI	0.0035267395
TR	0.129784	0.043314
MT	6.878428
MM	C_pi: 1.496714, n_recomb: 67843.641449
RS	0	0.000000	14.864656	30.812394	0.000454	0.000011
RS	1	0.006971	14.864656	32.949476	0.000486	0.000136
RS	2	0.014428	14.864656	35.233971	0.000519	0.000350
RS	3	0.022405	14.864656	37.675933	0.000555	0.000508
RS	4	0.030937	0.913973	652.143520	0.009612	0.008174
RS	5	0.040065	0.913973	690.573361	0.010179	0.008202
RS	6	0.049829	1.163035	574.963864	0.008475	0.006709
RS	7	0.060274	1.163035	609.497853	0.008984	0.007193
RS	8	0.071446	1.428844	526.080475	0.007754	0.006321
RS	9	0.083398	1.428844	558.052704	0.008226	0.006786
RS	10	0.096182	1.530599	552.466072	0.008143	0.006808
RS	11	0.109858	1.530599	585.718497	0.008633	0.007361
RS	12	0.124487	1.471458	645.395604	0.009513	0.008271
RS	13	0.140136	1.471458	683.068743	0.010068	0.008957
RS	14	0.156876	1.443966	736.073272	0.010850	0.009825
RS	15	0.174783	1.443966	777.656113	0.011462	0.010553
RS	16	0.193938	1.449568	817.725806	0.012053	0.011254
RS	17	0.214428	1.449568	862.421859	0.012712	0.012030
RS	18	0.236347	1.468742	896.895397	0.013220	0.012679
RS	19	0.259794	1.468742	944.192837	0.013917	0.013492
RS	20	0.284875	1.512285	964.541294	0.014217	0.013926
RS	21	0.311705	1.512285	1013.616248	0.014940	0.014717
RS	22	0.340405	1.564391	1028.781487	0.015164	0.015022
RS	23	0.371105	1.564391	1079.112166	0.015906	0.015776
RS	24	0.403946	1.581968	1117.937375	0.016478	0.016384
RS	25	0.439076	1.581968	1169.615360	0.017240	0.017149
RS	26	0.476655	1.537865	1256.372331	0.018519	0.018459
RS	27	0.516853	1.537865	1309.257817	0.019298	0.019284
RS	28	0.559854	1.446518	1446.525454	0.021321	0.021372
RS	29	0.605852	1.446518	1498.803938	0.022092	0.022250
RS	30	0.655057	1.345435	1663.677270	0.024522	0.024795
RS	31	0.707692	1.345435	1711.043848	0.025220	0.025647
RS	32	0.763996	1.266262	1862.081232	0.027447	0.028016
RS	33	0.824225	1.266262	1898.756022	0.027987	0.028711
RS	34	0.888653	1.224319	1993.963688	0.029391	0.030233
RS	35	0.957572	1.224319	2015.343265	0.029706	0.030657
RS	36	1.031295	1.222915	2031.166771	0.029939	0.030940
RS	37	1.110157	1.222915	2036.051753	0.030011	0.031054
RS	38	1.194517	1.260141	1973.825660	0.029094	0.030108
RS	39	1.284758	1.260141	1964.524813	0.028957	0.029951
RS	40	1.381289	1.332046	1844.464786	0.027187	0.028097
RS	41	1.484549	1.332046	1825.092460	0.026901	0.027750
RS	42	1.595008	1.431595	1676.324146	0.024709	0.025454
RS	43	1.713167	1.431595	1650.650489	0.024330	0.025000
RS	44	1.839562	1.545966	1501.613766	0.022133	0.022712
RS	45	1.974769	1.545966	1471.630078	0.021691	0.022207
RS	46	2.119401	1.656589	1342.144873	0.019783	0.020239
RS	47	2.274115	1.656589	1307.819756	0.019277	0.019698
RS	48	2.439614	1.744844	1205.259272	0.017765	0.018161
RS	49	2.616650	1.744844	1165.203214	0.017175	0.017566
RS	50	2.806027	1.799986	1086.176210	0.016010	0.016404
RS	51	3.008606	1.799986	1038.644396	0.015309	0.015720
RS	52	3.225306	1.822006	974.277160	0.014361	0.014789
RS	53	3.457113	1.822006	918.136537	0.013533	0.013986
RS	54	3.705079	1.812507	861.777810	0.012702	0.013175
RS	55	3.970330	1.812507	796.743123	0.011744	0.012232
RS	56	4.254072	1.812507	729.147350	0.010747	0.011244
RS	57	4.557594	1.812507	660.049332	0.009729	0.010223
RS	58	4.882274	1.941067	554.859696	0.008179	0.008643
RS	59	5.229588	1.941067	496.759845	0.007322	0.007769
RS	60	5.601113	1.941067	439.241685	0.006474	0.006895
RS	61	5.998536	1.941067	383.244022	0.005649	0.006036
RS	62	6.423664	1.941067	329.652497	0.004859	0.005209
RS	63	6.878428	1.941067	1300.133400	0.019164	0.020722
PA	4+25*2+4+6 0.129784090 0.043313642 6.878428068 14.864656387 0.913972609 1.163035394 1.428843849 1.530598912 1.471458070 1.443965531 1.449568337 1.468741564 1.512285134 1.564391315 1.581967953 1.537864781 1.446518001 1.345434988 1.266261663 1.224319024 1.222914721 1.260140977 1.332045581 1.431595241 1.545965955 1.656588850 1.744844185 1.799985967 1.822006377 1.812506879 1.941066602
//
IT	4040
RD	25
LK	-454283.097400
QD	-71.419107 -> -64.577027
RI	0.0032834049
TR	0.128775	0.043535
MT	6.912406
MM	C_pi: 1.508910, n_recomb: 68717.110239
RS	0	0.000000	16.585479	27.993097	0.000407	0.000010
RS	1	0.006979	16.585479	29.938467	0.000436	0.000122
RS	2	0.014446	16.585479	32.018408	0.000466	0.000315
RS	3	0.022433	16.585479	34.242137	0.000498	0.000458
RS	4	0.030978	0.914421	661.065917	0.009620	0.008220
RS	5	0.040119	0.914421	700.068936	0.010188	0.008249
RS	6	0.049898	1.173056	578.234382	0.008415	0.006689
RS	7	0.060360	1.173056	613.052178	0.008921	0.007170
RS	8	0.071552	1.444030	528.173017	0.007686	0.006288
RS	9	0.083525	1.444030	560.358825	0.008155	0.006750
RS	10	0.096334	1.545480	555.331254	0.008081	0.006777
RS	11	0.110036	1.545480	588.844464	0.008569	0.007325
RS	12	0.124695	1.480248	651.346508	0.009479	0.008259
RS	13	0.140377	1.480248	689.450753	0.010033	0.008943
RS	14	0.157154	1.449230	744.755529	0.010838	0.009830
RS	15	0.175101	1.449230	786.905345	0.011451	0.010559
RS	16	0.194301	1.454186	827.909633	0.012048	0.011264
RS	17	0.214841	1.454186	873.241907	0.012708	0.012040
RS	18	0.236814	1.474521	907.557967	0.013207	0.012678
RS	19	0.260321	1.474521	955.515969	0.013905	0.013491
RS	20	0.285469	1.521165	974.345565	0.014179	0.013897
RS	21	0.312372	1.521165	1024.061092	0.014903	0.014687
RS	22	0.341152	1.577669	1036.858149	0.015089	0.014953
RS	23	0.371941	1.577669	1087.795614	0.015830	0.015705
RS	24	0.404879	1.598798	1124.786542	0.016368	0.016277
RS	25	0.440116	1.598798	1177.081646	0.017129	0.017039
RS	26	0.477812	1.555482	1263.723903	0.018390	0.018329
RS	27	0.518139	1.555482	1317.319688	0.019170	0.019150
RS	28	0.561280	1.462228	1456.750031	0.021199	0.021239
RS	29	0.607432	1.462228	1509.894519	0.021973	0.022116
RS	30	0.656806	1.358058	1678.988442	0.024433	0.024686
RS	31	0.709625	1.358058	1727.345668	0.025137	0.025538
RS	32	0.766130	1.275984	1883.571622	0.027411	0.027950
RS	33	0.826580	1.275984	1921.213354	0.027958	0.028648
RS	34	0.891248	1.231967	2020.937314	0.029410	0.030216
RS	35	0.960429	1.231967	2043.074023	0.029732	0.030645
RS	36	1.034439	1.229473	2061.352142	0.029998	0.030962
RS	37	1.113614	1.229473	2066.686985	0.030075	0.031082
RS	38	1.198315	1.266594	2004.356619	0.029168	0.030149
RS	39	1.288928	1.266594	1995.242513	0.029036	0.029998
RS	40	1.385864	1.339381	1872.920815	0.027256	0.028137
RS	41	1.489566	1.339381	1853.606757	0.026974	0.027798
RS	42	1.600505	1.440747	1701.402435	0.024760	0.025483
RS	43	1.719188	1.440747	1675.786732	0.024387	0.025039
RS	44	1.846153	1.557621	1523.221654	0.022167	0.022730
RS	45	1.981980	1.557621	1493.352850	0.021732	0.022235
RS	46	2.127286	1.670900	1361.042654	0.019806	0.020251
RS	47	2.282733	1.670900	1326.868095	0.019309	0.019720
RS	48	2.449030	1.761305	1222.494846	0.017790	0.018178
RS	49	2.626932	1.761305	1182.552287	0.017209	0.017593
RS	50	2.817251	1.817640	1102.624117	0.016046	0.016433
RS	51	3.020853	1.817640	1055.070458	0.015354	0.015759
RS	52	3.238665	1.839879	990.366294	0.014412	0.014835
RS	53	3.471678	1.839879	933.969277	0.013592	0.014039
RS	54	3.720954	1.829644	877.585862	0.012771	0.013238
RS	55	3.987627	1.829644	811.957213	0.011816	0.012300
RS	56	4.272912	1.829644	743.644093	0.010822	0.011314
RS	57	4.578107	1.829644	673.715198	0.009804	0.010295
RS	58	4.904603	1.962145	566.093101	0.008238	0.008699
RS	59	5.253886	1.962145	507.368320	0.007383	0.007827
RS	60	5.627547	1.962145	449.134404	0.006536	0.006955
RS	61	6.027285	1.962145	392.345747	0.005710	0.006096
RS	62	6.454923	1.962145	337.906680	0.004917	0.005267
RS	63	6.912406	1.962145	1340.690226	0.019510	0.021080
PA	4+25*2+4+6 0.128774538 0.043534862 6.912406089 16.585478919 0.914421064 1.173055796 1.444029580 1.545479751 1.480248290 1.449230080 1.454185607 1.474520507 1.521164929 1.577669401 1.598798057 1.555481846 1.462227828 1.358058193 1.275984362 1.231967106 1.229473197 1.266594450 1.339381464 1.440746683 1.557621413 1.670899887 1.761305434 1.817639914 1.839879337 1.829644069 1.962144784
//
CC
CC	Brief Description of the file format:
CC	  CC  comments
CC	  MM  useful-messages
CC	  RD  round-of-iterations
CC	  LL  \log[P(sequence)]
CC	  QD  Q-before-opt Q-after-opt
CC	  TR  \theta_0 \rho_0
CC	  RS  k t_k \lambda_k \pi_k \sum_{l\not=k}A_{kl} A_{kk}
CC	  DC  begin end best-k t_k+\Delta_k max-prob
CC
MM	Version: 0.6.5-r67
MM	pattern:4+25*2+4+6, n:63, n_free_lambdas:28
MM	n_iterations:25, skip:1, max_t:5, theta/rho:5
MM	is_decoding:0
MM	n_seqs:14, sum_L:1062684, sum_n:183263
RD	0
LK	0.000000
QD	0.000000 -> 0.000000
RI	inf
TR	0.189289	0.037858
MT	5.000000
MM	C_pi: 1.000000, n_recomb: 39483.565844
RS	0	0.000000	1.000000	248.758307	0.006300	0.000000
RS	1	0.006440	1.000000	263.056941	0.006662	0.000000
RS	2	0.013294	1.000000	278.060662	0.007042	0.000000
RS	3	0.020590	1.000000	293.788783	0.007441	0.000000
RS	4	0.028356	1.000000	310.258890	0.007858	0.000000
RS	5	0.036622	1.000000	327.486438	0.008294	0.000000
RS	6	0.045421	1.000000	345.484287	0.008750	0.000000
RS	7	0.054785	1.000000	364.262196	0.009226	0.000000
RS	8	0.064753	1.000000	383.826253	0.009721	0.000000
RS	9	0.075363	1.000000	404.178255	0.010237	0.000000
RS	10	0.086656	1.000000	425.315024	0.010772	0.000000
RS	11	0.098677	1.000000	447.227669	0.011327	0.000000
RS	12	0.111471	1.000000	469.900784	0.011901	0.000000
RS	13	0.125090	1.000000	493.311583	0.012494	0.000000
RS	14	0.139585	1.000000	517.428993	0.013105	0.000000
RS	15	0.155014	1.000000	542.212682	0.013733	0.000000
RS	16	0.171437	1.000000	567.612053	0.014376	0.000000
RS	17	0.188917	1.000000	593.565201	0.015033	0.000000
RS	18	0.207523	1.000000	619.997852	0.015703	0.000000
RS	19	0.227327	1.000000	646.822305	0.016382	0.000000
RS	20	0.248406	1.000000	673.936383	0.017069	0.000000
RS	21	0.270843	1.000000	701.222447	0.017760	0.000000
RS	22	0.294725	1.000000	728.546474	0.018452	0.000000
RS	23	0.320144	1.000000	755.757266	0.019141	0.000000
RS	24	0.347201	1.000000	782.685814	0.019823	0.000000
RS	25	0.376000	1.000000	809.144878	0.020493	0.000000
RS	26	0.406654	1.000000	834.928837	0.021146	0.000000
RS	27	0.439282	1.000000	859.813875	0.021777	0.000000
RS	28	0.474011	1.000000	883.558565	0.022378	0.000000
RS	29	0.510976	1.000000	905.904932	0.022944	0.000000
RS	30	0.550322	1.000000	926.580063	0.023467	0.000000
RS	31	0.592202	1.000000	945.298347	0.023942	0.000000
RS	32	0.636779	1.000000	961.764398	0.024359	0.000000
RS	33	0.684227	1.000000	975.676751	0.024711	0.000000
RS	34	0.734730	1.000000	986.732351	0.024991	0.000000
RS	35	0.788485	1.000000	994.631898	0.025191	0.000000
RS	36	0.845702	1.000000	999.086023	0.025304	0.000000
RS	37	0.906604	1.000000	999.822289	0.025322	0.000000
RS	38	0.971428	1.000000	996.592944	0.025241	0.000000
RS	39	1.040426	1.000000	989.183298	0.025053	0.000000
RS	40	1.113868	1.000000	977.420559	0.024755	0.000000
RS	41	1.192040	1.000000	961.182895	0.024344	0.000000
RS	42	1.275245	1.000000	940.408402	0.023818	0.000000
RS	43	1.363809	1.000000	915.103631	0.023177	0.000000
RS	44	1.458076	1.000000	885.351222	0.022423	0.000000
RS	45	1.558414	1.000000	851.316181	0.021561	0.000000
RS	46	1.665214	1.000000	813.250270	0.020597	0.000000
RS	47	1.778891	1.000000	771.493991	0.019540	0.000000
RS	48	1.899889	1.000000	726.475662	0.018399	0.000000
RS	49	2.028679	1.000000	678.707148	0.017190	0.000000
RS	50	2.165763	1.000000	628.775916	0.015925	0.000000
RS	51	2.311675	1.000000	577.333254	0.014622	0.000000
RS	52	2.466983	1.000000	525.078697	0.013299	0.000000
RS	53	2.632293	1.000000	472.740957	0.011973	0.000000
RS	54	2.808249	1.000000	421.055927	0.010664	0.000000
RS	55	2.995536	1.000000	370.742646	0.009390	0.000000
RS	56	3.194884	1.000000	322.478366	0.008167	0.000000
RS	57	3.407070	1.000000	276.874092	0.007012	0.000000
RS	58	3.632920	1.000000	234.452130	0.005938	0.000000
RS	59	3.873315	1.000000	195.627187	0.004955	0.000000
RS	60	4.129191	1.000000	160.692475	0.004070	0.000000
RS	61	4.401545	1.000000	129.811992	0.003288	0.000000
RS	62	4.691438	1.000000	103.019745	0.002609	0.000000
RS	63	5.000000	1.000000	290.749508	0.007364	0.000000
PA	4+25*2+4+6 0.189289326 0.037857865 5.000000000 1.000000000 1.000000000 1.000000000 1.000000000 1.000000000 1.000000000 1.000000000 1.000000000 1.000000000 1.000000000 1.000000000 1.000000000 1.000000000 1.000000000 1.000000000 1.000000000 1.000000000 1.000000000 1.000000000 1.000000000 1.000000000 1.000000000 1.000000000 1.000000000 1.000000000 1.000000000 1.000000000 1.000000000
//
IT	5016
RD	1
LK	-449531.175912
QD	-262.897190 -> -220.566379
RI	0.0266071192
TR	0.183222	0.037832
MT	5.181919
MM	C_pi: 1.034371, n_recomb: 40787.055963
RS	0	0.000000	1.053357	246.077353	0.006033	0.000168
RS	1	0.006499	1.053357	260.439070	0.006385	0.001918
RS	2	0.013421	1.053357	275.527153	0.006755	0.004390
RS	3	0.020792	1.053357	291.363404	0.007144	0.005549
RS	4	0.028642	1.019942	318.016378	0.007797	0.005498
RS	5	0.037003	1.019942	335.885121	0.008235	0.005392
RS	6	0.045907	1.022645	353.633664	0.008670	0.005749
RS	7	0.055389	1.022645	373.097325	0.009147	0.006332
RS	8	0.065488	1.018510	394.980792	0.009684	0.006942
RS	9	0.076244	1.018510	416.177078	0.010204	0.007574
RS	10	0.087698	1.018391	438.257001	0.010745	0.008265
RS	11	0.099896	1.018391	461.112819	0.011305	0.009010
RS	12	0.112888	1.023199	482.515960	0.011830	0.009757
RS	13	0.126724	1.023199	506.887627	0.012428	0.010454
RS	14	0.141459	1.031451	527.792708	0.012940	0.011098
RS	15	0.157151	1.031451	553.503562	0.013571	0.011738
RS	16	0.173864	1.036946	576.839592	0.014143	0.012428
RS	17	0.191662	1.036946	603.747563	0.014802	0.013202
RS	18	0.210618	1.038077	630.516499	0.015459	0.014059
RS	19	0.230805	1.038077	658.405750	0.016143	0.014978
RS	20	0.252304	1.036883	687.431442	0.016854	0.015931
RS	21	0.275201	1.036883	715.925533	0.017553	0.016896
RS	22	0.299586	1.034585	746.151291	0.018294	0.017864
RS	23	0.325555	1.034585	774.707193	0.018994	0.018831
RS	24	0.353212	1.031199	805.628037	0.019752	0.019801
RS	25	0.382667	1.031199	833.532101	0.020436	0.020780
RS	26	0.414036	1.026759	864.445136	0.021194	0.021766
RS	27	0.447444	1.026759	890.793369	0.021840	0.022753
RS	28	0.483022	1.021871	920.282517	0.022563	0.023732
RS	29	0.520914	1.021871	943.977249	0.023144	0.024683
RS	30	0.561267	1.017619	969.873271	0.023779	0.025583
RS	31	0.604244	1.017619	989.665018	0.024264	0.026403
RS	32	0.650013	1.015227	1009.374450	0.024747	0.027112
RS	33	0.698757	1.015227	1023.958368	0.025105	0.027682
RS	34	0.750669	1.015475	1035.229423	0.025381	0.028092
RS	35	0.805955	1.015475	1043.370577	0.025581	0.028327
RS	36	0.864834	1.018504	1044.793334	0.025616	0.028383
RS	37	0.927539	1.018504	1045.444836	0.025632	0.028258
RS	38	0.994320	1.023906	1036.558543	0.025414	0.027959
RS	39	1.065441	1.023906	1028.953699	0.025227	0.027499
RS	40	1.141184	1.030956	1010.061880	0.024764	0.026891
RS	41	1.221849	1.030956	993.783938	0.024365	0.026155
RS	42	1.307757	1.038758	965.758421	0.023678	0.025308
RS	43	1.399249	1.038758	940.792529	0.023066	0.024369
RS	44	1.496686	1.046417	904.832825	0.022184	0.023355
RS	45	1.600457	1.046417	871.614204	0.021370	0.022283
RS	46	1.710971	1.053153	829.112961	0.020328	0.021165
RS	47	1.828667	1.053153	788.571899	0.019334	0.020013
RS	48	1.954013	1.058470	741.011304	0.018168	0.018834
RS	49	2.087505	1.058470	694.616130	0.017030	0.017633
RS	50	2.229673	1.062216	643.627678	0.015780	0.016415
RS	51	2.381081	1.062216	593.391442	0.014549	0.015182
RS	52	2.542329	1.064491	540.904275	0.013262	0.013941
RS	53	2.714056	1.064491	489.298568	0.011996	0.012698
RS	54	2.896944	1.065578	437.537620	0.010727	0.011462
RS	55	3.091718	1.065578	387.290643	0.009495	0.010244
RS	56	3.299151	1.065578	338.717420	0.008305	0.009056
RS	57	3.520065	1.065578	292.467503	0.007171	0.007909
RS	58	3.755336	1.072271	247.732515	0.006074	0.006816
RS	59	4.005898	1.072271	208.281639	0.005107	0.005790
RS	60	4.272744	1.072271	172.442715	0.004228	0.004843
RS	61	4.556933	1.072271	140.452938	0.003444	0.003983
RS	62	4.859591	1.072271	112.420874	0.002756	0.003218
RS	63	5.181919	1.072271	327.462234	0.008029	0.009601
PA	4+25*2+4+6 0.183221878 0.037831834 5.181919336 1.053356886 1.019941807 1.022644997 1.018510103 1.018391371 1.023198843 1.031450748 1.036945581 1.038076639 1.036882877 1.034584999 1.031198978 1.026759386 1.021871090 1.017619371 1.015226841 1.015475035 1.018503904 1.023905993 1.030956268 1.038758039 1.046416998 1.053153038 1.058469534 1.062216282 1.064490795 1.065578222 1.072271287
//
IT	4397
RD	2
LK	-449448.754395
QD	-241.238782 -> -203.838026
RI	0.0252122179
TR	0.178251	0.037959
MT	5.332172
MM	C_pi: 1.066326, n_recomb: 42160.894269
RS	0	0.000000	1.115907	241.737573	0.005734	0.000158
RS	1	0.006547	1.115907	256.040116	0.006073	0.001820
RS	2	0.013522	1.115907	271.083618	0.006430	0.004217
RS	3	0.020953	1.115907	286.892299	0.006805	0.005388
RS	4	0.028872	1.045441	323.862681	0.007682	0.005532
RS	5	0.037308	1.045441	342.257252	0.008118	0.005389
RS	6	0.046297	1.051808	359.325156	0.008523	0.005694
RS	7	0.055874	1.051808	379.336434	0.008997	0.006264
RS	8	0.066079	1.041861	404.021668	0.009583	0.006900
RS	9	0.076951	1.041861	425.947574	0.010103	0.007532
RS	10	0.088535	1.040049	449.529856	0.010662	0.008224
RS	11	0.100878	1.040049	473.238895	0.011225	0.008972
RS	12	0.114028	1.048323	493.904153	0.011715	0.009684
RS	13	0.128040	1.048323	519.166624	0.012314	0.010395
RS	14	0.142968	1.064123	537.202940	0.012742	0.010967
RS	15	0.158874	1.064123	563.779214	0.013372	0.011612
RS	16	0.175822	1.074963	585.174144	0.013880	0.012237
RS	17	0.193878	1.074963	612.977227	0.014539	0.013002
RS	18	0.213117	1.077138	640.104603	0.015182	0.013831
RS	19	0.233615	1.077138	669.005206	0.015868	0.014736
RS	20	0.255455	1.074629	699.942418	0.016602	0.015694
RS	21	0.278725	1.074629	729.604843	0.017305	0.016647
RS	22	0.303519	1.069923	762.733708	0.018091	0.017641
RS	23	0.329935	1.069923	792.616991	0.018800	0.018597
RS	24	0.358081	1.062981	827.619866	0.019630	0.019620
RS	25	0.388069	1.062981	856.983147	0.020326	0.020590
RS	26	0.420021	1.053793	893.330254	0.021189	0.021662
RS	27	0.454064	1.053793	921.195379	0.021850	0.022648
RS	28	0.490336	1.043525	957.053726	0.022700	0.023740
RS	29	0.528983	1.043525	982.186938	0.023296	0.024700
RS	30	0.570159	1.034351	1014.239951	0.024056	0.025719
RS	31	0.614031	1.034351	1035.213128	0.024554	0.026558
RS	32	0.660775	1.028698	1059.304222	0.025125	0.027354
RS	33	0.710580	1.028698	1074.655437	0.025489	0.027952
RS	34	0.763644	1.028167	1087.281621	0.025789	0.028384
RS	35	0.820183	1.028167	1095.718228	0.025989	0.028651
RS	36	0.880423	1.033110	1095.100826	0.025974	0.028653
RS	37	0.944606	1.033110	1095.657439	0.025988	0.028561
RS	38	1.012992	1.042830	1081.884679	0.025661	0.028146
RS	39	1.085854	1.042830	1073.994769	0.025474	0.027721
RS	40	1.163486	1.055984	1048.528714	0.024870	0.026964
RS	41	1.246200	1.055984	1032.025474	0.024478	0.026267
RS	42	1.334330	1.070855	997.096953	0.023650	0.025270
RS	43	1.428228	1.070855	972.176241	0.023059	0.024379
RS	44	1.528274	1.085648	930.167424	0.022062	0.023241
RS	45	1.634869	1.085648	897.358066	0.021284	0.022223
RS	46	1.748443	1.098754	850.390128	0.020170	0.021024
RS	47	1.869452	1.098754	810.559973	0.019225	0.019930
RS	48	1.998382	1.109109	760.255513	0.018032	0.018712
RS	49	2.135753	1.109109	714.673234	0.016951	0.017569
RS	50	2.282117	1.116366	662.301427	0.015709	0.016345
RS	51	2.438063	1.116366	612.712733	0.014533	0.015164
RS	52	2.604217	1.120701	559.613468	0.013273	0.013938
RS	53	2.781250	1.120701	508.239371	0.012055	0.012737
RS	54	2.969871	1.122630	456.062958	0.010817	0.011523
RS	55	3.170841	1.122630	405.473152	0.009617	0.010334
RS	56	3.384967	1.122630	356.247980	0.008450	0.009165
RS	57	3.613111	1.122630	309.071284	0.007331	0.008032
RS	58	3.856190	1.135940	261.798986	0.006210	0.006908
RS	59	4.115183	1.135940	221.520841	0.005254	0.005898
RS	60	4.391131	1.135940	184.631861	0.004379	0.004960
RS	61	4.685144	1.135940	151.431030	0.003592	0.004102
RS	62	4.998404	1.135940	122.090518	0.002896	0.003334
RS	63	5.332172	1.135940	365.562137	0.008671	0.010185
PA	4+25*2+4+6 0.178251002 0.037959239 5.332171751 1.115907033 1.045441422 1.051807528 1.041860803 1.040049436 1.048322970 1.064122792 1.074962680 1.077137567 1.074629205 1.069923111 1.062981404 1.053792976 1.043525196 1.034350888 1.028698317 1.028167311 1.033109658 1.042830036 1.055983781 1.070854674 1.085648055 1.098754222 1.109108861 1.116365632 1.120701175 1.122630287 1.135940322
//
IT	5284
RD	3
LK	-449375.643549
QD	-222.514118 -> -188.970531
RI	0.0237723699
TR	0.173992	0.038172
MT	5.461209
MM	C_pi: 1.095683, n_recomb: 43535.869468
RS	0	0.000000	1.179012	237.570297	0.005457	0.000150
RS	1	0.006586	1.179012	251.793048	0.005784	0.001739
RS	2	0.013606	1.179012	266.768162	0.006128	0.004068
RS	3	0.021089	1.179012	282.522018	0.006489	0.005239
RS	4	0.029064	1.069424	329.606357	0.007571	0.005572
RS	5	0.037564	1.069424	348.500845	0.008005	0.005396
RS	6	0.046625	1.081340	364.243011	0.008367	0.005647
RS	7	0.056282	1.081340	384.741353	0.008837	0.006201
RS	8	0.066575	1.064752	412.446442	0.009474	0.006869
RS	9	0.077546	1.064752	435.051290	0.009993	0.007499
RS	10	0.089239	1.060429	460.438364	0.010576	0.008201
RS	11	0.101703	1.060429	484.961062	0.011139	0.008948
RS	12	0.114987	1.071499	505.151845	0.011603	0.009635
RS	13	0.129147	1.071499	531.271244	0.012203	0.010355
RS	14	0.144239	1.094688	546.510185	0.012553	0.010862
RS	15	0.160325	1.094688	573.911826	0.013183	0.011510
RS	16	0.177471	1.111185	593.232229	0.013626	0.012074
RS	17	0.195746	1.111185	621.877170	0.014284	0.012826
RS	18	0.215224	1.114793	649.103839	0.014910	0.013629
RS	19	0.235986	1.114793	678.951262	0.015595	0.014517
RS	20	0.258115	1.111347	711.466917	0.016342	0.015475
RS	21	0.281701	1.111347	742.227644	0.017049	0.016411
RS	22	0.306840	1.104606	777.886989	0.017868	0.017423
RS	23	0.333636	1.104606	809.030591	0.018583	0.018361
RS	24	0.362196	1.094402	847.786838	0.019473	0.019428
RS	25	0.392637	1.094402	878.557867	0.020180	0.020382
RS	26	0.425084	1.080605	920.178572	0.021136	0.021530
RS	27	0.459667	1.080605	949.538258	0.021810	0.022506
RS	28	0.496528	1.064925	991.879889	0.022783	0.023707
RS	29	0.535817	1.064925	1018.465062	0.023394	0.024664
RS	30	0.577693	1.050606	1057.111888	0.024281	0.025804
RS	31	0.622327	1.050606	1079.308588	0.024791	0.026651
RS	32	0.669901	1.041269	1108.469754	0.025461	0.027545
RS	33	0.720609	1.041269	1124.639117	0.025832	0.028159
RS	34	0.774656	1.039347	1139.391004	0.026171	0.028633
RS	35	0.832263	1.039347	1148.160905	0.026373	0.028921
RS	36	0.893664	1.045447	1146.212216	0.026328	0.028893
RS	37	0.959109	1.045447	1146.683390	0.026339	0.028825
RS	38	1.028864	1.058676	1128.596598	0.025923	0.028320
RS	39	1.103214	1.058676	1120.393408	0.025735	0.027923
RS	40	1.182460	1.077169	1088.784217	0.025009	0.027040
RS	41	1.266926	1.077169	1071.980942	0.024623	0.026378
RS	42	1.356955	1.098468	1030.455011	0.023669	0.025252
RS	43	1.452913	1.098468	1005.448259	0.023095	0.024401
RS	44	1.555192	1.119906	957.579118	0.021995	0.023157
RS	45	1.664207	1.119906	924.985985	0.021247	0.022186
RS	46	1.780401	1.139022	873.625918	0.020067	0.020916
RS	47	1.904249	1.139022	834.259402	0.019163	0.019873
RS	48	2.036253	1.154142	781.177527	0.017943	0.018622
RS	49	2.176952	1.154142	736.131195	0.016909	0.017528
RS	50	2.326917	1.164687	682.264514	0.015671	0.016301
RS	51	2.486759	1.164687	633.051696	0.014541	0.015164
RS	52	2.657129	1.170902	579.191358	0.013304	0.013953
RS	53	2.838720	1.170902	527.817272	0.012124	0.012787
RS	54	3.032271	1.173497	475.098108	0.010913	0.011594
RS	55	3.238569	1.173497	423.992674	0.009739	0.010428
RS	56	3.458455	1.173497	373.982994	0.008590	0.009277
RS	57	3.692823	1.173497	325.783390	0.007483	0.008154
RS	58	3.942627	1.193343	275.891674	0.006337	0.007001
RS	59	4.208884	1.193343	234.734622	0.005392	0.006005
RS	60	4.492677	1.193343	196.773812	0.004520	0.005073
RS	61	4.795161	1.193343	162.361878	0.003729	0.004217
RS	62	5.117568	1.193343	131.726900	0.003026	0.003445
RS	63	5.461209	1.193343	404.133660	0.009283	0.010754
PA	4+25*2+4+6 0.173991934 0.038172133 5.461208836 1.179012203 1.069423703 1.081339824 1.064752010 1.060429357 1.071498813 1.094688481 1.111185259 1.114793047 1.111347333 1.104605596 1.094401708 1.080604711 1.064924744 1.050606332 1.041269404 1.039346900 1.045446838 1.058676224 1.077169400 1.098467905 1.119905870 1.139021602 1.154142186 1.164686734 1.170902490 1.173496956 1.193343197
//
IT	4655
RD	4
LK	-449309.942700
QD	-206.212703 -> -175.868666
RI	0.0224482601
TR	0.170247	0.038436
MT	5.574740
MM	C_pi: 1.122760, n_recomb: 44890.582641
RS	0	0.000000	1.240532	233.900587	0.005210	0.000143
RS	1	0.006620	1.240532	248.047252	0.005526	0.001670
RS	2	0.013679	1.240532	262.955819	0.005858	0.003937
RS	3	0.021205	1.240532	278.654565	0.006207	0.005105
RS	4	0.029229	1.090356	335.665926	0.007477	0.005616
RS	5	0.037785	1.090356	355.059398	0.007909	0.005411
RS	6	0.046907	1.109797	368.829217	0.008216	0.005603
RS	7	0.056633	1.109797	389.778329	0.008683	0.006142
RS	8	0.067003	1.085930	420.677582	0.009371	0.006843
RS	9	0.078059	1.085930	443.932689	0.009889	0.007472
RS	10	0.089847	1.078432	471.390099	0.010501	0.008189
RS	11	0.102416	1.078432	496.706996	0.011065	0.008936
RS	12	0.115817	1.091759	516.633131	0.011509	0.009603
RS	13	0.130105	1.091759	543.593375	0.012109	0.010330
RS	14	0.145339	1.122226	556.056769	0.012387	0.010777
RS	15	0.161581	1.122226	584.259602	0.013015	0.011426
RS	16	0.178899	1.144738	601.335037	0.013396	0.011931
RS	17	0.197363	1.144738	630.781892	0.014052	0.012674
RS	18	0.217050	1.150270	657.807182	0.014654	0.013447
RS	19	0.238040	1.150270	688.545533	0.015338	0.014319
RS	20	0.260419	1.146397	722.247832	0.016089	0.015270
RS	21	0.284281	1.146397	754.038644	0.016797	0.016188
RS	22	0.309722	1.138149	791.763174	0.017638	0.017210
RS	23	0.336847	1.138149	824.093213	0.018358	0.018130
RS	24	0.365768	1.125148	866.136681	0.019294	0.019228
RS	25	0.396604	1.125148	898.247907	0.020010	0.020164
RS	26	0.429481	1.107067	944.790302	0.021047	0.021378
RS	27	0.464535	1.107067	975.598634	0.021733	0.022340
RS	28	0.501910	1.086127	1024.305845	0.022818	0.023640
RS	29	0.541759	1.086127	1052.330127	0.023442	0.024591
RS	30	0.584246	1.066644	1097.752148	0.024454	0.025847
RS	31	0.629546	1.066644	1121.192085	0.024976	0.026696
RS	32	0.677845	1.053422	1155.862950	0.025748	0.027691
RS	33	0.729342	1.053422	1172.889255	0.026128	0.028316
RS	34	0.784248	1.049718	1190.343898	0.026517	0.028843
RS	35	0.842789	1.049718	1199.486560	0.026720	0.029147
RS	36	0.905205	1.056430	1196.777945	0.026660	0.029106
RS	37	0.971754	1.056430	1197.190056	0.026669	0.029058
RS	38	1.042709	1.072532	1175.277217	0.026181	0.028481
RS	39	1.118361	1.072532	1166.765744	0.025991	0.028108
RS	40	1.199022	1.095725	1129.398837	0.025159	0.027119
RS	41	1.285023	1.095725	1112.271897	0.024777	0.026487
RS	42	1.376717	1.122884	1064.437888	0.023712	0.025248
RS	43	1.474482	1.122884	1039.284654	0.023152	0.024434
RS	44	1.578720	1.150508	985.758746	0.021959	0.023096
RS	45	1.689858	1.150508	953.278888	0.021236	0.022167
RS	46	1.808354	1.175283	897.641839	0.019996	0.020834
RS	47	1.934695	1.175283	858.597748	0.019126	0.019836
RS	48	2.069401	1.194896	802.773444	0.017883	0.018556
RS	49	2.213024	1.194896	758.099751	0.016888	0.017506
RS	50	2.366156	1.208516	702.706267	0.015654	0.016276
RS	51	2.529426	1.208516	653.709370	0.014562	0.015178
RS	52	2.703506	1.216447	599.024019	0.013344	0.013980
RS	53	2.889110	1.216447	547.517806	0.012197	0.012845
RS	54	3.087001	1.219562	494.202477	0.011009	0.011671
RS	55	3.297995	1.219562	442.490245	0.009857	0.010525
RS	56	3.522956	1.219562	391.632813	0.008724	0.009388
RS	57	3.762811	1.219562	342.371975	0.007627	0.008275
RS	58	4.018546	1.245841	289.824096	0.006456	0.007093
RS	59	4.291211	1.245841	247.778671	0.005520	0.006108
RS	60	4.581928	1.245841	208.756386	0.004650	0.005183
RS	61	4.891892	1.245841	173.157386	0.003857	0.004328
RS	62	5.222376	1.245841	141.259857	0.003147	0.003552
RS	63	5.574740	1.245841	442.906381	0.009866	0.011309
PA	4+25*2+4+6 0.170246546 0.038435742 5.574740102 1.240531997 1.090356014 1.109796801 1.085930256 1.078432089 1.091758739 1.122226487 1.144737760 1.150270080 1.146397016 1.138148515 1.125148149 1.107066787 1.086127245 1.066643574 1.053422128 1.049718057 1.056429964 1.072532292 1.095724827 1.122883867 1.150507737 1.175282988 1.194896220 1.208516212 1.216446710 1.219561907 1.245841442
//
IT	4489
RD	5
LK	-449250.432146
QD	-191.903943 -> -164.287628
RI	0.0212569563
TR	0.166897	0.038730
MT	5.676280
MM	C_pi: 1.147930, n_recomb: 46219.003077
RS	0	0.000000	1.300431	230.649914	0.004990	0.000137
RS	1	0.006650	1.300431	244.725353	0.005295	0.001609
RS	2	0.013743	1.300431	259.570813	0.005616	0.003821
RS	3	0.021308	1.300431	275.216254	0.005955	0.004981
RS	4	0.029375	1.108314	342.057254	0.007401	0.005664
RS	5	0.037979	1.108314	361.953453	0.007831	0.005432
RS	6	0.047155	1.137141	373.144414	0.008073	0.005561
RS	7	0.056942	1.137141	394.514366	0.008536	0.006085
RS	8	0.067379	1.105375	428.786645	0.009277	0.006822
RS	9	0.078511	1.105375	452.670134	0.009794	0.007448
RS	10	0.090382	1.094083	482.460741	0.010439	0.008185
RS	11	0.103044	1.094083	508.559512	0.011003	0.008932
RS	12	0.116547	1.109103	528.446236	0.011434	0.009585
RS	13	0.130948	1.109103	556.239751	0.012035	0.010319
RS	14	0.146307	1.146651	565.964478	0.012245	0.010708
RS	15	0.162688	1.146651	594.954555	0.012873	0.011361
RS	16	0.180158	1.175462	609.636214	0.013190	0.011807
RS	17	0.198790	1.175462	639.856506	0.013844	0.012542
RS	18	0.218660	1.183369	666.417478	0.014419	0.013283
RS	19	0.239853	1.183369	698.002447	0.015102	0.014140
RS	20	0.262454	1.179588	732.522637	0.015849	0.015080
RS	21	0.286559	1.179588	765.284869	0.016558	0.015981
RS	22	0.312267	1.170399	804.611778	0.017409	0.017003
RS	23	0.339685	1.170399	838.059843	0.018132	0.017905
RS	24	0.368926	1.155115	882.902790	0.019103	0.019025
RS	25	0.400111	1.155115	916.286499	0.019825	0.019943
RS	26	0.433371	1.133133	967.336093	0.020929	0.021211
RS	27	0.468843	1.133133	999.541095	0.021626	0.022158
RS	28	0.506673	1.107166	1054.381858	0.022813	0.023547
RS	29	0.547020	1.107166	1083.822627	0.023450	0.024489
RS	30	0.590049	1.082597	1136.049816	0.024580	0.025855
RS	31	0.635941	1.082597	1160.743673	0.025114	0.026704
RS	32	0.684884	1.065404	1201.216602	0.025990	0.027801
RS	33	0.737082	1.065404	1219.134521	0.026377	0.028433
RS	34	0.792752	1.059662	1239.743305	0.026823	0.029019
RS	35	0.852124	1.059662	1249.301338	0.027030	0.029337
RS	36	0.915444	1.066580	1246.314451	0.026965	0.029295
RS	37	0.982976	1.066580	1246.704666	0.026974	0.029264
RS	38	1.054999	1.085045	1221.398414	0.026426	0.028630
RS	39	1.131811	1.085045	1212.601845	0.026236	0.028279
RS	40	1.213732	1.112397	1169.830558	0.025311	0.027199
RS	41	1.301101	1.112397	1152.382388	0.024933	0.026593
RS	42	1.394281	1.144911	1098.518052	0.023768	0.025256
RS	43	1.493657	1.144911	1073.192377	0.023220	0.024474
RS	44	1.599642	1.178299	1014.210782	0.021944	0.023053
RS	45	1.712676	1.178299	981.785053	0.021242	0.022161
RS	46	1.833227	1.208398	922.000163	0.019949	0.020773
RS	47	1.961795	1.208398	883.188458	0.019109	0.019814
RS	48	2.098914	1.232243	824.679575	0.017843	0.018509
RS	49	2.245151	1.232243	780.270201	0.016882	0.017498
RS	50	2.401114	1.248731	723.354173	0.015651	0.016267
RS	51	2.567449	1.248731	674.465233	0.014593	0.015203
RS	52	2.744847	1.258224	618.925887	0.013391	0.014017
RS	53	2.934041	1.258224	567.199320	0.012272	0.012908
RS	54	3.135819	1.261735	513.263650	0.011105	0.011752
RS	55	3.351015	1.261735	460.886169	0.009972	0.010624
RS	56	3.580523	1.261735	409.143312	0.008852	0.009500
RS	57	3.825294	1.261735	358.802048	0.007763	0.008394
RS	58	4.086344	1.294325	303.575928	0.006568	0.007184
RS	59	4.364754	1.294325	260.643591	0.005639	0.006210
RS	60	4.661680	1.294325	220.576098	0.004772	0.005289
RS	61	4.978353	1.294325	183.816363	0.003977	0.004434
RS	62	5.316086	1.294325	150.688132	0.003260	0.003656
RS	63	5.676280	1.294325	481.820330	0.010425	0.011850
PA	4+25*2+4+6 0.166896749 0.038730175 5.676279677 1.300431094 1.108314129 1.137141228 1.105375128 1.094083391 1.109102753 1.146651472 1.175461670 1.183369349 1.179588189 1.170398603 1.155114515 1.133132968 1.107166134 1.082596802 1.065404250 1.059662377 1.066579923 1.085045285 1.112396715 1.144911035 1.178298961 1.208398123 1.232242994 1.248731183 1.258224014 1.261734639 1.294325414
//
IT	4296
RD	6
LK	-449196.219734
QD	-179.235830 -> -153.985096
RI	0.0201848823
TR	0.163863	0.039043
MT	5.768241
MM	C_pi: 1.171515, n_recomb: 47519.638481
RS	0	0.000000	1.359063	227.702867	0.004792	0.000132
RS	1	0.006677	1.359063	241.709457	0.005087	0.001556
RS	2	0.013800	1.359063	256.492967	0.005398	0.003716
RS	3	0.021399	1.359063	272.084866	0.005726	0.004866
RS	4	0.029505	1.123740	348.702666	0.007338	0.005714
RS	5	0.038152	1.123740	369.104343	0.007767	0.005460
RS	6	0.047377	1.163692	377.146669	0.007937	0.005519
RS	7	0.057217	1.163692	398.908184	0.008395	0.006029
RS	8	0.067715	1.123437	436.719395	0.009190	0.006802
RS	9	0.078914	1.123437	461.209838	0.009706	0.007426
RS	10	0.090860	1.107709	493.617841	0.010388	0.008188
RS	11	0.103604	1.107709	520.488106	0.010953	0.008935
RS	12	0.117199	1.123862	540.563477	0.011376	0.009578
RS	13	0.131702	1.123862	569.185664	0.011978	0.010318
RS	14	0.147173	1.168196	576.236789	0.012126	0.010654
RS	15	0.163678	1.168196	606.005555	0.012753	0.011310
RS	16	0.181284	1.203444	618.201864	0.013009	0.011700
RS	17	0.200066	1.203444	649.175530	0.013661	0.012428
RS	18	0.220102	1.214111	675.054146	0.014206	0.013135
RS	19	0.241475	1.214111	707.451218	0.014888	0.013980
RS	20	0.264276	1.210900	742.468400	0.015624	0.014903
RS	21	0.288600	1.210900	776.153187	0.016333	0.015790
RS	22	0.314547	1.201302	816.668047	0.017186	0.016805
RS	23	0.342228	1.201302	851.173874	0.017912	0.017691
RS	24	0.371756	1.184249	898.347567	0.018905	0.018822
RS	25	0.403256	1.184249	932.940429	0.019633	0.019724
RS	26	0.436859	1.158771	988.066279	0.020793	0.021034
RS	27	0.472706	1.158771	1021.615485	0.021499	0.021967
RS	28	0.510947	1.128045	1082.298090	0.022776	0.023434
RS	29	0.551741	1.128045	1113.128230	0.023425	0.024368
RS	30	0.595259	1.098518	1172.098624	0.024666	0.025836
RS	31	0.641683	1.098518	1198.051510	0.025212	0.026683
RS	32	0.691206	1.077335	1244.515444	0.026189	0.027879
RS	33	0.744037	1.077335	1263.356371	0.026586	0.028518
RS	34	0.800395	1.069388	1287.474807	0.027094	0.029167
RS	35	0.860516	1.069388	1297.491975	0.027304	0.029496
RS	36	0.924651	1.076202	1294.640870	0.027244	0.029463
RS	37	0.993069	1.076202	1295.051962	0.027253	0.029446
RS	38	1.066055	1.096619	1266.738076	0.026657	0.028768
RS	39	1.143915	1.096619	1257.689466	0.026467	0.028435
RS	40	1.226973	1.127671	1209.839550	0.025460	0.027277
RS	41	1.315578	1.127671	1192.086681	0.025086	0.026695
RS	42	1.410099	1.165098	1132.450784	0.023831	0.025271
RS	43	1.510931	1.165098	1106.946084	0.023294	0.024519
RS	44	1.618496	1.203863	1042.703704	0.021943	0.023023
RS	45	1.733243	1.203863	1010.297765	0.021261	0.022165
RS	46	1.855652	1.238974	946.494186	0.019918	0.020728
RS	47	1.986234	1.238974	907.854687	0.019105	0.019805
RS	48	2.125536	1.266802	846.730157	0.017819	0.018478
RS	49	2.274139	1.266802	802.508734	0.016888	0.017500
RS	50	2.432665	1.285967	744.088611	0.015659	0.016268
RS	51	2.601776	1.285967	695.230424	0.014630	0.015235
RS	52	2.782178	1.296879	638.828361	0.013443	0.014061
RS	53	2.974627	1.296879	586.818078	0.012349	0.012976
RS	54	3.179925	1.300675	532.252490	0.011201	0.011837
RS	55	3.398932	1.300675	479.168678	0.010084	0.010723
RS	56	3.632562	1.300675	426.515328	0.008976	0.009610
RS	57	3.881793	1.300675	375.082819	0.007893	0.008511
RS	58	4.147664	1.339443	317.162743	0.006674	0.007274
RS	59	4.431289	1.339443	273.348072	0.005752	0.006308
RS	60	4.733851	1.339443	232.251596	0.004887	0.005392
RS	61	5.056617	1.339443	194.355237	0.004090	0.004538
RS	62	5.400934	1.339443	160.024673	0.003368	0.003755
RS	63	5.768241	1.339443	520.868902	0.010961	0.012377
PA	4+25*2+4+6 0.163863370 0.039042838 5.768241194 1.359063449 1.123739560 1.163692120 1.123437240 1.107708620 1.123862217 1.168196241 1.203444262 1.214111022 1.210899851 1.201302253 1.184248611 1.158771148 1.128045024 1.098518132 1.077334694 1.069388129 1.076202350 1.096619297 1.127671038 1.165097569 1.203863442 1.238974084 1.266802055 1.285967113 1.296878750 1.300675313 1.339442609
//
IT	4264
RD	7
LK	-449146.614255
QD	-167.930608 -> -144.756484
RI	0.0192134307
TR	0.161091	0.039366
MT	5.852313
MM	C_pi: 1.193763, n_recomb: 48792.584241
RS	0	0.000000	1.416811	224.965054	0.004611	0.000127
RS	1	0.006701	1.416811	238.902644	0.004896	0.001508
RS	2	0.013852	1.416811	253.622952	0.005198	0.003619
RS	3	0.021481	1.416811	269.158798	0.005516	0.004759
RS	4	0.029622	1.137126	355.506328	0.007286	0.005766
RS	5	0.038308	1.137126	376.413429	0.007715	0.005491
RS	6	0.047577	1.189829	380.772826	0.007804	0.005476
RS	7	0.057466	1.189829	402.895407	0.008257	0.005973
RS	8	0.068018	1.140510	444.397055	0.009108	0.006783
RS	9	0.079278	1.140510	469.471490	0.009622	0.007405
RS	10	0.091292	1.119713	504.782050	0.010345	0.008195
RS	11	0.104111	1.119713	532.412517	0.010912	0.008942
RS	12	0.117789	1.136403	552.932397	0.011332	0.009579
RS	13	0.132383	1.136403	582.379654	0.011936	0.010325
RS	14	0.147956	1.187153	586.845066	0.012027	0.010612
RS	15	0.164572	1.187153	617.387034	0.012653	0.011272
RS	16	0.182302	1.228886	627.036335	0.012851	0.011607
RS	17	0.201220	1.228886	658.748579	0.013501	0.012330
RS	18	0.221405	1.242599	683.781493	0.014014	0.013003
RS	19	0.242944	1.242599	716.963579	0.014694	0.013838
RS	20	0.265925	1.240373	752.210274	0.015416	0.014740
RS	21	0.290447	1.240373	786.777104	0.016125	0.015614
RS	22	0.316612	1.230863	828.111819	0.016972	0.016616
RS	23	0.344530	1.230863	863.622855	0.017700	0.017488
RS	24	0.374319	1.212527	912.698588	0.018706	0.018622
RS	25	0.406105	1.212527	948.442627	0.019438	0.019509
RS	26	0.440020	1.183953	1007.224222	0.020643	0.020851
RS	27	0.476208	1.183953	1042.066637	0.021357	0.021771
RS	28	0.514822	1.148742	1108.277747	0.022714	0.023306
RS	29	0.556023	1.148742	1140.467690	0.023374	0.024232
RS	30	0.599985	1.114406	1206.063436	0.024718	0.025794
RS	31	0.646892	1.114406	1233.275936	0.025276	0.026640
RS	32	0.696944	1.089258	1285.838564	0.026353	0.027931
RS	33	0.750349	1.089258	1305.630302	0.026759	0.028574
RS	34	0.807333	1.078996	1333.543775	0.027331	0.029290
RS	35	0.868136	1.078996	1344.062779	0.027546	0.029628
RS	36	0.933014	1.085470	1341.704853	0.027498	0.029611
RS	37	1.002239	1.085470	1342.181479	0.027508	0.029608
RS	38	1.076103	1.107502	1311.206358	0.026873	0.028895
RS	39	1.154917	1.107502	1301.943307	0.026683	0.028579
RS	40	1.239012	1.141865	1249.312402	0.025605	0.027354
RS	41	1.328743	1.141865	1231.278820	0.025235	0.026794
RS	42	1.424487	1.183813	1166.112805	0.023899	0.025292
RS	43	1.526648	1.183813	1140.433332	0.023373	0.024566
RS	44	1.635654	1.227608	1071.113184	0.021952	0.023004
RS	45	1.751965	1.227608	1038.707689	0.021288	0.022177
RS	46	1.876070	1.267441	971.011051	0.019901	0.020696
RS	47	2.008492	1.267441	932.502211	0.019112	0.019804
RS	48	2.149788	1.299022	868.832242	0.017807	0.018458
RS	49	2.300552	1.299022	824.743270	0.016903	0.017511
RS	50	2.461420	1.320684	764.847184	0.015675	0.016279
RS	51	2.633068	1.320684	715.962341	0.014674	0.015273
RS	52	2.816218	1.332883	658.699275	0.013500	0.014110
RS	53	3.011642	1.332883	606.358131	0.012427	0.013047
RS	54	3.220162	1.336869	551.161960	0.011296	0.011923
RS	55	3.442655	1.336869	497.341699	0.010193	0.010823
RS	56	3.680058	1.336869	443.760422	0.009095	0.009719
RS	57	3.933370	1.336869	391.230512	0.008018	0.008626
RS	58	4.203658	1.381671	330.604296	0.006776	0.007362
RS	59	4.492058	1.381671	285.912967	0.005860	0.006404
RS	60	4.799784	1.381671	243.802588	0.004997	0.005492
RS	61	5.128132	1.381671	204.791060	0.004197	0.004637
RS	62	5.478484	1.381671	169.283032	0.003469	0.003851
RS	63	5.852313	1.381671	560.056728	0.011478	0.012890
PA	4+25*2+4+6 0.161091139 0.039365714 5.852313335 1.416810711 1.137125934 1.189828626 1.140509892 1.119713473 1.136402528 1.187153405 1.228886340 1.242599169 1.240373050 1.230862916 1.212526780 1.183953116 1.148741563 1.114406467 1.089257849 1.078996117 1.085469746 1.107502076 1.141865113 1.183813336 1.227608315 1.267440656 1.299021920 1.320683869 1.332883234 1.336868927 1.381671193
//
IT	3788
RD	8
LK	-449101.060045
QD	-157.769734 -> -136.435399
RI	0.0183288071
TR	0.158538	0.039693
MT	5.929803
MM	C_pi: 1.214864, n_recomb: 50037.993828
RS	0	0.000000	1.473882	222.384332	0.004444	0.000123
RS	1	0.006723	1.473882	236.251868	0.004721	0.001464
RS	2	0.013898	1.473882	250.906941	0.005014	0.003529
RS	3	0.021556	1.473882	266.383591	0.005324	0.004657
RS	4	0.029728	1.148767	362.424261	0.007243	0.005819
RS	5	0.038450	1.148767	383.835952	0.007671	0.005525
RS	6	0.047759	1.215836	383.981807	0.007674	0.005432
RS	7	0.057693	1.215836	406.434221	0.008123	0.005915
RS	8	0.068295	1.156913	451.752737	0.009028	0.006763
RS	9	0.079609	1.156913	477.386581	0.009540	0.007382
RS	10	0.091685	1.130440	515.879105	0.010310	0.008204
RS	11	0.104572	1.130440	544.257086	0.010877	0.008951
RS	12	0.118326	1.147093	565.475405	0.011301	0.009588
RS	13	0.133004	1.147093	595.743308	0.011906	0.010339
RS	14	0.148670	1.203832	597.734812	0.011946	0.010580
RS	15	0.165388	1.203832	629.045592	0.012571	0.011244
RS	16	0.183231	1.251993	636.125168	0.012713	0.011526
RS	17	0.202273	1.251993	668.564709	0.013361	0.012246
RS	18	0.222595	1.268966	692.625637	0.013842	0.012885
RS	19	0.244284	1.268966	726.570922	0.014520	0.013710
RS	20	0.267431	1.268077	761.826535	0.015225	0.014590
RS	21	0.292134	1.268077	797.241351	0.015933	0.015453
RS	22	0.318498	1.259096	839.079002	0.016769	0.016437
RS	23	0.346634	1.259096	875.549244	0.017498	0.017296
RS	24	0.376662	1.239937	926.135986	0.018509	0.018426
RS	25	0.408709	1.239937	962.978138	0.019245	0.019299
RS	26	0.442911	1.208651	1025.017142	0.020485	0.020666
RS	27	0.479411	1.208651	1061.103540	0.021206	0.021574
RS	28	0.518366	1.169228	1132.520510	0.022633	0.023168
RS	29	0.559940	1.169228	1166.038812	0.023303	0.024086
RS	30	0.604309	1.130247	1238.100795	0.024743	0.025735
RS	31	0.651661	1.130247	1266.569262	0.025312	0.026578
RS	32	0.702197	1.101183	1325.281570	0.026486	0.027962
RS	33	0.756130	1.101183	1346.047573	0.026901	0.028609
RS	34	0.813689	1.088537	1377.981849	0.027539	0.029392
RS	35	0.875118	1.088537	1389.042745	0.027760	0.029739
RS	36	0.940677	1.094489	1387.483772	0.027729	0.029742
RS	37	1.010644	1.094489	1388.070361	0.027740	0.029752
RS	38	1.085315	1.117861	1354.745030	0.027074	0.029012
RS	39	1.165005	1.117861	1345.307075	0.026886	0.028712
RS	40	1.250054	1.155203	1288.169815	0.025744	0.027427
RS	41	1.340821	1.155203	1269.883560	0.025378	0.026887
RS	42	1.437690	1.201332	1199.410038	0.023970	0.025317
RS	43	1.541072	1.201332	1173.567091	0.023454	0.024616
RS	44	1.651404	1.249843	1099.340362	0.021970	0.022994
RS	45	1.769154	1.249843	1066.926473	0.021322	0.022194
RS	46	1.894821	1.294132	995.457476	0.019894	0.020674
RS	47	2.028936	1.294132	957.051418	0.019126	0.019811
RS	48	2.172068	1.329255	890.906982	0.017805	0.018447
RS	49	2.324824	1.329255	846.910523	0.016925	0.017529
RS	50	2.487849	1.353247	785.572726	0.015700	0.016297
RS	51	2.661835	1.353247	736.619065	0.014721	0.015316
RS	52	2.847518	1.366617	678.504046	0.013560	0.014164
RS	53	3.045686	1.366617	625.797862	0.012506	0.013119
RS	54	3.257176	1.370706	569.977808	0.011391	0.012010
RS	55	3.482885	1.370706	515.400149	0.010300	0.010922
RS	56	3.723769	1.370706	460.880184	0.009211	0.009826
RS	57	3.980848	1.370706	407.251157	0.008139	0.008738
RS	58	4.255211	1.421399	343.910647	0.006873	0.007448
RS	59	4.548020	1.421399	298.349892	0.005962	0.006498
RS	60	4.860515	1.421399	255.240497	0.005101	0.005588
RS	61	5.194020	1.421399	215.133836	0.004299	0.004733
RS	62	5.549946	1.421399	178.471063	0.003567	0.003944
RS	63	5.929803	1.421399	599.376832	0.011978	0.013391
PA	4+25*2+4+6 0.158538064 0.039693118 5.929802729 1.473881682 1.148767481 1.215836157 1.156913118 1.130439946 1.147092716 1.203832352 1.251992651 1.268966196 1.268076847 1.259095879 1.239937034 1.208651174 1.169227886 1.130247215 1.101183241 1.088537106 1.094489310 1.117861249 1.155202786 1.201331600 1.249842981 1.294131734 1.329254665 1.353247198 1.366616654 1.370705770 1.421398855
//
IT	3571
RD	9
LK	-449059.100709
QD	-148.582069 -> -128.889588
RI	0.0175180706
TR	0.156173	0.040021
MT	6.001645
MM	C_pi: 1.234964, n_recomb: 51256.509000
RS	0	0.000000	1.530457	219.921669	0.004291	0.000119
RS	1	0.006743	1.530457	233.717392	0.004560	0.001424
RS	2	0.013941	1.530457	248.304585	0.004844	0.003446
RS	3	0.021625	1.530457	263.718395	0.005145	0.004561
RS	4	0.029826	1.158923	369.417723	0.007207	0.005874
RS	5	0.038581	1.158923	391.332222	0.007635	0.005562
RS	6	0.047925	1.241972	386.738791	0.007545	0.005386
RS	7	0.057900	1.241972	409.488920	0.007989	0.005855
RS	8	0.068548	1.172927	458.726107	0.008950	0.006742
RS	9	0.079914	1.172927	484.892948	0.009460	0.007358
RS	10	0.092046	1.140199	526.833600	0.010278	0.008214
RS	11	0.104996	1.140199	555.944413	0.010846	0.008961
RS	12	0.118819	1.156256	578.121168	0.011279	0.009601
RS	13	0.133575	1.156256	609.204070	0.011885	0.010358
RS	14	0.149325	1.218528	608.847908	0.011878	0.010557
RS	15	0.166138	1.218528	640.923259	0.012504	0.011225
RS	16	0.184084	1.272999	645.429580	0.012592	0.011457
RS	17	0.203241	1.272999	678.586905	0.013239	0.012174
RS	18	0.223689	1.293363	701.590803	0.013688	0.012779
RS	19	0.245516	1.293363	736.281240	0.014365	0.013597
RS	20	0.268815	1.294102	771.365831	0.015049	0.014452
RS	21	0.293685	1.294102	807.599649	0.015756	0.015305
RS	22	0.320232	1.286046	849.664132	0.016577	0.016268
RS	23	0.348570	1.286046	887.053047	0.017306	0.017115
RS	24	0.378818	1.266486	938.801931	0.018316	0.018236
RS	25	0.411106	1.266486	976.693763	0.019055	0.019097
RS	26	0.445571	1.232845	1041.624226	0.020322	0.020481
RS	27	0.482360	1.232845	1078.907674	0.021049	0.021378
RS	28	0.521630	1.189472	1155.214933	0.022538	0.023023
RS	29	0.563548	1.189472	1190.029220	0.023217	0.023933
RS	30	0.608293	1.146010	1268.377065	0.024746	0.025662
RS	31	0.656055	1.146010	1298.094323	0.025325	0.026503
RS	32	0.707037	1.113094	1362.965752	0.026591	0.027974
RS	33	0.761458	1.113094	1384.725152	0.027016	0.028625
RS	34	0.819548	1.098025	1420.855395	0.027720	0.029475
RS	35	0.881556	1.098025	1432.494955	0.027948	0.029830
RS	36	0.947745	1.103315	1432.001001	0.027938	0.029859
RS	37	1.018397	1.103315	1432.740175	0.027952	0.029879
RS	38	1.093813	1.127797	1397.344865	0.027262	0.029120
RS	39	1.174315	1.127797	1387.771268	0.027075	0.028834
RS	40	1.260245	1.167833	1326.377534	0.025877	0.027498
RS	41	1.351970	1.167833	1307.868256	0.025516	0.026977
RS	42	1.449880	1.217840	1232.295549	0.024042	0.025345
RS	43	1.554392	1.217840	1206.303996	0.023535	0.024666
RS	44	1.665952	1.270785	1127.330452	0.021994	0.022989
RS	45	1.785034	1.270785	1094.905545	0.021361	0.022215
RS	46	1.912147	1.319289	1019.777042	0.019896	0.020659
RS	47	2.047831	1.319289	981.454866	0.019148	0.019823
RS	48	2.192665	1.357757	912.906624	0.017811	0.018444
RS	49	2.347265	1.357757	868.973156	0.016953	0.017551
RS	50	2.512290	1.383930	806.228715	0.015729	0.016321
RS	51	2.688443	1.383930	757.174851	0.014772	0.015362
RS	52	2.876475	1.398361	698.222694	0.013622	0.014220
RS	53	3.077186	1.398361	645.126252	0.012586	0.013193
RS	54	3.291432	1.402479	588.693203	0.011485	0.012097
RS	55	3.520125	1.402479	533.343572	0.010405	0.011020
RS	56	3.764239	1.402479	477.878721	0.009323	0.009932
RS	57	4.024814	1.402479	423.151780	0.008256	0.008847
RS	58	4.302961	1.458919	357.091394	0.006967	0.007533
RS	59	4.599863	1.458919	310.669389	0.006061	0.006589
RS	60	4.916787	1.458919	266.575481	0.005201	0.005682
RS	61	5.255082	1.458919	225.392412	0.004397	0.004827
RS	62	5.616188	1.458919	187.595755	0.003660	0.004034
RS	63	6.001645	1.458919	638.825704	0.012463	0.013880
PA	4+25*2+4+6 0.156173357 0.040021448 6.001645127 1.530457207 1.158922682 1.241971551 1.172926680 1.140198649 1.156255665 1.218527571 1.272998574 1.293363435 1.294101678 1.286045902 1.266486436 1.232845499 1.189472406 1.146009706 1.113094271 1.098025430 1.103314523 1.127797073 1.167833079 1.217839690 1.270785422 1.319289264 1.357757093 1.383930193 1.398361308 1.402478740 1.458919251
//
IT	4527
RD	10
LK	-449020.353965
QD	-140.229318 -> -122.010713
RI	0.0167735132
TR	0.153970	0.040347
MT	6.068726
MM	C_pi: 1.254191, n_recomb: 52448.390496
RS	0	0.000000	1.586553	217.566133	0.004148	0.000116
RS	1	0.006762	1.586553	231.288938	0.004410	0.001387
RS	2	0.013981	1.586553	245.806397	0.004687	0.003368
RS	3	0.021688	1.586553	261.154661	0.004979	0.004470
RS	4	0.029916	1.167729	376.479488	0.007178	0.005930
RS	5	0.038701	1.167729	398.895535	0.007605	0.005601
RS	6	0.048079	1.268358	389.046659	0.007418	0.005338
RS	7	0.058092	1.268358	412.063229	0.007857	0.005794
RS	8	0.068782	1.188731	465.286160	0.008871	0.006719
RS	9	0.080195	1.188731	491.958938	0.009380	0.007332
RS	10	0.092379	1.149230	537.586222	0.010250	0.008225
RS	11	0.105387	1.149230	567.413666	0.010819	0.008972
RS	12	0.119275	1.164156	590.809661	0.011265	0.009619
RS	13	0.134102	1.164156	622.700840	0.011873	0.010381
RS	14	0.149932	1.231509	620.125278	0.011824	0.010541
RS	15	0.166831	1.231509	652.960618	0.012450	0.011214
RS	16	0.184874	1.292114	654.913384	0.012487	0.011397
RS	17	0.204137	1.292114	688.780266	0.013133	0.012112
RS	18	0.224702	1.315950	710.664768	0.013550	0.012684
RS	19	0.246657	1.315950	746.084967	0.014225	0.013495
RS	20	0.270097	1.318555	780.850655	0.014888	0.014325
RS	21	0.295123	1.318555	817.878353	0.015594	0.015169
RS	22	0.321840	1.311772	859.932028	0.016396	0.016108
RS	23	0.350364	1.311772	898.203594	0.017125	0.016945
RS	24	0.380816	1.292196	950.804691	0.018128	0.018053
RS	25	0.413328	1.292196	989.701823	0.018870	0.018903
RS	26	0.448038	1.256537	1057.184100	0.020157	0.020298
RS	27	0.485095	1.256537	1095.619853	0.020889	0.021184
RS	28	0.524658	1.209464	1176.511286	0.022432	0.022873
RS	29	0.566896	1.209464	1212.588586	0.023120	0.023776
RS	30	0.611990	1.161681	1297.027511	0.024730	0.025577
RS	31	0.660133	1.161681	1327.983291	0.025320	0.026416
RS	32	0.711532	1.124987	1398.989991	0.026674	0.027971
RS	33	0.766406	1.124987	1421.757810	0.027108	0.028625
RS	34	0.824990	1.107478	1462.218812	0.027879	0.029542
RS	35	0.887536	1.107478	1474.470229	0.028113	0.029904
RS	36	0.954311	1.111993	1475.271365	0.028128	0.029962
RS	37	1.025601	1.111993	1476.203411	0.028146	0.029992
RS	38	1.101712	1.137397	1438.989459	0.027436	0.029219
RS	39	1.182969	1.137397	1429.318595	0.027252	0.028947
RS	40	1.269721	1.179883	1363.899736	0.026005	0.027566
RS	41	1.362338	1.179883	1345.197540	0.025648	0.027062
RS	42	1.461218	1.233504	1264.715465	0.024114	0.025374
RS	43	1.566784	1.233504	1238.592931	0.023615	0.024716
RS	44	1.679489	1.290633	1155.021737	0.022022	0.022990
RS	45	1.799814	1.290633	1122.588341	0.021404	0.022239
RS	46	1.928275	1.343135	1043.906639	0.019904	0.020651
RS	47	2.065423	1.343135	1005.657003	0.019174	0.019840
RS	48	2.211844	1.384771	934.772783	0.017823	0.018447
RS	49	2.368165	1.384771	890.882132	0.016986	0.017578
RS	50	2.535057	1.412987	826.769951	0.015763	0.016348
RS	51	2.713234	1.412987	777.593836	0.014826	0.015410
RS	52	2.903459	1.428384	717.823075	0.013686	0.014278
RS	53	3.106546	1.428384	664.319530	0.012666	0.013267
RS	54	3.323365	1.432465	607.288426	0.011579	0.012184
RS	55	3.554846	1.432465	551.158730	0.010509	0.011117
RS	56	3.801978	1.432465	494.747807	0.009433	0.010035
RS	57	4.065822	1.432465	438.927826	0.008369	0.008954
RS	58	4.347505	1.494514	370.145687	0.007057	0.007616
RS	59	4.648236	1.494514	322.872467	0.006156	0.006677
RS	60	4.969301	1.494514	277.809276	0.005297	0.005773
RS	61	5.312076	1.494514	235.568424	0.004491	0.004917
RS	62	5.678028	1.494514	196.658114	0.003750	0.004122
RS	63	6.068726	1.494514	678.381792	0.012934	0.014358
PA	4+25*2+4+6 0.153969886 0.040347455 6.068725892 1.586553119 1.167729193 1.268358424 1.188731239 1.149230412 1.164155897 1.231508569 1.292113718 1.315949708 1.318554540 1.311771702 1.292195999 1.256536814 1.209463963 1.161680813 1.124986586 1.107477608 1.111993486 1.137397308 1.179882550 1.233504375 1.290632961 1.343134774 1.384771070 1.412986661 1.428383556 1.432464665 1.494513658
//
IT	4793
RD	11
LK	-448984.492734
QD	-132.601003 -> -115.712094
RI	0.0160864520
TR	0.151909	0.040670
MT	6.131605
MM	C_pi: 1.272636, n_recomb: 53614.403773
RS	0	0.000000	1.642234	215.301906	0.004016	0.000112
RS	1	0.006779	1.642234	228.950729	0.004270	0.001352
RS	2	0.014017	1.642234	243.396724	0.004540	0.003294
RS	3	0.021747	1.642234	258.676954	0.004825	0.004383
RS	4	0.030000	1.175335	383.595220	0.007155	0.005986
RS	5	0.038812	1.175335	406.511400	0.007582	0.005642
RS	6	0.048223	1.295149	390.897560	0.007291	0.005289
RS	7	0.058271	1.295149	414.149296	0.007725	0.005732
RS	8	0.069000	1.204514	471.394580	0.008792	0.006694
RS	9	0.080456	1.204514	498.544877	0.009299	0.007303
RS	10	0.092689	1.157745	548.081635	0.010223	0.008236
RS	11	0.105751	1.157745	578.607748	0.010792	0.008981
RS	12	0.119699	1.171064	603.464657	0.011256	0.009640
RS	13	0.134593	1.171064	636.155206	0.011865	0.010406
RS	14	0.150496	1.243016	631.512731	0.011779	0.010531
RS	15	0.167477	1.243016	665.102750	0.012405	0.011208
RS	16	0.185609	1.309545	664.535270	0.012395	0.011346
RS	17	0.204970	1.309545	699.103922	0.013039	0.012060
RS	18	0.225644	1.336888	719.825621	0.013426	0.012599
RS	19	0.247719	1.336888	755.961861	0.014100	0.013405
RS	20	0.271291	1.341535	790.297124	0.014740	0.014209
RS	21	0.296461	1.341535	828.096687	0.015445	0.015045
RS	22	0.323336	1.336322	869.939513	0.016226	0.015958
RS	23	0.352034	1.336322	909.061655	0.016956	0.016786
RS	24	0.382678	1.317081	962.238865	0.017947	0.017876
RS	25	0.415398	1.317081	1002.100690	0.018691	0.018716
RS	26	0.450337	1.279713	1071.826930	0.019991	0.020117
RS	27	0.487644	1.279713	1111.372639	0.020729	0.020994
RS	28	0.527480	1.229176	1196.557524	0.022318	0.022721
RS	29	0.570017	1.229176	1233.864828	0.023014	0.023616
RS	30	0.615437	1.177227	1324.196769	0.024699	0.025484
RS	31	0.663936	1.177227	1356.378257	0.025299	0.026321
RS	32	0.715723	1.136836	1433.467490	0.026737	0.027955
RS	33	0.771021	1.136836	1457.255006	0.027180	0.028612
RS	34	0.830067	1.116881	1502.153577	0.028018	0.029595
RS	35	0.893116	1.116881	1515.046195	0.028258	0.029965
RS	36	0.960439	1.120536	1517.342964	0.028301	0.030053
RS	37	1.032326	1.120536	1518.505048	0.028323	0.030093
RS	38	1.109086	1.146703	1479.698094	0.027599	0.029310
RS	39	1.191049	1.146703	1469.966300	0.027417	0.029051
RS	40	1.278569	1.191426	1400.733205	0.026126	0.027631
RS	41	1.372022	1.191426	1381.867503	0.025774	0.027143
RS	42	1.471810	1.248429	1296.652866	0.024185	0.025404
RS	43	1.578362	1.248429	1270.417736	0.023695	0.024765
RS	44	1.692138	1.309512	1182.388729	0.022054	0.022994
RS	45	1.813626	1.309512	1149.951920	0.021449	0.022266
RS	46	1.943350	1.365814	1067.816567	0.019917	0.020648
RS	47	2.081868	1.365814	1029.632567	0.019204	0.019859
RS	48	2.229776	1.410455	956.478670	0.017840	0.018454
RS	49	2.387711	1.410455	912.616166	0.017022	0.017607
RS	50	2.556352	1.440591	847.172734	0.015801	0.016379
RS	51	2.736425	1.440591	797.858599	0.014881	0.015459
RS	52	2.928706	1.456865	737.290739	0.013752	0.014337
RS	53	3.134021	1.456865	683.368625	0.012746	0.013341
RS	54	3.353254	1.460854	625.756392	0.011671	0.012271
RS	55	3.587349	1.460854	568.842590	0.010610	0.011212
RS	56	3.837313	1.460854	511.487398	0.009540	0.010136
RS	57	4.104222	1.460854	454.581269	0.008479	0.009059
RS	58	4.389225	1.528374	383.078181	0.007145	0.007696
RS	59	4.693548	1.528374	334.964407	0.006248	0.006763
RS	60	5.018501	1.528374	288.946985	0.005389	0.005861
RS	61	5.365482	1.528374	245.666228	0.004582	0.005005
RS	62	5.735986	1.528374	205.661410	0.003836	0.004206
RS	63	6.131605	1.528374	718.035482	0.013393	0.014825
PA	4+25*2+4+6 0.151908843 0.040669528 6.131605142 1.642233542 1.175334752 1.295148664 1.204513521 1.157745171 1.171064275 1.243016496 1.309544590 1.336887919 1.341535462 1.336322010 1.317080830 1.279713355 1.229176450 1.177227485 1.136835907 1.116880716 1.120536179 1.146702734 1.191425657 1.248428873 1.309512254 1.365813981 1.410454829 1.440590795 1.456865381 1.460854030 1.528373929
//
IT	4530
RD	12
LK	-448951.237765
QD	-125.604705 -> -109.920409
RI	0.0154513991
TR	0.149973	0.040986
MT	6.190823
MM	C_pi: 1.290374, n_recomb: 54754.785577
RS	0	0.000000	1.697522	213.118991	0.003892	0.000109
RS	1	0.006795	1.697522	226.693009	0.004140	0.001320
RS	2	0.014052	1.697522	241.066135	0.004403	0.003224
RS	3	0.021802	1.697522	256.276259	0.004680	0.004300
RS	4	0.030078	1.181768	390.783748	0.007137	0.006044
RS	5	0.038917	1.181768	414.200137	0.007565	0.005686
RS	6	0.048356	1.322369	392.317251	0.007165	0.005238
RS	7	0.058437	1.322369	415.774529	0.007593	0.005668
RS	8	0.069203	1.220353	477.047645	0.008712	0.006667
RS	9	0.080700	1.220353	504.647208	0.009216	0.007272
RS	10	0.092979	1.165869	558.290624	0.010196	0.008246
RS	11	0.106091	1.165869	589.496677	0.010766	0.008990
RS	12	0.120095	1.177120	616.059960	0.011251	0.009663
RS	13	0.135051	1.177120	649.540587	0.011863	0.010432
RS	14	0.151023	1.253248	642.962684	0.011743	0.010526
RS	15	0.168080	1.253248	677.301270	0.012370	0.011207
RS	16	0.186296	1.325455	674.261637	0.012314	0.011302
RS	17	0.205749	1.325455	709.524547	0.012958	0.012015
RS	18	0.226525	1.356295	729.061106	0.013315	0.012523
RS	19	0.248712	1.356295	765.901132	0.013988	0.013324
RS	20	0.272407	1.363137	799.707296	0.014605	0.014102
RS	21	0.297712	1.363137	838.258881	0.015309	0.014932
RS	22	0.324737	1.359757	879.714129	0.016066	0.015817
RS	23	0.353598	1.359757	919.657566	0.016796	0.016637
RS	24	0.384420	1.341160	973.170849	0.017773	0.017707
RS	25	0.417336	1.341160	1013.959680	0.018518	0.018538
RS	26	0.452489	1.302376	1085.645027	0.019827	0.019940
RS	27	0.490031	1.302376	1126.260144	0.020569	0.020809
RS	28	0.530123	1.248596	1215.463277	0.022198	0.022567
RS	29	0.572940	1.248596	1253.967312	0.022902	0.023456
RS	30	0.618666	1.192635	1349.985118	0.024655	0.025385
RS	31	0.667500	1.192635	1383.377100	0.025265	0.026220
RS	32	0.719651	1.148622	1466.486253	0.026783	0.027929
RS	33	0.775347	1.148622	1491.300761	0.027236	0.028589
RS	34	0.834827	1.126228	1540.711816	0.028138	0.029636
RS	35	0.898348	1.126228	1554.271060	0.028386	0.030013
RS	36	0.966186	1.128958	1558.233250	0.028458	0.030133
RS	37	1.038633	1.128958	1559.659610	0.028484	0.030183
RS	38	1.116003	1.155752	1519.466046	0.027750	0.029395
RS	39	1.198630	1.155752	1509.707598	0.027572	0.029147
RS	40	1.286872	1.202530	1436.853739	0.026242	0.027693
RS	41	1.381110	1.202530	1417.853202	0.025895	0.027219
RS	42	1.481752	1.262706	1328.072908	0.024255	0.025435
RS	43	1.589232	1.262706	1301.744118	0.023774	0.024814
RS	44	1.704015	1.327542	1209.386254	0.022087	0.023002
RS	45	1.826598	1.327542	1176.953736	0.021495	0.022294
RS	46	1.957510	1.387462	1091.460958	0.019934	0.020648
RS	47	2.097318	1.387462	1053.339852	0.019237	0.019881
RS	48	2.246626	1.434960	977.979687	0.017861	0.018465
RS	49	2.406079	1.434960	934.136262	0.017060	0.017638
RS	50	2.576367	1.466903	867.400855	0.015842	0.016412
RS	51	2.758226	1.466903	817.938627	0.014938	0.015510
RS	52	2.952442	1.483978	756.596733	0.013818	0.014397
RS	53	3.159856	1.483978	702.250043	0.012825	0.013414
RS	54	3.381363	1.487826	644.075924	0.011763	0.012357
RS	55	3.617921	1.487826	586.378540	0.010709	0.011306
RS	56	3.870554	1.487826	528.084601	0.009645	0.010236
RS	57	4.140353	1.487826	470.102145	0.008586	0.009161
RS	58	4.428485	1.560685	395.882473	0.007230	0.007775
RS	59	4.736195	1.560685	346.940544	0.006336	0.006847
RS	60	5.064815	1.560685	299.984965	0.005479	0.005947
RS	61	5.415764	1.560685	255.682670	0.004670	0.005090
RS	62	5.790560	1.560685	214.602610	0.003919	0.004288
RS	63	6.190823	1.560685	757.756226	0.013839	0.015282
PA	4+25*2+4+6 0.149973233 0.040986173 6.190823325 1.697521979 1.181767520 1.322368900 1.220352559 1.165869226 1.177120199 1.253247968 1.325455309 1.356295294 1.363137287 1.359756608 1.341159619 1.302375515 1.248595679 1.192635305 1.148621932 1.126228388 1.128958025 1.155752117 1.202530053 1.262705887 1.327541875 1.387462225 1.434960126 1.466902855 1.483977646 1.487825975 1.560684542
//
IT	4414
RD	13
LK	-448920.345121
QD	-119.166431 -> -104.577370
RI	0.0148638633
TR	0.148150	0.041296
MT	6.246799
MM	C_pi: 1.307473, n_recomb: 55870.197885
RS	0	0.000000	1.752314	211.025137	0.003777	0.000107
RS	1	0.006810	1.752314	224.524675	0.004019	0.001289
RS	2	0.014084	1.752314	238.824790	0.004275	0.003159
RS	3	0.021853	1.752314	253.964125	0.004546	0.004221
RS	4	0.030151	1.187105	398.047533	0.007125	0.006104
RS	5	0.039014	1.187105	421.964756	0.007553	0.005731
RS	6	0.048481	1.350097	393.316268	0.007040	0.005185
RS	7	0.058593	1.350097	416.950266	0.007463	0.005602
RS	8	0.069393	1.236335	482.239003	0.008631	0.006638
RS	9	0.080929	1.236335	510.259527	0.009133	0.007238
RS	10	0.093250	1.173741	568.175493	0.010170	0.008255
RS	11	0.106411	1.173741	600.041506	0.010740	0.008997
RS	12	0.120467	1.182513	628.539280	0.011250	0.009687
RS	13	0.135481	1.182513	662.798974	0.011863	0.010460
RS	14	0.151517	1.262384	654.433366	0.011713	0.010526
RS	15	0.168646	1.262384	689.513646	0.012341	0.011211
RS	16	0.186940	1.340039	684.044492	0.012243	0.011265
RS	17	0.206481	1.340039	719.993661	0.012887	0.011977
RS	18	0.227352	1.374329	738.339504	0.013215	0.012455
RS	19	0.249645	1.374329	775.871652	0.013887	0.013252
RS	20	0.273456	1.383461	809.080372	0.014481	0.014003
RS	21	0.298889	1.383461	848.366043	0.015185	0.014827
RS	22	0.326053	1.382136	889.283949	0.015917	0.015684
RS	23	0.355067	1.382136	930.022140	0.016646	0.016496
RS	24	0.386057	1.364467	983.655169	0.017606	0.017544
RS	25	0.419158	1.364467	1025.336210	0.018352	0.018367
RS	26	0.454513	1.324530	1098.726391	0.019666	0.019767
RS	27	0.492275	1.324530	1140.372602	0.020411	0.020628
RS	28	0.532609	1.267716	1233.333467	0.022075	0.022412
RS	29	0.575690	1.267716	1273.001487	0.022785	0.023297
RS	30	0.621705	1.207887	1374.505585	0.024602	0.025281
RS	31	0.670853	1.207887	1409.091238	0.025221	0.026114
RS	32	0.723348	1.160333	1498.137144	0.026815	0.027894
RS	33	0.779418	1.160333	1523.983107	0.027277	0.028557
RS	34	0.839307	1.135513	1577.964780	0.028243	0.029667
RS	35	0.903273	1.135513	1592.212730	0.028498	0.030050
RS	36	0.971597	1.137263	1597.990832	0.028602	0.030204
RS	37	1.044572	1.137263	1599.712536	0.028633	0.030263
RS	38	1.122518	1.164572	1558.315791	0.027892	0.029472
RS	39	1.205772	1.164572	1548.562749	0.027717	0.029236
RS	40	1.294695	1.213243	1472.269728	0.026352	0.027752
RS	41	1.389674	1.213243	1453.161401	0.026010	0.027292
RS	42	1.491121	1.276407	1358.967662	0.024324	0.025466
RS	43	1.599476	1.276407	1332.563985	0.023851	0.024862
RS	44	1.715211	1.344811	1236.000388	0.022123	0.023012
RS	45	1.838827	1.344811	1203.580780	0.021542	0.022323
RS	46	1.970862	1.408186	1114.819693	0.019954	0.020652
RS	47	2.111888	1.408186	1076.761210	0.019273	0.019905
RS	48	2.262518	1.458408	999.254307	0.017885	0.018479
RS	49	2.423406	1.458408	955.424504	0.017101	0.017671
RS	50	2.595250	1.492053	887.436362	0.015884	0.016447
RS	51	2.778797	1.492053	837.819844	0.014996	0.015562
RS	52	2.974843	1.509861	775.726777	0.013884	0.014457
RS	53	3.184241	1.509861	720.953276	0.012904	0.013487
RS	54	3.407898	1.513524	662.239035	0.011853	0.012441
RS	55	3.646786	1.513524	603.761284	0.010806	0.011398
RS	56	3.901943	1.513524	544.536157	0.009746	0.010332
RS	57	4.174476	1.513524	485.488634	0.008690	0.009261
RS	58	4.465569	1.591597	408.558169	0.007313	0.007852
RS	59	4.776485	1.591597	358.801284	0.006422	0.006928
RS	60	5.108574	1.591597	310.923873	0.005565	0.006030
RS	61	5.463279	1.591597	265.618250	0.004754	0.005172
RS	62	5.842139	1.591597	223.481810	0.004000	0.004368
RS	63	6.246799	1.591597	797.527494	0.014275	0.015728
PA	4+25*2+4+6 0.148149567 0.041296429 6.246799426 1.752313786 1.187105093 1.350096909 1.236334702 1.173741191 1.182513118 1.262384003 1.340039396 1.374328850 1.383461316 1.382136178 1.364467373 1.324529742 1.267716205 1.207886509 1.160332974 1.135512520 1.137262829 1.164572010 1.213242518 1.276407466 1.344810696 1.408185981 1.458407742 1.492053135 1.509860813 1.513524408 1.591596898
//
IT	4675
RD	14
LK	-448891.601741
QD	-113.221998 -> -99.631868
RI	0.0143171986
TR	0.146426	0.041600
MT	6.299899
MM	C_pi: 1.323987, n_recomb: 56961.129581
RS	0	0.000000	1.806823	208.989198	0.003669	0.000104
RS	1	0.006824	1.806823	222.413315	0.003905	0.001261
RS	2	0.014114	1.806823	236.638998	0.004154	0.003096
RS	3	0.021901	1.806823	251.705576	0.004419	0.004145
RS	4	0.030220	1.191390	405.399197	0.007117	0.006164
RS	5	0.039106	1.191390	429.818904	0.007546	0.005779
RS	6	0.048599	1.378292	393.938251	0.006916	0.005131
RS	7	0.058740	1.378292	417.722640	0.007333	0.005536
RS	8	0.069572	1.252502	486.977318	0.008549	0.006607
RS	9	0.081144	1.252502	515.391102	0.009048	0.007202
RS	10	0.093506	1.181429	577.726901	0.010142	0.008263
RS	11	0.106711	1.181429	610.232799	0.010713	0.009003
RS	12	0.120817	1.187357	640.876844	0.011251	0.009713
RS	13	0.135886	1.187357	675.903989	0.011866	0.010488
RS	14	0.151983	1.270571	665.892301	0.011690	0.010529
RS	15	0.169179	1.270571	701.706819	0.012319	0.011217
RS	16	0.187548	1.353417	693.865744	0.012181	0.011233
RS	17	0.207171	1.353417	730.493510	0.012824	0.011945
RS	18	0.228133	1.391098	747.646828	0.013126	0.012394
RS	19	0.250525	1.391098	785.860275	0.013796	0.013187
RS	20	0.274445	1.402597	818.412312	0.014368	0.013913
RS	21	0.299998	1.402597	858.415589	0.015070	0.014732
RS	22	0.327294	1.403521	898.665351	0.015777	0.015559
RS	23	0.356454	1.403521	940.173883	0.016506	0.016365
RS	24	0.387603	1.387030	993.738274	0.017446	0.017388
RS	25	0.420877	1.387030	1036.279209	0.018193	0.018203
RS	26	0.456423	1.346186	1111.139885	0.019507	0.019598
RS	27	0.494394	1.346186	1153.780767	0.020256	0.020452
RS	28	0.534956	1.286533	1250.256135	0.021949	0.022259
RS	29	0.578286	1.286533	1291.055839	0.022666	0.023138
RS	30	0.624574	1.222970	1397.849226	0.024540	0.025173
RS	31	0.674019	1.222970	1433.610307	0.025168	0.026005
RS	32	0.726840	1.171954	1528.502683	0.026834	0.027852
RS	33	0.783264	1.171954	1555.381639	0.027306	0.028518
RS	34	0.843540	1.144726	1613.970359	0.028335	0.029689
RS	35	0.907928	1.144726	1628.925843	0.028597	0.030079
RS	36	0.976710	1.145456	1636.649220	0.028733	0.030267
RS	37	1.050187	1.145456	1638.694488	0.028769	0.030335
RS	38	1.128677	1.173182	1596.264465	0.028024	0.029544
RS	39	1.212524	1.173182	1586.546428	0.027853	0.029318
RS	40	1.302092	1.223605	1506.978486	0.026456	0.027808
RS	41	1.397773	1.223605	1487.788142	0.026119	0.027361
RS	42	1.499983	1.289593	1389.325806	0.024391	0.025497
RS	43	1.609168	1.289593	1362.865552	0.023926	0.024909
RS	44	1.725804	1.361398	1262.210331	0.022159	0.023023
RS	45	1.850400	1.361398	1229.813251	0.021590	0.022353
RS	46	1.983498	1.428078	1137.869239	0.019976	0.020659
RS	47	2.125679	1.428078	1099.875217	0.019309	0.019930
RS	48	2.277562	1.480901	1020.279527	0.017912	0.018495
RS	49	2.439811	1.480901	976.460783	0.017143	0.017704
RS	50	2.613131	1.516159	907.256112	0.015928	0.016483
RS	51	2.798279	1.516159	857.482837	0.015054	0.015613
RS	52	2.996061	1.534634	794.665021	0.013951	0.014517
RS	53	3.207341	1.534634	739.465486	0.012982	0.013559
RS	54	3.433039	1.538079	680.232072	0.011942	0.012525
RS	55	3.674138	1.538079	620.980096	0.010902	0.011488
RS	56	3.931691	1.538079	560.833720	0.009846	0.010427
RS	57	4.206819	1.538079	500.734263	0.008791	0.009358
RS	58	4.500723	1.621245	421.101703	0.007393	0.007927
RS	59	4.814683	1.621245	370.544013	0.006505	0.007007
RS	60	5.150068	1.621245	321.761593	0.005649	0.006111
RS	61	5.508340	1.621245	275.471019	0.004836	0.005252
RS	62	5.891061	1.621245	232.297002	0.004078	0.004445
RS	63	6.299899	1.621245	837.325899	0.014700	0.016166
PA	4+25*2+4+6 0.146426190 0.041599573 6.299899330 1.806822921 1.191389570 1.378291739 1.252501981 1.181429072 1.187356729 1.270570545 1.353417094 1.391097543 1.402597480 1.403520829 1.387030202 1.346185529 1.286532825 1.222969597 1.171953998 1.144725776 1.145455734 1.173181555 1.223604952 1.289592934 1.361397577 1.428077768 1.480900851 1.516158683 1.534634199 1.538078605 1.621244503
//
IT	4325
RD	15
LK	-448864.819193
QD	-107.718531 -> -95.042037
RI	0.0138100019
TR	0.144794	0.041895
MT	6.350391
MM	C_pi: 1.339954, n_recomb: 58027.919332
RS	0	0.000000	1.860863	207.028082	0.003568	0.000102
RS	1	0.006837	1.860863	220.377318	0.003798	0.001234
RS	2	0.014142	1.860863	234.528745	0.004042	0.003036
RS	3	0.021947	1.860863	249.522322	0.004300	0.004072
RS	4	0.030285	1.194603	412.867357	0.007115	0.006226
RS	5	0.039193	1.194603	437.792933	0.007545	0.005829
RS	6	0.048710	1.406947	394.210482	0.006793	0.005075
RS	7	0.058878	1.406947	418.120510	0.007206	0.005469
RS	8	0.069742	1.268888	491.268714	0.008466	0.006574
RS	9	0.081348	1.268888	520.048413	0.008962	0.007163
RS	10	0.093747	1.189016	586.919346	0.010114	0.008269
RS	11	0.106995	1.189016	620.044076	0.010685	0.009007
RS	12	0.121148	1.191753	653.041971	0.011254	0.009739
RS	13	0.136269	1.191753	688.823940	0.011871	0.010517
RS	14	0.152424	1.277930	677.307475	0.011672	0.010535
RS	15	0.169683	1.277930	713.847946	0.012302	0.011227
RS	16	0.188123	1.365716	703.692993	0.012127	0.011206
RS	17	0.207823	1.365716	740.991189	0.012770	0.011917
RS	18	0.228870	1.406712	756.957745	0.013045	0.012339
RS	19	0.251357	1.406712	795.841767	0.013715	0.013129
RS	20	0.275381	1.420631	827.690335	0.014264	0.013830
RS	21	0.301047	1.420631	868.395543	0.014965	0.014644
RS	22	0.328469	1.423960	907.868438	0.015645	0.015441
RS	23	0.357765	1.423960	950.124482	0.016374	0.016241
RS	24	0.389064	1.408872	1003.452344	0.017293	0.017239
RS	25	0.422504	1.408872	1046.822745	0.018040	0.018047
RS	26	0.458230	1.367347	1122.940840	0.019352	0.019434
RS	27	0.496399	1.367347	1166.541473	0.020103	0.020281
RS	28	0.537178	1.305039	1266.301699	0.021822	0.022107
RS	29	0.580744	1.305039	1308.201055	0.022544	0.022982
RS	30	0.627290	1.237870	1420.091448	0.024473	0.025063
RS	31	0.677018	1.237870	1457.008314	0.025109	0.025894
RS	32	0.730147	1.183468	1557.651170	0.026843	0.027803
RS	33	0.786908	1.183468	1585.561866	0.027324	0.028473
RS	34	0.847550	1.153855	1648.778312	0.028414	0.029703
RS	35	0.912338	1.153855	1664.456873	0.028684	0.030100
RS	36	0.981556	1.153531	1674.239538	0.028852	0.030323
RS	37	1.055507	1.153531	1676.633399	0.028894	0.030399
RS	38	1.134515	1.181590	1633.322121	0.028147	0.029611
RS	39	1.218924	1.181590	1623.666286	0.027981	0.029395
RS	40	1.309106	1.233641	1540.978166	0.026556	0.027861
RS	41	1.405453	1.233641	1521.729772	0.026224	0.027427
RS	42	1.508388	1.302304	1419.133442	0.024456	0.025528
RS	43	1.618361	1.302304	1392.634248	0.023999	0.024955
RS	44	1.735853	1.377358	1287.996250	0.022196	0.023036
RS	45	1.861379	1.377358	1255.631679	0.021638	0.022383
RS	46	1.995487	1.447206	1160.585486	0.020000	0.020667
RS	47	2.138766	1.447206	1122.659329	0.019347	0.019956
RS	48	2.291841	1.502519	1041.030372	0.017940	0.018513
RS	49	2.455382	1.502519	997.222606	0.017185	0.017739
RS	50	2.630105	1.539303	926.839845	0.015972	0.016519
RS	51	2.816775	1.539303	876.909783	0.015112	0.015664
RS	52	3.016209	1.558392	813.391810	0.014017	0.014577
RS	53	3.229279	1.558392	757.769908	0.013059	0.013630
RS	54	3.456917	1.561587	698.039683	0.012029	0.012607
RS	55	3.700120	1.561587	638.022098	0.010995	0.011576
RS	56	3.959952	1.561587	576.966500	0.009943	0.010520
RS	57	4.237550	1.561587	515.829962	0.008889	0.009452
RS	58	4.534129	1.649729	433.506966	0.007471	0.008000
RS	59	4.850986	1.649729	382.163598	0.006586	0.007084
RS	60	5.189508	1.649729	332.493623	0.005730	0.006189
RS	61	5.551176	1.649729	285.236848	0.004916	0.005330
RS	62	5.937574	1.649729	241.044265	0.004154	0.004520
RS	63	6.350391	1.649729	877.121484	0.015116	0.016594
PA	4+25*2+4+6 0.144793965 0.041895291 6.350391001 1.860862569 1.194602736 1.406946563 1.268887844 1.189016261 1.191752518 1.277930474 1.365716356 1.406712260 1.420631289 1.423959751 1.408871864 1.367346776 1.305038660 1.237870433 1.183467597 1.153854534 1.153530693 1.181590145 1.233641053 1.302303759 1.377357946 1.447206290 1.502519059 1.539302827 1.558391863 1.561586693 1.649729123
//
IT	3932
RD	16
LK	-448839.831924
QD	-102.610871 -> -90.772032
RI	0.0133366581
TR	0.143244	0.042183
MT	6.398544
MM	C_pi: 1.355419, n_recomb: 59071.272340
RS	0	0.000000	1.914589	205.120851	0.003472	0.000099
RS	1	0.006850	1.914589	218.394919	0.003697	0.001208
RS	2	0.014169	1.914589	232.471440	0.003935	0.002979
RS	3	0.021990	1.914589	247.390943	0.004188	0.004003
RS	4	0.030347	1.196841	420.445331	0.007118	0.006289
RS	5	0.039275	1.196841	445.880102	0.007548	0.005882
RS	6	0.048816	1.436087	394.154464	0.006673	0.005019
RS	7	0.059010	1.436087	418.166727	0.007079	0.005401
RS	8	0.069902	1.285521	495.126756	0.008382	0.006538
RS	9	0.081541	1.285521	524.245823	0.008875	0.007122
RS	10	0.093976	1.196547	595.751969	0.010085	0.008273
RS	11	0.107264	1.196547	629.474676	0.010656	0.009008
RS	12	0.121462	1.195784	665.017641	0.011258	0.009765
RS	13	0.136632	1.195784	701.541461	0.011876	0.010545
RS	14	0.152841	1.284587	688.650913	0.011658	0.010543
RS	15	0.170161	1.284587	725.908465	0.012289	0.011238
RS	16	0.188667	1.377058	713.503544	0.012079	0.011183
RS	17	0.208441	1.377058	751.463910	0.012721	0.011894
RS	18	0.229570	1.421275	766.259273	0.012972	0.012290
RS	19	0.252146	1.421275	805.803709	0.013641	0.013077
RS	20	0.276268	1.437652	836.907807	0.014168	0.013753
RS	21	0.302043	1.437652	878.300325	0.014868	0.014563
RS	22	0.329583	1.443512	916.905765	0.015522	0.015331
RS	23	0.359010	1.443512	959.888279	0.016250	0.016125
RS	24	0.390452	1.430028	1012.830310	0.017146	0.017096
RS	25	0.424048	1.430028	1057.001925	0.017894	0.017898
RS	26	0.459946	1.388031	1134.183811	0.019200	0.019274
RS	27	0.498303	1.388031	1178.711251	0.019954	0.020116
RS	28	0.539287	1.323234	1281.546848	0.021695	0.021957
RS	29	0.583079	1.323234	1324.514814	0.022422	0.022827
RS	30	0.629870	1.252582	1441.317388	0.024400	0.024950
RS	31	0.679867	1.252582	1479.369816	0.025044	0.025781
RS	32	0.733289	1.194867	1585.660007	0.026843	0.027750
RS	33	0.790370	1.194867	1614.599295	0.027333	0.028423
RS	34	0.851361	1.162893	1682.454244	0.028482	0.029711
RS	35	0.916530	1.162893	1698.868762	0.028760	0.030113
RS	36	0.986163	1.161491	1710.806836	0.028962	0.030372
RS	37	1.060566	1.161491	1713.571822	0.029009	0.030456
RS	38	1.140065	1.189811	1669.520269	0.028263	0.029672
RS	39	1.225011	1.189811	1659.951496	0.028101	0.029467
RS	40	1.315775	1.243378	1574.285678	0.026651	0.027912
RS	41	1.412757	1.243378	1555.001489	0.026324	0.027490
RS	42	1.516382	1.314581	1448.397781	0.024519	0.025558
RS	43	1.627106	1.314581	1421.876225	0.024071	0.025000
RS	44	1.745414	1.392748	1313.356230	0.022233	0.023051
RS	45	1.871826	1.392748	1281.034131	0.021686	0.022413
RS	46	2.006898	1.465639	1182.962060	0.020026	0.020677
RS	47	2.151222	1.465639	1145.107998	0.019385	0.019983
RS	48	2.305433	1.523339	1061.498829	0.017970	0.018532
RS	49	2.470207	1.523339	1017.703371	0.017228	0.017774
RS	50	2.646268	1.561574	946.177551	0.016018	0.016557
RS	51	2.834389	1.561574	896.092724	0.015170	0.015716
RS	52	3.035398	1.581226	831.900106	0.014083	0.014636
RS	53	3.250175	1.581226	775.861246	0.013134	0.013700
RS	54	3.479665	1.584146	715.656346	0.012115	0.012687
RS	55	3.724875	1.584146	654.883249	0.011086	0.011663
RS	56	3.986882	1.584146	592.931581	0.010038	0.010610
RS	57	4.266836	1.584146	530.773622	0.008985	0.009544
RS	58	4.565968	1.677152	445.773692	0.007546	0.008071
RS	59	4.885591	1.677152	393.659982	0.006664	0.007159
RS	60	5.227108	1.677152	343.119838	0.005809	0.006265
RS	61	5.592019	1.677152	294.915355	0.004993	0.005406
RS	62	5.981927	1.677152	249.722855	0.004227	0.004593
RS	63	6.398544	1.677152	916.896420	0.015522	0.017013
PA	4+25*2+4+6 0.143244352 0.042183243 6.398543885 1.914588641 1.196841386 1.436087097 1.285521201 1.196546789 1.195783980 1.284587022 1.377058079 1.421274735 1.437651887 1.443512146 1.430028267 1.388031368 1.323234447 1.252582139 1.194866888 1.162892681 1.161490964 1.189810532 1.243378287 1.314581289 1.392748165 1.465639409 1.523339297 1.561573757 1.581225907 1.584145778 1.677151915
//
IT	4320
RD	17
LK	-448816.490395
QD	-97.859150 -> -86.790053
RI	0.0128943726
TR	0.141770	0.042463
MT	6.444578
MM	C_pi: 1.370417, n_recomb: 60091.658273
RS	0	0.000000	1.968037	203.260871	0.003383	0.000097
RS	1	0.006862	1.968037	216.459441	0.003602	0.001183
RS	2	0.014195	1.968037	230.460389	0.003835	0.002924
RS	3	0.022031	1.968037	245.304766	0.004082	0.003935
RS	4	0.030405	1.198092	428.161259	0.007125	0.006354
RS	5	0.039353	1.198092	454.110233	0.007557	0.005936
RS	6	0.048916	1.465705	393.796853	0.006553	0.004962
RS	7	0.059135	1.465705	417.889523	0.006954	0.005333
RS	8	0.070055	1.302392	498.575339	0.008297	0.006501
RS	9	0.081724	1.302392	528.008463	0.008787	0.007079
RS	10	0.094194	1.204046	604.226461	0.010055	0.008275
RS	11	0.107519	1.204046	638.526500	0.010626	0.009008
RS	12	0.121759	1.199534	676.777813	0.011262	0.009791
RS	13	0.136977	1.199534	714.029656	0.011882	0.010573
RS	14	0.153238	1.290632	699.901548	0.011647	0.010553
RS	15	0.170616	1.290632	737.866819	0.012279	0.011252
RS	16	0.189185	1.387547	723.273392	0.012036	0.011164
RS	17	0.209029	1.387547	761.887305	0.012679	0.011875
RS	18	0.230235	1.434889	775.527660	0.012906	0.012246
RS	19	0.252896	1.434889	815.722279	0.013575	0.013030
RS	20	0.277112	1.453721	846.063833	0.014080	0.013682
RS	21	0.302990	1.453721	888.129965	0.014780	0.014488
RS	22	0.330643	1.462226	925.784663	0.015406	0.015226
RS	23	0.360194	1.462226	969.473927	0.016133	0.016016
RS	24	0.391773	1.450530	1021.894518	0.017006	0.016960
RS	25	0.425518	1.450530	1066.840730	0.017754	0.017756
RS	26	0.461580	1.408253	1144.910434	0.019053	0.019120
RS	27	0.500116	1.408253	1190.333250	0.019809	0.019956
RS	28	0.541296	1.341124	1296.047423	0.021568	0.021809
RS	29	0.585302	1.341124	1340.053645	0.022300	0.022675
RS	30	0.632328	1.267103	1461.587863	0.024323	0.024837
RS	31	0.682581	1.267103	1500.755030	0.024974	0.025667
RS	32	0.736282	1.206144	1612.591274	0.026836	0.027693
RS	33	0.793668	1.206144	1642.554085	0.027334	0.028369
RS	34	0.854992	1.171836	1715.044464	0.028540	0.029713
RS	35	0.920524	1.171836	1732.205428	0.028826	0.030122
RS	36	0.990553	1.169336	1746.385462	0.029062	0.030415
RS	37	1.065387	1.169336	1749.541542	0.029115	0.030508
RS	38	1.145357	1.197853	1704.875872	0.028371	0.029730
RS	39	1.230814	1.197853	1695.417035	0.028214	0.029533
RS	40	1.322135	1.252838	1606.908153	0.026741	0.027960
RS	41	1.419722	1.252838	1587.608858	0.026420	0.027550
RS	42	1.524007	1.326459	1477.117826	0.024581	0.025587
RS	43	1.635447	1.326459	1450.589548	0.024140	0.025043
RS	44	1.754534	1.407612	1338.283652	0.022271	0.023065
RS	45	1.881793	1.407612	1306.013777	0.021734	0.022443
RS	46	2.017785	1.483433	1204.987341	0.020052	0.020688
RS	47	2.163108	1.483433	1167.210320	0.019424	0.020009
RS	48	2.318404	1.543426	1081.671554	0.018000	0.018552
RS	49	2.484356	1.543426	1037.891093	0.017272	0.017809
RS	50	2.661696	1.583041	965.257305	0.016063	0.016594
RS	51	2.851205	1.583041	915.021227	0.015227	0.015766
RS	52	3.053719	1.603214	850.177922	0.014148	0.014695
RS	53	3.270129	1.603214	793.729284	0.013209	0.013769
RS	54	3.501389	1.605834	733.073312	0.012199	0.012766
RS	55	3.748518	1.605834	671.556089	0.011176	0.011747
RS	56	4.012605	1.605834	608.722552	0.010130	0.010698
RS	57	4.294815	1.605834	545.559652	0.009079	0.009634
RS	58	4.596389	1.703599	457.897341	0.007620	0.008140
RS	59	4.918658	1.703599	405.029271	0.006740	0.007231
RS	60	5.263041	1.703599	353.636749	0.005885	0.006339
RS	61	5.631056	1.703599	304.503279	0.005067	0.005479
RS	62	6.024324	1.703599	258.329625	0.004299	0.004664
RS	63	6.444578	1.703599	956.625530	0.015919	0.017423
PA	4+25*2+4+6 0.141770151 0.042463258 6.444578331 1.968037123 1.198091787 1.465704504 1.302391754 1.204046203 1.199533578 1.290631555 1.387547126 1.434888706 1.453720613 1.462226196 1.450529990 1.408252666 1.341123633 1.267103154 1.206143517 1.171835826 1.169335582 1.197853227 1.252837830 1.326458676 1.407612367 1.483432673 1.543426016 1.583041048 1.603213683 1.605834236 1.703599032
//
IT	4096
RD	18
LK	-448794.661694
QD	-93.429675 -> -83.069336
RI	0.0124795674
TR	0.140365	0.042735
MT	6.488673
MM	C_pi: 1.384974, n_recomb: 61089.501609
RS	0	0.000000	2.021363	201.430232	0.003297	0.000095
RS	1	0.006873	2.021363	214.552177	0.003512	0.001160
RS	2	0.014219	2.021363	228.476077	0.003740	0.002871
RS	3	0.022070	2.021363	243.243457	0.003982	0.003870
RS	4	0.030461	1.198401	436.021480	0.007137	0.006421
RS	5	0.039428	1.198401	462.490170	0.007571	0.005993
RS	6	0.049011	1.495757	393.171176	0.006436	0.004904
RS	7	0.059253	1.495757	417.324370	0.006831	0.005265
RS	8	0.070200	1.319507	501.630481	0.008211	0.006462
RS	9	0.081898	1.319507	531.353187	0.008698	0.007034
RS	10	0.094401	1.211542	612.342328	0.010024	0.008276
RS	11	0.107763	1.211542	647.199133	0.010594	0.009005
RS	12	0.122043	1.203050	688.312009	0.011267	0.009817
RS	13	0.137305	1.203050	726.277788	0.011889	0.010601
RS	14	0.153616	1.296131	711.047803	0.011639	0.010565
RS	15	0.171049	1.296131	749.711247	0.012272	0.011267
RS	16	0.189679	1.397261	732.989514	0.011999	0.011148
RS	17	0.209590	1.397261	772.248293	0.012641	0.011859
RS	18	0.230869	1.447612	784.760600	0.012846	0.012206
RS	19	0.253611	1.447612	825.595700	0.013515	0.012988
RS	20	0.277917	1.468904	855.150501	0.013998	0.013617
RS	21	0.303893	1.468904	897.877100	0.014698	0.014419
RS	22	0.331654	1.480150	934.508122	0.015297	0.015128
RS	23	0.361324	1.480150	978.885462	0.016024	0.015913
RS	24	0.393032	1.470400	1030.666870	0.016871	0.016829
RS	25	0.426921	1.470400	1076.362547	0.017619	0.017620
RS	26	0.463138	1.428019	1155.159348	0.018909	0.018970
RS	27	0.501845	1.428019	1201.447501	0.019667	0.019801
RS	28	0.543213	1.358707	1309.854007	0.021442	0.021664
RS	29	0.587424	1.358707	1354.868789	0.022178	0.022527
RS	30	0.634673	1.281426	1480.963153	0.024243	0.024724
RS	31	0.685171	1.281426	1521.223650	0.024902	0.025553
RS	32	0.739139	1.217289	1638.500717	0.026821	0.027633
RS	33	0.796817	1.217289	1669.480237	0.027328	0.028312
RS	34	0.858459	1.180675	1746.596105	0.028591	0.029709
RS	35	0.924338	1.180675	1764.511514	0.028884	0.030124
RS	36	0.994745	1.177063	1781.005208	0.029154	0.030453
RS	37	1.069992	1.177063	1784.569985	0.029212	0.030554
RS	38	1.150411	1.205722	1739.409237	0.028473	0.029783
RS	39	1.236357	1.205722	1730.080882	0.028320	0.029596
RS	40	1.328211	1.262034	1638.853061	0.026827	0.028006
RS	41	1.426378	1.262034	1619.557650	0.026511	0.027607
RS	42	1.531293	1.337964	1505.289812	0.024641	0.025617
RS	43	1.643419	1.337964	1478.769703	0.024207	0.025085
RS	44	1.763252	1.421988	1362.770325	0.022308	0.023081
RS	45	1.891322	1.421988	1330.562318	0.021781	0.022472
RS	46	2.028194	1.500632	1226.650488	0.020080	0.020701
RS	47	2.174474	1.500632	1188.955975	0.019463	0.020036
RS	48	2.330809	1.562831	1101.537325	0.018032	0.018573
RS	49	2.497889	1.562831	1057.775461	0.017315	0.017843
RS	50	2.676454	1.603765	984.066511	0.016109	0.016632
RS	51	2.867292	1.603765	933.684121	0.015284	0.015816
RS	52	3.071247	1.624416	868.215738	0.014212	0.014753
RS	53	3.289221	1.624416	811.365605	0.013282	0.013836
RS	54	3.522177	1.626720	750.280481	0.012282	0.012843
RS	55	3.771145	1.626720	688.031906	0.011263	0.011830
RS	56	4.037226	1.626720	624.331871	0.010220	0.010784
RS	57	4.321596	1.626720	560.181490	0.009170	0.009722
RS	58	4.625512	1.729142	469.873518	0.007692	0.008208
RS	59	4.950318	1.729142	416.267568	0.006814	0.007302
RS	60	5.297449	1.729142	364.040772	0.005959	0.006412
RS	61	5.668439	1.729142	313.997215	0.005140	0.005551
RS	62	6.064930	1.729142	266.861270	0.004368	0.004733
RS	63	6.488673	1.729142	996.283265	0.016309	0.017826
PA	4+25*2+4+6 0.140365278 0.042735290 6.488673015 2.021362653 1.198401428 1.495757306 1.319507307 1.211542096 1.203050124 1.296130958 1.397260575 1.447611559 1.468903510 1.480149545 1.470400188 1.428019152 1.358707259 1.281426062 1.217289040 1.180675085 1.177062563 1.205721530 1.262034200 1.337963938 1.421988169 1.500632029 1.562831149 1.603764776 1.624416310 1.626720054 1.729142128
//
IT	5385
RD	19
LK	-448774.227283
QD	-89.293265 -> -79.586702
RI	0.0120900042
TR	0.139024	0.042999
MT	6.531012
MM	C_pi: 1.399122, n_recomb: 62065.392823
RS	0	0.000000	2.074592	199.626364	0.003216	0.000093
RS	1	0.006884	2.074592	212.670672	0.003427	0.001137
RS	2	0.014243	2.074592	226.516192	0.003650	0.002820
RS	3	0.022107	2.074592	241.204878	0.003886	0.003806
RS	4	0.030514	1.197820	444.032008	0.007154	0.006489
RS	5	0.039499	1.197820	471.026421	0.007589	0.006052
RS	6	0.049102	1.526260	392.295320	0.006321	0.004846
RS	7	0.059367	1.526260	416.490300	0.006711	0.005197
RS	8	0.070338	1.336868	504.312260	0.008125	0.006422
RS	9	0.082065	1.336868	534.301152	0.008609	0.006988
RS	10	0.094599	1.219063	620.099985	0.009991	0.008275
RS	11	0.107995	1.219063	655.493147	0.010561	0.009001
RS	12	0.122314	1.206366	699.619770	0.011272	0.009842
RS	13	0.137619	1.206366	738.285591	0.011895	0.010627
RS	14	0.153978	1.301167	722.069918	0.011634	0.010578
RS	15	0.171462	1.301167	761.421503	0.012268	0.011282
RS	16	0.190151	1.406277	742.638942	0.011965	0.011135
RS	17	0.210125	1.406277	782.533863	0.012608	0.011846
RS	18	0.231475	1.459546	793.932992	0.012792	0.012171
RS	19	0.254295	1.459546	835.398610	0.013460	0.012951
RS	20	0.278686	1.483275	864.157968	0.013923	0.013556
RS	21	0.304756	1.483275	907.532390	0.014622	0.014356
RS	22	0.332621	1.497327	943.084108	0.015195	0.015035
RS	23	0.362404	1.497327	988.132059	0.015921	0.015816
RS	24	0.394237	1.489675	1039.163253	0.016743	0.016703
RS	25	0.428262	1.489675	1085.584722	0.017491	0.017490
RS	26	0.464629	1.447352	1164.962656	0.018770	0.018825
RS	27	0.503500	1.447352	1212.087620	0.019529	0.019651
RS	28	0.545047	1.375992	1323.016968	0.021317	0.021521
RS	29	0.589454	1.375992	1369.011601	0.022058	0.022381
RS	30	0.636918	1.295551	1499.502504	0.024160	0.024611
RS	31	0.687649	1.295551	1540.834821	0.024826	0.025439
RS	32	0.741874	1.228304	1663.443245	0.026801	0.027570
RS	33	0.799831	1.228304	1695.431540	0.027317	0.028252
RS	34	0.861778	1.189408	1777.160121	0.028634	0.029702
RS	35	0.927990	1.189408	1795.836023	0.028935	0.030123
RS	36	0.998760	1.184671	1814.708471	0.029239	0.030487
RS	37	1.074402	1.184671	1818.697193	0.029303	0.030595
RS	38	1.155251	1.213424	1773.146091	0.028569	0.029833
RS	39	1.241667	1.213424	1763.966866	0.028421	0.029654
RS	40	1.334031	1.270985	1670.136089	0.026909	0.028050
RS	41	1.432754	1.270985	1650.862016	0.026599	0.027661
RS	42	1.538274	1.349124	1532.922435	0.024699	0.025645
RS	43	1.651058	1.349124	1506.424248	0.024272	0.025126
RS	44	1.771606	1.435911	1386.818992	0.022344	0.023096
RS	45	1.900453	1.435911	1354.681931	0.021827	0.022502
RS	46	2.038171	1.517283	1247.949299	0.020107	0.020713
RS	47	2.185369	1.517283	1210.342868	0.019501	0.020063
RS	48	2.342701	1.581611	1121.088869	0.018063	0.018594
RS	49	2.510864	1.581611	1077.350168	0.017358	0.017878
RS	50	2.690604	1.623804	1002.599600	0.016154	0.016669
RS	51	2.882718	1.623804	952.076707	0.015340	0.015865
RS	52	3.088058	1.644899	886.007346	0.014275	0.014809
RS	53	3.307534	1.644899	828.765058	0.013353	0.013902
RS	54	3.542119	1.646871	767.272551	0.012362	0.012919
RS	55	3.792854	1.646871	704.306307	0.011348	0.011910
RS	56	4.060850	1.646871	639.755865	0.010308	0.010868
RS	57	4.347296	1.646871	574.636001	0.009259	0.009807
RS	58	4.653461	1.753854	481.700546	0.007761	0.008273
RS	59	4.980705	1.753854	427.373368	0.006886	0.007371
RS	60	5.330476	1.753854	374.330414	0.006031	0.006482
RS	61	5.704327	1.753854	323.395576	0.005211	0.005620
RS	62	6.103915	1.753854	275.316053	0.004436	0.004801
RS	63	6.531012	1.753854	1035.850408	0.016690	0.018220
PA	4+25*2+4+6 0.139023965 0.042999274 6.531011863 2.074591867 1.197819986 1.526260305 1.336867921 1.219062702 1.206365586 1.301166776 1.406276816 1.459545723 1.483274712 1.497327069 1.489675268 1.447352190 1.375992106 1.295550973 1.228303634 1.189408183 1.184671100 1.213424336 1.270985148 1.349123676 1.435911387 1.517282507 1.581610964 1.623804074 1.644898971 1.646871266 1.753853690
//
IT	4327
RD	20
LK	-448755.078292
QD	-85.423466 -> -76.321022
RI	0.0117225902
TR	0.137742	0.043255
MT	6.571696
MM	C_pi: 1.412876, n_recomb: 63019.817284
RS	0	0.000000	2.127917	197.830846	0.003139	0.000091
RS	1	0.006895	2.127917	210.795567	0.003345	0.001115
RS	2	0.014265	2.127917	224.560407	0.003563	0.002770
RS	3	0.022143	2.127917	239.167708	0.003795	0.003744
RS	4	0.030564	1.196388	452.199944	0.007176	0.006559
RS	5	0.039566	1.196388	479.726541	0.007612	0.006114
RS	6	0.049189	1.557161	391.201503	0.006208	0.004788
RS	7	0.059475	1.557161	415.421392	0.006592	0.005129
RS	8	0.070470	1.354458	506.643408	0.008039	0.006380
RS	9	0.082224	1.354458	536.876225	0.008519	0.006940
RS	10	0.094788	1.226604	627.512024	0.009957	0.008273
RS	11	0.108218	1.226604	663.421716	0.010527	0.008995
RS	12	0.122574	1.209513	710.694095	0.011277	0.009867
RS	13	0.137919	1.209513	750.045849	0.011902	0.010653
RS	14	0.154323	1.305789	732.958452	0.011631	0.010593
RS	15	0.171858	1.305789	772.987915	0.012266	0.011299
RS	16	0.190602	1.414672	752.202571	0.011936	0.011124
RS	17	0.210638	1.414672	792.724440	0.012579	0.011836
RS	18	0.232055	1.470737	803.042999	0.012743	0.012138
RS	19	0.254949	1.470737	845.129502	0.013411	0.012917
RS	20	0.279422	1.496879	873.084805	0.013854	0.013500
RS	21	0.305582	1.496879	917.094906	0.014552	0.014297
RS	22	0.333546	1.513800	951.512533	0.015099	0.014947
RS	23	0.363437	1.513800	997.214337	0.015824	0.015725
RS	24	0.395390	1.508372	1047.401438	0.016620	0.016583
RS	25	0.429545	1.508372	1094.526206	0.017368	0.017365
RS	26	0.466056	1.466255	1174.352378	0.018635	0.018684
RS	27	0.505084	1.466255	1222.286817	0.019395	0.019506
RS	28	0.546802	1.392978	1335.576727	0.021193	0.021382
RS	29	0.591397	1.392978	1382.523163	0.021938	0.022238
RS	30	0.639067	1.309473	1517.252768	0.024076	0.024498
RS	31	0.690024	1.309473	1559.635118	0.024748	0.025326
RS	32	0.744493	1.239178	1687.467140	0.026777	0.027505
RS	33	0.802718	1.239178	1720.454949	0.027300	0.028190
RS	34	0.864958	1.198028	1806.775468	0.028670	0.029691
RS	35	0.931489	1.198028	1826.216062	0.028978	0.030118
RS	36	1.002607	1.192157	1847.523403	0.029317	0.030517
RS	37	1.078628	1.192157	1851.949403	0.029387	0.030632
RS	38	1.159891	1.220961	1806.106758	0.028659	0.029879
RS	39	1.246757	1.220961	1797.093440	0.028516	0.029709
RS	40	1.339611	1.279698	1700.768197	0.026988	0.028092
RS	41	1.438868	1.279698	1681.531469	0.026683	0.027713
RS	42	1.544968	1.359951	1560.022342	0.024754	0.025673
RS	43	1.658384	1.359951	1533.558622	0.024335	0.025166
RS	44	1.779619	1.449405	1410.427893	0.022381	0.023112
RS	45	1.909213	1.449405	1378.370558	0.021872	0.022531
RS	46	2.047742	1.533412	1268.880741	0.020135	0.020727
RS	47	2.195822	1.533412	1231.367984	0.019539	0.020090
RS	48	2.354112	1.599796	1140.323639	0.018095	0.018615
RS	49	2.523315	1.599796	1096.612734	0.017401	0.017912
RS	50	2.704184	1.643195	1020.851467	0.016199	0.016707
RS	51	2.897524	1.643195	970.194394	0.015395	0.015913
RS	52	3.104194	1.664701	903.547916	0.014338	0.014865
RS	53	3.325113	1.664701	845.923312	0.013423	0.013966
RS	54	3.561264	1.666329	784.044711	0.012441	0.012992
RS	55	3.813697	1.666329	720.374955	0.011431	0.011989
RS	56	4.083534	1.666329	654.990562	0.010393	0.010949
RS	57	4.371976	1.666329	588.919492	0.009345	0.009890
RS	58	4.680305	1.777775	493.376733	0.007829	0.008337
RS	59	5.009892	1.777775	438.344826	0.006956	0.007438
RS	60	5.362203	1.777775	384.503611	0.006101	0.006550
RS	61	5.738805	1.777775	332.696057	0.005279	0.005688
RS	62	6.141373	1.777775	283.691447	0.004502	0.004866
RS	63	6.571696	1.777775	1075.302697	0.017063	0.018606
PA	4+25*2+4+6 0.137742080 0.043255467 6.571696153 2.127916983 1.196388075 1.557161016 1.354458221 1.226604416 1.209513299 1.305789089 1.414672290 1.470736850 1.496878545 1.513800043 1.508371930 1.466255434 1.392977848 1.309472967 1.239178341 1.198027789 1.192157092 1.220961255 1.279697765 1.359950622 1.449405374 1.533412142 1.599795532 1.643195396 1.664700645 1.666329167 1.777775185
//
IT	4295
RD	21
LK	-448737.118243
QD	-81.797748 -> -73.254378
RI	0.0113759752
TR	0.136515	0.043504
MT	6.610867
MM	C_pi: 1.426261, n_recomb: 63953.264374
RS	0	0.000000	2.181323	196.046615	0.003065	0.000089
RS	1	0.006905	2.181323	208.930179	0.003267	0.001094
RS	2	0.014286	2.181323	222.612457	0.003481	0.002721
RS	3	0.022177	2.181323	237.136140	0.003708	0.003683
RS	4	0.030613	1.194135	460.536795	0.007201	0.006631
RS	5	0.039631	1.194135	488.602759	0.007640	0.006177
RS	6	0.049272	1.588438	389.912401	0.006097	0.004729
RS	7	0.059579	1.588438	414.141734	0.006476	0.005061
RS	8	0.070597	1.372291	508.636269	0.007953	0.006337
RS	9	0.082376	1.372291	539.091429	0.008429	0.006891
RS	10	0.094969	1.234188	634.579536	0.009923	0.008268
RS	11	0.108431	1.234188	670.986072	0.010492	0.008987
RS	12	0.122822	1.212529	721.527332	0.011282	0.009891
RS	13	0.138207	1.212529	761.550738	0.011908	0.010678
RS	14	0.154654	1.310052	743.702120	0.011629	0.010608
RS	15	0.172237	1.310052	784.398954	0.012265	0.011316
RS	16	0.191034	1.422505	761.671417	0.011910	0.011115
RS	17	0.211129	1.422505	802.811010	0.012553	0.011827
RS	18	0.232611	1.481259	812.074341	0.012698	0.012109
RS	19	0.255577	1.481259	854.771958	0.013366	0.012886
RS	20	0.280128	1.509776	881.921776	0.013790	0.013448
RS	21	0.306374	1.509776	926.555707	0.014488	0.014243
RS	22	0.334433	1.529614	959.793432	0.015008	0.014864
RS	23	0.364429	1.529614	1006.133085	0.015732	0.015638
RS	24	0.396496	1.526516	1055.396124	0.016503	0.016468
RS	25	0.430777	1.526516	1103.202905	0.017250	0.017246
RS	26	0.467425	1.484745	1183.354204	0.018503	0.018548
RS	27	0.506604	1.484745	1232.072035	0.019265	0.019365
RS	28	0.548487	1.409674	1347.569283	0.021071	0.021245
RS	29	0.593263	1.409674	1395.440339	0.021820	0.022098
RS	30	0.641130	1.323192	1534.261396	0.023990	0.024385
RS	31	0.692303	1.323192	1577.671990	0.024669	0.025213
RS	32	0.747008	1.249911	1710.620131	0.026748	0.027438
RS	33	0.805491	1.249911	1744.597204	0.027279	0.028126
RS	34	0.868011	1.206533	1835.482622	0.028700	0.029677
RS	35	0.934849	1.206533	1855.690502	0.029016	0.030109
RS	36	1.006301	1.199522	1879.480841	0.029388	0.030543
RS	37	1.082687	1.199522	1884.355667	0.029465	0.030665
RS	38	1.164348	1.228339	1838.312301	0.028745	0.029923
RS	39	1.251646	1.228339	1829.480015	0.028607	0.029761
RS	40	1.344972	1.288185	1730.763223	0.027063	0.028132
RS	41	1.444742	1.288185	1711.578397	0.026763	0.027763
RS	42	1.551400	1.370468	1586.593535	0.024809	0.025700
RS	43	1.665423	1.370468	1560.176109	0.024396	0.025204
RS	44	1.787319	1.462497	1433.600268	0.022416	0.023128
RS	45	1.917632	1.462497	1401.630777	0.021916	0.022559
RS	46	2.056941	1.549056	1289.442968	0.020162	0.020740
RS	47	2.205870	1.549056	1252.029448	0.019577	0.020117
RS	48	2.365082	1.617426	1159.237282	0.018126	0.018637
RS	49	2.535286	1.617426	1115.559203	0.017443	0.017946
RS	50	2.717243	1.661984	1038.817617	0.016243	0.016743
RS	51	2.911763	1.661984	988.033163	0.015449	0.015961
RS	52	3.119714	1.683871	920.832253	0.014399	0.014920
RS	53	3.342023	1.683871	862.835773	0.013492	0.014029
RS	54	3.579681	1.685145	800.592339	0.012518	0.013065
RS	55	3.833750	1.685145	736.233700	0.011512	0.012065
RS	56	4.105360	1.685145	670.032170	0.010477	0.011029
RS	57	4.395724	1.685145	603.028430	0.009429	0.009971
RS	58	4.706137	1.800965	504.898816	0.007895	0.008399
RS	59	5.037983	1.800965	449.179000	0.007024	0.007503
RS	60	5.392741	1.800965	394.557620	0.006169	0.006616
RS	61	5.771994	1.800965	341.896025	0.005346	0.005754
RS	62	6.177433	1.800965	291.984878	0.004566	0.004930
RS	63	6.610867	1.800965	1114.619566	0.017429	0.018985
PA	4+25*2+4+6 0.136515086 0.043503905 6.610866514 2.181323118 1.194134670 1.588437858 1.372290952 1.234188107 1.212528501 1.310051742 1.422505378 1.481259185 1.509776320 1.529614029 1.526515674 1.484744855 1.409673772 1.323192401 1.249911199 1.206532770 1.199522122 1.228338890 1.288184530 1.370467589 1.462496765 1.549055907 1.617426335 1.661983820 1.683870700 1.685144529 1.800965014
//
IT	4790
RD	22
LK	-448720.258278
QD	-78.395566 -> -70.370352
RI	0.0110469987
TR	0.135340	0.043745
MT	6.648574
MM	C_pi: 1.439286, n_recomb: 64866.200491
RS	0	0.000000	2.235093	194.249773	0.002995	0.000087
RS	1	0.006914	2.235093	207.049260	0.003192	0.001073
RS	2	0.014306	2.235093	220.645683	0.003402	0.002674
RS	3	0.022210	2.235093	235.082041	0.003624	0.003623
RS	4	0.030659	1.191140	469.032999	0.007231	0.006704
RS	5	0.039693	1.191140	497.645026	0.007672	0.006243
RS	6	0.049352	1.620053	388.452427	0.005989	0.004671
RS	7	0.059678	1.620053	412.677186	0.006362	0.004994
RS	8	0.070719	1.390331	510.319255	0.007867	0.006293
RS	9	0.082522	1.390331	540.976589	0.008340	0.006841
RS	10	0.095142	1.241799	641.319748	0.009887	0.008262
RS	11	0.108635	1.241799	678.204196	0.010455	0.008978
RS	12	0.123060	1.215424	732.121084	0.011287	0.009914
RS	13	0.138482	1.215424	772.801943	0.011914	0.010701
RS	14	0.154971	1.313987	754.296572	0.011628	0.010623
RS	15	0.172601	1.313987	795.650158	0.012266	0.011334
RS	16	0.191448	1.429820	771.038667	0.011887	0.011108
RS	17	0.211600	1.429820	812.786645	0.012530	0.011820
RS	18	0.233144	1.491148	821.026206	0.012657	0.012083
RS	19	0.256178	1.491148	864.325388	0.013325	0.012858
RS	20	0.280805	1.522003	890.667692	0.013731	0.013400
RS	21	0.307134	1.522003	935.913936	0.014428	0.014192
RS	22	0.335284	1.544789	967.934322	0.014922	0.014786
RS	23	0.365380	1.544789	1014.896532	0.015646	0.015557
RS	24	0.397557	1.544127	1063.155442	0.016390	0.016358
RS	25	0.431959	1.544127	1111.623748	0.017137	0.017132
RS	26	0.468739	1.502830	1191.987808	0.018376	0.018416
RS	27	0.508062	1.502830	1241.463869	0.019139	0.019230
RS	28	0.550104	1.426074	1359.031978	0.020951	0.021111
RS	29	0.595054	1.426074	1407.801100	0.021703	0.021962
RS	30	0.643110	1.336705	1550.566263	0.023904	0.024274
RS	31	0.694490	1.336705	1594.983205	0.024589	0.025102
RS	32	0.749422	1.260490	1732.947644	0.026716	0.027371
RS	33	0.808152	1.260490	1767.902593	0.027255	0.028062
RS	34	0.870943	1.214911	1863.321736	0.028726	0.029660
RS	35	0.938075	1.214911	1884.297679	0.029049	0.030098
RS	36	1.009849	1.206756	1910.613016	0.029455	0.030566
RS	37	1.086586	1.206756	1915.946111	0.029537	0.030695
RS	38	1.168628	1.235551	1869.784476	0.028825	0.029963
RS	39	1.256342	1.235551	1861.146418	0.028692	0.029810
RS	40	1.350122	1.296444	1760.135219	0.027135	0.028170
RS	41	1.450385	1.296444	1741.015185	0.026840	0.027811
RS	42	1.557581	1.380679	1612.643319	0.024861	0.025726
RS	43	1.672188	1.380679	1586.282788	0.024455	0.025242
RS	44	1.794719	1.475196	1456.337887	0.022451	0.023144
RS	45	1.925723	1.475196	1424.463685	0.021960	0.022587
RS	46	2.065784	1.564229	1309.634770	0.020190	0.020754
RS	47	2.215529	1.564229	1272.325799	0.019615	0.020143
RS	48	2.375628	1.634522	1177.827118	0.018158	0.018658
RS	49	2.546796	1.634522	1134.186917	0.017485	0.017979
RS	50	2.729799	1.680191	1056.494347	0.016287	0.016779
RS	51	2.925455	1.680191	1005.589524	0.015503	0.016007
RS	52	3.134639	1.702434	937.856195	0.014458	0.014973
RS	53	3.358286	1.702434	879.498584	0.013559	0.014090
RS	54	3.597397	1.703344	816.910998	0.012594	0.013135
RS	55	3.853039	1.703344	751.878460	0.011591	0.012140
RS	56	4.126358	1.703344	684.876900	0.010558	0.011106
RS	57	4.418574	1.703344	616.959268	0.009511	0.010050
RS	58	4.730994	1.823448	516.265576	0.007959	0.008460
RS	59	5.065015	1.823448	459.874406	0.007090	0.007566
RS	60	5.422131	1.823448	404.490669	0.006236	0.006681
RS	61	5.803938	1.823448	350.993433	0.005411	0.005818
RS	62	6.212144	1.823448	300.194060	0.004628	0.004992
RS	63	6.648574	1.823448	1153.778974	0.017787	0.019356
PA	4+25*2+4+6 0.135340112 0.043745006 6.648574408 2.235093464 1.191139870 1.620052828 1.390330984 1.241798676 1.215424019 1.313987235 1.429820202 1.491147657 1.522003398 1.544789443 1.544127200 1.502829535 1.426073738 1.336704769 1.260490272 1.214911150 1.206755625 1.235551124 1.296444100 1.380679022 1.475196272 1.564229202 1.634522226 1.680191408 1.702433688 1.703343896 1.823447643
//
IT	4290
RD	23
LK	-448704.419059
QD	-75.199143 -> -67.654780
RI	0.0107335439
TR	0.134212	0.043978
MT	6.685033
MM	C_pi: 1.451986, n_recomb: 65759.147574
RS	0	0.000000	2.289430	192.427695	0.002926	0.000086
RS	1	0.006923	2.289430	205.139583	0.003120	0.001053
RS	2	0.014326	2.289430	218.646241	0.003325	0.002627
RS	3	0.022241	2.289430	232.990938	0.003543	0.003565
RS	4	0.030704	1.187399	477.714784	0.007265	0.006780
RS	5	0.039753	1.187399	506.881149	0.007708	0.006311
RS	6	0.049429	1.652042	386.829690	0.005883	0.004612
RS	7	0.059774	1.652042	411.036571	0.006251	0.004927
RS	8	0.070835	1.408578	511.711431	0.007782	0.006248
RS	9	0.082663	1.408578	542.551934	0.008251	0.006790
RS	10	0.095309	1.249456	647.738217	0.009850	0.008255
RS	11	0.108831	1.249456	685.082143	0.010418	0.008967
RS	12	0.123289	1.218224	742.477186	0.011291	0.009937
RS	13	0.138748	1.218224	783.801692	0.011919	0.010724
RS	14	0.155277	1.317639	764.739016	0.011629	0.010640
RS	15	0.172950	1.317639	806.738989	0.012268	0.011352
RS	16	0.191848	1.436671	780.300439	0.011866	0.011103
RS	17	0.212053	1.436671	822.647761	0.012510	0.011815
RS	18	0.233657	1.500467	829.890998	0.012620	0.012060
RS	19	0.256757	1.500467	873.782479	0.013288	0.012834
RS	20	0.281457	1.533618	899.319419	0.013676	0.013356
RS	21	0.307866	1.533618	945.167055	0.014373	0.014146
RS	22	0.336103	1.559377	975.937075	0.014841	0.014711
RS	23	0.366296	1.559377	1023.507469	0.015564	0.015480
RS	24	0.398579	1.561245	1070.690810	0.016282	0.016252
RS	25	0.433097	1.561245	1119.801430	0.017029	0.017022
RS	26	0.470005	1.520533	1200.279907	0.018253	0.018289
RS	27	0.509468	1.520533	1250.490522	0.019016	0.019098
RS	28	0.551663	1.442200	1369.996438	0.020834	0.020981
RS	29	0.596779	1.442200	1419.638265	0.021588	0.021829
RS	30	0.645019	1.350026	1566.207992	0.023817	0.024164
RS	31	0.696599	1.350026	1611.609918	0.024508	0.024992
RS	32	0.751750	1.270933	1754.486904	0.026680	0.027302
RS	33	0.810719	1.270933	1790.408198	0.027227	0.027996
RS	34	0.873770	1.223180	1890.325869	0.028746	0.029641
RS	35	0.941187	1.223180	1912.070007	0.029077	0.030084
RS	36	1.013272	1.213876	1940.946985	0.029516	0.030586
RS	37	1.090346	1.213876	1946.746916	0.029604	0.030722
RS	38	1.172757	1.242619	1900.545674	0.028902	0.030002
RS	39	1.260874	1.242619	1892.114002	0.028773	0.029856
RS	40	1.355091	1.304505	1788.897631	0.027204	0.028207
RS	41	1.455831	1.304505	1769.854592	0.026914	0.027857
RS	42	1.563545	1.390620	1638.181201	0.024912	0.025752
RS	43	1.678717	1.390620	1611.887601	0.024512	0.025278
RS	44	1.801863	1.487548	1478.644623	0.022486	0.023160
RS	45	1.933534	1.487548	1446.873063	0.022003	0.022615
RS	46	2.074321	1.578985	1329.456193	0.020217	0.020768
RS	47	2.224855	1.578985	1292.257421	0.019651	0.020169
RS	48	2.385811	1.651142	1196.092622	0.018189	0.018680
RS	49	2.557911	1.651142	1152.495766	0.017526	0.018012
RS	50	2.741925	1.697885	1073.878564	0.016330	0.016815
RS	51	2.938680	1.697885	1022.861163	0.015555	0.016052
RS	52	3.149056	1.720459	954.617479	0.014517	0.015026
RS	53	3.373997	1.720459	895.910081	0.013624	0.014150
RS	54	3.614511	1.720999	832.998213	0.012667	0.013203
RS	55	3.871677	1.720999	767.307316	0.011668	0.012213
RS	56	4.146647	1.720999	699.523230	0.010638	0.011182
RS	57	4.440654	1.720999	630.710736	0.009591	0.010126
RS	58	4.755016	1.845305	527.475636	0.008021	0.008519
RS	59	5.091142	1.845305	470.429941	0.007154	0.007628
RS	60	5.450539	1.845305	414.301782	0.006300	0.006743
RS	61	5.834818	1.845305	359.987317	0.005474	0.005880
RS	62	6.245702	1.845305	308.317969	0.004689	0.005053
RS	63	6.685033	1.845305	1192.767644	0.018138	0.019719
PA	4+25*2+4+6 0.134211973 0.043978358 6.685032713 2.289429903 1.187399155 1.652042110 1.408578335 1.249455584 1.218224450 1.317638501 1.436670842 1.500467188 1.533618266 1.559377327 1.561245375 1.520532544 1.442200055 1.350025912 1.270932590 1.223179710 1.213875946 1.242618942 1.304505333 1.390620244 1.487548475 1.578985370 1.651141781 1.697884616 1.720458532 1.720999071 1.845304713
//
IT	4232
RD	24
LK	-448689.525867
QD	-72.192004 -> -65.094473
RI	0.0104361282
TR	0.133129	0.044205
MT	6.720237
MM	C_pi: 1.464361, n_recomb: 66632.474442
RS	0	0.000000	2.344203	190.594630	0.002860	0.000084
RS	1	0.006932	2.344203	203.216364	0.003050	0.001033
RS	2	0.014345	2.344203	216.630371	0.003251	0.002581
RS	3	0.022271	2.344203	230.880156	0.003465	0.003507
RS	4	0.030747	1.182973	486.576518	0.007302	0.006857
RS	5	0.039810	1.182973	516.305126	0.007749	0.006381
RS	6	0.049502	1.684345	385.069031	0.005779	0.004554
RS	7	0.059866	1.684345	409.246166	0.006142	0.004861
RS	8	0.070948	1.427015	512.829817	0.007696	0.006202
RS	9	0.082798	1.427015	543.835280	0.008162	0.006739
RS	10	0.095470	1.257148	653.845206	0.009813	0.008246
RS	11	0.109020	1.257148	691.630529	0.010380	0.008954
RS	12	0.123509	1.220945	752.589316	0.011295	0.009959
RS	13	0.139003	1.220945	794.543297	0.011924	0.010746
RS	14	0.155571	1.321031	775.021473	0.011631	0.010656
RS	15	0.173287	1.321031	817.657079	0.012271	0.011370
RS	16	0.192231	1.443094	789.446236	0.011848	0.011100
RS	17	0.212489	1.443094	832.383445	0.012492	0.011812
RS	18	0.234151	1.509250	838.661294	0.012586	0.012039
RS	19	0.257314	1.509250	883.135607	0.013254	0.012811
RS	20	0.282084	1.544655	907.868365	0.013625	0.013315
RS	21	0.308570	1.544655	954.306344	0.014322	0.014103
RS	22	0.336892	1.573404	983.796811	0.014765	0.014641
RS	23	0.367178	1.573404	1031.961140	0.015487	0.015407
RS	24	0.399563	1.577880	1078.008524	0.016178	0.016150
RS	25	0.434193	1.577880	1127.742745	0.016925	0.016917
RS	26	0.471224	1.537860	1208.240670	0.018133	0.018165
RS	27	0.510821	1.537860	1259.162701	0.018897	0.018971
RS	28	0.553164	1.458047	1380.486194	0.020718	0.020853
RS	29	0.598441	1.458047	1430.975744	0.021476	0.021699
RS	30	0.646858	1.363144	1581.218925	0.023730	0.024056
RS	31	0.698630	1.363144	1627.584224	0.024426	0.024883
RS	32	0.753992	1.281225	1775.271177	0.026643	0.027233
RS	33	0.813191	1.281225	1812.146263	0.027196	0.027930
RS	34	0.876494	1.231322	1916.528498	0.028763	0.029619
RS	35	0.944185	1.231322	1939.039187	0.029101	0.030068
RS	36	1.016569	1.220870	1970.504868	0.029573	0.030604
RS	37	1.093970	1.220870	1976.778439	0.029667	0.030746
RS	38	1.176737	1.249533	1930.610147	0.028974	0.030038
RS	39	1.265241	1.249533	1922.395415	0.028851	0.029900
RS	40	1.359880	1.312361	1817.059634	0.027270	0.028243
RS	41	1.461080	1.312361	1798.104371	0.026985	0.027901
RS	42	1.569295	1.400287	1663.212494	0.024961	0.025777
RS	43	1.685011	1.400287	1636.994692	0.024568	0.025313
RS	44	1.808749	1.499553	1500.521583	0.022519	0.023176
RS	45	1.941065	1.499553	1468.859284	0.022044	0.022642
RS	46	2.082553	1.593324	1348.908216	0.020244	0.020783
RS	47	2.233848	1.593324	1311.824615	0.019687	0.020194
RS	48	2.395632	1.667290	1214.030717	0.018220	0.018701
RS	49	2.568631	1.667290	1170.482552	0.017566	0.018044
RS	50	2.753622	1.715066	1090.968733	0.016373	0.016850
RS	51	2.951437	1.715066	1039.846192	0.015606	0.016097
RS	52	3.162964	1.737949	971.113611	0.014574	0.015077
RS	53	3.389155	1.737949	912.067485	0.013688	0.014208
RS	54	3.631025	1.738116	848.849964	0.012739	0.013270
RS	55	3.889662	1.738116	782.516181	0.011744	0.012283
RS	56	4.166227	1.738116	713.967019	0.010715	0.011255
RS	57	4.461965	1.738116	644.278665	0.009669	0.010201
RS	58	4.778203	1.866541	538.526502	0.008082	0.008576
RS	59	5.116363	1.866541	480.842858	0.007216	0.007688
RS	60	5.477964	1.866541	423.987985	0.006363	0.006804
RS	61	5.864632	1.866541	368.874523	0.005536	0.005941
RS	62	6.278103	1.866541	316.353336	0.004748	0.005112
RS	63	6.720237	1.866541	1231.559909	0.018483	0.020076
PA	4+25*2+4+6 0.133128987 0.044204588 6.720237362 2.344203027 1.182972634 1.684344794 1.427015471 1.257148383 1.220945361 1.321031316 1.443093946 1.509250402 1.544654837 1.573404013 1.577879584 1.537860428 1.458047289 1.363144097 1.281224761 1.231321985 1.220870420 1.249532546 1.312361033 1.400286907 1.499552979 1.593324146 1.667289833 1.715066255 1.737949003 1.738115903 1.866540567
//
IT	3936
RD	25
LK	-448675.512915
QD	-69.359875 -> -62.678034
RI	0.0101509921
TR	0.132088	0.044424
MT	6.754282
MM	C_pi: 1.476431, n_recomb: 67486.866317
RS	0	0.000000	2.399777	188.725922	0.002796	0.000082
RS	1	0.006941	2.399777	201.253509	0.002982	0.001014
RS	2	0.014363	2.399777	214.570475	0.003179	0.002536
RS	3	0.022300	2.399777	228.720521	0.003389	0.003449
RS	4	0.030788	1.177971	495.595738	0.007344	0.006936
RS	5	0.039866	1.177971	525.893376	0.007793	0.006454
RS	6	0.049573	1.717019	383.171804	0.005678	0.004496
RS	7	0.059954	1.717019	407.307576	0.006035	0.004796
RS	8	0.071056	1.445655	513.687389	0.007612	0.006156
RS	9	0.082928	1.445655	544.840368	0.008073	0.006686
RS	10	0.095624	1.264895	659.646315	0.009774	0.008236
RS	11	0.109201	1.264895	697.855326	0.010341	0.008941
RS	12	0.123721	1.223609	762.458113	0.011298	0.009980
RS	13	0.139249	1.223609	805.027603	0.011929	0.010767
RS	14	0.155854	1.324196	785.145081	0.011634	0.010673
RS	15	0.173611	1.324196	828.405833	0.012275	0.011389
RS	16	0.192601	1.449138	798.471123	0.011832	0.011097
RS	17	0.212909	1.449138	841.988859	0.012476	0.011809
RS	18	0.234627	1.517547	847.334036	0.012556	0.012020
RS	19	0.257851	1.517547	892.381984	0.013223	0.012791
RS	20	0.282688	1.555149	916.320118	0.013578	0.013276
RS	21	0.309249	1.555149	963.338078	0.014274	0.014062
RS	22	0.337653	1.586891	991.528941	0.014692	0.014574
RS	23	0.368028	1.586891	1040.274047	0.015414	0.015337
RS	24	0.400512	1.594047	1085.128232	0.016079	0.016052
RS	25	0.435250	1.594047	1135.468602	0.016825	0.016816
RS	26	0.472399	1.554824	1215.897943	0.018017	0.018045
RS	27	0.512126	1.554824	1267.509606	0.018782	0.018848
RS	28	0.554611	1.473626	1390.533491	0.020605	0.020729
RS	29	0.600044	1.473626	1441.846919	0.021365	0.021572
RS	30	0.648631	1.376065	1595.640623	0.023644	0.023949
RS	31	0.700589	1.376065	1642.948298	0.024345	0.024776
RS	32	0.756154	1.291369	1795.346990	0.026603	0.027163
RS	33	0.815576	1.291369	1833.163148	0.027163	0.027863
RS	34	0.879122	1.239341	1941.971787	0.028776	0.029596
RS	35	0.947078	1.239341	1965.246688	0.029120	0.030050
RS	36	1.019750	1.227742	1999.325508	0.029625	0.030619
RS	37	1.097466	1.227742	2006.078403	0.029725	0.030768
RS	38	1.180577	1.256298	1960.010616	0.029043	0.030072
RS	39	1.269455	1.256298	1952.022143	0.028924	0.029941
RS	40	1.364503	1.320021	1844.647646	0.027333	0.028277
RS	41	1.466146	1.320021	1825.789765	0.027054	0.027943
RS	42	1.574845	1.409694	1687.756558	0.025009	0.025802
RS	43	1.691088	1.409694	1661.622564	0.024621	0.025347
RS	44	1.815398	1.511230	1521.983953	0.022552	0.023191
RS	45	1.948337	1.511230	1490.436880	0.022085	0.022668
RS	46	2.090502	1.607270	1368.002240	0.020271	0.020797
RS	47	2.242534	1.607270	1331.038381	0.019723	0.020219
RS	48	2.405118	1.682994	1231.650949	0.018250	0.018722
RS	49	2.578986	1.682994	1188.156459	0.017606	0.018075
RS	50	2.764921	1.731768	1107.771675	0.016415	0.016884
RS	51	2.963761	1.731768	1056.551225	0.015656	0.016140
RS	52	3.176402	1.754940	987.349471	0.014630	0.015127
RS	53	3.403801	1.754940	927.975537	0.013750	0.014265
RS	54	3.646982	1.754729	864.471049	0.012809	0.013336
RS	55	3.907042	1.754729	797.509410	0.011817	0.012352
RS	56	4.185151	1.754729	728.212103	0.010790	0.011327
RS	57	4.482563	1.754729	657.666320	0.009745	0.010274
RS	58	4.800616	1.887192	549.421581	0.008141	0.008632
RS	59	5.140744	1.887192	491.115908	0.007277	0.007746
RS	60	5.504478	1.887192	433.551346	0.006424	0.006864
RS	61	5.893458	1.887192	377.656448	0.005596	0.006000
RS	62	6.309434	1.887192	324.300927	0.004805	0.005169
RS	63	6.754282	1.887192	1270.146793	0.018821	0.020426
PA	4+25*2+4+6 0.132088147 0.044423803 6.754281533 2.399776844 1.177971454 1.717018876 1.445655147 1.264894542 1.223609472 1.324195939 1.449138399 1.517546719 1.555149184 1.586890642 1.594046976 1.554824065 1.473626476 1.376064752 1.291368735 1.239341145 1.227742194 1.256297526 1.320020611 1.409694256 1.511229625 1.607270230 1.682993976 1.731768129 1.754940222 1.754728750 1.887191959
//
CC
CC	Brief Description of the file format:
CC	  CC  comments
CC	  MM  useful-messages
CC	  RD  round-of-iterations
CC	  LL  \log[P(sequence)]
CC	  QD  Q-before-opt Q-after-opt
CC	  TR  \theta_0 \rho_0
CC	  RS  k t_k \lambda_k \pi_k \sum_{l\not=k}A_{kl} A_{kk}
CC	  DC  begin end best-k t_k+\Delta_k max-prob
CC
MM	Version: 0.6.5-r67
MM	pattern:4+25*2+4+6, n:63, n_free_lambdas:28
MM	n_iterations:25, skip:1, max_t:5, theta/rho:5
MM	is_decoding:0
MM	n_seqs:9, sum_L:1072243, sum_n:184601
RD	0
LK	0.000000
QD	0.000000 -> 0.000000
RI	inf
TR	0.188939	0.037788
MT	5.000000
MM	C_pi: 1.000000, n_recomb: 39766.462857
RS	0	0.000000	1.000000	250.549217	0.006301	0.000000
RS	1	0.006440	1.000000	264.950731	0.006663	0.000000
RS	2	0.013294	1.000000	280.062397	0.007043	0.000000
RS	3	0.020590	1.000000	295.903665	0.007441	0.000000
RS	4	0.028356	1.000000	312.492247	0.007858	0.000000
RS	5	0.036622	1.000000	329.843707	0.008295	0.000000
RS	6	0.045421	1.000000	347.970996	0.008750	0.000000
RS	7	0.054785	1.000000	366.883940	0.009226	0.000000
RS	8	0.064753	1.000000	386.588669	0.009721	0.000000
RS	9	0.075363	1.000000	407.086989	0.010237	0.000000
RS	10	0.086656	1.000000	428.375698	0.010772	0.000000
RS	11	0.098677	1.000000	450.445838	0.011327	0.000000
RS	12	0.111471	1.000000	473.281886	0.011902	0.000000
RS	13	0.125090	1.000000	496.860891	0.012494	0.000000
RS	14	0.139585	1.000000	521.151552	0.013105	0.000000
RS	15	0.155014	1.000000	546.113241	0.013733	0.000000
RS	16	0.171437	1.000000	571.694992	0.014376	0.000000
RS	17	0.188917	1.000000	597.834451	0.015034	0.000000
RS	18	0.207523	1.000000	624.456805	0.015703	0.000000
RS	19	0.227327	1.000000	651.473714	0.016382	0.000000
RS	20	0.248406	1.000000	678.782262	0.017069	0.000000
RS	21	0.270843	1.000000	706.263957	0.017760	0.000000
RS	22	0.294725	1.000000	733.783808	0.018452	0.000000
RS	23	0.320144	1.000000	761.189521	0.019141	0.000000
RS	24	0.347201	1.000000	788.310867	0.019824	0.000000
RS	25	0.376000	1.000000	814.959253	0.020494	0.000000
RS	26	0.406654	1.000000	840.927575	0.021147	0.000000
RS	27	0.439282	1.000000	865.990402	0.021777	0.000000
RS	28	0.474011	1.000000	889.904568	0.022378	0.000000
RS	29	0.510976	1.000000	912.410239	0.022944	0.000000
RS	30	0.550322	1.000000	933.232541	0.023468	0.000000
RS	31	0.592202	1.000000	952.083807	0.023942	0.000000
RS	32	0.636779	1.000000	968.666532	0.024359	0.000000
RS	33	0.684227	1.000000	982.677086	0.024711	0.000000
RS	34	0.734730	1.000000	993.810247	0.024991	0.000000
RS	35	0.788485	1.000000	1001.764571	0.025191	0.000000
RS	36	0.845702	1.000000	1006.248624	0.025304	0.000000
RS	37	0.906604	1.000000	1006.988030	0.025323	0.000000
RS	38	0.971428	1.000000	1003.733276	0.025241	0.000000
RS	39	1.040426	1.000000	996.268156	0.025053	0.000000
RS	40	1.113868	1.000000	984.418667	0.024755	0.000000
RS	41	1.192040	1.000000	968.062133	0.024344	0.000000
RS	42	1.275245	1.000000	947.136246	0.023817	0.000000
RS	43	1.363809	1.000000	921.647641	0.023177	0.000000
RS	44	1.458076	1.000000	891.679598	0.022423	0.000000
RS	45	1.558414	1.000000	857.398351	0.021561	0.000000
RS	46	1.665214	1.000000	819.057516	0.020597	0.000000
RS	47	1.778891	1.000000	777.000082	0.019539	0.000000
RS	48	1.899889	1.000000	731.657486	0.018399	0.000000
RS	49	2.028679	1.000000	683.545303	0.017189	0.000000
RS	50	2.165763	1.000000	633.255248	0.015924	0.000000
RS	51	2.311675	1.000000	581.443306	0.014621	0.000000
RS	52	2.466983	1.000000	528.814046	0.013298	0.000000
RS	53	2.632293	1.000000	476.101407	0.011972	0.000000
RS	54	2.808249	1.000000	424.046552	0.010663	0.000000
RS	55	2.995536	1.000000	373.373655	0.009389	0.000000
RS	56	3.194884	1.000000	324.764788	0.008167	0.000000
RS	57	3.407070	1.000000	278.835291	0.007012	0.000000
RS	58	3.632920	1.000000	236.111157	0.005937	0.000000
RS	59	3.873315	1.000000	197.010001	0.004954	0.000000
RS	60	4.129191	1.000000	161.827066	0.004069	0.000000
RS	61	4.401545	1.000000	130.727454	0.003287	0.000000
RS	62	4.691438	1.000000	103.745349	0.002609	0.000000
RS	63	5.000000	1.000000	292.787563	0.007363	0.000000
PA	4+25*2+4+6 0.188939486 0.037787897 5.000000000 1.000000000 1.000000000 1.000000000 1.000000000 1.000000000 1.000000000 1.000000000 1.000000000 1.000000000 1.000000000 1.000000000 1.000000000 1.000000000 1.000000000 1.000000000 1.000000000 1.000000000 1.000000000 1.000000000 1.000000000 1.000000000 1.000000000 1.000000000 1.000000000 1.000000000 1.000000000 1.000000000 1.000000000
//
IT	5319
RD	1
LK	-453844.820800
QD	-315.561920 -> -263.104650
RI	0.0316258856
TR	0.181353	0.037459
MT	5.239468
MM	C_pi: 1.041571, n_recomb: 41034.421614
RS	0	0.000000	1.245871	210.015253	0.005118	0.000104
RS	1	0.006517	1.245871	222.525773	0.005423	0.000788
RS	2	0.013460	1.245871	235.700484	0.005744	0.002039
RS	3	0.020854	1.245871	249.563790	0.006082	0.003757
RS	4	0.028731	1.023168	321.396539	0.007832	0.004951
RS	5	0.037121	1.023168	339.512008	0.008274	0.005478
RS	6	0.046057	1.032386	355.268895	0.008658	0.005896
RS	7	0.055577	1.032386	374.906465	0.009136	0.006307
RS	8	0.065716	1.043180	391.318478	0.009536	0.006731
RS	9	0.076517	1.043180	412.476177	0.010052	0.007247
RS	10	0.088021	1.042332	434.832340	0.010597	0.007885
RS	11	0.100275	1.042332	457.692048	0.011154	0.008603
RS	12	0.113328	1.039740	482.572036	0.011760	0.009335
RS	13	0.127231	1.039740	507.110995	0.012358	0.010046
RS	14	0.142041	1.037298	533.671629	0.013005	0.010757
RS	15	0.157816	1.037298	559.767367	0.013641	0.011525
RS	16	0.174618	1.032546	589.226817	0.014359	0.012387
RS	17	0.192516	1.032546	616.708990	0.015029	0.013340
RS	18	0.211581	1.027299	647.995345	0.015792	0.014355
RS	19	0.231888	1.027299	676.547990	0.016487	0.015398
RS	20	0.253518	1.023597	707.960268	0.017253	0.016442
RS	21	0.276559	1.023597	737.104499	0.017963	0.017472
RS	22	0.301101	1.021252	768.046679	0.018717	0.018485
RS	23	0.327242	1.021252	797.166270	0.019427	0.019489
RS	24	0.355087	1.018999	827.792509	0.020173	0.020494
RS	25	0.384747	1.018999	856.127648	0.020864	0.021507
RS	26	0.416340	1.016114	886.201110	0.021597	0.022528
RS	27	0.449992	1.016114	912.817455	0.022245	0.023544
RS	28	0.485837	1.013037	940.976013	0.022931	0.024539
RS	29	0.524019	1.013037	964.757294	0.023511	0.025491
RS	30	0.564688	1.010876	988.745291	0.024096	0.026373
RS	31	0.608009	1.010876	1008.442593	0.024576	0.027157
RS	32	0.654153	1.010818	1025.683837	0.024996	0.027812
RS	33	0.703304	1.010818	1040.019057	0.025345	0.028311
RS	34	0.755659	1.013551	1048.417750	0.025550	0.028636
RS	35	0.811425	1.013551	1056.207753	0.025740	0.028776
RS	36	0.870827	1.019086	1054.615404	0.025701	0.028729
RS	37	0.934099	1.019086	1054.879831	0.025707	0.028501
RS	38	1.001496	1.027003	1043.007453	0.025418	0.028100
RS	39	1.073285	1.027003	1035.055078	0.025224	0.027539
RS	40	1.149753	1.036654	1013.285983	0.024694	0.026835
RS	41	1.231204	1.036654	996.782996	0.024291	0.026007
RS	42	1.317964	1.047190	966.089351	0.023543	0.025075
RS	43	1.410379	1.047190	941.102466	0.022934	0.024062
RS	44	1.508816	1.057629	902.881417	0.022003	0.022987
RS	45	1.613670	1.057629	869.901790	0.021199	0.021868
RS	46	1.725357	1.067019	825.736502	0.020123	0.020722
RS	47	1.844323	1.067019	785.702234	0.019147	0.019557
RS	48	1.971042	1.074669	737.173023	0.017965	0.018383
RS	49	2.106020	1.074669	691.500874	0.016852	0.017203
RS	50	2.249796	1.080263	640.206102	0.015602	0.016019
RS	51	2.402942	1.080263	590.803807	0.014398	0.014834
RS	52	2.566069	1.083775	538.525777	0.013124	0.013650
RS	53	2.739827	1.083775	487.727476	0.011886	0.012471
RS	54	2.924911	1.085437	436.464527	0.010637	0.011302
RS	55	3.122056	1.085437	386.866066	0.009428	0.010150
RS	56	3.332051	1.085437	338.820790	0.008257	0.009021
RS	57	3.555732	1.085437	292.980075	0.007140	0.007924
RS	58	3.793991	1.092841	248.417570	0.006054	0.006870
RS	59	4.047778	1.092841	209.203521	0.005098	0.005870
RS	60	4.318106	1.092841	173.502047	0.004228	0.004936
RS	61	4.606052	1.092841	141.564914	0.003450	0.004081
RS	62	4.912765	1.092841	113.516847	0.002766	0.003312
RS	63	5.239468	1.092841	332.832245	0.008111	0.010012
PA	4+25*2+4+6 0.181352521 0.037459066 5.239467621 1.245870590 1.023168325 1.032385588 1.043180466 1.042332411 1.039740324 1.037298441 1.032545567 1.027298927 1.023597240 1.021251678 1.018999100 1.016113758 1.013036728 1.010876179 1.010818005 1.013550520 1.019086123 1.027003288 1.036653757 1.047190189 1.057629347 1.067018986 1.074668646 1.080262899 1.083775282 1.085437298 1.092840612
//
IT	4631
RD	2
LK	-453744.327874
QD	-282.600495 -> -238.862332
RI	0.0264744539
TR	0.175546	0.037402
MT	5.428917
MM	C_pi: 1.080609, n_recomb: 42478.335279
RS	0	0.000000	1.533954	178.134947	0.004194	0.000087
RS	1	0.006576	1.533954	189.034970	0.004450	0.000658
RS	2	0.013585	1.533954	200.545226	0.004721	0.001692
RS	3	0.021055	1.533954	212.692207	0.005007	0.003135
RS	4	0.029016	1.039981	332.175892	0.007820	0.005078
RS	5	0.037501	1.039981	351.107974	0.008266	0.005596
RS	6	0.046543	1.065065	362.221310	0.008527	0.005925
RS	7	0.056180	1.065065	382.522492	0.009005	0.006310
RS	8	0.066451	1.091668	393.929171	0.009274	0.006638
RS	9	0.077398	1.091668	415.597604	0.009784	0.007116
RS	10	0.089064	1.092245	437.935229	0.010310	0.007722
RS	11	0.101498	1.092245	461.390759	0.010862	0.008409
RS	12	0.114749	1.087845	487.686651	0.011481	0.009142
RS	13	0.128872	1.087845	512.975801	0.012076	0.009836
RS	14	0.143923	1.083527	541.242985	0.012742	0.010551
RS	15	0.159965	1.083527	568.259739	0.013378	0.011290
RS	16	0.177061	1.074221	601.157504	0.014152	0.012174
RS	17	0.195281	1.074221	629.786895	0.014826	0.013096
RS	18	0.214700	1.063484	665.623817	0.015670	0.014155
RS	19	0.235396	1.063484	695.559179	0.016374	0.015180
RS	20	0.257453	1.055599	731.261961	0.017215	0.016268
RS	21	0.280961	1.055599	761.976931	0.017938	0.017291
RS	22	0.306014	1.050273	796.775106	0.018757	0.018340
RS	23	0.332715	1.050273	827.592900	0.019483	0.019342
RS	24	0.361172	1.044902	862.496291	0.020304	0.020392
RS	25	0.391500	1.044902	892.591618	0.021013	0.021411
RS	26	0.423823	1.037969	928.009786	0.021847	0.022505
RS	27	0.458272	1.037969	956.346164	0.022514	0.023540
RS	28	0.494986	1.030316	990.537968	0.023319	0.024635
RS	29	0.534114	1.030316	1015.838938	0.023914	0.025622
RS	30	0.575816	1.024183	1045.242028	0.024606	0.026604
RS	31	0.620260	1.024183	1066.068236	0.025097	0.027438
RS	32	0.667627	1.021999	1086.430437	0.025576	0.028150
RS	33	0.718110	1.021999	1101.359151	0.025928	0.028708
RS	34	0.771912	1.025244	1109.399402	0.026117	0.029015
RS	35	0.829252	1.025244	1117.228236	0.026301	0.029215
RS	36	0.890363	1.034094	1111.633562	0.026169	0.029068
RS	37	0.955493	1.034094	1111.517524	0.026167	0.028897
RS	38	1.024906	1.047884	1092.691937	0.025724	0.028330
RS	39	1.098884	1.047884	1084.202150	0.025524	0.027823
RS	40	1.177727	1.065467	1053.749948	0.024807	0.026919
RS	41	1.261755	1.065467	1036.871551	0.024409	0.026147
RS	42	1.351309	1.085240	997.230197	0.023476	0.025016
RS	43	1.446753	1.085240	972.306951	0.022889	0.024064
RS	44	1.548473	1.105221	926.257747	0.021805	0.022822
RS	45	1.656883	1.105221	893.917409	0.021044	0.021773
RS	46	1.772422	1.123395	843.974186	0.019868	0.020510
RS	47	1.895560	1.123395	805.094530	0.018953	0.019420
RS	48	2.026796	1.138242	753.080784	0.017729	0.018185
RS	49	2.166662	1.138242	708.835161	0.016687	0.017078
RS	50	2.315726	1.149014	655.974435	0.015443	0.015879
RS	51	2.474593	1.149014	607.917838	0.014311	0.014761
RS	52	2.643908	1.155611	555.281201	0.013072	0.013592
RS	53	2.824358	1.155611	505.386698	0.011898	0.012468
RS	54	3.016675	1.158321	454.250720	0.010694	0.011327
RS	55	3.221639	1.158321	404.834006	0.009530	0.010213
RS	56	3.440082	1.158321	356.572954	0.008394	0.009113
RS	57	3.672892	1.158321	310.151349	0.007301	0.008037
RS	58	3.921011	1.172650	263.292400	0.006198	0.006953
RS	59	4.185448	1.172650	223.419544	0.005260	0.005975
RS	60	4.467275	1.172650	186.763750	0.004397	0.005055
RS	61	4.767637	1.172650	153.647042	0.003617	0.004205
RS	62	5.087751	1.172650	124.268038	0.002925	0.003435
RS	63	5.428917	1.172650	376.476163	0.008863	0.010672
PA	4+25*2+4+6 0.175545791 0.037401997 5.428916736 1.533953569 1.039981319 1.065065091 1.091668178 1.092245431 1.087844908 1.083526843 1.074220556 1.063484465 1.055599297 1.050273187 1.044901763 1.037968553 1.030315554 1.024182915 1.021998856 1.025244291 1.034094261 1.047884175 1.065467380 1.085240335 1.105220731 1.123395429 1.138241937 1.149013533 1.155611275 1.158321174 1.172650300
//
IT	4658
RD	3
LK	-453659.513781
QD	-256.318284 -> -218.311656
RI	0.0223813244
TR	0.170785	0.037494
MT	5.586212
MM	C_pi: 1.115828, n_recomb: 43940.538330
RS	0	0.000000	1.859419	153.059614	0.003483	0.000074
RS	1	0.006624	1.859419	162.619399	0.003701	0.000555
RS	2	0.013686	1.859419	172.735621	0.003931	0.001422
RS	3	0.021217	1.859419	183.435127	0.004175	0.002641
RS	4	0.029246	1.043981	346.235389	0.007880	0.005223
RS	5	0.037807	1.043981	366.115886	0.008332	0.005750
RS	6	0.046935	1.089291	370.902330	0.008441	0.005970
RS	7	0.056668	1.089291	391.910546	0.008919	0.006341
RS	8	0.067045	1.135538	397.087538	0.009037	0.006561
RS	9	0.078110	1.135538	419.239095	0.009541	0.007017
RS	10	0.089908	1.139668	440.743239	0.010030	0.007587
RS	11	0.102487	1.139668	464.722348	0.010576	0.008251
RS	12	0.115900	1.134608	491.814136	0.011193	0.008980
RS	13	0.130201	1.134608	517.750440	0.011783	0.009660
RS	14	0.145449	1.129536	547.022196	0.012449	0.010373
RS	15	0.161707	1.129536	574.828123	0.013082	0.011087
RS	16	0.179042	1.116598	610.400104	0.013892	0.011986
RS	17	0.197525	1.116598	640.025703	0.014566	0.012877
RS	18	0.217233	1.100975	679.767222	0.015470	0.013974
RS	19	0.238246	1.100975	710.931894	0.016179	0.014974
RS	20	0.260651	1.089371	750.398399	0.017078	0.016099
RS	21	0.284540	1.089371	782.542874	0.017809	0.017102
RS	22	0.310011	1.081406	820.791926	0.018680	0.018183
RS	23	0.337169	1.081406	853.194017	0.019417	0.019168
RS	24	0.366127	1.073070	892.163293	0.020304	0.020260
RS	25	0.397002	1.073070	923.950275	0.021027	0.021265
RS	26	0.429923	1.061960	964.851811	0.021958	0.022433
RS	27	0.465024	1.061960	994.901242	0.022642	0.023464
RS	28	0.502450	1.049285	1035.746000	0.023572	0.024667
RS	29	0.542356	1.049285	1062.624065	0.024183	0.025665
RS	30	0.584904	1.038446	1098.526314	0.025000	0.026764
RS	31	0.630272	1.038446	1120.585264	0.025502	0.027621
RS	32	0.678644	1.033131	1145.458729	0.026068	0.028420
RS	33	0.730220	1.033131	1161.097572	0.026424	0.029010
RS	34	0.785212	1.035660	1170.229549	0.026632	0.029337
RS	35	0.843847	1.035660	1178.192194	0.026813	0.029573
RS	36	0.906366	1.046462	1169.897990	0.026625	0.029369
RS	37	0.973026	1.046462	1169.449944	0.026614	0.029234
RS	38	1.044102	1.064746	1144.730559	0.026052	0.028545
RS	39	1.119885	1.064746	1135.688561	0.025846	0.028077
RS	40	1.200689	1.089008	1097.345551	0.024973	0.027011
RS	41	1.286844	1.089008	1079.999594	0.024579	0.026281
RS	42	1.378707	1.116991	1031.961616	0.023485	0.024984
RS	43	1.476654	1.116991	1006.917623	0.022915	0.024082
RS	44	1.581089	1.145754	953.378247	0.021697	0.022698
RS	45	1.692442	1.145754	921.391126	0.020969	0.021705
RS	46	1.811170	1.172177	865.814504	0.019704	0.020346
RS	47	1.937763	1.172177	827.709552	0.018837	0.019316
RS	48	2.072741	1.193817	772.182350	0.017573	0.018031
RS	49	2.216660	1.193817	728.922112	0.016589	0.016985
RS	50	2.370112	1.209420	674.332255	0.015346	0.015775
RS	51	2.533729	1.209420	627.171101	0.014273	0.014713
RS	52	2.708183	1.218777	573.943308	0.013062	0.013559
RS	53	2.894192	1.218777	524.548161	0.011938	0.012480
RS	54	3.092523	1.222135	473.338409	0.010772	0.011367
RS	55	3.303991	1.222135	423.776264	0.009644	0.010284
RS	56	3.529466	1.222135	375.035737	0.008535	0.009207
RS	57	3.769876	1.222135	327.828349	0.007461	0.008148
RS	58	4.026210	1.243030	278.565466	0.006340	0.007039
RS	59	4.299524	1.243030	237.886403	0.005414	0.006079
RS	60	4.590942	1.243030	200.180832	0.004556	0.005169
RS	61	4.901662	1.243030	165.829711	0.003774	0.004323
RS	62	5.232965	1.243030	135.094469	0.003074	0.003553
RS	63	5.586212	1.243030	421.019062	0.009582	0.011308
PA	4+25*2+4+6 0.170784677 0.037494380 5.586211886 1.859419272 1.043981263 1.089291153 1.135537877 1.139668467 1.134607955 1.129536455 1.116598226 1.100975026 1.089370993 1.081406497 1.073069715 1.061960370 1.049285349 1.038445716 1.033131355 1.035660253 1.046461566 1.064746043 1.089007575 1.116991147 1.145754148 1.172177362 1.193816900 1.209419760 1.218776806 1.222135240 1.243029870
//
IT	4206
RD	4
LK	-453585.450091
QD	-234.635555 -> -200.968822
RI	0.0191472302
TR	0.166729	0.037678
MT	5.720527
MM	C_pi: 1.147519, n_recomb: 45378.234738
RS	0	0.000000	2.230523	132.502698	0.002920	0.000063
RS	1	0.006663	2.230523	140.914513	0.003105	0.000472
RS	2	0.013771	2.230523	149.830817	0.003302	0.001203
RS	3	0.021352	2.230523	159.277813	0.003510	0.002236
RS	4	0.029438	1.038206	362.887424	0.007997	0.005375
RS	5	0.038063	1.038206	383.823985	0.008458	0.005924
RS	6	0.047262	1.105368	381.197242	0.008400	0.006023
RS	7	0.057075	1.105368	402.962186	0.008880	0.006389
RS	8	0.067541	1.173259	401.198021	0.008841	0.006496
RS	9	0.078705	1.173259	423.836542	0.009340	0.006940
RS	10	0.090613	1.182205	444.097610	0.009787	0.007472
RS	11	0.103314	1.182205	468.575714	0.010326	0.008122
RS	12	0.116862	1.177267	496.105361	0.010933	0.008842
RS	13	0.131312	1.177267	522.640534	0.011517	0.009512
RS	14	0.146725	1.172449	552.384731	0.012173	0.010217
RS	15	0.163166	1.172449	580.902648	0.012801	0.010912
RS	16	0.180701	1.156846	618.482005	0.013629	0.011818
RS	17	0.199405	1.156846	649.000131	0.014302	0.012683
RS	18	0.219356	1.137115	691.976942	0.015249	0.013806
RS	19	0.240636	1.137115	724.250334	0.015960	0.014783
RS	20	0.263334	1.122500	766.824901	0.016899	0.015934
RS	21	0.287544	1.122500	800.271152	0.017636	0.016916
RS	22	0.313367	1.112554	841.326114	0.018540	0.018015
RS	23	0.340911	1.112554	875.189647	0.019287	0.018980
RS	24	0.370291	1.101752	917.683189	0.020223	0.020102
RS	25	0.401628	1.101752	951.061731	0.020959	0.021089
RS	26	0.435053	1.086720	997.151219	0.021974	0.022320
RS	27	0.470706	1.086720	1028.856547	0.022673	0.023340
RS	28	0.508734	1.069008	1076.443314	0.023722	0.024646
RS	29	0.549296	1.069008	1104.896255	0.024349	0.025642
RS	30	0.592561	1.053181	1147.831051	0.025295	0.026862
RS	31	0.638709	1.053181	1171.169030	0.025809	0.027730
RS	32	0.687932	1.044216	1201.427283	0.026476	0.028629
RS	33	0.740435	1.044216	1217.847465	0.026838	0.029239
RS	34	0.796436	1.045282	1229.089469	0.027085	0.029610
RS	35	0.856169	1.045282	1237.254080	0.027265	0.029870
RS	36	0.919882	1.057110	1227.237816	0.027045	0.029638
RS	37	0.987840	1.057110	1226.501959	0.027028	0.029530
RS	38	1.060327	1.078877	1196.709095	0.026372	0.028747
RS	39	1.137644	1.078877	1187.123187	0.026161	0.028308
RS	40	1.220113	1.108821	1141.525039	0.025156	0.027109
RS	41	1.308077	1.108821	1123.674794	0.024762	0.026415
RS	42	1.401902	1.144146	1067.699334	0.023529	0.024975
RS	43	1.501979	1.144146	1042.443267	0.022972	0.024115
RS	44	1.608725	1.181006	981.723676	0.021634	0.022609
RS	45	1.722583	1.181006	949.936398	0.020934	0.021664
RS	46	1.844029	1.215166	888.901920	0.019589	0.020220
RS	47	1.973566	1.215166	851.360443	0.018761	0.019242
RS	48	2.111735	1.243212	792.372909	0.017462	0.017914
RS	49	2.259111	1.243212	749.850901	0.016524	0.016919
RS	50	2.416308	1.263326	693.493022	0.015283	0.015701
RS	51	2.583978	1.263326	646.979135	0.014257	0.014685
RS	52	2.762822	1.275166	593.071010	0.013070	0.013546
RS	53	2.953582	1.275166	543.963079	0.011987	0.012505
RS	54	3.157053	1.278877	492.611207	0.010856	0.011419
RS	55	3.374082	1.278877	442.747979	0.009757	0.010361
RS	56	3.605573	1.278877	393.415242	0.008670	0.009304
RS	57	3.852489	1.278877	345.348387	0.007610	0.008258
RS	58	4.115858	1.306014	293.669889	0.006472	0.007127
RS	59	4.396776	1.306014	252.145276	0.005557	0.006181
RS	60	4.696412	1.306014	213.382841	0.004702	0.005279
RS	61	5.016014	1.306014	177.814145	0.003918	0.004437
RS	62	5.356913	1.306014	145.755261	0.003212	0.003665
RS	63	5.720527	1.306014	465.607834	0.010261	0.011922
PA	4+25*2+4+6 0.166729160 0.037677566 5.720526970 2.230522528 1.038205682 1.105368070 1.173258610 1.182205126 1.177266555 1.172449266 1.156845559 1.137114524 1.122499535 1.112554110 1.101751910 1.086720433 1.069007682 1.053180970 1.044215652 1.045282256 1.057110050 1.078876641 1.108821195 1.144146392 1.181005525 1.215166380 1.243212404 1.263325868 1.275165702 1.278876638 1.306014303
//
IT	5431
RD	5
LK	-453519.656444
QD	-216.365198 -> -186.182116
RI	0.0165353151
TR	0.163191	0.037919
MT	5.837392
MM	C_pi: 1.176261, n_recomb: 46781.200274
RS	0	0.000000	2.661919	114.990240	0.002458	0.000054
RS	1	0.006697	2.661919	122.388631	0.002616	0.000402
RS	2	0.013843	2.661919	130.241491	0.002784	0.001019
RS	3	0.021467	2.661919	138.573766	0.002962	0.001895
RS	4	0.029601	1.026938	381.114342	0.008147	0.005528
RS	5	0.038281	1.026938	403.169921	0.008618	0.006105
RS	6	0.047541	1.115605	392.528981	0.008391	0.006077
RS	7	0.057422	1.115605	415.081026	0.008873	0.006446
RS	8	0.067965	1.205627	406.063446	0.008680	0.006438
RS	9	0.079214	1.205627	429.194642	0.009175	0.006877
RS	10	0.091216	1.219815	448.111881	0.009579	0.007374
RS	11	0.104021	1.219815	473.081379	0.010113	0.008014
RS	12	0.117685	1.215347	500.911798	0.010708	0.008725
RS	13	0.132263	1.215347	528.024107	0.011287	0.009389
RS	14	0.147818	1.211490	557.910830	0.011926	0.010081
RS	15	0.164414	1.211490	587.096714	0.012550	0.010762
RS	16	0.182122	1.194049	626.182255	0.013385	0.011669
RS	17	0.201016	1.194049	657.524225	0.014055	0.012513
RS	18	0.221175	1.170954	703.174330	0.015031	0.013653
RS	19	0.242684	1.170954	736.467652	0.015743	0.014610
RS	20	0.265634	1.154066	781.533108	0.016706	0.015775
RS	21	0.290120	1.154066	816.177723	0.017447	0.016738
RS	22	0.316247	1.142860	859.379178	0.018370	0.017843
RS	23	0.344123	1.142860	894.594871	0.019123	0.018788
RS	24	0.373866	1.130207	939.979894	0.020093	0.019927
RS	25	0.405601	1.130207	974.850291	0.020839	0.020894
RS	26	0.439461	1.111659	1025.657240	0.021925	0.022178
RS	27	0.475589	1.111659	1058.948940	0.022636	0.023182
RS	28	0.514136	1.089076	1113.113050	0.023794	0.024581
RS	29	0.555265	1.089076	1143.118023	0.024435	0.025572
RS	30	0.599148	1.068204	1193.311622	0.025508	0.026910
RS	31	0.645971	1.068204	1217.953594	0.026035	0.027782
RS	32	0.695928	1.055317	1254.171689	0.026809	0.028787
RS	33	0.749232	1.055317	1271.429099	0.027178	0.029410
RS	34	0.806105	1.054445	1285.546626	0.027480	0.029839
RS	35	0.866787	1.054445	1293.975648	0.027660	0.030117
RS	36	0.931533	1.066644	1283.023635	0.027426	0.029876
RS	37	1.000615	1.066644	1282.049172	0.027405	0.029789
RS	38	1.074324	1.091113	1247.876889	0.026675	0.028936
RS	39	1.152969	1.091113	1237.771182	0.026459	0.028522
RS	40	1.236880	1.125927	1185.468147	0.025341	0.027212
RS	41	1.326412	1.125927	1167.105313	0.024948	0.026547
RS	42	1.421939	1.167840	1103.602188	0.023591	0.024984
RS	43	1.523863	1.167840	1078.085816	0.023045	0.024159
RS	44	1.632614	1.212169	1010.472584	0.021600	0.022546
RS	45	1.748648	1.212169	978.791189	0.020923	0.021643
RS	46	1.872452	1.253585	912.474139	0.019505	0.020124
RS	47	2.004548	1.253585	875.359531	0.018712	0.019191
RS	48	2.145490	1.287662	812.991657	0.017379	0.017825
RS	49	2.295871	1.287662	771.044346	0.016482	0.016874
RS	50	2.456323	1.311984	712.922434	0.015240	0.015649
RS	51	2.627520	1.311984	666.891607	0.014256	0.014674
RS	52	2.810183	1.326059	612.264863	0.013088	0.013548
RS	53	3.005079	1.326059	563.306893	0.012041	0.012540
RS	54	3.213027	1.329886	511.786820	0.010940	0.011479
RS	55	3.434901	1.329886	461.527747	0.009866	0.010443
RS	56	3.671634	1.329886	411.539581	0.008797	0.009402
RS	57	3.924221	1.329886	362.578719	0.007751	0.008368
RS	58	4.193725	1.362962	308.496606	0.006594	0.007215
RS	59	4.481276	1.362962	266.115696	0.005689	0.006281
RS	60	4.788086	1.362962	226.309022	0.004838	0.005386
RS	61	5.115442	1.362962	189.552492	0.004052	0.004546
RS	62	5.464722	1.362962	156.210609	0.003339	0.003772
RS	63	5.837392	1.362962	510.009143	0.010902	0.012514
PA	4+25*2+4+6 0.163190994 0.037918688 5.837392385 2.661919202 1.026938229 1.115604502 1.205627179 1.219815071 1.215346712 1.211490339 1.194048660 1.170954378 1.154066408 1.142859860 1.130206650 1.111659300 1.089076247 1.068204409 1.055316672 1.054445383 1.066643766 1.091112540 1.125927104 1.167840290 1.212169252 1.253585047 1.287662326 1.311983732 1.326059184 1.329886213 1.362961694
//
IT	4615
RD	6
LK	-453460.559752
QD	-200.692958 -> -173.405659
RI	0.0143752318
TR	0.160052	0.038197
MT	5.940521
MM	C_pi: 1.202587, n_recomb: 48148.362297
RS	0	0.000000	3.172902	99.678130	0.002070	0.000046
RS	1	0.006726	3.172902	106.163922	0.002205	0.000341
RS	2	0.013905	3.172902	113.056072	0.002348	0.000863
RS	3	0.021566	3.172902	120.377868	0.002500	0.001604
RS	4	0.029743	1.013537	400.015538	0.008308	0.005673
RS	5	0.038470	1.013537	423.211731	0.008790	0.006283
RS	6	0.047784	1.122241	404.336342	0.008398	0.006130
RS	7	0.057724	1.122241	427.683996	0.008883	0.006505
RS	8	0.068333	1.233886	411.387128	0.008544	0.006386
RS	9	0.079655	1.233886	435.010410	0.009035	0.006825
RS	10	0.091739	1.253145	452.675025	0.009402	0.007290
RS	11	0.104636	1.253145	478.132544	0.009930	0.007924
RS	12	0.118400	1.249112	506.288995	0.010515	0.008625
RS	13	0.133090	1.249112	533.969241	0.011090	0.009286
RS	14	0.148768	1.246618	563.831712	0.011710	0.009964
RS	15	0.165500	1.246618	593.661159	0.012330	0.010635
RS	16	0.183359	1.227990	633.899753	0.013166	0.011538
RS	17	0.202418	1.227990	666.020679	0.013833	0.012365
RS	18	0.222759	1.202201	713.892335	0.014827	0.013516
RS	19	0.244468	1.202201	748.141113	0.015538	0.014455
RS	20	0.267638	1.183723	795.168162	0.016515	0.015625
RS	21	0.292366	1.183723	830.929786	0.017258	0.016572
RS	22	0.318757	1.171958	875.667919	0.018187	0.017672
RS	23	0.346924	1.171958	912.143215	0.018944	0.018599
RS	24	0.376985	1.158084	959.794679	0.019934	0.019744
RS	25	0.409068	1.158084	996.065845	0.020687	0.020691
RS	26	0.443309	1.136482	1051.060526	0.021830	0.022014
RS	27	0.479853	1.136482	1085.868277	0.022553	0.023003
RS	28	0.518855	1.109280	1146.315888	0.023808	0.024485
RS	29	0.560480	1.109280	1177.841845	0.024463	0.025467
RS	30	0.604905	1.083419	1235.336093	0.025657	0.026917
RS	31	0.652318	1.083419	1261.296523	0.026196	0.027789
RS	32	0.702921	1.066484	1303.847392	0.027080	0.028902
RS	33	0.756927	1.066484	1321.990682	0.027457	0.029534
RS	34	0.814565	1.063362	1339.580557	0.027822	0.030030
RS	35	0.876081	1.063362	1348.334966	0.028004	0.030323
RS	36	0.941734	1.075452	1337.102291	0.027770	0.030088
RS	37	1.011803	1.075452	1335.943197	0.027746	0.030019
RS	38	1.086585	1.102012	1297.993668	0.026958	0.029112
RS	39	1.166397	1.102012	1287.402949	0.026738	0.028720
RS	40	1.251577	1.141024	1228.885146	0.025523	0.027315
RS	41	1.342487	1.141024	1210.018319	0.025131	0.026676
RS	42	1.439511	1.188871	1139.358658	0.023663	0.025006
RS	43	1.543062	1.188871	1113.558200	0.023128	0.024213
RS	44	1.653577	1.240102	1039.315473	0.021586	0.022504
RS	45	1.771526	1.240102	1007.679188	0.020929	0.021637
RS	46	1.897409	1.288317	936.249540	0.019445	0.020052
RS	47	2.031759	1.288317	899.466134	0.018681	0.019158
RS	48	2.175145	1.328069	833.803945	0.017317	0.017758
RS	49	2.328175	1.328069	792.313415	0.016456	0.016847
RS	50	2.491499	1.356316	732.447331	0.015212	0.015616
RS	51	2.665808	1.356316	686.780197	0.014264	0.014676
RS	52	2.851842	1.372405	631.418646	0.013114	0.013563
RS	53	3.050389	1.372405	582.511201	0.012098	0.012583
RS	54	3.262290	1.376153	530.813463	0.011025	0.011545
RS	55	3.488444	1.376153	480.091458	0.009971	0.010528
RS	56	3.729810	1.376153	429.404847	0.008918	0.009501
RS	57	3.987410	1.376153	379.528949	0.007882	0.008476
RS	58	4.262337	1.414875	323.059528	0.006710	0.007304
RS	59	4.555757	1.414875	279.818783	0.005812	0.006379
RS	60	4.868912	1.414875	238.982435	0.004963	0.005490
RS	61	5.203131	1.414875	201.065979	0.004176	0.004652
RS	62	5.559829	1.414875	166.477540	0.003458	0.003875
RS	63	5.940521	1.414875	554.195771	0.011510	0.013088
PA	4+25*2+4+6 0.160051915 0.038197407 5.940520526 3.172902103 1.013536604 1.122241256 1.233885791 1.253144960 1.249112009 1.246618124 1.227989752 1.202201016 1.183723270 1.171958440 1.158084137 1.136481907 1.109279562 1.083418979 1.066484002 1.063362016 1.075451967 1.102012469 1.141024279 1.188871029 1.240102035 1.288317058 1.328068783 1.356316434 1.372404661 1.376153006 1.414874698
//
IT	4203
RD	7
LK	-453407.060819
QD	-187.047483 -> -162.225608
RI	0.0125581001
TR	0.157230	0.038500
MT	6.032616
MM	C_pi: 1.226929, n_recomb: 49480.722719
RS	0	0.000000	3.786868	86.115318	0.001740	0.000039
RS	1	0.006752	3.786868	91.772724	0.001855	0.000289
RS	2	0.013960	3.786868	97.790511	0.001976	0.000729
RS	3	0.021654	3.786868	104.190066	0.002106	0.001353
RS	4	0.029868	1.000165	418.897409	0.008466	0.005807
RS	5	0.038636	1.000165	443.223640	0.008958	0.006451
RS	6	0.047997	1.126956	416.184385	0.008411	0.006178
RS	7	0.057989	1.126956	440.318332	0.008899	0.006561
RS	8	0.068656	1.259195	416.897040	0.008425	0.006339
RS	9	0.080044	1.259195	441.003991	0.008913	0.006779
RS	10	0.092200	1.282943	457.631301	0.009249	0.007216
RS	11	0.105177	1.282943	483.572971	0.009773	0.007847
RS	12	0.119030	1.279056	512.176301	0.010351	0.008542
RS	13	0.133819	1.279056	540.420417	0.010922	0.009201
RS	14	0.149606	1.278117	570.189300	0.011523	0.009864
RS	15	0.166459	1.278117	600.648181	0.012139	0.010528
RS	16	0.184450	1.258775	641.806471	0.012971	0.011425
RS	17	0.203655	1.258775	674.676279	0.013635	0.012238
RS	18	0.224157	1.230829	724.436463	0.014641	0.013394
RS	19	0.246044	1.230829	759.593663	0.015351	0.014319
RS	20	0.269408	1.211360	808.146232	0.016333	0.015487
RS	21	0.294350	1.211360	844.961021	0.017077	0.016418
RS	22	0.320976	1.199694	890.691316	0.018001	0.017506
RS	23	0.349399	1.199694	928.348588	0.018762	0.018416
RS	24	0.379742	1.185206	977.684262	0.019759	0.019556
RS	25	0.412134	1.185206	1015.274869	0.020519	0.020486
RS	26	0.446712	1.161020	1073.922498	0.021704	0.021837
RS	27	0.483625	1.161020	1110.178559	0.022437	0.022810
RS	28	0.523030	1.129484	1176.553133	0.023778	0.024363
RS	29	0.565096	1.129484	1209.564885	0.024445	0.025337
RS	30	0.610003	1.098756	1274.280840	0.025753	0.026890
RS	31	0.657941	1.098756	1301.566890	0.026305	0.027763
RS	32	0.709116	1.077732	1350.687480	0.027297	0.028981
RS	33	0.763746	1.077732	1369.759098	0.027683	0.029620
RS	34	0.822064	1.072160	1391.281831	0.028118	0.030189
RS	35	0.884321	1.072160	1400.420656	0.028302	0.030493
RS	36	0.950780	1.083787	1389.460813	0.028081	0.030276
RS	37	1.021727	1.083787	1388.173536	0.028055	0.030221
RS	38	1.097464	1.111957	1346.974733	0.027222	0.029277
RS	39	1.178315	1.111957	1335.940372	0.026999	0.028902
RS	40	1.264625	1.154605	1271.650194	0.025700	0.027418
RS	41	1.356762	1.154605	1252.298426	0.025309	0.026802
RS	42	1.455120	1.207818	1174.820179	0.023743	0.025037
RS	43	1.560119	1.207818	1148.727216	0.023216	0.024272
RS	44	1.672207	1.265440	1068.098765	0.021586	0.022478
RS	45	1.791864	1.265440	1036.467949	0.020947	0.021644
RS	46	1.919599	1.320034	960.084468	0.019403	0.019998
RS	47	2.055959	1.320034	923.563438	0.018665	0.019139
RS	48	2.201526	1.365129	854.691866	0.017273	0.017709
RS	49	2.356921	1.365129	813.570514	0.016442	0.016832
RS	50	2.522808	1.397041	751.989504	0.015198	0.015596
RS	51	2.699895	1.397041	706.596101	0.014280	0.014687
RS	52	2.888940	1.414943	650.495728	0.013146	0.013586
RS	53	3.090748	1.414943	601.563823	0.012158	0.012631
RS	54	3.306182	1.418452	549.687720	0.011109	0.011616
RS	55	3.536161	1.418452	498.452879	0.010074	0.010615
RS	56	3.781669	1.418452	447.036674	0.009035	0.009600
RS	57	4.043752	1.418452	396.231803	0.008008	0.008583
RS	58	4.323531	1.462544	337.391863	0.006819	0.007391
RS	59	4.622201	1.462544	293.290375	0.005927	0.006475
RS	60	4.941036	1.462544	251.437832	0.005082	0.005591
RS	61	5.281398	1.462544	212.385616	0.004292	0.004753
RS	62	5.644741	1.462544	176.581696	0.003569	0.003975
RS	63	6.032616	1.462544	598.191714	0.012089	0.013644
PA	4+25*2+4+6 0.157230413 0.038500069 6.032615998 3.786867871 1.000164883 1.126956254 1.259195385 1.282943388 1.279056361 1.278117173 1.258774518 1.230828753 1.211360105 1.199693898 1.185205750 1.161019900 1.129484231 1.098756228 1.077731872 1.072160356 1.083786756 1.111956662 1.154604857 1.207817890 1.265439794 1.320034268 1.365129159 1.397041136 1.414942849 1.418451716 1.462543732
//
IT	4705
RD	8
LK	-453358.346830
QD	-175.020271 -> -152.333792
RI	0.0110134611
TR	0.154668	0.038817
MT	6.115683
MM	C_pi: 1.249616, n_recomb: 50779.525642
RS	0	0.000000	4.532411	74.052820	0.001458	0.000033
RS	1	0.006775	4.532411	78.958262	0.001555	0.000244
RS	2	0.014008	4.532411	84.180613	0.001658	0.000613
RS	3	0.021732	4.532411	89.739222	0.001767	0.001137
RS	4	0.029979	0.988052	437.262833	0.008611	0.005928
RS	5	0.038784	0.988052	462.685566	0.009112	0.006605
RS	6	0.048186	1.130868	427.769177	0.008424	0.006221
RS	7	0.058226	1.130868	452.667358	0.008914	0.006613
RS	8	0.068945	1.282443	422.394278	0.008318	0.006294
RS	9	0.080390	1.282443	446.970290	0.008802	0.006737
RS	10	0.092611	1.309864	462.842012	0.009115	0.007152
RS	11	0.105660	1.309864	489.262175	0.009635	0.007780
RS	12	0.119592	1.305664	518.491746	0.010211	0.008471
RS	13	0.134469	1.305664	547.297716	0.010778	0.009130
RS	14	0.150353	1.306293	576.978618	0.011362	0.009779
RS	15	0.167314	1.306293	608.059086	0.011974	0.010438
RS	16	0.185423	1.286577	649.983965	0.012800	0.011327
RS	17	0.204760	1.286577	683.582387	0.013462	0.012129
RS	18	0.225406	1.256933	734.969760	0.014474	0.013286
RS	19	0.247451	1.256933	771.000193	0.015183	0.014199
RS	20	0.270989	1.236991	820.719694	0.016162	0.015360
RS	21	0.296123	1.236991	858.536602	0.016907	0.016279
RS	22	0.322958	1.225998	904.797133	0.017818	0.017347
RS	23	0.351612	1.225998	943.570880	0.018582	0.018242
RS	24	0.382207	1.211475	994.054203	0.019576	0.019369
RS	25	0.414875	1.211475	1032.891616	0.020341	0.020283
RS	26	0.449756	1.185168	1094.675640	0.021557	0.021652
RS	27	0.487000	1.185168	1132.315462	0.022299	0.022610
RS	28	0.526767	1.149599	1204.230545	0.023715	0.024225
RS	29	0.569228	1.149599	1238.690238	0.024393	0.025189
RS	30	0.614566	1.114153	1310.478593	0.025807	0.026839
RS	31	0.662975	1.114153	1339.091045	0.026371	0.027709
RS	32	0.714664	1.089056	1394.908992	0.027470	0.029031
RS	33	0.769854	1.089056	1414.945323	0.027864	0.029674
RS	34	0.828784	1.080908	1440.761531	0.028373	0.030319
RS	35	0.891705	1.080908	1450.340489	0.028562	0.030633
RS	36	0.958890	1.091807	1440.121735	0.028360	0.030442
RS	37	1.030626	1.091807	1438.763074	0.028334	0.030400
RS	38	1.107221	1.121201	1394.782151	0.027467	0.029429
RS	39	1.189006	1.121201	1383.349115	0.027242	0.029070
RS	40	1.276332	1.167017	1313.686795	0.025870	0.027520
RS	41	1.369573	1.167017	1293.875920	0.025480	0.026923
RS	42	1.469131	1.225102	1209.891538	0.023826	0.025075
RS	43	1.575434	1.225102	1183.507874	0.023307	0.024335
RS	44	1.688938	1.288660	1096.717806	0.021598	0.022464
RS	45	1.810132	1.288660	1065.067656	0.020974	0.021659
RS	46	1.939537	1.349250	983.879247	0.019376	0.019959
RS	47	2.077708	1.349250	947.570966	0.018660	0.019131
RS	48	2.225240	1.399382	875.573219	0.017243	0.017674
RS	49	2.382766	1.399382	834.755339	0.016439	0.016827
RS	50	2.550964	1.434719	771.493682	0.015193	0.015588
RS	51	2.730557	1.434719	726.305704	0.014303	0.014706
RS	52	2.922317	1.454257	669.470928	0.013184	0.013617
RS	53	3.127068	1.454257	620.457805	0.012219	0.012684
RS	54	3.345690	1.457392	568.409657	0.011194	0.011690
RS	55	3.579122	1.457392	516.624866	0.010174	0.010702
RS	56	3.828369	1.457392	464.456830	0.009147	0.009698
RS	57	4.094502	1.457392	412.714436	0.008128	0.008688
RS	58	4.378664	1.506598	351.520604	0.006922	0.007478
RS	59	4.682077	1.506598	306.559680	0.006037	0.006570
RS	60	5.006045	1.506598	263.703789	0.005193	0.005689
RS	61	5.351960	1.506598	223.537271	0.004402	0.004852
RS	62	5.721311	1.506598	186.544908	0.003674	0.004070
RS	63	6.115683	1.506598	642.026984	0.012643	0.014183
PA	4+25*2+4+6 0.154668182 0.038817391 6.115682868 4.532410553 0.988052176 1.130868341 1.282443178 1.309863670 1.305664233 1.306293439 1.286577193 1.256933108 1.236990904 1.225998297 1.211475059 1.185168139 1.149599118 1.114152894 1.089055716 1.080907774 1.091806817 1.121201087 1.167017474 1.225102487 1.288659565 1.349249790 1.399382499 1.434719209 1.454257125 1.457391717 1.506598100
//
IT	3936
RD	9
LK	-453313.788802
QD	-164.313977 -> -143.500588
RI	0.0096935546
TR	0.152322	0.039143
MT	6.191270
MM	C_pi: 1.270907, n_recomb: 52046.082626
RS	0	0.000000	5.444083	63.350200	0.001217	0.000028
RS	1	0.006795	5.444083	67.576955	0.001298	0.000205
RS	2	0.014052	5.444083	72.080072	0.001385	0.000514
RS	3	0.021802	5.444083	76.876827	0.001477	0.000952
RS	4	0.030079	0.977856	454.755462	0.008738	0.006033
RS	5	0.038918	0.977856	481.224928	0.009246	0.006742
RS	6	0.048357	1.134682	438.891728	0.008433	0.006258
RS	7	0.058438	1.134682	464.523743	0.008925	0.006659
RS	8	0.069204	1.304268	427.746257	0.008219	0.006251
RS	9	0.080702	1.304268	452.772611	0.008699	0.006697
RS	10	0.092981	1.334458	468.191350	0.008996	0.007096
RS	11	0.106094	1.334458	495.082259	0.009512	0.007722
RS	12	0.120098	1.329412	525.140100	0.010090	0.008412
RS	13	0.135054	1.329412	554.505876	0.010654	0.009070
RS	14	0.151027	1.331518	584.143845	0.011224	0.009707
RS	15	0.168084	1.331518	615.840747	0.011833	0.010363
RS	16	0.186301	1.311661	658.436111	0.012651	0.011243
RS	17	0.205755	1.311661	692.748488	0.013310	0.012037
RS	18	0.226532	1.280667	745.578314	0.014325	0.013192
RS	19	0.248720	1.280667	782.455116	0.015034	0.014095
RS	20	0.272416	1.260694	833.045927	0.016006	0.015245
RS	21	0.297722	1.260694	871.823546	0.016751	0.016153
RS	22	0.324748	1.250893	918.209169	0.017642	0.017195
RS	23	0.353610	1.250893	958.043457	0.018408	0.018078
RS	24	0.384433	1.236858	1009.200784	0.019391	0.019185
RS	25	0.417351	1.236858	1049.220136	0.020159	0.020084
RS	26	0.452505	1.208862	1113.664639	0.021398	0.021463
RS	27	0.490049	1.208862	1152.627367	0.022146	0.022408
RS	28	0.530143	1.169561	1229.687541	0.023627	0.024074
RS	29	0.572962	1.169561	1265.555912	0.024316	0.025029
RS	30	0.618691	1.129564	1344.217346	0.025827	0.026766
RS	31	0.667527	1.129564	1374.151914	0.026403	0.027634
RS	32	0.719681	1.100439	1436.724784	0.027605	0.029055
RS	33	0.775379	1.100439	1457.756256	0.028009	0.029703
RS	34	0.834862	1.089641	1488.141720	0.028593	0.030425
RS	35	0.898387	1.089641	1498.212583	0.028786	0.030748
RS	36	0.966229	1.099613	1489.136444	0.028612	0.030589
RS	37	1.038681	1.099613	1487.761858	0.028585	0.030559
RS	38	1.116055	1.129921	1441.414749	0.027695	0.029570
RS	39	1.198688	1.129921	1429.629189	0.027469	0.029225
RS	40	1.286935	1.178513	1354.957184	0.026034	0.027618
RS	41	1.381179	1.178513	1334.716805	0.025645	0.027040
RS	42	1.481827	1.241041	1244.513424	0.023912	0.025117
RS	43	1.589314	1.241041	1217.847565	0.023399	0.024400
RS	44	1.704105	1.310127	1125.103145	0.021617	0.022459
RS	45	1.826696	1.310127	1093.419072	0.021009	0.021680
RS	46	1.957617	1.376367	1007.563346	0.019359	0.019931
RS	47	2.097434	1.376367	971.432096	0.018665	0.019131
RS	48	2.246753	1.431257	896.389161	0.017223	0.017649
RS	49	2.406217	1.431257	855.825106	0.016444	0.016830
RS	50	2.576518	1.469804	790.918130	0.015196	0.015588
RS	51	2.758390	1.469804	745.883663	0.014331	0.014731
RS	52	2.952621	1.490818	688.326092	0.013225	0.013652
RS	53	3.160050	1.490818	639.188714	0.012281	0.012740
RS	54	3.381575	1.493467	586.979123	0.011278	0.011766
RS	55	3.618152	1.493467	534.617193	0.010272	0.010790
RS	56	3.870805	1.493467	481.682105	0.009255	0.009795
RS	57	4.140626	1.493467	428.997990	0.008243	0.008792
RS	58	4.428781	1.547550	365.467382	0.007022	0.007564
RS	59	4.736517	1.547550	319.650081	0.006142	0.006662
RS	60	5.065164	1.547550	275.803264	0.005299	0.005785
RS	61	5.416143	1.547550	234.541861	0.004506	0.004947
RS	62	5.790972	1.547550	196.384992	0.003773	0.004163
RS	63	6.191270	1.547550	685.728823	0.013175	0.014706
PA	4+25*2+4+6 0.152321509 0.039142752 6.191270379 5.444083054 0.977855764 1.134681847 1.304268204 1.334457592 1.329412277 1.331517962 1.311661482 1.280667464 1.260694344 1.250892970 1.236858157 1.208861872 1.169561335 1.129563960 1.100438821 1.089640999 1.099612905 1.129920908 1.178513182 1.241041101 1.310127065 1.376366651 1.431257014 1.469804000 1.490818258 1.493467366 1.547549975
//
IT	4373
RD	10
LK	-453272.883944
QD	-154.704477 -> -135.550021
RI	0.0085627356
TR	0.150157	0.039471
MT	6.260586
MM	C_pi: 1.290999, n_recomb: 53281.365717
RS	0	0.000000	6.565004	53.901419	0.001012	0.000023
RS	1	0.006814	6.565004	57.520336	0.001080	0.000171
RS	2	0.014092	6.565004	61.378318	0.001152	0.000428
RS	3	0.021866	6.565004	65.490606	0.001229	0.000793
RS	4	0.030169	0.969818	471.156424	0.008843	0.006123
RS	5	0.039038	0.969818	498.613145	0.009358	0.006862
RS	6	0.048512	1.138788	449.439058	0.008435	0.006289
RS	7	0.058631	1.138788	475.769892	0.008929	0.006698
RS	8	0.069440	1.325129	432.863813	0.008124	0.006210
RS	9	0.080985	1.325129	458.319030	0.008602	0.006659
RS	10	0.093317	1.357163	473.589084	0.008888	0.007045
RS	11	0.106489	1.357163	500.941122	0.009402	0.007669
RS	12	0.120558	1.350710	532.036373	0.009985	0.008363
RS	13	0.135586	1.350710	561.959176	0.010547	0.009021
RS	14	0.151639	1.354113	591.630906	0.011104	0.009647
RS	15	0.168784	1.354113	623.940567	0.011710	0.010300
RS	16	0.187099	1.334265	667.151661	0.012521	0.011172
RS	17	0.206661	1.334265	702.167092	0.013178	0.011958
RS	18	0.227555	1.302205	756.298556	0.014194	0.013111
RS	19	0.249874	1.302205	794.000456	0.014902	0.014006
RS	20	0.273713	1.282566	845.224222	0.015863	0.015141
RS	21	0.299177	1.282566	884.928290	0.016609	0.016040
RS	22	0.326376	1.274408	931.090105	0.017475	0.017052
RS	23	0.355428	1.274408	971.936635	0.018242	0.017924
RS	24	0.386459	1.261339	1023.346353	0.019206	0.019005
RS	25	0.419605	1.261339	1064.489262	0.019979	0.019892
RS	26	0.455009	1.232063	1131.151330	0.021230	0.021272
RS	27	0.492826	1.232063	1171.379454	0.021985	0.022205
RS	28	0.533219	1.189321	1253.198833	0.023520	0.023914
RS	29	0.576365	1.189321	1290.435576	0.024219	0.024861
RS	30	0.622451	1.144945	1375.742022	0.025820	0.026678
RS	31	0.671676	1.144945	1406.989663	0.026407	0.027544
RS	32	0.724256	1.111857	1476.318013	0.027708	0.029059
RS	33	0.780418	1.111857	1498.369029	0.028122	0.029710
RS	34	0.840407	1.098370	1533.535126	0.028782	0.030510
RS	35	0.904484	1.098370	1544.144698	0.028981	0.030841
RS	36	0.972926	1.107267	1536.550535	0.028838	0.030720
RS	37	1.046032	1.107267	1535.212971	0.028813	0.030700
RS	38	1.124119	1.138236	1486.871340	0.027906	0.029700
RS	39	1.207527	1.138236	1474.779146	0.027679	0.029368
RS	40	1.296618	1.189272	1395.429454	0.026190	0.027713
RS	41	1.391779	1.189272	1374.790993	0.025802	0.027151
RS	42	1.493424	1.255872	1278.631522	0.023998	0.025162
RS	43	1.601995	1.255872	1251.696558	0.023492	0.024465
RS	44	1.717964	1.330123	1153.192084	0.021643	0.022461
RS	45	1.841835	1.330123	1121.466885	0.021048	0.021707
RS	46	1.974145	1.401699	1031.072946	0.019351	0.019912
RS	47	2.115471	1.401699	995.093341	0.018676	0.019138
RS	48	2.266427	1.461095	917.081610	0.017212	0.017633
RS	49	2.427668	1.461095	876.734358	0.016455	0.016840
RS	50	2.599895	1.502655	810.220990	0.015206	0.015594
RS	51	2.783858	1.502655	765.300749	0.014363	0.014760
RS	52	2.980355	1.525008	707.034704	0.013270	0.013692
RS	53	3.190241	1.525008	657.741466	0.012345	0.012797
RS	54	3.414428	1.527077	605.386115	0.011362	0.011842
RS	55	3.653891	1.527077	552.428266	0.010368	0.010878
RS	56	3.909669	1.527077	498.717151	0.009360	0.009891
RS	57	4.182876	1.527077	445.091353	0.008354	0.008893
RS	58	4.474698	1.585820	379.241509	0.007118	0.007648
RS	59	4.786404	1.585820	332.573396	0.006242	0.006752
RS	60	5.119349	1.585820	287.748831	0.005401	0.005877
RS	61	5.474979	1.585820	245.411367	0.004606	0.005040
RS	62	5.854841	1.585820	206.112405	0.003868	0.004253
RS	63	6.260586	1.585820	729.308033	0.013688	0.015216
PA	4+25*2+4+6 0.150156968 0.039471438 6.260585735 6.565003928 0.969818065 1.138788210 1.325128764 1.357163361 1.350709540 1.354112762 1.334265207 1.302204568 1.282565835 1.274408291 1.261338742 1.232062613 1.189320860 1.144944737 1.111856948 1.098369965 1.107266641 1.138236027 1.189271884 1.255871562 1.330123015 1.401698625 1.461094547 1.502655278 1.525008269 1.527077204 1.585820004
//
IT	4813
RD	11
LK	-453235.220164
QD	-146.020730 -> -128.346638
RI	0.0075936523
TR	0.148148	0.039800
MT	6.324638
MM	C_pi: 1.310061, n_recomb: 54486.458093
RS	0	0.000000	7.947894	45.621192	0.000837	0.000019
RS	1	0.006831	7.947894	48.700978	0.000894	0.000143
RS	2	0.014128	7.947894	51.986016	0.000954	0.000356
RS	3	0.021924	7.947894	55.489609	0.001018	0.000658
RS	4	0.030252	0.963960	486.345499	0.008926	0.006198
RS	5	0.039149	0.963960	514.724988	0.009447	0.006965
RS	6	0.048654	1.143409	459.350004	0.008431	0.006315
RS	7	0.058808	1.143409	486.342349	0.008926	0.006731
RS	8	0.069656	1.345340	437.696791	0.008033	0.006171
RS	9	0.081244	1.345340	463.558149	0.008508	0.006620
RS	10	0.093624	1.378356	478.960488	0.008790	0.007000
RS	11	0.106850	1.378356	506.762330	0.009301	0.007622
RS	12	0.120980	1.369913	539.108810	0.009894	0.008322
RS	13	0.136074	1.369913	569.585019	0.010454	0.008979
RS	14	0.152199	1.374426	599.366378	0.011000	0.009596
RS	15	0.169426	1.374426	632.285020	0.011604	0.010248
RS	16	0.187830	1.354670	676.086076	0.012408	0.011111
RS	17	0.207491	1.354670	711.795408	0.013064	0.011891
RS	18	0.228495	1.321754	767.129427	0.014079	0.013041
RS	19	0.250933	1.321754	805.638858	0.014786	0.013928
RS	20	0.274904	1.302748	857.302640	0.015734	0.015047
RS	21	0.300513	1.302748	897.904181	0.016479	0.015939
RS	22	0.327870	1.296615	943.549497	0.017317	0.016918
RS	23	0.357097	1.296615	985.366300	0.018085	0.017780
RS	24	0.388320	1.284935	1036.659765	0.019026	0.018831
RS	25	0.421675	1.284935	1078.873808	0.019801	0.019706
RS	26	0.457309	1.254757	1147.350896	0.021058	0.021082
RS	27	0.495377	1.254757	1188.790614	0.021818	0.022004
RS	28	0.536046	1.208848	1275.002591	0.023400	0.023749
RS	29	0.579492	1.208848	1313.567399	0.024108	0.024688
RS	30	0.625906	1.160264	1405.276046	0.025791	0.026578
RS	31	0.675490	1.160264	1437.824133	0.026389	0.027441
RS	32	0.728462	1.123292	1513.865801	0.027784	0.029046
RS	33	0.785051	1.123292	1536.955499	0.028208	0.029701
RS	34	0.845506	1.107100	1577.062454	0.028944	0.030577
RS	35	0.910091	1.107100	1588.252643	0.029149	0.030916
RS	36	0.979087	1.114811	1582.428496	0.029043	0.030835
RS	37	1.052796	1.114811	1581.177717	0.029020	0.030824
RS	38	1.131540	1.146238	1531.171119	0.028102	0.029820
RS	39	1.215662	1.146238	1518.817042	0.027875	0.029501
RS	40	1.305531	1.199435	1435.094087	0.026339	0.027804
RS	41	1.401538	1.199435	1414.089540	0.025953	0.027258
RS	42	1.504104	1.269784	1312.215576	0.024083	0.025209
RS	43	1.613675	1.269784	1285.027347	0.023584	0.024531
RS	44	1.730731	1.348880	1180.941203	0.021674	0.022469
RS	45	1.855782	1.348880	1149.173124	0.021091	0.021737
RS	46	1.989375	1.425508	1054.363133	0.019351	0.019900
RS	47	2.132094	1.425508	1018.517476	0.018693	0.019149
RS	48	2.284561	1.489183	937.609382	0.017208	0.017624
RS	49	2.447443	1.489183	897.451336	0.016471	0.016854
RS	50	2.621451	1.533583	829.370178	0.015222	0.015605
RS	51	2.807345	1.533583	784.534800	0.014399	0.014792
RS	52	3.005936	1.557153	725.578030	0.013317	0.013734
RS	53	3.218093	1.557153	676.106009	0.012409	0.012856
RS	54	3.444741	1.558568	623.621225	0.011445	0.011919
RS	55	3.686872	1.558568	570.055769	0.010462	0.010965
RS	56	3.945541	1.558568	515.565020	0.009462	0.009985
RS	57	4.221879	1.558568	461.001319	0.008461	0.008992
RS	58	4.517093	1.621775	392.850708	0.007210	0.007731
RS	59	4.832472	1.621775	345.339514	0.006338	0.006839
RS	60	5.169393	1.621775	299.551126	0.005498	0.005967
RS	61	5.529329	1.621775	256.156065	0.004701	0.005129
RS	62	5.913851	1.621775	215.736266	0.003959	0.004340
RS	63	6.324638	1.621775	772.777832	0.014183	0.015712
PA	4+25*2+4+6 0.148147529 0.039799797 6.324637900 7.947893616 0.963959808 1.143408738 1.345340410 1.378356096 1.369913087 1.374426210 1.354670286 1.321754228 1.302747812 1.296614933 1.284934953 1.254757477 1.208847673 1.160264156 1.123291756 1.107099724 1.114811032 1.146237838 1.199434687 1.269783957 1.348880386 1.425508397 1.489182872 1.533582512 1.557152561 1.558568249 1.621775035
//
IT	4528
RD	12
LK	-453200.450644
QD	-138.126858 -> -121.781942
RI	0.0067624867
TR	0.146275	0.040126
MT	6.384074
MM	C_pi: 1.328202, n_recomb: 55662.295254
RS	0	0.000000	9.660315	38.413185	0.000690	0.000016
RS	1	0.006846	9.660315	41.018821	0.000737	0.000118
RS	2	0.014161	9.660315	43.799429	0.000787	0.000294
RS	3	0.021977	9.660315	46.766508	0.000840	0.000544
RS	4	0.030328	0.960181	500.268907	0.008988	0.006258
RS	5	0.039251	0.960181	529.504496	0.009513	0.007051
RS	6	0.048784	1.148612	468.611253	0.008419	0.006335
RS	7	0.058970	1.148612	496.227462	0.008915	0.006758
RS	8	0.069854	1.365103	442.220334	0.007945	0.006132
RS	9	0.081483	1.365103	468.464610	0.008416	0.006582
RS	10	0.093908	1.398267	484.267522	0.008700	0.006960
RS	11	0.107183	1.398267	512.507209	0.009207	0.007579
RS	12	0.121368	1.387316	546.294530	0.009814	0.008287
RS	13	0.136523	1.387316	577.319270	0.010372	0.008944
RS	14	0.152716	1.392715	607.298636	0.010910	0.009554
RS	15	0.170018	1.392715	640.822313	0.011513	0.010204
RS	16	0.188504	1.373099	685.200985	0.012310	0.011060
RS	17	0.208256	1.373099	721.595974	0.012964	0.011835
RS	18	0.229360	1.339482	778.064830	0.013978	0.012980
RS	19	0.251909	1.339482	817.366660	0.014684	0.013862
RS	20	0.276002	1.321346	869.315381	0.015618	0.014963
RS	21	0.301744	1.321346	910.789235	0.016363	0.015848
RS	22	0.329249	1.317571	955.661534	0.017169	0.016792
RS	23	0.358636	1.317571	998.411243	0.017937	0.017646
RS	24	0.390036	1.307655	1049.266601	0.018851	0.018663
RS	25	0.423585	1.307655	1092.503915	0.019627	0.019527
RS	26	0.459431	1.276925	1162.431222	0.020884	0.020895
RS	27	0.497732	1.276925	1205.031627	0.021649	0.021806
RS	28	0.538654	1.228108	1295.285630	0.023270	0.023580
RS	29	0.582378	1.228108	1335.138040	0.023986	0.024512
RS	30	0.629096	1.175481	1433.003617	0.025745	0.026468
RS	31	0.679012	1.175481	1466.836106	0.026352	0.027329
RS	32	0.732346	1.134706	1549.521465	0.027838	0.029019
RS	33	0.789331	1.134706	1573.663670	0.028272	0.029677
RS	34	0.850217	1.115809	1618.830382	0.029083	0.030629
RS	35	0.915271	1.115809	1630.637848	0.029295	0.030975
RS	36	0.984780	1.122250	1626.832804	0.029227	0.030936
RS	37	1.059047	1.122250	1625.714457	0.029207	0.030935
RS	38	1.138399	1.153966	1574.338349	0.028284	0.029932
RS	39	1.223184	1.153966	1561.764649	0.028058	0.029624
RS	40	1.313773	1.209083	1473.945208	0.026480	0.027892
RS	41	1.410564	1.209083	1452.605999	0.026097	0.027360
RS	42	1.513982	1.282896	1345.243422	0.024168	0.025257
RS	43	1.624480	1.282896	1317.818880	0.023675	0.024597
RS	44	1.742543	1.366548	1208.319196	0.021708	0.022482
RS	45	1.868689	1.366548	1176.509535	0.021137	0.021769
RS	46	2.003471	1.447972	1077.396429	0.019356	0.019894
RS	47	2.147481	1.447972	1041.672436	0.018714	0.019165
RS	48	2.301351	1.515718	957.937439	0.017210	0.017620
RS	49	2.465754	1.515718	917.947906	0.016491	0.016871
RS	50	2.641414	1.562798	848.337443	0.015241	0.015621
RS	51	2.829099	1.562798	803.564981	0.014436	0.014827
RS	52	3.029634	1.587477	743.937649	0.013365	0.013778
RS	53	3.243898	1.587477	694.270600	0.012473	0.012916
RS	54	3.472831	1.588177	641.675506	0.011528	0.011996
RS	55	3.717438	1.588177	587.495799	0.010555	0.011051
RS	56	3.978792	1.588177	532.225655	0.009562	0.010078
RS	57	4.258038	1.588177	476.730551	0.008565	0.009089
RS	58	4.556402	1.655666	406.298577	0.007299	0.007812
RS	59	4.875194	1.655666	357.953684	0.006431	0.006925
RS	60	5.215810	1.655666	311.216031	0.005591	0.006054
RS	61	5.579747	1.655666	266.781676	0.004793	0.005216
RS	62	5.968599	1.655666	225.261575	0.004047	0.004424
RS	63	6.384074	1.655666	816.138368	0.014662	0.016196
PA	4+25*2+4+6 0.146274538 0.040125934 6.384073728 9.660315053 0.960181470 1.148612315 1.365102714 1.398266870 1.387316320 1.392715174 1.373099443 1.339482224 1.321346497 1.317570718 1.307655270 1.276925047 1.228108288 1.175480938 1.134705973 1.115809122 1.122250009 1.153965569 1.209082659 1.282896236 1.366547782 1.447972291 1.515717804 1.562798176 1.587476595 1.588176577 1.655666188
//
IT	4680
RD	13
LK	-453168.283625
QD	-130.916053 -> -115.770445
RI	0.0060507314
TR	0.144520	0.040448
MT	6.439606
MM	C_pi: 1.345537, n_recomb: 56809.608595
RS	0	0.000000	11.783576	32.192959	0.000567	0.000013
RS	1	0.006861	11.783576	34.385865	0.000605	0.000097
RS	2	0.014192	11.783576	36.726991	0.000646	0.000243
RS	3	0.022027	11.783576	39.226189	0.000690	0.000448
RS	4	0.030399	0.958323	512.926985	0.009029	0.006306
RS	5	0.039345	0.958323	542.952518	0.009557	0.007122
RS	6	0.048905	1.154396	477.238977	0.008401	0.006350
RS	7	0.059121	1.154396	505.442625	0.008897	0.006779
RS	8	0.070038	1.384511	446.441011	0.007859	0.006094
RS	9	0.081704	1.384511	473.046063	0.008327	0.006545
RS	10	0.094170	1.417144	489.464010	0.008616	0.006923
RS	11	0.107492	1.417144	518.128487	0.009120	0.007539
RS	12	0.121727	1.403194	553.535848	0.009744	0.008259
RS	13	0.136940	1.403194	585.103071	0.010299	0.008915
RS	14	0.153195	1.409247	615.370207	0.010832	0.009519
RS	15	0.170567	1.409247	649.494364	0.011433	0.010167
RS	16	0.189130	1.389765	694.461429	0.012224	0.011017
RS	17	0.208966	1.389765	731.534647	0.012877	0.011787
RS	18	0.230163	1.355581	789.080429	0.013890	0.012929
RS	19	0.252815	1.355581	829.161170	0.014595	0.013805
RS	20	0.277021	1.338498	881.273552	0.015513	0.014888
RS	21	0.302888	1.338498	923.597624	0.016258	0.015767
RS	22	0.330529	1.337350	967.483783	0.017030	0.016674
RS	23	0.360066	1.337350	1011.133262	0.017799	0.017521
RS	24	0.391630	1.329540	1061.261228	0.018681	0.018501
RS	25	0.425360	1.329540	1105.478261	0.019459	0.019357
RS	26	0.461404	1.298574	1176.528915	0.020710	0.020711
RS	27	0.499920	1.298574	1220.242271	0.021480	0.021612
RS	28	0.541079	1.247093	1314.210744	0.023134	0.023410
RS	29	0.585062	1.247093	1355.310874	0.023857	0.024335
RS	30	0.632063	1.190578	1459.088747	0.025684	0.026351
RS	31	0.682288	1.190578	1494.187132	0.026302	0.027210
RS	32	0.735959	1.146087	1583.422108	0.027872	0.028980
RS	33	0.793312	1.146087	1608.626236	0.028316	0.029641
RS	34	0.854600	1.124498	1658.936588	0.029202	0.030667
RS	35	0.920093	1.124498	1671.393296	0.029421	0.031020
RS	36	0.990079	1.129606	1669.818087	0.029393	0.031026
RS	37	1.064867	1.129606	1668.874201	0.029377	0.031034
RS	38	1.144786	1.161473	1616.391541	0.028453	0.030036
RS	39	1.230188	1.161473	1603.638410	0.028228	0.029738
RS	40	1.321449	1.218305	1511.976697	0.026615	0.027977
RS	41	1.418971	1.218305	1490.333643	0.026234	0.027457
RS	42	1.523184	1.295333	1377.692528	0.024251	0.025305
RS	43	1.634547	1.295333	1350.049611	0.023764	0.024661
RS	44	1.753550	1.383283	1235.292157	0.021744	0.022497
RS	45	1.880718	1.383283	1203.445199	0.021184	0.021804
RS	46	2.016610	1.469274	1100.136101	0.019365	0.019892
RS	47	2.161826	1.469274	1064.526155	0.018738	0.019183
RS	48	2.317004	1.540904	978.030530	0.017216	0.017621
RS	49	2.482829	1.540904	938.194789	0.016515	0.016891
RS	50	2.660031	1.590526	867.092398	0.015263	0.015640
RS	51	2.849390	1.590526	822.367471	0.014476	0.014863
RS	52	3.051741	1.616219	762.090964	0.013415	0.013824
RS	53	3.267975	1.616219	712.218797	0.012537	0.012975
RS	54	3.499043	1.616155	659.533661	0.011610	0.012073
RS	55	3.745965	1.616155	604.738241	0.010645	0.011136
RS	56	4.009828	1.616155	548.693075	0.009658	0.010169
RS	57	4.291794	1.616155	492.276197	0.008665	0.009184
RS	58	4.593104	1.687765	419.583371	0.007386	0.007891
RS	59	4.915087	1.687765	370.416368	0.006520	0.007008
RS	60	5.259160	1.687765	322.745288	0.005681	0.006139
RS	61	5.626840	1.687765	277.290462	0.004881	0.005301
RS	62	6.019745	1.687765	234.690549	0.004131	0.004505
RS	63	6.439606	1.687765	859.383638	0.015127	0.016668
PA	4+25*2+4+6 0.144519580 0.040447607 6.439606120 11.783576252 0.958323285 1.154395764 1.384510568 1.417143772 1.403194218 1.409247238 1.389765482 1.355580554 1.338497554 1.337350123 1.329540229 1.298573965 1.247093395 1.190578356 1.146087109 1.124497782 1.129606180 1.161473093 1.218304633 1.295332759 1.383283358 1.469273962 1.540904397 1.590526332 1.616219421 1.616154706 1.687765093
//
IT	4709
RD	14
LK	-453138.466211
QD	-124.301136 -> -110.242265
RI	0.0054402493
TR	0.142870	0.040764
MT	6.491697
MM	C_pi: 1.362146, n_recomb: 57929.281331
RS	0	0.000000	14.424064	26.857653	0.000464	0.000011
RS	1	0.006874	14.424064	28.693920	0.000495	0.000080
RS	2	0.014221	14.424064	30.654998	0.000529	0.000199
RS	3	0.022073	14.424064	32.749267	0.000565	0.000368
RS	4	0.030464	0.958182	524.365197	0.009052	0.006342
RS	5	0.039433	0.958182	555.116913	0.009583	0.007178
RS	6	0.049018	1.160711	485.266132	0.008377	0.006362
RS	7	0.059261	1.160711	514.022624	0.008873	0.006795
RS	8	0.070209	1.403701	450.345833	0.007774	0.006057
RS	9	0.081910	1.403701	477.289349	0.008239	0.006507
RS	10	0.094415	1.435125	494.535185	0.008537	0.006888
RS	11	0.107779	1.435125	523.611437	0.009039	0.007502
RS	12	0.122063	1.417743	560.797315	0.009681	0.008235
RS	13	0.137328	1.417743	592.900349	0.010235	0.008890
RS	14	0.153642	1.424243	623.533939	0.010764	0.009490
RS	15	0.171078	1.424243	658.253289	0.011363	0.010137
RS	16	0.189713	1.404880	703.820592	0.012150	0.010981
RS	17	0.209628	1.404880	741.564373	0.012801	0.011747
RS	18	0.230913	1.370199	800.160706	0.013813	0.012884
RS	19	0.253660	1.370199	841.008159	0.014518	0.013757
RS	20	0.277972	1.354323	893.177978	0.015418	0.014821
RS	21	0.303954	1.354323	936.332305	0.016163	0.015695
RS	22	0.331723	1.356029	979.050728	0.016901	0.016564
RS	23	0.361401	1.356029	1023.569998	0.017669	0.017404
RS	24	0.393119	1.350616	1072.723918	0.018518	0.018346
RS	25	0.427017	1.350616	1117.880781	0.019297	0.019193
RS	26	0.463245	1.319704	1189.760114	0.020538	0.020530
RS	27	0.501964	1.319704	1234.541518	0.021311	0.021423
RS	28	0.543344	1.265780	1331.925904	0.022992	0.023239
RS	29	0.587569	1.265780	1374.234525	0.023723	0.024158
RS	30	0.634834	1.205534	1483.674932	0.025612	0.026228
RS	31	0.685348	1.205534	1520.018720	0.026239	0.027086
RS	32	0.739335	1.157413	1615.694461	0.027891	0.028931
RS	33	0.797032	1.157413	1641.965989	0.028344	0.029596
RS	34	0.858696	1.133152	1697.474906	0.029303	0.030694
RS	35	0.924599	1.133152	1710.608495	0.029529	0.031054
RS	36	0.995032	1.136880	1711.446379	0.029544	0.031105
RS	37	1.070307	1.136880	1710.715190	0.029531	0.031122
RS	38	1.150757	1.168781	1657.365612	0.028610	0.030132
RS	39	1.236737	1.168781	1644.470353	0.028388	0.029844
RS	40	1.328627	1.227149	1549.200413	0.026743	0.028057
RS	41	1.426834	1.227149	1527.282663	0.026365	0.027550
RS	42	1.531792	1.307170	1409.558642	0.024332	0.025354
RS	43	1.643965	1.307170	1381.714981	0.023852	0.024725
RS	44	1.763849	1.399189	1261.845295	0.021783	0.022515
RS	45	1.891974	1.399189	1229.966581	0.021232	0.021839
RS	46	2.028907	1.489537	1122.561379	0.019378	0.019894
RS	47	2.175253	1.489537	1087.060732	0.018765	0.019204
RS	48	2.331659	1.564882	997.867944	0.017226	0.017625
RS	49	2.498816	1.564882	958.175173	0.016540	0.016914
RS	50	2.677465	1.616919	885.617357	0.015288	0.015661
RS	51	2.868394	1.616919	840.928884	0.014516	0.014901
RS	52	3.072448	1.643544	780.025035	0.013465	0.013870
RS	53	3.290529	1.643544	729.941666	0.012601	0.013035
RS	54	3.523602	1.642676	677.187217	0.011690	0.012149
RS	55	3.772696	1.642676	621.777886	0.010733	0.011219
RS	56	4.038914	1.642676	564.964606	0.009753	0.010258
RS	57	4.323432	1.642676	507.637430	0.008763	0.009276
RS	58	4.627509	1.718258	432.704903	0.007470	0.007969
RS	59	4.952488	1.718258	382.728632	0.006607	0.007089
RS	60	5.299808	1.718258	334.140569	0.005768	0.006222
RS	61	5.671002	1.718258	287.684198	0.004966	0.005382
RS	62	6.067714	1.718258	244.024694	0.004212	0.004585
RS	63	6.491697	1.718258	902.504415	0.015579	0.017129
PA	4+25*2+4+6 0.142869751 0.040763759 6.491696517 14.424063505 0.958181626 1.160710628 1.403700857 1.435125394 1.417743023 1.424243176 1.404880157 1.370199337 1.354323406 1.356028942 1.350616066 1.319703829 1.265780006 1.205534161 1.157412643 1.133152088 1.136879950 1.168781411 1.227148756 1.307169649 1.399188645 1.489536756 1.564881835 1.616919419 1.643544420 1.642675505 1.718258452
//
IT	4450
RD	15
LK	-453110.779904
QD	-118.210378 -> -105.139749
RI	0.0049171380
TR	0.141314	0.041074
MT	6.540735
MM	C_pi: 1.378094, n_recomb: 59022.056743
RS	0	0.000000	17.710414	22.316634	0.000378	0.000009
RS	1	0.006887	17.710414	23.847431	0.000404	0.000066
RS	2	0.014248	17.710414	25.482782	0.000432	0.000163
RS	3	0.022116	17.710414	27.229764	0.000461	0.000301
RS	4	0.030526	0.959569	534.641067	0.009058	0.006367
RS	5	0.039515	0.959569	566.058077	0.009591	0.007222
RS	6	0.049123	1.167448	492.750727	0.008349	0.006370
RS	7	0.059393	1.167448	522.028503	0.008845	0.006808
RS	8	0.070370	1.422669	453.962593	0.007691	0.006020
RS	9	0.082103	1.422669	481.224053	0.008153	0.006470
RS	10	0.094644	1.452347	499.461638	0.008462	0.006857
RS	11	0.108049	1.452347	528.936303	0.008962	0.007467
RS	12	0.122376	1.431152	568.039180	0.009624	0.008215
RS	13	0.137691	1.431152	600.670305	0.010177	0.008869
RS	14	0.154060	1.437896	631.747118	0.010704	0.009466
RS	15	0.171557	1.437896	667.055545	0.011302	0.010112
RS	16	0.190259	1.418614	713.243501	0.012084	0.010951
RS	17	0.210248	1.418614	751.650046	0.012735	0.011713
RS	18	0.231614	1.383496	811.274857	0.013745	0.012847
RS	19	0.254452	1.383496	852.877234	0.014450	0.013716
RS	20	0.278862	1.368927	905.029561	0.015334	0.014761
RS	21	0.304954	1.368927	948.995918	0.016079	0.015631
RS	22	0.332842	1.373674	990.388630	0.016780	0.016461
RS	23	0.362651	1.373674	1035.750297	0.017549	0.017296
RS	24	0.394513	1.370916	1083.712463	0.018361	0.018197
RS	25	0.428569	1.370916	1129.772285	0.019142	0.019037
RS	26	0.464970	1.340320	1202.216522	0.020369	0.020354
RS	27	0.503879	1.340320	1248.023569	0.021145	0.021240
RS	28	0.545467	1.284165	1348.539525	0.022848	0.023069
RS	29	0.589919	1.284165	1392.018209	0.023585	0.023983
RS	30	0.637432	1.220330	1506.886313	0.025531	0.026102
RS	31	0.688217	1.220330	1544.453364	0.026167	0.026959
RS	32	0.742500	1.168660	1646.453933	0.027896	0.028875
RS	33	0.800522	1.168660	1673.794638	0.028359	0.029544
RS	34	0.862539	1.141753	1734.537146	0.029388	0.030712
RS	35	0.928827	1.141753	1748.370689	0.029622	0.031077
RS	36	0.999680	1.144069	1751.773037	0.029680	0.031176
RS	37	1.075413	1.144069	1751.288973	0.029672	0.031200
RS	38	1.156361	1.175906	1697.288635	0.028757	0.030221
RS	39	1.242884	1.175906	1684.285755	0.028537	0.029942
RS	40	1.335366	1.235654	1585.623677	0.026865	0.028135
RS	41	1.434217	1.235654	1563.458735	0.026489	0.027639
RS	42	1.539875	1.318471	1440.834094	0.024412	0.025402
RS	43	1.652810	1.318471	1412.806993	0.023937	0.024788
RS	44	1.773522	1.414350	1287.962126	0.021822	0.022535
RS	45	1.902548	1.414350	1256.058228	0.021281	0.021876
RS	46	2.040460	1.508864	1144.652439	0.019394	0.019899
RS	47	2.187869	1.508864	1109.258552	0.018794	0.019226
RS	48	2.345430	1.587772	1017.427313	0.017238	0.017632
RS	49	2.513841	1.587772	977.870152	0.016568	0.016937
RS	50	2.693851	1.642111	903.892840	0.015314	0.015683
RS	51	2.886258	1.642111	859.233594	0.014558	0.014939
RS	52	3.091916	1.669595	797.725071	0.013516	0.013917
RS	53	3.311737	1.669595	747.428027	0.012664	0.013094
RS	54	3.546696	1.667891	694.625062	0.011769	0.012223
RS	55	3.797837	1.667891	638.606787	0.010820	0.011301
RS	56	4.066273	1.667891	581.034860	0.009844	0.010345
RS	57	4.353196	1.667891	522.810839	0.008858	0.009366
RS	58	4.659878	1.747310	445.661115	0.007551	0.008044
RS	59	4.987681	1.747310	394.889728	0.006691	0.007168
RS	60	5.338060	1.747310	345.401894	0.005852	0.006302
RS	61	5.712568	1.747310	297.963226	0.005048	0.005462
RS	62	6.112868	1.747310	253.264350	0.004291	0.004662
RS	63	6.540735	1.747310	945.490219	0.016019	0.017578
PA	4+25*2+4+6 0.141314137 0.041073615 6.540735144 17.710413854 0.959568764 1.167448018 1.422669191 1.452347019 1.431152128 1.437896447 1.418613758 1.383495906 1.368927340 1.373674146 1.370915701 1.340320426 1.284165380 1.220330057 1.168660311 1.141753315 1.144068555 1.175906448 1.235653913 1.318470674 1.414349760 1.508864172 1.587771703 1.642111310 1.669594709 1.667891331 1.747310134
//
IT	4392
RD	16
LK	-453085.032686
QD	-112.584250 -> -100.415104
RI	0.0044681360
TR	0.139843	0.041376
MT	6.587081
MM	C_pi: 1.393442, n_recomb: 60088.724109
RS	0	0.000000	21.805167	18.476257	0.000307	0.000007
RS	1	0.006899	21.805167	19.747311	0.000329	0.000054
RS	2	0.014273	21.805167	21.105544	0.000351	0.000133
RS	3	0.022156	21.805167	22.556898	0.000375	0.000246
RS	4	0.030583	0.962259	543.853250	0.009051	0.006383
RS	5	0.039592	0.962259	575.879505	0.009584	0.007255
RS	6	0.049222	1.174550	499.731646	0.008317	0.006376
RS	7	0.059516	1.174550	529.501263	0.008812	0.006816
RS	8	0.070520	1.441467	457.299835	0.007610	0.005984
RS	9	0.082284	1.441467	484.859527	0.008069	0.006432
RS	10	0.094859	1.468920	504.231295	0.008391	0.006827
RS	11	0.108301	1.468920	534.090960	0.008888	0.007433
RS	12	0.122671	1.443585	575.230023	0.009573	0.008198
RS	13	0.138032	1.443585	608.380756	0.010125	0.008851
RS	14	0.154453	1.450381	639.973797	0.010650	0.009446
RS	15	0.172007	1.450381	675.864507	0.011248	0.010091
RS	16	0.190772	1.431133	722.694812	0.012027	0.010926
RS	17	0.210831	1.431133	761.756019	0.012677	0.011685
RS	18	0.232274	1.395604	822.402857	0.013686	0.012816
RS	19	0.255196	1.395604	864.748976	0.014391	0.013681
RS	20	0.279700	1.382424	916.818486	0.015258	0.014707
RS	21	0.305894	1.382424	961.579933	0.016003	0.015574
RS	22	0.333895	1.390356	1001.517777	0.016667	0.016365
RS	23	0.363827	1.390356	1047.696783	0.017436	0.017195
RS	24	0.395825	1.390482	1094.272764	0.018211	0.018055
RS	25	0.430030	1.390482	1141.201475	0.018992	0.018888
RS	26	0.466594	1.360438	1213.977745	0.020203	0.020183
RS	27	0.505681	1.360438	1260.770586	0.020982	0.021062
RS	28	0.547465	1.302246	1364.157603	0.022702	0.022901
RS	29	0.592131	1.302246	1408.769038	0.023445	0.023810
RS	30	0.639878	1.234955	1528.837162	0.025443	0.025974
RS	31	0.690920	1.234955	1567.604287	0.026088	0.026829
RS	32	0.745482	1.179819	1675.804777	0.027889	0.028813
RS	33	0.803808	1.179819	1704.213585	0.028362	0.029484
RS	34	0.866158	1.150295	1770.204145	0.029460	0.030721
RS	35	0.932810	1.150295	1784.757224	0.029702	0.031093
RS	36	1.004059	1.151171	1790.859329	0.029804	0.031237
RS	37	1.080224	1.151171	1790.653202	0.029800	0.031270
RS	38	1.161643	1.182865	1736.194407	0.028894	0.030305
RS	39	1.248678	1.182865	1723.115796	0.028676	0.030035
RS	40	1.341718	1.243856	1621.262273	0.026981	0.028209
RS	41	1.441177	1.243856	1598.875900	0.026609	0.027724
RS	42	1.547496	1.329294	1471.519814	0.024489	0.025450
RS	43	1.661150	1.329294	1443.326020	0.024020	0.024849
RS	44	1.782645	1.428843	1313.636422	0.021862	0.022557
RS	45	1.912521	1.428843	1281.714320	0.021330	0.021913
RS	46	2.051357	1.527353	1166.395099	0.019411	0.019906
RS	47	2.199770	1.527353	1131.107334	0.018824	0.019250
RS	48	2.358422	1.609681	1036.696375	0.017253	0.017641
RS	49	2.528019	1.609681	997.269748	0.016597	0.016962
RS	50	2.709315	1.666221	921.906848	0.015342	0.015707
RS	51	2.903119	1.666221	877.272329	0.014600	0.014977
RS	52	3.110292	1.694499	815.181173	0.013566	0.013964
RS	53	3.331757	1.694499	764.670646	0.012726	0.013152
RS	54	3.568500	1.691938	711.839893	0.011846	0.012297
RS	55	3.821575	1.691938	655.219871	0.010904	0.011381
RS	56	4.092109	1.691938	596.900514	0.009934	0.010429
RS	57	4.381306	1.691938	537.794394	0.008950	0.009454
RS	58	4.690453	1.775069	458.450229	0.007630	0.008118
RS	59	5.020927	1.775069	406.898877	0.006772	0.007245
RS	60	5.374199	1.775069	356.529043	0.005933	0.006380
RS	61	5.751842	1.775069	308.127540	0.005128	0.005539
RS	62	6.155537	1.775069	262.409465	0.004367	0.004737
RS	63	6.587081	1.775069	988.328835	0.016448	0.018018
PA	4+25*2+4+6 0.139843030 0.041376484 6.587081486 21.805166741 0.962259205 1.174550174 1.441467143 1.468920027 1.443585257 1.450380625 1.431132776 1.395604081 1.382423711 1.390356167 1.390481701 1.360437836 1.302245878 1.234955499 1.179818898 1.150295428 1.151171413 1.182864932 1.243855656 1.329293672 1.428842928 1.527353433 1.609680910 1.666221270 1.694499284 1.691938004 1.775069168
//
IT	3844
RD	17
LK	-453061.055414
QD	-107.372218 -> -96.027670
RI	0.0040817738
TR	0.138448	0.041672
MT	6.631042
MM	C_pi: 1.408245, n_recomb: 61130.044381
RS	0	0.000000	26.916065	15.244711	0.000249	0.000006
RS	1	0.006910	26.916065	16.296176	0.000267	0.000044
RS	2	0.014297	26.916065	17.420022	0.000285	0.000108
RS	3	0.022194	26.916065	18.621212	0.000305	0.000200
RS	4	0.030638	0.966084	552.084069	0.009031	0.006392
RS	5	0.039664	0.966084	584.667536	0.009564	0.007279
RS	6	0.049315	1.181916	506.266949	0.008282	0.006380
RS	7	0.059632	1.181916	536.502031	0.008776	0.006823
RS	8	0.070662	1.460078	460.385562	0.007531	0.005949
RS	9	0.082455	1.460078	488.225534	0.007987	0.006395
RS	10	0.095062	1.484910	508.845086	0.008324	0.006799
RS	11	0.108540	1.484910	539.076834	0.008819	0.007402
RS	12	0.122949	1.455169	582.348937	0.009526	0.008184
RS	13	0.138354	1.455169	616.010383	0.010077	0.008836
RS	14	0.154824	1.461847	648.182677	0.010603	0.009430
RS	15	0.172432	1.461847	684.648235	0.011200	0.010074
RS	16	0.191256	1.442589	732.140568	0.011977	0.010905
RS	17	0.211381	1.442589	771.847883	0.012626	0.011661
RS	18	0.232897	1.406659	833.516977	0.013635	0.012789
RS	19	0.255899	1.406659	876.595780	0.014340	0.013652
RS	20	0.280490	1.394913	928.536361	0.015190	0.014659
RS	21	0.306781	1.394913	974.077036	0.015935	0.015523
RS	22	0.334889	1.406148	1012.448248	0.016562	0.016275
RS	23	0.364938	1.406148	1059.421396	0.017331	0.017100
RS	24	0.397064	1.409349	1104.447314	0.018067	0.017919
RS	25	0.431410	1.409349	1152.213394	0.018849	0.018746
RS	26	0.468129	1.380076	1225.107555	0.020041	0.020017
RS	27	0.507385	1.380076	1272.848670	0.020822	0.020889
RS	28	0.549353	1.320023	1378.870003	0.022556	0.022736
RS	29	0.594222	1.320023	1424.578073	0.023304	0.023639
RS	30	0.642191	1.249405	1549.626771	0.025350	0.025844
RS	31	0.693474	1.249405	1589.570096	0.026003	0.026698
RS	32	0.748301	1.190879	1703.842089	0.027872	0.028746
RS	33	0.806916	1.190879	1733.315469	0.028355	0.029420
RS	34	0.869581	1.158771	1804.554594	0.029520	0.030722
RS	35	0.936576	1.158771	1819.843441	0.029770	0.031101
RS	36	1.008201	1.158189	1828.760882	0.029916	0.031292
RS	37	1.084774	1.158189	1828.860273	0.029918	0.031332
RS	38	1.166639	1.189668	1774.118860	0.029022	0.030382
RS	39	1.254160	1.189668	1760.993670	0.028807	0.030121
RS	40	1.347729	1.251783	1656.132642	0.027092	0.028280
RS	41	1.447763	1.251783	1633.548867	0.026723	0.027805
RS	42	1.554709	1.339685	1501.620873	0.024564	0.025497
RS	43	1.669044	1.339685	1473.276218	0.024101	0.024908
RS	44	1.791280	1.442735	1338.862057	0.021902	0.022579
RS	45	1.921962	1.442735	1306.929150	0.021379	0.021950
RS	46	2.061674	1.545083	1187.781767	0.019430	0.019915
RS	47	2.211040	1.545083	1152.600478	0.018855	0.019274
RS	48	2.370726	1.630704	1055.663164	0.017269	0.017651
RS	49	2.541446	1.630704	1016.364041	0.016626	0.016988
RS	50	2.723963	1.689354	939.648253	0.015371	0.015732
RS	51	2.919091	1.689354	895.036314	0.014642	0.015015
RS	52	3.127701	1.718372	832.383731	0.013617	0.014010
RS	53	3.350726	1.718372	781.662285	0.012787	0.013209
RS	54	3.589162	1.714934	728.824890	0.011923	0.012369
RS	55	3.844073	1.714934	671.612236	0.010987	0.011460
RS	56	4.116597	1.714934	612.558188	0.010021	0.010512
RS	57	4.407952	1.714934	552.585860	0.009040	0.009539
RS	58	4.719438	1.801665	471.070581	0.007706	0.008190
RS	59	5.052448	1.801665	418.755219	0.006850	0.007320
RS	60	5.408467	1.801665	367.521604	0.006012	0.006456
RS	61	5.789087	1.801665	318.176888	0.005205	0.005614
RS	62	6.196006	1.801665	271.459741	0.004441	0.004809
RS	63	6.631042	1.801665	1031.007980	0.016866	0.018448
PA	4+25*2+4+6 0.138448102 0.041671879 6.631042436 26.916064622 0.966084103 1.181916204 1.460077699 1.484909572 1.455168897 1.461847277 1.442589198 1.406658967 1.394913403 1.406148195 1.409348978 1.380075503 1.320022698 1.249404668 1.190879251 1.158770906 1.158188823 1.189668310 1.251783252 1.339685117 1.442735153 1.545083141 1.630704260 1.689354404 1.718372459 1.714934430 1.801665238
//
IT	4955
RD	18
LK	-453038.697192
QD	-102.531362 -> -91.942957
RI	0.0037485707
TR	0.137123	0.041960
MT	6.672849
MM	C_pi: 1.422543, n_recomb: 62146.730446
RS	0	0.000000	33.298271	12.540980	0.000202	0.000005
RS	1	0.006920	33.298271	13.407975	0.000216	0.000035
RS	2	0.014319	33.298271	14.334843	0.000231	0.000088
RS	3	0.022231	33.298271	15.325710	0.000247	0.000162
RS	4	0.030689	0.970871	559.427487	0.009002	0.006394
RS	5	0.039733	0.970871	592.520646	0.009534	0.007294
RS	6	0.049403	1.189468	512.404198	0.008245	0.006382
RS	7	0.059742	1.189468	543.080868	0.008739	0.006827
RS	8	0.070796	1.478514	463.234954	0.007454	0.005915
RS	9	0.082616	1.478514	491.338291	0.007906	0.006359
RS	10	0.095253	1.500425	513.285624	0.008259	0.006773
RS	11	0.108765	1.500425	543.876017	0.008751	0.007371
RS	12	0.123212	1.466021	589.374093	0.009484	0.008172
RS	13	0.138659	1.466021	623.536766	0.010033	0.008822
RS	14	0.155175	1.472432	656.344429	0.010561	0.009417
RS	15	0.172834	1.472432	693.376668	0.011157	0.010060
RS	16	0.191714	1.453102	741.557633	0.011932	0.010887
RS	17	0.211902	1.453102	781.902275	0.012582	0.011641
RS	18	0.233486	1.416766	844.599742	0.013590	0.012767
RS	19	0.256564	1.416766	888.400409	0.014295	0.013627
RS	20	0.281239	1.406479	940.178767	0.015128	0.014616
RS	21	0.307622	1.406479	986.483744	0.015873	0.015478
RS	22	0.335830	1.421110	1023.190054	0.016464	0.016191
RS	23	0.365990	1.421110	1070.935726	0.017232	0.017012
RS	24	0.398238	1.427553	1114.267281	0.017930	0.017788
RS	25	0.432717	1.427553	1162.841320	0.018711	0.018610
RS	26	0.469582	1.399243	1235.665524	0.019883	0.019856
RS	27	0.508999	1.399243	1284.319505	0.020666	0.020722
RS	28	0.551143	1.337496	1392.753868	0.022411	0.022572
RS	29	0.596203	1.337496	1439.523599	0.023163	0.023472
RS	30	0.644382	1.263667	1569.347109	0.025252	0.025713
RS	31	0.695895	1.263667	1610.442156	0.025914	0.026566
RS	32	0.750973	1.201828	1730.655250	0.027848	0.028674
RS	33	0.809862	1.201828	1761.187345	0.028339	0.029352
RS	34	0.872826	1.167167	1837.664528	0.029570	0.030718
RS	35	0.940148	1.167167	1853.702031	0.029828	0.031103
RS	36	1.012129	1.165116	1865.529201	0.030018	0.031341
RS	37	1.089091	1.165116	1865.958588	0.030025	0.031388
RS	38	1.171378	1.196321	1811.095692	0.029142	0.030455
RS	39	1.259361	1.196321	1797.950396	0.028931	0.030202
RS	40	1.353431	1.259455	1690.252621	0.027198	0.028348
RS	41	1.454012	1.259455	1667.493540	0.026832	0.027883
RS	42	1.561553	1.349679	1531.142729	0.024638	0.025543
RS	43	1.676537	1.349679	1502.662034	0.024179	0.024966
RS	44	1.799477	1.456074	1363.638194	0.021942	0.022602
RS	45	1.930925	1.456074	1331.701605	0.021428	0.021987
RS	46	2.071470	1.562114	1208.805978	0.019451	0.019926
RS	47	2.221740	1.562114	1173.732201	0.018886	0.019299
RS	48	2.382410	1.650914	1074.318578	0.017287	0.017663
RS	49	2.554198	1.650914	1035.145327	0.016656	0.017014
RS	50	2.737875	1.711591	957.108704	0.015401	0.015757
RS	51	2.934262	1.711591	912.518784	0.014683	0.015053
RS	52	3.144240	1.741300	849.325923	0.013666	0.014056
RS	53	3.368748	1.741300	798.397573	0.012847	0.013265
RS	54	3.608793	1.736973	745.573028	0.011997	0.012440
RS	55	3.865450	1.736973	687.778357	0.011067	0.011536
RS	56	4.139868	1.736973	628.003562	0.010105	0.010593
RS	57	4.433277	1.736973	567.181844	0.009126	0.009622
RS	58	4.746990	1.827201	483.519300	0.007780	0.008260
RS	59	5.082412	1.827201	430.456593	0.006926	0.007392
RS	60	5.441047	1.827201	378.377854	0.006088	0.006530
RS	61	5.824500	1.827201	328.109769	0.005280	0.005687
RS	62	6.234489	1.827201	280.413739	0.004512	0.004880
RS	63	6.672849	1.827201	1073.511319	0.017274	0.018868
PA	4+25*2+4+6 0.137122683 0.041959617 6.672849440 33.298271180 0.970871101 1.189467633 1.478513586 1.500424584 1.466021158 1.472432180 1.453101898 1.416765786 1.406478639 1.421110485 1.427552926 1.399243475 1.337495996 1.263666926 1.201827788 1.167166828 1.165116466 1.196321347 1.259454868 1.349679006 1.456073638 1.562114293 1.650914352 1.711590722 1.741299638 1.736973461 1.827200617
//
IT	3962
RD	19
LK	-453017.824235
QD	-98.024789 -> -88.131276
RI	0.0034601209
TR	0.135862	0.042240
MT	6.712661
MM	C_pi: 1.436364, n_recomb: 63139.423737
RS	0	0.000000	41.279115	10.287996	0.000163	0.000004
RS	1	0.006930	41.279115	11.000726	0.000174	0.000029
RS	2	0.014341	41.279115	11.762815	0.000186	0.000071
RS	3	0.022265	41.279115	12.577677	0.000199	0.000132
RS	4	0.030738	0.976476	565.967841	0.008964	0.006390
RS	5	0.039798	0.976476	599.527160	0.009495	0.007302
RS	6	0.049486	1.197109	518.197263	0.008207	0.006384
RS	7	0.059846	1.197109	549.294414	0.008700	0.006829
RS	8	0.070924	1.496742	465.874182	0.007378	0.005882
RS	9	0.082769	1.496742	494.225502	0.007828	0.006323
RS	10	0.095435	1.515490	517.560618	0.008197	0.006747
RS	11	0.108979	1.515490	548.496832	0.008687	0.007342
RS	12	0.123462	1.476230	596.290222	0.009444	0.008162
RS	13	0.138948	1.476230	630.944205	0.009993	0.008810
RS	14	0.155508	1.482239	664.437264	0.010523	0.009406
RS	15	0.173215	1.482239	702.027434	0.011119	0.010048
RS	16	0.192149	1.462780	750.919914	0.011893	0.010873
RS	17	0.212395	1.462780	791.892540	0.012542	0.011625
RS	18	0.234045	1.426018	855.631379	0.013551	0.012749
RS	19	0.257195	1.426018	900.143007	0.014256	0.013607
RS	20	0.281949	1.417201	951.731655	0.015073	0.014578
RS	21	0.308419	1.417201	998.786387	0.015819	0.015438
RS	22	0.336723	1.435292	1033.750688	0.016373	0.016112
RS	23	0.366988	1.435292	1082.248490	0.017141	0.016930
RS	24	0.399352	1.445120	1123.758693	0.017798	0.017663
RS	25	0.433957	1.445120	1173.113004	0.018580	0.018480
RS	26	0.470962	1.417949	1245.699152	0.019729	0.019699
RS	27	0.510530	1.417949	1295.232335	0.020514	0.020560
RS	28	0.552841	1.354660	1405.877343	0.022266	0.022412
RS	29	0.598084	1.354660	1453.674712	0.023023	0.023308
RS	30	0.646462	1.277733	1588.072357	0.025152	0.025582
RS	31	0.698194	1.277733	1630.294157	0.025821	0.026435
RS	32	0.753510	1.212650	1756.320770	0.027817	0.028599
RS	33	0.812660	1.212650	1787.903627	0.028317	0.029281
RS	34	0.875908	1.175471	1869.596388	0.029611	0.030708
RS	35	0.943541	1.175471	1886.392560	0.029877	0.031099
RS	36	1.015860	1.171943	1901.213880	0.030111	0.031383
RS	37	1.093191	1.171943	1901.994544	0.030124	0.031438
RS	38	1.175881	1.202822	1847.155162	0.029255	0.030523
RS	39	1.264302	1.202822	1834.013631	0.029047	0.030278
RS	40	1.358850	1.266880	1723.637567	0.027299	0.028414
RS	41	1.459951	1.266880	1700.723427	0.026936	0.027958
RS	42	1.568058	1.359297	1560.091460	0.024709	0.025589
RS	43	1.683657	1.359297	1531.488368	0.024256	0.025023
RS	44	1.807268	1.468893	1387.963085	0.021983	0.022626
RS	45	1.939445	1.468893	1356.029667	0.021477	0.022023
RS	46	2.080782	1.578493	1229.461431	0.019472	0.019937
RS	47	2.231914	1.578493	1194.496758	0.018918	0.019324
RS	48	2.393520	1.670363	1092.656187	0.017305	0.017676
RS	49	2.566325	1.670363	1053.608073	0.016687	0.017040
RS	50	2.751106	1.732990	974.280953	0.015431	0.015783
RS	51	2.948692	1.732990	929.713733	0.014725	0.015091
RS	52	3.159972	1.763346	866.001288	0.013716	0.014101
RS	53	3.385893	1.763346	814.871281	0.012906	0.013320
RS	54	3.627472	1.758124	762.078585	0.012070	0.012509
RS	55	3.885792	1.758124	703.713597	0.011145	0.011611
RS	56	4.162014	1.758124	643.232870	0.010187	0.010671
RS	57	4.457379	1.758124	581.579242	0.009211	0.009703
RS	58	4.773214	1.851750	495.794231	0.007852	0.008328
RS	59	5.110936	1.851750	442.001221	0.007000	0.007463
RS	60	5.472062	1.851750	389.096207	0.006162	0.006602
RS	61	5.858216	1.851750	337.924647	0.005352	0.005758
RS	62	6.271131	1.851750	289.269882	0.004581	0.004948
RS	63	6.712661	1.851750	1115.821450	0.017672	0.019280
PA	4+25*2+4+6 0.135861631 0.042239787 6.712660905 41.279115213 0.976476469 1.197108714 1.496742330 1.515489987 1.476230133 1.482239258 1.462780227 1.426018346 1.417201171 1.435292099 1.445120016 1.417949410 1.354659602 1.277733165 1.212649758 1.175470531 1.171943320 1.202822200 1.266880129 1.359296622 1.468892684 1.578492585 1.670363343 1.732990176 1.763345990 1.758124053 1.851749831
//
IT	4489
RD	20
LK	-452998.317576
QD	-93.821085 -> -84.567412
RI	0.0032093294
TR	0.134659	0.042512
MT	6.750709
MM	C_pi: 1.449749, n_recomb: 64108.755348
RS	0	0.000000	51.277917	8.416752	0.000131	0.000003
RS	1	0.006940	51.277917	9.000956	0.000140	0.000023
RS	2	0.014361	51.277917	9.625718	0.000150	0.000058
RS	3	0.022297	51.277917	10.293855	0.000161	0.000106
RS	4	0.030784	0.982753	571.799294	0.008919	0.006382
RS	5	0.039860	0.982753	605.785874	0.009449	0.007304
RS	6	0.049566	1.204755	523.697537	0.008169	0.006384
RS	7	0.059945	1.204755	555.196851	0.008660	0.006831
RS	8	0.071045	1.514782	468.314419	0.007305	0.005849
RS	9	0.082914	1.514782	496.899197	0.007751	0.006287
RS	10	0.095608	1.530152	521.672184	0.008137	0.006723
RS	11	0.109182	1.530152	552.941825	0.008625	0.007313
RS	12	0.123699	1.485875	603.087482	0.009407	0.008153
RS	13	0.139223	1.485875	638.222770	0.009955	0.008799
RS	14	0.155824	1.491370	672.442477	0.010489	0.009397
RS	15	0.173577	1.491370	710.581471	0.011084	0.010038
RS	16	0.192562	1.471722	760.209571	0.011858	0.010861
RS	17	0.212865	1.471722	801.800701	0.012507	0.011611
RS	18	0.234577	1.434505	866.597840	0.013518	0.012734
RS	19	0.257795	1.434505	911.809742	0.014223	0.013590
RS	20	0.282625	1.427155	963.189251	0.015024	0.014545
RS	21	0.309178	1.427155	1010.979912	0.015770	0.015402
RS	22	0.337573	1.448748	1044.137440	0.016287	0.016038
RS	23	0.367939	1.448748	1093.368299	0.017055	0.016853
RS	24	0.400412	1.462086	1132.945011	0.017672	0.017543
RS	25	0.435139	1.462086	1183.053713	0.018454	0.018356
RS	26	0.472275	1.436216	1255.247648	0.019580	0.019548
RS	27	0.511989	1.436216	1305.628236	0.020366	0.020403
RS	28	0.554459	1.371527	1418.295583	0.022123	0.022255
RS	29	0.599876	1.371527	1467.087846	0.022884	0.023147
RS	30	0.648445	1.291605	1605.873789	0.025049	0.025451
RS	31	0.700384	1.291605	1649.197323	0.025725	0.026304
RS	32	0.755928	1.223348	1780.904455	0.027779	0.028522
RS	33	0.815326	1.223348	1813.528801	0.028288	0.029207
RS	34	0.878846	1.183681	1900.412443	0.029644	0.030694
RS	35	0.946774	1.183681	1917.974850	0.029918	0.031091
RS	36	1.019417	1.178673	1935.860000	0.030196	0.031421
RS	37	1.097100	1.178673	1937.010707	0.030214	0.031482
RS	38	1.180174	1.209185	1882.323093	0.029361	0.030587
RS	39	1.269013	1.209185	1869.207344	0.029157	0.030349
RS	40	1.364018	1.274082	1756.302625	0.027396	0.028477
RS	41	1.465615	1.274082	1733.252242	0.027036	0.028030
RS	42	1.574263	1.368576	1588.470541	0.024778	0.025634
RS	43	1.690451	1.368576	1559.758165	0.024330	0.025079
RS	44	1.814701	1.481243	1411.834921	0.022022	0.022650
RS	45	1.947574	1.481243	1379.911616	0.021525	0.022060
RS	46	2.089668	1.594279	1249.743954	0.019494	0.019950
RS	47	2.241623	1.594279	1214.890547	0.018950	0.019350
RS	48	2.404123	1.689122	1110.670189	0.017325	0.017689
RS	49	2.577900	1.689122	1071.747488	0.016718	0.017066
RS	50	2.763736	1.753632	991.158486	0.015461	0.015808
RS	51	2.962468	1.753632	946.615930	0.014766	0.015128
RS	52	3.174992	1.784595	882.404368	0.013764	0.014146
RS	53	3.402265	1.784595	831.079127	0.012964	0.013374
RS	54	3.645309	1.778473	778.336942	0.012141	0.012576
RS	55	3.905219	1.778473	719.414294	0.011222	0.011683
RS	56	4.183166	1.778473	658.243180	0.010268	0.010748
RS	57	4.480402	1.778473	595.775651	0.009293	0.009782
RS	58	4.798265	1.875408	507.893401	0.007922	0.008394
RS	59	5.138186	1.875408	453.387472	0.007072	0.007532
RS	60	5.501696	1.875408	399.675188	0.006234	0.006671
RS	61	5.890433	1.875408	347.620066	0.005422	0.005827
RS	62	6.306147	1.875408	298.026642	0.004649	0.005015
RS	63	6.750709	1.875408	1157.920052	0.018062	0.019682
PA	4+25*2+4+6 0.134658967 0.042512100 6.750709363 51.277916552 0.982753496 1.204754927 1.514781871 1.530151670 1.485874560 1.491369529 1.471721582 1.434505158 1.427155325 1.448748100 1.462086025 1.436216440 1.371526702 1.291605039 1.223347711 1.183680853 1.178673263 1.209184594 1.274082155 1.368575726 1.481242536 1.594278625 1.689121510 1.753631676 1.784595418 1.778473052 1.875407708
//
IT	4319
RD	21
LK	-452980.068703
QD	-89.892574 -> -81.229143
RI	0.0029906560
TR	0.133511	0.042777
MT	6.787116
MM	C_pi: 1.462721, n_recomb: 65055.419532
RS	0	0.000000	63.791609	6.871452	0.000106	0.000003
RS	1	0.006949	63.791609	7.349225	0.000113	0.000019
RS	2	0.014380	63.791609	7.860239	0.000121	0.000047
RS	3	0.022328	63.791609	8.406812	0.000129	0.000086
RS	4	0.030828	0.989577	577.005648	0.008869	0.006371
RS	5	0.039919	0.989577	611.384625	0.009398	0.007301
RS	6	0.049641	1.212370	528.933383	0.008131	0.006384
RS	7	0.060039	1.212370	560.818063	0.008621	0.006831
RS	8	0.071160	1.532598	470.580037	0.007234	0.005817
RS	9	0.083053	1.532598	499.385187	0.007676	0.006252
RS	10	0.095773	1.544442	525.623546	0.008080	0.006700
RS	11	0.109376	1.544442	557.214564	0.008565	0.007285
RS	12	0.123925	1.495051	609.744007	0.009373	0.008145
RS	13	0.139485	1.495051	645.349783	0.009920	0.008790
RS	14	0.156125	1.499913	680.340772	0.010458	0.009389
RS	15	0.173923	1.499913	719.018912	0.011052	0.010029
RS	16	0.192957	1.480012	769.407979	0.011827	0.010852
RS	17	0.213313	1.480012	811.607753	0.012476	0.011600
RS	18	0.235084	1.442322	877.472879	0.013488	0.012723
RS	19	0.258368	1.442322	923.373927	0.014194	0.013577
RS	20	0.283269	1.436409	974.541991	0.014980	0.014515
RS	21	0.309901	1.436409	1023.055115	0.015726	0.015371
RS	22	0.338384	1.461532	1054.349917	0.016207	0.015969
RS	23	0.368845	1.461532	1104.295638	0.016975	0.016781
RS	24	0.401424	1.478482	1141.843788	0.017552	0.017429
RS	25	0.436266	1.478482	1192.682455	0.018333	0.018237
RS	26	0.473529	1.454056	1264.349625	0.019435	0.019401
RS	27	0.513381	1.454056	1315.547484	0.020222	0.020252
RS	28	0.556003	1.388098	1430.064297	0.021982	0.022102
RS	29	0.601586	1.388098	1479.819868	0.022747	0.022990
RS	30	0.650336	1.305276	1622.818389	0.024945	0.025322
RS	31	0.702474	1.305276	1667.218634	0.025628	0.026174
RS	32	0.758235	1.233911	1804.477484	0.027738	0.028443
RS	33	0.817871	1.233911	1838.132605	0.028255	0.029131
RS	34	0.881650	1.191790	1930.170569	0.029670	0.030676
RS	35	0.949861	1.191790	1948.504669	0.029951	0.031079
RS	36	1.022812	1.185302	1969.512433	0.030274	0.031454
RS	37	1.100832	1.185302	1971.049692	0.030298	0.031523
RS	38	1.184273	1.215405	1916.638435	0.029462	0.030647
RS	39	1.273513	1.215405	1903.567898	0.029261	0.030417
RS	40	1.368953	1.281068	1788.270565	0.027488	0.028537
RS	41	1.471025	1.281068	1765.100958	0.027132	0.028099
RS	42	1.580190	1.377531	1616.295448	0.024845	0.025678
RS	43	1.696940	1.377531	1587.485474	0.024402	0.025133
RS	44	1.821802	1.493147	1435.262194	0.022062	0.022675
RS	45	1.955341	1.493147	1403.355134	0.021572	0.022096
RS	46	2.098159	1.609506	1269.655557	0.019517	0.019963
RS	47	2.250901	1.609506	1234.915575	0.018983	0.019375
RS	48	2.414256	1.707230	1128.359991	0.017345	0.017703
RS	49	2.588962	1.707230	1089.563419	0.016748	0.017092
RS	50	2.775808	1.773560	1007.741064	0.015491	0.015834
RS	51	2.975637	1.773560	963.225553	0.014806	0.015165
RS	52	3.189351	1.805100	898.532705	0.013812	0.014190
RS	53	3.417916	1.805100	847.019369	0.013020	0.013427
RS	54	3.662362	1.798076	794.345284	0.012210	0.012642
RS	55	3.923795	1.798076	734.878332	0.011296	0.011754
RS	56	4.203393	1.798076	673.032914	0.010346	0.010822
RS	57	4.502420	1.798076	609.769874	0.009373	0.009859
RS	58	4.822225	1.898235	519.816351	0.007990	0.008459
RS	59	5.164251	1.898235	464.615017	0.007142	0.007599
RS	60	5.530044	1.898235	410.114466	0.006304	0.006739
RS	61	5.921255	1.898235	357.195594	0.005491	0.005894
RS	62	6.339649	1.898235	306.683427	0.004714	0.005080
RS	63	6.787116	1.898235	1199.795486	0.018443	0.020076
PA	4+25*2+4+6 0.133510676 0.042776723 6.787116129 63.791608782 0.989576506 1.212370127 1.532598229 1.544442265 1.495051314 1.499913170 1.480012311 1.442322200 1.436409045 1.461532358 1.478482233 1.454055873 1.388097624 1.305276460 1.233910789 1.191790483 1.185301907 1.215404784 1.281067532 1.377530535 1.493146621 1.609506417 1.707230326 1.773559917 1.805100184 1.798076392 1.898234581
//
IT	4650
RD	22
LK	-452962.980855
QD	-86.214680 -> -78.096627
RI	0.0027987306
TR	0.132413	0.043034
MT	6.821991
MM	C_pi: 1.475302, n_recomb: 65980.031614
RS	0	0.000000	79.482538	5.597791	0.000085	0.000002
RS	1	0.006957	79.482538	5.987626	0.000091	0.000015
RS	2	0.014398	79.482538	6.404637	0.000097	0.000038
RS	3	0.022357	79.482538	6.850724	0.000104	0.000069
RS	4	0.030870	0.996841	581.660051	0.008816	0.006356
RS	5	0.039975	0.996841	616.400114	0.009342	0.007294
RS	6	0.049713	1.219857	533.959349	0.008093	0.006384
RS	7	0.060129	1.219857	566.215463	0.008582	0.006831
RS	8	0.071270	1.550178	472.687075	0.007164	0.005786
RS	9	0.083185	1.550178	501.700508	0.007604	0.006218
RS	10	0.095930	1.558430	529.404200	0.008024	0.006677
RS	11	0.109561	1.558430	561.304179	0.008507	0.007258
RS	12	0.124140	1.503809	616.255612	0.009340	0.008138
RS	13	0.139734	1.503809	652.321037	0.009887	0.008781
RS	14	0.156413	1.507946	688.116204	0.010429	0.009383
RS	15	0.174252	1.507946	727.323341	0.011023	0.010022
RS	16	0.193333	1.487739	778.493128	0.011799	0.010844
RS	17	0.213740	1.487739	821.291108	0.012448	0.011590
RS	18	0.235568	1.449524	888.251030	0.013462	0.012713
RS	19	0.258914	1.449524	934.830296	0.014168	0.013566
RS	20	0.283884	1.445017	985.784264	0.014941	0.014488
RS	21	0.310592	1.445017	1035.006755	0.015687	0.015343
RS	22	0.339158	1.473687	1064.391422	0.016132	0.015904
RS	23	0.369711	1.473687	1115.034637	0.016900	0.016714
RS	24	0.402389	1.494336	1150.469637	0.017437	0.017319
RS	25	0.437342	1.494336	1202.015089	0.018218	0.018124
RS	26	0.474725	1.471477	1273.038558	0.019294	0.019259
RS	27	0.514710	1.471477	1325.025020	0.020082	0.020105
RS	28	0.557477	1.404370	1441.234384	0.021843	0.021951
RS	29	0.603219	1.404370	1491.922713	0.022612	0.022836
RS	30	0.652143	1.318745	1638.960147	0.024840	0.025193
RS	31	0.704471	1.318745	1684.412133	0.025529	0.026045
RS	32	0.760440	1.244332	1827.098334	0.027692	0.028362
RS	33	0.820302	1.244332	1861.772320	0.028217	0.029054
RS	34	0.884330	1.199792	1958.923043	0.029690	0.030655
RS	35	0.952811	1.199792	1978.032240	0.029979	0.031063
RS	36	1.026058	1.191821	2002.217053	0.030346	0.031483
RS	37	1.104400	1.191821	2004.154739	0.030375	0.031559
RS	38	1.188192	1.221484	1950.125888	0.029556	0.030704
RS	39	1.277814	1.221484	1937.118205	0.029359	0.030481
RS	40	1.373671	1.287842	1819.559860	0.027577	0.028596
RS	41	1.476198	1.287842	1796.286363	0.027225	0.028165
RS	42	1.585857	1.386177	1643.573711	0.024910	0.025721
RS	43	1.703145	1.386177	1614.676960	0.024472	0.025185
RS	44	1.828594	1.504630	1458.247709	0.022101	0.022699
RS	45	1.962770	1.504630	1426.362668	0.021618	0.022131
RS	46	2.106281	1.624205	1289.198291	0.019539	0.019976
RS	47	2.259776	1.624205	1254.573711	0.019014	0.019400
RS	48	2.423950	1.724728	1145.723468	0.017365	0.017717
RS	49	2.599546	1.724728	1107.054183	0.016779	0.017118
RS	50	2.787359	1.792819	1024.025463	0.015520	0.015859
RS	51	2.988239	1.792819	979.540060	0.014846	0.015201
RS	52	3.203093	1.824904	914.385084	0.013859	0.014233
RS	53	3.432896	1.824904	862.691104	0.013075	0.013478
RS	54	3.678687	1.816981	810.101335	0.012278	0.012706
RS	55	3.941577	1.816981	750.103782	0.011369	0.011823
RS	56	4.222758	1.816981	687.600373	0.010421	0.010895
RS	57	4.523501	1.816981	623.560340	0.009451	0.009933
RS	58	4.845167	1.920284	531.561458	0.008056	0.008521
RS	59	5.189212	1.920284	475.682387	0.007209	0.007664
RS	60	5.557193	1.920284	420.412622	0.006372	0.006805
RS	61	5.950775	1.920284	366.649792	0.005557	0.005960
RS	62	6.371739	1.920284	315.238733	0.004778	0.005143
RS	63	6.821991	1.920284	1241.432107	0.018815	0.020462
PA	4+25*2+4+6 0.132413113 0.043033854 6.821991028 79.482537944 0.996841368 1.219856562 1.550178348 1.558430348 1.503808528 1.507946457 1.487738586 1.449524348 1.445017286 1.473686519 1.494336166 1.471476932 1.404369689 1.318745290 1.244332078 1.199792006 1.191820877 1.221484265 1.287841976 1.386177410 1.504629560 1.624205050 1.724727965 1.792819026 1.824904064 1.816981191 1.920283892
//
IT	4328
RD	23
LK	-452946.965886
QD	-82.765988 -> -75.152638
RI	0.0026298441
TR	0.131362	0.043283
MT	6.855492
MM	C_pi: 1.487517, n_recomb: 66883.054880
RS	0	0.000000	99.113378	4.553930	0.000068	0.000002
RS	1	0.006965	99.113378	4.871535	0.000073	0.000012
RS	2	0.014416	99.113378	5.211321	0.000078	0.000030
RS	3	0.022385	99.113378	5.574840	0.000083	0.000056
RS	4	0.030910	1.004470	585.821396	0.008759	0.006339
RS	5	0.040029	1.004470	620.894184	0.009283	0.007284
RS	6	0.049782	1.227164	538.809614	0.008056	0.006385
RS	7	0.060215	1.227164	571.425145	0.008544	0.006832
RS	8	0.071375	1.567529	474.645195	0.007097	0.005756
RS	9	0.083311	1.567529	503.855539	0.007533	0.006184
RS	10	0.096080	1.572110	533.029159	0.007970	0.006655
RS	11	0.109738	1.572110	565.226649	0.008451	0.007232
RS	12	0.124347	1.512174	622.625837	0.009309	0.008132
RS	13	0.139973	1.512174	659.140469	0.009855	0.008772
RS	14	0.156688	1.515531	695.758732	0.010403	0.009378
RS	15	0.174568	1.515531	735.484547	0.010997	0.010016
RS	16	0.193692	1.494958	787.456867	0.011774	0.010838
RS	17	0.214149	1.494958	830.842623	0.012422	0.011582
RS	18	0.236031	1.456180	898.916834	0.013440	0.012706
RS	19	0.259437	1.456180	946.163269	0.014147	0.013558
RS	20	0.284473	1.453027	996.914692	0.014905	0.014464
RS	21	0.311253	1.453027	1046.833966	0.015652	0.015319
RS	22	0.339899	1.485247	1074.268419	0.016062	0.015842
RS	23	0.370539	1.485247	1125.592662	0.016829	0.016651
RS	24	0.403314	1.509673	1158.838087	0.017326	0.017214
RS	25	0.438372	1.509673	1211.068381	0.018107	0.018015
RS	26	0.475872	1.488499	1281.337867	0.019158	0.019121
RS	27	0.515983	1.488499	1334.085595	0.019947	0.019964
RS	28	0.558889	1.420356	1451.839422	0.021707	0.021805
RS	29	0.604783	1.420356	1503.430996	0.022479	0.022687
RS	30	0.653874	1.332014	1654.348654	0.024735	0.025066
RS	31	0.706385	1.332014	1700.827532	0.025430	0.025918
RS	32	0.762553	1.254612	1848.816418	0.027643	0.028281
RS	33	0.822633	1.254612	1884.496388	0.028176	0.028975
RS	34	0.886898	1.207684	1986.716880	0.029704	0.030630
RS	35	0.955639	1.207684	2006.602622	0.030002	0.031045
RS	36	1.029169	1.198236	2034.000957	0.030411	0.031509
RS	37	1.107820	1.198236	2036.351301	0.030446	0.031591
RS	38	1.191949	1.227430	1982.806859	0.029646	0.030758
RS	39	1.281938	1.227430	1969.877889	0.029453	0.030541
RS	40	1.378196	1.294422	1850.178863	0.027663	0.028652
RS	41	1.481158	1.294422	1826.815761	0.027314	0.028229
RS	42	1.591292	1.394539	1670.309310	0.024974	0.025763
RS	43	1.709097	1.394539	1641.335814	0.024540	0.025236
RS	44	1.835108	1.515725	1480.789087	0.022140	0.022724
RS	45	1.969896	1.515725	1448.931731	0.021664	0.022166
RS	46	2.114072	1.638419	1308.365386	0.019562	0.019990
RS	47	2.268291	1.638419	1273.858762	0.019046	0.019425
RS	48	2.433252	1.741661	1162.756480	0.017385	0.017732
RS	49	2.609703	1.741661	1124.216063	0.016809	0.017144
RS	50	2.798444	1.811462	1040.006482	0.015550	0.015885
RS	51	3.000332	1.811462	995.554885	0.014885	0.015236
RS	52	3.216283	1.844066	929.955355	0.013904	0.014274
RS	53	3.447275	1.844066	878.089002	0.013129	0.013528
RS	54	3.694357	1.835248	825.599733	0.012344	0.012769
RS	55	3.958649	1.835248	765.085940	0.011439	0.011890
RS	56	4.241350	1.835248	701.941387	0.010495	0.010965
RS	57	4.543742	1.835248	637.143299	0.009526	0.010005
RS	58	4.867197	1.941619	543.126362	0.008121	0.008582
RS	59	5.213181	1.941619	486.587285	0.007275	0.007727
RS	60	5.583266	1.941619	430.567344	0.006438	0.006869
RS	61	5.979127	1.941619	375.980281	0.005621	0.006023
RS	62	6.402563	1.941619	323.690100	0.004840	0.005205
RS	63	6.855492	1.941619	1282.806897	0.019180	0.020839
PA	4+25*2+4+6 0.131362132 0.043283409 6.855491830 99.113377691 1.004470431 1.227163538 1.567529182 1.572109655 1.512174246 1.515530583 1.494957533 1.456180479 1.453027352 1.485246777 1.509673022 1.488499079 1.420356378 1.332013534 1.254612353 1.207683628 1.198235969 1.227430196 1.294421884 1.394539480 1.515725130 1.638419299 1.741661477 1.811462309 1.844066343 1.835247806 1.941618719
//
IT	4260
RD	24
LK	-452931.943983
QD	-79.527926 -> -72.382295
RI	0.0024798722
TR	0.130355	0.043526
MT	6.887684
MM	C_pi: 1.499383, n_recomb: 67765.178790
RS	0	0.000000	123.747529	3.698112	0.000055	0.000001
RS	1	0.006973	123.747529	3.956380	0.000058	0.000010
RS	2	0.014433	123.747529	4.232715	0.000062	0.000024
RS	3	0.022412	123.747529	4.528383	0.000067	0.000045
RS	4	0.030948	1.012385	589.549695	0.008700	0.006319
RS	5	0.040080	1.012385	624.929797	0.009222	0.007270
RS	6	0.049848	1.234276	543.502377	0.008020	0.006385
RS	7	0.060297	1.234276	576.466324	0.008507	0.006832
RS	8	0.071475	1.584624	476.473459	0.007031	0.005726
RS	9	0.083432	1.584624	505.870480	0.007465	0.006151
RS	10	0.096224	1.585530	536.493135	0.007917	0.006633
RS	11	0.109907	1.585530	568.976535	0.008396	0.007206
RS	12	0.124544	1.520234	628.833231	0.009280	0.008126
RS	13	0.140202	1.520234	665.785737	0.009825	0.008764
RS	14	0.156952	1.522725	703.257583	0.010378	0.009373
RS	15	0.174870	1.522725	743.491444	0.010972	0.010010
RS	16	0.194037	1.501728	796.288340	0.011751	0.010833
RS	17	0.214541	1.501728	840.251236	0.012399	0.011575
RS	18	0.236475	1.462330	909.470861	0.013421	0.012701
RS	19	0.259938	1.462330	957.373743	0.014128	0.013552
RS	20	0.285037	1.460496	1007.922396	0.014874	0.014444
RS	21	0.311887	1.460496	1058.525977	0.015621	0.015297
RS	22	0.340609	1.496255	1083.980555	0.015996	0.015785
RS	23	0.371333	1.496255	1135.969991	0.016763	0.016592
RS	24	0.404200	1.524508	1166.969707	0.017221	0.017113
RS	25	0.439359	1.524508	1219.864174	0.018001	0.017911
RS	26	0.476970	1.505130	1289.277338	0.019026	0.018988
RS	27	0.517204	1.505130	1342.760379	0.019815	0.019827
RS	28	0.560243	1.436058	1461.921674	0.021573	0.021661
RS	29	0.606283	1.436058	1514.388094	0.022348	0.022541
RS	30	0.655534	1.345077	1669.035719	0.024630	0.024941
RS	31	0.708219	1.345077	1716.516958	0.025330	0.025792
RS	32	0.764578	1.264747	1869.685040	0.027591	0.028199
RS	33	0.824867	1.264747	1906.357435	0.028132	0.028896
RS	34	0.889360	1.215460	2013.601080	0.029714	0.030604
RS	35	0.958351	1.215460	2034.263394	0.030019	0.031024
RS	36	1.032152	1.204539	2064.911380	0.030472	0.031532
RS	37	1.111100	1.204539	2067.684468	0.030512	0.031620
RS	38	1.195552	1.233240	2014.714871	0.029731	0.030808
RS	39	1.285894	1.233240	2001.878621	0.029541	0.030599
RS	40	1.382536	1.300809	1880.152270	0.027745	0.028706
RS	41	1.485917	1.300809	1856.712261	0.027399	0.028291
RS	42	1.596506	1.402625	1696.518268	0.025035	0.025804
RS	43	1.714808	1.402625	1667.476998	0.024607	0.025286
RS	44	1.841359	1.526448	1502.897542	0.022178	0.022748
RS	45	1.976734	1.526448	1471.072849	0.021708	0.022200
RS	46	2.121550	1.652168	1327.165347	0.019585	0.020004
RS	47	2.276464	1.652168	1292.778795	0.019077	0.019450
RS	48	2.442180	1.758055	1179.464579	0.017405	0.017746
RS	49	2.619452	1.758055	1141.054481	0.016838	0.017169
RS	50	2.809086	1.829517	1055.688528	0.015579	0.015909
RS	51	3.011944	1.829517	1011.274343	0.014923	0.015270
RS	52	3.228947	1.862615	945.247373	0.013949	0.014315
RS	53	3.461082	1.862615	893.216678	0.013181	0.013576
RS	54	3.709405	1.852908	840.842163	0.012408	0.012829
RS	55	3.975043	1.852908	779.826353	0.011508	0.011955
RS	56	4.259206	1.852908	716.057286	0.010567	0.011033
RS	57	4.563183	1.852908	650.519800	0.009600	0.010076
RS	58	4.888358	1.962276	554.511603	0.008183	0.008642
RS	59	5.236208	1.962276	497.330086	0.007339	0.007788
RS	60	5.608314	1.962276	440.578785	0.006502	0.006931
RS	61	6.006369	1.962276	385.186963	0.005684	0.006085
RS	62	6.432180	1.962276	332.037167	0.004900	0.005265
RS	63	6.887684	1.962276	1323.909454	0.019537	0.021209
PA	4+25*2+4+6 0.130355127 0.043525713 6.887684482 123.747528982 1.012384912 1.234275538 1.584623505 1.585530465 1.520234265 1.522725399 1.501728195 1.462329740 1.460496355 1.496255362 1.524508066 1.505130449 1.436058407 1.345077373 1.264746636 1.215460155 1.204539251 1.233239729 1.300808964 1.402625494 1.526447909 1.652168094 1.758054913 1.829516666 1.862615145 1.852907613 1.962275624
//
IT	4221
RD	25
LK	-452917.842613
QD	-76.483097 -> -69.771483
RI	0.0023461964
TR	0.129389	0.043761
MT	6.918662
MM	C_pi: 1.510915, n_recomb: 68626.871174
RS	0	0.000000	154.685355	2.998092	0.000044	0.000001
RS	1	0.006981	154.685355	3.207738	0.000047	0.000008
RS	2	0.014449	154.685355	3.432071	0.000050	0.000020
RS	3	0.022438	154.685355	3.672123	0.000054	0.000036
RS	4	0.030985	1.020505	592.904499	0.008640	0.006299
RS	5	0.040129	1.020505	628.569497	0.009159	0.007255
RS	6	0.049911	1.241149	548.066778	0.007986	0.006386
RS	7	0.060376	1.241149	581.369751	0.008471	0.006833
RS	8	0.071571	1.601452	478.183472	0.006968	0.005697
RS	9	0.083548	1.601452	507.757695	0.007399	0.006119
RS	10	0.096361	1.598692	539.806540	0.007866	0.006611
RS	11	0.110069	1.598692	572.564905	0.008343	0.007180
RS	12	0.124733	1.527999	634.884514	0.009251	0.008121
RS	13	0.140421	1.527999	672.264009	0.009796	0.008757
RS	14	0.157205	1.529570	710.608098	0.010355	0.009370
RS	15	0.175159	1.529570	751.339325	0.010948	0.010005
RS	16	0.194368	1.508099	804.977847	0.011730	0.010829
RS	17	0.214917	1.508099	849.507051	0.012379	0.011570
RS	18	0.236900	1.468034	919.894997	0.013404	0.012697
RS	19	0.260418	1.468034	968.443228	0.014112	0.013547
RS	20	0.285578	1.467469	1018.800178	0.014845	0.014426
RS	21	0.312494	1.467469	1070.075738	0.015593	0.015278
RS	22	0.341290	1.506741	1093.532483	0.015934	0.015731
RS	23	0.372095	1.506741	1146.171919	0.016702	0.016536
RS	24	0.405051	1.538870	1174.869481	0.017120	0.017016
RS	25	0.440307	1.538870	1228.408266	0.017900	0.017812
RS	26	0.478024	1.521382	1296.878244	0.018898	0.018859
RS	27	0.518375	1.521382	1351.071766	0.019687	0.019694
RS	28	0.561542	1.451479	1471.513789	0.021442	0.021522
RS	29	0.607723	1.451479	1524.827562	0.022219	0.022398
RS	30	0.657127	1.357938	1683.059473	0.024525	0.024818
RS	31	0.709980	1.357938	1731.518770	0.025231	0.025669
RS	32	0.766523	1.274733	1889.746428	0.027537	0.028117
RS	33	0.827013	1.274733	1927.396958	0.028085	0.028817
RS	34	0.891725	1.223121	2039.610966	0.029720	0.030575
RS	35	0.960955	1.223121	2061.048569	0.030033	0.031001
RS	36	1.035017	1.210732	2094.974604	0.030527	0.031551
RS	37	1.114250	1.210732	2098.179088	0.030574	0.031646
RS	38	1.199014	1.238916	2045.870359	0.029812	0.030857
RS	39	1.289695	1.238916	2033.139358	0.029626	0.030653
RS	40	1.386706	1.307011	1909.492288	0.027824	0.028759
RS	41	1.490489	1.307011	1885.986954	0.027482	0.028350
RS	42	1.601517	1.410448	1722.208612	0.025095	0.025844
RS	43	1.720295	1.410448	1693.107637	0.024671	0.025335
RS	44	1.847365	1.536817	1524.576502	0.022215	0.022772
RS	45	1.983306	1.536817	1492.788978	0.021752	0.022234
RS	46	2.128736	1.665477	1345.598759	0.019607	0.020018
RS	47	2.284319	1.665477	1311.334287	0.019108	0.019475
RS	48	2.450762	1.773941	1195.845274	0.017425	0.017761
RS	49	2.628824	1.773941	1157.567291	0.016868	0.017193
RS	50	2.819317	1.847018	1071.068873	0.015607	0.015933
RS	51	3.023107	1.847018	1026.696125	0.014961	0.015303
RS	52	3.241123	1.880590	960.258199	0.013992	0.014355
RS	53	3.474358	1.880590	908.071632	0.013232	0.013624
RS	54	3.723875	1.869999	855.826693	0.012471	0.012889
RS	55	3.990810	1.869999	794.323239	0.011575	0.012019
RS	56	4.276379	1.869999	729.946363	0.010636	0.011100
RS	57	4.581883	1.869999	663.688151	0.009671	0.010144
RS	58	4.908714	1.982295	565.716148	0.008243	0.008699
RS	59	5.258359	1.982295	507.909619	0.007401	0.007848
RS	60	5.632413	1.982295	450.445597	0.006564	0.006991
RS	61	6.032578	1.982295	394.268296	0.005745	0.006145
RS	62	6.460678	1.982295	340.278215	0.004958	0.005323
RS	63	6.918662	1.982295	1364.721216	0.019886	0.021571
PA	4+25*2+4+6 0.129389220 0.043760905 6.918662036 154.685355346 1.020504645 1.241148607 1.601452392 1.598691607 1.527999439 1.529569543 1.508099157 1.468033598 1.467468901 1.506740519 1.538869534 1.521382096 1.451479338 1.357938382 1.274733008 1.223120998 1.210732098 1.238915631 1.307011084 1.410448059 1.536817104 1.665476655 1.773940810 1.847018384 1.880589810 1.869998718 1.982295209
//
CC
CC	Brief Description of the file format:
CC	  CC  comments
CC	  MM  useful-messages
CC	  RD  round-of-iterations
CC	  LL  \log[P(sequence)]
CC	  QD  Q-before-opt Q-after-opt
CC	  TR  \theta_0 \rho_0
CC	  RS  k t_k \lambda_k \pi_k \sum_{l\not=k}A_{kl} A_{kk}
CC	  DC  begin end best-k t_k+\Delta_k max-prob
CC
MM	Version: 0.6.5-r67
MM	pattern:4+25*2+4+6, n:63, n_free_lambdas:28
MM	n_iterations:25, skip:1, max_t:5, theta/rho:5
MM	is_decoding:0
MM	n_seqs:10, sum_L:1046936, sum_n:179669
RD	0
LK	0.000000
QD	0.000000 -> 0.000000
RI	inf
TR	0.188276	0.037655
MT	5.000000
MM	C_pi: 1.000000, n_recomb: 38694.107191
RS	0	0.000000	1.000000	243.808643	0.006301	0.000000
RS	1	0.006440	1.000000	257.822597	0.006663	0.000000
RS	2	0.013294	1.000000	272.527577	0.007043	0.000000
RS	3	0.020590	1.000000	287.942506	0.007442	0.000000
RS	4	0.028356	1.000000	304.084618	0.007859	0.000000
RS	5	0.036622	1.000000	320.969054	0.008295	0.000000
RS	6	0.045421	1.000000	338.608414	0.008751	0.000000
RS	7	0.054785	1.000000	357.012253	0.009227	0.000000
RS	8	0.064753	1.000000	376.186534	0.009722	0.000000
RS	9	0.075363	1.000000	396.133009	0.010238	0.000000
RS	10	0.086656	1.000000	416.848556	0.010773	0.000000
RS	11	0.098677	1.000000	438.324452	0.011328	0.000000
RS	12	0.111471	1.000000	460.545586	0.011902	0.000000
RS	13	0.125090	1.000000	483.489618	0.012495	0.000000
RS	14	0.139585	1.000000	507.126079	0.013106	0.000000
RS	15	0.155014	1.000000	531.415429	0.013734	0.000000
RS	16	0.171437	1.000000	556.308065	0.014377	0.000000
RS	17	0.188917	1.000000	581.743301	0.015034	0.000000
RS	18	0.207523	1.000000	607.648326	0.015704	0.000000
RS	19	0.227327	1.000000	633.937170	0.016383	0.000000
RS	20	0.248406	1.000000	660.509676	0.017070	0.000000
RS	21	0.270843	1.000000	687.250529	0.017761	0.000000
RS	22	0.294725	1.000000	714.028359	0.018453	0.000000
RS	23	0.320144	1.000000	740.694963	0.019142	0.000000
RS	24	0.347201	1.000000	767.084681	0.019824	0.000000
RS	25	0.376000	1.000000	793.013988	0.020494	0.000000
RS	26	0.406654	1.000000	818.281343	0.021147	0.000000
RS	27	0.439282	1.000000	842.667375	0.021778	0.000000
RS	28	0.474011	1.000000	865.935458	0.022379	0.000000
RS	29	0.510976	1.000000	887.832747	0.022945	0.000000
RS	30	0.550322	1.000000	908.091766	0.023468	0.000000
RS	31	0.592202	1.000000	926.432592	0.023942	0.000000
RS	32	0.636779	1.000000	942.565735	0.024359	0.000000
RS	33	0.684227	1.000000	956.195748	0.024712	0.000000
RS	34	0.734730	1.000000	967.025640	0.024992	0.000000
RS	35	0.788485	1.000000	974.762102	0.025191	0.000000
RS	36	0.845702	1.000000	979.121574	0.025304	0.000000
RS	37	0.906604	1.000000	979.837100	0.025323	0.000000
RS	38	0.971428	1.000000	976.665926	0.025241	0.000000
RS	39	1.040426	1.000000	969.397714	0.025053	0.000000
RS	40	1.113868	1.000000	957.863202	0.024755	0.000000
RS	41	1.192040	1.000000	941.943080	0.024343	0.000000
RS	42	1.275245	1.000000	921.576788	0.023817	0.000000
RS	43	1.363809	1.000000	896.770857	0.023176	0.000000
RS	44	1.458076	1.000000	867.606402	0.022422	0.000000
RS	45	1.558414	1.000000	834.245264	0.021560	0.000000
RS	46	1.665214	1.000000	796.934308	0.020596	0.000000
RS	47	1.778891	1.000000	756.007369	0.019538	0.000000
RS	48	1.899889	1.000000	711.884334	0.018398	0.000000
RS	49	2.028679	1.000000	665.066957	0.017188	0.000000
RS	50	2.165763	1.000000	616.131068	0.015923	0.000000
RS	51	2.311675	1.000000	565.715019	0.014620	0.000000
RS	52	2.466983	1.000000	514.504415	0.013297	0.000000
RS	53	2.632293	1.000000	463.213422	0.011971	0.000000
RS	54	2.808249	1.000000	412.563209	0.010662	0.000000
RS	55	2.995536	1.000000	363.258389	0.009388	0.000000
RS	56	3.194884	1.000000	315.962583	0.008166	0.000000
RS	57	3.407070	1.000000	271.274457	0.007011	0.000000
RS	58	3.632920	1.000000	229.705717	0.005936	0.000000
RS	59	3.873315	1.000000	191.662600	0.004953	0.000000
RS	60	4.129191	1.000000	157.432260	0.004069	0.000000
RS	61	4.401545	1.000000	127.175218	0.003287	0.000000
RS	62	4.691438	1.000000	100.924608	0.002608	0.000000
RS	63	5.000000	1.000000	284.808862	0.007361	0.000000
PA	4+25*2+4+6 0.188276194 0.037655239 5.000000000 1.000000000 1.000000000 1.000000000 1.000000000 1.000000000 1.000000000 1.000000000 1.000000000 1.000000000 1.000000000 1.000000000 1.000000000 1.000000000 1.000000000 1.000000000 1.000000000 1.000000000 1.000000000 1.000000000 1.000000000 1.000000000 1.000000000 1.000000000 1.000000000 1.000000000 1.000000000 1.000000000 1.000000000
//
IT	5033
RD	1
LK	-440442.808419
QD	-266.926825 -> -219.554689
RI	0.0314985281
TR	0.180797	0.037182
MT	5.253232
MM	C_pi: 1.047160, n_recomb: 39984.576540
RS	0	0.000000	1.190325	214.316550	0.005360	0.000081
RS	1	0.006522	1.190325	227.034268	0.005678	0.000734
RS	2	0.013469	1.190325	240.419905	0.006013	0.002396
RS	3	0.020869	1.190325	254.496908	0.006365	0.005318
RS	4	0.028752	0.961793	332.994589	0.008328	0.006871
RS	5	0.037149	0.961793	351.585080	0.008793	0.006744
RS	6	0.046093	1.000490	356.717861	0.008921	0.006692
RS	7	0.055621	1.000490	376.332770	0.009412	0.006906
RS	8	0.065770	1.029074	385.813204	0.009649	0.007170
RS	9	0.076581	1.029074	406.625257	0.010170	0.007539
RS	10	0.088098	1.037807	424.680160	0.010621	0.008092
RS	11	0.100365	1.037807	446.994113	0.011179	0.008803
RS	12	0.113432	1.038644	469.737225	0.011748	0.009570
RS	13	0.127352	1.038644	493.627634	0.012345	0.010299
RS	14	0.142179	1.039964	517.621256	0.012946	0.010987
RS	15	0.157974	1.039964	542.964451	0.013579	0.011709
RS	16	0.174798	1.039190	569.397586	0.014240	0.012529
RS	17	0.192720	1.039190	596.031971	0.014907	0.013448
RS	18	0.211810	1.036891	624.570312	0.015620	0.014425
RS	19	0.232146	1.036891	652.220231	0.016312	0.015421
RS	20	0.253807	1.034866	681.528429	0.017045	0.016409
RS	21	0.276882	1.034866	709.766702	0.017751	0.017379
RS	22	0.301461	1.033191	739.268789	0.018489	0.018327
RS	23	0.327644	1.033191	767.528919	0.019196	0.019260
RS	24	0.355534	1.030953	797.239056	0.019939	0.020194
RS	25	0.385242	1.030953	824.805764	0.020628	0.021145
RS	26	0.416889	1.027666	854.382346	0.021368	0.022118
RS	27	0.450599	1.027666	880.361941	0.022018	0.023099
RS	28	0.486508	1.024132	908.233979	0.022715	0.024068
RS	29	0.524758	1.024132	931.548857	0.023298	0.024996
RS	30	0.565504	1.021838	955.202052	0.023889	0.025856
RS	31	0.608906	1.021838	974.647210	0.024376	0.026615
RS	32	0.655140	1.022156	991.400695	0.024795	0.027243
RS	33	0.704388	1.022156	1005.752802	0.025154	0.027711
RS	34	0.756848	1.025685	1013.664429	0.025351	0.028003
RS	35	0.812730	1.025685	1021.799252	0.025555	0.028113
RS	36	0.872256	1.032093	1020.120618	0.025513	0.028044
RS	37	0.935664	1.032093	1021.096366	0.025537	0.027807
RS	38	1.003208	1.040496	1009.994319	0.025260	0.027416
RS	39	1.075156	1.040496	1003.105370	0.025087	0.026888
RS	40	1.151797	1.049895	983.186104	0.024589	0.026239
RS	41	1.233436	1.049895	968.014643	0.024210	0.025487
RS	42	1.320400	1.059331	940.113854	0.023512	0.024649
RS	43	1.413035	1.059331	916.585942	0.022923	0.023741
RS	44	1.511712	1.067970	881.663015	0.022050	0.022778
RS	45	1.616824	1.067970	850.112377	0.021261	0.021770
RS	46	1.728791	1.075184	809.215467	0.020238	0.020726
RS	47	1.848060	1.075184	770.452267	0.019269	0.019653
RS	48	1.975108	1.080703	724.703497	0.018125	0.018552
RS	49	2.110442	1.080703	680.083291	0.017009	0.017424
RS	50	2.254602	1.084596	630.842051	0.015777	0.016272
RS	51	2.408163	1.084596	582.286944	0.014563	0.015098
RS	52	2.571740	1.087086	531.345470	0.013289	0.013907
RS	53	2.745985	1.087086	481.256292	0.012036	0.012707
RS	54	2.931593	1.088577	430.763015	0.010773	0.011509
RS	55	3.129306	1.088577	381.821801	0.009549	0.010323
RS	56	3.339914	1.088577	334.408176	0.008363	0.009161
RS	57	3.564257	1.088577	289.166065	0.007232	0.008035
RS	58	3.803231	1.096475	245.088387	0.006130	0.006957
RS	59	4.057791	1.096475	206.417465	0.005162	0.005940
RS	60	4.328952	1.096475	171.204817	0.004282	0.004995
RS	61	4.617798	1.096475	139.700306	0.003494	0.004130
RS	62	4.925481	1.096475	112.028439	0.002802	0.003355
RS	63	5.253232	1.096475	328.487629	0.008215	0.010168
PA	4+25*2+4+6 0.180797269 0.037182006 5.253231525 1.190324783 0.961792946 1.000489950 1.029073954 1.037806988 1.038643599 1.039963722 1.039189816 1.036890745 1.034866333 1.033191204 1.030952930 1.027666330 1.024131775 1.021837950 1.022155523 1.025685310 1.032093287 1.040495872 1.049895287 1.059331298 1.067970037 1.075184107 1.080703020 1.084595978 1.087085724 1.088577271 1.096474826
//
IT	4913
RD	2
LK	-440352.302421
QD	-237.686208 -> -198.648026
RI	0.0269831833
TR	0.175061	0.037033
MT	5.449964
MM	C_pi: 1.088154, n_recomb: 41355.219686
RS	0	0.000000	1.439106	185.019972	0.004474	0.000067
RS	1	0.006583	1.439106	196.294679	0.004747	0.000609
RS	2	0.013599	1.439106	208.193404	0.005034	0.001969
RS	3	0.021077	1.439106	220.742151	0.005338	0.004432
RS	4	0.029047	0.933097	360.268198	0.008712	0.007270
RS	5	0.037542	0.933097	380.451959	0.009200	0.007168
RS	6	0.046596	1.008456	371.660983	0.008987	0.006790
RS	7	0.056246	1.008456	392.303116	0.009486	0.006997
RS	8	0.066532	1.065015	391.963586	0.009478	0.007073
RS	9	0.077494	1.065015	413.434397	0.009997	0.007438
RS	10	0.089178	1.082004	428.978939	0.010373	0.007910
RS	11	0.101632	1.082004	451.922200	0.010928	0.008605
RS	12	0.114905	1.082301	475.597989	0.011500	0.009362
RS	13	0.129051	1.082301	500.243301	0.012096	0.010102
RS	14	0.144129	1.083807	524.982793	0.012694	0.010785
RS	15	0.160200	1.083807	551.206334	0.013329	0.011502
RS	16	0.177328	1.081436	579.424894	0.014011	0.012318
RS	17	0.195584	1.081436	607.104317	0.014680	0.013223
RS	18	0.215042	1.075928	638.612630	0.015442	0.014221
RS	19	0.235781	1.075928	667.498731	0.016141	0.015214
RS	20	0.257885	1.070939	700.005875	0.016927	0.016234
RS	21	0.281443	1.070939	729.653137	0.017644	0.017209
RS	22	0.306553	1.066638	762.466027	0.018437	0.018194
RS	23	0.333316	1.066638	792.272711	0.019158	0.019137
RS	24	0.361840	1.061138	826.067891	0.019975	0.020123
RS	25	0.392242	1.061138	855.270096	0.020681	0.021086
RS	26	0.424645	1.053371	890.225753	0.021526	0.022141
RS	27	0.459182	1.053371	917.839237	0.022194	0.023143
RS	28	0.495992	1.044873	951.779323	0.023015	0.024219
RS	29	0.535224	1.044873	976.575406	0.023614	0.025181
RS	30	0.577040	1.038670	1005.353563	0.024310	0.026138
RS	31	0.621608	1.038670	1025.953881	0.024808	0.026942
RS	32	0.669110	1.037562	1045.073205	0.025271	0.027608
RS	33	0.719739	1.037562	1060.144535	0.025635	0.028124
RS	34	0.773701	1.042860	1066.642029	0.025792	0.028367
RS	35	0.831215	1.042860	1075.087226	0.025996	0.028522
RS	36	0.892515	1.054043	1068.518772	0.025838	0.028321
RS	37	0.957851	1.054043	1069.561156	0.025863	0.028127
RS	38	1.027487	1.069474	1051.333491	0.025422	0.027554
RS	39	1.101707	1.069474	1044.507670	0.025257	0.027070
RS	40	1.180813	1.087219	1016.723205	0.024585	0.026228
RS	41	1.265127	1.087219	1001.844877	0.024225	0.025526
RS	42	1.354990	1.105356	966.670577	0.023375	0.024518
RS	43	1.450770	1.105356	943.817112	0.022822	0.023667
RS	44	1.552854	1.122133	903.155609	0.021839	0.022576
RS	45	1.661658	1.122133	872.675239	0.021102	0.021631
RS	46	1.777624	1.136194	827.981741	0.020021	0.020511
RS	47	1.901225	1.136194	790.547587	0.019116	0.019504
RS	48	2.032961	1.146916	742.772886	0.017961	0.018370
RS	49	2.173370	1.146916	699.491088	0.016914	0.017307
RS	50	2.323022	1.154411	649.429062	0.015704	0.016154
RS	51	2.482524	1.154411	601.935325	0.014555	0.015037
RS	52	2.652527	1.159126	550.729327	0.013317	0.013863
RS	53	2.833720	1.159126	501.175673	0.012119	0.012709
RS	54	3.026842	1.161804	450.408566	0.010891	0.011533
RS	55	3.232675	1.161804	401.333676	0.009705	0.010380
RS	56	3.452059	1.161804	353.413037	0.008546	0.009242
RS	57	3.685884	1.161804	307.326660	0.007431	0.008134
RS	58	3.935101	1.177438	260.572546	0.006301	0.007022
RS	59	4.200724	1.177438	221.097610	0.005346	0.006027
RS	60	4.483833	1.177438	184.806934	0.004469	0.005095
RS	61	4.785577	1.177438	152.020396	0.003676	0.004238
RS	62	5.107185	1.177438	122.935447	0.002973	0.003463
RS	63	5.449964	1.177438	372.119944	0.008998	0.010768
PA	4+25*2+4+6 0.175060971 0.037032526 5.449964188 1.439106200 0.933097179 1.008456078 1.065014836 1.082004365 1.082301108 1.083806645 1.081436237 1.075927816 1.070939445 1.066638160 1.061138441 1.053371256 1.044873213 1.038670499 1.037561805 1.042860076 1.054042873 1.069473840 1.087219187 1.105355578 1.122132742 1.136193883 1.146916340 1.154410556 1.159125657 1.161803572 1.177437702
//
IT	4503
RD	3
LK	-440276.752172
QD	-215.192306 -> -181.448729
RI	0.0228658955
TR	0.170396	0.037066
MT	5.609548
MM	C_pi: 1.123878, n_recomb: 42723.263472
RS	0	0.000000	1.748639	158.408716	0.003708	0.000056
RS	1	0.006631	1.748639	168.273365	0.003939	0.000504
RS	2	0.013701	1.748639	178.707393	0.004183	0.001617
RS	3	0.021240	1.748639	189.737535	0.004441	0.003669
RS	4	0.029280	0.905308	388.108447	0.009084	0.007649
RS	5	0.037852	0.905308	409.881668	0.009594	0.007584
RS	6	0.046993	1.015594	385.848395	0.009031	0.006884
RS	7	0.056739	1.015594	407.449982	0.009537	0.007088
RS	8	0.067132	1.100155	397.099897	0.009295	0.006986
RS	9	0.078215	1.100155	419.135836	0.009810	0.007349
RS	10	0.090032	1.125676	432.128825	0.010115	0.007753
RS	11	0.102632	1.125676	455.594123	0.010664	0.008431
RS	12	0.116068	1.125045	480.240404	0.011241	0.009185
RS	13	0.130395	1.125045	505.529581	0.011833	0.009925
RS	14	0.145672	1.126612	530.961868	0.012428	0.010608
RS	15	0.161962	1.126612	557.947950	0.013060	0.011316
RS	16	0.179332	1.122801	587.708956	0.013756	0.012130
RS	17	0.197854	1.122801	616.307247	0.014426	0.013013
RS	18	0.217604	1.114188	650.525991	0.015227	0.014032
RS	19	0.238664	1.114188	680.521003	0.015929	0.015009
RS	20	0.261120	1.106294	716.015615	0.016759	0.016059
RS	21	0.285065	1.106294	746.951773	0.017483	0.017023
RS	22	0.310598	1.099366	782.936100	0.018326	0.018041
RS	23	0.337823	1.099366	814.185666	0.019057	0.018976
RS	24	0.366855	1.090499	852.052679	0.019944	0.020014
RS	25	0.397811	1.090499	882.814349	0.020664	0.020969
RS	26	0.430819	1.077936	923.412857	0.021614	0.022109
RS	27	0.466017	1.077936	952.621102	0.022297	0.023110
RS	28	0.503548	1.063922	993.276298	0.023249	0.024303
RS	29	0.543568	1.063922	1019.548008	0.023864	0.025277
RS	30	0.586242	1.053016	1054.453686	0.024681	0.026348
RS	31	0.631745	1.053016	1076.216178	0.025190	0.027175
RS	32	0.680265	1.049471	1098.852595	0.025720	0.027907
RS	33	0.732003	1.049471	1114.633949	0.026090	0.028453
RS	34	0.787171	1.055373	1120.775727	0.026233	0.028679
RS	35	0.845997	1.055373	1129.484442	0.026437	0.028867
RS	36	0.908724	1.070114	1118.869553	0.026189	0.028569
RS	37	0.975610	1.070114	1119.882917	0.026212	0.028408
RS	38	1.046932	1.091429	1095.154890	0.025634	0.027688
RS	39	1.122982	1.091429	1088.239223	0.025472	0.027241
RS	40	1.204075	1.116543	1053.037182	0.024648	0.026238
RS	41	1.290546	1.116543	1038.230816	0.024301	0.025578
RS	42	1.382750	1.142612	996.079359	0.023315	0.024425
RS	43	1.481067	1.142612	973.601795	0.022789	0.023624
RS	44	1.585904	1.166946	927.355783	0.021706	0.022425
RS	45	1.697693	1.166946	897.571540	0.021009	0.021535
RS	46	1.816894	1.187406	849.090947	0.019874	0.020350
RS	47	1.943999	1.187406	812.557669	0.019019	0.019399
RS	48	2.079532	1.202966	762.639360	0.017851	0.018240
RS	49	2.224052	1.202966	720.254390	0.016859	0.017229
RS	50	2.378154	1.213755	669.169837	0.015663	0.016079
RS	51	2.542475	1.213755	622.332216	0.014567	0.015008
RS	52	2.717692	1.220453	570.633869	0.013357	0.013851
RS	53	2.904527	1.220453	521.292097	0.012202	0.012735
RS	54	3.103750	1.224094	470.073018	0.011003	0.011579
RS	55	3.316183	1.224094	420.645133	0.009846	0.010451
RS	56	3.542703	1.224094	372.062882	0.008709	0.009334
RS	57	3.784242	1.224094	325.036176	0.007608	0.008239
RS	58	4.041798	1.247277	275.568335	0.006450	0.007095
RS	59	4.316431	1.247277	235.258553	0.005507	0.006117
RS	60	4.609275	1.247277	197.904337	0.004632	0.005197
RS	61	4.921536	1.247277	163.883000	0.003836	0.004344
RS	62	5.254503	1.247277	133.452874	0.003124	0.003570
RS	63	5.609548	1.247277	415.037517	0.009715	0.011354
PA	4+25*2+4+6 0.170396293 0.037066219 5.609547948 1.748639145 0.905308293 1.015594102 1.100155239 1.125675581 1.125045033 1.126612096 1.122801140 1.114187951 1.106293716 1.099366371 1.090499030 1.077935831 1.063921710 1.053015693 1.049471379 1.055373490 1.070114228 1.091428847 1.116543205 1.142612374 1.166946309 1.187406399 1.202966241 1.213755178 1.220452612 1.224094333 1.247277029
//
IT	4444
RD	4
LK	-440211.035086
QD	-196.839243 -> -166.950953
RI	0.0193082345
TR	0.166455	0.037210
MT	5.743186
MM	C_pi: 1.155436, n_recomb: 44064.385695
RS	0	0.000000	2.133095	134.682337	0.003056	0.000046
RS	1	0.006670	2.133095	143.220482	0.003250	0.000416
RS	2	0.013785	2.133095	152.268381	0.003456	0.001324
RS	3	0.021374	2.133095	161.852139	0.003673	0.003017
RS	4	0.029470	0.877829	416.744164	0.009458	0.008002
RS	5	0.038105	0.877829	440.117929	0.009988	0.007987
RS	6	0.047317	1.020396	399.907064	0.009076	0.006971
RS	7	0.057143	1.020396	422.436839	0.009587	0.007176
RS	8	0.067624	1.132420	402.047909	0.009124	0.006907
RS	9	0.078805	1.132420	424.602464	0.009636	0.007271
RS	10	0.090731	1.166553	435.083130	0.009874	0.007615
RS	11	0.103452	1.166553	459.014640	0.010417	0.008280
RS	12	0.117022	1.164795	484.632580	0.010998	0.009032
RS	13	0.131498	1.164795	510.503228	0.011585	0.009771
RS	14	0.146939	1.166559	536.497831	0.012175	0.010452
RS	15	0.163409	1.166559	564.171711	0.012803	0.011152
RS	16	0.180978	1.161781	595.126293	0.013506	0.011962
RS	17	0.199719	1.161781	624.551593	0.014174	0.012825
RS	18	0.219711	1.150540	661.057021	0.015002	0.013857
RS	19	0.241035	1.150540	692.056004	0.015706	0.014816
RS	20	0.263782	1.140190	730.101910	0.016569	0.015885
RS	21	0.288046	1.140190	762.215585	0.017298	0.016834
RS	22	0.313928	1.131045	800.946940	0.018177	0.017875
RS	23	0.341537	1.131045	833.530750	0.018916	0.018797
RS	24	0.370988	1.119101	875.126479	0.019860	0.019876
RS	25	0.402402	1.119101	907.355203	0.020592	0.020818
RS	26	0.435912	1.101844	953.458906	0.021638	0.022035
RS	27	0.471657	1.101844	984.200453	0.022336	0.023026
RS	28	0.509786	1.082182	1031.784708	0.023415	0.024332
RS	29	0.550459	1.082182	1059.507264	0.024045	0.025307
RS	30	0.593844	1.066208	1101.124935	0.024989	0.026498
RS	31	0.640123	1.066208	1124.050221	0.025509	0.027337
RS	32	0.689489	1.059642	1151.006979	0.026121	0.028149
RS	33	0.742147	1.059642	1167.502438	0.026495	0.028715
RS	34	0.798318	1.065359	1174.108008	0.026645	0.028948
RS	35	0.858235	1.065359	1183.069322	0.026849	0.029159
RS	36	0.922149	1.082742	1169.105810	0.026532	0.028791
RS	37	0.990325	1.082742	1170.054850	0.026553	0.028657
RS	38	1.063050	1.109003	1139.378176	0.025857	0.027817
RS	39	1.140624	1.109003	1132.306248	0.025697	0.027399
RS	40	1.223373	1.140623	1090.115534	0.024739	0.026260
RS	41	1.311641	1.140623	1075.274180	0.024402	0.025637
RS	42	1.405797	1.173895	1026.467713	0.023295	0.024361
RS	43	1.506233	1.173895	1004.209049	0.022790	0.023602
RS	44	1.613368	1.205198	952.595442	0.021618	0.022312
RS	45	1.727648	1.205198	923.298084	0.020953	0.021468
RS	46	1.849551	1.231588	871.135564	0.019770	0.020230
RS	47	1.979585	1.231588	835.253824	0.018955	0.019326
RS	48	2.118292	1.251603	783.193981	0.017774	0.018147
RS	49	2.266251	1.251603	741.442690	0.016826	0.017181
RS	50	2.424079	1.265381	689.261058	0.015642	0.016033
RS	51	2.592433	1.265381	642.836576	0.014589	0.015002
RS	52	2.772017	1.273834	590.536965	0.013402	0.013860
RS	53	2.963579	1.273834	541.216009	0.012282	0.012775
RS	54	3.167918	1.278256	489.458005	0.011108	0.011638
RS	55	3.385886	1.278256	439.554933	0.009975	0.010532
RS	56	3.618393	1.278256	390.232125	0.008856	0.009430
RS	57	3.866408	1.278256	342.225261	0.007766	0.008346
RS	58	4.130965	1.308782	290.037451	0.006582	0.007173
RS	59	4.413168	1.308782	248.895833	0.005648	0.006209
RS	60	4.714193	1.308782	210.511322	0.004777	0.005297
RS	61	5.035297	1.308782	175.309955	0.003978	0.004448
RS	62	5.377818	1.308782	143.602459	0.003259	0.003672
RS	63	5.743186	1.308782	457.212760	0.010376	0.011923
PA	4+25*2+4+6 0.166455464 0.037209930 5.743185674 2.133095082 0.877828976 1.020396154 1.132420448 1.166553376 1.164794815 1.166558532 1.161780985 1.150539616 1.140190166 1.131044909 1.119100585 1.101844021 1.082181775 1.066207813 1.059642307 1.065358803 1.082742013 1.109003377 1.140623478 1.173895455 1.205198173 1.231588078 1.251603396 1.265381467 1.273833796 1.278255851 1.308781781
//
IT	4071
RD	5
LK	-440152.624503
QD	-181.356373 -> -154.508459
RI	0.0162802399
TR	0.163036	0.037422
MT	5.857899
MM	C_pi: 1.183750, n_recomb: 45372.265454
RS	0	0.000000	2.615324	113.627120	0.002504	0.000038
RS	1	0.006703	2.615324	120.938344	0.002665	0.000342
RS	2	0.013855	2.615324	128.698265	0.002836	0.001079
RS	3	0.021487	2.615324	136.931420	0.003018	0.002463
RS	4	0.029630	0.851778	445.714686	0.009824	0.008323
RS	5	0.038319	0.851778	470.681936	0.010374	0.008368
RS	6	0.047590	1.023361	413.824278	0.009121	0.007048
RS	7	0.057483	1.023361	437.256500	0.009637	0.007260
RS	8	0.068038	1.161638	407.017901	0.008971	0.006834
RS	9	0.079302	1.161638	430.063086	0.009479	0.007203
RS	10	0.091320	1.204110	438.181912	0.009657	0.007494
RS	11	0.104144	1.204110	462.549249	0.010195	0.008148
RS	12	0.117828	1.200968	489.188329	0.010782	0.008901
RS	13	0.132428	1.200968	515.606021	0.011364	0.009638
RS	14	0.148008	1.203055	542.067433	0.011947	0.010317
RS	15	0.164631	1.203055	570.383439	0.012571	0.011010
RS	16	0.182369	1.197821	602.217072	0.013273	0.011814
RS	17	0.201296	1.197821	632.405742	0.013938	0.012658
RS	18	0.221491	1.184530	670.773474	0.014784	0.013697
RS	19	0.243041	1.184530	702.695828	0.015487	0.014638
RS	20	0.266034	1.172320	742.808570	0.016371	0.015718
RS	21	0.290569	1.172320	776.006343	0.017103	0.016650
RS	22	0.316748	1.161521	816.974981	0.018006	0.017704
RS	23	0.344682	1.161521	850.794528	0.018751	0.018610
RS	24	0.374489	1.146969	895.639464	0.019740	0.019720
RS	25	0.406293	1.146969	929.244647	0.020480	0.020645
RS	26	0.440229	1.125315	980.520993	0.021611	0.021928
RS	27	0.476440	1.125315	1012.729874	0.022320	0.022906
RS	28	0.515078	1.100090	1067.203041	0.023521	0.024317
RS	29	0.556306	1.100090	1096.346264	0.024163	0.025288
RS	30	0.600297	1.078924	1144.987484	0.025235	0.026599
RS	31	0.647237	1.078924	1169.076960	0.025766	0.027444
RS	32	0.697324	1.069000	1200.928439	0.026468	0.028344
RS	33	0.750767	1.069000	1218.153696	0.026848	0.028924
RS	34	0.807793	1.073994	1225.873378	0.027018	0.029178
RS	35	0.868641	1.073994	1235.100471	0.027221	0.029407
RS	36	0.933568	1.093332	1218.382291	0.026853	0.028990
RS	37	1.002846	1.093332	1219.268106	0.026873	0.028877
RS	38	1.076769	1.123781	1183.143477	0.026076	0.027937
RS	39	1.155646	1.123781	1175.897243	0.025917	0.027546
RS	40	1.239810	1.161167	1127.125109	0.024842	0.026291
RS	41	1.329616	1.161167	1112.202959	0.024513	0.025700
RS	42	1.425441	1.200979	1057.068807	0.023298	0.024317
RS	43	1.527689	1.200979	1034.945915	0.022810	0.023596
RS	44	1.636791	1.238697	978.201917	0.021559	0.022226
RS	45	1.753206	1.238697	949.267782	0.020922	0.021424
RS	46	1.877424	1.270563	893.567187	0.019694	0.020139
RS	47	2.009968	1.270563	858.180213	0.018914	0.019277
RS	48	2.151396	1.294665	804.032568	0.017721	0.018081
RS	49	2.302304	1.294665	762.743712	0.016811	0.017154
RS	50	2.463327	1.311139	709.449828	0.015636	0.016010
RS	51	2.635144	1.311139	663.277264	0.014619	0.015013
RS	52	2.818477	1.321133	610.324267	0.013451	0.013885
RS	53	3.014098	1.321133	560.896378	0.012362	0.012827
RS	54	3.222832	1.326179	508.551442	0.011208	0.011706
RS	55	3.445557	1.326179	458.092972	0.010096	0.010619
RS	56	3.683211	1.326179	407.980077	0.008992	0.009530
RS	57	3.936794	1.326179	358.971408	0.007912	0.008455
RS	58	4.207375	1.363835	304.062639	0.006702	0.007252
RS	59	4.496093	1.363835	262.097826	0.005777	0.006301
RS	60	4.804163	1.363835	222.713690	0.004909	0.005396
RS	61	5.132882	1.363835	186.378716	0.004108	0.004549
RS	62	5.483635	1.363835	153.449820	0.003382	0.003772
RS	63	5.857899	1.363835	498.780670	0.010993	0.012475
PA	4+25*2+4+6 0.163035576 0.037421792 5.857898657 2.615324240 0.851778349 1.023361024 1.161637694 1.204109834 1.200968043 1.203055483 1.197820730 1.184529919 1.172319777 1.161521313 1.146968813 1.125314697 1.100089889 1.078924356 1.069000034 1.073994341 1.093332187 1.123780556 1.161166810 1.200978736 1.238696748 1.270562637 1.294664504 1.311139461 1.321132761 1.326179352 1.363835485
//
IT	4444
RD	6
LK	-440100.044764
QD	-168.012471 -> -143.679579
RI	0.0137188176
TR	0.160010	0.037677
MT	5.958255
MM	C_pi: 1.209506, n_recomb: 46646.182416
RS	0	0.000000	3.226692	95.047074	0.002038	0.000031
RS	1	0.006731	3.226692	101.239605	0.002170	0.000278
RS	2	0.013915	3.226692	107.820892	0.002311	0.000874
RS	3	0.021583	3.226692	114.813301	0.002461	0.001994
RS	4	0.029767	0.828269	474.350966	0.010169	0.008609
RS	5	0.038502	0.828269	500.876825	0.010738	0.008720
RS	6	0.047825	1.025364	427.407805	0.009163	0.007114
RS	7	0.057775	1.025364	451.712017	0.009684	0.007337
RS	8	0.068395	1.188270	411.988123	0.008832	0.006766
RS	9	0.079730	1.188270	435.501523	0.009336	0.007141
RS	10	0.091828	1.238480	441.503614	0.009465	0.007387
RS	11	0.104740	1.238480	466.288214	0.009996	0.008033
RS	12	0.118522	1.233592	494.054023	0.010592	0.008788
RS	13	0.133231	1.233592	520.999592	0.011169	0.009524
RS	14	0.148930	1.236030	547.894289	0.011746	0.010201
RS	15	0.165686	1.236030	576.825129	0.012366	0.010889
RS	16	0.183570	1.230784	609.290319	0.013062	0.011684
RS	17	0.202657	1.230784	640.198990	0.013725	0.012513
RS	18	0.223029	1.216020	680.052534	0.014579	0.013552
RS	19	0.244773	1.216020	712.837485	0.015282	0.014477
RS	20	0.267980	1.202564	754.560063	0.016176	0.015559
RS	21	0.292750	1.202564	788.765877	0.016910	0.016475
RS	22	0.319186	1.190721	831.461229	0.017825	0.017533
RS	23	0.347402	1.190721	866.430947	0.018575	0.018423
RS	24	0.377518	1.174089	914.011975	0.019595	0.019553
RS	25	0.409660	1.174089	948.910025	0.020343	0.020461
RS	26	0.443966	1.148420	1004.937167	0.021544	0.021800
RS	27	0.480582	1.148420	1038.548449	0.022264	0.022762
RS	28	0.519661	1.117825	1099.725525	0.023576	0.024270
RS	29	0.561372	1.117825	1130.257304	0.024230	0.025234
RS	30	0.605890	1.091474	1186.057205	0.025427	0.026660
RS	31	0.653404	1.091474	1211.312411	0.025968	0.027506
RS	32	0.704117	1.078011	1248.461963	0.026765	0.028500
RS	33	0.758244	1.078011	1266.439082	0.027150	0.029088
RS	34	0.816013	1.081914	1275.796571	0.027351	0.029375
RS	35	0.877672	1.081914	1285.316246	0.027555	0.029619
RS	36	0.943480	1.102683	1266.357626	0.027148	0.029166
RS	37	1.013719	1.102683	1267.201447	0.027166	0.029072
RS	38	1.088685	1.136710	1226.075357	0.026285	0.028049
RS	39	1.168697	1.136710	1218.663593	0.026126	0.027682
RS	40	1.254095	1.179235	1163.691459	0.024947	0.026325
RS	41	1.345242	1.179235	1148.676208	0.024625	0.025763
RS	42	1.442523	1.225006	1087.525723	0.023314	0.024287
RS	43	1.546353	1.225006	1065.496888	0.022842	0.023600
RS	44	1.657172	1.268634	1003.860642	0.021521	0.022161
RS	45	1.775450	1.268634	975.214695	0.020907	0.021395
RS	46	1.901689	1.305553	916.132407	0.019640	0.020071
RS	47	2.036426	1.305553	881.136940	0.018890	0.019245
RS	48	2.180232	1.333395	824.979253	0.017686	0.018035
RS	49	2.333718	1.333395	784.035139	0.016808	0.017144
RS	50	2.497536	1.352296	729.643330	0.015642	0.016003
RS	51	2.672380	1.352296	683.609270	0.014655	0.015036
RS	52	2.858994	1.363634	629.980860	0.013506	0.013921
RS	53	3.058168	1.363634	580.354827	0.012442	0.012887
RS	54	3.270749	1.369171	527.395799	0.011306	0.011781
RS	55	3.497640	1.369171	476.324603	0.010211	0.010709
RS	56	3.739803	1.369171	425.386941	0.009119	0.009631
RS	57	3.998266	1.369171	375.362475	0.008047	0.008563
RS	58	4.274127	1.413747	317.730765	0.006812	0.007333
RS	59	4.568557	1.413747	274.951367	0.005894	0.006391
RS	60	4.882805	1.413747	234.592975	0.005029	0.005492
RS	61	5.218205	1.413747	197.161845	0.004227	0.004647
RS	62	5.576182	1.413747	163.056393	0.003496	0.003868
RS	63	5.958255	1.413747	539.889227	0.011574	0.013010
PA	4+25*2+4+6 0.160009880 0.037676641 5.958255037 3.226692097 0.828269021 1.025363680 1.188269784 1.238480458 1.233591691 1.236029550 1.230783829 1.216020203 1.202564218 1.190720629 1.174089487 1.148420343 1.117825389 1.091474367 1.078010689 1.081914283 1.102682966 1.136709794 1.179234740 1.225005590 1.268633589 1.305553135 1.333395441 1.352296378 1.363633993 1.369170503 1.413746896
//
IT	4415
RD	7
LK	-440052.323315
QD	-156.337182 -> -134.147231
RI	0.0115589480
TR	0.157292	0.037958
MT	6.047475
MM	C_pi: 1.233220, n_recomb: 47886.923612
RS	0	0.000000	4.009948	78.773078	0.001645	0.000025
RS	1	0.006756	4.009948	83.959720	0.001753	0.000225
RS	2	0.013968	4.009948	89.478135	0.001869	0.000702
RS	3	0.021668	4.009948	95.348190	0.001991	0.001601
RS	4	0.029888	0.807969	502.015550	0.010483	0.008856
RS	5	0.038663	0.807969	530.039341	0.011069	0.009035
RS	6	0.048031	1.027182	440.447805	0.009198	0.007169
RS	7	0.058032	1.027182	465.586736	0.009723	0.007404
RS	8	0.068708	1.212875	416.885300	0.008706	0.006702
RS	9	0.080106	1.212875	440.845794	0.009206	0.007085
RS	10	0.092274	1.270000	445.036190	0.009293	0.007293
RS	11	0.105264	1.270000	470.225232	0.009819	0.007932
RS	12	0.119131	1.262899	499.268859	0.010426	0.008692
RS	13	0.133936	1.262899	526.731939	0.010999	0.009426
RS	14	0.149740	1.265640	554.067248	0.011570	0.010102
RS	15	0.166612	1.265640	583.597036	0.012187	0.010787
RS	16	0.184624	1.260738	616.511986	0.012874	0.011571
RS	17	0.203853	1.260738	648.111329	0.013534	0.012388
RS	18	0.224382	1.245033	689.132369	0.014391	0.013423
RS	19	0.246297	1.245033	722.734229	0.015093	0.014333
RS	20	0.269692	1.230911	765.663161	0.015989	0.015410
RS	21	0.294668	1.230911	800.815636	0.016723	0.016312
RS	22	0.321332	1.218608	844.769915	0.017641	0.017365
RS	23	0.349797	1.218608	880.816727	0.018394	0.018240
RS	24	0.380185	1.200443	930.627457	0.019434	0.019381
RS	25	0.412626	1.200443	966.742965	0.020188	0.020273
RS	26	0.447258	1.171169	1027.071746	0.021448	0.021656
RS	27	0.484231	1.171169	1062.023406	0.022178	0.022604
RS	28	0.523701	1.135449	1129.635784	0.023590	0.024198
RS	29	0.565838	1.135449	1161.523009	0.024256	0.025153
RS	30	0.610821	1.103997	1224.491839	0.025570	0.026689
RS	31	0.658844	1.103997	1250.913196	0.026122	0.027535
RS	32	0.710111	1.086907	1293.642242	0.027015	0.028621
RS	33	0.764841	1.086907	1312.395324	0.027406	0.029217
RS	34	0.823269	1.089469	1323.810285	0.027645	0.029544
RS	35	0.885645	1.089469	1333.655908	0.027850	0.029800
RS	36	0.952234	1.111272	1312.895655	0.027417	0.029324
RS	37	1.023322	1.111272	1313.729642	0.027434	0.029245
RS	38	1.099213	1.148387	1268.002066	0.026479	0.028153
RS	39	1.180231	1.148387	1260.448288	0.026321	0.027806
RS	40	1.266723	1.195525	1199.625302	0.025051	0.026362
RS	41	1.359058	1.195525	1184.523800	0.024736	0.025825
RS	42	1.457631	1.246749	1117.649427	0.023339	0.024268
RS	43	1.562863	1.246749	1095.697133	0.022881	0.023611
RS	44	1.675205	1.295837	1029.395410	0.021496	0.022111
RS	45	1.795137	1.295837	1000.992340	0.020903	0.021378
RS	46	1.923171	1.337428	938.684526	0.019602	0.020019
RS	47	2.059855	1.337428	904.011116	0.018878	0.019227
RS	48	2.205773	1.368697	845.929230	0.017665	0.018006
RS	49	2.361550	1.368697	805.247179	0.016816	0.017145
RS	50	2.527850	1.389774	749.789946	0.015658	0.016009
RS	51	2.705386	1.389774	703.812475	0.014697	0.015068
RS	52	2.894916	1.402282	649.503297	0.013563	0.013966
RS	53	3.097250	1.402282	599.612656	0.012521	0.012952
RS	54	3.313254	1.408191	546.026403	0.011402	0.011860
RS	55	3.543851	1.408191	494.300680	0.010322	0.010801
RS	56	3.790027	1.408191	442.513622	0.009241	0.009733
RS	57	4.052835	1.408191	391.464483	0.008175	0.008671
RS	58	4.333398	1.459489	331.106327	0.006914	0.007413
RS	59	4.632915	1.459489	287.520974	0.006004	0.006480
RS	60	4.952667	1.459489	246.209962	0.005141	0.005586
RS	61	5.294022	1.459489	207.713730	0.004338	0.004742
RS	62	5.658439	1.459489	172.468559	0.003602	0.003961
RS	63	6.047475	1.459489	580.654720	0.012126	0.013531
PA	4+25*2+4+6 0.157291893 0.037958055 6.047474647 4.009947528 0.807968619 1.027181772 1.212875441 1.269999774 1.262899281 1.265640243 1.260738361 1.245033259 1.230911023 1.218607703 1.200442722 1.171168589 1.135449185 1.103996527 1.086906588 1.089468562 1.111272439 1.148387191 1.195524937 1.246748885 1.295837365 1.337427613 1.368697022 1.389774261 1.402281794 1.408190666 1.459489198
//
IT	4096
RD	8
LK	-440008.760259
QD	-146.005217 -> -125.676736
RI	0.0097490798
TR	0.154822	0.038256
MT	6.127790
MM	C_pi: 1.255256, n_recomb: 49095.533544
RS	0	0.000000	5.021035	64.680964	0.001317	0.000020
RS	1	0.006778	5.021035	68.977915	0.001405	0.000181
RS	2	0.014015	5.021035	73.554033	0.001498	0.000560
RS	3	0.021743	5.021035	78.426576	0.001597	0.001276
RS	4	0.029995	0.791104	528.204533	0.010759	0.009065
RS	5	0.038806	0.791104	557.646064	0.011358	0.009313
RS	6	0.048214	1.029312	452.798113	0.009223	0.007213
RS	7	0.058260	1.029312	478.729582	0.009751	0.007461
RS	8	0.068986	1.235928	421.640166	0.008588	0.006642
RS	9	0.080440	1.235928	446.026577	0.009085	0.007032
RS	10	0.092670	1.299056	448.725685	0.009140	0.007210
RS	11	0.105729	1.299056	474.308375	0.009661	0.007843
RS	12	0.119674	1.289225	504.803573	0.010282	0.008611
RS	13	0.134563	1.289225	532.777794	0.010852	0.009343
RS	14	0.150461	1.292132	560.602750	0.011419	0.010018
RS	15	0.167438	1.292132	590.722232	0.012032	0.010701
RS	16	0.185564	1.287839	623.958804	0.012709	0.011475
RS	17	0.204920	1.287839	656.228648	0.013366	0.012280
RS	18	0.225587	1.271644	698.163191	0.014221	0.013308
RS	19	0.247655	1.271644	732.547291	0.014921	0.014205
RS	20	0.271219	1.257380	776.335773	0.015813	0.015273
RS	21	0.296380	1.257380	812.385044	0.016547	0.016161
RS	22	0.323246	1.245177	857.169877	0.017459	0.017203
RS	23	0.351933	1.245177	894.231007	0.018214	0.018065
RS	24	0.382565	1.225995	945.804500	0.019265	0.019207
RS	25	0.415273	1.225995	983.069530	0.020024	0.020084
RS	26	0.450198	1.193538	1047.244061	0.021331	0.021502
RS	27	0.487490	1.193538	1083.477064	0.022069	0.022436
RS	28	0.527309	1.152961	1157.212879	0.023571	0.024106
RS	29	0.569828	1.152961	1190.421385	0.024247	0.025053
RS	30	0.615228	1.116524	1260.494585	0.025674	0.026692
RS	31	0.663706	1.116524	1288.079868	0.026236	0.027536
RS	32	0.715470	1.095788	1336.568749	0.027224	0.028715
RS	33	0.770741	1.095788	1356.120950	0.027622	0.029316
RS	34	0.829760	1.096835	1369.933302	0.027903	0.029688
RS	35	0.892778	1.096835	1380.140038	0.028111	0.029954
RS	36	0.960068	1.119371	1357.955009	0.027659	0.029463
RS	37	1.031919	1.119371	1358.815912	0.027677	0.029399
RS	38	1.108639	1.159176	1308.844411	0.026659	0.028248
RS	39	1.190560	1.159176	1301.179273	0.026503	0.027920
RS	40	1.278033	1.210486	1234.821590	0.025151	0.026399
RS	41	1.371435	1.210486	1219.651098	0.024842	0.025885
RS	42	1.471168	1.266726	1147.322672	0.023369	0.024256
RS	43	1.577661	1.266726	1125.443823	0.022924	0.023626
RS	44	1.691371	1.320875	1054.690605	0.021482	0.022073
RS	45	1.812789	1.320875	1026.503739	0.020908	0.021370
RS	46	1.942437	1.366795	961.119568	0.019577	0.019981
RS	47	2.080872	1.366795	926.721201	0.018876	0.019218
RS	48	2.228690	1.401207	866.805195	0.017655	0.017989
RS	49	2.386527	1.401207	826.326221	0.016831	0.017155
RS	50	2.555062	1.424239	769.843143	0.015681	0.016024
RS	51	2.735020	1.424239	723.862960	0.014744	0.015107
RS	52	2.927175	1.437759	668.880574	0.013624	0.014017
RS	53	3.132355	1.437759	618.676899	0.012601	0.013021
RS	54	3.351442	1.443939	564.460101	0.011497	0.011941
RS	55	3.585378	1.443939	512.050003	0.010430	0.010894
RS	56	3.835170	1.443939	459.397062	0.009357	0.009834
RS	57	4.101893	1.443939	407.319023	0.008296	0.008777
RS	58	4.386695	1.501773	344.231196	0.007011	0.007492
RS	59	4.690800	1.501773	299.849374	0.006107	0.006567
RS	60	5.015517	1.501773	257.605484	0.005247	0.005677
RS	61	5.362243	1.501773	218.071309	0.004442	0.004834
RS	62	5.732470	1.501773	181.718083	0.003701	0.004051
RS	63	6.127790	1.501773	621.156538	0.012652	0.014037
PA	4+25*2+4+6 0.154822244 0.038255507 6.127790363 5.021035000 0.791103834 1.029312395 1.235928236 1.299055651 1.289224939 1.292131969 1.287838965 1.271644287 1.257379855 1.245176888 1.225995359 1.193538130 1.152961014 1.116524426 1.095787790 1.096835059 1.119371104 1.159175608 1.210485873 1.266725741 1.320875429 1.366794681 1.401206604 1.424239093 1.437759225 1.443938792 1.501773127
//
IT	4746
RD	9
LK	-439968.820653
QD	-136.780430 -> -118.090269
RI	0.0082406713
TR	0.152558	0.038562
MT	6.200851
MM	C_pi: 1.275894, n_recomb: 50273.337036
RS	0	0.000000	6.334691	52.627784	0.001047	0.000016
RS	1	0.006798	6.334691	56.150542	0.001117	0.000144
RS	2	0.014057	6.334691	59.905135	0.001192	0.000444
RS	3	0.021811	6.334691	63.906264	0.001271	0.001009
RS	4	0.030091	0.777636	552.554151	0.010991	0.009236
RS	5	0.038934	0.777636	583.320117	0.011603	0.009552
RS	6	0.048379	1.032057	464.368859	0.009237	0.007247
RS	7	0.058465	1.032057	491.047843	0.009768	0.007509
RS	8	0.069237	1.257817	426.198763	0.008478	0.006586
RS	9	0.080741	1.257817	450.989664	0.008971	0.006982
RS	10	0.093027	1.325997	452.522038	0.009001	0.007136
RS	11	0.106149	1.325997	478.488610	0.009518	0.007763
RS	12	0.120162	1.312923	510.608470	0.010157	0.008542
RS	13	0.135128	1.312923	539.089279	0.010723	0.009272
RS	14	0.151111	1.315797	567.480122	0.011288	0.009947
RS	15	0.168181	1.315797	598.183850	0.011899	0.010630
RS	16	0.186411	1.312302	631.653917	0.012564	0.011392
RS	17	0.205881	1.312302	664.580067	0.013219	0.012189
RS	18	0.226674	1.295994	707.227189	0.014068	0.013206
RS	19	0.248880	1.295994	742.366776	0.014767	0.014092
RS	20	0.272596	1.282054	786.716917	0.015649	0.015146
RS	21	0.297924	1.282054	823.622007	0.016383	0.016024
RS	22	0.324973	1.270454	868.864808	0.017283	0.017047
RS	23	0.353862	1.270454	906.886342	0.018039	0.017897
RS	24	0.384714	1.250740	959.797642	0.019092	0.019034
RS	25	0.417663	1.250740	998.151302	0.019854	0.019898
RS	26	0.452852	1.215499	1065.742622	0.021199	0.021342
RS	27	0.490434	1.215499	1103.201453	0.021944	0.022262
RS	28	0.530570	1.170337	1182.729656	0.023526	0.024001
RS	29	0.573434	1.170337	1217.224850	0.024212	0.024939
RS	30	0.619212	1.129057	1294.282042	0.025745	0.026674
RS	31	0.668102	1.129057	1323.026444	0.026317	0.027517
RS	32	0.720315	1.104687	1377.389791	0.027398	0.028786
RS	33	0.776077	1.104687	1397.761798	0.027803	0.029390
RS	34	0.835630	1.104106	1414.240580	0.028131	0.029811
RS	35	0.899232	1.104106	1424.842938	0.028342	0.030085
RS	36	0.967157	1.127138	1401.559246	0.027879	0.029588
RS	37	1.039699	1.127138	1402.484843	0.027897	0.029535
RS	38	1.117172	1.169311	1348.584222	0.026825	0.028336
RS	39	1.199912	1.169311	1340.841452	0.026671	0.028024
RS	40	1.288276	1.224422	1269.235785	0.025247	0.026435
RS	41	1.382646	1.224422	1254.018893	0.024944	0.025943
RS	42	1.483432	1.285302	1176.481829	0.023402	0.024249
RS	43	1.591069	1.285302	1154.681907	0.022968	0.023644
RS	44	1.706023	1.344161	1079.675650	0.021476	0.022043
RS	45	1.828791	1.344161	1051.690393	0.020919	0.021367
RS	46	1.959904	1.394103	983.371654	0.019561	0.019953
RS	47	2.099930	1.394103	949.216298	0.018881	0.019217
RS	48	2.249475	1.431404	887.554031	0.017655	0.017981
RS	49	2.409185	1.431404	847.235815	0.016853	0.017172
RS	50	2.579752	1.456194	789.771621	0.015710	0.016047
RS	51	2.761914	1.456194	743.745318	0.014794	0.015151
RS	52	2.956458	1.470586	688.105026	0.013687	0.014072
RS	53	3.164227	1.470586	637.552877	0.012682	0.013092
RS	54	3.386119	1.476950	582.708457	0.011591	0.012024
RS	55	3.623095	1.476950	529.593013	0.010534	0.010987
RS	56	3.876179	1.476950	476.063824	0.009470	0.009935
RS	57	4.146468	1.476950	422.956243	0.008413	0.008881
RS	58	4.435130	1.541147	357.135661	0.007104	0.007571
RS	59	4.743415	1.541147	311.967759	0.006205	0.006652
RS	60	5.072655	1.541147	268.809577	0.005347	0.005766
RS	61	5.424277	1.541147	228.261927	0.004540	0.004923
RS	62	5.799800	1.541147	190.828627	0.003796	0.004137
RS	63	6.200851	1.541147	661.454458	0.013157	0.014530
PA	4+25*2+4+6 0.152557515 0.038561821 6.200851004 6.334691074 0.777636428 1.032057029 1.257816783 1.325996868 1.312922950 1.315797158 1.312302448 1.295993570 1.282054371 1.270453869 1.250740314 1.215499461 1.170337192 1.129057130 1.104687220 1.104105968 1.127138347 1.169310612 1.224422046 1.285301830 1.344160706 1.394103012 1.431404193 1.456193523 1.470586024 1.476949543 1.541147327
//
IT	4696
RD	10
LK	-439932.075948
QD	-128.483134 -> -111.248623
RI	0.0069911327
TR	0.150465	0.038872
MT	6.267911
MM	C_pi: 1.295350, n_recomb: 51421.505426
RS	0	0.000000	8.050014	42.452328	0.000826	0.000013
RS	1	0.006816	8.050014	45.312251	0.000881	0.000113
RS	2	0.014096	8.050014	48.362406	0.000941	0.000349
RS	3	0.021872	8.050014	51.615102	0.001004	0.000793
RS	4	0.030179	0.767359	574.843768	0.011179	0.009372
RS	5	0.039051	0.767359	606.833861	0.011801	0.009753
RS	6	0.048528	1.035557	475.123064	0.009240	0.007272
RS	7	0.058651	1.035557	502.503770	0.009772	0.007547
RS	8	0.069465	1.278799	430.537472	0.008373	0.006533
RS	9	0.081015	1.278799	455.712001	0.008862	0.006935
RS	10	0.093352	1.351114	456.384012	0.008875	0.007070
RS	11	0.106530	1.351114	482.725273	0.009388	0.007692
RS	12	0.120607	1.334310	516.634845	0.010047	0.008483
RS	13	0.135642	1.334310	545.618539	0.010611	0.009212
RS	14	0.151703	1.336931	574.660990	0.011175	0.009888
RS	15	0.168858	1.336931	605.945501	0.011784	0.010571
RS	16	0.187182	1.334362	639.590500	0.012438	0.011322
RS	17	0.206756	1.334362	673.162531	0.013091	0.012111
RS	18	0.227663	1.318248	716.362360	0.013931	0.013117
RS	19	0.249996	1.318248	752.236199	0.014629	0.013994
RS	20	0.273850	1.305028	796.902679	0.015497	0.015030
RS	21	0.299330	1.305028	834.629560	0.016231	0.015897
RS	22	0.326547	1.294477	880.006353	0.017114	0.016899
RS	23	0.355619	1.294477	918.941680	0.017871	0.017739
RS	24	0.386673	1.274681	972.807231	0.018918	0.018864
RS	25	0.419843	1.274681	1012.194796	0.019684	0.019716
RS	26	0.455273	1.237035	1082.801413	0.021057	0.021179
RS	27	0.493119	1.237035	1121.433960	0.021809	0.022087
RS	28	0.533544	1.187551	1206.425043	0.023461	0.023885
RS	29	0.576724	1.187551	1242.172174	0.024157	0.024814
RS	30	0.622847	1.141576	1326.058806	0.025788	0.026640
RS	31	0.672113	1.141576	1355.954866	0.026369	0.027480
RS	32	0.724738	1.113610	1416.253589	0.027542	0.028836
RS	33	0.780949	1.113610	1437.463016	0.027955	0.029445
RS	34	0.840991	1.111325	1456.824596	0.028331	0.029915
RS	35	0.905126	1.111325	1467.854863	0.028546	0.030197
RS	36	0.973632	1.134673	1443.749560	0.028077	0.029698
RS	37	1.046807	1.134673	1444.776917	0.028097	0.029657
RS	38	1.124969	1.178947	1387.229912	0.026978	0.028416
RS	39	1.208459	1.178947	1379.443701	0.026826	0.028119
RS	40	1.297639	1.237546	1302.847588	0.025337	0.026470
RS	41	1.392897	1.237546	1287.609329	0.025040	0.025998
RS	42	1.494647	1.302738	1205.090392	0.023436	0.024246
RS	43	1.603333	1.302738	1183.379549	0.023013	0.023664
RS	44	1.719426	1.365998	1104.300856	0.021475	0.022021
RS	45	1.843432	1.365998	1076.510464	0.020935	0.021370
RS	46	1.975889	1.419694	1005.388437	0.019552	0.019933
RS	47	2.117374	1.419694	971.454719	0.018892	0.019221
RS	48	2.268503	1.459658	908.131225	0.017661	0.017980
RS	49	2.429932	1.459658	867.943612	0.016879	0.017193
RS	50	2.602363	1.486028	809.545520	0.015743	0.016075
RS	51	2.786546	1.486028	763.441671	0.014847	0.015198
RS	52	2.983283	1.501169	707.163776	0.013752	0.014130
RS	53	3.193429	1.501169	656.237888	0.012762	0.013165
RS	54	3.417897	1.507642	600.773707	0.011683	0.012108
RS	55	3.657665	1.507642	546.939187	0.010636	0.011080
RS	56	3.913774	1.507642	492.528597	0.009578	0.010034
RS	57	4.187338	1.507642	438.394155	0.008526	0.008984
RS	58	4.479548	1.578044	369.838703	0.007192	0.007647
RS	59	4.791674	1.578044	323.896334	0.006299	0.006735
RS	60	5.125073	1.578044	279.842083	0.005442	0.005852
RS	61	5.481196	1.578044	238.303875	0.004634	0.005010
RS	62	5.861590	1.578044	199.816119	0.003886	0.004222
RS	63	6.267911	1.578044	701.586152	0.013644	0.015010
PA	4+25*2+4+6 0.150464929 0.038871929 6.267911141 8.050014374 0.767358799 1.035557132 1.278799269 1.351113740 1.334310086 1.336931206 1.334362330 1.318248190 1.305028196 1.294477458 1.274680981 1.237034905 1.187550561 1.141575996 1.113610466 1.111325044 1.134673019 1.178946549 1.237546409 1.302737797 1.365998369 1.419693618 1.459658385 1.486027617 1.501168771 1.507642091 1.578044456
//
IT	4939
RD	11
LK	-439898.175192
QD	-120.974363 -> -105.042404
RI	0.0059617673
TR	0.148519	0.039182
MT	6.329940
MM	C_pi: 1.313791, n_recomb: 52541.128790
RS	0	0.000000	10.299255	33.969961	0.000647	0.000010
RS	1	0.006832	10.299255	36.270950	0.000690	0.000089
RS	2	0.014131	10.299255	38.726348	0.000737	0.000273
RS	3	0.021928	10.299255	41.346313	0.000787	0.000619
RS	4	0.030259	0.759934	595.011474	0.011325	0.009478
RS	5	0.039158	0.759934	628.124859	0.011955	0.009919
RS	6	0.048665	1.039810	485.081158	0.009232	0.007291
RS	7	0.058822	1.039810	513.119434	0.009766	0.007578
RS	8	0.069673	1.299035	434.654689	0.008273	0.006484
RS	9	0.081266	1.299035	460.193187	0.008759	0.006890
RS	10	0.093650	1.374660	460.273776	0.008760	0.007011
RS	11	0.106880	1.374660	486.980646	0.009269	0.007628
RS	12	0.121014	1.353650	522.843182	0.009951	0.008434
RS	13	0.136114	1.353650	552.326576	0.010512	0.009161
RS	14	0.152246	1.355820	582.097876	0.011079	0.009840
RS	15	0.169479	1.355820	613.960470	0.011685	0.010523
RS	16	0.187890	1.354241	647.750067	0.012328	0.011262
RS	17	0.207559	1.354241	681.960001	0.012980	0.012046
RS	18	0.228572	1.338580	725.581721	0.013810	0.013038
RS	19	0.251020	1.338580	762.172442	0.014506	0.013907
RS	20	0.275002	1.326429	806.940203	0.015358	0.014923
RS	21	0.300623	1.326429	845.459773	0.016091	0.015782
RS	22	0.327994	1.317305	890.700282	0.016952	0.016758
RS	23	0.357235	1.317305	930.508651	0.017710	0.017589
RS	24	0.388473	1.297834	984.987663	0.018747	0.018698
RS	25	0.421846	1.297834	1025.359734	0.019515	0.019539
RS	26	0.457499	1.258133	1098.613844	0.020910	0.021015
RS	27	0.495588	1.258133	1138.371227	0.021666	0.021912
RS	28	0.536279	1.204578	1228.503349	0.023382	0.023762
RS	29	0.579750	1.204578	1265.467799	0.024085	0.024683
RS	30	0.626191	1.154056	1356.011917	0.025809	0.026592
RS	31	0.675805	1.154056	1387.049710	0.026399	0.027430
RS	32	0.728809	1.122549	1453.302155	0.027660	0.028871
RS	33	0.785434	1.122549	1475.363348	0.028080	0.029482
RS	34	0.845927	1.118509	1497.783438	0.028507	0.030003
RS	35	0.910554	1.118509	1509.270907	0.028726	0.030293
RS	36	0.979596	1.142031	1484.583336	0.028256	0.029797
RS	37	1.053354	1.142031	1485.747324	0.028278	0.029766
RS	38	1.132153	1.188188	1424.802014	0.027118	0.028489
RS	39	1.216334	1.188188	1417.005697	0.026969	0.028206
RS	40	1.306267	1.250008	1335.654396	0.025421	0.026504
RS	41	1.402345	1.250008	1320.420241	0.025131	0.026050
RS	42	1.504986	1.319228	1233.124233	0.023470	0.024245
RS	43	1.614640	1.319228	1211.515381	0.023058	0.023686
RS	44	1.731786	1.386621	1128.529154	0.021479	0.022004
RS	45	1.856935	1.386621	1100.932251	0.020954	0.021376
RS	46	1.990634	1.443827	1027.130738	0.019549	0.019919
RS	47	2.133468	1.443827	993.404708	0.018907	0.019230
RS	48	2.286061	1.486254	928.501655	0.017672	0.017985
RS	49	2.449078	1.486254	888.423246	0.016909	0.017219
RS	50	2.623233	1.514046	829.138682	0.015781	0.016107
RS	51	2.809287	1.514046	782.934813	0.014901	0.015248
RS	52	3.008052	1.529830	726.041820	0.013819	0.014190
RS	53	3.220397	1.529830	674.724941	0.012842	0.013239
RS	54	3.447249	1.536348	618.652990	0.011775	0.012193
RS	55	3.689600	1.536348	564.091509	0.010736	0.011173
RS	56	3.948508	1.536348	508.798695	0.009684	0.010132
RS	57	4.225106	1.536348	453.642985	0.008634	0.009085
RS	58	4.520601	1.612811	382.351583	0.007277	0.007723
RS	59	4.836284	1.612811	335.647727	0.006388	0.006816
RS	60	5.173535	1.612811	290.715769	0.005533	0.005935
RS	61	5.533827	1.612811	248.209104	0.004724	0.005093
RS	62	5.918735	1.612811	208.691046	0.003972	0.004303
RS	63	6.329940	1.612811	741.573622	0.014114	0.015478
PA	4+25*2+4+6 0.148519197 0.039182289 6.329940135 10.299254533 0.759934217 1.039809916 1.299034786 1.374659556 1.353650453 1.355820286 1.354241424 1.338579610 1.326428609 1.317305244 1.297833576 1.258132578 1.204577963 1.154056214 1.122549237 1.118509449 1.142030815 1.188187988 1.250008017 1.319228008 1.386621039 1.443827337 1.486253980 1.514046454 1.529829568 1.536348478 1.612810744
//
IT	5568
RD	12
LK	-439866.821379
QD	-114.143747 -> -99.383959
RI	0.0051170364
TR	0.146701	0.039491
MT	6.387659
MM	C_pi: 1.331344, n_recomb: 53633.293468
RS	0	0.000000	13.260053	26.980669	0.000503	0.000008
RS	1	0.006847	13.260053	28.816737	0.000537	0.000069
RS	2	0.014163	13.260053	30.776919	0.000574	0.000212
RS	3	0.021980	13.260053	32.869489	0.000613	0.000480
RS	4	0.030333	0.755019	613.079596	0.011431	0.009555
RS	5	0.039257	0.755019	647.217974	0.012067	0.010053
RS	6	0.048792	1.044759	494.286792	0.009216	0.007305
RS	7	0.058980	1.044759	522.941008	0.009750	0.007602
RS	8	0.069866	1.318634	438.556592	0.008177	0.006437
RS	9	0.081497	1.318634	464.440666	0.008660	0.006847
RS	10	0.093925	1.396825	464.168060	0.008654	0.006959
RS	11	0.107203	1.396825	491.231783	0.009159	0.007569
RS	12	0.121391	1.371238	529.173878	0.009867	0.008392
RS	13	0.136550	1.371238	559.152847	0.010425	0.009117
RS	14	0.152747	1.372716	589.748856	0.010996	0.009800
RS	15	0.170053	1.372716	622.187161	0.011601	0.010484
RS	16	0.188545	1.372170	656.098634	0.012233	0.011213
RS	17	0.208302	1.372170	690.939663	0.012883	0.011991
RS	18	0.229412	1.357168	734.877746	0.013702	0.012970
RS	19	0.251968	1.357168	772.170486	0.014397	0.013831
RS	20	0.276068	1.346351	816.875889	0.015231	0.014825
RS	21	0.301818	1.346351	856.163317	0.015963	0.015677
RS	22	0.329331	1.339002	901.022427	0.016800	0.016625
RS	23	0.358729	1.339002	941.667833	0.017558	0.017448
RS	24	0.390139	1.320214	996.465618	0.018579	0.018537
RS	25	0.423700	1.320214	1037.777498	0.019350	0.019369
RS	26	0.459559	1.278777	1113.347542	0.020759	0.020851
RS	27	0.497873	1.278777	1154.183991	0.021520	0.021738
RS	28	0.538811	1.221393	1249.146381	0.023291	0.023633
RS	29	0.582552	1.221393	1287.293901	0.024002	0.024548
RS	30	0.629288	1.166473	1384.308248	0.025811	0.026533
RS	31	0.679224	1.166473	1416.475811	0.026410	0.027369
RS	32	0.732579	1.131480	1488.679354	0.027757	0.028891
RS	33	0.789588	1.131480	1511.603192	0.028184	0.029506
RS	34	0.850500	1.125658	1537.217999	0.028662	0.030078
RS	35	0.915583	1.125658	1549.188669	0.028885	0.030375
RS	36	0.985123	1.149239	1524.126778	0.028418	0.029885
RS	37	1.059424	1.149239	1525.459461	0.028442	0.029864
RS	38	1.138812	1.197096	1461.339431	0.027247	0.028556
RS	39	1.223637	1.197096	1453.564136	0.027102	0.028286
RS	40	1.314269	1.261909	1367.666543	0.025500	0.026536
RS	41	1.411107	1.261909	1352.461319	0.025217	0.026098
RS	42	1.514577	1.334911	1260.574736	0.023504	0.024247
RS	43	1.625131	1.334911	1239.081941	0.023103	0.023707
RS	44	1.743254	1.406196	1152.341187	0.021486	0.021991
RS	45	1.869466	1.406196	1124.939428	0.020975	0.021384
RS	46	2.004320	1.466699	1048.572286	0.019551	0.019910
RS	47	2.148408	1.466699	1015.045064	0.018926	0.019241
RS	48	2.302362	1.511409	948.638559	0.017687	0.017994
RS	49	2.466858	1.511409	908.654471	0.016942	0.017247
RS	50	2.642616	1.540485	848.530945	0.015821	0.016142
RS	51	2.830410	1.540485	802.211293	0.014957	0.015299
RS	52	3.031062	1.556814	744.728290	0.013886	0.014252
RS	53	3.245453	1.556814	693.008995	0.012921	0.013313
RS	54	3.474524	1.563326	636.342889	0.011865	0.012277
RS	55	3.719281	1.563326	581.051119	0.010834	0.011264
RS	56	3.980796	1.563326	524.878681	0.009786	0.010228
RS	57	4.260218	1.563326	468.709643	0.008739	0.009183
RS	58	4.558772	1.645717	394.682073	0.007359	0.007796
RS	59	4.877769	1.645717	347.230919	0.006474	0.006895
RS	60	5.218609	1.645717	301.439867	0.005620	0.006017
RS	61	5.582787	1.645717	257.986357	0.004810	0.005175
RS	62	5.971901	1.645717	217.461132	0.004055	0.004382
RS	63	6.387659	1.645717	781.432697	0.014570	0.015936
PA	4+25*2+4+6 0.146701164 0.039490540 6.387658545 13.260053497 0.755018738 1.044758696 1.318634109 1.396824580 1.371238243 1.372715737 1.372170100 1.357168369 1.346351426 1.339002458 1.320213858 1.278777175 1.221393159 1.166472562 1.131479735 1.125658164 1.149239464 1.197096203 1.261909353 1.334911026 1.406196303 1.466699016 1.511409327 1.540484756 1.556814476 1.563326033 1.645716870
//
IT	4398
RD	13
LK	-439837.762413
QD	-107.901761 -> -94.201695
RI	0.0044265184
TR	0.144995	0.039795
MT	6.441662
MM	C_pi: 1.348119, n_recomb: 54699.075283
RS	0	0.000000	17.164502	21.291283	0.000389	0.000006
RS	1	0.006861	17.164502	22.745948	0.000416	0.000054
RS	2	0.014193	17.164502	24.299544	0.000444	0.000164
RS	3	0.022029	17.164502	25.958735	0.000475	0.000371
RS	4	0.030401	0.752318	629.104293	0.011501	0.009609
RS	5	0.039348	0.752318	664.172900	0.012142	0.010159
RS	6	0.048910	1.050302	502.806537	0.009192	0.007314
RS	7	0.059127	1.050302	532.038595	0.009727	0.007620
RS	8	0.070045	1.337668	442.257185	0.008085	0.006394
RS	9	0.081712	1.337668	468.469934	0.008564	0.006806
RS	10	0.094180	1.417796	468.040561	0.008557	0.006911
RS	11	0.107503	1.417796	495.452279	0.009058	0.007516
RS	12	0.121741	1.387265	535.601717	0.009792	0.008357
RS	13	0.136955	1.387265	566.072366	0.010349	0.009079
RS	14	0.153213	1.387875	597.562541	0.010925	0.009768
RS	15	0.170587	1.387875	630.573697	0.011528	0.010452
RS	16	0.189153	1.388358	664.604630	0.012150	0.011171
RS	17	0.208992	1.388358	700.070724	0.012799	0.011945
RS	18	0.230193	1.374167	744.247624	0.013606	0.012909
RS	19	0.252849	1.374167	782.229698	0.014301	0.013765
RS	20	0.277059	1.364921	826.725100	0.015114	0.014736
RS	21	0.302930	1.364921	866.758559	0.015846	0.015582
RS	22	0.330576	1.359633	911.033541	0.016655	0.016499
RS	23	0.360119	1.359633	952.484075	0.017413	0.017315
RS	24	0.391689	1.341848	1007.341037	0.018416	0.018380
RS	25	0.425426	1.341848	1049.552199	0.019188	0.019204
RS	26	0.461477	1.298978	1127.130324	0.020606	0.020688
RS	27	0.500001	1.298978	1169.003053	0.021372	0.021566
RS	28	0.541169	1.237982	1268.508810	0.023191	0.023501
RS	29	0.585161	1.237982	1307.805916	0.023909	0.024409
RS	30	0.632172	1.178801	1411.104375	0.025798	0.026466
RS	31	0.682409	1.178801	1444.388088	0.026406	0.027300
RS	32	0.736092	1.140386	1522.514555	0.027834	0.028900
RS	33	0.793459	1.140386	1546.309058	0.028269	0.029518
RS	34	0.854762	1.132767	1575.228312	0.028798	0.030142
RS	35	0.920271	1.132767	1587.705008	0.029026	0.030444
RS	36	0.990275	1.156317	1562.450495	0.028564	0.029964
RS	37	1.065082	1.156317	1563.980997	0.028592	0.029952
RS	38	1.145022	1.205720	1496.883745	0.027366	0.028617
RS	39	1.230446	1.205720	1489.158455	0.027225	0.028360
RS	40	1.321732	1.273328	1398.906492	0.025575	0.026566
RS	41	1.419282	1.273328	1383.753635	0.025298	0.026144
RS	42	1.523524	1.349894	1287.446549	0.023537	0.024250
RS	43	1.634919	1.349894	1266.083920	0.023146	0.023729
RS	44	1.753957	1.424859	1175.728211	0.021494	0.021982
RS	45	1.881162	1.424859	1148.525090	0.020997	0.021395
RS	46	2.017096	1.488469	1069.695870	0.019556	0.019905
RS	47	2.162356	1.488469	1036.362236	0.018947	0.019256
RS	48	2.317583	1.535303	968.524508	0.017706	0.018006
RS	49	2.483461	1.535303	928.624498	0.016977	0.017278
RS	50	2.660720	1.565539	867.706570	0.015863	0.016179
RS	51	2.850141	1.565539	821.260616	0.015014	0.015352
RS	52	3.052559	1.582330	763.214581	0.013953	0.014314
RS	53	3.268865	1.582330	711.086018	0.013000	0.013387
RS	54	3.500013	1.588788	653.841342	0.011953	0.012360
RS	55	3.747021	1.588788	597.819351	0.010929	0.011354
RS	56	4.010976	1.588788	540.772405	0.009886	0.010322
RS	57	4.293043	1.588788	483.599674	0.008841	0.009279
RS	58	4.594462	1.676985	406.837144	0.007438	0.007868
RS	59	4.916563	1.676985	358.653469	0.006557	0.006972
RS	60	5.260765	1.676985	312.021817	0.005704	0.006095
RS	61	5.628583	1.676985	267.642423	0.004893	0.005254
RS	62	6.021638	1.676985	226.132157	0.004134	0.004459
RS	63	6.441662	1.676985	821.170215	0.015013	0.016383
PA	4+25*2+4+6 0.144995091 0.039794926 6.441661873 17.164502133 0.752317860 1.050301942 1.337668347 1.417796411 1.387264940 1.387875390 1.388357524 1.374167014 1.364921319 1.359633222 1.341848498 1.298977890 1.237982401 1.178801123 1.140385513 1.132767224 1.156316886 1.205719865 1.273327692 1.349894109 1.424859071 1.488468861 1.535302746 1.565539325 1.582330056 1.588788435 1.676985088
//
IT	4620
RD	14
LK	-439810.779937
QD	-102.175006 -> -89.436762
RI	0.0038616488
TR	0.143388	0.040094
MT	6.492470
MM	C_pi: 1.364208, n_recomb: 55739.464905
RS	0	0.000000	22.331641	16.700279	0.000300	0.000005
RS	1	0.006874	22.331641	17.845188	0.000320	0.000041
RS	2	0.014221	22.331641	19.068356	0.000342	0.000126
RS	3	0.022073	22.331641	20.375101	0.000366	0.000285
RS	4	0.030465	0.751494	643.240561	0.011540	0.009643
RS	5	0.039434	0.751494	679.152029	0.012184	0.010241
RS	6	0.049019	1.056308	510.722874	0.009163	0.007321
RS	7	0.059264	1.056308	540.498941	0.009697	0.007633
RS	8	0.070212	1.356184	445.773439	0.007997	0.006354
RS	9	0.081913	1.356184	472.299497	0.008473	0.006768
RS	10	0.094419	1.437694	471.883472	0.008466	0.006868
RS	11	0.107784	1.437694	499.634914	0.008964	0.007467
RS	12	0.122068	1.401950	542.084743	0.009725	0.008328
RS	13	0.137334	1.401950	573.042406	0.010281	0.009047
RS	14	0.153649	1.401514	605.499707	0.010863	0.009741
RS	15	0.171086	1.401514	639.080549	0.011465	0.010426
RS	16	0.189721	1.403012	673.229298	0.012078	0.011136
RS	17	0.209638	1.403012	709.314579	0.012726	0.011906
RS	18	0.230924	1.389745	753.670278	0.013521	0.012857
RS	19	0.253673	1.389745	792.330211	0.014215	0.013706
RS	20	0.277986	1.382255	836.497553	0.015007	0.014654
RS	21	0.303970	1.382255	877.257695	0.015739	0.015494
RS	22	0.331741	1.379272	920.774658	0.016519	0.016380
RS	23	0.361421	1.379272	963.001779	0.017277	0.017190
RS	24	0.393141	1.362774	1017.691501	0.018258	0.018229
RS	25	0.427041	1.362774	1060.765089	0.019031	0.019045
RS	26	0.463272	1.318741	1140.076747	0.020454	0.020528
RS	27	0.501994	1.318741	1182.945839	0.021223	0.021398
RS	28	0.543377	1.254339	1286.724092	0.023085	0.023367
RS	29	0.587606	1.254339	1327.138246	0.023810	0.024269
RS	30	0.634875	1.191028	1436.535348	0.025772	0.026393
RS	31	0.685393	1.191028	1470.920385	0.026389	0.027225
RS	32	0.739385	1.149256	1554.923706	0.027896	0.028900
RS	33	0.797087	1.149256	1579.594401	0.028339	0.029520
RS	34	0.858757	1.139835	1611.905663	0.028919	0.030195
RS	35	0.924666	1.139835	1624.908310	0.029152	0.030504
RS	36	0.995106	1.163280	1599.618564	0.028698	0.030034
RS	37	1.070388	1.163280	1601.373352	0.028730	0.030031
RS	38	1.150845	1.214098	1531.477535	0.027476	0.028673
RS	39	1.236834	1.214098	1523.828945	0.027338	0.028428
RS	40	1.328733	1.284331	1429.394854	0.025644	0.026594
RS	41	1.426951	1.284331	1414.316545	0.025374	0.026188
RS	42	1.531920	1.364271	1313.744508	0.023569	0.024254
RS	43	1.644105	1.364271	1292.526148	0.023189	0.023750
RS	44	1.764002	1.442728	1198.683463	0.021505	0.021975
RS	45	1.892141	1.442728	1171.683974	0.021021	0.021406
RS	46	2.029089	1.509274	1090.490146	0.019564	0.019902
RS	47	2.175452	1.509274	1057.347523	0.018969	0.019272
RS	48	2.331876	1.558090	988.145171	0.017728	0.018022
RS	49	2.499053	1.558090	948.322740	0.017013	0.017310
RS	50	2.677723	1.589378	886.654531	0.015907	0.016218
RS	51	2.868676	1.589378	840.075611	0.015071	0.015405
RS	52	3.072755	1.606557	781.492499	0.014020	0.014377
RS	53	3.290864	1.606557	728.951597	0.013078	0.013460
RS	54	3.523966	1.612925	671.144900	0.012041	0.012442
RS	55	3.773093	1.612925	614.395750	0.011023	0.011442
RS	56	4.039345	1.612925	556.481687	0.009984	0.010414
RS	57	4.323902	1.612925	498.316489	0.008940	0.009373
RS	58	4.628019	1.706816	418.820973	0.007514	0.007938
RS	59	4.953043	1.706816	369.920390	0.006637	0.007046
RS	60	5.300411	1.706816	322.466855	0.005785	0.006172
RS	61	5.671658	1.706816	277.182272	0.004973	0.005330
RS	62	6.068426	1.706816	234.708482	0.004211	0.004533
RS	63	6.492470	1.706816	860.791967	0.015443	0.016820
PA	4+25*2+4+6 0.143387522 0.040094021 6.492469601 22.331641340 0.751494209 1.056307811 1.356183856 1.437694151 1.401950228 1.401513570 1.403012009 1.389745020 1.382254628 1.379271594 1.362773931 1.318741115 1.254338877 1.191027839 1.149255623 1.139835028 1.163280199 1.214098350 1.284330674 1.364271339 1.442727968 1.509273976 1.558090492 1.589378290 1.606557493 1.612924602 1.706816486
//
IT	4214
RD	15
LK	-439785.682484
QD	-96.902371 -> -85.040164
RI	0.0034000013
TR	0.141869	0.040387
MT	6.540421
MM	C_pi: 1.379675, n_recomb: 56755.284658
RS	0	0.000000	29.175644	13.032953	0.000230	0.000004
RS	1	0.006887	29.175644	13.929099	0.000245	0.000032
RS	2	0.014248	29.175644	14.886759	0.000262	0.000097
RS	3	0.022116	29.175644	15.910144	0.000280	0.000219
RS	4	0.030525	0.752261	655.648911	0.011552	0.009659
RS	5	0.039514	0.752261	692.322998	0.012198	0.010301
RS	6	0.049122	1.062657	518.109455	0.009129	0.007325
RS	7	0.059392	1.062657	548.399381	0.009663	0.007643
RS	8	0.070369	1.374187	449.127597	0.007913	0.006316
RS	9	0.082102	1.374187	475.953182	0.008386	0.006731
RS	10	0.094642	1.456651	475.676950	0.008381	0.006829
RS	11	0.108047	1.456651	503.759548	0.008876	0.007422
RS	12	0.122374	1.415478	548.585171	0.009666	0.008303
RS	13	0.137689	1.415478	580.024228	0.010220	0.009019
RS	14	0.154058	1.413824	613.518838	0.010810	0.009720
RS	15	0.171554	1.413824	647.665380	0.011412	0.010406
RS	16	0.190255	1.416296	681.942968	0.012015	0.011107
RS	17	0.210244	1.416296	718.641559	0.012662	0.011874
RS	18	0.231610	1.404042	763.124950	0.013446	0.012810
RS	19	0.254447	1.404042	802.451940	0.014139	0.013655
RS	20	0.278857	1.398453	846.193442	0.014910	0.014579
RS	21	0.304947	1.398453	887.662557	0.015640	0.015414
RS	22	0.332835	1.397979	930.273804	0.016391	0.016267
RS	23	0.362643	1.397979	973.251479	0.017148	0.017071
RS	24	0.394504	1.383020	1027.574617	0.018105	0.018084
RS	25	0.428559	1.383020	1071.476624	0.018879	0.018893
RS	26	0.464959	1.338069	1152.277266	0.020303	0.020371
RS	27	0.503867	1.338069	1196.105118	0.021075	0.021233
RS	28	0.545453	1.270447	1303.905329	0.022974	0.023232
RS	29	0.589904	1.270447	1345.404688	0.023705	0.024129
RS	30	0.637415	1.203131	1460.716588	0.025737	0.026314
RS	31	0.688199	1.203131	1496.186880	0.026362	0.027146
RS	32	0.742480	1.158065	1586.014591	0.027945	0.028891
RS	33	0.800499	1.158065	1611.564247	0.028395	0.029514
RS	34	0.862514	1.146843	1647.337186	0.029025	0.030240
RS	35	0.928800	1.146843	1660.882359	0.029264	0.030554
RS	36	0.999650	1.170123	1635.695847	0.028820	0.030097
RS	37	1.075380	1.170123	1637.697996	0.028855	0.030103
RS	38	1.156325	1.222244	1565.163214	0.027577	0.028725
RS	39	1.242845	1.222244	1557.615077	0.027444	0.028490
RS	40	1.335323	1.294950	1459.156454	0.025710	0.026621
RS	41	1.434170	1.294950	1444.172585	0.025446	0.026229
RS	42	1.539823	1.378097	1339.475803	0.023601	0.024259
RS	43	1.652753	1.378097	1318.414851	0.023230	0.023771
RS	44	1.773461	1.459876	1221.203393	0.021517	0.021970
RS	45	1.902481	1.459876	1194.412832	0.021045	0.021419
RS	46	2.040386	1.529206	1110.943475	0.019574	0.019903
RS	47	2.187788	1.529206	1077.990976	0.018994	0.019289
RS	48	2.345342	1.579878	1007.486844	0.017751	0.018039
RS	49	2.513745	1.579878	967.738018	0.017051	0.017342
RS	50	2.693747	1.612119	905.361407	0.015952	0.016258
RS	51	2.886144	1.612119	858.645875	0.015129	0.015458
RS	52	3.091791	1.629622	799.552175	0.014088	0.014440
RS	53	3.311601	1.629622	746.598673	0.013155	0.013532
RS	54	3.546548	1.635866	688.246996	0.012127	0.012524
RS	55	3.797676	1.635866	630.776117	0.011114	0.011529
RS	56	4.066098	1.635866	572.004202	0.010078	0.010504
RS	57	4.353005	1.635866	512.859158	0.009036	0.009465
RS	58	4.659671	1.735349	430.634445	0.007588	0.008007
RS	59	4.987456	1.735349	381.033193	0.006714	0.007118
RS	60	5.337815	1.735349	332.776690	0.005863	0.006246
RS	61	5.712302	1.735349	286.607488	0.005050	0.005404
RS	62	6.112579	1.735349	243.191343	0.004285	0.004606
RS	63	6.540421	1.735349	900.290745	0.015863	0.017247
PA	4+25*2+4+6 0.141868772 0.040387191 6.540421233 29.175644236 0.752260699 1.062657287 1.374187396 1.456650868 1.415478368 1.413823541 1.416295837 1.404042385 1.398452925 1.397978870 1.383019762 1.338068673 1.270447320 1.203131485 1.158064848 1.146842576 1.170122919 1.222243856 1.294949977 1.378097165 1.459876062 1.529205816 1.579877568 1.612119076 1.629621739 1.635865964 1.735348552
//
IT	4178
RD	16
LK	-439762.304004
QD	-92.032899 -> -80.970999
RI	0.0030212642
TR	0.140429	0.040673
MT	6.585925
MM	C_pi: 1.394590, n_recomb: 57747.336686
RS	0	0.000000	38.260896	10.124294	0.000175	0.000003
RS	1	0.006898	38.260896	10.822250	0.000187	0.000024
RS	2	0.014272	38.260896	11.568290	0.000200	0.000074
RS	3	0.022155	38.260896	12.365720	0.000214	0.000167
RS	4	0.030582	0.754355	666.512171	0.011542	0.009663
RS	5	0.039590	0.754355	703.876723	0.012189	0.010343
RS	6	0.049219	1.069234	525.042945	0.009092	0.007328
RS	7	0.059513	1.069234	555.820568	0.009625	0.007651
RS	8	0.070517	1.391686	452.341839	0.007833	0.006281
RS	9	0.082279	1.391686	479.454842	0.008303	0.006696
RS	10	0.094853	1.474771	479.411614	0.008302	0.006793
RS	11	0.108295	1.474771	507.817040	0.008794	0.007380
RS	12	0.122664	1.427995	555.080613	0.009612	0.008282
RS	13	0.138024	1.427995	586.995200	0.010165	0.008995
RS	14	0.154444	1.424988	621.583074	0.010764	0.009704
RS	15	0.171996	1.424988	656.290691	0.011365	0.010390
RS	16	0.190759	1.428384	690.710119	0.011961	0.011083
RS	17	0.210816	1.428384	728.015905	0.012607	0.011848
RS	18	0.232257	1.417197	772.593127	0.013379	0.012770
RS	19	0.255178	1.417197	812.577103	0.014071	0.013611
RS	20	0.279679	1.413625	855.809744	0.014820	0.014509
RS	21	0.305870	1.413625	897.971665	0.015550	0.015340
RS	22	0.333868	1.415828	939.552562	0.016270	0.016160
RS	23	0.363798	1.415828	983.257152	0.017027	0.016960
RS	24	0.395792	1.402627	1037.040988	0.017958	0.017943
RS	25	0.429993	1.402627	1081.740265	0.018732	0.018747
RS	26	0.466554	1.356978	1163.811027	0.020154	0.020217
RS	27	0.505637	1.356978	1208.562518	0.020928	0.021072
RS	28	0.547415	1.286314	1320.148684	0.022861	0.023097
RS	29	0.592076	1.286314	1362.702549	0.023598	0.023989
RS	30	0.639817	1.215108	1483.753225	0.025694	0.026232
RS	31	0.690852	1.215108	1520.292050	0.026327	0.027062
RS	32	0.745408	1.166808	1615.882615	0.027982	0.028876
RS	33	0.803726	1.166808	1642.312016	0.028440	0.029502
RS	34	0.866068	1.153793	1681.597223	0.029120	0.030277
RS	35	0.932711	1.153793	1695.699100	0.029364	0.030598
RS	36	1.003950	1.176859	1670.737320	0.028932	0.030155
RS	37	1.080104	1.176859	1673.007496	0.028971	0.030168
RS	38	1.161511	1.230188	1597.976525	0.027672	0.028773
RS	39	1.248534	1.230188	1590.550585	0.027543	0.028549
RS	40	1.341560	1.305237	1488.210028	0.025771	0.026646
RS	41	1.441003	1.305237	1473.339235	0.025514	0.026267
RS	42	1.547306	1.391442	1364.647876	0.023631	0.024264
RS	43	1.660942	1.391442	1343.756996	0.023270	0.023792
RS	44	1.782418	1.476394	1243.284866	0.021530	0.021966
RS	45	1.912272	1.476394	1216.709243	0.021070	0.021432
RS	46	2.051085	1.548372	1131.046981	0.019586	0.019905
RS	47	2.199474	1.548372	1098.285446	0.019019	0.019307
RS	48	2.358098	1.600787	1026.537364	0.017776	0.018058
RS	49	2.527665	1.600787	986.860775	0.017089	0.017376
RS	50	2.708930	1.633894	923.817399	0.015998	0.016299
RS	51	2.902698	1.633894	876.964284	0.015186	0.015511
RS	52	3.109833	1.651665	817.385862	0.014155	0.014502
RS	53	3.331258	1.651665	764.022105	0.013230	0.013604
RS	54	3.567956	1.657760	705.142905	0.012211	0.012604
RS	55	3.820983	1.657760	646.957872	0.011203	0.011614
RS	56	4.091464	1.657760	587.339033	0.010171	0.010592
RS	57	4.380604	1.657760	527.227977	0.009130	0.009555
RS	58	4.689690	1.762739	442.278938	0.007659	0.008073
RS	59	5.020097	1.762739	391.993851	0.006788	0.007189
RS	60	5.373297	1.762739	342.953485	0.005939	0.006319
RS	61	5.750862	1.762739	295.920108	0.005124	0.005477
RS	62	6.154472	1.762739	251.582427	0.004357	0.004676
RS	63	6.585925	1.762739	939.662195	0.016272	0.017665
PA	4+25*2+4+6 0.140428649 0.040673444 6.585924857 38.260896267 0.754355182 1.069233935 1.391685555 1.474771209 1.427994691 1.424987690 1.428384467 1.417196713 1.413625073 1.415827973 1.402626620 1.356977652 1.286313736 1.215107713 1.166808239 1.153792583 1.176859147 1.230187573 1.305237199 1.391441790 1.476393672 1.548371639 1.600787393 1.633894174 1.651664524 1.657760174 1.762739027
//
IT	4646
RD	17
LK	-439740.495690
QD	-87.523229 -> -77.194517
RI	0.0027091795
TR	0.139062	0.040953
MT	6.629131
MM	C_pi: 1.408986, n_recomb: 58716.414508
RS	0	0.000000	50.338098	7.833234	0.000133	0.000002
RS	1	0.006909	50.338098	8.374487	0.000143	0.000019
RS	2	0.014296	50.338098	8.953141	0.000152	0.000056
RS	3	0.022193	50.338098	9.571782	0.000163	0.000127
RS	4	0.030635	0.757563	675.993885	0.011513	0.009654
RS	5	0.039661	0.757563	713.983545	0.012160	0.010370
RS	6	0.049311	1.075939	531.586088	0.009053	0.007331
RS	7	0.059627	1.075939	562.828305	0.009586	0.007657
RS	8	0.070656	1.408673	455.434638	0.007757	0.006249
RS	9	0.082447	1.408673	482.824150	0.008223	0.006663
RS	10	0.095053	1.492133	483.079053	0.008227	0.006760
RS	11	0.108529	1.492133	511.798922	0.008716	0.007341
RS	12	0.122937	1.439634	561.542214	0.009564	0.008264
RS	13	0.138341	1.439634	593.925530	0.010115	0.008974
RS	14	0.154808	1.435146	629.661310	0.010724	0.009691
RS	15	0.172413	1.435146	664.924525	0.011324	0.010378
RS	16	0.191235	1.439405	699.503931	0.011913	0.011063
RS	17	0.211357	1.439405	737.410371	0.012559	0.011826
RS	18	0.232869	1.429323	782.051390	0.013319	0.012734
RS	19	0.255868	1.429323	822.682268	0.014011	0.013571
RS	20	0.280456	1.427846	865.344332	0.014738	0.014446
RS	21	0.306743	1.427846	908.183837	0.015467	0.015273
RS	22	0.334845	1.432869	948.624360	0.016156	0.016059
RS	23	0.364890	1.432869	993.033781	0.016912	0.016854
RS	24	0.397010	1.421619	1046.126628	0.017817	0.017808
RS	25	0.431350	1.421619	1091.594006	0.018591	0.018606
RS	26	0.468062	1.375467	1174.742107	0.020007	0.020066
RS	27	0.507311	1.375467	1220.383915	0.020784	0.020915
RS	28	0.549271	1.301921	1335.539353	0.022746	0.022963
RS	29	0.594131	1.301921	1379.117691	0.023488	0.023850
RS	30	0.642090	1.226933	1505.737524	0.025644	0.026146
RS	31	0.693363	1.226933	1543.327233	0.026284	0.026976
RS	32	0.748178	1.175461	1644.612942	0.028009	0.028855
RS	33	0.806781	1.175461	1671.920723	0.028475	0.029484
RS	34	0.869432	1.160661	1714.759927	0.029204	0.030308
RS	35	0.936413	1.160661	1729.429811	0.029454	0.030634
RS	36	1.008021	1.183472	1704.801169	0.029034	0.030206
RS	37	1.084577	1.183472	1707.357012	0.029078	0.030227
RS	38	1.166422	1.237923	1629.959585	0.027760	0.028817
RS	39	1.253922	1.237923	1622.674778	0.027636	0.028603
RS	40	1.347468	1.315198	1516.584125	0.025829	0.026670
RS	41	1.447477	1.315198	1501.842677	0.025578	0.026303
RS	42	1.554396	1.404324	1389.276929	0.023661	0.024269
RS	43	1.668702	1.404324	1368.567212	0.023308	0.023812
RS	44	1.790905	1.492313	1264.933801	0.021543	0.021964
RS	45	1.921552	1.492313	1238.578559	0.021094	0.021445
RS	46	2.061226	1.566815	1150.799296	0.019599	0.019908
RS	47	2.210550	1.566815	1118.229992	0.019045	0.019326
RS	48	2.370192	1.620870	1045.294401	0.017802	0.018077
RS	49	2.540863	1.620870	1005.689429	0.017128	0.017409
RS	50	2.723327	1.654765	942.016896	0.016044	0.016340
RS	51	2.918397	1.654765	895.026634	0.015243	0.015563
RS	52	3.126945	1.672750	834.989836	0.014221	0.014564
RS	53	3.349902	1.672750	781.219380	0.013305	0.013674
RS	54	3.588264	1.678675	721.830233	0.012293	0.012682
RS	55	3.843095	1.678675	662.939557	0.011291	0.011697
RS	56	4.115533	1.678675	602.485407	0.010261	0.010679
RS	57	4.406794	1.678675	541.422628	0.009221	0.009642
RS	58	4.718179	1.789061	453.754698	0.007728	0.008138
RS	59	5.051078	1.789061	402.802853	0.006860	0.007257
RS	60	5.406978	1.789061	352.997740	0.006012	0.006389
RS	61	5.787468	1.789061	305.120469	0.005197	0.005547
RS	62	6.194247	1.789061	259.881803	0.004426	0.004744
RS	63	6.629131	1.789061	978.896467	0.016672	0.018074
PA	4+25*2+4+6 0.139061620 0.040952940 6.629131454 50.338098163 0.757562668 1.075939488 1.408672909 1.492132973 1.439634353 1.435146022 1.439404775 1.429322767 1.427845569 1.432869336 1.421618560 1.375466670 1.301921350 1.226932716 1.175460883 1.160660920 1.183471696 1.237923056 1.315197858 1.404323803 1.492312505 1.566815455 1.620869827 1.654764549 1.672750270 1.678674738 1.789061256
//
IT	4574
RD	18
LK	-439720.127838
QD	-83.336483 -> -73.681090
RI	0.0024501764
TR	0.137761	0.041225
MT	6.670316
MM	C_pi: 1.422913, n_recomb: 59663.229337
RS	0	0.000000	66.420843	6.038603	0.000101	0.000002
RS	1	0.006920	66.420843	6.456706	0.000108	0.000014
RS	2	0.014318	66.420843	6.903777	0.000116	0.000043
RS	3	0.022228	66.420843	7.381826	0.000124	0.000096
RS	4	0.030686	0.761676	684.273917	0.011469	0.009637
RS	5	0.039729	0.761676	722.831040	0.012115	0.010384
RS	6	0.049398	1.082658	537.813229	0.009014	0.007334
RS	7	0.059735	1.082658	569.500761	0.009545	0.007662
RS	8	0.070788	1.425183	458.412369	0.007683	0.006218
RS	9	0.082606	1.425183	486.068201	0.008147	0.006631
RS	10	0.095242	1.508816	486.671783	0.008157	0.006730
RS	11	0.108752	1.508816	515.697802	0.008643	0.007305
RS	12	0.123197	1.450530	567.943482	0.009519	0.008249
RS	13	0.138641	1.450530	600.787998	0.010070	0.008955
RS	14	0.155154	1.444440	637.723343	0.010689	0.009681
RS	15	0.172809	1.444440	673.535975	0.011289	0.010368
RS	16	0.191687	1.449508	708.288115	0.011871	0.011047
RS	17	0.211870	1.449508	746.787980	0.012517	0.011807
RS	18	0.233450	1.440539	791.477772	0.013266	0.012702
RS	19	0.256524	1.440539	832.745619	0.013957	0.013537
RS	20	0.281194	1.441215	874.784136	0.014662	0.014387
RS	21	0.307571	1.441215	918.286752	0.015391	0.015211
RS	22	0.335773	1.449163	957.502373	0.016048	0.015963
RS	23	0.365927	1.449163	1002.596242	0.016804	0.016755
RS	24	0.398167	1.440026	1054.869247	0.017680	0.017677
RS	25	0.432638	1.440026	1101.077773	0.018455	0.018471
RS	26	0.469494	1.393556	1185.123244	0.019864	0.019919
RS	27	0.508901	1.393556	1231.624042	0.020643	0.020763
RS	28	0.551034	1.317275	1350.150853	0.022630	0.022830
RS	29	0.596083	1.317275	1394.724728	0.023377	0.023713
RS	30	0.644250	1.238608	1526.746234	0.025589	0.026059
RS	31	0.695749	1.238608	1565.368955	0.026237	0.026888
RS	32	0.750811	1.184019	1672.282346	0.028029	0.028830
RS	33	0.809684	1.184019	1700.465666	0.028501	0.029462
RS	34	0.872630	1.167446	1746.890328	0.029279	0.030334
RS	35	0.939932	1.167446	1762.137429	0.029535	0.030665
RS	36	1.011891	1.189968	1737.935955	0.029129	0.030253
RS	37	1.088829	1.189968	1740.792996	0.029177	0.030281
RS	38	1.171092	1.245467	1661.148987	0.027842	0.028858
RS	39	1.259046	1.245467	1654.022167	0.027723	0.028653
RS	40	1.353086	1.324863	1544.300365	0.025884	0.026692
RS	41	1.453634	1.324863	1529.703075	0.025639	0.026338
RS	42	1.561139	1.416790	1413.373138	0.023689	0.024275
RS	43	1.676083	1.416790	1392.854985	0.023345	0.023831
RS	44	1.798981	1.507692	1286.153180	0.021557	0.021963
RS	45	1.930382	1.507692	1260.023792	0.021119	0.021459
RS	46	2.070876	1.584607	1170.199478	0.019613	0.019913
RS	47	2.221092	1.584607	1137.824253	0.019071	0.019345
RS	48	2.381702	1.640208	1063.752167	0.017829	0.018098
RS	49	2.553426	1.640208	1024.219566	0.017167	0.017443
RS	50	2.737032	1.674822	959.953696	0.016090	0.016381
RS	51	2.933343	1.674822	912.828349	0.015300	0.015615
RS	52	3.143238	1.692977	852.359343	0.014286	0.014625
RS	53	3.367657	1.692977	798.187249	0.013378	0.013743
RS	54	3.607604	1.698712	738.305298	0.012375	0.012759
RS	55	3.864155	1.698712	678.718826	0.011376	0.011778
RS	56	4.138459	1.698712	617.442015	0.010349	0.010763
RS	57	4.431743	1.698712	555.442549	0.009310	0.009727
RS	58	4.745321	1.814422	465.062925	0.007795	0.008200
RS	59	5.080597	1.814422	413.461482	0.006930	0.007323
RS	60	5.439073	1.814422	362.910594	0.006083	0.006457
RS	61	5.822354	1.814422	314.209409	0.005266	0.005615
RS	62	6.232157	1.814422	268.089909	0.004493	0.004810
RS	63	6.670316	1.814422	1017.982942	0.017062	0.018475
PA	4+25*2+4+6 0.137760548 0.041225207 6.670316334 66.420842954 0.761676401 1.082658364 1.425183481 1.508816329 1.450530023 1.444439920 1.449508019 1.440539105 1.441214736 1.449162688 1.440026067 1.393556320 1.317275087 1.238608063 1.184018929 1.167446171 1.189967621 1.245466638 1.324863266 1.416789705 1.507692101 1.584607271 1.640208332 1.674822282 1.692976559 1.698712315 1.814422048
//
IT	4164
RD	19
LK	-439701.083108
QD	-79.440716 -> -70.405078
RI	0.0022337973
TR	0.136520	0.041490
MT	6.709667
MM	C_pi: 1.436403, n_recomb: 60588.382767
RS	0	0.000000	87.860140	4.640413	0.000077	0.000001
RS	1	0.006929	87.860140	4.962300	0.000082	0.000011
RS	2	0.014339	87.860140	5.306540	0.000088	0.000032
RS	3	0.022262	87.860140	5.674688	0.000094	0.000073
RS	4	0.030734	0.766532	691.504726	0.011413	0.009613
RS	5	0.039793	0.766532	730.578098	0.012058	0.010388
RS	6	0.049480	1.089320	543.774018	0.008975	0.007337
RS	7	0.059838	1.089320	575.890155	0.009505	0.007666
RS	8	0.070914	1.441181	461.300602	0.007614	0.006190
RS	9	0.082757	1.441181	489.214166	0.008074	0.006602
RS	10	0.095422	1.524889	490.182542	0.008090	0.006701
RS	11	0.108963	1.524889	519.506385	0.008574	0.007270
RS	12	0.123443	1.460778	574.266713	0.009478	0.008235
RS	13	0.138926	1.460778	607.564419	0.010028	0.008939
RS	14	0.155483	1.452987	645.742166	0.010658	0.009673
RS	15	0.173186	1.452987	682.097276	0.011258	0.010361
RS	16	0.192116	1.458784	717.048380	0.011835	0.011034
RS	17	0.212358	1.458784	756.134391	0.012480	0.011792
RS	18	0.234003	1.450933	800.857612	0.013218	0.012674
RS	19	0.257147	1.450933	842.752627	0.013909	0.013506
RS	20	0.281896	1.453799	884.125363	0.014592	0.014332
RS	21	0.308359	1.453799	928.277326	0.015321	0.015153
RS	22	0.336656	1.464760	966.191999	0.015947	0.015872
RS	23	0.366914	1.464760	1011.951099	0.016702	0.016660
RS	24	0.399268	1.457882	1063.290324	0.017549	0.017552
RS	25	0.433864	1.457882	1110.214627	0.018324	0.018341
RS	26	0.470858	1.411256	1195.000182	0.019723	0.019776
RS	27	0.510415	1.411256	1242.330236	0.020504	0.020615
RS	28	0.552714	1.332375	1364.042945	0.022513	0.022698
RS	29	0.597943	1.332375	1409.584228	0.023265	0.023577
RS	30	0.646306	1.250125	1546.849394	0.025530	0.025970
RS	31	0.698021	1.250125	1586.486762	0.026185	0.026798
RS	32	0.753319	1.192474	1698.953975	0.028041	0.028801
RS	33	0.812449	1.192474	1728.008497	0.028520	0.029436
RS	34	0.875677	1.174140	1778.044395	0.029346	0.030354
RS	35	0.943286	1.174140	1793.875724	0.029608	0.030691
RS	36	1.015579	1.196343	1770.185437	0.029217	0.030296
RS	37	1.092883	1.196343	1773.356814	0.029269	0.030331
RS	38	1.175543	1.252826	1691.571629	0.027919	0.028897
RS	39	1.263930	1.252826	1684.617733	0.027804	0.028701
RS	40	1.358443	1.334251	1571.375704	0.025935	0.026714
RS	41	1.459505	1.334251	1556.935816	0.025697	0.026370
RS	42	1.567569	1.428868	1436.944951	0.023717	0.024280
RS	43	1.683122	1.428868	1416.627744	0.023381	0.023850
RS	44	1.806683	1.522572	1306.943634	0.021571	0.021962
RS	45	1.938805	1.522572	1281.045326	0.021143	0.021472
RS	46	2.080082	1.601799	1189.242142	0.019628	0.019918
RS	47	2.231149	1.601799	1157.063425	0.019097	0.019364
RS	48	2.392685	1.658863	1081.903225	0.017857	0.018119
RS	49	2.565413	1.658863	1042.444802	0.017205	0.017476
RS	50	2.750111	1.694133	977.620662	0.016135	0.016422
RS	51	2.947608	1.694133	930.363493	0.015355	0.015667
RS	52	3.158789	1.712416	869.487414	0.014351	0.014685
RS	53	3.384605	1.712416	814.920078	0.013450	0.013811
RS	54	3.626068	1.717949	754.562420	0.012454	0.012834
RS	55	3.884263	1.717949	694.291204	0.011459	0.011858
RS	56	4.160350	1.717949	632.205368	0.010434	0.010845
RS	57	4.455567	1.717949	569.285030	0.009396	0.009810
RS	58	4.771242	1.838903	476.202075	0.007860	0.008261
RS	59	5.108791	1.838903	423.968621	0.006998	0.007388
RS	60	5.469731	1.838903	372.691155	0.006151	0.006523
RS	61	5.855681	1.838903	323.186101	0.005334	0.005681
RS	62	6.268376	1.838903	276.205878	0.004559	0.004875
RS	63	6.709667	1.838903	1056.909597	0.017444	0.018867
PA	4+25*2+4+6 0.136519997 0.041490154 6.709667394 87.860139758 0.766531600 1.089320076 1.441180805 1.524889058 1.460777756 1.452987464 1.458783645 1.450933314 1.453799367 1.464760270 1.457881920 1.411256010 1.332375229 1.250125042 1.192474143 1.174139712 1.196343161 1.252826058 1.334250982 1.428867688 1.522572382 1.601798863 1.658863176 1.694133352 1.712415518 1.717948615 1.838903399
//
IT	4555
RD	20
LK	-439683.256242
QD	-75.808520 -> -67.344518
RI	0.0020512904
TR	0.135335	0.041748
MT	6.747344
MM	C_pi: 1.449487, n_recomb: 61492.535291
RS	0	0.000000	116.461130	3.556300	0.000058	0.000001
RS	1	0.006939	116.461130	3.803400	0.000062	0.000008
RS	2	0.014359	116.461130	4.067693	0.000066	0.000024
RS	3	0.022294	116.461130	4.350381	0.000071	0.000055
RS	4	0.030780	0.771996	697.817965	0.011348	0.009583
RS	5	0.039854	0.771996	737.361944	0.011991	0.010384
RS	6	0.049559	1.095870	549.510199	0.008936	0.007340
RS	7	0.059936	1.095870	582.040422	0.009465	0.007670
RS	8	0.071034	1.456710	464.097783	0.007547	0.006163
RS	9	0.082902	1.456710	492.260676	0.008005	0.006573
RS	10	0.095593	1.540400	493.609947	0.008027	0.006675
RS	11	0.109165	1.540400	523.223511	0.008509	0.007237
RS	12	0.123678	1.470465	580.496375	0.009440	0.008224
RS	13	0.139199	1.470465	614.238827	0.009989	0.008923
RS	14	0.155796	1.460889	653.697073	0.010631	0.009667
RS	15	0.173545	1.460889	690.587173	0.011230	0.010355
RS	16	0.192526	1.467342	725.758332	0.011802	0.011023
RS	17	0.212824	1.467342	765.422614	0.012447	0.011780
RS	18	0.234530	1.460586	810.178633	0.013175	0.012650
RS	19	0.257742	1.460586	852.691167	0.013867	0.013479
RS	20	0.282565	1.465664	893.364343	0.014528	0.014282
RS	21	0.309111	1.465664	938.152534	0.015256	0.015100
RS	22	0.337498	1.479709	974.701118	0.015851	0.015785
RS	23	0.367855	1.479709	1021.107394	0.016605	0.016571
RS	24	0.400318	1.475211	1071.415100	0.017423	0.017431
RS	25	0.435035	1.475211	1119.031419	0.018198	0.018216
RS	26	0.472159	1.428584	1204.409065	0.019586	0.019637
RS	27	0.511860	1.428584	1252.540181	0.020369	0.020471
RS	28	0.554316	1.347227	1377.268903	0.022397	0.022568
RS	29	0.599718	1.347227	1423.750426	0.023153	0.023444
RS	30	0.648270	1.261482	1566.108233	0.025468	0.025881
RS	31	0.700191	1.261482	1606.741790	0.026129	0.026708
RS	32	0.755714	1.200819	1724.692093	0.028047	0.028769
RS	33	0.815090	1.200819	1754.612271	0.028534	0.029406
RS	34	0.878587	1.180736	1808.276907	0.029406	0.030371
RS	35	0.946489	1.180736	1824.697732	0.029673	0.030713
RS	36	1.019102	1.202599	1801.591284	0.029298	0.030335
RS	37	1.096754	1.202599	1805.088368	0.029355	0.030377
RS	38	1.179795	1.260006	1721.263058	0.027991	0.028932
RS	39	1.268597	1.260006	1714.495019	0.027881	0.028745
RS	40	1.363561	1.343373	1597.836151	0.025984	0.026733
RS	41	1.465115	1.343373	1583.565128	0.025752	0.026401
RS	42	1.573715	1.440583	1460.005868	0.023743	0.024285
RS	43	1.689850	1.440583	1439.898023	0.023416	0.023868
RS	44	1.814044	1.536987	1327.312779	0.021585	0.021962
RS	45	1.946856	1.536987	1301.650307	0.021168	0.021485
RS	46	2.088883	1.618432	1207.930169	0.019644	0.019924
RS	47	2.240765	1.618432	1175.950431	0.019123	0.019383
RS	48	2.403186	1.676883	1099.747776	0.017884	0.018140
RS	49	2.576876	1.676883	1060.365723	0.017244	0.017509
RS	50	2.762619	1.712754	995.015808	0.016181	0.016462
RS	51	2.961250	1.712754	947.630778	0.015411	0.015717
RS	52	3.173664	1.731128	886.371546	0.014414	0.014744
RS	53	3.400817	1.731128	831.416150	0.013521	0.013877
RS	54	3.643731	1.736446	770.600277	0.012532	0.012908
RS	55	3.903501	1.736446	709.655859	0.011541	0.011936
RS	56	4.181296	1.736446	646.774962	0.010518	0.010925
RS	57	4.478366	1.736446	582.949748	0.009480	0.009891
RS	58	4.796049	1.862572	487.172673	0.007922	0.008320
RS	59	5.135776	1.862572	434.324697	0.007063	0.007450
RS	60	5.499075	1.862572	382.339633	0.006218	0.006587
RS	61	5.887584	1.862572	332.050462	0.005400	0.005745
RS	62	6.303049	1.862572	284.229297	0.004622	0.004937
RS	63	6.747344	1.862572	1095.663395	0.017818	0.019251
PA	4+25*2+4+6 0.135335282 0.041747762 6.747343749 116.461129954 0.771995986 1.095870067 1.456710344 1.540400062 1.470465417 1.460888594 1.467342335 1.460586130 1.465663922 1.479708542 1.475211175 1.428583524 1.347226610 1.261482055 1.200819151 1.180736141 1.202598835 1.260005540 1.343373111 1.440582600 1.536986765 1.618432075 1.676883120 1.712753736 1.731128242 1.736445738 1.862571645
//
IT	4770
RD	21
LK	-439666.553209
QD	-72.415697 -> -64.479929
RI	0.0018959331
TR	0.134202	0.041998
MT	6.783481
MM	C_pi: 1.462188, n_recomb: 62376.126483
RS	0	0.000000	154.655502	2.718839	0.000044	0.000001
RS	1	0.006948	154.655502	2.908040	0.000047	0.000006
RS	2	0.014378	154.655502	3.110430	0.000050	0.000018
RS	3	0.022325	154.655502	3.326932	0.000053	0.000042
RS	4	0.030824	0.777948	703.337162	0.011276	0.009549
RS	5	0.039913	0.777948	743.311336	0.011917	0.010373
RS	6	0.049634	1.102224	555.075966	0.008899	0.007345
RS	7	0.060030	1.102224	588.008537	0.009427	0.007674
RS	8	0.071148	1.471785	466.809662	0.007484	0.006139
RS	9	0.083039	1.471785	495.213990	0.007939	0.006547
RS	10	0.095756	1.555422	496.941426	0.007967	0.006649
RS	11	0.109357	1.555422	526.836197	0.008446	0.007206
RS	12	0.123902	1.479659	586.620917	0.009405	0.008213
RS	13	0.139458	1.479659	620.799347	0.009953	0.008909
RS	14	0.156095	1.468225	661.569661	0.010606	0.009663
RS	15	0.173888	1.468225	698.986718	0.011206	0.010351
RS	16	0.192917	1.475260	734.402188	0.011774	0.011014
RS	17	0.213268	1.475260	774.636566	0.012419	0.011770
RS	18	0.235033	1.469582	819.419348	0.013137	0.012628
RS	19	0.258311	1.469582	862.539420	0.013828	0.013455
RS	20	0.283205	1.476867	902.493067	0.014469	0.014235
RS	21	0.309829	1.476867	947.904699	0.015197	0.015051
RS	22	0.338303	1.494047	983.033641	0.015760	0.015703
RS	23	0.368755	1.494047	1030.069888	0.016514	0.016486
RS	24	0.401323	1.492037	1079.260422	0.017302	0.017314
RS	25	0.436153	1.492037	1127.546217	0.018077	0.018096
RS	26	0.473404	1.445537	1213.391258	0.019453	0.019501
RS	27	0.513242	1.445537	1262.296579	0.020237	0.020331
RS	28	0.555849	1.361823	1389.879611	0.022282	0.022440
RS	29	0.601415	1.361823	1437.274861	0.023042	0.023313
RS	30	0.650148	1.272668	1584.581125	0.025404	0.025791
RS	31	0.702266	1.272668	1626.191933	0.026071	0.026618
RS	32	0.758005	1.209046	1749.546021	0.028048	0.028734
RS	33	0.817617	1.209046	1780.324984	0.028542	0.029375
RS	34	0.881370	1.187230	1837.627222	0.029460	0.030384
RS	35	0.949553	1.187230	1854.641066	0.029733	0.030731
RS	36	1.022473	1.208730	1832.187018	0.029373	0.030370
RS	37	1.100460	1.208730	1836.019066	0.029435	0.030419
RS	38	1.183865	1.267009	1750.243628	0.028060	0.028966
RS	39	1.273064	1.267009	1743.672610	0.027954	0.028787
RS	40	1.368461	1.352244	1623.690155	0.026031	0.026752
RS	41	1.470485	1.352244	1609.598326	0.025805	0.026430
RS	42	1.579598	1.451955	1482.559615	0.023768	0.024290
RS	43	1.696292	1.451955	1462.668727	0.023449	0.023885
RS	44	1.821094	1.550966	1347.257853	0.021599	0.021962
RS	45	1.954566	1.550966	1321.835832	0.021191	0.021499
RS	46	2.097312	1.634546	1226.257237	0.019659	0.019931
RS	47	2.249975	1.634546	1194.479350	0.019150	0.019402
RS	48	2.413245	1.694313	1117.278327	0.017912	0.018161
RS	49	2.587858	1.694313	1077.975555	0.017282	0.017542
RS	50	2.774603	1.730733	1012.131735	0.016226	0.016502
RS	51	2.974323	1.730733	964.623661	0.015465	0.015766
RS	52	3.187918	1.749168	903.004654	0.014477	0.014802
RS	53	3.416354	1.749168	847.669311	0.013590	0.013942
RS	54	3.660660	1.754259	786.412699	0.012608	0.012980
RS	55	3.921941	1.754259	724.807496	0.011620	0.012011
RS	56	4.201374	1.754259	661.146242	0.010599	0.011003
RS	57	4.500222	1.754259	596.432764	0.009562	0.009970
RS	58	4.819833	1.885485	497.972716	0.007983	0.008378
RS	59	5.161649	1.885485	444.527843	0.007127	0.007511
RS	60	5.527215	1.885485	391.854190	0.006282	0.006649
RS	61	5.918178	1.885485	340.800614	0.005464	0.005807
RS	62	6.336305	1.885485	292.158216	0.004684	0.004998
RS	63	6.783481	1.885485	1134.225767	0.018184	0.019628
PA	4+25*2+4+6 0.134202286 0.041998061 6.783481409 154.655501672 0.777948428 1.102223510 1.471784849 1.555422465 1.479659191 1.468225248 1.475259952 1.469581630 1.476867367 1.494047339 1.492037352 1.445537272 1.361823398 1.272667950 1.209046198 1.187230001 1.208730096 1.267008668 1.352243727 1.451955302 1.550965955 1.634545767 1.694313005 1.730732671 1.749167982 1.754259370 1.885484523
//
IT	4857
RD	22
LK	-439650.889632
QD	-69.241470 -> -61.794648
RI	0.0017622585
TR	0.133117	0.042241
MT	6.818195
MM	C_pi: 1.474528, n_recomb: 63239.730808
RS	0	0.000000	205.784098	2.073290	0.000033	0.000001
RS	1	0.006956	205.784098	2.217774	0.000035	0.000005
RS	2	0.014396	205.784098	2.372345	0.000038	0.000014
RS	3	0.022354	205.784098	2.537711	0.000040	0.000031
RS	4	0.030865	0.784286	708.173154	0.011198	0.009511
RS	5	0.039969	0.784286	748.541874	0.011837	0.010357
RS	6	0.049705	1.108352	560.498089	0.008863	0.007350
RS	7	0.060119	1.108352	593.822729	0.009390	0.007679
RS	8	0.071258	1.486380	469.454231	0.007423	0.006115
RS	9	0.083171	1.486380	498.093237	0.007876	0.006521
RS	10	0.095913	1.569995	500.175745	0.007909	0.006625
RS	11	0.109541	1.569995	530.343347	0.008386	0.007176
RS	12	0.124117	1.488436	592.624075	0.009371	0.008203
RS	13	0.139707	1.488436	627.229145	0.009918	0.008896
RS	14	0.156382	1.475083	669.339001	0.010584	0.009660
RS	15	0.174216	1.475083	707.274302	0.011184	0.010348
RS	16	0.193292	1.482623	742.958328	0.011748	0.011007
RS	17	0.213694	1.482623	783.754066	0.012393	0.011762
RS	18	0.235515	1.477977	828.573083	0.013102	0.012609
RS	19	0.258855	1.477977	872.290875	0.013793	0.013434
RS	20	0.283817	1.487467	911.503925	0.014413	0.014191
RS	21	0.310517	1.487467	957.526513	0.015141	0.015005
RS	22	0.339073	1.507811	991.196685	0.015674	0.015625
RS	23	0.369617	1.507811	1038.846598	0.016427	0.016405
RS	24	0.402284	1.508387	1086.840204	0.017186	0.017202
RS	25	0.437225	1.508387	1135.774089	0.017960	0.017980
RS	26	0.474595	1.462133	1221.972868	0.019323	0.019369
RS	27	0.514566	1.462133	1271.626784	0.020108	0.020195
RS	28	0.557317	1.376174	1401.912448	0.022168	0.022315
RS	29	0.603041	1.376174	1450.195769	0.022932	0.023184
RS	30	0.651947	1.283684	1602.313985	0.025337	0.025701
RS	31	0.704254	1.283684	1644.883168	0.026010	0.026528
RS	32	0.760200	1.217150	1773.567124	0.028045	0.028697
RS	33	0.820038	1.217150	1805.197092	0.028545	0.029341
RS	34	0.884038	1.193617	1866.140491	0.029509	0.030395
RS	35	0.952491	1.193617	1883.749440	0.029787	0.030746
RS	36	1.025705	1.214736	1862.008052	0.029444	0.030403
RS	37	1.104012	1.214736	1866.182781	0.029510	0.030458
RS	38	1.187766	1.273840	1778.539592	0.028124	0.028997
RS	39	1.277346	1.273840	1772.175348	0.028023	0.028826
RS	40	1.373158	1.360871	1648.960115	0.026075	0.026770
RS	41	1.475635	1.360871	1635.056303	0.025855	0.026458
RS	42	1.585240	1.463002	1504.619958	0.023792	0.024295
RS	43	1.702470	1.463002	1484.952615	0.023481	0.023901
RS	44	1.827855	1.564534	1366.786716	0.021613	0.021963
RS	45	1.961962	1.564534	1341.609214	0.021215	0.021511
RS	46	2.105397	1.650170	1244.227508	0.019675	0.019938
RS	47	2.258811	1.650170	1212.654136	0.019176	0.019421
RS	48	2.422896	1.711190	1134.495081	0.017940	0.018182
RS	49	2.598395	1.711190	1095.274746	0.017319	0.017574
RS	50	2.786103	1.748112	1028.967390	0.016271	0.016542
RS	51	2.986868	1.748112	981.341486	0.015518	0.015815
RS	52	3.201598	1.766580	919.385302	0.014538	0.014859
RS	53	3.431266	1.766580	863.678543	0.013657	0.014005
RS	54	3.676911	1.771436	801.998570	0.012682	0.013051
RS	55	3.939643	1.771436	739.745270	0.011697	0.012085
RS	56	4.220651	1.771436	675.318530	0.010679	0.011079
RS	57	4.521207	1.771436	609.733468	0.009642	0.010047
RS	58	4.842670	1.907692	508.602480	0.008042	0.008433
RS	59	5.186496	1.907692	454.578165	0.007188	0.007570
RS	60	5.554238	1.907692	401.234690	0.006345	0.006710
RS	61	5.947562	1.907692	349.436136	0.005526	0.005868
RS	62	6.368247	1.907692	299.991921	0.004744	0.005057
RS	63	6.818195	1.907692	1172.583111	0.018542	0.019997
[truncated: 10,006,958 more chars]
