# Supplementary material for: Recent speciation associated with range expansion and a shift to self-fertilization in North American Arabidopsis
Source: Nat Commun. 2022 Dec 8;13:7564. doi: 10.1038/s41467-022-35368-1 (PMC9732334; doi:10.1038/s41467-022-35368-1)
Supplement: Supplementary file 5 — Source Data [file 41467_2022_35368_MOESM5_ESM.zip › Source Data/SuppFig17-5_lyrVA2_10.psmc]

CC
CC	Brief Description of the file format:
CC	  CC  comments
CC	  MM  useful-messages
CC	  RD  round-of-iterations
CC	  LL  \log[P(sequence)]
CC	  QD  Q-before-opt Q-after-opt
CC	  TR  \theta_0 \rho_0
CC	  RS  k t_k \lambda_k \pi_k \sum_{l\not=k}A_{kl} A_{kk}
CC	  DC  begin end best-k t_k+\Delta_k max-prob
CC
MM	Version: 0.6.5-r67
MM	pattern:4+25*2+4+6, n:63, n_free_lambdas:28
MM	n_iterations:25, skip:1, max_t:5, theta/rho:5
MM	is_decoding:0
MM	n_seqs:12, sum_L:937189, sum_n:94971
RD	0
LK	0.000000
QD	0.000000 -> 0.000000
RI	inf
TR	0.106846	0.021369
MT	5.000000
MM	C_pi: 1.000000, n_recomb: 19815.275974
RS	0	0.000000	1.000000	125.857203	0.006352	0.000000
RS	1	0.006440	1.000000	133.084187	0.006716	0.000000
RS	2	0.013294	1.000000	140.666578	0.007099	0.000000
RS	3	0.020590	1.000000	148.613969	0.007500	0.000000
RS	4	0.028356	1.000000	156.935062	0.007920	0.000000
RS	5	0.036622	1.000000	165.637457	0.008359	0.000000
RS	6	0.045421	1.000000	174.727421	0.008818	0.000000
RS	7	0.054785	1.000000	184.209625	0.009296	0.000000
RS	8	0.064753	1.000000	194.086858	0.009795	0.000000
RS	9	0.075363	1.000000	204.359710	0.010313	0.000000
RS	10	0.086656	1.000000	215.026226	0.010852	0.000000
RS	11	0.098677	1.000000	226.081530	0.011409	0.000000
RS	12	0.111471	1.000000	237.517419	0.011987	0.000000
RS	13	0.125090	1.000000	249.321925	0.012582	0.000000
RS	14	0.139585	1.000000	261.478856	0.013196	0.000000
RS	15	0.155014	1.000000	273.967305	0.013826	0.000000
RS	16	0.171437	1.000000	286.761141	0.014472	0.000000
RS	17	0.188917	1.000000	299.828486	0.015131	0.000000
RS	18	0.207523	1.000000	313.131182	0.015803	0.000000
RS	19	0.227327	1.000000	326.624258	0.016483	0.000000
RS	20	0.248406	1.000000	340.255407	0.017171	0.000000
RS	21	0.270843	1.000000	353.964495	0.017863	0.000000
RS	22	0.294725	1.000000	367.683110	0.018556	0.000000
RS	23	0.320144	1.000000	381.334164	0.019244	0.000000
RS	24	0.347201	1.000000	394.831599	0.019926	0.000000
RS	25	0.376000	1.000000	408.080182	0.020594	0.000000
RS	26	0.406654	1.000000	420.975457	0.021245	0.000000
RS	27	0.439282	1.000000	433.403862	0.021872	0.000000
RS	28	0.474011	1.000000	445.243051	0.022470	0.000000
RS	29	0.510976	1.000000	456.362464	0.023031	0.000000
RS	30	0.550322	1.000000	466.624174	0.023549	0.000000
RS	31	0.592202	1.000000	475.884054	0.024016	0.000000
RS	32	0.636779	1.000000	483.993298	0.024425	0.000000
RS	33	0.684227	1.000000	490.800325	0.024769	0.000000
RS	34	0.734730	1.000000	496.153092	0.025039	0.000000
RS	35	0.788485	1.000000	499.901826	0.025228	0.000000
RS	36	0.845702	1.000000	501.902188	0.025329	0.000000
RS	37	0.906604	1.000000	502.018832	0.025335	0.000000
RS	38	0.971428	1.000000	500.129347	0.025240	0.000000
RS	39	1.040426	1.000000	496.128490	0.025038	0.000000
RS	40	1.113868	1.000000	489.932649	0.024725	0.000000
RS	41	1.192040	1.000000	481.484390	0.024299	0.000000
RS	42	1.275245	1.000000	470.756935	0.023757	0.000000
RS	43	1.363809	1.000000	457.758396	0.023101	0.000000
RS	44	1.458076	1.000000	442.535531	0.022333	0.000000
RS	45	1.558414	1.000000	425.176774	0.021457	0.000000
RS	46	1.665214	1.000000	405.814298	0.020480	0.000000
RS	47	1.778891	1.000000	384.624827	0.019411	0.000000
RS	48	1.899889	1.000000	361.828961	0.018260	0.000000
RS	49	2.028679	1.000000	337.688800	0.017042	0.000000
RS	50	2.165763	1.000000	312.503703	0.015771	0.000000
RS	51	2.311675	1.000000	286.604130	0.014464	0.000000
RS	52	2.466983	1.000000	260.343581	0.013139	0.000000
RS	53	2.632293	1.000000	234.088825	0.011814	0.000000
RS	54	2.808249	1.000000	208.208708	0.010507	0.000000
RS	55	2.995536	1.000000	183.062003	0.009238	0.000000
RS	56	3.194884	1.000000	158.984901	0.008023	0.000000
RS	57	3.407070	1.000000	136.278837	0.006877	0.000000
RS	58	3.632920	1.000000	115.199417	0.005814	0.000000
RS	59	3.873315	1.000000	95.947236	0.004842	0.000000
RS	60	4.129191	1.000000	78.661282	0.003970	0.000000
RS	61	4.401545	1.000000	63.415499	0.003200	0.000000
RS	62	4.691438	1.000000	50.218864	0.002534	0.000000
RS	63	5.000000	1.000000	140.571613	0.007094	0.000000
PA	4+25*2+4+6 0.106846081 0.021369216 5.000000000 1.000000000 1.000000000 1.000000000 1.000000000 1.000000000 1.000000000 1.000000000 1.000000000 1.000000000 1.000000000 1.000000000 1.000000000 1.000000000 1.000000000 1.000000000 1.000000000 1.000000000 1.000000000 1.000000000 1.000000000 1.000000000 1.000000000 1.000000000 1.000000000 1.000000000 1.000000000 1.000000000 1.000000000
//
IT	4583
RD	1
LK	-257522.580010
QD	-2184.810636 -> -1095.494107
RI	0.0526426001
TR	0.088756	0.017545
MT	6.706729
MM	C_pi: 1.105668, n_recomb: 18005.954462
RS	0	0.000000	0.277302	440.069688	0.024440	0.002401
RS	1	0.006929	0.277302	458.582398	0.025468	0.012272
RS	2	0.014337	0.277302	477.021028	0.026492	0.022323
RS	3	0.022260	0.277302	495.254183	0.027505	0.029148
RS	4	0.030731	0.303968	468.786425	0.026035	0.030090
RS	5	0.039788	0.303968	486.090849	0.026996	0.028108
RS	6	0.049474	0.374835	409.180354	0.022725	0.026348
RS	7	0.059831	0.374835	425.242499	0.023617	0.025057
RS	8	0.070905	0.458687	361.471011	0.020075	0.023923
RS	9	0.082746	0.458687	376.370805	0.020903	0.022822
RS	10	0.095408	0.557964	322.406384	0.017906	0.021697
RS	11	0.108947	0.557964	336.239942	0.018674	0.020539
RS	12	0.123425	0.671921	291.372739	0.016182	0.019383
RS	13	0.138905	0.671921	304.265788	0.016898	0.018268
RS	14	0.155458	0.796706	268.075190	0.014888	0.017217
RS	15	0.173158	0.796706	280.181280	0.015560	0.016240
RS	16	0.192084	0.926290	251.915578	0.013991	0.015340
RS	17	0.212322	0.926290	263.398274	0.014628	0.014526
RS	18	0.233962	1.052536	242.356244	0.013460	0.013807
RS	19	0.257101	1.052536	253.374161	0.014072	0.013194
RS	20	0.281843	1.167520	238.726528	0.013258	0.012692
RS	21	0.308300	1.167520	249.412329	0.013852	0.012301
RS	22	0.336590	1.266346	240.096639	0.013334	0.012018
RS	23	0.366840	1.266346	250.534183	0.013914	0.011836
RS	24	0.399186	1.347469	245.471792	0.013633	0.011749
RS	25	0.433773	1.347469	255.681681	0.014200	0.011750
RS	26	0.470756	1.411657	253.913684	0.014102	0.011832
RS	27	0.510302	1.411657	263.845566	0.014653	0.011989
RS	28	0.552588	1.460861	264.548732	0.014692	0.012211
RS	29	0.597804	1.460861	274.076579	0.015221	0.012491
RS	30	0.646153	1.497311	276.547752	0.015359	0.012824
RS	31	0.697852	1.497311	285.466593	0.015854	0.013204
RS	32	0.753132	1.522958	289.099445	0.016056	0.013625
RS	33	0.812243	1.522958	297.123051	0.016501	0.014083
RS	34	0.875450	1.539557	301.320493	0.016734	0.014573
RS	35	0.943036	1.539557	308.081903	0.017110	0.015088
RS	36	1.015304	1.549034	312.145331	0.017336	0.015619
RS	37	1.092580	1.549034	317.207223	0.017617	0.016150
RS	38	1.175211	1.553700	320.278858	0.017787	0.016664
RS	39	1.263566	1.553700	323.163431	0.017948	0.017139
RS	40	1.358043	1.555925	324.316394	0.018012	0.017554
RS	41	1.459067	1.555925	324.557894	0.018025	0.017891
RS	42	1.567090	1.557692	322.959258	0.017936	0.018134
RS	43	1.682597	1.557692	320.172960	0.017782	0.018268
RS	44	1.806108	1.560420	315.222488	0.017507	0.018286
RS	45	1.938176	1.560420	309.179644	0.017171	0.018181
RS	46	2.079395	1.564945	300.613959	0.016695	0.017951
RS	47	2.230399	1.564945	291.308602	0.016178	0.017600
RS	48	2.391865	1.571499	279.266918	0.015510	0.017136
RS	49	2.564519	1.571499	266.957914	0.014826	0.016567
RS	50	2.749135	1.579842	251.962802	0.013993	0.015907
RS	51	2.946543	1.579842	237.182006	0.013172	0.015169
RS	52	3.157629	1.589558	220.047356	0.012221	0.014366
RS	53	3.383340	1.589558	203.573295	0.011306	0.013511
RS	54	3.624690	1.606126	184.680330	0.010257	0.012618
RS	55	3.882762	1.606126	167.634671	0.009310	0.011699
RS	56	4.158715	1.606126	150.445632	0.008355	0.010764
RS	57	4.453789	1.606126	133.391082	0.007408	0.009823
RS	58	4.769307	1.685729	111.767119	0.006207	0.008885
RS	59	5.106686	1.685729	97.465712	0.005413	0.007959
RS	60	5.467442	1.685729	83.802549	0.004654	0.007055
RS	61	5.853193	1.685729	70.975061	0.003942	0.006181
RS	62	6.265671	1.685729	59.148508	0.003285	0.005348
RS	63	6.706729	1.685729	200.925694	0.011159	0.020605
PA	4+25*2+4+6 0.088756394 0.017545117 6.706728935 0.277301788 0.303968430 0.374835074 0.458686829 0.557963908 0.671920776 0.796706259 0.926289558 1.052536011 1.167519569 1.266345978 1.347469330 1.411657333 1.460861206 1.497310638 1.522958040 1.539557457 1.549034119 1.553700447 1.555925369 1.557691574 1.560420036 1.564945221 1.571498871 1.579842210 1.589557648 1.606125832 1.685728967
//
IT	4566
RD	2
LK	-255868.452936
QD	-1129.498215 -> -826.658468
RI	0.0689484994
TR	0.081011	0.016672
MT	7.625161
MM	C_pi: 1.196109, n_recomb: 18504.185736
RS	0	0.000000	0.240749	535.682622	0.028949	0.002117
RS	1	0.007144	0.240749	556.616880	0.030081	0.011045
RS	2	0.014798	0.240749	577.103841	0.031188	0.020721
RS	3	0.022999	0.240749	596.942373	0.032260	0.028959
RS	4	0.031785	0.228467	648.346431	0.035038	0.030838
RS	5	0.041200	0.228467	665.700050	0.035976	0.032754
RS	6	0.051287	0.285710	547.482622	0.029587	0.027654
RS	7	0.062094	0.285710	564.113677	0.030486	0.028843
RS	8	0.073674	0.361402	460.307630	0.024876	0.024569
RS	9	0.086081	0.361402	476.017432	0.025725	0.025529
RS	10	0.099374	0.460918	386.634826	0.020894	0.021710
RS	11	0.113616	0.460918	401.258525	0.021685	0.022334
RS	12	0.128877	0.588288	326.777223	0.017660	0.018968
RS	13	0.145227	0.588288	340.236047	0.018387	0.019298
RS	14	0.162745	0.744075	280.438478	0.015155	0.016484
RS	15	0.181515	0.744075	292.772065	0.015822	0.016637
RS	16	0.201626	0.923798	246.418857	0.013317	0.014402
RS	17	0.223173	0.923798	257.769290	0.013930	0.014473
RS	18	0.246260	1.115850	223.363842	0.012071	0.012794
RS	19	0.270996	1.115850	233.938812	0.012642	0.012869
RS	20	0.297499	1.304055	209.696129	0.011332	0.011699
RS	21	0.325895	1.304055	219.720169	0.011874	0.011841
RS	22	0.356320	1.474212	203.618693	0.011004	0.011097
RS	23	0.388918	1.474212	213.285464	0.011526	0.011331
RS	24	0.423845	1.617647	203.500899	0.010998	0.010923
RS	25	0.461267	1.617647	212.945567	0.011508	0.011256
RS	26	0.501363	1.731316	208.028053	0.011242	0.011117
RS	27	0.544322	1.731316	217.314860	0.011744	0.011545
RS	28	0.590351	1.816402	216.134485	0.011680	0.011619
RS	29	0.639668	1.816402	225.249616	0.012173	0.012128
RS	30	0.692508	1.876051	226.948087	0.012265	0.012367
RS	31	0.749123	1.876051	235.793892	0.012743	0.012937
RS	32	0.809782	1.913564	239.735468	0.012956	0.013309
RS	33	0.874774	1.913564	248.122832	0.013409	0.013923
RS	34	0.944409	1.932356	253.726073	0.013712	0.014401
RS	35	1.019019	1.932356	261.363978	0.014125	0.015045
RS	36	1.098959	1.936867	267.864776	0.014476	0.015596
RS	37	1.184609	1.936867	274.356018	0.014827	0.016228
RS	38	1.276379	1.933037	280.642589	0.015166	0.016773
RS	39	1.374703	1.933037	285.503815	0.015429	0.017308
RS	40	1.480052	1.926939	290.265158	0.015686	0.017735
RS	41	1.592927	1.926939	292.981243	0.015833	0.018085
RS	42	1.713865	1.923132	295.028115	0.015944	0.018298
RS	43	1.843443	1.923132	295.129856	0.015949	0.018407
RS	44	1.982278	1.924297	293.616258	0.015868	0.018354
RS	45	2.131030	1.924297	290.763127	0.015713	0.018204
RS	46	2.290409	1.931461	285.306759	0.015418	0.017877
RS	47	2.461173	1.931461	279.356091	0.015097	0.017486
RS	48	2.644137	1.944138	270.091031	0.014596	0.016921
RS	49	2.840171	1.944138	261.135438	0.014112	0.016337
RS	50	3.050209	1.960881	248.611846	0.013435	0.015593
RS	51	3.275251	1.960881	236.985366	0.012807	0.014870
RS	52	3.516370	1.980122	221.986598	0.011997	0.014010
RS	53	3.774714	1.980122	208.252882	0.011254	0.013198
RS	54	4.051514	2.011889	190.687924	0.010305	0.012231
RS	55	4.348087	2.011889	175.838183	0.009503	0.011381
RS	56	4.665846	2.011889	160.416303	0.008669	0.010506
RS	57	5.006306	2.011889	144.676118	0.007819	0.009616
RS	58	5.371087	2.185217	119.551606	0.006461	0.008345
RS	59	5.761927	2.185217	106.795338	0.005771	0.007561
RS	60	6.180688	2.185217	94.169254	0.005089	0.006775
RS	61	6.629363	2.185217	81.888564	0.004425	0.005997
RS	62	7.110091	2.185217	70.155752	0.003791	0.005239
RS	63	7.625161	2.185217	269.023938	0.014539	0.021535
PA	4+25*2+4+6 0.081011045 0.016671731 7.625161204 0.240749001 0.228466666 0.285709793 0.361401526 0.460918482 0.588288242 0.744075031 0.923798431 1.115850221 1.304055457 1.474212141 1.617646584 1.731316319 1.816402225 1.876050653 1.913564470 1.932356211 1.936866569 1.933036663 1.926938820 1.923132064 1.924297454 1.931460616 1.944138167 1.960880517 1.980121628 2.011888956 2.185216881
//
IT	4902
RD	3
LK	-255370.412880
QD	-875.815948 -> -739.029451
RI	0.0645105269
TR	0.076174	0.016587
MT	8.185274
MM	C_pi: 1.304729, n_recomb: 20064.697906
RS	0	0.000000	0.272939	521.251884	0.025979	0.001862
RS	1	0.007263	0.272939	543.938538	0.027109	0.009635
RS	2	0.015053	0.272939	566.479851	0.028233	0.017925
RS	3	0.023409	0.272939	588.692585	0.029340	0.025179
RS	4	0.032372	0.217620	762.131647	0.037984	0.031545
RS	5	0.041986	0.217620	780.975665	0.038923	0.034155
RS	6	0.052299	0.265850	655.922698	0.032690	0.028888
RS	7	0.063360	0.265850	673.941328	0.033588	0.030612
RS	8	0.075224	0.333620	552.734720	0.027548	0.025694
RS	9	0.087951	0.333620	569.966399	0.028406	0.027248
RS	10	0.101601	0.427715	459.323807	0.022892	0.022596
RS	11	0.116243	0.427715	475.574918	0.023702	0.023798
RS	12	0.131949	0.555661	379.758519	0.018927	0.019540
RS	13	0.148795	0.555661	394.800232	0.019676	0.020374
RS	14	0.166864	0.722642	316.146833	0.015756	0.016718
RS	15	0.186246	0.722642	329.868722	0.016440	0.017281
RS	16	0.207036	0.928010	268.391765	0.013376	0.014339
RS	17	0.229335	0.928010	280.858976	0.013998	0.014738
RS	18	0.253254	1.160332	235.285673	0.011726	0.012524
RS	19	0.278911	1.160332	246.711935	0.012296	0.012858
RS	20	0.306431	1.398373	214.765857	0.010704	0.011311
RS	21	0.335949	1.398373	225.436962	0.011236	0.011656
RS	22	0.367611	1.619974	204.285117	0.010181	0.010657
RS	23	0.401573	1.619974	214.475738	0.010689	0.011050
RS	24	0.438002	1.809134	201.570363	0.010046	0.010476
RS	25	0.477076	1.809134	211.495846	0.010541	0.010932
RS	26	0.518988	1.958278	204.874224	0.010211	0.010690
RS	27	0.563944	1.958278	214.670764	0.010699	0.011216
RS	28	0.612165	2.067344	212.854741	0.010608	0.011235
RS	29	0.663889	2.067344	222.569665	0.011093	0.011820
RS	30	0.719369	2.140185	224.500857	0.011189	0.012042
RS	31	0.778878	2.140185	234.086100	0.011667	0.012668
RS	32	0.842710	2.181243	239.066031	0.011915	0.013055
RS	33	0.911178	2.181243	248.368319	0.012378	0.013707
RS	34	0.984618	2.195403	255.803972	0.012749	0.014232
RS	35	1.063392	2.195403	264.546765	0.013185	0.014896
RS	36	1.147887	2.189642	273.567117	0.013634	0.015521
RS	37	1.238519	2.189642	281.334995	0.014021	0.016160
RS	38	1.335734	2.173877	290.481895	0.014477	0.016789
RS	39	1.440009	2.173877	296.736238	0.014789	0.017317
RS	40	1.551858	2.158125	304.196570	0.015161	0.017809
RS	41	1.671829	2.158125	308.342880	0.015367	0.018137
RS	42	1.800515	2.149269	312.506020	0.015575	0.018380
RS	43	1.938546	2.149269	313.993933	0.015649	0.018459
RS	44	2.086603	2.150708	313.792625	0.015639	0.018397
RS	45	2.245412	2.150708	312.216017	0.015560	0.018220
RS	46	2.415756	2.163028	307.270210	0.015314	0.017856
RS	47	2.598471	2.163028	302.439241	0.015073	0.017451
RS	48	2.794457	2.184437	293.069636	0.014606	0.016840
RS	49	3.004677	2.184437	285.034776	0.014206	0.016260
RS	50	3.230165	2.211821	272.031252	0.013558	0.015477
RS	51	3.472030	2.211821	261.072974	0.013012	0.014776
RS	52	3.731461	2.242185	245.379410	0.012229	0.013892
RS	53	4.009734	2.242185	231.993788	0.011562	0.013115
RS	54	4.308218	2.290223	213.090108	0.010620	0.012118
RS	55	4.628380	2.290223	198.288594	0.009882	0.011309
RS	56	4.971795	2.290223	182.620927	0.009102	0.010472
RS	57	5.340151	2.290223	166.339863	0.008290	0.009613
RS	58	5.735261	2.562593	135.093024	0.006733	0.008107
RS	59	6.159067	2.562593	122.525387	0.006107	0.007409
RS	60	6.613653	2.562593	109.781111	0.005471	0.006698
RS	61	7.101256	2.562593	97.085246	0.004839	0.005984
RS	62	7.624272	2.562593	84.662431	0.004219	0.005278
RS	63	8.185274	2.562593	353.623625	0.017624	0.023003
PA	4+25*2+4+6 0.076173772 0.016586670 8.185273601 0.272938838 0.217619807 0.265850247 0.333619914 0.427715415 0.555660668 0.722642114 0.928009624 1.160332013 1.398372811 1.619974231 1.809133672 1.958278162 2.067343780 2.140185165 2.181243338 2.195402977 2.189642123 2.173877233 2.158125316 2.149269400 2.150707627 2.163027525 2.184437364 2.211821371 2.242184997 2.290223260 2.562593389
//
IT	5487
RD	4
LK	-255122.453434
QD	-779.132583 -> -685.851213
RI	0.0533086498
TR	0.072504	0.016772
MT	8.575945
MM	C_pi: 1.406344, n_recomb: 21848.388168
RS	0	0.000000	0.326548	480.059467	0.021972	0.001670
RS	1	0.007341	0.326548	503.464732	0.023044	0.008502
RS	2	0.015222	0.326548	527.111173	0.024126	0.015491
RS	3	0.023680	0.326548	550.858649	0.025213	0.021519
RS	4	0.032760	0.221076	842.668564	0.038569	0.031969
RS	5	0.042506	0.221076	864.205000	0.039555	0.034497
RS	6	0.052968	0.263288	744.713253	0.034086	0.029746
RS	7	0.064198	0.263288	764.891197	0.035009	0.031438
RS	8	0.076253	0.324956	637.412235	0.029174	0.026611
RS	9	0.089192	0.324956	656.617978	0.030053	0.028300
RS	10	0.103081	0.413499	532.552037	0.024375	0.023457
RS	11	0.117990	0.413499	550.751128	0.025208	0.024863
RS	12	0.133993	0.538844	437.984798	0.020047	0.020211
RS	13	0.151171	0.538844	454.925342	0.020822	0.021257
RS	14	0.169611	0.709900	359.377107	0.016449	0.017120
RS	15	0.189404	0.709900	374.835634	0.017156	0.017868
RS	16	0.210650	0.929926	298.955832	0.013683	0.014475
RS	17	0.233455	0.929926	312.910262	0.014322	0.015026
RS	18	0.257936	1.189059	256.451292	0.011738	0.012456
RS	19	0.284213	1.189059	269.105326	0.012317	0.012911
RS	20	0.312419	1.463014	229.669412	0.010512	0.011114
RS	21	0.342696	1.463014	241.361293	0.011047	0.011552
RS	22	0.375196	1.723192	215.402250	0.009859	0.010388
RS	23	0.410081	1.723192	226.482478	0.010366	0.010851
RS	24	0.447528	1.946932	210.728168	0.009645	0.010174
RS	25	0.487724	1.946932	221.486046	0.010137	0.010682
RS	26	0.530871	2.122308	213.435472	0.009769	0.010382
RS	27	0.577185	2.122308	224.069897	0.010256	0.010944
RS	28	0.626899	2.248041	221.870931	0.010155	0.010938
RS	29	0.680263	2.248041	232.477793	0.010641	0.011546
RS	30	0.737545	2.328697	234.848963	0.010749	0.011769
RS	31	0.799032	2.328697	245.414390	0.011233	0.012409
RS	32	0.865032	2.369698	251.587756	0.011515	0.012820
RS	33	0.935878	2.369698	261.977292	0.011991	0.013478
RS	34	1.011926	2.377111	271.353888	0.012420	0.014051
RS	35	1.093556	2.377111	281.287481	0.012875	0.014714
RS	36	1.181178	2.360183	292.883542	0.013405	0.015409
RS	37	1.275234	2.360183	301.908377	0.013818	0.016043
RS	38	1.376194	2.332613	313.870367	0.014366	0.016751
RS	39	1.484566	2.332613	321.372975	0.014709	0.017274
RS	40	1.600894	2.308150	331.298424	0.015164	0.017833
RS	41	1.725762	2.308150	336.590286	0.015406	0.018156
RS	42	1.859797	2.295692	342.379765	0.015671	0.018435
RS	43	2.003672	2.295692	344.828070	0.015783	0.018512
RS	44	2.158110	2.299047	345.186652	0.015799	0.018451
RS	45	2.323885	2.299047	344.337205	0.015760	0.018278
RS	46	2.501830	2.318138	338.947091	0.015514	0.017888
RS	47	2.692839	2.318138	334.598356	0.015315	0.017496
RS	48	2.897870	2.349727	324.071015	0.014833	0.016846
RS	49	3.117953	2.349727	316.278419	0.014476	0.016288
RS	50	3.354193	2.388938	301.755321	0.013811	0.015471
RS	51	3.607777	2.388938	290.796329	0.013310	0.014799
RS	52	3.879977	2.431293	273.467613	0.012517	0.013892
RS	53	4.172159	2.431293	259.818113	0.011892	0.013147
RS	54	4.485792	2.496375	238.690847	0.010925	0.012118
RS	55	4.822450	2.496375	223.436579	0.010227	0.011345
RS	56	5.183823	2.496375	207.065845	0.009477	0.010539
RS	57	5.571725	2.496375	189.835738	0.008689	0.009705
RS	58	5.988105	2.870020	151.344699	0.006927	0.007987
RS	59	6.435052	2.870020	138.766264	0.006351	0.007355
RS	60	6.914811	2.870020	125.769093	0.005756	0.006702
RS	61	7.429791	2.870020	112.581782	0.005153	0.006038
RS	62	7.982577	2.870020	99.442071	0.004551	0.005372
RS	63	8.575945	2.870020	443.762814	0.020311	0.024672
PA	4+25*2+4+6 0.072504402 0.016772305 8.575944747 0.326548106 0.221076152 0.263287710 0.324956129 0.413499243 0.538843944 0.709899579 0.929925690 1.189059353 1.463014027 1.723192403 1.946931874 2.122307788 2.248040510 2.328697371 2.369698152 2.377110963 2.360182731 2.332612671 2.308149948 2.295691986 2.299047498 2.318138466 2.349727498 2.388937770 2.431293233 2.496375373 2.870019836
//
IT	5364
RD	5
LK	-254944.374247
QD	-718.515645 -> -641.939082
RI	0.0430276484
TR	0.069449	0.017060
MT	8.879087
MM	C_pi: 1.496592, n_recomb: 23626.488397
RS	0	0.000000	0.390255	438.194979	0.018547	0.001520
RS	1	0.007400	0.390255	461.488522	0.019533	0.007609
RS	2	0.015347	0.390255	485.316153	0.020541	0.013552
RS	3	0.023883	0.390255	509.579962	0.021568	0.018542
RS	4	0.033050	0.228283	905.074011	0.038308	0.032174
RS	5	0.042895	0.228283	929.623809	0.039347	0.034475
RS	6	0.053470	0.266490	818.136782	0.034628	0.030271
RS	7	0.064826	0.266490	840.786872	0.035587	0.031795
RS	8	0.077023	0.323509	712.510365	0.030157	0.027261
RS	9	0.090122	0.323509	733.860854	0.031061	0.028937
RS	10	0.104191	0.407155	601.571895	0.025462	0.024158
RS	11	0.119301	0.407155	621.784178	0.026317	0.025632
RS	12	0.135529	0.529174	495.507961	0.020973	0.020817
RS	13	0.152958	0.529174	514.388307	0.021772	0.021960
RS	14	0.171676	0.701470	403.686154	0.017086	0.017524
RS	15	0.191780	0.701470	420.939621	0.017816	0.018368
RS	16	0.213371	0.930856	331.385800	0.014026	0.014656
RS	17	0.236560	0.930856	346.903725	0.014683	0.015289
RS	18	0.261465	1.209552	279.865883	0.011845	0.012456
RS	19	0.288213	1.209552	293.831401	0.012437	0.012976
RS	20	0.316940	1.511438	247.089226	0.010458	0.010993
RS	21	0.347793	1.511438	259.886392	0.011000	0.011479
RS	22	0.380929	1.802560	229.279477	0.009704	0.010196
RS	23	0.416517	1.802560	241.331828	0.010214	0.010692
RS	24	0.454739	2.054318	222.865143	0.009433	0.009944
RS	25	0.495789	2.054318	234.533390	0.009927	0.010472
RS	26	0.539876	2.250632	225.170330	0.009530	0.010134
RS	27	0.587226	2.250632	236.712978	0.010019	0.010707
RS	28	0.638080	2.389109	234.216869	0.009913	0.010686
RS	29	0.692696	2.389109	245.774147	0.010402	0.011299
RS	30	0.751355	2.475006	248.636849	0.010524	0.011525
RS	31	0.814354	2.475006	260.224193	0.011014	0.012164
RS	32	0.882015	2.514601	267.612553	0.011327	0.012597
RS	33	0.954682	2.514601	279.109472	0.011813	0.013250
RS	34	1.032727	2.514877	290.438004	0.012293	0.013864
RS	35	1.116547	2.514877	301.556414	0.012763	0.014520
RS	36	1.206570	2.487027	315.747647	0.013364	0.015276
RS	37	1.303254	2.487027	325.992119	0.013798	0.015905
RS	38	1.407093	2.448251	340.782581	0.014424	0.016684
RS	39	1.518616	2.448251	349.457699	0.014791	0.017207
RS	40	1.638391	2.415750	361.807204	0.015314	0.017829
RS	41	1.767029	2.415750	368.123473	0.015581	0.018161
RS	42	1.905187	2.400258	375.388264	0.015888	0.018477
RS	43	2.053567	2.400258	378.629016	0.016026	0.018570
RS	44	2.212928	2.405899	379.267317	0.016053	0.018513
RS	45	2.384081	2.405899	378.938386	0.016039	0.018362
RS	46	2.567900	2.431944	372.719326	0.015775	0.017950
RS	47	2.765320	2.431944	368.624706	0.015602	0.017585
RS	48	2.977350	2.473766	356.509541	0.015089	0.016901
RS	49	3.205069	2.473766	348.731614	0.014760	0.016374
RS	50	3.449640	2.524795	332.275827	0.014064	0.015522
RS	51	3.712308	2.524795	321.111310	0.013591	0.014884
RS	52	3.994413	2.579117	301.795760	0.012774	0.013951
RS	53	4.297393	2.579117	287.720011	0.012178	0.013238
RS	54	4.622794	2.661240	264.041847	0.011176	0.012174
RS	55	4.972274	2.661240	248.237559	0.010507	0.011433
RS	56	5.347615	2.661240	231.091437	0.009781	0.010653
RS	57	5.750730	2.661240	212.865461	0.009010	0.009841
RS	58	6.183675	3.137144	166.588614	0.007051	0.007920
RS	59	6.648658	3.137144	154.044130	0.006520	0.007343
RS	60	7.148049	3.137144	140.874418	0.005963	0.006739
RS	61	7.684394	3.137144	127.306263	0.005388	0.006117
RS	62	8.260427	3.137144	113.583478	0.004807	0.005486
RS	63	8.879087	3.137144	535.358896	0.022659	0.026410
PA	4+25*2+4+6 0.069449183 0.017059949 8.879086715 0.390255017 0.228282796 0.266489932 0.323509195 0.407154648 0.529174041 0.701469920 0.930855549 1.209552272 1.511437537 1.802559916 2.054318227 2.250632323 2.389109031 2.475006029 2.514601414 2.514876917 2.487026746 2.448251043 2.415750146 2.400257719 2.405899414 2.431943686 2.473766079 2.524795483 2.579116624 2.661239671 3.137144473
//
IT	4641
RD	6
LK	-254795.571694
QD	-669.465857 -> -602.583349
RI	0.0349680083
TR	0.066784	0.017383
MT	9.132909
MM	C_pi: 1.577893, n_recomb: 25358.501438
RS	0	0.000000	0.459730	401.985007	0.015852	0.001398
RS	1	0.007447	0.459730	424.754779	0.016750	0.006894
RS	2	0.015449	0.459730	448.255385	0.017677	0.012021
RS	3	0.024047	0.459730	472.423273	0.018630	0.016194
RS	4	0.033286	0.236233	957.772282	0.037769	0.032249
RS	5	0.043212	0.236233	985.311838	0.038855	0.034335
RS	6	0.053877	0.271937	880.490390	0.034722	0.030556
RS	7	0.065337	0.271937	905.705240	0.035716	0.031906
RS	8	0.077651	0.325391	779.155103	0.030726	0.027696
RS	9	0.090881	0.325391	802.712974	0.031655	0.029318
RS	10	0.105097	0.404823	665.677901	0.026251	0.024708
RS	11	0.120371	0.404823	687.902960	0.027127	0.026197
RS	12	0.136783	0.523527	550.790588	0.021720	0.021338
RS	13	0.154417	0.523527	571.585557	0.022540	0.022530
RS	14	0.173364	0.695887	447.230749	0.017636	0.017896
RS	15	0.193723	0.695887	466.262877	0.018387	0.018796
RS	16	0.215598	0.931907	363.721632	0.014343	0.014841
RS	17	0.239101	0.931907	380.800307	0.015017	0.015525
RS	18	0.264355	1.226082	303.494142	0.011968	0.012483
RS	19	0.291490	1.226082	318.774819	0.012571	0.013042
RS	20	0.320646	1.551235	264.901030	0.010446	0.010910
RS	21	0.351973	1.551235	278.808323	0.010995	0.011423
RS	22	0.385634	1.868902	243.673453	0.009609	0.010046
RS	23	0.421801	1.868902	256.701698	0.010123	0.010557
RS	24	0.460661	2.144996	235.609657	0.009291	0.009754
RS	25	0.502416	2.144996	248.189800	0.009787	0.010289
RS	26	0.547280	2.359488	237.566226	0.009368	0.009922
RS	27	0.595485	2.359488	250.015077	0.009859	0.010495
RS	28	0.647281	2.508832	247.244238	0.009750	0.010463
RS	29	0.702934	2.508832	259.745077	0.010243	0.011072
RS	30	0.762731	2.598958	263.090358	0.010375	0.011301
RS	31	0.826982	2.598958	275.686718	0.010872	0.011933
RS	32	0.896018	2.636859	284.260852	0.011210	0.012381
RS	33	0.970195	2.636859	296.845847	0.011706	0.013027
RS	34	1.049897	2.630206	310.100298	0.012229	0.013675
RS	35	1.135534	2.630206	322.378510	0.012713	0.014324
RS	36	1.227549	2.591924	339.164433	0.013375	0.015131
RS	37	1.326417	2.591924	350.598376	0.013826	0.015756
RS	38	1.432648	2.542408	368.256655	0.014522	0.016597
RS	39	1.546790	2.542408	378.067195	0.014909	0.017125
RS	40	1.669432	2.502102	392.893519	0.015494	0.017805
RS	41	1.801209	2.502102	400.185856	0.015781	0.018153
RS	42	1.942799	2.483489	408.944993	0.016127	0.018507
RS	43	2.094934	2.483489	412.915175	0.016283	0.018623
RS	44	2.258400	2.491028	413.785829	0.016317	0.018577
RS	45	2.434039	2.491028	413.900935	0.016322	0.018455
RS	46	2.622758	2.523414	406.739877	0.016040	0.018027
RS	47	2.825533	2.523414	402.815881	0.015885	0.017695
RS	48	3.043408	2.574781	388.958773	0.015338	0.016981
RS	49	3.277510	2.574781	381.114823	0.015029	0.016487
RS	50	3.529046	2.636979	362.566585	0.014298	0.015605
RS	51	3.799315	2.636979	351.129138	0.013847	0.014999
RS	52	4.089712	2.702721	329.688668	0.013001	0.014042
RS	53	4.401736	2.702721	315.142224	0.012427	0.013359
RS	54	4.736998	2.801392	288.769132	0.011387	0.012258
RS	55	5.097228	2.801392	272.405549	0.010742	0.011546
RS	56	5.484285	2.801392	254.489547	0.010036	0.010790
RS	57	5.900168	2.801392	235.287581	0.009278	0.009995
RS	58	6.347024	3.380016	180.854849	0.007132	0.007880
RS	59	6.827159	3.380016	168.408735	0.006641	0.007351
RS	60	7.343051	3.380016	155.155049	0.006118	0.006790
RS	61	7.897364	3.380016	141.315081	0.005573	0.006205
RS	62	8.492958	3.380016	127.133812	0.005013	0.005605
RS	63	9.132909	3.380016	628.188203	0.024772	0.028162
PA	4+25*2+4+6 0.066784185 0.017383397 9.132908788 0.459730100 0.236233036 0.271936664 0.325391336 0.404822804 0.523526772 0.695886665 0.931907179 1.226081622 1.551235120 1.868901905 2.144995550 2.359487636 2.508832369 2.598958022 2.636859350 2.630206006 2.591923757 2.542408191 2.502102347 2.483489236 2.491027607 2.523413858 2.574780604 2.636978812 2.702721084 2.801391783 3.380015642
//
IT	4528
RD	7
LK	-254664.904198
QD	-626.466944 -> -566.841488
RI	0.0288500536
TR	0.064402	0.017714
MT	9.356220
MM	C_pi: 1.652920, n_recomb: 27045.099267
RS	0	0.000000	0.532903	371.937443	0.013752	0.001295
RS	1	0.007488	0.532903	394.030553	0.014569	0.006308
RS	2	0.015537	0.532903	416.982799	0.015418	0.010795
RS	3	0.024189	0.532903	440.757088	0.016297	0.014335
RS	4	0.033488	0.243972	1005.180787	0.037167	0.032248
RS	5	0.043484	0.243972	1035.594239	0.038291	0.034162
RS	6	0.054228	0.278314	935.016434	0.034572	0.030677
RS	7	0.065777	0.278314	962.796844	0.035600	0.031880
RS	8	0.078191	0.328998	839.051843	0.031024	0.027975
RS	9	0.091534	0.328998	864.836535	0.031978	0.029537
RS	10	0.105876	0.404758	725.445843	0.026824	0.025137
RS	11	0.121292	0.404758	749.670575	0.027719	0.026623
RS	12	0.137863	0.520324	603.789958	0.022325	0.021784
RS	13	0.155675	0.520324	626.465972	0.023164	0.023005
RS	14	0.174820	0.692201	489.690820	0.018106	0.018235
RS	15	0.195399	0.692201	510.472232	0.018875	0.019172
RS	16	0.217519	0.933278	395.516066	0.014624	0.015021
RS	17	0.241295	0.933278	414.135833	0.015313	0.015740
RS	18	0.266852	1.240414	326.805638	0.012084	0.012522
RS	19	0.294322	1.240414	343.386134	0.012697	0.013107
RS	20	0.323850	1.585926	282.505398	0.010446	0.010850
RS	21	0.355588	1.585926	297.507502	0.011000	0.011380
RS	22	0.389703	1.927476	257.919347	0.009537	0.009921
RS	23	0.426373	1.927476	271.906503	0.010054	0.010442
RS	24	0.465789	2.225867	248.228629	0.009178	0.009590
RS	25	0.508156	2.225867	261.701314	0.009676	0.010127
RS	26	0.553696	2.457202	249.825602	0.009237	0.009735
RS	27	0.602645	2.457202	263.158524	0.009730	0.010304
RS	28	0.655260	2.616718	260.092613	0.009617	0.010261
RS	29	0.711815	2.616718	273.511953	0.010113	0.010863
RS	30	0.772605	2.710905	277.295308	0.010253	0.011090
RS	31	0.837947	2.710905	290.873128	0.010755	0.011714
RS	32	0.908182	2.747350	300.573692	0.011114	0.012174
RS	33	0.983677	2.747350	314.218308	0.011618	0.012811
RS	34	1.064824	2.734245	329.345011	0.012178	0.013485
RS	35	1.152048	2.734245	342.756771	0.012674	0.014127
RS	36	1.245803	2.686042	362.120046	0.013389	0.014978
RS	37	1.346579	2.686042	374.722947	0.013855	0.015599
RS	38	1.454901	2.626119	395.291403	0.014616	0.016497
RS	39	1.571334	2.626119	406.223832	0.015020	0.017031
RS	40	1.696486	2.578005	423.620485	0.015663	0.017767
RS	41	1.831010	2.578005	431.879496	0.015969	0.018131
RS	42	1.975607	2.555892	442.238632	0.016352	0.018526
RS	43	2.131031	2.555892	446.928012	0.016525	0.018667
RS	44	2.298094	2.564625	448.108460	0.016569	0.018636
RS	45	2.477667	2.564625	448.653057	0.016589	0.018545
RS	46	2.670687	2.602439	440.579462	0.016291	0.018110
RS	47	2.878160	2.602439	436.807262	0.016151	0.017810
RS	48	3.101169	2.662371	421.194575	0.015574	0.017074
RS	49	3.340878	2.662371	413.264562	0.015281	0.016613
RS	50	3.598536	2.734820	392.586000	0.014516	0.015705
RS	51	3.875488	2.734820	380.859019	0.014082	0.015129
RS	52	4.173178	2.811219	357.248229	0.013209	0.014150
RS	53	4.493160	2.811219	342.223447	0.012654	0.013494
RS	54	4.837103	2.925697	313.084829	0.011576	0.012357
RS	55	5.206801	2.925697	296.170899	0.010951	0.011671
RS	56	5.604182	2.925697	277.502345	0.010261	0.010936
RS	57	6.031320	2.925697	257.349555	0.009516	0.010157
RS	58	6.490443	3.607184	194.440870	0.007190	0.007855
RS	59	6.983945	3.607184	182.142525	0.006735	0.007368
RS	60	7.514402	3.607184	168.871820	0.006244	0.006846
RS	61	8.084579	3.607184	154.842112	0.005725	0.006294
RS	62	8.697453	3.607184	140.296182	0.005187	0.005722
RS	63	9.356220	3.607184	722.865967	0.026728	0.029900
PA	4+25*2+4+6 0.064402102 0.017714205 9.356219877 0.532902778 0.243971727 0.278314459 0.328998000 0.404757558 0.520323929 0.692200757 0.933277610 1.240413518 1.585925679 1.927476193 2.225867374 2.457201823 2.616717501 2.710904641 2.747350460 2.734245250 2.686041960 2.626118521 2.578004688 2.555892444 2.564624595 2.602438997 2.662370821 2.734820358 2.811218707 2.925696704 3.607183735
//
IT	5110
RD	8
LK	-254548.209383
QD	-587.947733 -> -534.351716
RI	0.0241871297
TR	0.062243	0.018040
MT	9.558905
MM	C_pi: 1.723536, n_recomb: 28692.842444
RS	0	0.000000	0.608728	347.098659	0.012097	0.001206
RS	1	0.007524	0.608728	368.485634	0.012842	0.005818
RS	2	0.015615	0.608728	390.815186	0.013621	0.009796
RS	3	0.024314	0.608728	414.070409	0.014431	0.012840
RS	4	0.033668	0.251225	1049.478445	0.036576	0.032204
RS	5	0.043726	0.251225	1082.642016	0.037732	0.033985
RS	6	0.054540	0.285078	983.846728	0.034289	0.030685
RS	7	0.066168	0.285078	1014.156851	0.035345	0.031774
RS	8	0.078671	0.333560	893.657750	0.031146	0.028142
RS	9	0.092115	0.333560	921.668610	0.032122	0.029649
RS	10	0.106570	0.406042	781.649635	0.027242	0.025476
RS	11	0.122113	0.406042	807.860112	0.028155	0.026952
RS	12	0.138826	0.518640	654.855857	0.022823	0.022173
RS	13	0.156796	0.518640	679.383589	0.023678	0.023411
RS	14	0.176118	0.689729	531.188336	0.018513	0.018546
RS	15	0.196894	0.689729	553.691839	0.019297	0.019509
RS	16	0.219234	0.934821	426.771699	0.014874	0.015195
RS	17	0.243254	0.934821	446.912631	0.015576	0.015939
RS	18	0.269081	1.253171	349.732226	0.012189	0.012568
RS	19	0.296852	1.253171	367.595427	0.012811	0.013174
RS	20	0.326713	1.617023	299.780378	0.010448	0.010805
RS	21	0.358820	1.617023	315.859147	0.011008	0.011346
RS	22	0.393344	1.980722	271.847488	0.009474	0.009816
RS	23	0.430464	1.980722	286.772841	0.009995	0.010341
RS	24	0.470378	2.300258	260.510377	0.009079	0.009447
RS	25	0.513296	2.300258	274.851858	0.009579	0.009982
RS	26	0.559442	2.547867	261.701604	0.009121	0.009566
RS	27	0.609061	2.547867	275.891852	0.009615	0.010129
RS	28	0.662413	2.717491	272.482709	0.009497	0.010074
RS	29	0.719779	2.717491	286.791108	0.009995	0.010667
RS	30	0.781462	2.816024	290.944780	0.010140	0.010892
RS	31	0.847787	2.816024	305.473026	0.010646	0.011507
RS	32	0.919101	2.851522	316.220195	0.011021	0.011973
RS	33	0.995782	2.851522	330.894227	0.011532	0.012601
RS	34	1.078232	2.832548	347.820112	0.012122	0.013297
RS	35	1.166887	2.832548	362.340263	0.012628	0.013932
RS	36	1.262211	2.774926	384.244726	0.013392	0.014819
RS	37	1.364709	2.774926	398.001644	0.013871	0.015438
RS	38	1.474919	2.704859	421.510859	0.014690	0.016386
RS	39	1.593421	2.704859	433.563695	0.015111	0.016926
RS	40	1.720840	2.648841	453.633909	0.015810	0.017715
RS	41	1.857846	2.648841	462.870022	0.016132	0.018096
RS	42	2.005161	2.622773	474.971687	0.016554	0.018533
RS	43	2.163560	2.622773	480.397054	0.016743	0.018700
RS	44	2.333878	2.631933	482.026860	0.016800	0.018690
RS	45	2.517012	2.631933	483.017929	0.016834	0.018629
RS	46	2.713925	2.674203	474.137757	0.016525	0.018192
RS	47	2.925654	2.674203	470.530612	0.016399	0.017925
RS	48	3.153314	2.741657	453.224677	0.015796	0.017172
RS	49	3.398105	2.741657	445.217351	0.015517	0.016743
RS	50	3.661314	2.823375	422.434494	0.014723	0.015813
RS	51	3.944328	2.823375	410.423883	0.014304	0.015266
RS	52	4.248637	2.909592	384.644969	0.013406	0.014267
RS	53	4.575844	2.909592	369.148200	0.012866	0.013636
RS	54	4.927670	3.039040	337.208874	0.011752	0.012466
RS	55	5.305969	3.039040	319.756876	0.011144	0.011803
RS	56	5.712733	3.039040	300.352618	0.010468	0.011087
RS	57	6.150103	3.039040	279.269876	0.009733	0.010322
RS	58	6.620382	3.823281	207.585753	0.007235	0.007840
RS	59	7.126046	3.823281	195.470503	0.006813	0.007391
RS	60	7.669759	3.823281	182.231474	0.006351	0.006903
RS	61	8.254382	3.823281	168.072461	0.005858	0.006381
RS	62	8.882994	3.823281	153.231670	0.005340	0.005834
RS	63	9.558905	3.823281	819.918408	0.028576	0.031612
PA	4+25*2+4+6 0.062242684 0.018039550 9.558905436 0.608727543 0.251225084 0.285077528 0.333559555 0.406042382 0.518640008 0.689728555 0.934820945 1.253171491 1.617023299 1.980721966 2.300258176 2.547866818 2.717490632 2.816023758 2.851522125 2.832548388 2.774925958 2.704858800 2.648841205 2.622773485 2.631933468 2.674202535 2.741657256 2.823375430 2.909592166 3.039040052 3.823280650
//
IT	5020
RD	9
LK	-254443.234007
QD	-553.195601 -> -504.800295
RI	0.0205763903
TR	0.060268	0.018354
MT	9.746332
MM	C_pi: 1.790880, n_recomb: 30306.932471
RS	0	0.000000	0.686715	326.340794	0.010768	0.001129
RS	1	0.007557	0.686715	347.042236	0.011451	0.005400
RS	2	0.015685	0.686715	368.740538	0.012167	0.008968
RS	3	0.024428	0.686715	391.434303	0.012916	0.011617
RS	4	0.033831	0.257966	1091.664603	0.036020	0.032133
RS	5	0.043945	0.257966	1127.468223	0.037202	0.033815
RS	6	0.054823	0.291981	1028.332855	0.033931	0.030616
RS	7	0.066523	0.291981	1061.122102	0.035013	0.031618
RS	8	0.079108	0.338667	944.052276	0.031150	0.028228
RS	9	0.092643	0.338667	974.277263	0.032147	0.029689
RS	10	0.107201	0.408153	834.950215	0.027550	0.025748
RS	11	0.122860	0.408153	863.132965	0.028480	0.027212
RS	12	0.139702	0.517910	704.354199	0.023241	0.022516
RS	13	0.157816	0.517910	730.709274	0.024110	0.023766
RS	14	0.177300	0.687988	571.933662	0.018871	0.018834
RS	15	0.198256	0.687988	596.136463	0.019670	0.019818
RS	16	0.220796	0.936308	457.610961	0.015099	0.015364
RS	17	0.245039	0.936308	479.256391	0.015813	0.016129
RS	18	0.271114	1.264524	372.338545	0.012286	0.012621
RS	19	0.299159	1.264524	391.469775	0.012917	0.013241
RS	20	0.329324	1.645182	316.744661	0.010451	0.010771
RS	21	0.361769	1.645182	333.883567	0.011017	0.011321
RS	22	0.396666	2.029763	285.445649	0.009418	0.009726
RS	23	0.434199	2.029763	301.289484	0.009941	0.010253
RS	24	0.474570	2.369708	272.421354	0.008989	0.009319
RS	25	0.517991	2.369708	287.608452	0.009490	0.009851
RS	26	0.564693	2.633436	273.138695	0.009012	0.009412
RS	27	0.614925	2.633436	288.159577	0.009508	0.009968
RS	28	0.668953	2.813401	284.344920	0.009382	0.009901
RS	29	0.727064	2.813401	299.512762	0.009883	0.010485
RS	30	0.789566	2.916802	303.953782	0.010029	0.010705
RS	31	0.856792	2.916802	319.401090	0.010539	0.011310
RS	32	0.929098	2.951997	331.101369	0.010925	0.011779
RS	33	1.006869	2.951997	346.774379	0.011442	0.012399
RS	34	1.090517	2.927795	365.410189	0.012057	0.013110
RS	35	1.180486	2.927795	381.013843	0.012572	0.013738
RS	36	1.277254	2.861240	405.405698	0.013377	0.014657
RS	37	1.381335	2.861240	420.303348	0.013868	0.015273
RS	38	1.493282	2.781257	446.767149	0.014741	0.016266
RS	39	1.613688	2.781257	459.943326	0.015176	0.016812
RS	40	1.743194	2.717231	482.781567	0.015930	0.017652
RS	41	1.882487	2.717231	493.013706	0.016267	0.018049
RS	42	2.032307	2.686761	507.010772	0.016729	0.018529
RS	43	2.193448	2.686761	513.201582	0.016933	0.018720
RS	44	2.366767	2.695617	515.448776	0.017008	0.018735
RS	45	2.553185	2.695617	516.918757	0.017056	0.018703
RS	46	2.753690	2.741416	507.377105	0.016741	0.018272
RS	47	2.969347	2.741416	503.964330	0.016629	0.018035
RS	48	3.201302	2.815385	485.069994	0.016005	0.017272
RS	49	3.450787	2.815385	477.008398	0.015739	0.016872
RS	50	3.719125	2.905405	452.184101	0.014920	0.015926
RS	51	4.007742	2.905405	439.906555	0.014515	0.015405
RS	52	4.318170	3.000603	411.988591	0.013594	0.014389
RS	53	4.652058	3.000603	396.032358	0.013067	0.013781
RS	54	5.011178	3.144157	361.277992	0.011921	0.012580
RS	55	5.397437	3.144157	343.300485	0.011327	0.011938
RS	56	5.812886	3.144157	323.175534	0.010663	0.011238
RS	57	6.259732	3.144157	301.179794	0.009938	0.010485
RS	58	6.740346	4.030784	220.438482	0.007274	0.007830
RS	59	7.257281	4.030784	208.532250	0.006881	0.007415
RS	60	7.813282	4.030784	195.361490	0.006446	0.006958
RS	61	8.411301	4.030784	181.119310	0.005976	0.006465
RS	62	9.054512	4.030784	166.037609	0.005479	0.005942
RS	63	9.746332	4.030784	919.611996	0.030343	0.033290
PA	4+25*2+4+6 0.060268369 0.018353882 9.746332094 0.686715070 0.257965622 0.291981423 0.338667402 0.408152797 0.517909959 0.687988078 0.936307991 1.264523912 1.645182293 2.029763240 2.369708433 2.633435893 2.813400603 2.916802440 2.951996661 2.927794535 2.861240145 2.781257461 2.717230540 2.686761018 2.695617374 2.741416173 2.815385104 2.905404899 3.000602940 3.144156843 4.030784103
//
IT	4955
RD	10
LK	-254348.400719
QD	-521.719614 -> -477.876848
RI	0.0177299430
TR	0.058453	0.018655
MT	9.921523
MM	C_pi: 1.855635, n_recomb: 31890.870933
RS	0	0.000000	0.766596	308.744992	0.009681	0.001061
RS	1	0.007587	0.766596	328.799787	0.010310	0.005039
RS	2	0.015750	0.766596	349.886426	0.010971	0.008269
RS	3	0.024532	0.766596	372.015580	0.011665	0.010601
RS	4	0.033981	0.264243	1132.189949	0.035502	0.032046
RS	5	0.044147	0.264243	1170.538798	0.036705	0.033651
RS	6	0.055083	0.298918	1069.313116	0.033530	0.030492
RS	7	0.066850	0.298918	1104.524949	0.034635	0.031430
RS	8	0.079509	0.344101	990.970060	0.031074	0.028256
RS	9	0.093129	0.344101	1023.389964	0.032090	0.029678
RS	10	0.107782	0.410778	885.839729	0.027777	0.025968
RS	11	0.123547	0.410778	915.981257	0.028722	0.027420
RS	12	0.140508	0.517786	752.573700	0.023598	0.022825
RS	13	0.158756	0.517786	780.735273	0.024481	0.024084
RS	14	0.178389	0.686669	612.107710	0.019194	0.019106
RS	15	0.199511	0.686669	637.990517	0.020005	0.020107
RS	16	0.222236	0.937574	488.153107	0.015307	0.015529
RS	17	0.246685	0.937574	511.289378	0.016032	0.016311
RS	18	0.272988	1.274533	394.705781	0.012377	0.012678
RS	19	0.301288	1.274533	415.093101	0.013016	0.013312
RS	20	0.331735	1.670710	333.454017	0.010456	0.010747
RS	21	0.364492	1.670710	351.639041	0.011026	0.011304
RS	22	0.399734	2.075137	298.751221	0.009368	0.009648
RS	23	0.437650	2.075137	315.496053	0.009893	0.010176
RS	24	0.478443	2.434980	283.983622	0.008905	0.009204
RS	25	0.522331	2.434980	299.994994	0.009407	0.009733
RS	26	0.569549	2.714849	284.149840	0.008910	0.009271
RS	27	0.620349	2.714849	299.976164	0.009406	0.009821
RS	28	0.675004	2.905543	295.684367	0.009272	0.009739
RS	29	0.733805	2.905543	311.683144	0.009773	0.010315
RS	30	0.797068	3.014428	316.322512	0.009919	0.010527
RS	31	0.865131	3.014428	332.658213	0.010431	0.011123
RS	32	0.938358	3.050018	345.210694	0.010825	0.011592
RS	33	1.017141	3.050018	361.852422	0.011347	0.012204
RS	34	1.101902	3.021226	382.100637	0.011982	0.012926
RS	35	1.193093	3.021226	398.762592	0.012504	0.013548
RS	36	1.291204	2.946223	425.572136	0.013345	0.014493
RS	37	1.396758	2.946223	441.596750	0.013847	0.015107
RS	38	1.510321	2.856544	471.010255	0.014769	0.016140
RS	39	1.632500	2.856544	485.313036	0.015218	0.016691
RS	40	1.763949	2.784412	510.999466	0.016023	0.017580
RS	41	1.905372	2.784412	522.248866	0.016376	0.017991
RS	42	2.057525	2.749136	538.290927	0.016879	0.018515
RS	43	2.221222	2.749136	545.281476	0.017098	0.018728
RS	44	2.397339	2.757026	548.323862	0.017194	0.018773
RS	45	2.586819	2.757026	550.312041	0.017256	0.018767
RS	46	2.790675	2.805506	540.274151	0.016941	0.018346
RS	47	3.009998	2.805506	537.092597	0.016842	0.018138
RS	48	3.245962	2.885053	516.737947	0.016203	0.017371
RS	49	3.499828	2.885053	508.652034	0.015950	0.016998
RS	50	3.772957	2.982456	481.871252	0.015110	0.016039
RS	51	4.066808	2.982456	469.348617	0.014717	0.015543
RS	52	4.382955	3.085828	439.337193	0.013776	0.014514
RS	53	4.723088	3.085828	422.936763	0.013262	0.013926
RS	54	5.089029	3.242629	385.367045	0.012084	0.012697
RS	55	5.482734	3.242629	366.876062	0.011504	0.012073
RS	56	5.906310	3.242629	346.043761	0.010851	0.011388
RS	57	6.362025	3.242629	323.149196	0.010133	0.010647
RS	58	6.852316	4.231029	233.086911	0.007309	0.007825
RS	59	7.379806	4.231029	221.409569	0.006943	0.007441
RS	60	7.947318	4.231029	208.335790	0.006533	0.007013
RS	61	8.557889	4.231029	194.047207	0.006085	0.006545
RS	62	9.214786	4.231029	178.768115	0.005606	0.006043
RS	63	9.921523	4.231029	1022.025202	0.032048	0.034931
PA	4+25*2+4+6 0.058453445 0.018655180 9.921523310 0.766596315 0.264242654 0.298918229 0.344101171 0.410778448 0.517785738 0.686669120 0.937574170 1.274533247 1.670709797 2.075136823 2.434979734 2.714849249 2.905542520 3.014428266 3.050017806 3.021226224 2.946222676 2.856544238 2.784412014 2.749135926 2.757025951 2.805506020 2.885053115 2.982456277 3.085828481 3.242629135 4.231028871
//
IT	4030
RD	11
LK	-254262.456467
QD	-493.115720 -> -453.287864
RI	0.0154459510
TR	0.056777	0.018943
MT	10.086558
MM	C_pi: 1.918241, n_recomb: 33446.624368
RS	0	0.000000	0.848237	293.604056	0.008778	0.001000
RS	1	0.007615	0.848237	313.055150	0.009360	0.004722
RS	2	0.015810	0.848237	333.559988	0.009973	0.007671
RS	3	0.024629	0.848237	355.138750	0.010618	0.009743
RS	4	0.034120	0.270125	1171.245286	0.035018	0.031949
RS	5	0.044334	0.270125	1212.056935	0.036239	0.033493
RS	6	0.055325	0.305837	1107.341156	0.033108	0.030331
RS	7	0.067153	0.305837	1144.916423	0.034231	0.031219
RS	8	0.079882	0.349727	1034.940697	0.030943	0.028241
RS	9	0.093580	0.349727	1069.530965	0.031977	0.029629
RS	10	0.108322	0.413731	934.666141	0.027945	0.026149
RS	11	0.124186	0.413731	966.752332	0.028904	0.027590
RS	12	0.141258	0.518049	799.722899	0.023910	0.023106
RS	13	0.159630	0.518049	829.672223	0.024806	0.024371
RS	14	0.179401	0.685583	651.838237	0.019489	0.019363
RS	15	0.200678	0.685583	679.383969	0.020312	0.020379
RS	16	0.223575	0.938527	518.487326	0.015502	0.015692
RS	17	0.248216	0.938527	543.102840	0.016238	0.016489
RS	18	0.274733	1.283262	416.898753	0.012465	0.012739
RS	19	0.303270	1.283262	438.532299	0.013111	0.013384
RS	20	0.333979	1.693813	349.960310	0.010463	0.010732
RS	21	0.367028	1.693813	369.179609	0.011038	0.011294
RS	22	0.402592	2.117175	311.805797	0.009322	0.009580
RS	23	0.440866	2.117175	329.436255	0.009850	0.010109
RS	24	0.482053	2.496504	295.232088	0.008827	0.009101
RS	25	0.526378	2.496504	312.048356	0.009330	0.009626
RS	26	0.574077	2.792599	294.768138	0.008813	0.009141
RS	27	0.625409	2.792599	311.376529	0.009310	0.009684
RS	28	0.680651	2.994490	306.530142	0.009165	0.009588
RS	29	0.740098	2.994490	323.332759	0.009667	0.010155
RS	30	0.804073	3.109503	328.079950	0.009809	0.010358
RS	31	0.872920	3.109503	345.274347	0.010323	0.010946
RS	32	0.947009	3.146198	358.575543	0.010721	0.011412
RS	33	1.026740	3.146198	376.156003	0.011246	0.012016
RS	34	1.112544	3.113456	397.912505	0.011897	0.012745
RS	35	1.204881	3.113456	415.606902	0.012426	0.013362
RS	36	1.304249	3.030459	444.754759	0.013297	0.014328
RS	37	1.411185	3.030459	461.891038	0.013810	0.014939
RS	38	1.526264	2.931302	494.232107	0.014777	0.016009
RS	39	1.650107	2.931302	509.662936	0.015238	0.016564
RS	40	1.783380	2.850994	538.259635	0.016093	0.017499
RS	41	1.926803	2.850994	550.546504	0.016460	0.017923
RS	42	2.081147	2.810564	568.771239	0.017005	0.018491
RS	43	2.247245	2.810564	576.596424	0.017239	0.018726
RS	44	2.425991	2.816900	580.611411	0.017359	0.018802
RS	45	2.618350	2.816900	583.159255	0.017436	0.018822
RS	46	2.825356	2.867300	572.798808	0.017126	0.018416
RS	47	3.048127	2.867300	569.888412	0.017039	0.018234
RS	48	3.287862	2.951574	548.214331	0.016391	0.017467
RS	49	3.545853	2.951574	540.137234	0.016149	0.017119
RS	50	3.823490	3.055516	511.497216	0.015293	0.016153
RS	51	4.122270	3.055516	498.754042	0.014912	0.015679
RS	52	4.443803	3.166304	466.705686	0.013954	0.014639
RS	53	4.789821	3.166304	449.877967	0.013451	0.014070
RS	54	5.162188	3.335520	409.503573	0.012243	0.012814
RS	55	5.562912	3.335520	390.511006	0.011676	0.012208
RS	56	5.994152	3.335520	368.983967	0.011032	0.011536
RS	57	6.458232	3.335520	345.203459	0.010321	0.010804
RS	58	6.957651	4.424871	245.577450	0.007342	0.007824
RS	59	7.495103	4.424871	234.145057	0.007001	0.007467
RS	60	8.073482	4.424871	221.191869	0.006613	0.007065
RS	61	8.695905	4.424871	206.887492	0.006186	0.006620
RS	62	9.365728	4.424871	191.447614	0.005724	0.006140
RS	63	10.086558	4.424871	1127.092225	0.033698	0.036534
PA	4+25*2+4+6 0.056777476 0.018942682 10.086557804 0.848237109 0.270125123 0.305837178 0.349727482 0.413731060 0.518048933 0.685582709 0.938527324 1.283261678 1.693812835 2.117174841 2.496503508 2.792599381 2.994489735 3.109503083 3.146197662 3.113455544 3.030458588 2.931302088 2.850994071 2.810564239 2.816900481 2.867300270 2.951573739 3.055516182 3.166304351 3.335519784 4.424871151
//
IT	4425
RD	12
LK	-254184.355883
QD	-467.038597 -> -430.769188
RI	0.0135835959
TR	0.055224	0.019216
MT	10.242828
MM	C_pi: 1.978979, n_recomb: 34975.279364
RS	0	0.000000	0.931582	280.385602	0.008017	0.000946
RS	1	0.007641	0.931582	299.274051	0.008557	0.004442
RS	2	0.015866	0.931582	319.229029	0.009127	0.007154
RS	3	0.024720	0.931582	340.278300	0.009729	0.009009
RS	4	0.034250	0.275673	1208.933385	0.034565	0.031845
RS	5	0.044508	0.275673	1252.134174	0.035801	0.033340
RS	6	0.055550	0.312716	1142.788933	0.032674	0.030143
RS	7	0.067436	0.312716	1182.667093	0.033814	0.030994
RS	8	0.080230	0.355468	1076.331348	0.030774	0.028194
RS	9	0.094002	0.355468	1113.063263	0.031824	0.029554
RS	10	0.108826	0.416892	981.674262	0.028068	0.026299
RS	11	0.124782	0.416892	1015.689904	0.029040	0.027728
RS	12	0.141958	0.518564	845.939713	0.024187	0.023365
RS	13	0.160447	0.518564	877.659055	0.025094	0.024634
RS	14	0.180348	0.684612	691.211168	0.019763	0.019610
RS	15	0.201770	0.684612	720.403900	0.020598	0.020638
RS	16	0.224829	0.939122	548.676100	0.015688	0.015852
RS	17	0.249649	0.939122	574.760445	0.016433	0.016663
RS	18	0.276367	1.290766	438.968724	0.012551	0.012805
RS	19	0.305126	1.290766	461.840102	0.013205	0.013460
RS	20	0.336082	1.714657	366.304843	0.010473	0.010724
RS	21	0.369404	1.714657	386.548199	0.011052	0.011292
RS	22	0.405272	2.156119	324.644893	0.009282	0.009522
RS	23	0.443880	2.156119	343.147295	0.009811	0.010051
RS	24	0.485439	2.554549	306.201642	0.008755	0.009007
RS	25	0.530173	2.554549	323.805179	0.009258	0.009530
RS	26	0.578326	2.866978	305.028176	0.008721	0.009021
RS	27	0.630158	2.866978	322.396905	0.009218	0.009558
RS	28	0.685951	3.080517	316.921001	0.009061	0.009446
RS	29	0.746006	3.080517	334.501878	0.009564	0.010006
RS	30	0.810651	3.202307	339.266262	0.009700	0.010197
RS	31	0.880236	3.202307	357.290724	0.010216	0.010777
RS	32	0.955137	3.240796	371.238438	0.010614	0.011238
RS	33	1.035762	3.240796	389.728025	0.011143	0.011835
RS	34	1.122547	3.204722	412.886581	0.011805	0.012568
RS	35	1.215964	3.204722	431.586879	0.012340	0.013179
RS	36	1.316519	3.114190	462.983156	0.013237	0.014163
RS	37	1.424758	3.114190	481.213867	0.013759	0.014772
RS	38	1.541267	3.005769	516.446184	0.014766	0.015874
RS	39	1.666679	3.005769	533.003700	0.015239	0.016433
RS	40	1.801674	2.917239	564.554967	0.016142	0.017411
RS	41	1.946984	2.917239	577.896748	0.016523	0.017848
RS	42	2.103398	2.871359	598.427633	0.017110	0.018459
RS	43	2.271763	2.871359	607.120526	0.017359	0.018713
RS	44	2.452993	2.875634	612.277459	0.017506	0.018823
RS	45	2.648072	2.875634	615.425995	0.017596	0.018867
RS	46	2.858057	2.927274	604.918555	0.017296	0.018479
RS	47	3.084087	2.927274	602.319825	0.017221	0.018322
RS	48	3.327388	3.015502	579.474116	0.016568	0.017560
RS	49	3.589281	3.015502	571.440014	0.016338	0.017236
RS	50	3.871185	3.125205	541.046883	0.015469	0.016265
RS	51	4.174630	3.125205	528.108716	0.015099	0.015812
RS	52	4.501261	3.242704	494.087228	0.014127	0.014763
RS	53	4.852851	3.242704	476.849815	0.013634	0.014211
RS	54	5.231307	3.423541	433.689712	0.012400	0.012932
RS	55	5.638681	3.423541	414.207296	0.011843	0.012341
RS	56	6.077183	3.423541	391.997717	0.011208	0.011681
RS	57	6.549192	3.423541	367.343499	0.010503	0.010959
RS	58	7.057268	4.612853	257.932604	0.007375	0.007825
RS	59	7.604167	4.612853	246.758695	0.007055	0.007493
RS	60	8.192855	4.612853	233.946249	0.006689	0.007115
RS	61	8.826527	4.612853	219.652444	0.006280	0.006692
RS	62	9.508617	4.612853	204.083591	0.005835	0.006231
RS	63	10.242828	4.612853	1234.666701	0.035301	0.038096
PA	4+25*2+4+6 0.055224337 0.019216451 10.242827998 0.931581588 0.275672656 0.312716339 0.355468300 0.416892312 0.518563733 0.684612110 0.939121637 1.290766104 1.714657258 2.156119151 2.554548662 2.866978077 3.080516889 3.202306942 3.240795784 3.204722024 3.114189711 3.005768817 2.917239193 2.871358890 2.875634039 2.927274047 3.015502275 3.125205168 3.242704214 3.423541223 4.612853093
//
IT	4430
RD	13
LK	-254113.210957
QD	-443.191801 -> -410.088832
RI	0.0120441694
TR	0.053781	0.019477
MT	10.391306
MM	C_pi: 2.038031, n_recomb: 36477.486200
RS	0	0.000000	1.016569	268.704180	0.007366	0.000896
RS	1	0.007666	1.016569	287.067848	0.007870	0.004192
RS	2	0.015919	1.016569	306.504343	0.008403	0.006700
RS	3	0.024804	1.016569	327.047536	0.008966	0.008375
RS	4	0.034371	0.280936	1245.309580	0.034139	0.031738
RS	5	0.044672	0.280936	1290.831981	0.035387	0.033191
RS	6	0.055761	0.319541	1175.943600	0.032238	0.029937
RS	7	0.067701	0.319541	1218.063083	0.033392	0.030758
RS	8	0.080557	0.361274	1115.411438	0.030578	0.028123
RS	9	0.094397	0.361274	1154.252750	0.031643	0.029458
RS	10	0.109299	0.420189	1027.027856	0.028155	0.026424
RS	11	0.125343	0.420189	1062.956383	0.029140	0.027842
RS	12	0.142616	0.519246	891.308903	0.024434	0.023605
RS	13	0.161214	0.519246	924.780807	0.025352	0.024877
RS	14	0.181238	0.683695	730.270737	0.020020	0.019847
RS	15	0.202796	0.683695	761.094883	0.020865	0.020885
RS	16	0.226007	0.939351	578.755481	0.015866	0.016012
RS	17	0.250997	0.939351	606.298681	0.016621	0.016834
RS	18	0.277903	1.297133	460.945556	0.012636	0.012874
RS	19	0.306871	1.297133	485.047097	0.013297	0.013538
RS	20	0.338060	1.733403	382.516723	0.010486	0.010722
RS	21	0.371639	1.733403	403.775009	0.011069	0.011295
RS	22	0.407793	2.192165	337.297966	0.009247	0.009471
RS	23	0.446718	2.192165	356.659975	0.009778	0.010001
RS	24	0.488627	2.609319	316.922209	0.008688	0.008922
RS	25	0.533748	2.609319	335.296836	0.009192	0.009442
RS	26	0.582328	2.938161	314.964073	0.008634	0.008910
RS	27	0.634632	2.938161	333.072945	0.009131	0.009442
RS	28	0.690945	3.163785	326.894033	0.008962	0.009312
RS	29	0.751575	3.163785	345.228981	0.009464	0.009866
RS	30	0.816853	3.292955	349.925062	0.009593	0.010045
RS	31	0.887135	3.292955	368.752105	0.010109	0.010617
RS	32	0.962804	3.333917	383.244781	0.010506	0.011071
RS	33	1.044273	3.333917	402.614360	0.011037	0.011661
RS	34	1.131988	3.295105	427.069050	0.011708	0.012395
RS	35	1.226426	3.295105	446.748162	0.012247	0.013001
RS	36	1.328104	3.197475	480.298370	0.013167	0.013999
RS	37	1.437575	3.197475	499.604398	0.013696	0.014606
RS	38	1.555439	3.080006	537.679261	0.014740	0.015737
RS	39	1.682337	3.080006	555.359025	0.015225	0.016300
RS	40	1.818962	2.983228	589.893439	0.016171	0.017317
RS	41	1.966061	2.983228	604.304021	0.016566	0.017766
RS	42	2.124435	2.931649	627.248572	0.017195	0.018420
RS	43	2.294950	2.931649	636.839182	0.017458	0.018692
RS	44	2.478535	2.933420	643.297849	0.017635	0.018837
RS	45	2.676193	2.933420	647.086051	0.017739	0.018903
RS	46	2.889003	2.985698	636.603959	0.017452	0.018536
RS	47	3.118126	2.985698	634.356411	0.017390	0.018403
RS	48	3.364812	3.077188	610.488650	0.016736	0.017649
RS	49	3.630408	3.077188	602.531521	0.016518	0.017347
RS	50	3.916363	3.191938	570.496586	0.015640	0.016374
RS	51	4.224239	3.191938	557.389122	0.015280	0.015941
RS	52	4.555714	3.315492	521.463834	0.014295	0.014885
RS	53	4.912599	3.315492	503.834513	0.013812	0.014350
RS	54	5.296841	3.507202	457.914026	0.012553	0.013049
RS	55	5.710537	3.507202	437.953400	0.012006	0.012472
RS	56	6.155945	3.507202	415.073297	0.011379	0.011824
RS	57	6.635497	3.507202	389.557370	0.010679	0.011109
RS	58	7.151808	4.795338	270.162241	0.007406	0.007827
RS	59	7.707697	4.795338	259.258529	0.007107	0.007519
RS	60	8.306198	4.795338	246.604435	0.006760	0.007163
RS	61	8.950577	4.795338	232.344441	0.006370	0.006761
RS	62	9.644351	4.795338	216.674865	0.005940	0.006318
RS	63	10.391306	4.795338	1344.563843	0.036860	0.039619
PA	4+25*2+4+6 0.053780939 0.019477004 10.391306492 1.016569254 0.280935558 0.319541024 0.361274031 0.420189438 0.519245891 0.683695442 0.939350914 1.297132683 1.733403472 2.192164958 2.609319478 2.938160653 3.163784702 3.292954520 3.333917481 3.295105215 3.197475254 3.080006069 2.983227730 2.931648949 2.933419536 2.985698035 3.077188337 3.191937693 3.315492003 3.507202131 4.795337653
//
IT	4187
RD	14
LK	-254048.257606
QD	-421.320206 -> -391.044757
RI	0.0107569411
TR	0.052436	0.019725
MT	10.532823
MM	C_pi: 2.095528, n_recomb: 37953.404184
RS	0	0.000000	1.103118	258.277174	0.006805	0.000851
RS	1	0.007688	1.103118	276.150675	0.007276	0.003967
RS	2	0.015968	1.103118	295.098616	0.007775	0.006300
RS	3	0.024884	1.103118	315.159817	0.008304	0.007821
RS	4	0.034486	0.285953	1280.412058	0.033736	0.031628
RS	5	0.044826	0.285953	1328.192704	0.034995	0.033047
RS	6	0.055960	0.326305	1207.014983	0.031803	0.029718
RS	7	0.067951	0.326305	1251.313461	0.032970	0.030517
RS	8	0.080864	0.367110	1152.390105	0.030363	0.028033
RS	9	0.094770	0.367110	1193.305407	0.031441	0.029346
RS	10	0.109744	0.423569	1070.853000	0.028215	0.026528
RS	11	0.125870	0.423569	1108.676137	0.029212	0.027936
RS	12	0.143236	0.520041	935.877687	0.024659	0.023829
RS	13	0.161937	0.520041	971.084381	0.025586	0.025103
RS	14	0.182076	0.682796	769.037286	0.020263	0.020076
RS	15	0.203763	0.682796	801.476995	0.021117	0.021124
RS	16	0.227118	0.939233	608.738829	0.016039	0.016169
RS	17	0.252268	0.939233	637.730688	0.016803	0.017003
RS	18	0.279352	1.302451	482.845280	0.012722	0.012946
RS	19	0.308518	1.302451	508.169514	0.013389	0.013619
RS	20	0.339927	1.750213	398.612472	0.010503	0.010726
RS	21	0.373750	1.750213	420.877114	0.011089	0.011303
RS	22	0.410174	2.225498	349.784747	0.009216	0.009428
RS	23	0.449399	2.225498	369.994917	0.009749	0.009958
RS	24	0.491639	2.660983	327.417644	0.008627	0.008845
RS	25	0.537126	2.660983	346.548320	0.009131	0.009362
RS	26	0.586111	3.006297	324.602265	0.008553	0.008807
RS	27	0.638863	3.006297	343.432269	0.009049	0.009334
RS	28	0.695669	3.244393	336.481979	0.008866	0.009187
RS	29	0.756844	3.244393	355.548020	0.009368	0.009734
RS	30	0.822722	3.381526	360.092663	0.009488	0.009900
RS	31	0.893664	3.381526	379.695739	0.010004	0.010466
RS	32	0.970062	3.425591	394.637706	0.010398	0.010910
RS	33	1.052333	3.425591	414.858609	0.010931	0.011494
RS	34	1.140929	3.384623	440.503152	0.011606	0.012227
RS	35	1.236337	3.384623	461.133476	0.012150	0.012828
RS	36	1.339080	3.280315	496.740028	0.013088	0.013836
RS	37	1.449722	3.280315	517.100423	0.013625	0.014442
RS	38	1.568872	3.154015	557.958922	0.014701	0.015597
RS	39	1.697182	3.154015	576.753339	0.015196	0.016164
RS	40	1.835357	3.048983	614.283695	0.016185	0.017219
RS	41	1.984155	3.048983	629.773119	0.016593	0.017678
RS	42	2.144394	2.991498	655.223236	0.017264	0.018373
RS	43	2.316952	2.991498	665.737923	0.017541	0.018663
RS	44	2.502778	2.990374	673.647431	0.017749	0.018844
RS	45	2.702890	2.990374	678.111448	0.017867	0.018931
RS	46	2.918389	3.042761	667.820981	0.017596	0.018588
RS	47	3.150455	3.042761	665.962406	0.017547	0.018477
RS	48	3.400364	3.136888	641.222609	0.016895	0.017733
RS	49	3.669487	3.136888	633.375544	0.016688	0.017453
RS	50	3.959301	3.256037	599.812254	0.015804	0.016481
RS	51	4.271397	3.256037	586.561010	0.015455	0.016066
RS	52	4.607489	3.385041	548.805379	0.014460	0.015006
RS	53	4.969421	3.385041	530.802101	0.013986	0.014485
RS	54	5.359179	3.586915	482.153327	0.012704	0.013164
RS	55	5.778904	3.586915	461.726125	0.012166	0.012601
RS	56	6.230899	3.586915	438.187556	0.011545	0.011962
RS	57	6.717646	3.586915	411.822026	0.010851	0.011255
RS	58	7.241815	4.972641	282.265306	0.007437	0.007831
RS	59	7.806285	4.972641	271.642244	0.007157	0.007544
RS	60	8.414154	4.972641	259.162314	0.006828	0.007208
RS	61	9.068758	4.972641	244.957111	0.006454	0.006826
RS	62	9.773691	4.972641	229.212480	0.006039	0.006400
RS	63	10.532823	4.972641	1456.557955	0.038378	0.041103
PA	4+25*2+4+6 0.052435875 0.019724874 10.532822657 1.103117768 0.285953183 0.326304990 0.367109811 0.423569444 0.520041292 0.682795651 0.939232888 1.302451346 1.750212630 2.225497667 2.660983245 3.006296662 3.244392757 3.381525750 3.425591182 3.384622822 3.280315422 3.154014851 3.048983432 2.991498062 2.990374385 3.042761024 3.136887627 3.256036654 3.385041146 3.586915375 4.972640529
//
IT	5105
RD	15
LK	-253988.836078
QD	-401.205274 -> -373.462747
RI	0.0096703316
TR	0.051179	0.019961
MT	10.668107
MM	C_pi: 2.151579, n_recomb: 39403.128894
RS	0	0.000000	1.191116	248.896004	0.006317	0.000810
RS	1	0.007710	1.191116	266.311173	0.006759	0.003764
RS	2	0.016015	1.191116	284.798991	0.007228	0.005944
RS	3	0.024959	1.191116	304.402316	0.007725	0.007334
RS	4	0.034594	0.290750	1314.308363	0.033355	0.031519
RS	5	0.044971	0.290750	1364.287031	0.034624	0.032907
RS	6	0.056148	0.333001	1236.188624	0.031373	0.029491
RS	7	0.068187	0.333001	1282.603352	0.032551	0.030272
RS	8	0.081155	0.372954	1187.425710	0.030135	0.027930
RS	9	0.095122	0.372954	1230.377036	0.031225	0.029222
RS	10	0.110166	0.427004	1113.226415	0.028252	0.026614
RS	11	0.126370	0.427004	1152.924358	0.029260	0.028012
RS	12	0.143823	0.520918	979.668150	0.024863	0.024038
RS	13	0.162622	0.520918	1016.591410	0.025800	0.025314
RS	14	0.182870	0.681903	807.506577	0.020493	0.020297
RS	15	0.204679	0.681903	841.545489	0.021357	0.021353
RS	16	0.228170	0.938805	638.624094	0.016207	0.016325
RS	17	0.253472	0.938805	669.053919	0.016980	0.017169
RS	18	0.280725	1.306830	504.671184	0.012808	0.013020
RS	19	0.310079	1.306830	531.210500	0.013481	0.013701
RS	20	0.341696	1.765247	414.602210	0.010522	0.010735
RS	21	0.375751	1.765247	437.864981	0.011112	0.011316
RS	22	0.412432	2.256319	362.117208	0.009190	0.009390
RS	23	0.451940	2.256319	383.164692	0.009724	0.009921
RS	24	0.494495	2.709717	337.706154	0.008571	0.008775
RS	25	0.540331	2.709717	357.578765	0.009075	0.009290
RS	26	0.589701	3.071522	333.966552	0.008476	0.008711
RS	27	0.642877	3.071522	353.499799	0.008971	0.009234
RS	28	0.700153	3.322438	345.713753	0.008774	0.009069
RS	29	0.761845	3.322438	365.489062	0.009276	0.009611
RS	30	0.828294	3.468075	369.804172	0.009385	0.009762
RS	31	0.899866	3.468075	390.157763	0.009902	0.010321
RS	32	0.976956	3.515849	405.456438	0.010290	0.010755
RS	33	1.059989	3.515849	426.500579	0.010824	0.011333
RS	34	1.149425	3.473265	453.233287	0.011502	0.012063
RS	35	1.245756	3.473265	474.787023	0.012049	0.012660
RS	36	1.349514	3.362684	512.351029	0.013003	0.013676
RS	37	1.461272	3.362684	533.743392	0.013546	0.014280
RS	38	1.581647	3.227769	577.318780	0.014652	0.015457
RS	39	1.711303	3.227769	597.217423	0.015157	0.016027
RS	40	1.850955	3.114502	637.741986	0.016185	0.017117
RS	41	2.001374	3.114502	654.316559	0.016606	0.017585
RS	42	2.163391	3.050939	682.348758	0.017317	0.018322
RS	43	2.337899	3.050939	693.810100	0.017608	0.018627
RS	44	2.525862	3.046585	703.306618	0.017849	0.018844
RS	45	2.728317	3.046585	708.479532	0.017980	0.018951
RS	46	2.946382	3.098606	698.540748	0.017728	0.018634
RS	47	3.181259	3.098606	697.106798	0.017692	0.018545
RS	48	3.434245	3.194807	671.642855	0.017045	0.017814
RS	49	3.706737	3.194807	663.937729	0.016850	0.017553
RS	50	4.000238	3.317766	628.961043	0.015962	0.016585
RS	51	4.316367	3.317766	615.590985	0.015623	0.016187
RS	52	4.656871	3.451669	576.080617	0.014620	0.015124
RS	53	5.023628	3.451669	557.721318	0.014154	0.014617
RS	54	5.418661	3.663048	506.380936	0.012851	0.013278
RS	55	5.844152	3.663048	485.498957	0.012321	0.012726
RS	56	6.302449	3.663048	461.314226	0.011708	0.012098
RS	57	6.796080	3.663048	434.111549	0.011017	0.011397
RS	58	7.327770	5.145065	294.237501	0.007467	0.007836
RS	59	7.900454	5.145065	283.904554	0.007205	0.007569
RS	60	8.517292	5.145065	271.613164	0.006893	0.007252
RS	61	9.181689	5.145065	257.481920	0.006535	0.006887
RS	62	9.897311	5.145065	241.685809	0.006134	0.006478
RS	63	10.668107	5.145065	1570.420875	0.039855	0.042548
PA	4+25*2+4+6 0.051179162 0.019960587 10.668107134 1.191116200 0.290749812 0.333000914 0.372954434 0.427003602 0.520918008 0.681902823 0.938804733 1.306830109 1.765247345 2.256319159 2.709717454 3.071521547 3.322438186 3.468074925 3.515849049 3.473265431 3.362684163 3.227768632 3.114502383 3.050938543 3.046584572 3.098606224 3.194807397 3.317766448 3.451668519 3.663047994 5.145064775
//
IT	4616
RD	16
LK	-253934.371191
QD	-382.657846 -> -357.191104
RI	0.0087441488
TR	0.050002	0.020185
MT	10.797720
MM	C_pi: 2.206268, n_recomb: 40826.775407
RS	0	0.000000	1.280546	240.380897	0.005888	0.000772
RS	1	0.007730	1.280546	257.365770	0.006304	0.003580
RS	2	0.016059	1.280546	275.418965	0.006746	0.005625
RS	3	0.025031	1.280546	294.586649	0.007216	0.006903
RS	4	0.034696	0.295350	1347.039063	0.032994	0.031411
RS	5	0.045109	0.295350	1399.158179	0.034271	0.032771
RS	6	0.056326	0.339629	1263.607098	0.030950	0.029259
RS	7	0.068411	0.339629	1312.075483	0.032138	0.030026
RS	8	0.081430	0.378791	1220.663142	0.029899	0.027815
RS	9	0.095456	0.378791	1265.610611	0.031000	0.029088
RS	10	0.110565	0.430467	1154.227577	0.028271	0.026686
RS	11	0.126843	0.430467	1195.779167	0.029289	0.028074
RS	12	0.144379	0.521855	1022.693639	0.025050	0.024235
RS	13	0.163271	0.521855	1061.314832	0.025996	0.025511
RS	14	0.183623	0.681008	845.677174	0.020714	0.020510
RS	15	0.205548	0.681008	881.298492	0.021586	0.021574
RS	16	0.229169	0.938103	668.406407	0.016372	0.016479
RS	17	0.254615	0.938103	700.262985	0.017152	0.017332
RS	18	0.282029	1.310362	526.426091	0.012894	0.013097
RS	19	0.311561	1.310362	554.172725	0.013574	0.013785
RS	20	0.343377	1.778660	430.492697	0.010544	0.010748
RS	21	0.377652	1.778660	454.745579	0.011138	0.011334
RS	22	0.414577	2.284790	374.309182	0.009168	0.009359
RS	23	0.454357	2.284790	396.183783	0.009704	0.009891
RS	24	0.497211	2.755696	347.802122	0.008519	0.008712
RS	25	0.543378	2.755696	368.403314	0.009024	0.009225
RS	26	0.593115	3.133952	343.078746	0.008403	0.008623
RS	27	0.646696	3.133952	363.298393	0.008899	0.009141
RS	28	0.704419	3.397988	354.617298	0.008686	0.008959
RS	29	0.766605	3.397988	375.081204	0.009187	0.009494
RS	30	0.833598	3.552613	379.095146	0.009285	0.009631
RS	31	0.905770	3.552613	400.174873	0.009802	0.010185
RS	32	0.983521	3.604663	415.743083	0.010183	0.010607
RS	33	1.067282	3.604663	437.583197	0.010718	0.011180
RS	34	1.157519	3.560997	465.303735	0.011397	0.011904
RS	35	1.254731	3.560997	487.753131	0.011947	0.012497
RS	36	1.359459	3.444536	527.174809	0.012912	0.013518
RS	37	1.472282	3.444536	549.575629	0.013461	0.014121
RS	38	1.593827	3.301222	595.795244	0.014593	0.015317
RS	39	1.724769	3.301222	616.785229	0.015107	0.015890
RS	40	1.865832	3.179749	660.291469	0.016173	0.017012
RS	41	2.017801	3.179749	677.954001	0.016606	0.017490
RS	42	2.181517	3.109963	708.631236	0.017357	0.018265
RS	43	2.357890	3.109963	721.058017	0.017661	0.018585
RS	44	2.547897	3.102083	732.265942	0.017936	0.018839
RS	45	2.752593	3.102083	738.177464	0.018081	0.018965
RS	46	2.973112	3.153323	728.741494	0.017850	0.018676
RS	47	3.210679	3.153323	727.765360	0.017826	0.018605
RS	48	3.466611	3.251093	701.721765	0.017188	0.017890
RS	49	3.742328	3.251093	694.188872	0.017003	0.017648
RS	50	4.039359	3.377325	657.913478	0.016115	0.016685
RS	51	4.359352	3.377325	644.448727	0.015785	0.016304
RS	52	4.704082	3.515614	603.261259	0.014776	0.015240
RS	53	5.075461	3.515614	584.563496	0.014318	0.014746
RS	54	5.475550	3.735884	530.571952	0.012996	0.013390
RS	55	5.906567	3.735884	509.246843	0.012473	0.012849
RS	56	6.370905	3.735884	484.428210	0.011865	0.012229
RS	57	6.871138	3.735884	456.400933	0.011179	0.011535
RS	58	7.410042	5.312845	306.073661	0.007497	0.007842
RS	59	7.990605	5.312845	296.039349	0.007251	0.007593
RS	60	8.616049	5.312845	283.949562	0.006955	0.007294
RS	61	9.289843	5.312845	269.909818	0.006611	0.006946
RS	62	10.015724	5.312845	254.083945	0.006223	0.006552
RS	63	10.797720	5.312845	1685.927212	0.041295	0.043954
PA	4+25*2+4+6 0.050002401 0.020184768 10.797720074 1.280545675 0.295350245 0.339628851 0.378790828 0.430466621 0.521855195 0.681007992 0.938102583 1.310362408 1.778660400 2.284789540 2.755695972 3.133952252 3.397988471 3.552613254 3.604662649 3.560996704 3.444536418 3.301221596 3.179749227 3.109962724 3.102083015 3.153322875 3.251092563 3.377325295 3.515614397 3.735884441 5.312845333
//
IT	4302
RD	17
LK	-253884.361632
QD	-365.514720 -> -342.098362
RI	0.0079493344
TR	0.048898	0.020398
MT	10.922104
MM	C_pi: 2.259654, n_recomb: 42224.392004
RS	0	0.000000	1.371288	232.608888	0.005509	0.000738
RS	1	0.007750	1.371288	249.189306	0.005902	0.003412
RS	2	0.016100	1.371288	266.831860	0.006319	0.005338
RS	3	0.025098	1.371288	285.585436	0.006764	0.006518
RS	4	0.034793	0.299767	1378.671048	0.032651	0.031304
RS	5	0.045239	0.299767	1432.874975	0.033935	0.032640
RS	6	0.056495	0.346186	1289.399238	0.030537	0.029025
RS	7	0.068624	0.346186	1339.858739	0.031732	0.029780
RS	8	0.081692	0.384605	1252.221500	0.029656	0.027691
RS	9	0.095773	0.384605	1299.123399	0.030767	0.028948
RS	10	0.110945	0.433944	1193.903034	0.028275	0.026744
RS	11	0.127293	0.433944	1237.285618	0.029303	0.028123
RS	12	0.144908	0.522840	1064.950781	0.025221	0.024419
RS	13	0.163888	0.522840	1105.250578	0.026176	0.025696
RS	14	0.184339	0.680116	883.525707	0.020925	0.020717
RS	15	0.206375	0.680116	920.711837	0.021805	0.021787
RS	16	0.230119	0.937168	698.068625	0.016532	0.016632
RS	17	0.255703	0.937168	731.339891	0.017320	0.017493
RS	18	0.283269	1.313143	548.103305	0.012981	0.013175
RS	19	0.312972	1.313143	577.048991	0.013666	0.013871
RS	20	0.344977	1.790605	446.282517	0.010569	0.010765
RS	21	0.379463	1.790605	471.517344	0.011167	0.011355
RS	22	0.416621	2.311087	386.365205	0.009150	0.009332
RS	23	0.456658	2.311087	409.056948	0.009688	0.009865
RS	24	0.499799	2.799051	357.719675	0.008472	0.008654
RS	25	0.546283	2.799051	379.036791	0.008977	0.009165
RS	26	0.596369	3.193701	351.955846	0.008335	0.008540
RS	27	0.650337	3.193701	372.845872	0.008830	0.009055
RS	28	0.708487	3.471109	363.215375	0.008602	0.008854
RS	29	0.771144	3.471109	384.348165	0.009103	0.009385
RS	30	0.838657	3.635168	387.993877	0.009189	0.009506
RS	31	0.911402	3.635168	409.776294	0.009705	0.010055
RS	32	0.989785	3.692011	425.533417	0.010078	0.010464
RS	33	1.074242	3.692011	448.142981	0.010613	0.011032
RS	34	1.165245	3.647767	476.755356	0.011291	0.011750
RS	35	1.263300	3.647767	500.072808	0.011843	0.012339
RS	36	1.368954	3.525811	541.252880	0.012818	0.013364
RS	37	1.482797	3.525811	564.637741	0.013372	0.013965
RS	38	1.605462	3.374308	613.425280	0.014528	0.015178
RS	39	1.737634	3.374308	635.491510	0.015050	0.015753
RS	40	1.880049	3.244668	681.957435	0.016151	0.016905
RS	41	2.033501	3.244668	700.707413	0.016595	0.017391
RS	42	2.198845	3.168542	734.079213	0.017385	0.018204
RS	43	2.377003	3.168542	747.486478	0.017703	0.018538
RS	44	2.568969	3.156880	760.517784	0.018011	0.018829
RS	45	2.775811	3.156880	767.194223	0.018169	0.018973
RS	46	2.998684	3.206966	758.403707	0.017961	0.018712
RS	47	3.238829	3.206966	757.915949	0.017950	0.018660
RS	48	3.497585	3.305846	731.433133	0.017323	0.017962
RS	49	3.776394	3.305846	724.100988	0.017149	0.017738
RS	50	4.076811	3.434863	686.640646	0.016262	0.016783
RS	51	4.400510	3.434863	673.104288	0.015941	0.016416
RS	52	4.749295	3.577070	630.318049	0.014928	0.015352
RS	53	5.125111	3.577070	611.298939	0.014477	0.014870
RS	54	5.530052	3.805659	554.699782	0.013137	0.013500
RS	55	5.966376	3.805659	532.943088	0.012622	0.012969
RS	56	6.436514	3.805659	507.502849	0.012019	0.012357
RS	57	6.943088	3.805659	478.663711	0.011336	0.011669
RS	58	7.488921	5.476182	317.766548	0.007526	0.007848
RS	59	8.077055	5.476182	308.038610	0.007295	0.007617
RS	60	8.710769	5.476182	296.162410	0.007014	0.007334
RS	61	9.393595	5.476182	282.230370	0.006684	0.007002
RS	62	10.129340	5.476182	266.394924	0.006309	0.006622
RS	63	10.922104	5.476182	1802.852825	0.042697	0.045322
PA	4+25*2+4+6 0.048898407 0.020398093 10.922103677 1.371288078 0.299767221 0.346185788 0.384605397 0.433944383 0.522840103 0.680116283 0.937167679 1.313142899 1.790605482 2.311087229 2.799050690 3.193700748 3.471108790 3.635167833 3.692010513 3.647766997 3.525811402 3.374307579 3.244667813 3.168542048 3.156879551 3.206966077 3.305846326 3.434862888 3.577070325 3.805658650 5.476181636
//
IT	5130
RD	18
LK	-253838.367671
QD	-349.634038 -> -328.069732
RI	0.0072632387
TR	0.047860	0.020601
MT	11.041743
MM	C_pi: 2.311789, n_recomb: 43595.752222
RS	0	0.000000	1.463209	225.482168	0.005172	0.000706
RS	1	0.007768	1.463209	241.682060	0.005544	0.003258
RS	2	0.016140	1.463209	258.936556	0.005939	0.005077
RS	3	0.025162	1.463209	277.296777	0.006361	0.006172
RS	4	0.034886	0.304011	1409.263847	0.032326	0.031200
RS	5	0.045364	0.304011	1465.498553	0.033616	0.032513
RS	6	0.056656	0.352662	1313.701047	0.030134	0.028790
RS	7	0.068826	0.352662	1366.089363	0.031335	0.029535
RS	8	0.081941	0.390392	1282.184250	0.029411	0.027561
RS	9	0.096075	0.390392	1330.997228	0.030530	0.028802
RS	10	0.111307	0.437426	1232.289852	0.028266	0.026791
RS	11	0.127722	0.437426	1277.479200	0.029303	0.028161
RS	12	0.145412	0.523861	1106.434320	0.025379	0.024593
RS	13	0.164477	0.523861	1148.392495	0.026342	0.025869
RS	14	0.185022	0.679229	921.028531	0.021127	0.020918
RS	15	0.207164	0.679229	959.760952	0.022015	0.021994
RS	16	0.231025	0.936030	727.593435	0.016690	0.016782
RS	17	0.256741	0.936030	762.266385	0.017485	0.017652
RS	18	0.284453	1.315258	569.690450	0.013068	0.013254
RS	19	0.314319	1.315258	599.826201	0.013759	0.013957
RS	20	0.346505	1.801196	461.972490	0.010597	0.010785
RS	21	0.381191	1.801196	488.180980	0.011198	0.011379
RS	22	0.418572	2.335360	398.288427	0.009136	0.009310
RS	23	0.458857	2.335360	421.787464	0.009675	0.009844
RS	24	0.502271	2.839938	367.464424	0.008429	0.008601
RS	25	0.549057	2.839938	389.485119	0.008934	0.009111
RS	26	0.599478	3.250863	360.611509	0.008272	0.008463
RS	27	0.653816	3.250863	382.156555	0.008766	0.008975
RS	28	0.712376	3.541850	371.527103	0.008522	0.008756
RS	29	0.775484	3.541850	393.309870	0.009022	0.009282
RS	30	0.843495	3.715755	396.524485	0.009095	0.009387
RS	31	0.916789	3.715755	418.986947	0.009611	0.009931
RS	32	0.995777	3.777890	434.855525	0.009975	0.010328
RS	33	1.080901	3.777890	458.208586	0.010510	0.010891
RS	34	1.172638	3.733549	487.620819	0.011185	0.011601
RS	35	1.271501	3.733549	511.778781	0.011739	0.012187
RS	36	1.378045	3.606460	554.620278	0.012722	0.013213
RS	37	1.492865	3.606460	578.963901	0.013280	0.013812
RS	38	1.616604	3.446986	630.237724	0.014456	0.015040
RS	39	1.749956	3.446986	653.362999	0.014987	0.015617
RS	40	1.893668	3.309230	702.757007	0.016120	0.016797
RS	41	2.048543	3.309230	722.590751	0.016575	0.017291
RS	42	2.215450	3.226669	758.694678	0.017403	0.018140
RS	43	2.395323	3.226669	773.093833	0.017733	0.018487
RS	44	2.589169	3.211002	788.047830	0.018076	0.018815
RS	45	2.798073	3.211002	795.512164	0.018247	0.018975
RS	46	3.023207	3.259601	787.501723	0.018064	0.018743
RS	47	3.265829	3.259601	787.530279	0.018064	0.018710
RS	48	3.527299	3.359182	760.743362	0.017450	0.018030
RS	49	3.809081	3.359182	753.638809	0.017287	0.017823
RS	50	4.112753	3.490539	715.105581	0.016403	0.016876
RS	51	4.440015	3.490539	701.519897	0.016091	0.016524
RS	52	4.792700	3.636237	657.213862	0.015075	0.015462
RS	53	5.172784	3.636237	637.890397	0.014632	0.014991
RS	54	5.582393	3.872611	578.730938	0.013275	0.013608
RS	55	6.023822	3.872611	556.554394	0.012766	0.013086
RS	56	6.499544	3.872611	530.505216	0.012169	0.012482
RS	57	7.012221	3.872611	500.867525	0.011489	0.011799
RS	58	7.564725	5.635311	329.304248	0.007554	0.007854
RS	59	8.160149	5.635311	319.889843	0.007338	0.007639
RS	60	8.801828	5.635311	308.238400	0.007070	0.007372
RS	61	9.493355	5.635311	294.429256	0.006754	0.007055
RS	62	10.238602	5.635311	278.603271	0.006391	0.006689
RS	63	11.041743	5.635311	1920.951304	0.044063	0.046654
PA	4+25*2+4+6 0.047860487 0.020601048 11.041743343 1.463209376 0.304010542 0.352661981 0.390392216 0.437425619 0.523860777 0.679228986 0.936029932 1.315258052 1.801196355 2.335360151 2.839937626 3.250863392 3.541850057 3.715754547 3.777889748 3.733548536 3.606460383 3.446985894 3.309230011 3.226668569 3.211001736 3.259601161 3.359181944 3.490539011 3.636236955 3.872611248 5.635311348
//
IT	4270
RD	19
LK	-253796.002303
QD	-334.892631 -> -315.005232
RI	0.0066667837
TR	0.046883	0.020794
MT	11.157012
MM	C_pi: 2.362735, n_recomb: 44941.168337
RS	0	0.000000	1.556291	218.906487	0.004871	0.000676
RS	1	0.007786	1.556291	234.747068	0.005223	0.003117
RS	2	0.016178	1.556291	251.633710	0.005599	0.004841
RS	3	0.025224	1.556291	269.619377	0.005999	0.005861
RS	4	0.034974	0.308092	1438.875114	0.032017	0.031100
RS	5	0.045483	0.308092	1497.088661	0.033312	0.032392
RS	6	0.056810	0.359061	1336.606467	0.029741	0.028556
RS	7	0.069019	0.359061	1390.862415	0.030949	0.029293
RS	8	0.082179	0.396145	1310.650378	0.029164	0.027426
RS	9	0.096363	0.396145	1361.330487	0.030291	0.028652
RS	10	0.111652	0.440904	1269.432752	0.028247	0.026828
RS	11	0.128131	0.440904	1316.403895	0.029292	0.028188
RS	12	0.145894	0.524915	1147.140408	0.025525	0.024757
RS	13	0.165039	0.524915	1190.736549	0.026495	0.026031
RS	14	0.185675	0.678355	958.167387	0.021320	0.021112
RS	15	0.207917	0.678355	998.427267	0.022216	0.022193
RS	16	0.231892	0.934735	756.960190	0.016843	0.016931
RS	17	0.257733	0.934735	793.021227	0.017646	0.017808
RS	18	0.285586	1.316793	591.180968	0.013155	0.013335
RS	19	0.315607	1.316793	622.497499	0.013851	0.014044
RS	20	0.347966	1.810586	477.558151	0.010626	0.010808
RS	21	0.382845	1.810586	504.731887	0.011231	0.011406
RS	22	0.420439	2.357760	410.085998	0.009125	0.009291
RS	23	0.460960	2.357760	434.382893	0.009666	0.009827
RS	24	0.504637	2.878494	377.048992	0.008390	0.008553
RS	25	0.551714	2.878494	399.761637	0.008895	0.009062
RS	26	0.602456	3.305571	369.060374	0.008212	0.008392
RS	27	0.657149	3.305571	391.245910	0.008706	0.008900
RS	28	0.716100	3.610294	379.573517	0.008446	0.008663
RS	29	0.779642	3.610294	401.988401	0.008945	0.009185
RS	30	0.848131	3.794402	404.715442	0.009005	0.009275
RS	31	0.921952	3.794402	427.836488	0.009520	0.009814
RS	32	1.001521	3.862294	443.744375	0.009874	0.010197
RS	33	1.087285	3.862294	467.816072	0.010410	0.010756
RS	34	1.179727	3.818307	497.941601	0.011080	0.011458
RS	35	1.279366	3.818307	522.913235	0.011636	0.012039
RS	36	1.386763	3.686445	567.320533	0.012624	0.013066
RS	37	1.502522	3.686445	592.597512	0.013186	0.013663
RS	38	1.627294	3.519206	646.276217	0.014380	0.014903
RS	39	1.761781	3.519206	670.442055	0.014918	0.015483
RS	40	1.906739	3.373399	722.724852	0.016082	0.016688
RS	41	2.062983	3.373399	743.636274	0.016547	0.017189
RS	42	2.231393	3.284323	782.499963	0.017412	0.018073
RS	43	2.412914	3.284323	797.899340	0.017754	0.018433
RS	44	2.608569	3.264456	814.864703	0.018132	0.018797
RS	45	2.819458	3.264456	823.136815	0.018316	0.018972
RS	46	3.046767	3.311269	816.032384	0.018158	0.018771
RS	47	3.291773	3.311269	816.602561	0.018170	0.018754
RS	48	3.555856	3.411181	789.640630	0.017571	0.018095
RS	49	3.840500	3.411181	782.788583	0.017418	0.017903
RS	50	4.147307	3.544474	743.291728	0.016539	0.016967
RS	51	4.478001	3.544474	729.677710	0.016236	0.016628
RS	52	4.834443	3.693268	683.930451	0.015218	0.015568
RS	53	5.218638	3.693268	664.318797	0.014782	0.015108
RS	54	5.632746	3.936934	602.647685	0.013410	0.013713
RS	55	6.079096	3.936934	580.062534	0.012907	0.013200
RS	56	6.560200	3.936934	553.416683	0.012314	0.012603
RS	57	7.078761	3.936934	522.993465	0.011637	0.011924
RS	58	7.637698	5.790428	340.682929	0.007581	0.007861
RS	59	8.240154	5.790428	331.588419	0.007378	0.007661
RS	60	8.889516	5.790428	320.171862	0.007124	0.007408
RS	61	9.589438	5.790428	306.499552	0.006820	0.007105
RS	62	10.343856	5.790428	290.700637	0.006468	0.006752
RS	63	11.157012	5.790428	2040.030184	0.045393	0.047949
PA	4+25*2+4+6 0.046882956 0.020794184 11.157012473 1.556291214 0.308091555 0.359061062 0.396145476 0.440904121 0.524914917 0.678354829 0.934735118 1.316793349 1.810585603 2.357759944 2.878494060 3.305570666 3.610293840 3.794401642 3.862294334 3.818306585 3.686445086 3.519206274 3.373399488 3.284322819 3.264456370 3.311269167 3.411181019 3.544474499 3.693268160 3.936934038 5.790428039
//
IT	4879
RD	20
LK	-253756.923200
QD	-321.181701 -> -302.816051
RI	0.0061459767
TR	0.045961	0.020978
MT	11.268229
MM	C_pi: 2.412523, n_recomb: 46260.539395
RS	0	0.000000	1.650435	212.814497	0.004600	0.000649
RS	1	0.007803	1.650435	228.315248	0.004935	0.002987
RS	2	0.016214	1.650435	244.852787	0.005293	0.004625
RS	3	0.025282	1.650435	262.481594	0.005674	0.005579
RS	4	0.035058	0.312013	1467.573478	0.031724	0.031002
RS	5	0.045596	0.312013	1527.715350	0.033024	0.032276
RS	6	0.056957	0.365375	1358.227550	0.029360	0.028324
RS	7	0.069204	0.365375	1414.290672	0.030572	0.029054
RS	8	0.082407	0.401856	1337.705403	0.028917	0.027287
RS	9	0.096639	0.401856	1390.207616	0.030052	0.028499
RS	10	0.111983	0.444373	1305.360895	0.028218	0.026856
RS	11	0.128523	0.444373	1354.087462	0.029271	0.028207
RS	12	0.146355	0.525998	1187.054048	0.025660	0.024911
RS	13	0.165577	0.525998	1232.266866	0.026638	0.026184
RS	14	0.186300	0.677498	994.913846	0.021507	0.021300
RS	15	0.208639	0.677498	1036.681447	0.022410	0.022385
RS	16	0.232721	0.933308	786.147073	0.016994	0.017077
RS	17	0.258683	0.933308	823.581628	0.017803	0.017961
RS	18	0.286670	1.317818	612.559901	0.013242	0.013416
RS	19	0.316841	1.317818	645.047135	0.013944	0.014131
RS	20	0.349367	1.818863	493.038097	0.010658	0.010833
RS	21	0.384430	1.818863	521.168438	0.011266	0.011435
RS	22	0.422229	2.378430	421.755367	0.009117	0.009277
RS	23	0.462977	2.378430	446.840540	0.009659	0.009813
RS	24	0.506905	2.914848	386.477321	0.008354	0.008509
RS	25	0.554261	2.914848	409.870495	0.008860	0.009017
RS	26	0.605312	3.357914	377.311864	0.008156	0.008325
RS	27	0.660346	3.357914	400.123830	0.008649	0.008831
RS	28	0.719674	3.676500	387.368008	0.008374	0.008576
RS	29	0.783632	3.676500	410.397758	0.008871	0.009094
RS	30	0.852580	3.871131	412.585326	0.008919	0.009167
RS	31	0.926908	3.871131	436.344190	0.009432	0.009702
RS	32	1.007035	3.945213	452.224131	0.009776	0.010072
RS	33	1.093415	3.945213	476.990233	0.010311	0.010626
RS	34	1.186535	3.902014	507.745821	0.010976	0.011319
RS	35	1.286920	3.902014	533.504563	0.011533	0.011897
RS	36	1.395139	3.765713	579.386212	0.012524	0.012922
RS	37	1.511802	3.765713	605.570721	0.013090	0.013518
RS	38	1.637568	3.590924	661.569550	0.014301	0.014768
RS	39	1.773146	3.590924	686.755986	0.014845	0.015350
RS	40	1.919304	3.437131	741.883585	0.016037	0.016578
RS	41	2.076867	3.437131	763.864035	0.016512	0.017087
RS	42	2.246723	3.341477	805.504759	0.017412	0.018004
RS	43	2.429833	3.341477	821.909508	0.017767	0.018375
RS	44	2.627231	3.317243	840.963529	0.018179	0.018775
RS	45	2.840032	3.317243	850.060171	0.018375	0.018966
RS	46	3.069436	3.362002	843.978597	0.018244	0.018794
RS	47	3.316741	3.362002	845.113152	0.018269	0.018793
RS	48	3.583343	3.461911	818.099719	0.017685	0.018155
RS	49	3.870747	3.461911	811.523323	0.017542	0.017978
RS	50	4.180576	3.596769	771.170319	0.016670	0.017054
RS	51	4.514581	3.596769	757.547869	0.016376	0.016728
RS	52	4.874648	3.748299	710.437096	0.015357	0.015672
RS	53	5.262809	3.748299	690.553022	0.014927	0.015222
RS	54	5.681259	3.998798	626.421008	0.013541	0.013815
RS	55	6.132359	3.998798	603.438521	0.013044	0.013311
RS	56	6.618657	3.998798	576.208465	0.012456	0.012720
RS	57	7.142901	3.998798	545.013136	0.011781	0.012046
RS	58	7.708050	5.941706	351.892401	0.007607	0.007868
RS	59	8.317296	5.941706	343.123578	0.007417	0.007681
RS	60	8.974081	5.941706	331.951294	0.007176	0.007443
RS	61	9.682114	5.941706	318.428863	0.006883	0.007153
RS	62	10.445393	5.941706	302.673628	0.006543	0.006813
RS	63	11.268229	5.941706	2159.866869	0.046689	0.049208
PA	4+25*2+4+6 0.045960812 0.020978046 11.268228706 1.650435185 0.312013451 0.365374566 0.401856207 0.444372652 0.525997710 0.677497648 0.933308379 1.317818075 1.818863445 2.378429602 2.914848027 3.357913744 3.676500143 3.871130933 3.945212539 3.902013748 3.765712852 3.590924412 3.437130724 3.341477170 3.317242710 3.362001965 3.461910932 3.596769033 3.748298622 3.998797806 5.941705812
//
IT	4398
RD	21
LK	-253720.827097
QD	-308.406378 -> -291.424565
RI	0.0056890800
TR	0.045089	0.021153
MT	11.375753
MM	C_pi: 2.461208, n_recomb: 47554.035327
RS	0	0.000000	1.745563	207.149215	0.004356	0.000623
RS	1	0.007819	1.745563	222.328027	0.004675	0.002866
RS	2	0.016249	1.745563	238.533844	0.005016	0.004427
RS	3	0.025339	1.745563	255.822386	0.005380	0.005322
RS	4	0.035139	0.315780	1495.426635	0.031447	0.030909
RS	5	0.045705	0.315780	1557.448203	0.032751	0.032165
RS	6	0.057098	0.371602	1378.648871	0.028991	0.028095
RS	7	0.069381	0.371602	1436.460029	0.030207	0.028819
RS	8	0.082625	0.407524	1363.417164	0.028671	0.027145
RS	9	0.096904	0.407524	1417.696168	0.029812	0.028344
RS	10	0.112300	0.447829	1340.105867	0.028181	0.026875
RS	11	0.128899	0.447829	1390.560781	0.029242	0.028219
RS	12	0.146797	0.527107	1226.170014	0.025785	0.025057
RS	13	0.166093	0.527107	1272.977905	0.026769	0.026327
RS	14	0.186899	0.676668	1031.241147	0.021686	0.021481
RS	15	0.209331	0.676668	1074.496312	0.022595	0.022571
RS	16	0.233518	0.931777	815.138096	0.017141	0.017221
RS	17	0.259595	0.931777	853.931072	0.017957	0.018111
RS	18	0.287712	1.318409	633.812773	0.013328	0.013497
RS	19	0.318027	1.318409	667.460078	0.014036	0.014219
RS	20	0.350712	1.826163	508.402915	0.010691	0.010861
RS	21	0.385952	1.826163	537.480867	0.011303	0.011466
RS	22	0.423949	2.397506	433.298661	0.009112	0.009265
RS	23	0.464916	2.397506	459.162704	0.009656	0.009803
RS	24	0.509086	2.949151	395.753975	0.008322	0.008470
RS	25	0.556710	2.949151	419.816600	0.008828	0.008977
RS	26	0.608057	3.408010	385.376527	0.008104	0.008263
RS	27	0.663420	3.408010	408.801501	0.008597	0.008766
RS	28	0.723111	3.740541	394.927000	0.008305	0.008494
RS	29	0.787469	3.740541	418.555231	0.008802	0.009008
RS	30	0.856860	3.945993	420.154393	0.008835	0.009065
RS	31	0.931676	3.945993	444.531238	0.009348	0.009596
RS	32	1.012341	4.026662	460.321070	0.009680	0.009952
RS	33	1.099314	4.026662	485.758284	0.010215	0.010502
RS	34	1.193088	3.984652	517.067075	0.010873	0.011184
RS	35	1.294193	3.984652	543.587088	0.011431	0.011759
RS	36	1.403204	3.844251	590.852150	0.012425	0.012782
RS	37	1.520738	3.844251	617.918433	0.012994	0.013376
RS	38	1.647462	3.662114	676.154134	0.014219	0.014635
RS	39	1.784094	3.662114	702.340312	0.014769	0.015219
RS	40	1.931410	3.500407	760.263141	0.015987	0.016469
RS	41	2.090244	3.500407	783.302033	0.016472	0.016984
RS	42	2.261497	3.398133	827.727546	0.017406	0.017933
RS	43	2.446141	3.398133	845.140209	0.017772	0.018315
RS	44	2.645221	3.369378	866.351647	0.018218	0.018750
RS	45	2.859868	3.369378	876.286783	0.018427	0.018955
RS	46	3.091297	3.411850	871.335145	0.018323	0.018814
RS	47	3.340822	3.411850	873.054485	0.018359	0.018829
RS	48	3.609856	3.511450	846.107960	0.017793	0.018212
RS	49	3.899927	3.511450	839.828541	0.017661	0.018050
RS	50	4.212677	3.647538	798.722782	0.016796	0.017138
RS	51	4.549882	3.647538	785.110690	0.016510	0.016824
RS	52	4.913452	3.801472	736.713575	0.015492	0.015773
RS	53	5.305449	3.801472	716.572177	0.015069	0.015332
RS	54	5.728096	4.058378	650.031371	0.013669	0.013916
RS	55	6.183790	4.058378	626.662443	0.013178	0.013419
RS	56	6.675114	4.058378	598.860377	0.012593	0.012834
RS	57	7.204854	4.058378	566.906211	0.011921	0.012164
RS	58	7.776014	6.089354	362.926529	0.007632	0.007874
RS	59	8.391833	6.089354	354.488568	0.007454	0.007701
RS	60	9.055801	6.089354	343.569147	0.007225	0.007476
RS	61	9.771685	6.089354	330.208685	0.006944	0.007198
RS	62	10.543544	6.089354	314.512658	0.006614	0.006870
RS	63	11.375753	6.089354	2280.267879	0.047951	0.050433
PA	4+25*2+4+6 0.045089346 0.021153021 11.375752700 1.745562853 0.315780327 0.371602470 0.407523846 0.447828739 0.527107317 0.676668040 0.931776565 1.318408757 1.826163090 2.397505562 2.949150953 3.408009802 3.740541466 3.945993215 4.026662010 3.984651553 3.844250870 3.662114209 3.500407369 3.398133170 3.369378330 3.411849610 3.511450473 3.647538413 3.801471632 4.058378102 6.089354079
//
IT	4191
RD	22
LK	-253687.444167
QD	-296.482339 -> -280.761429
RI	0.0052864868
TR	0.044265	0.021320
MT	11.479727
MM	C_pi: 2.508803, n_recomb: 48821.819120
RS	0	0.000000	1.841623	201.859268	0.004135	0.000600
RS	1	0.007834	1.841623	216.732315	0.004439	0.002754
RS	2	0.016282	1.841623	232.622219	0.004765	0.004244
RS	3	0.025392	1.841623	249.585708	0.005112	0.005087
RS	4	0.035216	0.319399	1522.474313	0.031184	0.030820
RS	5	0.045809	0.319399	1586.328277	0.032492	0.032061
RS	6	0.057233	0.377744	1397.945374	0.028634	0.027870
RS	7	0.069551	0.377744	1457.446534	0.029852	0.028589
RS	8	0.082834	0.413144	1387.856597	0.028427	0.027001
RS	9	0.097158	0.413144	1443.866703	0.029574	0.028188
RS	10	0.112604	0.451268	1373.698091	0.028137	0.026888
RS	11	0.129260	0.451268	1425.853368	0.029205	0.028223
RS	12	0.147221	0.528240	1264.482981	0.025900	0.025194
RS	13	0.166589	0.528240	1312.863801	0.026891	0.026462
RS	14	0.187475	0.675864	1067.134715	0.021858	0.021657
RS	15	0.209996	0.675864	1111.856756	0.022774	0.022750
RS	16	0.234283	0.930166	843.908803	0.017285	0.017362
RS	17	0.260472	0.930166	884.044269	0.018108	0.018258
RS	18	0.288712	1.318605	654.934409	0.013415	0.013579
RS	19	0.319165	1.318605	689.730731	0.014128	0.014306
RS	20	0.352004	1.832559	523.651613	0.010726	0.010891
RS	21	0.387416	1.832559	553.668005	0.011341	0.011499
RS	22	0.425601	2.415093	444.717097	0.009109	0.009257
RS	23	0.466779	2.415093	471.350611	0.009655	0.009796
RS	24	0.511182	2.981495	404.885474	0.008293	0.008434
RS	25	0.559064	2.981495	429.606783	0.008799	0.008940
RS	26	0.610698	3.455930	393.264264	0.008055	0.008205
RS	27	0.666376	3.455930	417.289322	0.008547	0.008706
RS	28	0.726417	3.802454	402.264595	0.008239	0.008416
RS	29	0.791161	3.802454	426.475594	0.008735	0.008927
RS	30	0.860978	4.018984	427.442016	0.008755	0.008968
RS	31	0.936264	4.018984	452.417813	0.009267	0.009495
RS	32	1.017449	4.106606	468.060109	0.009587	0.009837
RS	33	1.104994	4.106606	494.145959	0.010121	0.010383
RS	34	1.199397	4.066178	525.933458	0.010773	0.011055
RS	35	1.301197	4.066178	553.189462	0.011331	0.011626
RS	36	1.410971	3.922003	601.750597	0.012325	0.012646
RS	37	1.529346	3.922003	629.672919	0.012897	0.013238
RS	38	1.656995	3.732714	690.063001	0.014134	0.014505
RS	39	1.794644	3.732714	717.227211	0.014691	0.015090
RS	40	1.943077	3.563170	777.892628	0.015933	0.016360
RS	41	2.103138	3.563170	801.977516	0.016427	0.016881
RS	42	2.275740	3.454243	849.188110	0.017394	0.017861
RS	43	2.461864	3.454243	867.608639	0.017771	0.018253
RS	44	2.662569	3.420836	891.036498	0.018251	0.018722
RS	45	2.878998	3.420836	901.821345	0.018472	0.018941
RS	46	3.112383	3.460803	898.099739	0.018395	0.018831
RS	47	3.364053	3.460803	900.421756	0.018443	0.018860
RS	48	3.635438	3.559817	873.654561	0.017895	0.018266
RS	49	3.928086	3.559817	867.691499	0.017773	0.018117
RS	50	4.243660	3.696823	825.933789	0.016917	0.017219
RS	51	4.583957	3.696823	812.349408	0.016639	0.016917
RS	52	4.950915	3.852854	762.741181	0.015623	0.015870
RS	53	5.346621	3.852854	742.356702	0.015205	0.015439
RS	54	5.773328	4.115768	673.460049	0.013794	0.014013
RS	55	6.233465	4.115768	649.715101	0.013308	0.013524
RS	56	6.729651	4.115768	621.352883	0.012727	0.012944
RS	57	7.264710	4.115768	588.652969	0.012057	0.012279
RS	58	7.841687	6.233447	373.780472	0.007656	0.007880
RS	59	8.463866	6.233447	365.677770	0.007490	0.007720
RS	60	9.134789	6.233447	355.018872	0.007272	0.007507
RS	61	9.858275	6.233447	341.831406	0.007002	0.007241
RS	62	10.638440	6.233447	326.208956	0.006682	0.006925
RS	63	11.479727	6.233447	2401.046136	0.049180	0.051623
PA	4+25*2+4+6 0.044264966 0.021319751 11.479727247 1.841623445 0.319399266 0.377744010 0.413144042 0.451268250 0.528239875 0.675863970 0.930166401 1.318604901 1.832558987 2.415092854 2.981495042 3.455929740 3.802453909 4.018984095 4.106605715 4.066178037 3.922002862 3.732714374 3.563169781 3.454242864 3.420835949 3.460802931 3.559816905 3.696822704 3.852853942 4.115767962 6.233447095
//
IT	4922
RD	23
LK	-253656.534662
QD	-285.335440 -> -270.765492
RI	0.0049304978
TR	0.043484	0.021479
MT	11.580404
MM	C_pi: 2.555339, n_recomb: 50063.951306
RS	0	0.000000	1.938525	196.906058	0.003933	0.000578
RS	1	0.007849	1.938525	211.488360	0.004224	0.002651
RS	2	0.016314	1.938525	227.077136	0.004536	0.004076
RS	3	0.025444	1.938525	243.729933	0.004868	0.004872
RS	4	0.035290	0.322871	1548.782417	0.030936	0.030736
RS	5	0.045910	0.322871	1614.423022	0.032247	0.031961
RS	6	0.057362	0.383795	1416.198308	0.028288	0.027649
RS	7	0.069714	0.383795	1477.332750	0.029509	0.028363
RS	8	0.083035	0.418712	1411.092509	0.028186	0.026856
RS	9	0.097402	0.418712	1468.787818	0.029338	0.028031
RS	10	0.112896	0.454685	1406.171779	0.028088	0.026894
RS	11	0.129607	0.454685	1459.998535	0.029163	0.028220
RS	12	0.147629	0.529395	1301.979979	0.026006	0.025322
RS	13	0.167066	0.529395	1351.910978	0.027004	0.026589
RS	14	0.188028	0.675094	1102.562716	0.022023	0.021827
RS	15	0.210636	0.675094	1148.730294	0.022945	0.022923
RS	16	0.235018	0.928495	872.439988	0.017427	0.017501
RS	17	0.261315	0.928495	913.901303	0.018255	0.018403
RS	18	0.289675	1.318465	675.907277	0.013501	0.013661
RS	19	0.320261	1.318465	711.840813	0.014219	0.014393
RS	20	0.353248	1.838138	538.777358	0.010762	0.010922
RS	21	0.388824	1.838138	569.722654	0.011380	0.011534
RS	22	0.427193	2.431298	456.009728	0.009109	0.009251
RS	23	0.468573	2.431298	483.403263	0.009656	0.009792
RS	24	0.513201	3.011997	413.873696	0.008267	0.008401
RS	25	0.561332	3.011997	439.243056	0.008774	0.008907
RS	26	0.613241	3.501768	400.981359	0.008009	0.008151
RS	27	0.669225	3.501768	425.593947	0.008501	0.008650
RS	28	0.729603	3.862310	409.390324	0.008177	0.008342
RS	29	0.794720	3.862310	434.168897	0.008672	0.008850
RS	30	0.864948	4.090132	434.463402	0.008678	0.008876
RS	31	0.940688	4.090132	460.019822	0.009189	0.009399
RS	32	1.022373	4.185047	475.461107	0.009497	0.009726
RS	33	1.110470	4.185047	502.173844	0.010031	0.010269
RS	34	1.205482	4.146570	534.370424	0.010674	0.010930
RS	35	1.307952	4.146570	562.337724	0.011232	0.011498
RS	36	1.418464	3.998936	612.110606	0.012227	0.012513
RS	37	1.537651	3.998936	640.863339	0.012801	0.013104
RS	38	1.666193	3.802700	703.323911	0.014049	0.014377
RS	39	1.804824	3.802700	731.443732	0.014610	0.014963
RS	40	1.954337	3.625399	794.795146	0.015876	0.016252
RS	41	2.115585	3.625399	819.911959	0.016377	0.016778
RS	42	2.289490	3.509793	869.901986	0.017376	0.017787
RS	43	2.477045	3.509793	889.327990	0.017764	0.018190
RS	44	2.679322	3.471618	915.022899	0.018277	0.018692
RS	45	2.897475	3.471618	926.666111	0.018510	0.018924
RS	46	3.132752	3.508889	924.265762	0.018462	0.018844
RS	47	3.386496	3.508889	927.206110	0.018520	0.018887
RS	48	3.660157	3.607064	900.724677	0.017991	0.018317
RS	49	3.955298	3.607064	895.095681	0.017879	0.018181
RS	50	4.273605	3.744707	852.782480	0.017034	0.017297
RS	51	4.616897	3.744707	839.242211	0.016763	0.017006
RS	52	4.987134	3.902550	788.498087	0.015750	0.015965
RS	53	5.386431	3.902550	767.884198	0.015338	0.015542
RS	54	5.817071	4.171100	696.685551	0.013916	0.014109
RS	55	6.281511	4.171100	672.574806	0.013434	0.013626
RS	56	6.782407	4.171100	643.664223	0.012857	0.013052
RS	57	7.322618	4.171100	610.231728	0.012189	0.012390
RS	58	7.905232	6.374148	384.446737	0.007679	0.007886
RS	59	8.533576	6.374148	376.683187	0.007524	0.007738
RS	60	9.211240	6.374148	366.291840	0.007316	0.007536
RS	61	9.942094	6.374148	353.287655	0.007057	0.007282
RS	62	10.730315	6.374148	337.752318	0.006746	0.006977
RS	63	11.580404	6.374148	2522.013801	0.050376	0.052780
PA	4+25*2+4+6 0.043484014 0.021478647 11.580404328 1.938524719 0.322870520 0.383794681 0.418711528 0.454685332 0.529394513 0.675093728 0.928495150 1.318464687 1.838137532 2.431298254 3.011997350 3.501768163 3.862309661 4.090132397 4.185046577 4.146570361 3.998935965 3.802699921 3.625399250 3.509793341 3.471617898 3.508889258 3.607063811 3.744706926 3.902549767 4.171100128 6.374147601
//
IT	4763
RD	24
LK	-253627.883347
QD	-274.899507 -> -261.381974
RI	0.0046144407
TR	0.042743	0.021630
MT	11.678110
MM	C_pi: 2.600868, n_recomb: 51280.645361
RS	0	0.000000	2.036245	192.250775	0.003749	0.000557
RS	1	0.007863	2.036245	206.555933	0.004028	0.002554
RS	2	0.016345	2.036245	221.857034	0.004326	0.003920
RS	3	0.025494	2.036245	238.212281	0.004645	0.004674
RS	4	0.035362	0.326201	1574.388868	0.030701	0.030657
RS	5	0.046006	0.326201	1641.772135	0.032015	0.031868
RS	6	0.057487	0.389758	1433.465511	0.027953	0.027432
RS	7	0.069871	0.389758	1496.178211	0.029176	0.028142
RS	8	0.083229	0.424225	1433.188580	0.027948	0.026710
RS	9	0.097637	0.424225	1492.523664	0.029105	0.027874
RS	10	0.113178	0.458083	1437.549106	0.028033	0.026894
RS	11	0.129941	0.458083	1493.018229	0.029115	0.028213
RS	12	0.148022	0.530568	1338.668717	0.026105	0.025444
RS	13	0.167525	0.530568	1390.127108	0.027108	0.026708
RS	14	0.188562	0.674360	1137.513194	0.022182	0.021992
RS	15	0.211253	0.674360	1185.104895	0.023110	0.023090
RS	16	0.235728	0.926787	900.712484	0.017564	0.017638
RS	17	0.262128	0.926787	943.482618	0.018398	0.018544
RS	18	0.290603	1.318039	696.721539	0.013586	0.013742
RS	19	0.321318	1.318039	733.780178	0.014309	0.014480
RS	20	0.354448	1.842984	553.776962	0.010799	0.010954
RS	21	0.390183	1.842984	585.641549	0.011420	0.011570
RS	22	0.428729	2.446237	467.176993	0.009110	0.009248
RS	23	0.470305	2.446237	495.321218	0.009659	0.009790
RS	24	0.515150	3.040765	422.724997	0.008243	0.008372
RS	25	0.563522	3.040765	448.732208	0.008751	0.008877
RS	26	0.615698	3.545638	408.535231	0.007967	0.008100
RS	27	0.671976	3.545638	433.723312	0.008458	0.008598
RS	28	0.732680	3.920187	416.316601	0.008118	0.008273
RS	29	0.798157	3.920187	441.648297	0.008612	0.008778
RS	30	0.868783	4.159478	441.236337	0.008604	0.008788
RS	31	0.944962	4.159478	467.355978	0.009114	0.009308
RS	32	1.027132	4.262020	482.544449	0.009410	0.009621
RS	33	1.115764	4.262020	509.863232	0.009943	0.010160
RS	34	1.211364	4.225849	542.402984	0.010577	0.010810
RS	35	1.314482	4.225849	571.057686	0.011136	0.011375
RS	36	1.425709	4.075051	621.962548	0.012129	0.012385
RS	37	1.545682	4.075051	651.520507	0.012705	0.012974
RS	38	1.675089	3.872068	715.968913	0.013962	0.014252
RS	39	1.814672	3.872068	745.021641	0.014528	0.014839
RS	40	1.965231	3.687097	810.999816	0.015815	0.016145
RS	41	2.127629	3.687097	837.133300	0.016325	0.016676
RS	42	2.302797	3.564800	889.890109	0.017353	0.017713
RS	43	2.491739	3.564800	910.317304	0.017752	0.018125
RS	44	2.695539	3.521757	938.321269	0.018298	0.018660
RS	45	2.915364	3.521757	950.829346	0.018542	0.018904
RS	46	3.152475	3.556160	949.834144	0.018522	0.018855
RS	47	3.408231	3.556160	953.406459	0.018592	0.018911
RS	48	3.684098	3.653269	927.310478	0.018083	0.018364
RS	49	3.981658	3.653269	922.031728	0.017980	0.018241
RS	50	4.302616	3.791287	879.257457	0.017146	0.017372
RS	51	4.648812	3.791287	865.776477	0.016883	0.017091
RS	52	5.022232	3.950687	813.968240	0.015873	0.016057
RS	53	5.425015	3.950687	793.138006	0.015467	0.015642
RS	54	5.859470	4.224533	719.691289	0.014034	0.014201
RS	55	6.328089	4.224533	695.224711	0.013557	0.013725
RS	56	6.833557	4.224533	665.777374	0.012983	0.013156
RS	57	7.378772	4.224533	631.625388	0.012317	0.012497
RS	58	7.966860	6.511654	394.921204	0.007701	0.007892
RS	59	8.601192	6.511654	387.500102	0.007556	0.007754
RS	60	9.285404	6.511654	377.382595	0.007359	0.007564
RS	61	10.023418	6.511654	364.571107	0.007109	0.007321
RS	62	10.819466	6.511654	349.135448	0.006808	0.007026
RS	63	11.678110	6.511654	2642.999305	0.051540	0.053904
PA	4+25*2+4+6 0.042742905 0.021629939 11.678110014 2.036245351 0.326201065 0.389757799 0.424225461 0.458082758 0.530568335 0.674360095 0.926787498 1.318039062 1.842983658 2.446237423 3.040765082 3.545638114 3.920186697 4.159478227 4.262020309 4.225848741 4.075051348 3.872068325 3.687097448 3.564799548 3.521756544 3.556159623 3.653269409 3.791287382 3.950687030 4.224532881 6.511654093
//
IT	4994
RD	25
LK	-253601.297244
QD	-265.115329 -> -252.561666
RI	0.0043327370
TR	0.042039	0.021774
MT	11.772909
MM	C_pi: 2.645399, n_recomb: 52472.213264
RS	0	0.000000	2.134802	187.856990	0.003580	0.000538
RS	1	0.007877	2.134802	201.897052	0.003848	0.002463
RS	2	0.016375	2.134802	216.922422	0.004134	0.003775
RS	3	0.025542	2.134802	232.991816	0.004440	0.004491
RS	4	0.035431	0.329392	1599.347893	0.030480	0.030581
RS	5	0.046099	0.329392	1668.431276	0.031796	0.031781
RS	6	0.057607	0.395629	1449.821087	0.027630	0.027219
RS	7	0.070022	0.395629	1514.058514	0.028854	0.027926
RS	8	0.083415	0.429686	1454.192137	0.027714	0.026564
RS	9	0.097863	0.429686	1515.121661	0.028875	0.027717
RS	10	0.113449	0.461457	1467.861803	0.027974	0.026888
RS	11	0.130263	0.461457	1524.943606	0.029062	0.028200
RS	12	0.148401	0.531765	1374.533117	0.026195	0.025558
RS	13	0.167968	0.531765	1427.495755	0.027205	0.026819
RS	14	0.189076	0.673667	1171.965644	0.022335	0.022151
RS	15	0.211847	0.673667	1220.959697	0.023269	0.023251
RS	16	0.236412	0.925046	928.720319	0.017699	0.017771
RS	17	0.262912	0.925046	972.781886	0.018539	0.018683
RS	18	0.291499	1.317358	717.370437	0.013671	0.013824
RS	19	0.322338	1.317358	755.541669	0.014399	0.014567
RS	20	0.355606	1.847168	568.644423	0.010837	0.010988
RS	21	0.391495	1.847168	601.418351	0.011462	0.011607
RS	22	0.430211	2.459991	478.219958	0.009114	0.009246
RS	23	0.471976	2.459991	507.105550	0.009664	0.009790
RS	24	0.517032	3.067888	431.442671	0.008222	0.008345
RS	25	0.565636	3.067888	458.077697	0.008730	0.008850
RS	26	0.618069	3.587584	415.935775	0.007927	0.008053
RS	27	0.674633	3.587584	441.687814	0.008418	0.008549
RS	28	0.735652	3.976103	423.056452	0.008062	0.008207
RS	29	0.801477	3.976103	448.927471	0.008556	0.008710
RS	30	0.872488	4.227045	447.774027	0.008534	0.008704
RS	31	0.949093	4.227045	474.440123	0.009042	0.009221
RS	32	1.031731	4.337502	489.330272	0.009326	0.009519
RS	33	1.120879	4.337502	517.235059	0.009857	0.010055
RS	34	1.217050	4.303977	550.055135	0.010483	0.010693
RS	35	1.320796	4.303977	579.374041	0.011042	0.011256
RS	36	1.432714	4.150304	631.334367	0.012032	0.012260
RS	37	1.553449	4.150304	661.672726	0.012610	0.012848
RS	38	1.683693	3.940771	728.028105	0.013875	0.014129
RS	39	1.824198	3.940771	757.990757	0.014446	0.014717
RS	40	1.975770	3.748222	826.534155	0.015752	0.016039
RS	41	2.139281	3.748222	853.667961	0.016269	0.016575
RS	42	2.315673	3.619220	909.175702	0.017327	0.017639
RS	43	2.505959	3.619220	930.597963	0.017735	0.018059
RS	44	2.711234	3.571222	960.945945	0.018313	0.018627
RS	45	2.932680	3.571222	974.323209	0.018568	0.018882
RS	46	3.171568	3.602600	974.809934	0.018578	0.018864
RS	47	3.429275	3.602600	979.025771	0.018658	0.018933
RS	48	3.707281	3.698434	953.410277	0.018170	0.018409
RS	49	4.007187	3.698434	948.496151	0.018076	0.018298
RS	50	4.330716	3.836588	905.350359	0.017254	0.017444
RS	51	4.679730	3.836588	891.942615	0.016998	0.017173
RS	52	5.056237	3.997301	839.141459	0.015992	0.016147
RS	53	5.462402	3.997301	818.106962	0.015591	0.015739
RS	54	5.900561	4.276118	742.466264	0.014150	0.014292
RS	55	6.373234	4.276118	717.653110	0.013677	0.013822
RS	56	6.883141	4.276118	687.680012	0.013106	0.013256
RS	57	7.433213	4.276118	652.821120	0.012441	0.012601
RS	58	8.026616	6.646017	405.201531	0.007722	0.007897
RS	59	8.666762	6.646017	398.125516	0.007587	0.007770
RS	60	9.357334	6.646017	388.287360	0.007400	0.007591
RS	61	10.102302	6.646017	375.677097	0.007160	0.007358
RS	62	10.905953	6.646017	360.352706	0.006867	0.007073
RS	63	11.772909	6.646017	2763.854527	0.052673	0.054996
PA	4+25*2+4+6 0.042039136 0.021774205 11.772909125 2.134802386 0.329392144 0.395628832 0.429686184 0.461457078 0.531764621 0.673666651 0.925046307 1.317357779 1.847167639 2.459990534 3.067887843 3.587584182 3.976102789 4.227044520 4.337501579 4.303976945 4.150304144 3.940770862 3.748221999 3.619219570 3.571222134 3.602600006 3.698433750 3.836587904 3.997300628 4.276118001 6.646017087
//
CC
CC	Brief Description of the file format:
CC	  CC  comments
CC	  MM  useful-messages
CC	  RD  round-of-iterations
CC	  LL  \log[P(sequence)]
CC	  QD  Q-before-opt Q-after-opt
CC	  TR  \theta_0 \rho_0
CC	  RS  k t_k \lambda_k \pi_k \sum_{l\not=k}A_{kl} A_{kk}
CC	  DC  begin end best-k t_k+\Delta_k max-prob
CC
MM	Version: 0.6.5-r67
MM	pattern:4+25*2+4+6, n:63, n_free_lambdas:28
MM	n_iterations:25, skip:1, max_t:5, theta/rho:5
MM	is_decoding:0
MM	n_seqs:12, sum_L:978221, sum_n:92957
RD	0
LK	0.000000
QD	0.000000 -> 0.000000
RI	inf
TR	0.099850	0.019970
MT	5.000000
MM	C_pi: 1.000000, n_recomb: 19341.888490
RS	0	0.000000	1.000000	122.935295	0.006356	0.000000
RS	1	0.006440	1.000000	129.993893	0.006721	0.000000
RS	2	0.013294	1.000000	137.399536	0.007104	0.000000
RS	3	0.020590	1.000000	145.161581	0.007505	0.000000
RS	4	0.028356	1.000000	153.288512	0.007925	0.000000
RS	5	0.036622	1.000000	161.787733	0.008365	0.000000
RS	6	0.045421	1.000000	170.665345	0.008824	0.000000
RS	7	0.054785	1.000000	179.925891	0.009302	0.000000
RS	8	0.064753	1.000000	189.572069	0.009801	0.000000
RS	9	0.075363	1.000000	199.604430	0.010320	0.000000
RS	10	0.086656	1.000000	210.021036	0.010858	0.000000
RS	11	0.098677	1.000000	220.817092	0.011417	0.000000
RS	12	0.111471	1.000000	231.984551	0.011994	0.000000
RS	13	0.125090	1.000000	243.511689	0.012590	0.000000
RS	14	0.139585	1.000000	255.382647	0.013204	0.000000
RS	15	0.155014	1.000000	267.576964	0.013834	0.000000
RS	16	0.171437	1.000000	280.069072	0.014480	0.000000
RS	17	0.188917	1.000000	292.827787	0.015140	0.000000
RS	18	0.207523	1.000000	305.815788	0.015811	0.000000
RS	19	0.227327	1.000000	318.989097	0.016492	0.000000
RS	20	0.248406	1.000000	332.296573	0.017180	0.000000
RS	21	0.270843	1.000000	345.679427	0.017872	0.000000
RS	22	0.294725	1.000000	359.070783	0.018564	0.000000
RS	23	0.320144	1.000000	372.395297	0.019253	0.000000
RS	24	0.347201	1.000000	385.568860	0.019934	0.000000
RS	25	0.376000	1.000000	398.498410	0.020603	0.000000
RS	26	0.406654	1.000000	411.081881	0.021253	0.000000
RS	27	0.439282	1.000000	423.208321	0.021880	0.000000
RS	28	0.474011	1.000000	434.758207	0.022478	0.000000
RS	29	0.510976	1.000000	445.604008	0.023038	0.000000
RS	30	0.550322	1.000000	455.611009	0.023556	0.000000
RS	31	0.592202	1.000000	464.638463	0.024022	0.000000
RS	32	0.636779	1.000000	472.541072	0.024431	0.000000
RS	33	0.684227	1.000000	479.170851	0.024774	0.000000
RS	34	0.734730	1.000000	484.379393	0.025043	0.000000
RS	35	0.788485	1.000000	488.020540	0.025231	0.000000
RS	36	0.845702	1.000000	489.953475	0.025331	0.000000
RS	37	0.906604	1.000000	490.046202	0.025336	0.000000
RS	38	0.971428	1.000000	488.179392	0.025239	0.000000
RS	39	1.040426	1.000000	484.250529	0.025036	0.000000
RS	40	1.113868	1.000000	478.178258	0.024722	0.000000
RS	41	1.192040	1.000000	469.906823	0.024295	0.000000
RS	42	1.275245	1.000000	459.410448	0.023752	0.000000
RS	43	1.363809	1.000000	446.697453	0.023095	0.000000
RS	44	1.458076	1.000000	431.813921	0.022325	0.000000
RS	45	1.558414	1.000000	414.846642	0.021448	0.000000
RS	46	1.665214	1.000000	395.925120	0.020470	0.000000
RS	47	1.778891	1.000000	375.222343	0.019399	0.000000
RS	48	1.899889	1.000000	352.954115	0.018248	0.000000
RS	49	2.028679	1.000000	329.376707	0.017029	0.000000
RS	50	2.165763	1.000000	304.782708	0.015758	0.000000
RS	51	2.311675	1.000000	279.494983	0.014450	0.000000
RS	52	2.466983	1.000000	253.858790	0.013125	0.000000
RS	53	2.632293	1.000000	228.232225	0.011800	0.000000
RS	54	2.808249	1.000000	202.975282	0.010494	0.000000
RS	55	2.995536	1.000000	178.437989	0.009225	0.000000
RS	56	3.194884	1.000000	154.948198	0.008011	0.000000
RS	57	3.407070	1.000000	132.799704	0.006866	0.000000
RS	58	3.632920	1.000000	112.241465	0.005803	0.000000
RS	59	3.873315	1.000000	93.468654	0.004832	0.000000
RS	60	4.129191	1.000000	76.616256	0.003961	0.000000
RS	61	4.401545	1.000000	61.755750	0.003193	0.000000
RS	62	4.691438	1.000000	48.895221	0.002528	0.000000
RS	63	5.000000	1.000000	136.766733	0.007071	0.000000
PA	4+25*2+4+6 0.099849710 0.019969942 5.000000000 1.000000000 1.000000000 1.000000000 1.000000000 1.000000000 1.000000000 1.000000000 1.000000000 1.000000000 1.000000000 1.000000000 1.000000000 1.000000000 1.000000000 1.000000000 1.000000000 1.000000000 1.000000000 1.000000000 1.000000000 1.000000000 1.000000000 1.000000000 1.000000000 1.000000000 1.000000000 1.000000000 1.000000000
//
IT	4981
RD	1
LK	-256243.529532
QD	-2570.107629 -> -1261.691459
RI	0.0631513328
TR	0.080831	0.015977
MT	6.962452
MM	C_pi: 1.125343, n_recomb: 17431.632851
RS	0	0.000000	0.280811	424.827019	0.024371	0.001824
RS	1	0.006991	0.280811	442.992963	0.025413	0.009813
RS	2	0.014471	0.280811	461.106397	0.026452	0.020552
RS	3	0.022474	0.280811	479.038645	0.027481	0.028853
RS	4	0.031037	0.292638	476.887121	0.027358	0.031173
RS	5	0.040198	0.292638	494.001673	0.028339	0.029696
RS	6	0.050000	0.358803	417.793827	0.023968	0.027838
RS	7	0.060487	0.358803	433.723808	0.024881	0.026384
RS	8	0.071707	0.437873	369.285329	0.021185	0.025139
RS	9	0.083712	0.437873	384.089924	0.022034	0.024016
RS	10	0.096555	0.530905	329.735315	0.018916	0.022958
RS	11	0.110297	0.530905	343.503281	0.019706	0.021897
RS	12	0.125000	0.639372	297.328349	0.017057	0.020802
RS	13	0.140730	0.639372	310.158994	0.017793	0.019684
RS	14	0.157560	0.762043	271.592496	0.015580	0.018574
RS	15	0.175567	0.762043	283.603313	0.016269	0.017498
RS	16	0.194833	0.893993	252.508217	0.014486	0.016474
RS	17	0.215446	0.893993	263.837043	0.015136	0.015521
RS	18	0.237499	1.027173	239.942724	0.013765	0.014655
RS	19	0.261095	1.027173	250.736114	0.014384	0.013892
RS	20	0.286340	1.152524	233.465413	0.013393	0.013245
RS	21	0.313351	1.152524	243.857102	0.013989	0.012718
RS	22	0.342249	1.263641	232.196139	0.013320	0.012309
RS	23	0.373168	1.263641	242.280166	0.013899	0.012011
RS	24	0.406249	1.358033	235.046656	0.013484	0.011814
RS	25	0.441642	1.358033	244.859297	0.014047	0.011711
RS	26	0.479510	1.435987	240.978851	0.013824	0.011692
RS	27	0.520025	1.435987	250.491335	0.014370	0.011747
RS	28	0.563373	1.499151	249.074576	0.014289	0.011866
RS	29	0.609752	1.499151	258.190858	0.014812	0.012041
RS	30	0.659373	1.549247	258.561650	0.014833	0.012266
RS	31	0.712463	1.549247	267.117520	0.015324	0.012537
RS	32	0.769265	1.587490	268.776228	0.015419	0.012851
RS	33	0.830038	1.587490	276.536745	0.015864	0.013207
RS	34	0.895059	1.614853	279.039419	0.016008	0.013604
RS	35	0.964627	1.614853	285.695440	0.016389	0.014039
RS	36	1.039058	1.632616	288.515828	0.016551	0.014506
RS	37	1.118694	1.632616	293.686016	0.016848	0.014995
RS	38	1.203896	1.642748	296.122782	0.016988	0.015491
RS	39	1.295056	1.642748	299.371062	0.017174	0.015977
RS	40	1.392588	1.647739	300.573906	0.017243	0.016433
RS	41	1.496940	1.647739	301.449749	0.017293	0.016838
RS	42	1.608587	1.650154	300.539999	0.017241	0.017172
RS	43	1.728039	1.650154	298.641547	0.017132	0.017416
RS	44	1.855843	1.652256	294.865670	0.016916	0.017554
RS	45	1.992582	1.652256	289.918081	0.016632	0.017573
RS	46	2.138881	1.655745	282.805692	0.016224	0.017464
RS	47	2.295408	1.655745	274.738678	0.015761	0.017226
RS	48	2.462878	1.661531	264.232975	0.015158	0.016862
RS	49	2.642057	1.661531	253.235144	0.014527	0.016379
RS	50	2.833763	1.669794	239.714941	0.013752	0.015791
RS	51	3.038871	1.669794	226.250695	0.012979	0.015110
RS	52	3.258319	1.680407	210.434048	0.012072	0.014351
RS	53	3.493110	1.680407	195.223734	0.011199	0.013528
RS	54	3.744315	1.701143	177.299440	0.010171	0.012655
RS	55	4.013083	1.701143	161.450993	0.009262	0.011745
RS	56	4.300642	1.701143	145.372292	0.008340	0.010814
RS	57	4.608304	1.701143	129.326777	0.007419	0.009874
RS	58	4.937476	1.809713	107.407589	0.006162	0.008938
RS	59	5.289662	1.809713	94.236967	0.005406	0.008016
RS	60	5.666470	1.809713	81.543105	0.004678	0.007119
RS	61	6.069621	1.809713	69.520426	0.003988	0.006257
RS	62	6.500959	1.809713	58.337411	0.003347	0.005438
RS	63	6.962452	1.809713	203.957359	0.011700	0.021574
PA	4+25*2+4+6 0.080831368 0.015977291 6.962451935 0.280811310 0.292637825 0.358802795 0.437872887 0.530904770 0.639371872 0.762042999 0.893993378 1.027173042 1.152523994 1.263641357 1.358033180 1.435987473 1.499151230 1.549246788 1.587490082 1.614852905 1.632616043 1.642747879 1.647739410 1.650154114 1.652256012 1.655744553 1.661531448 1.669794083 1.680407405 1.701143265 1.809712589
//
IT	4869
RD	2
LK	-254254.936992
QD	-1326.130706 -> -959.909607
RI	0.0773009536
TR	0.072945	0.015120
MT	8.026079
MM	C_pi: 1.241708, n_recomb: 18195.002306
RS	0	0.000000	0.257538	499.011052	0.027426	0.001551
RS	1	0.007230	0.257538	519.780367	0.028567	0.008549
RS	2	0.014982	0.257538	540.279340	0.029694	0.017988
RS	3	0.023295	0.257538	560.324713	0.030796	0.027052
RS	4	0.032209	0.223731	665.456658	0.036574	0.031665
RS	5	0.041768	0.223731	682.727815	0.037523	0.034375
RS	6	0.052017	0.276099	568.404674	0.031240	0.029306
RS	7	0.063008	0.276099	584.927582	0.032148	0.030518
RS	8	0.074793	0.346324	480.660484	0.026417	0.026042
RS	9	0.087430	0.346324	496.341340	0.027279	0.027091
RS	10	0.100981	0.436945	406.885815	0.022363	0.023211
RS	11	0.115512	0.436945	421.576092	0.023170	0.024043
RS	12	0.131093	0.553708	345.214382	0.018973	0.020581
RS	13	0.147801	0.553708	358.827349	0.019721	0.021091
RS	14	0.165716	0.701106	294.969945	0.016212	0.018021
RS	15	0.184927	0.701106	307.489624	0.016900	0.018249
RS	16	0.205527	0.878143	256.205100	0.014081	0.015676
RS	17	0.227616	0.878143	267.707660	0.014713	0.015743
RS	18	0.251302	1.075710	228.528207	0.012560	0.013731
RS	19	0.276700	1.075710	239.176405	0.013145	0.013759
RS	20	0.303935	1.277645	210.837559	0.011588	0.012305
RS	21	0.333139	1.277645	220.840290	0.012137	0.012387
RS	22	0.364454	1.467748	201.357163	0.011067	0.011419
RS	23	0.398033	1.467748	210.912815	0.011592	0.011594
RS	24	0.434040	1.635462	198.197124	0.010893	0.011005
RS	25	0.472650	1.635462	207.453988	0.011402	0.011279
RS	26	0.514052	1.776401	199.780502	0.010980	0.010978
RS	27	0.558446	1.776401	208.821263	0.011477	0.011342
RS	28	0.606051	1.890631	204.882008	0.011260	0.011256
RS	29	0.657097	1.890631	213.719661	0.011746	0.011689
RS	30	0.711834	1.979628	212.639551	0.011687	0.011762
RS	31	0.770528	1.979628	221.217029	0.012158	0.012245
RS	32	0.833466	2.044179	222.505300	0.012229	0.012450
RS	33	0.900953	2.044179	230.690887	0.012679	0.012983
RS	34	0.973321	2.084976	234.013726	0.012861	0.013317
RS	35	1.050920	2.084976	241.587506	0.013278	0.013901
RS	36	1.134129	2.104490	246.465354	0.013546	0.014350
RS	37	1.223354	2.104490	253.103570	0.013911	0.014964
RS	38	1.319031	2.107970	258.692162	0.014218	0.015478
RS	39	1.421624	2.107970	263.966915	0.014508	0.016057
RS	40	1.531635	2.102457	269.068948	0.014788	0.016535
RS	41	1.649599	2.102457	272.480623	0.014976	0.016987
RS	42	1.776092	2.094768	275.773237	0.015157	0.017318
RS	43	1.911730	2.094768	276.819112	0.015214	0.017561
RS	44	2.057174	2.090232	277.124048	0.015231	0.017655
RS	45	2.213134	2.090232	275.391527	0.015136	0.017637
RS	46	2.380369	2.092106	271.935485	0.014946	0.017446
RS	47	2.559695	2.092106	267.194630	0.014685	0.017160
RS	48	2.751987	2.101307	259.796096	0.014278	0.016695
RS	49	2.958180	2.101307	252.059672	0.013853	0.016182
RS	50	3.179281	2.117012	241.089641	0.013250	0.015500
RS	51	3.416367	2.117012	230.631210	0.012676	0.014820
RS	52	3.670594	2.138134	216.786916	0.011915	0.013987
RS	53	3.943201	2.138134	204.135574	0.011219	0.013194
RS	54	4.235517	2.180062	187.020647	0.010279	0.012215
RS	55	4.548967	2.180062	173.216790	0.009520	0.011372
RS	56	4.885079	2.180062	158.742295	0.008724	0.010503
RS	57	5.245491	2.180062	143.835271	0.007905	0.009617
RS	58	5.631961	2.427737	116.709417	0.006414	0.008252
RS	59	6.046371	2.427737	105.204106	0.005782	0.007506
RS	60	6.490743	2.427737	93.650542	0.005147	0.006759
RS	61	6.967241	2.427737	82.251718	0.004521	0.006018
RS	62	7.478190	2.427737	71.205669	0.003913	0.005294
RS	63	8.026079	2.427737	286.700156	0.015757	0.022787
PA	4+25*2+4+6 0.072944945 0.015120065 8.026079453 0.257538198 0.223730729 0.276099014 0.346324207 0.436945234 0.553707739 0.701105780 0.878143090 1.075709696 1.277644845 1.467748330 1.635462423 1.776400709 1.890630808 1.979628413 2.044178708 2.084975898 2.104489624 2.107969812 2.102457187 2.094767991 2.090232055 2.092106429 2.101307025 2.117011672 2.138134092 2.180061908 2.427737176
//
IT	4890
RD	3
LK	-253649.904984
QD	-1025.499612 -> -857.536779
RI	0.0687684299
TR	0.068102	0.015066
MT	8.671946
MM	C_pi: 1.375603, n_recomb: 20065.786768
RS	0	0.000000	0.307233	470.124621	0.023429	0.001298
RS	1	0.007360	0.307233	492.374463	0.024538	0.007112
RS	2	0.015262	0.307233	514.737966	0.025653	0.014771
RS	3	0.023745	0.307233	537.064916	0.026765	0.022374
RS	4	0.032853	0.217021	786.442452	0.039193	0.032025
RS	5	0.042631	0.217021	805.862367	0.040161	0.035465
RS	6	0.053129	0.260486	688.572551	0.034316	0.030538
RS	7	0.064399	0.260486	706.893218	0.035229	0.032269
RS	8	0.076499	0.323179	585.804974	0.029194	0.027240
RS	9	0.089489	0.323179	603.316321	0.030067	0.028867
RS	10	0.103436	0.407464	493.662449	0.024602	0.024248
RS	11	0.118409	0.407464	510.247687	0.025429	0.025664
RS	12	0.134484	0.521809	412.570905	0.020561	0.021364
RS	13	0.151742	0.521809	428.065768	0.021333	0.022424
RS	14	0.170271	0.675652	343.632209	0.017125	0.018480
RS	15	0.190163	0.675652	357.890059	0.017836	0.019175
RS	16	0.211519	0.873224	288.862461	0.014396	0.015802
RS	17	0.234447	0.873224	301.849604	0.015043	0.016245
RS	18	0.259063	1.107772	248.935290	0.012406	0.013593
RS	19	0.285490	1.107772	260.782443	0.012996	0.013918
RS	20	0.313862	1.359807	222.721350	0.011100	0.012003
RS	21	0.344323	1.359807	233.680548	0.011646	0.012319
RS	22	0.377025	1.605523	207.713103	0.010352	0.011036
RS	23	0.412135	1.605523	218.062052	0.010867	0.011395
RS	24	0.449828	1.826703	201.182041	0.010026	0.010595
RS	25	0.490296	1.826703	211.151858	0.010523	0.011015
RS	26	0.533742	2.013932	200.915462	0.010013	0.010574
RS	27	0.580386	2.013932	210.662112	0.010499	0.011053
RS	28	0.630463	2.165363	205.268040	0.010230	0.010875
RS	29	0.684226	2.165363	214.865917	0.010708	0.011398
RS	30	0.741945	2.281998	213.174876	0.010624	0.011412
RS	31	0.803913	2.281998	222.619099	0.011094	0.011963
RS	32	0.870442	2.363576	224.121512	0.011169	0.012140
RS	33	0.941867	2.363576	233.325588	0.011628	0.012719
RS	34	1.018549	2.409671	237.800815	0.011851	0.013061
RS	35	1.100875	2.409671	246.576999	0.012288	0.013674
RS	36	1.189260	2.423652	253.580972	0.012637	0.014171
RS	37	1.284151	2.423652	261.609283	0.013038	0.014800
RS	38	1.386025	2.414547	270.093422	0.013460	0.015391
RS	39	1.495398	2.414547	276.906267	0.013800	0.015971
RS	40	1.612820	2.394691	285.214011	0.014214	0.016534
RS	41	1.738885	2.394691	290.227783	0.014464	0.016972
RS	42	1.874228	2.375439	296.479106	0.014775	0.017369
RS	43	2.019533	2.375439	299.081185	0.014905	0.017585
RS	44	2.175532	2.364881	301.620273	0.015032	0.017710
RS	45	2.343013	2.364881	301.291125	0.015015	0.017662
RS	46	2.522820	2.367157	299.093200	0.014906	0.017464
RS	47	2.715861	2.367157	295.521227	0.014728	0.017156
RS	48	2.923111	2.382369	288.445263	0.014375	0.016661
RS	49	3.145614	2.382369	281.587103	0.014033	0.016142
RS	50	3.384493	2.408046	270.216867	0.013467	0.015425
RS	51	3.640955	2.408046	260.301611	0.012972	0.014757
RS	52	3.916292	2.441787	245.524491	0.012236	0.013893
RS	53	4.211894	2.441787	233.044095	0.011614	0.013127
RS	54	4.529252	2.507047	213.875281	0.010659	0.012094
RS	55	4.869968	2.507047	199.973835	0.009966	0.011293
RS	56	5.235762	2.507047	185.083715	0.009224	0.010462
RS	57	5.628477	2.507047	169.441849	0.008444	0.009610
RS	58	6.050098	2.906153	133.863472	0.006671	0.007928
RS	59	6.502749	2.906153	122.715467	0.006116	0.007286
RS	60	6.988716	2.906153	111.195374	0.005542	0.006630
RS	61	7.510451	2.906153	99.506775	0.004959	0.005968
RS	62	8.070585	2.906153	87.861390	0.004379	0.005309
RS	63	8.671946	2.906153	390.898231	0.019481	0.024527
PA	4+25*2+4+6 0.068102123 0.015066182 8.671946404 0.307233389 0.217021000 0.260485607 0.323179140 0.407463569 0.521808880 0.675651835 0.873224254 1.107772190 1.359806624 1.605523306 1.826703296 2.013931554 2.165363188 2.281998276 2.363576270 2.409671202 2.423652433 2.414546622 2.394690587 2.375438566 2.364880800 2.367156586 2.382368783 2.408045861 2.441786771 2.507047493 2.906153259
//
IT	4278
RD	4
LK	-253344.774093
QD	-908.153323 -> -793.160567
RI	0.0546988160
TR	0.064473	0.015282
MT	9.118273
MM	C_pi: 1.497513, n_recomb: 22133.698352
RS	0	0.000000	0.384719	419.403743	0.018949	0.001112
RS	1	0.007445	0.384719	441.699633	0.019956	0.005986
RS	2	0.015444	0.384719	464.488429	0.020986	0.012166
RS	3	0.024038	0.384719	487.671912	0.022033	0.018275
RS	4	0.033272	0.223466	871.861891	0.039391	0.032110
RS	5	0.043194	0.223466	894.689282	0.040422	0.035495
RS	6	0.053854	0.260822	786.791931	0.035547	0.031327
RS	7	0.065308	0.260822	807.807210	0.036497	0.032997
RS	8	0.077615	0.318030	680.971756	0.030766	0.028137
RS	9	0.090838	0.318030	700.866516	0.031665	0.029857
RS	10	0.105045	0.396405	579.596199	0.026186	0.025173
RS	11	0.120310	0.396405	598.439886	0.027038	0.026765
RS	12	0.136711	0.506165	484.791722	0.021903	0.022183
RS	13	0.154334	0.506165	502.482627	0.022702	0.023459
RS	14	0.173268	0.660455	399.944759	0.018069	0.019067
RS	15	0.193612	0.660455	416.276596	0.018807	0.019966
RS	16	0.215470	0.868162	330.230556	0.014920	0.016100
RS	17	0.238956	0.868162	345.063399	0.015590	0.016716
RS	18	0.264190	1.125707	278.483548	0.012582	0.013642
RS	19	0.291303	1.125707	291.897089	0.013188	0.014106
RS	20	0.320434	1.412252	244.113801	0.011029	0.011884
RS	21	0.351734	1.412252	256.390780	0.011584	0.012310
RS	22	0.385365	1.698280	224.033257	0.010122	0.010823
RS	23	0.421498	1.698280	235.525694	0.010641	0.011266
RS	24	0.460322	1.959046	214.650555	0.009698	0.010336
RS	25	0.502037	1.959046	225.667741	0.010196	0.010818
RS	26	0.546856	2.180643	213.061050	0.009626	0.010294
RS	27	0.595013	2.180643	223.824450	0.010112	0.010821
RS	28	0.646754	2.359639	217.140087	0.009810	0.010590
RS	29	0.702347	2.359639	227.773836	0.010291	0.011147
RS	30	0.762080	2.496741	225.572890	0.010191	0.011129
RS	31	0.826259	2.496741	236.109774	0.010667	0.011702
RS	32	0.895216	2.590432	237.864033	0.010747	0.011868
RS	33	0.969306	2.590432	248.247636	0.011216	0.012458
RS	34	1.048913	2.638643	253.876815	0.011470	0.012815
RS	35	1.134446	2.638643	263.937295	0.011925	0.013429
RS	36	1.226346	2.645208	273.057600	0.012337	0.013974
RS	37	1.325088	2.645208	282.464762	0.012762	0.014597
RS	38	1.431182	2.622779	293.809941	0.013274	0.015262
RS	39	1.545173	2.622779	302.041264	0.013646	0.015835
RS	40	1.667651	2.588903	313.431243	0.014161	0.016483
RS	41	1.799247	2.588903	319.803856	0.014449	0.016914
RS	42	1.940640	2.559246	328.709224	0.014851	0.017383
RS	43	2.092559	2.559246	332.492014	0.015022	0.017597
RS	44	2.255788	2.544285	336.712052	0.015213	0.017762
RS	45	2.431169	2.544285	337.285892	0.015239	0.017717
RS	46	2.619606	2.548671	335.546479	0.015160	0.017525
RS	47	2.822072	2.548671	332.546387	0.015024	0.017228
RS	48	3.039611	2.571440	324.826090	0.014676	0.016714
RS	49	3.273345	2.571440	318.198249	0.014376	0.016214
RS	50	3.524480	2.608349	305.410788	0.013798	0.015467
RS	51	3.794311	2.608349	295.393525	0.013346	0.014825
RS	52	4.084230	2.655659	278.717641	0.012592	0.013931
RS	53	4.395732	2.655659	265.818806	0.012010	0.013194
RS	54	4.730425	2.745163	243.610247	0.011006	0.012106
RS	55	5.090035	2.745163	229.144099	0.010353	0.011341
RS	56	5.476416	2.745163	213.413033	0.009642	0.010541
RS	57	5.891562	2.745163	196.658254	0.008885	0.009714
RS	58	6.337615	3.300720	151.151493	0.006829	0.007744
RS	59	6.816875	3.300720	140.221673	0.006335	0.007179
RS	60	7.331814	3.300720	128.667151	0.005813	0.006593
RS	61	7.885089	3.300720	116.685319	0.005272	0.005992
RS	62	8.479553	3.300720	104.491393	0.004721	0.005384
RS	63	9.118273	3.300720	502.141504	0.022687	0.026457
PA	4+25*2+4+6 0.064473277 0.015282266 9.118273235 0.384718861 0.223466378 0.260822463 0.318029607 0.396405145 0.506165204 0.660455442 0.868161836 1.125706551 1.412252322 1.698280151 1.959045631 2.180642655 2.359639080 2.496740840 2.590431589 2.638643464 2.645208136 2.622778978 2.588903389 2.559245900 2.544285224 2.548670587 2.571440406 2.608349294 2.655658748 2.745162683 3.300719675
//
IT	4651
RD	5
LK	-253125.325758
QD	-833.259797 -> -739.142704
RI	0.0426861534
TR	0.061477	0.015597
MT	9.461516
MM	C_pi: 1.604265, n_recomb: 24174.920135
RS	0	0.000000	0.479984	370.534639	0.015327	0.000970
RS	1	0.007507	0.479984	391.963289	0.016214	0.005116
RS	2	0.015578	0.479984	414.128392	0.017130	0.010164
RS	3	0.024254	0.479984	436.976518	0.018076	0.015079
RS	4	0.033582	0.233066	937.861325	0.038795	0.032018
RS	5	0.043610	0.233066	964.335929	0.039890	0.035208
RS	6	0.054391	0.266144	868.080727	0.035908	0.031764
RS	7	0.065981	0.266144	892.113830	0.036902	0.033252
RS	8	0.078441	0.319399	764.543869	0.031625	0.028722
RS	9	0.091837	0.319399	787.033521	0.032556	0.030393
RS	10	0.106238	0.392777	659.644649	0.027286	0.025882
RS	11	0.121721	0.392777	680.838598	0.028163	0.027508
RS	12	0.138365	0.497800	555.409952	0.022975	0.022886
RS	13	0.156260	0.497800	575.333451	0.023799	0.024249
RS	14	0.175497	0.650491	457.017698	0.018905	0.019616
RS	15	0.196179	0.650491	475.465603	0.019668	0.020616
RS	16	0.218413	0.863677	373.322987	0.015443	0.016415
RS	17	0.242317	0.863677	390.064824	0.016135	0.017124
RS	18	0.268014	1.136996	310.108409	0.012828	0.013741
RS	19	0.295641	1.136996	325.162370	0.013450	0.014283
RS	20	0.325342	1.449274	267.787093	0.011077	0.011834
RS	21	0.357273	1.449274	281.457095	0.011643	0.012318
RS	22	0.391601	1.766550	242.835396	0.010045	0.010683
RS	23	0.428505	1.766550	255.544212	0.010571	0.011169
RS	24	0.468181	2.058506	230.801123	0.009547	0.010147
RS	25	0.510834	2.058506	242.934209	0.010049	0.010659
RS	26	0.556690	2.307304	228.063518	0.009434	0.010078
RS	27	0.605988	2.307304	239.904808	0.009924	0.010623
RS	28	0.658987	2.508206	231.996729	0.009597	0.010356
RS	29	0.715964	2.508206	243.715625	0.010081	0.010924
RS	30	0.777219	2.661816	241.015158	0.009970	0.010884
RS	31	0.843072	2.661816	252.676655	0.010452	0.011462
RS	32	0.913869	2.765308	254.643280	0.010533	0.011620
RS	33	0.989981	2.765308	266.216226	0.011012	0.012208
RS	34	1.071806	2.814651	272.938833	0.011290	0.012578
RS	35	1.159774	2.814651	284.268343	0.011759	0.013186
RS	36	1.254346	2.813727	295.459267	0.012222	0.013768
RS	37	1.356017	2.813727	306.203218	0.012666	0.014384
RS	38	1.465321	2.778453	320.398822	0.013253	0.015112
RS	39	1.582831	2.778453	329.976849	0.013650	0.015681
RS	40	1.709161	2.731289	344.453036	0.014248	0.016403
RS	41	1.844976	2.731289	352.077301	0.014564	0.016840
RS	42	1.990986	2.691946	363.597103	0.015040	0.017377
RS	43	2.147958	2.691946	368.412318	0.015239	0.017605
RS	44	2.316713	2.673070	374.171448	0.015478	0.017814
RS	45	2.498137	2.673070	375.459422	0.015531	0.017790
RS	46	2.693180	2.679736	373.910416	0.015467	0.017611
RS	47	2.902865	2.679736	371.264240	0.015357	0.017341
RS	48	3.128292	2.709957	362.537158	0.014996	0.016813
RS	49	3.370641	2.709957	355.913477	0.014722	0.016343
RS	50	3.631184	2.757829	341.313382	0.014118	0.015570
RS	51	3.911286	2.757829	330.984781	0.013691	0.014958
RS	52	4.212415	2.818370	312.037868	0.012908	0.014035
RS	53	4.536150	2.818370	298.552300	0.012350	0.013328
RS	54	4.884188	2.931679	272.901045	0.011289	0.012183
RS	55	5.258353	2.931679	257.774671	0.010663	0.011450
RS	56	5.660607	2.931679	241.132445	0.009974	0.010676
RS	57	6.093058	2.931679	223.220770	0.009234	0.009869
RS	58	6.557974	3.645726	167.008437	0.006908	0.007625
RS	59	7.057791	3.645726	156.356143	0.006468	0.007123
RS	60	7.595130	3.645726	144.870414	0.005993	0.006595
RS	61	8.172807	3.645726	132.737479	0.005491	0.006044
RS	62	8.793851	3.645726	120.168858	0.004971	0.005480
RS	63	9.461516	3.645726	615.288585	0.025452	0.028446
PA	4+25*2+4+6 0.061477227 0.015597388 9.461516339 0.479983628 0.233066104 0.266144062 0.319399294 0.392776609 0.497799722 0.650491067 0.863676865 1.136996081 1.449273951 1.766549790 2.058505997 2.307304167 2.508206244 2.661816188 2.765308252 2.814651001 2.813727341 2.778453453 2.731288927 2.691946057 2.673069864 2.679735921 2.709957060 2.757829089 2.818370322 2.931678844 3.645726317
//
IT	4527
RD	6
LK	-252942.654406
QD	-772.397740 -> -690.587327
RI	0.0335793438
TR	0.058879	0.015945
MT	9.747245
MM	C_pi: 1.699810, n_recomb: 26158.429733
RS	0	0.000000	0.589751	328.622737	0.012563	0.000855
RS	1	0.007557	0.589751	348.810560	0.013335	0.004431
RS	2	0.015686	0.589751	369.868453	0.014140	0.008616
RS	3	0.024428	0.589751	391.775962	0.014977	0.012619
RS	4	0.033832	0.243051	993.599233	0.037984	0.031839
RS	5	0.043946	0.243051	1023.616259	0.039131	0.034841
RS	6	0.054824	0.273206	937.565352	0.035842	0.031963
RS	7	0.066525	0.273206	964.686869	0.036879	0.033276
RS	8	0.079110	0.323642	838.310354	0.032047	0.029074
RS	9	0.092646	0.323642	863.471874	0.033009	0.030664
RS	10	0.107204	0.392847	733.416134	0.028037	0.026406
RS	11	0.122864	0.392847	756.982335	0.028938	0.028018
RS	12	0.139706	0.493491	622.932553	0.023814	0.023467
RS	13	0.157821	0.493491	645.067295	0.024660	0.024866
RS	14	0.177306	0.643957	512.964243	0.019610	0.020102
RS	15	0.198263	0.643957	533.503782	0.020395	0.021159
RS	16	0.220803	0.860445	416.164870	0.015909	0.016714
RS	17	0.245047	0.860445	434.805811	0.016622	0.017480
RS	18	0.271124	1.145659	341.817252	0.013067	0.013854
RS	19	0.299170	1.145659	358.510903	0.013705	0.014444
RS	20	0.329337	1.478661	291.709556	0.011152	0.011813
RS	21	0.361783	1.478661	306.773839	0.011728	0.012333
RS	22	0.396682	1.821930	262.010780	0.010016	0.010581
RS	23	0.434217	1.821930	275.936493	0.010549	0.011091
RS	24	0.474590	2.140263	247.422457	0.009459	0.009997
RS	25	0.518013	2.140263	260.670121	0.009965	0.010523
RS	26	0.564719	2.412264	243.601030	0.009313	0.009898
RS	27	0.614953	2.412264	256.515741	0.009806	0.010450
RS	28	0.668985	2.632071	247.409186	0.009458	0.010154
RS	29	0.727099	2.632071	260.203649	0.009947	0.010724
RS	30	0.789606	2.800271	256.982712	0.009824	0.010664
RS	31	0.856836	2.800271	269.751945	0.010312	0.011241
RS	32	0.929147	2.912729	271.867669	0.010393	0.011389
RS	33	1.006923	2.912729	284.604597	0.010880	0.011973
RS	34	1.090576	2.963206	292.341032	0.011176	0.012349
RS	35	1.180552	2.963206	304.906833	0.011656	0.012949
RS	36	1.277327	2.955297	318.108328	0.012161	0.013561
RS	37	1.381416	2.955297	330.151993	0.012621	0.014169
RS	38	1.493371	2.907824	347.192842	0.013273	0.014949
RS	39	1.613787	2.907824	358.078594	0.013689	0.015517
RS	40	1.743303	2.847857	375.699517	0.014362	0.016307
RS	41	1.882607	2.847857	384.533139	0.014700	0.016753
RS	42	2.032438	2.798954	398.756925	0.015244	0.017356
RS	43	2.193593	2.798954	404.553615	0.015466	0.017604
RS	44	2.366927	2.775846	411.915011	0.015747	0.017860
RS	45	2.553360	2.775846	413.852660	0.015821	0.017866
RS	46	2.753883	2.784063	412.488826	0.015769	0.017705
RS	47	2.969560	2.784063	410.119177	0.015678	0.017469
RS	48	3.201536	2.820743	400.306364	0.015303	0.016935
RS	49	3.451043	2.820743	393.603828	0.015047	0.016499
RS	50	3.719406	2.878507	377.064256	0.014415	0.015704
RS	51	4.008050	2.878507	366.347164	0.014005	0.015124
RS	52	4.318508	2.951256	344.986663	0.013188	0.014173
RS	53	4.652428	2.951256	330.855789	0.012648	0.013495
RS	54	5.011584	3.087191	301.564063	0.011528	0.012292
RS	55	5.397882	3.087191	285.756543	0.010924	0.011589
RS	56	5.813374	3.087191	268.196691	0.010253	0.010837
RS	57	6.260266	3.087191	249.136188	0.009524	0.010047
RS	58	6.740930	3.960488	181.655025	0.006944	0.007540
RS	59	7.257920	3.960488	171.338571	0.006550	0.007093
RS	60	7.813981	3.960488	160.010542	0.006117	0.006614
RS	61	8.412065	3.960488	147.843136	0.005652	0.006107
RS	62	9.055348	3.960488	135.039707	0.005162	0.005580
RS	63	9.747245	3.960488	730.074105	0.027910	0.030437
PA	4+25*2+4+6 0.058878632 0.015944842 9.747245153 0.589750926 0.243050768 0.273205696 0.323642261 0.392847030 0.493490518 0.643957471 0.860444798 1.145658745 1.478660913 1.821929681 2.140263104 2.412264044 2.632070599 2.800271368 2.912729244 2.963206022 2.955297076 2.907824344 2.847857151 2.798953747 2.775846221 2.784062989 2.820743240 2.878507256 2.951255520 3.087190548 3.960487933
//
IT	3911
RD	7
LK	-252783.040899
QD	-719.172403 -> -646.606254
RI	0.0268084442
TR	0.056565	0.016296
MT	9.998080
MM	C_pi: 1.787817, n_recomb: 28090.666770
RS	0	0.000000	0.713020	293.568055	0.010451	0.000759
RS	1	0.007600	0.713020	312.424565	0.011122	0.003877
RS	2	0.015778	0.713020	332.214448	0.011827	0.007396
RS	3	0.024578	0.713020	352.940288	0.012564	0.010701
RS	4	0.034046	0.252602	1043.755860	0.037157	0.031620
RS	5	0.044234	0.252602	1077.141818	0.038345	0.034473
RS	6	0.055196	0.280844	998.968202	0.035562	0.032006
RS	7	0.066991	0.280844	1029.153298	0.036637	0.033182
RS	8	0.079683	0.329288	904.493053	0.032199	0.029263
RS	9	0.093339	0.329288	932.347661	0.033191	0.030777
RS	10	0.108033	0.394953	801.836997	0.028545	0.026790
RS	11	0.123845	0.394953	827.780569	0.029468	0.028375
RS	12	0.140857	0.491623	687.474029	0.024473	0.023950
RS	13	0.159163	0.491623	711.795153	0.025339	0.025362
RS	14	0.178860	0.639713	567.523171	0.020203	0.020533
RS	15	0.200054	0.639713	590.122964	0.021008	0.021625
RS	16	0.222859	0.858365	458.348477	0.016317	0.016992
RS	17	0.247397	0.858365	478.866406	0.017047	0.017795
RS	18	0.273800	1.153191	373.130136	0.013283	0.013969
RS	19	0.302210	1.153191	391.447622	0.013935	0.014591
RS	20	0.332779	1.503852	315.344626	0.011226	0.011809
RS	21	0.365671	1.503852	331.787986	0.011811	0.012352
RS	22	0.401064	1.869925	280.962987	0.010002	0.010502
RS	23	0.439146	1.869925	296.088938	0.010540	0.011026
RS	24	0.480122	2.211839	263.856426	0.009393	0.009872
RS	25	0.524213	2.211839	278.200005	0.009904	0.010404
RS	26	0.571655	2.504890	258.955471	0.009219	0.009743
RS	27	0.622702	2.504890	272.922422	0.009716	0.010295
RS	28	0.677630	2.742159	262.607448	0.009349	0.009974
RS	29	0.736732	2.742159	276.453020	0.009841	0.010541
RS	30	0.800325	2.924232	272.665702	0.009707	0.010463
RS	31	0.868752	2.924232	286.514237	0.010200	0.011035
RS	32	0.942380	3.045630	288.700406	0.010277	0.011172
RS	33	1.021604	3.045630	302.569313	0.010771	0.011749
RS	34	1.106848	3.097737	311.225497	0.011079	0.012128
RS	35	1.198572	3.097737	324.994817	0.011569	0.012720
RS	36	1.297267	3.083562	340.131253	0.012108	0.013354
RS	37	1.403463	3.083562	353.446371	0.012582	0.013955
RS	38	1.517730	3.024509	373.318822	0.013290	0.014779
RS	39	1.640681	3.024509	385.493976	0.013723	0.015346
RS	40	1.772978	2.952024	406.333429	0.014465	0.016197
RS	41	1.915329	2.952024	416.369430	0.014822	0.016654
RS	42	2.068499	2.893383	433.443963	0.015430	0.017321
RS	43	2.233310	2.893383	440.221743	0.015671	0.017592
RS	44	2.410648	2.865386	449.353742	0.015997	0.017898
RS	45	2.601464	2.865386	451.939094	0.016089	0.017935
RS	46	2.806782	2.874086	450.895706	0.016051	0.017799
RS	47	3.027705	2.874086	448.792758	0.015977	0.017598
RS	48	3.265419	2.915915	437.966864	0.015591	0.017065
RS	49	3.521199	2.915915	431.166826	0.015349	0.016664
RS	50	3.796420	2.982203	412.700024	0.014692	0.015854
RS	51	4.092558	2.982203	401.570873	0.014296	0.015304
RS	52	4.411203	3.065876	377.763929	0.013448	0.014329
RS	53	4.754066	3.065876	362.966454	0.012921	0.013677
RS	54	5.122988	3.222940	329.927892	0.011745	0.012421
RS	55	5.519948	3.222940	313.433345	0.011158	0.011743
RS	56	5.947079	3.222940	294.957191	0.010500	0.011011
RS	57	6.406672	3.222940	274.756288	0.009781	0.010234
RS	58	6.901196	4.255530	195.509554	0.006960	0.007477
RS	59	7.433305	4.255530	185.565948	0.006606	0.007077
RS	60	8.005856	4.255530	174.454620	0.006210	0.006640
RS	61	8.621922	4.255530	162.332213	0.005779	0.006173
RS	62	9.284810	4.255530	149.391207	0.005318	0.005679
RS	63	9.998080	4.255530	847.281183	0.030162	0.032403
PA	4+25*2+4+6 0.056565059 0.016296067 9.998080250 0.713019902 0.252602017 0.280844479 0.329288074 0.394952553 0.491622591 0.639713248 0.858365438 1.153191028 1.503852028 1.869925404 2.211838847 2.504889650 2.742158982 2.924232146 3.045630071 3.097737411 3.083562047 3.024508805 2.952023862 2.893382561 2.865386253 2.874086449 2.915915240 2.982202871 3.065875587 3.222939803 4.255529745
//
IT	4939
RD	8
LK	-252641.213438
QD	-671.718900 -> -606.816554
RI	0.0217291567
TR	0.054475	0.016639
MT	10.225664
MM	C_pi: 1.870669, n_recomb: 29980.910453
RS	0	0.000000	0.849884	264.143987	0.008810	0.000678
RS	1	0.007638	0.849884	281.698326	0.009396	0.003420
RS	2	0.015860	0.849884	300.206782	0.010013	0.006415
RS	3	0.024710	0.849884	319.687721	0.010663	0.009179
RS	4	0.034236	0.261534	1090.532734	0.036374	0.031383
RS	5	0.044489	0.261534	1127.124347	0.037595	0.034121
RS	6	0.055526	0.288615	1054.597231	0.035176	0.031948
RS	7	0.067405	0.288615	1087.788389	0.036283	0.033023
RS	8	0.080192	0.335654	964.841651	0.032182	0.029342
RS	9	0.093956	0.335654	995.384265	0.033201	0.030791
RS	10	0.108771	0.398229	865.935811	0.028883	0.027073
RS	11	0.124717	0.398229	894.256312	0.029828	0.028629
RS	12	0.141882	0.491256	749.521880	0.025000	0.024357
RS	13	0.160358	0.491256	776.009855	0.025883	0.025773
RS	14	0.180245	0.636953	620.885575	0.020709	0.020919
RS	15	0.201651	0.636953	645.519235	0.021531	0.022035
RS	16	0.224692	0.857081	499.920638	0.016675	0.017251
RS	17	0.249493	0.857081	522.295462	0.017421	0.018082
RS	18	0.276188	1.159991	404.018704	0.013476	0.014084
RS	19	0.304923	1.159991	423.944251	0.014140	0.014730
RS	20	0.335852	1.526227	338.607159	0.011294	0.011815
RS	21	0.369144	1.526227	356.413201	0.011888	0.012374
RS	22	0.404979	1.912989	299.558569	0.009992	0.010438
RS	23	0.443551	1.912989	315.865935	0.010536	0.010971
RS	24	0.485069	2.276753	279.927073	0.009337	0.009765
RS	25	0.529758	2.276753	295.345019	0.009851	0.010300
RS	26	0.577861	2.589703	273.912448	0.009136	0.009605
RS	27	0.629638	2.589703	288.907176	0.009636	0.010155
RS	28	0.685371	2.843840	277.347241	0.009251	0.009810
RS	29	0.745360	2.843840	292.216392	0.009747	0.010373
RS	30	0.809931	3.039709	287.799321	0.009599	0.010276
RS	31	0.879435	3.039709	302.696553	0.010096	0.010842
RS	32	0.954247	3.170467	304.861501	0.010169	0.010967
RS	33	1.034774	3.170467	319.829719	0.010668	0.011537
RS	34	1.121452	3.224948	329.299596	0.010984	0.011915
RS	35	1.214750	3.224948	344.241154	0.011482	0.012499
RS	36	1.315175	3.205298	361.222203	0.012048	0.013149
RS	37	1.423271	3.205298	375.785183	0.012534	0.013743
RS	38	1.539624	3.135251	398.457406	0.013290	0.014604
RS	39	1.664864	3.135251	411.913274	0.013739	0.015171
RS	40	1.799670	3.050439	436.035873	0.014544	0.016077
RS	41	1.944773	3.050439	447.284121	0.014919	0.016545
RS	42	2.100959	2.981782	467.370148	0.015589	0.017274
RS	43	2.269076	2.981782	475.153898	0.015849	0.017567
RS	44	2.450034	2.948152	486.272295	0.016219	0.017925
RS	45	2.644814	2.948152	489.535573	0.016328	0.017993
RS	46	2.854472	2.956217	489.020606	0.016311	0.017889
RS	47	3.080144	2.956217	487.209699	0.016251	0.017721
RS	48	3.323054	3.001844	475.527152	0.015861	0.017197
RS	49	3.584518	3.001844	468.644006	0.015631	0.016828
RS	50	3.865954	3.075247	448.340049	0.014954	0.016009
RS	51	4.168886	3.075247	436.801703	0.014569	0.015488
RS	52	4.494958	3.168512	410.576749	0.013695	0.014494
RS	53	4.845936	3.168512	395.108015	0.013179	0.013865
RS	54	5.223723	3.345109	358.266932	0.011950	0.012560
RS	55	5.630366	3.345109	341.083064	0.011377	0.011904
RS	56	6.068071	3.345109	321.691212	0.010730	0.011190
RS	57	6.539208	3.345109	300.353255	0.010018	0.010425
RS	58	7.046333	4.536482	208.875740	0.006967	0.007428
RS	59	7.592193	4.536482	199.327081	0.006648	0.007069
RS	60	8.179748	4.536482	188.470912	0.006286	0.006670
RS	61	8.812183	4.536482	176.447552	0.005885	0.006237
RS	62	9.492925	4.536482	163.436950	0.005451	0.005774
RS	63	10.225664	4.536482	967.558588	0.032272	0.034330
PA	4+25*2+4+6 0.054475220 0.016638636 10.225664306 0.849883536 0.261533748 0.288614616 0.335653848 0.398229272 0.491255952 0.636953255 0.857080951 1.159990898 1.526226749 1.912989420 2.276752720 2.589703342 2.843840334 3.039709331 3.170467165 3.224948145 3.205298414 3.135251057 3.050438640 2.981782305 2.948151930 2.956216733 3.001844211 3.075246687 3.168511747 3.345109106 4.536482152
//
IT	4903
RD	9
LK	-252514.264725
QD	-629.144015 -> -570.825052
RI	0.0178519778
TR	0.052571	0.016967
MT	10.436346
MM	C_pi: 1.949780, n_recomb: 31835.405957
RS	0	0.000000	1.001087	239.122735	0.007511	0.000608
RS	1	0.007673	1.001087	255.446655	0.008024	0.003034
RS	2	0.015934	1.001087	272.719786	0.008567	0.005610
RS	3	0.024830	1.001087	290.971183	0.009140	0.007948
RS	4	0.034408	0.269875	1134.883844	0.035648	0.031138
RS	5	0.044721	0.269875	1174.541998	0.036894	0.033789
RS	6	0.055825	0.296339	1105.843858	0.034736	0.031823
RS	7	0.067781	0.296339	1141.973265	0.035871	0.032826
RS	8	0.080655	0.342392	1020.581274	0.032058	0.029344
RS	9	0.094516	0.342392	1053.792301	0.033101	0.030740
RS	10	0.109441	0.402192	926.533288	0.029104	0.027283
RS	11	0.125511	0.402192	957.226460	0.030068	0.028812
RS	12	0.142814	0.491821	809.538796	0.025429	0.024707
RS	13	0.161445	0.491821	838.178290	0.026328	0.026123
RS	14	0.181505	0.635132	673.305552	0.021150	0.021271
RS	15	0.203105	0.635132	699.951790	0.021987	0.022404
RS	16	0.226362	0.856234	541.032717	0.016995	0.017495
RS	17	0.251403	0.856234	565.248213	0.017755	0.018349
RS	18	0.278365	1.166085	434.570001	0.013651	0.014198
RS	19	0.307397	1.166085	456.090745	0.014327	0.014864
RS	20	0.338656	1.546322	361.539119	0.011357	0.011828
RS	21	0.372313	1.546322	380.693646	0.011958	0.012400
RS	22	0.408553	1.952215	317.804519	0.009983	0.010387
RS	23	0.447573	1.952215	335.276007	0.010532	0.010926
RS	24	0.489588	2.336650	295.613238	0.009286	0.009672
RS	25	0.534826	2.336650	312.084908	0.009803	0.010207
RS	26	0.583535	2.668846	288.429552	0.009060	0.009482
RS	27	0.635982	2.668846	304.428043	0.009563	0.010028
RS	28	0.692453	2.939694	291.568468	0.009159	0.009661
RS	29	0.753256	2.939694	307.433816	0.009657	0.010218
RS	30	0.818725	3.149624	302.311054	0.009496	0.010102
RS	31	0.889218	3.149624	318.226480	0.009996	0.010662
RS	32	0.965119	3.290378	320.271012	0.010060	0.010772
RS	33	1.046844	3.290378	336.306118	0.010564	0.011335
RS	34	1.134839	3.348099	346.474437	0.010883	0.011708
RS	35	1.229587	3.348099	362.557397	0.011388	0.012285
RS	36	1.331604	3.323796	381.278937	0.011977	0.012946
RS	37	1.441449	3.323796	397.067144	0.012473	0.013534
RS	38	1.559722	3.243322	422.486274	0.013271	0.014427
RS	39	1.687069	3.243322	437.216655	0.013734	0.014993
RS	40	1.824189	3.146335	464.666961	0.014596	0.015949
RS	41	1.971829	3.146335	477.143134	0.014988	0.016427
RS	42	2.130797	3.067375	500.393286	0.015718	0.017215
RS	43	2.301962	3.067375	509.218572	0.015995	0.017529
RS	44	2.486261	3.027407	522.550444	0.016414	0.017941
RS	45	2.684701	3.027407	526.537471	0.016539	0.018038
RS	46	2.898367	3.033782	526.793619	0.016547	0.017970
RS	47	3.128427	3.033782	525.318377	0.016501	0.017835
RS	48	3.376139	3.081939	512.981334	0.016114	0.017326
RS	49	3.642858	3.081939	506.047379	0.015896	0.016987
RS	50	3.930042	3.161116	484.042632	0.015205	0.016166
RS	51	4.239260	3.161116	472.112573	0.014830	0.015671
RS	52	4.572205	3.262684	443.536541	0.013932	0.014663
RS	53	4.930696	3.262684	427.401126	0.013425	0.014055
RS	54	5.316694	3.457228	386.735676	0.012148	0.012705
RS	55	5.732308	3.457228	368.861938	0.011587	0.012069
RS	56	6.179812	3.457228	348.554394	0.010949	0.011370
RS	57	6.661653	3.457228	326.079743	0.010243	0.010615
RS	58	7.180464	4.806389	221.935327	0.006971	0.007389
RS	59	7.739083	4.806389	212.795285	0.006684	0.007066
RS	60	8.340563	4.806389	202.220603	0.006352	0.006701
RS	61	8.988195	4.806389	190.334928	0.005979	0.006299
RS	62	9.685518	4.806389	177.304645	0.005569	0.005864
RS	63	10.436346	4.806389	1091.220395	0.034277	0.036211
PA	4+25*2+4+6 0.052570862 0.016967299 10.436345507 1.001087000 0.269874786 0.296338936 0.342392047 0.402192098 0.491821429 0.635131524 0.856234149 1.166085249 1.546321703 1.952215176 2.336649666 2.668845954 2.939693995 3.149623747 3.290378332 3.348098557 3.323795684 3.243321921 3.146335036 3.067374724 3.027407467 3.033781844 3.081939118 3.161115664 3.262683909 3.457227537 4.806389495
//
IT	4169
RD	10
LK	-252400.135398
QD	-590.803209 -> -538.219727
RI	0.0148387656
TR	0.050825	0.017280
MT	10.633811
MM	C_pi: 2.025988, n_recomb: 33657.701644
RS	0	0.000000	1.167689	217.546746	0.006464	0.000546
RS	1	0.007705	1.167689	232.723907	0.006914	0.002705
RS	2	0.016003	1.167689	248.829835	0.007393	0.004939
RS	3	0.024940	1.167689	265.900693	0.007900	0.006935
RS	4	0.034566	0.277716	1177.182840	0.034975	0.030891
RS	5	0.044934	0.277716	1219.789063	0.036241	0.033474
RS	6	0.056101	0.303954	1153.539371	0.034273	0.031653
RS	7	0.068128	0.303954	1192.536529	0.035431	0.032605
RS	8	0.081081	0.349318	1072.534534	0.031866	0.029292
RS	9	0.095033	0.349318	1108.385258	0.032931	0.030645
RS	10	0.110059	0.406560	984.215781	0.029242	0.027439
RS	11	0.126243	0.406560	1017.273753	0.030224	0.028944
RS	12	0.143675	0.492970	867.875734	0.025785	0.025014
RS	13	0.162449	0.492970	898.653474	0.026700	0.026427
RS	14	0.182669	0.633896	724.988197	0.021540	0.021596
RS	15	0.204448	0.633896	753.628919	0.022391	0.022743
RS	16	0.227904	0.855569	581.821016	0.017286	0.017729
RS	17	0.253168	0.855569	607.863748	0.018060	0.018602
RS	18	0.280378	1.171432	464.877869	0.013812	0.014313
RS	19	0.309685	1.171432	487.983491	0.014498	0.014995
RS	20	0.341249	1.564372	384.206279	0.011415	0.011848
RS	21	0.375245	1.564372	404.697489	0.012024	0.012431
RS	22	0.411861	1.988133	335.744468	0.009975	0.010345
RS	23	0.451298	1.988133	354.364877	0.010528	0.010889
RS	24	0.493773	2.392342	310.941370	0.009238	0.009590
RS	25	0.539521	2.392342	328.447833	0.009758	0.010125
RS	26	0.588793	2.743375	302.521273	0.008988	0.009370
RS	27	0.641862	2.743375	319.500868	0.009493	0.009912
RS	28	0.699019	3.030976	305.277799	0.009070	0.009523
RS	29	0.760580	3.030976	322.113007	0.009570	0.010075
RS	30	0.826885	3.255403	316.200940	0.009395	0.009939
RS	31	0.898297	3.255403	333.104755	0.009897	0.010493
RS	32	0.975212	3.406884	334.926534	0.009951	0.010587
RS	33	1.058052	3.406884	351.996454	0.010458	0.011144
RS	34	1.147276	3.468743	362.744396	0.010777	0.011509
RS	35	1.243373	3.468743	379.937692	0.011288	0.012079
RS	36	1.346874	3.440623	400.283973	0.011893	0.012747
RS	37	1.458350	3.440623	417.273796	0.012398	0.013330
RS	38	1.578414	3.350256	445.370532	0.013232	0.014248
RS	39	1.707729	3.350256	461.367973	0.013708	0.014814
RS	40	1.847007	3.241249	492.165686	0.014623	0.015814
RS	41	1.997016	3.241249	505.885308	0.015030	0.016301
RS	42	2.158582	3.151728	532.432327	0.015819	0.017146
RS	43	2.332597	3.151728	542.337351	0.016113	0.017479
RS	44	2.520018	3.104792	558.104584	0.016582	0.017946
RS	45	2.721880	3.104792	562.867323	0.016723	0.018070
RS	46	2.939294	3.108531	564.148636	0.016761	0.018042
RS	47	3.173459	3.108531	563.061513	0.016729	0.017937
RS	48	3.425665	3.158066	550.296471	0.016350	0.017449
RS	49	3.697303	3.158066	543.353560	0.016144	0.017139
RS	50	3.989870	3.241788	519.811834	0.015444	0.016321
RS	51	4.304977	3.241788	507.515965	0.015079	0.015850
RS	52	4.644362	3.350454	476.681301	0.014163	0.014832
RS	53	5.009896	3.350454	459.889517	0.013664	0.014243
RS	54	5.403592	3.561417	415.403171	0.012342	0.012853
RS	55	5.827621	3.561417	396.840437	0.011790	0.012235
RS	56	6.284319	3.561417	375.617428	0.011160	0.011549
RS	57	6.776205	3.561417	352.005441	0.010458	0.010802
RS	58	7.305988	5.066942	234.790296	0.006976	0.007357
RS	59	7.876588	5.066942	226.067875	0.006717	0.007066
RS	60	8.491151	5.066942	215.793838	0.006411	0.006732
RS	61	9.153064	5.066942	204.075063	0.006063	0.006358
RS	62	9.865974	5.066942	191.063718	0.005677	0.005949
RS	63	10.633811	5.066942	1218.319934	0.036197	0.038042
PA	4+25*2+4+6 0.050825326 0.017280131 10.633810541 1.167688836 0.277716416 0.303953602 0.349318412 0.406560082 0.492969633 0.633895879 0.855569462 1.171432060 1.564371875 1.988132587 2.392341908 2.743374789 3.030976302 3.255402584 3.406884114 3.468742703 3.440622517 3.350255634 3.241249348 3.151727997 3.104792037 3.108530864 3.158066462 3.241788362 3.350454168 3.561416570 5.066942186
//
IT	5305
RD	11
LK	-252297.187964
QD	-556.157953 -> -508.607027
RI	0.0124559862
TR	0.049218	0.017577
MT	10.820464
MM	C_pi: 2.099805, n_recomb: 35449.553227
RS	0	0.000000	1.351038	198.692633	0.005605	0.000492
RS	1	0.007734	1.351038	212.805710	0.006003	0.002421
RS	2	0.016066	1.351038	227.817698	0.006427	0.004373
RS	3	0.025043	1.351038	243.769321	0.006877	0.006090
RS	4	0.034714	0.285152	1217.575700	0.034347	0.030642
RS	5	0.045133	0.285152	1263.026134	0.035629	0.033171
RS	6	0.056357	0.311442	1198.201765	0.033800	0.031454
RS	7	0.068450	0.311442	1239.995799	0.034979	0.032370
RS	8	0.081478	0.356330	1121.265631	0.031630	0.029204
RS	9	0.095514	0.356330	1159.720951	0.032715	0.030521
RS	10	0.110635	0.411167	1039.389567	0.029320	0.027554
RS	11	0.126926	0.411167	1074.801012	0.030319	0.029038
RS	12	0.144476	0.494486	924.775425	0.026087	0.025287
RS	13	0.163384	0.494486	957.678728	0.027015	0.026697
RS	14	0.183754	0.633022	776.078962	0.021892	0.021901
RS	15	0.205700	0.633022	806.697692	0.022756	0.023058
RS	16	0.229343	0.854931	622.380612	0.017557	0.017955
RS	17	0.254815	0.854931	650.238625	0.018343	0.018843
RS	18	0.282256	1.176006	495.016945	0.013964	0.014428
RS	19	0.311820	1.176006	519.698821	0.014660	0.015124
RS	20	0.343671	1.580514	406.669376	0.011472	0.011874
RS	21	0.377984	1.580514	428.487394	0.012087	0.012466
RS	22	0.414952	2.021047	353.425780	0.009970	0.010312
RS	23	0.454779	2.021047	373.181802	0.010527	0.010860
RS	24	0.497686	2.444266	325.951077	0.009195	0.009518
RS	25	0.543911	2.444266	344.475186	0.009717	0.010053
RS	26	0.593711	2.813856	316.219281	0.008920	0.009268
RS	27	0.647364	2.813856	334.158814	0.009426	0.009807
RS	28	0.705165	3.118339	318.503976	0.008985	0.009395
RS	29	0.767437	3.118339	336.283949	0.009486	0.009942
RS	30	0.834525	3.357741	329.498507	0.009295	0.009786
RS	31	0.906802	3.357741	347.361867	0.009799	0.010334
RS	32	0.984669	3.520708	348.858330	0.009841	0.010411
RS	33	1.068558	3.520708	366.931437	0.010351	0.010962
RS	34	1.158934	3.587614	378.138339	0.010667	0.011318
RS	35	1.256301	3.587614	396.410466	0.011182	0.011881
RS	36	1.361198	3.556488	418.260670	0.011799	0.012552
RS	37	1.474208	3.556488	436.426800	0.012311	0.013129
RS	38	1.595959	3.456766	467.114209	0.013177	0.014068
RS	39	1.727125	3.456766	484.368340	0.013664	0.014634
RS	40	1.868436	3.335896	518.510681	0.014627	0.015674
RS	41	2.020676	3.335896	533.486115	0.015049	0.016170
RS	42	2.184691	3.235598	563.438717	0.015894	0.017068
RS	43	2.361390	3.235598	574.459895	0.016205	0.017419
RS	44	2.551755	3.181145	592.868880	0.016724	0.017941
RS	45	2.756844	3.181145	598.460102	0.016882	0.018089
RS	46	2.977794	3.181423	601.018227	0.016954	0.018106
RS	47	3.215832	3.181423	600.375102	0.016936	0.018029
RS	48	3.472281	3.231314	587.418933	0.016571	0.017566
RS	49	3.748563	3.231314	580.513830	0.016376	0.017283
RS	50	4.046214	3.318470	555.616256	0.015673	0.016472
RS	51	4.366884	3.318470	542.985405	0.015317	0.016024
RS	52	4.712356	3.433132	510.001290	0.014387	0.014999
RS	53	5.084546	3.433132	492.567409	0.013895	0.014428
RS	54	5.485522	3.659070	444.284156	0.012533	0.013002
RS	55	5.917510	3.659070	425.034751	0.011990	0.012400
RS	56	6.382908	3.659070	402.897419	0.011365	0.011725
RS	57	6.884300	3.659070	378.147803	0.010667	0.010986
RS	58	7.424470	5.319203	247.492872	0.006982	0.007332
RS	59	8.006418	5.319203	239.194620	0.006747	0.007069
RS	60	8.633373	5.319203	229.236186	0.006467	0.006763
RS	61	9.308817	5.319203	217.707722	0.006141	0.006415
RS	62	10.036501	5.319203	204.746773	0.005776	0.006029
RS	63	10.820464	5.319203	1348.736752	0.038047	0.039822
PA	4+25*2+4+6 0.049218031 0.017576649 10.820464250 1.351038053 0.285152174 0.311441595 0.356330092 0.411166847 0.494485810 0.633022332 0.854931401 1.176005732 1.580514247 2.021046736 2.444265768 2.813856228 3.118339271 3.357740863 3.520708359 3.587614408 3.556487788 3.456765913 3.335895624 3.235598162 3.181144843 3.181422631 3.231314138 3.318469572 3.433132256 3.659070344 5.319203315
//
IT	4793
RD	12
LK	-252204.057185
QD	-524.745431 -> -481.631626
RI	0.0105414997
TR	0.047733	0.017857
MT	10.997862
MM	C_pi: 2.171549, n_recomb: 37211.795056
RS	0	0.000000	1.552791	182.016312	0.004891	0.000444
RS	1	0.007762	1.552791	195.141974	0.005244	0.002173
RS	2	0.016126	1.552791	209.131033	0.005620	0.003888
RS	3	0.025139	1.552791	224.026959	0.006020	0.005378
RS	4	0.034852	0.292263	1256.116279	0.033756	0.030392
RS	5	0.045318	0.292263	1304.316721	0.035051	0.032878
RS	6	0.056597	0.318802	1240.184002	0.033328	0.031235
RS	7	0.068752	0.318802	1284.704051	0.034524	0.032126
RS	8	0.081850	0.363370	1167.165709	0.031365	0.029088
RS	9	0.095964	0.363370	1208.185726	0.032468	0.030376
RS	10	0.111174	0.415906	1092.350796	0.029355	0.027638
RS	11	0.127565	0.415906	1130.100983	0.030369	0.029103
RS	12	0.145228	0.496234	980.401487	0.026347	0.025532
RS	13	0.164261	0.496234	1015.417322	0.027288	0.026938
RS	14	0.184772	0.632371	826.669536	0.022215	0.022188
RS	15	0.206875	0.632371	859.250278	0.023091	0.023354
RS	16	0.230694	0.854225	662.775273	0.017811	0.018174
RS	17	0.256361	0.854225	692.437136	0.018608	0.019076
RS	18	0.284020	1.179803	525.041984	0.014110	0.014543
RS	19	0.313826	1.179803	551.292413	0.014815	0.015252
RS	20	0.345946	1.594892	428.967273	0.011528	0.011905
RS	21	0.380559	1.594892	452.103276	0.012149	0.012506
RS	22	0.417858	2.051185	370.887026	0.009967	0.010286
RS	23	0.458052	2.051185	391.766741	0.010528	0.010838
RS	24	0.501366	2.492726	340.676798	0.009155	0.009454
RS	25	0.548042	2.492726	360.202805	0.009680	0.009989
RS	26	0.598340	2.880611	329.559697	0.008856	0.009176
RS	27	0.652543	2.880611	348.439434	0.009364	0.009712
RS	28	0.710952	3.202131	331.282735	0.008903	0.009277
RS	29	0.773895	3.202131	349.983630	0.009405	0.009818
RS	30	0.841724	3.456969	342.243874	0.009197	0.009642
RS	31	0.914817	3.456969	361.039005	0.009702	0.010185
RS	32	0.993583	3.632178	362.109070	0.009731	0.010244
RS	33	1.078463	3.632178	381.154309	0.010243	0.010789
RS	34	1.169930	3.705010	392.702105	0.010553	0.011133
RS	35	1.268498	3.705010	412.021250	0.011072	0.011690
RS	36	1.374715	3.671671	435.251063	0.011697	0.012361
RS	37	1.489177	3.671671	454.566442	0.012216	0.012934
RS	38	1.612523	3.563109	487.747562	0.013107	0.013889
RS	39	1.745443	3.563109	506.244599	0.013604	0.014455
RS	40	1.888679	3.430551	543.706579	0.014611	0.015531
RS	41	2.043032	3.430551	559.945739	0.015048	0.016034
RS	42	2.209367	3.319304	593.388186	0.015946	0.016982
RS	43	2.388611	3.319304	605.557901	0.016273	0.017349
RS	44	2.581767	3.256862	626.795312	0.016844	0.017926
RS	45	2.789916	3.256862	633.265579	0.017018	0.018097
RS	46	3.014220	3.252956	637.343682	0.017127	0.018159
RS	47	3.255934	3.252956	637.200492	0.017124	0.018109
RS	48	3.516409	3.302302	624.291853	0.016777	0.017675
RS	49	3.797101	3.302302	617.473173	0.016593	0.017417
RS	50	4.099579	3.391898	591.409754	0.015893	0.016618
RS	51	4.425535	3.391898	578.477438	0.015546	0.016191
RS	52	4.776790	3.511553	543.465471	0.014605	0.015164
RS	53	5.155308	3.511553	525.406247	0.014119	0.014609
RS	54	5.563205	3.751118	473.366292	0.012721	0.013150
RS	55	6.002761	3.751118	453.433675	0.012185	0.012562
RS	56	6.476434	3.751118	430.384115	0.011566	0.011898
RS	57	6.986872	3.751118	404.497353	0.010870	0.011165
RS	58	7.536929	5.563818	260.069274	0.006989	0.007311
RS	59	8.129678	5.563818	252.200194	0.006777	0.007075
RS	60	8.768434	5.563818	242.569509	0.006519	0.006793
RS	61	9.456769	5.563818	231.250779	0.006214	0.006469
RS	62	10.198529	5.563818	218.366690	0.005868	0.006104
RS	63	10.997862	5.563818	1482.255099	0.039833	0.041550
PA	4+25*2+4+6 0.047732861 0.017857227 10.997861597 1.552790686 0.292263193 0.318801895 0.363369862 0.415906001 0.496234423 0.632371245 0.854225329 1.179803221 1.594892342 2.051184845 2.492725623 2.880611034 3.202131316 3.456968763 3.632177624 3.705010025 3.671670974 3.563108567 3.430550568 3.319304132 3.256861827 3.252956217 3.302302366 3.391897851 3.511553261 3.751117995 5.563817889
//
IT	4712
RD	13
LK	-252119.585952
QD	-496.168944 -> -456.982660
RI	0.0089845427
TR	0.046356	0.018123
MT	11.167149
MM	C_pi: 2.241417, n_recomb: 38944.552078
RS	0	0.000000	1.774569	167.141201	0.004292	0.000402
RS	1	0.007788	1.774569	179.351007	0.004605	0.001956
RS	2	0.016181	1.774569	192.385532	0.004940	0.003471
RS	3	0.025229	1.774569	206.289664	0.005297	0.004770
RS	4	0.034981	0.299108	1292.850050	0.033197	0.030144
RS	5	0.045493	0.299108	1343.712180	0.034503	0.032593
RS	6	0.056823	0.326036	1279.742696	0.032861	0.031004
RS	7	0.069036	0.326036	1326.917450	0.034072	0.031877
RS	8	0.082200	0.370404	1210.508090	0.031083	0.028953
RS	9	0.096389	0.370404	1254.048633	0.032201	0.030216
RS	10	0.111682	0.420718	1143.280928	0.029357	0.027698
RS	11	0.128167	0.420718	1183.351722	0.030386	0.029146
RS	12	0.145936	0.498131	1034.847613	0.026572	0.025756
RS	13	0.165088	0.498131	1071.961788	0.027525	0.027157
RS	14	0.185732	0.631860	876.799101	0.022514	0.022460
RS	15	0.207983	0.631860	911.325366	0.023401	0.023635
RS	16	0.231968	0.853404	703.033885	0.018052	0.018387
RS	17	0.257820	0.853404	734.487741	0.018860	0.019302
RS	18	0.285685	1.182868	554.975047	0.014250	0.014660
RS	19	0.315720	1.182868	582.786221	0.014965	0.015380
RS	20	0.348094	1.607613	451.131348	0.011584	0.011941
RS	21	0.382990	1.607613	475.577146	0.012212	0.012549
RS	22	0.420603	2.078735	388.155912	0.009967	0.010267
RS	23	0.461145	2.078735	410.148256	0.010532	0.010822
RS	24	0.504844	2.537924	355.149338	0.009119	0.009398
RS	25	0.551946	2.537924	375.662613	0.009646	0.009933
RS	26	0.602717	2.943839	342.575175	0.008796	0.009092
RS	27	0.657441	2.943839	362.376567	0.009305	0.009624
RS	28	0.716427	3.282533	343.649519	0.008824	0.009167
RS	29	0.780006	3.282533	363.248623	0.009327	0.009704
RS	30	0.848537	3.553262	354.474150	0.009102	0.009507
RS	31	0.922405	3.553262	374.174161	0.009608	0.010044
RS	32	1.002025	3.741429	374.721243	0.009622	0.010085
RS	33	1.087845	3.741429	394.708066	0.010135	0.010624
RS	34	1.180349	3.821023	406.483271	0.010437	0.010955
RS	35	1.280056	3.821023	426.817337	0.010960	0.011507
RS	36	1.387528	3.786241	451.301711	0.011588	0.012175
RS	37	1.503370	3.786241	471.737569	0.012113	0.012744
RS	38	1.628232	3.669355	507.305032	0.013026	0.013712
RS	39	1.762819	3.669355	527.027657	0.013533	0.014277
RS	40	1.907886	3.525283	567.768333	0.014579	0.015385
RS	41	2.064251	3.525283	585.274114	0.015028	0.015894
RS	42	2.232792	3.402958	622.266113	0.015978	0.016889
RS	43	2.414459	3.402958	635.611519	0.016321	0.017272
RS	44	2.610273	3.332131	659.840938	0.016943	0.017902
RS	45	2.821336	3.332131	667.236935	0.017133	0.018095
RS	46	3.048835	3.323414	673.064814	0.017283	0.018204
RS	47	3.294051	3.323414	673.475754	0.017293	0.018178
RS	48	3.558364	3.371419	660.850707	0.016969	0.017777
RS	49	3.843260	3.371419	654.167256	0.016797	0.017542
RS	50	4.150342	3.462568	627.132680	0.016103	0.016759
RS	51	4.481338	3.462568	613.933862	0.015764	0.016351
RS	52	4.838110	3.586312	577.023531	0.014817	0.015325
RS	53	5.222667	3.586312	558.357730	0.014337	0.014785
RS	54	5.637170	3.838251	502.615440	0.012906	0.013298
RS	55	6.083954	3.838251	482.004408	0.012377	0.012722
RS	56	6.565530	3.838251	458.046121	0.011761	0.012067
RS	57	7.084610	3.838251	431.024159	0.011068	0.011340
RS	58	7.644113	5.801280	272.526391	0.006998	0.007294
RS	59	8.247187	5.801280	265.090715	0.006807	0.007081
RS	60	8.897226	5.801280	255.798229	0.006568	0.006823
RS	61	9.597886	5.801280	244.706087	0.006283	0.006520
RS	62	10.353111	5.801280	231.921986	0.005955	0.006175
RS	63	11.167149	5.801280	1618.593645	0.041561	0.043227
PA	4+25*2+4+6 0.046356384 0.018122545 11.167149265 1.774568953 0.299107677 0.326036212 0.370404207 0.420717825 0.498131429 0.631860439 0.853404159 1.182868124 1.607612531 2.078735435 2.537924247 2.943839091 3.282533036 3.553262350 3.741429488 3.821022582 3.786240866 3.669355244 3.525282601 3.402958146 3.332130727 3.323413988 3.371418938 3.462567781 3.586311942 3.838251384 5.801280118
//
IT	4467
RD	14
LK	-252042.782506
QD	-470.088978 -> -434.391386
RI	0.0077037065
TR	0.045077	0.018373
MT	11.329229
MM	C_pi: 2.309559, n_recomb: 40647.771850
RS	0	0.000000	2.018242	153.773213	0.003783	0.000364
RS	1	0.007812	2.018242	165.132812	0.004063	0.001764
RS	2	0.016234	2.018242	177.276900	0.004361	0.003108
RS	3	0.025314	2.018242	190.250823	0.004680	0.004247
RS	4	0.035104	0.305731	1327.818199	0.032666	0.029898
RS	5	0.045658	0.305731	1381.257806	0.033981	0.032315
RS	6	0.057037	0.333148	1317.085362	0.032402	0.030766
RS	7	0.069305	0.333148	1366.843369	0.033627	0.031626
RS	8	0.082531	0.377412	1251.508196	0.030789	0.028805
RS	9	0.096790	0.377412	1297.521726	0.031921	0.030045
RS	10	0.112163	0.425559	1192.328702	0.029333	0.027738
RS	11	0.128737	0.425559	1234.698840	0.030376	0.029171
RS	12	0.146606	0.500127	1088.165159	0.026771	0.025960
RS	13	0.165871	0.500127	1127.362239	0.027735	0.027356
RS	14	0.186640	0.631444	926.477213	0.022793	0.022720
RS	15	0.209032	0.631444	962.931762	0.023690	0.023901
RS	16	0.233174	0.852457	743.161866	0.018283	0.018595
RS	17	0.259201	0.852457	776.395081	0.019101	0.019521
RS	18	0.287262	1.185257	584.826914	0.014388	0.014777
RS	19	0.317515	1.185257	614.190657	0.015110	0.015508
RS	20	0.350131	1.618809	473.177669	0.011641	0.011980
RS	21	0.385295	1.618809	498.925250	0.012274	0.012595
RS	22	0.423206	2.103891	405.251320	0.009970	0.010253
RS	23	0.464078	2.103891	428.345785	0.010538	0.010812
RS	24	0.508144	2.580087	369.388819	0.009088	0.009349
RS	25	0.555652	2.580087	390.875474	0.009616	0.009883
RS	26	0.606871	3.003748	355.290563	0.008741	0.009015
RS	27	0.662092	3.003748	375.995991	0.009250	0.009545
RS	28	0.721626	3.359692	355.636544	0.008749	0.009064
RS	29	0.785811	3.359692	376.112235	0.009253	0.009597
RS	30	0.855010	3.646711	366.228415	0.009010	0.009380
RS	31	0.929615	3.646711	386.807485	0.009516	0.009912
RS	32	1.010048	3.848494	386.741431	0.009514	0.009934
RS	33	1.096765	3.848494	407.640112	0.010029	0.010468
RS	34	1.190256	3.935670	419.531086	0.010321	0.010784
RS	35	1.291050	3.935670	440.848025	0.010846	0.011331
RS	36	1.399718	3.900181	466.464103	0.011476	0.011994
RS	37	1.516876	3.900181	487.990436	0.012005	0.012559
RS	38	1.643185	3.775460	525.833956	0.012936	0.013537
RS	39	1.779362	3.775460	546.761791	0.013451	0.014102
RS	40	1.926177	3.620076	590.722412	0.014533	0.015237
RS	41	2.084461	3.620076	609.492934	0.014994	0.015752
RS	42	2.255110	3.486574	650.073285	0.015993	0.016792
RS	43	2.439091	3.486574	664.616045	0.016351	0.017189
RS	44	2.637443	3.407024	691.979252	0.017024	0.017870
RS	45	2.851291	3.407024	700.342911	0.017230	0.018084
RS	46	3.081845	3.392955	708.133754	0.017421	0.018241
RS	47	3.330409	3.392955	709.150099	0.017446	0.018238
RS	48	3.598392	3.438923	697.037118	0.017148	0.017871
RS	49	3.887308	3.438923	690.536797	0.016988	0.017659
RS	50	4.198795	3.530834	662.726980	0.016304	0.016895
RS	51	4.534615	3.530834	649.297141	0.015974	0.016505
RS	52	4.896670	3.657851	610.623628	0.015022	0.015482
RS	53	5.287007	3.657851	591.371284	0.014549	0.014955
RS	54	5.707838	3.921010	531.992351	0.013088	0.013443
RS	55	6.161544	3.921010	510.708736	0.012564	0.012879
RS	56	6.650693	3.921010	485.846419	0.011953	0.012232
RS	57	7.178055	3.921010	457.692561	0.011260	0.011510
RS	58	7.746613	6.031993	284.863853	0.007008	0.007280
RS	59	8.359588	6.031993	277.865224	0.006836	0.007089
RS	60	9.020447	6.031993	268.920081	0.006616	0.006851
RS	61	9.732933	6.031993	258.069388	0.006349	0.006569
RS	62	10.501077	6.031993	245.405812	0.006037	0.006243
RS	63	11.329229	6.031993	1757.450457	0.043236	0.044854
PA	4+25*2+4+6 0.045077161 0.018373373 11.329228928 2.018241835 0.305731498 0.333147547 0.377412057 0.425559441 0.500126720 0.631444126 0.852456611 1.185256814 1.618809043 2.103890573 2.580087102 3.003747560 3.359692407 3.646711290 3.848494053 3.935669548 3.900181394 3.775459637 3.620075908 3.486574467 3.407024351 3.392954991 3.438922811 3.530834201 3.657851286 3.921010312 6.031992574
//
IT	4651
RD	15
LK	-251972.794060
QD	-446.215632 -> -413.627033
RI	0.0066398108
TR	0.043885	0.018610
MT	11.484899
MM	C_pi: 2.376080, n_recomb: 42321.086491
RS	0	0.000000	2.285895	141.683697	0.003348	0.000330
RS	1	0.007835	2.285895	152.253088	0.003598	0.001593
RS	2	0.016284	2.285895	163.566257	0.003865	0.002791
RS	3	0.025395	2.285895	175.668305	0.004151	0.003794
RS	4	0.035220	0.312166	1361.077272	0.032161	0.029655
RS	5	0.045815	0.312166	1417.012982	0.033482	0.032044
RS	6	0.057239	0.340141	1352.369568	0.031955	0.030524
RS	7	0.069559	0.340141	1404.639262	0.033190	0.031375
RS	8	0.082844	0.384372	1290.362625	0.030490	0.028646
RS	9	0.097170	0.384372	1338.798642	0.031634	0.029867
RS	10	0.112619	0.430405	1239.595767	0.029290	0.027763
RS	11	0.129278	0.430405	1284.240997	0.030345	0.029180
RS	12	0.147242	0.502181	1140.392079	0.026946	0.026148
RS	13	0.166614	0.502181	1181.655018	0.027921	0.027539
RS	14	0.187503	0.631090	975.699148	0.023055	0.022969
RS	15	0.210029	0.631090	1014.063609	0.023961	0.024155
RS	16	0.234321	0.851387	783.146302	0.018505	0.018799
RS	17	0.260515	0.851387	818.145031	0.019332	0.019735
RS	18	0.288762	1.187027	614.597290	0.014522	0.014894
RS	19	0.319222	1.187027	645.504680	0.015253	0.015635
RS	20	0.352068	1.628622	495.109064	0.011699	0.012023
RS	21	0.387488	1.628622	522.150101	0.012338	0.012645
RS	22	0.425683	2.126820	422.185900	0.009976	0.010245
RS	23	0.466871	2.126820	446.372251	0.010547	0.010806
RS	24	0.511286	2.619377	383.414564	0.009060	0.009306
RS	25	0.559181	2.619377	405.861373	0.009590	0.009840
RS	26	0.610829	3.060489	367.727839	0.008689	0.008944
RS	27	0.666523	3.060489	389.320475	0.009199	0.009472
RS	28	0.726581	3.433732	367.269699	0.008678	0.008969
RS	29	0.791345	3.433732	388.601206	0.009182	0.009498
RS	30	0.861182	3.737397	377.537535	0.008921	0.009260
RS	31	0.936492	3.737397	398.970671	0.009427	0.009788
RS	32	1.017702	3.953403	398.207014	0.009409	0.009790
RS	33	1.105276	3.953403	419.988470	0.009924	0.010320
RS	34	1.199710	4.048925	431.890614	0.010205	0.010621
RS	35	1.301544	4.048925	454.158497	0.010731	0.011163
RS	36	1.411357	4.013442	480.785670	0.011360	0.011819
RS	37	1.529773	4.013442	503.371420	0.011894	0.012380
RS	38	1.657468	3.881374	543.375318	0.012839	0.013365
RS	39	1.795167	3.881374	565.485192	0.013362	0.013929
RS	40	1.943656	3.714874	612.597206	0.014475	0.015088
RS	41	2.103779	3.714874	632.625978	0.014948	0.015609
RS	42	2.276447	3.570141	676.810888	0.015992	0.016690
RS	43	2.462644	3.570141	692.567141	0.016365	0.017100
RS	44	2.663431	3.481580	723.184620	0.017088	0.017832
RS	45	2.879948	3.481580	732.552776	0.017309	0.018064
RS	46	3.113431	3.461690	742.502356	0.017545	0.018270
RS	47	3.365207	3.461690	744.171888	0.017584	0.018288
RS	48	3.636709	3.505005	732.791049	0.017315	0.017959
RS	49	3.929485	3.505005	726.520135	0.017167	0.017767
RS	50	4.245199	3.596982	698.128449	0.016496	0.017024
RS	51	4.585651	3.596982	684.503185	0.016174	0.016651
RS	52	4.952777	3.726538	644.205620	0.015222	0.015635
RS	53	5.348667	3.726538	624.387885	0.014754	0.015120
RS	54	5.775577	3.999859	561.447764	0.013266	0.013587
RS	55	6.235935	3.999859	539.498628	0.012748	0.013033
RS	56	6.732362	3.999859	513.738465	0.012139	0.012393
RS	57	7.267685	3.999859	484.457758	0.011447	0.011674
RS	58	7.844952	6.256353	297.072780	0.007019	0.007269
RS	59	8.467448	6.256353	290.514519	0.006865	0.007097
RS	60	9.138717	6.256353	281.924998	0.006662	0.006879
RS	61	9.862581	6.256353	271.329233	0.006411	0.006615
RS	62	10.643160	6.256353	258.804864	0.006115	0.006306
RS	63	11.484899	6.256353	1898.493813	0.044859	0.046432
PA	4+25*2+4+6 0.043885140 0.018610431 11.484898646 2.285895006 0.312166045 0.340141390 0.384371629 0.430404826 0.502181456 0.631090037 0.851386748 1.187026941 1.628621542 2.126820014 2.619377369 3.060489495 3.433731849 3.737397313 3.953403334 4.048924916 4.013442348 3.881374127 3.714873983 3.570141450 3.481580302 3.461689505 3.505005360 3.596982035 3.726538077 3.999858601 6.256353419
//
IT	5272
RD	16
LK	-251908.881139
QD	-424.300579 -> -394.491116
RI	0.0057498706
TR	0.042772	0.018835
MT	11.634712
MM	C_pi: 2.441062, n_recomb: 43964.418422
RS	0	0.000000	2.579555	130.708371	0.002973	0.000299
RS	1	0.007857	2.579555	140.543511	0.003197	0.001442
RS	2	0.016332	2.579555	151.082027	0.003436	0.002512
RS	3	0.025472	2.579555	162.368258	0.003693	0.003399
RS	4	0.035330	0.318432	1392.706081	0.031678	0.029415
RS	5	0.045963	0.318432	1451.058896	0.033005	0.031779
RS	6	0.057432	0.347016	1385.759015	0.031520	0.030282
RS	7	0.069801	0.347016	1440.468947	0.032764	0.031126
RS	8	0.083143	0.391279	1327.198051	0.030188	0.028481
RS	9	0.097533	0.391279	1378.003864	0.031344	0.029684
RS	10	0.113053	0.435239	1285.158226	0.029232	0.027773
RS	11	0.129793	0.435239	1332.051761	0.030298	0.029177
RS	12	0.147848	0.504281	1191.529427	0.027102	0.026321
RS	13	0.167322	0.504281	1234.839889	0.028087	0.027706
RS	14	0.188325	0.630786	1024.442081	0.023302	0.023207
RS	15	0.210979	0.630786	1064.697101	0.024217	0.024398
RS	16	0.235413	0.850213	822.964465	0.018719	0.018998
RS	17	0.261767	0.850213	859.713706	0.019555	0.019944
RS	18	0.290192	1.188254	644.274904	0.014654	0.015012
RS	19	0.320849	1.188254	676.716138	0.015392	0.015762
RS	20	0.353916	1.637180	516.927797	0.011758	0.012069
RS	21	0.389581	1.637180	545.253700	0.012402	0.012697
RS	22	0.428047	2.147700	438.967906	0.009985	0.010241
RS	23	0.469537	2.147700	464.236070	0.010559	0.010806
RS	24	0.514286	2.655979	397.240660	0.009036	0.009268
RS	25	0.562551	2.655979	420.634907	0.009568	0.009803
RS	26	0.614608	3.114214	379.907574	0.008641	0.008880
RS	27	0.670756	3.114214	402.371385	0.009152	0.009406
RS	28	0.731315	3.504776	378.573003	0.008611	0.008881
RS	29	0.796632	3.504776	400.740436	0.009115	0.009407
RS	30	0.867081	3.825361	388.434993	0.008835	0.009147
RS	31	0.943066	3.825361	410.698267	0.009342	0.009671
RS	32	1.025021	4.056149	409.158077	0.009307	0.009653
RS	33	1.113415	4.056149	431.794182	0.009821	0.010179
RS	34	1.208754	4.160732	443.609263	0.010090	0.010463
RS	35	1.311585	4.160732	466.796689	0.010618	0.011001
RS	36	1.422494	4.125933	494.319024	0.011244	0.011649
RS	37	1.542118	4.125933	517.932678	0.011781	0.012207
RS	38	1.671141	3.986996	559.980254	0.012737	0.013196
RS	39	1.810302	3.986996	583.246923	0.013266	0.013759
RS	40	1.960396	3.809594	633.430699	0.014408	0.014940
RS	41	2.122284	3.809594	654.707344	0.014892	0.015466
RS	42	2.296891	3.653585	702.499049	0.015979	0.016585
RS	43	2.485217	3.653585	719.479751	0.016365	0.017006
RS	44	2.688341	3.555774	753.450836	0.017138	0.017787
RS	45	2.907424	3.555774	763.855185	0.017374	0.018037
RS	46	3.143720	3.529652	776.142223	0.017654	0.018291
RS	47	3.398583	3.529652	778.508752	0.017708	0.018331
RS	48	3.673470	3.569777	768.068689	0.017470	0.018039
RS	49	3.969956	3.569777	762.071252	0.017334	0.017867
RS	50	4.289736	3.661196	733.287646	0.016679	0.017148
RS	51	4.634643	3.661196	719.501855	0.016366	0.016791
RS	52	5.006649	3.792632	677.720553	0.015415	0.015783
RS	53	5.407883	3.792632	657.358974	0.014952	0.015280
RS	54	5.840644	4.075143	590.940377	0.013441	0.013727
RS	55	6.307406	4.075143	568.333452	0.012927	0.013182
RS	56	6.810843	4.075143	541.682550	0.012321	0.012549
RS	57	7.353836	4.075143	511.281214	0.011629	0.011834
RS	58	7.939492	6.474663	309.146190	0.007032	0.007260
RS	59	8.571163	6.474663	303.031217	0.006893	0.007106
RS	60	9.252466	6.474663	294.804751	0.006706	0.006906
RS	61	9.987299	6.474663	284.476103	0.006471	0.006659
RS	62	10.779869	6.474663	272.107940	0.006189	0.006367
RS	63	11.634712	6.474663	2041.423313	0.046434	0.047961
PA	4+25*2+4+6 0.042771999 0.018834592 11.634711767 2.579555090 0.318431539 0.347015901 0.391278820 0.435239295 0.504280551 0.630786401 0.850213081 1.188254069 1.637179533 2.147700282 2.655978547 3.114214194 3.504775638 3.825361464 4.056148553 4.160731919 4.125933069 3.986996486 3.809593746 3.653585117 3.555773925 3.529652219 3.569777243 3.661196460 3.792631800 4.075142805 6.474662923
//
IT	4408
RD	17
LK	-251850.401508
QD	-404.129789 -> -376.811776
RI	0.0049998908
TR	0.041730	0.019047
MT	11.779267
MM	C_pi: 2.504581, n_recomb: 45577.505829
RS	0	0.000000	2.901596	120.704431	0.002648	0.000271
RS	1	0.007878	2.901596	129.856793	0.002849	0.001306
RS	2	0.016377	2.901596	139.672932	0.003065	0.002265
RS	3	0.025545	2.901596	150.196062	0.003295	0.003054
RS	4	0.035436	0.324544	1422.778506	0.031217	0.029178
RS	5	0.046105	0.324544	1483.471594	0.032548	0.031520
RS	6	0.057616	0.353773	1417.384496	0.031098	0.030041
RS	7	0.070033	0.353773	1474.463741	0.032351	0.030880
RS	8	0.083428	0.398124	1362.150641	0.029886	0.028311
RS	9	0.097878	0.398124	1415.271876	0.031052	0.029497
RS	10	0.113467	0.440051	1329.085308	0.029161	0.027772
RS	11	0.130285	0.440051	1378.198059	0.030239	0.029164
RS	12	0.148427	0.506410	1241.581669	0.027241	0.026480
RS	13	0.167998	0.506410	1286.919966	0.028236	0.027861
RS	14	0.189111	0.630529	1072.673733	0.023535	0.023435
RS	15	0.211887	0.630529	1114.798938	0.024459	0.024630
RS	16	0.236458	0.848949	862.594620	0.018926	0.019192
RS	17	0.262964	0.848949	901.078235	0.019770	0.020147
RS	18	0.291559	1.189009	673.843557	0.014785	0.015129
RS	19	0.322406	1.189009	707.807852	0.015530	0.015888
RS	20	0.355684	1.644613	538.628801	0.011818	0.012117
RS	21	0.391583	1.644613	568.230499	0.012467	0.012752
RS	22	0.430310	2.166708	455.599549	0.009996	0.010242
RS	23	0.472088	2.166708	481.939404	0.010574	0.010809
RS	24	0.517158	2.690083	410.874932	0.009015	0.009235
RS	25	0.565778	2.690083	435.204187	0.009549	0.009770
RS	26	0.618228	3.165072	391.846108	0.008597	0.008822
RS	27	0.674811	3.165072	415.165732	0.009109	0.009346
RS	28	0.735851	3.572894	389.572402	0.008547	0.008799
RS	29	0.801700	3.572894	412.556873	0.009052	0.009321
RS	30	0.872736	3.910665	398.948271	0.008753	0.009041
RS	31	0.949369	3.910665	422.018690	0.009259	0.009561
RS	32	1.032039	4.156739	419.629005	0.009207	0.009524
RS	33	1.121222	4.156739	443.092534	0.009722	0.010045
RS	34	1.217431	4.271050	454.729160	0.009977	0.010313
RS	35	1.321219	4.271050	478.805325	0.010505	0.010846
RS	36	1.433183	4.237595	507.110269	0.011126	0.011485
RS	37	1.553969	4.237595	531.720039	0.011666	0.012039
RS	38	1.684269	4.092252	575.695275	0.012631	0.013030
RS	39	1.824835	4.092252	600.091767	0.013166	0.013593
RS	40	1.976475	3.904153	653.262346	0.014333	0.014792
RS	41	2.140061	3.904153	675.772957	0.014827	0.015323
RS	42	2.316535	3.736861	727.155782	0.015954	0.016478
RS	43	2.506911	3.736861	745.367049	0.016354	0.016910
RS	44	2.712286	3.629597	782.772209	0.017175	0.017738
RS	45	2.933839	3.629597	794.239390	0.017426	0.018004
RS	46	3.172847	3.596893	809.024192	0.017751	0.018306
RS	47	3.430685	3.596893	812.127519	0.017819	0.018365
RS	48	3.708835	3.633351	802.825431	0.017615	0.018113
RS	49	4.008897	3.633351	797.143125	0.017490	0.017959
RS	50	4.332599	3.723661	768.152167	0.016854	0.017265
RS	51	4.681802	3.723661	754.239936	0.016549	0.016924
RS	52	5.058516	3.856388	711.114862	0.015602	0.015926
RS	53	5.464908	3.856388	690.231426	0.015144	0.015434
RS	54	5.903315	4.147204	620.423394	0.013612	0.013865
RS	55	6.376260	4.147204	597.167278	0.013102	0.013328
RS	56	6.886465	4.147204	569.633888	0.012498	0.012701
RS	57	7.436863	4.147204	538.119584	0.011807	0.011989
RS	58	8.030622	6.687274	321.072731	0.007045	0.007253
RS	59	8.671159	6.687274	315.403669	0.006920	0.007115
RS	60	9.362157	6.687274	307.547035	0.006748	0.006931
RS	61	10.107592	6.687274	297.496694	0.006527	0.006700
RS	62	10.911753	6.687274	285.300423	0.006260	0.006424
RS	63	11.779267	6.687274	2185.920912	0.047961	0.049443
PA	4+25*2+4+6 0.041730055 0.019046518 11.779266883 2.901596027 0.324544313 0.353773037 0.398124117 0.440051069 0.506410062 0.630528932 0.848949408 1.189008785 1.644613054 2.166707640 2.690082665 3.165071551 3.572894046 3.910665219 4.156739355 4.271049787 4.237594721 4.092251648 3.904152745 3.736860611 3.629597089 3.596892522 3.633351099 3.723660988 3.856387523 4.147203674 6.687274346
//
IT	4902
RD	18
LK	-251796.794303
QD	-385.518790 -> -360.440435
RI	0.0043640704
TR	0.040753	0.019247
MT	11.918945
MM	C_pi: 2.566684, n_recomb: 47160.228075
RS	0	0.000000	3.254626	111.555110	0.002365	0.000247
RS	1	0.007898	3.254626	120.072074	0.002546	0.001185
RS	2	0.016420	3.254626	129.214348	0.002740	0.002047
RS	3	0.025615	3.254626	139.023761	0.002948	0.002749
RS	4	0.035536	0.330515	1451.375286	0.030775	0.028947
RS	5	0.046241	0.330515	1514.333735	0.032110	0.031268
RS	6	0.057791	0.360409	1447.380638	0.030691	0.029803
RS	7	0.070254	0.360409	1506.758940	0.031950	0.030639
RS	8	0.083700	0.404901	1395.333759	0.029587	0.028138
RS	9	0.098209	0.404901	1450.714666	0.030761	0.029309
RS	10	0.113864	0.444834	1371.428872	0.029080	0.027762
RS	11	0.130755	0.444834	1422.729622	0.030168	0.029141
RS	12	0.148980	0.508561	1290.546207	0.027365	0.026628
RS	13	0.168645	0.508561	1337.891297	0.028369	0.028003
RS	14	0.189863	0.630312	1120.364012	0.023757	0.023654
RS	15	0.212756	0.630312	1164.337988	0.024689	0.024852
RS	16	0.237458	0.847618	902.002148	0.019126	0.019383
RS	17	0.264111	0.847618	942.202712	0.019979	0.020345
RS	18	0.292869	1.189348	703.287987	0.014913	0.015246
RS	19	0.323898	1.189348	738.763582	0.015665	0.016013
RS	20	0.357378	1.651025	560.208860	0.011879	0.012167
RS	21	0.393502	1.651025	591.076815	0.012533	0.012808
RS	22	0.432479	2.183980	472.084880	0.010010	0.010246
RS	23	0.474535	2.183980	499.486273	0.010591	0.010816
RS	24	0.519912	2.721836	424.326769	0.008998	0.009207
RS	25	0.568873	2.721836	449.578897	0.009533	0.009743
RS	26	0.621701	3.213204	403.555895	0.008557	0.008768
RS	27	0.678702	3.213204	427.716444	0.009069	0.009291
RS	28	0.740205	3.638207	400.284006	0.008488	0.008722
RS	29	0.806565	3.638207	424.067243	0.008992	0.009242
RS	30	0.878166	3.993337	409.103811	0.008675	0.008941
RS	31	0.955422	3.993337	432.959306	0.009181	0.009458
RS	32	1.038781	4.255154	429.652674	0.009110	0.009400
RS	33	1.128722	4.255154	453.917336	0.009625	0.009918
RS	34	1.225768	4.379820	465.289480	0.009866	0.010169
RS	35	1.330478	4.379820	490.224257	0.010395	0.010699
RS	36	1.443459	4.348334	519.205173	0.011009	0.011326
RS	37	1.565363	4.348334	544.779265	0.011552	0.011877
RS	38	1.696894	4.197036	590.567398	0.012523	0.012869
RS	39	1.838815	4.197036	616.065424	0.013063	0.013431
RS	40	1.991944	3.998456	672.131805	0.014252	0.014646
RS	41	2.157168	3.998456	695.859475	0.014755	0.015181
RS	42	2.335441	3.819885	750.806247	0.015920	0.016369
RS	43	2.527794	3.819885	770.249758	0.016333	0.016811
RS	44	2.735340	3.703002	811.151727	0.017200	0.017684
RS	45	2.959277	3.703002	823.703525	0.017466	0.017966
RS	46	3.200902	3.663404	841.130238	0.017836	0.018316
RS	47	3.461610	3.663404	845.005992	0.017918	0.018393
RS	48	3.742909	3.695779	837.026231	0.017749	0.018181
RS	49	4.046425	3.695779	831.698009	0.017636	0.018045
RS	50	4.373914	3.784486	802.678278	0.017020	0.017378
RS	51	4.727267	3.784486	788.672473	0.016723	0.017050
RS	52	5.108529	3.917973	744.342776	0.015783	0.016064
RS	53	5.519903	3.917973	722.959386	0.015330	0.015582
RS	54	5.963768	4.216281	649.855924	0.013780	0.013999
RS	55	6.442690	4.216281	625.959618	0.013273	0.013470
RS	56	6.959437	4.216281	597.552678	0.012671	0.012848
RS	57	7.516998	4.216281	564.934040	0.011979	0.012139
RS	58	8.118595	6.894431	332.842509	0.007058	0.007246
RS	59	8.767707	6.894431	327.621574	0.006947	0.007125
RS	60	9.468087	6.894431	320.140851	0.006788	0.006956
RS	61	10.223783	6.894431	310.379019	0.006581	0.006740
RS	62	11.039164	6.894431	298.369075	0.006327	0.006478
RS	63	11.918945	6.894431	2331.689916	0.049442	0.050880
PA	4+25*2+4+6 0.040753007 0.019247018 11.918945270 3.254626320 0.330514908 0.360409469 0.404901418 0.444833681 0.508560640 0.630312457 0.847618390 1.189347829 1.651025169 2.183980250 2.721836039 3.213203714 3.638206654 3.993337068 4.255154225 4.379820265 4.348333514 4.197035552 3.998456239 3.819885247 3.703001754 3.663404484 3.695778878 3.784486141 3.917973080 4.216281152 6.894431297
//
IT	4555
RD	19
LK	-251747.569154
QD	-368.307835 -> -345.247924
RI	0.0038221127
TR	0.039835	0.019437
MT	12.054204
MM	C_pi: 2.627436, n_recomb: 48712.581680
RS	0	0.000000	3.641525	103.163742	0.002118	0.000224
RS	1	0.007917	3.641525	111.089018	0.002280	0.001076
RS	2	0.016461	3.641525	119.602485	0.002455	0.001852
RS	3	0.025682	3.641525	128.744409	0.002643	0.002480
RS	4	0.035632	0.336348	1478.596831	0.030353	0.028720
RS	5	0.046371	0.336348	1543.748129	0.031691	0.031023
RS	6	0.057959	0.366928	1475.850648	0.030297	0.029569
RS	7	0.070465	0.366928	1537.458919	0.031562	0.030402
RS	8	0.083962	0.411611	1426.839037	0.029291	0.027964
RS	9	0.098526	0.411611	1484.423216	0.030473	0.029120
RS	10	0.114244	0.449582	1412.247487	0.028991	0.027743
RS	11	0.131206	0.449582	1465.703448	0.030089	0.029111
RS	12	0.149512	0.510725	1338.427510	0.027476	0.026764
RS	13	0.169266	0.510725	1387.757353	0.028489	0.028133
RS	14	0.190585	0.630137	1167.484299	0.023967	0.023864
RS	15	0.213591	0.630137	1213.284921	0.024907	0.025065
RS	16	0.238419	0.846241	941.157167	0.019321	0.019569
RS	17	0.265212	0.846241	983.056292	0.020181	0.020538
RS	18	0.294127	1.189334	732.589206	0.015039	0.015363
RS	19	0.325331	1.189334	769.563463	0.015798	0.016137
RS	20	0.359006	1.656542	581.656041	0.011941	0.012220
RS	21	0.395346	1.656542	613.780113	0.012600	0.012866
RS	22	0.434564	2.199693	488.419848	0.010027	0.010253
RS	23	0.476887	2.199693	516.872410	0.010611	0.010826
RS	24	0.522560	2.751411	437.602198	0.008983	0.009183
RS	25	0.571850	2.751411	463.765335	0.009520	0.009719
RS	26	0.625042	3.258767	415.048695	0.008520	0.008720
RS	27	0.682446	3.258767	440.035837	0.009033	0.009241
RS	28	0.744394	3.700830	410.725635	0.008432	0.008651
RS	29	0.811247	3.700830	435.290170	0.008936	0.009168
RS	30	0.883393	4.073459	418.924239	0.008600	0.008846
RS	31	0.961250	4.073459	443.543673	0.009105	0.009361
RS	32	1.045272	4.351405	439.260640	0.009017	0.009283
RS	33	1.135946	4.351405	464.301236	0.009531	0.009797
RS	34	1.233799	4.487029	475.327259	0.009758	0.010031
RS	35	1.339400	4.487029	501.091415	0.010287	0.010557
RS	36	1.453361	4.458102	530.647778	0.010893	0.011173
RS	37	1.576344	4.458102	557.154748	0.011438	0.011721
RS	38	1.709065	4.301295	604.642445	0.012412	0.012711
RS	39	1.852293	4.301295	631.212921	0.012958	0.013273
RS	40	2.006861	4.092452	690.080715	0.014166	0.014502
RS	41	2.173667	4.092452	715.006180	0.014678	0.015040
RS	42	2.353679	3.902622	773.479162	0.015878	0.016258
RS	43	2.547943	3.902622	794.152814	0.016303	0.016710
RS	44	2.757587	3.775975	838.599366	0.017215	0.017627
RS	45	2.983830	3.775975	852.253168	0.017496	0.017923
RS	46	3.227984	3.729212	872.450515	0.017910	0.018320
RS	47	3.491469	3.729212	877.130369	0.018006	0.018414
RS	48	3.775815	3.757133	870.644860	0.017873	0.018243
RS	49	4.082674	3.757133	865.706916	0.017772	0.018123
RS	50	4.413827	3.843798	836.829841	0.017179	0.017484
RS	51	4.771198	3.843798	822.761931	0.016890	0.017171
RS	52	5.156863	3.977572	777.364099	0.015958	0.016197
RS	53	5.573062	3.977572	755.502429	0.015509	0.015725
RS	54	6.022213	4.282634	679.200309	0.013943	0.014130
RS	55	6.506925	4.282634	654.673228	0.013440	0.013608
RS	56	7.030012	4.282634	625.402336	0.012839	0.012991
RS	57	7.594513	4.282634	591.688918	0.012147	0.012285
RS	58	8.203708	7.096441	344.446846	0.007071	0.007241
RS	59	8.861133	7.096441	339.675855	0.006973	0.007134
RS	60	9.570609	7.096441	332.576463	0.006827	0.006980
RS	61	10.336256	7.096441	323.112427	0.006633	0.006778
RS	62	11.162522	7.096441	311.302088	0.006391	0.006529
RS	63	12.054204	7.096441	2478.450630	0.050879	0.052271
PA	4+25*2+4+6 0.039834911 0.019436685 12.054204411 3.641524766 0.336347750 0.366928249 0.411611251 0.449581624 0.510725443 0.630136631 0.846240959 1.189334218 1.656542358 2.199692937 2.751410661 3.258766766 3.700829756 4.073458892 4.351404641 4.487029325 4.458101798 4.301295408 4.092452236 3.902621572 3.775974913 3.729211719 3.757132819 3.843798293 3.977571649 4.282634013 7.096440834
//
IT	4071
RD	20
LK	-251702.293942
QD	-352.357405 -> -331.120998
RI	0.0033583889
TR	0.038971	0.019616
MT	12.185348
MM	C_pi: 2.686864, n_recomb: 50234.358085
RS	0	0.000000	4.065323	95.451814	0.001900	0.000204
RS	1	0.007936	4.065323	102.825972	0.002047	0.000979
RS	2	0.016501	4.065323	110.752695	0.002205	0.001679
RS	3	0.025746	4.065323	119.270571	0.002374	0.002241
RS	4	0.035725	0.342046	1504.524970	0.029950	0.028498
RS	5	0.046496	0.342046	1571.798446	0.031289	0.030785
RS	6	0.058121	0.373323	1502.914398	0.029918	0.029340
RS	7	0.070669	0.373323	1566.684546	0.031188	0.030171
RS	8	0.084212	0.418247	1456.763612	0.028999	0.027789
RS	9	0.098831	0.418247	1516.493780	0.030188	0.028932
RS	10	0.114609	0.454293	1451.574539	0.028896	0.027716
RS	11	0.131640	0.454293	1507.151019	0.030002	0.029073
RS	12	0.150022	0.512902	1385.210004	0.027575	0.026890
RS	13	0.169863	0.512902	1436.501178	0.028596	0.028254
RS	14	0.191278	0.630002	1213.994565	0.024167	0.024066
RS	15	0.214393	0.630002	1261.598627	0.025114	0.025268
RS	16	0.239342	0.844830	980.026538	0.019509	0.019750
RS	17	0.266271	0.844830	1023.604589	0.020377	0.020726
RS	18	0.295337	1.189017	761.724516	0.015163	0.015478
RS	19	0.326710	1.189017	800.183654	0.015929	0.016260
RS	20	0.360572	1.661250	602.961207	0.012003	0.012274
RS	21	0.397121	1.661250	636.330587	0.012667	0.012925
RS	22	0.436571	2.213956	504.604740	0.010045	0.010263
RS	23	0.479152	2.213956	534.097903	0.010632	0.010839
RS	24	0.525111	2.778939	450.704843	0.008972	0.009163
RS	25	0.574718	2.778939	477.767169	0.009511	0.009700
RS	26	0.628261	3.301872	426.333847	0.008487	0.008675
RS	27	0.686053	3.301872	452.133593	0.009000	0.009196
RS	28	0.748431	3.760812	420.914660	0.008379	0.008584
RS	29	0.815760	3.760812	446.243705	0.008883	0.009100
RS	30	0.888431	4.151044	428.430818	0.008529	0.008758
RS	31	0.966869	4.151044	453.793844	0.009034	0.009269
RS	32	1.051532	4.445481	448.477604	0.008928	0.009172
RS	33	1.142914	4.445481	474.269718	0.009441	0.009683
RS	34	1.241547	4.592605	484.875861	0.009652	0.009899
RS	35	1.348008	4.592605	511.440906	0.010181	0.010421
RS	36	1.462916	4.566813	541.476154	0.010779	0.011025
RS	37	1.586944	4.566813	568.884781	0.011325	0.011570
RS	38	1.720813	4.404922	617.962981	0.012302	0.012558
RS	39	1.865307	4.404922	645.576024	0.012851	0.013119
RS	40	2.021266	4.186042	707.146992	0.014077	0.014359
RS	41	2.189603	4.186042	733.248671	0.014597	0.014901
RS	42	2.371297	3.984982	795.201364	0.015830	0.016148
RS	43	2.567411	3.984982	817.099249	0.016266	0.016608
RS	44	2.779087	3.848461	865.121934	0.017222	0.017566
RS	45	3.007561	3.848461	879.890642	0.017516	0.017877
RS	46	3.254166	3.794305	902.968976	0.017975	0.018319
RS	47	3.520340	3.794305	908.480653	0.018085	0.018430
RS	48	3.807637	3.817447	903.648884	0.017989	0.018299
RS	49	4.117734	3.817447	899.134658	0.017899	0.018196
RS	50	4.452438	3.901678	870.564400	0.017330	0.017586
RS	51	4.813703	3.901678	856.464505	0.017049	0.017285
RS	52	5.203637	4.035311	810.132710	0.016127	0.016326
RS	53	5.624515	4.035311	787.814296	0.015683	0.015863
RS	54	6.078792	4.346448	708.414387	0.014102	0.014258
RS	55	6.569118	4.346448	683.266341	0.013602	0.013742
RS	56	7.098356	4.346448	653.141796	0.013002	0.013129
RS	57	7.669592	4.346448	618.344164	0.012309	0.012425
RS	58	8.286159	7.293531	355.873230	0.007084	0.007237
RS	59	8.951654	7.293531	351.553629	0.006998	0.007143
RS	60	9.669961	7.293531	344.840428	0.006865	0.007002
RS	61	10.445270	7.293531	335.682723	0.006682	0.006813
RS	62	11.282105	7.293531	324.084351	0.006451	0.006578
RS	63	12.185348	7.293531	2625.908125	0.052273	0.053619
PA	4+25*2+4+6 0.038970806 0.019616204 12.185348328 4.065323161 0.342046402 0.373322827 0.418246799 0.454292777 0.512901653 0.630002019 0.844830357 1.189016632 1.661250168 2.213955816 2.778938517 3.301871982 3.760811676 4.151044210 4.445480606 4.592605409 4.566812501 4.404921528 4.186042001 3.984981947 3.848461354 3.794305486 3.817446823 3.901678364 4.035311486 4.346448191 7.293530869
//
IT	4881
RD	21
LK	-251660.589291
QD	-337.546206 -> -317.960880
RI	0.0029607385
TR	0.038156	0.019786
MT	12.312661
MM	C_pi: 2.745005, n_recomb: 51725.602558
RS	0	0.000000	4.528878	88.361235	0.001708	0.000186
RS	1	0.007953	4.528878	95.222649	0.001841	0.000890
RS	2	0.016539	4.528878	102.602629	0.001984	0.001523
RS	3	0.025808	4.528878	110.538021	0.002137	0.002028
RS	4	0.035814	0.347611	1529.254489	0.029565	0.028282
RS	5	0.046615	0.347611	1598.581742	0.030905	0.030554
RS	6	0.058276	0.379590	1528.675938	0.029554	0.029117
RS	7	0.070864	0.379590	1594.541282	0.030827	0.029946
RS	8	0.084454	0.424806	1485.189952	0.028713	0.027614
RS	9	0.099124	0.424806	1547.008486	0.029908	0.028744
RS	10	0.114961	0.458963	1489.457630	0.028795	0.027683
RS	11	0.132057	0.458963	1547.118458	0.029910	0.029030
RS	12	0.150514	0.515089	1430.881301	0.027663	0.027006
RS	13	0.170438	0.515089	1484.109299	0.028692	0.028365
RS	14	0.191947	0.629908	1259.863136	0.024357	0.024260
RS	15	0.215166	0.629908	1309.246622	0.025311	0.025464
RS	16	0.240232	0.843405	1018.574130	0.019692	0.019928
RS	17	0.267292	0.843405	1063.810403	0.020566	0.020909
RS	18	0.296504	1.188444	790.670788	0.015286	0.015593
RS	19	0.328039	1.188444	830.600012	0.016058	0.016381
RS	20	0.362082	1.665241	624.111979	0.012066	0.012329
RS	21	0.398833	1.665241	658.715173	0.012735	0.012985
RS	22	0.438506	2.226903	520.634028	0.010065	0.010275
RS	23	0.481336	2.226903	551.156879	0.010655	0.010855
RS	24	0.527571	2.804570	463.635540	0.008963	0.009146
RS	25	0.577484	2.804570	491.585225	0.009504	0.009684
RS	26	0.631366	3.342645	437.419554	0.008457	0.008635
RS	27	0.689534	3.342645	464.018267	0.008971	0.009155
RS	28	0.752328	3.818283	430.860296	0.008330	0.008523
RS	29	0.820116	3.818283	456.937493	0.008834	0.009036
RS	30	0.893296	4.226161	437.640602	0.008461	0.008674
RS	31	0.972295	4.226161	463.727601	0.008965	0.009183
RS	32	1.057578	4.537396	457.327554	0.008841	0.009066
RS	33	1.149644	4.537396	483.847668	0.009354	0.009574
RS	34	1.249032	4.696540	493.963993	0.009550	0.009772
RS	35	1.356325	4.696540	521.302255	0.010078	0.010292
RS	36	1.472151	4.674429	551.725452	0.010666	0.010883
RS	37	1.597189	4.674429	580.004997	0.011213	0.011425
RS	38	1.732171	4.507862	630.568279	0.012191	0.012409
RS	39	1.877890	4.507862	659.193656	0.012744	0.012969
RS	40	2.035197	4.279168	723.369130	0.013985	0.014219
RS	41	2.205016	4.279168	750.623782	0.014512	0.014764
RS	42	2.388341	4.066926	816.001110	0.015776	0.016037
RS	43	2.586247	4.066926	839.114338	0.016222	0.016506
RS	44	2.799892	3.920432	890.734007	0.017220	0.017503
RS	45	3.030529	3.920432	906.626719	0.017528	0.017827
RS	46	3.279510	3.858679	932.683621	0.018031	0.018314
RS	47	3.548293	3.858679	939.051111	0.018154	0.018440
RS	48	3.838453	3.876749	936.020986	0.018096	0.018351
RS	49	4.151690	3.876749	931.961037	0.018017	0.018262
RS	50	4.489840	3.958199	903.852940	0.017474	0.017682
RS	51	4.854884	3.958199	889.749592	0.017201	0.017394
RS	52	5.248961	4.091303	842.615493	0.016290	0.016451
RS	53	5.674380	4.091303	819.861235	0.015850	0.015995
RS	54	6.133634	4.407894	737.465496	0.014257	0.014383
RS	55	6.629414	4.407894	711.706378	0.013759	0.013873
RS	56	7.164625	4.407894	680.738798	0.013161	0.013263
RS	57	7.742403	4.407894	644.868096	0.012467	0.012561
RS	58	8.366134	7.485913	367.114042	0.007097	0.007233
RS	59	9.039471	7.485913	363.246777	0.007023	0.007152
RS	60	9.766362	7.485913	356.923933	0.006900	0.007023
RS	61	10.551064	7.485913	348.080218	0.006729	0.006847
RS	62	11.398175	7.485913	336.705119	0.006509	0.006624
RS	63	12.312661	7.485913	2773.803905	0.053625	0.054925
PA	4+25*2+4+6 0.038156237 0.019786189 12.312660591 4.528878406 0.347610655 0.379589817 0.424805838 0.458962751 0.515088541 0.629908442 0.843404683 1.188443995 1.665241097 2.226903405 2.804569948 3.342644863 3.818283187 4.226161382 4.537395968 4.696540341 4.674428595 4.507861777 4.279168197 4.066925631 3.920431725 3.858679165 3.876748572 3.958199298 4.091303388 4.407894317 7.485913365
//
IT	4862
RD	22
LK	-251622.118647
QD	-323.767341 -> -305.680147
RI	0.0026182295
TR	0.037387	0.019947
MT	12.436424
MM	C_pi: 2.801902, n_recomb: 53186.524852
RS	0	0.000000	5.035778	81.830258	0.001539	0.000169
RS	1	0.007970	5.035778	88.214383	0.001659	0.000811
RS	2	0.016576	5.035778	95.084728	0.001788	0.001384
RS	3	0.025867	5.035778	102.476366	0.001927	0.001838
RS	4	0.035899	0.353050	1552.837909	0.029196	0.028072
RS	5	0.046731	0.353050	1624.152671	0.030537	0.030330
RS	6	0.058426	0.385732	1553.215549	0.029203	0.028900
RS	7	0.071053	0.385732	1621.111231	0.030480	0.029727
RS	8	0.084686	0.431287	1512.205149	0.028432	0.027439
RS	9	0.099406	0.431287	1576.054808	0.029633	0.028558
RS	10	0.115300	0.463592	1525.940802	0.028690	0.027645
RS	11	0.132460	0.463592	1585.648993	0.029813	0.028982
RS	12	0.150988	0.517281	1475.454492	0.027741	0.027114
RS	13	0.170992	0.517281	1530.594165	0.028778	0.028466
RS	14	0.192591	0.629860	1305.060352	0.024537	0.024446
RS	15	0.215911	0.629860	1356.198893	0.025499	0.025651
RS	16	0.241090	0.841979	1056.773198	0.019869	0.020101
RS	17	0.268276	0.841979	1103.646378	0.020750	0.021088
RS	18	0.297629	1.187657	819.412773	0.015406	0.015706
RS	19	0.329321	1.187657	860.796677	0.016184	0.016502
RS	20	0.363540	1.668598	645.100735	0.012129	0.012385
RS	21	0.400485	1.668598	680.925861	0.012803	0.013046
RS	22	0.440375	2.238647	536.508586	0.010087	0.010290
RS	23	0.483445	2.238647	568.050202	0.010680	0.010872
RS	24	0.529947	2.828432	476.400039	0.008957	0.009132
RS	25	0.580156	2.828432	505.225523	0.009499	0.009671
RS	26	0.634367	3.381217	448.314522	0.008429	0.008599
RS	27	0.692898	3.381217	475.699021	0.008944	0.009118
RS	28	0.756094	3.873320	440.579380	0.008284	0.008465
RS	29	0.824328	3.873320	467.389189	0.008788	0.008977
RS	30	0.897999	4.298869	446.573017	0.008396	0.008595
RS	31	0.977543	4.298869	473.365287	0.008900	0.009101
RS	32	1.063427	4.627177	465.834710	0.008759	0.008966
RS	33	1.156155	4.627177	493.060336	0.009270	0.009471
RS	34	1.256275	4.798795	502.625182	0.009450	0.009651
RS	35	1.364374	4.798795	530.710126	0.009978	0.010168
RS	36	1.481089	4.780883	561.436251	0.010556	0.010745
RS	37	1.607107	4.780883	590.556822	0.011104	0.011285
RS	38	1.743169	4.610058	642.501090	0.012080	0.012264
RS	39	1.890075	4.610058	672.108603	0.012637	0.012823
RS	40	2.048690	4.371773	738.790005	0.013891	0.014082
RS	41	2.219947	4.371773	767.173184	0.014424	0.014630
RS	42	2.404854	4.148406	835.914012	0.015717	0.015926
RS	43	2.604499	4.148406	860.231104	0.016174	0.016403
RS	44	2.820056	3.991858	915.457349	0.017212	0.017438
RS	45	3.052793	3.991858	932.479673	0.017532	0.017774
RS	46	3.304081	3.922331	961.599376	0.018080	0.018306
RS	47	3.575396	3.922331	968.843136	0.018216	0.018446
RS	48	3.868337	3.935075	967.749217	0.018195	0.018398
RS	49	4.184625	3.935075	964.171419	0.018128	0.018324
RS	50	4.526123	4.013429	936.674062	0.017611	0.017774
RS	51	4.894840	4.013429	922.594024	0.017346	0.017497
RS	52	5.292944	4.145655	874.784867	0.016447	0.016571
RS	53	5.722778	4.145655	851.614922	0.016012	0.016123
RS	54	6.186871	4.467133	766.325910	0.014408	0.014504
RS	55	6.687955	4.467133	739.965513	0.013913	0.013999
RS	56	7.228975	4.467133	708.165621	0.013315	0.013394
RS	57	7.813117	4.467133	671.233319	0.012620	0.012693
RS	58	8.443817	7.673812	378.163011	0.007110	0.007230
RS	59	9.124786	7.673812	374.748559	0.007046	0.007160
RS	60	9.860030	7.673812	368.819595	0.006934	0.007044
RS	61	10.653875	7.673812	360.296708	0.006774	0.006879
RS	62	11.510992	7.673812	349.155209	0.006565	0.006667
RS	63	12.436424	7.673812	2921.900800	0.054937	0.056190
PA	4+25*2+4+6 0.037387145 0.019947184 12.436424098 5.035778008 0.353049696 0.385732319 0.431286645 0.463591876 0.517281378 0.629860384 0.841979404 1.187657423 1.668597939 2.238646628 2.828431806 3.381217177 3.873320195 4.298869465 4.627176672 4.798795224 4.780882829 4.610058366 4.371772724 4.148405632 3.991858047 3.922330797 3.935074898 4.013428879 4.145655057 4.467132795 7.673811967
//
IT	4751
RD	23
LK	-251586.582944
QD	-310.926291 -> -294.201191
RI	0.0023220058
TR	0.036660	0.020100
MT	12.556830
MM	C_pi: 2.857583, n_recomb: 54617.316712
RS	0	0.000000	5.590341	75.800091	0.001388	0.000154
RS	1	0.007987	5.590341	81.739313	0.001497	0.000739
RS	2	0.016611	5.590341	88.134024	0.001614	0.001258
RS	3	0.025925	5.590341	95.017519	0.001740	0.001668
RS	4	0.035982	0.358362	1575.363206	0.028844	0.027868
RS	5	0.046842	0.358362	1648.601594	0.030185	0.030113
RS	6	0.058570	0.391747	1576.626954	0.028867	0.028689
RS	7	0.071235	0.391747	1646.489907	0.030146	0.029515
RS	8	0.084911	0.437687	1537.887334	0.028158	0.027267
RS	9	0.099679	0.437687	1603.711152	0.029363	0.028374
RS	10	0.115627	0.468180	1561.062168	0.028582	0.027601
RS	11	0.132848	0.468180	1622.779764	0.029712	0.028929
RS	12	0.151445	0.519482	1518.920684	0.027810	0.027212
RS	13	0.171527	0.519482	1575.946119	0.028854	0.028560
RS	14	0.193213	0.629856	1349.565429	0.024709	0.024624
RS	15	0.216631	0.629856	1402.434143	0.025677	0.025830
RS	16	0.241919	0.840562	1094.600039	0.020041	0.020269
RS	17	0.269227	0.840562	1143.088103	0.020929	0.021262
RS	18	0.298717	1.186697	847.928305	0.015525	0.015819
RS	19	0.330561	1.186697	890.750631	0.016309	0.016620
RS	20	0.364948	1.671392	665.917275	0.012192	0.012441
RS	21	0.402082	1.671392	702.951904	0.012870	0.013108
RS	22	0.442182	2.249291	552.224735	0.010111	0.010307
RS	23	0.485485	2.249291	584.773943	0.010707	0.010892
RS	24	0.532245	2.850637	489.001607	0.008953	0.009120
RS	25	0.582741	2.850637	518.691433	0.009497	0.009661
RS	26	0.637269	3.417694	459.026572	0.008404	0.008565
RS	27	0.696153	3.417694	487.184030	0.008920	0.009084
RS	28	0.759739	3.926010	450.083249	0.008241	0.008412
RS	29	0.828404	3.926010	477.610670	0.008745	0.008921
RS	30	0.902552	4.369221	455.243920	0.008335	0.008521
RS	31	0.982623	4.369221	482.723494	0.008838	0.009025
RS	32	1.069089	4.714824	474.021202	0.008679	0.008870
RS	33	1.162461	4.714824	501.930781	0.009190	0.009372
RS	34	1.263289	4.899359	510.885016	0.009354	0.009536
RS	35	1.372171	4.899359	539.691000	0.009881	0.010049
RS	36	1.489749	4.886141	570.639964	0.010448	0.010613
RS	37	1.616717	4.886141	600.572367	0.010996	0.011150
RS	38	1.753826	4.711450	653.799498	0.011971	0.012124
RS	39	1.901886	4.711450	684.359055	0.012530	0.012682
RS	40	2.061770	4.463797	753.447945	0.013795	0.013947
RS	41	2.234424	4.463797	782.934207	0.014335	0.014497
RS	42	2.420867	4.229362	854.974539	0.015654	0.015816
RS	43	2.622201	4.229362	880.481702	0.016121	0.016300
RS	44	2.839615	4.062706	939.312044	0.017198	0.017372
RS	45	3.074393	4.062706	957.466431	0.017530	0.017719
RS	46	3.327922	3.985246	989.721582	0.018121	0.018294
RS	47	3.601699	3.985246	997.858777	0.018270	0.018448
RS	48	3.897343	3.992432	998.826106	0.018288	0.018440
RS	49	4.216598	3.992432	995.755511	0.018231	0.018380
RS	50	4.561352	4.067412	969.007834	0.017742	0.017861
RS	51	4.933639	4.067412	954.976165	0.017485	0.017596
RS	52	5.335661	4.198444	906.615254	0.016599	0.016686
RS	53	5.769790	4.198444	883.049000	0.016168	0.016246
RS	54	6.238592	4.524288	794.969333	0.014555	0.014622
RS	55	6.744836	4.524288	768.017352	0.014062	0.014122
RS	56	7.291512	4.524288	735.395978	0.013465	0.013520
RS	57	7.881849	4.524288	697.413874	0.012769	0.012820
RS	58	8.519335	7.857392	389.014668	0.007123	0.007227
RS	59	9.207735	7.857392	386.053006	0.007068	0.007168
RS	60	9.951115	7.857392	380.520792	0.006967	0.007063
RS	61	10.753866	7.857392	372.324764	0.006817	0.006910
RS	62	11.620731	7.857392	361.426242	0.006617	0.006709
RS	63	12.556830	7.857392	3069.975412	0.056209	0.057414
PA	4+25*2+4+6 0.036660063 0.020099764 12.556829846 5.590340986 0.358362145 0.391746787 0.437686582 0.468179711 0.519481576 0.629855729 0.840562155 1.186696946 1.671392260 2.249291438 2.850636825 3.417693626 3.926009785 4.369220685 4.714824094 4.899358965 4.886141257 4.711450316 4.463796873 4.229361924 4.062706488 3.985246258 3.992432386 4.067411996 4.198443588 4.524287502 7.857391501
//
IT	4609
RD	24
LK	-251553.716747
QD	-298.939707 -> -283.455326
RI	0.0020651671
TR	0.035972	0.020244
MT	12.674051
MM	C_pi: 2.912072, n_recomb: 56018.152812
RS	0	0.000000	6.197248	70.222463	0.001254	0.000141
RS	1	0.008002	6.197248	75.746608	0.001352	0.000674
RS	2	0.016645	6.197248	81.697088	0.001458	0.001145
RS	3	0.025980	6.197248	88.105437	0.001573	0.001516
RS	4	0.036061	0.363547	1596.907147	0.028507	0.027669
RS	5	0.046950	0.363547	1672.007568	0.029848	0.029903
RS	6	0.058709	0.397631	1598.992423	0.028544	0.028484
RS	7	0.071410	0.397631	1670.761391	0.029825	0.029310
RS	8	0.085127	0.444005	1562.304032	0.027889	0.027095
RS	9	0.099942	0.444005	1630.045434	0.029099	0.028192
RS	10	0.115942	0.472722	1594.870718	0.028471	0.027553
RS	11	0.133223	0.472722	1658.558908	0.029608	0.028872
RS	12	0.151887	0.521685	1561.286625	0.027871	0.027303
RS	13	0.172044	0.521685	1620.171069	0.028922	0.028646
RS	14	0.193814	0.629895	1393.350880	0.024873	0.024795
RS	15	0.217327	0.629895	1447.924346	0.025847	0.026001
RS	16	0.242721	0.839167	1132.020013	0.020208	0.020433
RS	17	0.270147	0.839167	1182.100144	0.021102	0.021431
RS	18	0.299768	1.185591	876.200053	0.015641	0.015930
RS	19	0.331760	1.185591	920.443803	0.016431	0.016737
RS	20	0.366311	1.673686	686.551510	0.012256	0.012498
RS	21	0.403628	1.673686	724.782665	0.012938	0.013170
RS	22	0.443930	2.258925	567.780153	0.010136	0.010325
RS	23	0.487458	2.258925	601.325573	0.010734	0.010913
RS	24	0.534470	2.871298	501.440801	0.008951	0.009112
RS	25	0.585243	2.871298	531.983495	0.009497	0.009653
RS	26	0.640080	3.452184	469.560591	0.008382	0.008535
RS	27	0.699305	3.452184	498.478406	0.008899	0.009054
RS	28	0.763269	3.976451	459.379889	0.008201	0.008362
RS	29	0.832352	3.976451	487.610324	0.008705	0.008870
RS	30	0.906963	4.437256	463.668372	0.008277	0.008451
RS	31	0.987545	4.437256	491.817988	0.008780	0.008953
RS	32	1.074576	4.800364	481.904664	0.008603	0.008779
RS	33	1.168572	4.800364	510.477420	0.009113	0.009279
RS	34	1.270089	4.998208	518.768170	0.009261	0.009425
RS	35	1.379730	4.998208	548.270459	0.009787	0.009935
RS	36	1.498146	4.990157	579.367103	0.010342	0.010486
RS	37	1.626037	4.990157	610.082892	0.010891	0.011021
RS	38	1.764163	4.811984	664.498178	0.011862	0.011987
RS	39	1.913343	4.811984	695.979880	0.012424	0.012545
RS	40	2.074461	4.555188	767.378508	0.013699	0.013816
RS	41	2.248472	4.555188	797.941613	0.014244	0.014368
RS	42	2.436408	4.309751	873.213247	0.015588	0.015707
RS	43	2.639384	4.309751	899.894706	0.016064	0.016198
RS	44	2.858603	4.132936	962.320594	0.017179	0.017304
RS	45	3.095365	4.132936	981.606509	0.017523	0.017662
RS	46	3.351074	4.047407	1017.057544	0.018156	0.018279
RS	47	3.627246	4.047407	1026.102164	0.018317	0.018447
RS	48	3.925519	4.048833	1029.243786	0.018373	0.018479
RS	49	4.247660	4.048833	1026.702869	0.018328	0.018432
RS	50	4.595582	4.120184	1000.836935	0.017866	0.017944
RS	51	4.971346	4.120184	986.876898	0.017617	0.017690
RS	52	5.377180	4.249738	938.082196	0.016746	0.016798
RS	53	5.815491	4.249738	914.138240	0.016319	0.016365
RS	54	6.288878	4.579463	823.371518	0.014698	0.014737
RS	55	6.800147	4.579463	795.837358	0.014207	0.014241
RS	56	7.352331	4.579463	762.405241	0.013610	0.013642
RS	57	7.948703	4.579463	723.385256	0.012913	0.012943
RS	58	8.592801	8.036799	399.663580	0.007135	0.007224
RS	59	9.288442	8.036799	397.154162	0.007090	0.007176
RS	60	10.039751	8.036799	392.020908	0.006998	0.007081
RS	61	10.851184	8.036799	384.156976	0.006858	0.006939
RS	62	11.727552	8.036799	373.509889	0.006668	0.006748
RS	63	12.674051	8.036799	3217.807433	0.057442	0.058600
PA	4+25*2+4+6 0.035971860 0.020244463 12.674051362 6.197247540 0.363547340 0.397630688 0.444004611 0.472722198 0.521685187 0.629895373 0.839167332 1.185590687 1.673685974 2.258925044 2.871298027 3.452184243 3.976450768 4.437256416 4.800363734 4.998208108 4.990157032 4.811984300 4.555188459 4.309751285 4.132935654 4.047407413 4.048832590 4.120183909 4.249738163 4.579462766 8.036798772
//
IT	3960
RD	25
LK	-251523.282990
QD	-287.733572 -> -273.381344
RI	0.0018424709
TR	0.035319	0.020382
MT	12.788345
MM	C_pi: 2.965400, n_recomb: 57389.129699
RS	0	0.000000	6.860784	65.064394	0.001134	0.000128
RS	1	0.008018	6.860784	70.201697	0.001223	0.000615
RS	2	0.016678	6.860784	75.737762	0.001320	0.001043
RS	3	0.026033	6.860784	81.702397	0.001424	0.001378
RS	4	0.036138	0.368606	1617.532932	0.028185	0.027477
RS	5	0.047054	0.368606	1694.436021	0.029525	0.029700
RS	6	0.058844	0.403381	1620.391443	0.028235	0.028286
RS	7	0.071580	0.403381	1694.007150	0.029518	0.029112
RS	8	0.085337	0.450237	1585.527837	0.027628	0.026927
RS	9	0.100197	0.450237	1655.130902	0.028840	0.028012
RS	10	0.116248	0.477220	1627.399755	0.028357	0.027501
RS	11	0.133586	0.477220	1693.019033	0.029501	0.028812
RS	12	0.152315	0.523891	1602.555196	0.027924	0.027387
RS	13	0.172545	0.523891	1663.271167	0.028982	0.028724
RS	14	0.194397	0.629976	1436.400022	0.025029	0.024959
RS	15	0.218001	0.629976	1492.652340	0.026009	0.026165
RS	16	0.243497	0.837798	1169.012657	0.020370	0.020593
RS	17	0.271038	0.837798	1220.661427	0.021270	0.021595
RS	18	0.300787	1.184367	904.207783	0.015756	0.016039
RS	19	0.332921	1.184367	949.855200	0.016551	0.016852
RS	20	0.367632	1.675538	706.992011	0.012319	0.012556
RS	21	0.405125	1.675538	746.406155	0.013006	0.013232
RS	22	0.445625	2.267647	583.167228	0.010162	0.010345
RS	23	0.489372	2.267647	617.697099	0.010763	0.010936
RS	24	0.536626	2.890526	513.716813	0.008951	0.009105
RS	25	0.587670	2.890526	545.100849	0.009498	0.009648
RS	26	0.642805	3.484805	479.919349	0.008363	0.008508
RS	27	0.702362	3.484805	509.585072	0.008879	0.009027
RS	28	0.766693	4.024737	468.476727	0.008163	0.008315
RS	29	0.836183	4.024737	497.395970	0.008667	0.008823
RS	30	0.911244	4.503059	471.856168	0.008222	0.008385
RS	31	0.992323	4.503059	500.659085	0.008724	0.008885
RS	32	1.079903	4.883814	489.502603	0.008530	0.008693
RS	33	1.174504	4.883814	518.718569	0.009039	0.009190
RS	34	1.276691	5.095353	526.294829	0.009171	0.009319
RS	35	1.387071	5.095353	556.469498	0.009696	0.009827
RS	36	1.506301	5.092920	587.643009	0.010240	0.010363
RS	37	1.635091	5.092920	619.114440	0.010788	0.010895
RS	38	1.774206	4.911640	674.626764	0.011755	0.011855
RS	39	1.924476	4.911640	707.000957	0.012319	0.012412
RS	40	2.086793	4.645921	780.613484	0.013602	0.013687
RS	41	2.262125	4.645921	812.226550	0.014153	0.014241
RS	42	2.451515	4.389559	890.656673	0.015520	0.015600
RS	43	2.656089	4.389559	918.494903	0.016005	0.016096
RS	44	2.877066	4.202550	984.498104	0.017155	0.017235
RS	45	3.115760	4.202550	1004.912452	0.017511	0.017604
RS	46	3.373593	4.108834	1043.609665	0.018185	0.018261
RS	47	3.652097	4.108834	1053.572917	0.018358	0.018442
RS	48	3.952932	4.104319	1058.991311	0.018453	0.018514
RS	49	4.277886	4.104319	1057.000265	0.018418	0.018480
RS	50	4.628895	4.171812	1032.141084	0.017985	0.018023
RS	51	5.008047	4.171812	1018.274458	0.017743	0.017779
RS	52	5.417598	4.299633	969.159949	0.016888	0.016906
RS	53	5.859986	4.299633	944.856250	0.016464	0.016480
RS	54	6.337844	4.632796	851.505441	0.014837	0.014848
RS	55	6.854015	4.632796	823.398559	0.014348	0.014357
RS	56	7.411572	4.632796	789.166682	0.013751	0.013760
RS	57	8.013832	4.632796	749.121194	0.013053	0.013063
RS	58	8.664380	8.212254	410.102789	0.007146	0.007222
RS	59	9.367087	8.212254	408.044673	0.007110	0.007183
RS	60	10.126136	8.212254	403.312079	0.007028	0.007098
RS	61	10.946044	8.212254	395.784855	0.006897	0.006966
RS	62	11.831690	8.212254	385.396928	0.006716	0.006785
RS	63	12.788345	8.212254	3365.178125	0.058638	0.059747
PA	4+25*2+4+6 0.035319465 0.020381647 12.788345251 6.860783688 0.368606297 0.403380842 0.450237162 0.477219834 0.523890683 0.629976470 0.837798031 1.184367305 1.675537509 2.267646642 2.890526251 3.484804773 4.024737347 4.503059312 4.883813508 5.095352694 5.092920166 4.911640454 4.645920715 4.389559135 4.202549978 4.108833997 4.104319007 4.171812142 4.299632998 4.632796429 8.212253766
//
CC
CC	Brief Description of the file format:
CC	  CC  comments
CC	  MM  useful-messages
CC	  RD  round-of-iterations
CC	  LL  \log[P(sequence)]
CC	  QD  Q-before-opt Q-after-opt
CC	  TR  \theta_0 \rho_0
CC	  RS  k t_k \lambda_k \pi_k \sum_{l\not=k}A_{kl} A_{kk}
CC	  DC  begin end best-k t_k+\Delta_k max-prob
CC
MM	Version: 0.6.5-r67
MM	pattern:4+25*2+4+6, n:63, n_free_lambdas:28
MM	n_iterations:25, skip:1, max_t:5, theta/rho:5
MM	is_decoding:0
MM	n_seqs:10, sum_L:967897, sum_n:96939
RD	0
LK	0.000000
QD	0.000000 -> 0.000000
RI	inf
TR	0.105532	0.021106
MT	5.000000
MM	C_pi: 1.000000, n_recomb: 20215.468305
RS	0	0.000000	1.000000	128.415677	0.006352	0.000000
RS	1	0.006440	1.000000	135.789456	0.006717	0.000000
RS	2	0.013294	1.000000	143.525844	0.007100	0.000000
RS	3	0.020590	1.000000	151.634629	0.007501	0.000000
RS	4	0.028356	1.000000	160.124684	0.007921	0.000000
RS	5	0.036622	1.000000	169.003761	0.008360	0.000000
RS	6	0.045421	1.000000	178.278251	0.008819	0.000000
RS	7	0.054785	1.000000	187.952914	0.009297	0.000000
RS	8	0.064753	1.000000	198.030593	0.009796	0.000000
RS	9	0.075363	1.000000	208.511884	0.010314	0.000000
RS	10	0.086656	1.000000	219.394787	0.010853	0.000000
RS	11	0.098677	1.000000	230.674320	0.011411	0.000000
RS	12	0.111471	1.000000	242.342107	0.011988	0.000000
RS	13	0.125090	1.000000	254.385929	0.012584	0.000000
RS	14	0.139585	1.000000	266.789258	0.013197	0.000000
RS	15	0.155014	1.000000	279.530753	0.013828	0.000000
RS	16	0.171437	1.000000	292.583743	0.014473	0.000000
RS	17	0.188917	1.000000	305.915695	0.015133	0.000000
RS	18	0.207523	1.000000	319.487664	0.015804	0.000000
RS	19	0.227327	1.000000	333.253754	0.016485	0.000000
RS	20	0.248406	1.000000	347.160588	0.017173	0.000000
RS	21	0.270843	1.000000	361.146798	0.017865	0.000000
RS	22	0.294725	1.000000	375.142570	0.018557	0.000000
RS	23	0.320144	1.000000	389.069241	0.019246	0.000000
RS	24	0.347201	1.000000	402.838994	0.019927	0.000000
RS	25	0.376000	1.000000	416.354652	0.020596	0.000000
RS	26	0.406654	1.000000	429.509629	0.021247	0.000000
RS	27	0.439282	1.000000	442.188049	0.021874	0.000000
RS	28	0.474011	1.000000	454.265076	0.022471	0.000000
RS	29	0.510976	1.000000	465.607495	0.023032	0.000000
RS	30	0.550322	1.000000	476.074576	0.023550	0.000000
RS	31	0.592202	1.000000	485.519271	0.024017	0.000000
RS	32	0.636779	1.000000	493.789759	0.024426	0.000000
RS	33	0.684227	1.000000	500.731392	0.024770	0.000000
RS	34	0.734730	1.000000	506.189056	0.025040	0.000000
RS	35	0.788485	1.000000	510.009963	0.025229	0.000000
RS	36	0.845702	1.000000	512.046871	0.025329	0.000000
RS	37	0.906604	1.000000	512.161725	0.025335	0.000000
RS	38	0.971428	1.000000	510.229672	0.025240	0.000000
RS	39	1.040426	1.000000	506.143385	0.025037	0.000000
RS	40	1.113868	1.000000	499.817615	0.024725	0.000000
RS	41	1.192040	1.000000	491.193828	0.024298	0.000000
RS	42	1.275245	1.000000	480.244775	0.023756	0.000000
RS	43	1.363809	1.000000	466.978813	0.023100	0.000000
RS	44	1.458076	1.000000	451.443728	0.022332	0.000000
RS	45	1.558414	1.000000	433.729834	0.021455	0.000000
RS	46	1.665214	1.000000	413.972069	0.020478	0.000000
RS	47	1.778891	1.000000	392.350822	0.019408	0.000000
RS	48	1.899889	1.000000	369.091240	0.018258	0.000000
RS	49	2.028679	1.000000	344.460802	0.017039	0.000000
RS	50	2.165763	1.000000	318.764989	0.015768	0.000000
RS	51	2.311675	1.000000	292.340991	0.014461	0.000000
RS	52	2.466983	1.000000	265.549490	0.013136	0.000000
RS	53	2.632293	1.000000	238.764678	0.011811	0.000000
RS	54	2.808249	1.000000	212.362843	0.010505	0.000000
RS	55	2.995536	1.000000	186.709970	0.009236	0.000000
RS	56	3.194884	1.000000	162.148979	0.008021	0.000000
RS	57	3.407070	1.000000	138.987307	0.006875	0.000000
RS	58	3.632920	1.000000	117.485616	0.005812	0.000000
RS	59	3.873315	1.000000	97.848428	0.004840	0.000000
RS	60	4.129191	1.000000	80.217405	0.003968	0.000000
RS	61	4.401545	1.000000	64.667847	0.003199	0.000000
RS	62	4.691438	1.000000	51.208779	0.002533	0.000000
RS	63	5.000000	1.000000	143.322989	0.007090	0.000000
PA	4+25*2+4+6 0.105531921 0.021106384 5.000000000 1.000000000 1.000000000 1.000000000 1.000000000 1.000000000 1.000000000 1.000000000 1.000000000 1.000000000 1.000000000 1.000000000 1.000000000 1.000000000 1.000000000 1.000000000 1.000000000 1.000000000 1.000000000 1.000000000 1.000000000 1.000000000 1.000000000 1.000000000 1.000000000 1.000000000 1.000000000 1.000000000 1.000000000
//
IT	4845
RD	1
LK	-263172.162858
QD	-2336.002245 -> -1154.292842
RI	0.0495696860
TR	0.087326	0.017234
MT	6.758238
MM	C_pi: 1.109277, n_recomb: 18328.688975
RS	0	0.000000	0.254242	488.992950	0.026679	0.003115
RS	1	0.006941	0.254242	508.403694	0.027738	0.016226
RS	2	0.014365	0.254242	527.552020	0.028783	0.025686
RS	3	0.022303	0.254242	546.277646	0.029805	0.031566
RS	4	0.030793	0.298140	482.562434	0.026328	0.031488
RS	5	0.039872	0.298140	500.095640	0.027285	0.028249
RS	6	0.049581	0.377472	409.941274	0.022366	0.025596
RS	7	0.059965	0.377472	426.136952	0.023250	0.023977
RS	8	0.071068	0.463414	361.158607	0.019705	0.022863
RS	9	0.082943	0.463414	376.163867	0.020523	0.021938
RS	10	0.095642	0.561226	323.739789	0.017663	0.021057
RS	11	0.109223	0.561226	337.693428	0.018424	0.020149
RS	12	0.123746	0.674116	293.429168	0.016009	0.019186
RS	13	0.139277	0.674116	306.448673	0.016720	0.018177
RS	14	0.155886	0.800744	269.550453	0.014706	0.017149
RS	15	0.173649	0.800744	281.765771	0.015373	0.016141
RS	16	0.192644	0.933809	252.619500	0.013783	0.015194
RS	17	0.212958	0.933809	264.190620	0.014414	0.014338
RS	18	0.234682	1.063166	242.664907	0.013240	0.013596
RS	19	0.257914	1.063166	253.760935	0.013845	0.012976
RS	20	0.282758	1.180770	238.858816	0.013032	0.012477
RS	21	0.309327	1.180770	249.620326	0.013619	0.012092
RS	22	0.337741	1.282654	240.005980	0.013095	0.011811
RS	23	0.368127	1.282654	250.519538	0.013668	0.011622
RS	24	0.400622	1.367722	245.022809	0.013368	0.011518
RS	25	0.435372	1.367722	255.311904	0.013930	0.011490
RS	26	0.472535	1.436171	253.071688	0.013807	0.011535
RS	27	0.512277	1.436171	263.093316	0.014354	0.011650
RS	28	0.554779	1.488966	263.443412	0.014373	0.011831
RS	29	0.600230	1.488966	273.082498	0.014899	0.012076
RS	30	0.648836	1.527660	275.428951	0.015027	0.012382
RS	31	0.700817	1.527660	284.491024	0.015522	0.012744
RS	32	0.756405	1.554169	288.238673	0.015726	0.013157
RS	33	0.815853	1.554169	296.443789	0.016174	0.013616
RS	34	0.879427	1.570482	300.966867	0.016421	0.014116
RS	35	0.947413	1.570482	307.948067	0.016801	0.014650
RS	36	1.020119	1.578722	312.527125	0.017051	0.015211
RS	37	1.097872	1.578722	317.838652	0.017341	0.015784
RS	38	1.181023	1.581486	321.567556	0.017544	0.016349
RS	39	1.269945	1.581486	324.713611	0.017716	0.016882
RS	40	1.365039	1.581563	326.572019	0.017818	0.017359
RS	41	1.466735	1.581563	327.061844	0.017844	0.017758
RS	42	1.575489	1.581187	326.138894	0.017794	0.018060
RS	43	1.691793	1.581187	323.558808	0.017653	0.018254
RS	44	1.816171	1.581821	319.208705	0.017416	0.018327
RS	45	1.949181	1.581821	313.299246	0.017093	0.018274
RS	46	2.091425	1.584370	305.205343	0.016652	0.018089
RS	47	2.243543	1.584370	295.934171	0.016146	0.017772
RS	48	2.406219	1.589221	284.177443	0.015505	0.017329
RS	49	2.580188	1.589221	271.790146	0.014829	0.016769
RS	50	2.766233	1.596259	256.868254	0.014015	0.016105
RS	51	2.965193	1.596259	241.900930	0.013198	0.015352
RS	52	3.177963	1.605164	224.638861	0.012256	0.014525
RS	53	3.405502	1.605164	207.892067	0.011342	0.013641
RS	54	3.648836	1.622143	188.635264	0.010292	0.012714
RS	55	3.909061	1.622143	171.285727	0.009345	0.011757
RS	56	4.187350	1.622143	153.776546	0.008390	0.010784
RS	57	4.484956	1.622143	136.391670	0.007441	0.009807
RS	58	4.803220	1.717379	113.426314	0.006188	0.008837
RS	59	5.143577	1.717379	99.120586	0.005408	0.007885
RS	60	5.507559	1.717379	85.414145	0.004660	0.006964
RS	61	5.896807	1.717379	72.508649	0.003956	0.006086
RS	62	6.313075	1.717379	60.574924	0.003305	0.005261
RS	63	6.758238	1.717379	207.965488	0.011346	0.020634
PA	4+25*2+4+6 0.087325921 0.017234313 6.758238077 0.254242182 0.298139572 0.377471924 0.463414192 0.561225891 0.674116135 0.800744057 0.933809280 1.063165665 1.180770159 1.282653570 1.367721558 1.436170578 1.488966227 1.527660370 1.554168701 1.570482254 1.578721523 1.581485748 1.581562519 1.581186891 1.581821442 1.584369659 1.589220762 1.596259117 1.605163574 1.622143269 1.717379391
//
IT	5262
RD	2
LK	-261384.253250
QD	-1197.365410 -> -875.877182
RI	0.0694432444
TR	0.079583	0.016370
MT	7.700926
MM	C_pi: 1.200469, n_recomb: 18836.034614
RS	0	0.000000	0.214323	612.893480	0.032538	0.002668
RS	1	0.007160	0.214323	634.482427	0.033685	0.014376
RS	2	0.014833	0.214323	655.209838	0.034785	0.024713
RS	3	0.023056	0.214323	674.824099	0.035826	0.032935
RS	4	0.031867	0.223856	664.159925	0.035260	0.032002
RS	5	0.041309	0.223856	681.352934	0.036173	0.033150
RS	6	0.051427	0.290980	539.052062	0.028618	0.026633
RS	7	0.062270	0.290980	555.835177	0.029509	0.027440
RS	8	0.073889	0.369369	452.300203	0.024012	0.023269
RS	9	0.086340	0.369369	468.107885	0.024852	0.024313
RS	10	0.099683	0.466421	384.241371	0.020399	0.020959
RS	11	0.113981	0.466421	398.936282	0.021179	0.021790
RS	12	0.129303	0.591033	327.333131	0.017378	0.018735
RS	13	0.145721	0.591033	340.870856	0.018097	0.019192
RS	14	0.163316	0.748234	280.751343	0.014905	0.016418
RS	15	0.182170	0.748234	293.151146	0.015563	0.016571
RS	16	0.202374	0.932816	245.773136	0.013048	0.014277
RS	17	0.224025	0.932816	257.162979	0.013653	0.014318
RS	18	0.247227	1.129921	222.276971	0.011801	0.012616
RS	19	0.272089	1.129921	232.875005	0.012363	0.012686
RS	20	0.298732	1.322828	208.444651	0.011066	0.011525
RS	21	0.327283	1.322828	218.485158	0.011599	0.011675
RS	22	0.357878	1.499309	202.026805	0.010726	0.010931
RS	23	0.390663	1.499309	211.703420	0.011239	0.011160
RS	24	0.425796	1.651935	201.257135	0.010685	0.010722
RS	25	0.463445	1.651935	210.703893	0.011186	0.011023
RS	26	0.503790	1.776223	205.003425	0.010884	0.010828
RS	27	0.547023	1.776223	214.292021	0.011377	0.011206
RS	28	0.593352	1.870344	212.499788	0.011282	0.011222
RS	29	0.642998	1.870344	221.633614	0.011766	0.011685
RS	30	0.696200	1.935182	223.095707	0.011844	0.011890
RS	31	0.753210	1.935182	231.997747	0.012317	0.012437
RS	32	0.814303	1.973893	236.093596	0.012534	0.012803
RS	33	0.879770	1.973893	244.591146	0.012985	0.013414
RS	34	0.949925	1.990718	250.685758	0.013309	0.013909
RS	35	1.025103	1.990718	258.496050	0.013723	0.014567
RS	36	1.105664	1.990752	265.812012	0.014112	0.015163
RS	37	1.191994	1.990752	272.534041	0.014469	0.015836
RS	38	1.284505	1.980972	279.884578	0.014859	0.016458
RS	39	1.383640	1.980972	285.015612	0.015131	0.017054
RS	40	1.489874	1.968842	290.913731	0.015445	0.017567
RS	41	1.603714	1.968842	293.907285	0.015603	0.017975
RS	42	1.725706	1.959615	297.027991	0.015769	0.018268
RS	43	1.856432	1.959615	297.377390	0.015788	0.018427
RS	44	1.996520	1.955963	296.814011	0.015758	0.018444
RS	45	2.146637	1.955963	294.138614	0.015616	0.018332
RS	46	2.307504	1.958967	289.434554	0.015366	0.018057
RS	47	2.479890	1.958967	283.557628	0.015054	0.017682
RS	48	2.664618	1.968396	274.765571	0.014587	0.017136
RS	49	2.862574	1.968396	265.763563	0.014109	0.016541
RS	50	3.074705	1.982919	253.413983	0.013454	0.015788
RS	51	3.302024	1.982919	241.626350	0.012828	0.015036
RS	52	3.545620	2.001111	226.524638	0.012026	0.014148
RS	53	3.806659	2.001111	212.542214	0.011284	0.013298
RS	54	4.086389	2.035150	194.468769	0.010324	0.012290
RS	55	4.386148	2.035150	179.369189	0.009523	0.011401
RS	56	4.707372	2.035150	163.675357	0.008689	0.010490
RS	57	5.051596	2.035150	147.646311	0.007839	0.009566
RS	58	5.420467	2.247716	120.179654	0.006380	0.008207
RS	59	5.815751	2.247716	107.702267	0.005718	0.007422
RS	60	6.239339	2.247716	95.292931	0.005059	0.006643
RS	61	6.693257	2.247716	83.165023	0.004415	0.005880
RS	62	7.179677	2.247716	71.521851	0.003797	0.005144
RS	63	7.700926	2.247716	279.359334	0.014831	0.021692
PA	4+25*2+4+6 0.079583417 0.016370268 7.700926233 0.214323354 0.223856167 0.290980241 0.369369143 0.466421450 0.591032602 0.748234403 0.932816317 1.129920735 1.322828415 1.499309065 1.651934628 1.776223178 1.870343991 1.935182497 1.973892785 1.990717937 1.990751526 1.980971616 1.968841535 1.959615072 1.955962605 1.958966883 1.968396357 1.982919343 2.001110529 2.035149531 2.247715636
//
IT	4925
RD	3
LK	-260856.292040
QD	-930.753332 -> -786.447051
RI	0.0669787719
TR	0.074732	0.016291
MT	8.277532
MM	C_pi: 1.311613, n_recomb: 20462.555298
RS	0	0.000000	0.237420	611.547789	0.029886	0.002362
RS	1	0.007282	0.237420	635.595005	0.031061	0.012675
RS	2	0.015094	0.237420	659.064095	0.032208	0.021923
RS	3	0.023474	0.237420	681.708851	0.033315	0.029450
RS	4	0.032465	0.212712	783.110810	0.038270	0.032840
RS	5	0.042111	0.212712	801.639483	0.039176	0.034848
RS	6	0.052459	0.272724	641.498523	0.031350	0.027779
RS	7	0.063561	0.272724	659.848535	0.032247	0.029067
RS	8	0.075471	0.343703	539.497236	0.026365	0.024242
RS	9	0.088248	0.343703	556.970978	0.027219	0.025813
RS	10	0.101956	0.434249	455.858879	0.022278	0.021791
RS	11	0.116662	0.434249	472.248083	0.023079	0.023171
RS	12	0.132438	0.557583	381.675995	0.018652	0.019340
RS	13	0.149364	0.557583	396.845960	0.019394	0.020305
RS	14	0.167522	0.724872	317.942975	0.015538	0.016707
RS	15	0.187002	0.724872	331.781397	0.016214	0.017281
RS	16	0.207901	0.935405	268.686559	0.013131	0.014262
RS	17	0.230321	0.935405	281.233298	0.013744	0.014633
RS	18	0.254374	1.173601	234.854062	0.011477	0.012386
RS	19	0.280178	1.173601	246.333082	0.012038	0.012715
RS	20	0.307862	1.417339	214.053440	0.010461	0.011174
RS	21	0.337561	1.417339	224.763597	0.010984	0.011529
RS	22	0.369423	1.647696	203.037790	0.009922	0.010522
RS	23	0.403605	1.647696	213.250954	0.010422	0.010911
RS	24	0.440276	1.851155	199.313382	0.009740	0.010291
RS	25	0.479617	1.851155	209.238303	0.010225	0.010716
RS	26	0.521823	2.017839	201.397120	0.009842	0.010399
RS	27	0.567103	2.017839	211.176367	0.010320	0.010872
RS	28	0.615679	2.142048	208.398876	0.010184	0.010816
RS	29	0.667793	2.142048	218.103196	0.010659	0.011351
RS	30	0.723701	2.223193	219.643432	0.010734	0.011530
RS	31	0.783680	2.223193	229.256093	0.011204	0.012131
RS	32	0.848027	2.265408	234.428855	0.011456	0.012514
RS	33	0.917060	2.265408	243.822921	0.011916	0.013160
RS	34	0.991119	2.275303	251.940498	0.012312	0.013708
RS	35	1.070571	2.275303	260.854420	0.012748	0.014382
RS	36	1.155809	2.261139	271.039637	0.013246	0.015065
RS	37	1.247253	2.261139	279.056144	0.013637	0.015742
RS	38	1.345356	2.234816	289.745534	0.014160	0.016469
RS	39	1.450602	2.234816	296.300419	0.014480	0.017055
RS	40	1.563513	2.208944	305.388731	0.014924	0.017657
RS	41	1.684645	2.208944	309.843326	0.015142	0.018039
RS	42	1.814597	2.191558	315.493713	0.015418	0.018380
RS	43	1.954012	2.191558	317.246448	0.015504	0.018502
RS	44	2.103579	2.185837	318.309392	0.015556	0.018523
RS	45	2.264037	2.185837	316.902370	0.015487	0.018375
RS	46	2.436180	2.192314	312.901388	0.015291	0.018070
RS	47	2.620857	2.192314	308.104826	0.015057	0.017671
RS	48	2.818981	2.209454	299.265688	0.014625	0.017080
RS	49	3.031533	2.209454	291.116483	0.014227	0.016480
RS	50	3.259562	2.234177	278.233857	0.013597	0.015687
RS	51	3.504195	2.234177	267.026506	0.013050	0.014950
RS	52	3.766642	2.263658	251.091598	0.012271	0.014035
RS	53	4.048199	2.263658	237.362944	0.011600	0.013216
RS	54	4.350258	2.316424	217.609453	0.010635	0.012167
RS	55	4.674313	2.316424	202.503277	0.009896	0.011321
RS	56	5.021964	2.316424	186.504380	0.009114	0.010449
RS	57	5.394930	2.316424	169.871821	0.008302	0.009559
RS	58	5.795055	2.654487	134.956822	0.006595	0.007912
RS	59	6.224315	2.654487	122.885179	0.006005	0.007227
RS	60	6.684833	2.654487	110.565012	0.005403	0.006536
RS	61	7.178884	2.654487	98.213639	0.004800	0.005847
RS	62	7.708911	2.654487	86.051136	0.004205	0.005170
RS	63	8.277532	2.654487	368.344734	0.018001	0.023221
PA	4+25*2+4+6 0.074732349 0.016290718 8.277532145 0.237419851 0.212712204 0.272724046 0.343702578 0.434248932 0.557583201 0.724872058 0.935405062 1.173601371 1.417338507 1.647696303 1.851155163 2.017839356 2.142047730 2.223192818 2.265408183 2.275302573 2.261139020 2.234816098 2.208943933 2.191557999 2.185837308 2.192313650 2.209454403 2.234176821 2.263657812 2.316424270 2.654486640
//
IT	4092
RD	4
LK	-260594.684208
QD	-829.349974 -> -730.858461
RI	0.0567713169
TR	0.071046	0.016478
MT	8.681487
MM	C_pi: 1.415903, n_recomb: 22321.866927
RS	0	0.000000	0.277613	577.447983	0.025869	0.002135
RS	1	0.007362	0.277613	603.186410	0.027022	0.011360
RS	2	0.015266	0.277613	628.801335	0.028170	0.019405
RS	3	0.023752	0.277613	654.084812	0.029302	0.025794
RS	4	0.032862	0.215132	871.506160	0.039043	0.033462
RS	5	0.042643	0.215132	892.668600	0.039991	0.035480
RS	6	0.053145	0.271321	726.386673	0.032541	0.028594
RS	7	0.064419	0.271321	747.057194	0.033468	0.029826
RS	8	0.076523	0.336792	619.860705	0.027769	0.025031
RS	9	0.089519	0.336792	639.472775	0.028648	0.026692
RS	10	0.103471	0.420766	528.824592	0.023691	0.022601
RS	11	0.118451	0.420766	547.256319	0.024517	0.024162
RS	12	0.134533	0.539733	442.290485	0.019814	0.020043
RS	13	0.151799	0.539733	459.430832	0.020582	0.021221
RS	14	0.170336	0.709823	363.592284	0.016289	0.017162
RS	15	0.190238	0.709823	379.241535	0.016990	0.017929
RS	16	0.211605	0.934830	300.879214	0.013479	0.014441
RS	17	0.234545	0.934830	314.977441	0.014111	0.014968
RS	18	0.259174	1.200020	257.190977	0.011522	0.012354
RS	19	0.285616	1.200020	269.950026	0.012094	0.012805
RS	20	0.314005	1.479883	229.925901	0.010300	0.011009
RS	21	0.344484	1.479883	241.700964	0.010828	0.011458
RS	22	0.377206	1.750451	214.865185	0.009626	0.010278
RS	23	0.412338	1.750451	226.000901	0.010125	0.010738
RS	24	0.450056	1.993090	208.752248	0.009352	0.010001
RS	25	0.490551	1.993090	219.524791	0.009835	0.010478
RS	26	0.534027	2.192823	209.728995	0.009396	0.010085
RS	27	0.580703	2.192823	220.342161	0.009871	0.010594
RS	28	0.630816	2.339896	216.762586	0.009711	0.010498
RS	29	0.684618	2.339896	227.342703	0.010185	0.011056
RS	30	0.742381	2.431956	229.133201	0.010265	0.011228
RS	31	0.804397	2.431956	239.710095	0.010739	0.011839
RS	32	0.870978	2.473950	246.109827	0.011026	0.012247
RS	33	0.942460	2.473950	256.586694	0.011495	0.012896
RS	34	1.019205	2.474699	266.852799	0.011955	0.013498
RS	35	1.101600	2.474699	276.971972	0.012408	0.014167
RS	36	1.190061	2.445455	290.123135	0.012997	0.014932
RS	37	1.285035	2.445455	299.431777	0.013414	0.015598
RS	38	1.387000	2.402834	313.484959	0.014044	0.016422
RS	39	1.496472	2.402834	321.335818	0.014396	0.016999
RS	40	1.614003	2.364391	333.458612	0.014939	0.017687
RS	41	1.740186	2.364391	339.102167	0.015191	0.018062
RS	42	1.875659	2.340606	346.849673	0.015539	0.018455
RS	43	2.021106	2.340606	349.584274	0.015661	0.018572
RS	44	2.177260	2.334793	351.547603	0.015749	0.018605
RS	45	2.344910	2.334793	350.853504	0.015718	0.018458
RS	46	2.524903	2.346649	346.595630	0.015527	0.018131
RS	47	2.718146	2.346649	342.225667	0.015331	0.017740
RS	48	2.925616	2.373150	332.257642	0.014885	0.017112
RS	49	3.148359	2.373150	324.258090	0.014526	0.016531
RS	50	3.387501	2.409360	309.761045	0.013877	0.015701
RS	51	3.644248	2.409360	298.434457	0.013370	0.014992
RS	52	3.919897	2.451024	280.677570	0.012574	0.014050
RS	53	4.215839	2.451024	266.556867	0.011942	0.013263
RS	54	4.533568	2.523200	244.169654	0.010939	0.012169
RS	55	4.874687	2.523200	228.524155	0.010238	0.011360
RS	56	5.240920	2.523200	211.730860	0.009485	0.010520
RS	57	5.634115	2.523200	194.054984	0.008693	0.009656
RS	58	6.056256	2.989678	150.402777	0.006738	0.007747
RS	59	6.509475	2.989678	138.516757	0.006205	0.007138
RS	60	6.996059	2.989678	126.137365	0.005651	0.006512
RS	61	7.518466	2.989678	113.479880	0.005084	0.005880
RS	62	8.079331	2.989678	100.771967	0.004514	0.005249
RS	63	8.681487	2.989678	463.122668	0.020747	0.024925
PA	4+25*2+4+6 0.071045972 0.016478012 8.681487485 0.277612730 0.215132455 0.271320600 0.336792313 0.420765620 0.539733324 0.709823325 0.934830122 1.200019758 1.479883413 1.750451045 1.993089723 2.192822515 2.339896493 2.431956377 2.473949980 2.474698805 2.445454856 2.402833955 2.364390913 2.340605798 2.334792834 2.346648872 2.373149728 2.409360023 2.451023715 2.523199580 2.989678468
//
IT	6198
RD	5
LK	-260406.716352
QD	-764.904890 -> -684.046811
RI	0.0470072282
TR	0.067980	0.016766
MT	8.995729
MM	C_pi: 1.508646, n_recomb: 24176.208779
RS	0	0.000000	0.324293	540.205488	0.022345	0.001957
RS	1	0.007422	0.324293	566.725670	0.023441	0.010326
RS	2	0.015395	0.324293	593.504499	0.024549	0.017369
RS	3	0.023959	0.324293	620.377148	0.025661	0.022751
RS	4	0.033159	0.220916	943.277902	0.039017	0.033877
RS	5	0.043042	0.220916	967.443605	0.040016	0.035734
RS	6	0.053658	0.275460	797.061667	0.032969	0.029096
RS	7	0.065063	0.275460	820.323048	0.033931	0.030153
RS	8	0.077313	0.337013	690.860421	0.028576	0.025568
RS	9	0.090473	0.337013	712.769081	0.029482	0.027184
RS	10	0.104610	0.415196	597.626686	0.024720	0.023247
RS	11	0.119796	0.415196	618.172622	0.025569	0.024854
RS	12	0.136109	0.529247	502.491772	0.020785	0.020670
RS	13	0.153632	0.529247	521.647791	0.021577	0.021946
RS	14	0.172457	0.699331	410.682858	0.016987	0.017612
RS	15	0.192678	0.699331	428.207246	0.017712	0.018482
RS	16	0.214400	0.933339	335.190456	0.013864	0.014659
RS	17	0.237734	0.933339	350.924162	0.014515	0.015274
RS	18	0.262800	1.217953	281.950499	0.011662	0.012385
RS	19	0.289727	1.217953	296.081031	0.012247	0.012904
RS	20	0.318652	1.525488	248.456985	0.010277	0.010918
RS	21	0.349724	1.525488	261.389309	0.010812	0.011415
RS	22	0.383102	1.828076	229.566512	0.009496	0.010108
RS	23	0.418957	1.828076	241.714650	0.009998	0.010604
RS	24	0.457473	2.102821	221.250313	0.009152	0.009780
RS	25	0.498848	2.102821	232.954408	0.009636	0.010281
RS	26	0.543293	2.330037	221.273977	0.009153	0.009831
RS	27	0.591038	2.330037	232.795311	0.009629	0.010354
RS	28	0.642326	2.495974	228.459612	0.009450	0.010228
RS	29	0.697420	2.495974	239.976193	0.009926	0.010791
RS	30	0.756603	2.596375	242.041592	0.010012	0.010958
RS	31	0.820179	2.596375	253.625973	0.010491	0.011567
RS	32	0.888474	2.636785	261.266050	0.010807	0.011994
RS	33	0.961837	2.636785	272.847975	0.011286	0.012637
RS	34	1.040645	2.628080	285.273957	0.011800	0.013285
RS	35	1.125302	2.628080	296.596039	0.012268	0.013944
RS	36	1.216242	2.584231	312.742237	0.012936	0.014778
RS	37	1.313932	2.584231	323.311627	0.013373	0.015434
RS	38	1.418871	2.526191	340.775936	0.014096	0.016342
RS	39	1.531600	2.526191	349.854966	0.014471	0.016916
RS	40	1.652695	2.476100	365.023343	0.015098	0.017683
RS	41	1.782778	2.476100	371.742445	0.015376	0.018065
RS	42	1.922515	2.446691	381.483945	0.015779	0.018510
RS	43	2.072623	2.446691	385.037208	0.015926	0.018641
RS	44	2.233872	2.441318	387.651680	0.016034	0.018689
RS	45	2.407088	2.441318	387.463931	0.016027	0.018561
RS	46	2.593161	2.458814	382.578997	0.015825	0.018218
RS	47	2.793043	2.458814	378.402477	0.015652	0.017853
RS	48	3.007761	2.494719	366.875098	0.015175	0.017192
RS	49	3.238415	2.494719	358.788137	0.014841	0.016641
RS	50	3.486187	2.542311	342.255887	0.014157	0.015776
RS	51	3.752349	2.542311	330.592028	0.013674	0.015099
RS	52	4.038265	2.595944	310.651356	0.012849	0.014128
RS	53	4.345401	2.595944	295.959526	0.012242	0.013372
RS	54	4.675332	2.687129	270.590599	0.011192	0.012232
RS	55	5.029750	2.687129	254.289783	0.010518	0.011456
RS	56	5.410473	2.687129	236.610632	0.009787	0.010642
RS	57	5.819453	2.687129	217.825515	0.009010	0.009798
RS	58	6.258786	3.282756	164.815646	0.006817	0.007643
RS	59	6.730726	3.282756	153.136891	0.006334	0.007096
RS	60	7.237693	3.282756	140.760795	0.005822	0.006525
RS	61	7.782286	3.282756	127.895838	0.005290	0.005939
RS	62	8.367298	3.282756	114.770535	0.004747	0.005346
RS	63	8.995729	3.282756	559.309219	0.023135	0.026682
PA	4+25*2+4+6 0.067979838 0.016766015 8.995728759 0.324292568 0.220916144 0.275459525 0.337012810 0.415195645 0.529246733 0.699330582 0.933339271 1.217952516 1.525487616 1.828076295 2.102820510 2.330037039 2.495973683 2.596375212 2.636785315 2.628080070 2.584231066 2.526190543 2.476100004 2.446691341 2.441318247 2.458814362 2.494718723 2.542310982 2.595943868 2.687128891 3.282756383
//
IT	5567
RD	6
LK	-260249.713784
QD	-712.294114 -> -641.758017
RI	0.0392056314
TR	0.065312	0.017090
MT	9.258877
MM	C_pi: 1.592251, n_recomb: 25984.273781
RS	0	0.000000	0.373630	507.490814	0.019531	0.001813
RS	1	0.007470	0.373630	534.243857	0.020560	0.009492
RS	2	0.015499	0.373630	561.539462	0.021611	0.015742
RS	3	0.024127	0.373630	589.251008	0.022677	0.020322
RS	4	0.033400	0.227229	1006.269973	0.038726	0.034157
RS	5	0.043366	0.227229	1033.448946	0.039772	0.035856
RS	6	0.054076	0.281693	857.410698	0.032997	0.029370
RS	7	0.065586	0.281693	883.321043	0.033994	0.030256
RS	8	0.077957	0.340548	753.414885	0.028995	0.025900
RS	9	0.091251	0.340548	777.663402	0.029928	0.027438
RS	10	0.105538	0.413753	661.298433	0.025450	0.023736
RS	11	0.120893	0.413753	683.959787	0.026322	0.025342
RS	12	0.137395	0.523051	560.465250	0.021569	0.021203
RS	13	0.155129	0.523051	581.613019	0.022383	0.022527
RS	14	0.174189	0.692027	457.161780	0.017594	0.018023
RS	15	0.194672	0.692027	476.546748	0.018340	0.018956
RS	16	0.216686	0.932225	369.535810	0.014222	0.014877
RS	17	0.240344	0.932225	386.905820	0.014890	0.015547
RS	18	0.265769	1.232028	307.007794	0.011815	0.012440
RS	19	0.293094	1.232028	322.517349	0.012412	0.012999
RS	20	0.322460	1.562300	267.452121	0.010293	0.010861
RS	21	0.354020	1.562300	281.550769	0.010835	0.011387
RS	22	0.387937	1.892083	244.850384	0.009423	0.009979
RS	23	0.424388	1.892083	258.018945	0.009930	0.010493
RS	24	0.463563	2.194837	234.404969	0.009021	0.009599
RS	25	0.505664	2.194837	247.045371	0.009507	0.010110
RS	26	0.550910	2.446525	233.506492	0.008986	0.009616
RS	27	0.599536	2.446525	245.935503	0.009465	0.010142
RS	28	0.651795	2.629389	240.840078	0.009269	0.009991
RS	29	0.707958	2.629389	253.286053	0.009748	0.010550
RS	30	0.768316	2.737126	255.600132	0.009837	0.010712
RS	31	0.833184	2.737126	268.177868	0.010321	0.011313
RS	32	0.902897	2.775753	277.014304	0.010661	0.011754
RS	33	0.977819	2.775753	289.680571	0.011148	0.012387
RS	34	1.058337	2.757973	304.226402	0.011708	0.013071
RS	35	1.144871	2.757973	316.725758	0.012189	0.013721
RS	36	1.237869	2.700248	335.859643	0.012925	0.014612
RS	37	1.337814	2.700248	347.661011	0.013380	0.015260
RS	38	1.445226	2.627516	368.587115	0.014185	0.016241
RS	39	1.560662	2.627516	378.861378	0.014580	0.016815
RS	40	1.684722	2.566217	397.160519	0.015285	0.017656
RS	41	1.818050	2.566217	404.912722	0.015583	0.018050
RS	42	1.961338	2.531221	416.707397	0.016037	0.018548
RS	43	2.115330	2.531221	421.021787	0.016203	0.018701
RS	44	2.280826	2.525969	424.272968	0.016328	0.018769
RS	45	2.458686	2.525969	424.518461	0.016338	0.018668
RS	46	2.649832	2.548494	418.916439	0.016122	0.018316
RS	47	2.855258	2.548494	414.850244	0.015965	0.017982
RS	48	3.076031	2.593013	401.626241	0.015457	0.017295
RS	49	3.313296	2.593013	393.367942	0.015139	0.016777
RS	50	3.568287	2.651159	374.651779	0.014418	0.015882
RS	51	3.842326	2.651159	362.576023	0.013954	0.015237
RS	52	4.136837	2.715976	340.318963	0.013097	0.014239
RS	53	4.453350	2.715976	325.000125	0.012508	0.013512
RS	54	4.793508	2.825175	296.506717	0.011411	0.012327
RS	55	5.159078	2.825175	279.525168	0.010757	0.011580
RS	56	5.551957	2.825175	260.948815	0.010043	0.010789
RS	57	5.974187	2.825175	241.057143	0.009277	0.009962
RS	58	6.427959	3.549676	178.273986	0.006861	0.007572
RS	59	6.915630	3.549676	166.842098	0.006421	0.007077
RS	60	7.439732	3.549676	154.536711	0.005947	0.006553
RS	61	8.002988	3.549676	141.556544	0.005448	0.006008
RS	62	8.608322	3.549676	128.126585	0.004931	0.005448
RS	63	9.258877	3.549676	656.647660	0.025271	0.028442
PA	4+25*2+4+6 0.065312415 0.017089883 9.258876576 0.373630485 0.227229073 0.281693430 0.340547733 0.413752564 0.523051185 0.692026659 0.932225087 1.232027937 1.562299612 1.892083094 2.194836555 2.446524892 2.629389100 2.737126433 2.775752815 2.757973256 2.700248100 2.627516326 2.566216664 2.531221491 2.525968926 2.548494200 2.593012974 2.651158738 2.715976217 2.825175417 3.549676437
//
IT	4985
RD	7
LK	-260112.035070
QD	-666.051304 -> -603.275128
RI	0.0331911551
TR	0.062936	0.017422
MT	9.490098
MM	C_pi: 1.669412, n_recomb: 27746.748061
RS	0	0.000000	0.424009	480.290257	0.017310	0.001692
RS	1	0.007512	0.424009	507.000360	0.018272	0.008803
RS	2	0.015589	0.424009	534.460218	0.019262	0.014425
RS	3	0.024272	0.424009	562.574787	0.020275	0.018377
RS	4	0.033607	0.233200	1064.677053	0.038371	0.034358
RS	5	0.043644	0.233200	1094.778359	0.039456	0.035932
RS	6	0.054435	0.288738	910.478064	0.032814	0.029487
RS	7	0.066036	0.288738	939.013503	0.033842	0.030238
RS	8	0.078509	0.345796	809.197204	0.029164	0.026086
RS	9	0.091919	0.345796	835.784465	0.030122	0.027545
RS	10	0.106336	0.414676	720.348551	0.025962	0.024103
RS	11	0.121836	0.414676	745.111990	0.026854	0.025690
RS	12	0.138501	0.519520	616.067281	0.022203	0.021654
RS	13	0.156417	0.519520	639.174224	0.023036	0.023003
RS	14	0.175680	0.686916	502.625248	0.018115	0.018393
RS	15	0.196389	0.686916	523.842080	0.018879	0.019370
RS	16	0.218655	0.931697	403.412541	0.014539	0.015086
RS	17	0.242592	0.931697	422.401261	0.015223	0.015795
RS	18	0.268328	1.244064	331.804978	0.011958	0.012503
RS	19	0.295998	1.244064	348.680859	0.012567	0.013092
RS	20	0.325746	1.593983	286.291608	0.010318	0.010824
RS	21	0.357728	1.593983	301.544310	0.010868	0.011369
RS	22	0.392113	1.947977	260.037489	0.009372	0.009874
RS	23	0.429082	1.947977	274.212663	0.009883	0.010398
RS	24	0.468827	2.276353	247.478054	0.008919	0.009446
RS	25	0.511558	2.276353	261.037838	0.009408	0.009960
RS	26	0.557499	2.550972	245.633005	0.008853	0.009427
RS	27	0.606891	2.550972	258.948490	0.009333	0.009950
RS	28	0.659994	2.749995	253.060010	0.009120	0.009777
RS	29	0.717086	2.749995	266.409663	0.009601	0.010330
RS	30	0.778467	2.864990	268.910409	0.009692	0.010484
RS	31	0.844458	2.864990	282.451889	0.010180	0.011075
RS	32	0.915407	2.902195	292.409367	0.010539	0.011525
RS	33	0.991686	2.902195	306.128746	0.011033	0.012147
RS	34	1.073695	2.875986	322.722814	0.011631	0.012859
RS	35	1.161865	2.875986	336.370551	0.012123	0.013499
RS	36	1.256658	2.805120	358.456453	0.012919	0.014439
RS	37	1.358572	2.805120	371.468168	0.013388	0.015079
RS	38	1.468142	2.718276	395.890735	0.014268	0.016125
RS	39	1.585943	2.718276	407.348555	0.014681	0.016700
RS	40	1.712593	2.645931	428.888876	0.015457	0.017609
RS	41	1.848758	2.645931	437.669554	0.015774	0.018019
RS	42	1.995151	2.605059	451.654201	0.016278	0.018569
RS	43	2.152542	2.605059	456.725582	0.016461	0.018747
RS	44	2.321756	2.599262	460.722679	0.016605	0.018840
RS	45	2.503682	2.599262	461.392557	0.016629	0.018769
RS	46	2.699274	2.625873	455.132406	0.016403	0.018416
RS	47	2.909559	2.625873	451.161462	0.016260	0.018115
RS	48	3.135642	2.677923	436.252057	0.015723	0.017409
RS	49	3.378708	2.677923	427.803074	0.015418	0.016924
RS	50	3.640033	2.745525	406.886063	0.014664	0.016004
RS	51	3.920989	2.745525	394.378386	0.014213	0.015389
RS	52	4.223052	2.820518	369.775011	0.013327	0.014368
RS	53	4.547806	2.820518	353.813201	0.012752	0.013668
RS	54	4.896955	2.946494	322.136252	0.011610	0.012440
RS	55	5.272334	2.946494	304.468782	0.010973	0.011718
RS	56	5.675911	2.946494	284.997480	0.010271	0.010948
RS	57	6.109805	2.946494	264.008721	0.009515	0.010135
RS	58	6.576295	3.799007	191.100236	0.006887	0.007521
RS	59	7.077827	3.799007	179.941517	0.006485	0.007072
RS	60	7.617036	3.799007	167.753059	0.006046	0.006589
RS	61	8.196750	3.799007	154.722112	0.005576	0.006079
RS	62	8.820014	3.799007	141.067368	0.005084	0.005550
RS	63	9.490098	3.799007	755.763327	0.027238	0.030179
PA	4+25*2+4+6 0.062935501 0.017421652 9.490097720 0.424008596 0.233200257 0.288737539 0.345795535 0.414675696 0.519519567 0.686915866 0.931696997 1.244063866 1.593983054 1.947976699 2.276352548 2.550972384 2.749994963 2.864989884 2.902195273 2.875985934 2.805119931 2.718276372 2.645930645 2.605058823 2.599262485 2.625873126 2.677922739 2.745525310 2.820517857 2.946493560 3.799007265
//
IT	4317
RD	8
LK	-259989.283503
QD	-624.640463 -> -568.309518
RI	0.0285341915
TR	0.060788	0.017749
MT	9.699417
MM	C_pi: 1.741983, n_recomb: 29470.018294
RS	0	0.000000	0.474782	457.803856	0.015535	0.001588
RS	1	0.007549	0.474782	484.340531	0.016435	0.008220
RS	2	0.015668	0.474782	511.780361	0.017366	0.013339
RS	3	0.024400	0.474782	540.054025	0.018326	0.016797
RS	4	0.033791	0.238617	1120.501878	0.038022	0.034512
RS	5	0.043890	0.238617	1153.422344	0.039139	0.035995
RS	6	0.054753	0.296052	958.317426	0.032518	0.029499
RS	7	0.066435	0.296052	989.424398	0.033574	0.030148
RS	8	0.078999	0.351974	859.682197	0.029171	0.026168
RS	9	0.092512	0.351974	888.587362	0.030152	0.027558
RS	10	0.107044	0.417010	775.566745	0.026317	0.024379
RS	11	0.122674	0.417010	802.416625	0.027228	0.025941
RS	12	0.139484	0.517670	669.611045	0.022722	0.022041
RS	13	0.157562	0.517670	694.648699	0.023571	0.023405
RS	14	0.177006	0.683238	547.166844	0.018567	0.018730
RS	15	0.197917	0.683238	570.188604	0.019348	0.019739
RS	16	0.220407	0.931537	436.810634	0.014822	0.015285
RS	17	0.244594	0.931537	457.399640	0.015521	0.016025
RS	18	0.270608	1.254656	356.262789	0.012089	0.012572
RS	19	0.298585	1.254656	374.489873	0.012707	0.013182
RS	20	0.328674	1.622062	304.846150	0.010344	0.010800
RS	21	0.361034	1.622062	321.237215	0.010900	0.011358
RS	22	0.395838	1.998241	274.955095	0.009330	0.009787
RS	23	0.433269	1.998241	290.118892	0.009845	0.010318
RS	24	0.473525	2.350735	260.262529	0.008831	0.009313
RS	25	0.516821	2.350735	274.720220	0.009322	0.009828
RS	26	0.563384	2.647536	257.415541	0.008735	0.009257
RS	27	0.613463	2.647536	271.591660	0.009216	0.009777
RS	28	0.667322	2.862630	264.851189	0.008987	0.009582
RS	29	0.725248	2.862630	279.074373	0.009470	0.010126
RS	30	0.787545	2.985267	281.680682	0.009558	0.010272
RS	31	0.854546	2.985267	296.152631	0.010049	0.010851
RS	32	0.926605	3.021727	307.132853	0.010422	0.011306
RS	33	1.004103	3.021727	321.871728	0.010922	0.011917
RS	34	1.087452	2.987849	340.419145	0.011551	0.012651
RS	35	1.177092	2.987849	355.186272	0.012052	0.013281
RS	36	1.273500	2.904568	380.160298	0.012900	0.014261
RS	37	1.377186	2.904568	394.364568	0.013382	0.014895
RS	38	1.488698	2.804081	422.296515	0.014330	0.015997
RS	39	1.608629	2.804081	434.936428	0.014759	0.016575
RS	40	1.737613	2.720730	459.825854	0.015603	0.017547
RS	41	1.876335	2.720730	469.649009	0.015937	0.017972
RS	42	2.025528	2.673593	485.989548	0.016491	0.018576
RS	43	2.185984	2.673593	491.840768	0.016690	0.018778
RS	44	2.358553	2.666506	496.753983	0.016856	0.018902
RS	45	2.544149	2.666506	497.871988	0.016894	0.018860
RS	46	2.743755	2.696206	491.089942	0.016664	0.018513
RS	47	2.958430	2.696206	487.233300	0.016533	0.018244
RS	48	3.189311	2.754655	470.730115	0.015973	0.017526
RS	49	3.437621	2.754655	462.102381	0.015680	0.017072
RS	50	3.704676	2.830577	439.036659	0.014898	0.016133
RS	51	3.991890	2.830577	426.102159	0.014459	0.015547
RS	52	4.300787	2.914686	399.175855	0.013545	0.014507
RS	53	4.633002	2.914686	382.571530	0.012982	0.013831
RS	54	4.990296	3.056134	347.694186	0.011798	0.012564
RS	55	5.374562	3.056134	329.340846	0.011175	0.011864
RS	56	5.787837	3.056134	308.978195	0.010484	0.011111
RS	57	6.232309	3.056134	286.899226	0.009735	0.010310
RS	58	6.710335	4.035364	203.541814	0.006907	0.007484
RS	59	7.224447	4.035364	192.671273	0.006538	0.007075
RS	60	7.777369	4.035364	180.629578	0.006129	0.006628
RS	61	8.372031	4.035364	167.591539	0.005687	0.006150
RS	62	9.011584	4.035364	153.767776	0.005218	0.005648
RS	63	9.699417	4.035364	857.180909	0.029087	0.031883
PA	4+25*2+4+6 0.060788054 0.017748831 9.699416816 0.474781816 0.238617184 0.296051693 0.351974225 0.417009734 0.517670043 0.683238004 0.931537061 1.254655735 1.622061573 1.998240515 2.350734602 2.647535564 2.862630369 2.985267021 3.021727437 2.987849152 2.904568069 2.804080576 2.720730490 2.673592866 2.666506246 2.696206241 2.754654924 2.830576750 2.914685662 3.056134305 4.035364428
//
IT	4578
RD	9
LK	-259879.042479
QD	-587.338796 -> -536.552932
RI	0.0248696116
TR	0.058831	0.018066
MT	9.892411
MM	C_pi: 1.811128, n_recomb: 31159.438337
RS	0	0.000000	0.525730	439.002001	0.014089	0.001497
RS	1	0.007582	0.525730	465.305006	0.014933	0.007719
RS	2	0.015739	0.525730	492.627275	0.015810	0.012425
RS	3	0.024515	0.525730	520.920564	0.016718	0.015488
RS	4	0.033956	0.243481	1174.672700	0.037699	0.034636
RS	5	0.044113	0.243481	1210.320031	0.038843	0.036054
RS	6	0.055040	0.303405	1002.209593	0.032164	0.029440
RS	7	0.066796	0.303405	1035.825314	0.033243	0.030017
RS	8	0.079443	0.358676	905.952824	0.029075	0.026179
RS	9	0.093049	0.358676	937.145169	0.030076	0.027509
RS	10	0.107686	0.420214	827.629018	0.026561	0.024587
RS	11	0.123434	0.420214	856.549455	0.027489	0.026123
RS	12	0.140375	0.516910	721.438804	0.023153	0.022378
RS	13	0.158601	0.516910	748.383820	0.024018	0.023750
RS	14	0.178209	0.680488	590.965210	0.018966	0.019041
RS	15	0.199304	0.680488	615.769193	0.019762	0.020075
RS	16	0.221998	0.931505	469.835166	0.015078	0.015477
RS	17	0.246413	0.931505	492.008946	0.015790	0.016240
RS	18	0.272679	1.263986	380.435049	0.012209	0.012645
RS	19	0.300936	1.263986	400.000299	0.012837	0.013271
RS	20	0.331336	1.647221	323.130375	0.010370	0.010787
RS	21	0.364041	1.647221	340.645520	0.010932	0.011355
RS	22	0.399226	2.044064	289.588887	0.009294	0.009714
RS	23	0.437079	2.044064	305.724192	0.009812	0.010249
RS	24	0.477802	2.419676	272.718176	0.008752	0.009195
RS	25	0.521613	2.419676	288.052648	0.009244	0.009709
RS	26	0.568745	2.738270	268.802299	0.008627	0.009105
RS	27	0.619452	2.738270	283.813486	0.009108	0.009620
RS	28	0.674002	2.969655	276.151521	0.008863	0.009402
RS	29	0.732690	2.969655	291.218289	0.009346	0.009939
RS	30	0.795827	3.100561	293.837448	0.009430	0.010073
RS	31	0.863751	3.100561	309.206661	0.009923	0.010642
RS	32	0.936825	3.137087	321.099922	0.010305	0.011097
RS	33	1.015440	3.137087	336.824660	0.010810	0.011697
RS	34	1.100016	3.096344	357.215175	0.011464	0.012446
RS	35	1.191005	3.096344	373.072812	0.011973	0.013068
RS	36	1.288893	3.001333	400.851396	0.012865	0.014080
RS	37	1.394203	3.001333	416.231410	0.013358	0.014709
RS	38	1.507498	2.887617	447.660623	0.014367	0.015861
RS	39	1.629383	2.887617	461.484591	0.014810	0.016440
RS	40	1.760510	2.793273	489.813629	0.015720	0.017472
RS	41	1.901579	2.793273	500.700990	0.016069	0.017910
RS	42	2.053344	2.739479	519.566941	0.016674	0.018568
RS	43	2.216617	2.739479	526.233422	0.016888	0.018793
RS	44	2.392270	2.730391	532.257858	0.017082	0.018952
RS	45	2.581241	2.730391	533.863903	0.017133	0.018939
RS	46	2.784541	2.762239	526.735640	0.016905	0.018604
RS	47	3.003255	2.762239	523.029669	0.016786	0.018365
RS	48	3.238553	2.826011	505.068327	0.016209	0.017643
RS	49	3.491692	2.826011	496.289648	0.015927	0.017218
RS	50	3.764025	2.909160	471.166439	0.015121	0.016266
RS	51	4.057006	2.909160	457.822684	0.014693	0.015706
RS	52	4.372203	3.001364	428.625978	0.013756	0.014650
RS	53	4.711298	3.001364	411.387455	0.013203	0.013995
RS	54	5.076105	3.157001	373.317445	0.011981	0.012693
RS	55	5.468573	3.157001	354.279980	0.011370	0.012014
RS	56	5.890798	3.157001	333.029073	0.010688	0.011275
RS	57	6.345038	3.157001	309.864048	0.009944	0.010485
RS	58	6.833720	4.261301	215.754811	0.006924	0.007457
RS	59	7.359455	4.261301	205.180710	0.006585	0.007082
RS	60	7.925052	4.261301	193.305467	0.006204	0.006668
RS	61	8.533535	4.261301	180.290919	0.005786	0.006219
RS	62	9.188155	4.261301	166.338440	0.005338	0.005742
RS	63	9.892411	4.261301	961.189330	0.030847	0.033548
PA	4+25*2+4+6 0.058830977 0.018065866 9.892410583 0.525730340 0.243480662 0.303405439 0.358676187 0.420213536 0.516909762 0.680488309 0.931505079 1.263986299 1.647220655 2.044064272 2.419675519 2.738269891 2.969655057 3.100560688 3.137086525 3.096344239 3.001332551 2.887616600 2.793272855 2.739479341 2.730390952 2.762239060 2.826010684 2.909160391 3.001363826 3.157001286 4.261301278
//
IT	4608
RD	10
LK	-259779.597209
QD	-553.619734 -> -507.671229
RI	0.0219295128
TR	0.057037	0.018371
MT	10.072376
MM	C_pi: 1.877547, n_recomb: 32818.230840
RS	0	0.000000	0.576852	422.980965	0.012889	0.001417
RS	1	0.007613	0.576852	449.021454	0.013682	0.007280
RS	2	0.015805	0.576852	476.170959	0.014509	0.011643
RS	3	0.024621	0.576852	504.398723	0.015369	0.014384
RS	4	0.034108	0.247859	1227.570096	0.037405	0.034740
RS	5	0.044318	0.247859	1265.865803	0.038572	0.036112
RS	6	0.055304	0.310697	1042.959253	0.031780	0.029333
RS	7	0.067127	0.310697	1079.018682	0.032879	0.029859
RS	8	0.079850	0.365669	948.782042	0.028910	0.026138
RS	9	0.093542	0.365669	982.224754	0.029929	0.027418
RS	10	0.108276	0.423961	877.047906	0.026724	0.024744
RS	11	0.124131	0.423961	908.022207	0.027668	0.026256
RS	12	0.141194	0.516858	771.837264	0.023519	0.022676
RS	13	0.159555	0.516858	800.669660	0.024397	0.024053
RS	14	0.179315	0.678318	634.190518	0.019324	0.019331
RS	15	0.200578	0.678318	660.757320	0.020134	0.020386
RS	16	0.223461	0.931406	502.598235	0.015315	0.015662
RS	17	0.248085	0.931406	526.343976	0.016038	0.016446
RS	18	0.274584	1.272096	404.399457	0.012322	0.012720
RS	19	0.303100	1.272096	425.292314	0.012959	0.013361
RS	20	0.333787	1.669785	341.193892	0.010396	0.010782
RS	21	0.366811	1.669785	359.821004	0.010964	0.011358
RS	22	0.402348	2.086044	303.969291	0.009262	0.009653
RS	23	0.440591	2.086044	321.060883	0.009783	0.010190
RS	24	0.481745	2.483956	284.868072	0.008680	0.009091
RS	25	0.526032	2.483956	301.060060	0.009174	0.009604
RS	26	0.573690	2.824165	279.805823	0.008526	0.008966
RS	27	0.624976	2.824165	295.628099	0.009008	0.009476
RS	28	0.680167	3.072210	286.968391	0.008744	0.009236
RS	29	0.739560	3.072210	302.850139	0.009228	0.009765
RS	30	0.803474	3.212114	305.384970	0.009305	0.009885
RS	31	0.872253	3.212114	321.619208	0.009800	0.010445
RS	32	0.946268	3.249565	334.310822	0.010187	0.010896
RS	33	1.025919	3.249565	350.988154	0.010695	0.011487
RS	34	1.111632	3.202782	373.100943	0.011369	0.012246
RS	35	1.203871	3.202782	390.019753	0.011884	0.012860
RS	36	1.303132	3.096693	420.503548	0.012813	0.013899
RS	37	1.409949	3.096693	437.041434	0.013317	0.014522
RS	38	1.524898	2.970125	471.933961	0.014380	0.015718
RS	39	1.648598	2.970125	486.943253	0.014838	0.016299
RS	40	1.781715	2.864803	518.779150	0.015808	0.017386
RS	41	1.924966	2.864803	530.753747	0.016173	0.017837
RS	42	2.079122	2.804005	552.303837	0.016829	0.018547
RS	43	2.245014	2.804005	559.825316	0.017058	0.018794
RS	44	2.423535	2.792281	567.160554	0.017282	0.018991
RS	45	2.615646	2.792281	569.301614	0.017347	0.019004
RS	46	2.822382	2.825422	562.021846	0.017125	0.018687
RS	47	3.044857	2.825422	558.511262	0.017018	0.018476
RS	48	3.284268	2.893539	539.250341	0.016431	0.017756
RS	49	3.541904	2.893539	530.356761	0.016160	0.017359
RS	50	3.819155	2.982906	503.290490	0.015336	0.016398
RS	51	4.117511	2.982906	489.561871	0.014917	0.015862
RS	52	4.438581	3.082250	458.165498	0.013961	0.014795
RS	53	4.784093	3.082250	440.305745	0.013416	0.014159
RS	54	5.155908	3.250853	399.067772	0.012160	0.012826
RS	55	5.556029	3.250853	379.349357	0.011559	0.012164
RS	56	5.986610	3.250853	357.213575	0.010885	0.011439
RS	57	6.449970	3.250853	332.965789	0.010146	0.010657
RS	58	6.948605	4.478293	227.824725	0.006942	0.007437
RS	59	7.485200	4.478293	217.552017	0.006629	0.007094
RS	60	8.062644	4.478293	205.857312	0.006273	0.006709
RS	61	8.684048	4.478293	192.889190	0.005878	0.006286
RS	62	9.352759	4.478293	178.838986	0.005449	0.005831
RS	63	10.072376	4.478293	1067.860797	0.032539	0.035171
PA	4+25*2+4+6 0.057036709 0.018370509 10.072376197 0.576851842 0.247859281 0.310697059 0.365669268 0.423961321 0.516858248 0.678318173 0.931405584 1.272096441 1.669785235 2.086043989 2.483955534 2.824164641 3.072210474 3.212113644 3.249564690 3.202781663 3.096692730 2.970124573 2.864803162 2.804004621 2.792280536 2.825422181 2.893538954 2.982906493 3.082250229 3.250852606 4.478293130
//
IT	4841
RD	11
LK	-259689.582002
QD	-523.038984 -> -481.340841
RI	0.0195283857
TR	0.055384	0.018662
MT	10.241563
MM	C_pi: 1.941688, n_recomb: 34448.144607
RS	0	0.000000	0.628199	409.067892	0.011875	0.001345
RS	1	0.007641	0.628199	434.831759	0.012623	0.006891
RS	2	0.015866	0.628199	461.775183	0.013405	0.010962
RS	3	0.024719	0.628199	489.882099	0.014221	0.013438
RS	4	0.034249	0.251833	1279.323455	0.037138	0.034831
RS	5	0.044507	0.251833	1320.200450	0.038324	0.036168
RS	6	0.055548	0.317883	1081.085599	0.031383	0.029193
RS	7	0.067434	0.317883	1119.523763	0.032499	0.029685
RS	8	0.080227	0.372817	988.714182	0.028702	0.026062
RS	9	0.093998	0.372817	1024.366326	0.029736	0.027299
RS	10	0.108822	0.428052	924.193378	0.026829	0.024862
RS	11	0.124778	0.428052	957.203487	0.027787	0.026352
RS	12	0.141953	0.517277	821.009033	0.023833	0.022944
RS	13	0.160440	0.517277	851.710634	0.024724	0.024322
RS	14	0.180340	0.676513	676.958289	0.019652	0.019604
RS	15	0.201761	0.676513	705.270415	0.020473	0.020676
RS	16	0.224819	0.931130	535.178688	0.015536	0.015842
RS	17	0.249638	0.931130	560.485234	0.016270	0.016645
RS	18	0.276354	1.279036	428.216459	0.012431	0.012798
RS	19	0.305111	1.279036	450.428152	0.013076	0.013452
RS	20	0.336065	1.689969	359.084539	0.010424	0.010784
RS	21	0.369384	1.689969	378.813402	0.010997	0.011367
RS	22	0.405250	2.124539	318.134575	0.009235	0.009601
RS	23	0.443856	2.124539	336.169130	0.009759	0.010141
RS	24	0.485412	2.544059	296.742859	0.008614	0.008998
RS	25	0.530143	2.544059	313.774904	0.009109	0.009509
RS	26	0.578292	2.905765	290.456045	0.008432	0.008839
RS	27	0.630120	2.905765	307.067237	0.008914	0.009344
RS	28	0.685908	3.170898	297.331428	0.008631	0.009082
RS	29	0.745959	3.170898	314.001186	0.009115	0.009603
RS	30	0.810598	3.320543	316.355697	0.009184	0.009709
RS	31	0.880177	3.320543	333.424029	0.009679	0.010260
RS	32	0.955071	3.359806	346.796381	0.010067	0.010705
RS	33	1.035689	3.359806	364.393562	0.010578	0.011286
RS	34	1.122467	3.307783	388.104333	0.011266	0.012051
RS	35	1.215875	3.307783	406.054407	0.011787	0.012658
RS	36	1.316420	3.191244	439.132659	0.012748	0.013717
RS	37	1.424648	3.191244	456.808689	0.013261	0.014336
RS	38	1.541146	3.052186	495.109918	0.014373	0.015570
RS	39	1.666545	3.052186	511.303233	0.014843	0.016153
RS	40	1.801526	2.935915	546.689844	0.015870	0.017291
RS	41	1.946821	2.935915	559.772758	0.016250	0.017753
RS	42	2.103218	2.867817	584.147820	0.016957	0.018515
RS	43	2.271565	2.867817	592.563967	0.017202	0.018783
RS	44	2.452775	2.852897	601.405686	0.017458	0.019019
RS	45	2.647832	2.852897	604.130698	0.017537	0.019058
RS	46	2.857792	2.886583	596.898571	0.017327	0.018762
RS	47	3.083796	2.886583	593.631630	0.017233	0.018579
RS	48	3.327069	2.958166	573.242479	0.016641	0.017864
RS	49	3.588929	2.958166	564.274071	0.016380	0.017493
RS	50	3.870799	3.052841	535.391868	0.015542	0.016529
RS	51	4.174206	3.052841	521.306681	0.015133	0.016015
RS	52	4.500796	3.158451	487.793299	0.014160	0.014939
RS	53	4.852341	3.158451	469.328411	0.013624	0.014321
RS	54	5.230748	3.338878	424.959687	0.012336	0.012960
RS	55	5.638068	3.338878	404.565070	0.011744	0.012314
RS	56	6.076512	3.338878	381.548821	0.011076	0.011600
RS	57	6.548456	3.338878	356.222031	0.010341	0.010827
RS	58	7.056462	4.687337	239.794175	0.006961	0.007423
RS	59	7.603284	4.687337	229.826426	0.006672	0.007108
RS	60	8.191889	4.687337	218.323351	0.006338	0.006749
RS	61	8.825469	4.687337	205.420142	0.005963	0.006350
RS	62	9.507460	4.687337	191.297544	0.005553	0.005916
RS	63	10.241563	4.687337	1177.126890	0.034171	0.036751
PA	4+25*2+4+6 0.055383652 0.018661875 10.241562563 0.628198937 0.251833015 0.317882871 0.372817348 0.428052241 0.517276978 0.676513337 0.931130224 1.279035749 1.689969302 2.124539006 2.544058874 2.905764560 3.170897899 3.320542575 3.359806356 3.307783137 3.191243544 3.052185844 2.935915346 2.867816841 2.852896726 2.886582681 2.958166299 3.052841122 3.158451395 3.338878136 4.687337332
//
IT	4618
RD	12
LK	-259607.857600
QD	-495.211957 -> -457.267174
RI	0.0175347030
TR	0.053855	0.018940
MT	10.401509
MM	C_pi: 2.003860, n_recomb: 36050.415610
RS	0	0.000000	0.679869	396.758494	0.011006	0.001280
RS	1	0.007667	0.679869	422.237888	0.011712	0.006543
RS	2	0.015922	0.679869	448.952940	0.012453	0.010363
RS	3	0.024810	0.679869	476.900079	0.013229	0.012616
RS	4	0.034380	0.255472	1329.979982	0.036892	0.034912
RS	5	0.044683	0.255472	1373.379766	0.038096	0.036222
RS	6	0.055776	0.324945	1116.952018	0.030983	0.029030
RS	7	0.067719	0.324945	1157.705034	0.032114	0.029499
RS	8	0.080579	0.380047	1026.125475	0.028464	0.025959
RS	9	0.094424	0.380047	1063.943547	0.029513	0.027160
RS	10	0.109331	0.432365	969.330094	0.026888	0.024951
RS	11	0.125381	0.432365	1004.356717	0.027860	0.026418
RS	12	0.142661	0.518023	869.086474	0.024108	0.023186
RS	13	0.161266	0.518023	901.640261	0.025011	0.024564
RS	14	0.181298	0.674955	719.336474	0.019954	0.019863
RS	15	0.202866	0.674955	749.377613	0.020787	0.020950
RS	16	0.226087	0.930633	567.631313	0.015745	0.016018
RS	17	0.251089	0.930633	594.488611	0.016490	0.016838
RS	18	0.278008	1.284883	451.930105	0.012536	0.012879
RS	19	0.306990	1.284883	475.453161	0.013189	0.013544
RS	20	0.338195	1.707981	376.838946	0.010453	0.010792
RS	21	0.371792	1.707981	397.660826	0.011031	0.011381
RS	22	0.407965	2.159858	332.117057	0.009213	0.009557
RS	23	0.446912	2.159858	351.082860	0.009739	0.010099
RS	24	0.488845	2.600327	308.376373	0.008554	0.008914
RS	25	0.533992	2.600327	326.232834	0.009049	0.009424
RS	26	0.582602	2.983415	300.789398	0.008344	0.008723
RS	27	0.634938	2.983415	318.169275	0.008826	0.009224
RS	28	0.691287	3.266033	307.282957	0.008524	0.008938
RS	29	0.751957	3.266033	324.715740	0.009007	0.009453
RS	30	0.817278	3.426156	326.796145	0.009065	0.009543
RS	31	0.887607	3.426156	344.669331	0.009561	0.010085
RS	32	0.963329	3.468083	358.609074	0.009947	0.010523
RS	33	1.044856	3.468083	377.094435	0.010460	0.011095
RS	34	1.132634	3.411606	402.277450	0.011159	0.011862
RS	35	1.227143	3.411606	421.228764	0.011684	0.012461
RS	36	1.328897	3.285230	456.782314	0.012671	0.013538
RS	37	1.438453	3.285230	475.575080	0.013192	0.014152
RS	38	1.556409	3.134031	517.215178	0.014347	0.015418
RS	39	1.683409	3.134031	534.588197	0.014829	0.016003
RS	40	1.820147	3.006854	573.548656	0.015910	0.017187
RS	41	1.967368	3.006854	587.757646	0.016304	0.017661
RS	42	2.125877	2.931208	615.079773	0.017062	0.018473
RS	43	2.296539	2.931208	624.427859	0.017321	0.018760
RS	44	2.480286	2.912617	634.958967	0.017613	0.019037
RS	45	2.678121	2.912617	638.316141	0.017706	0.019100
RS	46	2.891125	2.946182	631.330950	0.017512	0.018830
RS	47	3.120460	2.946182	628.356437	0.017430	0.018671
RS	48	3.367379	3.020456	607.014251	0.016838	0.017967
RS	49	3.633229	3.020456	598.012549	0.016588	0.017620
RS	50	3.919463	3.119618	567.449052	0.015740	0.016656
RS	51	4.227643	3.119618	553.037353	0.015341	0.016163
RS	52	4.559451	3.230700	517.496983	0.014355	0.015081
RS	53	4.916700	3.230700	498.444705	0.013826	0.014480
RS	54	5.301339	3.421900	450.991012	0.012510	0.013095
RS	55	5.715470	3.421900	429.925966	0.011926	0.012462
RS	56	6.161353	3.421900	406.034420	0.011263	0.011759
RS	57	6.641422	3.421900	379.632890	0.010531	0.010992
RS	58	7.158300	4.889122	251.686612	0.006982	0.007414
RS	59	7.714807	4.889122	242.026692	0.006714	0.007124
RS	60	8.313983	4.889122	230.724460	0.006400	0.006789
RS	61	8.959098	4.889122	217.901684	0.006044	0.006412
RS	62	9.653676	4.889122	203.728127	0.005651	0.005998
RS	63	10.401509	4.889122	1288.864144	0.035752	0.038288
PA	4+25*2+4+6 0.053854737 0.018939905 10.401508841 0.679868673 0.255472021 0.324945210 0.380047027 0.432364702 0.518022869 0.674954598 0.930632947 1.284883391 1.707981441 2.159858300 2.600327388 2.983415039 3.266033061 3.426155726 3.468082968 3.411605614 3.285230039 3.134031472 3.006853791 2.931207820 2.912616844 2.946182095 3.020456082 3.119618091 3.230700440 3.421899843 4.889121575
//
IT	4580
RD	13
LK	-259533.459198
QD	-469.806580 -> -435.190165
RI	0.0158574752
TR	0.052436	0.019205
MT	10.553349
MM	C_pi: 2.064261, n_recomb: 37625.493746
RS	0	0.000000	0.731917	385.705004	0.010251	0.001221
RS	1	0.007692	0.731917	410.895788	0.010921	0.006229
RS	2	0.015975	0.731917	437.367154	0.011624	0.009829
RS	3	0.024896	0.731917	465.126262	0.012362	0.011894
RS	4	0.034502	0.258834	1379.530391	0.036665	0.034985
RS	5	0.044848	0.258834	1425.400018	0.037884	0.036272
RS	6	0.055989	0.331882	1150.796189	0.030586	0.028853
RS	7	0.067987	0.331882	1193.800957	0.031729	0.029307
RS	8	0.080908	0.387303	1061.312801	0.028207	0.025838
RS	9	0.094823	0.387303	1101.250892	0.029269	0.027007
RS	10	0.109809	0.436818	1012.643750	0.026914	0.025015
RS	11	0.125946	0.436818	1049.665731	0.027898	0.026463
RS	12	0.143326	0.518997	916.156474	0.024349	0.023407
RS	13	0.162042	0.518997	950.545443	0.025263	0.024784
RS	14	0.182197	0.673561	761.361546	0.020235	0.020111
RS	15	0.203903	0.673561	793.115526	0.021079	0.021210
RS	16	0.227278	0.929900	599.980777	0.015946	0.016191
RS	17	0.252452	0.929900	628.378844	0.016701	0.017025
RS	18	0.279561	1.289721	475.564669	0.012639	0.012961
RS	19	0.308756	1.289721	500.392057	0.013299	0.013637
RS	20	0.340196	1.723996	394.480852	0.010484	0.010806
RS	21	0.374055	1.723996	416.387815	0.011067	0.011400
RS	22	0.410518	2.192228	345.942211	0.009194	0.009521
RS	23	0.449786	2.192228	365.828675	0.009723	0.010065
RS	24	0.492074	2.653015	319.794370	0.008499	0.008839
RS	25	0.537614	2.653015	338.460902	0.008996	0.009348
RS	26	0.586658	3.057357	310.834592	0.008261	0.008616
RS	27	0.639474	3.057357	328.964355	0.008743	0.009113
RS	28	0.696352	3.357807	316.858266	0.008421	0.008804
RS	29	0.757605	3.357807	335.030635	0.008904	0.009313
RS	30	0.823570	3.529103	336.748045	0.008950	0.009387
RS	31	0.894608	3.529103	355.398231	0.009446	0.009921
RS	32	0.971110	3.574504	369.796854	0.009828	0.010348
RS	33	1.053497	3.574504	389.139568	0.010342	0.010913
RS	34	1.142221	3.514347	415.668785	0.011048	0.011678
RS	35	1.237769	3.514347	435.591032	0.011577	0.012272
RS	36	1.340667	3.378714	473.498290	0.012585	0.013360
RS	37	1.451479	3.378714	493.384538	0.013113	0.013971
RS	38	1.570814	3.215717	538.280735	0.014306	0.015265
RS	39	1.699329	3.215717	556.825681	0.014799	0.015851
RS	40	1.837728	3.077687	599.364206	0.015930	0.017078
RS	41	1.986773	3.077687	614.712768	0.016338	0.017562
RS	42	2.147281	2.994295	645.083287	0.017145	0.018423
RS	43	2.320136	2.994295	655.396787	0.017419	0.018727
RS	44	2.506286	2.971620	667.787314	0.017748	0.019046
RS	45	2.706754	2.971620	671.822267	0.017856	0.019131
RS	46	2.922642	3.004490	665.275802	0.017682	0.018890
RS	47	3.155135	3.004490	662.641465	0.017612	0.018755
RS	48	3.405511	3.080766	640.522044	0.017024	0.018065
RS	49	3.675145	3.080766	631.528705	0.016785	0.017740
RS	50	3.965519	3.183681	599.422564	0.015931	0.016780
RS	51	4.278227	3.183681	584.715328	0.015540	0.016306
RS	52	4.614988	3.299520	547.242717	0.014544	0.015221
RS	53	4.977652	3.299520	527.622238	0.014023	0.014635
RS	54	5.368211	3.500528	477.136962	0.012681	0.013228
RS	55	5.788811	3.500528	455.408621	0.012104	0.012608
RS	56	6.241762	3.500528	430.648303	0.011446	0.011914
RS	57	6.729552	3.500528	403.177628	0.010716	0.011153
RS	58	7.254862	5.084177	263.506715	0.007003	0.007408
RS	59	7.820578	5.084177	254.157483	0.006755	0.007141
RS	60	8.429807	5.084177	243.064446	0.006460	0.006828
RS	61	9.085896	5.084177	230.335966	0.006122	0.006471
RS	62	9.792449	5.084177	216.130547	0.005744	0.006075
RS	63	10.553349	5.084177	1402.884877	0.037285	0.039784
PA	4+25*2+4+6 0.052435956 0.019204936 10.553348951 0.731917488 0.258834334 0.331881985 0.387302735 0.436818334 0.518996592 0.673560694 0.929900298 1.289720807 1.723995966 2.192228079 2.653014609 3.057356971 3.357807078 3.529102855 3.574504220 3.514346553 3.378713672 3.215716615 3.077686805 2.994294805 2.971620490 3.004490357 3.080766488 3.183680912 3.299520001 3.500527672 5.084177151
//
IT	4311
RD	14
LK	-259465.561026
QD	-446.538485 -> -414.884782
RI	0.0144310632
TR	0.051115	0.019457
MT	10.698036
MM	C_pi: 2.123026, n_recomb: 39173.283573
RS	0	0.000000	0.784379	375.656774	0.009590	0.001167
RS	1	0.007715	0.784379	400.557051	0.010225	0.005943
RS	2	0.016025	0.784379	426.773988	0.010895	0.009350
RS	3	0.024976	0.784379	454.324029	0.011598	0.011252
RS	4	0.034617	0.261957	1427.993616	0.036453	0.035052
RS	5	0.045003	0.261957	1476.283166	0.037686	0.036320
RS	6	0.056190	0.338683	1182.830090	0.030195	0.028666
RS	7	0.068239	0.338683	1228.023831	0.031349	0.029111
RS	8	0.081218	0.394553	1094.478716	0.027939	0.025704
RS	9	0.095199	0.394553	1136.488672	0.029012	0.026845
RS	10	0.110258	0.441359	1054.263122	0.026913	0.025060
RS	11	0.126479	0.441359	1093.257034	0.027908	0.026489
RS	12	0.143952	0.520136	962.257185	0.024564	0.023610
RS	13	0.162772	0.520136	998.463586	0.025488	0.024985
RS	14	0.183044	0.672277	803.045161	0.020500	0.020347
RS	15	0.204881	0.672277	836.495222	0.021354	0.021457
RS	16	0.228401	0.928937	632.230574	0.016139	0.016361
RS	17	0.253737	0.928937	662.158798	0.016903	0.017208
RS	18	0.281027	1.293638	499.126509	0.012742	0.013046
RS	19	0.310422	1.293638	525.250955	0.013408	0.013731
RS	20	0.342086	1.738180	412.020900	0.010518	0.010824
RS	21	0.376191	1.738180	435.005223	0.011105	0.011424
RS	22	0.412929	2.221870	359.622870	0.009180	0.009491
RS	23	0.452500	2.221870	380.419934	0.009711	0.010037
RS	24	0.495124	2.702332	331.015382	0.008450	0.008772
RS	25	0.541037	2.702332	350.478531	0.008947	0.009280
RS	26	0.590491	3.127748	320.616782	0.008185	0.008518
RS	27	0.643761	3.127748	339.478829	0.008666	0.009011
RS	28	0.701141	3.446343	326.086767	0.008324	0.008680
RS	29	0.762947	3.446343	344.976532	0.008806	0.009182
RS	30	0.829521	3.629459	346.247346	0.008839	0.009239
RS	31	0.901232	3.629459	365.647833	0.009334	0.009766
RS	32	0.978475	3.679131	380.399239	0.009711	0.010182
RS	33	1.061677	3.679131	400.569108	0.010226	0.010739
RS	34	1.151298	3.616012	428.323976	0.010934	0.011501
RS	35	1.247833	3.616012	449.186566	0.011467	0.012088
RS	36	1.351815	3.471687	489.322821	0.012491	0.013185
RS	37	1.463819	3.471687	510.277471	0.013026	0.013792
RS	38	1.584465	3.297225	558.337119	0.014253	0.015111
RS	39	1.714418	3.297225	578.042670	0.014756	0.015698
RS	40	1.854396	3.148423	624.143822	0.015933	0.016965
RS	41	2.005173	3.148423	640.640861	0.016354	0.017457
RS	42	2.167583	3.057129	674.140507	0.017209	0.018365
RS	43	2.342522	3.057129	685.448450	0.017498	0.018685
RS	44	2.530957	3.030017	699.853172	0.017866	0.019047
RS	45	2.733930	3.030017	704.608151	0.017987	0.019153
RS	46	2.952562	3.061688	698.684276	0.017836	0.018942
RS	47	3.188060	3.061688	696.435898	0.017778	0.018830
RS	48	3.441727	3.139357	673.712964	0.017198	0.018156
RS	49	3.714963	3.139357	664.769024	0.016970	0.017853
RS	50	4.009279	3.245371	631.260068	0.016115	0.016899
RS	51	4.326301	3.245371	616.288815	0.015732	0.016443
RS	52	4.667781	3.365323	576.982654	0.014729	0.015358
RS	53	5.035605	3.365323	556.814471	0.014214	0.014785
RS	54	5.431806	3.575260	503.357792	0.012850	0.013360
RS	55	5.858573	3.575260	480.974876	0.012278	0.012751
RS	56	6.318264	3.575260	455.354033	0.011624	0.012066
RS	57	6.813419	3.575260	426.821663	0.010896	0.011310
RS	58	7.346774	5.272992	275.246472	0.007026	0.007406
RS	59	7.921277	5.272992	266.211171	0.006796	0.007159
RS	60	8.540101	5.272992	255.335453	0.006518	0.006866
RS	61	9.206666	5.272992	242.714326	0.006196	0.006528
RS	62	9.924655	5.272992	228.494827	0.005833	0.006149
RS	63	10.698036	5.272992	1518.955848	0.038775	0.041239
PA	4+25*2+4+6 0.051115260 0.019457376 10.698035597 0.784379290 0.261957400 0.338683094 0.394552916 0.441359082 0.520135976 0.672277264 0.928937210 1.293638273 1.738179881 2.221869621 2.702331550 3.127748352 3.446343007 3.629458755 3.679130574 3.616012229 3.471686813 3.297224599 3.148422977 3.057129032 3.030017032 3.061687581 3.139357039 3.245371265 3.365323112 3.575260274 5.272991732
//
IT	5283
RD	15
LK	-259403.452442
QD	-425.164486 -> -396.157321
RI	0.0132054715
TR	0.049882	0.019698
MT	10.836376
MM	C_pi: 2.180293, n_recomb: 40694.170437
RS	0	0.000000	0.837309	366.419465	0.009004	0.001118
RS	1	0.007737	0.837309	391.028316	0.009609	0.005682
RS	2	0.016072	0.837309	416.982774	0.010247	0.008917
RS	3	0.025052	0.837309	444.307372	0.010918	0.010678
RS	4	0.034726	0.264878	1475.372266	0.036255	0.035115
RS	5	0.045149	0.264878	1526.035006	0.037500	0.036365
RS	6	0.056379	0.345357	1213.196158	0.029813	0.028473
RS	7	0.068477	0.345357	1260.517536	0.030975	0.028914
RS	8	0.081512	0.401778	1125.804104	0.027665	0.025559
RS	9	0.095554	0.401778	1169.836981	0.028747	0.026675
RS	10	0.110684	0.445953	1094.303047	0.026891	0.025088
RS	11	0.126983	0.445953	1135.244252	0.027897	0.026499
RS	12	0.144544	0.521402	1007.424330	0.024756	0.023797
RS	13	0.163463	0.521402	1045.430352	0.025690	0.025168
RS	14	0.183846	0.671087	844.383536	0.020749	0.020574
RS	15	0.205806	0.671087	879.512809	0.021613	0.021693
RS	16	0.229465	0.927780	664.376528	0.016326	0.016528
RS	17	0.254954	0.927780	695.823986	0.017099	0.017387
RS	18	0.282415	1.296739	522.622829	0.012843	0.013132
RS	19	0.312001	1.296739	550.037146	0.013516	0.013826
RS	20	0.343876	1.750714	429.469820	0.010554	0.010846
RS	21	0.378216	1.750714	453.524217	0.011145	0.011451
RS	22	0.415214	2.249011	373.173734	0.009170	0.009467
RS	23	0.455074	2.249011	394.872102	0.009703	0.010015
RS	24	0.498017	2.748505	342.059326	0.008406	0.008712
RS	25	0.544283	2.748505	362.306741	0.008903	0.009219
RS	26	0.594128	3.194785	330.160853	0.008113	0.008428
RS	27	0.647830	3.194785	349.738932	0.008594	0.008918
RS	28	0.705686	3.531774	335.000810	0.008232	0.008563
RS	29	0.768019	3.531774	354.587358	0.008713	0.009061
RS	30	0.835173	3.727320	355.332365	0.008732	0.009100
RS	31	0.907523	3.727320	375.457988	0.009226	0.009620
RS	32	0.985471	3.781998	390.463871	0.009595	0.010023
RS	33	1.069449	3.781998	411.431990	0.010110	0.010574
RS	34	1.159924	3.716610	440.296312	0.010820	0.011330
RS	35	1.257399	3.716610	462.069159	0.011355	0.011912
RS	36	1.362415	3.564132	504.310962	0.012393	0.013014
RS	37	1.475555	3.564132	526.308077	0.012933	0.013617
RS	38	1.597449	3.378527	577.432851	0.014190	0.014956
RS	39	1.728773	3.378527	598.285127	0.014702	0.015545
RS	40	1.870257	3.219048	647.919041	0.015922	0.016848
RS	41	2.022687	3.219048	665.569581	0.016355	0.017348
RS	42	2.186909	3.119721	702.263386	0.017257	0.018300
RS	43	2.363837	3.119721	714.590509	0.017560	0.018637
RS	44	2.554453	3.087869	731.148484	0.017967	0.019041
RS	45	2.759816	3.087869	736.662052	0.018102	0.019167
RS	46	2.981068	3.117902	731.533856	0.017976	0.018987
RS	47	3.219436	3.117902	729.714678	0.017932	0.018896
RS	48	3.476246	3.196428	706.556979	0.017363	0.018243
RS	49	3.752924	3.196428	697.702108	0.017145	0.017959
RS	50	4.051007	3.304955	662.930090	0.016291	0.017014
RS	51	4.372152	3.304955	647.725848	0.015917	0.016575
RS	52	4.718143	3.428446	606.685173	0.014908	0.015491
RS	53	5.090901	3.428446	585.990145	0.014400	0.014932
RS	54	5.492497	3.646518	529.625712	0.013015	0.013490
RS	55	5.925164	3.646518	506.597767	0.012449	0.012891
RS	56	6.391304	3.646518	480.125572	0.011798	0.012213
RS	57	6.893507	3.646518	450.539984	0.011071	0.011463
RS	58	7.434563	5.456002	286.902862	0.007050	0.007405
RS	59	8.017478	5.456002	278.184774	0.006836	0.007178
RS	60	8.645491	5.456002	267.534013	0.006574	0.006903
RS	61	9.322091	5.456002	255.032309	0.006267	0.006583
RS	62	10.051036	5.456002	240.815086	0.005918	0.006219
RS	63	10.836376	5.456002	1636.879036	0.040224	0.042654
PA	4+25*2+4+6 0.049882306 0.019697690 10.836375607 0.837308899 0.264877570 0.345357026 0.401778336 0.445953346 0.521402367 0.671087320 0.927779777 1.296739202 1.750714258 2.249011124 2.748504954 3.194784996 3.531773909 3.727319835 3.781998416 3.716610088 3.564131778 3.378526661 3.219047930 3.119720561 3.087868535 3.117902047 3.196427596 3.304955181 3.428446028 3.646518213 5.456001507
//
IT	3943
RD	16
LK	-259346.516653
QD	-405.474302 -> -378.839193
RI	0.0121436854
TR	0.048728	0.019926
MT	10.968986
MM	C_pi: 2.236155, n_recomb: 42188.208470
RS	0	0.000000	0.890736	357.851342	0.008482	0.001072
RS	1	0.007757	0.890736	382.168641	0.009059	0.005443
RS	2	0.016116	0.890736	407.854647	0.009668	0.008522
RS	3	0.025123	0.890736	434.940976	0.010310	0.010161
RS	4	0.034829	0.267624	1521.659399	0.036068	0.035174
RS	5	0.045288	0.267624	1574.650482	0.037324	0.036407
RS	6	0.056559	0.351908	1242.016664	0.029440	0.028277
RS	7	0.068703	0.351908	1291.405288	0.030611	0.028716
RS	8	0.081790	0.408966	1155.427795	0.027387	0.025407
RS	9	0.095891	0.408966	1201.433766	0.028478	0.026501
RS	10	0.111087	0.450577	1132.848512	0.026852	0.025103
RS	11	0.127461	0.450577	1175.710865	0.027868	0.026497
RS	12	0.145106	0.522767	1051.676104	0.024928	0.023969
RS	13	0.164119	0.522767	1091.463372	0.025871	0.025337
RS	14	0.184607	0.669976	885.363783	0.020986	0.020792
RS	15	0.206685	0.669976	922.154857	0.021858	0.021919
RS	16	0.230475	0.926449	696.412297	0.016507	0.016692
RS	17	0.256110	0.926449	729.367463	0.017288	0.017562
RS	18	0.283734	1.299123	546.048096	0.012943	0.013218
RS	19	0.313501	1.299123	574.744651	0.013623	0.013921
RS	20	0.345577	1.761762	446.829686	0.010591	0.010871
RS	21	0.380142	1.761762	471.946852	0.011187	0.011481
RS	22	0.417387	2.273848	386.603582	0.009164	0.009448
RS	23	0.457521	2.273848	409.194367	0.009699	0.009998
RS	24	0.500769	2.791736	352.939221	0.008366	0.008658
RS	25	0.547372	2.791736	373.959251	0.008864	0.009164
RS	26	0.597590	3.258621	339.486418	0.008047	0.008344
RS	27	0.651703	3.258621	359.765310	0.008528	0.008831
RS	28	0.710014	3.614206	343.625525	0.008145	0.008454
RS	29	0.772848	3.614206	363.889450	0.008625	0.008947
RS	30	0.840556	3.822695	364.039437	0.008629	0.008968
RS	31	0.913517	3.822695	384.866448	0.009123	0.009483
RS	32	0.992137	3.883063	400.035562	0.009482	0.009872
RS	33	1.076856	3.883063	421.774235	0.009997	0.010416
RS	34	1.168146	3.816088	451.634256	0.010705	0.011165
RS	35	1.266518	3.816088	474.287724	0.011242	0.011741
RS	36	1.372521	3.655982	518.512900	0.012290	0.012846
RS	37	1.486747	3.655982	541.525725	0.012836	0.013447
RS	38	1.609834	3.459560	595.611088	0.014118	0.014803
RS	39	1.742469	3.459560	617.593731	0.014639	0.015393
RS	40	1.885392	3.289503	670.719782	0.015898	0.016728
RS	41	2.039402	3.289503	689.524930	0.016344	0.017236
RS	42	2.205359	3.182045	729.460234	0.017291	0.018231
RS	43	2.384190	3.182045	742.826873	0.017607	0.018582
RS	44	2.576892	3.145192	761.662156	0.018054	0.019028
RS	45	2.784543	3.145192	767.968912	0.018203	0.019172
RS	46	3.008302	3.173204	763.798941	0.018105	0.019027
RS	47	3.249418	3.173204	762.449253	0.018073	0.018956
RS	48	3.509238	3.252106	739.020474	0.017517	0.018323
RS	49	3.789212	3.252106	730.292504	0.017310	0.018059
RS	50	4.090905	3.362631	694.393446	0.016459	0.017125
RS	51	4.416000	3.362631	678.986710	0.016094	0.016702
RS	52	4.766314	3.489137	636.312712	0.015083	0.015621
RS	53	5.143802	3.489137	615.111839	0.014580	0.015073
RS	54	5.550572	3.714625	555.906224	0.013177	0.013618
RS	55	5.988897	3.714625	532.243567	0.012616	0.013029
RS	56	6.461222	3.714625	504.930148	0.011969	0.012357
RS	57	6.970187	3.714625	474.300963	0.011243	0.011611
RS	58	7.518633	5.633578	298.465878	0.007075	0.007407
RS	59	8.109623	5.633578	290.068506	0.006876	0.007197
RS	60	8.746457	5.633578	279.650182	0.006629	0.006940
RS	61	9.432691	5.633578	267.279446	0.006335	0.006635
RS	62	10.172158	5.633578	253.080003	0.005999	0.006287
RS	63	10.968986	5.633578	1756.435022	0.041633	0.044029
PA	4+25*2+4+6 0.048728436 0.019926437 10.968986282 0.890735875 0.267623660 0.351907959 0.408966333 0.450577145 0.522766815 0.669976282 0.926449038 1.299122878 1.761762076 2.273848187 2.791736053 3.258621223 3.614206307 3.822694628 3.883062609 3.816088217 3.655981821 3.459560316 3.289502671 3.182044995 3.145192419 3.173204001 3.252105725 3.362630900 3.489136732 3.714625089 5.633577647
//
IT	4891
RD	17
LK	-259294.221283
QD	-387.288368 -> -362.785863
RI	0.0112166988
TR	0.047646	0.020144
MT	11.096420
MM	C_pi: 2.290694, n_recomb: 43655.532684
RS	0	0.000000	0.944704	349.837002	0.008014	0.001030
RS	1	0.007777	0.944704	373.862791	0.008564	0.005222
RS	2	0.016158	0.944704	399.275522	0.009146	0.008161
RS	3	0.025192	0.944704	426.113039	0.009761	0.009692
RS	4	0.034927	0.270212	1566.897538	0.035892	0.035229
RS	5	0.045420	0.270212	1622.173393	0.037158	0.036447
RS	6	0.056729	0.358333	1269.423330	0.029078	0.028080
RS	7	0.068918	0.358333	1320.819975	0.030256	0.028519
RS	8	0.082054	0.416105	1183.477524	0.027109	0.025251
RS	9	0.096212	0.416105	1231.406247	0.028207	0.026325
RS	10	0.111471	0.455214	1169.969434	0.026800	0.025107
RS	11	0.127916	0.455214	1214.725420	0.027825	0.026485
RS	12	0.145641	0.524213	1095.013200	0.025083	0.024129
RS	13	0.164744	0.524213	1136.562744	0.026035	0.025493
RS	14	0.185332	0.668942	925.960050	0.021211	0.021002
RS	15	0.207522	0.668942	964.394911	0.022091	0.022136
RS	16	0.231437	0.924982	728.316577	0.016683	0.016853
RS	17	0.257212	0.924982	762.767109	0.017472	0.017733
RS	18	0.284992	1.300885	569.392295	0.013043	0.013306
RS	19	0.314931	1.300885	599.362912	0.013729	0.014017
RS	20	0.347200	1.771482	464.098279	0.010631	0.010900
RS	21	0.381977	1.771482	490.270759	0.011230	0.011514
RS	22	0.419459	2.296581	399.916197	0.009161	0.009434
RS	23	0.459856	2.296581	423.390724	0.009698	0.009985
RS	24	0.503395	2.832217	363.665901	0.008330	0.008609
RS	25	0.550319	2.832217	385.447509	0.008829	0.009116
RS	26	0.600893	3.319424	348.608840	0.007985	0.008267
RS	27	0.655400	3.319424	369.574190	0.008466	0.008752
RS	28	0.714145	3.693746	351.983315	0.008063	0.008352
RS	29	0.777459	3.693746	372.906351	0.008542	0.008841
RS	30	0.845697	3.915654	372.396119	0.008530	0.008844
RS	31	0.919241	3.915654	393.901958	0.009023	0.009353
RS	32	0.998505	3.982353	409.148864	0.009372	0.009728
RS	33	1.083933	3.982353	431.631462	0.009887	0.010266
RS	34	1.176005	3.914423	462.381411	0.010592	0.011007
RS	35	1.275236	3.914423	485.886478	0.011130	0.011578
RS	36	1.382185	3.747185	531.976936	0.012186	0.012683
RS	37	1.497451	3.747185	555.978272	0.012736	0.013280
RS	38	1.621680	3.540264	612.917454	0.014040	0.014651
RS	39	1.755571	3.540264	636.012115	0.014569	0.015242
RS	40	1.899874	3.359735	692.579838	0.015865	0.016607
RS	41	2.055399	3.359735	712.537253	0.016322	0.017122
RS	42	2.223019	3.244077	755.745944	0.017312	0.018157
RS	43	2.403674	3.244077	770.168306	0.017642	0.018521
RS	44	2.598379	3.202000	791.390472	0.018128	0.019009
RS	45	2.808225	3.202000	798.521125	0.018291	0.019172
RS	46	3.034390	3.227648	795.461585	0.018221	0.019060
RS	47	3.278144	3.227648	794.618594	0.018202	0.019008
RS	48	3.540853	3.306505	771.074607	0.017663	0.018399
RS	49	3.823993	3.306505	762.509488	0.017467	0.018152
RS	50	4.129152	3.418560	725.617843	0.016621	0.017231
RS	51	4.458043	3.418560	710.038114	0.016265	0.016823
RS	52	4.812510	3.547618	665.829997	0.015252	0.015747
RS	53	5.194544	3.547618	644.144378	0.014755	0.015211
RS	54	5.606287	3.779870	582.166886	0.013335	0.013743
RS	55	6.050050	3.779870	557.880495	0.012779	0.013162
RS	56	6.528324	3.779870	529.736827	0.012134	0.012497
RS	57	7.043792	3.779870	498.074698	0.011409	0.011755
RS	58	7.599346	5.806067	309.926276	0.007099	0.007410
RS	59	8.198105	5.806067	301.853198	0.006914	0.007217
RS	60	8.843428	5.806067	291.674549	0.006681	0.006975
RS	61	9.538935	5.806067	279.445785	0.006401	0.006685
RS	62	10.288531	5.806067	265.278817	0.006077	0.006351
RS	63	11.096420	5.806067	1877.413461	0.043005	0.045367
PA	4+25*2+4+6 0.047646044 0.020144167 11.096420241 0.944704313 0.270211905 0.358332960 0.416104882 0.455213757 0.524213481 0.668941839 0.924982377 1.300885270 1.771481728 2.296580684 2.832216619 3.319424211 3.693745827 3.915653927 3.982353118 3.914422702 3.747184721 3.540264342 3.359734815 3.244077478 3.202000121 3.227648422 3.306504765 3.418560050 3.547617961 3.779869867 5.806067267
//
IT	4670
RD	18
LK	-259246.098568
QD	-370.450616 -> -347.871097
RI	0.0104043702
TR	0.046628	0.020351
MT	11.219175
MM	C_pi: 2.343961, n_recomb: 45095.802943
RS	0	0.000000	0.999151	342.318718	0.007591	0.000991
RS	1	0.007795	0.999151	366.055048	0.008117	0.005017
RS	2	0.016198	0.999151	391.192515	0.008675	0.007829
RS	3	0.025257	0.999151	417.774456	0.009264	0.009264
RS	4	0.035021	0.272654	1611.113282	0.035726	0.035283
RS	5	0.045546	0.272654	1668.630585	0.037002	0.036485
RS	6	0.056892	0.364635	1295.495233	0.028728	0.027884
RS	7	0.069123	0.364635	1348.841197	0.029911	0.028324
RS	8	0.082306	0.423181	1210.059781	0.026833	0.025091
RS	9	0.096518	0.423181	1259.860136	0.027937	0.026147
RS	10	0.111837	0.459848	1205.718145	0.026737	0.025100
RS	11	0.128351	0.459848	1252.338419	0.027771	0.026463
RS	12	0.146152	0.525724	1137.432749	0.025223	0.024277
RS	13	0.165340	0.525724	1180.724370	0.026183	0.025636
RS	14	0.186025	0.667972	966.146778	0.021424	0.021204
RS	15	0.208321	0.667972	1006.206309	0.022313	0.022344
RS	16	0.232356	0.923403	760.062215	0.016854	0.017011
RS	17	0.258265	0.923403	795.994513	0.017651	0.017900
RS	18	0.286193	1.302096	592.640858	0.013142	0.013394
RS	19	0.316298	1.302096	623.876457	0.013834	0.014112
RS	20	0.348750	1.780003	481.266726	0.010672	0.010931
RS	21	0.383732	1.780003	508.486495	0.011276	0.011550
RS	22	0.421441	2.317379	413.108590	0.009161	0.009423
RS	23	0.462089	2.317379	437.457974	0.009701	0.009976
RS	24	0.505907	2.870126	374.241476	0.008299	0.008566
RS	25	0.553139	2.870126	396.773739	0.008798	0.009072
RS	26	0.604054	3.377324	357.537737	0.007928	0.008196
RS	27	0.658938	3.377324	379.175694	0.008408	0.008679
RS	28	0.718100	3.770469	360.089656	0.007985	0.008257
RS	29	0.781875	3.770469	381.654275	0.008463	0.008742
RS	30	0.850620	4.006221	380.424126	0.008436	0.008727
RS	31	0.924725	4.006221	402.587096	0.008927	0.009231
RS	32	1.004606	4.079852	417.831883	0.009265	0.009591
RS	33	1.090715	4.079852	441.032540	0.009780	0.010123
RS	34	1.183536	4.011578	472.570347	0.010479	0.010854
RS	35	1.283593	4.011578	496.898264	0.011019	0.011420
RS	36	1.391449	3.837704	544.736244	0.012080	0.012525
RS	37	1.507714	3.837704	569.698176	0.012633	0.013119
RS	38	1.633041	3.620586	629.383487	0.013957	0.014501
RS	39	1.768139	3.620586	653.569708	0.014493	0.015092
RS	40	1.913768	3.429703	713.518525	0.015822	0.016484
RS	41	2.070749	3.429703	734.622400	0.016290	0.017007
RS	42	2.239968	3.305786	781.124623	0.017321	0.018080
RS	43	2.422378	3.305786	796.614674	0.017665	0.018457
RS	44	2.619007	3.258297	820.317470	0.018191	0.018986
RS	45	2.830964	3.258297	828.298749	0.018368	0.019165
RS	46	3.059445	3.281283	826.490392	0.018327	0.019088
RS	47	3.305736	3.281283	826.188246	0.018321	0.019054
RS	48	3.571227	3.359714	802.679417	0.017799	0.018469
RS	49	3.857414	3.359714	794.311091	0.017614	0.018240
RS	50	4.165910	3.472884	756.557577	0.016777	0.017333
RS	51	4.498455	3.472884	740.833586	0.016428	0.016940
RS	52	4.856923	3.604079	695.190303	0.015416	0.015869
RS	53	5.243335	3.604079	673.041279	0.014925	0.015343
RS	54	5.659870	3.842506	608.363736	0.013490	0.013866
RS	55	6.108875	3.842506	583.465598	0.012938	0.013293
RS	56	6.592881	3.842506	554.503935	0.012296	0.012633
RS	57	7.114618	3.842506	521.821067	0.011571	0.011894
RS	58	7.677027	5.973802	321.267345	0.007124	0.007414
RS	59	8.283277	5.973802	313.522335	0.006952	0.007236
RS	60	8.936788	5.973802	303.590594	0.006732	0.007009
RS	61	9.641241	5.973802	291.514597	0.006464	0.006734
RS	62	10.400610	5.973802	277.394413	0.006151	0.006413
RS	63	11.219175	5.973802	1999.564992	0.044340	0.046668
PA	4+25*2+4+6 0.046628422 0.020351367 11.219175083 0.999151060 0.272654330 0.364635199 0.423181327 0.459848048 0.525723766 0.667972151 0.923403361 1.302096116 1.780003356 2.317378728 2.870125664 3.377323942 3.770468720 4.006220901 4.079851983 4.011578090 3.837703853 3.620585548 3.429702590 3.305786281 3.258297494 3.281283218 3.359714033 3.472884237 3.604078641 3.842506035 5.973802207
//
IT	4607
RD	19
LK	-259201.740588
QD	-354.826860 -> -333.986015
RI	0.0096875527
TR	0.045670	0.020549
MT	11.337639
MM	C_pi: 2.396025, n_recomb: 46509.378562
RS	0	0.000000	1.054117	335.219085	0.007208	0.000954
RS	1	0.007813	1.054117	358.667755	0.007712	0.004827
RS	2	0.016237	1.054117	383.528331	0.008246	0.007522
RS	3	0.025319	1.054117	409.849008	0.008812	0.008873
RS	4	0.035110	0.274965	1654.335962	0.035570	0.035334
RS	5	0.045667	0.274965	1714.052670	0.036854	0.036522
RS	6	0.057048	0.370814	1320.339989	0.028389	0.027688
RS	7	0.069318	0.370814	1375.578234	0.029576	0.028131
RS	8	0.082548	0.430196	1235.260181	0.026559	0.024929
RS	9	0.096810	0.430196	1286.881329	0.027669	0.025968
RS	10	0.112188	0.464476	1240.144983	0.026664	0.025086
RS	11	0.128766	0.464476	1288.599494	0.027706	0.026434
RS	12	0.146640	0.527289	1178.941843	0.025348	0.024414
RS	13	0.165911	0.527289	1223.955101	0.026316	0.025768
RS	14	0.186687	0.667074	1005.896271	0.021628	0.021398
RS	15	0.209087	0.667074	1047.561069	0.022524	0.022543
RS	16	0.233236	0.921744	791.630263	0.017021	0.017166
RS	17	0.259273	0.921744	829.030199	0.017825	0.018063
RS	18	0.287343	1.302842	615.781686	0.013240	0.013482
RS	19	0.317607	1.302842	648.272725	0.013939	0.014207
RS	20	0.350236	1.787457	498.333858	0.010715	0.010964
RS	21	0.385414	1.787457	526.592843	0.011322	0.011587
RS	22	0.423340	2.336414	426.184488	0.009163	0.009416
RS	23	0.464230	2.336414	451.400090	0.009706	0.009971
RS	24	0.508314	2.905643	384.674727	0.008271	0.008527
RS	25	0.555843	2.905643	407.947271	0.008771	0.009033
RS	26	0.607086	3.432478	366.286740	0.007876	0.008130
RS	27	0.662332	3.432478	388.584277	0.008355	0.008611
RS	28	0.721895	3.844471	367.965353	0.007912	0.008168
RS	29	0.786111	3.844471	390.155169	0.008389	0.008649
RS	30	0.855345	4.094455	388.149454	0.008346	0.008616
RS	31	0.929988	4.094455	410.949119	0.008836	0.009115
RS	32	1.010463	4.175575	426.118001	0.009162	0.009460
RS	33	1.097226	4.175575	450.012135	0.009676	0.009987
RS	34	1.190768	4.107528	482.243053	0.010369	0.010707
RS	35	1.291619	4.107528	507.366087	0.010909	0.011269
RS	36	1.400349	3.927482	556.840211	0.011973	0.012370
RS	37	1.517574	3.927482	582.735062	0.012529	0.012962
RS	38	1.643959	3.700471	645.057565	0.013869	0.014353
RS	39	1.780218	3.700471	670.313808	0.014412	0.014945
RS	40	1.927124	3.499351	733.578789	0.015773	0.016362
RS	41	2.085507	3.499351	755.820789	0.016251	0.016890
RS	42	2.256266	3.367137	805.624923	0.017322	0.018000
RS	43	2.440366	3.367137	822.191170	0.017678	0.018389
RS	44	2.638850	3.314075	848.455869	0.018243	0.018957
RS	45	2.852842	3.314075	857.310882	0.018433	0.019152
RS	46	3.083554	3.334132	856.884083	0.018424	0.019110
RS	47	3.332293	3.334132	857.153769	0.018430	0.019094
RS	48	3.600465	3.411803	833.821394	0.017928	0.018535
RS	49	3.889590	3.411803	825.681605	0.017753	0.018322
RS	50	4.201306	3.525714	787.192656	0.016925	0.017431
RS	51	4.537376	3.525714	771.351816	0.016585	0.017051
RS	52	4.899704	3.658668	724.370849	0.015575	0.015988
RS	53	5.290342	3.658668	701.779160	0.015089	0.015472
RS	54	5.711501	3.902737	634.473910	0.013642	0.013985
RS	55	6.165567	3.902737	608.976023	0.013094	0.013419
RS	56	6.655109	3.902737	579.208779	0.012454	0.012765
RS	57	7.182900	3.902737	545.517704	0.011729	0.012029
RS	58	7.751929	6.137060	332.482825	0.007149	0.007419
RS	59	8.365417	6.137060	325.069489	0.006989	0.007255
RS	60	9.026839	6.137060	315.391488	0.006781	0.007042
RS	61	9.739938	6.137060	303.478436	0.006525	0.006780
RS	62	10.508754	6.137060	289.418532	0.006223	0.006471
RS	63	11.337639	6.137060	2122.708130	0.045640	0.047932
PA	4+25*2+4+6 0.045669877 0.020548578 11.337639273 1.054117060 0.274965159 0.370813900 0.430196305 0.464476017 0.527289041 0.667073942 0.921744261 1.302841802 1.787457270 2.336413670 2.905643119 3.432478070 3.844470717 4.094454530 4.175574676 4.107528102 3.927481681 3.700470904 3.499351006 3.367136723 3.314075481 3.334131596 3.411802648 3.525714371 3.658668226 3.902736661 6.137060413
//
IT	4231
RD	20
LK	-259160.788268
QD	-340.299073 -> -321.034262
RI	0.0090520706
TR	0.044765	0.020736
MT	11.452193
MM	C_pi: 2.446938, n_recomb: 47896.304655
RS	0	0.000000	1.109607	328.484698	0.006858	0.000920
RS	1	0.007830	1.109607	351.647805	0.007342	0.004649
RS	2	0.016274	1.109607	376.230669	0.007855	0.007238
RS	3	0.025378	1.109607	402.285794	0.008399	0.008512
RS	4	0.035196	0.277153	1696.606459	0.035422	0.035384
RS	5	0.045782	0.277153	1758.481148	0.036714	0.036558
RS	6	0.057197	0.376874	1344.025256	0.028061	0.027496
RS	7	0.069506	0.376874	1401.099951	0.029253	0.027942
RS	8	0.082779	0.437145	1259.163785	0.026289	0.024766
RS	9	0.097091	0.437145	1312.555070	0.027404	0.025790
RS	10	0.112524	0.469088	1273.305432	0.026585	0.025063
RS	11	0.129165	0.469088	1323.563164	0.027634	0.026398
RS	12	0.147109	0.528905	1219.531630	0.025462	0.024541
RS	13	0.166458	0.528905	1266.245458	0.026437	0.025890
RS	14	0.187323	0.666242	1045.189558	0.021822	0.021585
RS	15	0.209821	0.666242	1088.439689	0.022725	0.022734
RS	16	0.234081	0.920028	822.997680	0.017183	0.017317
RS	17	0.260240	0.920028	861.850326	0.017994	0.018223
RS	18	0.288448	1.303179	638.804869	0.013337	0.013570
RS	19	0.318864	1.303179	672.541264	0.014042	0.014302
RS	20	0.351663	1.793961	515.292002	0.010758	0.010999
RS	21	0.387029	1.793961	544.581743	0.011370	0.011626
RS	22	0.425165	2.353834	439.143315	0.009169	0.009412
RS	23	0.466287	2.353834	465.216472	0.009713	0.009969
RS	24	0.510628	2.938919	394.971014	0.008246	0.008492
RS	25	0.558442	2.938919	418.973782	0.008748	0.008998
RS	26	0.610000	3.485019	374.865379	0.007827	0.008069
RS	27	0.665595	3.485019	397.810034	0.008306	0.008548
RS	28	0.725543	3.915840	375.625116	0.007842	0.008084
RS	29	0.790185	3.915840	398.424557	0.008318	0.008562
RS	30	0.859889	4.180383	395.593798	0.008259	0.008510
RS	31	0.935051	4.180383	419.010756	0.008748	0.009005
RS	32	1.016099	4.269517	434.034614	0.009062	0.009335
RS	33	1.103492	4.269517	458.598669	0.009575	0.009858
RS	34	1.197729	4.202240	491.433520	0.010260	0.010566
RS	35	1.299345	4.202240	517.324710	0.010801	0.011123
RS	36	1.408917	4.016481	568.326139	0.011866	0.012221
RS	37	1.527069	4.016481	595.126279	0.012425	0.012809
RS	38	1.654473	3.779873	659.978225	0.013779	0.014208
RS	39	1.791853	3.779873	686.281822	0.014328	0.014801
RS	40	1.939991	3.568641	752.791811	0.015717	0.016239
RS	41	2.099728	3.568641	776.161145	0.016205	0.016773
RS	42	2.271972	3.428108	829.264236	0.017314	0.017918
RS	43	2.457704	3.428108	846.911860	0.017682	0.018318
RS	44	2.657979	3.369331	875.808948	0.018286	0.018926
RS	45	2.873937	3.369331	885.557266	0.018489	0.019136
RS	46	3.106804	3.386224	886.631005	0.018511	0.019129
RS	47	3.357906	3.386224	887.500534	0.018530	0.019129
RS	48	3.628669	3.462833	864.479405	0.018049	0.018596
RS	49	3.920634	3.462833	856.597690	0.017884	0.018398
RS	50	4.235461	3.577149	817.495725	0.017068	0.017524
RS	51	4.574939	3.577149	801.564122	0.016735	0.017157
RS	52	4.941000	3.711526	753.340335	0.015729	0.016102
RS	53	5.335724	3.711526	730.326338	0.015248	0.015596
RS	54	5.761356	3.960752	660.466318	0.013790	0.014102
RS	55	6.220316	3.960752	634.381006	0.013245	0.013543
RS	56	6.715214	3.960752	603.821131	0.012607	0.012894
RS	57	7.248864	3.960752	569.135131	0.011883	0.012160
RS	58	7.824300	6.296120	343.561412	0.007173	0.007424
RS	59	8.444794	6.296120	336.483278	0.007025	0.007273
RS	60	9.113875	6.296120	327.065612	0.006829	0.007073
RS	61	9.835346	6.296120	315.325290	0.006583	0.006824
RS	62	10.613311	6.296120	301.338634	0.006291	0.006528
RS	63	11.452193	6.296120	2246.634769	0.046906	0.049162
PA	4+25*2+4+6 0.044765234 0.020736270 11.452192760 1.109607124 0.277152527 0.376873846 0.437145205 0.469087883 0.528904674 0.666241989 0.920028368 1.303179137 1.793960518 2.353833563 2.938919119 3.485018839 3.915840333 4.180383033 4.269517301 4.202240208 4.016481291 3.779872630 3.568641311 3.428108468 3.369331353 3.386224223 3.462832813 3.577148748 3.711525782 3.960752397 6.296120421
//
IT	4139
RD	21
LK	-259122.923492
QD	-326.764116 -> -308.931335
RI	0.0084870183
TR	0.043910	0.020915
MT	11.563113
MM	C_pi: 2.496736, n_recomb: 49256.685288
RS	0	0.000000	1.165575	322.085511	0.006539	0.000887
RS	1	0.007847	1.165575	344.966214	0.007003	0.004484
RS	2	0.016309	1.165575	369.272061	0.007497	0.006973
RS	3	0.025435	1.165575	395.059378	0.008020	0.008179
RS	4	0.035278	0.279224	1737.958287	0.035284	0.035433
RS	5	0.045892	0.279224	1801.949975	0.036583	0.036593
RS	6	0.057340	0.382814	1366.629532	0.027745	0.027305
RS	7	0.069686	0.382814	1425.486081	0.028940	0.027756
RS	8	0.083001	0.444021	1281.852691	0.026024	0.024603
RS	9	0.097360	0.444021	1336.963709	0.027143	0.025613
RS	10	0.112846	0.473681	1305.231802	0.026499	0.025035
RS	11	0.129547	0.473681	1357.260743	0.027555	0.026356
RS	12	0.147559	0.530561	1259.206063	0.025564	0.024658
RS	13	0.166984	0.530561	1307.598665	0.026547	0.026003
RS	14	0.187933	0.665478	1083.995498	0.022007	0.021765
RS	15	0.210527	0.665478	1128.810354	0.022917	0.022918
RS	16	0.234892	0.918277	854.138331	0.017341	0.017466
RS	17	0.261170	0.918277	894.427876	0.018159	0.018379
RS	18	0.289510	1.303178	661.688615	0.013433	0.013658
RS	19	0.320073	1.303178	696.659380	0.014143	0.014396
RS	20	0.353035	1.799606	532.135446	0.010803	0.011036
RS	21	0.388583	1.799606	562.447129	0.011419	0.011667
RS	22	0.426920	2.369769	451.983620	0.009176	0.009411
RS	23	0.468266	2.369769	478.905571	0.009723	0.009970
RS	24	0.512855	2.970120	405.130246	0.008225	0.008461
RS	25	0.560944	2.970120	429.853225	0.008727	0.008968
RS	26	0.612806	3.535072	383.281083	0.007781	0.008013
RS	27	0.668737	3.535072	406.860840	0.008260	0.008491
RS	28	0.729057	3.984688	383.078782	0.007777	0.008005
RS	29	0.794110	3.984688	406.472860	0.008252	0.008480
RS	30	0.864267	4.264064	402.773218	0.008177	0.008411
RS	31	0.939930	4.264064	426.788873	0.008665	0.008902
RS	32	1.021529	4.361679	441.605823	0.008965	0.009216
RS	33	1.109531	4.361679	466.817194	0.009477	0.009734
RS	34	1.204439	4.295705	500.169983	0.010154	0.010431
RS	35	1.306793	4.295705	526.803085	0.010695	0.010983
RS	36	1.417179	4.104669	579.228208	0.011759	0.012076
RS	37	1.536227	4.104669	606.906173	0.012321	0.012661
RS	38	1.664615	3.858741	674.182506	0.013687	0.014066
RS	39	1.803078	3.858741	701.509927	0.014242	0.014659
RS	40	1.952405	3.637531	771.188996	0.015657	0.016118
RS	41	2.113450	3.637531	795.672772	0.016154	0.016657
RS	42	2.287131	3.488666	852.064258	0.017298	0.017834
RS	43	2.474441	3.488666	870.795374	0.017679	0.018245
RS	44	2.676448	3.424046	902.384919	0.018320	0.018890
RS	45	2.894305	3.424046	913.042746	0.018536	0.019115
RS	46	3.129257	3.437571	915.725134	0.018591	0.019143
RS	47	3.382645	3.437571	917.219573	0.018621	0.019159
RS	48	3.655915	3.512845	894.637096	0.018163	0.018653
RS	49	3.950628	3.512845	887.040795	0.018009	0.018470
RS	50	4.268466	3.627261	847.443446	0.017205	0.017614
RS	51	4.611243	3.627261	831.445849	0.016880	0.017259
RS	52	4.980917	3.762756	782.072153	0.015877	0.016213
RS	53	5.379598	3.762756	758.655654	0.015402	0.015716
RS	54	5.809562	4.016699	686.314373	0.013933	0.014215
RS	55	6.273263	4.016699	659.654022	0.013392	0.013663
RS	56	6.773350	4.016699	628.314715	0.012756	0.013018
RS	57	7.312676	4.016699	592.647526	0.012032	0.012287
RS	58	7.894321	6.451198	354.493956	0.007197	0.007430
RS	59	8.521606	6.451198	347.754320	0.007060	0.007292
RS	60	9.198112	6.451198	338.603216	0.006874	0.007104
RS	61	9.927700	6.451198	327.044905	0.006640	0.006867
RS	62	10.714536	6.451198	313.143846	0.006357	0.006581
RS	63	11.563113	6.451198	2371.151083	0.048139	0.050357
PA	4+25*2+4+6 0.043910130 0.020914963 11.563113160 1.165574994 0.279223818 0.382813896 0.444021457 0.473681345 0.530560628 0.665477947 0.918277062 1.303178205 1.799606336 2.369769332 2.970119573 3.535071848 3.984688402 4.264064368 4.361678851 4.295704722 4.104668937 3.858741337 3.637531346 3.488665693 3.424046485 3.437570968 3.512844582 3.627261020 3.762755992 4.016699399 6.451197683
//
IT	4935
RD	22
LK	-259087.865572
QD	-314.131615 -> -297.602886
RI	0.0079813386
TR	0.043101	0.021085
MT	11.670676
MM	C_pi: 2.545468, n_recomb: 50590.787780
RS	0	0.000000	1.222097	315.964736	0.006245	0.000857
RS	1	0.007862	1.222097	338.565064	0.006692	0.004328
RS	2	0.016343	1.222097	362.593750	0.007167	0.006726
RS	3	0.025490	1.222097	388.110520	0.007672	0.007871
RS	4	0.035357	0.281187	1778.423150	0.035153	0.035482
RS	5	0.045999	0.281187	1844.491790	0.036459	0.036628
RS	6	0.057478	0.388637	1388.221719	0.027440	0.027119
RS	7	0.069859	0.388637	1448.807183	0.028638	0.027574
RS	8	0.083214	0.450827	1303.390474	0.025763	0.024440
RS	9	0.097619	0.450827	1360.171546	0.026886	0.025437
RS	10	0.113157	0.478251	1335.978181	0.026408	0.025000
RS	11	0.129916	0.478251	1389.745954	0.027470	0.026310
RS	12	0.147992	0.532253	1297.970847	0.025656	0.024768
RS	13	0.167490	0.532253	1348.020186	0.026646	0.026107
RS	14	0.188521	0.664779	1122.302112	0.022184	0.021938
RS	15	0.211206	0.664779	1168.660921	0.023100	0.023094
RS	16	0.235674	0.916506	885.037330	0.017494	0.017611
RS	17	0.262066	0.916506	926.747540	0.018319	0.018531
RS	18	0.290533	1.302887	684.424063	0.013529	0.013745
RS	19	0.321238	1.302887	720.617834	0.014244	0.014489
RS	20	0.354357	1.804498	548.856660	0.010849	0.011074
RS	21	0.390080	1.804498	580.181160	0.011468	0.011709
RS	22	0.428612	2.384356	464.704304	0.009186	0.009412
RS	23	0.470173	2.384356	492.466282	0.009734	0.009973
RS	24	0.515002	2.999374	415.158632	0.008206	0.008434
RS	25	0.563356	2.999374	440.592187	0.008709	0.008940
RS	26	0.615511	3.582762	391.542887	0.007739	0.007961
RS	27	0.671767	3.582762	415.746297	0.008218	0.008437
RS	28	0.732446	4.051087	390.341517	0.007716	0.007931
RS	29	0.797896	4.051087	414.316111	0.008190	0.008404
RS	30	0.868492	4.345521	409.708729	0.008098	0.008317
RS	31	0.944638	4.345521	434.305576	0.008585	0.008804
RS	32	1.026771	4.452072	448.856041	0.008872	0.009102
RS	33	1.115362	4.452072	474.693205	0.009383	0.009616
RS	34	1.210917	4.387887	508.485699	0.010051	0.010300
RS	35	1.313986	4.387887	535.835503	0.010592	0.010849
RS	36	1.425159	4.192000	589.584947	0.011654	0.011935
RS	37	1.545072	4.192000	618.113792	0.012218	0.012518
RS	38	1.674413	3.937041	687.709260	0.013594	0.013927
RS	39	1.813924	3.937041	716.036521	0.014153	0.014520
RS	40	1.964403	3.705981	788.807486	0.015592	0.015997
RS	41	2.126714	3.705981	814.391137	0.016098	0.016541
RS	42	2.301786	3.548782	874.052316	0.017277	0.017749
RS	43	2.490622	3.548782	893.866390	0.017669	0.018170
RS	44	2.694306	3.478217	928.197022	0.018347	0.018852
RS	45	2.914004	3.478217	939.777610	0.018576	0.019090
RS	46	3.150976	3.488183	944.169173	0.018663	0.019154
RS	47	3.406579	3.488183	946.310732	0.018705	0.019185
RS	48	3.682278	3.561880	924.285907	0.018270	0.018706
RS	49	3.979654	3.561880	917.000169	0.018126	0.018538
RS	50	4.300410	3.676123	877.020013	0.017336	0.017700
RS	51	4.646386	3.676123	860.979742	0.017019	0.017357
RS	52	5.019563	3.812459	810.546325	0.016022	0.016321
RS	53	5.422081	3.812459	786.746388	0.015551	0.015831
RS	54	5.856246	4.070719	711.996699	0.014074	0.014326
RS	55	6.324547	4.070719	684.773595	0.013536	0.013779
RS	56	6.829667	4.070719	652.668111	0.012901	0.013139
RS	57	7.374501	4.070719	616.033693	0.012177	0.012410
RS	58	7.962172	6.602506	365.273960	0.007220	0.007436
RS	59	8.596048	6.602506	358.875814	0.007094	0.007309
RS	60	9.279762	6.602506	349.997051	0.006918	0.007133
RS	61	10.017231	6.602506	338.629458	0.006694	0.006907
RS	62	10.812683	6.602506	324.825652	0.006421	0.006632
RS	63	11.670676	6.602506	2496.083125	0.049339	0.051518
PA	4+25*2+4+6 0.043100576 0.021085101 11.670675538 1.222097185 0.281187430 0.388636736 0.450827175 0.478250672 0.532252632 0.664778564 0.916505501 1.302886767 1.804498044 2.384356425 2.999374087 3.582762360 4.051087462 4.345521004 4.452071577 4.387886691 4.191999862 3.937041475 3.705981402 3.548782175 3.478217440 3.488183360 3.561879718 3.676122583 3.812459302 4.070718846 6.602505680
//
IT	4857
RD	23
LK	-259055.364997
QD	-302.321695 -> -286.982920
RI	0.0075272782
TR	0.042333	0.021247
MT	11.775205
MM	C_pi: 2.593178, n_recomb: 51898.720998
RS	0	0.000000	1.279195	310.089258	0.005975	0.000829
RS	1	0.007877	1.279195	332.411179	0.006405	0.004182
RS	2	0.016376	1.279195	356.162780	0.006863	0.006495
RS	3	0.025543	1.279195	381.406809	0.007349	0.007584
RS	4	0.035433	0.283049	1818.038168	0.035031	0.035530
RS	5	0.046101	0.283049	1886.144412	0.036343	0.036662
RS	6	0.057610	0.394342	1408.868755	0.027147	0.026936
RS	7	0.070026	0.394342	1471.131779	0.028346	0.027396
RS	8	0.083420	0.457558	1323.848139	0.025508	0.024278
RS	9	0.097869	0.457558	1382.250367	0.026634	0.025263
RS	10	0.113456	0.482792	1365.588373	0.026313	0.024961
RS	11	0.130271	0.482792	1421.062128	0.027381	0.026259
RS	12	0.148410	0.533977	1335.827128	0.025739	0.024869
RS	13	0.167979	0.533977	1387.510726	0.026735	0.026202
RS	14	0.189089	0.664145	1160.087054	0.022353	0.022105
RS	15	0.211862	0.664145	1207.968682	0.023276	0.023264
RS	16	0.236429	0.914730	915.673093	0.017643	0.017754
RS	17	0.262931	0.914730	958.787139	0.018474	0.018680
RS	18	0.291521	1.302345	707.000734	0.013623	0.013832
RS	19	0.322363	1.302345	744.405689	0.014343	0.014582
RS	20	0.355634	1.808713	565.450508	0.010895	0.011113
RS	21	0.391527	1.808713	597.778444	0.011518	0.011752
RS	22	0.430247	2.397706	477.304255	0.009197	0.009415
RS	23	0.472017	2.397706	505.897460	0.009748	0.009978
RS	24	0.517077	3.026803	425.059882	0.008190	0.008409
RS	25	0.565687	3.026803	451.194620	0.008694	0.008916
RS	26	0.618127	3.628223	399.655615	0.007701	0.007913
RS	27	0.674697	3.628223	424.471587	0.008179	0.008388
RS	28	0.735724	4.115135	397.422827	0.007658	0.007862
RS	29	0.801558	4.115135	421.964425	0.008131	0.008332
RS	30	0.872578	4.424831	416.412825	0.008024	0.008228
RS	31	0.949192	4.424831	441.574085	0.008508	0.008711
RS	32	1.031842	4.540725	455.804451	0.008783	0.008994
RS	33	1.121003	4.540725	482.246779	0.009292	0.009504
RS	34	1.217187	4.478797	516.404883	0.009950	0.010175
RS	35	1.320949	4.478797	544.446983	0.010491	0.010720
RS	36	1.432884	4.278471	599.425478	0.011550	0.011799
RS	37	1.553636	4.278471	628.778659	0.012115	0.012379
RS	38	1.683901	4.014759	700.590708	0.013499	0.013791
RS	39	1.824428	4.014759	729.893406	0.014064	0.014384
RS	40	1.976024	3.773984	805.675690	0.015524	0.015878
RS	41	2.139563	3.773984	832.343150	0.016038	0.016426
RS	42	2.315984	3.608457	895.248746	0.017250	0.017663
RS	43	2.506303	3.608457	916.142831	0.017653	0.018093
RS	44	2.711614	3.531856	953.254514	0.018368	0.018812
RS	45	2.933098	3.531856	965.768285	0.018609	0.019063
RS	46	3.172030	3.538100	971.958617	0.018728	0.019161
RS	47	3.429784	3.538100	974.766999	0.018782	0.019206
RS	48	3.707842	3.610000	953.412070	0.018371	0.018756
RS	49	4.007804	3.610000	946.460105	0.018237	0.018601
RS	50	4.331396	3.723821	906.205295	0.017461	0.017782
RS	51	4.680478	3.723821	890.144427	0.017152	0.017450
RS	52	5.057060	3.860749	838.739228	0.016161	0.016425
RS	53	5.463307	3.860749	814.574332	0.015695	0.015943
RS	54	5.901555	4.122965	737.488332	0.014210	0.014434
RS	55	6.374327	4.122965	709.714856	0.013675	0.013892
RS	56	6.884341	4.122965	676.856707	0.013042	0.013256
RS	57	7.434531	4.122965	639.269456	0.012318	0.012529
RS	58	8.028063	6.750297	375.892350	0.007243	0.007442
RS	59	8.668350	6.750297	369.838477	0.007126	0.007326
RS	60	9.359075	6.750297	361.237525	0.006960	0.007161
RS	61	10.104212	6.750297	350.068941	0.006745	0.006946
RS	62	10.908047	6.750297	336.373544	0.006481	0.006681
RS	63	11.775205	6.750297	2621.246247	0.050507	0.052647
PA	4+25*2+4+6 0.042332760 0.021247001 11.775204545 1.279194911 0.283048837 0.394342444 0.457558460 0.482791558 0.533976871 0.664144661 0.914730310 1.302345024 1.808712752 2.397706205 3.026802712 3.628222730 4.115135206 4.424830857 4.540725492 4.478797448 4.278471333 4.014759086 3.773983971 3.608457298 3.531855560 3.538099688 3.609999824 3.723821067 3.860749226 4.122964686 6.750296874
//
IT	4258
RD	24
LK	-259025.197757
QD	-291.263317 -> -277.012513
RI	0.0071187634
TR	0.041604	0.021401
MT	11.876727
MM	C_pi: 2.639870, n_recomb: 53180.787060
RS	0	0.000000	1.336826	304.445448	0.005725	0.000802
RS	1	0.007892	1.336826	326.491692	0.006139	0.004045
RS	2	0.016407	1.336826	349.967307	0.006581	0.006278
RS	3	0.025594	1.336826	374.937733	0.007050	0.007315
RS	4	0.035506	0.284812	1856.836695	0.034916	0.035577
RS	5	0.046200	0.284812	1926.941393	0.036234	0.036697
RS	6	0.057738	0.399934	1428.616138	0.026863	0.026757
RS	7	0.070187	0.399934	1492.506408	0.028065	0.027222
RS	8	0.083618	0.464214	1343.280271	0.025259	0.024118
RS	9	0.098110	0.464214	1403.255216	0.026387	0.025091
RS	10	0.113744	0.487302	1394.094001	0.026214	0.024917
RS	11	0.130613	0.487302	1451.240225	0.027289	0.026204
RS	12	0.148813	0.535728	1372.776022	0.025813	0.024962
RS	13	0.168450	0.535728	1426.070793	0.026816	0.026291
RS	14	0.189636	0.663572	1197.332276	0.022514	0.022265
RS	15	0.212495	0.663572	1246.715099	0.023443	0.023426
RS	16	0.237157	0.912961	946.025120	0.017789	0.017893
RS	17	0.263765	0.912961	990.525463	0.018626	0.018825
RS	18	0.292474	1.301594	729.401895	0.013716	0.013918
RS	19	0.323448	1.301594	768.005458	0.014441	0.014674
RS	20	0.356867	1.812321	581.908424	0.010942	0.011153
RS	21	0.392923	1.812321	615.229921	0.011569	0.011796
RS	22	0.431825	2.409908	489.782024	0.009210	0.009421
RS	23	0.473797	2.409908	519.197497	0.009763	0.009986
RS	24	0.519082	3.052520	434.834357	0.008177	0.008387
RS	25	0.567940	3.052520	461.660881	0.008681	0.008895
RS	26	0.620654	3.671530	407.626349	0.007665	0.007868
RS	27	0.677529	3.671530	433.044149	0.008143	0.008343
RS	28	0.738892	4.176883	404.332681	0.007603	0.007797
RS	29	0.805097	4.176883	429.428300	0.008075	0.008264
RS	30	0.876528	4.502003	422.900001	0.007952	0.008143
RS	31	0.953597	4.502003	448.609622	0.008436	0.008623
RS	32	1.036747	4.627610	462.471103	0.008696	0.008891
RS	33	1.126460	4.627610	489.498827	0.009204	0.009397
RS	34	1.223253	4.568391	523.952197	0.009852	0.010055
RS	35	1.327685	4.568391	552.662978	0.010392	0.010597
RS	36	1.440358	4.364018	608.780616	0.011447	0.011667
RS	37	1.561924	4.364018	638.932070	0.012014	0.012245
RS	38	1.693085	4.091824	712.861101	0.013404	0.013658
RS	39	1.834596	4.091824	743.114573	0.013973	0.014251
RS	40	1.987275	3.841461	821.828742	0.015453	0.015760
RS	41	2.152005	3.841461	849.562634	0.015975	0.016312
RS	42	2.329734	3.667623	915.681577	0.017218	0.017577
RS	43	2.521490	3.667623	937.650465	0.017631	0.018016
RS	44	2.728380	3.584904	977.575665	0.018382	0.018770
RS	45	2.951597	3.584904	991.030268	0.018635	0.019033
RS	46	3.192431	3.587275	999.101462	0.018787	0.019165
RS	47	3.452272	3.587275	1002.593589	0.018853	0.019224
RS	48	3.732620	3.657178	982.013947	0.018466	0.018802
RS	49	4.035092	3.657178	975.416596	0.018342	0.018660
RS	50	4.361436	3.770349	934.990364	0.017581	0.017861
RS	51	4.713536	3.770349	918.929198	0.017279	0.017540
RS	52	5.093423	3.907638	866.636883	0.016296	0.016525
RS	53	5.503291	3.907638	842.124386	0.015835	0.016051
RS	54	5.945506	4.173472	762.773648	0.014343	0.014539
RS	55	6.422622	4.173472	734.461573	0.013811	0.014002
RS	56	6.937391	4.173472	700.863825	0.013179	0.013369
RS	57	7.492786	4.173472	662.337867	0.012454	0.012645
RS	58	8.092014	6.894621	386.344644	0.007265	0.007448
RS	59	8.738533	6.894621	380.637326	0.007157	0.007342
RS	60	9.436075	6.894621	372.319047	0.007001	0.007187
RS	61	10.188668	6.894621	361.357066	0.006795	0.006983
RS	62	11.000656	6.894621	347.780459	0.006540	0.006728
RS	63	11.876727	6.894621	2746.483506	0.051644	0.053745
PA	4+25*2+4+6 0.041604102 0.021401347 11.876726740 1.336825571 0.284812062 0.399933916 0.464213849 0.487302005 0.535728402 0.663572404 0.912961174 1.301593606 1.812321291 2.409908239 3.052520011 3.671529878 4.176883270 4.502003429 4.627610101 4.568391465 4.364018236 4.091823664 3.841460865 3.667623449 3.584903655 3.587275203 3.657177742 3.770348588 3.907638189 4.173471766 6.894621489
//
IT	4303
RD	25
LK	-258997.165441
QD	-280.893558 -> -267.639238
RI	0.0067493688
TR	0.040911	0.021548
MT	11.975545
MM	C_pi: 2.685586, n_recomb: 54437.043600
RS	0	0.000000	1.395041	299.000657	0.005493	0.000777
RS	1	0.007906	1.395041	320.773327	0.005893	0.003915
RS	2	0.016437	1.395041	343.973608	0.006319	0.006074
RS	3	0.025643	1.395041	368.669331	0.006772	0.007065
RS	4	0.035577	0.286479	1894.869571	0.034808	0.035625
RS	5	0.046295	0.286479	1966.934216	0.036132	0.036733
RS	6	0.057862	0.405409	1447.529006	0.026591	0.026582
RS	7	0.070342	0.405409	1512.997864	0.027794	0.027053
RS	8	0.083810	0.470792	1361.741290	0.025015	0.023959
RS	9	0.098342	0.470792	1423.241372	0.026145	0.024922
RS	10	0.114023	0.491778	1421.535111	0.026113	0.024870
RS	11	0.130944	0.491778	1480.319987	0.027193	0.026146
RS	12	0.149203	0.537502	1408.825207	0.025880	0.025048
RS	13	0.168906	0.537502	1463.707643	0.026888	0.026372
RS	14	0.190166	0.663056	1234.028005	0.022669	0.022420
RS	15	0.213106	0.663056	1284.890100	0.023603	0.023583
RS	16	0.237861	0.911205	976.077954	0.017930	0.018029
RS	17	0.264573	0.911205	1021.946566	0.018773	0.018966
RS	18	0.293397	1.300665	751.614800	0.013807	0.014004
RS	19	0.324499	1.300665	791.403875	0.014538	0.014764
RS	20	0.358060	1.815390	598.222503	0.010989	0.011194
RS	21	0.394275	1.815390	632.527322	0.011619	0.011840
RS	22	0.433353	2.421063	502.133594	0.009224	0.009429
RS	23	0.475521	2.421063	532.362205	0.009779	0.009995
RS	24	0.521022	3.076641	444.482262	0.008165	0.008368
RS	25	0.570121	3.076641	471.991239	0.008670	0.008877
RS	26	0.623102	3.712803	415.457886	0.007632	0.007827
RS	27	0.680272	3.712803	441.467023	0.008110	0.008300
RS	28	0.741961	4.236425	411.077710	0.007551	0.007736
RS	29	0.808527	4.236425	436.714826	0.008022	0.008201
RS	30	0.880357	4.577085	429.182265	0.007884	0.008063
RS	31	0.957865	4.577085	455.424895	0.008366	0.008540
RS	32	1.041501	4.712762	468.870530	0.008613	0.008792
RS	33	1.131750	4.712762	496.464626	0.009120	0.009295
RS	34	1.229134	4.656681	531.147398	0.009757	0.009940
RS	35	1.334217	4.656681	560.503981	0.010296	0.010478
RS	36	1.447608	4.448645	617.674022	0.011347	0.011540
RS	37	1.569964	4.448645	648.598124	0.011915	0.012115
RS	38	1.701994	4.168239	724.545782	0.013310	0.013529
RS	39	1.844462	4.168239	755.725147	0.013883	0.014122
RS	40	1.998194	3.908424	837.288805	0.015381	0.015643
RS	41	2.164080	3.908424	866.070636	0.015910	0.016200
RS	42	2.343081	3.726292	935.367748	0.017183	0.017491
RS	43	2.536234	3.726292	958.404265	0.017606	0.017938
RS	44	2.744658	3.637390	1001.166142	0.018391	0.018725
RS	45	2.969561	3.637390	1015.566922	0.018656	0.019001
RS	46	3.212244	3.635754	1025.593096	0.018840	0.019167
RS	47	3.474115	3.635754	1029.783707	0.018917	0.019239
RS	48	3.756689	3.703478	1010.078066	0.018555	0.018845
RS	49	4.061604	3.703478	1003.854481	0.018441	0.018716
RS	50	4.390627	3.815794	963.354941	0.017697	0.017936
RS	51	4.745662	3.815794	947.312803	0.017402	0.017625
RS	52	5.128766	3.953235	894.216336	0.016427	0.016622
RS	53	5.542159	3.953235	869.373170	0.015970	0.016156
RS	54	5.988236	4.222382	787.828820	0.014472	0.014641
RS	55	6.469580	4.222382	758.990060	0.013943	0.014109
RS	56	6.988980	4.222382	724.666069	0.013312	0.013479
RS	57	7.549445	4.222382	685.215991	0.012587	0.012756
RS	58	8.154220	7.035719	396.622225	0.007286	0.007454
RS	59	8.806810	7.035719	391.263516	0.007187	0.007358
RS	60	9.510994	7.035719	383.232470	0.007040	0.007213
RS	61	10.270853	7.035719	372.484306	0.006842	0.007018
RS	62	11.090786	7.035719	359.036422	0.006595	0.006773
RS	63	11.975545	7.035719	2871.619775	0.052751	0.054811
PA	4+25*2+4+6 0.040911405 0.021548360 11.975545044 1.395041476 0.286478845 0.405408675 0.470792170 0.491778492 0.537502283 0.663056330 0.911204602 1.300665116 1.815390001 2.421062880 3.076641467 3.712803146 4.236425434 4.577085049 4.712762327 4.656681158 4.448645337 4.168239323 3.908423739 3.726292427 3.637389969 3.635753791 3.703477709 3.815794446 3.953235177 4.222381628 7.035718798
//
CC
CC	Brief Description of the file format:
CC	  CC  comments
CC	  MM  useful-messages
CC	  RD  round-of-iterations
CC	  LL  \log[P(sequence)]
CC	  QD  Q-before-opt Q-after-opt
CC	  TR  \theta_0 \rho_0
CC	  RS  k t_k \lambda_k \pi_k \sum_{l\not=k}A_{kl} A_{kk}
CC	  DC  begin end best-k t_k+\Delta_k max-prob
CC
MM	Version: 0.6.5-r67
MM	pattern:4+25*2+4+6, n:63, n_free_lambdas:28
MM	n_iterations:25, skip:1, max_t:5, theta/rho:5
MM	is_decoding:0
MM	n_seqs:18, sum_L:987671, sum_n:100848
RD	0
LK	0.000000
QD	0.000000 -> 0.000000
RI	inf
TR	0.107704	0.021541
MT	5.000000
MM	C_pi: 1.000000, n_recomb: 21048.567517
RS	0	0.000000	1.000000	133.679170	0.006351	0.000000
RS	1	0.006440	1.000000	141.355389	0.006716	0.000000
RS	2	0.013294	1.000000	149.409117	0.007098	0.000000
RS	3	0.020590	1.000000	157.850547	0.007499	0.000000
RS	4	0.028356	1.000000	166.688923	0.007919	0.000000
RS	5	0.036622	1.000000	175.932320	0.008358	0.000000
RS	6	0.045421	1.000000	185.587396	0.008817	0.000000
RS	7	0.054785	1.000000	195.659117	0.009296	0.000000
RS	8	0.064753	1.000000	206.150448	0.009794	0.000000
RS	9	0.075363	1.000000	217.062019	0.010312	0.000000
RS	10	0.086656	1.000000	228.391758	0.010851	0.000000
RS	11	0.098677	1.000000	240.134490	0.011409	0.000000
RS	12	0.111471	1.000000	252.281505	0.011986	0.000000
RS	13	0.125090	1.000000	264.820098	0.012581	0.000000
RS	14	0.139585	1.000000	277.733075	0.013195	0.000000
RS	15	0.155014	1.000000	290.998235	0.013825	0.000000
RS	16	0.171437	1.000000	304.587830	0.014471	0.000000
RS	17	0.188917	1.000000	318.468006	0.015130	0.000000
RS	18	0.207523	1.000000	332.598240	0.015801	0.000000
RS	19	0.227327	1.000000	346.930772	0.016482	0.000000
RS	20	0.248406	1.000000	361.410053	0.017170	0.000000
RS	21	0.270843	1.000000	375.972217	0.017862	0.000000
RS	22	0.294725	1.000000	390.544606	0.018554	0.000000
RS	23	0.320144	1.000000	405.045351	0.019243	0.000000
RS	24	0.347201	1.000000	419.383047	0.019925	0.000000
RS	25	0.376000	1.000000	433.456550	0.020593	0.000000
RS	26	0.406654	1.000000	447.154919	0.021244	0.000000
RS	27	0.439282	1.000000	460.357534	0.021871	0.000000
RS	28	0.474011	1.000000	472.934450	0.022469	0.000000
RS	29	0.510976	1.000000	484.746992	0.023030	0.000000
RS	30	0.550322	1.000000	495.648659	0.023548	0.000000
RS	31	0.592202	1.000000	505.486363	0.024015	0.000000
RS	32	0.636779	1.000000	514.102043	0.024425	0.000000
RS	33	0.684227	1.000000	521.334687	0.024768	0.000000
RS	34	0.734730	1.000000	527.022787	0.025038	0.000000
RS	35	0.788485	1.000000	531.007245	0.025228	0.000000
RS	36	0.845702	1.000000	533.134728	0.025329	0.000000
RS	37	0.906604	1.000000	533.261450	0.025335	0.000000
RS	38	0.971428	1.000000	531.257360	0.025240	0.000000
RS	39	1.040426	1.000000	527.010638	0.025038	0.000000
RS	40	1.113868	1.000000	520.432433	0.024725	0.000000
RS	41	1.192040	1.000000	511.461694	0.024299	0.000000
RS	42	1.275245	1.000000	500.069929	0.023758	0.000000
RS	43	1.363809	1.000000	486.265702	0.023102	0.000000
RS	44	1.458076	1.000000	470.098621	0.022334	0.000000
RS	45	1.558414	1.000000	451.662562	0.021458	0.000000
RS	46	1.665214	1.000000	431.097860	0.020481	0.000000
RS	47	1.778891	1.000000	408.592172	0.019412	0.000000
RS	48	1.899889	1.000000	384.379766	0.018262	0.000000
RS	49	2.028679	1.000000	358.738996	0.017043	0.000000
RS	50	2.165763	1.000000	331.987804	0.015772	0.000000
RS	51	2.311675	1.000000	304.477175	0.014465	0.000000
RS	52	2.466983	1.000000	276.582586	0.013140	0.000000
RS	53	2.632293	1.000000	248.693620	0.011815	0.000000
RS	54	2.808249	1.000000	221.202086	0.010509	0.000000
RS	55	2.995536	1.000000	194.489110	0.009240	0.000000
RS	56	3.194884	1.000000	168.911848	0.008025	0.000000
RS	57	3.407070	1.000000	144.790554	0.006879	0.000000
RS	58	3.632920	1.000000	122.396817	0.005815	0.000000
RS	59	3.873315	1.000000	101.943799	0.004843	0.000000
RS	60	4.129191	1.000000	83.579230	0.003971	0.000000
RS	61	4.401545	1.000000	67.381751	0.003201	0.000000
RS	62	4.691438	1.000000	53.360985	0.002535	0.000000
RS	63	5.000000	1.000000	149.380279	0.007097	0.000000
PA	4+25*2+4+6 0.107704233 0.021540847 5.000000000 1.000000000 1.000000000 1.000000000 1.000000000 1.000000000 1.000000000 1.000000000 1.000000000 1.000000000 1.000000000 1.000000000 1.000000000 1.000000000 1.000000000 1.000000000 1.000000000 1.000000000 1.000000000 1.000000000 1.000000000 1.000000000 1.000000000 1.000000000 1.000000000 1.000000000 1.000000000 1.000000000 1.000000000
//
IT	4699
RD	1
LK	-273324.977931
QD	-2325.808857 -> -1187.960478
RI	0.0513670273
TR	0.089337	0.017737
MT	6.700172
MM	C_pi: 1.100216, n_recomb: 19087.722245
RS	0	0.000000	0.283720	455.951195	0.023887	0.002499
RS	1	0.006927	0.283720	475.405843	0.024906	0.011004
RS	2	0.014334	0.283720	494.826401	0.025924	0.019384
RS	3	0.022254	0.283720	514.080254	0.026933	0.027594
RS	4	0.030723	0.293976	514.708638	0.026965	0.030179
RS	5	0.039778	0.293976	533.146860	0.027931	0.028876
RS	6	0.049460	0.359581	451.938242	0.023677	0.027332
RS	7	0.059813	0.359581	469.107753	0.024576	0.025790
RS	8	0.070884	0.446074	392.953957	0.020587	0.024251
RS	9	0.082721	0.446074	408.841009	0.021419	0.022818
RS	10	0.095378	0.548814	346.062744	0.018130	0.021501
RS	11	0.108912	0.548814	360.758935	0.018900	0.020287
RS	12	0.123384	0.664695	310.728660	0.016279	0.019166
RS	13	0.138858	0.664695	324.393001	0.016995	0.018125
RS	14	0.155403	0.790886	284.753043	0.014918	0.017152
RS	15	0.173095	0.790886	297.561069	0.015589	0.016240
RS	16	0.192013	0.922636	266.603598	0.013967	0.015387
RS	17	0.212241	0.922636	278.730211	0.014603	0.014596
RS	18	0.233870	1.052474	255.454359	0.013383	0.013874
RS	19	0.256997	1.052474	267.067029	0.013992	0.013233
RS	20	0.281727	1.171665	250.732396	0.013136	0.012688
RS	21	0.308169	1.171665	261.977333	0.013725	0.012249
RS	22	0.336443	1.273487	251.696462	0.013186	0.011924
RS	23	0.366676	1.273487	262.675137	0.013761	0.011715
RS	24	0.399003	1.355393	257.344174	0.013482	0.011619
RS	25	0.433569	1.355393	268.090561	0.014045	0.011630
RS	26	0.470529	1.418560	266.540202	0.013964	0.011739
RS	27	0.510050	1.418560	277.006925	0.014512	0.011933
RS	28	0.552309	1.465998	278.163117	0.014573	0.012199
RS	29	0.597495	1.465998	288.216589	0.015100	0.012525
RS	30	0.645811	1.500599	291.229790	0.015257	0.012901
RS	31	0.697473	1.500599	300.650013	0.015751	0.013320
RS	32	0.752715	1.524342	304.890688	0.015973	0.013778
RS	33	0.811783	1.524342	313.370087	0.016417	0.014272
RS	34	0.874943	1.538758	318.260518	0.016674	0.014798
RS	35	0.942477	1.538758	325.402683	0.017048	0.015351
RS	36	1.014690	1.545834	330.194274	0.017299	0.015921
RS	37	1.091906	1.545834	335.524002	0.017578	0.016489
RS	38	1.174470	1.548332	339.205659	0.017771	0.017034
RS	39	1.262753	1.548332	342.205057	0.017928	0.017531
RS	40	1.357152	1.549156	343.665850	0.018005	0.017956
RS	41	1.458089	1.549156	343.838556	0.018014	0.018288
RS	42	1.566019	1.550514	342.142331	0.017925	0.018510
RS	43	1.681425	1.550514	339.091605	0.017765	0.018612
RS	44	1.804825	1.553710	333.646592	0.017480	0.018586
RS	45	1.936774	1.553710	327.152068	0.017139	0.018431
RS	46	2.077862	1.559257	317.784873	0.016649	0.018150
RS	47	2.228724	1.559257	307.864496	0.016129	0.017748
RS	48	2.390036	1.567099	294.820117	0.015446	0.017235
RS	49	2.562522	1.567099	281.767006	0.014762	0.016622
RS	50	2.746957	1.576890	265.648966	0.013917	0.015922
RS	51	2.944167	1.576890	250.037862	0.013099	0.015147
RS	52	3.155038	1.588253	231.721649	0.012140	0.014312
RS	53	3.380517	1.588253	214.381246	0.011231	0.013430
RS	54	3.621614	1.607460	194.197410	0.010174	0.012516
RS	55	3.879413	1.607460	176.329979	0.009238	0.011582
RS	56	4.155069	1.607460	158.304271	0.008294	0.010642
RS	57	4.449820	1.607460	140.411491	0.007356	0.009705
RS	58	4.764989	1.690729	117.469583	0.006154	0.008779
RS	59	5.101989	1.690729	102.526222	0.005371	0.007872
RS	60	5.462334	1.690729	88.234731	0.004623	0.006988
RS	61	5.847640	1.690729	74.802627	0.003919	0.006136
RS	62	6.259637	1.690729	62.404404	0.003269	0.005322
RS	63	6.700172	1.690729	213.029840	0.011161	0.020599
PA	4+25*2+4+6 0.089337165 0.017737031 6.700172424 0.283720016 0.293975830 0.359580994 0.446074486 0.548813820 0.664694786 0.790885925 0.922636032 1.052474022 1.171665192 1.273487091 1.355392933 1.418560028 1.465997696 1.500598907 1.524341583 1.538758278 1.545833588 1.548332214 1.549156189 1.550514221 1.553709984 1.559256554 1.567098618 1.576889992 1.588253021 1.607460022 1.690729201
//
IT	5538
RD	2
LK	-271599.307276
QD	-1222.215053 -> -908.343106
RI	0.0696837889
TR	0.081587	0.016914
MT	7.599426
MM	C_pi: 1.188846, n_recomb: 19662.535700
RS	0	0.000000	0.252978	541.616809	0.027546	0.002017
RS	1	0.007138	0.252978	563.603582	0.028664	0.009621
RS	2	0.014786	0.252978	585.263826	0.029765	0.017763
RS	3	0.022979	0.252978	606.403173	0.030841	0.026309
RS	4	0.031757	0.219104	721.651971	0.036702	0.031377
RS	5	0.041162	0.219104	739.613857	0.037615	0.034130
RS	6	0.051239	0.270620	614.637313	0.031259	0.029197
RS	7	0.062034	0.270620	631.924067	0.032138	0.030275
RS	8	0.073600	0.349987	503.479256	0.025606	0.025140
RS	9	0.085992	0.349987	520.056225	0.026449	0.025805
RS	10	0.099268	0.454693	414.323304	0.021072	0.021501
RS	11	0.113492	0.454693	429.802716	0.021859	0.022023
RS	12	0.128731	0.584975	347.141986	0.017655	0.018599
RS	13	0.145058	0.584975	361.377419	0.018379	0.018985
RS	14	0.162551	0.742090	296.941128	0.015102	0.016240
RS	15	0.181292	0.742090	309.975750	0.015765	0.016478
RS	16	0.201370	0.923825	260.183179	0.013232	0.014286
RS	17	0.222882	0.923825	272.165003	0.013842	0.014411
RS	18	0.245930	1.120650	234.843656	0.011944	0.012719
RS	19	0.270623	1.120650	245.983919	0.012510	0.012798
RS	20	0.297078	1.315771	219.500204	0.011163	0.011578
RS	21	0.325422	1.315771	230.037270	0.011699	0.011693
RS	22	0.355788	1.491216	212.689821	0.010817	0.010909
RS	23	0.388323	1.491216	222.844406	0.011333	0.011122
RS	24	0.423180	1.635255	212.812672	0.010823	0.010718
RS	25	0.460524	1.635255	222.747079	0.011329	0.011061
RS	26	0.500535	1.745173	218.276810	0.011101	0.010967
RS	27	0.543402	1.745173	228.069385	0.011599	0.011434
RS	28	0.589328	1.824734	227.642958	0.011577	0.011572
RS	29	0.638533	1.824734	237.277833	0.012068	0.012126
RS	30	0.691250	1.878999	239.813684	0.012196	0.012426
RS	31	0.747729	1.878999	249.180143	0.012673	0.013035
RS	32	0.808241	1.911357	254.047059	0.012920	0.013456
RS	33	0.873072	1.911357	262.935531	0.013372	0.014104
RS	34	0.942530	1.924496	269.646843	0.013714	0.014634
RS	35	1.016947	1.924496	277.735238	0.014125	0.015315
RS	36	1.096675	1.922935	285.489455	0.014519	0.015929
RS	37	1.182094	1.922935	292.334577	0.014868	0.016599
RS	38	1.273611	1.913917	299.748770	0.015245	0.017200
RS	39	1.371660	1.913917	304.813277	0.015502	0.017756
RS	40	1.476708	1.904904	310.229206	0.015778	0.018205
RS	41	1.589255	1.904904	312.955775	0.015916	0.018544
RS	42	1.709835	1.900844	315.001564	0.016020	0.018734
RS	43	1.839022	1.900844	314.907462	0.016016	0.018801
RS	44	1.977430	1.903902	312.777613	0.015907	0.018691
RS	45	2.125719	1.903902	309.539692	0.015743	0.018486
RS	46	2.284592	1.914143	303.047011	0.015412	0.018090
RS	47	2.454805	1.914143	296.558896	0.015082	0.017647
RS	48	2.637169	1.930349	286.039255	0.014547	0.017018
RS	49	2.832550	1.930349	276.436696	0.014059	0.016392
RS	50	3.041877	1.950869	262.566103	0.013354	0.015597
RS	51	3.266146	1.950869	250.229821	0.012726	0.014843
RS	52	3.506423	1.974211	233.871320	0.011894	0.013942
RS	53	3.763852	1.974211	219.413066	0.011159	0.013111
RS	54	4.039656	2.011936	200.358333	0.010190	0.012113
RS	55	4.335147	2.011936	184.854635	0.009401	0.011260
RS	56	4.651731	2.011936	168.740943	0.008582	0.010391
RS	57	4.990912	2.011936	152.281554	0.007745	0.009513
RS	58	5.354305	2.192453	125.543825	0.006385	0.008248
RS	59	5.743637	2.192453	112.294684	0.005711	0.007488
RS	60	6.160759	2.192453	99.158372	0.005043	0.006726
RS	61	6.607656	2.192453	86.358852	0.004392	0.005970
RS	62	7.086452	2.192453	74.107831	0.003769	0.005229
RS	63	7.599426	2.192453	286.632036	0.014578	0.021652
PA	4+25*2+4+6 0.081587413 0.016913994 7.599425665 0.252978401 0.219103777 0.270620039 0.349986753 0.454693184 0.584975227 0.742089877 0.923825209 1.120650024 1.315771241 1.491216346 1.635255148 1.745173160 1.824733907 1.878998981 1.911356907 1.924495624 1.922935099 1.913916642 1.904903688 1.900844411 1.903902093 1.914143126 1.930349212 1.950868554 1.974211429 2.011936482 2.192453308
//
IT	4681
RD	3
LK	-271081.890161
QD	-958.066021 -> -814.351425
RI	0.0638769217
TR	0.076760	0.016872
MT	8.142943
MM	C_pi: 1.296163, n_recomb: 21365.604746
RS	0	0.000000	0.294310	514.570471	0.024084	0.001739
RS	1	0.007254	0.294310	538.016167	0.025181	0.008283
RS	2	0.015034	0.294310	561.491717	0.026280	0.015065
RS	3	0.023379	0.294310	584.831498	0.027373	0.022108
RS	4	0.032329	0.208022	854.223608	0.039981	0.031985
RS	5	0.041929	0.208022	873.494227	0.040883	0.035589
RS	6	0.052224	0.249679	744.870186	0.034863	0.030727
RS	7	0.063267	0.249679	763.198655	0.035721	0.032454
RS	8	0.075110	0.322378	607.076458	0.028414	0.026393
RS	9	0.087813	0.322378	625.138885	0.029259	0.027688
RS	10	0.101437	0.423536	491.177079	0.022989	0.022342
RS	11	0.116050	0.423536	508.374270	0.023794	0.023420
RS	12	0.131722	0.555589	401.957469	0.018813	0.019066
RS	13	0.148532	0.555589	417.872781	0.019558	0.019936
RS	14	0.166561	0.723964	333.972427	0.015631	0.016386
RS	15	0.185897	0.723964	348.481207	0.016310	0.017030
RS	16	0.206637	0.931009	283.153528	0.013253	0.014166
RS	17	0.228880	0.931009	296.325631	0.013869	0.014621
RS	18	0.252738	1.168884	247.249273	0.011572	0.012404
RS	19	0.278326	1.168884	259.295661	0.012136	0.012745
RS	20	0.305770	1.416401	224.535453	0.010509	0.011148
RS	21	0.335205	1.416401	235.753868	0.011034	0.011465
RS	22	0.366776	1.645810	213.054245	0.009972	0.010431
RS	23	0.400636	1.645810	223.755793	0.010473	0.010797
RS	24	0.436953	1.835595	210.633895	0.009859	0.010237
RS	25	0.475904	1.835595	221.075581	0.010347	0.010695
RS	26	0.517681	1.978069	215.172630	0.010071	0.010514
RS	27	0.562488	1.978069	225.515922	0.010555	0.011070
RS	28	0.610546	2.077531	224.803944	0.010522	0.011170
RS	29	0.662090	2.077531	235.097722	0.011004	0.011794
RS	30	0.717373	2.141345	238.200074	0.011149	0.012089
RS	31	0.776666	2.141345	248.381869	0.011625	0.012748
RS	32	0.840260	2.174123	254.634206	0.011918	0.013197
RS	33	0.908468	2.174123	264.527742	0.012381	0.013876
RS	34	0.981624	2.179261	273.535335	0.012803	0.014468
RS	35	1.060086	2.179261	282.828105	0.013238	0.015165
RS	36	1.144240	2.163779	293.704435	0.013747	0.015873
RS	37	1.234499	2.163779	301.922309	0.014131	0.016548
RS	38	1.331305	2.139907	312.784899	0.014640	0.017254
RS	39	1.435134	2.139907	319.314832	0.014945	0.017802
RS	40	1.546494	2.119971	327.785133	0.015342	0.018329
RS	41	1.665933	2.119971	331.973345	0.015538	0.018643
RS	42	1.794036	2.111362	336.140860	0.015733	0.018861
RS	43	1.931432	2.111362	337.421818	0.015793	0.018897
RS	44	2.078794	2.116441	336.305459	0.015741	0.018765
RS	45	2.236847	2.116441	334.304892	0.015647	0.018531
RS	46	2.406364	2.134140	327.863648	0.015345	0.018082
RS	47	2.588179	2.134140	322.448832	0.015092	0.017626
RS	48	2.783183	2.161508	311.335835	0.014572	0.016936
RS	49	2.992333	2.161508	302.618306	0.014164	0.016317
RS	50	3.216654	2.195159	287.816273	0.013471	0.015470
RS	51	3.457249	2.195159	276.135523	0.012924	0.014743
RS	52	3.715296	2.232206	258.699063	0.012108	0.013809
RS	53	3.992062	2.232206	244.605027	0.011449	0.013018
RS	54	4.288906	2.289495	223.829373	0.010476	0.011981
RS	55	4.607282	2.289495	208.430765	0.009755	0.011178
RS	56	4.948754	2.289495	192.112339	0.008992	0.010353
RS	57	5.314997	2.289495	175.135659	0.008197	0.009512
RS	58	5.707808	2.572171	141.833902	0.006638	0.008009
RS	59	6.129114	2.572171	128.845726	0.006031	0.007337
RS	60	6.580981	2.572171	115.645191	0.005413	0.006652
RS	61	7.065628	2.572171	102.464436	0.004796	0.005961
RS	62	7.585432	2.572171	89.536403	0.004191	0.005273
RS	63	8.142943	2.572171	378.312882	0.017707	0.023223
PA	4+25*2+4+6 0.076760284 0.016871982 8.142942709 0.294309566 0.208022025 0.249678896 0.322378188 0.423535841 0.555589117 0.723964310 0.931009115 1.168883644 1.416401309 1.645809502 1.835594863 1.978069070 2.077531291 2.141345390 2.174122547 2.179261289 2.163778788 2.139906710 2.119970530 2.111362400 2.116440968 2.134140452 2.161507654 2.195158758 2.232206251 2.289494518 2.572170695
//
IT	4904
RD	4
LK	-270820.453378
QD	-854.059561 -> -754.828560
RI	0.0515070320
TR	0.073107	0.017096
MT	8.519207
MM	C_pi: 1.396230, n_recomb: 23297.203275
RS	0	0.000000	0.361511	462.126293	0.019836	0.001541
RS	1	0.007330	0.361511	485.716694	0.020849	0.007213
RS	2	0.015198	0.361511	509.727978	0.021879	0.012733
RS	3	0.023642	0.361511	534.045343	0.022923	0.018308
RS	4	0.032705	0.211138	947.258969	0.040660	0.032244
RS	5	0.042432	0.211138	969.374709	0.041609	0.035835
RS	6	0.052873	0.245414	853.611229	0.036640	0.031795
RS	7	0.064079	0.245414	873.923955	0.037512	0.033571
RS	8	0.076106	0.313141	702.741706	0.030164	0.027413
RS	9	0.089015	0.313141	722.790359	0.031025	0.028876
RS	10	0.102870	0.410480	568.524403	0.024403	0.023164
RS	11	0.117740	0.410480	587.789125	0.025230	0.024435
RS	12	0.133701	0.541015	462.124634	0.019836	0.019652
RS	13	0.150832	0.541015	480.058267	0.020606	0.020717
RS	14	0.169218	0.713466	378.903652	0.016264	0.016726
RS	15	0.188952	0.713466	395.253578	0.016966	0.017549
RS	16	0.210132	0.934670	315.254313	0.013532	0.014271
RS	17	0.232866	0.934670	330.005783	0.014165	0.014877
RS	18	0.257265	1.199833	269.440249	0.011565	0.012316
RS	19	0.283453	1.199833	282.787034	0.012138	0.012777
RS	20	0.311561	1.485678	239.875858	0.010296	0.010929
RS	21	0.341729	1.485678	252.164045	0.010824	0.011336
RS	22	0.374108	1.756459	224.277192	0.009627	0.010138
RS	23	0.408861	1.756459	235.902950	0.010126	0.010568
RS	24	0.446161	1.981369	219.923205	0.009440	0.009913
RS	25	0.486196	1.981369	231.233395	0.009925	0.010413
RS	26	0.529165	2.147678	224.161354	0.009622	0.010187
RS	27	0.575283	2.147678	235.392464	0.010104	0.010770
RS	28	0.624782	2.260168	234.651582	0.010072	0.010857
RS	29	0.677910	2.260168	245.904930	0.010555	0.011497
RS	30	0.734932	2.328667	249.778947	0.010721	0.011803
RS	31	0.796134	2.328667	261.024271	0.011204	0.012470
RS	32	0.861822	2.358782	268.818448	0.011539	0.012952
RS	33	0.932324	2.358782	279.895353	0.012014	0.013631
RS	34	1.007995	2.354222	291.334387	0.012505	0.014284
RS	35	1.089213	2.354222	301.921848	0.012960	0.014974
RS	36	1.176384	2.324191	316.043329	0.013566	0.015772
RS	37	1.269945	2.324191	325.615777	0.013977	0.016438
RS	38	1.370364	2.285714	339.972652	0.014593	0.017244
RS	39	1.478143	2.285714	347.817987	0.014930	0.017786
RS	40	1.593823	2.255774	359.174568	0.015417	0.018392
RS	41	1.717983	2.255774	364.524028	0.015647	0.018704
RS	42	1.851244	2.243918	370.324291	0.015896	0.018956
RS	43	1.994273	2.243918	372.528089	0.015990	0.018993
RS	44	2.147786	2.252429	371.610758	0.015951	0.018848
RS	45	2.312552	2.252429	370.265101	0.015893	0.018621
RS	46	2.489395	2.278937	362.826257	0.015574	0.018128
RS	47	2.679202	2.278937	357.812857	0.015359	0.017688
RS	48	2.882921	2.318659	344.957135	0.014807	0.016944
RS	49	3.101573	2.318659	336.414372	0.014440	0.016350
RS	50	3.336253	2.366411	319.556964	0.013717	0.015456
RS	51	3.588136	2.366411	307.836115	0.013213	0.014761
RS	52	3.858481	2.417852	288.313523	0.012375	0.013795
RS	53	4.148643	2.417852	273.951693	0.011759	0.013042
RS	54	4.460075	2.495209	250.517053	0.010753	0.011964
RS	55	4.794335	2.495209	234.709850	0.010075	0.011202
RS	56	5.153097	2.495209	217.720016	0.009345	0.010412
RS	57	5.538156	2.495209	199.811853	0.008577	0.009599
RS	58	5.951441	2.881800	158.796612	0.006816	0.007883
RS	59	6.395020	2.881800	145.862958	0.006261	0.007278
RS	60	6.871114	2.881800	132.461763	0.005686	0.006653
RS	61	7.382107	2.881800	118.826724	0.005100	0.006013
RS	62	7.930556	2.881800	105.202356	0.004516	0.005367
RS	63	8.519207	2.881800	476.030093	0.020433	0.024975
PA	4+25*2+4+6 0.073107444 0.017095703 8.519207147 0.361510572 0.211137665 0.245414304 0.313140731 0.410479684 0.541014503 0.713466380 0.934669842 1.199833127 1.485677697 1.756459214 1.981369219 2.147678321 2.260168422 2.328667367 2.358782054 2.354222400 2.324191185 2.285713895 2.255774015 2.243917555 2.252428591 2.278936525 2.318659103 2.366410601 2.417852318 2.495208759 2.881799671
//
IT	4684
RD	5
LK	-270630.787057
QD	-786.518807 -> -704.867182
RI	0.0404991869
TR	0.070079	0.017419
MT	8.808392
MM	C_pi: 1.484694, n_recomb: 25217.434818
RS	0	0.000000	0.443792	410.939025	0.016296	0.001386
RS	1	0.007386	0.443792	433.771548	0.017201	0.006372
RS	2	0.015318	0.443792	457.291749	0.018134	0.010896
RS	3	0.023836	0.443792	481.430475	0.019091	0.015301
RS	4	0.032983	0.218232	1017.556837	0.040351	0.032256
RS	5	0.042806	0.218232	1042.995552	0.041360	0.035649
RS	6	0.053354	0.246667	945.387584	0.037489	0.032493
RS	7	0.064681	0.246667	968.120289	0.038391	0.034161
RS	8	0.076845	0.310676	788.641034	0.031274	0.028167
RS	9	0.089908	0.310676	810.868079	0.032155	0.029646
RS	10	0.103935	0.404696	641.555651	0.025441	0.023840
RS	11	0.118999	0.404696	662.955273	0.026290	0.025174
RS	12	0.135175	0.532878	521.470197	0.020679	0.020189
RS	13	0.152545	0.532878	541.463984	0.021472	0.021340
RS	14	0.171199	0.706498	424.954973	0.016852	0.017082
RS	15	0.191231	0.706498	443.204477	0.017575	0.017996
RS	16	0.212743	0.936429	349.381472	0.013855	0.014432
RS	17	0.235843	0.936429	365.790189	0.014505	0.015120
RS	18	0.260650	1.221377	294.042861	0.011660	0.012305
RS	19	0.287289	1.221377	308.775836	0.012245	0.012831
RS	20	0.315895	1.537353	257.841508	0.010225	0.010794
RS	21	0.346615	1.537353	271.284264	0.010758	0.011248
RS	22	0.379603	1.842050	238.307561	0.009450	0.009929
RS	23	0.415029	1.842050	250.937678	0.009951	0.010388
RS	24	0.453071	2.096025	232.193968	0.009208	0.009665
RS	25	0.493923	2.096025	244.446376	0.009694	0.010180
RS	26	0.537792	2.281499	236.293338	0.009370	0.009923
RS	27	0.584902	2.281499	248.477397	0.009853	0.010509
RS	28	0.635491	2.403718	247.769424	0.009825	0.010588
RS	29	0.689817	2.403718	260.035192	0.010312	0.011227
RS	30	0.748156	2.474882	264.710754	0.010497	0.011542
RS	31	0.810804	2.474882	277.055601	0.010987	0.012204
RS	32	0.878080	2.501473	286.394150	0.011357	0.012712
RS	33	0.950324	2.501473	298.669283	0.011844	0.013384
RS	34	1.027905	2.487188	312.552629	0.012394	0.014087
RS	35	1.111217	2.487188	324.425129	0.012865	0.014768
RS	36	1.200682	2.443070	341.851791	0.013556	0.015641
RS	37	1.296755	2.443070	352.739811	0.013988	0.016300
RS	38	1.399925	2.390620	370.682159	0.014699	0.017195
RS	39	1.510715	2.390620	379.765376	0.015060	0.017738
RS	40	1.629688	2.351199	394.046889	0.015626	0.018420
RS	41	1.757450	2.351199	400.431201	0.015879	0.018743
RS	42	1.894648	2.336357	407.757714	0.016170	0.019034
RS	43	2.041980	2.336357	410.706311	0.016287	0.019089
RS	44	2.200195	2.348280	409.707684	0.016247	0.018940
RS	45	2.370096	2.348280	408.797200	0.016211	0.018737
RS	46	2.552547	2.383385	399.947797	0.015860	0.018208
RS	47	2.748474	2.383385	395.094608	0.015668	0.017796
RS	48	2.958873	2.435165	380.030118	0.015070	0.017002
RS	49	3.184813	2.435165	371.423519	0.014729	0.016442
RS	50	3.427441	2.496711	352.065044	0.013961	0.015501
RS	51	3.687991	2.496711	340.091268	0.013486	0.014842
RS	52	3.967787	2.562258	318.106639	0.012615	0.013842
RS	53	4.268249	2.562258	303.309784	0.012028	0.013124
RS	54	4.590904	2.659371	276.871786	0.010979	0.012003
RS	55	4.937392	2.659371	260.556601	0.010332	0.011277
RS	56	5.309473	2.659371	242.823321	0.009629	0.010516
RS	57	5.709037	2.659371	223.939521	0.008880	0.009727
RS	58	6.138115	3.150306	174.672344	0.006927	0.007809
RS	59	6.598885	3.150306	161.834731	0.006418	0.007260
RS	60	7.093690	3.150306	148.313796	0.005881	0.006684
RS	61	7.625044	3.150306	134.339361	0.005327	0.006088
RS	62	8.195645	3.150306	120.160205	0.004765	0.005478
RS	63	8.808392	3.150306	575.376903	0.022817	0.026779
PA	4+25*2+4+6 0.070078738 0.017419332 8.808392346 0.443792461 0.218232464 0.246666914 0.310675804 0.404695804 0.532878462 0.706498254 0.936428516 1.221377067 1.537353147 1.842049615 2.096025093 2.281498579 2.403718052 2.474881977 2.501472964 2.487187596 2.443069880 2.390620232 2.351199140 2.336356620 2.348280364 2.383385102 2.435165214 2.496710597 2.562258083 2.659371363 3.150306185
//
IT	4167
RD	6
LK	-270472.176621
QD	-731.183698 -> -660.081531
RI	0.0320445916
TR	0.067451	0.017778
MT	9.047567
MM	C_pi: 1.563915, n_recomb: 27084.413443
RS	0	0.000000	0.536895	367.219238	0.013558	0.001259
RS	1	0.007432	0.536895	388.913299	0.014359	0.005701
RS	2	0.015415	0.536895	411.451941	0.015191	0.009464
RS	3	0.023993	0.536895	434.800598	0.016054	0.012981
RS	4	0.033207	0.226381	1074.769562	0.039682	0.032123
RS	5	0.043106	0.226381	1103.558376	0.040745	0.035304
RS	6	0.053741	0.250073	1024.749863	0.037835	0.032930
RS	7	0.065167	0.250073	1050.078677	0.038771	0.034468
RS	8	0.077441	0.311265	865.907453	0.031971	0.028710
RS	9	0.090628	0.311265	890.386621	0.032875	0.030162
RS	10	0.104795	0.402526	709.574327	0.026199	0.024380
RS	11	0.120014	0.402526	733.101060	0.027067	0.025728
RS	12	0.136364	0.528288	578.406951	0.021356	0.020653
RS	13	0.153930	0.528288	600.429219	0.022169	0.021843
RS	14	0.172801	0.701856	470.170311	0.017359	0.017414
RS	15	0.193074	0.701856	490.297306	0.018103	0.018380
RS	16	0.214854	0.937688	383.446485	0.014157	0.014603
RS	17	0.238253	0.937688	401.505937	0.014824	0.015342
RS	18	0.263390	1.238106	318.906114	0.011775	0.012326
RS	19	0.290396	1.238106	335.026399	0.012370	0.012892
RS	20	0.319408	1.579311	276.210418	0.010198	0.010701
RS	21	0.350576	1.579311	290.809006	0.010737	0.011183
RS	22	0.384061	1.913537	252.822695	0.009335	0.009764
RS	23	0.420035	1.913537	266.455395	0.009838	0.010239
RS	24	0.458681	2.193269	244.995694	0.009046	0.009461
RS	25	0.500200	2.193269	258.184434	0.009533	0.009978
RS	26	0.544804	2.395694	248.966239	0.009192	0.009695
RS	27	0.592723	2.395694	262.092525	0.009677	0.010277
RS	28	0.644203	2.526316	261.405886	0.009652	0.010349
RS	29	0.699509	2.526316	274.667798	0.010141	0.010979
RS	30	0.758925	2.599615	280.102106	0.010342	0.011298
RS	31	0.822756	2.599615	293.523957	0.010837	0.011950
RS	32	0.891331	2.622773	304.347840	0.011237	0.012477
RS	33	0.965002	2.622773	317.793062	0.011733	0.013139
RS	34	1.044148	2.599258	334.078183	0.012335	0.013883
RS	35	1.129176	2.599258	347.204349	0.012819	0.014554
RS	36	1.220523	2.541690	367.955051	0.013585	0.015492
RS	37	1.318659	2.541690	380.126066	0.014035	0.016145
RS	38	1.424087	2.475728	401.754603	0.014833	0.017120
RS	39	1.537350	2.475728	412.039298	0.015213	0.017668
RS	40	1.659031	2.426889	429.380950	0.015853	0.018423
RS	41	1.789754	2.426889	436.752370	0.016126	0.018763
RS	42	1.930192	2.408673	445.691835	0.016456	0.019097
RS	43	2.081066	2.408673	449.320167	0.016590	0.019177
RS	44	2.243153	2.423247	448.227505	0.016549	0.019032
RS	45	2.417286	2.423247	447.671046	0.016529	0.018860
RS	46	2.604359	2.465976	437.303106	0.016146	0.018303
RS	47	2.805335	2.465976	432.521068	0.015969	0.017924
RS	48	3.021246	2.528796	415.085947	0.015326	0.017089
RS	49	3.253203	2.528796	406.329652	0.015002	0.016562
RS	50	3.502398	2.603196	384.299553	0.014189	0.015580
RS	51	3.770112	2.603196	372.001236	0.013735	0.014955
RS	52	4.057722	2.682048	347.407051	0.012827	0.013922
RS	53	4.366705	2.682048	332.127672	0.012263	0.013236
RS	54	4.698650	2.798133	302.535374	0.011170	0.012072
RS	55	5.055264	2.798133	285.700714	0.010549	0.011377
RS	56	5.438380	2.798133	267.229102	0.009867	0.010642
RS	57	5.849967	2.798133	247.391015	0.009134	0.009873
RS	58	6.292142	3.393221	189.512633	0.006997	0.007762
RS	59	6.767177	3.393221	176.830524	0.006529	0.007261
RS	60	7.277515	3.393221	163.276307	0.006028	0.006729
RS	61	7.825778	3.393221	149.072335	0.005504	0.006170
RS	62	8.414786	3.393221	134.466695	0.004965	0.005592
RS	63	9.047567	3.393221	676.045243	0.024961	0.028584
PA	4+25*2+4+6 0.067451134 0.017778292 9.047566757 0.536895148 0.226380884 0.250073188 0.311264519 0.402526005 0.528288467 0.701855984 0.937688160 1.238105866 1.579310976 1.913537392 2.193268810 2.395693612 2.526315980 2.599615485 2.622773085 2.599258290 2.541689591 2.475727895 2.426889484 2.408672590 2.423247448 2.465975855 2.528796452 2.603195860 2.682048406 2.798133060 3.393221013
//
IT	4315
RD	7
LK	-270333.393115
QD	-682.687618 -> -619.602739
RI	0.0257513588
TR	0.065115	0.018145
MT	9.255197
MM	C_pi: 1.636520, n_recomb: 28898.874390
RS	0	0.000000	0.638511	331.207096	0.011461	0.001151
RS	1	0.007470	0.638511	351.679130	0.012169	0.005153
RS	2	0.015498	0.638511	373.080199	0.012910	0.008337
RS	3	0.024125	0.638511	395.400499	0.013682	0.011183
RS	4	0.033397	0.234623	1124.118915	0.038898	0.031913
RS	5	0.043362	0.234623	1156.141563	0.040006	0.034903
RS	6	0.054070	0.254387	1095.169987	0.037897	0.033187
RS	7	0.065579	0.254387	1123.152978	0.038865	0.034613
RS	8	0.077948	0.313391	936.279116	0.032398	0.029099
RS	9	0.091240	0.313391	963.036489	0.033324	0.030515
RS	10	0.105525	0.402348	773.174732	0.026754	0.024811
RS	11	0.120878	0.402348	798.804735	0.027641	0.026156
RS	12	0.137377	0.525819	632.882515	0.021900	0.021052
RS	13	0.155109	0.525819	656.890406	0.022731	0.022262
RS	14	0.174165	0.698769	514.182916	0.017792	0.017718
RS	15	0.194644	0.698769	536.150063	0.018553	0.018717
RS	16	0.216654	0.938861	416.944347	0.014428	0.014773
RS	17	0.240307	0.938861	436.629090	0.015109	0.015546
RS	18	0.265728	1.252014	343.457461	0.011885	0.012361
RS	19	0.293047	1.252014	360.945668	0.012490	0.012956
RS	20	0.322407	1.615274	294.356750	0.010186	0.010633
RS	21	0.353960	1.615274	310.091382	0.010730	0.011133
RS	22	0.387870	1.976295	267.143163	0.009244	0.009629
RS	23	0.424313	1.976295	281.755486	0.009750	0.010111
RS	24	0.463478	2.279989	257.587299	0.008913	0.009285
RS	25	0.505569	2.279989	271.685341	0.009401	0.009801
RS	26	0.550804	2.498469	261.373683	0.009044	0.009494
RS	27	0.599418	2.498469	275.410915	0.009530	0.010067
RS	28	0.651664	2.637248	274.687808	0.009505	0.010130
RS	29	0.707812	2.637248	288.910643	0.009997	0.010748
RS	30	0.768154	2.712894	295.022231	0.010209	0.011068
RS	31	0.833003	2.712894	309.482915	0.010709	0.011708
RS	32	0.902697	2.733164	321.695677	0.011132	0.012249
RS	33	0.977597	2.733164	336.272449	0.011636	0.012899
RS	34	1.058091	2.701106	354.879458	0.012280	0.013675
RS	35	1.144599	2.701106	369.225417	0.012776	0.014336
RS	36	1.237568	2.630705	393.284221	0.013609	0.015330
RS	37	1.337482	2.630705	406.714694	0.014074	0.015978
RS	38	1.444860	2.551545	432.116642	0.014953	0.017025
RS	39	1.560258	2.551545	443.590982	0.015350	0.017579
RS	40	1.684277	2.493145	464.162155	0.016062	0.018405
RS	41	1.817559	2.493145	472.514913	0.016351	0.018764
RS	42	1.960797	2.470929	483.248656	0.016722	0.019145
RS	43	2.114735	2.470929	487.548707	0.016871	0.019253
RS	44	2.280172	2.487159	486.489056	0.016834	0.019119
RS	45	2.457967	2.487159	486.271751	0.016827	0.018979
RS	46	2.649043	2.536298	474.437864	0.016417	0.018404
RS	47	2.854392	2.536298	469.705948	0.016253	0.018058
RS	48	3.075080	2.608904	449.892644	0.015568	0.017190
RS	49	3.312253	2.608904	440.963605	0.015259	0.016696
RS	50	3.567142	2.694990	416.222725	0.014403	0.015678
RS	51	3.841071	2.694990	403.580093	0.013965	0.015085
RS	52	4.135462	2.786158	376.326730	0.013022	0.014021
RS	53	4.451844	2.786158	360.554357	0.012476	0.013364
RS	54	4.791859	2.920214	327.733248	0.011341	0.012159
RS	55	5.157273	2.920214	310.385504	0.010740	0.011491
RS	56	5.549982	2.920214	291.191809	0.010076	0.010779
RS	57	5.972026	2.920214	270.425059	0.009358	0.010026
RS	58	6.425596	3.618900	203.629272	0.007046	0.007731
RS	59	6.913047	3.618900	191.146644	0.006614	0.007272
RS	60	7.436909	3.618900	177.622814	0.006146	0.006778
RS	61	7.999903	3.618900	163.270405	0.005650	0.006253
RS	62	8.604952	3.618900	148.333497	0.005133	0.005704
RS	63	9.255197	3.618900	778.601875	0.026942	0.030366
PA	4+25*2+4+6 0.065115040 0.018144624 9.255197031 0.638510615 0.234623055 0.254386787 0.313391265 0.402347885 0.525818765 0.698769063 0.938861415 1.252013918 1.615274127 1.976295409 2.279988944 2.498469073 2.637247786 2.712893856 2.733164194 2.701105700 2.630705301 2.551544960 2.493145014 2.470929162 2.487159000 2.536297520 2.608904472 2.694990033 2.786158248 2.920213948 3.618900171
//
IT	5022
RD	8
LK	-270210.058029
QD	-639.431197 -> -583.019013
RI	0.0210554952
TR	0.063009	0.018506
MT	9.440852
MM	C_pi: 1.704308, n_recomb: 30667.486260
RS	0	0.000000	0.747141	301.697767	0.009838	0.001059
RS	1	0.007503	0.747141	320.996672	0.010467	0.004697
RS	2	0.015570	0.747141	341.265051	0.011128	0.007436
RS	3	0.024241	0.747141	362.510555	0.011821	0.009771
RS	4	0.033564	0.242643	1168.329168	0.038097	0.031663
RS	5	0.043585	0.242643	1203.437222	0.039241	0.034489
RS	6	0.054359	0.259088	1158.947770	0.037791	0.033319
RS	7	0.065941	0.259088	1189.588936	0.038790	0.034657
RS	8	0.078392	0.316338	1001.227435	0.032648	0.029377
RS	9	0.091778	0.316338	1030.266383	0.033595	0.030759
RS	10	0.106167	0.403318	833.139321	0.027167	0.025160
RS	11	0.121637	0.403318	860.846391	0.028070	0.026496
RS	12	0.138267	0.524644	685.230633	0.022344	0.021400
RS	13	0.156145	0.524644	711.184057	0.023190	0.022620
RS	14	0.175365	0.696667	557.083593	0.018165	0.017997
RS	15	0.196026	0.696667	580.854549	0.018940	0.019018
RS	16	0.218238	0.939927	449.848817	0.014669	0.014937
RS	17	0.242117	0.939927	471.132087	0.015363	0.015737
RS	18	0.267787	1.263878	367.607069	0.011987	0.012406
RS	19	0.295383	1.263878	386.441259	0.012601	0.013021
RS	20	0.325050	1.646896	312.149142	0.010179	0.010581
RS	21	0.356943	1.646896	328.996931	0.010728	0.011095
RS	22	0.391229	2.032821	281.101814	0.009166	0.009514
RS	23	0.428088	2.032821	296.667286	0.009674	0.010001
RS	24	0.467712	2.359449	269.768106	0.008797	0.009131
RS	25	0.510310	2.359449	284.744507	0.009285	0.009642
RS	26	0.556104	2.593745	273.284083	0.008911	0.009313
RS	27	0.605333	2.593745	288.196821	0.009397	0.009875
RS	28	0.658257	2.740980	287.351916	0.009370	0.009928
RS	29	0.715152	2.740980	302.496275	0.009864	0.010533
RS	30	0.776316	2.819570	309.178622	0.010082	0.010851
RS	31	0.842069	2.819570	324.636338	0.010586	0.011479
RS	32	0.912755	2.837708	338.118774	0.011025	0.012026
RS	33	0.988746	2.837708	353.786236	0.011536	0.012666
RS	34	1.070439	2.797859	374.608266	0.012215	0.013466
RS	35	1.158261	2.797859	390.140244	0.012722	0.014118
RS	36	1.252673	2.715213	417.458980	0.013612	0.015158
RS	37	1.354168	2.715213	432.129908	0.014091	0.015802
RS	38	1.463280	2.623100	461.364890	0.015044	0.016915
RS	39	1.580578	2.623100	474.028840	0.015457	0.017475
RS	40	1.706678	2.554926	497.999793	0.016239	0.018369
RS	41	1.842239	2.554926	507.348966	0.016544	0.018746
RS	42	1.987973	2.528062	520.095595	0.016959	0.019177
RS	43	2.144641	2.528062	525.088307	0.017122	0.019312
RS	44	2.313064	2.544943	524.259698	0.017095	0.019198
RS	45	2.494125	2.544943	524.400067	0.017100	0.019089
RS	46	2.688771	2.599278	511.238196	0.016670	0.018506
RS	47	2.898022	2.599278	506.568731	0.016518	0.018192
RS	48	3.122975	2.680402	484.452795	0.015797	0.017297
RS	49	3.364806	2.680402	475.357312	0.015500	0.016834
RS	50	3.624783	2.776976	447.934962	0.014606	0.015787
RS	51	3.904266	2.776976	434.950777	0.014183	0.015222
RS	52	4.204721	2.879421	405.039095	0.013207	0.014132
RS	53	4.527719	2.879421	388.776930	0.012677	0.013500
RS	54	4.874953	3.030375	352.688871	0.011500	0.012255
RS	55	5.248242	3.030375	334.837460	0.010918	0.011612
RS	56	5.649539	3.030375	314.936989	0.010269	0.010919
RS	57	6.080948	3.030375	293.262310	0.009563	0.010181
RS	58	6.544726	3.831797	217.266378	0.007085	0.007710
RS	59	7.043304	3.831797	205.013251	0.006685	0.007288
RS	60	7.579291	3.831797	191.564876	0.006247	0.006828
RS	61	8.155495	3.831797	177.122703	0.005776	0.006334
RS	62	8.774935	3.831797	161.924553	0.005280	0.005811
RS	63	9.440852	3.831797	883.514931	0.028809	0.032112
PA	4+25*2+4+6 0.063009271 0.018506028 9.440852448 0.747140588 0.242643405 0.259087567 0.316338006 0.403318285 0.524644346 0.696667243 0.939926903 1.263877636 1.646896391 2.032820712 2.359449008 2.593744746 2.740979559 2.819569995 2.837707641 2.797859326 2.715212936 2.623099842 2.554925829 2.528061576 2.544943008 2.599278281 2.680402183 2.776976303 2.879420693 3.030374760 3.831797347
//
IT	4999
RD	9
LK	-270099.686983
QD	-600.611083 -> -549.933044
RI	0.0175029136
TR	0.061094	0.018857
MT	9.610006
MM	C_pi: 1.768417, n_recomb: 32395.592456
RS	0	0.000000	0.861691	277.369812	0.008562	0.000978
RS	1	0.007533	0.861691	295.593404	0.009124	0.004312
RS	2	0.015634	0.861691	314.800870	0.009717	0.006702
RS	3	0.024345	0.861691	335.012164	0.010341	0.008646
RS	4	0.033713	0.250360	1208.812918	0.037314	0.031393
RS	5	0.043786	0.250360	1246.860765	0.038489	0.034076
RS	6	0.054618	0.263942	1217.552285	0.037584	0.033362
RS	7	0.066266	0.263942	1250.829819	0.038611	0.034634
RS	8	0.078791	0.319736	1061.820918	0.032777	0.029576
RS	9	0.092260	0.319736	1093.132421	0.033743	0.030929
RS	10	0.106743	0.404962	890.135578	0.027477	0.025449
RS	11	0.122318	0.404962	919.893679	0.028396	0.026774
RS	12	0.139066	0.524263	735.813685	0.022713	0.021709
RS	13	0.157076	0.524263	763.677040	0.023573	0.022933
RS	14	0.176442	0.695153	599.057459	0.018492	0.018256
RS	15	0.197268	0.695153	624.599797	0.019280	0.019294
RS	16	0.219662	0.940771	482.253881	0.014886	0.015098
RS	17	0.243743	0.940771	505.111540	0.015592	0.015917
RS	18	0.269638	1.274019	391.399118	0.012082	0.012457
RS	19	0.297484	1.274019	411.559307	0.012704	0.013090
RS	20	0.327428	1.674958	329.604358	0.010174	0.010543
RS	21	0.359628	1.674958	347.544206	0.010728	0.011067
RS	22	0.394253	2.084319	294.692858	0.009097	0.009416
RS	23	0.431487	2.084319	311.186567	0.009606	0.009905
RS	24	0.471526	2.433205	281.516762	0.008690	0.008994
RS	25	0.514581	2.433205	297.341903	0.009178	0.009501
RS	26	0.560880	2.683410	284.659477	0.008787	0.009148
RS	27	0.610666	2.683410	300.413140	0.009273	0.009700
RS	28	0.664203	2.839636	299.349121	0.009240	0.009740
RS	29	0.721773	2.839636	315.376107	0.009735	0.010333
RS	30	0.783680	2.921952	322.509207	0.009955	0.010645
RS	31	0.850251	2.921952	338.922243	0.010462	0.011261
RS	32	0.921836	2.938805	353.541677	0.010913	0.011810
RS	33	0.998815	2.938805	370.258748	0.011429	0.012439
RS	34	1.081592	2.891942	393.170057	0.012137	0.013258
RS	35	1.170606	2.891942	409.854021	0.012652	0.013902
RS	36	1.266325	2.797614	440.356034	0.013593	0.014981
RS	37	1.369255	2.797614	456.249138	0.014084	0.015620
RS	38	1.479939	2.692767	489.345454	0.015105	0.016793
RS	39	1.598961	2.692767	503.202721	0.015533	0.017358
RS	40	1.726950	2.614620	530.724071	0.016383	0.018318
RS	41	1.864580	2.614620	541.093413	0.016703	0.018712
RS	42	2.012579	2.582515	556.077426	0.017165	0.019196
RS	43	2.171727	2.582515	561.797409	0.017342	0.019356
RS	44	2.342864	2.599130	561.429269	0.017330	0.019268
RS	45	2.526894	2.599130	561.962458	0.017347	0.019188
RS	46	2.724787	2.657544	547.655190	0.016905	0.018604
RS	47	2.937588	2.657544	543.077362	0.016764	0.018320
RS	48	3.166420	2.745993	518.780693	0.016014	0.017407
RS	49	3.412490	2.745993	509.539767	0.015729	0.016973
RS	50	3.677099	2.851909	479.504639	0.014802	0.015900
RS	51	3.961641	2.851909	466.192596	0.014391	0.015361
RS	52	4.267618	2.964621	433.651310	0.013386	0.014248
RS	53	4.596646	2.964621	416.908838	0.012869	0.013639
RS	54	4.950461	3.131403	377.537191	0.011654	0.012358
RS	55	5.330929	3.131403	359.192028	0.011088	0.011737
RS	56	5.740060	3.131403	338.598349	0.010452	0.011061
RS	57	6.180012	3.131403	316.032531	0.009755	0.010336
RS	58	6.653107	4.034446	230.573778	0.007117	0.007696
RS	59	7.161842	4.034446	218.571367	0.006747	0.007307
RS	60	7.708902	4.034446	205.231637	0.006335	0.006878
RS	61	8.297174	4.034446	190.743941	0.005888	0.006411
RS	62	8.929762	4.034446	175.338250	0.005412	0.005912
RS	63	9.610006	4.034446	990.998684	0.030591	0.033816
PA	4+25*2+4+6 0.061093948 0.018856902 9.610005676 0.861691169 0.250360499 0.263942281 0.319736017 0.404962308 0.524262712 0.695152924 0.940771072 1.274019263 1.674958351 2.084319224 2.433204853 2.683409828 2.839635909 2.921951823 2.938805319 2.891941701 2.797613740 2.692766738 2.614619897 2.582515233 2.599130468 2.657544001 2.745992986 2.851909007 2.964621237 3.131402508 4.034445588
//
IT	5085
RD	10
LK	-270000.485745
QD	-565.633872 -> -519.948378
RI	0.0147678779
TR	0.059341	0.019195
MT	9.766009
MM	C_pi: 1.829572, n_recomb: 34086.819384
RS	0	0.000000	0.981325	257.105681	0.007543	0.000907
RS	1	0.007561	0.981325	274.362718	0.008049	0.003982
RS	2	0.015693	0.981325	292.602800	0.008584	0.006096
RS	3	0.024440	0.981325	311.854601	0.009149	0.007736
RS	4	0.033848	0.257782	1246.311019	0.036563	0.031114
RS	5	0.043968	0.257782	1287.164665	0.037761	0.033671
RS	6	0.054853	0.268844	1271.925659	0.037314	0.033343
RS	7	0.066560	0.268844	1307.805039	0.038367	0.034565
RS	8	0.079153	0.323379	1118.831575	0.032823	0.029715
RS	9	0.092698	0.323379	1152.398938	0.033808	0.031045
RS	10	0.107267	0.407010	944.652601	0.027713	0.025691
RS	11	0.122938	0.407010	976.436298	0.028646	0.027006
RS	12	0.139793	0.524371	784.923090	0.023027	0.021985
RS	13	0.157923	0.524371	814.664540	0.023900	0.023212
RS	14	0.177423	0.693978	640.268697	0.018783	0.018499
RS	15	0.198398	0.693978	667.553594	0.019584	0.019549
RS	16	0.220958	0.941306	514.264807	0.015087	0.015255
RS	17	0.245225	0.941306	538.675682	0.015803	0.016091
RS	18	0.271325	1.282595	414.911147	0.012172	0.012513
RS	19	0.299400	1.282595	436.380246	0.012802	0.013160
RS	20	0.329597	1.699889	346.778613	0.010173	0.010516
RS	21	0.362076	1.699889	365.792314	0.010731	0.011048
RS	22	0.397012	2.131432	307.959959	0.009035	0.009331
RS	23	0.434589	2.131432	325.359891	0.009545	0.009822
RS	24	0.475007	2.502052	292.869708	0.008592	0.008871
RS	25	0.518480	2.502052	309.516789	0.009080	0.009374
RS	26	0.565241	2.768366	295.534142	0.008670	0.008998
RS	27	0.615537	2.768366	312.096785	0.009156	0.009540
RS	28	0.669636	2.934240	310.708564	0.009115	0.009565
RS	29	0.727824	2.934240	327.581398	0.009610	0.010147
RS	30	0.790412	3.021129	335.040561	0.009829	0.010449
RS	31	0.857733	3.021129	352.368695	0.010337	0.011054
RS	32	0.930142	3.037581	367.986050	0.010796	0.011602
RS	33	1.008027	3.037581	385.712250	0.011316	0.012221
RS	34	1.091800	2.984473	410.575653	0.012045	0.013052
RS	35	1.181907	2.984473	428.377102	0.012567	0.013688
RS	36	1.278826	2.879000	461.965255	0.013553	0.014800
RS	37	1.383073	2.879000	479.061067	0.014054	0.015435
RS	38	1.495201	2.761635	516.016626	0.015138	0.016661
RS	39	1.615807	2.761635	531.070411	0.015580	0.017230
RS	40	1.745532	2.673360	562.264755	0.016495	0.018254
RS	41	1.885065	2.673360	573.680076	0.016830	0.018664
RS	42	2.035146	2.635491	591.118478	0.017342	0.019201
RS	43	2.196575	2.635491	597.605485	0.017532	0.019385
RS	44	2.370209	2.651041	597.934935	0.017542	0.019328
RS	45	2.556971	2.651041	598.903596	0.017570	0.019276
RS	46	2.757853	2.712530	583.656346	0.017123	0.018697
RS	47	2.973922	2.712530	579.207370	0.016992	0.018441
RS	48	3.206328	2.807218	552.878037	0.016220	0.017516
RS	49	3.456305	2.807218	543.519763	0.015945	0.017108
RS	50	3.725181	2.921420	510.962261	0.014990	0.016016
RS	51	4.014386	2.921420	497.341466	0.014590	0.015501
RS	52	4.325456	3.043448	462.216810	0.013560	0.014368
RS	53	4.660046	3.043448	445.006485	0.013055	0.013780
RS	54	5.019932	3.225017	402.349433	0.011804	0.012464
RS	55	5.407027	3.225017	383.520200	0.011251	0.011862
RS	56	5.823389	3.225017	362.245390	0.010627	0.011202
RS	57	6.271230	3.225017	338.802520	0.009939	0.010489
RS	58	6.752930	4.228353	243.638584	0.007148	0.007687
RS	59	7.271050	4.228353	231.902596	0.006803	0.007328
RS	60	7.828342	4.228353	218.697090	0.006416	0.006926
RS	61	8.427769	4.228353	204.198730	0.005991	0.006485
RS	62	9.072516	4.228353	188.628484	0.005534	0.006008
RS	63	9.766009	4.228353	1101.075263	0.032302	0.035477
PA	4+25*2+4+6 0.059340691 0.019194836 9.766009167 0.981324639 0.257781592 0.268844430 0.323379249 0.407010338 0.524370707 0.693977514 0.941306246 1.282594729 1.699889222 2.131432158 2.502052482 2.768365519 2.934239572 3.021129362 3.037581329 2.984472991 2.879000124 2.761635323 2.673360425 2.635491441 2.651040526 2.712529759 2.807217513 2.921420101 3.043448364 3.225016743 4.228352586
//
IT	4045
RD	11
LK	-269911.020722
QD	-534.004091 -> -492.696528
RI	0.0126247567
TR	0.057728	0.019519
MT	9.911003
MM	C_pi: 1.888232, n_recomb: 35743.497456
RS	0	0.000000	1.105346	240.036526	0.006716	0.000844
RS	1	0.007585	1.105346	256.431309	0.007174	0.003695
RS	2	0.015746	1.105346	273.799511	0.007660	0.005588
RS	3	0.024526	1.105346	292.176029	0.008174	0.006989
RS	4	0.033972	0.264929	1281.291543	0.035847	0.030833
RS	5	0.044135	0.264929	1324.828057	0.037065	0.033277
RS	6	0.055068	0.273742	1322.694804	0.037005	0.033277
RS	7	0.066830	0.273742	1361.134180	0.038081	0.034462
RS	8	0.079485	0.327157	1172.773629	0.032811	0.029810
RS	9	0.093100	0.327157	1208.575166	0.033812	0.031121
RS	10	0.107748	0.409296	997.052358	0.027895	0.025898
RS	11	0.123506	0.409296	1030.836265	0.028840	0.027203
RS	12	0.140460	0.524782	832.769353	0.023298	0.022238
RS	13	0.158700	0.524782	864.359530	0.024182	0.023464
RS	14	0.178324	0.692985	680.840050	0.019048	0.018728
RS	15	0.199436	0.692985	709.841156	0.019859	0.019789
RS	16	0.222150	0.941489	545.961887	0.015274	0.015409
RS	17	0.246586	0.941489	571.906896	0.016000	0.016260
RS	18	0.272877	1.289738	438.204749	0.012260	0.012574
RS	19	0.301161	1.289738	460.967841	0.012897	0.013234
RS	20	0.331591	1.722000	363.723094	0.010176	0.010498
RS	21	0.364329	1.722000	383.794863	0.010737	0.011037
RS	22	0.399551	2.174582	320.949702	0.008979	0.009258
RS	23	0.437444	2.174582	339.236499	0.009491	0.009750
RS	24	0.478211	2.566459	303.873729	0.008502	0.008761
RS	25	0.522072	2.566459	321.318751	0.008990	0.009259
RS	26	0.569259	2.849111	305.956071	0.008560	0.008860
RS	27	0.620025	2.849111	323.298459	0.009045	0.009394
RS	28	0.674642	3.025304	321.481631	0.008994	0.009402
RS	29	0.733402	3.025304	339.165958	0.009489	0.009973
RS	30	0.796620	3.117613	346.828286	0.009703	0.010264
RS	31	0.864633	3.117613	365.033171	0.010213	0.010858
RS	32	0.937805	3.134528	381.510241	0.010674	0.011400
RS	33	1.016527	3.134528	400.206019	0.011197	0.012010
RS	34	1.101221	3.075928	426.878812	0.011943	0.012849
RS	35	1.192339	3.075928	445.762731	0.012471	0.013477
RS	36	1.290369	2.959831	482.323903	0.013494	0.014617
RS	37	1.395835	2.959831	500.600926	0.014005	0.015248
RS	38	1.509301	2.830164	541.388075	0.015146	0.016522
RS	39	1.631374	2.830164	557.638945	0.015601	0.017095
RS	40	1.762707	2.731637	592.602748	0.016579	0.018178
RS	41	1.904002	2.731637	605.088201	0.016929	0.018602
RS	42	2.056015	2.687570	625.178095	0.017491	0.019194
RS	43	2.219559	2.687570	632.472418	0.017695	0.019400
RS	44	2.395508	2.701355	633.735118	0.017730	0.019378
RS	45	2.584804	2.701355	635.184252	0.017771	0.019352
RS	46	2.788459	2.765036	619.211197	0.017324	0.018784
RS	47	3.007562	2.765036	614.931545	0.017204	0.018555
RS	48	3.243285	2.864991	586.730921	0.016415	0.017624
RS	49	3.496889	2.864991	577.286670	0.016151	0.017240
RS	50	3.769730	2.986503	542.313370	0.015172	0.016133
RS	51	4.063267	2.986503	528.405239	0.014783	0.015639
RS	52	4.379070	3.116965	490.754201	0.013730	0.014489
RS	53	4.718829	3.116965	473.089724	0.013236	0.013919
RS	54	5.084359	3.312333	427.155332	0.011951	0.012573
RS	55	5.477617	3.312333	407.851426	0.011411	0.011988
RS	56	5.900705	3.312333	385.906607	0.010797	0.011341
RS	57	6.355887	3.312333	361.599172	0.010117	0.010638
RS	58	6.845596	4.414455	256.509099	0.007176	0.007682
RS	59	7.372452	4.414455	245.051766	0.006856	0.007349
RS	60	7.939273	4.414455	232.001094	0.006491	0.006973
RS	61	8.549089	4.414455	217.520677	0.006086	0.006555
RS	62	9.205163	4.414455	201.821641	0.005646	0.006099
RS	63	9.911003	4.414455	1213.646236	0.033954	0.037093
PA	4+25*2+4+6 0.057728266 0.019519102 9.911003169 1.105346286 0.264929381 0.273742441 0.327156514 0.409295602 0.524781772 0.692985102 0.941489377 1.289738086 1.721999960 2.174582146 2.566459259 2.849110921 3.025303540 3.117612659 3.134527756 3.075927579 2.959831426 2.830164214 2.731637243 2.687569728 2.701354500 2.765035944 2.864990869 2.986503355 3.116964555 3.312333471 4.414454915
//
IT	4734
RD	12
LK	-269830.098551
QD	-505.299026 -> -467.850009
RI	0.0109173184
TR	0.056239	0.019829
MT	10.046637
MM	C_pi: 1.944711, n_recomb: 37366.709704
RS	0	0.000000	1.233177	225.496138	0.006035	0.000788
RS	1	0.007608	1.233177	241.122733	0.006453	0.003444
RS	2	0.015796	1.233177	257.708168	0.006897	0.005157
RS	3	0.024606	1.233177	275.291806	0.007367	0.006367
RS	4	0.034087	0.271830	1314.060251	0.035167	0.030555
RS	5	0.044289	0.271830	1360.165913	0.036400	0.032895
RS	6	0.055267	0.278607	1370.309821	0.036672	0.033177
RS	7	0.067080	0.278607	1411.262111	0.037768	0.034334
RS	8	0.079792	0.330996	1224.027661	0.032757	0.029870
RS	9	0.093472	0.330996	1262.037325	0.033774	0.031166
RS	10	0.108192	0.411715	1047.586138	0.028035	0.026076
RS	11	0.124032	0.411715	1083.344254	0.028992	0.027372
RS	12	0.141077	0.525380	879.490910	0.023537	0.022469
RS	13	0.159420	0.525380	912.901655	0.024431	0.023695
RS	14	0.179158	0.692088	720.843061	0.019291	0.018947
RS	15	0.200397	0.692088	751.535250	0.020112	0.020016
RS	16	0.223253	0.941312	577.394835	0.015452	0.015560
RS	17	0.247847	0.941312	604.855975	0.016187	0.016424
RS	18	0.274313	1.295566	461.324276	0.012346	0.012639
RS	19	0.302792	1.295566	485.367860	0.012989	0.013310
RS	20	0.333439	1.741534	380.477944	0.010182	0.010488
RS	21	0.366417	1.741534	401.593803	0.010747	0.011034
RS	22	0.401904	2.214048	333.706069	0.008931	0.009195
RS	23	0.440091	2.214048	352.862684	0.009443	0.009688
RS	24	0.481183	2.626738	314.570831	0.008418	0.008662
RS	25	0.525402	2.626738	332.792163	0.008906	0.009156
RS	26	0.572986	2.925935	315.972243	0.008456	0.008733
RS	27	0.624190	2.925935	334.067576	0.008940	0.009259
RS	28	0.679289	3.113066	331.723946	0.008878	0.009250
RS	29	0.738581	3.113066	350.187764	0.009372	0.009811
RS	30	0.802384	3.211630	357.932426	0.009579	0.010088
RS	31	0.871042	3.211630	376.977527	0.010089	0.010672
RS	32	0.944923	3.229852	394.178408	0.010549	0.011206
RS	33	1.024425	3.229852	413.805087	0.011074	0.011808
RS	34	1.109977	3.166499	442.141421	0.011832	0.012650
RS	35	1.202037	3.166499	462.072143	0.012366	0.013271
RS	36	1.301102	3.040293	501.480669	0.013421	0.014433
RS	37	1.407704	3.040293	520.914901	0.013941	0.015061
RS	38	1.522417	2.898542	565.483531	0.015133	0.016377
RS	39	1.645858	2.898542	582.928264	0.015600	0.016954
RS	40	1.778691	2.789679	621.729944	0.016639	0.018093
RS	41	1.921630	2.789679	635.306084	0.017002	0.018530
RS	42	2.075445	2.739050	658.222814	0.017615	0.019177
RS	43	2.240963	2.739050	666.362610	0.017833	0.019403
RS	44	2.419074	2.750470	668.784699	0.017898	0.019419
RS	45	2.610736	2.750470	670.758889	0.017951	0.019416
RS	46	2.816981	2.815570	654.275536	0.017510	0.018865
RS	47	3.038918	2.815570	650.206457	0.017401	0.018660
RS	48	3.277741	2.919922	620.304280	0.016600	0.017728
RS	49	3.534735	2.919922	610.806630	0.016346	0.017367
RS	50	3.811282	3.047865	573.532381	0.015349	0.016248
RS	51	4.108870	3.047865	559.359690	0.014969	0.015775
RS	52	4.429100	3.185949	519.247605	0.013896	0.014610
RS	53	4.773695	3.185949	501.143759	0.013412	0.014057
RS	54	5.144507	3.394192	451.949470	0.012095	0.012682
RS	55	5.543533	3.394192	432.180587	0.011566	0.012113
RS	56	5.972919	3.394192	409.576874	0.010961	0.011478
RS	57	6.434974	3.394192	384.417075	0.010288	0.010784
RS	58	6.932184	4.593477	269.204023	0.007204	0.007679
RS	59	7.467224	4.593477	258.035626	0.006905	0.007371
RS	60	8.042973	4.593477	245.157365	0.006561	0.007018
RS	61	8.662527	4.593477	230.719535	0.006174	0.006621
RS	62	9.329220	4.593477	214.922793	0.005752	0.006185
RS	63	10.046637	4.593477	1328.509435	0.035553	0.038664
PA	4+25*2+4+6 0.056239080 0.019829486 10.046637492 1.233176617 0.271829931 0.278606793 0.330995683 0.411714702 0.525380335 0.692087625 0.941312495 1.295566394 1.741534251 2.214048418 2.626737922 2.925934882 3.113065605 3.211630039 3.229851895 3.166499160 3.040292923 2.898542072 2.789678699 2.739050194 2.750469990 2.815570004 2.919922438 3.047865356 3.185948965 3.394191694 4.593476557
//
IT	3876
RD	13
LK	-269756.710260
QD	-479.159160 -> -445.125350
RI	0.0095369293
TR	0.054859	0.020126
MT	10.174111
MM	C_pi: 1.999244, n_recomb: 38957.457775
RS	0	0.000000	1.364241	212.992164	0.005467	0.000738
RS	1	0.007630	1.364241	227.934068	0.005851	0.003223
RS	2	0.015842	1.364241	243.817639	0.006259	0.004786
RS	3	0.024680	1.364241	260.685449	0.006692	0.005844
RS	4	0.034193	0.278507	1344.850939	0.034521	0.030283
RS	5	0.044432	0.278507	1393.419929	0.035768	0.032528
RS	6	0.055451	0.283425	1415.096545	0.036324	0.033054
RS	7	0.067312	0.283425	1458.511568	0.037439	0.034188
RS	8	0.080078	0.334857	1272.864497	0.032673	0.029905
RS	9	0.093817	0.334857	1313.053391	0.033705	0.031187
RS	10	0.108605	0.414210	1096.427028	0.028144	0.026231
RS	11	0.124521	0.414210	1134.133078	0.029112	0.027518
RS	12	0.141651	0.526098	925.183615	0.023749	0.022684
RS	13	0.160089	0.526098	960.387741	0.024652	0.023908
RS	14	0.179933	0.691231	760.332829	0.019517	0.019156
RS	15	0.201291	0.691231	792.691958	0.020348	0.020231
RS	16	0.224279	0.940805	608.590444	0.015622	0.015710
RS	17	0.249021	0.940805	637.550333	0.016365	0.016584
RS	18	0.275651	1.300247	484.286552	0.012431	0.012707
RS	19	0.304312	1.300247	509.597761	0.013081	0.013388
RS	20	0.335160	1.758741	397.071550	0.010192	0.010484
RS	21	0.368362	1.758741	419.218893	0.010761	0.011036
RS	22	0.404097	2.250155	346.256779	0.008888	0.009140
RS	23	0.442558	2.250155	366.267814	0.009402	0.009635
RS	24	0.483954	2.683164	324.998682	0.008342	0.008572
RS	25	0.528509	2.683164	343.976856	0.008830	0.009064
RS	26	0.576462	2.999042	325.629909	0.008359	0.008616
RS	27	0.628075	2.999042	344.453839	0.008842	0.009135
RS	28	0.683625	3.197716	341.487003	0.008766	0.009107
RS	29	0.743414	3.197716	360.700609	0.009259	0.009660
RS	30	0.807765	3.303306	368.415502	0.009457	0.009921
RS	31	0.877026	3.303306	388.266367	0.009966	0.010496
RS	32	0.951570	3.323637	406.061109	0.010423	0.011020
RS	33	1.031803	3.323637	426.581363	0.010950	0.011613
RS	34	1.118157	3.256238	456.437885	0.011716	0.012456
RS	35	1.211100	3.256238	477.379731	0.012254	0.013071
RS	36	1.311134	3.120415	519.504215	0.013335	0.014249
RS	37	1.418800	3.120415	540.069733	0.013863	0.014874
RS	38	1.534681	2.966804	588.352191	0.015102	0.016228
RS	39	1.659404	2.966804	606.983939	0.015581	0.016809
RS	40	1.793642	2.847553	649.667479	0.016676	0.018001
RS	41	1.938123	2.847553	664.350710	0.017053	0.018450
RS	42	2.093627	2.790060	690.247854	0.017718	0.019150
RS	43	2.260996	2.790060	699.267896	0.017950	0.019396
RS	44	2.441135	2.798602	703.061628	0.018047	0.019451
RS	45	2.635018	2.798602	705.603444	0.018112	0.019471
RS	46	2.843694	2.864444	688.821399	0.017681	0.018940
RS	47	3.068291	2.864444	685.003280	0.017583	0.018758
RS	48	3.310025	2.972420	653.571609	0.016777	0.017828
RS	49	3.570202	2.972420	644.052990	0.016532	0.017488
RS	50	3.850230	3.105999	604.597753	0.015519	0.016362
RS	51	4.151624	3.105999	590.183441	0.015149	0.015907
RS	52	4.476014	3.250964	547.680798	0.014058	0.014730
RS	53	4.825153	3.250964	529.152594	0.013583	0.014193
RS	54	5.200932	3.471214	476.722686	0.012237	0.012791
RS	55	5.605381	3.471214	456.498392	0.011718	0.012236
RS	56	6.040689	3.471214	433.246597	0.011121	0.011613
RS	57	6.509210	3.471214	407.246188	0.010454	0.010927
RS	58	7.013478	4.765962	281.734659	0.007232	0.007679
RS	59	7.556221	4.765962	270.863956	0.006953	0.007393
RS	60	8.140374	4.765962	258.173312	0.006627	0.007061
RS	61	8.769096	4.765962	243.799599	0.006258	0.006684
RS	62	9.445788	4.765962	227.932533	0.005851	0.006266
RS	63	10.174111	4.765962	1445.455482	0.037103	0.040191
PA	4+25*2+4+6 0.054858963 0.020126264 10.174110835 1.364240795 0.278506715 0.283425132 0.334857493 0.414209547 0.526098328 0.691231241 0.940804843 1.300247270 1.758740724 2.250154745 2.683163603 2.999041678 3.197716446 3.303305706 3.323637100 3.256238067 3.120414854 2.966804217 2.847552687 2.790060490 2.798601693 2.864443522 2.972420147 3.105998774 3.250963743 3.471214192 4.765961749
//
IT	4500
RD	14
LK	-269689.992560
QD	-455.276850 -> -424.277357
RI	0.0084046912
TR	0.053576	0.020410
MT	10.294314
MM	C_pi: 2.051989, n_recomb: 40516.259193
RS	0	0.000000	1.498126	202.129996	0.004989	0.000693
RS	1	0.007650	1.498126	216.459315	0.005343	0.003027
RS	2	0.015884	1.498126	231.711916	0.005719	0.004466
RS	3	0.024749	1.498126	247.932675	0.006119	0.005399
RS	4	0.034292	0.284982	1373.829206	0.033908	0.030017
RS	5	0.044565	0.284982	1424.762097	0.035165	0.032175
RS	6	0.055624	0.288190	1457.308753	0.035968	0.032912
RS	7	0.067528	0.288190	1503.133827	0.037100	0.034028
RS	8	0.080344	0.338710	1319.513714	0.032568	0.029918
RS	9	0.094139	0.338710	1361.850119	0.033612	0.031189
RS	10	0.108990	0.416740	1143.705294	0.028228	0.026367
RS	11	0.124977	0.416740	1183.332307	0.029206	0.027646
RS	12	0.142187	0.526894	969.904908	0.023939	0.022883
RS	13	0.160714	0.526894	1006.875559	0.024851	0.024105
RS	14	0.180658	0.690395	799.327707	0.019729	0.019356
RS	15	0.202127	0.690395	833.329868	0.020568	0.020436
RS	16	0.225239	0.939993	639.565150	0.015785	0.015857
RS	17	0.250118	0.939993	670.006590	0.016537	0.016741
RS	18	0.276901	1.303863	507.122173	0.012517	0.012777
RS	19	0.305733	1.303863	533.688968	0.013172	0.013468
RS	20	0.336770	1.773814	413.527232	0.010206	0.010487
RS	21	0.370181	1.773814	436.694462	0.010778	0.011044
RS	22	0.406148	2.283127	358.629085	0.008851	0.009093
RS	23	0.444867	2.283127	379.480590	0.009366	0.009590
RS	24	0.486547	2.735918	335.191776	0.008273	0.008491
RS	25	0.531416	2.735918	354.909194	0.008760	0.008980
RS	26	0.579717	3.068582	334.967473	0.008267	0.008508
RS	27	0.631714	3.068582	354.497629	0.008750	0.009021
RS	28	0.687687	3.279305	350.822041	0.008659	0.008974
RS	29	0.747942	3.279305	370.757925	0.009151	0.009518
RS	30	0.812807	3.392651	378.336143	0.009338	0.009763
RS	31	0.882634	3.392651	398.960248	0.009847	0.010330
RS	32	0.957802	3.415878	417.222492	0.010298	0.010842
RS	33	1.038720	3.415878	438.600230	0.010825	0.011427
RS	34	1.125828	3.345121	469.835662	0.011596	0.012267
RS	35	1.219599	3.345121	491.752930	0.012137	0.012876
RS	36	1.320544	3.200156	536.458691	0.013241	0.014068
RS	37	1.429211	3.200156	558.127721	0.013775	0.014689
RS	38	1.546190	3.034910	610.042855	0.015057	0.016077
RS	39	1.672118	3.034910	629.851079	0.015546	0.016660
RS	40	1.807679	2.905248	676.438025	0.016695	0.017902
RS	41	1.953610	2.905248	692.240204	0.017085	0.018362
RS	42	2.110704	2.840641	721.249382	0.017801	0.019114
RS	43	2.279815	2.840641	731.180344	0.018047	0.019378
RS	44	2.461862	2.845860	736.543343	0.018179	0.019475
RS	45	2.657836	2.845860	739.692425	0.018257	0.019516
RS	46	2.868801	2.911850	722.816934	0.017840	0.019008
RS	47	3.095904	2.911850	719.288435	0.017753	0.018848
RS	48	3.340379	3.022758	686.499931	0.016944	0.017924
RS	49	3.603557	3.022758	676.991867	0.016709	0.017604
RS	50	3.886866	3.161253	635.478821	0.015685	0.016473
RS	51	4.191847	3.161253	620.845479	0.015323	0.016036
RS	52	4.520158	3.312421	576.026780	0.014217	0.014848
RS	53	4.873585	3.312421	557.089202	0.013750	0.014325
RS	54	5.254046	3.543873	501.453749	0.012377	0.012899
RS	55	5.663612	3.543873	480.783585	0.011866	0.012356
RS	56	6.104509	3.543873	456.894476	0.011277	0.011744
RS	57	6.579132	3.543873	430.065174	0.010615	0.011065
RS	58	7.090062	4.932326	294.101606	0.007259	0.007681
RS	59	7.640077	4.932326	283.536300	0.006998	0.007415
RS	60	8.232166	4.932326	271.046783	0.006690	0.007103
RS	61	8.869548	4.932326	256.756453	0.006337	0.006744
RS	62	9.555687	4.932326	240.843738	0.005944	0.006343
RS	63	10.294314	4.932326	1564.240556	0.038608	0.041674
PA	4+25*2+4+6 0.053576299 0.020409978 10.294313827 1.498126413 0.284982291 0.288190303 0.338710231 0.416739854 0.526893815 0.690395363 0.939992857 1.303863146 1.773814313 2.283126725 2.735918427 3.068582368 3.279304910 3.392650735 3.415877590 3.345120557 3.200155986 3.034909861 2.905247772 2.840641140 2.845860204 2.911849563 3.022757701 3.161252517 3.312420642 3.543872678 4.932326245
//
IT	5292
RD	15
LK	-269629.205018
QD	-433.390801 -> -405.096477
RI	0.0074653072
TR	0.052380	0.020681
MT	10.408176
MM	C_pi: 2.103093, n_recomb: 42043.361275
RS	0	0.000000	1.634386	192.617449	0.004581	0.000653
RS	1	0.007668	1.634386	206.397016	0.004909	0.002852
RS	2	0.015925	1.634386	221.081146	0.005258	0.004185
RS	3	0.024814	1.634386	236.716361	0.005630	0.005016
RS	4	0.034385	0.291263	1401.190801	0.033327	0.029760
RS	5	0.044690	0.291263	1454.393677	0.034593	0.031836
RS	6	0.055785	0.292896	1497.161719	0.035610	0.032757
RS	7	0.067731	0.292896	1545.342103	0.036756	0.033858
RS	8	0.080593	0.342538	1364.132397	0.032446	0.029914
RS	9	0.094442	0.342538	1408.582486	0.033503	0.031175
RS	10	0.109352	0.419279	1189.519732	0.028293	0.026486
RS	11	0.125406	0.419279	1231.039974	0.029280	0.027758
RS	12	0.142691	0.527737	1013.697104	0.024111	0.023069
RS	13	0.161301	0.527737	1052.407469	0.025031	0.024289
RS	14	0.181338	0.689575	837.826571	0.019928	0.019548
RS	15	0.202912	0.689575	873.447758	0.020775	0.020632
RS	16	0.226140	0.938927	670.311239	0.015943	0.016001
RS	17	0.251149	0.938927	702.216697	0.016702	0.016894
RS	18	0.278076	1.306569	529.824260	0.012602	0.012850
RS	19	0.307068	1.306569	557.634359	0.013263	0.013550
RS	20	0.338283	1.786981	429.851966	0.010224	0.010494
RS	21	0.371892	1.786981	454.027924	0.010799	0.011057
RS	22	0.408078	2.313205	370.840733	0.008820	0.009054
RS	23	0.447039	2.313205	392.519831	0.009336	0.009552
RS	24	0.488987	2.785253	345.170137	0.008210	0.008418
RS	25	0.534152	2.785253	365.610501	0.008696	0.008904
RS	26	0.582781	3.134730	344.015242	0.008182	0.008408
RS	27	0.635138	3.134730	364.230952	0.008663	0.008915
RS	28	0.691510	3.357971	359.764941	0.008557	0.008849
RS	29	0.752206	3.357971	380.397331	0.009048	0.009386
RS	30	0.817555	3.479753	387.739252	0.009222	0.009613
RS	31	0.887916	3.479753	409.105742	0.009731	0.010172
RS	32	0.963672	3.506599	427.718579	0.010173	0.010671
RS	33	1.045237	3.506599	449.919009	0.010701	0.011249
RS	34	1.133057	3.433126	482.399258	0.011474	0.012084
RS	35	1.227611	3.433126	505.256552	0.012018	0.012687
RS	36	1.329415	3.279490	552.406011	0.013139	0.013889
RS	37	1.439027	3.279490	575.149360	0.013680	0.014507
RS	38	1.557044	3.102837	630.604525	0.014999	0.015924
RS	39	1.684110	3.102837	651.575399	0.015498	0.016510
RS	40	1.820921	2.962764	702.067695	0.016699	0.017798
RS	41	1.968222	2.962764	718.996274	0.017101	0.018268
RS	42	2.126819	2.890837	751.227660	0.017868	0.019072
RS	43	2.297577	2.890837	762.095949	0.018126	0.019352
RS	44	2.481430	2.892353	769.209611	0.018296	0.019491
RS	45	2.679381	2.892353	773.002327	0.018386	0.019553
RS	46	2.892512	2.957971	756.230063	0.017987	0.019071
RS	47	3.121985	2.957971	753.027752	0.017911	0.018930
RS	48	3.369056	3.071200	719.051872	0.017103	0.018016
RS	49	3.635073	3.071200	709.584877	0.016877	0.017715
RS	50	3.921488	3.213969	666.137946	0.015844	0.016582
RS	51	4.229867	3.213969	651.307965	0.015491	0.016160
RS	52	4.561893	3.370723	604.251326	0.014372	0.014965
RS	53	4.919379	3.370723	584.919556	0.013912	0.014455
RS	54	5.304279	3.612636	526.113723	0.012514	0.013006
RS	55	5.718693	3.612636	505.007589	0.012012	0.012475
RS	56	6.164886	3.612636	480.492328	0.011428	0.011871
RS	57	6.645295	3.612636	452.846293	0.010771	0.011200
RS	58	7.162542	5.093038	306.299539	0.007285	0.007683
RS	59	7.719454	5.093038	296.046625	0.007041	0.007437
RS	60	8.319070	5.093038	283.770516	0.006749	0.007142
RS	61	8.964668	5.093038	269.581145	0.006412	0.006801
RS	62	9.659771	5.093038	253.645391	0.006033	0.006415
RS	63	10.408176	5.093038	1684.603691	0.040068	0.043114
PA	4+25*2+4+6 0.052380334 0.020680924 10.408176296 1.634386029 0.291263133 0.292896108 0.342538493 0.419278862 0.527736985 0.689575310 0.938926982 1.306568916 1.786981202 2.313204767 2.785252710 3.134729888 3.357971250 3.479753197 3.506599459 3.433125783 3.279490297 3.102836554 2.962763906 2.890837062 2.892353467 2.957970639 3.071199756 3.213968649 3.370722601 3.612636061 5.093037692
//
IT	4154
RD	16
LK	-269573.705585
QD	-413.276885 -> -387.402088
RI	0.0066777634
TR	0.051263	0.020940
MT	10.516318
MM	C_pi: 2.152663, n_recomb: 43539.089457
RS	0	0.000000	1.772648	184.221836	0.004231	0.000616
RS	1	0.007686	1.772648	197.506051	0.004536	0.002695
RS	2	0.015962	1.772648	211.676289	0.004862	0.003938
RS	3	0.024875	1.772648	226.780232	0.005209	0.004685
RS	4	0.034472	0.297357	1427.091757	0.032777	0.029512
RS	5	0.044808	0.297357	1482.475683	0.034049	0.031513
RS	6	0.055937	0.297532	1534.868816	0.035253	0.032593
RS	7	0.067922	0.297532	1585.347903	0.036412	0.033680
RS	8	0.080828	0.346331	1406.852832	0.032312	0.029897
RS	9	0.094726	0.346331	1453.380880	0.033381	0.031149
RS	10	0.109693	0.421812	1233.936158	0.028341	0.026592
RS	11	0.125809	0.421812	1277.321138	0.029337	0.027857
RS	12	0.143164	0.528618	1056.569254	0.024267	0.023244
RS	13	0.161853	0.528618	1096.992386	0.025196	0.024460
RS	14	0.181979	0.688770	875.822335	0.020116	0.019732
RS	15	0.203651	0.688770	913.038314	0.020971	0.020820
RS	16	0.226989	0.937652	700.816976	0.016096	0.016143
RS	17	0.252121	0.937652	734.168454	0.016862	0.017044
RS	18	0.279184	1.308481	552.389657	0.012687	0.012924
RS	19	0.308327	1.308481	581.430565	0.013354	0.013632
RS	20	0.339710	1.798437	446.050011	0.010245	0.010506
RS	21	0.373505	1.798437	471.223775	0.010823	0.011075
RS	22	0.409898	2.340644	382.899136	0.008794	0.009020
RS	23	0.449087	2.340644	405.393512	0.009311	0.009519
RS	24	0.491289	2.831361	354.953630	0.008153	0.008352
RS	25	0.536734	2.831361	376.101832	0.008638	0.008836
RS	26	0.585672	3.197629	352.799676	0.008103	0.008316
RS	27	0.638371	3.197629	373.681739	0.008583	0.008818
RS	28	0.695120	3.433792	368.351152	0.008460	0.008733
RS	29	0.756231	3.433792	389.655963	0.008950	0.009262
RS	30	0.822039	3.564615	396.671398	0.009111	0.009471
RS	31	0.892905	3.564615	418.751181	0.009618	0.010023
RS	32	0.969218	3.595775	437.603602	0.010051	0.010507
RS	33	1.051395	3.595775	460.593318	0.010579	0.011078
RS	34	1.139889	3.520203	494.189227	0.011350	0.011907
RS	35	1.235184	3.520203	517.951658	0.011896	0.012504
RS	36	1.337803	3.358348	567.408756	0.013032	0.013713
RS	37	1.448309	3.358348	591.196210	0.013579	0.014328
RS	38	1.567309	3.170524	650.089193	0.014931	0.015771
RS	39	1.695454	3.170524	672.206042	0.015439	0.016359
RS	40	1.833449	3.020053	726.590408	0.016688	0.017690
RS	41	1.982049	3.020053	744.648708	0.017103	0.018170
RS	42	2.142071	2.940638	780.192787	0.017919	0.019023
RS	43	2.314391	2.940638	792.020547	0.018191	0.019319
RS	44	2.499955	2.938122	801.050754	0.018398	0.019502
RS	45	2.699782	2.938122	805.519955	0.018501	0.019582
RS	46	2.914967	3.002909	789.038120	0.018123	0.019127
RS	47	3.146690	3.002909	786.196122	0.018057	0.019006
RS	48	3.396223	3.117912	751.199180	0.017253	0.018104
RS	49	3.664935	3.117912	741.802239	0.017038	0.017820
RS	50	3.954299	3.264374	696.545487	0.015998	0.016688
RS	51	4.265903	3.264374	681.540439	0.015654	0.016281
RS	52	4.601457	3.426153	632.325317	0.014523	0.015079
RS	53	4.962800	3.426153	612.614295	0.014070	0.014581
RS	54	5.351915	3.677842	550.677495	0.012648	0.013111
RS	55	5.770936	3.677842	529.145250	0.012153	0.012591
RS	56	6.222163	3.677842	504.015022	0.011576	0.011996
RS	57	6.708070	3.677842	475.564525	0.010923	0.011330
RS	58	7.231323	5.248430	318.323486	0.007311	0.007687
RS	59	7.794791	5.248430	308.389227	0.007083	0.007458
RS	60	8.401567	5.248430	296.337658	0.006806	0.007180
RS	61	9.054977	5.248430	282.265287	0.006483	0.006855
RS	62	9.758608	5.248430	266.327261	0.006117	0.006484
RS	63	10.516318	5.248430	1806.301364	0.041487	0.044512
PA	4+25*2+4+6 0.051262568 0.020939703 10.516317698 1.772647637 0.297356508 0.297532316 0.346330807 0.421812046 0.528617741 0.688770371 0.937651665 1.308481278 1.798436821 2.340643542 2.831361438 3.197629208 3.433791531 3.564615189 3.595774665 3.520203318 3.358347956 3.170523645 3.020053278 2.940638012 2.938121609 3.002908928 3.117911705 3.264373879 3.426153066 3.677842258 5.248429958
//
IT	4271
RD	17
LK	-269522.938534
QD	-394.742916 -> -371.038528
RI	0.0060118960
TR	0.050216	0.021187
MT	10.619237
MM	C_pi: 2.200771, n_recomb: 45003.610361
RS	0	0.000000	1.912454	176.770241	0.003928	0.000583
RS	1	0.007702	1.912454	189.607002	0.004213	0.002554
RS	2	0.015998	1.912454	203.311770	0.004518	0.003719
RS	3	0.024932	1.912454	217.933023	0.004843	0.004395
RS	4	0.034555	0.303264	1451.678707	0.032257	0.029274
RS	5	0.044919	0.303264	1509.159103	0.033534	0.031204
RS	6	0.056081	0.302097	1570.576389	0.034899	0.032424
RS	7	0.068102	0.302097	1623.296374	0.036070	0.033498
RS	8	0.081050	0.350076	1447.795453	0.032171	0.029869
RS	9	0.094995	0.350076	1496.363832	0.033250	0.031112
RS	10	0.110014	0.424329	1277.002726	0.028376	0.026685
RS	11	0.126190	0.424329	1322.223021	0.029380	0.027943
RS	12	0.143612	0.529527	1098.524224	0.024410	0.023407
RS	13	0.162375	0.529527	1140.632765	0.025345	0.024620
RS	14	0.182584	0.687986	913.294673	0.020294	0.019909
RS	15	0.204349	0.687986	952.080681	0.021156	0.021000
RS	16	0.227791	0.936201	731.068154	0.016245	0.016282
RS	17	0.253038	0.936201	765.847023	0.017017	0.017190
RS	18	0.280230	1.309707	574.807631	0.012772	0.013000
RS	19	0.309517	1.309707	605.066322	0.013445	0.013716
RS	20	0.341059	1.808342	462.124208	0.010269	0.010522
RS	21	0.375030	1.808342	488.284949	0.010850	0.011095
RS	22	0.411618	2.365630	394.814269	0.008773	0.008991
RS	23	0.451025	2.365630	418.112174	0.009291	0.009493
RS	24	0.493466	2.874438	364.555000	0.008101	0.008292
RS	25	0.539176	2.874438	386.396741	0.008586	0.008775
RS	26	0.588407	3.257411	361.341690	0.008029	0.008231
RS	27	0.641430	3.257411	382.872084	0.008508	0.008729
RS	28	0.698537	3.506811	376.611985	0.008368	0.008623
RS	29	0.760042	3.506811	398.566631	0.008856	0.009146
RS	30	0.826285	3.647250	405.169985	0.009003	0.009337
RS	31	0.897630	3.647250	427.935431	0.009509	0.009882
RS	32	0.974470	3.683363	446.925015	0.009931	0.010350
RS	33	1.057229	3.683363	470.671892	0.010459	0.010915
RS	34	1.146361	3.606290	505.259783	0.011227	0.011735
RS	35	1.242359	3.606290	529.893003	0.011774	0.012327
RS	36	1.345751	3.436656	581.523016	0.012922	0.013540
RS	37	1.457107	3.436656	606.323526	0.013473	0.014153
RS	38	1.577039	3.237886	668.548594	0.014855	0.015618
RS	39	1.706209	3.237886	691.792135	0.015372	0.016208
RS	40	1.845328	3.077051	750.040031	0.016666	0.017579
RS	41	1.995163	3.077051	769.227395	0.017093	0.018068
RS	42	2.156538	2.990009	808.156860	0.017958	0.018969
RS	43	2.330342	2.990009	820.961900	0.018242	0.019280
RS	44	2.517533	2.983179	832.057389	0.018489	0.019506
RS	45	2.719143	2.983179	837.232272	0.018604	0.019604
RS	46	2.936280	3.046728	821.219188	0.018248	0.019179
RS	47	3.170143	3.046728	818.768888	0.018193	0.019076
RS	48	3.422018	3.163013	782.912704	0.017397	0.018188
RS	49	3.693293	3.163013	773.613020	0.017190	0.017920
RS	50	3.985462	3.312641	726.670122	0.016147	0.016790
RS	51	4.300135	3.312641	711.510527	0.015810	0.016397
RS	52	4.639045	3.478935	660.217034	0.014670	0.015191
RS	53	5.004058	3.478935	640.141290	0.014224	0.014704
RS	54	5.397186	3.739765	575.116622	0.012779	0.013214
RS	55	5.820594	3.739765	553.168026	0.012292	0.012704
RS	56	6.276614	3.739765	527.434036	0.011720	0.012117
RS	57	6.767757	3.739765	498.191510	0.011070	0.011457
RS	58	7.296730	5.398787	330.164697	0.007336	0.007691
RS	59	7.866445	5.398787	320.554760	0.007123	0.007478
RS	60	8.480042	5.398787	308.737929	0.006860	0.007216
RS	61	9.140899	5.398787	294.797372	0.006551	0.006906
RS	62	9.852657	5.398787	278.876373	0.006197	0.006549
RS	63	10.619237	5.398787	1929.079189	0.042865	0.045868
PA	4+25*2+4+6 0.050215740 0.021186977 10.619236754 1.912454346 0.303264499 0.302096843 0.350075929 0.424329460 0.529527442 0.687985749 0.936201249 1.309707306 1.808341656 2.365629803 2.874437676 3.257411163 3.506811211 3.647249797 3.683363239 3.606290139 3.436655687 3.237885964 3.077051392 2.990009491 2.983179348 3.046727888 3.163013334 3.312640538 3.478935198 3.739764776 5.398786765
//
IT	4879
RD	18
LK	-269476.418629
QD	-377.623079 -> -355.870955
RI	0.0054430336
TR	0.049233	0.021423
MT	10.717502
MM	C_pi: 2.247513, n_recomb: 46437.256411
RS	0	0.000000	2.053657	170.100829	0.003663	0.000553
RS	1	0.007718	2.053657	182.530892	0.003931	0.002426
RS	2	0.016031	2.053657	195.811582	0.004217	0.003524
RS	3	0.024987	2.053657	209.991906	0.004522	0.004140
RS	4	0.034633	0.308993	1475.072759	0.031765	0.029046
RS	5	0.045024	0.308993	1534.569816	0.033046	0.030911
RS	6	0.056216	0.306589	1604.425142	0.034550	0.032251
RS	7	0.068273	0.306589	1659.328113	0.035733	0.033314
RS	8	0.081260	0.353774	1487.048936	0.032023	0.029832
RS	9	0.095249	0.353774	1537.619363	0.033112	0.031067
RS	10	0.110318	0.426825	1318.775270	0.028399	0.026768
RS	11	0.126551	0.426825	1365.801223	0.029412	0.028020
RS	12	0.144035	0.530455	1139.586936	0.024540	0.023560
RS	13	0.162870	0.530455	1183.353679	0.025483	0.024770
RS	14	0.183158	0.687221	950.241094	0.020463	0.020079
RS	15	0.205011	0.687221	990.572410	0.021331	0.021172
RS	16	0.228552	0.934621	761.045869	0.016389	0.016419
RS	17	0.253909	0.934621	797.233100	0.017168	0.017333
RS	18	0.281223	1.310337	597.075419	0.012858	0.013077
RS	19	0.310645	1.310337	628.538779	0.013535	0.013799
RS	20	0.342338	1.816880	478.071233	0.010295	0.010541
RS	21	0.376477	1.816880	505.208134	0.010879	0.011119
RS	22	0.413251	2.388370	406.593760	0.008756	0.008968
RS	23	0.452863	2.388370	430.684020	0.009275	0.009471
RS	24	0.495533	2.914669	373.989090	0.008054	0.008238
RS	25	0.541495	2.914669	396.511062	0.008539	0.008720
RS	26	0.591005	3.314211	369.663442	0.007960	0.008153
RS	27	0.644335	3.314211	391.825482	0.008438	0.008646
RS	28	0.701782	3.577123	384.575606	0.008282	0.008520
RS	29	0.763663	3.577123	407.159019	0.008768	0.009038
RS	30	0.830319	3.727671	413.274588	0.008900	0.009210
RS	31	0.902120	3.727671	436.699815	0.009404	0.009749
RS	32	0.979462	3.769357	455.729377	0.009814	0.010200
RS	33	1.062773	3.769357	480.202840	0.010341	0.010760
RS	34	1.152515	3.691361	515.664237	0.011105	0.011569
RS	35	1.249182	3.691361	541.134848	0.011653	0.012156
RS	36	1.353310	3.514368	594.807376	0.012809	0.013371
RS	37	1.465475	3.514368	620.589656	0.013364	0.013981
RS	38	1.586296	3.304889	686.035220	0.014773	0.015466
RS	39	1.716442	3.304889	710.384279	0.015298	0.016058
RS	40	1.856632	3.133738	772.454697	0.016634	0.017466
RS	41	2.007642	3.133738	792.767188	0.017072	0.017963
RS	42	2.170307	3.038958	835.138346	0.017984	0.018911
RS	43	2.345527	3.038958	848.934712	0.018281	0.019236
RS	44	2.534269	3.027562	862.231598	0.018568	0.019505
RS	45	2.737578	3.027562	868.137846	0.018695	0.019620
RS	46	2.956579	3.089517	852.759598	0.018364	0.019225
RS	47	3.192481	3.089517	850.729820	0.018320	0.019139
RS	48	3.446590	3.206651	814.169541	0.017533	0.018268
RS	49	3.720311	3.206651	804.992750	0.017335	0.018015
RS	50	4.015158	3.358968	756.485525	0.016290	0.016890
RS	51	4.332760	3.358968	741.191080	0.015961	0.016510
RS	52	4.674874	3.529315	687.899972	0.014814	0.015300
RS	53	5.043393	3.529315	667.473719	0.014374	0.014823
RS	54	5.440353	3.798702	599.407002	0.012908	0.013316
RS	55	5.867950	3.798702	577.051789	0.012426	0.012815
RS	56	6.328548	3.798702	550.725293	0.011860	0.012234
RS	57	6.824694	3.798702	520.703317	0.011213	0.011580
RS	58	7.359133	5.544446	341.817242	0.007361	0.007695
RS	59	7.934818	5.544446	332.536691	0.007161	0.007497
RS	60	8.554935	5.544446	320.963885	0.006912	0.007250
RS	61	9.222911	5.544446	307.168759	0.006615	0.006954
RS	62	9.942440	5.544446	291.282654	0.006273	0.006611
RS	63	10.717502	5.544446	2052.707185	0.044204	0.047185
PA	4+25*2+4+6 0.049232976 0.021423159 10.717501881 2.053656566 0.308993280 0.306589434 0.353773578 0.426824871 0.530455374 0.687221375 0.934621385 1.310336819 1.816879998 2.388369562 2.914668663 3.314210580 3.577122947 3.727671304 3.769356600 3.691361335 3.514368130 3.304888517 3.133738323 3.038958081 3.027562483 3.089517002 3.206651308 3.358968336 3.529314931 3.798701926 5.544445939
//
IT	4597
RD	19
LK	-269433.719950
QD	-361.773214 -> -341.781648
RI	0.0049541599
TR	0.048309	0.021649
MT	10.811535
MM	C_pi: 2.292954, n_recomb: 47840.223955
RS	0	0.000000	2.195936	164.100090	0.003430	0.000526
RS	1	0.007733	2.195936	176.159298	0.003682	0.002311
RS	2	0.016063	2.195936	189.052496	0.003952	0.003349
RS	3	0.025038	2.195936	202.829014	0.004240	0.003914
RS	4	0.034707	0.314540	1497.408104	0.031300	0.028828
RS	5	0.045123	0.314540	1558.846192	0.032584	0.030632
RS	6	0.056345	0.311006	1636.550705	0.034209	0.032075
RS	7	0.068435	0.311006	1693.578257	0.035401	0.033128
RS	8	0.081459	0.357416	1524.712388	0.031871	0.029787
RS	9	0.095491	0.357416	1577.245285	0.032969	0.031014
RS	10	0.110608	0.429292	1359.295388	0.028413	0.026841
RS	11	0.126893	0.429292	1408.096562	0.029433	0.028086
RS	12	0.144438	0.531402	1179.746085	0.024660	0.023704
RS	13	0.163340	0.531402	1225.143428	0.025609	0.024910
RS	14	0.183703	0.686490	986.630681	0.020623	0.020242
RS	15	0.205641	0.686490	1028.482046	0.021498	0.021337
RS	16	0.229275	0.932945	790.727712	0.016529	0.016553
RS	17	0.254736	0.932945	828.303589	0.017314	0.017472
RS	18	0.282167	1.310467	619.174350	0.012943	0.013154
RS	19	0.311719	1.310467	651.828561	0.013625	0.013883
RS	20	0.343555	1.824192	493.888173	0.010324	0.010563
RS	21	0.377854	1.824192	521.990303	0.010911	0.011146
RS	22	0.414805	2.409051	418.239201	0.008742	0.008948
RS	23	0.454613	2.409051	443.110846	0.009262	0.009453
RS	24	0.497499	2.952249	383.261969	0.008011	0.008190
RS	25	0.543702	2.952249	406.451361	0.008496	0.008670
RS	26	0.593477	3.368185	377.777128	0.007897	0.008080
RS	27	0.647102	3.368185	400.554942	0.008373	0.008570
RS	28	0.704872	3.644819	392.262681	0.008199	0.008424
RS	29	0.767110	3.644819	415.454931	0.008684	0.008936
RS	30	0.834161	3.805952	421.010238	0.008800	0.009089
RS	31	0.906397	3.805952	445.070541	0.009303	0.009622
RS	32	0.984218	3.853754	464.053796	0.009700	0.010057
RS	33	1.068057	3.853754	489.224540	0.010226	0.010611
RS	34	1.158379	3.775379	525.448858	0.010983	0.011409
RS	35	1.255685	3.775379	551.724321	0.011533	0.011991
RS	36	1.360516	3.591440	607.311623	0.012695	0.013207
RS	37	1.473452	3.591440	634.044195	0.013253	0.013814
RS	38	1.595122	3.371479	702.597228	0.014686	0.015316
RS	39	1.726200	3.371479	728.028919	0.015218	0.015909
RS	40	1.867414	3.190067	793.872150	0.016594	0.017352
RS	41	2.019548	3.190067	815.302693	0.017042	0.017856
RS	42	2.183445	3.087459	861.157062	0.018001	0.018849
RS	43	2.360016	3.087459	875.955017	0.018310	0.019187
RS	44	2.550241	3.071288	891.572278	0.018636	0.019499
RS	45	2.755175	3.071288	898.232217	0.018776	0.019630
RS	46	2.975956	3.131335	883.644211	0.018471	0.019267
RS	47	3.213810	3.131335	882.061245	0.018438	0.019197
RS	48	3.470055	3.248923	844.947798	0.017662	0.018343
RS	49	3.746116	3.248923	835.917726	0.017473	0.018106
RS	50	4.043523	3.403504	785.964825	0.016429	0.016986
RS	51	4.363927	3.403504	770.554266	0.016107	0.016618
RS	52	4.709108	3.577476	715.347122	0.014953	0.015406
RS	53	5.080980	3.577476	694.584073	0.014519	0.014939
RS	54	5.481608	3.854887	623.522970	0.013033	0.013415
RS	55	5.913215	3.854887	600.770803	0.012558	0.012922
RS	56	6.378196	3.854887	573.863099	0.011995	0.012348
RS	57	6.879133	3.854887	543.074422	0.011352	0.011698
RS	58	7.418806	5.685678	353.273200	0.007384	0.007700
RS	59	8.000210	5.685678	344.326560	0.007197	0.007516
RS	60	8.626572	5.685678	333.006283	0.006961	0.007282
RS	61	9.301368	5.685678	319.369196	0.006676	0.007000
RS	62	10.028344	5.685678	303.534656	0.006345	0.006669
RS	63	10.811535	5.685678	2176.954059	0.045505	0.048462
PA	4+25*2+4+6 0.048308546 0.021648766 10.811535139 2.195936032 0.314540317 0.311005639 0.357415984 0.429291605 0.531402353 0.686489801 0.932945472 1.310466781 1.824192041 2.409051321 2.952249458 3.368185470 3.644818546 3.805952060 3.853753872 3.775378824 3.591440245 3.371479479 3.190067184 3.087459061 3.071288425 3.131335158 3.248923438 3.403504075 3.577476406 3.854886759 5.685677951
//
IT	4636
RD	20
LK	-269394.468687
QD	-347.068163 -> -328.668039
RI	0.0045310128
TR	0.047437	0.021864
MT	10.901697
MM	C_pi: 2.337152, n_recomb: 49212.831805
RS	0	0.000000	2.339093	158.668988	0.003224	0.000502
RS	1	0.007747	2.339093	170.388537	0.003462	0.002205
RS	2	0.016094	2.339093	182.926202	0.003717	0.003191
RS	3	0.025087	2.339093	196.331483	0.003989	0.003713
RS	4	0.034777	0.319911	1518.773788	0.030861	0.028620
RS	5	0.045218	0.319911	1582.081311	0.032148	0.030368
RS	6	0.056468	0.315343	1667.074525	0.033875	0.031899
RS	7	0.068589	0.315343	1726.168437	0.035076	0.032942
RS	8	0.081649	0.361002	1560.860683	0.031717	0.029735
RS	9	0.095721	0.361002	1615.315890	0.032823	0.030956
RS	10	0.110883	0.431728	1398.599742	0.028419	0.026905
RS	11	0.127219	0.431728	1449.145347	0.029446	0.028145
RS	12	0.144821	0.532365	1219.007468	0.024770	0.023839
RS	13	0.163787	0.532365	1266.007723	0.025725	0.025041
RS	14	0.184222	0.685795	1022.449627	0.020776	0.020399
RS	15	0.206240	0.685795	1065.795607	0.021657	0.021494
RS	16	0.229964	0.931202	820.095927	0.016664	0.016683
RS	17	0.255525	0.931202	859.040288	0.017456	0.017608
RS	18	0.283067	1.310167	641.095778	0.013027	0.013231
RS	19	0.312742	1.310167	674.926682	0.013714	0.013967
RS	20	0.344716	1.830406	509.572741	0.010354	0.010587
RS	21	0.379167	1.830406	538.629114	0.010945	0.011175
RS	22	0.416286	2.427844	429.753537	0.008733	0.008933
RS	23	0.456282	2.427844	455.395865	0.009254	0.009439
RS	24	0.499375	2.987329	392.384314	0.007973	0.008146
RS	25	0.545807	2.987329	416.229012	0.008458	0.008625
RS	26	0.595836	3.419451	385.698472	0.007837	0.008012
RS	27	0.649741	3.419451	409.077153	0.008312	0.008499
RS	28	0.707822	3.709979	399.693706	0.008122	0.008334
RS	29	0.770401	3.709979	423.476019	0.008605	0.008841
RS	30	0.837829	3.882095	428.408164	0.008705	0.008975
RS	31	0.910480	3.882095	453.080292	0.009207	0.009503
RS	32	0.988759	3.936549	471.934098	0.009590	0.009920
RS	33	1.073103	3.936549	497.774157	0.010115	0.010469
RS	34	1.163980	3.858312	534.657203	0.010864	0.011255
RS	35	1.261897	3.858312	561.705973	0.011414	0.011833
RS	36	1.367400	3.667826	619.085116	0.012580	0.013047
RS	37	1.481075	3.667826	646.736615	0.013142	0.013651
RS	38	1.603557	3.437612	718.283041	0.014595	0.015167
RS	39	1.735527	3.437612	744.773196	0.015134	0.015762
RS	40	1.877720	3.246005	814.330033	0.016547	0.017237
RS	41	2.030929	3.246005	836.868924	0.017005	0.017748
RS	42	2.196007	3.135497	886.235168	0.018008	0.018784
RS	43	2.373872	3.135497	902.041660	0.018329	0.019134
RS	44	2.565516	3.114367	920.085657	0.018696	0.019489
RS	45	2.772007	3.114367	927.518397	0.018847	0.019635
RS	46	2.994494	3.172223	913.866643	0.018570	0.019305
RS	47	3.234216	3.172223	912.754132	0.018547	0.019250
RS	48	3.492509	3.289914	875.231114	0.017785	0.018415
RS	49	3.770811	3.289914	866.369810	0.017605	0.018191
RS	50	4.070673	3.446369	815.087844	0.016563	0.017079
RS	51	4.393764	3.446369	799.578722	0.016247	0.016723
RS	52	4.741884	3.623581	742.535729	0.015088	0.015510
RS	53	5.116971	3.623581	721.449044	0.014660	0.015052
RS	54	5.521116	3.908519	647.443540	0.013156	0.013512
RS	55	5.956569	3.908519	624.303777	0.012686	0.013027
RS	56	6.425756	3.908519	596.825950	0.012127	0.012459
RS	57	6.931289	3.908519	565.283223	0.011487	0.011814
RS	58	7.475984	5.822721	364.526649	0.007407	0.007705
RS	59	8.062876	5.822721	355.917841	0.007232	0.007534
RS	60	8.695232	5.822721	344.857767	0.007007	0.007313
RS	61	9.376576	5.822721	331.390294	0.006734	0.007043
RS	62	10.110701	5.822721	315.622787	0.006413	0.006725
RS	63	10.901697	5.822721	2301.605278	0.046768	0.049701
PA	4+25*2+4+6 0.047437442 0.021864324 10.901696910 2.339093459 0.319910587 0.315343312 0.361002241 0.431727561 0.532365307 0.685794523 0.931201609 1.310166761 1.830406196 2.427844465 2.987328987 3.419451415 3.709979077 3.882094621 3.936549365 3.858312322 3.667826029 3.437611633 3.246005301 3.135497443 3.114366823 3.172223407 3.289914110 3.446368565 3.623581054 3.908518557 5.822721122
//
IT	4716
RD	21
LK	-269358.334384
QD	-333.398153 -> -316.439782
RI	0.0041627743
TR	0.046615	0.022070
MT	10.988322
MM	C_pi: 2.380160, n_recomb: 50555.327544
RS	0	0.000000	2.482902	153.729720	0.003041	0.000479
RS	1	0.007760	2.482902	165.137100	0.003266	0.002109
RS	2	0.016122	2.482902	177.347492	0.003508	0.003048
RS	3	0.025134	2.482902	190.410445	0.003766	0.003532
RS	4	0.034844	0.325102	1539.279073	0.030447	0.028423
RS	5	0.045308	0.325102	1604.388351	0.031735	0.030118
RS	6	0.056585	0.319601	1696.103063	0.033549	0.031724
RS	7	0.068736	0.319601	1757.205386	0.034758	0.032757
RS	8	0.081830	0.364529	1595.571736	0.031561	0.029679
RS	9	0.095940	0.364529	1651.908416	0.032675	0.030893
RS	10	0.111146	0.434132	1436.713517	0.028419	0.026961
RS	11	0.127531	0.434132	1488.972303	0.029452	0.028196
RS	12	0.145187	0.533344	1257.368212	0.024871	0.023966
RS	13	0.164214	0.533344	1305.943460	0.025832	0.025164
RS	14	0.184718	0.685142	1057.676306	0.020921	0.020549
RS	15	0.206812	0.685142	1102.491142	0.021808	0.021645
RS	16	0.230621	0.929415	849.129606	0.016796	0.016811
RS	17	0.256278	0.929415	889.421741	0.017593	0.017740
RS	18	0.283926	1.309505	662.825386	0.013111	0.013309
RS	19	0.313719	1.309505	697.818298	0.013803	0.014050
RS	20	0.345824	1.835650	525.117016	0.010387	0.010614
RS	21	0.380421	1.835650	555.116349	0.010980	0.011206
RS	22	0.417702	2.444906	441.137246	0.008726	0.008921
RS	23	0.457877	2.444906	467.539685	0.009248	0.009429
RS	24	0.501169	3.020075	401.360737	0.007939	0.008106
RS	25	0.547821	3.020075	425.849026	0.008423	0.008585
RS	26	0.598092	3.468132	393.439001	0.007782	0.007950
RS	27	0.652265	3.468132	417.404404	0.008256	0.008434
RS	28	0.710642	3.772674	406.887058	0.008048	0.008249
RS	29	0.773549	3.772674	431.241708	0.008530	0.008752
RS	30	0.841338	3.956125	435.493382	0.008614	0.008867
RS	31	0.914387	3.956125	460.755320	0.009114	0.009389
RS	32	0.993105	4.017737	479.402250	0.009483	0.009789
RS	33	1.077932	4.017737	505.884915	0.010007	0.010333
RS	34	1.169341	3.940139	543.327849	0.010747	0.011107
RS	35	1.267844	3.940139	571.119357	0.011297	0.011680
RS	36	1.373991	3.743493	630.171400	0.012465	0.012891
RS	37	1.488375	3.743493	658.710665	0.013030	0.013492
RS	38	1.611635	3.503251	733.135979	0.014502	0.015021
RS	39	1.744460	3.503251	760.659373	0.015046	0.015617
RS	40	1.887593	3.301522	833.864557	0.016494	0.017122
RS	41	2.041833	3.301522	857.499715	0.016962	0.017639
RS	42	2.208043	3.183060	910.394280	0.018008	0.018717
RS	43	2.387151	3.183060	927.213151	0.018341	0.019078
RS	44	2.580157	3.156809	947.777320	0.018747	0.019475
RS	45	2.788141	3.156809	955.998924	0.018910	0.019635
RS	46	3.012265	3.212227	943.418722	0.018661	0.019338
RS	47	3.253782	3.212227	942.797894	0.018649	0.019298
RS	48	3.514040	3.329701	905.003291	0.017901	0.018484
RS	49	3.794495	3.329701	896.331071	0.017730	0.018273
RS	50	4.096714	3.487679	843.832740	0.016691	0.017169
RS	51	4.422385	3.487679	828.241649	0.016383	0.016824
RS	52	4.773329	3.667780	769.442465	0.015220	0.015611
RS	53	5.151507	3.667780	748.044856	0.014797	0.015161
RS	54	5.559032	3.959786	671.146778	0.013275	0.013607
RS	55	5.998181	3.959786	647.628631	0.012810	0.013129
RS	56	6.471409	3.959786	619.591723	0.012256	0.012567
RS	57	6.981360	3.959786	587.307678	0.011617	0.011925
RS	58	7.530885	5.955804	375.571441	0.007429	0.007709
RS	59	8.123053	5.955804	367.303816	0.007265	0.007550
RS	60	8.761174	5.955804	356.510858	0.007052	0.007342
RS	61	9.448814	5.955804	343.223630	0.006789	0.007084
RS	62	10.189817	5.955804	327.537530	0.006479	0.006777
RS	63	10.988322	5.955804	2426.451354	0.047996	0.050903
PA	4+25*2+4+6 0.046615168 0.022070295 10.988321950 2.482902146 0.325101702 0.319600514 0.364528687 0.434132462 0.533343651 0.685141807 0.929414826 1.309504540 1.835650013 2.444906448 3.020074691 3.468132265 3.772674417 3.956124891 4.017737392 3.940138674 3.743492850 3.503250995 3.301522363 3.183060254 3.156809433 3.212226526 3.329700832 3.487679263 3.667779664 3.959785956 5.955804177
//
IT	5189
RD	22
LK	-269325.024864
QD	-320.666914 -> -305.017370
RI	0.0038403094
TR	0.045838	0.022267
MT	11.071664
MM	C_pi: 2.422024, n_recomb: 51868.095328
RS	0	0.000000	2.627285	149.210720	0.002877	0.000458
RS	1	0.007773	2.627285	160.329736	0.003091	0.002021
RS	2	0.016150	2.627285	172.237380	0.003321	0.002918
RS	3	0.025178	2.627285	184.983160	0.003566	0.003370
RS	4	0.034908	0.330117	1559.001705	0.030057	0.028236
RS	5	0.045395	0.330117	1625.848753	0.031346	0.029882
RS	6	0.056696	0.323778	1723.724584	0.033233	0.031550
RS	7	0.068876	0.323778	1786.778099	0.034449	0.032574
RS	8	0.082003	0.367996	1628.908970	0.031405	0.029618
RS	9	0.096150	0.367996	1687.086102	0.032526	0.030826
RS	10	0.111397	0.436503	1473.678833	0.028412	0.027010
RS	11	0.127828	0.436503	1527.619323	0.029452	0.028240
RS	12	0.145537	0.534336	1294.833091	0.024964	0.024085
RS	13	0.164623	0.534336	1344.955380	0.025930	0.025279
RS	14	0.185192	0.684533	1092.300337	0.021059	0.020693
RS	15	0.207360	0.684533	1138.558189	0.021951	0.021790
RS	16	0.231251	0.927604	877.813829	0.016924	0.016935
RS	17	0.256999	0.927604	919.432690	0.017726	0.017869
RS	18	0.284748	1.308535	684.352858	0.013194	0.013386
RS	19	0.314654	1.308535	720.492725	0.013891	0.014133
RS	20	0.346885	1.840028	540.516874	0.010421	0.010642
RS	21	0.381622	1.840028	571.447742	0.011017	0.011238
RS	22	0.419058	2.460365	452.394165	0.008722	0.008912
RS	23	0.459404	2.460365	479.546406	0.009245	0.009423
RS	24	0.502886	3.050615	410.199531	0.007909	0.008071
RS	25	0.549748	3.050615	435.320242	0.008393	0.008549
RS	26	0.600253	3.514352	401.008791	0.007731	0.007892
RS	27	0.654683	3.514352	425.547455	0.008204	0.008373
RS	28	0.713345	3.832979	413.859262	0.007979	0.008169
RS	29	0.776566	3.832979	438.769501	0.008459	0.008668
RS	30	0.844701	4.028098	442.286229	0.008527	0.008764
RS	31	0.918132	4.028098	468.117047	0.009025	0.009282
RS	32	0.997271	4.097313	486.488590	0.009379	0.009664
RS	33	1.082561	4.097313	513.588432	0.009902	0.010203
RS	34	1.174481	4.020827	551.498932	0.010633	0.010964
RS	35	1.273546	4.020827	580.003714	0.011182	0.011532
RS	36	1.380311	3.818397	640.614960	0.012351	0.012739
RS	37	1.495375	3.818397	670.011288	0.012918	0.013338
RS	38	1.619383	3.568353	747.201718	0.014406	0.014877
RS	39	1.753030	3.568353	775.732420	0.014956	0.015474
RS	40	1.897065	3.356585	852.514430	0.016436	0.017006
RS	41	2.052296	3.356585	877.231799	0.016913	0.017530
RS	42	2.219594	3.230124	933.661783	0.018001	0.018648
RS	43	2.399895	3.230124	951.494061	0.018344	0.019019
RS	44	2.594210	3.198614	974.659940	0.018791	0.019458
RS	45	2.803630	3.198614	983.683579	0.018965	0.019632
RS	46	3.029328	3.251368	972.300565	0.018746	0.019368
RS	47	3.272570	3.251368	972.190184	0.018744	0.019342
RS	48	3.534718	3.368342	934.254100	0.018012	0.018549
RS	49	3.817243	3.368342	925.789576	0.017849	0.018350
RS	50	4.121729	3.527521	872.185459	0.016815	0.017256
RS	51	4.449882	3.527521	856.527748	0.016514	0.016921
RS	52	4.803543	3.710186	796.050675	0.015348	0.015709
RS	53	5.184693	3.710186	774.354086	0.014929	0.015267
RS	54	5.595470	4.008837	694.616019	0.013392	0.013699
RS	55	6.038177	4.008837	670.728274	0.012931	0.013228
RS	56	6.515295	4.008837	642.142986	0.012380	0.012671
RS	57	7.029499	4.008837	609.130112	0.011744	0.012033
RS	58	7.583672	6.085115	386.403243	0.007450	0.007714
RS	59	8.180921	6.085115	378.479570	0.007297	0.007566
RS	60	8.824593	6.085115	367.959879	0.007094	0.007370
RS	61	9.518298	6.085115	354.862604	0.006842	0.007123
RS	62	10.265925	6.085115	339.271221	0.006541	0.006827
RS	63	11.071664	6.085115	2551.303674	0.049188	0.052068
PA	4+25*2+4+6 0.045837877 0.022267193 11.071663668 2.627284814 0.330116540 0.323778336 0.367995717 0.436502732 0.534336000 0.684532836 0.927603551 1.308535440 1.840028294 2.460365250 3.050614549 3.514352486 3.832978864 4.028097754 4.097312809 4.020826988 3.818396552 3.568352952 3.356584679 3.230124240 3.198614182 3.251368200 3.368342488 3.527521073 3.710186277 4.008836916 6.085115208
//
IT	5060
RD	23
LK	-269294.280288
QD	-308.789428 -> -294.330333
RI	0.0035567543
TR	0.045102	0.022455
MT	11.151998
MM	C_pi: 2.462795, n_recomb: 53151.530530
RS	0	0.000000	2.772049	145.060419	0.002729	0.000439
RS	1	0.007785	2.772049	155.912309	0.002933	0.001940
RS	2	0.016177	2.772049	167.539146	0.003152	0.002799
RS	3	0.025221	2.772049	179.990327	0.003386	0.003222
RS	4	0.034970	0.334956	1578.020459	0.029689	0.028058
RS	5	0.045478	0.334956	1646.544930	0.030978	0.029659
RS	6	0.056803	0.327876	1750.029669	0.032925	0.031377
RS	7	0.069011	0.327876	1814.978024	0.034147	0.032393
RS	8	0.082169	0.371404	1660.931038	0.031249	0.029554
RS	9	0.096351	0.371404	1720.907536	0.032377	0.030756
RS	10	0.111637	0.438838	1509.527910	0.028400	0.027053
RS	11	0.128114	0.438838	1565.118498	0.029446	0.028278
RS	12	0.145873	0.535340	1331.409699	0.025049	0.024196
RS	13	0.165014	0.535340	1383.051088	0.026021	0.025387
[truncated: 9,972,603 more chars]
