# Supplementary material for: Recent speciation associated with range expansion and a shift to self-fertilization in North American Arabidopsis
Source: Nat Commun. 2022 Dec 8;13:7564. doi: 10.1038/s41467-022-35368-1 (PMC9732334; doi:10.1038/s41467-022-35368-1)
Supplement: Supplementary file 5 — Source Data [file 41467_2022_35368_MOESM5_ESM.zip › Source Data/SuppFig17-5_lyrVA2_27.psmc]

CC
CC	Brief Description of the file format:
CC	  CC  comments
CC	  MM  useful-messages
CC	  RD  round-of-iterations
CC	  LL  \log[P(sequence)]
CC	  QD  Q-before-opt Q-after-opt
CC	  TR  \theta_0 \rho_0
CC	  RS  k t_k \lambda_k \pi_k \sum_{l\not=k}A_{kl} A_{kk}
CC	  DC  begin end best-k t_k+\Delta_k max-prob
CC
MM	Version: 0.6.5-r67
MM	pattern:4+25*2+4+6, n:63, n_free_lambdas:28
MM	n_iterations:25, skip:1, max_t:5, theta/rho:5
MM	is_decoding:0
MM	n_seqs:18, sum_L:1207115, sum_n:159937
RD	0
LK	0.000000
QD	0.000000 -> 0.000000
RI	inf
TR	0.142134	0.028427
MT	5.000000
MM	C_pi: 1.000000, n_recomb: 33833.594852
RS	0	0.000000	1.000000	214.149626	0.006329	0.000000
RS	1	0.006440	1.000000	226.451855	0.006693	0.000000
RS	2	0.013294	1.000000	239.359787	0.007075	0.000000
RS	3	0.020590	1.000000	252.889871	0.007475	0.000000
RS	4	0.028356	1.000000	267.057058	0.007893	0.000000
RS	5	0.036622	1.000000	281.874439	0.008331	0.000000
RS	6	0.045421	1.000000	297.352852	0.008789	0.000000
RS	7	0.054785	1.000000	313.500438	0.009266	0.000000
RS	8	0.064753	1.000000	330.322155	0.009763	0.000000
RS	9	0.075363	1.000000	347.819240	0.010280	0.000000
RS	10	0.086656	1.000000	365.988619	0.010817	0.000000
RS	11	0.098677	1.000000	384.822271	0.011374	0.000000
RS	12	0.111471	1.000000	404.306534	0.011950	0.000000
RS	13	0.125090	1.000000	424.421367	0.012544	0.000000
RS	14	0.139585	1.000000	445.139559	0.013157	0.000000
RS	15	0.155014	1.000000	466.425903	0.013786	0.000000
RS	16	0.171437	1.000000	488.236323	0.014431	0.000000
RS	17	0.188917	1.000000	510.516985	0.015089	0.000000
RS	18	0.207523	1.000000	533.203383	0.015760	0.000000
RS	19	0.227327	1.000000	556.219434	0.016440	0.000000
RS	20	0.248406	1.000000	579.476583	0.017127	0.000000
RS	21	0.270843	1.000000	602.872958	0.017819	0.000000
RS	22	0.294725	1.000000	626.292592	0.018511	0.000000
RS	23	0.320144	1.000000	649.604750	0.019200	0.000000
RS	24	0.347201	1.000000	672.663401	0.019882	0.000000
RS	25	0.376000	1.000000	695.306868	0.020551	0.000000
RS	26	0.406654	1.000000	717.357726	0.021203	0.000000
RS	27	0.439282	1.000000	738.622981	0.021831	0.000000
RS	28	0.474011	1.000000	758.894601	0.022430	0.000000
RS	29	0.510976	1.000000	777.950464	0.022993	0.000000
RS	30	0.550322	1.000000	795.555774	0.023514	0.000000
RS	31	0.592202	1.000000	811.465020	0.023984	0.000000
RS	32	0.636779	1.000000	825.424539	0.024397	0.000000
RS	33	0.684227	1.000000	837.175723	0.024744	0.000000
RS	34	0.734730	1.000000	846.458931	0.025018	0.000000
RS	35	0.788485	1.000000	853.018114	0.025212	0.000000
RS	36	0.845702	1.000000	856.606172	0.025318	0.000000
RS	37	0.906604	1.000000	856.990995	0.025330	0.000000
RS	38	0.971428	1.000000	853.962158	0.025240	0.000000
RS	39	1.040426	1.000000	847.338127	0.025044	0.000000
RS	40	1.113868	1.000000	836.973860	0.024738	0.000000
RS	41	1.192040	1.000000	822.768565	0.024318	0.000000
RS	42	1.275245	1.000000	804.673372	0.023783	0.000000
RS	43	1.363809	1.000000	782.698592	0.023134	0.000000
RS	44	1.458076	1.000000	756.920179	0.022372	0.000000
RS	45	1.558414	1.000000	727.485002	0.021502	0.000000
RS	46	1.665214	1.000000	694.614463	0.020530	0.000000
RS	47	1.778891	1.000000	658.606022	0.019466	0.000000
RS	48	1.899889	1.000000	619.832201	0.018320	0.000000
RS	49	2.028679	1.000000	578.736690	0.017105	0.000000
RS	50	2.165763	1.000000	535.827306	0.015837	0.000000
RS	51	2.311675	1.000000	491.665643	0.014532	0.000000
RS	52	2.466983	1.000000	446.853504	0.013207	0.000000
RS	53	2.632293	1.000000	402.016350	0.011882	0.000000
RS	54	2.808249	1.000000	357.784313	0.010575	0.000000
RS	55	2.995536	1.000000	314.771513	0.009304	0.000000
RS	56	3.194884	1.000000	273.554690	0.008085	0.000000
RS	57	3.407070	1.000000	234.652352	0.006935	0.000000
RS	58	3.632920	1.000000	198.505719	0.005867	0.000000
RS	59	3.873315	1.000000	165.462829	0.004890	0.000000
RS	60	4.129191	1.000000	135.766988	0.004013	0.000000
RS	61	4.401545	1.000000	109.550592	0.003238	0.000000
RS	62	4.691438	1.000000	86.834907	0.002567	0.000000
RS	63	5.000000	1.000000	243.943026	0.007210	0.000000
PA	4+25*2+4+6 0.142134288 0.028426858 5.000000000 1.000000000 1.000000000 1.000000000 1.000000000 1.000000000 1.000000000 1.000000000 1.000000000 1.000000000 1.000000000 1.000000000 1.000000000 1.000000000 1.000000000 1.000000000 1.000000000 1.000000000 1.000000000 1.000000000 1.000000000 1.000000000 1.000000000 1.000000000 1.000000000 1.000000000 1.000000000 1.000000000 1.000000000
//
IT	4958
RD	1
LK	-388808.605643
QD	-3113.581609 -> -1615.799085
RI	0.0699423026
TR	0.119678	0.024039
MT	6.503133
MM	C_pi: 1.065060, n_recomb: 30514.767079
RS	0	0.000000	0.245489	832.360758	0.027277	0.001789
RS	1	0.006877	0.245489	864.272968	0.028323	0.012334
RS	2	0.014227	0.245489	895.627925	0.029351	0.024630
RS	3	0.022083	0.245489	926.152240	0.030351	0.030219
RS	4	0.030479	0.271561	865.316581	0.028357	0.029567
RS	5	0.039452	0.271561	893.855324	0.029293	0.028138
RS	6	0.049042	0.344816	728.371599	0.023869	0.026708
RS	7	0.059292	0.344816	754.991205	0.024742	0.025349
RS	8	0.070247	0.440033	614.195247	0.020128	0.023889
RS	9	0.081955	0.440033	638.709698	0.020931	0.022285
RS	10	0.094468	0.555453	526.848924	0.017265	0.020609
RS	11	0.107842	0.555453	549.323689	0.018002	0.018978
RS	12	0.122136	0.684172	465.406903	0.015252	0.017495
RS	13	0.137413	0.684172	486.150443	0.015932	0.016215
RS	14	0.153740	0.818632	424.626712	0.013915	0.015132
RS	15	0.171190	0.818632	444.029250	0.014551	0.014219
RS	16	0.189840	0.952152	399.286895	0.013085	0.013448
RS	17	0.209773	0.952152	417.709247	0.013689	0.012800
RS	18	0.231077	1.077140	386.240928	0.012658	0.012266
RS	19	0.253845	1.077140	403.990429	0.013239	0.011843
RS	20	0.278180	1.186575	383.440665	0.012566	0.011528
RS	21	0.304188	1.186575	400.753906	0.013133	0.011318
RS	22	0.331985	1.276757	389.008708	0.012748	0.011210
RS	23	0.361693	1.276757	406.024671	0.013306	0.011196
RS	24	0.393444	1.347835	401.062977	0.013143	0.011268
RS	25	0.427379	1.347835	417.802439	0.013692	0.011414
RS	26	0.463648	1.401989	417.923043	0.013696	0.011626
RS	27	0.502411	1.401989	434.280837	0.014232	0.011899
RS	28	0.543840	1.441604	438.219339	0.014361	0.012230
RS	29	0.588118	1.441604	453.960906	0.014877	0.012617
RS	30	0.635441	1.469078	460.633632	0.015095	0.013056
RS	31	0.686018	1.469078	475.388123	0.015579	0.013543
RS	32	0.740074	1.487121	483.612621	0.015848	0.014068
RS	33	0.797847	1.487121	496.870472	0.016283	0.014620
RS	34	0.859594	1.498409	505.356827	0.016561	0.015189
RS	35	0.925586	1.498409	516.482258	0.016926	0.015762
RS	36	0.996118	1.505198	523.916803	0.017169	0.016328
RS	37	1.071500	1.505198	532.178748	0.017440	0.016875
RS	38	1.152065	1.509381	537.232698	0.017606	0.017387
RS	39	1.238172	1.509381	541.858828	0.017757	0.017849
RS	40	1.330200	1.512608	543.227905	0.017802	0.018244
RS	41	1.428558	1.512608	543.486250	0.017811	0.018555
RS	42	1.533679	1.516180	540.052427	0.017698	0.018768
RS	43	1.646030	1.516180	535.353913	0.017544	0.018871
RS	44	1.766107	1.520885	526.391690	0.017250	0.018857
RS	45	1.894442	1.520885	516.395432	0.016923	0.018725
RS	46	2.031603	1.527042	501.678250	0.016441	0.018474
RS	47	2.178197	1.527042	486.383846	0.015939	0.018108
RS	48	2.334873	1.534675	466.200653	0.015278	0.017633
RS	49	2.502323	1.534675	446.014815	0.014616	0.017058
RS	50	2.681289	1.543528	421.183532	0.013803	0.016394
RS	51	2.872563	1.543528	396.939603	0.013008	0.015654
RS	52	3.076991	1.553011	368.760207	0.012085	0.014852
RS	53	3.295478	1.553011	341.674641	0.011197	0.014002
RS	54	3.528990	1.566675	310.963052	0.010191	0.013119
RS	55	3.778562	1.566675	282.737598	0.009266	0.012213
RS	56	4.045297	1.566675	254.232046	0.008331	0.011293
RS	57	4.330376	1.566675	225.900418	0.007403	0.010363
RS	58	4.635060	1.628696	191.376909	0.006272	0.009429
RS	59	4.960698	1.628696	166.999494	0.005473	0.008496
RS	60	5.308730	1.628696	143.709380	0.004710	0.007569
RS	61	5.680697	1.628696	121.838086	0.003993	0.006659
RS	62	6.078245	1.628696	101.663267	0.003332	0.005776
RS	63	6.503133	1.628696	348.128198	0.011409	0.021988
PA	4+25*2+4+6 0.119677783 0.024038732 6.503133476 0.245489240 0.271560669 0.344816208 0.440032959 0.555453181 0.684172273 0.818632305 0.952152252 1.077140331 1.186575055 1.276757240 1.347834587 1.401988983 1.441603601 1.469078064 1.487121463 1.498409271 1.505198002 1.509381175 1.512607574 1.516179979 1.520885468 1.527042389 1.534675419 1.543528438 1.553011119 1.566675305 1.628695548
//
IT	5523
RD	2
LK	-386538.494236
QD	-1669.900478 -> -1255.944536
RI	0.0964487476
TR	0.110068	0.023230
MT	7.285537
MM	C_pi: 1.134878, n_recomb: 31409.161911
RS	0	0.000000	0.207297	1039.120554	0.033083	0.001680
RS	1	0.007067	0.207297	1074.071754	0.034196	0.011331
RS	2	0.014634	0.207297	1107.440314	0.035259	0.023427
RS	3	0.022736	0.207297	1138.808552	0.036257	0.031138
RS	4	0.031410	0.199825	1210.388662	0.038536	0.031544
RS	5	0.040697	0.199825	1235.202669	0.039326	0.033629
RS	6	0.050640	0.260278	970.412123	0.030896	0.027832
RS	7	0.061286	0.260278	996.050389	0.031712	0.029105
RS	8	0.072685	0.349130	764.426858	0.024338	0.023693
RS	9	0.084889	0.349130	789.481645	0.025135	0.024392
RS	10	0.097956	0.469462	607.920138	0.019355	0.019712
RS	11	0.111946	0.469462	631.217751	0.020097	0.019971
RS	12	0.126925	0.618843	498.163598	0.015860	0.016359
RS	13	0.142962	0.618843	519.351813	0.016535	0.016490
RS	14	0.160133	0.791617	423.838904	0.013494	0.013900
RS	15	0.178518	0.791617	443.110960	0.014108	0.014038
RS	16	0.198201	0.980024	374.522956	0.011924	0.012205
RS	17	0.219276	0.980024	392.262723	0.012489	0.012363
RS	18	0.241840	1.171010	343.990196	0.010952	0.011092
RS	19	0.265999	1.171010	360.622935	0.011481	0.011291
RS	20	0.291866	1.348203	328.391415	0.010455	0.010472
RS	21	0.319560	1.348203	344.316209	0.010962	0.010745
RS	22	0.349212	1.498921	324.615732	0.010335	0.010295
RS	23	0.380959	1.498921	340.149039	0.010830	0.010663
RS	24	0.414949	1.618397	329.905088	0.010503	0.010503
RS	25	0.451342	1.618397	345.243190	0.010992	0.010958
RS	26	0.490308	1.707756	342.067077	0.010891	0.011018
RS	27	0.532026	1.707756	357.274400	0.011375	0.011544
RS	28	0.576694	1.769732	359.634906	0.011450	0.011780
RS	29	0.624518	1.769732	374.643099	0.011928	0.012376
RS	30	0.675721	1.808002	381.401838	0.012143	0.012771
RS	31	0.730544	1.808002	395.996895	0.012608	0.013436
RS	32	0.789241	1.828106	405.823712	0.012921	0.013957
RS	33	0.852086	1.828106	419.628360	0.013360	0.014657
RS	34	0.919373	1.836212	430.962128	0.013721	0.015243
RS	35	0.991415	1.836212	443.435601	0.014118	0.015928
RS	36	1.068549	1.837546	454.666993	0.014476	0.016514
RS	37	1.151134	1.837546	465.128329	0.014809	0.017134
RS	38	1.239555	1.836372	474.596871	0.015110	0.017652
RS	39	1.334226	1.836372	482.275295	0.015355	0.018148
RS	40	1.435587	1.836312	488.287198	0.015546	0.018518
RS	41	1.544111	1.836312	492.407240	0.015677	0.018823
RS	42	1.660305	1.839965	493.516094	0.015712	0.018967
RS	43	1.784712	1.839965	493.406169	0.015709	0.019032
RS	44	1.917910	1.848430	488.750773	0.015561	0.018913
RS	45	2.060522	1.848430	483.944636	0.015408	0.018732
RS	46	2.213212	1.861565	473.328809	0.015070	0.018360
RS	47	2.376694	1.861565	463.642192	0.014761	0.017957
RS	48	2.551729	1.878560	447.424471	0.014245	0.017370
RS	49	2.739135	1.878560	433.006130	0.013786	0.016786
RS	50	2.939785	1.897973	412.050912	0.013119	0.016036
RS	51	3.154616	1.897973	393.394092	0.012525	0.015324
RS	52	3.384630	1.917707	368.958815	0.011747	0.014475
RS	53	3.630899	1.917707	346.871287	0.011044	0.013685
RS	54	3.894573	1.943432	319.148868	0.010161	0.012758
RS	55	4.176881	1.943432	294.980716	0.009392	0.011932
RS	56	4.479141	1.943432	269.823667	0.008591	0.011081
RS	57	4.802763	1.943432	244.080698	0.007771	0.010207
RS	58	5.149256	2.077391	205.331635	0.006537	0.008993
RS	59	5.520237	2.077391	183.534224	0.005843	0.008184
RS	60	5.917436	2.077391	161.970342	0.005157	0.007360
RS	61	6.342707	2.077391	141.000032	0.004489	0.006532
RS	62	6.798032	2.077391	120.961873	0.003851	0.005714
RS	63	7.285537	2.077391	468.779371	0.014925	0.023273
PA	4+25*2+4+6 0.110068303 0.023229825 7.285536761 0.207296715 0.199824772 0.260278400 0.349129830 0.469461647 0.618842634 0.791617055 0.980024183 1.171010262 1.348203494 1.498921251 1.618397429 1.707755526 1.769731969 1.808002102 1.828106392 1.836212124 1.837545964 1.836371707 1.836312427 1.839964689 1.848430139 1.861564583 1.878559765 1.897973279 1.917706791 1.943432287 2.077390686
//
IT	5353
RD	3
LK	-385851.945692
QD	-1324.886055 -> -1128.360547
RI	0.0923742118
TR	0.103931	0.023340
MT	7.767674
MM	C_pi: 1.231815, n_recomb: 34212.792534
RS	0	0.000000	0.230446	1033.969422	0.030222	0.001493
RS	1	0.007175	0.230446	1073.084955	0.031365	0.009946
RS	2	0.014864	0.230446	1111.114071	0.032477	0.020692
RS	3	0.023106	0.230446	1147.650015	0.033544	0.027851
RS	4	0.031938	0.187526	1446.072145	0.042267	0.032862
RS	5	0.041405	0.187526	1471.057124	0.042997	0.035533
RS	6	0.051550	0.240214	1171.242529	0.034234	0.029143
RS	7	0.062424	0.240214	1197.948669	0.035015	0.031038
RS	8	0.074077	0.323228	913.566031	0.026702	0.024562
RS	9	0.086567	0.323228	940.846497	0.027500	0.025910
RS	10	0.099953	0.442072	710.634679	0.020771	0.020178
RS	11	0.114299	0.442072	736.576254	0.021529	0.021002
RS	12	0.129675	0.597930	565.833022	0.016539	0.016512
RS	13	0.146154	0.597930	589.482690	0.017230	0.017084
RS	14	0.163815	0.788362	466.603647	0.013638	0.013812
RS	15	0.182743	0.788362	487.910660	0.014261	0.014291
RS	16	0.203029	1.007460	399.723630	0.011683	0.011946
RS	17	0.224771	1.007460	419.043415	0.012248	0.012370
RS	18	0.248073	1.240171	357.127101	0.010438	0.010727
RS	19	0.273047	1.240171	374.962744	0.010960	0.011134
RS	20	0.299812	1.463175	333.780458	0.009756	0.010059
RS	21	0.328498	1.463175	350.658887	0.010249	0.010496
RS	22	0.359242	1.655426	325.566159	0.009516	0.009881
RS	23	0.392192	1.655426	341.940792	0.009995	0.010375
RS	24	0.427506	1.807061	328.839948	0.009612	0.010116
RS	25	0.465353	1.807061	345.027585	0.010085	0.010671
RS	26	0.505917	1.917958	340.797154	0.009961	0.010679
RS	27	0.549390	1.917958	356.960169	0.010434	0.011281
RS	28	0.595983	1.990970	359.756905	0.010515	0.011503
RS	29	0.645918	1.990970	375.907019	0.010987	0.012156
RS	30	0.699437	2.030701	384.504440	0.011239	0.012573
RS	31	0.756795	2.030701	400.486386	0.011706	0.013280
RS	32	0.818268	2.045535	413.308075	0.012081	0.013854
RS	33	0.884152	2.045535	428.767437	0.012532	0.014582
RS	34	0.954764	2.045324	443.811724	0.012972	0.015236
RS	35	1.030441	2.045324	458.186393	0.013392	0.015934
RS	36	1.111548	2.038261	473.358549	0.013836	0.016587
RS	37	1.198475	2.038261	485.905446	0.014202	0.017205
RS	38	1.291638	2.030767	499.033712	0.014586	0.017774
RS	39	1.391486	2.030767	508.891863	0.014874	0.018255
RS	40	1.498498	2.028168	517.740336	0.015133	0.018643
RS	41	1.613187	2.028168	524.039880	0.015317	0.018923
RS	42	1.736105	2.034023	526.771587	0.015397	0.019046
RS	43	1.867843	2.034023	528.768729	0.015455	0.019082
RS	44	2.009032	2.049276	524.495573	0.015330	0.018909
RS	45	2.160352	2.049276	521.680436	0.015248	0.018706
RS	46	2.322528	2.072849	510.480672	0.014921	0.018265
RS	47	2.496340	2.072849	502.636454	0.014691	0.017856
RS	48	2.682623	2.102665	485.261832	0.014184	0.017204
RS	49	2.882272	2.102665	472.487550	0.013810	0.016636
RS	50	3.096244	2.135656	450.206205	0.013159	0.015840
RS	51	3.325569	2.135656	432.897996	0.012653	0.015163
RS	52	3.571348	2.167831	407.261583	0.011904	0.014297
RS	53	3.834761	2.167831	386.067684	0.011284	0.013555
RS	54	4.117074	2.207211	356.728357	0.010427	0.012621
RS	55	4.419641	2.207211	332.904402	0.009730	0.011846
RS	56	4.743918	2.207211	307.600112	0.008991	0.011040
RS	57	5.091461	2.207211	281.208625	0.008219	0.010205
RS	58	5.463939	2.418911	233.710639	0.006831	0.008794
RS	59	5.863142	2.418911	212.108223	0.006200	0.008066
RS	60	6.290988	2.418911	190.217685	0.005560	0.007314
RS	61	6.749530	2.418911	168.417043	0.004923	0.006549
RS	62	7.240972	2.418911	147.083359	0.004299	0.005782
RS	63	7.767674	2.418911	622.079171	0.018183	0.025078
PA	4+25*2+4+6 0.103930629 0.023339580 7.767674409 0.230445741 0.187526339 0.240213656 0.323228047 0.442071765 0.597930102 0.788362299 1.007460301 1.240170521 1.463174995 1.655426020 1.807061149 1.917957910 1.990969773 2.030701298 2.045535039 2.045323752 2.038260528 2.030766942 2.028167774 2.034023026 2.049276119 2.072849498 2.102664569 2.135656160 2.167830512 2.207210699 2.418910828
//
IT	4075
RD	4
LK	-385492.367364
QD	-1183.803730 -> -1044.884233
RI	0.0791066414
TR	0.099226	0.023759
MT	8.108790
MM	C_pi: 1.324413, n_recomb: 37395.742322
RS	0	0.000000	0.270832	972.133255	0.025996	0.001332
RS	1	0.007247	0.270832	1014.167477	0.027120	0.008781
RS	2	0.015019	0.270832	1055.902819	0.028236	0.018208
RS	3	0.023355	0.270832	1096.997431	0.029335	0.024384
RS	4	0.032294	0.187674	1628.171561	0.043539	0.033802
RS	5	0.041882	0.187674	1656.356132	0.044293	0.036297
RS	6	0.052164	0.235366	1346.384734	0.036004	0.030178
RS	7	0.063192	0.235366	1375.733952	0.036789	0.032123
RS	8	0.075018	0.314105	1056.711849	0.028258	0.025407
RS	9	0.087702	0.314105	1087.030381	0.029068	0.026942
RS	10	0.101305	0.430588	818.349446	0.021883	0.020778
RS	11	0.115893	0.430588	847.535149	0.022664	0.021811
RS	12	0.131539	0.588542	643.902790	0.017219	0.016866
RS	13	0.148319	0.588542	670.604835	0.017933	0.017616
RS	14	0.166315	0.788397	522.419042	0.013970	0.013950
RS	15	0.185615	0.788397	546.376674	0.014611	0.014572
RS	16	0.206313	1.026803	439.385955	0.011750	0.011913
RS	17	0.228512	1.026803	460.916027	0.012325	0.012451
RS	18	0.252320	1.288390	385.685335	0.010314	0.010575
RS	19	0.277852	1.288390	405.356418	0.010840	0.011069
RS	20	0.305236	1.544655	355.499411	0.009506	0.009836
RS	21	0.334603	1.544655	373.960217	0.010000	0.010336
RS	22	0.366099	1.767207	343.829618	0.009194	0.009625
RS	23	0.399878	1.767207	361.665790	0.009671	0.010166
RS	24	0.436104	1.941503	346.128798	0.009256	0.009855
RS	25	0.474956	1.941503	363.768457	0.009728	0.010442
RS	26	0.516623	2.066397	358.921879	0.009598	0.010428
RS	27	0.561310	2.066397	376.609835	0.010071	0.011052
RS	28	0.609236	2.144878	380.279992	0.010169	0.011278
RS	29	0.660635	2.144878	398.087618	0.010645	0.011942
RS	30	0.715758	2.182208	408.978514	0.010936	0.012390
RS	31	0.774877	2.182208	426.784938	0.011413	0.013101
RS	32	0.838280	2.189370	443.053184	0.011848	0.013729
RS	33	0.906277	2.189370	460.496429	0.012314	0.014458
RS	34	0.979203	2.179746	479.610931	0.012825	0.015178
RS	35	1.057413	2.179746	496.070437	0.013265	0.015874
RS	36	1.141292	2.164200	515.349559	0.013781	0.016591
RS	37	1.231249	2.164200	529.980316	0.014172	0.017206
RS	38	1.327725	2.150989	546.628523	0.014617	0.017824
RS	39	1.431193	2.150989	558.444343	0.014933	0.018301
RS	40	1.542160	2.146878	569.568864	0.015231	0.018710
RS	41	1.661168	2.146878	577.586210	0.015445	0.018988
RS	42	1.788801	2.156191	580.903737	0.015534	0.019095
RS	43	1.925683	2.156191	584.313390	0.015625	0.019135
RS	44	2.072485	2.179595	578.960375	0.015482	0.018915
RS	45	2.229927	2.179595	577.244790	0.015436	0.018725
RS	46	2.398778	2.215003	563.717082	0.015074	0.018222
RS	47	2.579866	2.215003	556.686598	0.014886	0.017837
RS	48	2.774077	2.258999	536.305646	0.014341	0.017124
RS	49	2.982363	2.258999	524.084023	0.014015	0.016590
RS	50	3.205744	2.306802	498.695482	0.013336	0.015750
RS	51	3.445313	2.306802	481.661250	0.012880	0.015115
RS	52	3.702244	2.352417	453.252011	0.012120	0.014227
RS	53	3.977794	2.352417	431.968974	0.011551	0.013531
RS	54	4.273314	2.406504	399.593434	0.010686	0.012581
RS	55	4.590251	2.406504	375.306355	0.010036	0.011851
RS	56	4.930156	2.406504	349.120057	0.009336	0.011083
RS	57	5.294695	2.406504	321.426555	0.008595	0.010280
RS	58	5.685651	2.698727	263.388317	0.007043	0.008686
RS	59	6.104941	2.698727	241.665214	0.006462	0.008024
RS	60	6.554616	2.698727	219.237236	0.005863	0.007332
RS	61	7.036880	2.698727	196.489731	0.005254	0.006619
RS	62	7.554094	2.698727	173.823143	0.004648	0.005895
RS	63	8.108790	2.698727	786.473797	0.021031	0.027020
PA	4+25*2+4+6 0.099226002 0.023759083 8.108790238 0.270831589 0.187674239 0.235366205 0.314104953 0.430587586 0.588541826 0.788396883 1.026802905 1.288389965 1.544654748 1.767206934 1.941502958 2.066397275 2.144877575 2.182207554 2.189369524 2.179745522 2.164199765 2.150988927 2.146878072 2.156191348 2.179595308 2.215002864 2.258998681 2.306801778 2.352416636 2.406503853 2.698727355
//
IT	5466
RD	5
LK	-385226.487464
QD	-1089.339551 -> -974.376339
RI	0.0663461745
TR	0.095312	0.024294
MT	8.374423
MM	C_pi: 1.406831, n_recomb: 40562.902158
RS	0	0.000000	0.318892	902.781768	0.022256	0.001199
RS	1	0.007301	0.318892	946.068381	0.023323	0.007838
RS	2	0.015136	0.318892	989.721248	0.024400	0.016158
RS	3	0.023542	0.318892	1033.473106	0.025478	0.021443
RS	4	0.032562	0.191079	1779.404420	0.043868	0.034484
RS	5	0.042241	0.191079	1811.915859	0.044669	0.036649
RS	6	0.052626	0.235500	1499.448110	0.036966	0.030917
RS	7	0.063770	0.235500	1532.154691	0.037772	0.032762
RS	8	0.075727	0.311133	1188.560686	0.029302	0.026073
RS	9	0.088558	0.311133	1222.187841	0.030131	0.027647
RS	10	0.102325	0.425384	922.190312	0.022735	0.021307
RS	11	0.117097	0.425384	954.722299	0.023537	0.022426
RS	12	0.132948	0.583871	722.113616	0.017802	0.017219
RS	13	0.149956	0.583871	751.956494	0.018538	0.018054
RS	14	0.168206	0.789447	580.378436	0.014308	0.014130
RS	15	0.187789	0.789447	607.097676	0.014967	0.014825
RS	16	0.208801	1.041418	482.159236	0.011887	0.011946
RS	17	0.231347	1.041418	506.027347	0.012475	0.012541
RS	18	0.255540	1.324951	417.863644	0.010302	0.010496
RS	19	0.281499	1.324951	439.503639	0.010835	0.011033
RS	20	0.309353	1.607537	381.200845	0.009398	0.009685
RS	21	0.339242	1.607537	401.377538	0.009895	0.010214
RS	22	0.371312	1.854243	366.407166	0.009033	0.009435
RS	23	0.405724	1.854243	385.836194	0.009512	0.009993
RS	24	0.442648	2.046223	368.038549	0.009073	0.009648
RS	25	0.482268	2.046223	387.256320	0.009547	0.010243
RS	26	0.524781	2.181444	381.936248	0.009416	0.010217
RS	27	0.570398	2.181444	401.265110	0.009892	0.010842
RS	28	0.619346	2.263040	405.921818	0.010007	0.011075
RS	29	0.671868	2.263040	425.487042	0.010490	0.011734
RS	30	0.728224	2.296689	438.796404	0.010818	0.012210
RS	31	0.788695	2.296689	458.506003	0.011304	0.012912
RS	32	0.853581	2.295631	478.390558	0.011794	0.013587
RS	33	0.923205	2.295631	497.867650	0.012274	0.014309
RS	34	0.997912	2.276563	521.236961	0.012850	0.015086
RS	35	1.078073	2.276563	539.790787	0.013307	0.015778
RS	36	1.164088	2.252751	563.331356	0.013888	0.016553
RS	37	1.256382	2.252751	579.999708	0.014299	0.017168
RS	38	1.355416	2.234053	600.227777	0.014797	0.017833
RS	39	1.461680	2.234053	613.883803	0.015134	0.018316
RS	40	1.575702	2.228523	627.165105	0.015462	0.018746
RS	41	1.698050	2.228523	636.702441	0.015697	0.019037
RS	42	1.829331	2.241163	640.257776	0.015784	0.019133
RS	43	1.970197	2.241163	644.805322	0.015896	0.019194
RS	44	2.121348	2.272424	637.807119	0.015724	0.018935
RS	45	2.283535	2.272424	636.857729	0.015700	0.018774
RS	46	2.457564	2.319313	620.295793	0.015292	0.018216
RS	47	2.644299	2.319313	613.715255	0.015130	0.017867
RS	48	2.844668	2.377184	589.576807	0.014535	0.017098
RS	49	3.059666	2.377184	577.546942	0.014238	0.016606
RS	50	3.290362	2.439584	548.352862	0.013519	0.015721
RS	51	3.537903	2.439584	531.267903	0.013097	0.015131
RS	52	3.803516	2.498530	499.511158	0.012314	0.014217
RS	53	4.088523	2.498530	477.881144	0.011781	0.013563
RS	54	4.394339	2.567404	441.969838	0.010896	0.012592
RS	55	4.722483	2.567404	417.063509	0.010282	0.011901
RS	56	5.074587	2.567404	389.882687	0.009612	0.011168
RS	57	5.452398	2.567404	360.819198	0.008895	0.010392
RS	58	5.857794	2.941030	291.405800	0.007184	0.008621
RS	59	6.292790	2.941030	269.642865	0.006648	0.008017
RS	60	6.759546	2.941030	246.817473	0.006085	0.007376
RS	61	7.260381	2.941030	223.313308	0.005505	0.006707
RS	62	7.797783	2.941030	199.542440	0.004919	0.006021
RS	63	8.374423	2.941030	954.215040	0.023524	0.028977
PA	4+25*2+4+6 0.095312466 0.024293898 8.374422801 0.318891995 0.191078933 0.235499844 0.311133080 0.425383695 0.583871298 0.789446687 1.041418363 1.324950833 1.607536864 1.854242730 2.046222648 2.181444252 2.263040053 2.296688666 2.295630812 2.276562551 2.252751379 2.234053186 2.228522626 2.241163240 2.272424061 2.319313013 2.377184114 2.439583962 2.498529596 2.567404327 2.941029802
//
IT	4944
RD	6
LK	-385003.311018
QD	-1011.199471 -> -911.208313
RI	0.0559089863
TR	0.091919	0.024868
MT	8.595164
MM	C_pi: 1.480743, n_recomb: 43645.353379
RS	0	0.000000	0.371395	839.283563	0.019230	0.001090
RS	1	0.007345	0.371395	882.731422	0.020225	0.007066
RS	2	0.015230	0.371395	927.038112	0.021240	0.014479
RS	3	0.023693	0.371395	972.003732	0.022270	0.019041
RS	4	0.032779	0.195242	1912.660649	0.043823	0.035002
RS	5	0.042532	0.195242	1949.804056	0.044674	0.036844
RS	6	0.053001	0.237621	1635.297113	0.037468	0.031426
RS	7	0.064239	0.237621	1671.683239	0.038302	0.033149
RS	8	0.076302	0.310994	1309.345774	0.030000	0.026572
RS	9	0.089252	0.310994	1346.374506	0.030848	0.028139
RS	10	0.103152	0.423318	1020.322600	0.023378	0.021743
RS	11	0.118074	0.423318	1056.174378	0.024199	0.022903
RS	12	0.134092	0.581753	797.794210	0.018279	0.017536
RS	13	0.151286	0.581753	830.738079	0.019034	0.018419
RS	14	0.169743	0.791216	637.468719	0.014606	0.014310
RS	15	0.189556	0.791216	666.927805	0.015281	0.015047
RS	16	0.210824	1.053614	524.863571	0.012026	0.011999
RS	17	0.233655	1.053614	551.062886	0.012626	0.012629
RS	18	0.258162	1.355139	450.348443	0.010318	0.010449
RS	19	0.284469	1.355139	473.955991	0.010859	0.011009
RS	20	0.312709	1.660100	407.413058	0.009335	0.009571
RS	21	0.343023	1.660100	429.304487	0.009836	0.010113
RS	22	0.375563	1.927658	389.619718	0.008927	0.009281
RS	23	0.410494	1.927658	410.638616	0.009409	0.009843
RS	24	0.447990	2.134870	390.652902	0.008951	0.009472
RS	25	0.488240	2.134870	411.442678	0.009427	0.010065
RS	26	0.531447	2.278888	405.663740	0.009295	0.010029
RS	27	0.577827	2.278888	426.622537	0.009775	0.010647
RS	28	0.627614	2.362886	432.242758	0.009904	0.010884
RS	29	0.681058	2.362886	453.549050	0.010392	0.011533
RS	30	0.738428	2.392752	469.256153	0.010752	0.012030
RS	31	0.800011	2.392752	490.848101	0.011246	0.012720
RS	32	0.866118	2.383690	514.377237	0.011785	0.013433
RS	33	0.937080	2.383690	535.864746	0.012278	0.014145
RS	34	1.013254	2.355448	563.586146	0.012913	0.014972
RS	35	1.095024	2.355448	584.207301	0.013385	0.015660
RS	36	1.182799	2.323550	612.155583	0.014026	0.016488
RS	37	1.277022	2.323550	630.825956	0.014453	0.017105
RS	38	1.378166	2.299300	654.793521	0.015003	0.017813
RS	39	1.486738	2.299300	670.237426	0.015356	0.018307
RS	40	1.603286	2.291943	685.787533	0.015713	0.018761
RS	41	1.728393	2.291943	696.767931	0.015964	0.019070
RS	42	1.862691	2.307160	700.562880	0.016051	0.019163
RS	43	2.006852	2.307160	706.144580	0.016179	0.019250
RS	44	2.161602	2.345262	697.378996	0.015978	0.018963
RS	45	2.327719	2.345262	697.070542	0.015971	0.018835
RS	46	2.506037	2.402517	677.251887	0.015517	0.018233
RS	47	2.697453	2.402517	670.985861	0.015374	0.017922
RS	48	2.902928	2.473189	642.818109	0.014728	0.017105
RS	49	3.123496	2.473189	630.848570	0.014454	0.016654
RS	50	3.360265	2.549275	597.579039	0.013692	0.015729
RS	51	3.614424	2.549275	580.331426	0.013297	0.015180
RS	52	3.887252	2.620865	545.004253	0.012487	0.014243
RS	53	4.180120	2.620865	522.950429	0.011982	0.013627
RS	54	4.494498	2.704021	483.298680	0.011073	0.012633
RS	55	4.831968	2.704021	457.749916	0.010488	0.011977
RS	56	5.194226	2.704021	429.578500	0.009842	0.011272
RS	57	5.583092	2.704021	399.175658	0.009146	0.010521
RS	58	6.000520	3.158880	317.838775	0.007282	0.008582
RS	59	6.448608	3.158880	296.138833	0.006785	0.008027
RS	60	6.929610	3.158880	273.059589	0.006256	0.007431
RS	61	7.445941	3.158880	248.977064	0.005705	0.006801
RS	62	8.000197	3.158880	224.306916	0.005139	0.006148
RS	63	8.595164	3.158880	1124.566850	0.025766	0.030908
PA	4+25*2+4+6 0.091919376 0.024867550 8.595163894 0.371394604 0.195242274 0.237620537 0.310994067 0.423317732 0.581752586 0.791215943 1.053614042 1.355138506 1.660100353 1.927658391 2.134869770 2.278887515 2.362886086 2.392752179 2.383689841 2.355448084 2.323549729 2.299300494 2.291942586 2.307159618 2.345262055 2.402516898 2.473188697 2.549274690 2.620864679 2.704021472 3.158880400
//
IT	4772
RD	7
LK	-384808.354575
QD	-942.631716 -> -854.173837
RI	0.0476430984
TR	0.088907	0.025446
MT	8.786777
MM	C_pi: 1.548408, n_recomb: 46642.474125
RS	0	0.000000	0.427047	783.958288	0.016808	0.000998
RS	1	0.007382	0.427047	826.958828	0.017730	0.006424
RS	2	0.015309	0.427047	871.170946	0.018678	0.013089
RS	3	0.023822	0.427047	916.451035	0.019648	0.017073
RS	4	0.032963	0.199389	2035.009029	0.043630	0.035415
RS	5	0.042778	0.199389	2076.791370	0.044526	0.036975
RS	6	0.053319	0.240631	1758.053382	0.037692	0.031769
RS	7	0.064637	0.240631	1798.265807	0.038554	0.033381
RS	8	0.076791	0.312339	1420.776909	0.030461	0.026941
RS	9	0.089842	0.312339	1461.237978	0.031328	0.028488
RS	10	0.103856	0.422997	1113.115058	0.023865	0.022100
RS	11	0.118906	0.422997	1152.233872	0.024704	0.023283
RS	12	0.135066	0.581107	870.674923	0.018667	0.017816
RS	13	0.152419	0.581107	906.655859	0.019438	0.018728
RS	14	0.171053	0.793395	693.108608	0.014860	0.014481
RS	15	0.191063	0.793395	725.257849	0.015549	0.015245
RS	16	0.212550	1.064267	566.752044	0.012151	0.012060
RS	17	0.235623	1.064267	595.244828	0.012762	0.012712
RS	18	0.260399	1.381270	482.281637	0.010340	0.010420
RS	19	0.287005	1.381270	507.822626	0.010888	0.010995
RS	20	0.315575	1.706197	433.170829	0.009287	0.009479
RS	21	0.346253	1.706197	456.741349	0.009792	0.010027
RS	22	0.379197	1.992747	412.400241	0.008842	0.009150
RS	23	0.414572	1.992747	434.970293	0.009326	0.009711
RS	24	0.452559	2.214041	412.795142	0.008850	0.009316
RS	25	0.493350	2.214041	435.114379	0.009329	0.009903
RS	26	0.537153	2.366385	428.818062	0.009194	0.009857
RS	27	0.584189	2.366385	451.359969	0.009677	0.010466
RS	28	0.634698	2.452910	457.836734	0.009816	0.010704
RS	29	0.688935	2.452910	480.833947	0.010309	0.011340
RS	30	0.747176	2.479460	498.828011	0.010695	0.011852
RS	31	0.809716	2.479460	522.252899	0.011197	0.012529
RS	32	0.876874	2.462940	549.363154	0.011778	0.013272
RS	33	0.948989	2.462940	572.818321	0.012281	0.013973
RS	34	1.026428	2.425947	604.912214	0.012969	0.014843
RS	35	1.109583	2.425947	627.569199	0.013455	0.015526
RS	36	1.198877	2.386131	660.040499	0.014151	0.016401
RS	37	1.294764	2.386131	680.693327	0.014594	0.017021
RS	38	1.397728	2.356186	708.588707	0.015192	0.017773
RS	39	1.508294	2.356186	725.808614	0.015561	0.018277
RS	40	1.627022	2.346477	743.842043	0.015948	0.018760
RS	41	1.754515	2.346477	756.253758	0.016214	0.019087
RS	42	1.891420	2.363373	760.468242	0.016304	0.019185
RS	43	2.038431	2.363373	767.065747	0.016446	0.019299
RS	44	2.196295	2.407140	756.636873	0.016222	0.018994
RS	45	2.365813	2.407140	756.941828	0.016229	0.018899
RS	46	2.547845	2.473447	733.890125	0.015734	0.018263
RS	47	2.743316	2.473447	727.903578	0.015606	0.017989
RS	48	2.953216	2.555618	695.668712	0.014915	0.017132
RS	49	3.178612	2.555618	683.721729	0.014659	0.016719
RS	50	3.420647	2.644236	646.307099	0.013857	0.015761
RS	51	3.680549	2.644236	628.863461	0.013483	0.015249
RS	52	3.959638	2.727563	589.893670	0.012647	0.014290
RS	53	4.259330	2.727563	567.396384	0.012165	0.013708
RS	54	4.581146	2.824228	523.917407	0.011233	0.012691
RS	55	4.926720	2.824228	497.731557	0.010671	0.012065
RS	56	5.297804	2.824228	468.591491	0.010046	0.011387
RS	57	5.696283	2.824228	436.887234	0.009367	0.010657
RS	58	6.124178	3.359581	343.175432	0.007358	0.008556
RS	59	6.583662	3.359581	321.614283	0.006895	0.008045
RS	60	7.077066	3.359581	298.386641	0.006397	0.007489
RS	61	7.606894	3.359581	273.857001	0.005871	0.006894
RS	62	8.175835	3.359581	248.439200	0.005326	0.006272
RS	63	8.786777	3.359581	1298.283864	0.027835	0.032796
PA	4+25*2+4+6 0.088906627 0.025446043 8.786776664 0.427047337 0.199389080 0.240631085 0.312338792 0.422996785 0.581106796 0.793394742 1.064266981 1.381269718 1.706196660 1.992747305 2.214040517 2.366385237 2.452910366 2.479460054 2.462940363 2.425946916 2.386131451 2.356185692 2.346477467 2.363373167 2.407139999 2.473446727 2.555618218 2.644236495 2.727563132 2.824227596 3.359580729
//
IT	4305
RD	8
LK	-384635.605792
QD	-881.507641 -> -802.651391
RI	0.0410812748
TR	0.086192	0.026014
MT	8.957891
MM	C_pi: 1.611451, n_recomb: 49563.154623
RS	0	0.000000	0.485339	736.053179	0.014851	0.000919
RS	1	0.007415	0.485339	778.280750	0.015703	0.005879
RS	2	0.015379	0.485339	821.971005	0.016584	0.011918
RS	3	0.023934	0.485339	867.026242	0.017493	0.015439
RS	4	0.033124	0.203287	2150.134109	0.043382	0.035757
RS	5	0.042995	0.203287	2196.465814	0.044317	0.037078
RS	6	0.053597	0.244074	1870.557743	0.037741	0.031992
RS	7	0.064986	0.244074	1914.659844	0.038631	0.033512
RS	8	0.077219	0.314523	1524.498999	0.030759	0.027212
RS	9	0.090360	0.314523	1568.396298	0.031644	0.028738
RS	10	0.104475	0.423685	1201.386121	0.024240	0.022396
RS	11	0.119636	0.423685	1243.717264	0.025094	0.023594
RS	12	0.135921	0.581288	941.111996	0.018988	0.018066
RS	13	0.153414	0.581288	980.067591	0.019774	0.019000
RS	14	0.172204	0.795669	747.401372	0.015080	0.014643
RS	15	0.192388	0.795669	782.190609	0.015782	0.015427
RS	16	0.214067	1.073633	607.782690	0.012263	0.012125
RS	17	0.237355	1.073633	638.528609	0.012883	0.012793
RS	18	0.262369	1.404313	513.529345	0.010361	0.010403
RS	19	0.289237	1.404313	540.965493	0.010915	0.010988
RS	20	0.318098	1.747525	458.274367	0.009246	0.009403
RS	21	0.349099	1.747525	483.482919	0.009755	0.009954
RS	22	0.382399	2.051919	434.488341	0.008766	0.009035
RS	23	0.418168	2.051919	458.564095	0.009252	0.009593
RS	24	0.456588	2.286771	434.150144	0.008760	0.009176
RS	25	0.497858	2.286771	457.948449	0.009240	0.009755
RS	26	0.542188	2.447508	451.027420	0.009100	0.009699
RS	27	0.589804	2.447508	475.096871	0.009586	0.010297
RS	28	0.640952	2.537068	482.275911	0.009731	0.010533
RS	29	0.695891	2.537068	506.904850	0.010227	0.011156
RS	30	0.754905	2.561034	527.017580	0.010633	0.011677
RS	31	0.818294	2.561034	552.217487	0.011142	0.012341
RS	32	0.886383	2.537749	582.781660	0.011758	0.013107
RS	33	0.959521	2.537749	608.155655	0.012270	0.013798
RS	34	1.038081	2.492480	644.582954	0.013005	0.014704
RS	35	1.122467	2.492480	669.243683	0.013503	0.015382
RS	36	1.213110	2.444949	706.306559	0.014251	0.016300
RS	37	1.310474	2.444949	728.930730	0.014707	0.016923
RS	38	1.415057	2.409180	760.929319	0.015353	0.017717
RS	39	1.527395	2.409180	779.933698	0.015736	0.018230
RS	40	1.648062	2.396636	800.696570	0.016155	0.018744
RS	41	1.777677	2.396636	814.560721	0.016435	0.019089
RS	42	1.916902	2.414372	819.453127	0.016534	0.019199
RS	43	2.066450	2.414372	827.091065	0.016688	0.019339
RS	44	2.227087	2.462690	815.215472	0.016448	0.019024
RS	45	2.399634	2.462690	816.154766	0.016467	0.018959
RS	46	2.584976	2.536780	790.019784	0.015940	0.018299
RS	47	2.784060	2.536780	784.326323	0.015825	0.018059
RS	48	2.997906	2.629162	748.107331	0.015094	0.017171
RS	49	3.227608	2.629162	736.189075	0.014854	0.016793
RS	50	3.474342	2.729129	694.662678	0.014016	0.015806
RS	51	3.739370	2.729129	677.024718	0.013660	0.015328
RS	52	4.024050	2.823240	634.414150	0.012800	0.014350
RS	53	4.329838	2.823240	611.477072	0.012337	0.013798
RS	54	4.658300	2.932548	564.141002	0.011382	0.012760
RS	55	5.011116	2.932548	537.331205	0.010841	0.012162
RS	56	5.390092	2.932548	507.246019	0.010234	0.011506
RS	57	5.797169	2.932548	474.273636	0.009569	0.010795
RS	58	6.234429	3.547323	367.784724	0.007421	0.008541
RS	59	6.704111	3.547323	346.416459	0.006989	0.008068
RS	60	7.208619	3.547323	323.117024	0.006519	0.007547
RS	61	7.750535	3.547323	298.236842	0.006017	0.006985
RS	62	8.332632	3.547323	272.184155	0.005492	0.006389
RS	63	8.957891	3.547323	1475.992935	0.029780	0.034633
PA	4+25*2+4+6 0.086191954 0.026013678 8.957890612 0.485339044 0.203287391 0.244074258 0.314522920 0.423685390 0.581288015 0.795669202 1.073633070 1.404312922 1.747524794 2.051919153 2.286771280 2.447507890 2.537068217 2.561033934 2.537748516 2.492480368 2.444948542 2.409179596 2.396636081 2.414371898 2.462689595 2.536779829 2.629161556 2.729128680 2.823239749 2.932547795 3.547322545
//
IT	4941
RD	9
LK	-384481.477322
QD	-826.686470 -> -756.052980
RI	0.0358027331
TR	0.083720	0.026563
MT	9.113747
MM	C_pi: 1.670952, n_recomb: 52414.701332
RS	0	0.000000	0.546139	694.191086	0.013244	0.000851
RS	1	0.007444	0.546139	735.471563	0.014032	0.005410
RS	2	0.015442	0.546139	778.393311	0.014851	0.010916
RS	3	0.024035	0.546139	822.895903	0.015700	0.014061
RS	4	0.033268	0.206892	2259.925478	0.043116	0.036045
RS	5	0.043188	0.206892	2310.693515	0.044085	0.037167
RS	6	0.053847	0.247743	1974.674490	0.037674	0.032125
RS	7	0.065299	0.247743	2022.686803	0.038590	0.033571
RS	8	0.077604	0.317209	1621.782063	0.030941	0.027411
RS	9	0.090824	0.317209	1669.105286	0.031844	0.028918
RS	10	0.105029	0.424974	1285.870498	0.024533	0.022646
RS	11	0.120291	0.424974	1331.362268	0.025401	0.023855
RS	12	0.136689	0.581911	1009.528137	0.019260	0.018292
RS	13	0.154308	0.581911	1051.402330	0.020059	0.019243
RS	14	0.173238	0.797817	800.587618	0.015274	0.014798
RS	15	0.193578	0.797817	837.972246	0.015987	0.015597
RS	16	0.215431	1.081787	648.092407	0.012365	0.012194
RS	17	0.238911	1.081787	681.055602	0.012994	0.012875
RS	18	0.264139	1.424718	544.163039	0.010382	0.010396
RS	19	0.291245	1.424718	573.459679	0.010941	0.010987
RS	20	0.320369	1.784906	482.751510	0.009210	0.009339
RS	21	0.351660	1.784906	509.559887	0.009722	0.009892
RS	22	0.385281	2.106324	455.881174	0.008698	0.008934
RS	23	0.421405	2.106324	481.419285	0.009185	0.009489
RS	24	0.460218	2.354512	454.686654	0.008675	0.009049
RS	25	0.501919	2.354512	479.914798	0.009156	0.009621
RS	26	0.546725	2.523922	472.239877	0.009010	0.009552
RS	27	0.594866	2.523922	497.781623	0.009497	0.010140
RS	28	0.646591	2.617185	505.484716	0.009644	0.010370
RS	29	0.702166	2.617185	531.685487	0.010144	0.010982
RS	30	0.761878	2.639415	553.713825	0.010564	0.011507
RS	31	0.826035	2.639415	580.628966	0.011078	0.012157
RS	32	0.894968	2.610111	614.477182	0.011723	0.012941
RS	33	0.969031	2.610111	641.718793	0.012243	0.013622
RS	34	1.048608	2.557079	682.390063	0.013019	0.014558
RS	35	1.134109	2.557079	709.021106	0.013527	0.015231
RS	36	1.225974	2.502058	750.698137	0.014322	0.016188
RS	37	1.324677	2.502058	775.284562	0.014791	0.016812
RS	38	1.430728	2.460390	811.529580	0.015483	0.017646
RS	39	1.544673	2.460390	832.334596	0.015880	0.018169
RS	40	1.667100	2.444613	856.066741	0.016333	0.018715
RS	41	1.798640	2.444613	871.418896	0.016625	0.019078
RS	42	1.939972	2.462477	877.270907	0.016737	0.019204
RS	43	2.091824	2.462477	885.994290	0.016904	0.019367
RS	44	2.254980	2.514368	872.940074	0.016654	0.019051
RS	45	2.430281	2.514368	874.558331	0.016685	0.019015
RS	46	2.618631	2.595103	845.553926	0.016132	0.018337
RS	47	2.821002	2.595103	840.191212	0.016030	0.018129
RS	48	3.038437	2.696506	800.136276	0.015265	0.017216
RS	49	3.272057	2.696506	788.274636	0.015039	0.016871
RS	50	3.523068	2.806714	742.722727	0.014170	0.015860
RS	51	3.792763	2.806714	724.909844	0.013830	0.015413
RS	52	4.082534	2.910688	678.702080	0.012949	0.014418
RS	53	4.393875	2.910688	655.340509	0.012503	0.013894
RS	54	4.728392	3.031777	604.149381	0.011526	0.012836
RS	55	5.087810	3.031777	576.732358	0.011003	0.012262
RS	56	5.473983	3.031777	545.725628	0.010412	0.011627
RS	57	5.888901	3.031777	511.514920	0.009759	0.010932
RS	58	6.334705	3.724716	391.885329	0.007477	0.008533
RS	59	6.813695	3.724716	370.751083	0.007073	0.008094
RS	60	7.328339	3.724716	347.438815	0.006629	0.007605
RS	61	7.881293	3.724716	322.283117	0.006149	0.007071
RS	62	8.475408	3.724716	295.683892	0.005641	0.006501
RS	63	9.113747	3.724716	1657.941216	0.031631	0.036418
PA	4+25*2+4+6 0.083720306 0.026562754 9.113747466 0.546139495 0.206892306 0.247743487 0.317208694 0.424974436 0.581910561 0.797817392 1.081787380 1.424717510 1.784905948 2.106323847 2.354512378 2.523922342 2.617185129 2.639415188 2.610110854 2.557079303 2.502058494 2.460390194 2.444613326 2.462477390 2.514368420 2.595103392 2.696505588 2.806713864 2.910687873 3.031777349 3.724716201
//
IT	4637
RD	10
LK	-384343.335574
QD	-777.309430 -> -713.807454
RI	0.0314919128
TR	0.081454	0.027090
MT	9.257571
MM	C_pi: 1.727594, n_recomb: 55201.817429
RS	0	0.000000	0.609480	657.124071	0.011904	0.000791
RS	1	0.007470	0.609480	697.364443	0.012633	0.005000
RS	2	0.015499	0.609480	739.372322	0.013394	0.010046
RS	3	0.024127	0.609480	783.117613	0.014186	0.012879
RS	4	0.033399	0.210220	2365.352127	0.042849	0.036293
RS	5	0.043364	0.210220	2420.443285	0.043847	0.037246
RS	6	0.054074	0.251537	2071.635765	0.037528	0.032190
RS	7	0.065584	0.251537	2123.553224	0.038469	0.033577
RS	8	0.077953	0.320210	1713.512713	0.031041	0.027555
RS	9	0.091247	0.320210	1764.242182	0.031960	0.029044
RS	10	0.105534	0.426625	1367.121432	0.024766	0.022860
RS	11	0.120888	0.426625	1415.724654	0.025646	0.024078
RS	12	0.137388	0.582745	1076.261696	0.019497	0.018500
RS	13	0.155122	0.582745	1121.003748	0.020307	0.019465
RS	14	0.174180	0.799706	852.881886	0.015450	0.014948
RS	15	0.194662	0.799706	892.822426	0.016174	0.015760
RS	16	0.216674	1.088778	687.825656	0.012460	0.012266
RS	17	0.240331	1.088778	722.974988	0.013097	0.012957
RS	18	0.265754	1.442743	574.288784	0.010403	0.010396
RS	19	0.293077	1.442743	605.415814	0.010967	0.010994
RS	20	0.322441	1.818773	506.689126	0.009179	0.009286
RS	21	0.353998	1.818773	535.063666	0.009693	0.009839
RS	22	0.387913	2.156566	476.645158	0.008635	0.008845
RS	23	0.424362	2.156566	503.606304	0.009123	0.009395
RS	24	0.463533	2.417972	474.463899	0.008595	0.008934
RS	25	0.505630	2.417972	501.076270	0.009077	0.009499
RS	26	0.550872	2.596423	492.507065	0.008922	0.009415
RS	27	0.599494	2.596423	519.468736	0.009410	0.009994
RS	28	0.651748	2.694105	527.507614	0.009556	0.010216
RS	29	0.707906	2.694105	555.222127	0.010058	0.010816
RS	30	0.768259	2.715459	578.949520	0.010488	0.011342
RS	31	0.833120	2.715459	607.520424	0.011005	0.011980
RS	32	0.902826	2.680895	644.455441	0.011675	0.012776
RS	33	0.977740	2.680895	673.512052	0.012201	0.013447
RS	34	1.058250	2.620619	718.301081	0.013012	0.014408
RS	35	1.144774	2.620619	746.866563	0.013530	0.015076
RS	36	1.237762	2.558357	793.138972	0.014368	0.016068
RS	37	1.337697	2.558357	819.676576	0.014849	0.016693
RS	38	1.445096	2.510762	860.274050	0.015584	0.017566
RS	39	1.560519	2.510762	882.896200	0.015994	0.018096
RS	40	1.684564	2.491441	909.814442	0.016482	0.018676
RS	41	1.817876	2.491441	926.694173	0.016787	0.019054
RS	42	1.961146	2.508840	933.787042	0.016916	0.019201
RS	43	2.115119	2.508840	943.648505	0.017095	0.019386
RS	44	2.280594	2.563475	929.700504	0.016842	0.019074
RS	45	2.458431	2.563475	932.052567	0.016884	0.019065
RS	46	2.649552	2.649857	900.424547	0.016312	0.018377
RS	47	2.854951	2.649857	895.441251	0.016221	0.018197
RS	48	3.075693	2.759219	851.731950	0.015429	0.017266
RS	49	3.312926	2.759219	839.965377	0.015216	0.016950
RS	50	3.567880	2.878650	790.507162	0.014320	0.015920
RS	51	3.841881	2.878650	772.547446	0.013995	0.015500
RS	52	4.136350	2.991629	722.809868	0.013094	0.014492
RS	53	4.452816	2.991629	699.045169	0.012663	0.013992
RS	54	4.792923	3.123683	644.020006	0.011667	0.012916
RS	55	5.158437	3.123683	616.014767	0.011159	0.012364
RS	56	5.551256	3.123683	584.110435	0.010581	0.011747
RS	57	5.973420	3.123683	548.689659	0.009940	0.011067
RS	58	6.427120	3.893405	415.593950	0.007529	0.008529
RS	59	6.914713	3.893405	394.727248	0.007151	0.008121
RS	60	7.438730	3.893405	371.450373	0.006729	0.007661
RS	61	8.001893	3.893405	346.080835	0.006269	0.007154
RS	62	8.607126	3.893405	319.008118	0.005779	0.006606
RS	63	9.257571	3.893405	1844.072360	0.033406	0.038149
PA	4+25*2+4+6 0.081453554 0.027089979 9.257570838 0.609479891 0.210220199 0.251536924 0.320210387 0.426624740 0.582745210 0.799706412 1.088777995 1.442742922 1.818773190 2.156565621 2.417971824 2.596423436 2.694105077 2.715459320 2.680894867 2.620618636 2.558357292 2.510762358 2.491441123 2.508840412 2.563475380 2.649856786 2.759218908 2.878649932 2.991629353 3.123682552 3.893405243
//
IT	4357
RD	11
LK	-384219.077603
QD	-732.663452 -> -675.393201
RI	0.0279159542
TR	0.079363	0.027594
MT	9.391551
MM	C_pi: 1.781842, n_recomb: 57927.683952
RS	0	0.000000	0.675513	623.826537	0.010769	0.000737
RS	1	0.007495	0.675513	662.976626	0.011445	0.004638
RS	2	0.015551	0.675513	703.981890	0.012153	0.009282
RS	3	0.024211	0.675513	746.837037	0.012893	0.011853
RS	4	0.033520	0.213308	2466.913134	0.042586	0.036508
RS	5	0.043526	0.213308	2526.221999	0.043610	0.037317
RS	6	0.054283	0.255404	2162.288013	0.037327	0.032204
RS	7	0.065846	0.255404	2218.089544	0.038291	0.033544
RS	8	0.078275	0.323415	1800.361159	0.031079	0.027656
RS	9	0.091636	0.323415	1854.470338	0.032014	0.029130
RS	10	0.105998	0.428496	1445.542092	0.024954	0.023047
RS	11	0.121437	0.428496	1497.209718	0.025846	0.024271
RS	12	0.138032	0.583664	1141.558302	0.019707	0.018695
RS	13	0.155872	0.583664	1189.121630	0.020528	0.019672
RS	14	0.175048	0.801272	904.453512	0.015613	0.015094
RS	15	0.195661	0.801272	946.914701	0.016346	0.015917
RS	16	0.217820	1.094669	727.104063	0.012552	0.012341
RS	17	0.241639	1.094669	764.412472	0.013196	0.013041
RS	18	0.267243	1.458605	604.001263	0.010427	0.010403
RS	19	0.294766	1.458605	636.932682	0.010995	0.011006
RS	20	0.324352	1.849473	530.166130	0.009152	0.009242
RS	21	0.356155	1.849473	560.077256	0.009669	0.009796
RS	22	0.390342	2.203037	496.860637	0.008577	0.008766
RS	23	0.427090	2.203037	525.209818	0.009067	0.009313
RS	24	0.466593	2.477585	493.560597	0.008520	0.008829
RS	25	0.509057	2.477585	521.515689	0.009003	0.009387
RS	26	0.554702	2.665434	511.915223	0.008837	0.009288
RS	27	0.603769	2.665434	540.248312	0.009326	0.009858
RS	28	0.656513	2.768232	548.436163	0.009468	0.010070
RS	29	0.713210	2.768232	577.609417	0.009971	0.010660
RS	30	0.774156	2.789539	602.817640	0.010406	0.011182
RS	31	0.839670	2.789539	632.986503	0.010927	0.011810
RS	32	0.910094	2.750463	672.795739	0.011614	0.012614
RS	33	0.985796	2.750463	703.614336	0.012146	0.013275
RS	34	1.067171	2.683460	752.368201	0.012988	0.014256
RS	35	1.154644	2.683460	782.829878	0.013514	0.014920
RS	36	1.248674	2.614215	833.646355	0.014391	0.015941
RS	37	1.349750	2.614215	862.120616	0.014883	0.016568
RS	38	1.458402	2.560705	907.141261	0.015660	0.017476
RS	39	1.575197	2.560705	931.593979	0.016082	0.018014
RS	40	1.700745	2.537604	961.885669	0.016605	0.018628
RS	41	1.835702	2.537604	980.331275	0.016923	0.019020
RS	42	1.980773	2.554052	988.931747	0.017072	0.019191
RS	43	2.136717	2.554052	999.984978	0.017263	0.019396
RS	44	2.304348	2.610725	985.430902	0.017011	0.019093
RS	45	2.484543	2.610725	988.574452	0.017066	0.019108
RS	46	2.678242	2.701897	954.578005	0.016479	0.018415
RS	47	2.886457	2.701897	950.026944	0.016400	0.018262
RS	48	3.110278	2.818278	902.863600	0.015586	0.017318
RS	49	3.350873	2.818278	891.234869	0.015385	0.017028
RS	50	3.609499	2.946014	838.007173	0.014466	0.015983
RS	51	3.887508	2.946014	819.932671	0.014154	0.015588
RS	52	4.186352	3.067219	766.745699	0.013236	0.014569
RS	53	4.507593	3.067219	742.602374	0.012819	0.014091
RS	54	4.852910	3.209472	683.777739	0.011804	0.012999
RS	55	5.224107	3.209472	655.204517	0.011311	0.012466
RS	56	5.623123	3.209472	622.426679	0.010745	0.011866
RS	57	6.052043	3.209472	585.823195	0.010113	0.011199
RS	58	6.513109	4.054534	438.971316	0.007578	0.008529
RS	59	7.008729	4.054534	418.400870	0.007223	0.008149
RS	60	7.541494	4.054534	395.200618	0.006822	0.007715
RS	61	8.114187	4.054534	369.670071	0.006382	0.007232
RS	62	8.729800	4.054534	342.186678	0.005907	0.006706
RS	63	9.391551	4.054534	2034.161451	0.035116	0.039828
PA	4+25*2+4+6 0.079362958 0.027594085 9.391550889 0.675512992 0.213307867 0.255404219 0.323415466 0.428495691 0.583664141 0.801272152 1.094669015 1.458605064 1.849473279 2.203037425 2.477585440 2.665433523 2.768231917 2.789539243 2.750462690 2.683459565 2.614214980 2.560705188 2.537604288 2.554052493 2.610725107 2.701896732 2.818277964 2.946013969 3.067219224 3.209471843 4.054534263
//
IT	4344
RD	12
LK	-384106.962417
QD	-692.144595 -> -640.350519
RI	0.0249102038
TR	0.077426	0.028075
MT	9.517313
MM	C_pi: 1.834020, n_recomb: 60593.925953
RS	0	0.000000	0.744412	593.542243	0.009795	0.000689
RS	1	0.007517	0.744412	631.576883	0.010423	0.004314
RS	2	0.015599	0.744412	671.525311	0.011082	0.008604
RS	3	0.024289	0.744412	713.402586	0.011773	0.010951
RS	4	0.033631	0.216184	2564.965320	0.042330	0.036696
RS	5	0.043676	0.216184	2628.391607	0.043377	0.037382
RS	6	0.054476	0.259315	2247.248278	0.037087	0.032179
RS	7	0.066088	0.259315	2306.899734	0.038071	0.033478
RS	8	0.078573	0.326755	1882.796780	0.031072	0.027723
RS	9	0.091997	0.326755	1940.252847	0.032021	0.029183
RS	10	0.106429	0.430501	1521.403699	0.025108	0.023211
RS	11	0.121946	0.430501	1576.089274	0.026011	0.024440
RS	12	0.138630	0.584593	1205.577514	0.019896	0.018878
RS	13	0.156567	0.584593	1255.917747	0.020727	0.019865
RS	14	0.175854	0.802510	955.390118	0.015767	0.015238
RS	15	0.196589	0.802510	1000.338649	0.016509	0.016070
RS	16	0.218884	1.099561	765.991850	0.012641	0.012419
RS	17	0.242854	1.099561	805.434337	0.013292	0.013126
RS	18	0.268627	1.472507	633.362177	0.010453	0.010417
RS	19	0.296336	1.472507	668.074623	0.011025	0.011024
RS	20	0.326129	1.877292	553.241182	0.009130	0.009206
RS	21	0.358161	1.877292	584.662307	0.009649	0.009760
RS	22	0.392601	2.246058	516.588644	0.008525	0.008696
RS	23	0.429629	2.246058	546.294120	0.009016	0.009239
RS	24	0.469441	2.533664	512.044318	0.008450	0.008733
RS	25	0.512246	2.533664	541.304019	0.008933	0.009285
RS	26	0.558269	2.731228	530.541981	0.008756	0.009170
RS	27	0.607751	2.731228	560.201318	0.009245	0.009732
RS	28	0.660952	2.839785	568.360454	0.009380	0.009932
RS	29	0.718153	2.839785	598.940337	0.009884	0.010513
RS	30	0.779653	2.861836	625.413553	0.010321	0.011029
RS	31	0.845776	2.861836	657.124200	0.010845	0.011646
RS	32	0.916870	2.818970	699.587899	0.011546	0.012454
RS	33	0.993308	2.818970	732.115101	0.012082	0.013107
RS	34	1.075491	2.745738	784.665090	0.012950	0.014103
RS	35	1.163853	2.745738	816.982124	0.013483	0.014763
RS	36	1.258856	2.669773	872.264075	0.014395	0.015811
RS	37	1.361001	2.669773	902.656107	0.014897	0.016438
RS	38	1.470825	2.610387	952.139135	0.015713	0.017381
RS	39	1.588903	2.610387	978.430851	0.016147	0.017925
RS	40	1.715857	2.583329	1012.253582	0.016706	0.018573
RS	41	1.852355	2.583329	1032.299071	0.017036	0.018978
RS	42	1.999113	2.598427	1042.653668	0.017207	0.019174
RS	43	2.156903	2.598427	1054.949623	0.017410	0.019398
RS	44	2.326554	2.656551	1040.065056	0.017165	0.019108
RS	45	2.508957	2.656551	1044.057004	0.017230	0.019145
RS	46	2.705072	2.751766	1007.952777	0.016635	0.018452
RS	47	2.915929	2.751766	1003.887115	0.016567	0.018323
RS	48	3.142635	2.874342	953.477434	0.015736	0.017370
RS	49	3.386383	2.874342	942.030656	0.015547	0.017104
RS	50	3.648454	3.009566	885.180143	0.014608	0.016048
RS	51	3.930224	3.009566	867.024797	0.014309	0.015676
RS	52	4.233176	3.138287	810.479635	0.013376	0.014648
RS	53	4.558899	3.138287	785.983941	0.012971	0.014189
RS	54	4.909108	3.290043	723.402927	0.011939	0.013083
RS	55	5.285641	3.290043	694.283300	0.011458	0.012568
RS	56	5.690479	3.290043	660.656888	0.010903	0.011982
RS	57	6.125747	3.290043	622.898403	0.010280	0.011328
RS	58	6.593735	4.208977	462.037453	0.007625	0.008532
RS	59	7.096902	4.208977	441.789080	0.007291	0.008177
RS	60	7.637891	4.208977	418.702242	0.006910	0.007767
RS	61	8.219547	4.208977	393.057769	0.006487	0.007307
RS	62	8.844925	4.208977	365.219787	0.006027	0.006801
RS	63	9.517313	4.208977	2227.845209	0.036767	0.041456
PA	4+25*2+4+6 0.077425631 0.028074742 9.517313315 0.744411934 0.216184009 0.259314653 0.326754562 0.430500709 0.584592871 0.802510079 1.099561001 1.472507060 1.877291856 2.246058146 2.533664363 2.731228228 2.839784932 2.861835880 2.818970084 2.745737674 2.669772683 2.610386839 2.583328675 2.598426700 2.656550780 2.751766111 2.874342445 3.009565715 3.138286676 3.290042571 4.208976510
//
IT	4947
RD	13
LK	-384005.525008
QD	-655.241989 -> -608.282944
RI	0.0223550521
TR	0.075624	0.028532
MT	9.635997
MM	C_pi: 1.884352, n_recomb: 63201.664738
RS	0	0.000000	0.816345	565.724036	0.008951	0.000645
RS	1	0.007538	0.816345	602.633985	0.009535	0.004023
RS	2	0.015644	0.816345	641.494028	0.010150	0.007997
RS	3	0.024361	0.816345	682.335958	0.010796	0.010151
RS	4	0.033735	0.218880	2659.678499	0.042082	0.036861
RS	5	0.043816	0.218880	2727.127881	0.043150	0.037441
RS	6	0.054657	0.263248	2327.002085	0.036819	0.032121
RS	7	0.066315	0.263248	2390.458694	0.037823	0.033388
RS	8	0.078852	0.330182	1961.178800	0.031030	0.027764
RS	9	0.092333	0.330182	2021.943447	0.031992	0.029211
RS	10	0.106831	0.432590	1594.884010	0.025235	0.023357
RS	11	0.122422	0.432590	1652.541126	0.026147	0.024591
RS	12	0.139188	0.585500	1268.403711	0.020069	0.019052
RS	13	0.157218	0.585500	1321.477547	0.020909	0.020048
RS	14	0.176606	0.803428	1005.754533	0.015913	0.015379
RS	15	0.197457	0.803428	1053.158304	0.016663	0.016219
RS	16	0.219879	1.103536	804.543180	0.012730	0.012499
RS	17	0.243991	1.103536	846.096305	0.013387	0.013213
RS	18	0.269921	1.484640	662.412636	0.010481	0.010435
RS	19	0.297805	1.484640	698.884470	0.011058	0.011046
RS	20	0.327791	1.902474	575.960646	0.009113	0.009177
RS	21	0.360038	1.902474	608.867502	0.009634	0.009732
RS	22	0.394715	2.285894	535.879262	0.008479	0.008633
RS	23	0.432006	2.285894	566.911931	0.008970	0.009174
RS	24	0.472108	2.586434	529.977469	0.008385	0.008646
RS	25	0.515233	2.586434	560.506715	0.008869	0.009192
RS	26	0.561609	2.794004	548.457439	0.008678	0.009060
RS	27	0.611481	2.794004	579.400842	0.009167	0.009616
RS	28	0.665111	2.908896	587.365003	0.009294	0.009801
RS	29	0.722785	2.908896	619.302160	0.009799	0.010374
RS	30	0.784806	2.932425	646.832955	0.010234	0.010882
RS	31	0.851501	2.932425	680.031036	0.010760	0.011490
RS	32	0.923225	2.886432	724.935491	0.011470	0.012298
RS	33	1.000354	2.886432	759.118076	0.012011	0.012943
RS	34	1.083298	2.807451	815.284871	0.012900	0.013952
RS	35	1.172494	2.807451	849.414266	0.013440	0.014607
RS	36	1.268414	2.725033	909.061262	0.014384	0.015679
RS	37	1.371563	2.725033	941.347844	0.014894	0.016306
RS	38	1.482489	2.659837	995.302553	0.015748	0.017280
RS	39	1.601775	2.659837	1023.436109	0.016193	0.017831
RS	40	1.730053	2.628687	1060.920020	0.016786	0.018512
RS	41	1.868001	2.628687	1082.593745	0.017129	0.018929
RS	42	2.016347	2.642114	1094.923401	0.017324	0.019152
RS	43	2.175876	2.642114	1108.508510	0.017539	0.019393
RS	44	2.347429	2.701183	1093.559754	0.017303	0.019118
RS	45	2.531914	2.701183	1098.453662	0.017380	0.019176
RS	46	2.730306	2.799801	1060.496319	0.016780	0.018487
RS	47	2.943651	2.799801	1056.967372	0.016724	0.018380
RS	48	3.173079	2.927845	1003.522116	0.015878	0.017422
RS	49	3.419801	2.927845	992.300619	0.015701	0.017179
RS	50	3.685120	3.069827	931.978660	0.014746	0.016114
RS	51	3.970439	3.069827	913.776551	0.014458	0.015763
RS	52	4.277265	3.205425	853.969758	0.013512	0.014727
RS	53	4.607220	3.205425	829.148678	0.013119	0.014287
RS	54	4.962046	3.366045	762.862044	0.012070	0.013168
RS	55	5.343618	3.366045	733.218257	0.011601	0.012669
RS	56	5.753953	3.366045	698.768654	0.011056	0.012097
RS	57	6.195219	3.366045	659.883143	0.010441	0.011454
RS	58	6.669747	4.357370	484.796004	0.007671	0.008537
RS	59	7.180045	4.357370	464.893178	0.007356	0.008205
RS	60	7.728808	4.357370	441.953073	0.006993	0.007817
RS	61	8.318936	4.357370	416.237323	0.006586	0.007377
RS	62	8.953548	4.357370	388.095690	0.006141	0.006890
RS	63	9.635997	4.357370	2424.711542	0.038365	0.043034
PA	4+25*2+4+6 0.075623733 0.028532420 9.635996547 0.816345240 0.218879979 0.263248481 0.330182197 0.432589625 0.585500499 0.803428479 1.103536331 1.484640144 1.902473673 2.285894139 2.586433735 2.794004156 2.908896252 2.932425445 2.886432276 2.807451413 2.725033100 2.659837450 2.628687013 2.642113532 2.701183014 2.799800762 2.927844924 3.069827291 3.205424794 3.366045361 4.357370061
//
IT	4186
RD	14
LK	-383913.522314
QD	-621.522723 -> -578.850391
RI	0.0201586578
TR	0.073942	0.028968
MT	9.748578
MM	C_pi: 1.933023, n_recomb: 65751.696584
RS	0	0.000000	0.891575	539.910273	0.008211	0.000605
RS	1	0.007558	0.891575	575.693748	0.008756	0.003759
RS	2	0.015686	0.891575	613.446166	0.009330	0.007449
RS	3	0.024429	0.891575	653.213098	0.009935	0.009435
RS	4	0.033833	0.221413	2751.296817	0.041844	0.037007
RS	5	0.043948	0.221413	2822.677470	0.042929	0.037495
RS	6	0.054826	0.267189	2401.980244	0.036531	0.032039
RS	7	0.066527	0.267189	2469.188076	0.037553	0.033277
RS	8	0.079113	0.333668	2035.794504	0.030962	0.027783
RS	9	0.092649	0.333668	2099.824735	0.031936	0.029218
RS	10	0.107209	0.434728	1666.122074	0.025340	0.023487
RS	11	0.122869	0.434728	1726.704101	0.026261	0.024724
RS	12	0.139712	0.586371	1330.092369	0.020229	0.019218
RS	13	0.157829	0.586371	1385.857089	0.021077	0.020221
RS	14	0.177314	0.804061	1055.568161	0.016054	0.015517
RS	15	0.198272	0.804061	1105.395379	0.016812	0.016365
RS	16	0.220814	1.106715	842.767617	0.012817	0.012581
RS	17	0.245060	1.106715	886.408207	0.013481	0.013301
RS	18	0.271138	1.495201	691.172321	0.010512	0.010459
RS	19	0.299187	1.495201	729.382849	0.011093	0.011073
RS	20	0.329355	1.925270	598.352303	0.009100	0.009154
RS	21	0.361804	1.925270	632.722180	0.009623	0.009709
RS	22	0.396705	2.322823	554.764930	0.008437	0.008578
RS	23	0.434244	2.322823	587.097588	0.008929	0.009116
RS	24	0.474620	2.636134	547.405797	0.008325	0.008566
RS	25	0.518047	2.636134	579.171931	0.008808	0.009107
RS	26	0.564756	2.853928	565.724447	0.008604	0.008957
RS	27	0.614995	2.853928	597.912540	0.009093	0.009507
RS	28	0.669031	2.975667	605.527969	0.009209	0.009678
RS	29	0.727151	2.975667	638.775797	0.009715	0.010243
RS	30	0.789663	3.001353	667.167230	0.010147	0.010741
RS	31	0.856900	3.001353	701.800443	0.010673	0.011340
RS	32	0.929218	2.952869	748.932830	0.011390	0.012147
RS	33	1.007001	2.952869	784.718052	0.011935	0.012784
RS	34	1.090663	2.868595	844.318057	0.012841	0.013802
RS	35	1.180648	2.868595	880.215200	0.013387	0.014453
RS	36	1.277433	2.779981	944.113282	0.014359	0.015545
RS	37	1.381533	2.779981	978.267387	0.014878	0.016173
RS	38	1.493501	2.709056	1036.679505	0.015767	0.017176
RS	39	1.613930	2.709056	1066.652338	0.016222	0.017733
RS	40	1.743461	2.673715	1107.901047	0.016850	0.018445
RS	41	1.882781	2.673715	1131.225474	0.017205	0.018873
RS	42	2.032631	2.685202	1145.729529	0.017425	0.019124
RS	43	2.193805	2.685202	1160.644820	0.017652	0.019382
RS	44	2.367160	2.744793	1145.879890	0.017427	0.019125
RS	45	2.553617	2.744793	1151.725237	0.017516	0.019202
RS	46	2.754165	2.846256	1112.162337	0.016915	0.018520
RS	47	2.969870	2.846256	1109.218626	0.016870	0.018434
RS	48	3.201876	2.979127	1052.948058	0.016014	0.017474
RS	49	3.451417	2.979127	1041.993505	0.015847	0.017251
RS	50	3.719816	3.127216	978.354811	0.014880	0.016180
RS	51	4.008501	3.127216	960.139220	0.014603	0.015848
RS	52	4.319002	3.269117	897.170272	0.013645	0.014806
RS	53	4.652970	3.269117	872.050739	0.013263	0.014383
RS	54	5.012177	3.438026	802.113536	0.012199	0.013252
RS	55	5.398532	3.438026	771.968237	0.011741	0.012768
RS	56	5.814085	3.438026	736.721165	0.011205	0.012208
RS	57	6.261045	3.438026	696.736900	0.010596	0.011575
RS	58	6.741783	4.500289	507.239311	0.007714	0.008543
RS	59	7.258853	4.500289	487.703817	0.007417	0.008232
RS	60	7.815001	4.500289	464.941192	0.007071	0.007865
RS	61	8.413181	4.500289	439.193495	0.006680	0.007444
RS	62	9.056567	4.500289	410.795277	0.006248	0.006975
RS	63	9.748578	4.500289	2624.324983	0.039913	0.044563
PA	4+25*2+4+6 0.073941921 0.028967654 9.748578367 0.891575130 0.221413042 0.267189265 0.333667674 0.434728231 0.586371009 0.804060601 1.106714622 1.495201068 1.925269951 2.322823314 2.636133569 2.853928004 2.975667019 3.001352723 2.952868741 2.868595067 2.779980702 2.709056413 2.673714900 2.685201932 2.744792623 2.846256464 2.979126663 3.127215872 3.269116722 3.438025680 4.500288764
//
IT	4735
RD	15
LK	-383829.887864
QD	-590.618287 -> -551.760920
RI	0.0182560967
TR	0.072368	0.029381
MT	9.855754
MM	C_pi: 1.980158, n_recomb: 68244.437998
RS	0	0.000000	0.970280	515.807558	0.007558	0.000568
RS	1	0.007576	0.970280	550.470485	0.008066	0.003519
RS	2	0.015726	0.970280	587.107408	0.008603	0.006953
RS	3	0.024493	0.970280	625.775215	0.009170	0.008791
RS	4	0.033925	0.223801	2839.950292	0.041614	0.037138
RS	5	0.044071	0.223801	2915.172670	0.042717	0.037545
RS	6	0.054986	0.271130	2472.487789	0.036230	0.031937
RS	7	0.066728	0.271130	2543.385563	0.037269	0.033152
RS	8	0.079359	0.337189	2106.868974	0.030872	0.027785
RS	9	0.092948	0.337189	2174.117209	0.031858	0.029208
RS	10	0.107565	0.436891	1735.224253	0.025427	0.023605
RS	11	0.123290	0.436891	1798.683655	0.026356	0.024844
RS	12	0.140207	0.587194	1390.676427	0.020378	0.019376
RS	13	0.158405	0.587194	1449.089132	0.021234	0.020385
RS	14	0.177982	0.804437	1104.834322	0.016189	0.015654
RS	15	0.199042	0.804437	1157.052759	0.016955	0.016508
RS	16	0.221697	1.109186	880.670114	0.012905	0.012664
RS	17	0.246069	1.109186	926.374820	0.013574	0.013390
RS	18	0.272287	1.504350	719.652623	0.010545	0.010485
RS	19	0.300492	1.504350	759.581526	0.011130	0.011103
RS	20	0.330833	1.945896	620.432651	0.009091	0.009137
RS	21	0.363473	1.945896	656.243701	0.009616	0.009692
RS	22	0.398586	2.357034	573.279180	0.008400	0.008529
RS	23	0.436359	2.357034	606.886331	0.008893	0.009065
RS	24	0.476994	2.682952	564.366012	0.008270	0.008492
RS	25	0.520707	2.682952	597.338217	0.008753	0.009030
RS	26	0.567732	2.911133	582.392638	0.008534	0.008862
RS	27	0.618319	2.911133	615.788206	0.009023	0.009406
RS	28	0.672739	3.040176	622.911722	0.009128	0.009561
RS	29	0.731282	3.040176	657.425765	0.009633	0.010120
RS	30	0.794260	3.068634	686.493682	0.010059	0.010606
RS	31	0.862009	3.068634	722.511414	0.010587	0.011198
RS	32	0.934891	3.018252	771.666508	0.011307	0.012000
RS	33	1.013295	3.018252	809.002059	0.011854	0.012631
RS	34	1.097638	2.929120	871.849542	0.012775	0.013654
RS	35	1.188372	2.929120	909.468302	0.013327	0.014302
RS	36	1.285979	2.834567	977.490095	0.014323	0.015411
RS	37	1.390981	2.834567	1013.481017	0.014851	0.016040
RS	38	1.503938	2.757999	1076.318358	0.015772	0.017070
RS	39	1.625453	2.757999	1108.122473	0.016238	0.017631
RS	40	1.756173	2.718399	1153.214369	0.016898	0.018375
RS	41	1.896797	2.718399	1178.205815	0.017264	0.018813
RS	42	2.048075	2.727722	1195.062127	0.017511	0.019093
RS	43	2.210813	2.727722	1211.342768	0.017750	0.019365
RS	44	2.385881	2.787466	1196.995078	0.017540	0.019128
RS	45	2.574212	2.787466	1203.836382	0.017640	0.019223
RS	46	2.776811	2.891291	1162.905702	0.017040	0.018551
RS	47	2.994758	2.891291	1160.592087	0.017006	0.018483
RS	48	3.229218	3.028421	1101.702457	0.016143	0.017524
RS	49	3.481440	3.028421	1091.054192	0.015987	0.017321
RS	50	3.752770	3.182037	1024.253157	0.015009	0.016245
RS	51	4.044657	3.182037	1006.056274	0.014742	0.015932
RS	52	4.358657	3.329723	940.027687	0.013774	0.014885
RS	53	4.696446	3.329723	914.636355	0.013402	0.014477
RS	54	5.059825	3.506394	841.108448	0.012325	0.013336
RS	55	5.450734	3.506394	810.484492	0.011876	0.012865
RS	56	5.871259	3.506394	774.465960	0.011348	0.012317
RS	57	6.323643	3.506394	733.411617	0.010747	0.011693
RS	58	6.810299	4.638162	529.352743	0.007757	0.008550
RS	59	7.333824	4.638162	510.204773	0.007476	0.008259
RS	60	7.897012	4.638162	487.648131	0.007146	0.007911
RS	61	8.502867	4.638162	461.905022	0.006768	0.007508
RS	62	9.154622	4.638162	433.294085	0.006349	0.007055
RS	63	9.855754	4.638162	2826.227607	0.041413	0.046045
PA	4+25*2+4+6 0.072367940 0.029381370 9.855753823 0.970279736 0.223801215 0.271129543 0.337189068 0.436890728 0.587193602 0.804436723 1.109185947 1.504349866 1.945896479 2.357034017 2.682952031 2.911133069 3.040176280 3.068634253 3.018251668 2.929119814 2.834566512 2.757999327 2.718398528 2.727721590 2.787465689 2.891291102 3.028421456 3.182037160 3.329722720 3.506394317 4.638162350
//
IT	4364
RD	16
LK	-383753.705164
QD	-562.215080 -> -526.764398
RI	0.0165947283
TR	0.070891	0.029775
MT	9.958101
MM	C_pi: 2.025868, n_recomb: 70680.556483
RS	0	0.000000	1.052692	493.167059	0.006977	0.000534
RS	1	0.007593	1.052692	526.719561	0.007452	0.003298
RS	2	0.015764	1.052692	562.240084	0.007955	0.006500
RS	3	0.024554	1.052692	599.794774	0.008486	0.008207
RS	4	0.034012	0.226057	2925.799679	0.041395	0.037255
RS	5	0.044188	0.226057	3004.775780	0.042512	0.037591
RS	6	0.055137	0.275062	2538.825481	0.035920	0.031819
RS	7	0.066917	0.275062	2613.345728	0.036974	0.033014
RS	8	0.079592	0.340731	2174.600769	0.030767	0.027771
RS	9	0.093230	0.340731	2245.015785	0.031763	0.029184
RS	10	0.107902	0.439067	1802.253067	0.025499	0.023711
RS	11	0.123690	0.439067	1868.541765	0.026436	0.024952
RS	12	0.140675	0.587973	1450.162096	0.020517	0.019527
RS	13	0.158951	0.587973	1511.179709	0.021380	0.020542
RS	14	0.178614	0.804594	1153.544821	0.016321	0.015787
RS	15	0.199771	0.804594	1208.121795	0.017093	0.016648
RS	16	0.222534	1.111045	918.244875	0.012991	0.012748
RS	17	0.247026	1.111045	965.989998	0.013667	0.013479
RS	18	0.273377	1.512253	747.853734	0.010581	0.010516
RS	19	0.301729	1.512253	789.480746	0.011170	0.011137
RS	20	0.332234	1.964575	642.209390	0.009086	0.009124
RS	21	0.365056	1.964575	679.440319	0.009613	0.009680
RS	22	0.400370	2.388767	591.437910	0.008368	0.008485
RS	23	0.438366	2.388767	626.295086	0.008861	0.009019
RS	24	0.479246	2.727076	580.891073	0.008219	0.008425
RS	25	0.523231	2.727076	615.040293	0.008702	0.008958
RS	26	0.570556	2.965756	598.507563	0.008468	0.008773
RS	27	0.621475	2.965756	633.075528	0.008957	0.009312
RS	28	0.676260	3.102509	639.574707	0.009049	0.009451
RS	29	0.735205	3.102509	675.312753	0.009554	0.010004
RS	30	0.798626	3.134293	704.887037	0.009973	0.010477
RS	31	0.866863	3.134293	742.240683	0.010501	0.011062
RS	32	0.940282	3.082562	793.222602	0.011223	0.011858
RS	33	1.019275	3.082562	832.057186	0.011772	0.012483
RS	34	1.104267	2.988983	897.968117	0.012705	0.013510
RS	35	1.195713	2.988983	937.261668	0.013261	0.014154
RS	36	1.294103	2.888732	1009.275334	0.014279	0.015278
RS	37	1.399964	2.888732	1047.069590	0.014814	0.015907
RS	38	1.513864	2.806617	1114.283303	0.015765	0.016962
RS	39	1.636412	2.806617	1147.906068	0.016241	0.017528
RS	40	1.768266	2.762709	1196.898908	0.016934	0.018302
RS	41	1.910133	2.762709	1223.567987	0.017311	0.018750
RS	42	2.062772	2.769681	1242.932914	0.017585	0.019058
RS	43	2.227001	2.769681	1260.608334	0.017835	0.019344
RS	44	2.403702	2.829263	1246.894040	0.017641	0.019128
RS	45	2.593820	2.829263	1254.770814	0.017753	0.019240
RS	46	2.798375	2.935025	1212.699074	0.017157	0.018579
RS	47	3.018462	2.935025	1211.056501	0.017134	0.018529
RS	48	3.255262	3.075914	1149.748662	0.016267	0.017574
RS	49	3.510044	3.075914	1139.443255	0.016121	0.017388
RS	50	3.784172	3.234533	1069.633641	0.015133	0.016310
RS	51	4.079116	3.234533	1051.485811	0.014877	0.016013
RS	52	4.396456	3.387536	982.500249	0.013901	0.014962
RS	53	4.737894	3.387536	956.862774	0.013538	0.014569
RS	54	5.105258	3.571494	879.806038	0.012448	0.013418
RS	55	5.500519	3.571494	848.725939	0.012008	0.012960
RS	56	5.925793	3.571494	811.961694	0.011488	0.012422
RS	57	6.383361	3.571494	769.865808	0.010892	0.011807
RS	58	6.875674	4.771361	551.124598	0.007797	0.008558
RS	59	7.405371	4.771361	532.382650	0.007532	0.008285
RS	60	7.975290	4.771361	510.058237	0.007216	0.007955
RS	61	8.588485	4.771361	484.353524	0.006853	0.007569
RS	62	9.248244	4.771361	455.570670	0.006445	0.007131
RS	63	9.958101	4.771361	3029.990842	0.042869	0.047481
PA	4+25*2+4+6 0.070891294 0.029774522 9.958101486 1.052692478 0.226056994 0.275061606 0.340730985 0.439066899 0.587972550 0.804593993 1.111044506 1.512252690 1.964574618 2.388766814 2.727076164 2.965756237 3.102509148 3.134292706 3.082561531 2.988982941 2.888731598 2.806616556 2.762708971 2.769681495 2.829262681 2.935025431 3.075913829 3.234533175 3.387536139 3.571494495 4.771361348
//
IT	4339
RD	17
LK	-383684.180489
QD	-536.043437 -> -503.644354
RI	0.0151333876
TR	0.069503	0.030148
MT	10.056108
MM	C_pi: 2.070243, n_recomb: 73060.667833
RS	0	0.000000	1.139094	471.780894	0.006457	0.000503
RS	1	0.007610	1.139094	504.235209	0.006902	0.003096
RS	2	0.015799	1.139094	538.642643	0.007373	0.006086
RS	3	0.024612	1.139094	575.076872	0.007871	0.007674
RS	4	0.034095	0.228194	3008.944339	0.041184	0.037360
RS	5	0.044299	0.228194	3091.588512	0.042315	0.037634
RS	6	0.055280	0.278977	2601.291896	0.035605	0.031689
RS	7	0.067097	0.278977	2679.361847	0.036673	0.032866
RS	8	0.079814	0.344278	2239.191928	0.030648	0.027745
RS	9	0.093497	0.344278	2312.719204	0.031655	0.029148
RS	10	0.108223	0.441244	1867.284909	0.025558	0.023806
RS	11	0.124069	0.441244	1936.354224	0.026503	0.025048
RS	12	0.141120	0.588711	1508.555049	0.020648	0.019672
RS	13	0.159470	0.588711	1572.134243	0.021518	0.020692
RS	14	0.179215	0.804567	1201.683260	0.016448	0.015919
RS	15	0.200464	0.804567	1258.585434	0.017227	0.016784
RS	16	0.223329	1.112381	955.474483	0.013078	0.012833
RS	17	0.247935	1.112381	1005.235607	0.013759	0.013569
RS	18	0.274413	1.519055	775.772203	0.010618	0.010548
RS	19	0.302906	1.519055	819.076930	0.011211	0.011173
RS	20	0.333567	1.981483	663.692431	0.009084	0.009115
RS	21	0.366562	1.981483	702.322517	0.009613	0.009672
RS	22	0.402067	2.418216	609.258096	0.008339	0.008447
RS	23	0.440275	2.418216	645.341832	0.008833	0.008979
RS	24	0.481390	2.768693	597.004424	0.008171	0.008363
RS	25	0.525634	2.768693	632.302918	0.008654	0.008893
RS	26	0.573245	3.017940	614.104650	0.008405	0.008690
RS	27	0.624479	3.017940	649.811663	0.008894	0.009224
RS	28	0.679613	3.162726	655.571534	0.008973	0.009347
RS	29	0.738941	3.162726	692.493535	0.009478	0.009894
RS	30	0.802785	3.198349	722.413595	0.009888	0.010353
RS	31	0.871488	3.198349	761.056457	0.010417	0.010932
RS	32	0.945418	3.145784	813.678164	0.011137	0.011721
RS	33	1.024975	3.145784	853.961566	0.011688	0.012340
RS	34	1.110586	3.048145	922.756012	0.012630	0.013369
RS	35	1.202712	3.048145	963.677124	0.013190	0.014010
RS	36	1.301849	2.942433	1039.544572	0.014229	0.015146
RS	37	1.408531	2.942433	1079.106360	0.014770	0.015776
RS	38	1.523331	2.854865	1150.636273	0.015749	0.016853
RS	39	1.646867	2.854865	1186.060922	0.016234	0.017424
RS	40	1.779804	2.806619	1238.994308	0.016958	0.018226
RS	41	1.922858	2.806619	1267.346350	0.017346	0.018683
RS	42	2.076798	2.811088	1289.355396	0.017648	0.019020
RS	43	2.242454	2.811088	1308.449608	0.017909	0.019319
RS	44	2.420716	2.870232	1295.568583	0.017733	0.019126
RS	45	2.612543	2.870232	1304.515514	0.017855	0.019253
RS	46	2.818969	2.977554	1261.519938	0.017267	0.018605
RS	47	3.041104	2.977554	1260.585378	0.017254	0.018572
RS	48	3.280143	3.121753	1197.053895	0.016384	0.017621
RS	49	3.537374	3.121753	1187.125015	0.016248	0.017452
RS	50	3.814179	3.284906	1114.458304	0.015254	0.016373
RS	51	4.112050	3.284906	1096.387945	0.015007	0.016091
RS	52	4.432589	3.442805	1024.547460	0.014023	0.015039
RS	53	4.777521	3.442805	998.688425	0.013669	0.014658
RS	54	5.148703	3.633618	918.166642	0.012567	0.013499
RS	55	5.548132	3.633618	886.652439	0.012136	0.013052
RS	56	5.977957	3.633618	849.167866	0.011623	0.012524
RS	57	6.440492	3.633618	806.058754	0.011033	0.011918
RS	58	6.938227	4.900213	572.541873	0.007837	0.008566
RS	59	7.473839	4.900213	554.222904	0.007586	0.008310
RS	60	8.050212	4.900213	532.154966	0.007284	0.007996
RS	61	8.670446	4.900213	506.520063	0.006933	0.007626
RS	62	9.337881	4.900213	477.603419	0.006537	0.007203
RS	63	10.056108	4.900213	3235.198459	0.044281	0.048873
PA	4+25*2+4+6 0.069502921 0.030148075 10.056108314 1.139094347 0.228194409 0.278976737 0.344278100 0.441244069 0.588710512 0.804567136 1.112380629 1.519054810 1.981482600 2.418215600 2.768693246 3.017939582 3.162725751 3.198349000 3.145784004 3.048145406 2.942433042 2.854865081 2.806619291 2.811087676 2.870231570 2.977554149 3.121753467 3.284906182 3.442805350 3.633617731 4.900213463
//
IT	4162
RD	18
LK	-383620.622119
QD	-511.871000 -> -482.213283
RI	0.0138414017
TR	0.068194	0.030503
MT	10.150323
MM	C_pi: 2.113371, n_recomb: 75384.954334
RS	0	0.000000	1.229720	451.509714	0.005989	0.000474
RS	1	0.007626	1.229720	482.881136	0.006406	0.002909
RS	2	0.015833	1.229720	516.183576	0.006847	0.005705
RS	3	0.024666	1.229720	551.496768	0.007316	0.007187
RS	4	0.034173	0.230217	3089.569539	0.040984	0.037456
RS	5	0.044405	0.230217	3175.795734	0.042128	0.037675
RS	6	0.055417	0.282870	2660.121733	0.035287	0.031550
RS	7	0.067269	0.282870	2741.664190	0.036369	0.032710
RS	8	0.080025	0.347824	2300.775508	0.030520	0.027710
RS	9	0.093753	0.347824	2377.357681	0.031536	0.029102
RS	10	0.108528	0.443420	1930.348774	0.025607	0.023893
RS	11	0.124430	0.443420	2002.149218	0.026559	0.025135
RS	12	0.141545	0.589413	1565.844717	0.020771	0.019811
RS	13	0.159965	0.589413	1631.941627	0.021648	0.020835
RS	14	0.179789	0.804390	1249.221477	0.016571	0.016048
RS	15	0.201125	0.804390	1308.414592	0.017356	0.016918
RS	16	0.224088	1.113267	992.340864	0.013164	0.012918
RS	17	0.248803	1.113267	1044.092821	0.013850	0.013658
RS	18	0.275402	1.524890	803.396500	0.010657	0.010584
RS	19	0.304029	1.524890	848.358113	0.011254	0.011211
RS	20	0.334840	1.996804	684.878635	0.009085	0.009110
RS	21	0.368000	1.996804	724.887192	0.009616	0.009667
RS	22	0.403689	2.445576	626.746866	0.008314	0.008413
RS	23	0.442099	2.445576	664.034274	0.008809	0.008943
RS	24	0.483439	2.807978	612.723868	0.008128	0.008306
RS	25	0.527931	2.807978	649.144977	0.008611	0.008834
RS	26	0.575816	3.067825	629.211361	0.008347	0.008612
RS	27	0.627352	3.067825	666.025507	0.008835	0.009143
RS	28	0.682819	3.220927	670.940701	0.008900	0.009248
RS	29	0.742515	3.220927	709.008259	0.009405	0.009791
RS	30	0.806764	3.260850	739.126445	0.009805	0.010236
RS	31	0.875912	3.260850	779.013460	0.010334	0.010809
RS	32	0.950333	3.207921	833.099797	0.011051	0.011589
RS	33	1.030429	3.207921	874.782848	0.011604	0.012202
RS	34	1.116634	3.106598	946.282095	0.012553	0.013231
RS	35	1.209412	3.106598	988.783213	0.013116	0.013869
RS	36	1.309266	2.995654	1068.362569	0.014172	0.015016
RS	37	1.416734	2.995654	1109.654001	0.014720	0.015646
RS	38	1.532397	2.902731	1185.428389	0.015725	0.016744
RS	39	1.656881	2.902731	1222.634328	0.016219	0.017319
RS	40	1.790857	2.850130	1279.530697	0.016973	0.018149
RS	41	1.935051	2.850130	1309.566044	0.017372	0.018614
RS	42	2.090240	2.851965	1334.336457	0.017700	0.018979
RS	43	2.257264	2.851965	1354.868182	0.017973	0.019291
RS	44	2.437024	2.910437	1343.003182	0.017815	0.019120
RS	45	2.630493	2.910437	1353.050209	0.017949	0.019262
RS	46	2.838716	3.018990	1309.335460	0.017369	0.018629
RS	47	3.062817	3.018990	1309.142174	0.017366	0.018612
RS	48	3.304008	3.166104	1243.575069	0.016496	0.017667
RS	49	3.563591	3.166104	1234.053776	0.016370	0.017513
RS	50	3.842970	3.333370	1158.678977	0.015370	0.016436
RS	51	4.143654	3.333370	1140.712907	0.015132	0.016168
RS	52	4.467267	3.495787	1066.119424	0.014142	0.015114
RS	53	4.815558	3.495787	1040.062643	0.013797	0.014746
RS	54	5.190410	3.693065	956.141195	0.012683	0.013578
RS	55	5.593847	3.693065	924.214860	0.012260	0.013142
RS	56	6.028050	3.693065	886.035439	0.011753	0.012623
RS	57	6.495363	3.693065	841.941706	0.011169	0.012024
RS	58	6.998314	5.025079	593.584554	0.007874	0.008574
RS	59	7.539619	5.025079	575.704322	0.007637	0.008334
RS	60	8.122202	5.025079	553.915540	0.007348	0.008036
RS	61	8.749212	5.025079	528.379994	0.007009	0.007681
RS	62	9.424037	5.025079	499.365595	0.006624	0.007272
RS	63	10.150323	5.025079	3441.402857	0.045651	0.050221
PA	4+25*2+4+6 0.068194172 0.030502638 10.150322952 1.229719925 0.230217216 0.282869623 0.347823727 0.443419621 0.589413432 0.804389891 1.113267499 1.524890107 1.996804199 2.445576239 2.807977588 3.067824796 3.220926546 3.260850306 3.207921110 3.106598115 2.995653967 2.902731314 2.850130113 2.851965461 2.910436535 3.018989839 3.166103863 3.333369525 3.495786563 3.693064745 5.025078945
//
IT	4418
RD	19
LK	-383562.425304
QD	-489.496356 -> -462.307822
RI	0.0126927634
TR	0.066959	0.030840
MT	10.240890
MM	C_pi: 2.155295, n_recomb: 77654.365324
RS	0	0.000000	1.324861	432.227349	0.005566	0.000447
RS	1	0.007641	1.324861	462.532413	0.005956	0.002735
RS	2	0.015866	1.324861	494.740513	0.006371	0.005354
RS	3	0.024719	1.324861	528.936188	0.006811	0.006739
RS	4	0.034248	0.232136	3167.756721	0.040793	0.037543
RS	5	0.044506	0.232136	3257.480499	0.041948	0.037714
RS	6	0.055547	0.286737	2715.532079	0.034969	0.031403
RS	7	0.067433	0.286737	2800.466663	0.036063	0.032549
RS	8	0.080226	0.351358	2359.512172	0.030385	0.027665
RS	9	0.093997	0.351358	2439.089446	0.031410	0.029048
RS	10	0.108820	0.445586	1991.503233	0.025646	0.023971
RS	11	0.124775	0.445586	2065.984686	0.026605	0.025213
RS	12	0.141950	0.590084	1622.030900	0.020888	0.019944
RS	13	0.160437	0.590084	1690.601247	0.021771	0.020973
RS	14	0.180336	0.804082	1296.147450	0.016691	0.016174
RS	15	0.201757	0.804082	1357.596571	0.017483	0.017048
RS	16	0.224813	1.113768	1028.826019	0.013249	0.013003
RS	17	0.249632	1.113768	1082.542758	0.013941	0.013748
RS	18	0.276347	1.529866	830.719966	0.010698	0.010621
RS	19	0.305103	1.529866	877.317205	0.011298	0.011251
RS	20	0.336056	2.010682	705.770825	0.009089	0.009108
RS	21	0.369374	2.010682	747.137252	0.009621	0.009666
RS	22	0.405238	2.470996	643.916564	0.008292	0.008382
RS	23	0.443843	2.470996	682.385368	0.008787	0.008911
RS	24	0.485397	2.845056	628.070648	0.008088	0.008254
RS	25	0.530127	2.845056	665.588766	0.008571	0.008779
RS	26	0.578274	3.115496	643.859659	0.008291	0.008540
RS	27	0.630099	3.115496	681.750497	0.008779	0.009067
RS	28	0.685885	3.277157	685.724157	0.008830	0.009155
RS	29	0.745933	3.277157	724.900575	0.009335	0.009693
RS	30	0.810570	3.321790	755.082323	0.009724	0.010123
RS	31	0.880145	3.321790	796.170206	0.010253	0.010691
RS	32	0.955037	3.268936	851.555290	0.010966	0.011462
RS	33	1.035650	3.268936	894.590091	0.011520	0.012070
RS	34	1.122424	3.164276	968.623904	0.012474	0.013098
RS	35	1.215827	3.164276	1012.657674	0.013041	0.013732
RS	36	1.316368	3.048317	1095.807817	0.014111	0.014888
RS	37	1.424590	3.048317	1138.789592	0.014665	0.015518
RS	38	1.541082	2.950141	1218.728719	0.015694	0.016635
RS	39	1.666474	2.950141	1257.692233	0.016196	0.017214
RS	40	1.801448	2.893175	1318.561231	0.016980	0.018070
RS	41	1.946734	2.893175	1350.275819	0.017388	0.018544
RS	42	2.103122	2.892264	1377.910601	0.017744	0.018936
RS	43	2.271460	2.892264	1399.893575	0.018027	0.019259
RS	44	2.452659	2.949854	1389.212325	0.017890	0.019113
RS	45	2.647704	2.949854	1400.384631	0.018034	0.019269
RS	46	2.857652	3.059341	1356.144421	0.017464	0.018651
RS	47	3.083642	3.059341	1356.721562	0.017471	0.018649
RS	48	3.326899	3.209007	1289.300708	0.016603	0.017712
RS	49	3.588743	3.209007	1280.214693	0.016486	0.017572
RS	50	3.870594	3.380003	1202.276012	0.015482	0.016496
RS	51	4.173981	3.380003	1184.438582	0.015253	0.016242
RS	52	4.500550	3.546588	1107.193042	0.014258	0.015187
RS	53	4.852071	3.546588	1080.960456	0.013920	0.014830
RS	54	5.230451	3.749969	993.705816	0.012797	0.013656
RS	55	5.637742	3.749969	961.387873	0.012380	0.013230
RS	56	6.076154	3.749969	922.537748	0.011880	0.012719
RS	57	6.548065	3.749969	877.486826	0.011300	0.012127
RS	58	7.056034	5.146096	614.247189	0.007910	0.008582
RS	59	7.602815	5.146096	596.819553	0.007686	0.008357
RS	60	8.191376	5.146096	575.330364	0.007409	0.008074
RS	61	8.824907	5.146096	549.921187	0.007082	0.007732
RS	62	9.506846	5.146096	520.842339	0.006707	0.007337
RS	63	10.240890	5.146096	3648.252535	0.046981	0.051527
PA	4+25*2+4+6 0.066959369 0.030839640 10.240889989 1.324860629 0.232135663 0.286736847 0.351358434 0.445586025 0.590084028 0.804082274 1.113768486 1.529865818 2.010681791 2.470995794 2.845055737 3.115496245 3.277157359 3.321789735 3.268936028 3.164275624 3.048317304 2.950140540 2.893175238 2.892263722 2.949853646 3.059340889 3.209006972 3.380003116 3.546587646 3.749968512 5.146095916
//
IT	4822
RD	20
LK	-383509.060324
QD	-468.744169 -> -443.784974
RI	0.0116665938
TR	0.065792	0.031160
MT	10.328178
MM	C_pi: 2.196076, n_recomb: 79869.328818
RS	0	0.000000	1.424808	413.837501	0.005181	0.000422
RS	1	0.007655	1.424808	443.094194	0.005548	0.002575
RS	2	0.015896	1.424808	474.221168	0.005937	0.005028
RS	3	0.024769	1.424808	507.306690	0.006352	0.006327
RS	4	0.034320	0.233955	3243.628972	0.040612	0.037624
RS	5	0.044602	0.233955	3336.766553	0.041778	0.037751
RS	6	0.055672	0.290573	2767.740428	0.034653	0.031250
RS	7	0.067589	0.290573	2855.983973	0.035758	0.032383
RS	8	0.080418	0.354874	2415.548864	0.030244	0.027613
RS	9	0.094230	0.354874	2498.059301	0.031277	0.028988
RS	10	0.109098	0.447738	2050.795155	0.025677	0.024042
RS	11	0.125105	0.447738	2127.906836	0.026642	0.025284
RS	12	0.142338	0.590730	1677.095868	0.020998	0.020072
RS	13	0.160889	0.590730	1748.094822	0.021887	0.021104
RS	14	0.180861	0.803674	1342.426719	0.016808	0.016297
RS	15	0.202361	0.803674	1406.095916	0.017605	0.017176
RS	16	0.225507	1.113942	1064.907870	0.013333	0.013088
RS	17	0.250426	1.113942	1120.562474	0.014030	0.013836
RS	18	0.277252	1.534091	857.726868	0.010739	0.010659
RS	19	0.306131	1.534091	905.937836	0.011343	0.011292
RS	20	0.337221	2.023255	726.366544	0.009094	0.009108
RS	21	0.370691	2.023255	769.070220	0.009629	0.009667
RS	22	0.406724	2.494639	660.770192	0.008273	0.008356
RS	23	0.445514	2.494639	700.398427	0.008769	0.008884
RS	24	0.487275	2.880099	643.052276	0.008051	0.008206
RS	25	0.532232	2.880099	681.642369	0.008534	0.008728
RS	26	0.580631	3.161081	658.069888	0.008239	0.008472
RS	27	0.632734	3.161081	697.008098	0.008727	0.008995
RS	28	0.688827	3.331492	699.955649	0.008764	0.009067
RS	29	0.749213	3.331492	740.205761	0.009268	0.009601
RS	30	0.814222	3.381203	770.326605	0.009645	0.010016
RS	31	0.884208	3.381203	812.573668	0.010174	0.010579
RS	32	0.959551	3.328840	869.099419	0.010882	0.011339
RS	33	1.040662	3.328840	913.439250	0.011437	0.011942
RS	34	1.127982	3.221167	989.844076	0.012393	0.012968
RS	35	1.221986	3.221167	1035.363384	0.012963	0.013599
RS	36	1.323187	3.100401	1121.944149	0.014047	0.014763
RS	37	1.432135	3.100401	1166.575757	0.014606	0.015392
RS	38	1.549423	2.997075	1250.591405	0.015658	0.016527
RS	39	1.675690	2.997075	1291.285973	0.016167	0.017110
RS	40	1.811623	2.935747	1356.123680	0.016979	0.017991
RS	41	1.957961	2.935747	1389.509431	0.017397	0.018472
RS	42	2.115503	2.931995	1420.095360	0.017780	0.018892
RS	43	2.285104	2.931995	1443.538855	0.018074	0.019226
RS	44	2.467689	2.988518	1434.195882	0.017957	0.019103
RS	45	2.664251	2.988518	1446.514339	0.018111	0.019272
RS	46	2.875860	3.098678	1401.929888	0.017553	0.018672
RS	47	3.103668	3.098678	1403.303077	0.017570	0.018683
RS	48	3.348916	3.250571	1334.203335	0.016705	0.017755
RS	49	3.612938	3.250571	1325.577624	0.016597	0.017629
RS	50	3.897171	3.424949	1245.216955	0.015591	0.016556
RS	51	4.203163	3.424949	1227.530545	0.015369	0.016314
RS	52	4.532579	3.595385	1147.731956	0.014370	0.015258
RS	53	4.887213	3.595385	1121.344293	0.014040	0.014913
RS	54	5.268994	3.804542	1030.822636	0.012906	0.013731
RS	55	5.680002	3.804542	998.133113	0.012497	0.013315
RS	56	6.122473	3.804542	958.636077	0.012003	0.012813
RS	57	6.598817	3.804542	912.655225	0.011427	0.012227
RS	58	7.111625	5.263528	634.515065	0.007944	0.008591
RS	59	7.663690	5.263528	617.552636	0.007732	0.008379
RS	60	8.258017	5.263528	596.381942	0.007467	0.008109
RS	61	8.897841	5.263528	571.124375	0.007151	0.007782
RS	62	9.586645	5.263528	542.012438	0.006786	0.007398
RS	63	10.328178	5.263528	3855.358973	0.048271	0.052792
PA	4+25*2+4+6 0.065792083 0.031159808 10.328177848 1.424808022 0.233955034 0.290573195 0.354873942 0.447738047 0.590729781 0.803673935 1.113941886 1.534091064 2.023255072 2.494638812 2.880099481 3.161080658 3.331492190 3.381203012 3.328840356 3.221167349 3.100400942 2.997074901 2.935747496 2.931994643 2.988518262 3.098678361 3.250571082 3.424948903 3.595384783 3.804542066 5.263527657
//
IT	5685
RD	21
LK	-383460.059504
QD	-449.461040 -> -426.519139
RI	0.0107450926
TR	0.064687	0.031464
MT	10.412422
MM	C_pi: 2.235760, n_recomb: 82030.581055
RS	0	0.000000	1.529970	396.236741	0.004830	0.000399
RS	1	0.007669	1.529970	424.462534	0.005174	0.002425
RS	2	0.015926	1.529970	454.521895	0.005541	0.004727
RS	3	0.024816	1.529970	486.505898	0.005931	0.005945
RS	4	0.034388	0.235679	3317.323198	0.040440	0.037698
RS	5	0.044695	0.235679	3413.791446	0.041616	0.037788
RS	6	0.055791	0.294374	2816.954028	0.034340	0.031092
RS	7	0.067739	0.294374	2908.421481	0.035455	0.032215
RS	8	0.080603	0.358371	2468.972699	0.030098	0.027556
RS	9	0.094453	0.358371	2554.353228	0.031139	0.028921
RS	10	0.109366	0.449873	2108.271007	0.025701	0.024106
RS	11	0.125422	0.449873	2187.961867	0.026673	0.025347
RS	12	0.142709	0.591353	1731.042930	0.021102	0.020195
RS	13	0.161322	0.591353	1804.425536	0.021997	0.021229
RS	14	0.181363	0.803179	1388.050233	0.016921	0.016418
RS	15	0.202941	0.803179	1453.903187	0.017724	0.017300
RS	16	0.226173	1.113835	1100.570853	0.013417	0.013173
RS	17	0.251187	1.113835	1158.135771	0.014118	0.013924
RS	18	0.278120	1.537650	884.410130	0.010781	0.010699
RS	19	0.307118	1.537650	934.212597	0.011389	0.011334
RS	20	0.338339	2.034649	746.664261	0.009102	0.009111
RS	21	0.371955	2.034649	790.684546	0.009639	0.009671
RS	22	0.408149	2.516646	677.313192	0.008257	0.008332
RS	23	0.447119	2.516646	718.079269	0.008754	0.008859
RS	24	0.489078	2.913200	657.690900	0.008018	0.008162
RS	25	0.534254	2.913200	697.329092	0.008501	0.008682
RS	26	0.582894	3.204667	671.866622	0.008190	0.008408
RS	27	0.635265	3.204667	711.824151	0.008678	0.008929
RS	28	0.691652	3.383996	713.667130	0.008700	0.008984
RS	29	0.752364	3.383996	754.957247	0.009203	0.009514
RS	30	0.817731	3.439113	784.903682	0.009568	0.009914
RS	31	0.888112	3.439113	828.269878	0.010097	0.010472
RS	32	0.963890	3.387621	885.789585	0.010798	0.011221
RS	33	1.045479	3.387621	931.389136	0.011354	0.011820
RS	34	1.133325	3.277257	1010.003694	0.012313	0.012841
RS	35	1.227909	3.277257	1056.961939	0.012885	0.013470
RS	36	1.329746	3.151888	1146.831760	0.013981	0.014640
RS	37	1.439392	3.151888	1193.071925	0.014544	0.015269
RS	38	1.557448	3.043505	1281.075711	0.015617	0.016420
RS	39	1.684557	3.043505	1323.472565	0.016134	0.017006
RS	40	1.821413	2.977821	1392.266023	0.016973	0.017911
RS	41	1.968766	2.977821	1427.311333	0.017400	0.018400
RS	42	2.127419	2.971149	1460.919911	0.017809	0.018846
RS	43	2.298239	2.971149	1485.829106	0.018113	0.019191
RS	44	2.482159	3.026441	1477.966076	0.018017	0.019092
RS	45	2.680183	3.026441	1491.447502	0.018182	0.019273
RS	46	2.893394	3.137038	1446.689855	0.017636	0.018690
RS	47	3.122957	3.137038	1448.881118	0.017663	0.018714
RS	48	3.370124	3.290865	1378.268661	0.016802	0.017796
RS	49	3.636246	3.290865	1370.125504	0.016703	0.017683
RS	50	3.922778	3.468309	1287.479947	0.015695	0.016613
RS	51	4.231283	3.468309	1269.964943	0.015482	0.016383
RS	52	4.563447	3.642306	1187.710859	0.014479	0.015328
RS	53	4.921085	3.642306	1161.187410	0.014156	0.014993
RS	54	5.306150	3.856937	1067.465601	0.013013	0.013805
RS	55	5.720746	3.856937	1034.423485	0.012610	0.013397
RS	56	6.167137	3.856937	994.302394	0.012121	0.012903
RS	57	6.647761	3.856937	947.418080	0.011550	0.012323
RS	58	7.165244	5.377556	654.380414	0.007977	0.008598
RS	59	7.722413	5.377556	637.894258	0.007776	0.008400
RS	60	8.322310	5.377556	617.059146	0.007522	0.008143
RS	61	8.968214	5.377556	591.976382	0.007217	0.007828
RS	62	9.663652	5.377556	562.860501	0.006862	0.007457
RS	63	10.412422	5.377556	4062.379004	0.049523	0.054017
PA	4+25*2+4+6 0.064687086 0.031464066 10.412422486 1.529969509 0.235678947 0.294374135 0.358371490 0.449872922 0.591352720 0.803178813 1.113834855 1.537650234 2.034648926 2.516646426 2.913199684 3.204667098 3.383995529 3.439113001 3.387621003 3.277257217 3.151887965 3.043504758 2.977820694 2.971149383 3.026441335 3.137038164 3.290865477 3.468308847 3.642305697 3.856937354 5.377555902
//
IT	4622
RD	22
LK	-383415.008384
QD	-431.511600 -> -410.398902
RI	0.0099161763
TR	0.063640	0.031753
MT	10.493849
MM	C_pi: 2.274386, n_recomb: 84138.546899
RS	0	0.000000	1.640550	379.395901	0.004509	0.000377
RS	1	0.007682	1.640550	406.611476	0.004833	0.002285
RS	2	0.015954	1.640550	435.620818	0.005177	0.004446
RS	3	0.024862	1.640550	466.517006	0.005545	0.005590
RS	4	0.034454	0.237314	3388.901161	0.040278	0.037767
RS	5	0.044783	0.237314	3488.617850	0.041463	0.037824
RS	6	0.055906	0.298138	2863.325502	0.034031	0.030932
RS	7	0.067883	0.298138	2957.930334	0.035155	0.032044
RS	8	0.080780	0.361841	2519.929015	0.029950	0.027493
RS	9	0.094667	0.361841	2608.114699	0.030998	0.028850
RS	10	0.109622	0.451990	2163.953188	0.025719	0.024164
RS	11	0.125726	0.451990	2246.171420	0.026696	0.025404
RS	12	0.143066	0.591959	1783.850177	0.021201	0.020312
RS	13	0.161739	0.591959	1859.570785	0.022101	0.021350
RS	14	0.181846	0.802617	1432.985652	0.017031	0.016536
RS	15	0.203498	0.802617	1500.985019	0.017839	0.017422
RS	16	0.226813	1.113488	1135.793540	0.013499	0.013256
RS	17	0.251919	1.113488	1195.240294	0.014206	0.014011
RS	18	0.278954	1.540612	910.760459	0.010825	0.010739
RS	19	0.308066	1.540612	962.131685	0.011435	0.011377
RS	20	0.339414	2.044980	766.655814	0.009112	0.009116
RS	21	0.373171	2.044980	811.971699	0.009650	0.009677
RS	22	0.409520	2.537131	693.550346	0.008243	0.008311
RS	23	0.448663	2.537131	735.432943	0.008741	0.008838
RS	24	0.490812	2.944494	671.990581	0.007987	0.008121
RS	25	0.536199	2.944494	712.653307	0.008470	0.008639
RS	26	0.585072	3.246355	685.264921	0.008144	0.008349
RS	27	0.637701	3.246355	726.214524	0.008631	0.008867
RS	28	0.694372	3.434708	726.888048	0.008639	0.008905
RS	29	0.755397	3.434708	769.185808	0.009142	0.009432
RS	30	0.821110	3.495542	798.849978	0.009494	0.009816
RS	31	0.891871	3.495542	843.296601	0.010023	0.010370
RS	32	0.968068	3.445282	901.670104	0.010716	0.011108
RS	33	1.050118	3.445282	948.485141	0.011273	0.011702
RS	34	1.138472	3.332516	1029.159248	0.012232	0.012719
RS	35	1.233613	3.332516	1077.510286	0.012806	0.013345
RS	36	1.336063	3.202744	1170.528569	0.013912	0.014519
RS	37	1.446384	3.202744	1218.335232	0.014480	0.015149
RS	38	1.565179	3.089405	1310.230768	0.015572	0.016314
RS	39	1.693101	3.089405	1354.298944	0.016096	0.016903
RS	40	1.830850	3.019381	1427.023107	0.016960	0.017832
RS	41	1.979180	3.019381	1463.713059	0.017396	0.018327
RS	42	2.138906	3.009722	1500.404971	0.017833	0.018799
RS	43	2.310902	3.009722	1526.781088	0.018146	0.019154
RS	44	2.496111	3.063641	1520.524319	0.018072	0.019079
RS	45	2.695548	3.063641	1535.181782	0.018246	0.019272
RS	46	2.910306	3.174456	1490.414713	0.017714	0.018707
RS	47	3.141563	3.174456	1493.442655	0.017750	0.018744
RS	48	3.390584	3.329954	1421.475722	0.016894	0.017835
RS	49	3.658736	3.329954	1413.834730	0.016804	0.017734
RS	50	3.947488	3.510174	1329.037984	0.015796	0.016670
RS	51	4.258422	3.510174	1311.712803	0.015590	0.016450
RS	52	4.593242	3.687469	1227.097895	0.014584	0.015397
RS	53	4.953784	3.687469	1200.456737	0.014268	0.015070
RS	54	5.342023	3.907298	1103.602109	0.013116	0.013877
RS	55	5.760087	3.907298	1070.225688	0.012720	0.013477
RS	56	6.210268	3.907298	1029.502852	0.012236	0.012990
RS	57	6.695032	3.907298	981.741182	0.011668	0.012416
RS	58	7.217037	5.488356	673.831256	0.008009	0.008606
RS	59	7.779142	5.488356	657.831125	0.007818	0.008420
RS	60	8.384429	5.488356	637.347148	0.007575	0.008176
RS	61	9.036216	5.488356	612.460663	0.007279	0.007872
RS	62	9.738074	5.488356	583.368140	0.006933	0.007512
RS	63	10.493849	5.488356	4268.956322	0.050737	0.055204
PA	4+25*2+4+6 0.063639637 0.031753223 10.493848977 1.640549762 0.237313746 0.298138258 0.361841478 0.451989981 0.591959257 0.802617356 1.113488035 1.540612397 2.044979575 2.537130947 2.944493822 3.246355313 3.434708216 3.495541852 3.445282307 3.332516489 3.202744357 3.089405088 3.019380787 3.009721939 3.063640631 3.174455515 3.329954422 3.510173610 3.687469098 3.907297819 5.488356103
//
IT	4236
RD	23
LK	-383373.541064
QD	-414.777101 -> -395.326171
RI	0.0091662986
TR	0.062646	0.032028
MT	10.572550
MM	C_pi: 2.311984, n_recomb: 86194.349453
RS	0	0.000000	1.757039	363.230036	0.004214	0.000356
RS	1	0.007695	1.757039	389.454724	0.004518	0.002154
RS	2	0.015982	1.757039	417.430803	0.004843	0.004184
RS	3	0.024906	1.757039	447.252667	0.005189	0.005260
RS	4	0.034518	0.238863	3458.472563	0.040124	0.037831
RS	5	0.044868	0.238863	3561.356718	0.041318	0.037860
RS	6	0.056016	0.301862	2907.045344	0.033727	0.030770
RS	7	0.068021	0.301862	3004.700438	0.034860	0.031872
RS	8	0.080950	0.365280	2568.540434	0.029799	0.027425
RS	9	0.094873	0.365280	2659.465689	0.030854	0.028774
RS	10	0.109869	0.454089	2217.881773	0.025731	0.024217
RS	11	0.126017	0.454089	2302.575542	0.026714	0.025455
RS	12	0.143409	0.592551	1835.524216	0.021295	0.020425
RS	13	0.162139	0.592551	1913.537225	0.022200	0.021465
RS	14	0.182310	0.802002	1477.223102	0.017138	0.016651
RS	15	0.204033	0.802002	1547.331241	0.017952	0.017540
RS	16	0.227428	1.112944	1170.555504	0.013580	0.013339
RS	17	0.252623	1.112944	1231.854897	0.014292	0.014098
RS	18	0.279756	1.543057	936.764299	0.010868	0.010781
RS	19	0.308978	1.543057	989.680979	0.011482	0.011421
RS	20	0.340448	2.054333	786.345878	0.009123	0.009123
RS	21	0.374340	2.054333	832.936551	0.009663	0.009685
RS	22	0.410839	2.556207	709.487402	0.008231	0.008293
RS	23	0.450147	2.556207	752.465536	0.008730	0.008819
RS	24	0.492480	2.974080	685.965992	0.007958	0.008084
RS	25	0.538070	2.974080	727.630482	0.008442	0.008600
RS	26	0.587168	3.286231	698.284445	0.008101	0.008293
RS	27	0.640044	3.286231	740.199925	0.008588	0.008808
RS	28	0.696989	3.483700	739.643793	0.008581	0.008831
RS	29	0.758316	3.483700	782.918093	0.009083	0.009354
RS	30	0.824362	3.550507	812.205519	0.009423	0.009723
RS	31	0.895490	3.550507	857.695493	0.009951	0.010273
RS	32	0.972091	3.501809	916.793492	0.010636	0.010998
RS	33	1.054586	3.501809	964.781357	0.011193	0.011589
RS	34	1.143429	3.386925	1047.368875	0.012151	0.012601
RS	35	1.239108	3.386925	1097.067519	0.012728	0.013224
RS	36	1.342150	3.252937	1193.098916	0.013842	0.014402
RS	37	1.453120	3.252937	1242.429983	0.014414	0.015031
RS	38	1.572630	3.134741	1338.119106	0.015524	0.016210
RS	39	1.701335	3.134741	1383.826312	0.016055	0.016802
RS	40	1.839945	3.060391	1460.451938	0.016944	0.017752
RS	41	1.989219	3.060391	1498.769026	0.017388	0.018254
RS	42	2.149981	3.047683	1538.595054	0.017850	0.018752
RS	43	2.323112	3.047683	1566.435929	0.018173	0.019116
RS	44	2.509566	3.100101	1561.900109	0.018121	0.019065
RS	45	2.710367	3.100101	1577.743099	0.018304	0.019269
RS	46	2.926619	3.210942	1533.116345	0.017787	0.018722
RS	47	3.159511	3.210942	1536.996538	0.017832	0.018771
RS	48	3.410324	3.367866	1463.828323	0.016983	0.017874
RS	49	3.680436	3.367866	1456.706388	0.016900	0.017784
RS	50	3.971333	3.550595	1369.886537	0.015893	0.016724
RS	51	4.284614	3.550595	1352.767474	0.015694	0.016515
RS	52	4.622001	3.730941	1265.885422	0.014686	0.015463
RS	53	4.985350	3.730941	1239.142740	0.014376	0.015146
RS	54	5.376658	3.955706	1139.221704	0.013217	0.013947
RS	55	5.798075	3.955706	1105.527702	0.012826	0.013555
RS	56	6.251920	3.955706	1064.223916	0.012347	0.013074
RS	57	6.740688	3.955706	1015.609568	0.011783	0.012506
RS	58	7.267065	5.596030	692.867344	0.008038	0.008613
RS	59	7.833946	5.596030	677.361449	0.007859	0.008439
RS	60	8.444447	5.596030	657.242366	0.007625	0.008206
RS	61	9.101926	5.596030	632.571627	0.007339	0.007914
RS	62	9.809995	5.596030	603.527593	0.007002	0.007565
RS	63	10.572550	5.596030	4474.828403	0.051916	0.056353
PA	4+25*2+4+6 0.062646015 0.032028338 10.572549642 1.757039225 0.238863472 0.301861659 0.365280189 0.454088770 0.592550891 0.802001563 1.112944340 1.543057217 2.054332947 2.556207047 2.974079838 3.286231351 3.483699622 3.550506806 3.501809304 3.386925372 3.252936902 3.134741068 3.060390711 3.047683019 3.100100900 3.210942079 3.367865833 3.550595008 3.730940539 3.955706280 5.596030460
//
IT	5180
RD	24
LK	-383335.329785
QD	-399.151244 -> -381.212670
RI	0.0084866186
TR	0.061702	0.032290
MT	10.648802
MM	C_pi: 2.348595, n_recomb: 88198.317360
RS	0	0.000000	1.879774	347.706131	0.003942	0.000336
RS	1	0.007707	1.879774	372.960743	0.004229	0.002031
RS	2	0.016008	1.879774	399.922372	0.004534	0.003940
RS	3	0.024949	1.879774	428.686132	0.004860	0.004953
RS	4	0.034578	0.240330	3526.138246	0.039980	0.037892
RS	5	0.044950	0.240330	3632.109406	0.041181	0.037896
RS	6	0.056122	0.305543	2948.248224	0.033427	0.030606
RS	7	0.068154	0.305543	3048.866082	0.034568	0.031700
RS	8	0.081113	0.368686	2614.900499	0.029648	0.027355
RS	9	0.095072	0.368686	2708.498967	0.030709	0.028696
RS	10	0.110106	0.456164	2270.107793	0.025739	0.024264
RS	11	0.126299	0.456164	2357.224891	0.026726	0.025501
RS	12	0.143739	0.593129	1886.059950	0.021384	0.020533
RS	13	0.162524	0.593129	1966.319437	0.022294	0.021575
RS	14	0.182757	0.801346	1520.736163	0.017242	0.016763
RS	15	0.204549	0.801346	1592.914705	0.018061	0.017655
RS	16	0.228020	1.112229	1204.843730	0.013661	0.013421
RS	17	0.253301	1.112229	1267.966013	0.014376	0.014183
RS	18	0.280530	1.545041	962.411645	0.010912	0.010823
RS	19	0.309857	1.545041	1016.850026	0.011529	0.011466
RS	20	0.341445	2.062811	805.724351	0.009135	0.009131
RS	21	0.375467	2.062811	853.568606	0.009678	0.009694
RS	22	0.412111	2.573985	725.124136	0.008222	0.008277
RS	23	0.451579	2.573985	769.176916	0.008721	0.008803
RS	24	0.494089	3.002073	699.621408	0.007932	0.008049
RS	25	0.539875	3.002073	742.265248	0.008416	0.008564
RS	26	0.589190	3.324392	710.936460	0.008061	0.008241
RS	27	0.642306	3.324392	753.792313	0.008547	0.008754
RS	28	0.699515	3.531044	751.952518	0.008526	0.008760
RS	29	0.761134	3.531044	796.173221	0.009027	0.009280
RS	30	0.827501	3.604064	824.994971	0.009354	0.009634
RS	31	0.898983	3.604064	871.492308	0.009881	0.010181
RS	32	0.975974	3.557226	931.195569	0.010558	0.010893
RS	33	1.058899	3.557226	980.314696	0.011115	0.011480
RS	34	1.148215	3.440484	1064.678362	0.012071	0.012486
RS	35	1.244415	3.440484	1115.680071	0.012650	0.013106
RS	36	1.348029	3.302465	1214.589298	0.013771	0.014287
RS	37	1.459628	3.302465	1265.402333	0.014347	0.014916
RS	38	1.579828	3.179514	1364.782894	0.015474	0.016107
RS	39	1.709292	3.179514	1412.095285	0.016010	0.016702
RS	40	1.848733	3.100862	1492.582951	0.016923	0.017673
RS	41	1.998922	3.100862	1532.507080	0.017376	0.018181
RS	42	2.160685	3.085058	1575.505072	0.017863	0.018704
RS	43	2.334915	3.085058	1604.805441	0.018195	0.019077
RS	44	2.522573	3.135858	1602.095835	0.018165	0.019049
RS	45	2.724694	3.135858	1619.130625	0.018358	0.019264
RS	46	2.942393	3.246552	1574.785069	0.017855	0.018736
RS	47	3.176869	3.246552	1579.530200	0.017909	0.018796
RS	48	3.429416	3.404679	1505.306324	0.017067	0.017910
RS	49	3.701427	3.404679	1498.718102	0.016993	0.017832
RS	50	3.994402	3.589680	1409.998237	0.015987	0.016777
RS	51	4.309957	3.589680	1393.100075	0.015795	0.016578
RS	52	4.649831	3.772850	1304.042464	0.014785	0.015528
RS	53	5.015899	3.772850	1277.213522	0.014481	0.015219
RS	54	5.410180	4.002316	1174.292653	0.013314	0.014016
RS	55	5.834848	4.002316	1140.297339	0.012929	0.013631
RS	56	6.292245	4.002316	1098.433069	0.012454	0.013156
RS	57	6.784893	4.002316	1048.990553	0.011894	0.012593
RS	58	7.315510	5.700779	711.476630	0.008067	0.008620
RS	59	7.887021	5.700779	696.472088	0.007897	0.008457
RS	60	8.502578	5.700779	676.730382	0.007673	0.008235
RS	61	9.165576	5.700779	652.293425	0.007396	0.007954
RS	62	9.879672	5.700779	623.321460	0.007067	0.007615
RS	63	10.648802	5.700779	4679.656648	0.053058	0.057466
PA	4+25*2+4+6 0.061701864 0.032289887 10.648801843 1.879774014 0.240330463 0.305543399 0.368685566 0.456164175 0.593129342 0.801346375 1.112228833 1.545040899 2.062811232 2.573984624 3.002072736 3.324392042 3.531044270 3.604064444 3.557226387 3.440484010 3.302465365 3.179514392 3.100861700 3.085057665 3.135858497 3.246552321 3.404679222 3.589679620 3.772850090 4.002316382 5.700778649
//
IT	4393
RD	25
LK	-383300.082740
QD	-384.540281 -> -367.980359
RI	0.0078685441
TR	0.060804	0.032539
MT	10.722734
MM	C_pi: 2.384258, n_recomb: 90151.593240
RS	0	0.000000	2.009202	332.781263	0.003691	0.000318
RS	1	0.007719	2.009202	357.086801	0.003961	0.001916
RS	2	0.016033	2.009202	383.053426	0.004249	0.003711
RS	3	0.024989	2.009202	410.776448	0.004557	0.004665
RS	4	0.034637	0.241721	3591.948491	0.039843	0.037950
RS	5	0.045029	0.241721	3700.928500	0.041052	0.037931
RS	6	0.056224	0.309181	2987.103162	0.033134	0.030442
RS	7	0.068282	0.309181	3090.596828	0.034282	0.031528
RS	8	0.081271	0.372056	2659.113995	0.029496	0.027281
RS	9	0.095263	0.372056	2755.319458	0.030563	0.028615
RS	10	0.110335	0.458218	2320.665530	0.025742	0.024306
RS	11	0.126570	0.458218	2410.154119	0.026734	0.025542
RS	12	0.144058	0.593700	1935.457265	0.021469	0.020637
RS	13	0.162896	0.593700	2017.917600	0.022384	0.021680
RS	14	0.183188	0.800664	1563.514532	0.017343	0.016872
RS	15	0.205046	0.800664	1637.725071	0.018166	0.017767
RS	16	0.228592	1.111375	1238.644148	0.013740	0.013502
RS	17	0.253955	1.111375	1303.559230	0.014460	0.014266
RS	18	0.281276	1.546620	987.697449	0.010956	0.010865
RS	19	0.310705	1.546620	1043.633646	0.011576	0.011510
RS	20	0.342406	2.070491	824.794898	0.009149	0.009141
RS	21	0.376554	2.070491	873.871773	0.009693	0.009705
RS	22	0.413338	2.590568	740.465413	0.008214	0.008264
RS	23	0.452961	2.590568	785.572313	0.008714	0.008789
RS	24	0.495642	3.028571	712.968516	0.007909	0.008017
RS	25	0.541618	3.028571	756.570015	0.008392	0.008531
RS	26	0.591143	3.360915	723.240024	0.008022	0.008192
RS	27	0.644490	3.360915	767.011835	0.008508	0.008703
RS	28	0.701955	3.576791	763.841672	0.008473	0.008693
RS	29	0.763855	3.576791	808.980073	0.008974	0.009211
RS	30	0.830533	3.656229	837.256690	0.009287	0.009549
RS	31	0.902358	3.656229	884.727119	0.009814	0.010092
RS	32	0.979727	3.611546	944.919759	0.010481	0.010792
RS	33	1.063068	3.611546	995.130151	0.011038	0.011376
RS	34	1.152842	3.493212	1081.133378	0.011992	0.012375
RS	35	1.249544	3.493212	1133.394715	0.012572	0.012993
RS	36	1.353712	3.351329	1235.054226	0.013700	0.014175
RS	37	1.465919	3.351329	1287.307220	0.014279	0.014804
RS	38	1.586788	3.223715	1390.279766	0.015422	0.016007
RS	39	1.716986	3.223715	1439.162867	0.015964	0.016604
RS	40	1.857233	3.140784	1523.469001	0.016899	0.017595
RS	41	2.008306	3.140784	1564.978353	0.017359	0.018108
RS	42	2.171039	3.121842	1611.178147	0.017872	0.018656
RS	43	2.346334	3.121842	1641.930257	0.018213	0.019037
RS	44	2.535159	3.170920	1641.142657	0.018204	0.019033
RS	45	2.738558	3.170920	1659.372738	0.018406	0.019258
RS	46	2.957658	3.281310	1615.438870	0.017919	0.018748
RS	47	3.193669	3.281310	1621.059049	0.017981	0.018819
RS	48	3.447897	3.440438	1545.917568	0.017148	0.017946
RS	49	3.721748	3.440438	1539.875531	0.017081	0.017877
RS	50	4.016737	3.627485	1449.375536	0.016077	0.016829
RS	51	4.334496	3.627485	1432.711092	0.015892	0.016639
RS	52	4.676780	3.813273	1341.565839	0.014881	0.015591
RS	53	5.045485	3.813273	1314.664315	0.014583	0.015290
RS	54	5.442649	4.047221	1208.808482	0.013409	0.014082
RS	55	5.870469	4.047221	1174.526852	0.013028	0.013704
RS	56	6.331311	4.047221	1132.121299	0.012558	0.013235
RS	57	6.827724	4.047221	1081.873897	0.012001	0.012677
RS	58	7.362454	5.802714	729.662336	0.008094	0.008626
RS	59	7.938458	5.802714	715.164820	0.007933	0.008473
RS	60	8.558921	5.802714	695.811288	0.007718	0.008262
RS	61	9.227276	5.802714	671.624243	0.007450	0.007992
RS	62	9.947220	5.802714	642.745852	0.007130	0.007663
RS	63	10.722734	5.802714	4883.215831	0.054167	0.058544
PA	4+25*2+4+6 0.060803875 0.032538641 10.722733802 2.009201909 0.241721488 0.309180661 0.372056412 0.458218397 0.593700085 0.800664306 1.111374966 1.546620454 2.070491376 2.590568254 3.028571229 3.360915300 3.576791299 3.656229366 3.611546064 3.493211512 3.351329491 3.223715081 3.140784433 3.121842325 3.170920147 3.281310321 3.440437533 3.627484705 3.813273060 4.047220854 5.802714137
//
CC
CC	Brief Description of the file format:
CC	  CC  comments
CC	  MM  useful-messages
CC	  RD  round-of-iterations
CC	  LL  \log[P(sequence)]
CC	  QD  Q-before-opt Q-after-opt
CC	  TR  \theta_0 \rho_0
CC	  RS  k t_k \lambda_k \pi_k \sum_{l\not=k}A_{kl} A_{kk}
CC	  DC  begin end best-k t_k+\Delta_k max-prob
CC
MM	Version: 0.6.5-r67
MM	pattern:4+25*2+4+6, n:63, n_free_lambdas:28
MM	n_iterations:25, skip:1, max_t:5, theta/rho:5
MM	is_decoding:0
MM	n_seqs:18, sum_L:1228282, sum_n:169715
RD	0
LK	0.000000
QD	0.000000 -> 0.000000
RI	inf
TR	0.148700	0.029740
MT	5.000000
MM	C_pi: 1.000000, n_recomb: 35993.958418
RS	0	0.000000	1.000000	227.676722	0.006325	0.000000
RS	1	0.006440	1.000000	240.757092	0.006689	0.000000
RS	2	0.013294	1.000000	254.481614	0.007070	0.000000
RS	3	0.020590	1.000000	268.867806	0.007470	0.000000
RS	4	0.028356	1.000000	283.931589	0.007888	0.000000
RS	5	0.036622	1.000000	299.686912	0.008326	0.000000
RS	6	0.045421	1.000000	316.145334	0.008783	0.000000
RS	7	0.054785	1.000000	333.315547	0.009260	0.000000
RS	8	0.064753	1.000000	351.202866	0.009757	0.000000
RS	9	0.075363	1.000000	369.808650	0.010274	0.000000
RS	10	0.086656	1.000000	389.129683	0.010811	0.000000
RS	11	0.098677	1.000000	409.157489	0.011367	0.000000
RS	12	0.111471	1.000000	429.877605	0.011943	0.000000
RS	13	0.125090	1.000000	451.268784	0.012537	0.000000
RS	14	0.139585	1.000000	473.302168	0.013149	0.000000
RS	15	0.155014	1.000000	495.940395	0.013778	0.000000
RS	16	0.171437	1.000000	519.136683	0.014423	0.000000
RS	17	0.188917	1.000000	542.833877	0.015081	0.000000
RS	18	0.207523	1.000000	566.963481	0.015752	0.000000
RS	19	0.227327	1.000000	591.444691	0.016432	0.000000
RS	20	0.248406	1.000000	616.183448	0.017119	0.000000
RS	21	0.270843	1.000000	641.071533	0.017811	0.000000
RS	22	0.294725	1.000000	665.985741	0.018503	0.000000
RS	23	0.320144	1.000000	690.787164	0.019192	0.000000
RS	24	0.347201	1.000000	715.320625	0.019873	0.000000
RS	25	0.376000	1.000000	739.414308	0.020543	0.000000
RS	26	0.406654	1.000000	762.879641	0.021195	0.000000
RS	27	0.439282	1.000000	785.511485	0.021823	0.000000
RS	28	0.474011	1.000000	807.088697	0.022423	0.000000
RS	29	0.510976	1.000000	827.375131	0.022987	0.000000
RS	30	0.550322	1.000000	846.121135	0.023507	0.000000
RS	31	0.592202	1.000000	863.065640	0.023978	0.000000
RS	32	0.636779	1.000000	877.938863	0.024391	0.000000
RS	33	0.684227	1.000000	890.465727	0.024739	0.000000
RS	34	0.734730	1.000000	900.370006	0.025014	0.000000
RS	35	0.788485	1.000000	907.379238	0.025209	0.000000
RS	36	0.845702	1.000000	911.230415	0.025316	0.000000
RS	37	0.906604	1.000000	911.676411	0.025329	0.000000
RS	38	0.971428	1.000000	908.493081	0.025240	0.000000
RS	39	1.040426	1.000000	901.486941	0.025046	0.000000
RS	40	1.113868	1.000000	890.503237	0.024740	0.000000
RS	41	1.192040	1.000000	875.434204	0.024322	0.000000
RS	42	1.275245	1.000000	856.227232	0.023788	0.000000
RS	43	1.363809	1.000000	832.892591	0.023140	0.000000
RS	44	1.458076	1.000000	805.510319	0.022379	0.000000
RS	45	1.558414	1.000000	774.235851	0.021510	0.000000
RS	46	1.665214	1.000000	739.303882	0.020540	0.000000
RS	47	1.778891	1.000000	701.030022	0.019476	0.000000
RS	48	1.899889	1.000000	659.809759	0.018331	0.000000
RS	49	2.028679	1.000000	616.114364	0.017117	0.000000
RS	50	2.165763	1.000000	570.483419	0.015849	0.000000
RS	51	2.311675	1.000000	523.513858	0.014544	0.000000
RS	52	2.466983	1.000000	475.845558	0.013220	0.000000
RS	53	2.632293	1.000000	428.143766	0.011895	0.000000
RS	54	2.808249	1.000000	381.078915	0.010587	0.000000
RS	55	2.995536	1.000000	335.304641	0.009316	0.000000
RS	56	3.194884	1.000000	291.435047	0.008097	0.000000
RS	57	3.407070	1.000000	250.022500	0.006946	0.000000
RS	58	3.632920	1.000000	211.537339	0.005877	0.000000
RS	59	3.873315	1.000000	176.350912	0.004899	0.000000
RS	60	4.129191	1.000000	144.723245	0.004021	0.000000
RS	61	4.401545	1.000000	116.796397	0.003245	0.000000
RS	62	4.691438	1.000000	92.594164	0.002572	0.000000
RS	63	5.000000	1.000000	260.292983	0.007232	0.000000
PA	4+25*2+4+6 0.148700338 0.029740068 5.000000000 1.000000000 1.000000000 1.000000000 1.000000000 1.000000000 1.000000000 1.000000000 1.000000000 1.000000000 1.000000000 1.000000000 1.000000000 1.000000000 1.000000000 1.000000000 1.000000000 1.000000000 1.000000000 1.000000000 1.000000000 1.000000000 1.000000000 1.000000000 1.000000000 1.000000000 1.000000000 1.000000000 1.000000000
//
IT	4708
RD	1
LK	-412346.778580
QD	-2814.206880 -> -1521.307401
RI	0.0700894943
TR	0.126577	0.025657
MT	6.369079
MM	C_pi: 1.055755, n_recomb: 32825.984112
RS	0	0.000000	0.278744	785.373465	0.023925	0.001409
RS	1	0.006842	0.278744	818.154433	0.024924	0.008162
RS	2	0.014153	0.278744	850.830132	0.025919	0.017526
RS	3	0.021964	0.278744	883.176573	0.026905	0.023714
RS	4	0.030309	0.285886	892.442553	0.027187	0.025104
RS	5	0.039225	0.285886	923.356509	0.028129	0.025701
RS	6	0.048751	0.350262	780.577307	0.023779	0.025804
RS	7	0.058930	0.350262	809.409801	0.024658	0.025283
RS	8	0.069804	0.444126	662.879390	0.020194	0.024139
RS	9	0.081423	0.444126	689.440071	0.021003	0.022556
RS	10	0.093836	0.561328	568.063331	0.017305	0.020778
RS	11	0.107099	0.561328	592.386935	0.018046	0.019038
RS	12	0.121270	0.690138	502.878565	0.015320	0.017500
RS	13	0.136410	0.690138	525.341271	0.016004	0.016220
RS	14	0.152586	0.821732	461.131815	0.014048	0.015174
RS	15	0.169869	0.821732	482.194655	0.014689	0.014310
RS	16	0.188334	0.951060	435.721336	0.013274	0.013584
RS	17	0.208063	0.951060	455.773970	0.013885	0.012976
RS	18	0.229142	1.071049	423.285118	0.012895	0.012481
RS	19	0.251663	1.071049	442.652136	0.013485	0.012101
RS	20	0.275725	1.173967	422.146603	0.012860	0.011839
RS	21	0.301434	1.173967	441.082323	0.013437	0.011693
RS	22	0.328902	1.256100	430.425906	0.013112	0.011657
RS	23	0.358249	1.256100	449.073860	0.013680	0.011723
RS	24	0.389604	1.318503	445.909736	0.013584	0.011878
RS	25	0.423104	1.318503	464.271472	0.014143	0.012109
RS	26	0.458897	1.364368	466.540943	0.014213	0.012405
RS	27	0.497139	1.364368	484.467781	0.014759	0.012761
RS	28	0.537997	1.396774	490.635994	0.014947	0.013173
RS	29	0.581652	1.396774	507.828885	0.015470	0.013637
RS	30	0.628293	1.418518	516.584747	0.015737	0.014148
RS	31	0.678125	1.418518	532.591323	0.016225	0.014697
RS	32	0.731367	1.432194	542.628290	0.016530	0.015276
RS	33	0.788253	1.432194	556.845168	0.016964	0.015875
RS	34	0.849030	1.439988	566.844467	0.017268	0.016486
RS	35	0.913966	1.439988	578.532503	0.017624	0.017097
RS	36	0.983346	1.443861	587.076721	0.017885	0.017696
RS	37	1.057472	1.443861	595.397722	0.018138	0.018267
RS	38	1.136671	1.445829	600.891899	0.018305	0.018790
RS	39	1.221289	1.445829	604.980748	0.018430	0.019243
RS	40	1.311696	1.447776	605.838087	0.018456	0.019605
RS	41	1.408290	1.447776	604.910255	0.018428	0.019857
RS	42	1.511493	1.450975	599.916106	0.018276	0.019987
RS	43	1.621757	1.450975	593.387094	0.018077	0.019987
RS	44	1.739566	1.455920	581.941358	0.017728	0.019857
RS	45	1.865436	1.455920	569.532471	0.017350	0.019597
RS	46	1.999919	1.462623	551.635704	0.016805	0.019214
RS	47	2.143603	1.462623	533.459993	0.016251	0.018715
RS	48	2.297119	1.470878	509.658345	0.015526	0.018109
RS	49	2.461138	1.470878	486.277059	0.014814	0.017408
RS	50	2.636381	1.480223	457.663681	0.013942	0.016626
RS	51	2.823614	1.480223	430.087914	0.013102	0.015778
RS	52	3.023659	1.489907	398.218971	0.012131	0.014880
RS	53	3.237392	1.489907	367.846023	0.011206	0.013947
RS	54	3.465748	1.503300	333.662853	0.010165	0.012991
RS	55	3.709730	1.503300	302.386152	0.009212	0.012022
RS	56	3.970406	1.503300	270.972084	0.008255	0.011047
RS	57	4.248919	1.503300	239.917096	0.007309	0.010073
RS	58	4.546488	1.559679	202.874865	0.006180	0.009104
RS	59	4.864418	1.559679	176.295687	0.005371	0.008147
RS	60	5.204102	1.559679	151.048160	0.004601	0.007208
RS	61	5.567029	1.559679	127.476303	0.003883	0.006297
RS	62	5.954788	1.559679	105.860760	0.003225	0.005423
RS	63	6.369079	1.559679	355.290637	0.010823	0.020111
PA	4+25*2+4+6 0.126577333 0.025656586 6.369079351 0.278743982 0.285885572 0.350262403 0.444125891 0.561327934 0.690137625 0.821731567 0.951059580 1.071048737 1.173967361 1.256100416 1.318502903 1.364367962 1.396774292 1.418518066 1.432193518 1.439988375 1.443860531 1.445829391 1.447775900 1.450974941 1.455920219 1.462623119 1.470877647 1.480223417 1.489906549 1.503299594 1.559679449
//
IT	5240
RD	2
LK	-410377.655020
QD	-1596.221882 -> -1224.220555
RI	0.0952789839
TR	0.116964	0.024923
MT	7.079619
MM	C_pi: 1.118858, n_recomb: 33779.780544
RS	0	0.000000	0.243860	945.317699	0.027985	0.001290
RS	1	0.007019	0.243860	982.068426	0.029073	0.007736
RS	2	0.014531	0.243860	1018.123648	0.030140	0.016480
RS	3	0.022570	0.243860	1053.150903	0.031177	0.023569
RS	4	0.031174	0.211033	1252.180429	0.037069	0.027336
RS	5	0.040381	0.211033	1281.067336	0.037924	0.030630
RS	6	0.050235	0.261823	1058.122684	0.031324	0.027305
RS	7	0.060781	0.261823	1086.313943	0.032159	0.029184
RS	8	0.072066	0.349766	837.223019	0.024785	0.024088
RS	9	0.084144	0.349766	864.670894	0.025597	0.024755
RS	10	0.097069	0.473659	661.182654	0.019573	0.019864
RS	11	0.110902	0.473659	686.648759	0.020327	0.019998
RS	12	0.125706	0.624988	541.471963	0.016029	0.016339
RS	13	0.141549	0.624988	564.589521	0.016714	0.016439
RS	14	0.158504	0.795692	462.987926	0.013706	0.013925
RS	15	0.176649	0.795692	484.042034	0.014329	0.014074
RS	16	0.196068	0.979955	411.230660	0.012174	0.012304
RS	17	0.216849	0.979955	430.656911	0.012749	0.012466
RS	18	0.239090	1.164868	379.559669	0.011236	0.011237
RS	19	0.262891	1.164868	397.823681	0.011777	0.011450
RS	20	0.288364	1.331650	364.742554	0.010798	0.010695
RS	21	0.315624	1.331650	382.295395	0.011317	0.011012
RS	22	0.344798	1.467004	363.583018	0.010763	0.010658
RS	23	0.376019	1.467004	380.779441	0.011272	0.011095
RS	24	0.409432	1.568440	372.724901	0.011034	0.011049
RS	25	0.445190	1.568440	389.764268	0.011538	0.011585
RS	26	0.483459	1.640076	389.368692	0.011527	0.011760
RS	27	0.524413	1.640076	406.281496	0.012027	0.012366
RS	28	0.568242	1.686872	411.599110	0.012185	0.012710
RS	29	0.615148	1.686872	428.251723	0.012678	0.013380
RS	30	0.665346	1.713851	437.806539	0.012961	0.013868
RS	31	0.719068	1.713851	453.893474	0.013437	0.014587
RS	32	0.776560	1.726272	466.205130	0.013801	0.015177
RS	33	0.838088	1.726272	481.239034	0.014246	0.015912
RS	34	0.903935	1.728779	494.796775	0.014648	0.016554
RS	35	0.974404	1.728779	508.111356	0.015042	0.017267
RS	36	1.049819	1.725582	521.215766	0.015430	0.017905
RS	37	1.130527	1.725582	531.992038	0.015749	0.018543
RS	38	1.216901	1.721215	542.524859	0.016061	0.019089
RS	39	1.309338	1.721215	549.865246	0.016278	0.019571
RS	40	1.408263	1.719839	555.611312	0.016448	0.019913
RS	41	1.514132	1.719839	558.666095	0.016538	0.020152
RS	42	1.627432	1.723873	558.021122	0.016519	0.020208
RS	43	1.748685	1.723873	556.122540	0.016463	0.020167
RS	44	1.878449	1.733641	548.481071	0.016237	0.019922
RS	45	2.017321	1.733641	541.238511	0.016023	0.019618
RS	46	2.165941	1.748362	526.787179	0.015595	0.019108
RS	47	2.324993	1.748362	514.148469	0.015221	0.018581
RS	48	2.495210	1.766846	493.626617	0.014613	0.017860
RS	49	2.677374	1.766846	475.912232	0.014089	0.017162
RS	50	2.872325	1.787366	450.553724	0.013338	0.016294
RS	51	3.080961	1.787366	428.444861	0.012683	0.015485
RS	52	3.304240	1.807654	399.813785	0.011836	0.014542
RS	53	3.543193	1.807654	374.301632	0.011081	0.013674
RS	54	3.798918	1.833397	342.622572	0.010143	0.012676
RS	55	4.072593	1.833397	315.275094	0.009333	0.011788
RS	56	4.365478	1.833397	287.050537	0.008498	0.010883
RS	57	4.678921	1.833397	258.403689	0.007650	0.009965
RS	58	5.014366	1.953733	216.917133	0.006422	0.008744
RS	59	5.373356	1.953733	192.807864	0.005708	0.007907
RS	60	5.757545	1.953733	169.158297	0.005008	0.007066
RS	61	6.168701	1.953733	146.353058	0.004333	0.006232
RS	62	6.608717	1.953733	124.745406	0.003693	0.005415
RS	63	7.079619	1.953733	469.244168	0.013891	0.021387
PA	4+25*2+4+6 0.116964430 0.024922814 7.079619076 0.243859847 0.211033149 0.261823381 0.349765933 0.473658854 0.624988188 0.795692166 0.979954821 1.164867746 1.331650483 1.467003677 1.568440116 1.640075552 1.686872011 1.713850791 1.726272492 1.728778501 1.725581573 1.721214764 1.719839322 1.723872684 1.733640650 1.748362138 1.766846297 1.787366219 1.807654225 1.833396709 1.953732589
//
IT	4999
RD	3
LK	-409754.610796
QD	-1296.032025 -> -1110.059826
RI	0.0895753356
TR	0.110791	0.025073
MT	7.518449
MM	C_pi: 1.206217, n_recomb: 36593.693238
RS	0	0.000000	0.278195	910.956147	0.024894	0.001132
RS	1	0.007120	0.278195	950.384329	0.025971	0.006739
RS	2	0.014747	0.278195	989.656728	0.027044	0.014216
RS	3	0.022917	0.278195	1028.478695	0.028105	0.020435
RS	4	0.031669	0.198082	1487.760224	0.040656	0.028419
RS	5	0.041044	0.198082	1517.666556	0.041473	0.032172
RS	6	0.051086	0.239290	1283.049299	0.035062	0.028702
RS	7	0.061844	0.239290	1312.082439	0.035855	0.031215
RS	8	0.073367	0.321481	1001.974631	0.027381	0.024996
RS	9	0.085711	0.321481	1031.648640	0.028192	0.026339
RS	10	0.098934	0.445376	769.229265	0.021021	0.020262
RS	11	0.113098	0.445376	797.453893	0.021792	0.020970
RS	12	0.128271	0.605040	610.051371	0.016671	0.016404
RS	13	0.144524	0.605040	635.695253	0.017372	0.016941
RS	14	0.161934	0.794936	505.035014	0.013801	0.013759
RS	15	0.180584	0.794936	528.137565	0.014432	0.014241
RS	16	0.200562	1.011558	434.527772	0.011874	0.011966
RS	17	0.221962	1.011558	455.506947	0.012448	0.012384
RS	18	0.244886	1.239556	389.936888	0.010656	0.010788
RS	19	0.269443	1.239556	409.349580	0.011186	0.011197
RS	20	0.295747	1.450854	367.222058	0.010035	0.010200
RS	21	0.323925	1.450854	385.677232	0.010539	0.010669
RS	22	0.354109	1.622408	362.144787	0.009896	0.010174
RS	23	0.386442	1.622408	380.165248	0.010389	0.010730
RS	24	0.421077	1.747931	370.193316	0.010116	0.010613
RS	25	0.458178	1.747931	388.116609	0.010606	0.011242
RS	26	0.497920	1.832654	387.720216	0.010595	0.011393
RS	27	0.540493	1.832654	405.677896	0.011086	0.012070
RS	28	0.586096	1.883520	412.461367	0.011271	0.012425
RS	29	0.634947	1.883520	430.392170	0.011761	0.013146
RS	30	0.687276	1.907625	442.682899	0.012097	0.013676
RS	31	0.743331	1.907625	460.323461	0.012579	0.014431
RS	32	0.803376	1.912848	476.373271	0.013018	0.015086
RS	33	0.867698	1.912848	493.237965	0.013479	0.015842
RS	34	0.936598	1.906123	511.227997	0.013970	0.016562
RS	35	1.010405	1.906123	526.605467	0.014391	0.017282
RS	36	1.089467	1.893697	544.406165	0.014877	0.018000
RS	37	1.174158	1.893697	557.385121	0.015232	0.018632
RS	38	1.264879	1.882428	572.157156	0.015635	0.019240
RS	39	1.362059	1.882428	581.718754	0.015897	0.019705
RS	40	1.466159	1.878564	590.421748	0.016135	0.020068
RS	41	1.577671	1.878564	595.608913	0.016276	0.020281
RS	42	1.697123	1.885331	596.203007	0.016293	0.020308
RS	43	1.825079	1.885331	596.289797	0.016295	0.020242
RS	44	1.962147	1.902457	588.330060	0.016077	0.019931
RS	45	2.108973	1.902457	582.911572	0.015929	0.019613
RS	46	2.266254	1.928004	567.059865	0.015496	0.019023
RS	47	2.434733	1.928004	556.082193	0.015196	0.018500
RS	48	2.615208	1.959482	533.614896	0.014582	0.017704
RS	49	2.808533	1.959482	517.372137	0.014138	0.017031
RS	50	3.015623	1.993571	490.023279	0.013391	0.016113
RS	51	3.237458	1.993571	469.109686	0.012819	0.015346
RS	52	3.475088	2.026205	438.774066	0.011990	0.014383
RS	53	3.729637	2.026205	414.019564	0.011314	0.013567
RS	54	4.002310	2.065554	380.282070	0.010392	0.012556
RS	55	4.294398	2.065554	353.175623	0.009651	0.011723
RS	56	4.607283	2.065554	324.683192	0.008873	0.010866
RS	57	4.942445	2.065554	295.255786	0.008068	0.009988
RS	58	5.301472	2.254332	245.005414	0.006695	0.008584
RS	59	5.686061	2.254332	221.012028	0.006040	0.007827
RS	60	6.098033	2.254332	196.941665	0.005382	0.007056
RS	61	6.539338	2.254332	173.205430	0.004733	0.006279
RS	62	7.012065	2.254332	150.203921	0.004105	0.005509
RS	63	7.518449	2.254332	613.636936	0.016769	0.023106
PA	4+25*2+4+6 0.110791246 0.025072680 7.518449377 0.278194965 0.198082381 0.239290474 0.321481143 0.445376446 0.605039897 0.794936370 1.011557825 1.239556074 1.450854090 1.622408055 1.747930757 1.832653545 1.883519522 1.907625295 1.912847868 1.906122801 1.893697153 1.882427632 1.878563880 1.885331416 1.902457070 1.928004269 1.959481772 1.993570994 2.026205071 2.065554067 2.254332319
//
IT	5251
RD	4
LK	-409411.797413
QD	-1165.937064 -> -1030.557837
RI	0.0753679039
TR	0.106036	0.025523
MT	7.830593
MM	C_pi: 1.290375, n_recomb: 39797.798051
RS	0	0.000000	0.336219	828.247011	0.020811	0.000996
RS	1	0.007188	0.336219	868.422582	0.021821	0.005839
RS	2	0.014893	0.336219	909.104975	0.022843	0.012153
RS	3	0.023152	0.336219	950.077849	0.023873	0.017327
RS	4	0.032005	0.198775	1660.207673	0.041716	0.029030
RS	5	0.041494	0.198775	1693.922055	0.042563	0.032618
RS	6	0.051665	0.232715	1476.882137	0.037110	0.029781
RS	7	0.062568	0.232715	1508.289779	0.037899	0.032390
RS	8	0.074254	0.310544	1158.035789	0.029098	0.025888
RS	9	0.086780	0.310544	1190.689925	0.029918	0.027452
RS	10	0.100206	0.433370	880.386880	0.022121	0.020814
RS	11	0.114598	0.433370	911.939652	0.022914	0.021743
RS	12	0.130024	0.596792	687.834214	0.017283	0.016682
RS	13	0.146559	0.596792	716.577299	0.018005	0.017399
RS	14	0.164282	0.797705	559.586073	0.014061	0.013828
RS	15	0.183280	0.797705	585.342844	0.014708	0.014452
RS	16	0.203643	1.035888	472.151724	0.011864	0.011866
RS	17	0.225470	1.035888	495.308262	0.012446	0.012393
RS	18	0.248866	1.295393	415.870429	0.010450	0.010564
RS	19	0.273944	1.295393	437.059347	0.010982	0.011053
RS	20	0.300824	1.540394	386.404621	0.009709	0.009907
RS	21	0.329637	1.540394	406.387458	0.010211	0.010433
RS	22	0.360521	1.738609	378.621789	0.009514	0.009860
RS	23	0.393625	1.738609	398.086050	0.010003	0.010455
RS	24	0.429109	1.880127	386.827347	0.009720	0.010311
RS	25	0.467143	1.880127	406.238987	0.010208	0.010966
RS	26	0.507912	1.971625	406.446692	0.010213	0.011120
RS	27	0.551611	1.971625	426.020069	0.010705	0.011811
RS	28	0.598451	2.022099	434.827689	0.010926	0.012193
RS	29	0.648658	2.022099	454.549908	0.011421	0.012920
RS	30	0.702475	2.040497	470.094818	0.011812	0.013497
RS	31	0.760159	2.040497	489.716157	0.012305	0.014253
RS	32	0.821991	2.037043	509.960714	0.012814	0.014972
RS	33	0.888267	2.037043	528.963301	0.013291	0.015724
RS	34	0.959308	2.020690	551.727153	0.013863	0.016519
RS	35	1.035455	2.020690	569.315691	0.014305	0.017233
RS	36	1.117076	1.999377	591.970112	0.014874	0.018025
RS	37	1.204564	1.999377	607.100184	0.015255	0.018651
RS	38	1.298341	1.981957	625.960140	0.015729	0.019318
RS	39	1.398859	1.981957	637.456278	0.016017	0.019777
RS	40	1.506602	1.976535	648.500424	0.016295	0.020162
RS	41	1.622091	1.976535	655.282425	0.016465	0.020375
RS	42	1.745881	1.986996	655.975141	0.016483	0.020379
RS	43	1.878570	1.986996	657.274102	0.016515	0.020320
RS	44	2.020797	2.012424	647.418663	0.016268	0.019953
RS	45	2.173248	2.012424	642.860675	0.016153	0.019652
RS	46	2.336658	2.049719	623.769692	0.015673	0.018991
RS	47	2.511814	2.049719	613.365136	0.015412	0.018496
RS	48	2.699562	2.095097	587.036973	0.014750	0.017633
RS	49	2.900805	2.095097	571.130959	0.014351	0.016998
RS	50	3.116514	2.143595	539.975205	0.013568	0.016030
RS	51	3.347729	2.143595	519.154029	0.013045	0.015310
RS	52	3.595565	2.189274	485.528832	0.012200	0.014322
RS	53	3.861216	2.189274	460.533866	0.011572	0.013554
RS	54	4.145964	2.242992	423.321044	0.010637	0.012525
RS	55	4.451180	2.242992	395.641720	0.009941	0.011739
RS	56	4.778336	2.242992	366.144706	0.009200	0.010921
RS	57	5.129009	2.242992	335.284663	0.008425	0.010076
RS	58	5.504890	2.502518	274.560725	0.006899	0.008501
RS	59	5.907791	2.502518	250.362438	0.006291	0.007810
RS	60	6.339654	2.502518	225.655438	0.005670	0.007095
RS	61	6.802561	2.502518	200.864946	0.005047	0.006367
RS	62	7.298743	2.502518	176.422425	0.004433	0.005636
RS	63	7.830593	2.502518	769.122165	0.019326	0.024940
PA	4+25*2+4+6 0.106036344 0.025523400 7.830592985 0.336219018 0.198775383 0.232715027 0.310543758 0.433370417 0.596791813 0.797704990 1.035888441 1.295392935 1.540394425 1.738608768 1.880127089 1.971625380 2.022098610 2.040497185 2.037042622 2.020690020 1.999377119 1.981957481 1.976535039 1.986996410 2.012424181 2.049719449 2.095096908 2.143595350 2.189274256 2.242991705 2.502518387
//
IT	5187
RD	5
LK	-409151.839873
QD	-1075.443045 -> -962.090750
RI	0.0619753160
TR	0.102067	0.026087
MT	8.074692
MM	C_pi: 1.365808, n_recomb: 42998.163214
RS	0	0.000000	0.408208	742.696423	0.017273	0.000884
RS	1	0.007240	0.408208	782.041646	0.018188	0.005097
RS	2	0.015004	0.408208	822.382332	0.019126	0.010456
RS	3	0.023330	0.408208	863.577677	0.020084	0.014740
RS	4	0.032259	0.203382	1796.128515	0.041772	0.029373
RS	5	0.041835	0.203382	1834.715727	0.042670	0.032665
RS	6	0.052104	0.231502	1646.054594	0.038282	0.030565
RS	7	0.063116	0.231502	1680.602191	0.039085	0.033111
RS	8	0.074926	0.305989	1302.144765	0.030284	0.026616
RS	9	0.087590	0.305989	1338.040150	0.031119	0.028250
RS	10	0.101172	0.427654	987.349581	0.022963	0.021316
RS	11	0.115736	0.427654	1022.326794	0.023776	0.022343
RS	12	0.131356	0.592986	765.616536	0.017806	0.016978
RS	13	0.148106	0.592986	797.547677	0.018548	0.017784
RS	14	0.166069	0.800998	616.347211	0.014334	0.013954
RS	15	0.185332	0.800998	644.872686	0.014998	0.014651
RS	16	0.205990	1.055003	513.056589	0.011932	0.011843
RS	17	0.228143	1.055003	538.521539	0.012524	0.012427
RS	18	0.251901	1.339561	445.622898	0.010364	0.010426
RS	19	0.277378	1.339561	468.721803	0.010901	0.010953
RS	20	0.304701	1.612286	409.803252	0.009531	0.009699
RS	21	0.334001	1.612286	431.445570	0.010034	0.010246
RS	22	0.365422	1.832107	399.697089	0.009296	0.009622
RS	23	0.399119	1.832107	420.734905	0.009785	0.010227
RS	24	0.435255	1.985629	408.420701	0.009499	0.010068
RS	25	0.474007	1.985629	429.446242	0.009988	0.010725
RS	26	0.515565	2.081132	430.439029	0.010011	0.010887
RS	27	0.560132	2.081132	451.743880	0.010506	0.011575
RS	28	0.607925	2.129625	462.713276	0.010761	0.011981
RS	29	0.659179	2.129625	484.326140	0.011264	0.012699
RS	30	0.714143	2.141646	503.257440	0.011704	0.013317
RS	31	0.773087	2.141646	524.935271	0.012208	0.014063
RS	32	0.836298	2.129513	549.512898	0.012780	0.014837
RS	33	0.904086	2.129513	570.696642	0.013273	0.015581
RS	34	0.976781	2.103920	598.382790	0.013916	0.016441
RS	35	1.054740	2.103920	618.181225	0.014377	0.017148
RS	36	1.138343	2.074224	645.832386	0.015020	0.018007
RS	37	1.227998	2.074224	663.052509	0.015420	0.018630
RS	38	1.324145	2.051047	686.063711	0.015956	0.019352
RS	39	1.427253	2.051047	699.357369	0.016265	0.019816
RS	40	1.537825	2.044162	712.619083	0.016573	0.020225
RS	41	1.656403	2.044162	720.774658	0.016763	0.020452
RS	42	1.783566	2.058085	721.190413	0.016773	0.020440
RS	43	1.919936	2.058085	723.403446	0.016824	0.020404
RS	44	2.066179	2.091375	711.050982	0.016537	0.019991
RS	45	2.223010	2.091375	707.001158	0.016443	0.019720
RS	46	2.391195	2.139907	683.938252	0.015906	0.018996
RS	47	2.571557	2.139907	673.731139	0.015669	0.018540
RS	48	2.764977	2.198728	642.779873	0.014949	0.017614
RS	49	2.972400	2.198728	626.845184	0.014578	0.017023
RS	50	3.194841	2.261296	591.185923	0.013749	0.016007
RS	51	3.433386	2.261296	570.134086	0.013259	0.015332
RS	52	3.689203	2.319819	532.653586	0.012388	0.014317
RS	53	3.963540	2.319819	507.166378	0.011795	0.013593
RS	54	4.257739	2.387878	465.992192	0.010837	0.012540
RS	55	4.573238	2.387878	437.591734	0.010177	0.011795
RS	56	4.911579	2.387878	406.986746	0.009465	0.011012
RS	57	5.274416	2.387878	374.635529	0.008713	0.010195
RS	58	5.663522	2.718988	302.644969	0.007039	0.008455
RS	59	6.080800	2.718988	278.327555	0.006473	0.007819
RS	60	6.528288	2.718988	253.127314	0.005887	0.007154
RS	61	7.008174	2.718988	227.473273	0.005290	0.006467
RS	62	7.522803	2.718988	201.814897	0.004694	0.005770
RS	63	8.074692	2.718988	928.685186	0.021598	0.026787
PA	4+25*2+4+6 0.102067430 0.026087412 8.074692254 0.408207799 0.203381861 0.231502267 0.305989150 0.427653731 0.592986224 0.800998280 1.055003322 1.339561273 1.612285673 1.832106725 1.985629023 2.081132441 2.129624612 2.141646382 2.129512992 2.103919649 2.074224388 2.051046895 2.044162132 2.058085363 2.091374679 2.139907410 2.198728255 2.261296474 2.319818541 2.387878386 2.718987990
//
IT	4592
RD	6
LK	-408931.458132
QD	-999.618762 -> -900.530651
RI	0.0511161326
TR	0.098620	0.026691
MT	8.277751
MM	C_pi: 1.433662, n_recomb: 46118.703752
RS	0	0.000000	0.491051	666.132020	0.014444	0.000791
RS	1	0.007282	0.491051	703.810731	0.015261	0.004488
RS	2	0.015094	0.491051	742.794536	0.016106	0.009080
RS	3	0.023475	0.491051	783.003337	0.016978	0.012654
RS	4	0.032466	0.209142	1910.164801	0.041418	0.029563
RS	5	0.042111	0.209142	1953.894007	0.042367	0.032558
RS	6	0.052460	0.232496	1796.376042	0.038951	0.031127
RS	7	0.063561	0.232496	1834.438909	0.039776	0.033572
RS	8	0.075472	0.304368	1435.034074	0.031116	0.027187
RS	9	0.088249	0.304368	1474.259628	0.031967	0.028840
RS	10	0.101957	0.425000	1088.639059	0.023605	0.021742
RS	11	0.116663	0.425000	1127.006564	0.024437	0.022820
RS	12	0.132440	0.591403	840.942325	0.018234	0.017252
RS	13	0.149365	0.591403	876.019742	0.018995	0.018108
RS	14	0.167523	0.804410	672.391837	0.014580	0.014091
RS	15	0.187004	0.804410	703.665638	0.015258	0.014831
RS	16	0.207903	1.070892	554.060391	0.012014	0.011851
RS	17	0.230323	1.070892	581.828149	0.012616	0.012468
RS	18	0.254377	1.376632	475.819197	0.010317	0.010329
RS	19	0.280181	1.376632	500.824943	0.010859	0.010877
RS	20	0.307865	1.673657	433.817374	0.009407	0.009534
RS	21	0.337565	1.673657	457.113321	0.009912	0.010090
RS	22	0.369427	1.912446	421.503818	0.009140	0.009424
RS	23	0.403610	1.912446	444.106704	0.009630	0.010028
RS	24	0.440281	2.076148	430.808443	0.009341	0.009860
RS	25	0.479623	2.076148	453.436523	0.009832	0.010510
RS	26	0.521830	2.174682	455.219791	0.009871	0.010679
RS	27	0.567110	2.174682	478.240277	0.010370	0.011356
RS	28	0.615687	2.220962	491.327606	0.010654	0.011780
RS	29	0.667802	2.220962	514.810040	0.011163	0.012486
RS	30	0.723711	2.226844	537.084878	0.011646	0.013135
RS	31	0.783692	2.226844	560.794133	0.012160	0.013868
RS	32	0.848040	2.206498	589.700646	0.012787	0.014688
RS	33	0.917074	2.206498	613.037868	0.013293	0.015422
RS	34	0.991135	2.172178	645.702828	0.014001	0.016337
RS	35	1.070588	2.172178	667.680305	0.014477	0.017039
RS	36	1.155827	2.134488	700.456506	0.015188	0.017957
RS	37	1.247274	2.134488	719.728145	0.015606	0.018582
RS	38	1.345379	2.105635	747.061114	0.016199	0.019354
RS	39	1.450627	2.105635	762.097120	0.016525	0.019828
RS	40	1.563540	2.096942	777.708219	0.016863	0.020264
RS	41	1.684675	2.096942	787.156893	0.017068	0.020511
RS	42	1.814630	2.113581	787.307461	0.017071	0.020493
RS	43	1.954049	2.113581	790.327575	0.017137	0.020485
RS	44	2.103620	2.153707	775.359158	0.016812	0.020036
RS	45	2.264082	2.153707	771.691043	0.016733	0.019800
RS	46	2.436228	2.212363	744.435947	0.016142	0.019024
RS	47	2.620910	2.212363	734.292950	0.015922	0.018607
RS	48	2.819039	2.283562	698.453241	0.015145	0.017628
RS	49	3.031596	2.283562	682.363892	0.014796	0.017080
RS	50	3.259631	2.359299	641.943213	0.013919	0.016019
RS	51	3.504271	2.359299	620.556806	0.013456	0.015387
RS	52	3.766725	2.429996	579.010549	0.012555	0.014345
RS	53	4.048290	2.429996	552.964409	0.011990	0.013660
RS	54	4.350358	2.511889	507.638837	0.011007	0.012582
RS	55	4.674422	2.511889	478.504877	0.010376	0.011873
RS	56	5.022083	2.511889	446.807820	0.009688	0.011119
RS	57	5.395060	2.511889	413.008504	0.008955	0.010327
RS	58	5.795196	2.914523	329.236780	0.007139	0.008429
RS	59	6.224469	2.914523	304.912184	0.006611	0.007842
RS	60	6.685001	2.914523	279.370826	0.006058	0.007219
RS	61	7.179068	2.914523	253.038437	0.005487	0.006570
RS	62	7.709111	2.914523	226.373448	0.004908	0.005904
RS	63	8.277751	2.914523	1091.407310	0.023665	0.028610
PA	4+25*2+4+6 0.098620361 0.026690894 8.277750558 0.491050848 0.209141565 0.232496209 0.304367978 0.424999723 0.591403205 0.804410201 1.070892120 1.376631919 1.673657257 1.912446142 2.076148018 2.174682339 2.220961572 2.226844438 2.206498395 2.172178216 2.134488256 2.105634700 2.096942068 2.113580944 2.153707487 2.212363076 2.283561876 2.359299373 2.429995574 2.511888764 2.914522960
//
IT	4755
RD	7
LK	-408738.082663
QD	-932.865907 -> -844.950887
RI	0.0425922996
TR	0.095558	0.027301
MT	8.453635
MM	C_pi: 1.495791, n_recomb: 49155.133979
RS	0	0.000000	0.583624	600.205712	0.012210	0.000712
RS	1	0.007317	0.583624	635.873080	0.012936	0.003986
RS	2	0.015170	0.583624	673.024874	0.013692	0.007956
RS	3	0.023597	0.583624	711.626615	0.014477	0.010969
RS	4	0.032641	0.215145	2010.248140	0.040896	0.029659
RS	5	0.042346	0.215145	2059.091049	0.041890	0.032393
RS	6	0.052762	0.234535	1932.284428	0.039310	0.031528
RS	7	0.063939	0.234535	1974.056010	0.040160	0.033872
RS	8	0.075935	0.304299	1558.479428	0.031705	0.027635
RS	9	0.088808	0.304299	1601.064921	0.032572	0.029288
RS	10	0.102624	0.424031	1184.673273	0.024101	0.022100
RS	11	0.117450	0.424031	1226.369301	0.024949	0.023209
RS	12	0.133361	0.591039	913.561178	0.018585	0.017499
RS	13	0.150437	0.591039	951.716717	0.019361	0.018387
RS	14	0.168761	0.807748	727.116151	0.014792	0.014227
RS	15	0.188427	0.807748	761.087710	0.015483	0.014996
RS	16	0.209532	1.084519	594.373151	0.012092	0.011874
RS	17	0.232180	1.084519	624.405356	0.012703	0.012514
RS	18	0.256486	1.408885	505.540707	0.010285	0.010257
RS	19	0.282571	1.408885	532.415782	0.010831	0.010816
RS	20	0.310564	1.728052	457.423953	0.009306	0.009398
RS	21	0.340606	1.728052	482.332179	0.009812	0.009956
RS	22	0.372846	1.984395	442.897102	0.009010	0.009254
RS	23	0.407444	1.984395	467.019480	0.009501	0.009853
RS	24	0.444575	2.157550	452.714452	0.009210	0.009674
RS	25	0.484422	2.157550	476.895513	0.009702	0.010314
RS	26	0.527185	2.258997	479.383971	0.009752	0.010487
RS	27	0.573077	2.258997	504.066571	0.010255	0.011151
RS	28	0.622327	2.303441	519.134285	0.010561	0.011589
RS	29	0.675180	2.303441	544.430282	0.011076	0.012280
RS	30	0.731901	2.303820	569.904597	0.011594	0.012954
RS	31	0.792773	2.303820	595.591331	0.012117	0.013673
RS	32	0.858098	2.275885	628.736346	0.012791	0.014529
RS	33	0.928203	2.275885	654.181489	0.013309	0.015253
RS	34	1.003438	2.233357	691.816054	0.014074	0.016215
RS	35	1.084178	2.233357	715.940644	0.014565	0.016912
RS	36	1.170826	2.187982	753.939445	0.015338	0.017885
RS	37	1.263814	2.187982	775.245716	0.015771	0.018510
RS	38	1.363606	2.153417	807.104292	0.016420	0.019333
RS	39	1.470700	2.153417	823.875690	0.016761	0.019817
RS	40	1.585630	2.142462	842.082752	0.017131	0.020284
RS	41	1.708970	2.142462	852.818007	0.017350	0.020551
RS	42	1.841335	2.160959	852.911693	0.017351	0.020536
RS	43	1.983385	2.160959	856.725165	0.017429	0.020558
RS	44	2.135829	2.206791	839.263379	0.017074	0.020083
RS	45	2.299428	2.206791	835.953856	0.017006	0.019883
RS	46	2.474997	2.274309	804.544447	0.016367	0.019065
RS	47	2.663413	2.274309	794.435089	0.016162	0.018686
RS	48	2.865615	2.356645	753.680662	0.015333	0.017662
RS	49	3.082613	2.356645	737.403755	0.015002	0.017153
RS	50	3.315489	2.444460	692.161638	0.014081	0.016054
RS	51	3.565405	2.444460	670.412662	0.013639	0.015460
RS	52	3.833608	2.526479	624.736104	0.012709	0.014394
RS	53	4.121435	2.526479	598.117686	0.012168	0.013744
RS	54	4.430323	2.621471	548.562515	0.011160	0.012641
RS	55	4.761813	2.621471	518.707222	0.010552	0.011963
RS	56	5.117558	2.621471	485.948155	0.009886	0.011236
RS	57	5.499334	2.621471	450.747643	0.009170	0.010464
RS	58	5.909045	3.095026	354.772684	0.007217	0.008416
RS	59	6.348734	3.095026	330.523380	0.006724	0.007870
RS	60	6.820597	3.095026	304.753396	0.006200	0.007286
RS	61	7.326986	3.095026	277.880486	0.005653	0.006670
RS	62	7.870428	3.095026	250.365809	0.005093	0.006032
RS	63	8.453635	3.095026	1257.778823	0.025588	0.030394
PA	4+25*2+4+6 0.095558090 0.027300973 8.453635075 0.583624433 0.215145498 0.234534533 0.304298749 0.424031434 0.591039421 0.807748050 1.084518580 1.408884913 1.728051565 1.984395231 2.157550485 2.258997279 2.303441492 2.303819501 2.275885478 2.233357319 2.187981963 2.153417196 2.142461511 2.160959217 2.206791322 2.274309236 2.356644715 2.444459745 2.526479221 2.621470503 3.095026318
//
IT	4000
RD	8
LK	-408566.263329
QD	-873.315815 -> -794.767594
RI	0.0359004672
TR	0.092799	0.027902
MT	8.609978
MM	C_pi: 1.553557, n_recomb: 52113.936991
RS	0	0.000000	0.685635	543.769079	0.010434	0.000645
RS	1	0.007348	0.685635	577.337184	0.011078	0.003564
RS	2	0.015236	0.685635	612.482121	0.011753	0.007027
RS	3	0.023703	0.685635	649.202779	0.012457	0.009593
RS	4	0.032793	0.221065	2100.741251	0.040311	0.029695
RS	5	0.042551	0.221065	2154.563965	0.041343	0.032204
RS	6	0.053025	0.237111	2056.838944	0.039468	0.031811
RS	7	0.064270	0.237111	2102.418447	0.040343	0.034063
RS	8	0.076340	0.305118	1674.104769	0.032124	0.027988
RS	9	0.089298	0.305118	1720.053643	0.033006	0.029635
RS	10	0.103207	0.424040	1276.214742	0.024489	0.022404
RS	11	0.118139	0.424040	1321.174286	0.025352	0.023534
RS	12	0.134168	0.591328	983.775339	0.018877	0.017724
RS	13	0.151374	0.591328	1024.940122	0.019667	0.018634
RS	14	0.169845	0.810820	780.570591	0.014978	0.014361
RS	15	0.189674	0.810820	817.186691	0.015681	0.015150
RS	16	0.210959	1.096276	633.902307	0.012164	0.011907
RS	17	0.233808	1.096276	666.156228	0.012783	0.012564
RS	18	0.258336	1.437359	534.612058	0.010259	0.010201
RS	19	0.284667	1.437359	563.313697	0.010809	0.010769
RS	20	0.312932	1.777148	480.378242	0.009218	0.009283
RS	21	0.343274	1.777148	506.851031	0.009726	0.009840
RS	22	0.375846	2.050208	463.574545	0.008895	0.009105
RS	23	0.410811	2.050208	489.163313	0.009386	0.009696
RS	24	0.448345	2.232595	473.778548	0.009091	0.009508
RS	25	0.488638	2.232595	499.454263	0.009584	0.010136
RS	26	0.531891	2.337243	502.510392	0.009643	0.010310
RS	27	0.578322	2.337243	528.791798	0.010147	0.010961
RS	28	0.628165	2.380503	545.649199	0.010470	0.011407
RS	29	0.681670	2.380503	572.692628	0.010989	0.012083
RS	30	0.739108	2.376147	601.167522	0.011536	0.012773
RS	31	0.800765	2.376147	628.768598	0.012065	0.013479
RS	32	0.866953	2.341325	665.995559	0.012780	0.014364
RS	33	0.938005	2.341325	693.496900	0.013307	0.015079
RS	34	1.014277	2.291111	736.030768	0.014123	0.016081
RS	35	1.096154	2.291111	762.270709	0.014627	0.016773
RS	36	1.184048	2.238328	805.545707	0.015457	0.017794
RS	37	1.278399	2.238328	828.880042	0.015905	0.018421
RS	38	1.379684	2.198006	865.454097	0.016607	0.019292
RS	39	1.488411	2.198006	883.977433	0.016962	0.019786
RS	40	1.605127	2.184363	905.061985	0.017367	0.020288
RS	41	1.730420	2.184363	917.114098	0.017598	0.020575
RS	42	1.864919	2.203925	917.447010	0.017605	0.020569
RS	43	2.009301	2.203925	922.086598	0.017694	0.020619
RS	44	2.164293	2.254400	902.377057	0.017315	0.020130
RS	45	2.330673	2.254400	899.453472	0.017259	0.019961
RS	46	2.509278	2.329574	864.059868	0.016580	0.019113
RS	47	2.701008	2.329574	854.002529	0.016387	0.018769
RS	48	2.906825	2.421826	808.429944	0.015513	0.017708
RS	49	3.127767	2.421826	791.975155	0.015197	0.017235
RS	50	3.364943	2.520609	741.952603	0.014237	0.016104
RS	51	3.619546	2.520609	719.845750	0.013813	0.015544
RS	52	3.892858	2.613055	670.047412	0.012857	0.014456
RS	53	4.186253	2.613055	642.863444	0.012336	0.013837
RS	54	4.501207	2.720328	589.053876	0.011303	0.012710
RS	55	4.839303	2.720328	558.493915	0.010717	0.012060
RS	56	5.202243	2.720328	524.701279	0.010068	0.011356
RS	57	5.591851	2.720328	488.138891	0.009367	0.010603
RS	58	6.010088	3.263852	379.587782	0.007284	0.008411
RS	59	6.459056	3.263852	355.472029	0.006821	0.007903
RS	60	6.941015	3.263852	329.555082	0.006324	0.007353
RS	61	7.458388	3.263852	302.243559	0.005800	0.006767
RS	62	8.013778	3.263852	273.996932	0.005258	0.006153
RS	63	8.609978	3.263852	1428.187182	0.027405	0.032132
PA	4+25*2+4+6 0.092799341 0.027902358 8.609977694 0.685634702 0.221065007 0.237111318 0.305118424 0.424040330 0.591328014 0.810820121 1.096275729 1.437359188 1.777148321 2.050207655 2.232595290 2.337243187 2.380502886 2.376147270 2.341324652 2.291111033 2.238327983 2.198006233 2.184362650 2.203924876 2.254399631 2.329574090 2.421825885 2.520608997 2.613055159 2.720327903 3.263852231
//
IT	4833
RD	9
LK	-408412.626317
QD	-819.895700 -> -749.395659
RI	0.0305945363
TR	0.090290	0.028488
MT	8.751422
MM	C_pi: 1.607877, n_recomb: 55001.116680
RS	0	0.000000	0.797134	495.232538	0.009004	0.000587
RS	1	0.007375	0.797134	526.738672	0.009577	0.003207
RS	2	0.015295	0.797134	559.857448	0.010179	0.006248
RS	3	0.023798	0.797134	594.611816	0.010811	0.008455
RS	4	0.032929	0.226794	2184.010941	0.039708	0.029688
RS	5	0.042733	0.226794	2242.648516	0.040775	0.032006
RS	6	0.053260	0.239988	2172.047299	0.039491	0.032006
RS	7	0.064564	0.239988	2221.481902	0.040390	0.034177
RS	8	0.076701	0.306479	1783.133031	0.032420	0.028268
RS	9	0.089734	0.306479	1832.434669	0.033316	0.029907
RS	10	0.103728	0.424632	1363.948083	0.024799	0.022666
RS	11	0.118753	0.424632	1412.108304	0.025674	0.023812
RS	12	0.134887	0.591939	1051.950838	0.019126	0.017930
RS	13	0.152211	0.591939	1096.060757	0.019928	0.018858
RS	14	0.170813	0.813501	832.943158	0.015144	0.014492
RS	15	0.190787	0.813501	872.154436	0.015857	0.015297
RS	16	0.212234	1.106367	672.736486	0.012231	0.011948
RS	17	0.235262	1.106367	707.172394	0.012857	0.012617
RS	18	0.259989	1.462599	563.072537	0.010237	0.010160
RS	19	0.286540	1.462599	593.560841	0.010792	0.010733
RS	20	0.315049	1.821791	502.684697	0.009140	0.009184
RS	21	0.345661	1.821791	530.676873	0.009648	0.009739
RS	22	0.378530	2.111004	483.509815	0.008791	0.008972
RS	23	0.413824	2.111004	510.513626	0.009282	0.009556
RS	24	0.451721	2.302646	493.946410	0.008981	0.009356
RS	25	0.492413	2.302646	521.059134	0.009474	0.009974
RS	26	0.536106	2.410937	524.524529	0.009537	0.010145
RS	27	0.583021	2.410937	552.341129	0.010042	0.010784
RS	28	0.633397	2.453762	570.772029	0.010377	0.011232
RS	29	0.687488	2.453762	599.495248	0.010900	0.011895
RS	30	0.745569	2.445497	630.737441	0.011468	0.012597
RS	31	0.807934	2.445497	660.187073	0.012003	0.013290
RS	32	0.874898	2.404491	701.298722	0.012751	0.014196
RS	33	0.946801	2.404491	730.801564	0.013287	0.014902
RS	34	1.024007	2.347101	778.118040	0.014147	0.015937
RS	35	1.106907	2.347101	806.439942	0.014662	0.016625
RS	36	1.195922	2.287184	854.996919	0.015545	0.017690
RS	37	1.291502	2.287184	880.355003	0.016006	0.018319
RS	38	1.394132	2.241089	921.798004	0.016760	0.019236
RS	39	1.504330	2.241089	942.098576	0.017129	0.019740
RS	40	1.622657	2.224404	966.336718	0.017569	0.020277
RS	41	1.749710	2.224404	979.752100	0.017813	0.020583
RS	42	1.886135	2.244349	980.650570	0.017830	0.020593
RS	43	2.032621	2.244349	986.170891	0.017930	0.020668
RS	44	2.189911	2.298536	964.514799	0.017536	0.020173
RS	45	2.358802	2.298536	962.029009	0.017491	0.020035
RS	46	2.540150	2.380284	922.889055	0.016779	0.019164
RS	47	2.734873	2.380284	912.926037	0.016598	0.018852
RS	48	2.943957	2.481325	862.698488	0.015685	0.017761
RS	49	3.168462	2.481325	846.096231	0.015383	0.017321
RS	50	3.409526	2.590025	791.389687	0.014389	0.016162
RS	51	3.668369	2.590025	768.945422	0.013981	0.015634
RS	52	3.946303	2.692030	715.072758	0.013001	0.014527
RS	53	4.244736	2.692030	687.339521	0.012497	0.013935
RS	54	4.565179	2.810763	629.281135	0.011441	0.012787
RS	55	4.909257	2.810763	598.034580	0.010873	0.012161
RS	56	5.278712	2.810763	563.234683	0.010240	0.011478
RS	57	5.675416	2.810763	525.344180	0.009552	0.010741
RS	58	6.101378	3.423074	403.884530	0.007343	0.008411
RS	59	6.558757	3.423074	379.945466	0.006908	0.007937
RS	60	7.049870	3.423074	353.943614	0.006435	0.007418
RS	61	7.577205	3.423074	326.272258	0.005932	0.006859
RS	62	8.143433	3.423074	297.385948	0.005407	0.006269
RS	63	8.751422	3.423074	1602.719559	0.029140	0.033823
PA	4+25*2+4+6 0.090289510 0.028487533 8.751422354 0.797134339 0.226793517 0.239987639 0.306479282 0.424631937 0.591939319 0.813501056 1.106367322 1.462598538 1.821791170 2.111003589 2.302645874 2.410936518 2.453761894 2.445496962 2.404491178 2.347100985 2.287183529 2.241089063 2.224404313 2.244349043 2.298536222 2.380284476 2.481325499 2.590024686 2.692030179 2.810763332 3.423073915
//
IT	4622
RD	10
LK	-408274.648739
QD	-771.772891 -> -708.266821
RI	0.0263308323
TR	0.087990	0.029053
MT	8.880921
MM	C_pi: 1.659370, n_recomb: 57821.459405
RS	0	0.000000	0.918394	453.141716	0.007837	0.000536
RS	1	0.007400	0.918394	482.679435	0.008348	0.002900
RS	2	0.015348	0.918394	513.828988	0.008886	0.005589
RS	3	0.023884	0.918394	546.630498	0.009454	0.007501
RS	4	0.033052	0.232310	2261.410634	0.039110	0.029650
RS	5	0.042898	0.232310	2324.694509	0.040205	0.031806
RS	6	0.053472	0.243044	2279.259405	0.039419	0.032132
RS	7	0.064830	0.243044	2332.565778	0.040341	0.034234
RS	8	0.077028	0.308190	1886.440867	0.032625	0.028493
RS	9	0.090128	0.308190	1939.076820	0.033536	0.030124
RS	10	0.104198	0.425579	1448.412267	0.025050	0.022895
RS	11	0.119309	0.425579	1499.713657	0.025937	0.024054
RS	12	0.135538	0.592689	1118.394242	0.019342	0.018122
RS	13	0.152968	0.592689	1165.390530	0.020155	0.019064
RS	14	0.171689	0.815739	884.415871	0.015296	0.014621
RS	15	0.191794	0.815739	926.177739	0.016018	0.015439
RS	16	0.213387	1.114946	710.997721	0.012296	0.011994
RS	17	0.236579	1.114946	747.580444	0.012929	0.012675
RS	18	0.261486	1.484977	591.008639	0.010221	0.010129
RS	19	0.288237	1.484977	623.248308	0.010779	0.010707
RS	20	0.316967	1.862512	524.412823	0.009070	0.009098
RS	21	0.347824	1.862512	553.883912	0.009579	0.009651
RS	22	0.380963	2.167446	502.759012	0.008695	0.008854
RS	23	0.416556	2.167446	531.130883	0.009186	0.009431
RS	24	0.454782	2.368413	513.277075	0.008877	0.009217
RS	25	0.495837	2.368413	541.773338	0.009370	0.009826
RS	26	0.539930	2.480843	545.480956	0.009434	0.009991
RS	27	0.587286	2.480843	574.772461	0.009940	0.010619
RS	28	0.638147	2.523998	594.553082	0.010283	0.011066
RS	29	0.692771	2.523998	624.890562	0.010807	0.011717
RS	30	0.751438	2.512645	658.651109	0.011391	0.012424
RS	31	0.814446	2.512645	689.883927	0.011931	0.013105
RS	32	0.882116	2.466146	734.658351	0.012706	0.014027
RS	33	0.954795	2.466146	766.106714	0.013250	0.014725
RS	34	1.032852	2.402061	818.058238	0.014148	0.015788
RS	35	1.116685	2.402061	848.426455	0.014673	0.016472
RS	36	1.206722	2.335275	902.232484	0.015604	0.017576
RS	37	1.303423	2.335275	929.608314	0.016077	0.018206
RS	38	1.407279	2.283420	976.035547	0.016880	0.019167
RS	39	1.518820	2.283420	998.139604	0.017262	0.019679
RS	40	1.638616	2.263414	1025.784250	0.017741	0.020255
RS	41	1.767277	2.263414	1040.614231	0.017997	0.020577
RS	42	1.905460	2.283176	1042.403454	0.018028	0.020607
RS	43	2.053868	2.283176	1048.867710	0.018140	0.020706
RS	44	2.213258	2.340277	1025.588196	0.017737	0.020212
RS	45	2.384444	2.340277	1023.602538	0.017703	0.020101
RS	46	2.568298	2.427653	980.985173	0.016966	0.019215
RS	47	2.765757	2.427653	971.169543	0.016796	0.018933
RS	48	2.977829	2.536469	916.485434	0.015850	0.017819
RS	49	3.205594	2.536469	899.775622	0.015561	0.017408
RS	50	3.450215	2.654119	840.511185	0.014536	0.016227
RS	51	3.712938	2.654119	817.757367	0.014143	0.015726
RS	52	3.995103	2.764869	759.880706	0.013142	0.014603
RS	53	4.298149	2.764869	731.618774	0.012653	0.014036
RS	54	4.623621	2.894271	669.335390	0.011576	0.012868
RS	55	4.973178	2.894271	637.420391	0.011024	0.012264
RS	56	5.348604	2.894271	601.637518	0.010405	0.011599
RS	57	5.751811	2.894271	562.448629	0.009727	0.010878
RS	58	6.184857	3.574036	427.783075	0.007398	0.008416
RS	59	6.649949	3.574036	404.054225	0.006988	0.007972
RS	60	7.149459	3.574036	378.016748	0.006538	0.007480
RS	61	7.685934	3.574036	350.049036	0.006054	0.006947
RS	62	8.262108	3.574036	320.598273	0.005545	0.006378
RS	63	8.880921	3.574036	1781.269025	0.030806	0.035466
PA	4+25*2+4+6 0.087989910 0.029053072 8.880921081 0.918393554 0.232309921 0.243043740 0.308190078 0.425578735 0.592689069 0.815739476 1.114946191 1.484976522 1.862512027 2.167445941 2.368413106 2.480843436 2.523997638 2.512645301 2.466145798 2.402061361 2.335274702 2.283419815 2.263413952 2.283176036 2.340277333 2.427652903 2.536469168 2.654119137 2.764868579 2.894270593 3.574035509
//
IT	4058
RD	11
LK	-408150.295186
QD	-728.247965 -> -670.862945
RI	0.0228590971
TR	0.085871	0.029597
MT	9.000578
MM	C_pi: 1.708462, n_recomb: 60577.706056
RS	0	0.000000	1.049788	416.315574	0.006872	0.000492
RS	1	0.007423	1.049788	444.000899	0.007329	0.002634
RS	2	0.015397	1.049788	473.273657	0.007813	0.005024
RS	3	0.023962	1.049788	504.186057	0.008323	0.006694
RS	4	0.033164	0.237621	2333.778911	0.038525	0.029588
RS	5	0.043048	0.237621	2401.544451	0.039644	0.031606
RS	6	0.053666	0.246210	2379.440509	0.039279	0.032206
RS	7	0.065072	0.246210	2436.613489	0.040223	0.034248
RS	8	0.077325	0.310132	1984.677687	0.032763	0.028673
RS	9	0.090488	0.310132	2040.622779	0.033686	0.030296
RS	10	0.104627	0.426746	1529.983071	0.025257	0.023098
RS	11	0.119816	0.426746	1584.368245	0.026154	0.024268
RS	12	0.136133	0.593469	1183.329103	0.019534	0.018302
RS	13	0.153660	0.593469	1233.156781	0.020357	0.019256
RS	14	0.172489	0.817526	935.120903	0.015437	0.014748
RS	15	0.192715	0.817526	979.392198	0.016168	0.015577
RS	16	0.214443	1.122151	748.781217	0.012361	0.012046
RS	17	0.237783	1.122151	787.479108	0.012999	0.012736
RS	18	0.262856	1.504778	618.498583	0.010210	0.010107
RS	19	0.289790	1.504778	652.458277	0.010771	0.010690
RS	20	0.318723	1.899691	545.633181	0.009007	0.009024
RS	21	0.349804	1.899691	576.546996	0.009517	0.009575
RS	22	0.383192	2.219928	521.399731	0.008607	0.008748
RS	23	0.419058	2.219928	551.097359	0.009097	0.009318
RS	24	0.457586	2.430333	531.846001	0.008780	0.009091
RS	25	0.498974	2.430333	561.676621	0.009272	0.009690
RS	26	0.543435	2.547387	565.462725	0.009335	0.009848
RS	27	0.591196	2.547387	596.172675	0.009841	0.010465
RS	28	0.642501	2.591595	617.083951	0.010187	0.010909
RS	29	0.697616	2.591595	648.973036	0.010713	0.011547
RS	30	0.756821	2.577938	685.001408	0.011308	0.012256
RS	31	0.820421	2.577938	717.953229	0.011852	0.012927
RS	32	0.888741	2.526601	766.156770	0.012648	0.013860
RS	33	0.962133	2.526601	799.493648	0.013198	0.014549
RS	34	1.040973	2.456298	855.904414	0.014129	0.015635
RS	35	1.125665	2.456298	888.280137	0.014663	0.016316
RS	36	1.216643	2.382903	947.268361	0.015637	0.017454
RS	37	1.314374	2.382903	976.651643	0.016122	0.018085
RS	38	1.419360	2.325331	1028.137963	0.016972	0.019088
RS	39	1.532138	2.325331	1052.068125	0.017367	0.019608
RS	40	1.653288	2.301791	1083.339594	0.017883	0.020221
RS	41	1.783431	2.301791	1099.634137	0.018152	0.020559
RS	42	1.923233	2.320907	1102.623587	0.018202	0.020614
RS	43	2.073413	2.320907	1110.096291	0.018325	0.020735
RS	44	2.234741	2.380250	1085.517092	0.017919	0.020246
RS	45	2.408043	2.380250	1084.097304	0.017896	0.020161
RS	46	2.594209	2.472429	1038.286858	0.017140	0.019266
RS	47	2.794194	2.472429	1028.675925	0.016981	0.019011
RS	48	3.009023	2.588123	969.751609	0.016008	0.017879
RS	49	3.239799	2.588123	952.978636	0.015732	0.017495
RS	50	3.487704	2.713850	889.301352	0.014680	0.016296
RS	51	3.754011	2.713850	866.269791	0.014300	0.015820
RS	52	4.040086	2.832594	804.473864	0.013280	0.014683
RS	53	4.347395	2.832594	775.706730	0.012805	0.014138
RS	54	4.677514	2.971923	709.235539	0.011708	0.012952
RS	55	5.032138	2.971923	676.671244	0.011170	0.012368
RS	56	5.413085	2.971923	639.929519	0.010564	0.011720
RS	57	5.822308	2.971923	599.470708	0.009896	0.011011
RS	58	6.261907	3.717723	451.338957	0.007451	0.008424
RS	59	6.734137	3.717723	427.848395	0.007063	0.008007
RS	60	7.241419	3.717723	401.816869	0.006633	0.007541
RS	61	7.786355	3.717723	373.606733	0.006167	0.007030
RS	62	8.371741	3.717723	343.655916	0.005673	0.006482
RS	63	9.000578	3.717723	1963.549935	0.032414	0.037061
PA	4+25*2+4+6 0.085870721 0.029597366 9.000578266 1.049787885 0.237620537 0.246210381 0.310131667 0.426745592 0.593469089 0.817525649 1.122150550 1.504778314 1.899691183 2.219928024 2.430332964 2.547387208 2.591595434 2.577938193 2.526601385 2.456297968 2.382903281 2.325330652 2.301790986 2.320907222 2.380249988 2.472428682 2.588123455 2.713849575 2.832594380 2.971923062 3.717722584
//
IT	5234
RD	12
LK	-408037.875280
QD	-688.730298 -> -636.731767
RI	0.0199975623
TR	0.083908	0.030120
MT	9.111967
MM	C_pi: 1.755463, n_recomb: 63271.728457
RS	0	0.000000	1.191757	383.827761	0.006066	0.000452
RS	1	0.007444	1.191757	409.782767	0.006477	0.002402
RS	2	0.015441	1.191757	437.285768	0.006911	0.004536
RS	3	0.024034	1.191757	466.397308	0.007371	0.006003
RS	4	0.033266	0.242739	2401.707315	0.037959	0.029508
RS	5	0.043186	0.242739	2473.795874	0.039098	0.031407
RS	6	0.053844	0.249446	2473.316752	0.039090	0.032238
RS	7	0.065296	0.249446	2534.334968	0.040055	0.034226
RS	8	0.077599	0.312231	2078.312975	0.032847	0.028818
RS	9	0.090819	0.312231	2137.536905	0.033783	0.030433
RS	10	0.105023	0.428051	1608.927198	0.025429	0.023280
RS	11	0.120284	0.428051	1666.340321	0.026336	0.024458
RS	12	0.136680	0.594224	1246.906531	0.019707	0.018473
RS	13	0.154298	0.594224	1299.513320	0.020539	0.019436
RS	14	0.173226	0.818879	985.149532	0.015570	0.014875
RS	15	0.193564	0.818879	1031.891530	0.016309	0.015712
RS	16	0.215416	1.128127	786.149244	0.012425	0.012102
RS	17	0.238894	1.128127	826.933094	0.013070	0.012800
RS	18	0.264119	1.522262	645.601922	0.010204	0.010094
RS	19	0.291222	1.522262	681.253422	0.010767	0.010680
RS	20	0.320343	1.933640	566.408287	0.008952	0.008960
RS	21	0.351631	1.933640	598.732384	0.009463	0.009509
RS	22	0.385249	2.268793	539.495095	0.008527	0.008652
RS	23	0.421368	2.268793	570.480071	0.009016	0.009216
RS	24	0.460176	2.488710	549.730611	0.008688	0.008974
RS	25	0.501873	2.488710	580.850598	0.009180	0.009565
RS	26	0.546674	2.610840	584.558306	0.009239	0.009714
RS	27	0.594809	2.610840	616.634188	0.009746	0.010322
RS	28	0.646527	2.656775	638.466782	0.010091	0.010759
RS	29	0.702095	2.656775	671.848084	0.010618	0.011387
RS	30	0.761799	2.641552	709.897418	0.011220	0.012094
RS	31	0.825947	2.641552	744.505826	0.011767	0.012754
RS	32	0.894870	2.586004	795.898946	0.012579	0.013694
RS	33	0.968923	2.586004	831.066899	0.013135	0.014376
RS	34	1.048489	2.509927	891.747871	0.014094	0.015481
RS	35	1.133976	2.509927	926.089403	0.014637	0.016157
RS	36	1.225828	2.430183	990.165092	0.015649	0.017326
RS	37	1.324516	2.430183	1021.540675	0.016145	0.017959
RS	38	1.430550	2.366953	1078.127152	0.017040	0.019000
RS	39	1.544476	2.366953	1103.900547	0.017447	0.019528
RS	40	1.666883	2.339724	1138.983671	0.018001	0.020179
RS	41	1.798401	2.339724	1156.788322	0.018283	0.020532
RS	42	1.939709	2.357815	1161.265245	0.018354	0.020612
RS	43	2.091535	2.357815	1169.808358	0.018489	0.020754
RS	44	2.254662	2.418831	1144.245206	0.018085	0.020275
RS	45	2.429932	2.418831	1143.456233	0.018072	0.020214
RS	46	2.618248	2.515102	1094.738819	0.017302	0.019315
RS	47	2.820581	2.515102	1085.390456	0.017154	0.019085
RS	48	3.037975	2.636882	1022.451961	0.016160	0.017940
RS	49	3.271550	2.636882	1005.661472	0.015894	0.017581
RS	50	3.522512	2.769901	937.726412	0.014821	0.016367
RS	51	3.792154	2.769901	914.450581	0.014453	0.015914
RS	52	4.081867	2.895960	848.829271	0.013416	0.014765
RS	53	4.393145	2.895960	819.582006	0.012953	0.014240
RS	54	4.727592	3.044531	748.969492	0.011837	0.013037
RS	55	5.086935	3.044531	715.775932	0.011313	0.012471
RS	56	5.473025	3.044531	678.099694	0.010717	0.011838
RS	57	5.887854	3.044531	636.399022	0.010058	0.011141
RS	58	6.333560	3.854906	474.576193	0.007501	0.008434
RS	59	6.812443	3.854906	451.348495	0.007133	0.008042
RS	60	7.326972	3.854906	425.359317	0.006723	0.007599
RS	61	7.879799	3.854906	396.954134	0.006274	0.007110
RS	62	8.473777	3.854906	366.560113	0.005793	0.006580
RS	63	9.111967	3.854906	2149.199310	0.033968	0.038610
PA	4+25*2+4+6 0.083908285 0.030119806 9.111966834 1.191756776 0.242738810 0.249445635 0.312231300 0.428051223 0.594224101 0.818879127 1.128127428 1.522261753 1.933640380 2.268792540 2.488709746 2.610840126 2.656774834 2.641552228 2.586004141 2.509927353 2.430182928 2.366952938 2.339724430 2.357815493 2.418830624 2.515101807 2.636882043 2.769900677 2.895960475 3.044531148 3.854905601
//
IT	4053
RD	13
LK	-407935.963663
QD	-652.720370 -> -605.484192
RI	0.0176133037
TR	0.082084	0.030621
MT	9.216245
MM	C_pi: 1.800603, n_recomb: 65904.947288
RS	0	0.000000	1.344742	354.964877	0.005386	0.000417
RS	1	0.007463	1.344742	379.310317	0.005755	0.002197
RS	2	0.015482	1.344742	405.155000	0.006148	0.004111
RS	3	0.024100	1.344742	432.565010	0.006563	0.005408
RS	4	0.033362	0.247681	2465.619566	0.037412	0.029414
RS	5	0.043314	0.247681	2541.878865	0.038569	0.031210
RS	6	0.054009	0.252723	2561.454337	0.038866	0.032237
RS	7	0.065502	0.252723	2626.283815	0.039850	0.034178
RS	8	0.077853	0.314438	2167.726203	0.032892	0.028934
RS	9	0.091126	0.314438	2230.193983	0.033840	0.030540
RS	10	0.105389	0.429442	1685.448541	0.025574	0.023444
RS	11	0.120717	0.429442	1745.834706	0.026490	0.024630
RS	12	0.137188	0.594932	1309.214313	0.019865	0.018636
RS	13	0.154889	0.594932	1364.549554	0.020705	0.019607
RS	14	0.173911	0.819843	1034.548607	0.015698	0.014999
RS	15	0.194352	0.819843	1083.723870	0.016444	0.015845
RS	16	0.216319	1.133016	823.141482	0.012490	0.012162
RS	17	0.239924	1.133016	865.983656	0.013140	0.012867
RS	18	0.265292	1.537673	672.355713	0.010202	0.010087
RS	19	0.292553	1.537673	709.672891	0.010768	0.010676
RS	20	0.321848	1.964655	586.781374	0.008903	0.008904
RS	21	0.353329	1.964655	620.486056	0.009415	0.009452
RS	22	0.387160	2.314308	557.103185	0.008453	0.008566
RS	23	0.423515	2.314308	589.340571	0.008942	0.009125
RS	24	0.462584	2.543802	566.995658	0.008603	0.008867
RS	25	0.504568	2.543802	599.363574	0.009094	0.009451
RS	26	0.549685	2.671384	602.852904	0.009147	0.009590
RS	27	0.598169	2.671384	636.245991	0.009654	0.010189
RS	28	0.650271	2.719671	658.800128	0.009996	0.010617
RS	29	0.706262	2.719671	693.617520	0.010525	0.011236
RS	30	0.766431	2.703564	733.451967	0.011129	0.011938
RS	31	0.831090	2.703564	769.656654	0.011678	0.012589
RS	32	0.900574	2.644394	824.001249	0.012503	0.013532
RS	33	0.975244	2.644394	860.942918	0.013063	0.014207
RS	34	1.055487	2.562964	925.697342	0.014046	0.015326
RS	35	1.141717	2.562964	961.960531	0.014596	0.015999
RS	36	1.234383	2.477128	1031.005525	0.015644	0.017195
RS	37	1.333964	2.477128	1064.353425	0.016150	0.017829
RS	38	1.440977	2.408320	1126.049305	0.017086	0.018907
RS	39	1.555975	2.408320	1153.676959	0.017505	0.019441
RS	40	1.679556	2.377282	1192.727892	0.018098	0.020129
RS	41	1.812359	2.377282	1212.082184	0.018391	0.020495
RS	42	1.955073	2.394040	1218.307015	0.018486	0.020604
RS	43	2.108437	2.394040	1227.977856	0.018633	0.020764
RS	44	2.273247	2.456246	1201.732284	0.018234	0.020300
RS	45	2.450355	2.456246	1201.636051	0.018233	0.020260
RS	46	2.640681	2.555993	1150.294326	0.017454	0.019362
RS	47	2.845210	2.555993	1141.264773	0.017317	0.019155
RS	48	3.065002	2.683163	1074.539582	0.016304	0.018001
RS	49	3.301197	2.683163	1057.776841	0.016050	0.017665
RS	50	3.555019	2.822770	985.745535	0.014957	0.016438
RS	51	3.827782	2.822770	962.259241	0.014601	0.016007
RS	52	4.120901	2.955527	892.912822	0.013548	0.014848
RS	53	4.435895	2.955527	863.211178	0.013098	0.014341
RS	54	4.774396	3.112711	788.510860	0.011964	0.013124
RS	55	5.138158	3.112711	754.708634	0.011451	0.012574
RS	56	5.529066	3.112711	716.122431	0.010866	0.011954
RS	57	5.949147	3.112711	673.207848	0.010215	0.011268
RS	58	6.400578	3.986187	497.502283	0.007549	0.008446
RS	59	6.885697	3.986187	474.559525	0.007201	0.008077
RS	60	7.407019	3.986187	448.645317	0.006807	0.007656
RS	61	7.967246	3.986187	420.087618	0.006374	0.007186
RS	62	8.569282	3.986187	389.301630	0.005907	0.006674
RS	63	9.216245	3.986187	2337.825416	0.035473	0.040114
PA	4+25*2+4+6 0.082083888 0.030620516 9.216245019 1.344742364 0.247681317 0.252722925 0.314438349 0.429441626 0.594932472 0.819842812 1.133016163 1.537672719 1.964654756 2.314307906 2.543801686 2.671384475 2.719671351 2.703564376 2.644394028 2.562963528 2.477128295 2.408319977 2.377282262 2.394040247 2.456245964 2.555993235 2.683162601 2.822770147 2.955527045 3.112710927 3.986187377
//
IT	3997
RD	14
LK	-407843.348689
QD	-619.795763 -> -576.787684
RI	0.0156066696
TR	0.080382	0.031100
MT	9.314298
MM	C_pi: 1.844053, n_recomb: 68478.452886
RS	0	0.000000	1.509251	329.153399	0.004807	0.000385
RS	1	0.007481	1.509251	352.004078	0.005140	0.002016
RS	2	0.015521	1.509251	376.299744	0.005495	0.003739
RS	3	0.024162	1.509251	402.109953	0.005872	0.004890
RS	4	0.033450	0.252460	2525.886032	0.036886	0.029308
RS	5	0.043433	0.252460	2606.169296	0.038058	0.031016
RS	6	0.054163	0.256021	2644.348540	0.038616	0.032210
RS	7	0.065695	0.256021	2712.944211	0.039617	0.034108
RS	8	0.078090	0.316717	2253.220026	0.032904	0.029026
RS	9	0.091412	0.316717	2318.892373	0.033863	0.030624
RS	10	0.105731	0.430887	1759.676701	0.025697	0.023594
RS	11	0.121121	0.430887	1822.981456	0.026621	0.024785
RS	12	0.137662	0.595582	1370.315226	0.020011	0.018791
RS	13	0.155440	0.595582	1428.329271	0.020858	0.019769
RS	14	0.174549	0.820459	1083.345744	0.015820	0.015123
RS	15	0.195087	0.820459	1134.917487	0.016573	0.015976
RS	16	0.217161	1.136954	859.772821	0.012555	0.012225
RS	17	0.240886	1.136954	904.646325	0.013211	0.012936
RS	18	0.266386	1.551234	698.781969	0.010204	0.010086
RS	19	0.293794	1.551234	737.740031	0.010773	0.010678
RS	20	0.323252	1.992999	606.783387	0.008861	0.008856
RS	21	0.354914	1.992999	641.841000	0.009373	0.009402
RS	22	0.388944	2.356738	574.263818	0.008386	0.008488
RS	23	0.425520	2.356738	607.721215	0.008875	0.009042
RS	24	0.464832	2.595819	583.697405	0.008524	0.008769
RS	25	0.507085	2.595819	617.274891	0.009014	0.009346
RS	26	0.552498	2.729185	620.416156	0.009060	0.009473
RS	27	0.601309	2.729185	655.080916	0.009566	0.010065
RS	28	0.653770	2.780384	678.171808	0.009903	0.010482
RS	29	0.710157	2.780384	714.372174	0.010432	0.011093
RS	30	0.770761	2.764021	755.767714	0.011037	0.011787
RS	31	0.835899	2.764021	793.510479	0.011588	0.012430
RS	32	0.905910	2.701777	850.574465	0.012421	0.013374
RS	33	0.981157	2.701777	889.232872	0.012986	0.014042
RS	34	1.062034	2.615390	957.859911	0.013988	0.015172
RS	35	1.148961	2.615390	995.998606	0.014545	0.015842
RS	36	1.242390	2.523711	1069.880954	0.015624	0.017061
RS	37	1.342809	2.523711	1105.176694	0.016139	0.017697
RS	38	1.450739	2.449409	1171.967828	0.017114	0.018808
RS	39	1.566743	2.449409	1201.454494	0.017545	0.019349
RS	40	1.691425	2.414482	1244.596195	0.018175	0.020073
RS	41	1.825434	2.414482	1265.533172	0.018481	0.020452
RS	42	1.969468	2.429650	1273.742386	0.018601	0.020590
RS	43	2.124276	2.429650	1284.592591	0.018759	0.020768
RS	44	2.290664	2.492637	1257.948987	0.018370	0.020320
RS	45	2.469500	2.492637	1258.603196	0.018380	0.020301
RS	46	2.661713	2.595324	1204.912677	0.017596	0.019406
RS	47	2.868305	2.595324	1196.255371	0.017469	0.019220
RS	48	3.090351	2.727263	1125.971277	0.016443	0.018062
RS	49	3.329007	2.727263	1109.279869	0.016199	0.017746
RS	50	3.585517	2.872831	1033.315742	0.015090	0.016511
RS	51	3.861214	2.872831	1009.652188	0.014744	0.016098
RS	52	4.157536	3.011727	936.684006	0.013679	0.014931
RS	53	4.476024	3.011727	906.553881	0.013239	0.014441
RS	54	4.818337	3.176947	827.825241	0.012089	0.013210
RS	55	5.186256	3.176947	793.435258	0.011587	0.012674
RS	56	5.581699	3.176947	753.963776	0.011010	0.012067
RS	57	6.006722	3.176947	709.863240	0.010366	0.011391
RS	58	6.463540	4.112060	520.114267	0.007595	0.008459
RS	59	6.954530	4.112060	497.476655	0.007265	0.008111
RS	60	7.482249	4.112060	471.667177	0.006888	0.007710
RS	61	8.049445	4.112060	442.995802	0.006469	0.007258
RS	62	8.659070	4.112060	411.864789	0.006015	0.006762
RS	63	9.314298	4.112060	2529.023673	0.036932	0.041574
PA	4+25*2+4+6 0.080382302 0.031100013 9.314298407 1.509251364 0.252459791 0.256020739 0.316717374 0.430886509 0.595582396 0.820458920 1.136953609 1.551234347 1.992999194 2.356738223 2.595819085 2.729185122 2.780384229 2.764020821 2.701777128 2.615389871 2.523710760 2.449408886 2.414481709 2.429650299 2.492637231 2.595323670 2.727263330 2.872830642 3.011727314 3.176946569 4.112059893
//
IT	5313
RD	15
LK	-407758.993195
QD	-589.598687 -> -550.358508
RI	0.0139020922
TR	0.078790	0.031559
MT	9.406937
MM	C_pi: 1.885972, n_recomb: 70993.301183
RS	0	0.000000	1.685871	305.929356	0.004309	0.000356
RS	1	0.007497	1.685871	327.392112	0.004612	0.001854
RS	2	0.015557	1.685871	350.242658	0.004933	0.003412
RS	3	0.024220	1.685871	374.552478	0.005276	0.004438
RS	4	0.033533	0.257084	2582.833579	0.036381	0.029195
RS	5	0.043545	0.257084	2666.999796	0.037567	0.030826
RS	6	0.054307	0.259326	2722.403039	0.038347	0.032161
RS	7	0.065876	0.259326	2794.711882	0.039366	0.034021
RS	8	0.078312	0.319046	2335.041769	0.032891	0.029099
RS	9	0.091680	0.319046	2403.876390	0.033861	0.030688
RS	10	0.106051	0.432363	1831.735865	0.025802	0.023730
RS	11	0.121499	0.432363	1897.905448	0.026734	0.024925
RS	12	0.138106	0.596177	1430.243773	0.020146	0.018939
RS	13	0.155957	0.596177	1490.887888	0.021000	0.019923
RS	14	0.175147	0.820780	1131.547609	0.015939	0.015245
RS	15	0.195775	0.820780	1185.479450	0.016698	0.016103
RS	16	0.217951	1.140068	896.050653	0.012622	0.012290
RS	17	0.241788	1.140068	942.929023	0.013282	0.013007
RS	18	0.267413	1.563149	724.898668	0.010211	0.010089
RS	19	0.294959	1.563149	765.474044	0.010782	0.010685
RS	20	0.324570	2.018911	626.442977	0.008824	0.008815
RS	21	0.356401	2.018911	662.827810	0.009336	0.009359
RS	22	0.390619	2.396331	591.011452	0.008325	0.008418
RS	23	0.427402	2.396331	625.658775	0.008813	0.008967
RS	24	0.466943	2.644974	599.883079	0.008450	0.008678
RS	25	0.509448	2.644974	634.634548	0.008939	0.009249
RS	26	0.555140	2.784408	637.309222	0.008977	0.009364
RS	27	0.604258	2.784408	673.203138	0.009483	0.009949
RS	28	0.657058	2.839015	696.661762	0.009813	0.010354
RS	29	0.713817	2.839015	734.195026	0.010342	0.010957
RS	30	0.774831	2.822969	776.941475	0.010944	0.011643
RS	31	0.840419	2.822969	816.166524	0.011496	0.012278
RS	32	0.910925	2.758164	875.726028	0.012335	0.013219
RS	33	0.986717	2.758164	916.045140	0.012903	0.013882
RS	34	1.068191	2.667196	988.343026	0.013922	0.015020
RS	35	1.155774	2.667196	1028.309843	0.014485	0.015687
RS	36	1.249923	2.569907	1106.888664	0.015591	0.016926
RS	37	1.351130	2.569907	1144.104070	0.016116	0.017563
RS	38	1.459926	2.490205	1215.954445	0.017128	0.018705
RS	39	1.576878	2.490205	1247.299241	0.017569	0.019253
RS	40	1.702598	2.451334	1294.627619	0.018236	0.020012
RS	41	1.837743	2.451334	1317.173975	0.018553	0.020403
RS	42	1.983021	2.464700	1327.580194	0.018700	0.020571
RS	43	2.139191	2.464700	1339.655489	0.018870	0.020765
RS	44	2.307070	2.528119	1312.879995	0.018493	0.020337
RS	45	2.487535	2.528119	1314.337606	0.018514	0.020336
RS	46	2.681529	2.633282	1258.561408	0.017728	0.019448
RS	47	2.890068	2.633282	1250.326587	0.017612	0.019282
RS	48	3.114242	2.769448	1176.706782	0.016575	0.018121
RS	49	3.355223	2.769448	1160.128476	0.016341	0.017825
RS	50	3.614270	2.920412	1080.395792	0.015218	0.016582
RS	51	3.892740	2.920412	1056.587370	0.014883	0.016188
RS	52	4.192086	3.064942	980.104132	0.013806	0.015014
RS	53	4.513876	3.064942	949.571178	0.013376	0.014539
RS	54	4.859791	3.237677	866.876023	0.012211	0.013296
RS	55	5.231641	3.237677	831.919573	0.011718	0.012774
RS	56	5.631369	3.237677	791.587778	0.011150	0.012178
RS	57	6.061065	3.237677	746.329459	0.010513	0.011511
RS	58	6.522977	4.232989	542.406062	0.007640	0.008473
RS	59	7.019520	4.232989	520.092215	0.007326	0.008144
RS	60	7.553291	4.232989	494.414821	0.006964	0.007761
RS	61	8.127079	4.232989	465.665512	0.006559	0.007327
RS	62	8.743886	4.232989	434.232799	0.006117	0.006847
RS	63	9.406937	4.232989	2722.398613	0.038347	0.042991
PA	4+25*2+4+6 0.078790114 0.031558753 9.406937203 1.685871351 0.257084153 0.259326426 0.319045690 0.432362964 0.596177367 0.820780116 1.140067671 1.563149212 2.018911057 2.396331253 2.644973923 2.784407748 2.839014663 2.822969145 2.758163780 2.667196278 2.569906843 2.490204882 2.451334138 2.464699838 2.528118783 2.633281705 2.769447668 2.920411790 3.064942129 3.237676840 4.232989466
//
IT	3991
RD	16
LK	-407682.000390
QD	-561.823078 -> -525.952346
RI	0.0124438320
TR	0.077296	0.031997
MT	9.494783
MM	C_pi: 1.926470, n_recomb: 73450.021125
RS	0	0.000000	1.875098	284.939642	0.003879	0.000331
RS	1	0.007513	1.875098	305.114248	0.004154	0.001709
RS	2	0.015590	1.875098	326.618311	0.004447	0.003121
RS	3	0.024275	1.875098	349.524084	0.004759	0.004041
RS	4	0.033611	0.261564	2636.710718	0.035898	0.029076
RS	5	0.043650	0.261564	2724.623704	0.037095	0.030640
RS	6	0.054442	0.262626	2795.998717	0.038067	0.032095
RS	7	0.066045	0.262626	2871.959504	0.039101	0.033920
RS	8	0.078520	0.321403	2413.406002	0.032858	0.029154
RS	9	0.091932	0.321403	2485.356863	0.033837	0.030736
RS	10	0.106352	0.433858	1901.696605	0.025891	0.023855
RS	11	0.121855	0.433858	1970.677061	0.026830	0.025054
RS	12	0.138523	0.596719	1489.018310	0.020273	0.019081
RS	13	0.156443	0.596719	1552.243866	0.021133	0.020071
RS	14	0.175710	0.820849	1179.145964	0.016054	0.015365
RS	15	0.196424	0.820849	1235.401172	0.016820	0.016229
RS	16	0.218694	1.142464	931.970245	0.012688	0.012357
RS	17	0.242637	1.142464	980.826843	0.013354	0.013079
RS	18	0.268380	1.573602	750.706284	0.010221	0.010097
RS	19	0.296056	1.573602	792.875684	0.010795	0.010696
RS	20	0.325812	2.042620	645.769774	0.008792	0.008779
RS	21	0.357803	2.042620	683.457015	0.009305	0.009323
RS	22	0.392197	2.433289	607.372317	0.008269	0.008354
RS	23	0.429176	2.433289	643.181201	0.008757	0.008899
RS	24	0.468933	2.691445	615.588059	0.008381	0.008595
RS	25	0.511677	2.691445	651.479988	0.008870	0.009160
RS	26	0.557632	2.837171	653.583841	0.008898	0.009262
RS	27	0.607039	2.837171	690.666872	0.009403	0.009841
RS	28	0.660159	2.895618	714.339958	0.009726	0.010233
RS	29	0.717270	2.895618	753.158630	0.010254	0.010829
RS	30	0.778671	2.880426	797.056391	0.010852	0.011505
RS	31	0.844685	2.880426	837.709928	0.011405	0.012132
RS	32	0.915659	2.813539	899.549279	0.012247	0.013069
RS	33	0.991965	2.813539	941.473782	0.012818	0.013726
RS	34	1.074004	2.718349	1017.241611	0.013849	0.014870
RS	35	1.162207	2.718349	1058.987881	0.014418	0.015535
RS	36	1.257036	2.615679	1142.112098	0.015550	0.016792
RS	37	1.358990	2.615679	1181.215354	0.016082	0.017429
RS	38	1.468604	2.530677	1258.069770	0.017128	0.018600
RS	39	1.586453	2.530677	1291.266217	0.017580	0.019153
RS	40	1.713155	2.487822	1342.856146	0.018283	0.019947
RS	41	1.849377	2.487822	1367.031972	0.018612	0.020349
RS	42	1.995833	2.499215	1379.820029	0.018786	0.020548
RS	43	2.153293	2.499215	1393.160057	0.018967	0.020757
RS	44	2.322582	2.562765	1366.501430	0.018605	0.020349
RS	45	2.504590	2.562765	1368.810415	0.018636	0.020366
RS	46	2.700272	2.669994	1311.203417	0.017852	0.019488
RS	47	2.910656	2.669994	1303.437505	0.017746	0.019340
RS	48	3.136846	2.809907	1226.698847	0.016701	0.018179
RS	49	3.380029	2.809907	1210.273097	0.016478	0.017901
RS	50	3.641483	2.965765	1126.935311	0.015343	0.016653
RS	51	3.922580	2.965765	1103.013307	0.015017	0.016275
RS	52	4.224795	3.115474	1023.122578	0.013930	0.015096
RS	53	4.549716	3.115474	992.212339	0.013509	0.014635
RS	54	4.899048	3.295247	905.617536	0.012330	0.013380
RS	55	5.274625	3.295247	870.116167	0.011846	0.012871
RS	56	5.678419	3.295247	828.949332	0.011286	0.012285
RS	57	6.112550	3.295247	782.561784	0.010654	0.011627
RS	58	6.579297	4.349357	564.362059	0.007684	0.008487
RS	59	7.081111	4.349357	542.389404	0.007384	0.008177
RS	60	7.620626	4.349357	516.869647	0.007037	0.007811
RS	61	8.200675	4.349357	488.075823	0.006645	0.007393
RS	62	8.824302	4.349357	456.382035	0.006214	0.006927
RS	63	9.494783	4.349357	2917.527094	0.039721	0.044367
PA	4+25*2+4+6 0.077296324 0.031997414 9.494782747 1.875098101 0.261563983 0.262625581 0.321403140 0.433857673 0.596718636 0.820848998 1.142463977 1.573602248 2.042620231 2.433289441 2.691444904 2.837170907 2.895617561 2.880425932 2.813538750 2.718348810 2.615678995 2.530676980 2.487822121 2.499214887 2.562764881 2.669994299 2.809907462 2.965764712 3.115474203 3.295246806 4.349357206
//
IT	4782
RD	17
LK	-407611.596920
QD	-536.208580 -> -503.360369
RI	0.0111869006
TR	0.075892	0.032417
MT	9.578285
MM	C_pi: 1.965640, n_recomb: 75849.631155
RS	0	0.000000	2.077554	265.880290	0.003505	0.000307
RS	1	0.007528	2.077554	284.858330	0.003756	0.001579
RS	2	0.015622	2.077554	305.107528	0.004023	0.002863
RS	3	0.024326	2.077554	326.700050	0.004307	0.003690
RS	4	0.033685	0.265905	2687.772069	0.035436	0.028953
RS	5	0.043748	0.265905	2779.300521	0.036642	0.030458
RS	6	0.054569	0.265909	2865.459852	0.037778	0.032015
RS	7	0.066205	0.265909	2945.005656	0.038827	0.033809
RS	8	0.078717	0.323775	2488.514679	0.032809	0.029196
RS	9	0.092170	0.323775	2563.532953	0.033798	0.030769
RS	10	0.106636	0.435360	1969.633634	0.025968	0.023970
RS	11	0.122191	0.435360	2041.371172	0.026913	0.025171
RS	12	0.138917	0.597213	1546.648018	0.020391	0.019217
RS	13	0.156902	0.597213	1612.406624	0.021258	0.020211
RS	14	0.176241	0.820708	1226.128351	0.016165	0.015483
RS	15	0.197036	0.820708	1284.669910	0.016937	0.016352
RS	16	0.219396	1.144248	967.517845	0.012756	0.012425
RS	17	0.243440	1.144248	1018.325651	0.013426	0.013152
RS	18	0.269293	1.582760	776.205288	0.010233	0.010109
RS	19	0.297092	1.582760	819.945694	0.010810	0.010710
RS	20	0.326985	2.064321	664.778098	0.008764	0.008748
RS	21	0.359127	2.064321	703.743975	0.009278	0.009291
RS	22	0.393689	2.467817	623.366805	0.008218	0.008296
RS	23	0.430853	2.467817	660.310311	0.008706	0.008838
RS	24	0.470814	2.735417	630.841495	0.008317	0.008517
RS	25	0.513784	2.735417	667.842159	0.008805	0.009077
RS	26	0.559988	2.887595	669.286843	0.008824	0.009166
RS	27	0.609670	2.887595	707.521306	0.009328	0.009739
RS	28	0.663092	2.950260	731.269319	0.009641	0.010118
RS	29	0.720536	2.950260	771.328448	0.010169	0.010708
RS	30	0.782304	2.936414	816.190979	0.010761	0.011372
RS	31	0.848722	2.936414	858.221433	0.011315	0.011993
RS	32	0.920139	2.867888	922.136688	0.012157	0.012924
RS	33	0.996933	2.867888	965.612528	0.012731	0.013576
RS	34	1.079508	2.768809	1044.655395	0.013773	0.014723
RS	35	1.168298	2.768809	1088.131990	0.014346	0.015385
RS	36	1.263773	2.660978	1175.646906	0.015500	0.016657
RS	37	1.366434	2.660978	1216.603509	0.016040	0.017296
RS	38	1.476824	2.570776	1298.394258	0.017118	0.018494
RS	39	1.595523	2.570776	1333.431080	0.017580	0.019052
RS	40	1.723158	2.523917	1389.333952	0.018317	0.019879
RS	41	1.860401	2.523917	1415.153455	0.018657	0.020290
RS	42	2.007976	2.533191	1430.488767	0.018860	0.020520
RS	43	2.166659	2.533191	1445.127141	0.019053	0.020744
RS	44	2.337288	2.596611	1418.816043	0.018706	0.020358
RS	45	2.520761	2.596611	1422.019122	0.018748	0.020392
RS	46	2.718046	2.705552	1362.820398	0.017967	0.019525
RS	47	2.930182	2.705552	1355.566034	0.017872	0.019394
RS	48	3.158286	2.848782	1275.920838	0.016822	0.018236
RS	49	3.403563	2.848782	1259.684352	0.016608	0.017974
RS	50	3.667302	3.009076	1172.903232	0.015464	0.016723
RS	51	3.950896	3.009076	1148.897145	0.015147	0.016361
RS	52	4.255838	3.163554	1065.705851	0.014050	0.015177
RS	53	4.583735	3.163554	1034.442939	0.013638	0.014729
RS	54	4.936315	3.349930	944.016552	0.012446	0.013464
RS	55	5.315437	3.349930	907.991552	0.011971	0.012966
RS	56	5.723099	3.349930	866.014720	0.011418	0.012390
RS	57	6.161448	3.349930	818.526336	0.010791	0.011740
RS	58	6.632795	4.461471	585.973261	0.007725	0.008502
RS	59	7.139623	4.461471	564.357886	0.007440	0.008208
RS	60	7.684605	4.461471	539.019437	0.007106	0.007858
RS	61	8.270612	4.461471	510.212175	0.006727	0.007455
RS	62	8.900731	4.461471	478.295256	0.006306	0.007003
RS	63	9.578285	4.461471	3114.047071	0.041056	0.045702
PA	4+25*2+4+6 0.075891969 0.032416947 9.578285052 2.077554230 0.265905325 0.265909415 0.323774562 0.435360238 0.597213447 0.820708090 1.144248369 1.582760482 2.064320889 2.467817427 2.735416743 2.887595022 2.950260270 2.936414359 2.867887965 2.768808634 2.660977975 2.570775710 2.523916950 2.533190783 2.596610905 2.705552493 2.848781730 3.009076305 3.163553687 3.349930268 4.461470769
//
IT	4843
RD	18
LK	-407547.106284
QD	-512.529486 -> -482.400451
RI	0.0100968085
TR	0.074569	0.032818
MT	9.657925
MM	C_pi: 2.003573, n_recomb: 78192.863438
RS	0	0.000000	2.293805	248.512024	0.003178	0.000286
RS	1	0.007542	2.293805	266.378121	0.003407	0.001461
RS	2	0.015652	2.293805	285.457952	0.003651	0.002632
RS	3	0.024374	2.293805	305.822956	0.003911	0.003378
RS	4	0.033755	0.270116	2736.215820	0.034993	0.028828
RS	5	0.043842	0.270116	2831.233398	0.036208	0.030280
RS	6	0.054690	0.269171	2931.076344	0.037485	0.031924
RS	7	0.066356	0.269171	3014.135711	0.038547	0.033690
RS	8	0.078903	0.326149	2560.541940	0.032746	0.029226
RS	9	0.092395	0.326149	2638.576516	0.033744	0.030791
RS	10	0.106905	0.436866	2035.601493	0.026033	0.024076
RS	11	0.122509	0.436866	2110.042518	0.026985	0.025279
RS	12	0.139290	0.597665	1603.148877	0.020502	0.019348
RS	13	0.157337	0.597665	1671.392484	0.021375	0.020346
RS	14	0.176745	0.820388	1272.488896	0.016274	0.015599
RS	15	0.197616	0.820388	1333.279686	0.017051	0.016472
RS	16	0.220062	1.145498	1002.690225	0.012823	0.012494
RS	17	0.244200	1.145498	1055.422170	0.013498	0.013225
RS	18	0.270159	1.590768	801.394623	0.010249	0.010124
RS	19	0.298075	1.590768	846.683212	0.010828	0.010727
RS	20	0.328097	2.084204	683.473468	0.008741	0.008721
RS	21	0.360383	2.084204	723.694858	0.009255	0.009264
RS	22	0.395104	2.500113	639.008453	0.008172	0.008243
RS	23	0.432443	2.500113	677.060748	0.008659	0.008782
RS	24	0.472599	2.777022	645.676648	0.008257	0.008445
RS	25	0.515783	2.777022	683.756272	0.008744	0.009001
RS	26	0.562224	2.935816	684.453311	0.008753	0.009076
RS	27	0.612167	2.935816	723.803435	0.009257	0.009645
RS	28	0.665877	3.003032	747.499307	0.009560	0.010010
RS	29	0.723637	3.003032	788.756093	0.010087	0.010594
RS	30	0.785754	2.990978	834.410422	0.010671	0.011245
RS	31	0.852555	2.990978	877.768230	0.011226	0.011860
RS	32	0.924395	2.921232	943.563509	0.012067	0.012784
RS	33	1.001652	2.921232	988.537813	0.012642	0.013430
RS	34	1.084736	2.818579	1070.664790	0.013693	0.014579
RS	35	1.174086	2.818579	1115.822308	0.014270	0.015239
RS	36	1.270174	2.705788	1207.574553	0.015444	0.016524
RS	37	1.373509	2.705788	1250.347769	0.015991	0.017164
RS	38	1.484637	2.610484	1336.996470	0.017099	0.018386
RS	39	1.604147	2.610484	1373.858211	0.017570	0.018950
RS	40	1.732669	2.559612	1434.107543	0.018341	0.019807
RS	41	1.870885	2.559612	1461.579535	0.018692	0.020229
RS	42	2.019524	2.566645	1479.607065	0.018923	0.020490
RS	43	2.179373	2.566645	1495.571878	0.019127	0.020727
RS	44	2.351278	2.629712	1469.820286	0.018797	0.020364
RS	45	2.536147	2.629712	1473.955452	0.018850	0.020414
RS	46	2.734959	2.740049	1413.394501	0.018076	0.019559
RS	47	2.948764	2.740049	1406.690488	0.017990	0.019445
RS	48	3.178694	2.886211	1324.343790	0.016937	0.018290
RS	49	3.425965	2.886211	1308.330610	0.016732	0.018045
RS	50	3.691885	3.050535	1218.264078	0.015580	0.016792
RS	51	3.977859	3.050535	1194.201867	0.015273	0.016444
RS	52	4.285401	3.209408	1107.816732	0.014168	0.015256
RS	53	4.616137	3.209408	1076.224975	0.013764	0.014821
RS	54	4.971817	3.401997	982.036165	0.012559	0.013546
RS	55	5.354320	3.401997	945.508687	0.012092	0.013058
RS	56	5.765672	3.401997	902.746828	0.011545	0.012492
RS	57	6.208046	3.401997	854.186022	0.010924	0.011849
RS	58	6.683783	4.569650	607.226832	0.007766	0.008517
RS	59	7.195399	4.569650	585.983704	0.007494	0.008238
RS	60	7.745600	4.569650	560.848663	0.007173	0.007904
RS	61	8.337295	4.569650	532.057088	0.006804	0.007515
RS	62	8.973615	4.569650	499.952738	0.006394	0.007076
RS	63	9.657925	4.569650	3311.586276	0.042352	0.046998
PA	4+25*2+4+6 0.074568624 0.032818008 9.657924752 2.293805189 0.270115885 0.269170976 0.326149045 0.436865516 0.597665097 0.820388362 1.145497566 1.590768239 2.084203672 2.500113250 2.777021542 2.935815879 3.003031916 2.990978421 2.921231669 2.818578884 2.705787525 2.610483624 2.559612080 2.566645321 2.629711890 2.740049012 2.886210712 3.050535271 3.209408314 3.401996584 4.569650136
//
IT	4871
RD	19
LK	-407487.936955
QD	-490.591042 -> -462.914792
RI	0.0091458763
TR	0.073319	0.033201
MT	9.734110
MM	C_pi: 2.040350, n_recomb: 80480.598060
RS	0	0.000000	2.524537	232.625170	0.002890	0.000266
RS	1	0.007555	2.524537	249.456703	0.003100	0.001354
RS	2	0.015681	2.524537	267.445945	0.003323	0.002425
RS	3	0.024421	2.524537	286.663133	0.003562	0.003100
RS	4	0.033821	0.274197	2782.277561	0.034571	0.028701
RS	5	0.043931	0.274197	2880.662636	0.035793	0.030107
RS	6	0.054805	0.272403	2993.133216	0.037191	0.031825
RS	7	0.066500	0.272403	3079.630890	0.038266	0.033564
RS	8	0.079079	0.328522	2629.619002	0.032674	0.029246
RS	9	0.092609	0.328522	2710.617274	0.033680	0.030802
RS	10	0.107161	0.438364	2099.677214	0.026089	0.024174
RS	11	0.122812	0.438364	2176.768357	0.027047	0.025378
RS	12	0.139645	0.598090	1658.500204	0.020607	0.019474
RS	13	0.157750	0.598090	1729.180770	0.021486	0.020474
RS	14	0.177223	0.819933	1318.196105	0.016379	0.015713
RS	15	0.198168	0.819933	1381.198453	0.017162	0.016590
RS	16	0.220694	1.146307	1037.459633	0.012891	0.012563
RS	17	0.244923	1.146307	1092.087926	0.013570	0.013299
RS	18	0.270982	1.597767	826.267297	0.010267	0.010141
RS	19	0.299010	1.597767	873.081243	0.010848	0.010747
RS	20	0.329155	2.102449	701.859176	0.008721	0.008699
RS	21	0.361578	2.102449	743.313495	0.009236	0.009241
RS	22	0.396450	2.530351	654.312327	0.008130	0.008195
RS	23	0.433957	2.530351	693.448728	0.008616	0.008731
RS	24	0.474298	2.816443	660.111065	0.008202	0.008379
RS	25	0.517686	2.816443	699.241174	0.008688	0.008930
RS	26	0.564353	2.981958	699.117411	0.008687	0.008992
RS	27	0.614545	2.981958	739.549344	0.009189	0.009556
RS	28	0.668529	3.054027	763.074749	0.009481	0.009907
RS	29	0.726591	3.054027	805.488485	0.010008	0.010486
RS	30	0.789040	3.044152	851.779879	0.010584	0.011123
RS	31	0.856208	3.044152	896.417694	0.011138	0.011733
RS	32	0.928449	2.973562	963.912070	0.011977	0.012648
RS	33	1.006149	2.973562	1010.333618	0.012554	0.013290
RS	34	1.089719	2.867635	1095.360288	0.013610	0.014439
RS	35	1.179602	2.867635	1142.149608	0.014192	0.015096
RS	36	1.276277	2.750086	1237.980755	0.015382	0.016393
RS	37	1.380255	2.750086	1282.532209	0.015936	0.017033
RS	38	1.492088	2.649785	1373.948387	0.017072	0.018278
RS	39	1.612371	2.649785	1412.616065	0.017552	0.018847
RS	40	1.741741	2.594898	1477.231098	0.018355	0.019734
RS	41	1.880885	2.594898	1506.359523	0.018717	0.020166
RS	42	2.030542	2.599592	1527.204059	0.018976	0.020456
RS	43	2.191505	2.599592	1544.518287	0.019191	0.020706
RS	44	2.364628	2.662108	1519.522718	0.018881	0.020367
RS	45	2.550832	2.662108	1524.623266	0.018944	0.020432
RS	46	2.751103	2.773561	1462.917216	0.018177	0.019591
RS	47	2.966504	2.773561	1456.798577	0.018101	0.019493
RS	48	3.198180	2.922313	1371.947004	0.017047	0.018343
RS	49	3.447358	2.922313	1356.188498	0.016851	0.018112
RS	50	3.715362	3.090304	1262.989530	0.015693	0.016859
RS	51	4.003614	3.090304	1238.897553	0.015394	0.016524
RS	52	4.313643	3.253237	1149.424015	0.014282	0.015334
RS	53	4.647095	3.253237	1117.526388	0.013886	0.014910
RS	54	5.005739	3.451678	1019.645988	0.012669	0.013626
RS	55	5.391479	3.451678	982.636754	0.012210	0.013149
RS	56	5.806362	3.451678	939.114463	0.011669	0.012590
RS	57	6.252589	3.451678	889.509353	0.011052	0.011954
RS	58	6.732529	4.674176	628.113305	0.007805	0.008531
RS	59	7.248728	4.674176	607.256137	0.007545	0.008267
RS	60	7.803927	4.674176	582.344957	0.007236	0.007947
RS	61	8.401070	4.674176	553.596201	0.006879	0.007572
RS	62	9.043329	4.674176	521.337876	0.006478	0.007145
RS	63	9.734110	4.674176	3509.800040	0.043611	0.048255
PA	4+25*2+4+6 0.073318988 0.033201280 9.734109525 2.524536571 0.274197211 0.272402783 0.328521580 0.438364438 0.598089660 0.819933211 1.146307058 1.597767264 2.102448946 2.530351460 2.816442591 2.981958184 3.054026776 3.044152152 2.973562431 2.867634999 2.750085778 2.649785235 2.594898480 2.599591951 2.662108169 2.773560571 2.922313428 3.090304270 3.253236824 3.451677829 4.674175758
//
IT	3841
RD	20
LK	-407433.569225
QD	-470.223037 -> -444.764731
RI	0.0083118576
TR	0.072138	0.033568
MT	9.807038
MM	C_pi: 2.076013, n_recomb: 82713.643032
RS	0	0.000000	2.770473	218.043763	0.002636	0.000248
RS	1	0.007568	2.770473	233.911406	0.002828	0.001257
RS	2	0.015708	2.770473	250.882452	0.003033	0.002238
RS	3	0.024464	2.770473	269.025597	0.003252	0.002851
RS	4	0.033883	0.278154	2826.119380	0.034168	0.028573
RS	5	0.044015	0.278154	2927.754478	0.035396	0.029939
RS	6	0.054914	0.275600	3051.856673	0.036897	0.031720
RS	7	0.066637	0.275600	3141.714460	0.037983	0.033434
RS	8	0.079248	0.330881	2695.913376	0.032593	0.029257
RS	9	0.092812	0.330881	2779.820388	0.033608	0.030805
RS	10	0.107404	0.439856	2161.887970	0.026137	0.024264
RS	11	0.123099	0.439856	2241.575701	0.027100	0.025469
RS	12	0.139983	0.598487	1712.713927	0.020707	0.019594
RS	13	0.158144	0.598487	1785.783401	0.021590	0.020597
RS	14	0.177679	0.819362	1363.239860	0.016481	0.015824
RS	15	0.198693	0.819362	1428.415661	0.017269	0.016705
RS	16	0.221297	1.146728	1071.819314	0.012958	0.012633
RS	17	0.245611	1.146728	1128.315775	0.013641	0.013373
RS	18	0.271766	1.603860	850.819738	0.010286	0.010160
RS	19	0.299900	1.603860	899.136061	0.010870	0.010768
RS	20	0.330163	2.119193	719.938795	0.008704	0.008680
RS	21	0.362716	2.119193	762.603757	0.009220	0.009221
RS	22	0.397733	2.558672	669.289386	0.008092	0.008151
RS	23	0.435399	2.558672	709.485939	0.008578	0.008684
RS	24	0.475917	2.853799	674.164002	0.008151	0.008317
RS	25	0.519500	2.853799	714.317249	0.008636	0.008865
RS	26	0.566381	3.026104	713.309090	0.008624	0.008913
RS	27	0.616811	3.026104	754.790503	0.009125	0.009473
RS	28	0.671056	3.103272	778.041585	0.009406	0.009809
RS	29	0.729407	3.103272	821.573485	0.009933	0.010383
RS	30	0.792174	3.095938	868.355861	0.010498	0.011007
RS	31	0.859690	3.095938	914.228134	0.011053	0.011612
RS	32	0.932316	3.024865	983.248405	0.011887	0.012517
RS	33	1.010438	3.024865	1031.067197	0.012466	0.013155
RS	34	1.094472	2.915945	1118.815794	0.013526	0.014302
RS	35	1.184866	2.915945	1167.187889	0.014111	0.014957
RS	36	1.282100	2.793826	1266.943117	0.015317	0.016263
RS	37	1.386692	2.793826	1313.232856	0.015877	0.016904
RS	38	1.499199	2.688626	1409.322705	0.017039	0.018170
RS	39	1.620221	2.688626	1449.773838	0.017528	0.018743
RS	40	1.750401	2.629732	1518.758164	0.018362	0.019660
RS	41	1.890433	2.629732	1549.542141	0.018734	0.020100
RS	42	2.041062	2.632002	1573.311544	0.019021	0.020420
RS	43	2.203090	2.632002	1591.992892	0.019247	0.020683
RS	44	2.377379	2.693795	1567.933679	0.018956	0.020368
RS	45	2.564859	2.693795	1574.028040	0.019030	0.020446
RS	46	2.766526	2.806116	1511.379342	0.018272	0.019621
RS	47	2.983454	2.806116	1505.877329	0.018206	0.019537
RS	48	3.216799	2.957150	1418.710779	0.017152	0.018394
RS	49	3.467802	2.957150	1403.235503	0.016965	0.018177
RS	50	3.737801	3.128470	1307.055759	0.015802	0.016924
RS	51	4.028232	3.128470	1282.958206	0.015511	0.016602
RS	52	4.340641	3.295153	1190.500298	0.014393	0.015410
RS	53	4.676693	3.295153	1158.318320	0.014004	0.014997
RS	54	5.038176	3.499119	1056.816515	0.012777	0.013705
RS	55	5.427015	3.499119	1019.345545	0.012324	0.013237
RS	56	5.845280	3.499119	975.086824	0.011789	0.012686
RS	57	6.295197	3.499119	924.465092	0.011177	0.012056
RS	58	6.779163	4.775220	648.622472	0.007842	0.008546
RS	59	7.299753	4.775220	628.163722	0.007594	0.008295
RS	60	7.859740	4.775220	603.495287	0.007296	0.007988
RS	61	8.462105	4.775220	574.814654	0.006949	0.007626
RS	62	9.110054	4.775220	542.433791	0.006558	0.007211
RS	63	9.807038	4.775220	3708.358165	0.044834	0.049476
PA	4+25*2+4+6 0.072137622 0.033567860 9.807038111 2.770472653 0.278154151 0.275600458 0.330881219 0.439856483 0.598486646 0.819361606 1.146727668 1.603859976 2.119193132 2.558671967 2.853799047 3.026104176 3.103272119 3.095938180 3.024865072 2.915945061 2.793825627 2.688625718 2.629732189 2.632002063 2.693794734 2.806116135 2.957150119 3.128469782 3.295152758 3.499118911 4.775219623
//
IT	4287
RD	21
LK	-407383.545950
QD	-451.277557 -> -427.829311
RI	0.0075776194
TR	0.071019	0.033918
MT	9.877071
MM	C_pi: 2.110629, n_recomb: 84892.637337
RS	0	0.000000	3.032105	204.638635	0.002411	0.000231
RS	1	0.007580	3.032105	219.608423	0.002587	0.001169
RS	2	0.015734	3.032105	235.629322	0.002776	0.002069
RS	3	0.024506	3.032105	252.768242	0.002978	0.002628
RS	4	0.033943	0.281991	2867.894710	0.033783	0.028447
RS	5	0.044096	0.281991	2972.666865	0.035017	0.029777
RS	6	0.055018	0.278758	3107.491500	0.036605	0.031609
RS	7	0.066768	0.278758	3200.628797	0.037702	0.033300
RS	8	0.079408	0.333222	2759.559431	0.032506	0.029261
RS	9	0.093006	0.333222	2846.318761	0.033528	0.030800
RS	10	0.107636	0.441339	2222.278781	0.026178	0.024347
RS	11	0.123374	0.441339	2304.509656	0.027146	0.025553
RS	12	0.140305	0.598864	1765.781378	0.020800	0.019709
RS	13	0.158519	0.598864	1841.191730	0.021688	0.020715
RS	14	0.178114	0.818702	1407.593493	0.016581	0.015933
RS	15	0.199194	0.818702	1474.904129	0.017374	0.016817
RS	16	0.221872	1.146824	1105.747437	0.013025	0.012703
RS	17	0.246269	1.146824	1164.083270	0.013712	0.013446
RS	18	0.272515	1.609155	875.042144	0.010308	0.010181
RS	19	0.300750	1.609155	924.837655	0.010894	0.010792
RS	20	0.331126	2.134582	737.711145	0.008690	0.008664
RS	21	0.363804	2.134582	781.564701	0.009207	0.009205
RS	22	0.398959	2.585223	683.947709	0.008057	0.008111
RS	23	0.436778	2.585223	725.181195	0.008542	0.008642
RS	24	0.477464	2.889225	687.851279	0.008103	0.008260
RS	25	0.521234	2.889225	729.001433	0.008587	0.008804
RS	26	0.568321	3.068364	727.052340	0.008564	0.008839
RS	27	0.618978	3.068364	769.552339	0.009065	0.009394
RS	28	0.673474	3.150848	792.434079	0.009335	0.009716
RS	29	0.732101	3.150848	837.047056	0.009860	0.010286
RS	30	0.795171	3.146385	884.184793	0.010415	0.010896
RS	31	0.863022	3.146385	931.247734	0.010970	0.011495
RS	32	0.936016	3.075165	1001.630054	0.011799	0.012391
RS	33	1.014543	3.075165	1050.797461	0.012378	0.013024
RS	34	1.099022	2.963517	1141.097216	0.013442	0.014169
RS	35	1.189904	2.963517	1191.003482	0.014030	0.014822
RS	36	1.287674	2.837010	1294.527682	0.015249	0.016135
RS	37	1.392855	2.837010	1342.514678	0.015814	0.016777
RS	38	1.506009	2.727009	1443.177477	0.017000	0.018063
RS	39	1.627739	2.727009	1485.386877	0.017497	0.018640
RS	40	1.758696	2.664123	1558.731737	0.018361	0.019585
RS	41	1.899579	2.664123	1591.166444	0.018743	0.020033
RS	42	2.051140	2.663899	1617.953030	0.019059	0.020383
RS	43	2.214190	2.663899	1638.014836	0.019295	0.020657
RS	44	2.389597	2.724818	1615.056614	0.019025	0.020366
RS	45	2.578301	2.724818	1622.169252	0.019108	0.020458
RS	46	2.781307	2.837784	1558.772174	0.018362	0.019649
RS	47	2.999701	2.837784	1553.914582	0.018304	0.019579
RS	48	3.234648	2.990824	1464.613805	0.017253	0.018443
RS	49	3.487403	2.990824	1449.447899	0.017074	0.018239
RS	50	3.759316	3.165172	1350.433669	0.015908	0.016988
RS	51	4.051840	3.165172	1326.353318	0.015624	0.016678
RS	52	4.366536	3.335326	1231.013732	0.014501	0.015484
RS	53	4.705084	3.335326	1198.568174	0.014119	0.015081
RS	54	5.069294	3.544519	1093.516085	0.012881	0.013781
RS	55	5.461109	3.544519	1055.603115	0.012435	0.013322
RS	56	5.882623	3.544519	1010.631770	0.011905	0.012779
RS	57	6.336086	3.544519	959.021008	0.011297	0.012155
RS	58	6.823920	4.873037	668.742561	0.007878	0.008560
RS	59	7.348730	4.873037	648.693691	0.007641	0.008322
RS	60	7.913319	4.873037	624.285599	0.007354	0.008028
RS	61	8.520703	4.873037	595.696855	0.007017	0.007678
RS	62	9.174123	4.873037	563.223164	0.006635	0.007274
RS	63	9.877071	4.873037	3906.929137	0.046022	0.050660
PA	4+25*2+4+6 0.071018547 0.033918265 9.877071281 3.032105475 0.281990994 0.278757609 0.333221990 0.441338610 0.598863919 0.818702101 1.146823632 1.609155313 2.134581684 2.585223128 2.889224687 3.068364114 3.150847737 3.146384880 3.075164774 2.963517266 2.837010218 2.727008614 2.664122505 2.663898813 2.724818013 2.837784012 2.990824217 3.165171815 3.335325725 3.544519066 4.873037073
//
IT	4178
RD	22
LK	-407337.461333
QD	-433.624335 -> -412.001571
RI	0.0069272513
TR	0.069957	0.034253
MT	9.944393
MM	C_pi: 2.144244, n_recomb: 87018.728099
RS	0	0.000000	3.310471	192.264053	0.002209	0.000216
RS	1	0.007591	3.310471	206.395205	0.002372	0.001088
RS	2	0.015759	3.310471	221.527215	0.002546	0.001917
RS	3	0.024546	3.310471	237.725038	0.002732	0.002427
RS	4	0.034000	0.285710	2907.770056	0.033415	0.028321
RS	5	0.044173	0.285710	3015.570854	0.034654	0.029619
RS	6	0.055117	0.281876	3160.190816	0.036316	0.031494
RS	7	0.066892	0.281876	3256.526890	0.037423	0.033165
RS	8	0.079561	0.335544	2820.653980	0.032414	0.029258
RS	9	0.093192	0.335544	2910.209077	0.033443	0.030789
RS	10	0.107857	0.442805	2280.927808	0.026212	0.024424
RS	11	0.123636	0.442805	2365.649020	0.027186	0.025630
RS	12	0.140613	0.599223	1817.721175	0.020889	0.019820
RS	13	0.158878	0.599223	1895.424988	0.021782	0.020827
RS	14	0.178530	0.817970	1451.255852	0.016678	0.016040
RS	15	0.199674	0.817970	1520.662871	0.017475	0.016926
RS	16	0.222422	1.146636	1139.243043	0.013092	0.012773
RS	17	0.246898	1.146636	1199.389508	0.013783	0.013519
RS	18	0.273231	1.613743	898.931964	0.010330	0.010204
RS	19	0.301564	1.613743	950.183512	0.010919	0.010817
RS	20	0.332047	2.148738	755.180016	0.008678	0.008650
RS	21	0.364845	2.148738	800.200506	0.009196	0.009191
RS	22	0.400132	2.610144	698.295671	0.008025	0.008074
RS	23	0.438098	2.610144	740.543549	0.008510	0.008603
RS	24	0.478945	2.922838	701.190509	0.008058	0.008206
RS	25	0.522894	2.922838	743.312477	0.008542	0.008747
RS	26	0.570179	3.108825	740.374645	0.008508	0.008769
RS	27	0.621053	3.108825	783.863890	0.009008	0.009321
RS	28	0.675789	3.196804	806.291530	0.009266	0.009628
RS	29	0.734681	3.196804	851.950403	0.009790	0.010194
RS	30	0.798043	3.195511	899.318873	0.010335	0.010789
RS	31	0.866215	3.195511	947.530728	0.010889	0.011384
RS	32	0.939561	3.124455	1019.122424	0.011712	0.012269
RS	33	1.018476	3.124455	1069.591591	0.012292	0.012898
RS	34	1.103381	3.010337	1162.277295	0.013357	0.014039
RS	35	1.194732	3.010337	1213.670031	0.013947	0.014690
RS	36	1.293017	2.879615	1320.812074	0.015178	0.016010
RS	37	1.398763	2.879615	1370.454835	0.015749	0.016653
RS	38	1.512536	2.764908	1475.586397	0.016957	0.017956
RS	39	1.634946	2.764908	1519.526769	0.017462	0.018538
RS	40	1.766649	2.698049	1597.213509	0.018355	0.019509
RS	41	1.908349	2.698049	1631.290669	0.018746	0.019965
RS	42	2.060806	2.695269	1661.175082	0.019090	0.020343
RS	43	2.224836	2.695269	1682.626485	0.019336	0.020628
RS	44	2.401318	2.755183	1660.919131	0.019087	0.020362
RS	45	2.591197	2.755183	1669.070412	0.019181	0.020467
RS	46	2.795490	2.868595	1605.105052	0.018446	0.019675
RS	47	3.015291	2.868595	1600.916332	0.018397	0.019617
RS	48	3.251778	3.023389	1509.655788	0.017349	0.018491
RS	49	3.506216	3.023389	1494.822616	0.017178	0.018299
RS	50	3.779970	3.200489	1393.115252	0.016009	0.017050
RS	51	4.074504	3.200489	1369.072784	0.015733	0.016751
RS	52	4.391397	3.373859	1270.950946	0.014605	0.015557
RS	53	4.732346	3.373859	1238.261107	0.014230	0.015163
RS	54	5.099177	3.588003	1129.729361	0.012983	0.013856
RS	55	5.493854	3.588003	1091.393058	0.012542	0.013405
RS	56	5.918492	3.588003	1045.731861	0.012017	0.012869
RS	57	6.375365	3.588003	993.158700	0.011413	0.012251
RS	58	6.866920	4.967786	688.471004	0.007912	0.008573
RS	59	7.395790	4.967786	668.842131	0.007686	0.008348
RS	60	7.964807	4.967786	644.710346	0.007409	0.008066
RS	61	8.577019	4.967786	616.235375	0.007082	0.007727
RS	62	9.235705	4.967786	583.696496	0.006708	0.007334
RS	63	9.944393	4.967786	4105.247461	0.047177	0.051810
PA	4+25*2+4+6 0.069957249 0.034253379 9.944392513 3.310470753 0.285709993 0.281876225 0.335544365 0.442804581 0.599223154 0.817969733 1.146635516 1.613743030 2.148737912 2.610144007 2.922837560 3.108824958 3.196804410 3.195511137 3.124454758 3.010336597 2.879615045 2.764908295 2.698048542 2.695268807 2.755182525 2.868595316 3.023388609 3.200488769 3.373858509 3.588003462 4.967786319
//
IT	4348
RD	23
LK	-407294.954520
QD	-417.147754 -> -397.186068
RI	0.0063492160
TR	0.068950	0.034574
MT	10.009195
MM	C_pi: 2.176894, n_recomb: 89092.529005
RS	0	0.000000	3.606469	180.809964	0.002029	0.000202
RS	1	0.007602	3.606469	194.156642	0.002179	0.001014
RS	2	0.015782	3.606469	208.455999	0.002340	0.001778
RS	3	0.024584	3.606469	223.770921	0.002512	0.002245
RS	4	0.034055	0.289313	2945.880379	0.033065	0.028197
RS	5	0.044246	0.289313	3056.605275	0.034308	0.029467
RS	6	0.055212	0.284947	3210.199823	0.036032	0.031377
RS	7	0.067011	0.284947	3309.651778	0.037148	0.033028
RS	8	0.079708	0.337841	2879.331292	0.032318	0.029249
RS	9	0.093370	0.337841	2971.623925	0.033354	0.030773
RS	10	0.108070	0.444258	2337.839751	0.026241	0.024496
RS	11	0.123888	0.444258	2424.998283	0.027219	0.025701
RS	12	0.140908	0.599568	1868.527815	0.020973	0.019926
RS	13	0.159222	0.599568	1948.477482	0.021870	0.020935
RS	14	0.178928	0.817178	1494.211034	0.016771	0.016144
RS	15	0.200133	0.817178	1565.675498	0.017574	0.017032
RS	16	0.222949	1.146211	1172.282001	0.013158	0.012842
RS	17	0.247500	1.146211	1234.209502	0.013853	0.013592
RS	18	0.273918	1.617695	922.482437	0.010354	0.010228
RS	19	0.302344	1.617695	975.166597	0.010946	0.010843
RS	20	0.332930	2.161740	772.353204	0.008669	0.008639
RS	21	0.365842	2.161740	818.519404	0.009187	0.009180
RS	22	0.401256	2.633533	712.341539	0.007996	0.008041
RS	23	0.439362	2.633533	755.581820	0.008481	0.008568
RS	24	0.480365	2.954715	714.198196	0.008016	0.008157
RS	25	0.524486	2.954715	757.267845	0.008500	0.008695
RS	26	0.571960	3.147554	753.296537	0.008455	0.008704
RS	27	0.623043	3.147554	797.746812	0.008954	0.009252
RS	28	0.678010	3.241200	819.638992	0.009200	0.009545
RS	29	0.737155	3.241200	866.309806	0.009724	0.010107
RS	30	0.800797	3.243341	913.795139	0.010257	0.010687
RS	31	0.869277	3.243341	963.115558	0.010810	0.011278
RS	32	0.942963	3.172741	1035.771944	0.011626	0.012151
RS	33	1.022250	3.172741	1087.497171	0.012206	0.012777
RS	34	1.107565	3.056391	1182.411895	0.013272	0.013913
RS	35	1.199366	3.056391	1235.243862	0.013865	0.014562
RS	36	1.298145	2.921624	1345.853950	0.015106	0.015888
RS	37	1.404434	2.921624	1397.110209	0.015682	0.016531
RS	38	1.518803	2.802309	1506.601780	0.016911	0.017851
RS	39	1.641867	2.802309	1552.243593	0.017423	0.018436
RS	40	1.774286	2.731498	1634.244113	0.018343	0.019432
RS	41	1.916772	2.731498	1669.952011	0.018744	0.019896
RS	42	2.070090	2.726111	1703.001116	0.019115	0.020303
RS	43	2.235063	2.726111	1725.847334	0.019371	0.020598
RS	44	2.412578	2.784903	1705.527638	0.019143	0.020357
RS	45	2.603587	2.784903	1714.734199	0.019247	0.020473
RS	46	2.809118	2.898581	1650.371802	0.018524	0.019699
RS	47	3.030273	2.898581	1646.873170	0.018485	0.019654
RS	48	3.268241	3.054901	1553.818762	0.017441	0.018536
RS	49	3.524299	3.054901	1539.339367	0.017278	0.018357
RS	50	3.799823	3.234503	1435.076061	0.016108	0.017111
RS	51	4.096293	3.234503	1411.090623	0.015838	0.016822
RS	52	4.415301	3.410851	1310.285751	0.014707	0.015627
RS	53	4.758560	3.410851	1277.369834	0.014338	0.015243
RS	54	5.127915	3.629694	1165.429060	0.013081	0.013929
RS	55	5.525348	3.629694	1126.687508	0.012646	0.013486
RS	56	5.952994	3.629694	1080.358759	0.012126	0.012956
RS	57	6.413151	3.629694	1026.849500	0.011526	0.012343
RS	58	6.908290	5.059625	707.797527	0.007945	0.008586
RS	59	7.441070	5.059625	688.597718	0.007729	0.008373
RS	60	8.014352	5.059625	664.756944	0.007461	0.008102
RS	61	8.631217	5.059625	636.416190	0.007143	0.007774
RS	62	9.294976	5.059625	603.838191	0.006778	0.007391
RS	63	10.009195	5.059625	4303.010171	0.048298	0.052925
PA	4+25*2+4+6 0.068949514 0.034573969 10.009194715 3.606468846 0.289313193 0.284947203 0.337840685 0.444257686 0.599567747 0.817177956 1.146210685 1.617695144 2.161740062 2.633532786 2.954714668 3.147554226 3.241199729 3.243341287 3.172741181 3.056391265 2.921623895 2.802308979 2.731498317 2.726111140 2.784902707 2.898581386 3.054900501 3.234502562 3.410850822 3.629694297 5.059625372
//
IT	4527
RD	24
LK	-407255.704141
QD	-401.746075 -> -383.298597
RI	0.0058335582
TR	0.067991	0.034881
MT	10.071696
MM	C_pi: 2.208628, n_recomb: 91115.066511
RS	0	0.000000	3.920971	170.186892	0.001868	0.000189
RS	1	0.007613	3.920971	182.799103	0.002006	0.000946
RS	2	0.015805	3.920971	196.317914	0.002155	0.001651
RS	3	0.024621	3.920971	210.804068	0.002314	0.002080
RS	4	0.034108	0.292806	2982.334274	0.032732	0.028075
RS	5	0.044317	0.292806	3095.883175	0.033978	0.029320
RS	6	0.055303	0.287969	3257.689247	0.035754	0.031257
RS	7	0.067126	0.287969	3360.174478	0.036878	0.032890
RS	8	0.079849	0.340105	2935.734037	0.032220	0.029236
RS	9	0.093540	0.340105	3030.705493	0.033262	0.030752
RS	10	0.108273	0.445695	2393.072213	0.026264	0.024562
RS	11	0.124129	0.445695	2482.615595	0.027247	0.025766
RS	12	0.141191	0.599906	1918.193754	0.021052	0.020028
RS	13	0.159552	0.599906	2000.341991	0.021954	0.021038
RS	14	0.179311	0.816350	1536.434175	0.016863	0.016245
RS	15	0.200574	0.816350	1609.916897	0.017669	0.017136
RS	16	0.223455	1.145594	1204.847768	0.013223	0.012910
RS	17	0.248079	1.145594	1268.526373	0.013922	0.013663
RS	18	0.274577	1.621089	945.687685	0.010379	0.010253
RS	19	0.303092	1.621089	999.780984	0.010973	0.010870
RS	20	0.333778	2.173723	789.222466	0.008662	0.008630
RS	21	0.366800	2.173723	836.513039	0.009181	0.009171
RS	22	0.402336	2.655514	726.091034	0.007969	0.008010
RS	23	0.440577	2.655514	770.302294	0.008454	0.008535
RS	24	0.481730	2.984998	726.880276	0.007978	0.008110
RS	25	0.526015	2.984998	770.874111	0.008460	0.008646
RS	26	0.573671	3.184656	765.835939	0.008405	0.008642
RS	27	0.624956	3.184656	811.220214	0.008903	0.009187
RS	28	0.680144	3.284091	832.508594	0.009137	0.009466
RS	29	0.739534	3.284091	880.159101	0.009660	0.010024
RS	30	0.803445	3.289923	927.652136	0.010181	0.010590
RS	31	0.872221	3.289923	978.042515	0.010734	0.011177
RS	32	0.946233	3.220052	1051.627914	0.011542	0.012038
RS	33	1.025879	3.220052	1104.565149	0.012123	0.012660
RS	34	1.111589	3.101693	1201.560370	0.013187	0.013791
RS	35	1.203823	3.101693	1255.785446	0.013782	0.014438
RS	36	1.303078	2.963039	1369.718552	0.015033	0.015768
RS	37	1.409890	2.963039	1422.546098	0.015613	0.016411
RS	38	1.524833	2.839211	1536.287083	0.016861	0.017747
RS	39	1.648526	2.839211	1583.599486	0.017380	0.018336
RS	40	1.781635	2.764473	1669.880004	0.018327	0.019356
RS	41	1.924878	2.764473	1707.204316	0.018737	0.019827
RS	42	2.079025	2.756438	1743.471575	0.019135	0.020261
RS	43	2.244907	2.756438	1767.714614	0.019401	0.020566
RS	44	2.423417	2.814001	1748.909098	0.019195	0.020350
RS	45	2.615516	2.814001	1759.184192	0.019307	0.020478
RS	46	2.822239	2.927786	1694.583168	0.018598	0.019721
RS	47	3.044700	2.927786	1691.793010	0.018568	0.019688
RS	48	3.284095	3.085424	1597.103481	0.017528	0.018581
RS	49	3.541715	3.085424	1582.996601	0.017374	0.018412
RS	50	3.818947	3.267299	1476.309882	0.016203	0.017170
RS	51	4.117283	3.267299	1452.398844	0.015940	0.016891
RS	52	4.438331	3.446413	1349.005466	0.014806	0.015696
RS	53	4.783819	3.446413	1315.880588	0.014442	0.015320
RS	54	5.155607	3.669722	1200.601139	0.013177	0.014000
RS	55	5.555699	3.669722	1161.471619	0.012747	0.013564
RS	56	5.986248	3.669722	1114.496834	0.012232	0.013040
RS	57	6.449574	3.669722	1060.077040	0.011634	0.012432
RS	58	6.948171	5.148728	726.719835	0.007976	0.008599
RS	59	7.484725	5.148728	707.957049	0.007770	0.008396
RS	60	8.062125	5.148728	684.420633	0.007512	0.008136
RS	61	8.683480	5.148728	656.232964	0.007202	0.007818
RS	62	9.352137	5.148728	623.640165	0.006845	0.007446
RS	63	10.071696	5.148728	4499.976462	0.049388	0.054007
PA	4+25*2+4+6 0.067991273 0.034880603 10.071696341 3.920970720 0.292805531 0.287969299 0.340105278 0.445694799 0.599906105 0.816350316 1.145594170 1.621089204 2.173722573 2.655513719 2.984997946 3.184655752 3.284091124 3.289923241 3.220051992 3.101693116 2.963039126 2.839211390 2.764472549 2.756438066 2.814000972 2.927786243 3.085423985 3.267298688 3.446413318 3.669721887 5.148728459
//
IT	3542
RD	25
LK	-407219.422989
QD	-387.328224 -> -370.263401
RI	0.0053719144
TR	0.067080	0.035174
MT	10.131940
MM	C_pi: 2.239467, n_recomb: 93087.407268
RS	0	0.000000	4.254818	160.319042	0.001722	0.000177
RS	1	0.007623	4.254818	172.243137	0.001850	0.000883
RS	2	0.015827	4.254818	185.029839	0.001988	0.001536
RS	3	0.024656	4.254818	198.737719	0.002135	0.001929
RS	4	0.034158	0.296190	3017.230422	0.032413	0.027956
RS	5	0.044384	0.296190	3133.506797	0.033662	0.029178
RS	6	0.055391	0.290942	3302.799207	0.035481	0.031137
RS	7	0.067236	0.290942	3408.235238	0.036613	0.032753
RS	8	0.079984	0.342338	2989.942814	0.032120	0.029219
RS	9	0.093703	0.342338	3087.534170	0.033168	0.030727
RS	10	0.108469	0.447116	2446.658151	0.026283	0.024623
RS	11	0.124360	0.447116	2538.534195	0.027270	0.025827
RS	12	0.141462	0.600239	1966.728344	0.021128	0.020125
RS	13	0.159868	0.600239	2051.028126	0.022033	0.021136
RS	14	0.179677	0.815494	1577.921686	0.016951	0.016344
RS	15	0.200996	0.815494	1653.383432	0.017762	0.017237
RS	16	0.223941	1.144803	1236.942799	0.013288	0.012978
RS	17	0.248634	1.144803	1302.342585	0.013991	0.013734
RS	18	0.275209	1.623980	968.545088	0.010405	0.010279
RS	19	0.303811	1.623980	1024.023924	0.011001	0.010898
RS	20	0.334592	2.184755	805.793882	0.008656	0.008623
RS	21	0.367720	2.184755	854.187806	0.009176	0.009164
RS	22	0.403373	2.676169	739.552960	0.007945	0.007982
RS	23	0.441744	2.676169	784.714293	0.008430	0.008506
RS	24	0.483040	3.013761	739.250408	0.007941	0.008067
RS	25	0.527484	3.013761	784.145718	0.008424	0.008600
RS	26	0.575315	3.220190	778.011523	0.008358	0.008584
RS	27	0.626793	3.220190	824.303792	0.008855	0.009126
RS	28	0.682194	3.325521	844.925643	0.009077	0.009391
RS	29	0.741819	3.325521	893.524852	0.009599	0.009946
RS	30	0.805989	3.335257	940.929703	0.010108	0.010496
RS	31	0.875050	3.335257	992.353047	0.010660	0.011080
RS	32	0.949376	3.266367	1066.741227	0.011460	0.011929
RS	33	1.029367	3.266367	1120.847941	0.012041	0.012548
RS	34	1.115456	3.146217	1219.780202	0.013104	0.013673
RS	35	1.208107	3.146217	1275.353219	0.013701	0.014318
RS	36	1.307821	3.003832	1392.467511	0.014959	0.015651
RS	37	1.415136	3.003832	1446.824100	0.015543	0.016295
RS	38	1.530631	2.875578	1564.706927	0.016809	0.017644
RS	39	1.654930	2.875578	1613.657686	0.017335	0.018236
RS	40	1.788704	2.796943	1704.174823	0.018307	0.019280
RS	41	1.932675	2.796943	1743.098704	0.018725	0.019758
RS	42	2.087620	2.786227	1782.627659	0.019150	0.020218
RS	43	2.254377	2.786227	1808.266323	0.019425	0.020534
RS	44	2.433846	2.842466	1791.089532	0.019241	0.020341
RS	45	2.626995	2.842466	1802.443202	0.019363	0.020480
RS	46	2.834867	2.956207	1737.755111	0.018668	0.019742
RS	47	3.058584	2.956207	1735.688733	0.018646	0.019720
RS	48	3.299355	3.114972	1639.515018	0.017613	0.018623
RS	49	3.558480	3.114972	1625.796876	0.017465	0.018465
RS	50	3.837356	3.298907	1516.814352	0.016295	0.017227
RS	51	4.137491	3.298907	1492.993117	0.016039	0.016958
RS	52	4.460505	3.480586	1387.104522	0.014901	0.015764
RS	53	4.808141	3.480586	1353.786076	0.014543	0.015395
RS	54	5.182276	3.708142	1235.236392	0.013270	0.014069
RS	55	5.584931	3.708142	1195.734928	0.012845	0.013640
RS	56	6.018279	3.708142	1148.134411	0.012334	0.013122
RS	57	6.484661	3.708142	1092.828513	0.011740	0.012519
RS	58	6.986593	5.235163	745.238103	0.008006	0.008611
RS	59	7.526787	5.235163	726.918964	0.007809	0.008418
RS	60	8.108158	5.235163	703.698711	0.007560	0.008168
RS	61	8.733845	5.235163	675.681272	0.007259	0.007861
RS	62	9.407227	5.235163	643.096133	0.006909	0.007498
RS	63	10.131940	5.235163	4695.926637	0.050446	0.055057
PA	4+25*2+4+6 0.067079731 0.035174264 10.131939642 4.254818020 0.296190492 0.290941883 0.342338101 0.447116158 0.600239076 0.815493930 1.144803183 1.623980207 2.184755203 2.676168751 3.013761163 3.220190108 3.325520603 3.335257200 3.266367018 3.146217008 3.003832004 2.875578280 2.796942531 2.786226995 2.842466346 2.956207235 3.114972466 3.298906772 3.480585718 3.708141808 5.235162580
//
CC
CC	Brief Description of the file format:
CC	  CC  comments
CC	  MM  useful-messages
CC	  RD  round-of-iterations
CC	  LL  \log[P(sequence)]
CC	  QD  Q-before-opt Q-after-opt
CC	  TR  \theta_0 \rho_0
CC	  RS  k t_k \lambda_k \pi_k \sum_{l\not=k}A_{kl} A_{kk}
CC	  DC  begin end best-k t_k+\Delta_k max-prob
CC
MM	Version: 0.6.5-r67
MM	pattern:4+25*2+4+6, n:63, n_free_lambdas:28
MM	n_iterations:25, skip:1, max_t:5, theta/rho:5
MM	is_decoding:0
MM	n_seqs:18, sum_L:1152942, sum_n:135373
RD	0
LK	0.000000
QD	0.000000 -> 0.000000
RI	inf
TR	0.124900	0.024980
MT	5.000000
MM	C_pi: 1.000000, n_recomb: 28445.320061
RS	0	0.000000	1.000000	180.350016	0.006340	0.000000
RS	1	0.006440	1.000000	190.708379	0.006704	0.000000
RS	2	0.013294	1.000000	201.576448	0.007086	0.000000
RS	3	0.020590	1.000000	212.968024	0.007487	0.000000
RS	4	0.028356	1.000000	224.895638	0.007906	0.000000
RS	5	0.036622	1.000000	237.370250	0.008345	0.000000
RS	6	0.045421	1.000000	250.400915	0.008803	0.000000
RS	7	0.054785	1.000000	263.994411	0.009281	0.000000
RS	8	0.064753	1.000000	278.154824	0.009779	0.000000
RS	9	0.075363	1.000000	292.883102	0.010296	0.000000
RS	10	0.086656	1.000000	308.176552	0.010834	0.000000
RS	11	0.098677	1.000000	324.028305	0.011391	0.000000
RS	12	0.111471	1.000000	340.426733	0.011968	0.000000
RS	13	0.125090	1.000000	357.354827	0.012563	0.000000
RS	14	0.139585	1.000000	374.789529	0.013176	0.000000
RS	15	0.155014	1.000000	392.701039	0.013805	0.000000
RS	16	0.171437	1.000000	411.052078	0.014451	0.000000
RS	17	0.188917	1.000000	429.797142	0.015110	0.000000
RS	18	0.207523	1.000000	448.881733	0.015781	0.000000
RS	19	0.227327	1.000000	468.241596	0.016461	0.000000
RS	20	0.248406	1.000000	487.801969	0.017149	0.000000
RS	21	0.270843	1.000000	507.476876	0.017840	0.000000
RS	22	0.294725	1.000000	527.168471	0.018533	0.000000
RS	23	0.320144	1.000000	546.766477	0.019222	0.000000
RS	24	0.347201	1.000000	566.147745	0.019903	0.000000
RS	25	0.376000	1.000000	585.175969	0.020572	0.000000
RS	26	0.406654	1.000000	603.701597	0.021223	0.000000
RS	27	0.439282	1.000000	621.562000	0.021851	0.000000
RS	28	0.474011	1.000000	638.581922	0.022449	0.000000
RS	29	0.510976	1.000000	654.574285	0.023012	0.000000
RS	30	0.550322	1.000000	669.341397	0.023531	0.000000
RS	31	0.592202	1.000000	682.676610	0.024000	0.000000
RS	32	0.636779	1.000000	694.366488	0.024411	0.000000
RS	33	0.684227	1.000000	704.193523	0.024756	0.000000
RS	34	0.734730	1.000000	711.939438	0.025028	0.000000
RS	35	0.788485	1.000000	717.389093	0.025220	0.000000
RS	36	0.845702	1.000000	720.335005	0.025323	0.000000
RS	37	0.906604	1.000000	720.582448	0.025332	0.000000
RS	38	0.971428	1.000000	717.955085	0.025240	0.000000
RS	39	1.040426	1.000000	712.301047	0.025041	0.000000
RS	40	1.113868	1.000000	703.499327	0.024732	0.000000
RS	41	1.192040	1.000000	691.466299	0.024309	0.000000
RS	42	1.275245	1.000000	676.162168	0.023771	0.000000
RS	43	1.363809	1.000000	657.597055	0.023118	0.000000
RS	44	1.458076	1.000000	635.836406	0.022353	0.000000
RS	45	1.558414	1.000000	611.005393	0.021480	0.000000
RS	46	1.665214	1.000000	583.291912	0.020506	0.000000
RS	47	1.778891	1.000000	552.947807	0.019439	0.000000
RS	48	1.899889	1.000000	520.287969	0.018291	0.000000
RS	49	2.028679	1.000000	485.686999	0.017074	0.000000
RS	50	2.165763	1.000000	449.573202	0.015805	0.000000
RS	51	2.311675	1.000000	412.419819	0.014499	0.000000
RS	52	2.466983	1.000000	374.733541	0.013174	0.000000
RS	53	2.632293	1.000000	337.040539	0.011849	0.000000
RS	54	2.808249	1.000000	299.870449	0.010542	0.000000
RS	55	2.995536	1.000000	263.738959	0.009272	0.000000
RS	56	3.194884	1.000000	229.129849	0.008055	0.000000
RS	57	3.407070	1.000000	196.477481	0.006907	0.000000
RS	58	3.632920	1.000000	166.150848	0.005841	0.000000
RS	59	3.873315	1.000000	138.440292	0.004867	0.000000
RS	60	4.129191	1.000000	113.547914	0.003992	0.000000
RS	61	4.401545	1.000000	91.582510	0.003220	0.000000
RS	62	4.691438	1.000000	72.559524	0.002551	0.000000
RS	63	5.000000	1.000000	203.484809	0.007154	0.000000
PA	4+25*2+4+6 0.124900487 0.024980097 5.000000000 1.000000000 1.000000000 1.000000000 1.000000000 1.000000000 1.000000000 1.000000000 1.000000000 1.000000000 1.000000000 1.000000000 1.000000000 1.000000000 1.000000000 1.000000000 1.000000000 1.000000000 1.000000000 1.000000000 1.000000000 1.000000000 1.000000000 1.000000000 1.000000000 1.000000000 1.000000000 1.000000000 1.000000000
//
IT	4744
RD	1
LK	-328117.773881
QD	-4285.102118 -> -2026.139475
RI	0.0945853008
TR	0.101248	0.019769
MT	6.959038
MM	C_pi: 1.084533, n_recomb: 24456.470290
RS	0	0.000000	0.182965	907.082200	0.037090	0.002439
RS	1	0.006990	0.182965	932.940142	0.038147	0.020309
RS	2	0.014470	0.182965	956.892534	0.039126	0.040243
RS	3	0.022472	0.182965	978.568236	0.040013	0.046341
RS	4	0.031033	0.218954	837.022080	0.034225	0.043111
RS	5	0.040193	0.218954	857.677022	0.035070	0.038180
RS	6	0.049993	0.299837	643.951480	0.026331	0.033259
RS	7	0.060478	0.299837	664.553626	0.027173	0.029217
RS	8	0.071696	0.400806	514.327311	0.021030	0.026065
RS	9	0.083699	0.400806	533.556672	0.021817	0.023454
RS	10	0.096540	0.520657	426.847544	0.017453	0.021183
RS	11	0.110279	0.520657	444.446993	0.018173	0.019179
RS	12	0.124979	0.658531	366.340297	0.014979	0.017417
RS	13	0.140706	0.658531	382.442992	0.015638	0.015884
RS	14	0.157533	0.809702	324.981287	0.013288	0.014569
RS	15	0.175535	0.809702	339.852992	0.013896	0.013451
RS	16	0.194797	0.966057	298.019380	0.012186	0.012505
RS	17	0.215404	0.966057	311.956552	0.012756	0.011708
RS	18	0.237453	1.117420	282.346042	0.011545	0.011039
RS	19	0.261042	1.117420	295.626800	0.012088	0.010486
RS	20	0.286281	1.254246	275.711068	0.011274	0.010038
RS	21	0.313284	1.254246	288.564779	0.011799	0.009690
RS	22	0.342174	1.370617	276.238135	0.011295	0.009439
RS	23	0.373085	1.370617	288.822070	0.011810	0.009278
RS	24	0.406156	1.465273	282.251524	0.011541	0.009203
RS	25	0.441538	1.465273	294.635969	0.012047	0.009205
RS	26	0.479394	1.539993	292.332683	0.011953	0.009276
RS	27	0.519897	1.539993	304.496250	0.012451	0.009409
RS	28	0.563231	1.597372	305.365013	0.012486	0.009599
RS	29	0.609594	1.597372	317.194408	0.012970	0.009845
RS	30	0.659198	1.639825	320.426704	0.013102	0.010144
RS	31	0.712270	1.639825	331.713984	0.013563	0.010494
RS	32	0.769051	1.669823	336.565296	0.013762	0.010893
RS	33	0.829802	1.669823	347.002769	0.014189	0.011334
RS	34	0.894800	1.690047	352.656223	0.014420	0.011810
RS	35	0.964341	1.690047	361.836405	0.014795	0.012312
RS	36	1.038744	1.703115	367.395966	0.015022	0.012831
RS	37	1.118347	1.703115	374.823156	0.015326	0.013358
RS	38	1.203516	1.711452	379.324044	0.015510	0.013881
RS	39	1.294638	1.711452	384.442378	0.015719	0.014387
RS	40	1.392130	1.717425	386.847788	0.015818	0.014861
RS	41	1.496437	1.717425	389.092293	0.015910	0.015287
RS	42	1.608036	1.723249	388.391521	0.015881	0.015646
RS	43	1.727436	1.723249	387.262605	0.015835	0.015924
RS	44	1.855183	1.730560	382.679448	0.015647	0.016108
RS	45	1.991859	1.730560	377.826871	0.015449	0.016191
RS	46	2.138091	1.740041	369.015490	0.015089	0.016171
RS	47	2.294544	1.740041	360.309746	0.014733	0.016050
RS	48	2.461934	1.751748	347.349183	0.014203	0.015833
RS	49	2.641026	1.751748	334.935248	0.013695	0.015523
RS	50	2.832637	1.765720	318.234063	0.013012	0.015127
RS	51	3.037643	1.765720	302.569250	0.012372	0.014650
RS	52	3.256979	1.782131	282.853696	0.011566	0.014100
RS	53	3.491649	1.782131	264.711217	0.010824	0.013488
RS	54	3.742722	1.811283	241.761377	0.009885	0.012826
RS	55	4.011347	1.811283	222.472143	0.009097	0.012126
RS	56	4.298751	1.811283	202.576678	0.008283	0.011401
RS	57	4.606245	1.811283	182.393214	0.007458	0.010658
RS	58	4.935234	1.937307	152.629957	0.006241	0.009904
RS	59	5.287222	1.937307	135.796877	0.005553	0.009142
RS	60	5.663815	1.937307	119.272789	0.004877	0.008374
RS	61	6.066733	1.937307	103.324506	0.004225	0.007600
RS	62	6.497818	1.937307	88.197675	0.003606	0.006827
RS	63	6.959038	1.937307	334.735647	0.013687	0.029718
PA	4+25*2+4+6 0.101248174 0.019768533 6.959037781 0.182965279 0.218954086 0.299837112 0.400806427 0.520656586 0.658531189 0.809701920 0.966056824 1.117420197 1.254245758 1.370616913 1.465273380 1.539993286 1.597372055 1.639824867 1.669822693 1.690046787 1.703115463 1.711451530 1.717425346 1.723249435 1.730560064 1.740041018 1.751748085 1.765720129 1.782131195 1.811282873 1.937306941
//
IT	4740
RD	2
LK	-324747.767033
QD	-2013.355480 -> -1452.508453
RI	0.1213486023
TR	0.091921	0.018922
MT	7.943539
MM	C_pi: 1.184374, n_recomb: 25552.272178
RS	0	0.000000	0.153923	1156.770472	0.045271	0.002217
RS	1	0.007212	0.153923	1181.531392	0.046240	0.017130
RS	2	0.014945	0.153923	1202.612681	0.047065	0.037328
RS	3	0.023235	0.153923	1219.493113	0.047725	0.049297
RS	4	0.032124	0.159329	1191.102516	0.046614	0.045086
RS	5	0.041653	0.159329	1200.419551	0.046979	0.046364
RS	6	0.051870	0.226164	857.079300	0.033542	0.034012
RS	7	0.062823	0.226164	874.031281	0.034206	0.033996
RS	8	0.074567	0.319320	634.105342	0.024816	0.025543
RS	9	0.087157	0.319320	652.714042	0.025544	0.025794
RS	10	0.100656	0.441280	487.779904	0.019089	0.020087
RS	11	0.115128	0.441280	505.564763	0.019786	0.020304
RS	12	0.130644	0.597980	387.642824	0.015171	0.016179
RS	13	0.147279	0.597980	403.861535	0.015805	0.016259
RS	14	0.165114	0.790536	318.848160	0.012478	0.013260
RS	15	0.184235	0.790536	333.448334	0.013050	0.013294
RS	16	0.204736	1.011462	272.884944	0.010679	0.011183
RS	17	0.226714	1.011462	286.115858	0.011197	0.011251
RS	18	0.250278	1.244773	243.937395	0.009547	0.009814
RS	19	0.275542	1.244773	256.153162	0.010025	0.009932
RS	20	0.302628	1.470436	227.765959	0.008914	0.008983
RS	21	0.331667	1.470436	239.316252	0.009366	0.009152
RS	22	0.362801	1.671403	221.197020	0.008657	0.008565
RS	23	0.396180	1.671403	232.370555	0.009094	0.008797
RS	24	0.431967	1.838517	221.824831	0.008681	0.008490
RS	25	0.470335	1.838517	232.824681	0.009112	0.008799
RS	26	0.511470	1.970108	227.880279	0.008918	0.008709
RS	27	0.555572	1.970108	238.818242	0.009346	0.009090
RS	28	0.602854	2.067993	238.187901	0.009322	0.009171
RS	29	0.653547	2.067993	249.087020	0.009748	0.009622
RS	30	0.707897	2.134792	251.991872	0.009862	0.009856
RS	31	0.766166	2.134792	262.783682	0.010284	0.010386
RS	32	0.828637	2.174756	268.541912	0.010510	0.010764
RS	33	0.895615	2.174756	279.051816	0.010921	0.011367
RS	34	0.967423	2.194320	286.785687	0.011223	0.011855
RS	35	1.044410	2.194320	296.717913	0.011612	0.012495
RS	36	1.126950	2.200483	305.366385	0.011951	0.013037
RS	37	1.215443	2.200483	314.302570	0.012300	0.013667
RS	38	1.310319	2.199623	322.672985	0.012628	0.014205
RS	39	1.412037	2.199623	330.090535	0.012918	0.014774
RS	40	1.521092	2.197775	336.813426	0.013181	0.015237
RS	41	1.638013	2.197775	342.132760	0.013390	0.015681
RS	42	1.763366	2.200319	345.797652	0.013533	0.015981
RS	43	1.897760	2.200319	348.462367	0.013637	0.016230
RS	44	2.041847	2.210509	348.025934	0.013620	0.016297
RS	45	2.196327	2.210509	347.591303	0.013603	0.016320
RS	46	2.361948	2.228543	342.701554	0.013412	0.016149
RS	47	2.539515	2.228543	338.894203	0.013263	0.015970
RS	48	2.729888	2.252967	329.730610	0.012904	0.015600
RS	49	2.933992	2.252967	322.483918	0.012621	0.015258
RS	50	3.152817	2.282654	309.444699	0.012110	0.014728
RS	51	3.387425	2.282654	298.935535	0.011699	0.014256
RS	52	3.638953	2.316875	282.629416	0.011061	0.013603
RS	53	3.908623	2.316875	269.297655	0.010539	0.013038
RS	54	4.197743	2.374431	248.647709	0.009731	0.012243
RS	55	4.507715	2.374431	233.560499	0.009140	0.011635
RS	56	4.840044	2.374431	217.305910	0.008504	0.010995
RS	57	5.196342	2.374431	200.125315	0.007832	0.010324
RS	58	5.578338	2.656687	164.385310	0.006433	0.009051
RS	59	5.987885	2.656687	150.818801	0.005902	0.008469
RS	60	6.426970	2.656687	136.825286	0.005355	0.007848
RS	61	6.897724	2.656687	122.643154	0.004800	0.007190
RS	62	7.402431	2.656687	108.519689	0.004247	0.006503
RS	63	7.943539	2.656687	492.824806	0.019287	0.031279
PA	4+25*2+4+6 0.091920982 0.018922243 7.943539182 0.153923456 0.159329390 0.226164167 0.319320378 0.441280211 0.597979600 0.790536116 1.011462349 1.244772889 1.470436457 1.671403365 1.838517208 1.970107864 2.067992916 2.134792452 2.174755764 2.194319552 2.200483339 2.199622997 2.197774955 2.200319101 2.210508736 2.228543076 2.252967327 2.282654274 2.316874567 2.374430966 2.656687056
//
IT	4341
RD	3
LK	-323837.496019
QD	-1514.479883 -> -1277.638802
RI	0.1128960311
TR	0.086144	0.019068
MT	8.523644
MM	C_pi: 1.320451, n_recomb: 28667.745289
RS	0	0.000000	0.173320	1172.570591	0.040902	0.001924
RS	1	0.007331	0.173320	1204.641030	0.042021	0.014571
RS	2	0.015199	0.173320	1233.625422	0.043032	0.032354
RS	3	0.023645	0.173320	1258.965746	0.043916	0.043995
RS	4	0.032709	0.149654	1476.021351	0.051487	0.047435
RS	5	0.042438	0.149654	1481.163469	0.051667	0.049592
RS	6	0.052880	0.209837	1066.085679	0.037188	0.035891
RS	7	0.064088	0.209837	1082.746369	0.037769	0.036721
RS	8	0.076117	0.297424	779.668264	0.027197	0.026730
RS	9	0.089028	0.297424	800.113931	0.027910	0.027655
RS	10	0.102886	0.416020	589.252641	0.020555	0.020778
RS	11	0.117760	0.416020	609.533966	0.021262	0.021589
RS	12	0.133724	0.576569	456.307579	0.015917	0.016515
RS	13	0.150858	0.576569	474.984501	0.016569	0.017066
RS	14	0.169249	0.786502	363.288943	0.012672	0.013299
RS	15	0.188987	0.786502	379.983550	0.013255	0.013682
RS	16	0.210173	1.041971	300.491721	0.010482	0.011003
RS	17	0.232912	1.041971	315.378046	0.011001	0.011338
RS	18	0.257318	1.325378	260.493108	0.009087	0.009511
RS	19	0.283513	1.325378	273.991166	0.009557	0.009840
RS	20	0.311628	1.609896	237.380912	0.008280	0.008635
RS	21	0.341805	1.609896	249.955156	0.008719	0.008969
RS	22	0.374193	1.869388	226.681641	0.007907	0.008213
RS	23	0.408957	1.869388	238.736575	0.008328	0.008572
RS	24	0.446268	2.087068	225.146460	0.007854	0.008157
RS	25	0.486315	2.087068	236.986532	0.008267	0.008562
RS	26	0.529298	2.257349	230.494347	0.008040	0.008408
RS	27	0.575432	2.257349	242.316197	0.008453	0.008864
RS	28	0.624948	2.380688	241.326316	0.008418	0.008914
RS	29	0.678094	2.380688	253.225476	0.008833	0.009420
RS	30	0.735137	2.459084	256.919058	0.008962	0.009654
RS	31	0.796361	2.459084	268.890216	0.009380	0.010226
RS	32	0.862073	2.498062	276.578329	0.009648	0.010638
RS	33	0.932603	2.498062	288.492357	0.010063	0.011272
RS	34	1.008303	2.508186	299.097275	0.010433	0.011821
RS	35	1.089553	2.508186	310.671520	0.010837	0.012479
RS	36	1.176759	2.501344	322.783207	0.011259	0.013094
RS	37	1.270359	2.501344	333.572278	0.011636	0.013725
RS	38	1.370820	2.487919	345.581238	0.012055	0.014331
RS	39	1.478646	2.487919	354.996860	0.012383	0.014888
RS	40	1.594377	2.477498	364.989115	0.012732	0.015398
RS	41	1.718592	2.477498	372.360679	0.012989	0.015817
RS	42	1.851913	2.478433	378.331440	0.013197	0.016123
RS	43	1.995009	2.478433	383.014806	0.013360	0.016337
RS	44	2.148594	2.495059	383.609472	0.013381	0.016362
RS	45	2.313439	2.495059	385.099847	0.013433	0.016351
RS	46	2.490369	2.526162	380.144360	0.013260	0.016107
RS	47	2.680269	2.526162	378.128374	0.013190	0.015907
RS	48	2.884091	2.567898	368.207474	0.012844	0.015460
RS	49	3.102855	2.567898	362.572010	0.012647	0.015118
RS	50	3.337657	2.617310	348.393693	0.012153	0.014523
RS	51	3.589673	2.617310	339.246661	0.011834	0.014071
RS	52	3.860163	2.672211	321.611034	0.011219	0.013375
RS	53	4.150483	2.672211	309.294805	0.010789	0.012849
RS	54	4.462087	2.759715	286.265078	0.009986	0.012002
RS	55	4.796535	2.759715	271.859001	0.009483	0.011447
RS	56	5.155501	2.759715	255.870874	0.008925	0.010855
RS	57	5.540782	2.759715	238.513941	0.008320	0.010226
RS	58	5.954309	3.209088	191.324184	0.006674	0.008619
RS	59	6.398152	3.209088	178.678406	0.006233	0.008132
RS	60	6.874532	3.209088	165.173491	0.005762	0.007600
RS	61	7.385837	3.209088	151.025083	0.005268	0.007024
RS	62	7.934625	3.209088	136.473622	0.004761	0.006412
RS	63	8.523644	3.209088	698.418814	0.024363	0.033556
PA	4+25*2+4+6 0.086143628 0.019067646 8.523644445 0.173319856 0.149653699 0.209837095 0.297423927 0.416019644 0.576569091 0.786501922 1.041970897 1.325378111 1.609895528 1.869387745 2.087068121 2.257348875 2.380687859 2.459084334 2.498061576 2.508185999 2.501344179 2.487919494 2.477497788 2.478433127 2.495058696 2.526162188 2.567897943 2.617310457 2.672211187 2.759715324 3.209088270
//
IT	5431
RD	4
LK	-323412.384414
QD	-1331.492739 -> -1176.896247
RI	0.0955813668
TR	0.081831	0.019532
MT	8.911997
MM	C_pi: 1.443157, n_recomb: 32047.210682
RS	0	0.000000	0.204525	1123.906329	0.035070	0.001692
RS	1	0.007406	0.204525	1162.750641	0.036282	0.012656
RS	2	0.015361	0.204525	1199.604795	0.037432	0.028164
RS	3	0.023904	0.204525	1233.944834	0.038504	0.038458
RS	4	0.033081	0.149040	1720.870748	0.053698	0.049403
RS	5	0.042937	0.149040	1726.032788	0.053859	0.051232
RS	6	0.053523	0.205733	1260.849856	0.039344	0.037459
RS	7	0.064893	0.205733	1278.969539	0.039909	0.038349
RS	8	0.077105	0.289723	925.799274	0.028889	0.027857
RS	9	0.090222	0.289723	948.897395	0.029609	0.028916
RS	10	0.104310	0.404454	699.396965	0.021824	0.021577
RS	11	0.119441	0.404454	722.725837	0.022552	0.022577
RS	12	0.135693	0.564314	536.992458	0.016756	0.017031
RS	13	0.153149	0.564314	558.656821	0.017432	0.017765
RS	14	0.171897	0.781969	420.507025	0.013121	0.013548
RS	15	0.192034	0.781969	439.839740	0.013725	0.014077
RS	16	0.213662	1.057474	340.845086	0.010636	0.011040
RS	17	0.236893	1.057474	357.927872	0.011169	0.011488
RS	18	0.261843	1.373282	289.787553	0.009043	0.009414
RS	19	0.288642	1.373282	305.097384	0.009520	0.009831
RS	20	0.317425	1.698188	259.932770	0.008111	0.008465
RS	21	0.348340	1.698188	274.048492	0.008551	0.008867
RS	22	0.381544	1.999018	245.499175	0.007661	0.008010
RS	23	0.417208	1.999018	258.941137	0.008080	0.008419
RS	24	0.455512	2.252489	242.339348	0.007562	0.007942
RS	25	0.496654	2.252489	255.509866	0.007973	0.008383
RS	26	0.540843	2.449550	247.593212	0.007726	0.008195
RS	27	0.588304	2.449550	260.765358	0.008137	0.008675
RS	28	0.639281	2.589420	259.582436	0.008100	0.008712
RS	29	0.694032	2.589420	272.911372	0.008516	0.009232
RS	30	0.752839	2.673172	277.601178	0.008662	0.009475
RS	31	0.816001	2.673172	291.129183	0.009084	0.010050
RS	32	0.883841	2.707106	301.008028	0.009393	0.010494
RS	33	0.956705	2.707106	314.632890	0.009818	0.011126
RS	34	1.034966	2.705602	328.392712	0.010247	0.011728
RS	35	1.119022	2.705602	341.820847	0.010666	0.012379
RS	36	1.209304	2.685087	357.635676	0.011160	0.013056
RS	37	1.306273	2.685087	370.364684	0.011557	0.013679
RS	38	1.410422	2.659424	386.126038	0.012049	0.014348
RS	39	1.522286	2.659424	397.469027	0.012403	0.014899
RS	40	1.642434	2.641284	410.592616	0.012812	0.015456
RS	41	1.771480	2.641284	419.759040	0.013098	0.015874
RS	42	1.910083	2.641723	427.494662	0.013340	0.016192
RS	43	2.058952	2.641723	433.740375	0.013534	0.016409
RS	44	2.218846	2.665994	434.362650	0.013554	0.016406
RS	45	2.390581	2.665994	437.137886	0.013640	0.016403
RS	46	2.575036	2.711339	430.757348	0.013441	0.016104
RS	47	2.773152	2.711339	429.749491	0.013410	0.015921
RS	48	2.985940	2.771413	417.539832	0.013029	0.015411
RS	49	3.214487	2.771413	412.646879	0.012876	0.015094
RS	50	3.459961	2.841273	395.794275	0.012350	0.014443
RS	51	3.723615	2.841273	387.121787	0.012080	0.014027
RS	52	4.006795	2.917109	366.748188	0.011444	0.013290
RS	53	4.310948	2.917109	354.609634	0.011065	0.012805
RS	54	4.637627	3.034104	327.838942	0.010230	0.011907
RS	55	4.988500	3.034104	313.410217	0.009780	0.011396
RS	56	5.365359	3.034104	297.041621	0.009269	0.010843
RS	57	5.770128	3.034104	278.929867	0.008704	0.010246
RS	58	6.204875	3.650979	218.266346	0.006811	0.008351
RS	59	6.671820	3.650979	206.245724	0.006436	0.007936
RS	60	7.173347	3.650979	193.044298	0.006024	0.007472
RS	61	7.712018	3.650979	178.853087	0.005581	0.006961
RS	62	8.290583	3.650979	163.898178	0.005114	0.006411
RS	63	8.911997	3.650979	914.921370	0.028549	0.035976
PA	4+25*2+4+6 0.081830643 0.019532033 8.911996948 0.204525334 0.149040285 0.205733211 0.289723163 0.404454164 0.564313830 0.781969082 1.057473625 1.373281654 1.698188482 1.999017759 2.252488874 2.449550299 2.589420001 2.673172154 2.707105706 2.705601930 2.685087214 2.659424019 2.641284318 2.641723087 2.665993521 2.711338620 2.771412676 2.841272718 2.917108536 3.034104182 3.650979028
//
IT	5771
RD	5
LK	-323119.731046
QD	-1218.130325 -> -1095.472081
RI	0.0800386366
TR	0.078321	0.020111
MT	9.198319
MM	C_pi: 1.547369, n_recomb: 35328.752445
RS	0	0.000000	0.240366	1063.039278	0.030090	0.001510
RS	1	0.007459	0.240366	1106.241418	0.031313	0.011175
RS	2	0.015475	0.240366	1148.446038	0.032507	0.024806
RS	3	0.024089	0.240366	1189.197015	0.033661	0.033825
RS	4	0.033345	0.150432	1938.232116	0.054863	0.050985
RS	5	0.043292	0.150432	1945.002953	0.055054	0.052281
RS	6	0.053981	0.205445	1436.326778	0.040656	0.038593
RS	7	0.065467	0.205445	1456.706960	0.041233	0.039375
RS	8	0.077810	0.287256	1061.696395	0.030052	0.028717
RS	9	0.091074	0.287256	1087.702232	0.030788	0.029765
RS	10	0.105327	0.398662	806.024498	0.022815	0.022251
RS	11	0.120643	0.398662	832.451050	0.023563	0.023312
RS	12	0.137101	0.556589	617.832420	0.017488	0.017512
RS	13	0.154788	0.556589	642.514532	0.018187	0.018330
RS	14	0.173794	0.778044	479.314304	0.013567	0.013816
RS	15	0.194217	0.778044	501.341711	0.014191	0.014418
RS	16	0.216164	1.066673	383.281870	0.010849	0.011128
RS	17	0.239748	1.066673	402.633936	0.011397	0.011633
RS	18	0.265091	1.405639	321.408293	0.009098	0.009380
RS	19	0.292325	1.405639	338.608228	0.009584	0.009841
RS	20	0.321590	1.760776	284.998545	0.008067	0.008360
RS	21	0.353038	1.760776	300.735009	0.008512	0.008794
RS	22	0.386832	2.093272	267.007470	0.007558	0.007867
RS	23	0.423147	2.093272	281.914375	0.007980	0.008297
RS	24	0.462171	2.374252	262.393030	0.007427	0.007779
RS	25	0.504106	2.374252	276.968206	0.007840	0.008233
RS	26	0.549168	2.591633	267.702109	0.007577	0.008022
RS	27	0.597593	2.591633	282.291567	0.007990	0.008508
RS	28	0.649629	2.743628	280.956707	0.007953	0.008536
RS	29	0.705547	2.743628	295.770616	0.008372	0.009055
RS	30	0.765636	2.830239	301.482671	0.008534	0.009304
RS	31	0.830208	2.830239	316.606921	0.008962	0.009870
RS	32	0.899596	2.858153	328.720468	0.009305	0.010338
RS	33	0.974160	2.858153	344.076493	0.009739	0.010957
RS	34	1.054286	2.845005	361.080444	0.010221	0.011598
RS	35	1.140389	2.845005	376.359178	0.010653	0.012237
RS	36	1.232915	2.811236	396.011461	0.011209	0.012966
RS	37	1.332343	2.811236	410.645433	0.011624	0.013581
RS	38	1.439188	2.773694	430.318976	0.012180	0.014305
RS	39	1.554002	2.773694	443.510502	0.012554	0.014857
RS	40	1.677381	2.747743	459.885413	0.013017	0.015459
RS	41	1.809964	2.747743	470.709831	0.013324	0.015887
RS	42	1.952436	2.746977	480.172540	0.013592	0.016225
RS	43	2.105536	2.746977	487.777165	0.013807	0.016463
RS	44	2.270056	2.777633	488.153328	0.013817	0.016443
RS	45	2.446849	2.777633	491.948757	0.013925	0.016469
RS	46	2.636829	2.835665	483.666149	0.013690	0.016127
RS	47	2.840981	2.835665	483.359337	0.013682	0.015977
RS	48	3.060361	2.912426	468.286817	0.013255	0.015415
RS	49	3.296106	2.912426	463.812548	0.013128	0.015135
RS	50	3.549436	3.001062	443.711228	0.012559	0.014435
RS	51	3.821663	3.001062	435.200986	0.012319	0.014057
RS	52	4.114197	3.096167	411.582704	0.011650	0.013282
RS	53	4.428551	3.096167	399.349713	0.011304	0.012836
RS	54	4.766355	3.240428	368.360679	0.010427	0.011889
RS	55	5.129357	3.240428	353.711307	0.010012	0.011415
RS	56	5.519438	3.240428	336.802800	0.009533	0.010894
RS	57	5.938615	3.240428	317.819712	0.008996	0.010324
RS	58	6.389061	4.020398	242.806813	0.006873	0.008167
RS	59	6.873108	4.020398	231.395823	0.006550	0.007810
RS	60	7.393262	4.020398	218.550788	0.006186	0.007402
RS	61	7.952216	4.020398	204.437065	0.005787	0.006946
RS	62	8.552865	4.020398	189.262067	0.005357	0.006446
RS	63	9.198319	4.020398	1130.436670	0.031998	0.038378
PA	4+25*2+4+6 0.078321082 0.020110938 9.198319251 0.240366410 0.150431955 0.205445088 0.287255877 0.398662133 0.556588713 0.778043533 1.066673029 1.405639181 1.760775593 2.093271597 2.374252207 2.591633046 2.743627800 2.830239431 2.858153064 2.845004512 2.811236356 2.773693767 2.747743220 2.746976848 2.777632966 2.835665236 2.912425663 3.001062233 3.096166653 3.240428386 4.020397770
//
IT	4939
RD	6
LK	-322883.166499
QD	-1127.469661 -> -1023.460938
RI	0.0676478605
TR	0.075326	0.020724
MT	9.426010
MM	C_pi: 1.637826, n_recomb: 38481.083056
RS	0	0.000000	0.278733	1004.704606	0.026109	0.001365
RS	1	0.007501	0.278733	1050.416588	0.027297	0.009991
RS	2	0.015564	0.278733	1095.918398	0.028479	0.022088
RS	3	0.024232	0.278733	1140.828495	0.029646	0.030056
RS	4	0.033550	0.152121	2138.824370	0.055581	0.052298
RS	5	0.043568	0.152121	2147.703280	0.055812	0.053095
RS	6	0.054336	0.206643	1595.266107	0.041456	0.039385
RS	7	0.065912	0.206643	1618.323228	0.042055	0.040049
RS	8	0.078357	0.287260	1186.488700	0.030833	0.029341
RS	9	0.091735	0.287260	1215.511936	0.031587	0.030346
RS	10	0.106117	0.395978	906.721119	0.023563	0.022788
RS	11	0.121577	0.395978	936.201419	0.024329	0.023866
RS	12	0.138197	0.551768	696.008729	0.018087	0.017927
RS	13	0.156063	0.551768	723.639404	0.018805	0.018790
RS	14	0.175269	0.775328	536.962450	0.013954	0.014066
RS	15	0.195917	0.775328	561.635158	0.014595	0.014711
RS	16	0.218112	1.073591	425.174224	0.011049	0.011226
RS	17	0.241973	1.073591	446.762261	0.011610	0.011764
RS	18	0.267623	1.430720	352.788727	0.009168	0.009371
RS	19	0.295198	1.430720	371.852982	0.009663	0.009857
RS	20	0.324840	1.810468	309.999624	0.008056	0.008286
RS	21	0.356706	1.810468	327.333797	0.008506	0.008736
RS	22	0.390962	2.169331	288.556256	0.007499	0.007755
RS	23	0.427788	2.169331	304.905213	0.007924	0.008195
RS	24	0.467376	2.473481	282.538565	0.007342	0.007645
RS	25	0.509933	2.473481	298.493609	0.007757	0.008102
RS	26	0.555682	2.708086	287.902032	0.007482	0.007873
RS	27	0.604863	2.708086	303.880057	0.007897	0.008356
RS	28	0.657733	2.870443	302.366368	0.007858	0.008376
RS	29	0.714568	2.870443	318.630703	0.008280	0.008888
RS	30	0.775666	2.959440	325.297410	0.008453	0.009139
RS	31	0.841347	2.959440	341.977158	0.008887	0.009693
RS	32	0.911955	2.981771	356.256695	0.009258	0.010176
RS	33	0.987859	2.981771	373.299029	0.009701	0.010779
RS	34	1.069456	2.957784	393.525477	0.010226	0.011450
RS	35	1.157173	2.957784	410.609038	0.010670	0.012075
RS	36	1.251470	2.911475	434.158082	0.011282	0.012844
RS	37	1.352839	2.911475	450.651776	0.011711	0.013452
RS	38	1.461812	2.862252	474.404059	0.012328	0.014225
RS	39	1.578959	2.862252	489.396384	0.012718	0.014779
RS	40	1.704893	2.827953	509.263298	0.013234	0.015428
RS	41	1.840273	2.827953	521.686693	0.013557	0.015869
RS	42	1.985807	2.824618	533.094412	0.013853	0.016234
RS	43	2.142257	2.824618	541.977538	0.014084	0.016497
RS	44	2.310442	2.859586	542.206489	0.014090	0.016475
RS	45	2.491242	2.859586	546.916515	0.014213	0.016534
RS	46	2.685603	2.927828	536.692281	0.013947	0.016164
RS	47	2.894542	2.927828	536.960312	0.013954	0.016051
RS	48	3.119154	3.018699	518.890602	0.013484	0.015448
RS	49	3.360613	3.018699	514.697860	0.013375	0.015206
RS	50	3.620183	3.123584	491.176460	0.012764	0.014466
RS	51	3.899223	3.123584	482.692090	0.012544	0.014126
RS	52	4.199193	3.235592	455.658697	0.011841	0.013318
RS	53	4.521662	3.235592	443.209291	0.011518	0.012906
RS	54	4.868319	3.404247	407.817307	0.010598	0.011913
RS	55	5.240978	3.404247	392.856597	0.010209	0.011472
RS	56	5.641588	3.404247	375.339689	0.009754	0.010978
RS	57	6.072248	3.404247	355.441376	0.009237	0.010429
RS	58	6.535209	4.341351	265.509857	0.006900	0.008033
RS	59	7.032896	4.341351	254.704992	0.006619	0.007724
RS	60	7.567913	4.341351	242.256600	0.006295	0.007364
RS	61	8.143060	4.341351	228.304738	0.005933	0.006953
RS	62	8.761348	4.341351	213.036483	0.005536	0.006495
RS	63	9.426010	4.341351	1344.779366	0.034947	0.040711
PA	4+25*2+4+6 0.075325952 0.020724340 9.426010495 0.278732963 0.152120516 0.206642696 0.287259712 0.395978345 0.551768213 0.775327812 1.073591405 1.430720347 1.810468350 2.169330603 2.473481284 2.708086192 2.870443032 2.959439876 2.981771149 2.957784418 2.911475070 2.862252435 2.827952640 2.824617527 2.859586404 2.927827818 3.018698581 3.123584205 3.235591829 3.404247441 4.341350880
//
IT	4556
RD	7
LK	-322681.331268
QD	-1049.141411 -> -958.859620
RI	0.0579182105
TR	0.072695	0.021337
MT	9.617735
MM	C_pi: 1.718905, n_recomb: 41523.438167
RS	0	0.000000	0.319001	951.861803	0.022923	0.001243
RS	1	0.007535	0.319001	998.886158	0.024056	0.009015
RS	2	0.015637	0.319001	1046.306785	0.025198	0.019840
RS	3	0.024350	0.319001	1093.812424	0.026342	0.026954
RS	4	0.033719	0.153656	2329.291877	0.056096	0.053428
RS	5	0.043795	0.153656	2340.363174	0.056362	0.053804
RS	6	0.054629	0.208496	1741.237358	0.041934	0.039935
RS	7	0.066280	0.208496	1767.211396	0.042559	0.040504
RS	8	0.078809	0.288565	1301.782682	0.031351	0.029787
RS	9	0.092282	0.288565	1333.882090	0.032124	0.030752
RS	10	0.106770	0.395093	1001.839760	0.024127	0.023218
RS	11	0.122349	0.395093	1034.321627	0.024909	0.024297
RS	12	0.139102	0.548783	771.318596	0.018575	0.018285
RS	13	0.157118	0.548783	801.821358	0.019310	0.019176
RS	14	0.176491	0.773584	593.046631	0.014282	0.014294
RS	15	0.197324	0.773584	620.302033	0.014939	0.014968
RS	16	0.219726	1.079447	466.042128	0.011224	0.011324
RS	17	0.243817	1.079447	489.816327	0.011796	0.011884
RS	18	0.269722	1.451715	383.392878	0.009233	0.009375
RS	19	0.297580	1.451715	404.277346	0.009736	0.009875
RS	20	0.327536	1.852664	334.347003	0.008052	0.008230
RS	21	0.359750	1.852664	353.236286	0.008507	0.008689
RS	22	0.394391	2.234829	309.493185	0.007453	0.007662
RS	23	0.431642	2.234829	327.240522	0.007881	0.008106
RS	24	0.471699	2.559855	302.057411	0.007274	0.007529
RS	25	0.514775	2.559855	319.345996	0.007691	0.007985
RS	26	0.561097	2.810327	307.405427	0.007403	0.007740
RS	27	0.610908	2.810327	324.721683	0.007820	0.008218
RS	28	0.664473	2.982667	322.950171	0.007778	0.008229
RS	29	0.722074	2.982667	340.609669	0.008203	0.008731
RS	30	0.784015	3.074596	348.100436	0.008383	0.008980
RS	31	0.850623	3.074596	366.276300	0.008821	0.009521
RS	32	0.922249	3.092433	382.578183	0.009214	0.010013
RS	33	0.999273	3.092433	401.247527	0.009663	0.010599
RS	34	1.082100	3.058790	424.588782	0.010225	0.011291
RS	35	1.171168	3.058790	443.424678	0.010679	0.011901
RS	36	1.266946	3.000770	470.858643	0.011340	0.012705
RS	37	1.369942	3.000770	489.173028	0.011781	0.013305
RS	38	1.480698	2.940106	517.128905	0.012454	0.014122
RS	39	1.599798	2.940106	533.899069	0.012858	0.014677
RS	40	1.727873	2.896930	557.520477	0.013427	0.015372
RS	41	1.865598	2.896930	571.530959	0.013764	0.015827
RS	42	2.013700	2.889683	585.209266	0.014093	0.016224
RS	43	2.172961	2.889683	595.359021	0.014338	0.016512
RS	44	2.344222	2.926916	595.724839	0.014347	0.016499
RS	45	2.528387	2.926916	601.327729	0.014482	0.016591
RS	46	2.726428	3.002902	589.344414	0.014193	0.016207
RS	47	2.939391	3.002902	590.151863	0.014212	0.016128
RS	48	3.168401	3.105273	569.174583	0.013707	0.015498
RS	49	3.414665	3.105273	565.215114	0.013612	0.015290
RS	50	3.679485	3.223838	538.298013	0.012964	0.014520
RS	51	3.964258	3.223838	529.782417	0.012759	0.014213
RS	52	4.270488	3.350354	499.318155	0.012025	0.013379
RS	53	4.599791	3.350354	486.593156	0.011719	0.012997
RS	54	4.953906	3.540537	446.737783	0.010759	0.011964
RS	55	5.334703	3.540537	431.414027	0.010390	0.011550
RS	56	5.744192	3.540537	413.248612	0.009952	0.011079
RS	57	6.184535	3.540537	392.407971	0.009450	0.010548
RS	58	6.658056	4.628696	287.071710	0.006913	0.007931
RS	59	7.167256	4.628696	276.864905	0.006668	0.007663
RS	60	7.714822	4.628696	264.833562	0.006378	0.007343
RS	61	8.303646	4.628696	251.093271	0.006047	0.006971
RS	62	8.936836	4.628696	235.810323	0.005679	0.006550
RS	63	9.617735	4.628696	1559.908660	0.037567	0.042957
PA	4+25*2+4+6 0.072694880 0.021336632 9.617735226 0.319001242 0.153656408 0.208495941 0.288565026 0.395092509 0.548782514 0.773584468 1.079446585 1.451714664 1.852663795 2.234829398 2.559854604 2.810326792 2.982666893 3.074595655 3.092433477 3.058790301 3.000770494 2.940105654 2.896929725 2.889683405 2.926916124 3.002902241 3.105272957 3.223838479 3.350353671 3.540537331 4.628695857
//
IT	4376
RD	8
LK	-322505.708374
QD	-979.995983 -> -900.810564
RI	0.0501809335
TR	0.070340	0.021931
MT	9.786045
MM	C_pi: 1.793494, n_recomb: 44474.280799
RS	0	0.000000	0.361160	904.026918	0.020327	0.001139
RS	1	0.007564	0.361160	951.584342	0.021396	0.008189
RS	2	0.015700	0.361160	1000.005084	0.022485	0.017939
RS	3	0.024452	0.361160	1049.040753	0.023588	0.024348
RS	4	0.033865	0.154956	2513.122392	0.056507	0.054423
RS	5	0.043991	0.154956	2526.332212	0.056804	0.054456
RS	6	0.054882	0.210666	1876.950844	0.042203	0.040311
RS	7	0.066598	0.210666	1905.994158	0.042856	0.040814
RS	8	0.079199	0.290600	1409.310933	0.031688	0.030106
RS	9	0.092754	0.290600	1444.520284	0.032480	0.031039
RS	10	0.107334	0.395271	1092.284523	0.024560	0.023567
RS	11	0.123017	0.395271	1127.721551	0.025357	0.024642
RS	12	0.139886	0.546913	844.196917	0.018982	0.018600
RS	13	0.158031	0.546913	877.505469	0.019731	0.019509
RS	14	0.177548	0.772396	647.784705	0.014565	0.014505
RS	15	0.198542	0.772396	677.567724	0.015235	0.015200
RS	16	0.221124	1.084469	505.982297	0.011377	0.011421
RS	17	0.245414	1.084469	531.897908	0.011960	0.011996
RS	18	0.271541	1.469767	413.242734	0.009292	0.009386
RS	19	0.299644	1.469767	435.906647	0.009801	0.009896
RS	20	0.329873	1.889556	358.008308	0.008050	0.008186
RS	21	0.362389	1.889556	378.412061	0.008509	0.008650
RS	22	0.397364	2.293005	329.742919	0.007414	0.007584
RS	23	0.434985	2.293005	348.845757	0.007844	0.008029
RS	24	0.475451	2.637587	320.834731	0.007214	0.007428
RS	25	0.518979	2.637587	339.410253	0.007632	0.007881
RS	26	0.565798	2.903420	326.059964	0.007331	0.007620
RS	27	0.616159	2.903420	344.662950	0.007750	0.008091
RS	28	0.670330	3.086034	342.519435	0.007702	0.008092
RS	29	0.728598	3.086034	361.517045	0.008129	0.008584
RS	30	0.791273	3.181881	369.665958	0.008312	0.008828
RS	31	0.858689	3.181881	389.276456	0.008753	0.009356
RS	32	0.931205	3.196612	407.406351	0.009160	0.009851
RS	33	1.009205	3.196612	427.641329	0.009615	0.010421
RS	34	1.093106	3.154637	453.928689	0.010207	0.011127
RS	35	1.183352	3.154637	474.463831	0.010668	0.011724
RS	36	1.280425	3.085819	505.703498	0.011371	0.012554
RS	37	1.384841	3.085819	525.803219	0.011823	0.013147
RS	38	1.497155	3.014032	558.028793	0.012547	0.014002
RS	39	1.617964	3.014032	576.565597	0.012964	0.014558
RS	40	1.747911	2.961603	604.174751	0.013585	0.015298
RS	41	1.887687	2.961603	619.783609	0.013936	0.015764
RS	42	2.038036	2.949350	636.079337	0.014302	0.016200
RS	43	2.199758	2.949350	647.518954	0.014559	0.016509
RS	44	2.373712	2.987108	648.381595	0.014579	0.016515
RS	45	2.560824	2.987108	654.899449	0.014725	0.016636
RS	46	2.762089	3.068690	641.449006	0.014423	0.016249
RS	47	2.978578	3.068690	642.807973	0.014453	0.016202
RS	48	3.211442	3.180250	619.125114	0.013921	0.015555
RS	49	3.461921	3.180250	615.397344	0.013837	0.015378
RS	50	3.731345	3.310187	585.209123	0.013158	0.014587
RS	51	4.021149	3.310187	576.647078	0.012966	0.014309
RS	52	4.332873	3.449049	542.814131	0.012205	0.013455
RS	53	4.668177	3.449049	529.788203	0.011912	0.013098
RS	54	5.028842	3.658165	485.471359	0.010916	0.012030
RS	55	5.416789	3.658165	469.754970	0.010562	0.011640
RS	56	5.834080	3.658165	450.917229	0.010139	0.011188
RS	57	6.282935	3.658165	429.116981	0.009649	0.010673
RS	58	6.765742	4.891711	307.925728	0.006924	0.007852
RS	59	7.285068	4.891711	298.310227	0.006707	0.007619
RS	60	7.843676	4.891711	286.708652	0.006447	0.007333
RS	61	8.444537	4.891711	273.212981	0.006143	0.006994
RS	62	9.090847	4.891711	257.968713	0.005800	0.006607
RS	63	9.786045	4.891711	1777.342755	0.039963	0.045111
PA	4+25*2+4+6 0.070339977 0.021931064 9.786044859 0.361160353 0.154955762 0.210665852 0.290599626 0.395270730 0.546913334 0.772395956 1.084469225 1.469767369 1.889556032 2.293005346 2.637586701 2.903419993 3.086034340 3.181880564 3.196611587 3.154637119 3.085819073 3.014031965 2.961603103 2.949349595 2.987108251 3.068689958 3.180249794 3.310187123 3.449048544 3.658165141 4.891710932
//
IT	5465
RD	9
LK	-322351.471333
QD	-918.453819 -> -848.568474
RI	0.0439077864
TR	0.068206	0.022500
MT	9.938205
MM	C_pi: 1.863388, n_recomb: 47345.736976
RS	0	0.000000	0.405469	860.043277	0.018165	0.001048
RS	1	0.007590	0.405469	907.598752	0.019170	0.007474
RS	2	0.015756	0.405469	956.379106	0.020200	0.016299
RS	3	0.024542	0.405469	1006.191181	0.021252	0.022114
RS	4	0.033995	0.156042	2691.967144	0.056858	0.055311
RS	5	0.044166	0.156042	2707.231010	0.057180	0.055067
RS	6	0.055108	0.213006	2004.189648	0.042331	0.040563
RS	7	0.066881	0.213006	2036.409244	0.043011	0.041020
RS	8	0.079547	0.293064	1510.416676	0.031902	0.030333
RS	9	0.093175	0.293064	1548.754593	0.032712	0.031244
RS	10	0.107837	0.396094	1178.863345	0.024899	0.023856
RS	11	0.123612	0.396094	1217.215058	0.025709	0.024928
RS	12	0.140585	0.545716	915.111181	0.019328	0.018882
RS	13	0.158845	0.545716	951.169706	0.020090	0.019805
RS	14	0.178492	0.771450	701.473581	0.014816	0.014702
RS	15	0.199630	0.771450	733.738624	0.015497	0.015414
RS	16	0.222372	1.088662	545.199105	0.011515	0.011517
RS	17	0.246840	1.088662	573.219720	0.012107	0.012105
RS	18	0.273166	1.485346	442.482629	0.009346	0.009404
RS	19	0.301489	1.485346	466.892575	0.009861	0.009922
RS	20	0.331963	1.922142	381.087012	0.008049	0.008152
RS	21	0.364749	1.922142	402.971056	0.008511	0.008621
RS	22	0.400024	2.345343	349.384018	0.007379	0.007517
RS	23	0.437977	2.345343	369.805290	0.007811	0.007962
RS	24	0.478809	2.708596	338.930138	0.007159	0.007339
RS	25	0.522742	2.708596	358.751154	0.007577	0.007788
RS	26	0.570008	2.989633	343.911555	0.007264	0.007512
RS	27	0.620863	2.989633	363.754316	0.007683	0.007976
RS	28	0.675577	3.183073	361.108134	0.007627	0.007965
RS	29	0.734444	3.183073	381.390626	0.008055	0.008448
RS	30	0.797779	3.283985	390.014046	0.008238	0.008684
RS	31	0.865922	3.283985	411.000518	0.008681	0.009199
RS	32	0.939236	3.297084	430.737050	0.009098	0.009692
RS	33	1.018115	3.297084	452.477737	0.009557	0.010249
RS	34	1.102981	3.248129	481.504062	0.010170	0.010962
RS	35	1.194289	3.248129	503.685652	0.010638	0.011546
RS	36	1.292526	3.169463	538.598424	0.011376	0.012398
RS	37	1.398221	3.169463	560.448483	0.011837	0.012982
RS	38	1.511937	3.086946	596.951664	0.012608	0.013873
RS	39	1.634285	3.086946	617.246847	0.013037	0.014428
RS	40	1.765919	3.025053	649.026175	0.013708	0.015211
RS	41	1.907544	3.025053	666.253179	0.014072	0.015686
RS	42	2.059919	3.006951	685.494526	0.014478	0.016163
RS	43	2.223859	3.006951	698.262643	0.014748	0.016491
RS	44	2.400242	3.043838	700.000812	0.014785	0.016522
RS	45	2.590013	3.043838	707.476862	0.014943	0.016670
RS	46	2.794187	3.129234	692.898159	0.014635	0.016289
RS	47	3.013859	3.129234	694.844833	0.014676	0.016271
RS	48	3.250204	3.248033	668.713456	0.014124	0.015616
RS	49	3.504488	3.248033	665.240321	0.014051	0.015467
RS	50	3.778073	3.387362	631.957545	0.013348	0.014661
RS	51	4.072422	3.387362	623.356664	0.013166	0.014409
RS	52	4.389113	3.536698	586.259420	0.012383	0.013539
RS	53	4.729842	3.536698	572.926652	0.012101	0.013205
RS	54	5.096431	3.762496	524.183751	0.011071	0.012107
RS	55	5.490846	3.762496	508.059419	0.010731	0.011736
RS	56	5.915197	3.762496	488.536819	0.010318	0.011301
RS	57	6.371756	3.762496	465.767583	0.009838	0.010799
RS	58	6.862969	5.136307	328.301561	0.006934	0.007788
RS	59	7.391466	5.136307	319.274467	0.006743	0.007585
RS	60	7.960076	5.136307	308.113983	0.006508	0.007329
RS	61	8.571844	5.136307	294.889223	0.006228	0.007020
RS	62	9.230045	5.136307	279.725019	0.005908	0.006661
RS	63	9.938205	5.136307	1997.869968	0.042197	0.047175
PA	4+25*2+4+6 0.068205513 0.022499871 9.938205194 0.405469467 0.156041630 0.213006112 0.293063516 0.396094387 0.545716054 0.771450144 1.088661737 1.485345984 1.922141979 2.345343200 2.708596248 2.989633341 3.183073300 3.283984861 3.297083585 3.248129153 3.169462693 3.086945557 3.025052652 3.006950564 3.043837829 3.129234027 3.248032581 3.387362007 3.536697901 3.762495531 5.136307325
//
IT	5135
RD	10
LK	-322215.226065
QD	-863.386340 -> -801.424582
RI	0.0387271265
TR	0.066253	0.023040
MT	10.078638
MM	C_pi: 1.929672, n_recomb: 50144.200110
RS	0	0.000000	0.452282	818.906564	0.016331	0.000967
RS	1	0.007614	0.452282	866.070891	0.017272	0.006845
RS	2	0.015807	0.452282	914.740326	0.018242	0.014862
RS	3	0.024625	0.452282	964.769920	0.019240	0.020165
RS	4	0.034113	0.156958	2866.514730	0.057165	0.056109
RS	5	0.044325	0.156958	2883.751945	0.057509	0.055641
RS	6	0.055313	0.215448	2124.068206	0.042359	0.040723
RS	7	0.067139	0.215448	2159.543146	0.043067	0.041149
RS	8	0.079864	0.295788	1606.029133	0.032028	0.030492
RS	9	0.093559	0.295788	1647.502086	0.032855	0.031388
RS	10	0.108296	0.397315	1262.157511	0.025171	0.024102
RS	11	0.124155	0.397315	1303.386050	0.025993	0.025169
RS	12	0.141222	0.544916	984.408348	0.019632	0.019140
RS	13	0.159588	0.544916	1023.167599	0.020405	0.020074
RS	14	0.179353	0.770545	754.343259	0.015043	0.014891
RS	15	0.200622	0.770545	789.051211	0.015736	0.015617
RS	16	0.223511	1.092003	583.863009	0.011644	0.011614
RS	17	0.248143	1.092003	613.958476	0.012244	0.012211
RS	18	0.274650	1.498693	471.245479	0.009398	0.009428
RS	19	0.303175	1.498693	497.374068	0.009919	0.009952
RS	20	0.333872	1.950956	403.690488	0.008051	0.008127
RS	21	0.366906	1.950956	427.026326	0.008516	0.008599
RS	22	0.402456	2.392622	368.510246	0.007349	0.007461
RS	23	0.440712	2.392622	390.218314	0.007782	0.007906
RS	24	0.481881	2.773832	356.432317	0.007108	0.007260
RS	25	0.526184	2.773832	377.462630	0.007528	0.007706
RS	26	0.573861	3.070050	361.044747	0.007200	0.007414
RS	27	0.625168	3.070050	382.085177	0.007620	0.007872
RS	28	0.680381	3.274921	378.802249	0.007554	0.007847
RS	29	0.739798	3.274921	400.320764	0.007983	0.008322
RS	30	0.803738	3.382074	409.228498	0.008161	0.008547
RS	31	0.872547	3.382074	431.535625	0.008606	0.009051
RS	32	0.946596	3.394953	452.652188	0.009027	0.009539
RS	33	1.026282	3.394953	475.840485	0.009489	0.010082
RS	34	1.112035	3.340374	507.371437	0.010118	0.010799
RS	35	1.204317	3.340374	531.146237	0.010592	0.011371
RS	36	1.303625	3.252803	569.561988	0.011358	0.012238
RS	37	1.410495	3.252803	593.125105	0.011828	0.012815
RS	38	1.525502	3.160005	633.861009	0.012641	0.013736
RS	39	1.649265	3.160005	655.903735	0.013080	0.014290
RS	40	1.782451	3.088558	691.982665	0.013800	0.015115
RS	41	1.925777	3.088558	710.847219	0.014176	0.015597
RS	42	2.080016	3.063982	733.324456	0.014624	0.016115
RS	43	2.245999	3.063982	747.463515	0.014906	0.016461
RS	44	2.424620	3.098890	750.446573	0.014966	0.016521
RS	45	2.616840	3.098890	758.932036	0.015135	0.016693
RS	46	2.823695	3.186650	743.577656	0.014829	0.016325
RS	47	3.046301	3.186650	746.159088	0.014880	0.016333
RS	48	3.285855	3.311063	717.862269	0.014316	0.015677
RS	49	3.543648	3.311063	714.678915	0.014252	0.015553
RS	50	3.821069	3.458113	678.505986	0.013531	0.014738
RS	51	4.119613	3.458113	669.886278	0.013359	0.014509
RS	52	4.440887	3.616334	629.652409	0.012557	0.013628
RS	53	4.786622	3.616334	616.018637	0.012285	0.013313
RS	54	5.158681	3.856888	562.906753	0.011226	0.012189
RS	55	5.559068	3.856888	546.369110	0.010896	0.011836
RS	56	5.989940	3.856888	526.157764	0.010493	0.011415
RS	57	6.453618	3.856888	502.417260	0.010019	0.010925
RS	58	6.952599	5.366383	348.295789	0.006946	0.007735
RS	59	7.489572	5.366383	339.858336	0.006778	0.007558
RS	60	8.067430	5.366383	329.151342	0.006564	0.007330
RS	61	8.689284	5.366383	316.221688	0.006306	0.007047
RS	62	9.358485	5.366383	301.173693	0.006006	0.006714
RS	63	10.078638	5.366383	2221.639154	0.044305	0.049150
PA	4+25*2+4+6 0.066253454 0.023039775 10.078637920 0.452282426 0.156957647 0.215447684 0.295787957 0.397314692 0.544916145 0.770544850 1.092002757 1.498693297 1.950955521 2.392622428 2.773831619 3.070050360 3.274921151 3.382074467 3.394952863 3.340374291 3.252802789 3.160004597 3.088558286 3.063982417 3.098889999 3.186649892 3.311063387 3.458112684 3.616334450 3.856888392 5.366383194
//
IT	4870
RD	11
LK	-322094.339339
QD	-813.883765 -> -758.737885
RI	0.0343761934
TR	0.064456	0.023550
MT	10.210202
MM	C_pi: 1.993050, n_recomb: 52873.450697
RS	0	0.000000	0.502018	779.862433	0.014750	0.000894
RS	1	0.007636	0.502018	826.338385	0.015629	0.006285
RS	2	0.015855	0.502018	874.535405	0.016540	0.013587
RS	3	0.024701	0.502018	924.350488	0.017482	0.018441
RS	4	0.034223	0.157750	3036.936615	0.057438	0.056830
RS	5	0.044472	0.157750	3056.086764	0.057800	0.056182
RS	6	0.055503	0.217958	2237.325963	0.042315	0.040814
RS	7	0.067377	0.217958	2276.117081	0.043048	0.041218
RS	8	0.080158	0.298676	1696.806546	0.032092	0.030601
RS	9	0.093914	0.298676	1741.411979	0.032935	0.031488
RS	10	0.108721	0.398786	1342.573774	0.025392	0.024315
RS	11	0.124658	0.398786	1386.642859	0.026226	0.025377
RS	12	0.141813	0.544360	1052.318451	0.019903	0.019379
RS	13	0.160277	0.544360	1093.733620	0.020686	0.020323
RS	14	0.180151	0.769576	806.555611	0.015254	0.015072
RS	15	0.201543	0.769576	843.671822	0.015956	0.015811
RS	16	0.224568	1.094523	622.096880	0.011766	0.011711
RS	17	0.249351	1.094523	654.241515	0.012374	0.012318
RS	18	0.276027	1.510032	499.630962	0.009450	0.009457
RS	19	0.304740	1.510032	527.455305	0.009976	0.009986
RS	20	0.335645	1.976378	425.912273	0.008055	0.008110
RS	21	0.368910	1.976378	450.676191	0.008524	0.008584
RS	22	0.404714	2.435356	387.209964	0.007323	0.007413
RS	23	0.443253	2.435356	410.178020	0.007758	0.007859
RS	24	0.484735	2.833881	373.429076	0.007063	0.007191
RS	25	0.529384	2.833881	395.637322	0.007483	0.007634
RS	26	0.577442	3.145249	377.554597	0.007141	0.007325
RS	27	0.629170	3.145249	399.755495	0.007561	0.007778
RS	28	0.684848	3.362137	395.703014	0.007484	0.007738
RS	29	0.744777	3.362137	418.413304	0.007913	0.008206
RS	30	0.809282	3.476617	427.422711	0.008084	0.008419
RS	31	0.878713	3.476617	450.999201	0.008530	0.008913
RS	32	0.953445	3.490659	473.264276	0.008951	0.009392
RS	33	1.033884	3.490659	497.844475	0.009416	0.009923
RS	34	1.120464	3.431727	531.640202	0.010055	0.010639
RS	35	1.213656	3.431727	556.955125	0.010534	0.011201
RS	36	1.313964	3.336181	598.677630	0.011323	0.012079
RS	37	1.421931	3.336181	623.914006	0.011800	0.012649
RS	38	1.538142	3.233579	668.797079	0.012649	0.013594
RS	39	1.663227	3.233579	692.572147	0.013099	0.014148
RS	40	1.797863	3.152583	733.030356	0.013864	0.015010
RS	41	1.942780	3.152583	753.547636	0.014252	0.015499
RS	42	2.098761	3.121079	779.506488	0.014743	0.016059
RS	43	2.266654	3.121079	795.056972	0.015037	0.016419
RS	44	2.447366	3.153129	799.630938	0.015123	0.016514
RS	45	2.641877	3.153129	809.178073	0.015304	0.016707
RS	46	2.851241	3.242070	793.397263	0.015006	0.016356
RS	47	3.076590	3.242070	796.664035	0.015067	0.016388
RS	48	3.319148	3.370743	766.494801	0.014497	0.015736
RS	49	3.580226	3.370743	763.641446	0.014443	0.015635
RS	50	3.861239	3.524114	724.793981	0.013708	0.014816
RS	51	4.163711	3.524114	716.181662	0.013545	0.014607
RS	52	4.489278	3.689877	672.951679	0.012728	0.013719
RS	53	4.839704	3.689877	659.029369	0.012464	0.013422
RS	54	5.216889	3.943547	601.619448	0.011378	0.012276
RS	55	5.622874	3.943547	584.669435	0.011058	0.011938
RS	56	6.059860	3.943547	563.771237	0.010663	0.011528
RS	57	6.530213	3.943547	539.062299	0.010195	0.011048
RS	58	7.036480	5.584616	367.946394	0.006959	0.007691
RS	59	7.581406	5.584616	360.102616	0.006811	0.007538
RS	60	8.167940	5.584616	349.862406	0.006617	0.007333
RS	61	8.799261	5.584616	337.250956	0.006378	0.007074
RS	62	9.478788	5.584616	322.352229	0.006097	0.006764
RS	63	10.210202	5.584616	2448.460412	0.046308	0.051040
PA	4+25*2+4+6 0.064456120 0.023549744 10.210202190 0.502017755 0.157750312 0.217957668 0.298676229 0.398786374 0.544360095 0.769575952 1.094523111 1.510031659 1.976378434 2.435355652 2.833880655 3.145248699 3.362136935 3.476617320 3.490658664 3.431726986 3.336181422 3.233578999 3.152582684 3.121079288 3.153129203 3.242069573 3.370743268 3.524113822 3.689876774 3.943547147 5.584615966
//
IT	4341
RD	12
LK	-321986.681530
QD	-769.191425 -> -719.949245
RI	0.0306700725
TR	0.062793	0.024030
MT	10.334712
MM	C_pi: 2.053974, n_recomb: 55535.592176
RS	0	0.000000	0.555125	742.402423	0.013368	0.000827
RS	1	0.007656	0.555125	787.955486	0.014188	0.005779
RS	2	0.015899	0.555125	835.393501	0.015042	0.012445
RS	3	0.024772	0.555125	884.649850	0.015929	0.016900
RS	4	0.034325	0.158452	3203.279616	0.057680	0.057483
RS	5	0.044610	0.158452	3224.297466	0.058058	0.056689
RS	6	0.055681	0.220517	2344.475304	0.042216	0.040850
RS	7	0.067601	0.220517	2386.628074	0.042975	0.041241
RS	8	0.080433	0.301672	1783.189560	0.032109	0.030672
RS	9	0.094247	0.301672	1830.917150	0.032968	0.031553
RS	10	0.109119	0.400423	1420.368448	0.025576	0.024501
RS	11	0.125130	0.400423	1467.241914	0.026420	0.025559
RS	12	0.142366	0.543957	1118.978857	0.020149	0.019604
RS	13	0.160923	0.543957	1163.007333	0.020942	0.020555
RS	14	0.180900	0.768506	858.193414	0.015453	0.015248
RS	15	0.202406	0.768506	897.685280	0.016164	0.015998
RS	16	0.225559	1.096291	659.969030	0.011884	0.011810
RS	17	0.250485	1.096291	694.139432	0.012499	0.012424
RS	18	0.277319	1.519579	527.698677	0.009502	0.009491
RS	19	0.306208	1.519579	557.198472	0.010033	0.010024
RS	20	0.337308	1.998776	447.808446	0.008063	0.008100
RS	21	0.370790	1.998776	473.979595	0.008535	0.008576
RS	22	0.406835	2.473993	405.541768	0.007302	0.007374
RS	23	0.445639	2.473993	429.746205	0.007738	0.007819
RS	24	0.487415	2.889173	389.990193	0.007022	0.007130
RS	25	0.532389	2.889173	413.348725	0.007443	0.007571
RS	26	0.580806	3.215636	393.517385	0.007086	0.007245
RS	27	0.632931	3.215636	416.845378	0.007506	0.007694
RS	28	0.689046	3.445028	411.900893	0.007417	0.007638
RS	29	0.749458	3.445028	435.762664	0.007847	0.008099
RS	30	0.814495	3.567825	444.700125	0.008007	0.008298
RS	31	0.884511	3.567825	469.498238	0.008454	0.008783
RS	32	0.959888	3.584309	492.688571	0.008872	0.009251
RS	33	1.041036	3.584309	518.607373	0.009338	0.009772
RS	34	1.128397	3.522223	554.427483	0.009983	0.010484
RS	35	1.222446	3.522223	581.229724	0.010466	0.011036
RS	36	1.323696	3.419591	626.050245	0.011273	0.011920
RS	37	1.432699	3.419591	652.917588	0.011757	0.012484
RS	38	1.550046	3.307670	701.832181	0.012638	0.013451
RS	39	1.676379	3.307670	727.319339	0.013096	0.014003
RS	40	1.812383	3.217196	772.192328	0.013904	0.014901
RS	41	1.958801	3.217196	794.371418	0.014304	0.015395
RS	42	2.116428	3.178429	824.016179	0.014838	0.015996
RS	43	2.286124	3.178429	841.013413	0.015144	0.016370
RS	44	2.468812	3.206922	847.494311	0.015260	0.016499
RS	45	2.665488	3.206922	858.152416	0.015452	0.016712
RS	46	2.877221	3.296069	842.282121	0.015167	0.016383
RS	47	3.105166	3.296069	846.284047	0.015239	0.016437
RS	48	3.350562	3.427873	814.533828	0.014667	0.015794
RS	49	3.614747	3.427873	812.051760	0.014622	0.015713
RS	50	3.899159	3.586379	770.751033	0.013879	0.014894
RS	51	4.205345	3.586379	762.174662	0.013724	0.014704
RS	52	4.534975	3.758538	716.095871	0.012894	0.013811
RS	53	4.889841	3.758538	701.900787	0.012639	0.013529
RS	54	5.271878	4.023928	640.272047	0.011529	0.012364
RS	55	5.683164	4.023928	622.914504	0.011216	0.012039
RS	56	6.125939	4.023928	601.335164	0.010828	0.011640
RS	57	6.602614	4.023928	575.664284	0.010366	0.011169
RS	58	7.115785	5.792849	387.258799	0.006973	0.007653
RS	59	7.668246	5.792849	380.014338	0.006843	0.007521
RS	60	8.263005	5.792849	370.254597	0.006667	0.007337
RS	61	8.903300	5.792849	357.983553	0.006446	0.007100
RS	62	9.592618	5.792849	343.264988	0.006181	0.006812
RS	63	10.334712	5.792849	2677.934321	0.048220	0.052849
PA	4+25*2+4+6 0.062793061 0.024030160 10.334711864 0.555124847 0.158452201 0.220516640 0.301671605 0.400423238 0.543956722 0.768505889 1.096291340 1.519579379 1.998775766 2.473993363 2.889173132 3.215635972 3.445028365 3.567825078 3.584308728 3.522223430 3.419591049 3.307669927 3.217196173 3.178428869 3.206922470 3.296069231 3.427872984 3.586378736 3.758538345 4.023928000 5.792848526
//
IT	4696
RD	13
LK	-321890.494679
QD	-728.680478 -> -684.580641
RI	0.0274752401
TR	0.061248	0.024482
MT	10.453513
MM	C_pi: 2.112752, n_recomb: 58131.454436
RS	0	0.000000	0.612095	706.183030	0.012148	0.000766
RS	1	0.007676	0.612095	750.624053	0.012913	0.005321
RS	2	0.015940	0.612095	797.070868	0.013712	0.011414
RS	3	0.024840	0.612095	845.488293	0.014544	0.015510
RS	4	0.034422	0.159088	3365.487679	0.057894	0.058074
RS	5	0.044739	0.159088	3388.341238	0.058288	0.057165
RS	6	0.055849	0.223108	2445.935533	0.042076	0.040844
RS	7	0.067812	0.223108	2491.480004	0.042859	0.041226
RS	8	0.080692	0.304731	1865.529746	0.032092	0.030714
RS	9	0.094561	0.304731	1916.361025	0.032966	0.031591
RS	10	0.109495	0.402166	1495.720863	0.025730	0.024666
RS	11	0.125575	0.402166	1545.361305	0.026584	0.025720
RS	12	0.142890	0.543655	1184.450900	0.020375	0.019816
RS	13	0.161533	0.543655	1231.050614	0.021177	0.020773
RS	14	0.181607	0.767323	909.292761	0.015642	0.015420
RS	15	0.203222	0.767323	951.128147	0.016362	0.016179
RS	16	0.226497	1.097397	697.503424	0.011999	0.011909
RS	17	0.251557	1.097397	733.676768	0.012621	0.012530
RS	18	0.278541	1.527553	555.474576	0.009555	0.009529
RS	19	0.307597	1.527553	586.630570	0.010091	0.010066
RS	20	0.338883	2.018475	469.410695	0.008075	0.008095
RS	21	0.372569	2.018475	496.969826	0.008549	0.008574
RS	22	0.408842	2.508893	423.549259	0.007286	0.007341
RS	23	0.447899	2.508893	448.968772	0.007723	0.007787
RS	24	0.489954	2.940125	406.158533	0.006987	0.007077
RS	25	0.535236	2.940125	430.642047	0.007408	0.007516
RS	26	0.583995	3.281538	408.991062	0.007036	0.007173
RS	27	0.636496	3.281538	433.415663	0.007456	0.007617
RS	28	0.693026	3.523844	427.464898	0.007353	0.007546
RS	29	0.753896	3.523844	452.440865	0.007783	0.008001
RS	30	0.819438	3.655820	461.146681	0.007933	0.008184
RS	31	0.890011	3.655820	487.121612	0.008380	0.008662
RS	32	0.966000	3.675905	511.026947	0.008791	0.009117
RS	33	1.047822	3.675905	538.233191	0.009259	0.009629
RS	34	1.135925	3.611787	575.842545	0.009906	0.010333
RS	35	1.230790	3.611787	604.079612	0.010392	0.010877
RS	36	1.332936	3.502927	651.780204	0.011212	0.011764
RS	37	1.442923	3.502927	680.233831	0.011702	0.012323
RS	38	1.561352	3.382166	733.042848	0.012610	0.013307
RS	39	1.688871	3.382166	760.216679	0.013078	0.013858
RS	40	1.826179	3.282330	809.503373	0.013925	0.014787
RS	41	1.974025	3.282330	833.346495	0.014336	0.015287
RS	42	2.133219	3.236059	866.839777	0.014912	0.015927
RS	43	2.304633	3.236059	885.312455	0.015229	0.016313
RS	44	2.489204	3.260437	893.984248	0.015379	0.016479
RS	45	2.687941	3.260437	905.797656	0.015582	0.016709
RS	46	2.901933	3.348980	890.158348	0.015313	0.016406
RS	47	3.132350	3.348980	894.942267	0.015395	0.016479
RS	48	3.380454	3.482963	861.896411	0.014827	0.015849
RS	49	3.647600	3.482963	859.825797	0.014791	0.015786
RS	50	3.935252	3.645597	816.293689	0.014042	0.014971
RS	51	4.244983	3.645597	807.782248	0.013896	0.014797
RS	52	4.578488	3.823182	759.004529	0.013057	0.013902
RS	53	4.937591	3.823182	744.554241	0.012808	0.013634
RS	54	5.324258	4.099090	678.793837	0.011677	0.012452
RS	55	5.740604	4.099090	661.036184	0.011371	0.012139
RS	56	6.188907	4.099090	638.784167	0.010989	0.011750
RS	57	6.671620	4.099090	612.160732	0.010531	0.011286
RS	58	7.191384	5.992487	406.217045	0.006988	0.007620
RS	59	7.751044	5.992487	399.578345	0.006874	0.007507
RS	60	8.353661	5.992487	390.312755	0.006714	0.007343
RS	61	9.002532	5.992487	378.403479	0.006509	0.007125
RS	62	9.701209	5.992487	363.894291	0.006260	0.006856
RS	63	10.453513	5.992487	2909.504902	0.050050	0.054580
PA	4+25*2+4+6 0.061247706 0.024481847 10.453513012 0.612095335 0.159088155 0.223108233 0.304731257 0.402165726 0.543654934 0.767322982 1.097397484 1.527552788 2.018475195 2.508892780 2.940124698 3.281537932 3.523844310 3.655819947 3.675905363 3.611786727 3.502927144 3.382165967 3.282330086 3.236059293 3.260436881 3.348980117 3.482963427 3.645596725 3.823181594 4.099089604 5.992487397
//
IT	4529
RD	14
LK	-321804.307778
QD	-691.825396 -> -652.226447
RI	0.0246975262
TR	0.059807	0.024906
MT	10.567459
MM	C_pi: 2.169590, n_recomb: 60661.686491
RS	0	0.000000	0.673402	671.051178	0.011062	0.000709
RS	1	0.007694	0.673402	714.229399	0.011774	0.004902
RS	2	0.015980	0.673402	759.498139	0.012520	0.010479
RS	3	0.024903	0.673402	806.849211	0.013301	0.014250
RS	4	0.034513	0.159679	3523.407203	0.058083	0.058610
RS	5	0.044863	0.159679	3548.078622	0.058490	0.057609
RS	6	0.056009	0.225724	2542.008081	0.041905	0.040804
RS	7	0.068012	0.225724	2590.961726	0.042712	0.041182
RS	8	0.080939	0.307830	1944.076885	0.032048	0.030732
RS	9	0.094860	0.307830	1997.986641	0.032937	0.031607
RS	10	0.109853	0.403979	1568.739905	0.025860	0.024814
RS	11	0.125999	0.403979	1621.108538	0.026724	0.025864
RS	12	0.143387	0.543423	1248.765145	0.020586	0.020018
RS	13	0.162113	0.543423	1297.893918	0.021396	0.020980
RS	14	0.182280	0.766039	959.854033	0.015823	0.015588
RS	15	0.203999	0.766039	1004.000375	0.016551	0.016356
RS	16	0.227388	1.097925	734.708539	0.012112	0.012009
RS	17	0.252577	1.097925	772.861917	0.012741	0.012636
RS	18	0.279705	1.534137	582.973469	0.009610	0.009570
RS	19	0.308919	1.534137	615.766862	0.010151	0.010111
RS	20	0.340381	2.035770	490.737550	0.008090	0.008096
RS	21	0.374264	2.035770	519.666288	0.008567	0.008576
RS	22	0.410754	2.540413	441.257043	0.007274	0.007314
RS	23	0.450051	2.540413	467.871647	0.007713	0.007760
RS	24	0.492372	2.987024	421.976537	0.006956	0.007030
RS	25	0.537949	2.987024	447.561898	0.007378	0.007467
RS	26	0.587033	3.343216	424.024157	0.006990	0.007107
RS	27	0.639893	3.343216	449.517255	0.007410	0.007549
RS	28	0.696820	3.598721	442.460255	0.007294	0.007461
RS	29	0.758128	3.598721	468.515948	0.007723	0.007912
RS	30	0.824152	3.740649	476.840204	0.007861	0.008078
RS	31	0.895256	3.740649	503.949864	0.008308	0.008549
RS	32	0.971831	3.765384	528.373973	0.008710	0.008989
RS	33	1.054297	3.765384	556.818664	0.009179	0.009494
RS	34	1.143109	3.700292	595.988080	0.009825	0.010188
RS	35	1.238753	3.700292	625.608088	0.010313	0.010724
RS	36	1.341757	3.586019	675.970080	0.011143	0.011612
RS	37	1.452685	3.586019	705.963518	0.011638	0.012165
RS	38	1.572149	3.456901	762.511709	0.012570	0.013163
RS	39	1.700803	3.456901	791.342242	0.013045	0.013713
RS	40	1.839357	3.347839	845.013544	0.013930	0.014672
RS	41	1.988571	3.347839	870.516334	0.014350	0.015176
RS	42	2.149265	3.293883	907.987244	0.014968	0.015854
RS	43	2.322323	3.293883	927.957012	0.015297	0.016251
RS	44	2.508696	3.313689	939.072505	0.015480	0.016455
RS	45	2.709409	3.313689	952.079592	0.015695	0.016701
RS	46	2.925565	3.400953	936.970994	0.015446	0.016425
RS	47	3.158351	3.400953	942.579572	0.015538	0.016515
RS	48	3.409048	3.536307	908.514416	0.014977	0.015901
RS	49	3.679034	3.536307	906.892956	0.014950	0.015856
RS	50	3.969792	3.702205	861.348258	0.014199	0.015047
RS	51	4.282921	3.702205	852.929844	0.014060	0.014888
RS	52	4.620142	3.884378	801.604319	0.013214	0.013992
RS	53	4.983309	3.884378	786.916782	0.012972	0.013736
RS	54	5.374418	4.169766	717.116789	0.011822	0.012540
RS	55	5.795619	4.169766	698.967811	0.011522	0.012237
RS	56	6.249227	4.169766	676.053212	0.011145	0.011857
RS	57	6.737736	4.169766	648.488494	0.010690	0.011399
RS	58	7.263830	6.184523	424.803578	0.007003	0.007591
RS	59	7.830402	6.184523	418.776970	0.006903	0.007495
RS	60	8.440566	6.184523	410.018504	0.006759	0.007348
RS	61	9.097676	6.184523	398.491038	0.006569	0.007149
RS	62	9.805343	6.184523	384.218529	0.006334	0.006897
RS	63	10.567459	6.184523	3142.593405	0.051805	0.056237
PA	4+25*2+4+6 0.059807270 0.024906198 10.567459012 0.673401565 0.159679098 0.225723713 0.307829642 0.403979081 0.543422660 0.766038898 1.097924950 1.534137469 2.035770069 2.540412574 2.987024490 3.343216046 3.598720574 3.740649044 3.765383596 3.700292338 3.586019172 3.456901257 3.347839284 3.293882879 3.313689156 3.400953415 3.536306867 3.702205418 3.884378146 4.169765921 6.184522768
//
IT	4254
RD	15
LK	-321726.880635
QD	-658.184574 -> -622.541825
RI	0.0222627458
TR	0.058461	0.025305
MT	10.677243
MM	C_pi: 2.224643, n_recomb: 63126.558018
RS	0	0.000000	0.739574	636.901945	0.010089	0.000657
RS	1	0.007711	0.739574	678.697034	0.010751	0.004518
RS	2	0.016018	0.739574	722.636837	0.011447	0.009626
RS	3	0.024964	0.739574	768.736164	0.012178	0.013101
RS	4	0.034601	0.160233	3677.051499	0.058249	0.059095
RS	5	0.044981	0.160233	3703.524251	0.058668	0.058023
RS	6	0.056161	0.228352	2632.979901	0.041710	0.040737
RS	7	0.068203	0.228352	2685.346646	0.042539	0.041113
RS	8	0.081174	0.310950	2019.012796	0.031984	0.030731
RS	9	0.095145	0.310950	2075.969426	0.032886	0.031606
RS	10	0.110194	0.405840	1639.488151	0.025971	0.024947
RS	11	0.126403	0.405840	1694.544252	0.026844	0.025993
RS	12	0.143862	0.543245	1311.908167	0.020782	0.020211
RS	13	0.162668	0.543245	1363.522935	0.021600	0.021177
RS	14	0.182923	0.764678	1009.845165	0.015997	0.015752
RS	15	0.204741	0.764678	1056.268606	0.016733	0.016527
RS	16	0.228241	1.097972	771.561511	0.012222	0.012110
RS	17	0.253553	1.097972	811.670873	0.012858	0.012742
RS	18	0.280817	1.539536	610.182628	0.009666	0.009614
RS	19	0.310184	1.539536	644.593941	0.010211	0.010159
RS	20	0.341815	2.050945	511.790802	0.008107	0.008100
RS	21	0.375886	2.050945	542.070842	0.008587	0.008583
RS	22	0.412583	2.568889	458.676750	0.007266	0.007293
RS	23	0.452111	2.568889	486.467106	0.007706	0.007740
RS	24	0.494687	3.030221	437.463616	0.006930	0.006989
RS	25	0.540546	3.030221	464.128766	0.007352	0.007425
RS	26	0.589942	3.400958	438.648112	0.006949	0.007048
RS	27	0.643147	3.400958	465.183189	0.007369	0.007487
RS	28	0.700455	3.669864	456.930261	0.007238	0.007383
RS	29	0.762182	3.669864	484.033154	0.007668	0.007829
RS	30	0.828669	3.822384	491.842664	0.007791	0.007979
RS	31	0.900283	3.822384	520.047213	0.008238	0.008444
RS	32	0.977420	3.852714	544.807697	0.008630	0.008869
RS	33	1.060505	3.852714	574.443749	0.009100	0.009366
RS	34	1.149997	3.787621	614.956779	0.009742	0.010049
RS	35	1.246390	3.787621	645.908627	0.010232	0.010578
RS	36	1.350217	3.668695	698.717728	0.011069	0.011463
RS	37	1.462050	3.668695	730.203191	0.011567	0.012011
RS	38	1.582507	3.531695	790.324407	0.012520	0.013021
RS	39	1.712254	3.531695	820.777660	0.013002	0.013570
RS	40	1.852006	3.413578	878.776154	0.013921	0.014555
RS	41	2.002534	3.413578	905.928043	0.014351	0.015063
RS	42	2.164671	3.351815	947.470757	0.015009	0.015779
RS	43	2.339311	3.351815	968.952394	0.015349	0.016185
RS	44	2.527418	3.366673	982.735562	0.015568	0.016426
RS	45	2.730031	3.366673	996.968584	0.015793	0.016687
RS	46	2.948268	3.452082	982.671346	0.015567	0.016440
RS	47	3.183335	3.452082	989.142577	0.015669	0.016547
RS	48	3.436529	3.588112	954.323750	0.015118	0.015951
RS	49	3.709248	3.588112	953.186076	0.015100	0.015921
RS	50	4.002998	3.756531	905.843441	0.014350	0.015121
RS	51	4.319400	3.756531	897.544545	0.014218	0.014975
RS	52	4.660202	3.942562	843.822738	0.013367	0.014081
RS	53	5.027284	3.942562	828.915494	0.013131	0.013836
RS	54	5.422674	4.236527	755.171690	0.011963	0.012628
RS	55	5.848555	4.236527	736.640770	0.011669	0.012334
RS	56	6.307277	4.236527	713.074591	0.011296	0.011961
RS	57	6.801373	4.236527	684.581096	0.010845	0.011509
RS	58	7.333572	6.369756	442.996547	0.007018	0.007565
RS	59	7.906811	6.369756	437.587770	0.006932	0.007485
RS	60	8.524255	6.369756	429.348364	0.006801	0.007354
RS	61	9.189313	6.369756	418.221257	0.006625	0.007171
RS	62	9.905658	6.369756	404.210801	0.006403	0.006936
RS	63	10.677243	6.369756	3376.578632	0.053489	0.057824
PA	4+25*2+4+6 0.058460823 0.025304597 10.677242771 0.739573806 0.160233290 0.228352499 0.310949696 0.405840486 0.543245419 0.764677880 1.097972068 1.539535823 2.050944534 2.568889298 3.030221396 3.400957667 3.669864371 3.822384417 3.852713695 3.787621377 3.668695119 3.531694804 3.413577973 3.351814577 3.366672738 3.452082403 3.588111609 3.756530506 3.942562265 4.236527048 6.369755632
//
IT	4714
RD	16
LK	-321657.158313
QD	-627.384567 -> -595.232532
RI	0.0201132588
TR	0.057199	0.025679
MT	10.783361
MM	C_pi: 2.278043, n_recomb: 65526.856190
RS	0	0.000000	0.811223	603.662498	0.009212	0.000608
RS	1	0.007728	0.811223	643.978743	0.009828	0.004164
RS	2	0.016054	0.811223	686.467942	0.010476	0.008845
RS	3	0.025023	0.811223	731.164318	0.011158	0.012049
RS	4	0.034685	0.160761	3826.375241	0.058394	0.059534
RS	5	0.045093	0.160761	3854.639170	0.058825	0.058409
RS	6	0.056307	0.230989	2719.107255	0.041496	0.040649
RS	7	0.068386	0.230989	2774.880761	0.042347	0.041024
RS	8	0.081400	0.314075	2090.545029	0.031904	0.030716
RS	9	0.095419	0.314075	2150.511536	0.032819	0.031591
RS	10	0.110521	0.407733	1708.034870	0.026066	0.025067
RS	11	0.126791	0.407733	1765.736483	0.026947	0.026110
RS	12	0.144318	0.543114	1373.874539	0.020967	0.020395
RS	13	0.163199	0.543114	1427.931874	0.021792	0.021364
RS	14	0.183540	0.763261	1059.242739	0.016165	0.015912
RS	15	0.205452	0.763261	1107.908604	0.016908	0.016695
RS	16	0.229059	1.097625	808.042934	0.012331	0.012210
RS	17	0.254489	1.097625	850.083367	0.012973	0.012848
RS	18	0.281885	1.543929	637.089818	0.009723	0.009660
RS	19	0.311398	1.543929	673.099006	0.010272	0.010208
RS	20	0.343192	2.064272	532.567650	0.008127	0.008109
RS	21	0.377442	2.064272	564.180604	0.008610	0.008593
RS	22	0.414340	2.594658	475.814331	0.007261	0.007276
RS	23	0.454090	2.594658	504.761514	0.007703	0.007723
RS	24	0.496911	3.070055	452.635734	0.006908	0.006954
RS	25	0.543042	3.070055	480.359565	0.007331	0.007389
RS	26	0.592738	3.455017	452.894883	0.006912	0.006995
RS	27	0.646274	3.455017	480.447095	0.007332	0.007432
RS	28	0.703948	3.737457	470.918237	0.007187	0.007311
RS	29	0.766079	3.737457	499.037855	0.007616	0.007753
RS	30	0.833012	3.901123	506.210356	0.007725	0.007886
RS	31	0.905117	3.901123	535.472208	0.008172	0.008346
RS	32	0.982795	3.937894	560.401204	0.008552	0.008754
RS	33	1.066476	3.937894	591.183683	0.009022	0.009245
RS	34	1.156624	3.873706	632.835108	0.009658	0.009916
RS	35	1.253739	3.873706	665.068976	0.010150	0.010438
RS	36	1.358359	3.750853	720.114986	0.010990	0.011319
RS	37	1.471065	3.750853	753.044231	0.011492	0.011863
RS	38	1.592481	3.606409	816.570922	0.012462	0.012882
RS	39	1.723280	3.606409	848.610129	0.012951	0.013429
RS	40	1.864187	3.479403	910.863933	0.013901	0.014438
RS	41	2.015984	3.479403	939.649297	0.014340	0.014949
RS	42	2.179513	3.409741	985.332860	0.015037	0.015700
RS	43	2.355679	3.409741	1008.334902	0.015388	0.016116
RS	44	2.545460	3.419337	1024.982313	0.015642	0.016394
RS	45	2.749907	3.419337	1040.467527	0.015878	0.016668
RS	46	2.970155	3.502406	1027.239490	0.015677	0.016452
RS	47	3.207424	3.502406	1034.606588	0.015789	0.016574
RS	48	3.463030	3.638506	999.288451	0.015250	0.015998
RS	49	3.738389	3.638506	998.665640	0.015241	0.015982
RS	50	4.035029	3.808797	949.732902	0.014494	0.015192
RS	51	4.354594	3.808797	941.577733	0.014369	0.015059
RS	52	4.698856	3.998059	885.607172	0.013515	0.014168
RS	53	5.069723	3.998059	870.496739	0.013285	0.013933
RS	54	5.469252	4.299808	792.906888	0.012100	0.012714
RS	55	5.899657	4.299808	774.003244	0.011812	0.012429
RS	56	6.363325	4.299808	749.796564	0.011443	0.012063
RS	57	6.862827	4.299808	720.387131	0.010994	0.011616
RS	58	7.400931	6.548805	460.783453	0.007032	0.007542
RS	59	7.980621	6.548805	455.997210	0.006959	0.007475
RS	60	8.605111	6.548805	448.287352	0.006841	0.007360
RS	61	9.277863	6.548805	437.577288	0.006678	0.007192
RS	62	10.002607	6.548805	423.852009	0.006468	0.006972
RS	63	10.783361	6.548805	3610.913505	0.055106	0.059343
PA	4+25*2+4+6 0.057199302 0.025678527 10.783360864 0.811222717 0.160760791 0.230989088 0.314075277 0.407733497 0.543114086 0.763260940 1.097624952 1.543928541 2.064272262 2.594658400 3.070055010 3.455017137 3.737456641 3.901123110 3.937894383 3.873706308 3.750852539 3.606409070 3.479403003 3.409740667 3.419336799 3.502406397 3.638505782 3.808797487 3.998058690 4.299807731 6.548804701
//
IT	4904
RD	17
LK	-321594.237883
QD	-599.107733 -> -570.046318
RI	0.0182062742
TR	0.056015	0.026030
MT	10.886122
MM	C_pi: 2.329859, n_recomb: 67862.753825
RS	0	0.000000	0.888970	571.328367	0.008419	0.000562
RS	1	0.007744	0.888970	610.092858	0.008990	0.003838
RS	2	0.016088	0.888970	651.036446	0.009593	0.008130
RS	3	0.025079	0.888970	694.209541	0.010230	0.011084
RS	4	0.034765	0.161268	3971.316685	0.058520	0.059932
RS	5	0.045202	0.161268	4001.364755	0.058963	0.058768
RS	6	0.056447	0.233626	2800.622728	0.041269	0.040543
RS	7	0.068562	0.233626	2859.785274	0.042141	0.040920
RS	8	0.081616	0.317197	2158.801469	0.031811	0.030688
RS	9	0.095681	0.317197	2221.735624	0.032739	0.031564
RS	10	0.110835	0.409643	1774.426393	0.026147	0.025176
RS	11	0.127163	0.409643	1834.729349	0.027036	0.026215
RS	12	0.144755	0.543020	1434.639103	0.021140	0.020571
RS	13	0.163710	0.543020	1491.094281	0.021972	0.021543
RS	14	0.184133	0.761805	1108.004112	0.016327	0.016069
RS	15	0.206137	0.761805	1158.876049	0.017077	0.016857
RS	16	0.229845	1.096953	844.119697	0.012439	0.012309
RS	17	0.255389	1.096953	888.064676	0.013086	0.012952
RS	18	0.282911	1.547442	663.681369	0.009780	0.009708
RS	19	0.312565	1.547442	701.267468	0.010334	0.010259
RS	20	0.344516	2.075955	553.062326	0.008150	0.008120
RS	21	0.378940	2.075955	585.989350	0.008635	0.008607
RS	22	0.416031	2.617946	492.676687	0.007260	0.007263
RS	23	0.455994	2.617946	522.762001	0.007703	0.007711
RS	24	0.499052	3.106751	467.507688	0.006889	0.006923
RS	25	0.545444	3.106751	496.269764	0.007313	0.007357
RS	26	0.595430	3.505606	466.784598	0.006878	0.006948
RS	27	0.649286	3.505606	495.330045	0.007299	0.007382
RS	28	0.707313	3.801632	484.455661	0.007139	0.007244
RS	29	0.769834	3.801632	513.562902	0.007568	0.007684
RS	30	0.837197	3.976882	519.991456	0.007662	0.007799
RS	31	0.909776	3.976882	550.274813	0.008109	0.008255
RS	32	0.987976	4.020864	575.216344	0.008476	0.008646
RS	33	1.072232	4.020864	607.101985	0.008946	0.009131
RS	34	1.163014	3.958399	649.701938	0.009574	0.009788
RS	35	1.260826	3.958399	683.169040	0.010067	0.010304
RS	36	1.366212	3.832312	740.247338	0.010908	0.011180
RS	37	1.479760	3.832312	774.571533	0.011414	0.011719
RS	38	1.602102	3.680871	841.328720	0.012398	0.012745
RS	39	1.733918	3.680871	874.914217	0.012892	0.013290
RS	40	1.875942	3.545153	941.334781	0.013871	0.014321
RS	41	2.028965	3.545153	971.732886	0.014319	0.014835
RS	42	2.193839	3.467536	1021.599790	0.015054	0.015620
RS	43	2.371481	3.467536	1046.124510	0.015415	0.016044
RS	44	2.562880	3.471608	1065.806695	0.015705	0.016360
RS	45	2.769102	3.471608	1082.564289	0.015952	0.016646
RS	46	2.991294	3.551913	1070.644875	0.015777	0.016461
RS	47	3.230694	3.551913	1078.935953	0.015899	0.016597
RS	48	3.488633	3.687560	1043.358187	0.015375	0.016042
RS	49	3.766548	3.687560	1043.277730	0.015373	0.016040
RS	50	4.065986	3.859155	992.956956	0.014632	0.015262
RS	51	4.388613	3.859155	984.967431	0.014514	0.015140
RS	52	4.736225	4.051086	926.894658	0.013658	0.014253
RS	53	5.110757	4.051086	911.596325	0.013433	0.014028
RS	54	5.514295	4.359917	830.260453	0.012234	0.012799
RS	55	5.949083	4.359917	810.993021	0.011950	0.012521
RS	56	6.417543	4.359917	786.156978	0.011585	0.012161
RS	57	6.922282	4.359917	755.844881	0.011138	0.011719
RS	58	7.466110	6.722115	478.144189	0.007046	0.007520
RS	59	8.052053	6.722115	473.983995	0.006984	0.007467
RS	60	8.683373	6.722115	466.812693	0.006879	0.007365
RS	61	9.363585	6.722115	456.534595	0.006727	0.007211
RS	62	10.096475	6.722115	443.115590	0.006530	0.007006
RS	63	10.886122	6.722115	3844.997716	0.056658	0.060796
PA	4+25*2+4+6 0.056015278 0.026029613 10.886121878 0.888969510 0.161268105 0.233625774 0.317197457 0.409642823 0.543019818 0.761805499 1.096953183 1.547441699 2.075955176 2.617945535 3.106751000 3.505606322 3.801632158 3.976881634 4.020863953 3.958398933 3.832311861 3.680870775 3.545153478 3.467536216 3.471607528 3.551912504 3.687560458 3.859154604 4.051085844 4.359916613 6.722114906
//
IT	4396
RD	18
LK	-321537.343908
QD	-573.082464 -> -546.765908
RI	0.0165075860
TR	0.054902	0.026359
MT	10.985787
MM	C_pi: 2.380144, n_recomb: 70134.454060
RS	0	0.000000	0.973471	539.926599	0.007698	0.000520
RS	1	0.007760	0.973471	577.087243	0.008228	0.003537
RS	2	0.016122	0.973471	616.414397	0.008789	0.007472
RS	3	0.025132	0.973471	657.971752	0.009382	0.010196
RS	4	0.034842	0.161757	4111.907137	0.058629	0.060291
RS	5	0.045306	0.161757	4143.729322	0.059083	0.059102
RS	6	0.056581	0.236254	2877.758488	0.041032	0.040423
RS	7	0.068732	0.236254	2940.281074	0.041923	0.040803
RS	8	0.081825	0.320301	2223.945234	0.031710	0.030651
RS	9	0.095934	0.320301	2289.798781	0.032649	0.031528
RS	10	0.111138	0.411558	1838.685876	0.026217	0.025274
RS	11	0.127522	0.411558	1901.543537	0.027113	0.026311
RS	12	0.145177	0.542962	1494.150187	0.021304	0.020740
RS	13	0.164202	0.542962	1552.956813	0.022143	0.021714
RS	14	0.184703	0.760323	1156.083971	0.016484	0.016222
RS	15	0.206796	0.760323	1209.123747	0.017240	0.017016
RS	16	0.230602	1.096016	879.752403	0.012544	0.012408
RS	17	0.256256	1.096016	925.573507	0.013197	0.013056
RS	18	0.283901	1.550215	689.924591	0.009837	0.009757
RS	19	0.313691	1.550215	729.064960	0.010395	0.010310
RS	20	0.345792	2.086201	573.256021	0.008174	0.008134
RS	21	0.380384	2.086201	607.477207	0.008662	0.008623
RS	22	0.417661	2.639010	509.254885	0.007261	0.007254
RS	23	0.457830	2.639010	540.459098	0.007706	0.007703
RS	24	0.501117	3.140575	482.080145	0.006874	0.006896
RS	25	0.547762	3.140575	511.860019	0.007298	0.007330
RS	26	0.598026	3.552959	480.327019	0.006849	0.006905
RS	27	0.652192	3.552959	509.842245	0.007269	0.007337
RS	28	0.710560	3.862554	497.563328	0.007094	0.007183
RS	29	0.773457	3.862554	527.629997	0.007523	0.007620
RS	30	0.841236	4.049760	533.216494	0.007603	0.007718
RS	31	0.914273	4.049760	564.486710	0.008049	0.008170
RS	32	0.992978	4.101615	589.301045	0.008402	0.008544
RS	33	1.077791	4.101615	622.247936	0.008872	0.009023
RS	34	1.169185	4.041645	665.615788	0.009491	0.009666
RS	35	1.267670	4.041645	700.268138	0.009985	0.010177
RS	36	1.373798	3.912967	759.183801	0.010825	0.011045
RS	37	1.488161	3.912967	794.853716	0.011333	0.011580
RS	38	1.611399	3.754950	864.667138	0.012329	0.012611
RS	39	1.744199	3.754950	899.756919	0.012829	0.013155
RS	40	1.887305	3.610703	970.243421	0.013834	0.014205
RS	41	2.041515	3.610703	1002.229116	0.014290	0.014722
RS	42	2.207691	3.525103	1056.298658	0.015061	0.015539
RS	43	2.386762	3.525103	1082.342694	0.015432	0.015971
RS	44	2.579729	3.523425	1105.207238	0.015758	0.016323
RS	45	2.787670	3.523425	1123.251756	0.016016	0.016620
RS	46	3.011746	3.600599	1112.860083	0.015868	0.016468
RS	47	3.253210	3.600599	1122.098587	0.015999	0.016617
RS	48	3.513411	3.735330	1086.490613	0.015492	0.016084
RS	49	3.793803	3.735330	1086.976409	0.015498	0.016095
RS	50	4.095953	3.907725	1035.462376	0.014764	0.015329
RS	51	4.421549	3.907725	1027.658088	0.014653	0.015218
RS	52	4.772410	4.101830	967.627162	0.013797	0.014336
RS	53	5.150497	4.101830	952.154975	0.013576	0.014119
RS	54	5.557923	4.417115	867.175201	0.012364	0.012882
RS	55	5.996964	4.417115	847.552511	0.012085	0.012611
RS	56	6.470074	4.417115	822.098167	0.011722	0.012256
RS	57	6.979896	4.417115	790.896966	0.011277	0.011818
RS	58	7.529279	6.890065	495.061218	0.007059	0.007500
RS	59	8.121292	6.890065	491.529293	0.007008	0.007459
RS	60	8.759245	6.890065	484.904002	0.006914	0.007369
RS	61	9.446701	6.890065	475.070987	0.006774	0.007229
RS	62	10.187502	6.890065	461.977326	0.006587	0.007037
RS	63	10.985787	6.890065	4078.259942	0.058149	0.062188
PA	4+25*2+4+6 0.054902192 0.026359372 10.985787301 0.973471022 0.161756796 0.236253957 0.320300987 0.411557867 0.542961818 0.760323410 1.096015845 1.550214644 2.086200564 2.639009918 3.140574652 3.552958666 3.862554472 4.049760246 4.101614766 4.041644805 3.912967315 3.754949731 3.610702790 3.525102736 3.523424592 3.600599141 3.735329983 3.907724534 4.101829889 4.417115322 6.890065447
//
IT	5496
RD	19
LK	-321485.804321
QD	-549.074777 -> -525.202942
RI	0.0149874840
TR	0.053854	0.026669
MT	11.082637
MM	C_pi: 2.428976, n_recomb: 72342.779380
RS	0	0.000000	1.065515	509.461462	0.007042	0.000480
RS	1	0.007775	1.065515	544.982773	0.007533	0.003258
RS	2	0.016154	1.065515	582.642179	0.008054	0.006866
RS	3	0.025184	1.065515	622.514058	0.008605	0.009378
RS	4	0.034917	0.162232	4248.126030	0.058722	0.060615
RS	5	0.045406	0.162232	4281.716015	0.059187	0.059412
RS	6	0.056711	0.238870	2950.737695	0.040788	0.040292
RS	7	0.068895	0.238870	3016.583624	0.041698	0.040675
RS	8	0.082026	0.323384	2286.089975	0.031601	0.030605
RS	9	0.096177	0.323384	2354.811870	0.032551	0.031483
RS	10	0.111430	0.413472	1900.865667	0.026276	0.025364
RS	11	0.127867	0.413472	1966.230424	0.027179	0.026397
RS	12	0.145583	0.542935	1552.400867	0.021459	0.020902
RS	13	0.164677	0.542935	1613.512193	0.022304	0.021878
RS	14	0.185254	0.758837	1203.442207	0.016635	0.016371
RS	15	0.207432	0.758837	1258.610611	0.017398	0.017170
RS	16	0.231333	1.094878	914.908515	0.012647	0.012506
RS	17	0.257093	1.094878	962.576156	0.013306	0.013158
RS	18	0.284856	1.552371	715.800179	0.009895	0.009806
RS	19	0.314777	1.552371	756.471321	0.010457	0.010363
RS	20	0.347025	2.095184	593.143466	0.008199	0.008151
RS	21	0.381779	2.095184	628.638640	0.008690	0.008641
RS	22	0.419236	2.658077	525.551069	0.007265	0.007248
RS	23	0.459605	2.658077	557.855095	0.007711	0.007698
RS	24	0.503112	3.171765	496.362679	0.006861	0.006873
RS	25	0.550002	3.171765	527.140464	0.007287	0.007307
RS	26	0.600537	3.597276	493.541787	0.006822	0.006866
RS	27	0.655001	3.597276	524.004407	0.007243	0.007297
RS	28	0.713700	3.920369	510.270717	0.007054	0.007127
RS	29	0.776962	3.920369	541.270109	0.007482	0.007562
RS	30	0.845142	4.119833	545.926560	0.007546	0.007642
RS	31	0.918624	4.119833	578.150831	0.007992	0.008091
RS	32	0.997818	4.180158	602.709041	0.008331	0.008447
RS	33	1.083170	4.180158	636.677216	0.008801	0.008922
RS	34	1.175157	4.123399	680.644401	0.009409	0.009549
RS	35	1.274295	4.123399	716.435640	0.009903	0.010055
RS	36	1.381142	3.992742	777.002211	0.010741	0.010915
RS	37	1.496295	3.992742	813.969204	0.011252	0.011447
RS	38	1.620402	3.828550	886.667146	0.012256	0.012480
RS	39	1.754157	3.828550	923.218039	0.012762	0.013023
RS	40	1.898311	3.675962	997.659834	0.013791	0.014091
RS	41	2.053672	3.675962	1031.204795	0.014254	0.014610
RS	42	2.221112	3.582360	1089.480834	0.015060	0.015458
RS	43	2.401570	3.582360	1117.036171	0.015441	0.015897
RS	44	2.596058	3.574750	1143.206508	0.015803	0.016284
RS	45	2.805667	3.574750	1162.547609	0.016070	0.016592
RS	46	3.031572	3.648475	1153.884141	0.015950	0.016472
RS	47	3.275041	3.648475	1164.089195	0.016091	0.016633
RS	48	3.537438	3.781882	1128.666025	0.015602	0.016123
RS	49	3.820236	3.781882	1129.738684	0.015616	0.016146
RS	50	4.125020	3.954630	1077.218935	0.014890	0.015395
RS	51	4.453500	3.954630	1069.617108	0.014785	0.015294
RS	52	4.807518	4.150472	1007.767551	0.013930	0.014417
RS	53	5.189060	4.150472	992.134119	0.013714	0.014208
RS	54	5.600265	4.471648	903.613437	0.012491	0.012963
RS	55	6.043440	4.471648	883.643195	0.012215	0.012698
RS	56	6.521070	4.471648	857.580983	0.011854	0.012348
RS	57	7.035834	4.471648	825.503835	0.011411	0.011914
RS	58	7.590620	7.053014	511.527851	0.007071	0.007481
RS	59	8.188538	7.053014	508.625007	0.007031	0.007451
RS	60	8.832942	7.053014	502.551477	0.006947	0.007373
RS	61	9.527445	7.053014	493.174672	0.006817	0.007245
RS	62	10.275945	7.053014	480.423164	0.006641	0.007066
RS	63	11.082637	7.053014	4310.221706	0.059581	0.063521
PA	4+25*2+4+6 0.053853998 0.026669079 11.082636734 1.065515041 0.162232159 0.238869573 0.323384214 0.413471708 0.542935345 0.758836862 1.094877576 1.552370520 2.095184155 2.658076861 3.171765471 3.597275945 3.920368872 4.119833207 4.180157831 4.123398829 3.992741656 3.828550006 3.675961900 3.582360492 3.574750380 3.648474882 3.781881966 3.954630134 4.150471777 4.471648104 7.053013788
//
IT	5620
RD	20
LK	-321439.036736
QD	-526.881658 -> -505.192843
RI	0.0136239543
TR	0.052866	0.026960
MT	11.176801
MM	C_pi: 2.476383, n_recomb: 74488.113950
RS	0	0.000000	1.165902	479.973939	0.006444	0.000443
RS	1	0.007789	1.165902	513.836761	0.006898	0.003000
RS	2	0.016185	1.165902	549.796032	0.007381	0.006307
RS	3	0.025234	1.165902	587.934505	0.007893	0.008623
RS	4	0.034989	0.162696	4379.981364	0.058801	0.060906
RS	5	0.045503	0.162696	4415.331702	0.059276	0.059699
RS	6	0.056836	0.241466	3019.765828	0.040540	0.040152
RS	7	0.069052	0.241466	3088.889775	0.041468	0.040540
RS	8	0.082220	0.326437	2345.374031	0.031487	0.030553
RS	9	0.096413	0.326437	2416.908750	0.032447	0.031433
RS	10	0.111711	0.415377	1960.994252	0.026326	0.025447
RS	11	0.128201	0.415377	2028.816454	0.027237	0.026477
RS	12	0.145976	0.542936	1609.359732	0.021606	0.021057
RS	13	0.165135	0.542936	1672.727644	0.022456	0.022034
RS	14	0.185786	0.757355	1250.034531	0.016782	0.016516
RS	15	0.208046	0.757355	1307.290688	0.017550	0.017320
RS	16	0.232040	1.093572	949.556980	0.012748	0.012602
RS	17	0.257902	1.093572	999.040005	0.013412	0.013258
RS	18	0.285779	1.553978	741.292390	0.009952	0.009857
RS	19	0.315828	1.553978	783.469757	0.010518	0.010416
RS	20	0.348216	2.103051	612.709257	0.008226	0.008169
RS	21	0.383128	2.103051	649.457291	0.008719	0.008661
RS	22	0.420758	2.675341	541.556546	0.007270	0.007244
RS	23	0.461320	2.675341	574.940724	0.007719	0.007695
RS	24	0.505041	3.200518	510.356273	0.006852	0.006854
RS	25	0.552168	3.200518	542.112029	0.007278	0.007287
RS	26	0.602965	3.638759	506.433496	0.006799	0.006831
RS	27	0.657719	3.638759	537.821294	0.007220	0.007261
RS	28	0.716738	3.975216	522.592598	0.007016	0.007076
RS	29	0.780353	3.975216	554.498656	0.007444	0.007508
RS	30	0.848924	4.187150	558.149921	0.007493	0.007572
RS	31	0.922835	4.187150	591.296571	0.007938	0.008016
RS	32	1.002504	4.256486	615.479226	0.008263	0.008355
RS	33	1.088378	4.256486	650.429966	0.008732	0.008826
RS	34	1.180940	4.203596	694.839729	0.009328	0.009438
RS	35	1.280713	4.203596	731.724523	0.009823	0.009939
RS	36	1.388256	4.071532	793.764948	0.010656	0.010789
RS	37	1.504176	4.071532	831.980535	0.011169	0.011318
RS	38	1.629125	3.901568	907.390376	0.012182	0.012352
RS	39	1.763806	3.901568	945.357782	0.012691	0.012895
RS	40	1.908978	3.740822	1023.638468	0.013742	0.013978
RS	41	2.065457	3.740822	1058.711093	0.014213	0.014500
RS	42	2.234124	3.639227	1121.177931	0.015052	0.015376
RS	43	2.415929	3.639227	1150.232010	0.015442	0.015822
RS	44	2.611894	3.625530	1179.811539	0.015839	0.016244
RS	45	2.823123	3.625530	1200.454093	0.016116	0.016562
RS	46	3.050804	3.695518	1193.703244	0.016025	0.016473
RS	47	3.296220	3.695518	1204.889707	0.016176	0.016646
RS	48	3.560751	3.827237	1169.854724	0.015705	0.016161
RS	49	3.845887	3.827237	1171.531513	0.015728	0.016194
RS	50	4.153231	3.999940	1118.185990	0.015012	0.015458
RS	51	4.484514	3.999940	1110.801562	0.014912	0.015366
RS	52	4.841602	4.197124	1047.269890	0.014060	0.014496
RS	53	5.226502	4.197124	1031.486442	0.013848	0.014294
RS	54	5.641383	4.523679	939.529244	0.012613	0.013043
RS	55	6.088578	4.523679	919.218450	0.012340	0.012783
RS	56	6.570605	4.523679	892.558387	0.011983	0.012438
RS	57	7.090178	4.523679	859.618353	0.011540	0.012007
RS	58	7.650220	7.211196	527.532115	0.007082	0.007463
RS	59	8.253883	7.211196	525.257771	0.007052	0.007443
RS	60	8.904566	7.211196	519.740148	0.006977	0.007377
RS	61	9.605930	7.211196	510.828861	0.006858	0.007260
RS	62	10.361923	7.211196	498.434315	0.006691	0.007092
RS	63	11.176801	7.211196	4540.381239	0.060954	0.064796
PA	4+25*2+4+6 0.052865774 0.026960166 11.176800610 1.165902452 0.162695922 0.241466422 0.326436943 0.415376655 0.542936121 0.757354759 1.093572380 1.553978295 2.103050767 2.675341067 3.200518005 3.638759119 3.975216409 4.187150370 4.256485529 4.203595778 4.071532140 3.901568325 3.740822062 3.639226556 3.625529633 3.695518008 3.827236915 3.999940085 4.197124092 4.523679219 7.211196090
//
IT	5110
RD	21
LK	-321396.531887
QD	-506.326311 -> -486.591477
RI	0.0123965241
TR	0.051933	0.027234
MT	11.268415
MM	C_pi: 2.522426, n_recomb: 76571.841804
RS	0	0.000000	1.275581	451.483577	0.005896	0.000409
RS	1	0.007803	1.275581	483.681973	0.006317	0.002760
RS	2	0.016214	1.275581	517.924218	0.006764	0.005792
RS	3	0.025283	1.275581	554.299386	0.007239	0.007927
RS	4	0.035058	0.163151	4507.517253	0.058867	0.061168
RS	5	0.045596	0.163151	4544.621895	0.059351	0.059965
RS	6	0.056957	0.244045	3085.018647	0.040289	0.040005
RS	7	0.069204	0.244045	3157.370939	0.041234	0.040398
RS	8	0.082407	0.329458	2401.918134	0.031368	0.030496
RS	9	0.096640	0.329458	2476.208476	0.032338	0.031377
RS	10	0.111983	0.417275	2019.098820	0.026369	0.025521
RS	11	0.128524	0.417275	2089.328702	0.027286	0.026549
RS	12	0.146355	0.542969	1665.009300	0.021744	0.021206
RS	13	0.165578	0.542969	1730.585827	0.022601	0.022184
RS	14	0.186301	0.755890	1295.838823	0.016923	0.016658
RS	15	0.208640	0.755890	1355.141536	0.017698	0.017466
RS	16	0.232723	1.092142	983.679727	0.012846	0.012697
RS	17	0.258685	1.092142	1034.946413	0.013516	0.013357
RS	18	0.286672	1.555142	766.382729	0.010009	0.009907
RS	19	0.316843	1.555142	810.041047	0.010579	0.010469
RS	20	0.349369	2.109959	631.944515	0.008253	0.008188
RS	21	0.384433	2.109959	669.923907	0.008749	0.008682
RS	22	0.422232	2.691009	557.269756	0.007278	0.007243
RS	23	0.462981	2.691009	591.714413	0.007728	0.007695
RS	24	0.506909	3.227051	524.067785	0.006844	0.006837
RS	25	0.554265	3.227051	556.782015	0.007271	0.007271
RS	26	0.605317	3.677577	519.021442	0.006778	0.006800
RS	27	0.660351	3.677577	551.313273	0.007200	0.007229
RS	28	0.719680	4.027245	534.553743	0.006981	0.007028
RS	29	0.783638	4.027245	567.341745	0.007409	0.007458
RS	30	0.852587	4.251828	569.918104	0.007443	0.007505
RS	31	0.926916	4.251828	603.957046	0.007887	0.007947
RS	32	1.007044	4.330637	627.657722	0.008197	0.008269
RS	33	1.093425	4.330637	663.554258	0.008666	0.008735
RS	34	1.186546	4.282205	708.264710	0.009250	0.009331
RS	35	1.286933	4.282205	746.199717	0.009745	0.009829
RS	36	1.395153	4.149284	809.545622	0.010572	0.010669
RS	37	1.511817	4.149284	848.962638	0.011087	0.011194
RS	38	1.637585	3.973923	926.919226	0.012105	0.012229
RS	39	1.773165	3.973923	966.258545	0.012619	0.012770
RS	40	1.919325	3.805209	1048.256413	0.013690	0.013867
RS	41	2.076890	3.805209	1084.823350	0.014167	0.014391
RS	42	2.246749	3.695631	1151.454860	0.015038	0.015295
RS	43	2.429862	3.695631	1181.991866	0.015436	0.015746
RS	44	2.627262	3.675711	1215.068046	0.015868	0.016202
RS	45	2.840066	3.675711	1237.012973	0.016155	0.016530
RS	46	3.069474	3.741717	1232.340062	0.016094	0.016474
RS	47	3.316783	3.741717	1244.519133	0.016253	0.016657
RS	48	3.583389	3.871425	1210.061703	0.015803	0.016196
RS	49	3.870797	3.871425	1212.356909	0.015833	0.016240
RS	50	4.180632	4.043723	1158.357705	0.015128	0.015519
RS	51	4.514642	4.043723	1151.203259	0.015034	0.015436
RS	52	4.874715	4.241890	1086.121868	0.014184	0.014573
RS	53	5.262883	4.241890	1070.197786	0.013976	0.014377
RS	54	5.681340	4.573356	974.907052	0.012732	0.013121
RS	55	6.132448	4.573356	954.261345	0.012462	0.012866
RS	56	6.618755	4.573356	927.012162	0.012106	0.012525
RS	57	7.143008	4.573356	893.221137	0.011665	0.012096
RS	58	7.708168	7.364828	543.078230	0.007092	0.007445
RS	59	8.317426	7.364828	541.430379	0.007071	0.007436
RS	60	8.974223	7.364828	536.471083	0.007006	0.007380
RS	61	9.682269	7.364828	528.032612	0.006896	0.007274
RS	62	10.445563	7.364828	516.007552	0.006739	0.007117
RS	63	11.268415	7.364828	4768.386714	0.062273	0.066016
PA	4+25*2+4+6 0.051933008 0.027233901 11.268414953 1.275581070 0.163150770 0.244044526 0.329457939 0.417275127 0.542968742 0.755889996 1.092141505 1.555141657 2.109959144 2.691009240 3.227051230 3.677576676 4.027244941 4.251827871 4.330636779 4.282204537 4.149283642 3.973923498 3.805208770 3.695631347 3.675711141 3.741716565 3.871424884 4.043722617 4.241890171 4.573356272 7.364828221
//
IT	5045
RD	22
LK	-321357.844116
QD	-487.252920 -> -469.270905
RI	0.0112888294
TR	0.051052	0.027491
MT	11.357610
MM	C_pi: 2.567131, n_recomb: 78594.505185
RS	0	0.000000	1.395614	424.003637	0.005395	0.000377
RS	1	0.007816	1.395614	454.542859	0.005783	0.002538
RS	2	0.016243	1.395614	487.064359	0.006197	0.005317
RS	3	0.025329	1.395614	521.661727	0.006637	0.007283
RS	4	0.035125	0.163599	4630.729214	0.058919	0.061401
RS	5	0.045687	0.163599	4669.583343	0.059414	0.060210
RS	6	0.057074	0.246596	3146.731327	0.040038	0.039852
RS	7	0.069351	0.246596	3222.254829	0.040998	0.040252
RS	8	0.082588	0.332443	2455.830957	0.031247	0.030435
RS	9	0.096859	0.332443	2532.816973	0.032226	0.031317
RS	10	0.112246	0.419158	2075.232309	0.026404	0.025590
RS	11	0.128836	0.419158	2147.818592	0.027328	0.026614
RS	12	0.146722	0.543024	1719.348432	0.021876	0.021349
RS	13	0.166007	0.543024	1787.084745	0.022738	0.022327
RS	14	0.186798	0.754445	1340.825753	0.017060	0.016795
RS	15	0.209215	0.754445	1402.132696	0.017840	0.017607
RS	16	0.233384	1.090616	1017.244685	0.012943	0.012791
RS	17	0.259442	1.090616	1070.261928	0.013618	0.013453
RS	18	0.287536	1.555928	791.049605	0.010065	0.009958
RS	19	0.317827	1.555928	836.162467	0.010639	0.010522
RS	20	0.350485	2.116002	650.841983	0.008281	0.008208
RS	21	0.385696	2.116002	690.030693	0.008780	0.008704
RS	22	0.423659	2.705193	572.692254	0.007287	0.007244
RS	23	0.464589	2.705193	608.177648	0.007738	0.007697
RS	24	0.508719	3.251530	537.497113	0.006839	0.006823
RS	25	0.556298	3.251530	571.150246	0.007267	0.007257
RS	26	0.607595	3.713884	531.311694	0.006760	0.006772
RS	27	0.662902	3.713884	564.486683	0.007182	0.007200
RS	28	0.722532	4.076578	546.166735	0.006949	0.006985
RS	29	0.786823	4.076578	579.812560	0.007377	0.007413
RS	30	0.856139	4.313923	581.254188	0.007396	0.007444
RS	31	0.930873	4.313923	616.156351	0.007840	0.007883
RS	32	1.011448	4.402609	639.278587	0.008134	0.008187
RS	33	1.098321	4.402609	676.085415	0.008602	0.008650
RS	34	1.191984	4.359196	720.961746	0.009173	0.009230
RS	35	1.292968	4.359196	759.904734	0.009669	0.009724
RS	36	1.401845	4.225934	824.397016	0.010489	0.010552
RS	37	1.519232	4.225934	864.968856	0.011005	0.011075
RS	38	1.645795	4.045547	945.309245	0.012028	0.012108
RS	39	1.782250	4.045547	985.975225	0.012545	0.012648
RS	40	1.929370	3.869056	1071.563821	0.013634	0.013759
RS	41	2.087990	3.869056	1109.589499	0.014118	0.014284
RS	42	2.259008	3.751518	1180.347671	0.015018	0.015214
RS	43	2.443393	3.751518	1212.348274	0.015425	0.015671
RS	44	2.642189	3.725260	1248.991278	0.015892	0.016160
RS	45	2.856524	3.725260	1272.235534	0.016187	0.016497
RS	46	3.087612	3.787067	1269.789191	0.016156	0.016472
RS	47	3.336762	3.787067	1282.968493	0.016324	0.016666
RS	48	3.605387	3.914475	1249.266741	0.015895	0.016230
RS	49	3.895007	3.914475	1252.191791	0.015932	0.016283
RS	50	4.207265	4.086042	1197.703756	0.015239	0.015578
RS	51	4.543930	4.086042	1190.789849	0.015151	0.015503
RS	52	4.906909	4.284868	1124.287642	0.014305	0.014648
RS	53	5.298259	4.284868	1108.231036	0.014101	0.014458
RS	54	5.720198	4.620823	1009.709088	0.012847	0.013197
RS	55	6.175116	4.620823	988.733555	0.012580	0.012946
RS	56	6.665592	4.620823	960.903673	0.012226	0.012609
RS	57	7.194405	4.620823	926.273504	0.011785	0.012183
RS	58	7.764550	7.514111	558.158874	0.007102	0.007429
RS	59	8.379259	7.514111	557.134253	0.007089	0.007428
RS	60	9.042015	7.514111	552.734250	0.007033	0.007382
RS	61	9.756574	7.514111	544.774243	0.006931	0.007286
RS	62	10.526983	7.514111	533.129369	0.006783	0.007140
RS	63	11.357610	7.514111	4993.810392	0.063539	0.067185
PA	4+25*2+4+6 0.051051591 0.027491442 11.357610056 1.395614159 0.163599188 0.246596043 0.332442719 0.419158201 0.543023630 0.754444646 1.090615638 1.555927699 2.116001822 2.705193436 3.251530494 3.713884195 4.076578477 4.313922968 4.402609038 4.359195935 4.225933975 4.045547472 3.869056162 3.751518213 3.725260412 3.787067093 3.914474519 4.086041966 4.284868306 4.620823485 7.514111021
//
IT	4629
RD	23
LK	-321322.581704
QD	-469.525430 -> -453.118971
RI	0.0102871059
TR	0.050218	0.027734
MT	11.444435
MM	C_pi: 2.610528, n_recomb: 80557.195544
RS	0	0.000000	1.527176	397.553543	0.004935	0.000347
RS	1	0.007829	1.527176	426.449083	0.005294	0.002333
RS	2	0.016271	1.527176	457.258145	0.005676	0.004878
RS	3	0.025374	1.527176	490.077250	0.006084	0.006688
RS	4	0.035190	0.164042	4749.680755	0.058960	0.061609
RS	5	0.045774	0.164042	4790.278388	0.059464	0.060436
RS	6	0.057187	0.249118	3205.092266	0.039787	0.039697
RS	7	0.069493	0.249118	3283.725086	0.040763	0.040103
RS	8	0.082763	0.335386	2507.242643	0.031124	0.030370
RS	9	0.097072	0.335386	2586.862222	0.032112	0.031254
RS	10	0.112501	0.421023	2129.432868	0.026434	0.025652
RS	11	0.129138	0.421023	2204.323451	0.027363	0.026674
RS	12	0.147077	0.543101	1772.359329	0.022001	0.021486
RS	13	0.166421	0.543101	1842.206180	0.022868	0.022464
RS	14	0.187280	0.753031	1384.957886	0.017192	0.016929
RS	15	0.209771	0.753031	1448.225854	0.017978	0.017745
RS	16	0.234024	1.089027	1050.222711	0.013037	0.012882
RS	17	0.260175	1.089027	1104.956332	0.013716	0.013548
RS	18	0.288373	1.556400	815.275516	0.010120	0.010008
RS	19	0.318779	1.556400	861.815660	0.010698	0.010574
RS	20	0.351566	2.121299	669.387728	0.008309	0.008230
RS	21	0.386920	2.121299	709.762983	0.008811	0.008727
RS	22	0.425042	2.718052	587.817884	0.007297	0.007247
RS	23	0.466148	2.718052	624.323916	0.007750	0.007701
RS	24	0.510472	3.274105	550.648724	0.006836	0.006812
RS	25	0.558267	3.274105	585.221381	0.007265	0.007246
RS	26	0.609803	3.747843	543.311557	0.006744	0.006747
RS	27	0.665375	3.747843	577.349215	0.007167	0.007175
RS	28	0.725297	4.123330	557.448065	0.006920	0.006944
RS	29	0.789910	4.123330	591.928435	0.007348	0.007371
RS	30	0.859582	4.373504	592.182564	0.007351	0.007386
RS	31	0.934709	4.373504	627.920055	0.007795	0.007823
RS	32	1.015718	4.472424	650.375594	0.008073	0.008109
RS	33	1.103069	4.472424	688.058640	0.008541	0.008569
RS	34	1.197259	4.434542	732.977102	0.009099	0.009133
RS	35	1.298822	4.434542	772.887350	0.009594	0.009623
RS	36	1.408338	4.301431	838.375333	0.010407	0.010440
RS	37	1.526428	4.301431	880.056470	0.010925	0.010960
RS	38	1.653763	4.116371	962.623978	0.011950	0.011992
RS	39	1.791067	4.116371	1004.571443	0.012470	0.012530
RS	40	1.939121	3.932292	1093.623105	0.013576	0.013652
RS	41	2.098766	3.932292	1133.070565	0.014065	0.014179
RS	42	2.270910	3.806826	1207.907121	0.014994	0.015134
RS	43	2.456532	3.806826	1241.349292	0.015410	0.015596
RS	44	2.656686	3.774135	1281.614337	0.015909	0.016117
RS	45	2.872510	3.774135	1306.151581	0.016214	0.016462
RS	46	3.105232	3.831544	1306.067723	0.016213	0.016469
RS	47	3.356173	3.831544	1320.251580	0.016389	0.016672
RS	48	3.626761	3.956390	1287.471261	0.015982	0.016261
RS	49	3.918534	3.956390	1291.034825	0.016026	0.016324
RS	50	4.233150	4.126934	1236.214166	0.015346	0.015636
RS	51	4.572398	4.126934	1229.549290	0.015263	0.015568
RS	52	4.938205	4.326124	1161.750438	0.014421	0.014722
RS	53	5.332653	4.326124	1145.567978	0.014221	0.014537
RS	54	5.757982	4.666173	1043.917399	0.012959	0.013271
RS	55	6.216610	4.666173	1022.616003	0.012694	0.013025
RS	56	6.711146	4.666173	994.212837	0.012342	0.012690
RS	57	7.244399	4.666173	958.754525	0.011902	0.012266
RS	58	7.819401	7.659178	572.775849	0.007110	0.007413
RS	59	8.439420	7.659178	572.369955	0.007105	0.007421
RS	60	9.107982	7.659178	568.528748	0.007057	0.007384
RS	61	9.828886	7.659178	561.051168	0.006965	0.007298
RS	62	10.606231	7.659178	549.795283	0.006825	0.007161
RS	63	11.444435	7.659178	5216.326931	0.064753	0.068303
PA	4+25*2+4+6 0.050218061 0.027733984 11.444435048 1.527175698 0.164041818 0.249117561 0.335385503 0.421022990 0.543101310 0.753030839 1.089027418 1.556400305 2.121299011 2.718051526 3.274105054 3.747843319 4.123330352 4.373504068 4.472424276 4.434541992 4.301431050 4.116370769 3.932292289 3.806826288 3.774134702 3.831544300 3.956390146 4.126934495 4.326124286 4.666173459 7.659177583
//
IT	4150
RD	24
LK	-321290.399752
QD	-453.023090 -> -438.035499
RI	0.0093808441
TR	0.049429	0.027963
MT	11.528955
MM	C_pi: 2.652635, n_recomb: 82460.777182
RS	0	0.000000	1.671448	372.177290	0.004513	0.000319
RS	1	0.007842	1.671448	399.455482	0.004844	0.002142
RS	2	0.016298	1.671448	428.572942	0.005197	0.004473
RS	3	0.025418	1.671448	459.627750	0.005574	0.006138
RS	4	0.035253	0.164478	4864.463159	0.058991	0.061794
RS	5	0.045859	0.164478	4906.794291	0.059505	0.060643
RS	6	0.057296	0.251606	3260.269641	0.039537	0.039538
RS	7	0.069631	0.251606	3341.945298	0.040528	0.039951
RS	8	0.082933	0.338283	2556.252114	0.031000	0.030303
RS	9	0.097277	0.338283	2638.441147	0.031996	0.031188
RS	10	0.112747	0.422865	2181.737190	0.026458	0.025709
RS	11	0.129430	0.422865	2258.878841	0.027393	0.026728
RS	12	0.147421	0.543200	1824.023889	0.022120	0.021617
RS	13	0.166823	0.543200	1895.931335	0.022992	0.022596
RS	14	0.187746	0.751653	1428.202427	0.017320	0.017059
RS	15	0.210310	0.751653	1493.387233	0.018110	0.017878
RS	16	0.234643	1.087398	1082.586685	0.013129	0.012972
RS	17	0.260884	1.087398	1139.001379	0.013813	0.013641
RS	18	0.289184	1.556610	839.041674	0.010175	0.010058
RS	19	0.319702	1.556610	886.980862	0.010756	0.010626
RS	20	0.352613	2.125940	687.569538	0.008338	0.008252
RS	21	0.388105	2.125940	729.107841	0.008842	0.008751
RS	22	0.426381	2.729719	602.638050	0.007308	0.007251
RS	23	0.467657	2.729719	640.144099	0.007763	0.007706
RS	24	0.512171	3.294919	563.521523	0.006834	0.006803
RS	25	0.560175	3.294919	598.994208	0.007264	0.007237
RS	26	0.611943	3.779597	555.024916	0.006731	0.006725
RS	27	0.667771	3.779597	589.904924	0.007154	0.007152
RS	28	0.727977	4.167620	568.407379	0.006893	0.006907
RS	29	0.792903	4.167620	603.699499	0.007321	0.007333
RS	30	0.862921	4.430644	602.720781	0.007309	0.007331
RS	31	0.938430	4.430644	639.266544	0.007752	0.007766
RS	32	1.019859	4.540101	660.976337	0.008016	0.008036
RS	33	1.107674	4.540101	699.502677	0.008483	0.008493
RS	34	1.202376	4.508234	744.346433	0.009027	0.009040
RS	35	1.304503	4.508234	785.184373	0.009522	0.009527
RS	36	1.414638	4.375734	851.526880	0.010326	0.010333
RS	37	1.533410	4.375734	894.272650	0.010845	0.010850
RS	38	1.661496	4.186340	978.915464	0.011871	0.011878
RS	39	1.799626	4.186340	1022.099222	0.012395	0.012416
RS	40	1.948587	3.994859	1114.485814	0.013515	0.013548
RS	41	2.109229	3.994859	1155.316764	0.014011	0.014077
RS	42	2.282468	3.861508	1234.173777	0.014967	0.015054
RS	43	2.469292	3.861508	1269.032941	0.015390	0.015521
RS	44	2.670766	3.822304	1312.960955	0.015922	0.016074
RS	45	2.888039	3.822304	1338.781743	0.016235	0.016427
RS	46	3.122349	3.875141	1341.182043	0.016264	0.016465
RS	47	3.375033	3.875141	1356.371831	0.016449	0.016677
RS	48	3.647531	3.997189	1324.667982	0.016064	0.016292
RS	49	3.941398	3.997189	1328.876311	0.016115	0.016362
RS	50	4.258309	4.166442	1273.872662	0.015448	0.015691
RS	51	4.600070	4.166442	1267.463484	0.015371	0.015631
RS	52	4.968632	4.365727	1198.487632	0.014534	0.014793
RS	53	5.366094	4.365727	1182.184823	0.014336	0.014613
RS	54	5.794724	4.709503	1077.508237	0.013067	0.013343
RS	55	6.256965	4.709503	1055.884192	0.012805	0.013101
RS	56	6.755453	4.709503	1026.914574	0.012453	0.012769
RS	57	7.293031	4.709503	990.638725	0.012013	0.012347
RS	58	7.872764	7.800165	586.927942	0.007118	0.007397
RS	59	8.497957	7.800165	587.135176	0.007120	0.007413
RS	60	9.172175	7.800165	583.850979	0.007080	0.007385
RS	61	9.899263	7.800165	576.858311	0.006996	0.007308
RS	62	10.683366	7.800165	565.998569	0.006864	0.007180
RS	63	11.528955	7.800165	5435.607749	0.065917	0.069372
PA	4+25*2+4+6 0.049429178 0.027962610 11.528955106 1.671448023 0.164477667 0.251605586 0.338282851 0.422865359 0.543200237 0.751653435 1.087397890 1.556609591 2.125939838 2.729718730 3.294919172 3.779596706 4.167620008 4.430644334 4.540100778 4.508234213 4.375733552 4.186340074 3.994859394 3.861508464 3.822304072 3.875140715 3.997188759 4.166441568 4.365727011 4.709503204 7.800164988
//
IT	4733
RD	25
LK	-321260.992163
QD	-437.638332 -> -423.930776
RI	0.0085586539
TR	0.048682	0.028178
MT	11.611279
MM	C_pi: 2.693492, n_recomb: 84306.358292
RS	0	0.000000	1.829952	347.864888	0.004126	0.000293
RS	1	0.007854	1.829952	373.558395	0.004431	0.001965
RS	2	0.016324	1.829952	401.012766	0.004757	0.004098
RS	3	0.025460	1.829952	430.326457	0.005104	0.005630
RS	4	0.035313	0.164909	4975.097464	0.059012	0.061956
RS	5	0.045940	0.164909	5019.154816	0.059535	0.060834
RS	6	0.057402	0.254058	3312.447176	0.039291	0.039378
RS	7	0.069764	0.254058	3397.096329	0.040295	0.039799
RS	8	0.083096	0.341132	2602.977985	0.030875	0.030234
RS	9	0.097476	0.341132	2687.671564	0.031880	0.031121
RS	10	0.112985	0.424683	2232.196730	0.026477	0.025761
RS	11	0.129713	0.424683	2311.536071	0.027418	0.026778
RS	12	0.147754	0.543319	1874.346601	0.022233	0.021743
RS	13	0.167211	0.543319	1948.264850	0.023109	0.022722
RS	14	0.188197	0.750315	1470.546996	0.017443	0.017185
RS	15	0.210831	0.750315	1537.604308	0.018238	0.018007
RS	16	0.235243	1.085743	1114.324775	0.013218	0.013059
RS	17	0.261572	1.085743	1172.384864	0.013906	0.013731
RS	18	0.289969	1.556597	862.340133	0.010229	0.010107
RS	19	0.320596	1.556597	911.649772	0.010814	0.010677
RS	20	0.353628	2.129994	705.385912	0.008367	0.008275
RS	21	0.389254	2.129994	748.063659	0.008873	0.008775
RS	22	0.427679	2.740304	617.153376	0.007320	0.007256
RS	23	0.469121	2.740304	655.638844	0.007777	0.007712
RS	24	0.513818	3.314112	576.118511	0.006834	0.006795
RS	25	0.562026	3.314112	612.471911	0.007265	0.007230
RS	26	0.614019	3.809262	566.462854	0.006719	0.006706
RS	27	0.670096	3.809262	602.165508	0.007143	0.007132
RS	28	0.730577	4.209552	579.060147	0.006869	0.006874
RS	29	0.795807	4.209552	615.142076	0.007297	0.007298
RS	30	0.866161	4.485414	612.890890	0.007270	0.007281
RS	31	0.942041	4.485414	650.219026	0.007713	0.007714
RS	32	1.023879	4.605684	671.109046	0.007960	0.007966
RS	33	1.112145	4.605684	710.447105	0.008427	0.008421
RS	34	1.207343	4.580258	755.111855	0.008957	0.008952
RS	35	1.310018	4.580258	796.839515	0.009452	0.009436
RS	36	1.420756	4.448807	863.903032	0.010247	0.010229
RS	37	1.540192	4.448807	907.670089	0.010766	0.010743
RS	38	1.669007	4.255428	994.238185	0.011793	0.011769
RS	39	1.807939	4.255428	1038.613540	0.012320	0.012305
RS	40	1.957783	4.056723	1134.208324	0.013453	0.013446
RS	41	2.119395	4.056723	1176.383778	0.013954	0.013976
RS	42	2.293699	3.915540	1259.195317	0.014936	0.014976
RS	43	2.481693	3.915540	1295.445012	0.015366	0.015447
RS	44	2.684451	3.869755	1343.065523	0.015931	0.016030
RS	45	2.903133	3.869755	1370.157829	0.016252	0.016391
RS	46	3.138989	3.917864	1375.150198	0.016311	0.016459
RS	47	3.393369	3.917864	1391.344715	0.016503	0.016680
RS	48	3.667728	4.036900	1360.861686	0.016142	0.016320
RS	49	3.963633	4.036900	1365.718813	0.016199	0.016399
RS	50	4.282778	4.204620	1310.673485	0.015547	0.015745
RS	51	4.626988	4.204620	1304.525025	0.015474	0.015691
RS	52	4.998230	4.403757	1234.487365	0.014643	0.014862
RS	53	5.398629	4.403757	1218.068557	0.014448	0.014687
RS	54	5.830474	4.750921	1110.467481	0.013172	0.013414
RS	55	6.296235	4.750921	1088.523205	0.012912	0.013175
RS	56	6.798575	4.750921	1058.993263	0.012561	0.012845
RS	57	7.340368	4.750921	1021.909893	0.012121	0.012425
RS	58	7.924711	7.937226	600.619272	0.007124	0.007382
RS	59	8.554946	7.937226	601.433000	0.007134	0.007406
RS	60	9.234679	7.937226	598.702778	0.007102	0.007385
RS	61	9.967795	7.937226	592.196048	0.007024	0.007317
RS	62	10.758488	7.937226	581.737939	0.006900	0.007198
RS	63	11.611279	7.937226	5651.381766	0.067034	0.070396
PA	4+25*2+4+6 0.048681807 0.028178188 11.611279183 1.829951898 0.164909419 0.254057603 0.341131996 0.424683226 0.543318738 0.750314750 1.085742541 1.556596973 2.129993733 2.740303595 3.314112217 3.809261777 4.209551533 4.485413862 4.605683918 4.580257547 4.448807388 4.255427645 4.056722842 3.915539886 3.869754984 3.917863955 4.036900438 4.204620253 4.403757294 4.750921147 7.937225656
//
CC
CC	Brief Description of the file format:
CC	  CC  comments
CC	  MM  useful-messages
CC	  RD  round-of-iterations
CC	  LL  \log[P(sequence)]
CC	  QD  Q-before-opt Q-after-opt
CC	  TR  \theta_0 \rho_0
CC	  RS  k t_k \lambda_k \pi_k \sum_{l\not=k}A_{kl} A_{kk}
CC	  DC  begin end best-k t_k+\Delta_k max-prob
CC
MM	Version: 0.6.5-r67
MM	pattern:4+25*2+4+6, n:63, n_free_lambdas:28
MM	n_iterations:25, skip:1, max_t:5, theta/rho:5
MM	is_decoding:0
MM	n_seqs:16, sum_L:1251601, sum_n:156727
RD	0
LK	0.000000
QD	0.000000 -> 0.000000
RI	inf
TR	0.133784	0.026757
MT	5.000000
MM	C_pi: 1.000000, n_recomb: 33046.784714
RS	0	0.000000	1.000000	209.341303	0.006335	0.000000
RS	1	0.006440	1.000000	221.366081	0.006699	0.000000
RS	2	0.013294	1.000000	233.982738	0.007080	0.000000
RS	3	0.020590	1.000000	247.207325	0.007481	0.000000
RS	4	0.028356	1.000000	261.054423	0.007900	0.000000
RS	5	0.036622	1.000000	275.536793	0.008338	0.000000
RS	6	0.045421	1.000000	290.664989	0.008796	0.000000
RS	7	0.054785	1.000000	306.446925	0.009273	0.000000
RS	8	0.064753	1.000000	322.887398	0.009771	0.000000
RS	9	0.075363	1.000000	339.987563	0.010288	0.000000
RS	10	0.086656	1.000000	357.744358	0.010825	0.000000
RS	11	0.098677	1.000000	376.149877	0.011382	0.000000
RS	12	0.111471	1.000000	395.190697	0.011959	0.000000
RS	13	0.125090	1.000000	414.847152	0.012553	0.000000
RS	14	0.139585	1.000000	435.092563	0.013166	0.000000
RS	15	0.155014	1.000000	455.892429	0.013795	0.000000
RS	16	0.171437	1.000000	477.203575	0.014440	0.000000
RS	17	0.188917	1.000000	498.973280	0.015099	0.000000
RS	18	0.207523	1.000000	521.138391	0.015770	0.000000
RS	19	0.227327	1.000000	543.624429	0.016450	0.000000
RS	20	0.248406	1.000000	566.344727	0.017138	0.000000
RS	21	0.270843	1.000000	589.199597	0.017829	0.000000
RS	22	0.294725	1.000000	612.075572	0.018521	0.000000
RS	23	0.320144	1.000000	634.844755	0.019210	0.000000
RS	24	0.347201	1.000000	657.364299	0.019892	0.000000
RS	25	0.376000	1.000000	679.476075	0.020561	0.000000
RS	26	0.406654	1.000000	701.006569	0.021213	0.000000
RS	27	0.439282	1.000000	721.767065	0.021841	0.000000
RS	28	0.474011	1.000000	741.554171	0.022440	0.000000
RS	29	0.510976	1.000000	760.150744	0.023002	0.000000
RS	30	0.550322	1.000000	777.327286	0.023522	0.000000
RS	31	0.592202	1.000000	792.843861	0.023992	0.000000
RS	32	0.636779	1.000000	806.452610	0.024403	0.000000
RS	33	0.684227	1.000000	817.900891	0.024750	0.000000
RS	34	0.734730	1.000000	826.935109	0.025023	0.000000
RS	35	0.788485	1.000000	833.305243	0.025216	0.000000
RS	36	0.845702	1.000000	836.770087	0.025321	0.000000
RS	37	0.906604	1.000000	837.103166	0.025331	0.000000
RS	38	0.971428	1.000000	834.099271	0.025240	0.000000
RS	39	1.040426	1.000000	827.581515	0.025043	0.000000
RS	40	1.113868	1.000000	817.408754	0.024735	0.000000
RS	41	1.192040	1.000000	803.483168	0.024314	0.000000
RS	42	1.275245	1.000000	785.757750	0.023777	0.000000
RS	43	1.363809	1.000000	764.243386	0.023126	0.000000
RS	44	1.458076	1.000000	739.015159	0.022363	0.000000
RS	45	1.558414	1.000000	710.217474	0.021491	0.000000
RS	46	1.665214	1.000000	678.067571	0.020518	0.000000
RS	47	1.778891	1.000000	642.856979	0.019453	0.000000
RS	48	1.899889	1.000000	604.950513	0.018306	0.000000
RS	49	2.028679	1.000000	564.782428	0.017090	0.000000
RS	50	2.165763	1.000000	522.849497	0.015821	0.000000
RS	51	2.311675	1.000000	479.700866	0.014516	0.000000
RS	52	2.466983	1.000000	435.924752	0.013191	0.000000
RS	53	2.632293	1.000000	392.132252	0.011866	0.000000
RS	54	2.808249	1.000000	348.938762	0.010559	0.000000
RS	55	2.995536	1.000000	306.943768	0.009288	0.000000
RS	56	3.194884	1.000000	266.709975	0.008071	0.000000
RS	57	3.407070	1.000000	228.742948	0.006922	0.000000
RS	58	3.632920	1.000000	193.472547	0.005855	0.000000
RS	59	3.873315	1.000000	161.237438	0.004879	0.000000
RS	60	4.129191	1.000000	132.273890	0.004003	0.000000
RS	61	4.401545	1.000000	106.709804	0.003229	0.000000
RS	62	4.691438	1.000000	84.564582	0.002559	0.000000
RS	63	5.000000	1.000000	237.365547	0.007183	0.000000
PA	4+25*2+4+6 0.133784244 0.026756849 5.000000000 1.000000000 1.000000000 1.000000000 1.000000000 1.000000000 1.000000000 1.000000000 1.000000000 1.000000000 1.000000000 1.000000000 1.000000000 1.000000000 1.000000000 1.000000000 1.000000000 1.000000000 1.000000000 1.000000000 1.000000000 1.000000000 1.000000000 1.000000000 1.000000000 1.000000000 1.000000000 1.000000000 1.000000000
//
IT	5031
RD	1
LK	-381260.287028
QD	-3930.828068 -> -1948.619933
RI	0.0762053419
TR	0.110421	0.021889
MT	6.737883
MM	C_pi: 1.080565, n_recomb: 29257.417262
RS	0	0.000000	0.222669	886.905651	0.030314	0.002232
RS	1	0.006936	0.222669	918.420734	0.031391	0.013703
RS	2	0.014354	0.222669	948.937676	0.032434	0.027946
RS	3	0.022286	0.222669	978.133915	0.033432	0.036479
RS	4	0.030768	0.248497	903.032101	0.030865	0.035418
RS	5	0.039839	0.248497	929.981829	0.031786	0.032421
RS	6	0.049539	0.323235	737.900616	0.025221	0.029611
RS	7	0.059912	0.323235	763.408974	0.026093	0.027331
RS	8	0.071004	0.418217	611.556687	0.020903	0.025339
RS	9	0.082865	0.418217	635.152512	0.021709	0.023426
RS	10	0.095550	0.533252	518.107805	0.017709	0.021568
RS	11	0.109114	0.533252	539.739240	0.018448	0.019818
RS	12	0.123619	0.664434	451.733456	0.015440	0.018233
RS	13	0.139130	0.664434	471.623384	0.016120	0.016839
RS	14	0.155717	0.805525	406.415901	0.013891	0.015630
RS	15	0.173455	0.805525	424.903078	0.014523	0.014587
RS	16	0.192423	0.949352	377.055833	0.012888	0.013685
RS	17	0.212707	0.949352	394.485616	0.013483	0.012904
RS	18	0.234398	1.087288	360.372072	0.012317	0.012229
RS	19	0.257593	1.087288	377.055746	0.012888	0.011659
RS	20	0.282397	1.210148	354.360223	0.012112	0.011199
RS	21	0.308922	1.210148	370.554974	0.012665	0.010854
RS	22	0.337287	1.312057	357.184769	0.012208	0.010626
RS	23	0.367619	1.312057	373.061441	0.012751	0.010511
RS	24	0.400055	1.393017	366.679240	0.012533	0.010497
RS	25	0.434741	1.393017	382.291327	0.013066	0.010567
RS	26	0.471833	1.456541	380.750524	0.013014	0.010704
RS	27	0.511498	1.456541	396.027282	0.013536	0.010896
RS	28	0.553914	1.505917	397.847774	0.013598	0.011136
RS	29	0.599273	1.505917	412.602531	0.014102	0.011421
RS	30	0.647777	1.543140	416.867921	0.014248	0.011752
RS	31	0.699646	1.543140	430.800401	0.014724	0.012128
RS	32	0.755113	1.569892	436.717643	0.014927	0.012545
RS	33	0.814428	1.569892	449.408583	0.015361	0.012999
RS	34	0.877857	1.588127	456.054005	0.015588	0.013483
RS	35	0.945685	1.588127	466.965549	0.015961	0.013989
RS	36	1.018218	1.599920	473.271038	0.016176	0.014505
RS	37	1.095783	1.599920	481.763119	0.016466	0.015022
RS	38	1.178728	1.607264	486.562289	0.016630	0.015528
RS	39	1.267426	1.607264	491.930687	0.016814	0.016010
RS	40	1.362277	1.612034	494.006680	0.016885	0.016453
RS	41	1.463707	1.612034	495.547943	0.016938	0.016840
RS	42	1.572173	1.615992	493.724958	0.016875	0.017155
RS	43	1.688162	1.615992	490.829668	0.016776	0.017383
RS	44	1.812197	1.620621	484.158052	0.016548	0.017511
RS	45	1.944835	1.620621	476.421263	0.016284	0.017528
RS	46	2.086674	1.627069	464.348841	0.015871	0.017427
RS	47	2.238352	1.627069	451.679512	0.015438	0.017206
RS	48	2.400550	1.636060	434.205214	0.014841	0.016866
RS	49	2.573999	1.636060	416.907164	0.014250	0.016415
RS	50	2.759480	1.647591	394.702108	0.013491	0.015864
RS	51	2.957826	1.647591	373.491110	0.012766	0.015230
RS	52	3.169931	1.660904	347.813376	0.011888	0.014528
RS	53	3.396747	1.660904	323.764347	0.011066	0.013776
RS	54	3.639297	1.681691	295.080478	0.010086	0.012988
RS	55	3.898672	1.681691	269.800645	0.009222	0.012177
RS	56	4.176037	1.681691	244.021293	0.008340	0.011351
RS	57	4.472642	1.681691	218.156204	0.007456	0.010516
RS	58	4.789821	1.765038	184.376840	0.006302	0.009676
RS	59	5.129001	1.765038	162.238120	0.005545	0.008830
RS	60	5.491708	1.765038	140.840078	0.004814	0.007982
RS	61	5.879573	1.765038	120.508912	0.004119	0.007134
RS	62	6.294343	1.765038	101.530413	0.003470	0.006295
RS	63	6.737883	1.765038	362.639897	0.012395	0.025435
PA	4+25*2+4+6 0.110421232 0.021888961 6.737883091 0.222668648 0.248497009 0.323234558 0.418216705 0.533252478 0.664434433 0.805524826 0.949352264 1.087287903 1.210147858 1.312057495 1.393017054 1.456541061 1.505916595 1.543140411 1.569892406 1.588127136 1.599920273 1.607263565 1.612033844 1.615991592 1.620620728 1.627069473 1.636059523 1.647590637 1.660903931 1.681690693 1.765037596
//
IT	4994
RD	2
LK	-378271.998850
QD	-1982.794342 -> -1455.773565
RI	0.0997322271
TR	0.100764	0.021002
MT	7.638130
MM	C_pi: 1.169669, n_recomb: 30373.485249
RS	0	0.000000	0.189943	1108.002331	0.036479	0.002023
RS	1	0.007147	0.189943	1141.911235	0.037596	0.012569
RS	2	0.014804	0.189943	1173.592925	0.038639	0.026348
RS	3	0.023008	0.189943	1202.568713	0.039593	0.036437
RS	4	0.031799	0.182839	1274.842321	0.041972	0.036988
RS	5	0.041219	0.182839	1295.131058	0.042640	0.039008
RS	6	0.051311	0.244189	988.688526	0.032551	0.030919
RS	7	0.062124	0.244189	1011.986725	0.033318	0.031778
RS	8	0.073711	0.331695	765.155894	0.025192	0.025251
RS	9	0.086125	0.331695	788.779068	0.025969	0.025892
RS	10	0.099427	0.449378	601.890829	0.019816	0.020720
RS	11	0.113679	0.449378	624.165816	0.020550	0.021041
RS	12	0.128950	0.598961	486.681813	0.016023	0.017080
RS	13	0.145312	0.598961	507.008062	0.016692	0.017236
RS	14	0.162843	0.777895	407.333029	0.013411	0.014332
RS	15	0.181628	0.777895	425.751456	0.014017	0.014448
RS	16	0.201754	0.979307	353.856922	0.011650	0.012363
RS	17	0.223320	0.979307	370.683874	0.012204	0.012474
RS	18	0.246426	1.190034	319.747583	0.010527	0.010996
RS	19	0.271183	1.190034	335.386355	0.011042	0.011116
RS	20	0.297710	1.390592	301.112131	0.009914	0.010122
RS	21	0.326133	1.390592	315.971286	0.010403	0.010302
RS	22	0.356587	1.563076	294.916721	0.009710	0.009724
RS	23	0.389218	1.563076	309.344349	0.010185	0.010014
RS	24	0.424180	1.701077	297.990038	0.009811	0.009770
RS	25	0.461641	1.701077	312.213510	0.010279	0.010166
RS	26	0.501779	1.808400	307.439992	0.010122	0.010147
RS	27	0.544786	1.808400	321.547303	0.010586	0.010608
RS	28	0.590866	1.890148	321.390722	0.010581	0.010733
RS	29	0.640239	1.890148	335.347708	0.011041	0.011237
RS	30	0.693141	1.948734	338.900670	0.011158	0.011488
RS	31	0.749824	1.948734	352.561556	0.011608	0.012045
RS	32	0.810557	1.986452	359.164173	0.011825	0.012419
RS	33	0.875631	1.986452	372.257413	0.012256	0.013027
RS	34	0.945355	2.007271	380.994498	0.012544	0.013497
RS	35	1.020062	2.007271	393.104911	0.012942	0.014127
RS	36	1.100109	2.016153	402.763529	0.013260	0.014644
RS	37	1.185876	2.016153	413.331297	0.013608	0.015252
RS	38	1.277772	2.017973	422.498848	0.013910	0.015759
RS	39	1.376235	2.017973	430.844508	0.014185	0.016295
RS	40	1.481736	2.017299	437.946621	0.014419	0.016724
RS	41	1.594776	2.017299	443.330165	0.014596	0.017126
RS	42	1.715895	2.018291	446.748758	0.014709	0.017393
RS	43	1.845669	2.018291	448.467548	0.014765	0.017596
RS	44	1.984718	2.024073	446.866992	0.014712	0.017632
RS	45	2.133705	2.024073	444.374758	0.014630	0.017597
RS	46	2.293338	2.036560	436.962519	0.014386	0.017369
RS	47	2.464380	2.036560	429.982003	0.014156	0.017092
RS	48	2.647646	2.056283	416.702267	0.013719	0.016613
RS	49	2.844009	2.056283	405.297315	0.013344	0.016131
RS	50	3.054405	2.081782	386.947151	0.012740	0.015461
RS	51	3.279838	2.081782	371.518135	0.012232	0.014841
RS	52	3.521381	2.109940	349.478865	0.011506	0.014063
RS	53	3.780186	2.109940	330.704080	0.010888	0.013370
RS	54	4.057487	2.149948	304.789168	0.010035	0.012502
RS	55	4.354605	2.149948	283.926292	0.009348	0.011785
RS	56	4.672958	2.149948	261.859131	0.008621	0.011043
RS	57	5.014061	2.149948	238.932556	0.007866	0.010278
RS	58	5.379542	2.331399	200.123234	0.006589	0.009081
RS	59	5.771143	2.331399	180.941326	0.005957	0.008382
RS	60	6.190729	2.331399	161.624081	0.005321	0.007654
RS	61	6.640302	2.331399	142.503459	0.004692	0.006902
RS	62	7.122003	2.331399	123.905847	0.004079	0.006138
RS	63	7.638130	2.331399	512.693280	0.016880	0.026833
PA	4+25*2+4+6 0.100764194 0.021002339 7.638130113 0.189942657 0.182838833 0.244189477 0.331695097 0.449378222 0.598961494 0.777894677 0.979307431 1.190034088 1.390591657 1.563075880 1.701076687 1.808399763 1.890148104 1.948733969 1.986451916 2.007271439 2.016153193 2.017972797 2.017299143 2.018291166 2.024072720 2.036560065 2.056283368 2.081782188 2.109939570 2.149947864 2.331399276
//
IT	4551
RD	3
LK	-377405.325568
QD	-1528.991325 -> -1290.978695
RI	0.0931849931
TR	0.094676	0.021092
MT	8.185311
MM	C_pi: 1.288656, n_recomb: 33562.435805
RS	0	0.000000	0.214442	1102.735908	0.032856	0.001763
RS	1	0.007263	0.214442	1142.129480	0.034030	0.010909
RS	2	0.015053	0.214442	1179.926760	0.035156	0.022912
RS	3	0.023409	0.214442	1215.655419	0.036221	0.032031
RS	4	0.032372	0.172724	1542.128927	0.045948	0.038356
RS	5	0.041986	0.172724	1561.611194	0.046529	0.041191
RS	6	0.052299	0.226702	1208.891910	0.036019	0.032458
RS	7	0.063360	0.226702	1232.923677	0.036735	0.034031
RS	8	0.075224	0.308245	928.224914	0.027657	0.026312
RS	9	0.087951	0.308245	954.082615	0.028427	0.027628
RS	10	0.101601	0.423092	716.830142	0.021358	0.021349
RS	11	0.116243	0.423092	741.929706	0.022106	0.022269
RS	12	0.131949	0.577143	564.454947	0.016818	0.017360
RS	13	0.148795	0.577143	587.521680	0.017505	0.017991
RS	14	0.166865	0.772253	457.960481	0.013645	0.014329
RS	15	0.186247	0.772253	478.712891	0.014263	0.014812
RS	16	0.207036	1.004599	385.229943	0.011478	0.012155
RS	17	0.229336	1.004599	403.911248	0.012035	0.012554
RS	18	0.253255	1.260457	337.846955	0.010066	0.010664
RS	19	0.278911	1.260457	354.920319	0.010575	0.011011
RS	20	0.306431	1.513331	310.689163	0.009257	0.009739
RS	21	0.335950	1.513331	326.691059	0.009734	0.010093
RS	22	0.367612	1.734222	299.756735	0.008931	0.009343
RS	23	0.401574	1.734222	315.185335	0.009391	0.009767
RS	24	0.438003	1.909847	300.807833	0.008963	0.009423
RS	25	0.477077	1.909847	316.021070	0.009416	0.009927
RS	26	0.518989	2.044394	309.925134	0.009234	0.009853
RS	27	0.563945	2.044394	325.104189	0.009687	0.010400
RS	28	0.612167	2.145171	324.671964	0.009674	0.010495
RS	29	0.663890	2.145171	339.850261	0.010126	0.011063
RS	30	0.719371	2.214597	344.124129	0.010253	0.011305
RS	31	0.778880	2.214597	359.213403	0.010703	0.011908
RS	32	0.842712	2.254916	367.634162	0.010954	0.012300
RS	33	0.911180	2.254916	382.405190	0.011394	0.012940
RS	34	0.984620	2.271906	393.966343	0.011738	0.013451
RS	35	1.063395	2.271906	408.014957	0.012157	0.014099
RS	36	1.147890	2.273496	421.200319	0.012550	0.014670
RS	37	1.238523	2.273496	433.935332	0.012929	0.015281
RS	38	1.335738	2.267477	446.904160	0.013316	0.015842
RS	39	1.440013	2.267477	457.571925	0.013633	0.016368
RS	40	1.551862	2.261047	468.206811	0.013950	0.016835
RS	41	1.671835	2.261047	475.963026	0.014181	0.017215
RS	42	1.800520	2.260636	482.049593	0.014363	0.017488
RS	43	1.938552	2.260636	486.085017	0.014483	0.017660
RS	44	2.086610	2.270667	485.878466	0.014477	0.017664
RS	45	2.245420	2.270667	485.566230	0.014468	0.017597
RS	46	2.415764	2.293309	478.187597	0.014248	0.017305
RS	47	2.598481	2.293309	473.205580	0.014099	0.017010
RS	48	2.794467	2.328246	458.867226	0.013672	0.016454
RS	49	3.004688	2.328246	449.249432	0.013385	0.015977
RS	50	3.230177	2.371778	429.308617	0.012791	0.015243
RS	51	3.472043	2.371778	415.391065	0.012377	0.014653
RS	52	3.731475	2.417737	391.771481	0.011673	0.013840
RS	53	4.009750	2.417737	374.095448	0.011146	0.013195
RS	54	4.308235	2.478804	346.037522	0.010310	0.012301
RS	55	4.628398	2.478804	325.787069	0.009707	0.011640
RS	56	4.971815	2.478804	303.828794	0.009053	0.010949
RS	57	5.340174	2.478804	280.484777	0.008357	0.010226
RS	58	5.735285	2.766055	231.520448	0.006898	0.008794
RS	59	6.159094	2.766055	212.828605	0.006341	0.008183
RS	60	6.613682	2.766055	193.463725	0.005764	0.007534
RS	61	7.101287	2.766055	173.757541	0.005177	0.006853
RS	62	7.624306	2.766055	154.057275	0.004590	0.006151
RS	63	8.185311	2.766055	705.542684	0.021022	0.028882
PA	4+25*2+4+6 0.094676216 0.021091771 8.185311297 0.214441945 0.172724141 0.226702260 0.308244989 0.423092037 0.577143397 0.772253216 1.004598536 1.260457210 1.513331487 1.734222147 1.909847019 2.044393918 2.145170718 2.214597470 2.254916068 2.271905779 2.273496447 2.267477000 2.261046631 2.260636008 2.270667402 2.293309239 2.328246109 2.371778022 2.417737017 2.478803510 2.766055469
//
IT	4570
RD	4
LK	-376973.416081
QD	-1352.557523 -> -1189.917557
RI	0.0784446769
TR	0.090058	0.021508
MT	8.564470
MM	C_pi: 1.398940, n_recomb: 37100.486890
RS	0	0.000000	0.254737	1038.053743	0.027980	0.001552
RS	1	0.007339	0.254737	1081.543816	0.029152	0.009529
RS	2	0.015217	0.254737	1124.396212	0.030307	0.019898
RS	3	0.023673	0.254737	1166.207908	0.031434	0.027699
RS	4	0.032749	0.173559	1755.212173	0.047310	0.039379
RS	5	0.042492	0.173559	1777.747293	0.047917	0.042044
RS	6	0.052949	0.223063	1404.972248	0.037869	0.033656
RS	7	0.064174	0.223063	1431.627817	0.038588	0.035279
RS	8	0.076223	0.300444	1086.960798	0.029298	0.027298
RS	9	0.089156	0.300444	1115.984977	0.030080	0.028777
RS	10	0.103038	0.411912	838.566857	0.022603	0.022084
RS	11	0.117939	0.411912	867.129221	0.023372	0.023211
RS	12	0.133934	0.566264	654.152671	0.017632	0.017833
RS	13	0.151103	0.566264	680.568483	0.018344	0.018651
RS	14	0.169531	0.769015	522.568074	0.014085	0.014555
RS	15	0.189312	0.769015	546.282049	0.014724	0.015189
RS	16	0.210545	1.019744	431.387592	0.011628	0.012179
RS	17	0.233336	1.019744	452.558032	0.012198	0.012700
RS	18	0.257800	1.305781	371.185936	0.010005	0.010548
RS	19	0.284059	1.305781	390.322004	0.010521	0.010990
RS	20	0.312246	1.595872	336.033913	0.009057	0.009543
RS	21	0.342501	1.595872	353.795431	0.009536	0.009969
RS	22	0.374976	1.851370	321.116820	0.008655	0.009116
RS	23	0.409835	1.851370	338.152492	0.009115	0.009592
RS	24	0.447252	2.052528	321.082524	0.008654	0.009197
RS	25	0.487415	2.052528	337.877256	0.009107	0.009739
RS	26	0.530526	2.204272	330.848080	0.008918	0.009643
RS	27	0.576801	2.204272	347.662992	0.009371	0.010218
RS	28	0.626472	2.316541	347.288055	0.009361	0.010305
RS	29	0.679788	2.316541	364.202600	0.009817	0.010891
RS	30	0.737017	2.391621	369.472481	0.009959	0.011137
RS	31	0.798446	2.391621	386.431265	0.010416	0.011749
RS	32	0.864384	2.431206	396.926585	0.010699	0.012163
RS	33	0.935161	2.431206	413.716125	0.011151	0.012805
RS	34	1.011132	2.442487	428.332207	0.011545	0.013357
RS	35	1.092678	2.442487	444.528839	0.011982	0.014004
RS	36	1.180210	2.436088	461.383563	0.012436	0.014627
RS	37	1.274165	2.436088	476.330053	0.012839	0.015236
RS	38	1.375016	2.422450	493.056463	0.013290	0.015849
RS	39	1.483269	2.422450	505.889930	0.013636	0.016372
RS	40	1.599466	2.411143	519.704835	0.014008	0.016878
RS	41	1.724191	2.411143	529.449629	0.014271	0.017256
RS	42	1.858069	2.410653	537.418436	0.014485	0.017540
RS	43	2.001773	2.410653	543.152230	0.014640	0.017712
RS	44	2.156024	2.426528	543.071447	0.014638	0.017691
RS	45	2.321595	2.426528	544.111762	0.014666	0.017631
RS	46	2.499317	2.461031	535.089873	0.014423	0.017286
RS	47	2.690083	2.461031	531.127099	0.014316	0.017008
RS	48	2.894849	2.512867	513.827152	0.013850	0.016386
RS	49	3.114642	2.512867	504.944876	0.013610	0.015939
RS	50	3.350567	2.575952	481.521413	0.012979	0.015145
RS	51	3.603807	2.575952	468.076863	0.012616	0.014597
RS	52	3.875631	2.640891	441.203020	0.011892	0.013746
RS	53	4.167406	2.640891	423.679204	0.011420	0.013147
RS	54	4.480593	2.724070	391.961628	0.010565	0.012223
RS	55	4.816766	2.724070	371.557647	0.010015	0.011608
RS	56	5.177611	2.724070	349.015412	0.009407	0.010957
RS	57	5.564938	2.724070	324.644031	0.008750	0.010269
RS	58	5.980691	3.120322	263.527661	0.007103	0.008627
RS	59	6.426957	3.120322	245.056428	0.006605	0.008084
RS	60	6.905975	3.120322	225.489444	0.006078	0.007499
RS	61	7.420148	3.120322	205.149102	0.005530	0.006876
RS	62	7.972057	3.120322	184.388803	0.004970	0.006226
RS	63	8.564470	3.120322	911.763320	0.024576	0.031104
PA	4+25*2+4+6 0.090057513 0.021507984 8.564470214 0.254736725 0.173559037 0.223062639 0.300443737 0.411912484 0.566263505 0.769014922 1.019743545 1.305781096 1.595872432 1.851369996 2.052527841 2.204272067 2.316540762 2.391621482 2.431206112 2.442486779 2.436087903 2.422450036 2.411142508 2.410652885 2.426527622 2.461031272 2.512866973 2.575952160 2.640890536 2.724070255 3.120322155
//
IT	4699
RD	5
LK	-376663.463765
QD	-1239.399620 -> -1106.741439
RI	0.0649754666
TR	0.086246	0.022047
MT	8.853297
MM	C_pi: 1.495098, n_recomb: 40587.150580
RS	0	0.000000	0.302154	965.405861	0.023786	0.001383
RS	1	0.007395	0.302154	1010.904610	0.024907	0.008423
RS	2	0.015337	0.302154	1056.570105	0.026032	0.017458
RS	3	0.023866	0.302154	1102.083041	0.027153	0.024117
RS	4	0.033026	0.177038	1935.511697	0.047688	0.040119
RS	5	0.042863	0.177038	1962.515171	0.048353	0.042433
RS	6	0.053427	0.223801	1577.866034	0.038876	0.034495
RS	7	0.064773	0.223801	1608.000291	0.039618	0.036010
RS	8	0.076958	0.298319	1233.511942	0.030392	0.028053
RS	9	0.090044	0.298319	1266.025412	0.031193	0.029544
RS	10	0.104098	0.406776	956.137787	0.023558	0.022713
RS	11	0.119191	0.406776	988.264422	0.024349	0.023918
RS	12	0.135400	0.560142	744.015914	0.018331	0.018286
RS	13	0.152808	0.560142	773.854403	0.019066	0.019190
RS	14	0.171503	0.766942	589.293472	0.014519	0.014811
RS	15	0.191580	0.766942	616.065959	0.015179	0.015521
RS	16	0.213142	1.029962	480.470661	0.011838	0.012261
RS	17	0.236299	1.029962	504.244829	0.012424	0.012844
RS	18	0.261168	1.338240	407.807632	0.010048	0.010501
RS	19	0.287876	1.338240	429.125624	0.010573	0.010991
RS	20	0.316560	1.657185	364.905555	0.008991	0.009416
RS	21	0.347364	1.657185	384.544213	0.009475	0.009876
RS	22	0.380446	1.939636	346.282671	0.008532	0.008953
RS	23	0.415975	1.939636	365.041192	0.008994	0.009448
RS	24	0.454131	2.159806	345.483842	0.008512	0.009022
RS	25	0.495109	2.159806	363.974030	0.008968	0.009575
RS	26	0.539117	2.323525	356.202606	0.008776	0.009469
RS	27	0.586379	2.323525	374.761212	0.009233	0.010051
RS	28	0.637137	2.443566	374.562899	0.009229	0.010135
RS	29	0.691648	2.443566	393.307351	0.009690	0.010722
RS	30	0.750189	2.522065	399.629156	0.009846	0.010972
RS	31	0.813061	2.522065	418.528880	0.010312	0.011581
RS	32	0.880581	2.559764	431.155835	0.010623	0.012011
RS	33	0.953094	2.559764	450.006523	0.011087	0.012648
RS	34	1.030970	2.564883	467.770458	0.011525	0.013233
RS	35	1.114605	2.564883	486.121335	0.011977	0.013875
RS	36	1.204424	2.550428	506.768258	0.012486	0.014543
RS	37	1.300886	2.550428	523.885076	0.012908	0.015151
RS	38	1.404481	2.529257	544.476919	0.013415	0.015812
RS	39	1.515736	2.529257	559.373372	0.013782	0.016340
RS	40	1.635219	2.513104	576.383422	0.014201	0.016884
RS	41	1.763537	2.513104	587.938854	0.014486	0.017273
RS	42	1.901345	2.512379	597.613419	0.014724	0.017572
RS	43	2.049344	2.512379	604.787179	0.014901	0.017762
RS	44	2.208286	2.533713	604.403327	0.014891	0.017724
RS	45	2.378983	2.533713	606.468225	0.014942	0.017690
RS	46	2.562303	2.579521	595.142595	0.014663	0.017300
RS	47	2.759179	2.579521	591.829457	0.014582	0.017055
RS	48	2.970613	2.647648	570.773934	0.014063	0.016374
RS	49	3.197684	2.647648	562.253992	0.013853	0.015967
RS	50	3.441546	2.729764	534.559993	0.013171	0.015118
RS	51	3.703441	2.729764	521.250378	0.012843	0.014613
RS	52	3.984704	2.813309	490.457973	0.012084	0.013725
RS	53	4.286766	2.813309	472.817788	0.011649	0.013168
RS	54	4.611165	2.918394	436.855827	0.010763	0.012208
RS	55	4.959553	2.918394	416.138027	0.010253	0.011634
RS	56	5.333704	2.918394	392.899202	0.009680	0.011018
RS	57	5.735524	2.918394	367.437699	0.009053	0.010359
RS	58	6.167058	3.424237	293.218636	0.007224	0.008517
RS	59	6.630504	3.424237	275.051953	0.006777	0.008032
RS	60	7.128221	3.424237	255.437490	0.006294	0.007501
RS	61	7.662744	3.424237	234.681195	0.005782	0.006929
RS	62	8.236795	3.424237	213.132011	0.005251	0.006323
RS	63	8.853297	3.424237	1121.161756	0.027624	0.033350
PA	4+25*2+4+6 0.086246080 0.022047142 8.853296962 0.302154042 0.177038077 0.223800596 0.298319437 0.406775834 0.560141714 0.766941629 1.029961637 1.338239577 1.657184649 1.939636072 2.159805509 2.323525369 2.443565701 2.522065456 2.559764353 2.564882951 2.550428210 2.529256515 2.513104484 2.512379201 2.533712897 2.579520694 2.647648490 2.729763558 2.813309174 2.918393965 3.424237472
//
IT	4796
RD	6
LK	-376406.470826
QD	-1147.501034 -> -1032.778245
RI	0.0542108205
TR	0.082958	0.022628
MT	9.089114
MM	C_pi: 1.580272, n_recomb: 43969.764274
RS	0	0.000000	0.353912	898.575138	0.020436	0.001244
RS	1	0.007439	0.353912	944.687414	0.021485	0.007526
RS	2	0.015432	0.353912	991.563380	0.022551	0.015484
RS	3	0.024019	0.353912	1038.961095	0.023629	0.021229
RS	4	0.033245	0.181003	2096.567498	0.047682	0.040676
RS	5	0.043158	0.181003	2128.444117	0.048407	0.042651
RS	6	0.053808	0.226219	1732.442622	0.039401	0.035062
RS	7	0.065250	0.226219	1766.459154	0.040174	0.036454
RS	8	0.077543	0.298800	1367.924123	0.031111	0.028606
RS	9	0.090751	0.298800	1404.062394	0.031932	0.030067
RS	10	0.104942	0.404723	1067.423054	0.024276	0.023223
RS	11	0.120188	0.404723	1103.093799	0.025088	0.024458
RS	12	0.136568	0.556760	831.158589	0.018903	0.018683
RS	13	0.154167	0.556760	864.372117	0.019658	0.019634
RS	14	0.173076	0.765994	655.030339	0.014897	0.015056
RS	15	0.193391	0.765994	684.831008	0.015575	0.015808
RS	16	0.215217	1.038156	529.325147	0.012038	0.012358
RS	17	0.238667	1.038156	555.688558	0.012638	0.012976
RS	18	0.263861	1.364311	444.518733	0.010110	0.010481
RS	19	0.290929	1.364311	468.009403	0.010644	0.010999
RS	20	0.320012	1.707421	394.033522	0.008961	0.009323
RS	21	0.351258	1.707421	415.539715	0.009451	0.009800
RS	22	0.384828	2.012743	371.823207	0.008456	0.008821
RS	23	0.420896	2.012743	392.293829	0.008922	0.009323
RS	24	0.459646	2.248673	370.366201	0.008423	0.008874
RS	25	0.501280	2.248673	390.540760	0.008882	0.009427
RS	26	0.546011	2.421926	382.114075	0.008690	0.009314
RS	27	0.594070	2.421926	402.403860	0.009152	0.009893
RS	28	0.645703	2.548220	402.396317	0.009152	0.009975
RS	29	0.701178	2.548220	422.953396	0.009619	0.010557
RS	30	0.760780	2.629478	430.286479	0.009786	0.010809
RS	31	0.824816	2.629478	451.103159	0.010259	0.011409
RS	32	0.893616	2.665206	465.824352	0.010594	0.011852
RS	33	0.967533	2.665206	486.706346	0.011069	0.012479
RS	34	1.046950	2.664287	507.641969	0.011545	0.013090
RS	35	1.132275	2.664287	528.112989	0.012011	0.013727
RS	36	1.223947	2.641867	552.659012	0.012569	0.014434
RS	37	1.322439	2.641867	571.906786	0.013007	0.015042
RS	38	1.428258	2.613038	596.545496	0.013567	0.015748
RS	39	1.541950	2.613038	613.454573	0.013952	0.016282
RS	40	1.664099	2.591591	633.862777	0.014416	0.016866
RS	41	1.795335	2.591591	647.157822	0.014718	0.017270
RS	42	1.936334	2.589767	658.678993	0.014980	0.017590
RS	43	2.087823	2.589767	667.192418	0.015174	0.017803
RS	44	2.250581	2.615306	666.506171	0.015158	0.017760
RS	45	2.425447	2.615306	669.465501	0.015226	0.017756
RS	46	2.613322	2.670883	655.674159	0.014912	0.017334
RS	47	2.815174	2.670883	652.860690	0.014848	0.017126
RS	48	3.032042	2.753688	627.763774	0.014277	0.016396
RS	49	3.265043	2.753688	619.453748	0.014088	0.016030
RS	50	3.515378	2.853374	587.159923	0.013354	0.015132
RS	51	3.784336	2.853374	573.849541	0.013051	0.014668
RS	52	4.073302	2.954394	538.842859	0.012255	0.013744
RS	53	4.383766	2.954394	520.985907	0.011849	0.013226
RS	54	4.717326	3.080451	480.496884	0.010928	0.012230
RS	55	5.075700	3.080451	459.421959	0.010449	0.011691
RS	56	5.460734	3.080451	435.472517	0.009904	0.011105
RS	57	5.874413	3.080451	408.936900	0.009300	0.010471
RS	58	6.318866	3.695227	320.953096	0.007299	0.008440
RS	59	6.796383	3.695227	303.178247	0.006895	0.008005
RS	60	7.309424	3.695227	283.652035	0.006451	0.007521
RS	61	7.860631	3.695227	262.659887	0.005974	0.006992
RS	62	8.452845	3.695227	240.539740	0.005471	0.006425
RS	63	9.089114	3.695227	1333.155003	0.030320	0.035566
PA	4+25*2+4+6 0.082957585 0.022628337 9.089114474 0.353912433 0.181002869 0.226219444 0.298799672 0.404722512 0.556760274 0.765993719 1.038155549 1.364310704 1.707421282 2.012743121 2.248673468 2.421926239 2.548220101 2.629478175 2.665206306 2.664287282 2.641867113 2.613037793 2.591591065 2.589767331 2.615305647 2.670883167 2.753688154 2.853373705 2.954394217 3.080451024 3.695227161
//
IT	4950
RD	7
LK	-376183.075608
QD	-1067.378875 -> -966.161454
RI	0.0457983454
TR	0.080046	0.023215
MT	9.291349
MM	C_pi: 1.657745, n_recomb: 47258.536765
RS	0	0.000000	0.409021	839.856816	0.017772	0.001128
RS	1	0.007476	0.409021	885.774755	0.018743	0.006783
RS	2	0.015512	0.409021	932.886304	0.019740	0.013859
RS	3	0.024148	0.409021	981.015155	0.020758	0.018878
RS	4	0.033430	0.184827	2246.024989	0.047526	0.041114
RS	5	0.043405	0.184827	2282.818220	0.048305	0.042805
RS	6	0.054127	0.229352	1873.183706	0.039637	0.035437
RS	7	0.065650	0.229352	1911.283780	0.040443	0.036726
RS	8	0.078035	0.300631	1492.159071	0.031574	0.029007
RS	9	0.091346	0.300631	1531.989546	0.032417	0.030430
RS	10	0.105651	0.404399	1172.906166	0.024819	0.023636
RS	11	0.121027	0.404399	1212.080628	0.025648	0.024883
RS	12	0.137551	0.555020	915.374499	0.019370	0.019031
RS	13	0.155312	0.555020	951.898904	0.020142	0.020010
RS	14	0.174400	0.765824	719.266335	0.015220	0.015283
RS	15	0.194915	0.765824	752.043403	0.015913	0.016062
RS	16	0.216964	1.045288	577.276142	0.012215	0.012457
RS	17	0.240662	1.045288	606.188749	0.012827	0.013097
RS	18	0.266131	1.386633	480.559370	0.010169	0.010475
RS	19	0.293505	1.386633	506.185893	0.010711	0.011010
RS	20	0.322925	1.751082	422.572227	0.008942	0.009248
RS	21	0.354544	1.751082	445.907082	0.009435	0.009734
RS	22	0.388528	2.077001	396.798700	0.008396	0.008709
RS	23	0.425052	2.077001	418.939840	0.008865	0.009212
RS	24	0.464307	2.327130	394.678604	0.008351	0.008744
RS	25	0.506497	2.327130	416.494275	0.008813	0.009291
RS	26	0.551841	2.508981	407.410371	0.008621	0.009172
RS	27	0.600575	2.508981	429.386374	0.009086	0.009745
RS	28	0.652953	2.641152	429.512717	0.009089	0.009823
RS	29	0.709247	2.641152	451.834838	0.009561	0.010398
RS	30	0.769750	2.725364	460.066467	0.009735	0.010648
RS	31	0.834776	2.725364	482.750325	0.010215	0.011237
RS	32	0.904663	2.759575	499.461835	0.010569	0.011687
RS	33	0.979776	2.759575	522.327450	0.011053	0.012305
RS	34	1.060505	2.753054	546.395195	0.011562	0.012936
RS	35	1.147269	2.753054	568.946867	0.012039	0.013566
RS	36	1.240519	2.722867	597.460921	0.012642	0.014307
RS	37	1.340742	2.722867	618.812832	0.013094	0.014915
RS	38	1.448458	2.686241	647.685544	0.013705	0.015663
RS	39	1.564227	2.686241	666.592433	0.014105	0.016205
RS	40	1.688651	2.658959	690.673215	0.014615	0.016830
RS	41	1.822378	2.658959	705.697882	0.014933	0.017249
RS	42	1.966103	2.655038	719.356908	0.015222	0.017596
RS	43	2.120573	2.655038	729.193945	0.015430	0.017833
RS	44	2.286592	2.683344	728.429183	0.015414	0.017794
RS	45	2.465024	2.683344	732.252612	0.015495	0.017821
RS	46	2.656796	2.746942	716.094913	0.015153	0.017377
RS	47	2.862905	2.746942	713.735819	0.015103	0.017206
RS	48	3.084424	2.842544	684.575026	0.014486	0.016438
RS	49	3.322504	2.842544	676.420617	0.014313	0.016110
RS	50	3.578384	2.958057	639.423820	0.013530	0.015171
RS	51	3.853396	2.958057	626.059215	0.013248	0.014745
RS	52	4.148967	3.075154	586.711473	0.012415	0.013789
RS	53	4.466638	3.075154	568.596689	0.012032	0.013304
RS	54	4.808058	3.220965	523.422559	0.011076	0.012273
RS	55	5.175004	3.220965	501.976447	0.010622	0.011765
RS	56	5.569385	3.220965	477.319436	0.010100	0.011206
RS	57	5.993252	3.220965	449.730121	0.009516	0.010594
RS	58	6.448808	3.943450	347.405418	0.007351	0.008384
RS	59	6.938424	3.943450	330.081753	0.006985	0.007992
RS	60	7.464645	3.943450	310.737276	0.006575	0.007549
RS	61	8.030209	3.943450	289.634663	0.006129	0.007059
RS	62	8.638056	3.943450	267.096849	0.005652	0.006527
RS	63	9.291349	3.943450	1549.103597	0.032779	0.037731
PA	4+25*2+4+6 0.080045547 0.023215293 9.291348866 0.409021482 0.184826525 0.229352146 0.300630810 0.404398922 0.555020026 0.765824058 1.045287958 1.386632514 1.751081733 2.077000590 2.327130078 2.508980786 2.641151704 2.725364419 2.759574713 2.753053897 2.722867161 2.686241158 2.658958590 2.655037828 2.683344184 2.746941782 2.842544293 2.958056834 3.075154252 3.220964934 3.943449974
//
IT	4870
RD	8
LK	-375985.608325
QD	-996.139051 -> -906.064418
RI	0.0391672399
TR	0.077424	0.023791
MT	9.470774
MM	C_pi: 1.729774, n_recomb: 50468.296323
RS	0	0.000000	0.467275	788.315175	0.015620	0.001029
RS	1	0.007509	0.467275	833.573151	0.016517	0.006153
RS	2	0.015581	0.467275	880.333024	0.017443	0.012497
RS	3	0.024260	0.467275	928.472691	0.018397	0.016929
RS	4	0.033590	0.188353	2387.843170	0.047314	0.041470
RS	5	0.043621	0.188353	2429.484486	0.048139	0.042932
RS	6	0.054405	0.232809	2003.219836	0.039693	0.035676
RS	7	0.065999	0.232809	2045.509635	0.040531	0.036885
RS	8	0.078463	0.303210	1608.158514	0.031865	0.029296
RS	9	0.091864	0.303210	1651.716693	0.032728	0.030685
RS	10	0.106270	0.405077	1273.581986	0.025235	0.023976
RS	11	0.121758	0.405077	1316.220842	0.026080	0.025229
RS	12	0.138409	0.554233	997.139186	0.019758	0.019339
RS	13	0.156311	0.554233	1036.916861	0.020546	0.020338
RS	14	0.175556	0.766047	782.191815	0.015499	0.015495
RS	15	0.196247	0.766047	817.897696	0.016206	0.016294
RS	16	0.218491	1.051547	624.365344	0.012371	0.012556
RS	17	0.242406	1.051547	655.788770	0.012994	0.013213
RS	18	0.268116	1.406207	515.873219	0.010222	0.010479
RS	19	0.295757	1.406207	543.598421	0.010771	0.011026
RS	20	0.325473	1.790064	450.395851	0.008924	0.009187
RS	21	0.357421	1.790064	475.518545	0.009422	0.009679
RS	22	0.391767	2.135195	421.019767	0.008342	0.008612
RS	23	0.428692	2.135195	444.786199	0.008813	0.009112
RS	24	0.468390	2.398812	418.164018	0.008286	0.008627
RS	25	0.511069	2.398812	441.572073	0.008749	0.009168
RS	26	0.556952	2.589018	431.777242	0.008555	0.009041
RS	27	0.606281	2.589018	455.387969	0.009023	0.009606
RS	28	0.659313	2.727282	455.538468	0.009026	0.009678
RS	29	0.716328	2.727282	479.571022	0.009502	0.010244
RS	30	0.777623	2.815036	488.545678	0.009680	0.010490
RS	31	0.843521	2.815036	513.040560	0.010166	0.011069
RS	32	0.914367	2.848477	531.584447	0.010533	0.011522
RS	33	0.990533	2.848477	556.381407	0.011024	0.012128
RS	34	1.072418	2.836965	583.485496	0.011561	0.012776
RS	35	1.160451	2.836965	608.077828	0.012049	0.013398
RS	36	1.255095	2.799311	640.577829	0.012693	0.014169
RS	37	1.356845	2.799311	664.013961	0.013157	0.014775
RS	38	1.466235	2.754815	697.276629	0.013816	0.015564
RS	39	1.583839	2.754815	718.184446	0.014230	0.016112
RS	40	1.710273	2.721216	746.220195	0.014786	0.016778
RS	41	1.846201	2.721216	762.995758	0.015118	0.017212
RS	42	1.992336	2.714284	779.141720	0.015438	0.017591
RS	43	2.149443	2.714284	790.330194	0.015660	0.017851
RS	44	2.318347	2.744037	789.813873	0.015650	0.017823
RS	45	2.499933	2.744037	794.523476	0.015743	0.017880
RS	46	2.695154	2.814001	776.236199	0.015381	0.017425
RS	47	2.905034	2.814001	774.340494	0.015343	0.017288
RS	48	3.130673	2.920589	741.233609	0.014687	0.016491
RS	49	3.373254	2.920589	733.230501	0.014529	0.016199
RS	50	3.634051	3.050198	691.549231	0.013703	0.015225
RS	51	3.914429	3.050198	678.117681	0.013437	0.014833
RS	52	4.215861	3.181956	634.389748	0.012570	0.013849
RS	53	4.539925	3.181956	616.004312	0.012206	0.013394
RS	54	4.888323	3.346236	566.051620	0.011216	0.012330
RS	55	5.262882	3.346236	544.232081	0.010784	0.011850
RS	56	5.665564	3.346236	518.875177	0.010281	0.011314
RS	57	6.098483	3.346236	490.249749	0.009714	0.010721
RS	58	6.563909	4.174964	373.045983	0.007392	0.008341
RS	59	7.064281	4.174964	356.214889	0.007058	0.007987
RS	60	7.602226	4.174964	337.118539	0.006680	0.007581
RS	61	8.180562	4.174964	315.995617	0.006261	0.007125
RS	62	8.802325	4.174964	293.151485	0.005809	0.006624
RS	63	9.470774	4.174964	1770.134245	0.035074	0.039836
PA	4+25*2+4+6 0.077424355 0.023790784 9.470773651 0.467275026 0.188353310 0.232808693 0.303209711 0.405077499 0.554232945 0.766047179 1.051546521 1.406206617 1.790064483 2.135194979 2.398812030 2.589018291 2.727282020 2.815036315 2.848477371 2.836965413 2.799310953 2.754815399 2.721215805 2.714283798 2.744036851 2.814000551 2.920588640 3.050198492 3.181956429 3.346235569 4.174963963
//
IT	5240
RD	9
LK	-375809.716943
QD	-932.335140 -> -851.773257
RI	0.0338582606
TR	0.075039	0.024347
MT	9.633712
MM	C_pi: 1.797757, n_recomb: 53608.388824
RS	0	0.000000	0.528778	742.529218	0.013851	0.000943
RS	1	0.007538	0.528778	786.849079	0.014678	0.005610
RS	2	0.015643	0.528778	832.891300	0.015537	0.011332
RS	3	0.024360	0.528778	880.578247	0.016426	0.015282
RS	4	0.033733	0.191578	2523.927836	0.047081	0.041763
RS	5	0.043814	0.191578	2570.322918	0.047946	0.043042
RS	6	0.054654	0.236417	2124.542957	0.039631	0.035815
RS	7	0.066311	0.236417	2171.078100	0.040499	0.036966
RS	8	0.078846	0.306224	1717.338030	0.032035	0.029504
RS	9	0.092327	0.306224	1764.639800	0.032917	0.030863
RS	10	0.106823	0.406346	1370.292338	0.025561	0.024261
RS	11	0.122413	0.406346	1416.358650	0.026420	0.025516
RS	12	0.139177	0.553979	1076.939572	0.020089	0.019618
RS	13	0.157205	0.553979	1119.920512	0.020891	0.020633
RS	14	0.176592	0.766359	844.110128	0.015746	0.015696
RS	15	0.197440	0.766359	882.704542	0.016466	0.016510
RS	16	0.219860	1.056914	670.777875	0.012513	0.012656
RS	17	0.243969	1.056914	704.679888	0.013145	0.013325
RS	18	0.269896	1.423415	550.576492	0.010270	0.010491
RS	19	0.297777	1.423415	580.368471	0.010826	0.011046
RS	20	0.327759	1.825172	477.576625	0.008909	0.009138
RS	21	0.360002	1.825172	504.450857	0.009410	0.009632
RS	22	0.394674	2.188554	444.517411	0.008292	0.008526
RS	23	0.431961	2.188554	469.867207	0.008765	0.009024
RS	24	0.472057	2.465313	440.820761	0.008223	0.008520
RS	25	0.515176	2.465313	465.774523	0.008688	0.009054
RS	26	0.561545	2.664012	455.172026	0.008491	0.008919
RS	27	0.611409	2.664012	480.366452	0.008961	0.009476
RS	28	0.665032	2.808822	480.405367	0.008961	0.009541
RS	29	0.722696	2.808822	506.093267	0.009441	0.010098
RS	30	0.784707	2.900893	515.626060	0.009618	0.010336
RS	31	0.851391	2.900893	541.874388	0.010108	0.010905
RS	32	0.923103	2.934440	562.057772	0.010485	0.011357
RS	33	1.000219	2.934440	588.731694	0.010982	0.011953
RS	34	1.083148	2.918624	618.734036	0.011542	0.012612
RS	35	1.172328	2.918624	645.325172	0.012038	0.013227
RS	36	1.268230	2.873879	681.776899	0.012718	0.014023
RS	37	1.371361	2.873879	707.277621	0.013193	0.014627
RS	38	1.482264	2.821520	745.039930	0.013898	0.015453
RS	39	1.601528	2.821520	767.956969	0.014325	0.016006
RS	40	1.729781	2.781235	800.201431	0.014927	0.016715
RS	41	1.867701	2.781235	818.761703	0.015273	0.017161
RS	42	2.016016	2.770530	837.748697	0.015627	0.017576
RS	43	2.175511	2.770530	850.336892	0.015862	0.017857
RS	44	2.347028	2.800586	850.440664	0.015864	0.017848
RS	45	2.531473	2.800586	856.084659	0.015969	0.017932
RS	46	2.729820	2.875459	835.973925	0.015594	0.017474
RS	47	2.943118	2.875459	834.578766	0.015568	0.017367
RS	48	3.172494	2.991402	797.720803	0.014881	0.016550
RS	49	3.419158	2.991402	789.891198	0.014734	0.016290
RS	50	3.684415	3.133509	743.614448	0.013871	0.015289
RS	51	3.969666	3.133509	730.125368	0.013620	0.014927
RS	52	4.276417	3.278588	682.030744	0.012722	0.013919
RS	53	4.606290	3.278588	663.377775	0.012375	0.013491
RS	54	4.961027	3.460097	608.591601	0.011353	0.012397
RS	55	5.342503	3.460097	586.404204	0.010939	0.011940
RS	56	5.752732	3.460097	560.359019	0.010453	0.011425
RS	57	6.193882	3.460097	530.714940	0.009900	0.010849
RS	58	6.668284	4.393497	398.130664	0.007427	0.008307
RS	59	7.178444	4.393497	381.824842	0.007122	0.007987
RS	60	7.727058	4.393497	363.028650	0.006772	0.007614
RS	61	8.317023	4.393497	341.956047	0.006379	0.007189
RS	62	8.951457	4.393497	318.893067	0.005949	0.006717
RS	63	9.633712	4.393497	1996.727727	0.037247	0.041878
PA	4+25*2+4+6 0.075038980 0.024346571 9.633711537 0.528778094 0.191577807 0.236417285 0.306223588 0.406346437 0.553978973 0.766358945 1.056913683 1.423414804 1.825171787 2.188553676 2.465313330 2.664011665 2.808821614 2.900893397 2.934439940 2.918624053 2.873879251 2.821519923 2.781235221 2.770530243 2.800585821 2.875458760 2.991401863 3.133509272 3.278588453 3.460096664 4.393497382
//
IT	4672
RD	10
LK	-375652.304591
QD	-874.929771 -> -802.610370
RI	0.0295304189
TR	0.072851	0.024879
MT	9.784091
MM	C_pi: 1.862592, n_recomb: 56684.826662
RS	0	0.000000	0.593845	701.191871	0.012370	0.000866
RS	1	0.007564	0.593845	744.397113	0.013132	0.005135
RS	2	0.015699	0.593845	789.480763	0.013928	0.010322
RS	3	0.024451	0.593845	836.401685	0.014755	0.013869
RS	4	0.033864	0.194544	2655.158295	0.046841	0.042008
RS	5	0.043989	0.194544	2706.218227	0.047741	0.043140
RS	6	0.054880	0.240105	2238.415508	0.039489	0.035881
RS	7	0.066594	0.240105	2289.224554	0.040385	0.036989
RS	8	0.079195	0.309502	1820.713934	0.032120	0.029650
RS	9	0.092748	0.309502	1871.762844	0.033021	0.030986
RS	10	0.107327	0.407974	1463.663683	0.025821	0.024505
RS	11	0.123009	0.407974	1513.123228	0.026694	0.025762
RS	12	0.139877	0.554011	1155.174719	0.020379	0.019874
RS	13	0.158020	0.554011	1201.315569	0.021193	0.020902
RS	14	0.177536	0.766583	905.287766	0.015971	0.015889
RS	15	0.198528	0.766583	946.737146	0.016702	0.016716
RS	16	0.221108	1.061375	716.704648	0.012644	0.012757
RS	17	0.245395	1.061375	753.059411	0.013285	0.013436
RS	18	0.271520	1.438473	584.813192	0.010317	0.010509
RS	19	0.299620	1.438473	616.646172	0.010879	0.011072
RS	20	0.329846	1.856875	504.222373	0.008895	0.009097
RS	21	0.362359	1.856875	532.817392	0.009400	0.009595
RS	22	0.397330	2.237713	467.386629	0.008245	0.008451
RS	23	0.434946	2.237713	494.283131	0.008720	0.008946
RS	24	0.475408	2.527455	462.723699	0.008163	0.008424
RS	25	0.518930	2.527455	489.180794	0.008630	0.008951
RS	26	0.565744	2.734874	477.662992	0.008427	0.008806
RS	27	0.616099	2.734874	504.393698	0.008898	0.009355
RS	28	0.670262	2.886785	504.169567	0.008894	0.009410
RS	29	0.728522	2.886785	531.460277	0.009376	0.009960
RS	30	0.791189	2.983997	541.354928	0.009550	0.010188
RS	31	0.858596	2.983997	569.300491	0.010043	0.010748
RS	32	0.931101	3.018552	590.912886	0.010425	0.011195
RS	33	1.009090	3.018552	619.409207	0.010927	0.011781
RS	34	1.092978	2.999176	652.136375	0.011505	0.012447
RS	35	1.183211	2.999176	680.682718	0.012008	0.013054
RS	36	1.280269	2.947753	721.012068	0.012720	0.013871
RS	37	1.384669	2.947753	748.555519	0.013206	0.014474
RS	38	1.496964	2.887604	790.880304	0.013952	0.015334
RS	39	1.617754	2.887604	815.814081	0.014392	0.015891
RS	40	1.747679	2.840362	852.483154	0.015039	0.016641
RS	41	1.887432	2.840362	872.864823	0.015399	0.017099
RS	42	2.037755	2.825268	895.028443	0.015790	0.017552
RS	43	2.199447	2.825268	909.072395	0.016037	0.017852
RS	44	2.373370	2.854671	910.175837	0.016057	0.017867
RS	45	2.560448	2.854671	916.814389	0.016174	0.017975
RS	46	2.761676	2.933208	895.216817	0.015793	0.017522
RS	47	2.978124	2.933208	894.373399	0.015778	0.017443
RS	48	3.210944	3.057065	854.004741	0.015066	0.016612
RS	49	3.461373	3.057065	846.384335	0.014931	0.016382
RS	50	3.730744	3.210235	795.641665	0.014036	0.015358
RS	51	4.020489	3.210235	782.116114	0.013798	0.015024
RS	52	4.332150	3.367406	729.700532	0.012873	0.013994
RS	53	4.667384	3.367406	710.791793	0.012539	0.013591
RS	54	5.027974	3.564988	651.141794	0.011487	0.012469
RS	55	5.415837	3.564988	628.596607	0.011089	0.012034
RS	56	5.833038	3.564988	601.877091	0.010618	0.011537
RS	57	6.281794	3.564988	571.231902	0.010077	0.010976
RS	58	6.764492	4.601449	422.800475	0.007459	0.008281
RS	59	7.283701	4.601449	407.047718	0.007181	0.007991
RS	60	7.842181	4.601449	388.595103	0.006855	0.007647
RS	61	8.442902	4.601449	367.631435	0.006486	0.007250
RS	62	9.089060	4.601449	344.422158	0.006076	0.006804
RS	63	9.784091	4.601449	2228.964485	0.039322	0.043856
PA	4+25*2+4+6 0.072851262 0.024878875 9.784091281 0.593845107 0.194543599 0.240105105 0.309502440 0.407973837 0.554010672 0.766582587 1.061374876 1.438472925 1.856875429 2.237713252 2.527455413 2.734874067 2.886785208 2.983996517 3.018551656 2.999176135 2.947753288 2.887603552 2.840362357 2.825268360 2.854671135 2.933207827 3.057065293 3.210235089 3.367406434 3.564987576 4.601449304
//
IT	3881
RD	11
LK	-375510.928003
QD	-823.074682 -> -757.957004
RI	0.0259439744
TR	0.070833	0.025386
MT	9.924427
MM	C_pi: 1.924835, n_recomb: 59700.296834
RS	0	0.000000	0.662889	663.290336	0.011110	0.000798
RS	1	0.007588	0.662889	705.262100	0.011813	0.004714
RS	2	0.015751	0.662889	749.219824	0.012550	0.009434
RS	3	0.024534	0.662889	795.152378	0.013319	0.012638
RS	4	0.033984	0.197295	2781.968550	0.046599	0.042212
RS	5	0.044150	0.197295	2837.612309	0.047531	0.043225
RS	6	0.055088	0.243833	2345.686773	0.039291	0.035891
RS	7	0.066855	0.243833	2400.777804	0.040214	0.036967
RS	8	0.079516	0.312948	1918.963010	0.032143	0.029750
RS	9	0.093137	0.312948	1973.751999	0.033061	0.031065
RS	10	0.107792	0.409820	1554.112372	0.026032	0.024717
RS	11	0.123559	0.409820	1606.931167	0.026917	0.025974
RS	12	0.140522	0.554184	1232.098313	0.020638	0.020113
RS	13	0.158772	0.554184	1281.359028	0.021463	0.021152
RS	14	0.178407	0.766618	965.905578	0.016179	0.016076
RS	15	0.199532	0.766618	1010.180109	0.016921	0.016914
RS	16	0.222259	1.064939	762.281732	0.012768	0.012860
RS	17	0.246712	1.064939	801.067399	0.013418	0.013548
RS	18	0.273019	1.451544	618.691110	0.010363	0.010533
RS	19	0.301323	1.451544	652.543500	0.010930	0.011102
RS	20	0.331775	1.885450	530.432138	0.008885	0.009066
RS	21	0.364537	1.885450	560.721734	0.009392	0.009565
RS	22	0.399784	2.283055	489.713117	0.008203	0.008385
RS	23	0.437707	2.283055	518.123903	0.008679	0.008877
RS	24	0.478507	2.585649	483.958157	0.008106	0.008337
RS	25	0.522402	2.585649	511.880220	0.008574	0.008858
RS	26	0.569629	2.802061	499.330031	0.008364	0.008701
RS	27	0.620439	2.802061	527.552900	0.008837	0.009243
RS	28	0.675104	2.961630	526.911278	0.008826	0.009287
RS	29	0.733917	2.961630	555.754811	0.009309	0.009829
RS	30	0.797192	3.064782	565.813731	0.009478	0.010045
RS	31	0.865269	3.064782	595.401760	0.009973	0.010596
RS	32	0.938511	3.101241	618.223416	0.010355	0.011036
RS	33	1.017311	3.101241	648.487235	0.010862	0.011614
RS	34	1.102090	3.079047	683.746815	0.011453	0.012282
RS	35	1.193301	3.079047	714.202263	0.011963	0.012883
RS	36	1.291434	3.021388	758.299973	0.012702	0.013717
RS	37	1.397013	3.021388	787.859966	0.013197	0.014318
RS	38	1.510602	2.953566	834.768330	0.013983	0.015208
RS	39	1.632811	2.953566	861.721606	0.014434	0.015770
RS	40	1.764292	2.899181	902.988217	0.015125	0.016559
RS	41	1.905750	2.899181	925.224831	0.015498	0.017027
RS	42	2.057942	2.879204	950.870727	0.015927	0.017519
RS	43	2.221681	2.879204	966.426530	0.016188	0.017836
RS	44	2.397845	2.907158	968.900644	0.016229	0.017880
RS	45	2.587375	2.907158	976.597323	0.016358	0.018011
RS	46	2.791286	2.988293	953.862264	0.015978	0.017567
RS	47	3.010670	2.988293	953.627289	0.015974	0.017514
RS	48	3.246700	3.118814	910.010560	0.015243	0.016676
RS	49	3.500640	3.118814	902.641427	0.015120	0.016472
RS	50	3.773847	3.281769	847.588986	0.014197	0.015431
RS	51	4.067785	3.281769	834.054066	0.013971	0.015121
RS	52	4.384027	3.449920	777.385084	0.013021	0.014074
RS	53	4.724264	3.449920	758.237400	0.012701	0.013692
RS	54	5.090317	3.662512	693.711964	0.011620	0.012544
RS	55	5.484146	3.662512	670.822315	0.011236	0.012129
RS	56	5.907857	3.662512	643.444659	0.010778	0.011648
RS	57	6.363719	3.662512	611.817065	0.010248	0.011101
RS	58	6.854170	4.800412	447.112141	0.007489	0.008259
RS	59	7.381836	4.800412	431.937696	0.007235	0.007997
RS	60	7.949539	4.800412	413.867139	0.006932	0.007679
RS	61	8.560318	4.800412	393.063876	0.006584	0.007308
RS	62	9.217442	4.800412	369.771831	0.006194	0.006887
RS	63	9.924427	4.800412	2466.574026	0.041316	0.045770
PA	4+25*2+4+6 0.070833477 0.025386357 9.924427063 0.662888685 0.197294563 0.243832704 0.312947600 0.409819605 0.554183969 0.766617679 1.064938853 1.451543766 1.885449936 2.283055405 2.585648959 2.802060762 2.961629704 3.064781976 3.101241310 3.079046831 3.021388366 2.953566122 2.899180819 2.879204239 2.907158158 2.988292751 3.118814410 3.281769006 3.449920378 3.662511903 4.800411633
//
IT	4946
RD	12
LK	-375383.577529
QD	-776.058609 -> -717.270338
RI	0.0229323691
TR	0.068963	0.025869
MT	10.056637
MM	C_pi: 1.984872, n_recomb: 62655.779797
RS	0	0.000000	0.736321	628.140209	0.010025	0.000737
RS	1	0.007610	0.736321	668.798141	0.010674	0.004338
RS	2	0.015799	0.736321	711.512204	0.011356	0.008646
RS	3	0.024612	0.736321	756.295929	0.012071	0.011554
RS	4	0.034095	0.199871	2904.543697	0.046357	0.042381
RS	5	0.044300	0.199871	2964.698075	0.047317	0.043299
RS	6	0.055281	0.247583	2446.911747	0.039053	0.035858
RS	7	0.067098	0.247583	2506.277802	0.040001	0.036910
RS	8	0.079815	0.316500	2012.551935	0.032121	0.029814
RS	9	0.093499	0.316500	2071.064981	0.033055	0.031112
RS	10	0.108224	0.411801	1641.908324	0.026205	0.024904
RS	11	0.124071	0.411801	1698.051639	0.027101	0.026161
RS	12	0.141123	0.554420	1307.860732	0.020874	0.020339
RS	13	0.159472	0.554420	1360.202781	0.021709	0.021387
RS	14	0.179219	0.766432	1026.061855	0.016376	0.016258
RS	15	0.200468	0.766432	1073.133431	0.017127	0.017107
RS	16	0.223334	1.067665	807.586996	0.012889	0.012964
RS	17	0.247940	1.067665	848.783826	0.013547	0.013660
RS	18	0.274418	1.462802	652.280318	0.010411	0.010563
RS	19	0.302912	1.462802	688.133224	0.010983	0.011137
RS	20	0.333574	1.911160	556.274158	0.008878	0.009041
RS	21	0.366570	1.911160	588.235318	0.009388	0.009542
RS	22	0.402076	2.324877	511.567553	0.008165	0.008327
RS	23	0.440285	2.324877	541.463679	0.008642	0.008816
RS	24	0.481402	2.640201	504.595895	0.008053	0.008257
RS	25	0.525647	2.640201	533.947907	0.008522	0.008772
RS	26	0.573260	2.865865	520.248260	0.008303	0.008604
RS	27	0.624495	2.865865	549.922211	0.008777	0.009139
RS	28	0.679631	3.033605	548.713417	0.008758	0.009170
RS	29	0.738961	3.033605	579.062387	0.009242	0.009706
RS	30	0.802808	3.143459	589.091083	0.009402	0.009908
RS	31	0.871512	3.143459	620.268473	0.009900	0.010452
RS	32	0.945446	3.182690	644.077404	0.010280	0.010882
RS	33	1.025006	3.182690	676.053823	0.010790	0.011451
RS	34	1.110620	3.158393	713.643744	0.011390	0.012119
RS	35	1.202750	3.158393	745.959942	0.011906	0.012714
RS	36	1.301891	3.094953	793.690595	0.012667	0.013562
RS	37	1.408577	3.094953	825.236304	0.013171	0.014160
RS	38	1.523381	3.019610	876.712389	0.013993	0.015078
RS	39	1.646923	3.019610	905.681825	0.014455	0.015643
RS	40	1.779866	2.957958	951.677352	0.015189	0.016470
RS	41	1.922927	2.957958	975.796646	0.015574	0.016948
RS	42	2.076874	2.932708	1005.194821	0.016043	0.017480
RS	43	2.242537	2.932708	1022.314822	0.016316	0.017813
RS	44	2.420807	2.958555	1026.511034	0.016383	0.017887
RS	45	2.612644	2.958555	1035.328461	0.016524	0.018038
RS	46	2.819080	3.041386	1011.803293	0.016149	0.017609
RS	47	3.041226	3.041386	1012.234886	0.016155	0.017580
RS	48	3.280277	3.177486	965.645678	0.015412	0.016739
RS	49	3.537521	3.177486	958.572549	0.015299	0.016559
RS	50	3.814341	3.349097	899.383956	0.014354	0.015505
RS	51	4.112228	3.349097	885.869893	0.014139	0.015218
RS	52	4.432784	3.527231	825.030948	0.013168	0.014156
RS	53	4.777735	3.527231	805.664226	0.012859	0.013793
RS	54	5.148937	3.753872	736.266267	0.011751	0.012622
RS	55	5.548388	3.753872	713.047956	0.011380	0.012224
RS	56	5.978238	3.753872	685.030372	0.010933	0.011758
RS	57	6.440800	3.753872	652.440624	0.010413	0.011224
RS	58	6.938564	4.991613	471.079589	0.007519	0.008241
RS	59	7.474208	4.991613	456.506995	0.007286	0.008003
RS	60	8.050615	4.991613	438.853626	0.007004	0.007711
RS	61	8.670888	4.991613	418.257370	0.006675	0.007363
RS	62	9.338364	4.991613	394.939927	0.006303	0.006964
RS	63	10.056637	4.991613	2709.084294	0.043238	0.047622
PA	4+25*2+4+6 0.068963155 0.025868518 10.056636689 0.736320649 0.199870966 0.247582886 0.316500499 0.411800549 0.554419949 0.766432344 1.067664863 1.462801585 1.911160143 2.324876817 2.640201335 2.865865488 3.033604659 3.143459471 3.182689946 3.158392976 3.094953192 3.019610229 2.957957899 2.932707976 2.958554604 3.041385606 3.177486107 3.349096730 3.527231158 3.753871591 4.991613312
//
IT	5014
RD	13
LK	-375268.561597
QD	-733.280016 -> -680.081151
RI	0.0203715975
TR	0.067223	0.026326
MT	10.181950
MM	C_pi: 2.042961, n_recomb: 65551.811699
RS	0	0.000000	0.814649	595.202639	0.009080	0.000681
RS	1	0.007631	0.814649	634.489859	0.009679	0.003999
RS	2	0.015844	0.814649	675.873970	0.010311	0.007940
RS	3	0.024685	0.814649	719.388728	0.010974	0.010590
RS	4	0.034199	0.202304	3023.011685	0.046116	0.042522
RS	5	0.044440	0.202304	3087.608403	0.047102	0.043362
RS	6	0.055463	0.251342	2542.550038	0.038787	0.035791
RS	7	0.067326	0.251342	2606.170610	0.039757	0.036825
RS	8	0.080095	0.320122	2101.840943	0.032064	0.029849
RS	9	0.093838	0.320122	2164.053917	0.033013	0.031132
RS	10	0.108630	0.413869	1727.217094	0.026349	0.025070
RS	11	0.124551	0.413869	1786.648983	0.027256	0.026325
RS	12	0.141687	0.554677	1382.543336	0.021091	0.020553
RS	13	0.160130	0.554677	1437.928567	0.021936	0.021609
RS	14	0.179981	0.766026	1085.806748	0.016564	0.016437
RS	15	0.201346	0.766026	1135.647696	0.017324	0.017294
RS	16	0.224342	1.069627	852.665221	0.013008	0.013070
RS	17	0.249093	1.069627	896.254370	0.013672	0.013773
RS	18	0.275732	1.472423	685.622791	0.010459	0.010597
RS	19	0.304405	1.472423	723.458787	0.011036	0.011177
RS	20	0.335265	1.934258	581.794173	0.008875	0.009023
RS	21	0.368481	1.934258	615.405968	0.009388	0.009526
RS	22	0.404231	2.363453	533.000686	0.008131	0.008276
RS	23	0.442709	2.363453	564.355673	0.008609	0.008764
RS	24	0.484124	2.691367	524.694849	0.008004	0.008185
RS	25	0.528699	2.691367	555.444444	0.008473	0.008695
RS	26	0.576675	2.926482	540.487339	0.008245	0.008514
RS	27	0.628313	2.926482	571.574039	0.008719	0.009043
RS	28	0.683891	3.102839	569.657124	0.008690	0.009061
RS	29	0.743711	3.102839	601.466703	0.009175	0.009591
RS	30	0.808095	3.220093	611.279379	0.009325	0.009778
RS	31	0.877392	3.220093	643.994950	0.009824	0.010314
RS	32	0.951978	3.262906	668.575153	0.010199	0.010732
RS	33	1.032255	3.262906	702.209847	0.010712	0.011294
RS	34	1.118658	3.237207	741.921202	0.011318	0.011960
RS	35	1.211655	3.237207	776.048149	0.011839	0.012548
RS	36	1.311749	3.168431	827.260648	0.012620	0.013407
RS	37	1.419480	3.168431	860.757069	0.013131	0.014002
RS	38	1.535433	3.085740	916.755492	0.013985	0.014946
RS	39	1.660234	3.085740	947.731521	0.014458	0.015513
RS	40	1.794559	3.016749	998.549374	0.015233	0.016376
RS	41	1.939135	3.016749	1024.572257	0.015630	0.016863
RS	42	2.094743	2.985908	1057.959579	0.016139	0.017434
RS	43	2.262225	2.985908	1076.690346	0.016425	0.017781
RS	44	2.442489	3.009096	1082.937241	0.016520	0.017889
RS	45	2.636508	3.009096	1092.934348	0.016673	0.018059
RS	46	2.845333	3.092849	1068.959642	0.016307	0.017649
RS	47	3.070094	3.092849	1070.114206	0.016325	0.017640
RS	48	3.312007	3.233582	1020.832508	0.015573	0.016801
RS	49	3.572380	3.233582	1014.099794	0.015470	0.016643
RS	50	3.852622	3.412846	950.959214	0.014507	0.015580
RS	51	4.154250	3.412846	937.496701	0.014302	0.015313
RS	52	4.478895	3.600068	872.581458	0.013311	0.014239
RS	53	4.828314	3.600068	853.016509	0.013013	0.013894
RS	54	5.204398	3.839879	778.760812	0.011880	0.012701
RS	55	5.609181	3.839879	755.230367	0.011521	0.012319
RS	56	6.044853	3.839879	726.591631	0.011084	0.011866
RS	57	6.513772	3.839879	693.060390	0.010573	0.011343
RS	58	7.018475	5.175881	494.701824	0.007547	0.008226
RS	59	7.561691	5.175881	480.752684	0.007334	0.008011
RS	60	8.146361	5.175881	463.548506	0.007071	0.007740
RS	61	8.775648	5.175881	443.201643	0.006761	0.007415
RS	62	9.452956	5.175881	419.911046	0.006406	0.007036
RS	63	10.181950	5.175881	2955.950832	0.045093	0.049413
PA	4+25*2+4+6 0.067223388 0.026325902 10.181949508 0.814649376 0.202303745 0.251342403 0.320121504 0.413868631 0.554677179 0.766025949 1.069626944 1.472423151 1.934258261 2.363453450 2.691367422 2.926481597 3.102838737 3.220093167 3.262905524 3.237207016 3.168431235 3.085740227 3.016748870 2.985908225 3.009096089 3.092849024 3.233581642 3.412845926 3.600068164 3.839878603 5.175880524
//
IT	3740
RD	14
LK	-375164.445722
QD	-694.230579 -> -645.987802
RI	0.0181739931
TR	0.065600	0.026759
MT	10.301274
MM	C_pi: 2.099265, n_recomb: 68387.955299
RS	0	0.000000	0.898352	564.136144	0.008249	0.000631
RS	1	0.007651	0.898352	602.015092	0.008803	0.003691
RS	2	0.015887	0.898352	642.008219	0.009388	0.007305
RS	3	0.024753	0.898352	684.165780	0.010004	0.009727
RS	4	0.034298	0.204613	3137.477114	0.045878	0.042637
RS	5	0.044573	0.204613	3206.448037	0.046886	0.043415
RS	6	0.055634	0.255101	2632.946239	0.038500	0.035698
RS	7	0.067541	0.255101	2700.787776	0.039492	0.036718
RS	8	0.080359	0.323783	2187.079743	0.031980	0.029861
RS	9	0.094158	0.323783	2252.960241	0.032944	0.031131
RS	10	0.109013	0.415990	1810.136344	0.026469	0.025218
RS	11	0.125004	0.415990	1872.818207	0.027385	0.026472
RS	12	0.142218	0.554933	1456.163476	0.021293	0.020756
RS	13	0.160750	0.554933	1514.552476	0.022146	0.021820
RS	14	0.180699	0.765410	1145.144021	0.016745	0.016612
RS	15	0.202175	0.765410	1197.725491	0.017514	0.017478
RS	16	0.225294	1.070906	897.520648	0.013124	0.013178
RS	17	0.250181	1.070906	943.482538	0.013796	0.013887
RS	18	0.276973	1.480567	718.734421	0.010510	0.010636
RS	19	0.305815	1.480567	758.536254	0.011092	0.011220
RS	20	0.336863	1.954970	607.014840	0.008876	0.009011
RS	21	0.370286	1.954970	642.257193	0.009391	0.009516
RS	22	0.406267	2.399001	554.048690	0.008102	0.008232
RS	23	0.445000	2.399001	586.837651	0.008581	0.008717
RS	24	0.486697	2.739334	544.299025	0.007959	0.008120
RS	25	0.531584	2.739334	576.415677	0.008429	0.008626
RS	26	0.579905	2.984055	560.098584	0.008190	0.008430
RS	27	0.631923	2.984055	592.561555	0.008665	0.008955
RS	28	0.687921	3.169425	589.802919	0.008624	0.008957
RS	29	0.748204	3.169425	623.029987	0.009110	0.009482
RS	30	0.813098	3.294701	632.452660	0.009248	0.009653
RS	31	0.882957	3.294701	666.656545	0.009748	0.010183
RS	32	0.958161	3.341851	691.799732	0.010116	0.010588
RS	33	1.039119	3.341851	727.038564	0.010631	0.011143
RS	34	1.126271	3.315419	768.662124	0.011240	0.011804
RS	35	1.220090	3.315419	804.548040	0.011764	0.012387
RS	36	1.321088	3.241743	859.079472	0.012562	0.013253
RS	37	1.429812	3.241743	894.487327	0.013080	0.013846
RS	38	1.546855	3.151891	954.937347	0.013964	0.014812
RS	39	1.672853	3.151891	987.903860	0.014446	0.015381
RS	40	1.808490	3.075521	1043.605057	0.015260	0.016278
RS	41	1.954505	3.075521	1071.544785	0.015669	0.016773
RS	42	2.111691	3.038833	1109.124231	0.016218	0.017383
RS	43	2.280902	3.038833	1129.505245	0.016516	0.017744
RS	44	2.463060	3.058900	1138.105596	0.016642	0.017886
RS	45	2.659155	3.058900	1149.336058	0.016806	0.018074
RS	46	2.870252	3.142908	1125.240890	0.016454	0.017684
RS	47	3.097500	3.142908	1127.171628	0.016482	0.017696
RS	48	3.342135	3.287442	1075.478322	0.015726	0.016862
RS	49	3.605485	3.287442	1069.128864	0.015633	0.016724
RS	50	3.888984	3.473469	1002.227804	0.014655	0.015655
RS	51	4.194173	3.473469	988.847112	0.014459	0.015407
RS	52	4.522712	3.668967	919.959399	0.013452	0.014321
RS	53	4.876386	3.668967	900.217221	0.013163	0.013993
RS	54	5.257119	3.921151	821.128159	0.012007	0.012780
RS	55	5.666982	3.921151	797.302718	0.011659	0.012412
RS	56	6.108202	3.921151	768.062321	0.011231	0.011972
RS	57	6.583178	3.921151	733.611085	0.010727	0.011458
RS	58	7.094495	5.353850	517.958189	0.007574	0.008213
RS	59	7.644931	5.353850	504.652474	0.007379	0.008018
RS	60	8.237480	5.353850	487.927026	0.007135	0.007768
RS	61	8.875364	5.353850	467.868717	0.006841	0.007463
RS	62	9.562050	5.353850	444.653371	0.006502	0.007104
RS	63	10.301274	5.353850	3206.528973	0.046887	0.051143
PA	4+25*2+4+6 0.065600343 0.026759407 10.301274084 0.898351738 0.204613381 0.255101239 0.323783477 0.415989727 0.554933206 0.765410104 1.070906119 1.480567230 1.954970019 2.399000729 2.739333687 2.984055287 3.169425091 3.294701172 3.341850601 3.315419184 3.241742543 3.151891231 3.075520861 3.038833421 3.058899692 3.142907663 3.287442238 3.473468779 3.668967479 3.921151058 5.353849605
//
IT	4155
RD	15
LK	-375070.001420
QD	-658.479702 -> -614.647272
RI	0.0162718066
TR	0.064082	0.027170
MT	10.415459
MM	C_pi: 2.153945, n_recomb: 71164.156605
RS	0	0.000000	0.987960	534.686129	0.007513	0.000584
RS	1	0.007669	0.987960	571.133849	0.008026	0.003411
RS	2	0.015927	0.987960	609.694143	0.008567	0.006730
RS	3	0.024818	0.987960	650.430616	0.009140	0.008949
RS	4	0.034391	0.206818	3248.037049	0.045641	0.042731
RS	5	0.044698	0.206818	3321.314810	0.046671	0.043457
RS	6	0.055796	0.258855	2718.395857	0.038199	0.035584
RS	7	0.067744	0.258855	2790.414962	0.039211	0.036593
RS	8	0.080609	0.327473	2268.463014	0.031876	0.029855
RS	9	0.094461	0.327473	2337.972717	0.032853	0.031112
RS	10	0.109375	0.418145	1890.743574	0.026569	0.025351
RS	11	0.125433	0.418145	1956.635168	0.027495	0.026603
RS	12	0.142723	0.555182	1528.723426	0.021482	0.020951
RS	13	0.161338	0.555182	1590.076109	0.022344	0.022020
RS	14	0.181381	0.764615	1204.059670	0.016919	0.016785
RS	15	0.202962	0.764615	1259.351876	0.017696	0.017657
RS	16	0.226197	1.071593	942.148302	0.013239	0.013286
RS	17	0.251215	1.071593	990.462756	0.013918	0.014001
RS	18	0.278151	1.487410	751.618431	0.010562	0.010678
RS	19	0.307153	1.487410	793.368847	0.011148	0.011267
RS	20	0.338379	1.973529	631.952646	0.008880	0.009004
RS	21	0.372001	1.973529	668.806291	0.009398	0.009511
RS	22	0.408201	2.431777	574.735964	0.008076	0.008194
RS	23	0.447177	2.431777	608.935309	0.008557	0.008678
RS	24	0.489142	2.784328	563.443775	0.007918	0.008061
RS	25	0.534326	2.784328	596.898682	0.008388	0.008562
RS	26	0.582976	3.038760	579.129018	0.008138	0.008353
RS	27	0.635356	3.038760	612.933777	0.008613	0.008872
RS	28	0.691754	3.233471	609.211190	0.008561	0.008860
RS	29	0.752477	3.233471	643.814740	0.009047	0.009380
RS	30	0.817858	3.367321	652.685938	0.009172	0.009535
RS	31	0.888252	3.367321	688.330191	0.009672	0.010059
RS	32	0.964046	3.419503	713.839027	0.010031	0.010449
RS	33	1.045652	3.419503	750.628953	0.010548	0.010998
RS	34	1.133518	3.392973	793.959262	0.011157	0.011652
RS	35	1.228122	3.392973	831.551768	0.011685	0.012229
RS	36	1.329982	3.314830	889.229176	0.012495	0.013101
RS	37	1.439653	3.314830	926.506205	0.013019	0.013692
RS	38	1.557736	3.218018	991.316793	0.013930	0.014677
RS	39	1.684876	3.218018	1026.252362	0.014421	0.015249
RS	40	1.821766	3.134249	1086.871145	0.015273	0.016178
RS	41	1.969155	3.134249	1116.734166	0.015692	0.016679
RS	42	2.127848	3.091511	1158.676011	0.016282	0.017328
RS	43	2.298711	3.091511	1180.740018	0.016592	0.017701
RS	44	2.482680	3.108063	1191.971606	0.016750	0.017878
RS	45	2.680757	3.108063	1204.483643	0.016925	0.018083
RS	46	2.894026	3.191751	1180.582484	0.016590	0.017717
RS	47	3.123651	3.191751	1183.338910	0.016628	0.017747
RS	48	3.370888	3.339363	1129.510401	0.015872	0.016922
RS	49	3.637086	3.339363	1123.584967	0.015789	0.016802
RS	50	3.923700	3.531358	1053.119352	0.014798	0.015729
RS	51	4.232296	3.531358	1039.849702	0.014612	0.015498
RS	52	4.564559	3.734409	967.098228	0.013590	0.014404
RS	53	4.922305	3.734409	947.199629	0.013310	0.014090
RS	54	5.307489	3.998240	863.310572	0.012131	0.012859
RS	55	5.722214	3.998240	839.207306	0.011793	0.012504
RS	56	6.168746	3.998240	809.384858	0.011373	0.012074
RS	57	6.649524	3.998240	774.035363	0.010877	0.011571
RS	58	7.167176	5.526112	540.832410	0.007600	0.008202
RS	59	7.724529	5.526112	528.188209	0.007422	0.008026
RS	60	8.324627	5.526112	511.968424	0.007194	0.007795
RS	61	8.970750	5.526112	492.234575	0.006917	0.007509
RS	62	9.666427	5.526112	469.139093	0.006592	0.007168
RS	63	10.415459	5.526112	3460.203161	0.048623	0.052816
PA	4+25*2+4+6 0.064081666 0.027169790 10.415459140 0.987959791 0.206817620 0.258854982 0.327472828 0.418144505 0.555181942 0.764615186 1.071593451 1.487410386 1.973529235 2.431776689 2.784327607 3.038760425 3.233470948 3.367320738 3.419502759 3.392972553 3.314830269 3.218017535 3.134249227 3.091511410 3.108063164 3.191751082 3.339363444 3.531358214 3.734409277 3.998240405 5.526112293
//
IT	4541
RD	16
LK	-374984.166169
QD	-625.658557 -> -585.763675
RI	0.0146130898
TR	0.062658	0.027558
MT	10.525059
MM	C_pi: 2.207102, n_recomb: 73880.200499
RS	0	0.000000	1.084074	506.651285	0.006858	0.000542
RS	1	0.007687	1.084074	541.655419	0.007332	0.003155
RS	2	0.015965	1.084074	578.755182	0.007834	0.006206
RS	3	0.024880	1.084074	618.024847	0.008365	0.008245
RS	4	0.034479	0.208930	3354.770611	0.045408	0.042806
RS	5	0.044817	0.208930	3432.287315	0.046457	0.043491
RS	6	0.055949	0.262595	2799.199863	0.037888	0.035453
RS	7	0.067938	0.262595	2875.342980	0.038919	0.036454
RS	8	0.080847	0.331173	2346.188776	0.031757	0.029832
RS	9	0.094749	0.331173	2419.282890	0.032746	0.031079
RS	10	0.109720	0.420321	1969.073811	0.026652	0.025471
RS	11	0.125842	0.420321	2038.132718	0.027587	0.026720
RS	12	0.143202	0.555426	1600.188009	0.021659	0.021138
RS	13	0.161898	0.555426	1664.462890	0.022529	0.022212
RS	14	0.182030	0.763671	1262.520208	0.017089	0.016954
RS	15	0.203711	0.763671	1320.491747	0.017873	0.017833
RS	16	0.227057	1.071763	986.534819	0.013353	0.013395
RS	17	0.252199	1.071763	1037.180548	0.014039	0.014116
RS	18	0.279273	1.493099	784.270091	0.010615	0.010723
RS	19	0.308428	1.493099	827.951312	0.011207	0.011316
RS	20	0.339825	1.990149	656.610955	0.008888	0.009002
RS	21	0.373635	1.990149	695.056693	0.009408	0.009510
RS	22	0.410044	2.462008	595.077090	0.008055	0.008160
RS	23	0.449252	2.462008	630.663919	0.008536	0.008643
RS	24	0.491474	2.826521	582.159677	0.007880	0.008007
RS	25	0.536942	2.826521	616.925401	0.008350	0.008505
RS	26	0.585905	3.090749	597.614020	0.008089	0.008281
RS	27	0.638631	3.090749	632.727494	0.008564	0.008797
RS	28	0.695411	3.295051	627.932731	0.008499	0.008769
RS	29	0.756556	3.295051	663.873464	0.008986	0.009285
RS	30	0.822401	3.437971	672.042072	0.009096	0.009422
RS	31	0.893307	3.437971	709.080312	0.009598	0.009942
RS	32	0.969665	3.495825	734.768625	0.009945	0.010316
RS	33	1.051892	3.495825	773.057538	0.010464	0.010859
RS	34	1.140440	3.469793	817.895361	0.011071	0.011505
RS	35	1.235794	3.469793	857.141606	0.011602	0.012077
RS	36	1.338479	3.387596	917.791063	0.012423	0.012952
RS	37	1.449058	3.387596	956.892414	0.012952	0.013541
RS	38	1.568137	3.284016	1025.960309	0.013887	0.014543
RS	39	1.696369	3.284016	1062.838534	0.014386	0.015116
RS	40	1.834459	3.192856	1128.383033	0.015273	0.016075
RS	41	1.983165	3.192856	1160.169117	0.015703	0.016583
RS	42	2.143301	3.143904	1206.613977	0.016332	0.017270
RS	43	2.315748	3.143904	1230.386702	0.016654	0.017654
RS	44	2.501450	3.156606	1244.501981	0.016845	0.017867
RS	45	2.701429	3.156606	1258.337755	0.017032	0.018087
RS	46	2.916779	3.239472	1234.929326	0.016715	0.017746
RS	47	3.148684	3.239472	1238.556462	0.016764	0.017793
RS	48	3.398417	3.389520	1182.864215	0.016011	0.016979
RS	49	3.667346	3.389520	1177.400504	0.015937	0.016876
RS	50	3.956949	3.586773	1103.567303	0.014937	0.015802
RS	51	4.268813	3.586773	1090.436015	0.014760	0.015587
RS	52	4.604652	3.796720	1013.934137	0.013724	0.014485
RS	53	4.966307	3.796720	993.898788	0.013453	0.014185
RS	54	5.355762	4.071534	905.250015	0.012253	0.012936
RS	55	5.775157	4.071534	880.885409	0.011923	0.012594
RS	56	6.226790	4.071534	850.500011	0.011512	0.012175
RS	57	6.713142	4.071534	814.273694	0.011022	0.011680
RS	58	7.236880	5.693078	563.304589	0.007625	0.008191
RS	59	7.800879	5.693078	551.337953	0.007463	0.008033
RS	60	8.408233	5.693078	535.648165	0.007250	0.007820
RS	61	9.062276	5.693078	516.271582	0.006988	0.007551
RS	62	9.766597	5.693078	493.337078	0.006678	0.007227
RS	63	10.525059	5.693078	3716.338091	0.050302	0.054432
PA	4+25*2+4+6 0.062657545 0.027558185 10.525059375 1.084074198 0.208930222 0.262595332 0.331173221 0.420321410 0.555426025 0.763670516 1.071762584 1.493099301 1.990149156 2.462007616 2.826520987 3.090748876 3.295051231 3.437970741 3.495825356 3.469793462 3.387596347 3.284015871 3.192855589 3.143904087 3.156605902 3.239472445 3.389520328 3.586773113 3.796719710 4.071534259 5.693078315
//
IT	5680
RD	17
LK	-374906.020258
QD	-595.451622 -> -559.082467
RI	0.0131590678
TR	0.061320	0.027926
MT	10.630508
MM	C_pi: 2.258802, n_recomb: 76535.532692
RS	0	0.000000	1.187269	479.913163	0.006270	0.000502
RS	1	0.007704	1.187269	513.471942	0.006709	0.002919
RS	2	0.016002	1.187269	549.096977	0.007174	0.005729
RS	3	0.024938	1.187269	586.870916	0.007668	0.007604
RS	4	0.034564	0.210957	3457.819094	0.045179	0.042865
RS	5	0.044931	0.210957	3539.502521	0.046247	0.043518
RS	6	0.056096	0.266317	2875.586959	0.037572	0.035310
RS	7	0.068122	0.266317	2955.791321	0.038620	0.036303
RS	8	0.081074	0.334874	2420.399348	0.031625	0.029797
RS	9	0.095024	0.334874	2497.026777	0.032626	0.031033
RS	10	0.110049	0.422511	2045.138319	0.026721	0.025580
RS	11	0.126231	0.422511	2117.319296	0.027665	0.026825
RS	12	0.143660	0.555660	1670.526940	0.021827	0.021317
RS	13	0.162432	0.555660	1737.680542	0.022704	0.022395
RS	14	0.182650	0.762600	1320.478361	0.017253	0.017120
RS	15	0.204425	0.762600	1381.095571	0.018045	0.018006
RS	16	0.227879	1.071503	1030.627726	0.013466	0.013504
RS	17	0.253139	1.071503	1083.581024	0.014158	0.014230
RS	18	0.280345	1.497762	816.673316	0.010671	0.010771
RS	19	0.309647	1.497762	862.266435	0.011266	0.011368
RS	20	0.341206	2.005000	680.989135	0.008898	0.009003
RS	21	0.375197	2.005000	721.007490	0.009421	0.009513
RS	22	0.411806	2.489877	615.081153	0.008037	0.008132
RS	23	0.451236	2.489877	652.032859	0.008519	0.008613
RS	24	0.493704	2.866109	600.458062	0.007845	0.007958
RS	25	0.539443	2.866109	636.507585	0.008316	0.008453
RS	26	0.588706	3.140124	615.584307	0.008043	0.008215
RS	27	0.641764	3.140124	651.974543	0.008519	0.008727
RS	28	0.698910	3.354235	646.005412	0.008441	0.008684
RS	29	0.760459	3.354235	683.245193	0.008927	0.009195
RS	30	0.826749	3.506657	690.572367	0.009023	0.009315
RS	31	0.898146	3.506657	728.959397	0.009524	0.009830
RS	32	0.975044	3.570756	754.655514	0.009860	0.010188
RS	33	1.057866	3.570756	794.392103	0.010379	0.010726
RS	34	1.147069	3.545801	840.541544	0.010982	0.011362
RS	35	1.243143	3.545801	881.388153	0.011516	0.011929
RS	36	1.346620	3.459943	944.834695	0.012345	0.012806
RS	37	1.458068	3.459943	985.713047	0.012879	0.013392
RS	38	1.578103	3.349799	1058.919892	0.013836	0.014409
RS	39	1.707385	3.349799	1097.709672	0.014342	0.014984
RS	40	1.846627	3.251274	1168.164041	0.015263	0.015971
RS	41	1.996596	3.251274	1201.866598	0.015703	0.016486
RS	42	2.158119	3.195962	1252.933855	0.016371	0.017208
RS	43	2.332086	3.195962	1278.434027	0.016704	0.017604
RS	44	2.519455	3.204526	1295.660538	0.016929	0.017852
RS	45	2.721260	3.204526	1310.856006	0.017127	0.018086
RS	46	2.938611	3.286131	1288.223058	0.016832	0.017773
RS	47	3.172708	3.286131	1292.761187	0.016891	0.017836
RS	48	3.424839	3.438047	1235.468941	0.016142	0.017034
RS	49	3.696394	3.438047	1230.501521	0.016078	0.016947
RS	50	3.988871	3.639917	1153.498778	0.015071	0.015873
RS	51	4.303880	3.639917	1140.531209	0.014902	0.015673
RS	52	4.643157	3.856158	1060.397403	0.013855	0.014566
RS	53	5.008573	3.856158	1040.243747	0.013592	0.014278
RS	54	5.402140	4.141351	946.881395	0.012372	0.013013
RS	55	5.826029	4.141351	922.271352	0.012050	0.012682
RS	56	6.282573	4.141351	891.341778	0.011646	0.012272
RS	57	6.774290	4.141351	854.260052	0.011162	0.011785
RS	58	7.303890	5.855088	585.349407	0.007648	0.008182
RS	59	7.874290	5.855088	574.074492	0.007501	0.008040
RS	60	8.488634	5.855088	558.936712	0.007303	0.007843
RS	61	9.150307	5.855088	539.947495	0.007055	0.007591
RS	62	9.862956	5.855088	517.212090	0.006758	0.007283
RS	63	10.630508	5.855088	3974.278338	0.051927	0.055993
PA	4+25*2+4+6 0.061319599 0.027925752 10.630508108 1.187269340 0.210956534 0.266316822 0.334873502 0.422511403 0.555660415 0.762599561 1.071503223 1.497762139 2.005000173 2.489877237 2.866108955 3.140124322 3.354235300 3.506657139 3.570755950 3.545800753 3.459943021 3.349799478 3.251274369 3.195961761 3.204526164 3.286130906 3.438046595 3.639917473 3.856158417 4.141350575 5.855087522
//
IT	4535
RD	18
LK	-374834.763518
QD	-567.587860 -> -534.383961
RI	0.0118771797
TR	0.060060	0.028274
MT	10.732213
MM	C_pi: 2.309117, n_recomb: 79130.102317
RS	0	0.000000	1.298223	454.363025	0.005742	0.000466
RS	1	0.007720	1.298223	486.482335	0.006148	0.002703
RS	2	0.016036	1.298223	520.628450	0.006579	0.005291
RS	3	0.024995	1.298223	556.890431	0.007038	0.007019
RS	4	0.034644	0.212908	3557.233370	0.044954	0.042910
RS	5	0.045039	0.212908	3643.011204	0.046038	0.043537
RS	6	0.056237	0.270016	2947.793952	0.037252	0.035156
RS	7	0.068298	0.270016	3031.989900	0.038317	0.036144
RS	8	0.081291	0.338566	2491.245212	0.031483	0.029750
RS	9	0.095287	0.338566	2571.350268	0.032495	0.030977
RS	10	0.110364	0.424707	2118.971525	0.026778	0.025677
RS	11	0.126604	0.424707	2194.227508	0.027729	0.026919
RS	12	0.144099	0.555893	1739.694950	0.021985	0.021489
RS	13	0.162943	0.555893	1809.682570	0.022870	0.022571
RS	14	0.183243	0.761431	1377.889297	0.017413	0.017282
RS	15	0.205110	0.761431	1441.116928	0.018212	0.018174
RS	16	0.228665	1.070865	1074.414736	0.013578	0.013613
RS	17	0.254039	1.070865	1129.650925	0.014276	0.014344
RS	18	0.281371	1.501533	848.808543	0.010727	0.010821
RS	19	0.310814	1.501533	896.293647	0.011327	0.011421
RS	20	0.342529	2.018263	705.083721	0.008910	0.009008
RS	21	0.376693	2.018263	746.655003	0.009436	0.009519
RS	22	0.413495	2.515571	634.758401	0.008022	0.008107
RS	23	0.453138	2.515571	673.052874	0.008506	0.008588
RS	24	0.495841	2.903239	618.362398	0.007815	0.007914
RS	25	0.541841	2.903239	655.669798	0.008286	0.008406
RS	26	0.591392	3.187013	633.069305	0.008000	0.008154
RS	27	0.644769	3.187013	670.705625	0.008476	0.008662
RS	28	0.702267	3.411085	663.472546	0.008385	0.008603
RS	29	0.764203	3.411085	701.974884	0.008871	0.009112
RS	30	0.830921	3.573374	708.335491	0.008952	0.009213
RS	31	0.902790	3.573374	748.027922	0.009453	0.009724
RS	32	0.980207	3.644270	773.565246	0.009776	0.010066
RS	33	1.063601	3.644270	814.699487	0.010296	0.010598
RS	34	1.153434	3.620922	861.976585	0.010893	0.011223
RS	35	1.250201	3.620922	904.370549	0.011429	0.011787
RS	36	1.354439	3.531793	970.437754	0.012264	0.012663
RS	37	1.466725	3.531793	1013.044354	0.012802	0.013247
RS	38	1.587679	3.415286	1090.264762	0.013778	0.014277
RS	39	1.717970	3.415286	1130.931390	0.014292	0.014853
RS	40	1.858321	3.309430	1206.263475	0.015244	0.015867
RS	41	2.009507	3.309430	1241.870368	0.015694	0.016387
RS	42	2.172365	3.247654	1297.647966	0.016399	0.017145
RS	43	2.347796	3.247654	1324.888142	0.016743	0.017550
RS	44	2.536770	3.251828	1345.432212	0.017003	0.017835
RS	45	2.740334	3.251828	1362.017531	0.017212	0.018082
RS	46	2.959613	3.331789	1340.423916	0.016939	0.017796
RS	47	3.195821	3.331789	1345.908875	0.017009	0.017874
RS	48	3.450265	3.485061	1287.274291	0.016268	0.017087
RS	49	3.724352	3.485061	1282.834439	0.016212	0.017015
RS	50	4.019599	3.690977	1202.857646	0.015201	0.015943
RS	51	4.337639	3.690977	1190.077033	0.015039	0.015756
RS	52	4.680233	3.912970	1106.430808	0.013982	0.014645
RS	53	5.049276	3.912970	1086.176076	0.013726	0.014369
RS	54	5.446810	4.207975	988.153833	0.012488	0.013089
RS	55	5.875034	4.207975	963.313204	0.012174	0.012768
RS	56	6.336318	4.207975	931.857362	0.011776	0.012367
RS	57	6.833214	4.207975	893.941000	0.011297	0.011887
RS	58	7.368471	6.012452	606.949779	0.007670	0.008173
RS	59	7.945051	6.012452	596.378645	0.007537	0.008046
RS	60	8.566144	6.012452	581.812365	0.007353	0.007865
RS	61	9.235186	6.012452	563.237722	0.007118	0.007628
RS	62	9.955880	6.012452	540.736341	0.006834	0.007335
RS	63	10.732213	6.012452	4233.422418	0.053500	0.057501
PA	4+25*2+4+6 0.060060285 0.028273541 10.732212951 1.298222573 0.212907615 0.270015526 0.338565945 0.424707416 0.555892785 0.761430836 1.070865068 1.501533055 2.018262617 2.515570860 2.903238571 3.187013147 3.411085228 3.573374106 3.644270392 3.620921644 3.531793091 3.415285947 3.309430289 3.247654258 3.251828082 3.331788675 3.485060975 3.690976763 3.912969884 4.207974685 6.012451835
//
IT	4343
RD	19
LK	-374769.693809
QD	-541.831245 -> -511.475846
RI	0.0107422948
TR	0.058874	0.028603
MT	10.830387
MM	C_pi: 2.358089, n_recomb: 81664.022879
RS	0	0.000000	1.417628	429.930549	0.005265	0.000432
RS	1	0.007736	1.417628	460.623503	0.005640	0.002503
RS	2	0.016070	1.417628	493.295708	0.006041	0.004890
RS	3	0.025048	1.417628	528.040953	0.006466	0.006484
RS	4	0.034722	0.214785	3653.175749	0.044734	0.042943
RS	5	0.045143	0.214785	3742.971604	0.045834	0.043551
RS	6	0.056371	0.273686	3016.041065	0.036932	0.034995
RS	7	0.068467	0.273686	3104.152156	0.038011	0.035978
RS	8	0.081499	0.342244	2558.849341	0.031334	0.029695
RS	9	0.095539	0.342244	2642.371729	0.032357	0.030913
RS	10	0.110665	0.426904	2190.588615	0.026824	0.025765
RS	11	0.126962	0.426904	2268.870291	0.027783	0.027003
RS	12	0.144518	0.556126	1807.647065	0.022135	0.021653
RS	13	0.163433	0.556126	1880.422353	0.023026	0.022739
RS	14	0.183812	0.760183	1434.707225	0.017568	0.017442
RS	15	0.205766	0.760183	1500.508107	0.018374	0.018339
RS	16	0.229419	1.069914	1117.849980	0.013688	0.013722
RS	17	0.254902	1.069914	1175.342299	0.014392	0.014458
RS	18	0.282355	1.504517	880.655613	0.010784	0.010873
RS	19	0.311933	1.504517	930.011563	0.011388	0.011476
RS	20	0.343799	2.030096	728.884327	0.008925	0.009015
RS	21	0.378129	2.030096	771.988166	0.009453	0.009529
RS	22	0.415115	2.539269	654.108515	0.008010	0.008086
RS	23	0.454963	2.539269	693.723526	0.008495	0.008567
RS	24	0.497892	2.938067	635.883478	0.007787	0.007874
RS	25	0.544143	2.938067	674.423245	0.008259	0.008364
RS	26	0.593972	3.231540	650.088403	0.007961	0.008097
RS	27	0.647655	3.231540	688.940875	0.008436	0.008602
RS	28	0.705490	3.465685	680.363004	0.008331	0.008528
RS	29	0.767800	3.465685	720.092422	0.008818	0.009033
RS	30	0.834929	3.638150	725.373088	0.008882	0.009117
RS	31	0.907252	3.638150	766.328754	0.009384	0.009624
RS	32	0.985169	3.716330	791.556147	0.009693	0.009948
RS	33	1.069114	3.716330	834.039187	0.010213	0.010476
RS	34	1.159552	3.695089	882.268013	0.010804	0.011090
RS	35	1.256986	3.695089	926.156675	0.011341	0.011649
RS	36	1.361957	3.603067	994.669923	0.012180	0.012523
RS	37	1.475048	3.603067	1038.954862	0.012722	0.013106
RS	38	1.596888	3.480393	1120.057543	0.013715	0.014147
RS	39	1.728153	3.480393	1162.563217	0.014236	0.014724
RS	40	1.869572	3.367249	1242.726226	0.015218	0.015762
RS	41	2.021930	3.367249	1280.220453	0.015677	0.016287
RS	42	2.186074	3.298918	1340.778690	0.016418	0.017079
RS	43	2.362916	3.298918	1369.765563	0.016773	0.017494
RS	44	2.553438	3.298485	1393.809535	0.017068	0.017815
RS	45	2.758698	3.298485	1411.809360	0.017288	0.018074
RS	46	2.979836	3.376456	1391.505293	0.017039	0.017817
RS	47	3.218080	3.376456	1397.968294	0.017119	0.017909
RS	48	3.474754	3.530626	1338.239487	0.016387	0.017138
RS	49	3.751283	3.530626	1334.355124	0.016340	0.017080
RS	50	4.049203	3.740063	1251.598221	0.015326	0.016012
RS	51	4.370170	3.740063	1239.025382	0.015172	0.015838
RS	52	4.715965	3.967307	1151.988299	0.014106	0.014723
RS	53	5.088509	3.967307	1131.647926	0.013857	0.014457
RS	54	5.489873	4.271601	1029.023245	0.012601	0.013163
RS	55	5.922284	4.271601	1003.965591	0.012294	0.012851
RS	56	6.388144	4.271601	972.000286	0.011902	0.012459
RS	57	6.890042	4.271601	933.269197	0.011428	0.011985
RS	58	7.430765	6.165361	628.092980	0.007691	0.008165
RS	59	8.013316	6.165361	618.235488	0.007570	0.008052
RS	60	8.640931	6.165361	604.257623	0.007399	0.007885
RS	61	9.317095	6.165361	586.121849	0.007177	0.007663
RS	62	10.045566	6.165361	563.886241	0.006905	0.007384
RS	63	10.830387	6.165361	4493.213683	0.055021	0.058956
PA	4+25*2+4+6 0.058873600 0.028602849 10.830387415 1.417628108 0.214785371 0.273686286 0.342244213 0.426904313 0.556126046 0.760183298 1.069914278 1.504517288 2.030096074 2.539268531 2.938066603 3.231539955 3.465684660 3.638150236 3.716330311 3.695089044 3.603067156 3.480393157 3.367248805 3.298917638 3.298485409 3.376455556 3.530626049 3.740063020 3.967307151 4.271601393 6.165360812
//
IT	3955
RD	20
LK	-374710.193898
QD	-517.976522 -> -490.190173
RI	0.0097337375
TR	0.057754	0.028915
MT	10.925349
MM	C_pi: 2.405766, n_recomb: 84137.215945
RS	0	0.000000	1.546238	406.559808	0.004832	0.000401
RS	1	0.007750	1.546238	435.845686	0.005180	0.002319
RS	2	0.016102	1.546238	467.056832	0.005551	0.004521
RS	3	0.025100	1.546238	500.290314	0.005946	0.005993
RS	4	0.034796	0.216594	3745.765095	0.044520	0.042965
RS	5	0.045243	0.216594	3839.500152	0.045634	0.043559
RS	6	0.056500	0.277325	3080.538183	0.036613	0.034828
RS	7	0.068629	0.277325	3172.482479	0.037706	0.035807
RS	8	0.081699	0.345900	2623.354674	0.031179	0.029631
RS	9	0.095781	0.345900	2710.229964	0.032212	0.030841
RS	10	0.110955	0.429096	2260.015301	0.026861	0.025844
RS	11	0.127305	0.429096	2341.271311	0.027827	0.027079
RS	12	0.144922	0.556361	1874.347756	0.022277	0.021811
RS	13	0.163904	0.556361	1949.862918	0.023175	0.022899
RS	14	0.184358	0.758881	1490.872456	0.017720	0.017598
RS	15	0.206397	0.758881	1559.207462	0.018532	0.018500
RS	16	0.230144	1.068704	1160.893034	0.013798	0.013830
RS	17	0.255731	1.068704	1220.612921	0.014507	0.014570
RS	18	0.283302	1.506824	912.184602	0.010842	0.010926
RS	19	0.313009	1.506824	963.388795	0.011450	0.011533
RS	20	0.345019	2.040646	752.380029	0.008942	0.009026
RS	21	0.379510	2.040646	796.995432	0.009473	0.009540
RS	22	0.416674	2.561136	673.130500	0.008000	0.008069
RS	23	0.456718	2.561136	714.043733	0.008487	0.008549
RS	24	0.499866	2.970757	653.027179	0.007761	0.007838
RS	25	0.546358	2.970757	692.774075	0.008234	0.008326
RS	26	0.596453	3.273823	666.659720	0.007923	0.008045
RS	27	0.650431	3.273823	706.699193	0.008399	0.008547
RS	28	0.708593	3.518107	696.705412	0.008281	0.008457
RS	29	0.771262	3.518107	737.627548	0.008767	0.008959
RS	30	0.838789	3.701020	741.723848	0.008816	0.009025
RS	31	0.911549	3.701020	783.901852	0.009317	0.009529
RS	32	0.989948	3.786934	808.677556	0.009611	0.009836
RS	33	1.074423	3.786934	852.461672	0.010132	0.010360
RS	34	1.165446	3.768268	901.475699	0.010714	0.010961
RS	35	1.263523	3.768268	946.806904	0.011253	0.011516
RS	36	1.369201	3.673714	1017.595337	0.012094	0.012388
RS	37	1.483071	3.673714	1063.507872	0.012640	0.012968
RS	38	1.605765	3.545067	1148.357174	0.013649	0.014018
RS	39	1.737969	3.545067	1192.661421	0.014175	0.014597
RS	40	1.880419	3.424689	1277.593283	0.015185	0.015658
RS	41	2.033909	3.424689	1316.953422	0.015652	0.016188
RS	42	2.199296	3.349727	1382.343187	0.016430	0.017012
RS	43	2.377501	3.349727	1413.078040	0.016795	0.017436
RS	44	2.569517	3.344497	1440.785047	0.017124	0.017792
RS	45	2.776416	3.344497	1460.218658	0.017355	0.018064
RS	46	2.999350	3.420174	1441.435906	0.017132	0.017836
RS	47	3.239562	3.420174	1448.903829	0.017221	0.017941
RS	48	3.498392	3.574836	1388.318025	0.016501	0.017187
RS	49	3.777282	3.574836	1385.014051	0.016461	0.017142
RS	50	4.077787	3.787318	1299.668928	0.015447	0.016079
RS	51	4.401583	3.787318	1287.322607	0.015300	0.015916
RS	52	4.750474	4.019357	1197.016795	0.014227	0.014799
RS	53	5.126405	4.019357	1176.604932	0.013984	0.014543
RS	54	5.531473	4.332455	1069.440731	0.012711	0.013236
RS	55	5.967935	4.332455	1044.178638	0.012410	0.012933
RS	56	6.438225	4.332455	1011.719905	0.012025	0.012548
RS	57	6.944964	4.332455	972.193467	0.011555	0.012081
RS	58	7.490978	6.314072	648.761815	0.007711	0.008156
RS	59	8.079310	6.314072	639.625983	0.007602	0.008057
RS	60	8.713240	6.314072	626.251283	0.007443	0.007904
RS	61	9.396302	6.314072	608.576223	0.007233	0.007695
RS	62	10.132304	6.314072	586.635460	0.006972	0.007430
RS	63	10.925349	6.314072	4753.083833	0.056492	0.060360
PA	4+25*2+4+6 0.057753532 0.028914607 10.925349136 1.546237608 0.216593554 0.277324732 0.345900102 0.429096492 0.556360997 0.758881257 1.068704143 1.506824478 2.040645613 2.561135896 2.970757054 3.273822754 3.518107398 3.701019577 3.786933697 3.768268353 3.673714454 3.545067020 3.424688589 3.349727040 3.344497283 3.420174025 3.574835644 3.787317797 4.019357021 4.332454570 6.314071722
//
IT	5148
RD	21
LK	-374655.718022
QD	-495.843563 -> -470.378939
RI	0.0088339979
TR	0.056695	0.029210
MT	11.017288
MM	C_pi: 2.452182, n_recomb: 86549.885596
RS	0	0.000000	1.684924	384.192267	0.004439	0.000372
RS	1	0.007765	1.684924	412.094629	0.004761	0.002148
RS	2	0.016132	1.684924	441.863200	0.005105	0.004181
RS	3	0.025149	1.684924	473.597096	0.005472	0.005541
RS	4	0.034867	0.218335	3835.128290	0.044311	0.042979
RS	5	0.045339	0.218335	3932.721451	0.045439	0.043563
RS	6	0.056624	0.280926	3141.497828	0.036297	0.034657
RS	7	0.068785	0.280926	3237.188718	0.037403	0.035632
RS	8	0.081890	0.349533	2684.852463	0.031021	0.029562
RS	9	0.096013	0.349533	2775.013225	0.032063	0.030764
RS	10	0.111233	0.431284	2327.257533	0.026889	0.025915
RS	11	0.127634	0.431284	2411.434946	0.027862	0.027146
RS	12	0.145309	0.556600	1939.762924	0.022412	0.021963
RS	13	0.164357	0.556600	2017.969017	0.023316	0.023053
RS	14	0.184883	0.757539	1546.343523	0.017866	0.017750
RS	15	0.207003	0.757539	1617.172044	0.018685	0.018657
RS	16	0.230841	1.067277	1203.510881	0.013905	0.013937
RS	17	0.256529	1.067277	1265.428260	0.014621	0.014682
RS	18	0.284212	1.508525	943.383629	0.010900	0.010980
RS	19	0.314045	1.508525	996.412642	0.011513	0.011590
RS	20	0.346194	2.050038	775.561849	0.008961	0.009038
RS	21	0.380839	2.050038	821.667257	0.009494	0.009555
RS	22	0.418174	2.581312	691.826328	0.007993	0.008054
RS	23	0.458408	2.581312	734.015483	0.008481	0.008534
RS	24	0.501767	3.001429	669.805823	0.007739	0.007805
RS	25	0.548492	3.001429	710.735138	0.008212	0.008291
RS	26	0.598844	3.313968	682.800432	0.007889	0.007996
RS	27	0.653107	3.313968	723.998489	0.008365	0.008496
RS	28	0.711583	3.568421	712.526611	0.008233	0.008390
RS	29	0.774599	3.568421	754.608176	0.008719	0.008890
RS	30	0.842508	3.762003	757.425989	0.008751	0.008938
RS	31	0.915690	3.762003	800.786765	0.009252	0.009439
RS	32	0.994555	3.856051	824.981738	0.009532	0.009728
RS	33	1.079543	3.856051	870.020588	0.010052	0.010248
RS	34	1.171130	3.840408	919.660755	0.010626	0.010837
RS	35	1.269828	3.840408	966.383161	0.011166	0.011389
RS	36	1.376190	3.743666	1039.281545	0.012008	0.012256
RS	37	1.490810	3.743666	1086.770579	0.012557	0.012834
RS	38	1.614331	3.609249	1175.224201	0.013579	0.013893
RS	39	1.747442	3.609249	1221.284471	0.014111	0.014472
RS	40	1.890888	3.481691	1310.914452	0.015146	0.015554
RS	41	2.045473	3.481691	1352.115261	0.015622	0.016088
RS	42	2.212061	3.400038	1422.370138	0.016434	0.016945
RS	43	2.391583	3.400038	1454.849324	0.016809	0.017377
RS	44	2.585045	3.389849	1486.360395	0.017173	0.017768
RS	45	2.793529	3.389849	1507.242204	0.017415	0.018051
RS	46	3.018200	3.462958	1490.198215	0.017218	0.017852
RS	47	3.260316	3.462958	1498.693745	0.017316	0.017969
RS	48	3.521231	3.617737	1437.480519	0.016609	0.017233
RS	49	3.802406	3.617737	1434.778482	0.016577	0.017201
RS	50	4.105413	3.832834	1347.031673	0.015564	0.016144
RS	51	4.431947	3.832834	1334.928288	0.015424	0.015993
RS	52	4.783835	4.069246	1241.476534	0.014344	0.014874
RS	53	5.163046	4.069246	1221.005584	0.014108	0.014627
RS	54	5.571701	4.390696	1109.367429	0.012818	0.013307
RS	55	6.012086	4.390696	1083.912207	0.012524	0.013012
RS	56	6.486666	4.390696	1050.974973	0.012143	0.012634
RS	57	6.998095	4.390696	1010.671674	0.011677	0.012173
RS	58	7.549235	6.458749	668.945953	0.007729	0.008148
RS	59	8.143169	6.458749	660.537756	0.007632	0.008061
RS	60	8.783219	6.458749	647.778615	0.007484	0.007921
RS	61	9.472966	6.458749	630.583469	0.007286	0.007725
RS	62	10.216270	6.458749	608.963749	0.007036	0.007473
RS	63	11.017288	6.458749	5012.515015	0.057915	0.061715
PA	4+25*2+4+6 0.056695131 0.029209867 11.017288377 1.684923668 0.218334852 0.280925857 0.349532697 0.431284071 0.556600292 0.757539469 1.067277269 1.508525191 2.050037546 2.581312081 3.001428571 3.313968277 3.568420907 3.762003441 3.856050611 3.840408301 3.743665876 3.609248875 3.481690743 3.400037987 3.389849254 3.462958165 3.617737381 3.832833651 4.069245567 4.390695727 6.458748550
//
IT	4644
RD	22
LK	-374605.784855
QD	-475.274300 -> -451.911709
RI	0.0080291865
TR	0.055694	0.029490
MT	11.106355
MM	C_pi: 2.497364, n_recomb: 88902.314938
RS	0	0.000000	1.834585	362.792000	0.004081	0.000345
RS	1	0.007778	1.834585	389.338850	0.004379	0.001991
RS	2	0.016162	1.834585	417.688977	0.004698	0.003867
RS	3	0.025197	1.834585	447.942490	0.005039	0.005125
RS	4	0.034935	0.220011	3921.387727	0.044109	0.042985
RS	5	0.045431	0.220011	4022.755758	0.045249	0.043563
RS	6	0.056743	0.284487	3199.100666	0.035984	0.034482
RS	7	0.068934	0.284487	3298.447950	0.037102	0.035455
RS	8	0.082075	0.353137	2743.464231	0.030859	0.029487
RS	9	0.096237	0.353137	2836.840028	0.031910	0.030682
RS	10	0.111501	0.433460	2392.359417	0.026910	0.025979
RS	11	0.127952	0.433460	2479.403511	0.027889	0.027205
RS	12	0.145682	0.556847	2003.854069	0.022540	0.022108
RS	13	0.164792	0.556847	2084.700876	0.023449	0.023200
RS	14	0.185389	0.756168	1601.080790	0.018009	0.017899
RS	15	0.207587	0.756168	1674.360698	0.018834	0.018810
RS	16	0.231512	1.065672	1245.665684	0.014012	0.014044
RS	17	0.257298	1.065672	1309.748796	0.014732	0.014792
RS	18	0.285089	1.509701	974.225528	0.010958	0.011034
RS	19	0.315042	1.509701	1029.054545	0.011575	0.011648
RS	20	0.347325	2.058377	798.421663	0.008981	0.009052
RS	21	0.382120	2.058377	845.994944	0.009516	0.009571
RS	22	0.419620	2.599931	710.193304	0.007988	0.008042
RS	23	0.460038	2.599931	753.635849	0.008477	0.008522
RS	24	0.503599	3.030221	686.221731	0.007719	0.007776
RS	25	0.550548	3.030221	728.308807	0.008192	0.008260
RS	26	0.601150	3.352085	698.522581	0.007857	0.007951
RS	27	0.655687	3.352085	740.851299	0.008333	0.008449
RS	28	0.714466	3.616694	727.848593	0.008187	0.008328
RS	29	0.777818	3.616694	771.057174	0.008673	0.008826
RS	30	0.846096	3.821124	772.512947	0.008689	0.008856
RS	31	0.919686	3.821124	817.018120	0.009190	0.009354
RS	32	0.999000	3.923667	840.512769	0.009454	0.009625
RS	33	1.084483	3.923667	886.761233	0.009975	0.010142
RS	34	1.176616	3.911464	936.878204	0.010538	0.010717
RS	35	1.275914	3.911464	984.941313	0.011079	0.011265
RS	36	1.382936	3.812870	1059.787638	0.011921	0.012128
RS	37	1.498283	3.812870	1108.801882	0.012472	0.012703
RS	38	1.622602	3.672880	1200.717445	0.013506	0.013769
RS	39	1.756590	3.672880	1248.489466	0.014043	0.014349
RS	40	1.901001	3.538203	1342.737015	0.015104	0.015451
RS	41	2.056644	3.538203	1385.749888	0.015587	0.015989
RS	42	2.224393	3.449814	1460.886316	0.016432	0.016876
RS	43	2.405191	3.449814	1495.101773	0.016817	0.017316
RS	44	2.600051	3.434517	1530.543339	0.017216	0.017742
RS	45	2.810068	3.434517	1552.883035	0.017467	0.018035
RS	46	3.036421	3.504814	1537.778603	0.017297	0.017866
RS	47	3.280380	3.504814	1547.320382	0.017405	0.017995
RS	48	3.543315	3.659374	1485.698757	0.016712	0.017278
RS	49	3.826701	3.659374	1483.617170	0.016688	0.017257
RS	50	4.132130	3.876687	1393.651852	0.015676	0.016208
RS	51	4.461317	3.876687	1381.805565	0.015543	0.016067
RS	52	4.816108	4.117082	1285.329926	0.014458	0.014947
RS	53	5.198496	4.117082	1264.810698	0.014227	0.014709
RS	54	5.610627	4.446461	1148.767712	0.012922	0.013377
RS	55	6.054814	4.446461	1123.129380	0.012633	0.013090
RS	56	6.533552	4.446461	1089.727448	0.012258	0.012718
RS	57	7.049527	4.446461	1048.664857	0.011796	0.012262
RS	58	7.605636	6.599535	688.635814	0.007746	0.008140
RS	59	8.205001	6.599535	680.959363	0.007660	0.008065
RS	60	8.850985	6.599535	668.826021	0.007523	0.007936
RS	61	9.547217	6.599535	652.127580	0.007335	0.007753
RS	62	10.297603	6.599535	630.852481	0.007096	0.007513
RS	63	11.106355	6.599535	5271.020407	0.059290	0.063022
[truncated: 10,008,810 more chars]
