# Supplementary material for: Recent speciation associated with range expansion and a shift to self-fertilization in North American Arabidopsis
Source: Nat Commun. 2022 Dec 8;13:7564. doi: 10.1038/s41467-022-35368-1 (PMC9732334; doi:10.1038/s41467-022-35368-1)
Supplement: Supplementary file 5 — Source Data [file 41467_2022_35368_MOESM5_ESM.zip › Source Data/SuppFig17-6_lyrMD1_04.psmc]

CC
CC	Brief Description of the file format:
CC	  CC  comments
CC	  MM  useful-messages
CC	  RD  round-of-iterations
CC	  LL  \log[P(sequence)]
CC	  QD  Q-before-opt Q-after-opt
CC	  TR  \theta_0 \rho_0
CC	  RS  k t_k \lambda_k \pi_k \sum_{l\not=k}A_{kl} A_{kk}
CC	  DC  begin end best-k t_k+\Delta_k max-prob
CC
MM	Version: 0.6.5-r67
MM	pattern:4+25*2+4+6, n:63, n_free_lambdas:28
MM	n_iterations:25, skip:1, max_t:5, theta/rho:5
MM	is_decoding:0
MM	n_seqs:13, sum_L:1083889, sum_n:140919
RD	0
LK	0.000000
QD	0.000000 -> 0.000000
RI	inf
TR	0.139276	0.027855
MT	5.000000
MM	C_pi: 1.000000, n_recomb: 29777.284923
RS	0	0.000000	1.000000	188.528178	0.006331	0.000000
RS	1	0.006440	1.000000	199.358157	0.006695	0.000000
RS	2	0.013294	1.000000	210.721300	0.007077	0.000000
RS	3	0.020590	1.000000	222.632083	0.007477	0.000000
RS	4	0.028356	1.000000	235.103655	0.007895	0.000000
RS	5	0.036622	1.000000	248.147530	0.008333	0.000000
RS	6	0.045421	1.000000	261.773238	0.008791	0.000000
RS	7	0.054785	1.000000	275.987931	0.009268	0.000000
RS	8	0.064753	1.000000	290.795959	0.009766	0.000000
RS	9	0.075363	1.000000	306.198395	0.010283	0.000000
RS	10	0.086656	1.000000	322.192514	0.010820	0.000000
RS	11	0.098677	1.000000	338.771235	0.011377	0.000000
RS	12	0.111471	1.000000	355.922510	0.011953	0.000000
RS	13	0.125090	1.000000	373.628673	0.012547	0.000000
RS	14	0.139585	1.000000	391.865743	0.013160	0.000000
RS	15	0.155014	1.000000	410.602700	0.013789	0.000000
RS	16	0.171437	1.000000	429.800714	0.014434	0.000000
RS	17	0.188917	1.000000	449.412362	0.015092	0.000000
RS	18	0.207523	1.000000	469.380828	0.015763	0.000000
RS	19	0.227327	1.000000	489.639097	0.016443	0.000000
RS	20	0.248406	1.000000	510.109179	0.017131	0.000000
RS	21	0.270843	1.000000	530.701359	0.017822	0.000000
RS	22	0.294725	1.000000	551.313512	0.018515	0.000000
RS	23	0.320144	1.000000	571.830516	0.019204	0.000000
RS	24	0.347201	1.000000	592.123780	0.019885	0.000000
RS	25	0.376000	1.000000	612.050946	0.020554	0.000000
RS	26	0.406654	1.000000	631.455795	0.021206	0.000000
RS	27	0.439282	1.000000	650.168405	0.021834	0.000000
RS	28	0.474011	1.000000	668.005625	0.022433	0.000000
RS	29	0.510976	1.000000	684.771905	0.022996	0.000000
RS	30	0.550322	1.000000	700.260549	0.023517	0.000000
RS	31	0.592202	1.000000	714.255440	0.023987	0.000000
RS	32	0.636779	1.000000	726.533296	0.024399	0.000000
RS	33	0.684227	1.000000	736.866498	0.024746	0.000000
RS	34	0.734730	1.000000	745.026537	0.025020	0.000000
RS	35	0.788485	1.000000	750.788085	0.025213	0.000000
RS	36	0.845702	1.000000	753.933711	0.025319	0.000000
RS	37	0.906604	1.000000	754.259207	0.025330	0.000000
RS	38	0.971428	1.000000	751.579473	0.025240	0.000000
RS	39	1.040426	1.000000	745.734874	0.025044	0.000000
RS	40	1.113868	1.000000	736.597915	0.024737	0.000000
RS	41	1.192040	1.000000	724.080084	0.024317	0.000000
RS	42	1.275245	1.000000	708.138593	0.023781	0.000000
RS	43	1.363809	1.000000	688.782768	0.023131	0.000000
RS	44	1.458076	1.000000	666.079733	0.022369	0.000000
RS	45	1.558414	1.000000	640.159043	0.021498	0.000000
RS	46	1.665214	1.000000	611.215859	0.020526	0.000000
RS	47	1.778891	1.000000	579.512283	0.019462	0.000000
RS	48	1.899889	1.000000	545.376470	0.018315	0.000000
RS	49	2.028679	1.000000	509.199189	0.017100	0.000000
RS	50	2.165763	1.000000	471.427609	0.015832	0.000000
RS	51	2.311675	1.000000	432.556185	0.014526	0.000000
RS	52	2.466983	1.000000	393.114695	0.013202	0.000000
RS	53	2.632293	1.000000	353.653670	0.011877	0.000000
RS	54	2.808249	1.000000	314.727670	0.010569	0.000000
RS	55	2.995536	1.000000	276.877078	0.009298	0.000000
RS	56	3.194884	1.000000	240.609298	0.008080	0.000000
RS	57	3.407070	1.000000	206.380402	0.006931	0.000000
RS	58	3.632920	1.000000	174.578373	0.005863	0.000000
RS	59	3.873315	1.000000	145.509127	0.004887	0.000000
RS	60	4.129191	1.000000	119.386376	0.004009	0.000000
RS	61	4.401545	1.000000	96.326207	0.003235	0.000000
RS	62	4.691438	1.000000	76.346915	0.002564	0.000000
RS	63	5.000000	1.000000	214.417887	0.007201	0.000000
PA	4+25*2+4+6 0.139276309 0.027855262 5.000000000 1.000000000 1.000000000 1.000000000 1.000000000 1.000000000 1.000000000 1.000000000 1.000000000 1.000000000 1.000000000 1.000000000 1.000000000 1.000000000 1.000000000 1.000000000 1.000000000 1.000000000 1.000000000 1.000000000 1.000000000 1.000000000 1.000000000 1.000000000 1.000000000 1.000000000 1.000000000 1.000000000 1.000000000
//
IT	4622
RD	1
LK	-351531.482495
QD	-1745.431472 -> -871.462572
RI	0.0477274165
TR	0.125904	0.025136
MT	5.917702
MM	C_pi: 1.034878, n_recomb: 27833.130893
RS	0	0.000000	0.226210	804.225028	0.028895	0.004197
RS	1	0.006720	0.226210	832.392224	0.029907	0.021252
RS	2	0.013891	0.226210	859.775840	0.030890	0.033962
RS	3	0.021544	0.226210	886.113295	0.031837	0.034655
RS	4	0.029712	0.315259	657.309801	0.023616	0.029989
RS	5	0.038428	0.315259	681.797148	0.024496	0.025709
RS	6	0.047730	0.412514	541.431506	0.019453	0.023419
RS	7	0.057657	0.412514	563.693982	0.020253	0.021883
RS	8	0.068252	0.515636	470.003967	0.016886	0.020528
RS	9	0.079558	0.515636	490.420736	0.017620	0.019214
RS	10	0.091624	0.633423	416.901661	0.014979	0.017922
RS	11	0.104500	0.633423	435.739398	0.015655	0.016658
RS	12	0.118242	0.766850	376.414706	0.013524	0.015432
RS	13	0.132908	0.766850	393.922161	0.014153	0.014278
RS	14	0.148559	0.905750	349.146870	0.012544	0.013236
RS	15	0.165261	0.905750	365.653898	0.013137	0.012334
RS	16	0.183086	1.036788	334.561282	0.012020	0.011581
RS	17	0.202109	1.036788	350.422836	0.012590	0.010972
RS	18	0.222410	1.151133	330.503927	0.011874	0.010497
RS	19	0.244075	1.151133	346.015747	0.012432	0.010140
RS	20	0.267197	1.244997	334.782255	0.012028	0.009891
RS	21	0.291871	1.244997	350.147041	0.012580	0.009741
RS	22	0.318204	1.317347	345.849027	0.012426	0.009685
RS	23	0.346307	1.317347	361.172390	0.012976	0.009720
RS	24	0.376298	1.368669	362.667215	0.013030	0.009846
RS	25	0.408304	1.368669	377.952352	0.013579	0.010060
RS	26	0.442461	1.400545	384.419230	0.013812	0.010364
RS	27	0.478913	1.400545	399.551600	0.014355	0.010759
RS	28	0.517814	1.415463	410.237534	0.014739	0.011244
RS	29	0.559330	1.415463	424.961003	0.015268	0.011820
RS	30	0.603636	1.416773	438.933646	0.015770	0.012483
RS	31	0.650919	1.416773	452.824738	0.016269	0.013226
RS	32	0.701379	1.408389	468.814990	0.016844	0.014038
RS	33	0.755230	1.408389	481.268439	0.017291	0.014905
RS	34	0.812699	1.394279	497.643365	0.017880	0.015808
RS	35	0.874031	1.394279	507.884004	0.018247	0.016724
RS	36	0.939483	1.378046	522.716685	0.018780	0.017626
RS	37	1.009334	1.378046	529.850460	0.019037	0.018484
RS	38	1.083879	1.362511	541.153113	0.019443	0.019268
RS	39	1.163433	1.362511	544.259725	0.019554	0.019949
RS	40	1.248333	1.349429	550.316805	0.019772	0.020504
RS	41	1.338938	1.349429	548.569517	0.019709	0.020914
RS	42	1.435632	1.339492	548.211714	0.019696	0.021167
RS	43	1.538823	1.339492	541.000536	0.019437	0.021258
RS	44	1.648948	1.332657	533.688772	0.019175	0.021185
RS	45	1.766474	1.332657	520.731404	0.018709	0.020952
RS	46	1.891897	1.328533	506.528610	0.018199	0.020564
RS	47	2.025748	1.328533	487.959984	0.017532	0.020031
RS	48	2.168594	1.326586	467.496276	0.016796	0.019366
RS	49	2.321038	1.326586	443.922436	0.015949	0.018582
RS	50	2.483727	1.326201	418.356543	0.015031	0.017695
RS	51	2.657347	1.326201	390.854076	0.014043	0.016722
RS	52	2.842635	1.326722	361.778392	0.012998	0.015681
RS	53	3.040374	1.326722	331.827759	0.011922	0.014588
RS	54	3.251400	1.328005	301.008494	0.010815	0.013461
RS	55	3.476607	1.328005	270.388097	0.009715	0.012315
RS	56	3.716947	1.328005	240.087106	0.008626	0.011163
RS	57	3.973438	1.328005	210.564384	0.007565	0.010018
RS	58	4.247164	1.350389	179.547711	0.006451	0.008892
RS	59	4.539284	1.350389	153.813090	0.005526	0.007796
RS	60	4.851033	1.350389	129.836247	0.004665	0.006742
RS	61	5.183732	1.350389	107.884087	0.003876	0.005744
RS	62	5.538787	1.350389	88.149181	0.003167	0.004815
RS	63	5.917702	1.350389	277.074844	0.009955	0.016348
PA	4+25*2+4+6 0.125903565 0.025136243 5.917701721 0.226209641 0.315258980 0.412513733 0.515636444 0.633422852 0.766850471 0.905750275 1.036787510 1.151132584 1.244997025 1.317346573 1.368669391 1.400545120 1.415463388 1.416772962 1.408389091 1.394279480 1.378046036 1.362510681 1.349429131 1.339491725 1.332657456 1.328533292 1.326585650 1.326200604 1.326722145 1.328004897 1.350388587
//
IT	5069
RD	2
LK	-350207.106673
QD	-908.331817 -> -672.265909
RI	0.0733920237
TR	0.119851	0.024752
MT	6.356319
MM	C_pi: 1.043400, n_recomb: 27636.315311
RS	0	0.000000	0.161989	1127.975482	0.040815	0.004126
RS	1	0.006839	0.161989	1153.744453	0.041747	0.022048
RS	2	0.014146	0.161989	1176.592240	0.042574	0.036654
RS	3	0.021952	0.161989	1196.080189	0.043279	0.040587
RS	4	0.030293	0.227157	870.918863	0.031514	0.029003
RS	5	0.039203	0.227157	893.598210	0.032334	0.029152
RS	6	0.048723	0.310843	672.188129	0.024323	0.022996
RS	7	0.058895	0.310843	694.357770	0.025125	0.024000
RS	8	0.069762	0.407580	548.173424	0.019835	0.019986
RS	9	0.081372	0.407580	568.748661	0.020580	0.020634
RS	10	0.093776	0.533245	451.850403	0.016350	0.017165
RS	11	0.107028	0.533245	470.584289	0.017028	0.017364
RS	12	0.121187	0.695896	376.130222	0.013610	0.014381
RS	13	0.136314	0.695896	392.997693	0.014220	0.014330
RS	14	0.152475	0.886464	322.713483	0.011677	0.012054
RS	15	0.169742	0.886464	337.983232	0.012230	0.011977
RS	16	0.188190	1.085074	289.376899	0.010471	0.010419
RS	17	0.207899	1.085074	303.490826	0.010982	0.010414
RS	18	0.228957	1.273012	271.372883	0.009819	0.009415
RS	19	0.251454	1.273012	284.763453	0.010304	0.009495
RS	20	0.275490	1.437060	264.681808	0.009577	0.008895
RS	21	0.301170	1.437060	277.696825	0.010048	0.009059
RS	22	0.328606	1.568191	266.884621	0.009657	0.008767
RS	23	0.357918	1.568191	279.782902	0.010124	0.009031
RS	24	0.389236	1.661156	276.695975	0.010012	0.009006
RS	25	0.422695	1.661156	289.649048	0.010481	0.009388
RS	26	0.458442	1.714827	293.414260	0.010617	0.009616
RS	27	0.496634	1.714827	306.492715	0.011090	0.010134
RS	28	0.537438	1.732333	316.470915	0.011451	0.010617
RS	29	0.581032	1.732333	329.612017	0.011927	0.011286
RS	30	0.627608	1.720798	344.965447	0.012482	0.012019
RS	31	0.677370	1.720798	357.926359	0.012951	0.012832
RS	32	0.730534	1.689841	377.307911	0.013653	0.013782
RS	33	0.787335	1.689841	389.622672	0.014098	0.014696
RS	34	0.848020	1.649395	411.054840	0.014874	0.015786
RS	35	0.912855	1.649395	422.021530	0.015271	0.016720
RS	36	0.982124	1.608064	442.954766	0.016028	0.017823
RS	37	1.056131	1.608064	451.678990	0.016344	0.018658
RS	38	1.135199	1.571961	469.371426	0.016984	0.019613
RS	39	1.219675	1.571961	474.875376	0.017183	0.020225
RS	40	1.309928	1.544185	487.000498	0.017622	0.020886
RS	41	1.406353	1.544185	488.370311	0.017671	0.021186
RS	42	1.509373	1.525184	493.485123	0.017856	0.021476
RS	43	1.619438	1.525184	490.008816	0.017731	0.021439
RS	44	1.737031	1.513859	487.600009	0.017643	0.021350
RS	45	1.862666	1.513859	478.871188	0.017328	0.020998
RS	46	1.996893	1.508586	469.155616	0.016976	0.020569
RS	47	2.140300	1.508586	455.144919	0.016469	0.019946
RS	48	2.293515	1.507673	438.900749	0.015881	0.019237
RS	49	2.457208	1.507673	419.994064	0.015197	0.018401
RS	50	2.632096	1.509450	398.443653	0.014417	0.017486
RS	51	2.818945	1.509450	375.439819	0.013585	0.016497
RS	52	3.018573	1.512325	350.117130	0.012669	0.015449
RS	53	3.231853	1.512325	324.183034	0.011730	0.014369
RS	54	3.459719	1.516000	296.582237	0.010732	0.013251
RS	55	3.703169	1.516000	269.218992	0.009741	0.012133
RS	56	3.963269	1.516000	241.672219	0.008745	0.011010
RS	57	4.241157	1.516000	214.376589	0.007757	0.009894
RS	58	4.538050	1.564825	182.476731	0.006603	0.008662
RS	59	4.855247	1.564825	158.729657	0.005744	0.007632
RS	60	5.194138	1.564825	136.145484	0.004926	0.006634
RS	61	5.556205	1.564825	115.033821	0.004162	0.005683
RS	62	5.943035	1.564825	95.648696	0.003461	0.004790
RS	63	6.356319	1.564825	322.914748	0.011684	0.016866
PA	4+25*2+4+6 0.119850921 0.024752359 6.356319216 0.161988880 0.227156720 0.310843254 0.407579959 0.533244789 0.695895799 0.886463986 1.085074477 1.273012194 1.437059516 1.568191195 1.661155748 1.714826504 1.732333108 1.720798374 1.689840993 1.649394851 1.608063821 1.571960887 1.544184549 1.525184069 1.513859204 1.508586393 1.507672658 1.509449652 1.512324839 1.516000381 1.564824909
//
IT	4375
RD	3
LK	-349821.543329
QD	-720.465216 -> -614.423343
RI	0.0820521416
TR	0.115677	0.024986
MT	6.618992
MM	C_pi: 1.081244, n_recomb: 28891.701709
RS	0	0.000000	0.156928	1227.474959	0.042485	0.003955
RS	1	0.006907	0.156928	1253.969645	0.043402	0.021383
RS	2	0.014290	0.156928	1277.023982	0.044200	0.035992
RS	3	0.022184	0.156928	1296.148280	0.044862	0.040630
RS	4	0.030623	0.207562	997.984940	0.034542	0.029546
RS	5	0.039645	0.207562	1020.130627	0.035309	0.030509
RS	6	0.049289	0.281702	770.939814	0.026684	0.023603
RS	7	0.059600	0.281702	793.672695	0.027471	0.025265
RS	8	0.070623	0.368855	625.458378	0.021648	0.020591
RS	9	0.082408	0.368855	647.019933	0.022395	0.021846
RS	10	0.095006	0.490905	504.045230	0.017446	0.017544
RS	11	0.108475	0.490905	523.871763	0.018132	0.018249
RS	12	0.122873	0.662673	404.193494	0.013990	0.014413
RS	13	0.138266	0.662673	421.934688	0.014604	0.014758
RS	14	0.154723	0.879223	332.507230	0.011509	0.011817
RS	15	0.172316	0.879223	348.269410	0.012054	0.012041
RS	16	0.191123	1.119275	286.839796	0.009928	0.010031
RS	17	0.211230	1.119275	301.083114	0.010421	0.010251
RS	18	0.232726	1.358427	260.535370	0.009018	0.008951
RS	19	0.255706	1.358427	273.779042	0.009476	0.009195
RS	20	0.280274	1.575895	248.030072	0.008585	0.008391
RS	21	0.306538	1.575895	260.716604	0.009024	0.008673
RS	22	0.334616	1.754297	246.132958	0.008519	0.008246
RS	23	0.364634	1.754297	258.615923	0.008951	0.008591
RS	24	0.396725	1.880821	253.315476	0.008768	0.008486
RS	25	0.431032	1.880821	265.866474	0.009202	0.008919
RS	26	0.467709	1.949760	268.929615	0.009308	0.009118
RS	27	0.506918	1.949760	281.726599	0.009751	0.009662
RS	28	0.548836	1.963882	292.623715	0.010128	0.010170
RS	29	0.593649	1.963882	305.712428	0.010581	0.010846
RS	30	0.641557	1.934310	323.689862	0.011204	0.011663
RS	31	0.692774	1.934310	336.918010	0.011661	0.012465
RS	32	0.747529	1.877251	360.514081	0.012478	0.013556
RS	33	0.806065	1.877251	373.460781	0.012926	0.014445
RS	34	0.868644	1.809273	400.269037	0.013854	0.015716
RS	35	0.935545	1.809273	412.209497	0.014267	0.016611
RS	36	1.007067	1.744027	438.906834	0.015191	0.017904
RS	37	1.083528	1.744027	448.856510	0.015536	0.018685
RS	38	1.165271	1.690412	471.769689	0.016329	0.019798
RS	39	1.252659	1.690412	478.627516	0.016566	0.020341
RS	40	1.346083	1.652088	494.719960	0.017123	0.021100
RS	41	1.445959	1.652088	497.464650	0.017218	0.021324
RS	42	1.552733	1.628544	505.064755	0.017481	0.021648
RS	43	1.666882	1.628544	502.920855	0.017407	0.021540
RS	44	1.788915	1.617119	501.715358	0.017365	0.021439
RS	45	1.919376	1.617119	494.250152	0.017107	0.021033
RS	46	2.058848	1.614676	484.852802	0.016782	0.020570
RS	47	2.207953	1.614676	472.020876	0.016338	0.019916
RS	48	2.367355	1.618217	455.619863	0.015770	0.019173
RS	49	2.537768	1.618217	437.771788	0.015152	0.018330
RS	50	2.719950	1.624963	415.901265	0.014395	0.017394
RS	51	2.914714	1.624963	393.762451	0.013629	0.016419
RS	52	3.122931	1.632384	368.118519	0.012741	0.015368
RS	53	3.345528	1.632384	342.744872	0.011863	0.014313
RS	54	3.583500	1.640623	314.620995	0.010890	0.013203
RS	55	3.837907	1.640623	287.438037	0.009949	0.012114
RS	56	4.109886	1.640623	259.768687	0.008991	0.011018
RS	57	4.400649	1.640623	232.054395	0.008032	0.009924
RS	58	4.711494	1.719096	196.271212	0.006793	0.008594
RS	59	5.043809	1.719096	172.527065	0.005972	0.007615
RS	60	5.399075	1.719096	149.618728	0.005179	0.006661
RS	61	5.778878	1.719096	127.890171	0.004427	0.005743
RS	62	6.184913	1.719096	107.640883	0.003726	0.004876
RS	63	6.618992	1.719096	383.169299	0.013262	0.017834
PA	4+25*2+4+6 0.115677081 0.024985701 6.618991663 0.156927500 0.207562217 0.281701699 0.368854701 0.490904611 0.662673082 0.879223153 1.119274870 1.358427124 1.575895306 1.754296648 1.880821138 1.949759515 1.963882255 1.934309605 1.877251485 1.809273098 1.744026996 1.690412335 1.652088497 1.628543618 1.617119007 1.614676138 1.618216523 1.624963485 1.632383874 1.640622917 1.719096452
//
IT	4331
RD	4
LK	-349628.256567
QD	-652.402030 -> -577.420995
RI	0.0790686279
TR	0.112133	0.025397
MT	6.814448
MM	C_pi: 1.127778, n_recomb: 30607.119512
RS	0	0.000000	0.164447	1249.705980	0.040831	0.003804
RS	1	0.006955	0.164447	1279.520309	0.041805	0.020612
RS	2	0.014394	0.164447	1306.074370	0.042672	0.034744
RS	3	0.022351	0.164447	1328.857318	0.043417	0.039233
RS	4	0.030861	0.204392	1089.859958	0.035608	0.030145
RS	5	0.039963	0.204392	1113.314876	0.036374	0.031053
RS	6	0.049698	0.272452	855.843172	0.027962	0.024220
RS	7	0.060110	0.272452	880.006194	0.028752	0.025988
RS	8	0.071246	0.351235	703.388396	0.022981	0.021313
RS	9	0.083157	0.351235	726.488997	0.023736	0.022768
RS	10	0.095896	0.467621	564.933159	0.018458	0.018131
RS	11	0.109521	0.467621	586.388097	0.019159	0.019048
RS	12	0.124094	0.641774	444.564688	0.014525	0.014703
RS	13	0.139680	0.641774	463.781496	0.015153	0.015229
RS	14	0.156351	0.873017	356.360629	0.011643	0.011845
RS	15	0.174181	0.873017	373.264352	0.012195	0.012211
RS	16	0.193251	1.140751	299.592400	0.009788	0.009891
RS	17	0.213648	1.140751	314.640732	0.010280	0.010217
RS	18	0.235463	1.417630	266.097768	0.008694	0.008710
RS	19	0.258796	1.417630	279.885587	0.009144	0.009030
RS	20	0.283751	1.677455	248.861809	0.008131	0.008086
RS	21	0.310443	1.677455	261.916224	0.008557	0.008421
RS	22	0.338990	1.895346	243.946852	0.007970	0.007899
RS	23	0.369524	1.895346	256.703722	0.008387	0.008276
RS	24	0.402181	2.050583	249.569101	0.008154	0.008116
RS	25	0.437109	2.050583	262.384082	0.008573	0.008562
RS	26	0.474467	2.131932	265.112665	0.008662	0.008743
RS	27	0.514423	2.131932	278.251730	0.009091	0.009283
RS	28	0.557158	2.141085	290.425314	0.009489	0.009813
RS	29	0.602866	2.141085	304.020771	0.009933	0.010470
RS	30	0.651753	2.093028	324.982868	0.010618	0.011355
RS	31	0.704040	2.093028	338.948418	0.011074	0.012130
RS	32	0.759963	2.010753	367.121637	0.011995	0.013333
RS	33	0.819777	2.010753	381.052093	0.012450	0.014189
RS	34	0.883751	1.917444	413.552853	0.013512	0.015607
RS	35	0.952174	1.917444	426.663893	0.013940	0.016466
RS	36	1.025356	1.831437	459.271577	0.015005	0.017914
RS	37	1.103629	1.831437	470.446919	0.015371	0.018658
RS	38	1.187345	1.763842	498.396829	0.016284	0.019898
RS	39	1.276884	1.763842	506.376878	0.016544	0.020404
RS	40	1.372652	1.718393	525.808939	0.017179	0.021236
RS	41	1.475080	1.718393	529.451151	0.017298	0.021429
RS	42	1.584632	1.693351	538.467962	0.017593	0.021768
RS	43	1.701804	1.693351	536.948465	0.017543	0.021638
RS	44	1.827125	1.684427	535.542055	0.017497	0.021512
RS	45	1.961164	1.684427	528.442071	0.017265	0.021096
RS	46	2.104525	1.686986	517.770198	0.016917	0.020589
RS	47	2.257857	1.686986	505.084960	0.016502	0.019941
RS	48	2.421854	1.696776	486.884678	0.015908	0.019156
RS	49	2.597258	1.696776	468.994681	0.015323	0.018332
RS	50	2.784862	1.709965	445.224417	0.014546	0.017367
RS	51	2.985514	1.709965	422.849125	0.013815	0.016421
RS	52	3.200122	1.723131	395.448066	0.012920	0.015359
RS	53	3.429657	1.723131	369.596642	0.012076	0.014336
RS	54	3.675157	1.737292	339.626002	0.011096	0.013222
RS	55	3.937732	1.737292	311.720434	0.010185	0.012165
RS	56	4.218570	1.737292	283.079023	0.009249	0.011095
RS	57	4.518942	1.737292	254.159660	0.008304	0.010023
RS	58	4.840205	1.847611	213.188907	0.006965	0.008587
RS	59	5.183814	1.847611	188.936760	0.006173	0.007654
RS	60	5.551321	1.847611	165.267358	0.005400	0.006737
RS	61	5.944390	1.847611	142.554555	0.004658	0.005848
RS	62	6.364799	1.847611	121.136667	0.003958	0.005001
RS	63	6.814448	1.847611	450.362026	0.014714	0.018969
PA	4+25*2+4+6 0.112132893 0.025397429 6.814447651 0.164446604 0.204392088 0.272452290 0.351235383 0.467620986 0.641773692 0.873017470 1.140751168 1.417630045 1.677454660 1.895345846 2.050583099 2.131932137 2.141085201 2.093027712 2.010753151 1.917443741 1.831436583 1.763842007 1.718392551 1.693351190 1.684427093 1.686985596 1.696775742 1.709964533 1.723130581 1.737292178 1.847611219
//
IT	5383
RD	5
LK	-349484.083187
QD	-608.834088 -> -545.328161
RI	0.0734622719
TR	0.108914	0.025856
MT	6.980374
MM	C_pi: 1.174192, n_recomb: 32414.244986
RS	0	0.000000	0.174934	1251.724007	0.038616	0.003672
RS	1	0.006996	0.174934	1285.122353	0.039647	0.019907
RS	2	0.014481	0.174934	1315.607568	0.040587	0.033533
RS	3	0.022489	0.174934	1342.661564	0.041422	0.037738
RS	4	0.031058	0.206365	1162.330158	0.035859	0.030589
RS	5	0.040226	0.206365	1187.912039	0.036648	0.031241
RS	6	0.050036	0.270721	928.040448	0.028631	0.024657
RS	7	0.060532	0.270721	954.049740	0.029433	0.026361
RS	8	0.071762	0.342551	776.542382	0.023957	0.021929
RS	9	0.083778	0.342551	801.377711	0.024723	0.023439
RS	10	0.096634	0.453237	626.510443	0.019328	0.018702
RS	11	0.110390	0.453237	649.732466	0.020045	0.019720
RS	12	0.125108	0.627195	488.199782	0.015061	0.015044
RS	13	0.140856	0.627195	509.062104	0.015705	0.015669
RS	14	0.157705	0.867564	384.577979	0.011864	0.011958
RS	15	0.175734	0.867564	402.824294	0.012427	0.012404
RS	16	0.195023	1.155269	317.322696	0.009790	0.009849
RS	17	0.215661	1.155269	333.393823	0.010285	0.010234
RS	18	0.237744	1.461689	277.087611	0.008548	0.008568
RS	19	0.261371	1.461689	291.645267	0.008997	0.008930
RS	20	0.286651	1.756830	255.500953	0.007882	0.007878
RS	21	0.313700	1.756830	269.150526	0.008303	0.008240
RS	22	0.342641	2.009322	247.904609	0.007648	0.007645
RS	23	0.373606	2.009322	261.157960	0.008057	0.008036
RS	24	0.406738	2.190656	252.256015	0.007782	0.007829
RS	25	0.442187	2.190656	265.545749	0.008192	0.008276
RS	26	0.480117	2.283501	267.965422	0.008267	0.008437
RS	27	0.520699	2.283501	281.638117	0.008689	0.008966
RS	28	0.564121	2.287878	295.079010	0.009103	0.009508
RS	29	0.610580	2.287878	309.346767	0.009544	0.010143
RS	30	0.660290	2.222325	333.280598	0.010282	0.011076
RS	31	0.713477	2.222325	348.117709	0.010740	0.011822
RS	32	0.770384	2.116544	380.886341	0.011751	0.013114
RS	33	0.831273	2.116544	395.897427	0.012214	0.013939
RS	34	0.896421	2.000171	434.146261	0.013394	0.015477
RS	35	0.966127	2.000171	448.477424	0.013836	0.016308
RS	36	1.040709	1.895876	487.036010	0.015025	0.017883
RS	37	1.120509	1.895876	499.423748	0.015408	0.018605
RS	38	1.205891	1.816600	532.333376	0.016423	0.019950
RS	39	1.297246	1.816600	541.344696	0.016701	0.020441
RS	40	1.394992	1.765899	563.841785	0.017395	0.021331
RS	41	1.499576	1.765899	568.208582	0.017530	0.021517
RS	42	1.611476	1.740788	578.160110	0.017837	0.021864
RS	43	1.731204	1.740788	577.021044	0.017801	0.021736
RS	44	1.859308	1.735422	574.790094	0.017733	0.021580
RS	45	1.996374	1.735422	567.762146	0.017516	0.021176
RS	46	2.143028	1.743775	555.139931	0.017126	0.020624
RS	47	2.299942	1.743775	542.284589	0.016730	0.019997
RS	48	2.467832	1.760434	521.632140	0.016093	0.019168
RS	49	2.647468	1.760434	503.384631	0.015530	0.018373
RS	50	2.839670	1.780574	477.133435	0.014720	0.017377
RS	51	3.045318	1.780574	454.229671	0.014013	0.016464
RS	52	3.265352	1.799934	424.587478	0.013099	0.015386
RS	53	3.500779	1.799934	398.009244	0.012279	0.014397
RS	54	3.752676	1.820626	365.759812	0.011284	0.013272
RS	55	4.022194	1.820626	336.950020	0.010395	0.012246
RS	56	4.310567	1.820626	307.175502	0.009477	0.011202
RS	57	4.619113	1.820626	276.911438	0.008543	0.010150
RS	58	4.949244	1.964262	230.195182	0.007102	0.008604
RS	59	5.302469	1.964262	205.416130	0.006337	0.007714
RS	60	5.680405	1.964262	180.990210	0.005584	0.006831
RS	61	6.084780	1.964262	157.315486	0.004853	0.005968
RS	62	6.517443	1.964262	134.762881	0.004158	0.005139
RS	63	6.980374	1.964262	520.370290	0.016054	0.020164
PA	4+25*2+4+6 0.108914078 0.025855628 6.980374086 0.174934275 0.206365006 0.270720778 0.342550767 0.453237053 0.627194826 0.867563691 1.155269262 1.461688983 1.756830029 2.009322255 2.190656032 2.283500814 2.287878266 2.222324933 2.116543508 2.000171281 1.895876296 1.816599517 1.765899343 1.740788233 1.735422098 1.743775053 1.760433798 1.780574345 1.799933745 1.820626454 1.964261857
//
IT	3928
RD	6
LK	-349360.051375
QD	-572.528140 -> -515.876391
RI	0.0681361098
TR	0.105934	0.026316
MT	7.130822
MM	C_pi: 1.218703, n_recomb: 34213.177001
RS	0	0.000000	0.185571	1252.076753	0.036596	0.003555
RS	1	0.007031	0.185571	1288.703886	0.037667	0.019289
RS	2	0.014557	0.185571	1322.760049	0.038662	0.032486
RS	3	0.022612	0.185571	1353.726139	0.039567	0.036462
RS	4	0.031233	0.210097	1223.353533	0.035757	0.030886
RS	5	0.040461	0.210097	1251.347057	0.036575	0.031273
RS	6	0.050337	0.272506	989.343479	0.028917	0.024914
RS	7	0.060908	0.272506	1017.385687	0.029737	0.026514
RS	8	0.072221	0.338563	843.355490	0.024650	0.022408
RS	9	0.084331	0.338563	869.995194	0.025429	0.023919
RS	10	0.097292	0.443991	685.903925	0.020048	0.019207
RS	11	0.111164	0.443991	710.906269	0.020779	0.020280
RS	12	0.126012	0.616714	531.906558	0.015547	0.015380
RS	13	0.141903	0.616714	554.443602	0.016206	0.016069
RS	14	0.158912	0.863212	413.867317	0.012097	0.012102
RS	15	0.177117	0.863212	433.510311	0.012671	0.012600
RS	16	0.196602	1.166293	336.625411	0.009839	0.009854
RS	17	0.217457	1.166293	353.787740	0.010341	0.010276
RS	18	0.239779	1.497071	289.952922	0.008475	0.008480
RS	19	0.263670	1.497071	305.355358	0.008925	0.008869
RS	20	0.289241	1.822961	264.217704	0.007723	0.007726
RS	21	0.316610	1.822961	278.538455	0.008141	0.008104
RS	22	0.345903	2.107010	254.072701	0.007426	0.007446
RS	23	0.377256	2.107010	267.894872	0.007830	0.007842
RS	24	0.410813	2.313140	257.221400	0.007518	0.007594
RS	25	0.446730	2.313140	271.049935	0.007922	0.008037
RS	26	0.485172	2.417544	273.092308	0.007982	0.008179
RS	27	0.526318	2.417544	287.350181	0.008399	0.008694
RS	28	0.570356	2.417998	301.933778	0.008825	0.009240
RS	29	0.617491	2.417998	316.910498	0.009263	0.009852
RS	30	0.667940	2.336233	343.665064	0.010045	0.010820
RS	31	0.721937	2.336233	359.396180	0.010505	0.011539
RS	32	0.779730	2.208517	396.631720	0.011593	0.012899
RS	33	0.841586	2.208517	412.734462	0.012064	0.013698
RS	34	0.907793	2.070801	456.662845	0.013348	0.015334
RS	35	0.978654	2.070801	472.214864	0.013802	0.016144
RS	36	1.054497	1.949850	516.706053	0.015103	0.017827
RS	37	1.135674	1.949850	530.292679	0.015500	0.018537
RS	38	1.222558	1.860198	568.135460	0.016606	0.019971
RS	39	1.315552	1.860198	578.143496	0.016898	0.020460
RS	40	1.415084	1.805134	603.603089	0.017642	0.021399
RS	41	1.521614	1.805134	608.636249	0.017790	0.021592
RS	42	1.635635	1.780456	619.326106	0.018102	0.021942
RS	43	1.757673	1.780456	618.490714	0.018078	0.021829
RS	44	1.888293	1.778890	615.173628	0.017981	0.021644
RS	45	2.028096	1.778890	608.132725	0.017775	0.021261
RS	46	2.177729	1.793129	593.283702	0.017341	0.020665
RS	47	2.337884	1.793129	580.175569	0.016958	0.020066
RS	48	2.509300	1.816680	556.820334	0.016275	0.019194
RS	49	2.692768	1.816680	538.143271	0.015729	0.018433
RS	50	2.889137	1.843789	509.204946	0.014883	0.017404
RS	51	3.099313	1.843789	485.718231	0.014197	0.016527
RS	52	3.324267	1.869387	453.680497	0.013260	0.015432
RS	53	3.565038	1.869387	426.344555	0.012461	0.014476
RS	54	3.822739	1.896790	391.677669	0.011448	0.013337
RS	55	4.098560	1.896790	361.966113	0.010580	0.012341
RS	56	4.393775	1.896790	331.070840	0.009677	0.011321
RS	57	4.709747	1.896790	299.483005	0.008753	0.010287
RS	58	5.047936	2.074754	246.709184	0.007211	0.008630
RS	59	5.409904	2.074754	221.482282	0.006474	0.007780
RS	60	5.797323	2.074754	196.389992	0.005740	0.006929
RS	61	6.211984	2.074754	171.849418	0.005023	0.006090
RS	62	6.655800	2.074754	148.258683	0.004333	0.005277
RS	63	7.130822	2.074754	592.384862	0.017315	0.021377
PA	4+25*2+4+6 0.105933752 0.026315990 7.130822364 0.185570542 0.210097216 0.272506347 0.338562635 0.443990563 0.616714224 0.863211708 1.166293378 1.497070863 1.822960629 2.107010205 2.313140031 2.417543594 2.417997503 2.336232820 2.208517160 2.070800727 1.949850161 1.860198210 1.805133654 1.780455738 1.778889739 1.793129373 1.816679652 1.843789068 1.869387098 1.896790318 2.074754466
//
IT	4678
RD	7
LK	-349248.935938
QD	-540.085133 -> -488.742360
RI	0.0636849569
TR	0.103159	0.026763
MT	7.271334
MM	C_pi: 1.261293, n_recomb: 35981.114233
RS	0	0.000000	0.195482	1255.881307	0.034904	0.003452
RS	1	0.007064	0.195482	1295.358376	0.036001	0.018754
RS	2	0.014627	0.195482	1332.560706	0.037035	0.031604
RS	3	0.022724	0.195482	1366.970042	0.037991	0.035432
RS	4	0.031394	0.214358	1277.579562	0.035507	0.031077
RS	5	0.040675	0.214358	1308.046425	0.036354	0.031241
RS	6	0.050613	0.276167	1041.958431	0.028958	0.025028
RS	7	0.061252	0.276167	1072.110834	0.029796	0.026525
RS	8	0.072643	0.337356	904.107892	0.025127	0.022766
RS	9	0.084838	0.337356	932.580128	0.025919	0.024259
RS	10	0.097895	0.437997	742.476377	0.020635	0.019644
RS	11	0.111875	0.437997	769.240357	0.021379	0.020749
RS	12	0.126842	0.609035	574.754119	0.015974	0.015697
RS	13	0.142866	0.609035	598.954048	0.016646	0.016430
RS	14	0.160022	0.859851	443.197429	0.012318	0.012256
RS	15	0.178390	0.859851	464.244997	0.012902	0.012791
RS	16	0.198056	1.175306	356.386473	0.009905	0.009884
RS	17	0.219110	1.175306	374.659782	0.010413	0.010333
RS	18	0.241652	1.526903	303.498242	0.008435	0.008425
RS	19	0.265787	1.526903	319.770303	0.008887	0.008831
RS	20	0.291626	1.880388	273.734729	0.007608	0.007610
RS	21	0.319291	1.880388	288.751791	0.008025	0.007998
RS	22	0.348910	2.194007	261.093127	0.007256	0.007284
RS	23	0.380621	2.194007	275.505704	0.007657	0.007683
RS	24	0.414572	2.424366	263.027385	0.007310	0.007396
RS	25	0.450921	2.424366	277.409266	0.007710	0.007833
RS	26	0.489839	2.540856	278.977243	0.007753	0.007953
RS	27	0.531505	2.540856	293.824909	0.008166	0.008455
RS	28	0.576115	2.538499	309.388656	0.008599	0.008999
RS	29	0.623876	2.538499	325.067939	0.009034	0.009591
RS	30	0.675011	2.441814	354.442714	0.009851	0.010583
RS	31	0.729758	2.441814	371.053073	0.010312	0.011277
RS	32	0.788372	2.293482	412.567201	0.011466	0.012691
RS	33	0.851127	2.293482	429.744649	0.011944	0.013467
RS	34	0.918315	2.135673	479.229223	0.013319	0.015184
RS	35	0.990249	2.135673	495.989217	0.013785	0.015978
RS	36	1.067264	1.999132	546.368896	0.015185	0.017754
RS	37	1.149720	1.999132	561.147318	0.015596	0.018456
RS	38	1.238001	1.899837	603.927766	0.016785	0.019970
RS	39	1.332518	1.899837	614.928011	0.017090	0.020462
RS	40	1.433711	1.840775	643.346640	0.017880	0.021446
RS	41	1.542053	1.840775	649.040963	0.018038	0.021651
RS	42	1.658048	1.816594	660.427516	0.018355	0.022006
RS	43	1.782237	1.816594	659.890253	0.018340	0.021912
RS	44	1.915199	1.818704	655.411423	0.018215	0.021701
RS	45	2.057553	1.818704	648.354763	0.018019	0.021344
RS	46	2.209963	1.838610	631.197060	0.017542	0.020708
RS	47	2.373140	1.838610	617.838567	0.017171	0.020139
RS	48	2.547843	1.868811	591.710572	0.016445	0.019229
RS	49	2.734888	1.868811	572.612918	0.015914	0.018500
RS	50	2.935145	1.902679	540.936844	0.015034	0.017443
RS	51	3.149548	1.902679	516.883800	0.014365	0.016599
RS	52	3.379098	1.934366	482.419744	0.013408	0.015489
RS	53	3.624862	1.934366	454.352395	0.012628	0.014564
RS	54	3.887987	1.968433	417.232592	0.011596	0.013410
RS	55	4.169700	1.968433	386.660037	0.010746	0.012442
RS	56	4.471313	1.968433	354.690122	0.009858	0.011445
RS	57	4.794232	1.968433	321.828344	0.008944	0.010427
RS	58	5.139962	2.181418	262.767735	0.007303	0.008661
RS	59	5.510115	2.181418	237.173436	0.006592	0.007847
RS	60	5.906415	2.181418	211.503065	0.005878	0.007026
RS	61	6.330710	2.181418	186.188493	0.005175	0.006210
RS	62	6.784977	2.181418	161.650563	0.004493	0.005413
RS	63	7.271334	2.181418	666.481741	0.018523	0.022588
PA	4+25*2+4+6 0.103159368 0.026763492 7.271333927 0.195481963 0.214357763 0.276166530 0.337356361 0.437996596 0.609034821 0.859851313 1.175306054 1.526903031 1.880387984 2.194007244 2.424365655 2.540855894 2.538498904 2.441813532 2.293481513 2.135673214 1.999131679 1.899836986 1.840774928 1.816593632 1.818704251 1.838610167 1.868811309 1.902678781 1.934366099 1.968432603 2.181418375
//
IT	5329
RD	8
LK	-349148.094504
QD	-510.616930 -> -463.780218
RI	0.0600664925
TR	0.100574	0.027194
MT	7.404095
MM	C_pi: 1.302216, n_recomb: 37715.506581
RS	0	0.000000	0.204476	1263.798885	0.033509	0.003360
RS	1	0.007094	0.204476	1305.836050	0.034623	0.018287
RS	2	0.014692	0.204476	1345.847898	0.035684	0.030862
RS	3	0.022829	0.204476	1383.316972	0.036678	0.034608
RS	4	0.031543	0.218652	1327.723133	0.035204	0.031201
RS	5	0.040875	0.218652	1360.638478	0.036076	0.031189
RS	6	0.050869	0.280901	1087.827093	0.028843	0.025038
RS	7	0.061572	0.280901	1120.110338	0.029699	0.026444
RS	8	0.073035	0.337906	959.621981	0.025444	0.023027
RS	9	0.085310	0.337906	989.938485	0.026248	0.024496
RS	10	0.098457	0.434160	796.346712	0.021115	0.020020
RS	11	0.112536	0.434160	824.848797	0.021870	0.021146
RS	12	0.127614	0.603276	616.600863	0.016349	0.015992
RS	13	0.143762	0.603276	642.442316	0.017034	0.016758
RS	14	0.161056	0.857201	472.299005	0.012523	0.012412
RS	15	0.179576	0.857201	494.745519	0.013118	0.012977
RS	16	0.199410	1.182872	376.258938	0.009976	0.009929
RS	17	0.220651	1.182872	395.647451	0.010490	0.010399
RS	18	0.243399	1.552659	317.314503	0.008413	0.008392
RS	19	0.267761	1.552659	334.464163	0.008868	0.008811
RS	20	0.293852	1.931409	283.586446	0.007519	0.007520
RS	21	0.321793	1.931409	299.307105	0.007936	0.007914
RS	22	0.351717	2.273173	268.461035	0.007118	0.007149
RS	23	0.383763	2.273173	283.467718	0.007516	0.007548
RS	24	0.418083	2.527554	269.137672	0.007136	0.007225
RS	25	0.454838	2.527554	284.070182	0.007532	0.007656
RS	26	0.494200	2.656874	285.058405	0.007558	0.007753
RS	27	0.536355	2.656874	300.484403	0.007967	0.008242
RS	28	0.581500	2.652908	316.858157	0.008401	0.008780
RS	29	0.629848	2.652908	333.219092	0.008835	0.009353
RS	30	0.681626	2.542521	365.002038	0.009678	0.010360
RS	31	0.737078	2.542521	382.464398	0.010141	0.011033
RS	32	0.796463	2.374671	428.049076	0.011349	0.012489
RS	33	0.860062	2.374671	446.274952	0.011833	0.013245
RS	34	0.928172	2.197709	501.167726	0.013288	0.015030
RS	35	1.001114	2.197709	519.118970	0.013764	0.015810
RS	36	1.079231	2.046296	575.329825	0.015254	0.017668
RS	37	1.162890	2.046296	591.297655	0.015678	0.018365
RS	38	1.252485	1.937781	639.035253	0.016944	0.019952
RS	39	1.348435	1.937781	651.038458	0.017262	0.020449
RS	40	1.451192	1.874835	682.466457	0.018095	0.021476
RS	41	1.561239	1.874835	688.841798	0.018264	0.021695
RS	42	1.679094	1.851022	700.966763	0.018586	0.022058
RS	43	1.805309	1.851022	700.753740	0.018580	0.021984
RS	44	1.940479	1.856533	695.136917	0.018431	0.021753
RS	45	2.085238	1.856533	688.095510	0.018244	0.021421
RS	46	2.240267	1.881764	668.644219	0.017729	0.020751
RS	47	2.406294	1.881764	655.069832	0.017369	0.020212
RS	48	2.584100	1.918262	626.186713	0.016603	0.019268
RS	49	2.774520	1.918262	606.704271	0.016086	0.018571
RS	50	2.978449	1.958576	572.309049	0.015174	0.017488
RS	51	3.196846	1.958576	547.725944	0.014523	0.016676
RS	52	3.430736	1.996110	510.854283	0.013545	0.015551
RS	53	3.681220	1.996110	482.093205	0.012782	0.014655
RS	54	3.949473	2.036673	442.523855	0.011733	0.013487
RS	55	4.236758	2.036673	411.132293	0.010901	0.012545
RS	56	4.544424	2.036673	378.132964	0.010026	0.011568
RS	57	4.873916	2.036673	344.044214	0.009122	0.010566
RS	58	5.226784	2.285122	278.500187	0.007384	0.008693
RS	59	5.604686	2.285122	252.603071	0.006698	0.007913
RS	60	6.009398	2.285122	226.426087	0.006004	0.007119
RS	61	6.442821	2.285122	200.412397	0.005314	0.006325
RS	62	6.906993	2.285122	175.001848	0.004640	0.005543
RS	63	7.404095	2.285122	742.824817	0.019695	0.023788
PA	4+25*2+4+6 0.100573641 0.027194095 7.404094631 0.204475812 0.218652427 0.280901481 0.337905611 0.434160018 0.603276163 0.857201219 1.182872134 1.552659188 1.931408753 2.273172523 2.527553693 2.656874451 2.652907820 2.542521434 2.374670561 2.197708777 2.046296137 1.937781260 1.874834696 1.851021737 1.856533072 1.881763963 1.918262492 1.958575559 1.996110288 2.036673225 2.285121594
//
IT	4979
RD	9
LK	-349056.043141
QD	-483.708998 -> -440.815341
RI	0.0571107366
TR	0.098162	0.027608
MT	7.530059
MM	C_pi: 1.341680, n_recomb: 39417.799788
RS	0	0.000000	0.212605	1275.141646	0.032349	0.003277
RS	1	0.007123	0.212605	1319.529733	0.033475	0.017877
RS	2	0.014753	0.212605	1362.104045	0.034556	0.030229
RS	3	0.022926	0.212605	1402.347294	0.035576	0.033941
RS	4	0.031682	0.222757	1375.465315	0.034895	0.031287
RS	5	0.041061	0.222757	1410.771206	0.035790	0.031137
RS	6	0.051108	0.286274	1128.444148	0.028628	0.024975
RS	7	0.061871	0.286274	1162.846660	0.029501	0.026304
RS	8	0.073401	0.339611	1010.711892	0.025641	0.023211
RS	9	0.085752	0.339611	1042.874900	0.026457	0.024655
RS	10	0.098982	0.431793	847.826654	0.021509	0.020345
RS	11	0.113155	0.431793	878.044527	0.022275	0.021485
RS	12	0.128337	0.598840	657.529927	0.016681	0.016267
RS	13	0.144601	0.598840	684.990725	0.017378	0.017061
RS	14	0.162023	0.854965	501.154553	0.012714	0.012569
RS	15	0.180686	0.854965	524.991242	0.013319	0.013158
RS	16	0.200678	1.189170	396.159005	0.010050	0.009985
RS	17	0.222095	1.189170	416.662437	0.010570	0.010472
RS	18	0.245037	1.575077	331.260836	0.008404	0.008375
RS	19	0.269612	1.575077	349.290300	0.008861	0.008805
RS	20	0.295939	1.977174	293.602327	0.007448	0.007448
RS	21	0.324140	1.977174	310.027729	0.007865	0.007848
RS	22	0.354350	2.345984	275.977814	0.007001	0.007034
RS	23	0.386712	2.345984	291.575897	0.007397	0.007433
RS	24	0.421379	2.624330	275.341521	0.006985	0.007075
RS	25	0.458515	2.624330	290.815980	0.007378	0.007500
RS	26	0.498296	2.767344	291.115180	0.007385	0.007574
RS	27	0.540911	2.767344	307.102611	0.007791	0.008051
RS	28	0.586561	2.762940	324.125346	0.008223	0.008579
RS	29	0.635462	2.762940	341.142451	0.008655	0.009136
RS	30	0.687847	2.640015	375.122650	0.009517	0.010151
RS	31	0.743963	2.640015	393.405650	0.009980	0.010804
RS	32	0.804075	2.453606	442.845420	0.011235	0.012293
RS	33	0.868470	2.453606	462.089859	0.011723	0.013032
RS	34	0.937451	2.258245	522.226617	0.013248	0.014874
RS	35	1.011345	2.258245	541.350390	0.013734	0.015641
RS	36	1.090502	2.092473	603.324606	0.015306	0.017571
RS	37	1.175298	2.092473	620.480926	0.015741	0.018266
RS	38	1.266133	1.974991	673.198528	0.017079	0.019918
RS	39	1.363438	1.974991	686.221771	0.017409	0.020423
RS	40	1.467674	1.908154	720.734801	0.018285	0.021492
RS	41	1.579335	1.908154	727.821887	0.018464	0.021726
RS	42	1.698948	1.884505	740.770283	0.018793	0.022098
RS	43	1.827081	1.884505	740.921117	0.018797	0.022046
RS	44	1.964341	1.893087	734.244085	0.018627	0.021798
RS	45	2.111377	1.893087	727.262396	0.018450	0.021492
RS	46	2.268886	1.923258	705.584687	0.017900	0.020793
RS	47	2.437614	1.923258	691.840167	0.017551	0.020282
RS	48	2.618360	1.965668	660.261442	0.016750	0.019309
RS	49	2.811980	1.965668	640.438114	0.016247	0.018642
RS	50	3.019391	2.012074	603.375301	0.015307	0.017537
RS	51	3.241575	2.012074	578.302429	0.014671	0.016755
RS	52	3.479584	2.055176	539.063079	0.013676	0.015617
RS	53	3.734546	2.055176	509.645767	0.012929	0.014748
RS	54	4.007668	2.102006	467.647054	0.011864	0.013567
RS	55	4.300244	2.102006	435.473135	0.011048	0.012649
RS	56	4.613659	2.102006	401.483311	0.010185	0.011691
RS	57	4.949397	2.102006	366.207475	0.009290	0.010703
RS	58	5.309049	2.386147	294.003873	0.007459	0.008726
RS	59	5.694318	2.386147	267.854279	0.006795	0.007977
RS	60	6.107028	2.386147	241.227529	0.006120	0.007209
RS	61	6.549135	2.386147	214.575230	0.005444	0.006435
RS	62	7.022731	2.386147	188.353116	0.004778	0.005668
RS	63	7.530059	2.386147	821.468913	0.020840	0.024972
PA	4+25*2+4+6 0.098162410 0.027607576 7.530059268 0.212605208 0.222756919 0.286274019 0.339611129 0.431792909 0.598839514 0.854965382 1.189169611 1.575076718 1.977173698 2.345984376 2.624330168 2.767344022 2.762940487 2.640015275 2.453606499 2.258244611 2.092472775 1.974990986 1.908153735 1.884505414 1.893086506 1.923258472 1.965667902 2.012074324 2.055175689 2.102006170 2.386146586
//
IT	4364
RD	10
LK	-348971.703863
QD	-459.059571 -> -419.659723
RI	0.0546539647
TR	0.095913	0.028005
MT	7.649681
MM	C_pi: 1.379848, n_recomb: 41090.524205
RS	0	0.000000	0.219999	1288.983091	0.031369	0.003203
RS	1	0.007149	0.219999	1335.568907	0.032503	0.017513
RS	2	0.014809	0.219999	1380.524105	0.033597	0.029679
RS	3	0.023017	0.219999	1423.330921	0.034639	0.033390
RS	4	0.031812	0.226584	1421.781257	0.034601	0.031355
RS	5	0.041235	0.226584	1459.411655	0.035517	0.031098
RS	6	0.051332	0.292035	1164.905383	0.028350	0.024861
RS	7	0.062151	0.292035	1201.397524	0.029238	0.026126
RS	8	0.073744	0.342101	1058.086301	0.025750	0.023336
RS	9	0.086165	0.342101	1092.091782	0.026578	0.024756
RS	10	0.099474	0.430457	897.235987	0.021836	0.020628
RS	11	0.113735	0.430457	929.149959	0.022612	0.021777
RS	12	0.129015	0.595334	697.670808	0.016979	0.016523
RS	13	0.145387	0.595334	726.730539	0.017686	0.017340
RS	14	0.162930	0.852941	529.812898	0.012894	0.012725
RS	15	0.181728	0.852941	555.031153	0.013508	0.013333
RS	16	0.201869	1.194319	416.078749	0.010126	0.010049
RS	17	0.223450	1.194319	437.695856	0.010652	0.010549
RS	18	0.246574	1.594591	345.299826	0.008403	0.008370
RS	19	0.271350	1.594591	364.209891	0.008864	0.008808
RS	20	0.297899	2.018398	303.719323	0.007391	0.007391
RS	21	0.326345	2.018398	320.848783	0.007808	0.007794
RS	22	0.356825	2.413318	283.565708	0.006901	0.006935
RS	23	0.389484	2.413318	299.750610	0.007295	0.007333
RS	24	0.424478	2.715654	281.553320	0.006852	0.006941
RS	25	0.461973	2.715654	297.559399	0.007242	0.007361
RS	26	0.502150	2.873174	297.071001	0.007230	0.007411
RS	27	0.545198	2.873174	313.602093	0.007632	0.007878
RS	28	0.591324	2.869498	331.120597	0.008058	0.008393
RS	29	0.640748	2.869498	348.767899	0.008488	0.008935
RS	30	0.693705	2.735121	384.745861	0.009363	0.009953
RS	31	0.750448	2.735121	403.817723	0.009828	0.010589
RS	32	0.811247	2.531021	456.898862	0.011119	0.012102
RS	33	0.876393	2.531021	477.131162	0.011612	0.012825
RS	34	0.946197	2.317865	542.346698	0.013199	0.014715
RS	35	1.020991	2.317865	562.623333	0.013692	0.015473
RS	36	1.101132	2.138127	630.284336	0.015339	0.017466
RS	37	1.187002	2.138127	648.628193	0.015785	0.018159
RS	38	1.279012	2.011842	706.346044	0.017190	0.019873
RS	39	1.377599	2.011842	720.408351	0.017532	0.020385
RS	40	1.483235	1.941055	758.092468	0.018449	0.021494
RS	41	1.596422	1.941055	765.925963	0.018640	0.021744
RS	42	1.717701	1.917343	779.805450	0.018978	0.022128
RS	43	1.847651	1.917343	780.364528	0.018991	0.022097
RS	44	1.986891	1.928659	772.731546	0.018806	0.021838
RS	45	2.136086	1.928659	765.858332	0.018638	0.021556
RS	46	2.295946	1.963384	742.048808	0.018059	0.020834
RS	47	2.467235	1.963384	728.182500	0.017721	0.020350
RS	48	2.650770	2.011309	693.990314	0.016889	0.019352
RS	49	2.847426	2.011309	673.870315	0.016400	0.018713
RS	50	3.058142	2.063445	634.206660	0.015434	0.017589
RS	51	3.283921	2.063445	608.682352	0.014813	0.016834
RS	52	3.525842	2.111813	567.124770	0.013802	0.015686
RS	53	3.785058	2.111813	537.084381	0.013071	0.014842
RS	54	4.062805	2.164650	492.682845	0.011990	0.013648
RS	55	4.360410	2.164650	459.756262	0.011189	0.012752
RS	56	4.679290	2.164650	424.807426	0.010338	0.011812
RS	57	5.020967	2.164650	388.376659	0.009452	0.010837
RS	58	5.387072	2.484538	309.350419	0.007529	0.008759
RS	59	5.779349	2.484538	282.987232	0.006887	0.008039
RS	60	6.199671	2.484538	255.955842	0.006229	0.007296
RS	61	6.650043	2.484538	228.713953	0.005566	0.006541
RS	62	7.132612	2.484538	201.730554	0.004909	0.005788
RS	63	7.649681	2.484538	902.408735	0.021961	0.026137
PA	4+25*2+4+6 0.095912755 0.028005072 7.649680508 0.219998913 0.226583557 0.292035395 0.342100783 0.430456755 0.595333544 0.852940847 1.194318904 1.594591383 2.018398129 2.413318309 2.715654494 2.873173734 2.869497679 2.735120691 2.531021123 2.317865162 2.138126683 2.011841627 1.941054945 1.917343034 1.928658968 1.963383521 2.011308959 2.063445181 2.111812892 2.164649834 2.484538273
//
IT	4837
RD	11
LK	-348894.206453
QD	-436.412146 -> -400.129790
RI	0.0525721490
TR	0.093812	0.028388
MT	7.763309
MM	C_pi: 1.416835, n_recomb: 42735.587906
RS	0	0.000000	0.226784	1304.536288	0.030526	0.003136
RS	1	0.007174	0.226784	1353.202303	0.031665	0.017187
RS	2	0.014862	0.226784	1400.399874	0.032769	0.029192
RS	3	0.023103	0.226784	1445.610264	0.033827	0.032922
RS	4	0.031934	0.230094	1467.294861	0.034334	0.031418
RS	5	0.041399	0.230094	1507.183373	0.035268	0.031076
RS	6	0.051542	0.298029	1198.013310	0.028033	0.024712
RS	7	0.062414	0.298029	1236.554158	0.028935	0.025923
RS	8	0.074065	0.345142	1102.268886	0.025793	0.023415
RS	9	0.086552	0.345142	1138.107497	0.026631	0.024811
RS	10	0.099935	0.429871	944.812139	0.022108	0.020875
RS	11	0.114279	0.429871	978.404226	0.022894	0.022031
RS	12	0.129651	0.592497	737.130804	0.017249	0.016764
RS	13	0.146126	0.592497	767.770621	0.017966	0.017600
RS	14	0.163782	0.851005	558.316278	0.013064	0.012879
RS	15	0.182706	0.851005	584.907870	0.013687	0.013505
RS	16	0.202987	1.198419	436.025141	0.010203	0.010118
RS	17	0.224723	1.198419	458.754462	0.010735	0.010631
RS	18	0.248018	1.611567	359.410023	0.008410	0.008374
RS	19	0.272984	1.611567	379.200722	0.008873	0.008820
RS	20	0.299742	2.055639	313.901725	0.007345	0.007345
RS	21	0.328419	2.055639	331.733652	0.007762	0.007752
RS	22	0.359153	2.475795	291.185273	0.006814	0.006849
RS	23	0.392092	2.475795	307.951754	0.007206	0.007246
RS	24	0.427394	2.802144	287.734171	0.006733	0.006821
RS	25	0.465229	2.802144	304.261272	0.007120	0.007236
RS	26	0.505778	2.974930	302.894949	0.007088	0.007262
RS	27	0.549236	2.974930	319.952230	0.007487	0.007719
RS	28	0.595811	2.973089	337.826013	0.007905	0.008220
RS	29	0.645728	2.973089	356.078266	0.008332	0.008748
RS	30	0.699225	2.828282	393.867412	0.009216	0.009766
RS	31	0.756561	2.828282	413.696984	0.009680	0.010386
RS	32	0.818009	2.607246	470.218719	0.011003	0.011918
RS	33	0.883866	2.607246	491.408169	0.011499	0.012626
RS	34	0.954448	2.376835	561.531714	0.013140	0.014557
RS	35	1.030093	2.376835	582.940571	0.013641	0.015305
RS	36	1.111164	2.183448	656.203564	0.015355	0.017354
RS	37	1.198052	2.183448	675.732788	0.015812	0.018046
RS	38	1.291172	2.048468	738.466305	0.017280	0.019817
RS	39	1.390974	2.048468	753.586102	0.017634	0.020337
RS	40	1.497934	1.973653	794.528488	0.018592	0.021486
RS	41	1.612568	1.973653	803.143370	0.018793	0.021751
RS	42	1.735426	1.949648	818.072593	0.019143	0.022149
RS	43	1.867097	1.949648	819.084880	0.019166	0.022138
RS	44	2.008215	1.963374	810.614674	0.018968	0.021872
RS	45	2.159456	1.963374	803.898763	0.018811	0.021613
RS	46	2.321546	2.002277	778.065736	0.018207	0.020872
RS	47	2.495265	2.002277	764.125101	0.017880	0.020414
RS	48	2.681447	2.055338	727.411426	0.017021	0.019395
RS	49	2.880984	2.055338	707.037158	0.016544	0.018783
RS	50	3.094837	2.112844	664.847141	0.015557	0.017643
RS	51	3.324031	2.112844	638.906884	0.014950	0.016914
RS	52	3.569667	2.166176	595.084534	0.013925	0.015756
RS	53	3.832924	2.166176	564.450453	0.013208	0.014936
RS	54	4.115068	2.224744	517.676324	0.012113	0.013730
RS	55	4.417452	2.224744	484.021726	0.011326	0.012855
RS	56	4.741529	2.224744	448.140064	0.010486	0.011931
RS	57	5.088854	2.224744	410.581136	0.009607	0.010968
RS	58	5.461097	2.580288	324.582643	0.007595	0.008792
RS	59	5.860043	2.580288	298.036698	0.006974	0.008099
RS	60	6.287610	2.580288	270.637468	0.006333	0.007378
RS	61	6.745850	2.580288	242.846803	0.005683	0.006642
RS	62	7.236963	2.580288	215.144696	0.005034	0.005902
RS	63	7.763309	2.580288	985.574412	0.023062	0.027282
PA	4+25*2+4+6 0.093811625 0.028387861 7.763308513 0.226783662 0.230094321 0.298029276 0.345142274 0.429870744 0.592497328 0.851005295 1.198418703 1.611567189 2.055639062 2.475795362 2.802143828 2.974930417 2.973089025 2.828281514 2.607245561 2.376835469 2.183448217 2.048468497 1.973653419 1.949647511 1.963374153 2.002277254 2.055337800 2.112844114 2.166176426 2.224743672 2.580287506
//
IT	4491
RD	12
LK	-348822.817116
QD	-415.544461 -> -382.057802
RI	0.0507721451
TR	0.091847	0.028757
MT	7.871202
MM	C_pi: 1.452710, n_recomb: 44354.081974
RS	0	0.000000	0.233079	1321.120596	0.029786	0.003074
RS	1	0.007197	0.233079	1371.771171	0.030928	0.016891
RS	2	0.014912	0.233079	1421.100296	0.032040	0.028756
RS	3	0.023182	0.233079	1468.587994	0.033111	0.032515
RS	4	0.032048	0.233274	1512.426225	0.034099	0.031483
RS	5	0.041552	0.233274	1554.508799	0.035048	0.031074
RS	6	0.051739	0.304147	1228.384301	0.027695	0.024540
RS	7	0.062660	0.304147	1268.925654	0.028609	0.025705
RS	8	0.074367	0.348569	1143.695501	0.025786	0.023457
RS	9	0.086916	0.348569	1181.352782	0.026635	0.024831
RS	10	0.100368	0.429835	990.750464	0.022337	0.021092
RS	11	0.114789	0.429835	1026.003270	0.023132	0.022252
RS	12	0.130248	0.590152	775.984919	0.017495	0.016991
RS	13	0.146819	0.590152	808.186756	0.018221	0.017843
RS	14	0.164582	0.849079	586.694187	0.013228	0.013030
RS	15	0.183625	0.849079	614.650914	0.013858	0.013671
RS	16	0.204037	1.201550	456.005109	0.010281	0.010191
RS	17	0.225919	1.201550	479.844942	0.010819	0.010715
RS	18	0.249376	1.626248	373.586435	0.008423	0.008386
RS	19	0.274520	1.626248	394.257551	0.008889	0.008838
RS	20	0.301475	2.089274	324.133680	0.007308	0.007309
RS	21	0.330369	2.089274	342.666163	0.007726	0.007718
RS	22	0.361343	2.533841	298.816065	0.006737	0.006774
RS	23	0.394546	2.533841	316.158697	0.007128	0.007170
RS	24	0.430139	2.884158	293.869074	0.006626	0.006713
RS	25	0.468294	2.884158	310.906921	0.007010	0.007123
RS	26	0.509194	3.072913	308.579528	0.006957	0.007125
RS	27	0.553038	3.072913	326.146300	0.007353	0.007573
RS	28	0.600038	3.073961	344.246089	0.007761	0.008059
RS	29	0.650420	3.073961	363.079118	0.008186	0.008574
RS	30	0.704429	2.919702	402.504042	0.009075	0.009588
RS	31	0.762324	2.919702	423.061022	0.009538	0.010193
RS	32	0.824386	2.682439	482.828558	0.010886	0.011738
RS	33	0.890915	2.682439	504.944388	0.011384	0.012433
RS	34	0.962232	2.435243	579.807268	0.013072	0.014398
RS	35	1.038681	2.435243	602.326429	0.013580	0.015138
RS	36	1.120633	2.228474	681.100046	0.015356	0.017238
RS	37	1.208483	2.228474	701.810289	0.015823	0.017929
RS	38	1.302655	2.084885	769.564629	0.017350	0.019752
RS	39	1.403605	2.084885	785.758101	0.017716	0.020279
RS	40	1.511821	2.005959	830.041305	0.018714	0.021468
RS	41	1.627825	2.005959	839.470722	0.018927	0.021747
RS	42	1.752177	1.981442	855.569978	0.019290	0.022162
RS	43	1.885480	1.981442	857.078898	0.019324	0.022170
RS	44	2.028376	1.997274	847.896847	0.019117	0.021900
RS	45	2.181557	1.997274	841.385374	0.018970	0.021664
RS	46	2.345762	2.040003	813.644157	0.018344	0.020908
RS	47	2.521785	2.040003	799.674640	0.018029	0.020474
RS	48	2.710477	2.097832	760.538384	0.017147	0.019439
RS	49	2.912749	2.097832	739.949813	0.016683	0.018852
RS	50	3.129579	2.160361	695.311810	0.015676	0.017698
RS	51	3.362014	2.160361	668.988495	0.015083	0.016993
RS	52	3.611178	2.218360	622.957720	0.014045	0.015828
RS	53	3.878274	2.218360	591.756483	0.013342	0.015028
RS	54	4.164593	2.282375	542.643041	0.012234	0.013812
RS	55	4.471518	2.282375	508.281730	0.011460	0.012956
RS	56	4.800534	2.282375	471.490022	0.010630	0.012048
RS	57	5.153229	2.282375	432.826341	0.009758	0.011096
RS	58	5.531307	2.673361	339.719699	0.007659	0.008825
RS	59	5.936597	2.673361	313.016583	0.007057	0.008157
RS	60	6.371055	2.673361	285.280795	0.006432	0.007458
RS	61	6.836781	2.673361	256.976683	0.005794	0.006739
RS	62	7.336026	2.673361	228.593304	0.005154	0.006012
RS	63	7.871202	2.673361	1070.844875	0.024143	0.028407
PA	4+25*2+4+6 0.091847047 0.028757296 7.871202166 0.233079075 0.233274374 0.304146889 0.348568760 0.429834667 0.590151807 0.849078600 1.201550252 1.626247756 2.089273819 2.533840705 2.884157715 3.072913012 3.073961162 2.919702425 2.682438693 2.435243355 2.228473757 2.084885029 2.005958947 1.981442033 1.997274308 2.040003171 2.097832283 2.160361023 2.218359728 2.282374890 2.673360755
//
IT	5936
RD	13
LK	-348756.908719
QD	-396.265689 -> -365.296304
RI	0.0491847295
TR	0.090007	0.029114
MT	7.973704
MM	C_pi: 1.487556, n_recomb: 45947.282178
RS	0	0.000000	0.238987	1338.221250	0.029125	0.003018
RS	1	0.007219	0.238987	1390.775064	0.030269	0.016620
RS	2	0.014959	0.238987	1442.143510	0.031387	0.028358
RS	3	0.023257	0.238987	1491.805302	0.032468	0.032152
RS	4	0.032155	0.236127	1557.460198	0.033897	0.031558
RS	5	0.041695	0.236127	1601.677288	0.034859	0.031093
RS	6	0.051924	0.310325	1256.459855	0.027346	0.024353
RS	7	0.062891	0.310325	1298.950197	0.028270	0.025478
RS	8	0.074650	0.352276	1182.692302	0.025740	0.023470
RS	9	0.087257	0.352276	1222.150447	0.026599	0.024823
RS	10	0.100775	0.430218	1035.201447	0.022530	0.021282
RS	11	0.115269	0.430218	1072.098458	0.023333	0.022444
RS	12	0.130809	0.588188	814.283770	0.017722	0.017204
RS	13	0.147470	0.588188	848.030533	0.018457	0.018070
RS	14	0.165335	0.847132	614.967357	0.013384	0.013179
RS	15	0.184489	0.847132	644.281301	0.014022	0.013833
RS	16	0.205025	1.203826	476.022392	0.010360	0.010267
RS	17	0.227045	1.203826	500.971014	0.010903	0.010800
RS	18	0.250653	1.638897	387.824032	0.008441	0.008403
RS	19	0.275966	1.638897	409.375285	0.008910	0.008861
RS	20	0.303107	2.119679	334.404854	0.007278	0.007280
RS	21	0.332206	2.119679	353.635971	0.007697	0.007692
RS	22	0.363406	2.587836	306.450245	0.006670	0.006707
RS	23	0.396859	2.587836	324.363950	0.007059	0.007103
RS	24	0.432726	2.962077	299.949539	0.006528	0.006615
RS	25	0.471183	2.962077	317.488396	0.006910	0.007020
RS	26	0.512415	3.167432	314.124882	0.006837	0.006998
RS	27	0.556624	3.167432	332.185489	0.007230	0.007438
RS	28	0.604025	3.172319	350.398308	0.007626	0.007907
RS	29	0.654847	3.172319	369.789542	0.008048	0.008411
RS	30	0.709338	3.009520	410.690372	0.008938	0.009418
RS	31	0.767763	3.009520	431.946070	0.009401	0.010011
RS	32	0.830405	2.756693	494.774181	0.010768	0.011564
RS	33	0.897569	2.756693	517.786450	0.011269	0.012247
RS	34	0.969582	2.493139	597.222248	0.012998	0.014240
RS	35	1.046793	2.493139	620.829332	0.013512	0.014972
RS	36	1.129578	2.273219	705.017854	0.015344	0.017117
RS	37	1.218338	2.273219	726.903147	0.015820	0.017807
RS	38	1.313507	2.121086	799.677158	0.017404	0.019680
RS	39	1.415545	2.121086	816.958287	0.017780	0.020215
RS	40	1.524950	2.037972	864.657924	0.018818	0.021441
RS	41	1.642252	2.037972	874.932796	0.019042	0.021734
RS	42	1.768022	2.012741	892.321724	0.019421	0.022167
RS	43	1.902871	2.012741	894.368407	0.019465	0.022194
RS	44	2.047454	2.030397	884.601718	0.019253	0.021924
RS	45	2.202475	2.030397	878.339311	0.019116	0.021709
RS	46	2.368686	2.076623	848.807420	0.018474	0.020942
RS	47	2.546896	2.076623	834.851747	0.018170	0.020531
RS	48	2.737971	2.138875	793.393669	0.017267	0.019482
RS	49	2.942838	2.138875	772.627924	0.016816	0.018919
RS	50	3.162495	2.206096	725.620879	0.015792	0.017754
RS	51	3.398009	2.206096	698.944627	0.015212	0.017071
RS	52	3.650523	2.268474	650.761992	0.014163	0.015900
RS	53	3.921267	2.268474	619.017388	0.013472	0.015120
RS	54	4.211554	2.337657	567.598888	0.012353	0.013895
RS	55	4.522797	2.337657	532.549229	0.011590	0.013057
RS	56	4.856509	2.337657	494.867201	0.010770	0.012162
RS	57	5.214310	2.337657	455.119122	0.009905	0.011221
RS	58	5.597940	2.763782	354.779027	0.007721	0.008858
RS	59	6.009263	2.763782	327.940103	0.007137	0.008213
RS	60	6.450280	2.763782	299.894473	0.006527	0.007534
RS	61	6.923132	2.763782	271.107598	0.005900	0.006831
RS	62	7.430119	2.763782	242.075917	0.005269	0.006117
RS	63	7.973704	2.763782	1158.115818	0.025205	0.029511
PA	4+25*2+4+6 0.090006993 0.029114268 7.973704289 0.238986706 0.236126522 0.310325250 0.352276252 0.430217945 0.588188154 0.847131974 1.203826056 1.638896984 2.119679168 2.587835873 2.962076590 3.167432306 3.172319324 3.009519579 2.756692858 2.493139189 2.273218522 2.121086031 2.037971855 2.012741375 2.030396587 2.076622805 2.138875093 2.206096038 2.268473624 2.337656980 2.763781712
//
IT	4569
RD	14
LK	-348695.937640
QD	-378.408551 -> -349.713768
RI	0.0477645602
TR	0.088281	0.029460
MT	8.071131
MM	C_pi: 1.521419, n_recomb: 47515.515847
RS	0	0.000000	0.244580	1355.480734	0.028527	0.002967
RS	1	0.007239	0.244580	1409.865151	0.029672	0.016370
RS	2	0.015003	0.244580	1463.192186	0.030794	0.027991
RS	3	0.023328	0.244580	1514.939329	0.031883	0.031822
RS	4	0.032256	0.238656	1602.595386	0.033728	0.031645
RS	5	0.041830	0.238656	1648.890593	0.034702	0.031133
RS	6	0.052098	0.316515	1282.577628	0.026993	0.024157
RS	7	0.063108	0.316515	1326.962831	0.027927	0.025247
RS	8	0.074916	0.356182	1219.524144	0.025666	0.023459
RS	9	0.087579	0.356182	1260.761429	0.026534	0.024792
RS	10	0.101158	0.430927	1078.255846	0.022693	0.021450
RS	11	0.115720	0.430927	1116.780068	0.023503	0.022613
RS	12	0.131337	0.586520	852.054665	0.017932	0.017405
RS	13	0.148084	0.586520	887.329190	0.018675	0.018283
RS	14	0.166043	0.845148	643.135277	0.013535	0.013324
RS	15	0.185302	0.845148	673.797915	0.014181	0.013991
RS	16	0.205956	1.205326	496.073768	0.010440	0.010345
RS	17	0.228105	1.205326	522.128954	0.010989	0.010887
RS	18	0.251857	1.649719	402.113347	0.008463	0.008425
RS	19	0.277329	1.649719	424.543994	0.008935	0.008889
RS	20	0.304645	2.147133	344.705429	0.007255	0.007257
RS	21	0.333938	2.147133	364.633023	0.007674	0.007672
RS	22	0.365351	2.638113	314.073681	0.006610	0.006649
RS	23	0.399039	2.638113	332.553174	0.006999	0.007043
RS	24	0.435166	3.036156	305.968818	0.006439	0.006525
RS	25	0.473908	3.036156	323.999259	0.006819	0.006926
RS	26	0.515454	3.258666	319.532278	0.006725	0.006880
RS	27	0.560008	3.258666	338.071818	0.007115	0.007313
RS	28	0.607788	3.268302	356.292458	0.007498	0.007765
RS	29	0.659026	3.268302	376.220317	0.007918	0.008259
RS	30	0.713974	3.097807	418.450685	0.008807	0.009256
RS	31	0.772899	3.097807	440.377410	0.009268	0.009837
RS	32	0.836091	2.830047	506.088797	0.010651	0.011395
RS	33	0.903856	2.830047	529.967803	0.011154	0.012067
RS	34	0.976528	2.550522	613.813330	0.012918	0.014084
RS	35	1.054460	2.550522	638.484906	0.013437	0.014808
RS	36	1.138034	2.317662	727.985765	0.015321	0.016994
RS	37	1.227658	2.317662	751.037804	0.015806	0.017683
RS	38	1.323771	2.157048	828.818535	0.017443	0.019602
RS	39	1.426841	2.157048	847.198338	0.017830	0.020144
RS	40	1.537372	2.069667	898.384474	0.018907	0.021407
RS	41	1.655905	2.069667	909.532567	0.019142	0.021714
RS	42	1.783019	2.043544	928.323992	0.019537	0.022166
RS	43	1.919335	2.043544	930.946707	0.019592	0.022211
RS	44	2.065520	2.062762	920.721488	0.019377	0.021943
RS	45	2.222287	2.062762	914.750125	0.019252	0.021749
RS	46	2.390402	2.112180	883.546422	0.018595	0.020974
RS	47	2.570688	2.112180	869.644849	0.018302	0.020585
RS	48	2.764026	2.178535	825.965992	0.017383	0.019525
RS	49	2.971359	2.178535	805.058197	0.016943	0.018983
RS	50	3.193702	2.250134	755.762893	0.015906	0.017809
RS	51	3.432140	2.250134	728.762176	0.015337	0.017148
RS	52	3.687840	2.316615	678.485358	0.014279	0.015971
RS	53	3.962050	2.316615	646.219917	0.013600	0.015211
RS	54	4.256112	2.390696	592.532333	0.012470	0.013978
RS	55	4.571461	2.390696	556.811668	0.011719	0.013155
RS	56	4.909638	2.390696	518.258046	0.010907	0.012274
RS	57	5.272297	2.390696	477.444999	0.010048	0.011343
RS	58	5.661210	2.851584	369.759606	0.007782	0.008891
RS	59	6.078278	2.851584	342.803963	0.007215	0.008267
RS	60	6.525537	2.851584	314.472647	0.006618	0.007607
RS	61	7.005175	2.851584	285.231033	0.006003	0.006920
RS	62	7.519535	2.851584	255.581468	0.005379	0.006218
RS	63	8.071131	2.851584	1247.238863	0.026249	0.030594
PA	4+25*2+4+6 0.088280632 0.029459615 8.071130798 0.244579980 0.238655831 0.316515028 0.356181750 0.430927332 0.586519954 0.845147801 1.205326496 1.649719016 2.147132936 2.638113003 3.036155623 3.258666473 3.268301878 3.097806772 2.830046859 2.550521517 2.317661764 2.157047819 2.069667455 2.043543588 2.062762461 2.112180289 2.178534734 2.250133760 2.316615431 2.390695765 2.851583902
//
IT	4278
RD	15
LK	-348639.429032
QD	-361.829349 -> -335.196388
RI	0.0464750973
TR	0.086659	0.029794
MT	8.163744
MM	C_pi: 1.554348, n_recomb: 49059.443357
RS	0	0.000000	0.249924	1372.611275	0.027979	0.002919
RS	1	0.007258	0.249924	1428.759458	0.029123	0.016139
RS	2	0.015044	0.249924	1483.972364	0.030248	0.027648
RS	3	0.023394	0.249924	1537.726469	0.031344	0.031516
RS	4	0.032350	0.240874	1647.976457	0.033591	0.031746
RS	5	0.041957	0.240874	1696.297078	0.034576	0.031194
RS	6	0.052261	0.322683	1307.008483	0.026641	0.023955
RS	7	0.063313	0.322683	1353.233690	0.027584	0.025015
RS	8	0.075166	0.360235	1254.385048	0.025569	0.023429
RS	9	0.087881	0.360235	1297.377148	0.026445	0.024743
RS	10	0.101518	0.431894	1120.000507	0.022829	0.021597
RS	11	0.116145	0.431894	1160.134841	0.023648	0.022759
RS	12	0.131834	0.585097	889.307745	0.018127	0.017595
RS	13	0.148661	0.585097	926.092950	0.018877	0.018484
RS	14	0.166710	0.843128	671.195497	0.013681	0.013466
RS	15	0.186069	0.843128	703.197933	0.014334	0.014145
RS	16	0.206833	1.206158	516.149051	0.010521	0.010425
RS	17	0.229104	1.206158	543.308018	0.011074	0.010975
RS	18	0.252992	1.658920	416.445960	0.008489	0.008451
RS	19	0.278614	1.658920	439.754923	0.008964	0.008920
RS	20	0.306095	2.171914	355.027862	0.007237	0.007240
RS	21	0.335571	2.171914	375.649663	0.007657	0.007657
RS	22	0.367187	2.684939	321.683647	0.006557	0.006596
RS	23	0.401097	2.684939	340.723924	0.006945	0.006990
RS	24	0.437469	3.106623	311.927139	0.006358	0.006442
RS	25	0.476480	3.106623	330.440310	0.006736	0.006840
RS	26	0.518324	3.346775	324.809080	0.006621	0.006770
RS	27	0.563204	3.346775	343.813632	0.007008	0.007197
RS	28	0.611342	3.361990	361.948423	0.007378	0.007630
RS	29	0.662974	3.361990	382.392736	0.007794	0.008115
RS	30	0.718354	3.184610	425.816599	0.008680	0.009102
RS	31	0.777754	3.184610	448.388050	0.009140	0.009671
RS	32	0.841465	2.902503	516.817053	0.010535	0.011232
RS	33	0.909800	2.902503	541.533924	0.011038	0.011893
RS	34	0.983096	2.607371	629.629460	0.012834	0.013929
RS	35	1.061711	2.607371	655.341695	0.013358	0.014647
RS	36	1.146033	2.361768	750.049219	0.015289	0.016868
RS	37	1.236476	2.361768	774.257947	0.015782	0.017557
RS	38	1.333482	2.192729	857.025673	0.017469	0.019519
RS	39	1.437531	2.192729	876.512472	0.017866	0.020067
RS	40	1.549131	2.101017	931.245147	0.018982	0.021367
RS	41	1.668832	2.101017	943.291261	0.019228	0.021687
RS	42	1.797221	2.073834	963.593671	0.019641	0.022160
RS	43	1.934929	2.073834	966.827630	0.019707	0.022222
RS	44	2.082633	2.094379	956.267154	0.019492	0.021958
RS	45	2.241057	2.094379	950.625839	0.019377	0.021784
RS	46	2.410981	2.146708	917.866884	0.018709	0.021004
RS	47	2.593238	2.146708	904.056981	0.018428	0.020635
RS	48	2.788725	2.216862	858.258702	0.017494	0.019567
RS	49	2.998400	2.216862	837.241511	0.017066	0.019046
RS	50	3.223295	2.292544	785.737585	0.016016	0.017865
RS	51	3.464514	2.292544	758.438909	0.015460	0.017223
RS	52	3.723241	2.362869	706.125178	0.014393	0.016043
RS	53	4.000748	2.362869	673.359869	0.013725	0.015300
RS	54	4.298397	2.441582	617.440404	0.012586	0.014060
RS	55	4.617651	2.441582	581.064634	0.011844	0.013253
RS	56	4.960078	2.441582	541.656688	0.011041	0.012383
RS	57	5.327359	2.441582	499.796703	0.010188	0.011462
RS	58	5.721300	2.936799	384.664709	0.007841	0.008924
RS	59	6.143834	2.936799	357.609196	0.007289	0.008320
RS	60	6.597037	2.936799	329.013813	0.006706	0.007678
RS	61	7.083136	2.936799	299.342827	0.006102	0.007006
RS	62	7.604518	2.936799	269.103195	0.005485	0.006315
RS	63	8.163744	2.936799	1338.091465	0.027275	0.031657
PA	4+25*2+4+6 0.086658540 0.029794155 8.163743871 0.249923730 0.240874248 0.322683228 0.360235168 0.431893920 0.585096970 0.843127976 1.206157577 1.658919643 2.171913784 2.684938946 3.106623495 3.346774614 3.361989525 3.184609978 2.902502682 2.607370796 2.361768190 2.192728584 2.101017141 2.073834465 2.094379357 2.146707955 2.216861753 2.292544152 2.362868989 2.441581861 2.936798711
//
IT	4159
RD	16
LK	-348586.968252
QD	-346.402186 -> -321.643503
RI	0.0452914470
TR	0.085131	0.030118
MT	8.251892
MM	C_pi: 1.586390, n_recomb: 50579.247246
RS	0	0.000000	0.255065	1389.420342	0.027470	0.002874
RS	1	0.007276	0.255065	1447.269446	0.028614	0.015922
RS	2	0.015082	0.255065	1504.300939	0.029741	0.027325
RS	3	0.023456	0.255065	1559.990582	0.030843	0.031228
RS	4	0.032440	0.242795	1693.702963	0.033486	0.031862
RS	5	0.042077	0.242795	1743.999191	0.034481	0.031275
RS	6	0.052415	0.328807	1329.955263	0.026294	0.023751
RS	7	0.063505	0.328807	1377.965466	0.027244	0.024784
RS	8	0.075403	0.364393	1287.450309	0.025454	0.023383
RS	9	0.088166	0.364393	1332.170364	0.026338	0.024679
RS	10	0.101858	0.433066	1160.497132	0.022944	0.021727
RS	11	0.116546	0.433066	1202.223902	0.023769	0.022887
RS	12	0.132303	0.583880	926.041997	0.018309	0.017774
RS	13	0.149206	0.583880	964.320515	0.019066	0.018672
RS	14	0.167340	0.841081	699.134121	0.013823	0.013605
RS	15	0.186793	0.841081	732.466742	0.014482	0.014293
RS	16	0.207661	1.206404	536.236242	0.010602	0.010505
RS	17	0.230048	1.206404	564.495548	0.011161	0.011063
RS	18	0.254064	1.666677	430.810784	0.008518	0.008481
RS	19	0.279827	1.666677	454.996500	0.008996	0.008954
RS	20	0.307465	2.194276	365.361322	0.007224	0.007227
RS	21	0.337114	2.194276	386.674741	0.007645	0.007646
RS	22	0.368921	2.728591	329.270945	0.006510	0.006549
RS	23	0.403042	2.728591	348.866909	0.006897	0.006942
RS	24	0.439645	3.173726	317.818878	0.006284	0.006366
RS	25	0.478913	3.173726	336.806136	0.006659	0.006760
RS	26	0.521037	3.431917	329.958175	0.006524	0.006668
RS	27	0.566227	3.431917	349.414506	0.006908	0.007088
RS	28	0.614705	3.453470	367.379783	0.007263	0.007503
RS	29	0.666710	3.453470	388.321461	0.007677	0.007979
RS	30	0.722500	3.269976	432.812730	0.008557	0.008955
RS	31	0.782349	3.269976	456.003733	0.009016	0.009514
RS	32	0.846552	2.974073	526.994044	0.010419	0.011074
RS	33	0.915428	2.974073	552.520536	0.010924	0.011724
RS	34	0.989316	2.663677	644.710252	0.012747	0.013776
RS	35	1.068579	2.663677	671.438811	0.013275	0.014488
RS	36	1.153611	2.405520	771.242449	0.015248	0.016741
RS	37	1.244830	2.405520	796.595979	0.015749	0.017430
RS	38	1.342686	2.228109	884.322606	0.017484	0.019432
RS	39	1.447663	2.228109	904.921967	0.017891	0.019986
RS	40	1.560278	2.132011	963.251782	0.019044	0.021321
RS	41	1.681088	2.132011	976.217636	0.019301	0.021653
RS	42	1.810689	2.103621	998.132513	0.019734	0.022148
RS	43	1.949719	2.103621	1002.009921	0.019811	0.022226
RS	44	2.098867	2.125276	991.232894	0.019598	0.021970
RS	45	2.258867	2.125276	985.957922	0.019493	0.021814
RS	46	2.430510	2.180258	951.757807	0.018817	0.021031
RS	47	2.614642	2.180258	938.074874	0.018547	0.020683
RS	48	2.812172	2.253932	890.257140	0.017601	0.019608
RS	49	3.024076	2.253932	869.161508	0.017184	0.019107
RS	50	3.251399	2.333422	815.528497	0.016124	0.017921
RS	51	3.495262	2.333422	787.957221	0.015579	0.017297
RS	52	3.756871	2.407344	733.663953	0.014505	0.016115
RS	53	4.037516	2.407344	700.419120	0.013848	0.015388
RS	54	4.338581	2.490438	642.306126	0.012699	0.014141
RS	55	4.661554	2.490438	605.290887	0.011967	0.013348
RS	56	5.008027	2.490438	565.045643	0.011171	0.012490
RS	57	5.379712	2.490438	522.156568	0.010324	0.011577
RS	58	5.778442	3.019513	399.488271	0.007898	0.008956
RS	59	6.206186	3.019513	372.348601	0.007362	0.008372
RS	60	6.665054	3.019513	343.509367	0.006792	0.007746
RS	61	7.157312	3.019513	313.432827	0.006197	0.007088
RS	62	7.685389	3.019513	282.629402	0.005588	0.006409
RS	63	8.251892	3.019513	1430.532453	0.028283	0.032700
PA	4+25*2+4+6 0.085131403 0.030118330 8.251891900 0.255064850 0.242795129 0.328807148 0.364392774 0.433065736 0.583879989 0.841080815 1.206404312 1.666676527 2.194275522 2.728591327 3.173725847 3.431917284 3.453470052 3.269976243 2.974073183 2.663676971 2.405520238 2.228108733 2.132010658 2.103620807 2.125276454 2.180258456 2.253931771 2.333421613 2.407344492 2.490438482 3.019513071
//
IT	5035
RD	17
LK	-348538.188315
QD	-332.017398 -> -308.967034
RI	0.0441943886
TR	0.083690	0.030432
MT	8.335963
MM	C_pi: 1.617599, n_recomb: 52075.203603
RS	0	0.000000	0.260044	1405.756864	0.026995	0.002833
RS	1	0.007294	0.260044	1465.247053	0.028137	0.015718
RS	2	0.015119	0.260044	1524.033980	0.029266	0.027018
RS	3	0.023515	0.260044	1581.593047	0.030371	0.030952
RS	4	0.032524	0.244435	1739.846329	0.033410	0.031994
RS	5	0.042190	0.244435	1792.071340	0.034413	0.031374
RS	6	0.052560	0.334874	1351.577506	0.025954	0.023547
RS	7	0.063687	0.334874	1401.318502	0.026910	0.024556
RS	8	0.075626	0.368625	1318.865401	0.025326	0.023323
RS	9	0.088435	0.368625	1365.284887	0.026218	0.024603
RS	10	0.102179	0.434408	1199.793884	0.023040	0.021840
RS	11	0.116925	0.434408	1243.095163	0.023871	0.022998
RS	12	0.132746	0.582838	962.262466	0.018478	0.017943
RS	13	0.149722	0.582838	1002.016988	0.019242	0.018849
RS	14	0.167935	0.839020	726.938566	0.013959	0.013740
RS	15	0.187477	0.839020	761.591295	0.014625	0.014438
RS	16	0.208445	1.206155	556.322068	0.010683	0.010586
RS	17	0.230941	1.206155	585.677719	0.011247	0.011151
RS	18	0.255078	1.673168	445.195827	0.008549	0.008512
RS	19	0.280976	1.673168	470.256299	0.009030	0.008990
RS	20	0.308763	2.214456	375.697831	0.007215	0.007219
RS	21	0.338576	2.214456	397.700126	0.007637	0.007639
RS	22	0.370564	2.769334	336.829418	0.006468	0.006507
RS	23	0.404884	2.769334	356.976022	0.006855	0.006900
RS	24	0.441708	3.237656	323.645810	0.006215	0.006295
RS	25	0.481218	3.237656	343.099054	0.006589	0.006687
RS	26	0.523609	3.514235	334.986560	0.006433	0.006571
RS	27	0.569093	3.514235	354.882305	0.006815	0.006987
RS	28	0.617893	3.542855	372.599423	0.007155	0.007383
RS	29	0.670253	3.542855	394.020468	0.007566	0.007851
RS	30	0.726432	3.353960	439.464525	0.008439	0.008814
RS	31	0.786708	3.353960	463.251183	0.008896	0.009363
RS	32	0.851380	3.044781	536.655865	0.010305	0.010920
RS	33	0.920769	3.044781	562.964628	0.010811	0.011562
RS	34	0.995220	2.719456	659.094178	0.012657	0.013627
RS	35	1.075100	2.719456	686.814581	0.013189	0.014331
RS	36	1.160806	2.448916	791.603477	0.015201	0.016614
RS	37	1.252764	2.448916	818.088544	0.015710	0.017302
RS	38	1.351428	2.263184	910.739352	0.017489	0.019341
RS	39	1.457289	2.263184	932.454468	0.017906	0.019902
RS	40	1.570870	2.162651	994.423591	0.019096	0.021271
RS	41	1.692735	2.162651	1008.328054	0.019363	0.021615
RS	42	1.823489	2.132923	1031.949005	0.019817	0.022131
RS	43	1.963780	2.132923	1036.499216	0.019904	0.022226
RS	44	2.114302	2.155495	1025.619074	0.019695	0.021978
RS	45	2.275803	2.155495	1020.744124	0.019601	0.021840
RS	46	2.449083	2.212894	985.213884	0.018919	0.021056
RS	47	2.635002	2.212894	971.690961	0.018659	0.020727
RS	48	2.834480	2.289831	921.950828	0.017704	0.019647
RS	49	3.048508	2.289831	900.806054	0.017298	0.019166
RS	50	3.278145	2.372872	845.122726	0.016229	0.017975
RS	51	3.524531	2.372872	817.303053	0.015695	0.017370
RS	52	3.788888	2.450165	761.086707	0.014615	0.016185
RS	53	4.072526	2.450165	727.382093	0.013968	0.015474
RS	54	4.376850	2.537405	667.114226	0.012811	0.014222
RS	55	4.703371	2.537405	629.474960	0.012088	0.013442
RS	56	5.053707	2.537405	588.409249	0.011299	0.012595
RS	57	5.429594	2.537405	544.508773	0.010456	0.011690
RS	58	5.832897	3.099849	414.224508	0.007954	0.008988
RS	59	6.265616	3.099849	387.015519	0.007432	0.008422
RS	60	6.729894	3.099849	357.951504	0.006874	0.007812
RS	61	7.228035	3.099849	327.491931	0.006289	0.007167
RS	62	7.762508	3.099849	296.149654	0.005687	0.006499
RS	63	8.335963	3.099849	1524.430907	0.029274	0.033722
PA	4+25*2+4+6 0.083690403 0.030432345 8.335963023 0.260043909 0.244434833 0.334873843 0.368624776 0.434407534 0.582838297 0.839019775 1.206154650 1.673167512 2.214455743 2.769334101 3.237656011 3.514234780 3.542855254 3.353960361 3.044781363 2.719456446 2.448916113 2.263183762 2.162651261 2.132922913 2.155494844 2.212894466 2.289831389 2.372871605 2.450165315 2.537404843 3.099848866
//
IT	4337
RD	18
LK	-348492.763824
QD	-318.578272 -> -297.088814
RI	0.0431701926
TR	0.082328	0.030737
MT	8.416220
MM	C_pi: 1.648013, n_recomb: 53547.570356
RS	0	0.000000	0.264892	1421.518836	0.026547	0.002794
RS	1	0.007310	0.264892	1482.592357	0.027687	0.015526
RS	2	0.015154	0.264892	1543.074405	0.028817	0.026724
RS	3	0.023571	0.264892	1602.440425	0.029926	0.030687
RS	4	0.032604	0.245808	1786.470459	0.033362	0.032142
RS	5	0.042296	0.245808	1840.579446	0.034373	0.031492
RS	6	0.052698	0.340867	1372.028889	0.025623	0.023344
RS	7	0.063860	0.340867	1423.447355	0.026583	0.024331
RS	8	0.075837	0.372913	1348.728654	0.025187	0.023254
RS	9	0.088690	0.372913	1396.817449	0.026086	0.024518
RS	10	0.102483	0.435892	1237.924687	0.023118	0.021939
RS	11	0.117284	0.435892	1282.781999	0.023956	0.023094
RS	12	0.133166	0.581958	997.949298	0.018637	0.018102
RS	13	0.150210	0.581958	1039.162129	0.019406	0.019016
RS	14	0.168500	0.836959	754.591166	0.014092	0.013872
RS	15	0.188126	0.836959	790.553252	0.014764	0.014578
RS	16	0.209187	1.205478	576.393903	0.010764	0.010667
RS	17	0.231788	1.205478	606.841291	0.011333	0.011238
RS	18	0.256040	1.678529	459.592769	0.008583	0.008546
RS	19	0.282066	1.678529	485.525615	0.009067	0.009028
RS	20	0.309993	2.232652	386.030573	0.007209	0.007213
RS	21	0.339962	2.232652	408.718797	0.007633	0.007636
RS	22	0.372122	2.807366	344.356527	0.006431	0.006469
RS	23	0.406633	2.807366	365.048835	0.006817	0.006862
RS	24	0.443666	3.298609	329.405965	0.006152	0.006230
RS	25	0.483406	3.298609	349.317344	0.006523	0.006619
RS	26	0.526051	3.593863	339.897897	0.006348	0.006481
RS	27	0.571813	3.593863	360.221286	0.006727	0.006891
RS	28	0.620921	3.630175	377.624141	0.007052	0.007269
RS	29	0.673618	3.630175	399.507699	0.007461	0.007730
RS	30	0.730166	3.436560	445.798624	0.008325	0.008679
RS	31	0.790849	3.436560	470.158291	0.008780	0.009219
RS	32	0.855967	3.114633	545.833968	0.010193	0.010772
RS	33	0.925845	3.114633	572.898420	0.010699	0.011405
RS	34	1.000831	2.774687	672.820936	0.012565	0.013479
RS	35	1.081298	2.774687	701.508611	0.013101	0.014178
RS	36	1.167647	2.491930	811.169986	0.015149	0.016486
RS	37	1.260307	2.491930	838.771986	0.015664	0.017174
RS	38	1.359741	2.297935	936.303486	0.017485	0.019248
RS	39	1.466444	2.297935	959.135249	0.017912	0.019814
RS	40	1.580945	2.192927	1024.778176	0.019138	0.021217
RS	41	1.703817	2.192927	1039.637336	0.019415	0.021572
RS	42	1.835670	2.161740	1065.051868	0.019890	0.022111
RS	43	1.977161	2.161740	1070.301353	0.019988	0.022221
RS	44	2.128994	2.185053	1059.425664	0.019785	0.021982
RS	45	2.291926	2.185053	1054.981806	0.019702	0.021862
RS	46	2.466768	2.244652	1018.229685	0.019015	0.021079
RS	47	2.654390	2.244652	1004.897553	0.018766	0.020768
RS	48	2.855727	2.324617	953.329229	0.017803	0.019686
RS	49	3.071781	2.324617	932.162947	0.017408	0.019222
RS	50	3.303627	2.410969	874.506496	0.016331	0.018030
RS	51	3.552421	2.410969	846.461581	0.015808	0.017441
RS	52	3.819401	2.491421	788.378147	0.014723	0.016255
RS	53	4.105896	2.491421	754.232951	0.014085	0.015558
RS	54	4.413332	2.582582	691.849670	0.012920	0.014301
RS	55	4.743242	2.582582	653.601603	0.012206	0.013534
RS	56	5.097267	2.582582	611.732072	0.011424	0.012697
RS	57	5.477170	2.582582	566.837765	0.010586	0.011800
RS	58	5.884842	3.177887	428.867890	0.008009	0.009019
RS	59	6.322314	3.177887	401.603561	0.007500	0.008470
RS	60	6.791763	3.177887	372.332758	0.006953	0.007875
RS	61	7.295528	3.177887	341.511466	0.006378	0.007244
RS	62	7.836117	3.177887	309.654058	0.005783	0.006585
RS	63	8.416220	3.177887	1619.661717	0.030247	0.034725
PA	4+25*2+4+6 0.082328493 0.030736675 8.416220166 0.264891510 0.245807508 0.340867124 0.372913485 0.435892118 0.581957989 0.836958584 1.205478286 1.678528919 2.232651612 2.807366438 3.298608920 3.593863211 3.630175153 3.436559842 3.114633487 2.774687106 2.491929603 2.297934659 2.192926700 2.161740204 2.185052892 2.244652001 2.324616943 2.410968879 2.491420795 2.582582379 3.177886561
//
IT	4717
RD	19
LK	-348450.406108
QD	-305.999776 -> -285.939779
RI	0.0422082491
TR	0.081040	0.031032
MT	8.492880
MM	C_pi: 1.677655, n_recomb: 54996.458578
RS	0	0.000000	0.269630	1436.641504	0.026122	0.002757
RS	1	0.007325	0.269630	1499.242161	0.027261	0.015342
RS	2	0.015186	0.269630	1561.361054	0.028390	0.026442
RS	3	0.023624	0.269630	1622.474099	0.029501	0.030428
RS	4	0.032679	0.246929	1833.608686	0.033340	0.032304
RS	5	0.042398	0.246929	1889.558320	0.034358	0.031627
RS	6	0.052828	0.346782	1391.403346	0.025300	0.023143
RS	7	0.064023	0.346782	1444.446870	0.026264	0.024110
RS	8	0.076037	0.377240	1377.141707	0.025041	0.023175
RS	9	0.088932	0.377240	1426.868200	0.025945	0.024424
RS	10	0.102771	0.437494	1274.925495	0.023182	0.022025
RS	11	0.117624	0.437494	1321.319631	0.024026	0.023176
RS	12	0.133565	0.581217	1033.097278	0.018785	0.018253
RS	13	0.150673	0.581217	1075.750340	0.019560	0.019172
RS	14	0.169035	0.834905	782.074307	0.014220	0.014000
RS	15	0.188742	0.834905	819.334242	0.014898	0.014714
RS	16	0.209892	1.204428	596.440097	0.010845	0.010747
RS	17	0.232591	1.204428	627.973963	0.011418	0.011325
RS	18	0.256953	1.682897	473.986532	0.008618	0.008582
RS	19	0.283100	1.682897	500.788659	0.009106	0.009068
RS	20	0.311161	2.249032	396.352456	0.007207	0.007211
RS	21	0.341279	2.249032	419.723380	0.007632	0.007636
RS	22	0.373602	2.842864	351.848754	0.006398	0.006435
RS	23	0.408293	2.842864	373.081815	0.006784	0.006827
RS	24	0.445525	3.356756	335.096550	0.006093	0.006169
RS	25	0.485484	3.356756	355.458336	0.006463	0.006555
RS	26	0.528371	3.670893	344.696908	0.006268	0.006396
RS	27	0.574399	3.670893	365.436727	0.006645	0.006802
RS	28	0.623798	3.715495	382.462862	0.006954	0.007161
RS	29	0.676815	3.715495	404.792824	0.007360	0.007615
RS	30	0.733717	3.517802	451.832551	0.008216	0.008550
RS	31	0.794786	3.517802	476.743475	0.008669	0.009082
RS	32	0.860328	3.183609	554.558677	0.010084	0.010628
RS	33	0.930672	3.183609	582.352979	0.010589	0.011253
RS	34	1.006168	2.829343	685.925002	0.012472	0.013335
RS	35	1.087194	2.829343	715.555248	0.013011	0.014028
RS	36	1.174155	2.534535	829.973772	0.015091	0.016359
RS	37	1.267486	2.534535	858.676814	0.015613	0.017046
RS	38	1.367653	2.332334	961.040839	0.017475	0.019153
RS	39	1.475157	2.332334	984.987839	0.017910	0.019725
RS	40	1.590537	2.222816	1054.331775	0.019171	0.021160
RS	41	1.714367	2.222816	1070.158860	0.019459	0.021526
RS	42	1.847268	2.190069	1097.444962	0.019955	0.022088
RS	43	1.989904	2.190069	1103.417396	0.020063	0.022211
RS	44	2.142989	2.213960	1092.649578	0.019868	0.021985
RS	45	2.307286	2.213960	1088.665262	0.019795	0.021880
RS	46	2.483618	2.275558	1050.795408	0.019107	0.021101
RS	47	2.672866	2.275558	1037.682709	0.018868	0.020806
RS	48	2.875977	2.358329	984.379469	0.017899	0.019724
RS	49	3.093965	2.358329	963.217575	0.017514	0.019277
RS	50	3.327920	2.447772	903.663270	0.016431	0.018083
RS	51	3.579013	2.447772	875.415191	0.015918	0.017510
RS	52	3.848498	2.531180	815.521020	0.014829	0.016323
RS	53	4.137723	2.531180	780.953746	0.014200	0.015641
RS	54	4.448133	2.626055	716.494022	0.013028	0.014379
RS	55	4.781281	2.626055	677.652280	0.012322	0.013624
RS	56	5.138831	2.626055	634.995546	0.011546	0.012797
RS	57	5.522572	2.626055	589.125048	0.010712	0.011907
RS	58	5.934422	3.253695	443.409896	0.008063	0.009050
RS	59	6.376439	3.253695	416.103604	0.007566	0.008517
RS	60	6.850834	3.253695	386.643230	0.007030	0.007937
RS	61	7.359977	3.253695	355.480664	0.006464	0.007317
RS	62	7.906415	3.253695	323.130961	0.005875	0.006669
RS	63	8.492880	3.253695	1716.092810	0.031204	0.035708
PA	4+25*2+4+6 0.081039588 0.031031833 8.492879673 0.269630097 0.246928741 0.346782048 0.377239999 0.437494118 0.581217066 0.834904852 1.204427521 1.682896619 2.249031720 2.842864265 3.356755862 3.670892608 3.715494531 3.517802291 3.183608633 2.829342628 2.534534856 2.332333655 2.222815578 2.190068596 2.213959766 2.275558416 2.358329482 2.447771715 2.531179658 2.626055315 3.253694764
//
IT	4643
RD	20
LK	-348410.858402
QD	-294.207312 -> -275.459153
RI	0.0412976355
TR	0.079818	0.031318
MT	8.566228
MM	C_pi: 1.706572, n_recomb: 56422.250757
RS	0	0.000000	0.274287	1451.043802	0.025718	0.002722
RS	1	0.007339	0.274287	1515.116581	0.026853	0.015167
RS	2	0.015217	0.274287	1578.815790	0.027982	0.026169
RS	3	0.023674	0.274287	1641.618282	0.029095	0.030175
RS	4	0.032751	0.247816	1881.291499	0.033343	0.032481
RS	5	0.042494	0.247816	1939.040451	0.034367	0.031779
RS	6	0.052952	0.352614	1409.802530	0.024987	0.022945
RS	7	0.064178	0.352614	1464.420479	0.025955	0.023894
RS	8	0.076227	0.381586	1404.222724	0.024888	0.023089
RS	9	0.089162	0.381586	1455.554739	0.025798	0.024323
RS	10	0.103045	0.439196	1310.833218	0.023233	0.022099
RS	11	0.117947	0.439196	1358.744825	0.024082	0.023246
RS	12	0.133943	0.580601	1067.707538	0.018924	0.018395
RS	13	0.151113	0.580601	1111.782873	0.019705	0.019320
RS	14	0.169544	0.832870	809.376305	0.014345	0.014125
RS	15	0.189326	0.832870	847.922275	0.015028	0.014846
RS	16	0.210561	1.203076	616.443062	0.010926	0.010828
RS	17	0.233355	1.203076	649.057519	0.011504	0.011412
RS	18	0.257821	1.686370	488.375218	0.008656	0.008619
RS	19	0.284083	1.686370	516.043484	0.009146	0.009109
RS	20	0.312272	2.263788	406.655075	0.007207	0.007211
RS	21	0.342531	2.263788	430.705223	0.007634	0.007638
RS	22	0.375010	2.876071	359.297784	0.006368	0.006405
RS	23	0.409873	2.876071	381.066483	0.006754	0.006797
RS	24	0.447294	3.412246	340.721060	0.006039	0.006113
RS	25	0.487463	3.412246	361.526009	0.006408	0.006497
RS	26	0.530579	3.745453	349.388865	0.006192	0.006316
RS	27	0.576860	3.745453	370.534545	0.006567	0.006717
RS	28	0.626537	3.798891	387.127904	0.006861	0.007058
RS	29	0.679861	3.798891	409.889140	0.007265	0.007506
RS	30	0.737098	3.597735	457.586744	0.008110	0.008426
RS	31	0.798536	3.597735	483.028325	0.008561	0.008950
RS	32	0.864483	3.251739	562.857941	0.009976	0.010490
RS	33	0.935271	3.251739	591.357212	0.010481	0.011106
RS	34	1.011253	2.883443	698.439752	0.012379	0.013194
RS	35	1.092813	2.883443	728.988176	0.012920	0.013882
RS	36	1.180358	2.576733	848.052173	0.015030	0.016233
RS	37	1.274329	2.576733	877.839674	0.015558	0.016919
RS	38	1.375197	2.366379	984.985110	0.017457	0.019057
RS	39	1.483467	2.366379	1010.044246	0.017902	0.019634
RS	40	1.599685	2.252326	1083.107951	0.019196	0.021099
RS	41	1.724431	2.252326	1099.913973	0.019494	0.021476
RS	42	1.858334	2.217924	1129.144345	0.020012	0.022061
RS	43	2.002064	2.217924	1135.860952	0.020131	0.022199
RS	44	2.156343	2.242246	1125.299119	0.019944	0.021984
RS	45	2.321946	2.242246	1121.800443	0.019882	0.021896
RS	46	2.499702	2.305663	1082.912073	0.019193	0.021120
RS	47	2.690505	2.305663	1070.045486	0.018965	0.020842
RS	48	2.895312	2.391036	1015.097447	0.017991	0.019760
RS	49	3.115150	2.391036	993.964334	0.017617	0.019329
RS	50	3.351123	2.483364	932.585120	0.016529	0.018135
RS	51	3.604415	2.483364	904.154968	0.016025	0.017577
RS	52	3.876297	2.569540	842.505188	0.014932	0.016391
RS	53	4.168134	2.569540	807.533792	0.014312	0.015721
RS	54	4.481390	2.667934	741.036929	0.013134	0.014456
RS	55	4.817637	2.667934	701.616317	0.012435	0.013712
RS	56	5.178562	2.667934	658.188681	0.011665	0.012894
RS	57	5.565978	2.667934	611.359345	0.010835	0.012011
RS	58	5.981827	3.327389	457.846102	0.008115	0.009081
RS	59	6.428198	3.327389	430.510671	0.007630	0.008563
RS	60	6.907329	3.327389	400.877187	0.007105	0.007996
RS	61	7.421625	3.327389	369.392895	0.006547	0.007388
RS	62	7.973668	3.327389	336.572788	0.005965	0.006750
RS	63	8.566228	3.327389	1813.620016	0.032144	0.036671
PA	4+25*2+4+6 0.079817556 0.031318024 8.566228213 0.274286890 0.247815830 0.352614079 0.381585950 0.439196404 0.580600693 0.832869695 1.203075582 1.686369699 2.263788246 2.876070634 3.412246361 3.745453413 3.798891327 3.597734654 3.251739296 2.883442970 2.576732951 2.366378588 2.252325900 2.217924416 2.242246145 2.305662620 2.391035578 2.483363961 2.569540484 2.667933917 3.327388828
//
IT	4914
RD	21
LK	-348373.889676
QD	-283.133999 -> -265.592146
RI	0.0404319931
TR	0.078657	0.031595
MT	8.636538
MM	C_pi: 1.734797, n_recomb: 57824.996472
RS	0	0.000000	0.278879	1464.686318	0.025330	0.002689
RS	1	0.007353	0.278879	1530.177232	0.026462	0.015000
RS	2	0.015247	0.278879	1595.401534	0.027590	0.025904
RS	3	0.023721	0.278879	1659.837486	0.028704	0.029926
RS	4	0.032819	0.248482	1929.550291	0.033369	0.032673
RS	5	0.042585	0.248482	1989.058135	0.034398	0.031945
RS	6	0.053070	0.358360	1427.300442	0.024683	0.022751
RS	7	0.064325	0.358360	1483.443552	0.025654	0.023682
RS	8	0.076408	0.385949	1430.017404	0.024730	0.022996
RS	9	0.089380	0.385949	1482.922015	0.025645	0.024218
RS	10	0.103305	0.440985	1345.672877	0.023271	0.022162
RS	11	0.118255	0.440985	1395.082167	0.024126	0.023305
RS	12	0.134304	0.580097	1101.774131	0.019054	0.018529
RS	13	0.151532	0.580097	1147.253628	0.019840	0.019459
RS	14	0.170028	0.830859	836.484226	0.014466	0.014246
RS	15	0.189884	0.830859	876.303980	0.015154	0.014974
RS	16	0.211199	1.201455	636.397887	0.011006	0.010907
RS	17	0.234082	1.201455	670.086763	0.011588	0.011497
RS	18	0.258648	1.689061	502.746056	0.008694	0.008657
RS	19	0.285020	1.689061	531.276783	0.009188	0.009151
RS	20	0.313331	2.277072	416.931719	0.007210	0.007213
RS	21	0.343724	2.277072	441.657387	0.007638	0.007642
RS	22	0.376352	2.907103	366.706385	0.006342	0.006378
RS	23	0.411379	2.907103	389.005898	0.006727	0.006769
RS	24	0.448982	3.465223	346.279702	0.005988	0.006060
RS	25	0.489349	3.465223	367.520826	0.006356	0.006442
RS	26	0.532685	3.817640	353.978399	0.006122	0.006240
RS	27	0.579208	3.817640	375.519914	0.006494	0.006638
RS	28	0.629151	3.880417	391.629449	0.006773	0.006960
RS	29	0.682767	3.880417	414.807635	0.007174	0.007402
RS	30	0.740325	3.676361	463.081025	0.008008	0.008307
RS	31	0.802116	3.676361	489.033723	0.008457	0.008824
RS	32	0.868450	3.319022	570.758349	0.009870	0.010356
RS	33	0.939662	3.319022	599.938557	0.010375	0.010965
RS	34	1.016110	2.936977	710.397101	0.012285	0.013056
RS	35	1.098179	2.936977	741.839481	0.012829	0.013739
RS	36	1.186284	2.618516	865.435644	0.014966	0.016108
RS	37	1.280867	2.618516	896.290150	0.015500	0.016793
RS	38	1.382404	2.400067	1008.159496	0.017435	0.018959
RS	39	1.491408	2.400067	1034.325853	0.017887	0.019541
RS	40	1.608427	2.281461	1111.120964	0.019215	0.021037
RS	41	1.734051	2.281461	1128.914559	0.019523	0.021423
RS	42	1.868912	2.245320	1160.155607	0.020063	0.022032
RS	43	2.013689	2.245320	1167.635065	0.020193	0.022182
RS	44	2.169113	2.269943	1157.369058	0.020015	0.021981
RS	45	2.335965	2.269943	1154.379965	0.019963	0.021908
RS	46	2.515085	2.335010	1114.569238	0.019275	0.021138
RS	47	2.707377	2.335010	1101.973618	0.019057	0.020876
RS	48	2.913809	2.422796	1045.468215	0.018080	0.019795
RS	49	3.135420	2.422796	1024.386970	0.017715	0.019380
RS	50	3.373326	2.517822	961.254077	0.016624	0.018186
RS	51	3.628726	2.517822	932.662194	0.016129	0.017642
RS	52	3.902906	2.606596	869.310610	0.015033	0.016457
RS	53	4.197247	2.606596	833.952886	0.014422	0.015800
RS	54	4.513231	2.708325	765.458283	0.013237	0.014532
RS	55	4.852450	2.708325	725.473895	0.012546	0.013798
RS	56	5.216612	2.708325	681.291998	0.011782	0.012988
RS	57	5.607552	2.708325	633.521590	0.010956	0.012112
RS	58	6.027239	3.399079	472.166872	0.008165	0.009111
RS	59	6.477786	3.399079	444.814840	0.007692	0.008607
RS	60	6.961462	3.399079	415.024271	0.007177	0.008053
RS	61	7.480704	3.399079	383.237278	0.006628	0.007457
RS	62	8.038127	3.399079	349.968100	0.006052	0.006827
RS	63	8.636538	3.399079	1912.116722	0.033067	0.037616
PA	4+25*2+4+6 0.078656846 0.031595416 8.636538083 0.278879326 0.248482355 0.358360499 0.385949488 0.440985314 0.580096684 0.830859157 1.201454961 1.689061101 2.277071520 2.907103066 3.465222650 3.817639697 3.880417334 3.676360989 3.319022318 2.936977351 2.618515512 2.400066854 2.281461173 2.245320196 2.269943416 2.335009588 2.422796307 2.517822431 2.606595792 2.708325315 3.399078586
//
IT	3698
RD	22
LK	-348339.293788
QD	-272.720863 -> -256.290309
RI	0.0396081720
TR	0.077553	0.031864
MT	8.704011
MM	C_pi: 1.762355, n_recomb: 59204.786095
RS	0	0.000000	0.283414	1477.583208	0.024957	0.002658
RS	1	0.007366	0.283414	1544.439738	0.026086	0.014838
RS	2	0.015275	0.283414	1611.135375	0.027213	0.025645
RS	3	0.023767	0.283414	1677.150233	0.028328	0.029679
RS	4	0.032884	0.248947	1978.361111	0.033416	0.032878
RS	5	0.042672	0.248947	2039.588236	0.034450	0.032126
RS	6	0.053182	0.364020	1443.956084	0.024389	0.022559
RS	7	0.064466	0.364020	1501.576313	0.025362	0.023476
RS	8	0.076581	0.390313	1454.624170	0.024569	0.022898
RS	9	0.089588	0.390313	1509.067716	0.025489	0.024107
RS	10	0.103554	0.442846	1379.471716	0.023300	0.022215
RS	11	0.118548	0.442846	1430.358196	0.024160	0.023354
RS	12	0.134647	0.579701	1135.273306	0.019175	0.018656
RS	13	0.151932	0.579701	1182.138315	0.019967	0.019590
RS	14	0.170490	0.828882	863.376960	0.014583	0.014363
RS	15	0.190415	0.828882	904.457512	0.015277	0.015098
RS	16	0.211808	1.199624	656.280293	0.011085	0.010987
RS	17	0.234777	1.199624	691.036425	0.011672	0.011582
RS	18	0.259437	1.691059	517.088194	0.008734	0.008696
RS	19	0.285914	1.691059	546.477176	0.009230	0.009194
RS	20	0.314342	2.288992	427.178613	0.007215	0.007217
RS	21	0.344864	2.288992	452.575938	0.007644	0.007648
RS	22	0.377634	2.936139	374.066627	0.006318	0.006353
RS	23	0.412817	2.936139	396.891853	0.006704	0.006744
RS	24	0.450593	3.515854	351.767446	0.005942	0.006011
RS	25	0.491151	3.515854	373.437697	0.006308	0.006391
RS	26	0.534697	3.887586	358.463921	0.006055	0.006169
RS	27	0.581451	3.887586	380.391421	0.006425	0.006562
RS	28	0.631648	3.960144	395.972852	0.006688	0.006867
RS	29	0.685544	3.960144	419.554202	0.007086	0.007303
RS	30	0.743409	3.753733	468.325722	0.007910	0.008194
RS	31	0.805537	3.753733	494.770657	0.008357	0.008703
RS	32	0.872242	3.385468	578.280188	0.009767	0.010226
RS	33	0.943860	3.385468	608.117974	0.010271	0.010828
RS	34	1.020754	2.989943	721.822726	0.012192	0.012921
RS	35	1.103312	2.989943	754.134977	0.012738	0.013599
RS	36	1.191951	2.659879	882.149163	0.014900	0.015984
RS	37	1.287120	2.659879	914.052468	0.015439	0.016668
RS	38	1.389299	2.433391	1030.586185	0.017407	0.018862
RS	39	1.499005	2.433391	1057.853198	0.017868	0.019448
RS	40	1.616793	2.310218	1138.385276	0.019228	0.020973
RS	41	1.743256	2.310218	1157.172874	0.019545	0.021369
RS	42	1.879036	2.272265	1190.482850	0.020108	0.022000
RS	43	2.024818	2.272265	1198.741599	0.020247	0.022164
RS	44	2.181338	2.297068	1188.858242	0.020080	0.021976
RS	45	2.349388	2.297068	1186.400463	0.020039	0.021917
RS	46	2.529817	2.363630	1145.759213	0.019352	0.021154
RS	47	2.723537	2.363630	1133.457602	0.019145	0.020907
RS	48	2.931527	2.453660	1075.478218	0.018165	0.019829
RS	49	3.154838	2.453660	1054.470751	0.017811	0.019428
RS	50	3.394598	2.551206	989.654882	0.016716	0.018236
RS	51	3.652021	2.551206	960.920811	0.016230	0.017706
RS	52	3.928405	2.642416	895.920737	0.015133	0.016522
RS	53	4.225149	2.642416	860.194089	0.014529	0.015877
RS	54	4.543753	2.747311	789.741293	0.013339	0.014606
RS	55	4.885825	2.747311	749.208203	0.012655	0.013882
RS	56	5.253095	2.747311	704.288732	0.011896	0.013081
RS	57	5.647420	2.747311	655.595149	0.011073	0.012211
RS	58	6.070791	3.468848	486.363951	0.008215	0.009140
RS	59	6.525350	3.468848	459.007469	0.007753	0.008650
RS	60	7.013392	3.468848	429.075329	0.007247	0.008108
RS	61	7.537385	3.468848	397.004072	0.006706	0.007523
RS	62	8.099977	3.468848	363.306559	0.006136	0.006902
RS	63	8.704011	3.468848	2011.463627	0.033975	0.038542
PA	4+25*2+4+6 0.077552861 0.031864326 8.704011037 0.283413945 0.248946819 0.364020031 0.390313143 0.442845855 0.579700576 0.828882197 1.199623977 1.691058511 2.288992434 2.936138721 3.515853864 3.887586457 3.960144231 3.753732523 3.385467589 2.989943446 2.659879315 2.433390689 2.310218338 2.272265297 2.297068194 2.363630032 2.453659594 2.551206073 2.642415553 2.747311008 3.468847641
//
IT	3884
RD	23
LK	-348306.884146
QD	-262.915038 -> -247.510055
RI	0.0388209903
TR	0.076501	0.032125
MT	8.768873
MM	C_pi: 1.789275, n_recomb: 60561.758913
RS	0	0.000000	0.287904	1489.714774	0.024598	0.002627
RS	1	0.007379	0.287904	1557.885314	0.025724	0.014683
RS	2	0.015302	0.287904	1625.999600	0.026849	0.025393
RS	3	0.023810	0.287904	1693.540044	0.027964	0.029435
RS	4	0.032946	0.249223	2027.735370	0.033482	0.033096
RS	5	0.042755	0.249223	2090.642744	0.034521	0.032320
RS	6	0.053289	0.369592	1459.826733	0.024105	0.022372
RS	7	0.064600	0.369592	1518.877561	0.025080	0.023274
RS	8	0.076746	0.394675	1478.092518	0.024406	0.022796
RS	9	0.089787	0.394675	1534.041050	0.025330	0.023993
RS	10	0.103791	0.444768	1412.257042	0.023319	0.022259
RS	11	0.118829	0.444768	1464.599918	0.024184	0.023394
RS	12	0.134975	0.579402	1168.203478	0.019289	0.018776
RS	13	0.152314	0.579402	1216.435305	0.020086	0.019713
RS	14	0.170932	0.826944	890.042375	0.014696	0.014477
RS	15	0.190923	0.826944	932.370390	0.015395	0.015218
RS	16	0.212390	1.197610	676.083648	0.011164	0.011065
RS	17	0.235440	1.197610	711.899570	0.011755	0.011665
RS	18	0.260192	1.692439	531.394418	0.008774	0.008736
RS	19	0.286770	1.692439	561.637138	0.009274	0.009237
RS	20	0.315309	2.299680	437.389284	0.007222	0.007223
RS	21	0.345953	2.299680	463.454167	0.007653	0.007656
RS	22	0.378859	2.963317	381.376394	0.006297	0.006331
RS	23	0.414193	2.963317	404.722260	0.006683	0.006722
RS	24	0.452135	3.564257	357.185762	0.005898	0.005965
RS	25	0.492876	3.564257	379.278360	0.006263	0.006343
RS	26	0.536623	3.955365	362.851163	0.005991	0.006101
RS	27	0.583598	3.955365	385.155339	0.006360	0.006491
RS	28	0.634039	4.038110	400.168131	0.006608	0.006778
RS	29	0.688203	4.038110	424.139622	0.007003	0.007209
RS	30	0.746362	3.829869	473.336427	0.007816	0.008084
RS	31	0.808814	3.829869	500.255633	0.008260	0.008588
RS	32	0.875873	3.451085	585.445187	0.009667	0.010100
RS	33	0.947881	3.451085	615.918008	0.010170	0.010696
RS	34	1.025202	3.042341	732.743975	0.012099	0.012789
RS	35	1.108229	3.042341	765.902348	0.012647	0.013462
RS	36	1.197381	2.700821	898.221415	0.014831	0.015861
RS	37	1.293113	2.700821	931.154781	0.015375	0.016545
RS	38	1.395908	2.466353	1052.287800	0.017375	0.018764
RS	39	1.506288	2.466353	1080.647522	0.017844	0.019354
RS	40	1.624812	2.338604	1164.916757	0.019235	0.020907
RS	41	1.752083	2.338604	1184.702830	0.019562	0.021312
RS	42	1.888744	2.298772	1220.135199	0.020147	0.021966
RS	43	2.035490	2.298772	1229.187455	0.020296	0.022142
RS	44	2.193063	2.323645	1219.767435	0.020141	0.021970
RS	45	2.362264	2.323645	1217.860639	0.020109	0.021925
RS	46	2.543950	2.391563	1176.475690	0.019426	0.021169
RS	47	2.739041	2.391563	1164.489473	0.019228	0.020936
RS	48	2.948528	2.483675	1105.118136	0.018248	0.019862
RS	49	3.173473	2.483675	1084.204961	0.017902	0.019475
RS	50	3.415016	2.583580	1017.773834	0.016806	0.018285
RS	51	3.674382	2.583580	988.916308	0.016329	0.017767
RS	52	3.952886	2.677078	922.319510	0.015229	0.016586
RS	53	4.251941	2.677078	886.241038	0.014634	0.015952
RS	54	4.573062	2.784982	813.869340	0.013439	0.014678
RS	55	4.917878	2.784982	772.802716	0.012761	0.013964
RS	56	5.288137	2.784982	727.162505	0.012007	0.013171
RS	57	5.685717	2.784982	677.563857	0.011188	0.012307
RS	58	6.112633	3.536799	500.428875	0.008263	0.009168
RS	59	6.571051	3.536799	473.079854	0.007812	0.008691
RS	60	7.063295	3.536799	443.021298	0.007315	0.008162
RS	61	7.591860	3.536799	410.683777	0.006781	0.007587
RS	62	8.159427	3.536799	376.578200	0.006218	0.006975
RS	63	8.768873	3.536799	2111.546661	0.034866	0.039450
PA	4+25*2+4+6 0.076501156 0.032124936 8.768873424 0.287903912 0.249223169 0.369592241 0.394674581 0.444767882 0.579402040 0.826943931 1.197610448 1.692438999 2.299680174 2.963316686 3.564257476 3.955364960 4.038110175 3.829868524 3.451084721 3.042341366 2.700820984 2.466353375 2.338604314 2.298772054 2.323645220 2.391563251 2.483674673 2.583579833 2.677078206 2.784982270 3.536798921
//
IT	4506
RD	24
LK	-348276.492428
QD	-253.669093 -> -239.212115
RI	0.0380645916
TR	0.075498	0.032378
MT	8.831259
MM	C_pi: 1.815585, n_recomb: 61896.463869
RS	0	0.000000	0.292368	1501.039054	0.024251	0.002599
RS	1	0.007391	0.292368	1570.472337	0.025373	0.014532
RS	2	0.015328	0.292368	1639.953205	0.026495	0.025145
RS	3	0.023851	0.292368	1708.966842	0.027610	0.029192
RS	4	0.033005	0.249324	2077.698671	0.033567	0.033325
RS	5	0.042835	0.249324	2142.247966	0.034610	0.032526
RS	6	0.053391	0.375082	1474.953312	0.023829	0.022188
RS	7	0.064728	0.375082	1535.389924	0.024806	0.023077
RS	8	0.076903	0.399031	1500.483927	0.024242	0.022691
RS	9	0.089977	0.399031	1557.903715	0.025170	0.023876
RS	10	0.104018	0.446745	1444.057672	0.023330	0.022296
RS	11	0.119097	0.446745	1497.836249	0.024199	0.023426
RS	12	0.135289	0.579193	1200.570706	0.019396	0.018889
RS	13	0.152679	0.579193	1250.150963	0.020197	0.019829
RS	14	0.171354	0.825048	916.476230	0.014807	0.014588
RS	15	0.191409	0.825048	960.038363	0.015510	0.015335
RS	16	0.212946	1.195445	695.803383	0.011241	0.011143
RS	17	0.236075	1.195445	732.671483	0.011837	0.011747
RS	18	0.260914	1.693270	545.662351	0.008816	0.008776
RS	19	0.287588	1.693270	576.754214	0.009318	0.009281
RS	20	0.316234	2.309242	447.562778	0.007231	0.007231
RS	21	0.346997	2.309242	474.291144	0.007663	0.007665
RS	22	0.380033	2.988764	388.636752	0.006279	0.006311
RS	23	0.415511	2.988764	412.498360	0.006664	0.006702
RS	24	0.453611	3.610547	362.538291	0.005857	0.005922
RS	25	0.494527	3.610547	385.046821	0.006221	0.006298
RS	26	0.538467	4.021055	367.146925	0.005932	0.006037
RS	27	0.585655	4.021055	389.819047	0.006298	0.006424
RS	28	0.636330	4.114372	404.225330	0.006531	0.006693
RS	29	0.690750	4.114372	428.574710	0.006924	0.007120
RS	30	0.749192	3.904771	478.132844	0.007725	0.007980
RS	31	0.811954	3.904771	505.509468	0.008167	0.008477
RS	32	0.879354	3.515869	592.280005	0.009569	0.009979
RS	33	0.951736	3.515869	623.366409	0.010071	0.010568
RS	34	1.029467	3.094160	743.194216	0.012007	0.012661
RS	35	1.112943	3.094160	777.175654	0.012556	0.013329
RS	36	1.202589	2.741326	913.689635	0.014762	0.015741
RS	37	1.298860	2.741326	947.634240	0.015310	0.016424
RS	38	1.402246	2.498939	1073.301598	0.017340	0.018666
RS	39	1.513273	2.498939	1102.745077	0.017816	0.019260
RS	40	1.632506	2.366609	1190.747358	0.019238	0.020841
RS	41	1.760551	2.366609	1211.534677	0.019574	0.021254
RS	42	1.898060	2.324841	1249.135740	0.020181	0.021931
RS	43	2.045731	2.324841	1258.993781	0.020340	0.022119
RS	44	2.204317	2.349683	1250.113143	0.020197	0.021961
RS	45	2.374623	2.349683	1248.775016	0.020175	0.021930
RS	46	2.557516	2.418828	1206.729370	0.019496	0.021182
RS	47	2.753927	2.418828	1195.078081	0.019308	0.020963
RS	48	2.964853	2.512872	1134.392795	0.018327	0.019893
RS	49	3.191369	2.512872	1113.592934	0.017991	0.019520
RS	50	3.434625	2.614984	1045.612131	0.016893	0.018332
RS	51	3.695861	2.614984	1016.648673	0.016425	0.017828
RS	52	3.976403	2.710633	948.505424	0.015324	0.016648
RS	53	4.277680	2.710633	912.091276	0.014736	0.016025
RS	54	4.601223	2.821398	837.838840	0.013536	0.014750
RS	55	4.948679	2.821398	796.253187	0.012864	0.014044
RS	56	5.321814	2.821398	749.908417	0.012116	0.013258
RS	57	5.722526	2.821398	699.422197	0.011300	0.012400
RS	58	6.152855	3.602995	514.361154	0.008310	0.009196
RS	59	6.614987	3.602995	487.030765	0.007868	0.008731
RS	60	7.111275	3.602995	456.860081	0.007381	0.008213
RS	61	7.644242	3.602995	424.273345	0.006855	0.007648
RS	62	8.216600	3.602995	389.778993	0.006297	0.007045
RS	63	8.831259	3.602995	2212.286619	0.035742	0.040340
PA	4+25*2+4+6 0.075498273 0.032377643 8.831258788 0.292367816 0.249324301 0.375082324 0.399030931 0.446745307 0.579193172 0.825048446 1.195444969 1.693270227 2.309242290 2.988763754 3.610546976 4.021054718 4.114371878 3.904771086 3.515868505 3.094160420 2.741326499 2.498939339 2.366608660 2.324840865 2.349683367 2.418827605 2.512872316 2.614984315 2.710633083 2.821398221 3.602995047
//
IT	4967
RD	25
LK	-348247.966213
QD	-244.939909 -> -231.360588
RI	0.0373377536
TR	0.074541	0.032623
MT	8.891359
MM	C_pi: 1.841305, n_recomb: 63208.799935
RS	0	0.000000	0.296808	1511.585100	0.023914	0.002571
RS	1	0.007402	0.296808	1582.231059	0.025032	0.014385
RS	2	0.015352	0.296808	1653.027520	0.026152	0.024902
RS	3	0.023891	0.296808	1723.462875	0.027266	0.028950
RS	4	0.033061	0.249265	2128.223607	0.033670	0.033566
RS	5	0.042911	0.249265	2194.376400	0.034716	0.032744
RS	6	0.053489	0.380487	1489.384244	0.023563	0.022008
RS	7	0.064851	0.380487	1551.162986	0.024540	0.022885
RS	8	0.077054	0.403374	1521.857384	0.024077	0.022582
RS	9	0.090159	0.403374	1580.714303	0.025008	0.023757
RS	10	0.104235	0.448771	1474.886779	0.023334	0.022324
RS	11	0.119353	0.448771	1530.079676	0.024207	0.023450
RS	12	0.135590	0.579068	1232.361125	0.019497	0.018996
RS	13	0.153029	0.579068	1283.270972	0.020302	0.019938
RS	14	0.171759	0.823202	942.657483	0.014913	0.014696
RS	15	0.191875	0.823202	987.439697	0.015622	0.015447
RS	16	0.213480	1.193156	715.423756	0.011318	0.011219
RS	17	0.236684	1.193156	753.335735	0.011918	0.011829
RS	18	0.261606	1.693610	559.882337	0.008858	0.008817
RS	19	0.288373	1.693610	591.818270	0.009363	0.009325
RS	20	0.317121	2.317780	457.690717	0.007241	0.007240
RS	21	0.347997	2.317780	485.078101	0.007674	0.007676
RS	22	0.381159	3.012582	395.844898	0.006262	0.006293
RS	23	0.416775	3.012582	420.217274	0.006648	0.006684
RS	24	0.455027	3.654824	367.823554	0.005819	0.005881
RS	25	0.496112	3.654824	390.741652	0.006182	0.006256
RS	26	0.540237	4.084745	371.350902	0.005875	0.005976
RS	27	0.587628	4.084745	394.382413	0.006239	0.006360
RS	28	0.638528	4.188973	408.148908	0.006457	0.006613
RS	29	0.693195	4.188973	432.864354	0.006848	0.007034
RS	30	0.751909	3.978472	482.722672	0.007637	0.007879
RS	31	0.814968	3.978472	510.540397	0.008077	0.008370
RS	32	0.882696	3.579832	598.798075	0.009473	0.009862
RS	33	0.955437	3.579832	630.477132	0.009975	0.010444
RS	34	1.033562	3.145410	753.189879	0.011916	0.012536
RS	35	1.117471	3.145410	787.971458	0.012466	0.013199
RS	36	1.207590	2.781399	928.571480	0.014691	0.015622
RS	37	1.304380	2.781399	963.507947	0.015243	0.016304
RS	38	1.408335	2.531152	1093.641756	0.017302	0.018568
RS	39	1.519985	2.531152	1124.158724	0.017785	0.019167
RS	40	1.639899	2.394239	1215.884212	0.019236	0.020773
RS	41	1.768689	2.394239	1237.673739	0.019581	0.021195
RS	42	1.907013	2.350486	1277.484027	0.020211	0.021895
RS	43	2.055576	2.350486	1288.158181	0.020379	0.022094
RS	44	2.215136	2.375206	1279.887548	0.020249	0.021951
RS	45	2.386506	2.375206	1279.134020	0.020237	0.021933
RS	46	2.570562	2.445455	1236.508089	0.019562	0.021194
RS	47	2.768242	2.445455	1225.209756	0.019384	0.020988
RS	48	2.980554	2.541298	1163.285225	0.018404	0.019924
RS	49	3.208582	2.541298	1142.616713	0.018077	0.019563
RS	50	3.453490	2.645477	1073.150066	0.016978	0.018379
RS	51	3.716525	2.645477	1044.097719	0.016518	0.017886
RS	52	3.999031	2.743146	974.458341	0.015416	0.016709
RS	53	4.302449	2.743146	937.724513	0.014835	0.016096
RS	54	4.628326	2.856636	861.629703	0.013631	0.014819
RS	55	4.978326	2.856636	819.539745	0.012966	0.014122
RS	56	5.354232	2.856636	772.506896	0.012222	0.013344
RS	57	5.757965	2.856636	721.150998	0.011409	0.012491
RS	58	6.191582	3.667525	528.149767	0.008356	0.009223
RS	59	6.657296	3.667525	500.849065	0.007924	0.008770
RS	60	7.157483	3.667525	470.580351	0.007445	0.008263
RS	61	7.694695	3.667525	437.761221	0.006926	0.007708
RS	62	8.271673	3.667525	402.897153	0.006374	0.007113
RS	63	8.891359	3.667525	2313.559284	0.036602	0.041212
PA	4+25*2+4+6 0.074540582 0.032622596 8.891359213 0.296807525 0.249264976 0.380487468 0.403373717 0.448770747 0.579067820 0.823201811 1.193155718 1.693610148 2.317780471 3.012582347 3.654824190 4.084744605 4.188972570 3.978471790 3.579831885 3.145409916 2.781398991 2.531151514 2.394238675 2.350485566 2.375206451 2.445455416 2.541297947 2.645477161 2.743146367 2.856635563 3.667525345
//
CC
CC	Brief Description of the file format:
CC	  CC  comments
CC	  MM  useful-messages
CC	  RD  round-of-iterations
CC	  LL  \log[P(sequence)]
CC	  QD  Q-before-opt Q-after-opt
CC	  TR  \theta_0 \rho_0
CC	  RS  k t_k \lambda_k \pi_k \sum_{l\not=k}A_{kl} A_{kk}
CC	  DC  begin end best-k t_k+\Delta_k max-prob
CC
MM	Version: 0.6.5-r67
MM	pattern:4+25*2+4+6, n:63, n_free_lambdas:28
MM	n_iterations:25, skip:1, max_t:5, theta/rho:5
MM	is_decoding:0
MM	n_seqs:13, sum_L:1086005, sum_n:132219
RD	0
LK	0.000000
QD	0.000000 -> 0.000000
RI	inf
TR	0.129822	0.025964
MT	5.000000
MM	C_pi: 1.000000, n_recomb: 27836.047255
RS	0	0.000000	1.000000	176.401621	0.006337	0.000000
RS	1	0.006440	1.000000	186.533819	0.006701	0.000000
RS	2	0.013294	1.000000	197.164675	0.007083	0.000000
RS	3	0.020590	1.000000	208.307702	0.007483	0.000000
RS	4	0.028356	1.000000	219.975175	0.007903	0.000000
RS	5	0.036622	1.000000	232.177830	0.008341	0.000000
RS	6	0.045421	1.000000	244.924546	0.008799	0.000000
RS	7	0.054785	1.000000	258.221972	0.009277	0.000000
RS	8	0.064753	1.000000	272.074133	0.009774	0.000000
RS	9	0.075363	1.000000	286.481980	0.010292	0.000000
RS	10	0.086656	1.000000	301.442908	0.010829	0.000000
RS	11	0.098677	1.000000	316.950231	0.011386	0.000000
RS	12	0.111471	1.000000	332.992610	0.011963	0.000000
RS	13	0.125090	1.000000	349.553443	0.012558	0.000000
RS	14	0.139585	1.000000	366.610220	0.013170	0.000000
RS	15	0.155014	1.000000	384.133832	0.013800	0.000000
RS	16	0.171437	1.000000	402.087862	0.014445	0.000000
RS	17	0.188917	1.000000	420.427849	0.015104	0.000000
RS	18	0.207523	1.000000	439.100536	0.015775	0.000000
RS	19	0.227327	1.000000	458.043124	0.016455	0.000000
RS	20	0.248406	1.000000	477.182542	0.017143	0.000000
RS	21	0.270843	1.000000	496.434744	0.017834	0.000000
RS	22	0.294725	1.000000	515.704080	0.018526	0.000000
RS	23	0.320144	1.000000	534.882735	0.019215	0.000000
RS	24	0.347201	1.000000	553.850302	0.019897	0.000000
RS	25	0.376000	1.000000	572.473501	0.020566	0.000000
RS	26	0.406654	1.000000	590.606091	0.021217	0.000000
RS	27	0.439282	1.000000	608.089029	0.021845	0.000000
RS	28	0.474011	1.000000	624.750912	0.022444	0.000000
RS	29	0.510976	1.000000	640.408763	0.023006	0.000000
RS	30	0.550322	1.000000	654.869204	0.023526	0.000000
RS	31	0.592202	1.000000	667.930080	0.023995	0.000000
RS	32	0.636779	1.000000	679.382574	0.024407	0.000000
RS	33	0.684227	1.000000	689.013861	0.024753	0.000000
RS	34	0.734730	1.000000	696.610336	0.025025	0.000000
RS	35	0.788485	1.000000	701.961429	0.025218	0.000000
RS	36	0.845702	1.000000	704.864028	0.025322	0.000000
RS	37	0.906604	1.000000	705.127461	0.025331	0.000000
RS	38	0.971428	1.000000	702.579006	0.025240	0.000000
RS	39	1.040426	1.000000	697.069837	0.025042	0.000000
RS	40	1.113868	1.000000	688.481275	0.024733	0.000000
RS	41	1.192040	1.000000	676.731176	0.024311	0.000000
RS	42	1.275245	1.000000	661.780235	0.023774	0.000000
RS	43	1.363809	1.000000	643.637948	0.023122	0.000000
RS	44	1.458076	1.000000	622.367918	0.022358	0.000000
RS	45	1.558414	1.000000	598.092160	0.021486	0.000000
RS	46	1.665214	1.000000	570.994056	0.020513	0.000000
RS	47	1.778891	1.000000	541.319563	0.019447	0.000000
RS	48	1.899889	1.000000	509.376353	0.018299	0.000000
RS	49	2.028679	1.000000	475.530564	0.017083	0.000000
RS	50	2.165763	1.000000	440.200946	0.015814	0.000000
RS	51	2.311675	1.000000	403.850300	0.014508	0.000000
RS	52	2.466983	1.000000	366.974259	0.013183	0.000000
RS	53	2.632293	1.000000	330.087636	0.011858	0.000000
RS	54	2.808249	1.000000	293.708761	0.010551	0.000000
RS	55	2.995536	1.000000	258.342453	0.009281	0.000000
RS	56	3.194884	1.000000	224.462441	0.008064	0.000000
RS	57	3.407070	1.000000	192.494220	0.006915	0.000000
RS	58	3.632920	1.000000	162.799431	0.005849	0.000000
RS	59	3.873315	1.000000	135.662828	0.004874	0.000000
RS	60	4.129191	1.000000	111.282874	0.003998	0.000000
RS	61	4.401545	1.000000	89.766736	0.003225	0.000000
RS	62	4.691438	1.000000	71.130210	0.002555	0.000000
RS	63	5.000000	1.000000	199.576329	0.007170	0.000000
PA	4+25*2+4+6 0.129821777 0.025964355 5.000000000 1.000000000 1.000000000 1.000000000 1.000000000 1.000000000 1.000000000 1.000000000 1.000000000 1.000000000 1.000000000 1.000000000 1.000000000 1.000000000 1.000000000 1.000000000 1.000000000 1.000000000 1.000000000 1.000000000 1.000000000 1.000000000 1.000000000 1.000000000 1.000000000 1.000000000 1.000000000 1.000000000 1.000000000
//
IT	4385
RD	1
LK	-328500.720692
QD	-2302.505996 -> -1067.384093
RI	0.0713367043
TR	0.115531	0.022644
MT	6.123049
MM	C_pi: 1.034730, n_recomb: 25150.765269
RS	0	0.000000	0.175753	940.320928	0.037387	0.004673
RS	1	0.006777	0.175753	964.889788	0.038364	0.026251
RS	2	0.014013	0.175753	987.435980	0.039261	0.045677
RS	3	0.021739	0.175753	1007.605525	0.040063	0.048838
RS	4	0.029989	0.266654	681.357966	0.027091	0.041723
RS	5	0.038797	0.266654	703.179481	0.027959	0.032374
RS	6	0.048203	0.387973	500.549533	0.019902	0.026221
RS	7	0.058246	0.387973	520.418575	0.020692	0.022521
RS	8	0.068970	0.505104	416.269189	0.016551	0.020108
RS	9	0.080421	0.505104	434.241273	0.017266	0.018406
RS	10	0.092647	0.627638	364.892843	0.014508	0.017055
RS	11	0.105702	0.627638	381.390148	0.015164	0.015829
RS	12	0.119642	0.763785	327.791819	0.013033	0.014639
RS	13	0.134526	0.763785	343.084216	0.013641	0.013504
RS	14	0.150419	0.906525	302.666414	0.012034	0.012483
RS	15	0.167389	0.906525	317.045844	0.012606	0.011613
RS	16	0.185509	1.043711	288.484916	0.011470	0.010898
RS	17	0.204857	1.043711	302.255881	0.012018	0.010322
RS	18	0.225516	1.167795	282.988381	0.011252	0.009864
RS	19	0.247575	1.167795	296.398495	0.011785	0.009500
RS	20	0.271129	1.275186	284.185421	0.011299	0.009216
RS	21	0.296279	1.275186	297.406705	0.011825	0.009001
RS	22	0.323133	1.363756	290.844770	0.011564	0.008853
RS	23	0.351808	1.363756	303.978549	0.012086	0.008772
RS	24	0.382425	1.432068	302.284089	0.012019	0.008761
RS	25	0.415117	1.432068	315.360963	0.012539	0.008823
RS	26	0.450025	1.479755	318.033080	0.012645	0.008965
RS	27	0.487298	1.479755	331.000417	0.013161	0.009190
RS	28	0.527097	1.507908	337.568767	0.013422	0.009503
RS	29	0.569593	1.507908	350.268459	0.013927	0.009908
RS	30	0.614969	1.519202	360.087243	0.014317	0.010403
RS	31	0.663420	1.519202	372.229666	0.014800	0.010987
RS	32	0.715154	1.517445	384.374234	0.015283	0.011652
RS	33	0.770394	1.517445	395.518402	0.015726	0.012388
RS	34	0.829378	1.506786	408.778892	0.016253	0.013184
RS	35	0.892358	1.506786	418.329287	0.016633	0.014021
RS	36	0.959607	1.491224	431.220749	0.017145	0.014879
RS	37	1.031412	1.491224	438.451531	0.017433	0.015733
RS	38	1.108084	1.474220	449.311603	0.017865	0.016555
RS	39	1.189952	1.474220	453.426965	0.018028	0.017319
RS	40	1.277367	1.458335	460.641082	0.018315	0.017998
RS	41	1.370706	1.458335	460.869338	0.018324	0.018569
RS	42	1.470371	1.445023	463.144382	0.018415	0.019013
RS	43	1.576789	1.445023	458.849474	0.018244	0.019319
RS	44	1.690419	1.434717	455.406928	0.018107	0.019479
RS	45	1.811749	1.434717	446.196609	0.017741	0.019492
RS	46	1.941301	1.427247	436.798806	0.017367	0.019357
RS	47	2.079633	1.427247	422.618867	0.016803	0.019079
RS	48	2.227339	1.422242	407.528976	0.016203	0.018663
RS	49	2.385054	1.422242	388.735326	0.015456	0.018115
RS	50	2.553457	1.419332	368.693443	0.014659	0.017445
RS	51	2.733272	1.419332	346.084927	0.013760	0.016667
RS	52	2.925273	1.418121	322.294716	0.012815	0.015794
RS	53	3.130285	1.418121	297.081653	0.011812	0.014843
RS	54	3.349189	1.418695	271.025848	0.010776	0.013832
RS	55	3.582928	1.418695	244.747543	0.009731	0.012779
RS	56	3.832507	1.418695	218.522535	0.008689	0.011699
RS	57	4.098999	1.418695	192.757172	0.007664	0.010609
RS	58	4.383550	1.448860	164.703234	0.006549	0.009520
RS	59	4.687384	1.448860	142.099735	0.005650	0.008446
RS	60	5.011808	1.448860	120.840531	0.004805	0.007397
RS	61	5.358216	1.448860	101.189527	0.004023	0.006388
RS	62	5.728100	1.448860	83.350600	0.003314	0.005433
RS	63	6.123049	1.448860	270.657030	0.010761	0.019451
PA	4+25*2+4+6 0.115531204 0.022643859 6.123048961 0.175752640 0.266654491 0.387972593 0.505104303 0.627638340 0.763785362 0.906525135 1.043710709 1.167795181 1.275186419 1.363756180 1.432067811 1.479755402 1.507907867 1.519202471 1.517444730 1.506786346 1.491224289 1.474220216 1.458334923 1.445022583 1.434717000 1.427247047 1.422242165 1.419331789 1.418120980 1.418695450 1.448860228
//
IT	4106
RD	2
LK	-326657.203935
QD	-1086.532669 -> -784.956136
RI	0.1051651348
TR	0.109456	0.022127
MT	6.648314
MM	C_pi: 1.038904, n_recomb: 24681.587698
RS	0	0.000000	0.122545	1338.656679	0.054237	0.004594
RS	1	0.006914	0.122545	1350.194846	0.054705	0.027536
RS	2	0.014306	0.122545	1356.358527	0.054954	0.050218
RS	3	0.022209	0.122545	1356.695937	0.054968	0.058640
RS	4	0.030659	0.188839	887.890954	0.035974	0.038146
RS	5	0.039693	0.188839	903.547155	0.036608	0.036292
RS	6	0.049351	0.296723	588.959562	0.023862	0.024137
RS	7	0.059678	0.296723	607.488906	0.024613	0.024071
RS	8	0.070718	0.407209	457.907057	0.018553	0.018811
RS	9	0.082521	0.407209	475.170121	0.019252	0.019323
RS	10	0.095141	0.535017	375.997988	0.015234	0.015975
RS	11	0.108633	0.535017	391.704198	0.015870	0.016299
RS	12	0.123058	0.696710	313.844475	0.012716	0.013530
RS	13	0.138481	0.696710	328.005578	0.013289	0.013552
RS	14	0.154969	0.888309	269.174804	0.010906	0.011386
RS	15	0.172598	0.888309	281.994777	0.011425	0.011353
RS	16	0.191446	1.092682	240.339700	0.009738	0.009858
RS	17	0.211596	1.092682	252.159434	0.010216	0.009891
RS	18	0.233140	1.294597	223.372625	0.009050	0.008902
RS	19	0.256174	1.294597	234.523114	0.009502	0.008990
RS	20	0.280800	1.482953	214.962666	0.008709	0.008332
RS	21	0.307129	1.482953	225.710607	0.009145	0.008451
RS	22	0.335278	1.647475	213.277848	0.008641	0.008034
RS	23	0.365373	1.647475	223.832245	0.009069	0.008195
RS	24	0.397550	1.778025	217.548008	0.008814	0.007996
RS	25	0.431950	1.778025	228.069888	0.009240	0.008236
RS	26	0.468730	1.867111	227.503268	0.009218	0.008261
RS	27	0.508052	1.867111	238.097752	0.009647	0.008621
RS	28	0.550093	1.912713	242.955469	0.009844	0.008888
RS	29	0.595041	1.912713	253.645016	0.010277	0.009399
RS	30	0.643097	1.919600	263.433772	0.010673	0.009920
RS	31	0.694475	1.919600	274.116869	0.011106	0.010592
RS	32	0.749406	1.897553	287.956067	0.011667	0.011350
RS	33	0.808134	1.897553	298.364333	0.012089	0.012157
RS	34	0.870923	1.857968	314.933724	0.012760	0.013101
RS	35	0.938053	1.857968	324.603780	0.013152	0.013984
RS	36	1.009825	1.811502	342.105027	0.013861	0.015021
RS	37	1.086559	1.811502	350.383202	0.014196	0.015882
RS	38	1.168598	1.766661	366.655628	0.014855	0.016875
RS	39	1.256310	1.766661	372.753715	0.015103	0.017593
RS	40	1.350086	1.728824	385.663621	0.015626	0.018393
RS	41	1.450346	1.728824	388.763628	0.015751	0.018864
RS	42	1.557538	1.700108	396.670053	0.016071	0.019363
RS	43	1.672141	1.700108	396.047539	0.016046	0.019535
RS	44	1.794668	1.680103	398.065444	0.016128	0.019695
RS	45	1.925667	1.680103	393.196153	0.015931	0.019568
RS	46	2.065723	1.667241	389.114466	0.015765	0.019403
RS	47	2.215463	1.667241	379.756559	0.015386	0.019003
RS	48	2.375555	1.659878	369.845081	0.014985	0.018547
RS	49	2.546717	1.659878	356.104515	0.014428	0.017912
RS	50	2.729712	1.656639	341.028271	0.013817	0.017211
RS	51	2.925361	1.656639	323.399277	0.013103	0.016385
RS	52	3.134536	1.656270	304.212544	0.012325	0.015498
RS	53	3.358174	1.656270	283.570778	0.011489	0.014538
RS	54	3.597274	1.658770	261.470734	0.010594	0.013528
RS	55	3.852906	1.658770	239.052564	0.009685	0.012494
RS	56	4.126213	1.658770	216.204752	0.008760	0.011440
RS	57	4.418416	1.658770	193.291978	0.007831	0.010379
RS	58	4.730822	1.725850	164.672012	0.006672	0.009144
RS	59	5.064829	1.725850	144.665508	0.005861	0.008151
RS	60	5.421928	1.725850	125.375844	0.005080	0.007174
RS	61	5.803718	1.725850	107.092457	0.004339	0.006224
RS	62	6.211905	1.725850	90.066725	0.003649	0.005318
RS	63	6.648314	1.725850	319.361876	0.012939	0.019843
PA	4+25*2+4+6 0.109456346 0.022127332 6.648314178 0.122545269 0.188838729 0.296722577 0.407209323 0.535016769 0.696709691 0.888308629 1.092682425 1.294597298 1.482953166 1.647474940 1.778025401 1.867111341 1.912713317 1.919599576 1.897552641 1.857967855 1.811502113 1.766661251 1.728824188 1.700107688 1.680102869 1.667241287 1.659878418 1.656638775 1.656269766 1.658769927 1.725849600
//
IT	5168
RD	3
LK	-326175.124490
QD	-831.635128 -> -709.577590
RI	0.1163011893
TR	0.105302	0.022298
MT	6.959656
MM	C_pi: 1.084881, n_recomb: 25957.733593
RS	0	0.000000	0.118636	1467.674488	0.056541	0.004368
RS	1	0.006991	0.118636	1477.523115	0.056920	0.026564
RS	2	0.014470	0.118636	1481.122869	0.057059	0.049218
RS	3	0.022472	0.118636	1477.988603	0.056938	0.058882
RS	4	0.031034	0.171815	1025.473814	0.039506	0.038828
RS	5	0.040194	0.171815	1038.390006	0.040003	0.038280
RS	6	0.049994	0.273459	665.547400	0.025640	0.024412
RS	7	0.060480	0.273459	684.457363	0.026368	0.025143
RS	8	0.071698	0.374910	515.041049	0.019842	0.019205
RS	9	0.083701	0.374910	533.163441	0.020540	0.020305
RS	10	0.096543	0.496544	417.624181	0.016089	0.016331
RS	11	0.110283	0.496544	434.275157	0.016730	0.017138
RS	12	0.124983	0.663092	338.831340	0.013053	0.013672
RS	13	0.140710	0.663092	353.792406	0.013630	0.014077
RS	14	0.157538	0.875984	280.077847	0.010790	0.011306
RS	15	0.175541	0.875984	293.412022	0.011303	0.011562
RS	16	0.194803	1.118029	241.091978	0.009288	0.009623
RS	17	0.215412	1.118029	253.132126	0.009752	0.009876
RS	18	0.237461	1.370883	216.887727	0.008355	0.008572
RS	19	0.261052	1.370883	228.015645	0.008784	0.008827
RS	20	0.286292	1.619144	203.016239	0.007821	0.007940
RS	21	0.313296	1.619144	213.557941	0.008227	0.008184
RS	22	0.342188	1.845534	197.086476	0.007593	0.007598
RS	23	0.373100	1.845534	207.314220	0.007987	0.007850
RS	24	0.406172	2.029736	198.218911	0.007636	0.007535
RS	25	0.441557	2.029736	208.368620	0.008027	0.007837
RS	26	0.479415	2.154029	206.262976	0.007946	0.007799
RS	27	0.519920	2.154029	216.529827	0.008342	0.008196
RS	28	0.563257	2.210745	221.243194	0.008523	0.008455
RS	29	0.609622	2.210745	231.750542	0.008928	0.008983
RS	30	0.659230	2.206275	242.883033	0.009357	0.009552
RS	31	0.712305	2.206275	253.627033	0.009771	0.010225
RS	32	0.769090	2.157791	270.254601	0.010411	0.011088
RS	33	0.829845	2.157791	281.039313	0.010827	0.011882
RS	34	0.894847	2.085510	301.615258	0.011619	0.012978
RS	35	0.964393	2.085510	312.002376	0.012020	0.013833
RS	36	1.038801	2.007558	334.243668	0.012876	0.015047
RS	37	1.118410	2.007558	343.544563	0.013235	0.015861
RS	38	1.203585	1.937346	364.578598	0.014045	0.017019
RS	39	1.294714	1.937346	371.920636	0.014328	0.017670
RS	40	1.392213	1.882205	388.923176	0.014983	0.018590
RS	41	1.496528	1.882205	393.387714	0.015155	0.018978
RS	42	1.608136	1.843850	404.325039	0.015576	0.019538
RS	43	1.727545	1.843850	405.103139	0.015606	0.019624
RS	44	1.855302	1.820137	409.092558	0.015760	0.019796
RS	45	1.991990	1.820137	405.599243	0.015625	0.019594
RS	46	2.138234	1.807535	402.670688	0.015513	0.019413
RS	47	2.294701	1.807535	394.612661	0.015202	0.018961
RS	48	2.462105	1.802820	385.305941	0.014844	0.018482
RS	49	2.641213	1.802820	372.729322	0.014359	0.017819
RS	50	2.832841	1.803474	357.909765	0.013788	0.017102
RS	51	3.037865	1.803474	341.230641	0.013146	0.016273
RS	52	3.257222	1.807329	322.072576	0.012408	0.015383
RS	53	3.491913	1.807329	302.069832	0.011637	0.014437
RS	54	3.743011	1.815187	279.585746	0.010771	0.013433
RS	55	4.011662	1.815187	257.443265	0.009918	0.012424
RS	56	4.299093	1.815187	234.580285	0.009037	0.011396
RS	57	4.606618	1.815187	211.361772	0.008143	0.010358
RS	58	4.935640	1.924363	178.441407	0.006874	0.008991
RS	59	5.287663	1.924363	158.624055	0.006111	0.008061
RS	60	5.664295	1.924363	139.192612	0.005362	0.007137
RS	61	6.067256	1.924363	120.460233	0.004641	0.006233
RS	62	6.498387	1.924363	102.714263	0.003957	0.005364
RS	63	6.959656	1.924363	387.717057	0.014936	0.020887
PA	4+25*2+4+6 0.105302343 0.022298429 6.959655910 0.118635966 0.171814985 0.273459275 0.374909886 0.496544019 0.663091982 0.875983816 1.118029309 1.370883492 1.619144445 1.845533503 2.029735533 2.154029140 2.210744805 2.206275158 2.157790768 2.085509895 2.007558170 1.937345677 1.882205201 1.843849602 1.820137345 1.807534600 1.802819841 1.803474307 1.807329456 1.815187238 1.924362953
//
IT	5577
RD	4
LK	-325955.866952
QD	-747.510973 -> -665.692171
RI	0.1126088917
TR	0.101783	0.022668
MT	7.188588
MM	C_pi: 1.139930, n_recomb: 27704.959958
RS	0	0.000000	0.124068	1509.871326	0.054498	0.004172
RS	1	0.007045	0.124068	1524.127337	0.055013	0.025477
RS	2	0.014586	0.124068	1532.173207	0.055303	0.047392
RS	3	0.022658	0.124068	1533.463450	0.055350	0.056979
RS	4	0.031299	0.167725	1140.805284	0.041177	0.040021
RS	5	0.040549	0.167725	1153.554077	0.041637	0.039489
RS	6	0.050451	0.267507	736.988198	0.026601	0.024922
RS	7	0.061050	0.267507	757.305093	0.027335	0.025755
RS	8	0.072396	0.361529	577.524369	0.020846	0.019780
RS	9	0.084541	0.361529	597.169339	0.021555	0.021035
RS	10	0.097541	0.475202	470.780261	0.016993	0.016905
RS	11	0.111458	0.475202	488.979436	0.017650	0.017897
RS	12	0.126355	0.640063	377.888506	0.013640	0.014063
RS	13	0.142301	0.640063	394.285857	0.014232	0.014636
RS	14	0.159371	0.862523	305.858244	0.011040	0.011471
RS	15	0.177643	0.862523	320.372760	0.011564	0.011860
RS	16	0.197202	1.126911	257.181682	0.009283	0.009616
RS	17	0.218140	1.126911	270.121974	0.009750	0.009971
RS	18	0.240552	1.414347	226.239843	0.008166	0.008445
RS	19	0.264544	1.414347	238.029677	0.008592	0.008779
RS	20	0.290225	1.707778	207.497212	0.007490	0.007727
RS	21	0.317716	1.707778	218.514878	0.007887	0.008031
RS	22	0.347143	1.984988	198.007209	0.007147	0.007322
RS	23	0.378644	1.984988	208.579912	0.007529	0.007616
RS	24	0.412364	2.215997	196.775891	0.007103	0.007216
RS	25	0.448459	2.215997	207.204004	0.007479	0.007542
RS	26	0.487097	2.371695	203.749749	0.007354	0.007457
RS	27	0.528457	2.371695	214.305174	0.007735	0.007860
RS	28	0.572731	2.437150	219.140835	0.007910	0.008112
RS	29	0.620124	2.437150	230.031367	0.008303	0.008633
RS	30	0.670856	2.419830	242.836931	0.008765	0.009239
RS	31	0.725161	2.419830	254.136195	0.009173	0.009892
RS	32	0.783293	2.344718	273.932094	0.009887	0.010837
RS	33	0.845519	2.344718	285.491230	0.010305	0.011603
RS	34	0.912130	2.241368	310.455020	0.011206	0.012823
RS	35	0.983433	2.241368	321.827967	0.011616	0.013644
RS	36	1.059759	2.135254	349.091430	0.012600	0.015002
RS	37	1.141462	2.135254	359.514564	0.012977	0.015778
RS	38	1.228921	2.044060	385.340978	0.013909	0.017071
RS	39	1.322542	2.044060	393.816938	0.014215	0.017681
RS	40	1.422757	1.976325	414.547586	0.014963	0.018695
RS	41	1.530033	1.976325	420.030497	0.015161	0.019044
RS	42	1.644867	1.932800	433.188214	0.015636	0.019645
RS	43	1.767790	1.932800	434.783745	0.015693	0.019699
RS	44	1.899373	1.909346	439.551267	0.015865	0.019868
RS	45	2.040226	1.909346	436.640581	0.015760	0.019646
RS	46	2.191001	1.900403	433.417255	0.015644	0.019437
RS	47	2.352399	1.900403	425.704533	0.015366	0.018978
RS	48	2.525167	1.901187	415.438933	0.014995	0.018467
RS	49	2.710106	1.901187	402.973866	0.014545	0.017812
RS	50	2.908073	1.908087	386.851192	0.013963	0.017069
RS	51	3.119987	1.908087	370.042567	0.013357	0.016260
RS	52	3.346831	1.918075	349.454408	0.012613	0.015358
RS	53	3.589655	1.918075	329.054970	0.011877	0.014439
RS	54	3.849585	1.933417	304.794371	0.011001	0.013426
RS	55	4.127827	1.933417	282.018598	0.010179	0.012447
RS	56	4.425671	1.933417	258.278834	0.009322	0.011446
RS	57	4.744498	1.933417	233.951536	0.008444	0.010430
RS	58	5.085785	2.087997	195.252133	0.007048	0.008922
RS	59	5.451116	2.087997	175.116960	0.006321	0.008048
RS	60	5.842184	2.087997	155.112170	0.005599	0.007172
RS	61	6.260802	2.087997	135.571097	0.004893	0.006307
RS	62	6.708910	2.087997	116.810895	0.004216	0.005468
RS	63	7.188588	2.087997	463.404251	0.016726	0.022166
PA	4+25*2+4+6 0.101782584 0.022668490 7.188587768 0.124067878 0.167725479 0.267507109 0.361528701 0.475201987 0.640063457 0.862522964 1.126911054 1.414347220 1.707777879 1.984988346 2.215996969 2.371694597 2.437149988 2.419829639 2.344717839 2.241367838 2.135254313 2.044060098 1.976324795 1.932799886 1.909346252 1.900402565 1.901187182 1.908087155 1.918075302 1.933416866 2.087997078
//
IT	4946
RD	5
LK	-325799.321451
QD	-697.469674 -> -629.287416
RI	0.1059116791
TR	0.098603	0.023096
MT	7.380078
MM	C_pi: 1.193218, n_recomb: 29522.211644
RS	0	0.000000	0.131479	1528.590108	0.051778	0.004003
RS	1	0.007089	0.131479	1548.226193	0.052443	0.024487
RS	2	0.014680	0.131479	1561.934276	0.052907	0.045617
RS	3	0.022810	0.131479	1569.114326	0.053150	0.054909
RS	4	0.031516	0.167198	1243.254973	0.042113	0.041137
RS	5	0.040839	0.167198	1256.858896	0.042573	0.040344
RS	6	0.050823	0.267886	799.274422	0.027074	0.025289
RS	7	0.061515	0.267886	821.395704	0.027823	0.026044
RS	8	0.072964	0.356306	636.380731	0.021556	0.020247
RS	9	0.085226	0.356306	657.738898	0.022279	0.021516
RS	10	0.098356	0.462428	524.847118	0.017778	0.017440
RS	11	0.112417	0.462428	544.726873	0.018451	0.018509
RS	12	0.127475	0.623593	420.194914	0.014233	0.014476
RS	13	0.143601	0.623593	438.179608	0.014842	0.015141
RS	14	0.160870	0.850420	335.748100	0.011373	0.011695
RS	15	0.179363	0.850420	351.622342	0.011910	0.012160
RS	16	0.199166	1.129147	277.758826	0.009408	0.009684
RS	17	0.220374	1.129147	291.794517	0.009884	0.010097
RS	18	0.243085	1.441604	240.331503	0.008141	0.008401
RS	19	0.267406	1.441604	252.985299	0.008569	0.008779
RS	20	0.293451	1.770776	216.926183	0.007348	0.007597
RS	21	0.321343	1.770776	228.622218	0.007744	0.007935
RS	22	0.351211	2.091271	204.073192	0.006913	0.007127
RS	23	0.383197	2.091271	215.188214	0.007289	0.007444
RS	24	0.417451	2.364471	200.673633	0.006797	0.006973
RS	25	0.454132	2.364471	211.567345	0.007166	0.007310
RS	26	0.493414	2.549571	206.762807	0.007004	0.007183
RS	27	0.535481	2.549571	217.778561	0.007377	0.007584
RS	28	0.580530	2.623280	222.733103	0.007545	0.007825
RS	29	0.628772	2.623280	234.158050	0.007932	0.008331
RS	30	0.680434	2.593483	248.641534	0.008422	0.008961
RS	31	0.735758	2.593483	260.622232	0.008828	0.009590
RS	32	0.795005	2.492996	283.620726	0.009607	0.010597
RS	33	0.858451	2.492996	296.050579	0.010028	0.011335
RS	34	0.926395	2.360781	325.475455	0.011025	0.012651
RS	35	0.999155	2.360781	337.892948	0.011445	0.013444
RS	36	1.077073	2.229407	370.254794	0.012542	0.014918
RS	37	1.160515	2.229407	381.808438	0.012933	0.015670
RS	38	1.249872	2.120291	412.425321	0.013970	0.017071
RS	39	1.345563	2.120291	421.977566	0.014294	0.017664
RS	40	1.448038	2.042701	446.269340	0.015116	0.018752
RS	41	1.557777	2.042701	452.637261	0.015332	0.019091
RS	42	1.675296	1.996233	467.644805	0.015840	0.019720
RS	43	1.801145	1.996233	469.852026	0.015915	0.019772
RS	44	1.935916	1.974779	474.860952	0.016085	0.019929
RS	45	2.080240	1.974779	472.271267	0.015997	0.019714
RS	46	2.234796	1.970847	468.132794	0.015857	0.019473
RS	47	2.400308	1.970847	460.471782	0.015597	0.019030
RS	48	2.577552	1.978198	448.621219	0.015196	0.018481
RS	49	2.767362	1.978198	435.968363	0.014767	0.017851
RS	50	2.970627	1.992200	417.966879	0.014158	0.017078
RS	51	3.188301	1.992200	400.749115	0.013574	0.016299
RS	52	3.421406	2.009030	378.241190	0.012812	0.015378
RS	53	3.671036	2.009030	357.207589	0.012100	0.014491
RS	54	3.938362	2.032765	330.714771	0.011202	0.013459
RS	55	4.224638	2.032765	307.139695	0.010404	0.012512
RS	56	4.531208	2.032765	282.378525	0.009565	0.011537
RS	57	4.859511	2.032765	256.820468	0.008699	0.010542
RS	58	5.211087	2.234806	211.726627	0.007172	0.008890
RS	59	5.587585	2.234806	191.279871	0.006479	0.008066
RS	60	5.990774	2.234806	170.735858	0.005783	0.007233
RS	61	6.422544	2.234806	150.442376	0.005096	0.006403
RS	62	6.884922	2.234806	130.739708	0.004429	0.005590
RS	63	7.380078	2.234806	541.128634	0.018330	0.023526
PA	4+25*2+4+6 0.098603164 0.023096212 7.380077591 0.131479139 0.167198065 0.267885572 0.356306309 0.462427752 0.623593014 0.850419728 1.129146980 1.441603633 1.770776227 2.091270757 2.364471213 2.549571239 2.623280364 2.593482813 2.492995679 2.360781227 2.229407418 2.120291093 2.042700747 1.996233430 1.974779184 1.970847384 1.978197587 1.992200222 2.009029680 2.032765464 2.234806261
//
IT	4517
RD	6
LK	-325666.333387
QD	-656.867867 -> -596.296496
RI	0.0995791427
TR	0.095676	0.023533
MT	7.551493
MM	C_pi: 1.243489, n_recomb: 31321.764380
RS	0	0.000000	0.138972	1543.376828	0.049275	0.003854
RS	1	0.007127	0.138972	1568.014606	0.050062	0.023613
RS	2	0.014763	0.138972	1587.039881	0.050669	0.044048
RS	3	0.022943	0.138972	1599.809774	0.051077	0.053090
RS	4	0.031705	0.167666	1338.545897	0.042735	0.042116
RS	5	0.041092	0.167666	1353.350973	0.043208	0.041049
RS	6	0.051149	0.271188	852.810540	0.027227	0.025480
RS	7	0.061922	0.271188	876.894107	0.027996	0.026129
RS	8	0.073463	0.355544	689.420166	0.022011	0.020569
RS	9	0.085826	0.355544	712.546522	0.022749	0.021808
RS	10	0.099071	0.454950	576.559996	0.018408	0.017886
RS	11	0.113259	0.454950	598.130098	0.019096	0.018989
RS	12	0.128459	0.611959	462.357178	0.014762	0.014860
RS	13	0.144743	0.611959	481.946133	0.015387	0.015581
RS	14	0.162186	0.840731	366.467028	0.011700	0.011929
RS	15	0.180874	0.840731	383.741181	0.012252	0.012442
RS	16	0.200893	1.129425	299.603511	0.009565	0.009783
RS	17	0.222339	1.129425	314.790295	0.010050	0.010233
RS	18	0.245313	1.461188	255.927799	0.008171	0.008396
RS	19	0.269925	1.461188	269.508765	0.008605	0.008803
RS	20	0.296291	1.820084	228.001462	0.007279	0.007513
RS	21	0.324537	1.820084	240.440710	0.007676	0.007871
RS	22	0.354795	2.178901	211.875438	0.006764	0.006980
RS	23	0.387211	2.178901	223.594685	0.007139	0.007311
RS	24	0.421936	2.491415	206.363515	0.006589	0.006779
RS	25	0.459137	2.491415	217.778117	0.006953	0.007121
RS	26	0.498989	2.705134	211.583301	0.006755	0.006955
RS	27	0.541682	2.705134	223.104807	0.007123	0.007350
RS	28	0.587417	2.787556	228.101239	0.007283	0.007577
RS	29	0.636413	2.787556	240.093907	0.007665	0.008066
RS	30	0.688900	2.746279	256.154899	0.008178	0.008710
RS	31	0.745128	2.746279	268.837989	0.008583	0.009316
RS	32	0.805364	2.621795	294.949689	0.009417	0.010368
RS	33	0.869894	2.621795	308.260705	0.009842	0.011081
RS	34	0.939022	2.462492	342.099373	0.010922	0.012473
RS	35	1.013078	2.462492	355.562863	0.011352	0.013243
RS	36	1.092412	2.307835	393.020139	0.012548	0.014812
RS	37	1.177401	2.307835	405.694651	0.012952	0.015549
RS	38	1.268447	2.182598	441.105945	0.014083	0.017041
RS	39	1.365982	2.182598	451.707685	0.014422	0.017627
RS	40	1.470469	2.096524	479.508639	0.015309	0.018778
RS	41	1.582403	2.096524	486.712483	0.015539	0.019121
RS	42	1.702315	2.048001	503.426642	0.016073	0.019773
RS	43	1.830774	2.048001	506.175284	0.016160	0.019837
RS	44	1.968389	2.029060	511.203613	0.016321	0.019983
RS	45	2.115812	2.029060	508.851150	0.016246	0.019786
RS	46	2.273743	2.030421	503.539877	0.016076	0.019514
RS	47	2.442930	2.030421	495.843832	0.015831	0.019095
RS	48	2.624176	2.044480	482.160235	0.015394	0.018512
RS	49	2.818340	2.044480	469.239862	0.014981	0.017910
RS	50	3.026343	2.065663	449.145900	0.014340	0.017109
RS	51	3.249171	2.065663	431.455125	0.013775	0.016361
RS	52	3.487882	2.089412	406.857715	0.012990	0.015422
RS	53	3.743606	2.089412	385.149998	0.012297	0.014567
RS	54	4.017557	2.121764	356.261584	0.011374	0.013512
RS	55	4.311033	2.121764	331.883319	0.010596	0.012596
RS	56	4.625427	2.121764	306.108075	0.009773	0.011646
RS	57	4.962229	2.121764	279.336990	0.008918	0.010670
RS	58	5.323036	2.372600	227.485296	0.007263	0.008875
RS	59	5.709560	2.372600	206.806925	0.006603	0.008097
RS	60	6.123633	2.372600	185.819617	0.005933	0.007304
RS	61	6.567219	2.372600	164.880698	0.005264	0.006506
RS	62	7.042421	2.372600	144.348063	0.004609	0.005717
RS	63	7.551493	2.372600	620.391060	0.019807	0.024910
PA	4+25*2+4+6 0.095676239 0.023533191 7.551492720 0.138972343 0.167666377 0.271188360 0.355543797 0.454950064 0.611959401 0.840730836 1.129424804 1.461187949 1.820084169 2.178901316 2.491415060 2.705133658 2.787555612 2.746279448 2.621794687 2.462492341 2.307834986 2.182598312 2.096524008 2.048001330 2.029059665 2.030421256 2.044479736 2.065663100 2.089412345 2.121764477 2.372599868
//
IT	4117
RD	7
LK	-325547.580998
QD	-620.808472 -> -565.977890
RI	0.0942092657
TR	0.092965	0.023962
MT	7.710133
MM	C_pi: 1.291273, n_recomb: 33090.389860
RS	0	0.000000	0.146063	1559.421235	0.047126	0.003721
RS	1	0.007162	0.146063	1588.517355	0.048005	0.022840
RS	2	0.014838	0.146063	1612.294154	0.048724	0.042678
RS	3	0.023063	0.146063	1630.074934	0.049261	0.051549
RS	4	0.031877	0.168279	1430.559995	0.043232	0.042996
RS	5	0.041322	0.168279	1446.630879	0.043718	0.041700
RS	6	0.051444	0.276005	899.363361	0.027179	0.025530
RS	7	0.062291	0.276005	925.467065	0.027968	0.026085
RS	8	0.073915	0.357482	736.896241	0.022269	0.020768
RS	9	0.086372	0.357482	761.805301	0.023022	0.021967
RS	10	0.099720	0.450940	625.302578	0.018897	0.018247
RS	11	0.114025	0.450940	648.547955	0.019599	0.019366
RS	12	0.129354	0.603802	503.493509	0.015216	0.015204
RS	13	0.145781	0.603802	524.671903	0.015856	0.015965
RS	14	0.163385	0.833261	397.086434	0.012000	0.012156
RS	15	0.182249	0.833261	415.762946	0.012564	0.012705
RS	16	0.202465	1.129300	321.759256	0.009724	0.009894
RS	17	0.224129	1.129300	338.112433	0.010218	0.010370
RS	18	0.247344	1.476681	272.035681	0.008221	0.008415
RS	19	0.272222	1.476681	286.565417	0.008660	0.008841
RS	20	0.298882	1.861249	239.682486	0.007243	0.007457
RS	21	0.327451	1.861249	252.887602	0.007642	0.007830
RS	22	0.358066	2.254999	220.322999	0.006658	0.006865
RS	23	0.390875	2.254999	232.666406	0.007031	0.007205
RS	24	0.426033	2.605043	212.700850	0.006428	0.006617
RS	25	0.463709	2.605043	224.650725	0.006789	0.006961
RS	26	0.504084	2.847323	217.009684	0.006558	0.006759
RS	27	0.547350	2.847323	229.043459	0.006922	0.007146
RS	28	0.593716	2.939425	233.978752	0.007071	0.007357
RS	29	0.643402	2.939425	246.536437	0.007450	0.007830
RS	30	0.696647	2.887893	264.037957	0.007979	0.008480
RS	31	0.753706	2.887893	277.412665	0.008383	0.009064
RS	32	0.814851	2.740685	306.499469	0.009262	0.010150
RS	33	0.880376	2.740685	320.676987	0.009691	0.010840
RS	34	0.950593	2.555648	358.830040	0.010844	0.012293
RS	35	1.025841	2.555648	373.326435	0.011282	0.013044
RS	36	1.106477	2.379018	415.843514	0.012567	0.014693
RS	37	1.192889	2.379018	429.630420	0.012984	0.015418
RS	38	1.285490	2.238713	469.849098	0.014199	0.016990
RS	39	1.384724	2.238713	481.494880	0.014551	0.017575
RS	40	1.491065	2.144785	512.824879	0.015498	0.018784
RS	41	1.605022	2.144785	520.858327	0.015740	0.019136
RS	42	1.727142	2.094441	539.264629	0.016297	0.019810
RS	43	1.858008	2.094441	542.545794	0.016396	0.019892
RS	44	1.998247	2.077968	547.538390	0.016547	0.020028
RS	45	2.148531	2.077968	545.413285	0.016483	0.019855
RS	46	2.309578	2.084423	538.854704	0.016284	0.019556
RS	47	2.482161	2.084423	531.115545	0.016050	0.019164
RS	48	2.667104	2.104920	515.527922	0.015579	0.018550
RS	49	2.865293	2.104920	502.335857	0.015181	0.017979
RS	50	3.077678	2.133013	480.090371	0.014508	0.017151
RS	51	3.305274	2.133013	461.928402	0.013960	0.016436
RS	52	3.549171	2.163461	435.196404	0.013152	0.015479
RS	53	3.810537	2.163461	412.825122	0.012476	0.014655
RS	54	4.090623	2.204310	381.481984	0.011528	0.013578
RS	55	4.390770	2.204310	356.325955	0.010768	0.012690
RS	56	4.712415	2.204310	329.567845	0.009960	0.011763
RS	57	5.057096	2.204310	301.619624	0.009115	0.010805
RS	58	5.426465	2.504809	242.723074	0.007335	0.008869
RS	59	5.822289	2.504809	221.882601	0.006705	0.008133
RS	60	6.246464	2.504809	200.533089	0.006060	0.007376
RS	61	6.701020	2.504809	179.037621	0.005411	0.006608
RS	62	7.188132	2.504809	157.767429	0.004768	0.005842
RS	63	7.710133	2.504809	701.681509	0.021205	0.026291
PA	4+25*2+4+6 0.092964679 0.023961793 7.710132789 0.146062964 0.168279111 0.276004870 0.357482277 0.450939873 0.603802139 0.833261422 1.129299591 1.476680854 1.861248763 2.254999409 2.605042736 2.847322823 2.939424511 2.887893125 2.740684833 2.555648414 2.379018337 2.238712626 2.144785052 2.094440813 2.077967875 2.084422965 2.104919613 2.133012921 2.163460554 2.204310006 2.504809126
//
IT	5340
RD	8
LK	-325439.913950
QD	-588.065153 -> -538.075611
RI	0.0897107267
TR	0.090447	0.024376
MT	7.859159
MM	C_pi: 1.337136, n_recomb: 34829.928623
RS	0	0.000000	0.152703	1577.298852	0.045286	0.003601
RS	1	0.007194	0.152703	1610.402042	0.046236	0.022147
RS	2	0.014907	0.152703	1638.450410	0.047041	0.041464
RS	3	0.023174	0.152703	1660.739706	0.047681	0.050226
RS	4	0.032035	0.168735	1521.715256	0.043690	0.043819
RS	5	0.041535	0.168735	1538.996131	0.044186	0.042344
RS	6	0.051717	0.281641	940.625553	0.027006	0.025481
RS	7	0.062633	0.281641	968.759802	0.027814	0.025963
RS	8	0.074333	0.361136	779.661389	0.022385	0.020871
RS	9	0.086876	0.361136	806.351983	0.023151	0.022029
RS	10	0.100320	0.449247	671.274476	0.019273	0.018536
RS	11	0.114732	0.449247	696.178717	0.019988	0.019661
RS	12	0.130181	0.598072	543.527320	0.015605	0.015512
RS	13	0.146742	0.598072	566.276489	0.016258	0.016303
RS	14	0.164493	0.827466	427.421372	0.012272	0.012374
RS	15	0.183522	0.827466	447.494436	0.012848	0.012951
RS	16	0.203920	1.129080	343.981387	0.009876	0.010010
RS	17	0.225786	1.129080	361.505562	0.010379	0.010507
RS	18	0.249225	1.489477	288.358757	0.008279	0.008447
RS	19	0.274350	1.489477	303.846581	0.008724	0.008889
RS	20	0.301282	1.896749	251.631260	0.007225	0.007421
RS	21	0.330152	1.896749	265.611709	0.007626	0.007805
RS	22	0.361100	2.322908	229.045257	0.006576	0.006772
RS	23	0.394274	2.322908	242.019313	0.006949	0.007119
RS	24	0.429834	2.709301	219.286149	0.006296	0.006480
RS	25	0.467953	2.709301	231.772479	0.006654	0.006824
RS	26	0.508814	2.980492	222.617895	0.006392	0.006586
RS	27	0.552615	2.980492	235.157985	0.006752	0.006967
RS	28	0.599568	3.083462	239.923196	0.006888	0.007159
RS	29	0.649898	3.083462	253.031949	0.007265	0.007617
RS	30	0.703850	3.023011	271.823750	0.007804	0.008268
RS	31	0.761683	3.023011	285.869419	0.008208	0.008832
RS	32	0.823676	2.854255	317.773019	0.009124	0.009943
RS	33	0.890130	2.854255	332.794564	0.009555	0.010611
RS	34	0.961365	2.644538	375.138715	0.010771	0.012114
RS	35	1.037725	2.644538	390.650891	0.011216	0.012848
RS	36	1.119579	2.446849	438.171953	0.012580	0.014566
RS	37	1.207321	2.446849	453.065230	0.013008	0.015282
RS	38	1.301376	2.292106	498.107030	0.014301	0.016924
RS	39	1.402198	2.292106	510.802882	0.014666	0.017511
RS	40	1.510274	2.190603	545.715214	0.015668	0.018772
RS	41	1.626125	2.190603	554.593202	0.015923	0.019136
RS	42	1.750311	2.138380	574.745704	0.016501	0.019834
RS	43	1.883432	2.138380	578.579506	0.016612	0.019934
RS	44	2.026130	2.124097	583.571649	0.016755	0.020066
RS	45	2.179094	2.124097	581.696951	0.016701	0.019916
RS	46	2.343064	2.135253	573.911641	0.016478	0.019596
RS	47	2.518830	2.135253	566.153858	0.016255	0.019232
RS	48	2.707241	2.161762	548.676733	0.015753	0.018592
RS	49	2.909208	2.161762	535.237507	0.015367	0.018051
RS	50	3.125706	2.196345	510.855181	0.014667	0.017201
RS	51	3.357779	2.196345	492.245338	0.014133	0.016516
RS	52	3.606549	2.233133	463.388490	0.013304	0.015544
RS	53	3.873216	2.233133	440.376474	0.012644	0.014748
RS	54	4.159069	2.282189	406.563060	0.011673	0.013650
RS	55	4.465488	2.282189	380.655195	0.010929	0.012789
RS	56	4.793952	2.282189	352.943023	0.010133	0.011883
RS	57	5.146047	2.282189	323.848329	0.009298	0.010941
RS	58	5.523474	2.632878	257.648268	0.007397	0.008868
RS	59	5.928055	2.632878	236.696686	0.006796	0.008171
RS	60	6.361743	2.632878	215.045337	0.006174	0.007448
RS	61	6.826633	2.632878	193.060180	0.005543	0.006707
RS	62	7.324970	2.632878	171.122447	0.004913	0.005963
RS	63	7.859159	2.632878	785.437782	0.022551	0.027656
PA	4+25*2+4+6 0.090446946 0.024376198 7.859158817 0.152702688 0.168735325 0.281641371 0.361136105 0.449246552 0.598072193 0.827466165 1.129079886 1.489477123 1.896749266 2.322908466 2.709301486 2.980491706 3.083461992 3.023011114 2.854254920 2.644538197 2.446848910 2.292106375 2.190603115 2.138380435 2.124097004 2.135253059 2.161761874 2.196344676 2.233133480 2.282189455 2.632877620
//
IT	4486
RD	9
LK	-325341.687170
QD	-558.132388 -> -512.375525
RI	0.0858729858
TR	0.088105	0.024775
MT	8.000156
MM	C_pi: 1.381485, n_recomb: 36544.290890
RS	0	0.000000	0.158976	1596.277202	0.043681	0.003492
RS	1	0.007224	0.158976	1633.048404	0.044687	0.021517
RS	2	0.014971	0.158976	1665.007736	0.045561	0.040368
RS	3	0.023277	0.158976	1691.427996	0.046284	0.049060
RS	4	0.032183	0.168935	1613.499777	0.044152	0.044618
RS	5	0.041732	0.168935	1631.880134	0.044655	0.043001
RS	6	0.051971	0.287730	977.883503	0.026759	0.025365
RS	7	0.062950	0.287730	1008.035149	0.027584	0.025793
RS	8	0.074722	0.365918	818.564393	0.022399	0.020901
RS	9	0.087345	0.365918	847.027307	0.023178	0.022024
RS	10	0.100879	0.449138	714.851263	0.019561	0.018768
RS	11	0.115392	0.449138	741.401151	0.020288	0.019894
RS	12	0.130952	0.594039	582.597527	0.015942	0.015788
RS	13	0.147637	0.594039	606.901768	0.016607	0.016604
RS	14	0.165528	0.822831	457.517401	0.012520	0.012581
RS	15	0.184710	0.822831	478.981587	0.013107	0.013181
RS	16	0.205279	1.128722	366.247542	0.010022	0.010129
RS	17	0.227333	1.128722	384.945725	0.010534	0.010643
RS	18	0.250981	1.500147	304.828282	0.008341	0.008490
RS	19	0.276337	1.500147	321.280665	0.008792	0.008944
RS	20	0.303525	1.927790	263.743843	0.007217	0.007399
RS	21	0.332678	1.927790	278.505404	0.007621	0.007792
RS	22	0.363936	2.384361	237.910595	0.006510	0.006696
RS	23	0.397452	2.384361	251.517630	0.006883	0.007048
RS	24	0.433390	2.806236	225.971507	0.006183	0.006361
RS	25	0.471924	2.806236	238.991397	0.006540	0.006704
RS	26	0.513242	3.106820	228.254181	0.006246	0.006433
RS	27	0.557545	3.106820	241.291125	0.006603	0.006807
RS	28	0.605049	3.221975	245.775692	0.006725	0.006979
RS	29	0.655984	3.221975	259.418575	0.007099	0.007424
RS	30	0.710600	3.153944	279.352617	0.007644	0.008071
RS	31	0.769160	3.153944	294.046125	0.008046	0.008617
RS	32	0.831952	2.964723	328.604048	0.008992	0.009745
RS	33	0.899280	2.964723	344.445075	0.009425	0.010395
RS	34	0.971471	2.731195	390.844664	0.010695	0.011937
RS	35	1.048879	2.731195	407.354360	0.011147	0.012656
RS	36	1.131878	2.513116	459.811088	0.012582	0.014432
RS	37	1.220873	2.513116	475.805971	0.013020	0.015141
RS	38	1.316298	2.344346	525.681893	0.014385	0.016847
RS	39	1.418617	2.344346	539.439167	0.014761	0.017436
RS	40	1.528328	2.235365	578.002846	0.015817	0.018747
RS	41	1.645964	2.235365	587.750236	0.016083	0.019123
RS	42	1.772100	2.181088	609.737407	0.016685	0.019844
RS	43	1.907347	2.181088	614.157386	0.016806	0.019965
RS	44	2.052365	2.168634	619.231479	0.016945	0.020095
RS	45	2.207861	2.168634	617.644929	0.016901	0.019970
RS	46	2.374589	2.184038	608.703296	0.016657	0.019633
RS	47	2.553363	2.184038	600.965005	0.016445	0.019297
RS	48	2.745052	2.216071	581.659827	0.015917	0.018636
RS	49	2.950589	2.216071	568.008409	0.015543	0.018123
RS	50	3.170976	2.256675	541.538642	0.014819	0.017255
RS	51	3.407283	2.256675	522.510569	0.014298	0.016598
RS	52	3.660663	2.299400	491.562714	0.013451	0.015614
RS	53	3.932347	2.299400	467.934257	0.012805	0.014844
RS	54	4.223659	2.356287	431.655462	0.011812	0.013726
RS	55	4.536017	2.356287	405.016771	0.011083	0.012890
RS	56	4.870941	2.356287	376.372827	0.010299	0.012004
RS	57	5.230060	2.356287	346.154372	0.009472	0.011076
RS	58	5.615124	2.757414	272.407071	0.007454	0.008871
RS	59	6.028006	2.757414	251.380785	0.006879	0.008209
RS	60	6.470717	2.757414	229.472006	0.006279	0.007517
RS	61	6.945411	2.757414	207.047331	0.005666	0.006802
RS	62	7.454398	2.757414	184.495345	0.005049	0.006078
RS	63	8.000156	2.757414	871.912448	0.023859	0.029001
PA	4+25*2+4+6 0.088105281 0.024774843 8.000156223 0.158975942 0.168935448 0.287730131 0.365917820 0.449138399 0.594039419 0.822830796 1.128722464 1.500147118 1.927789665 2.384360837 2.806235645 3.106820149 3.221974680 3.153944352 2.964722877 2.731195084 2.513115557 2.344345563 2.235364641 2.181087843 2.168633973 2.184037560 2.216071044 2.256675498 2.299400268 2.356286542 2.757414408
//
IT	4018
RD	10
LK	-325251.737901
QD	-530.669074 -> -488.663782
RI	0.0825181758
TR	0.085924	0.025158
MT	8.134009
MM	C_pi: 1.424557, n_recomb: 38235.994476
RS	0	0.000000	0.164986	1615.456284	0.042250	0.003392
RS	1	0.007252	0.164986	1655.638674	0.043301	0.020937
RS	2	0.015031	0.164986	1691.239040	0.044232	0.039358
RS	3	0.023373	0.164986	1721.510969	0.045023	0.048000
RS	4	0.032320	0.168860	1706.777847	0.044638	0.045416
RS	5	0.041916	0.168860	1726.119487	0.045144	0.043682
RS	6	0.052209	0.294053	1012.064331	0.026469	0.025205
RS	7	0.063247	0.294053	1044.206826	0.027310	0.025592
RS	8	0.075086	0.371461	854.276989	0.022342	0.020878
RS	9	0.087784	0.371461	884.496780	0.023133	0.021968
RS	10	0.101403	0.450134	756.377084	0.019782	0.018952
RS	11	0.116009	0.450134	784.561461	0.020519	0.020077
RS	12	0.131675	0.591202	620.857812	0.016238	0.016037
RS	13	0.148476	0.591202	646.704356	0.016913	0.016873
RS	14	0.166496	0.818983	487.445052	0.012748	0.012779
RS	15	0.185824	0.818983	510.296203	0.013346	0.013399
RS	16	0.206552	1.128118	388.585214	0.010163	0.010250
RS	17	0.228784	1.128118	408.460673	0.010683	0.010778
RS	18	0.252629	1.508960	321.436523	0.008407	0.008541
RS	19	0.278202	1.508960	338.859387	0.008862	0.009004
RS	20	0.305630	1.955013	275.989398	0.007218	0.007388
RS	21	0.335048	1.955013	291.536859	0.007625	0.007788
RS	22	0.366599	2.440294	246.870082	0.006456	0.006634
RS	23	0.400438	2.440294	261.111163	0.006829	0.006989
RS	24	0.436731	2.896906	232.699809	0.006086	0.006257
RS	25	0.475656	2.896906	246.249247	0.006440	0.006599
RS	26	0.517404	3.227417	233.858640	0.006116	0.006295
RS	27	0.562180	3.227417	247.382182	0.006470	0.006663
RS	28	0.610204	3.356068	251.481222	0.006577	0.006814
RS	29	0.661709	3.356068	265.640931	0.006947	0.007247
RS	30	0.716951	3.281791	286.574595	0.007495	0.007888
RS	31	0.776198	3.281791	301.892539	0.007896	0.008417
RS	32	0.839743	3.073136	338.942304	0.008864	0.009555
RS	33	0.907895	3.073136	355.577628	0.009300	0.010188
RS	34	0.980991	2.816546	405.890825	0.010615	0.011763
RS	35	1.059387	2.816546	423.378777	0.011073	0.012468
RS	36	1.143469	2.578608	480.690434	0.012572	0.014295
RS	37	1.233649	2.578608	497.781553	0.013019	0.014997
RS	38	1.330369	2.396094	552.493849	0.014450	0.016759
RS	39	1.434103	2.396094	567.324919	0.014837	0.017351
RS	40	1.545361	2.279655	609.609727	0.015943	0.018709
RS	41	1.664687	2.279655	620.254731	0.016222	0.019098
RS	42	1.792667	2.223109	644.179515	0.016847	0.019844
RS	43	1.929929	2.223109	649.224435	0.016979	0.019984
RS	44	2.077145	2.212110	654.486907	0.017117	0.020117
RS	45	2.235037	2.212110	653.232096	0.017084	0.020016
RS	46	2.404381	2.231301	643.231445	0.016823	0.019667
RS	47	2.586005	2.231301	635.555961	0.016622	0.019357
RS	48	2.780802	2.268374	614.506905	0.016071	0.018679
RS	49	2.989726	2.268374	600.682119	0.015710	0.018194
RS	50	3.213801	2.314523	572.193957	0.014965	0.017311
RS	51	3.454127	2.314523	552.779055	0.014457	0.016681
RS	52	3.711883	2.362761	519.788045	0.013594	0.015686
RS	53	3.988331	2.362761	495.566721	0.012961	0.014941
RS	54	4.284828	2.427067	456.838568	0.011948	0.013806
RS	55	4.602828	2.427067	429.486274	0.011233	0.012992
RS	56	4.943890	2.427067	399.928289	0.010459	0.012123
RS	57	5.309687	2.427067	368.603552	0.009640	0.011209
RS	58	5.702013	2.878661	287.079707	0.007508	0.008876
RS	59	6.122791	2.878661	266.006019	0.006957	0.008248
RS	60	6.574085	2.878661	243.874150	0.006378	0.007584
RS	61	7.058108	2.878661	221.049567	0.005781	0.006893
RS	62	7.577234	2.878661	197.926045	0.005176	0.006189
RS	63	8.134009	2.878661	961.172740	0.025138	0.030321
PA	4+25*2+4+6 0.085923972 0.025157886 8.134008935 0.164986267 0.168859887 0.294052875 0.371460803 0.450134056 0.591202286 0.818982566 1.128117509 1.508959933 1.955013010 2.440294320 2.896906482 3.227416625 3.356067941 3.281790905 3.073135938 2.816545582 2.578607611 2.396094050 2.279655122 2.223108961 2.212109502 2.231301311 2.268373716 2.314522694 2.362761313 2.427066642 2.878660682
//
IT	5120
RD	11
LK	-325169.133574
QD	-505.396195 -> -466.739148
RI	0.0795106759
TR	0.083889	0.025526
MT	8.261235
MM	C_pi: 1.466504, n_recomb: 39906.951630
RS	0	0.000000	0.170830	1634.052014	0.040947	0.003299
RS	1	0.007278	0.170830	1677.443719	0.042034	0.020397
RS	2	0.015087	0.170830	1716.477259	0.043012	0.038412
RS	3	0.023463	0.170830	1750.390342	0.043862	0.047011
RS	4	0.032449	0.168522	1802.074658	0.045157	0.046223
RS	5	0.042089	0.168522	1822.223667	0.045662	0.044390
RS	6	0.052431	0.300485	1043.804490	0.026156	0.025017
RS	7	0.063526	0.300485	1077.904311	0.027010	0.025374
RS	8	0.075428	0.377531	887.316029	0.022235	0.020814
RS	9	0.088196	0.377531	919.272655	0.023035	0.021877
RS	10	0.101893	0.451922	796.125013	0.019950	0.019099
RS	11	0.116588	0.451922	825.933932	0.020696	0.020220
RS	12	0.132352	0.589227	658.437482	0.016499	0.016263
RS	13	0.149264	0.589227	685.815956	0.017185	0.017116
RS	14	0.167406	0.815668	517.271414	0.012962	0.012969
RS	15	0.186869	0.815668	541.506720	0.013569	0.013606
RS	16	0.207748	1.127197	411.027942	0.010300	0.010371
RS	17	0.230147	1.127197	432.084577	0.010827	0.010912
RS	18	0.254177	1.516092	338.195918	0.008475	0.008596
RS	19	0.279955	1.516092	356.595452	0.008936	0.009069
RS	20	0.307610	1.978863	288.361864	0.007226	0.007386
RS	21	0.337277	1.978863	304.699947	0.007635	0.007792
RS	22	0.369104	2.491319	255.907699	0.006413	0.006582
RS	23	0.403247	2.491319	270.783779	0.006785	0.006940
RS	24	0.439875	2.981981	239.449397	0.006000	0.006165
RS	25	0.479170	2.981981	253.524374	0.006353	0.006506
RS	26	0.521324	3.342912	239.411484	0.005999	0.006170
RS	27	0.566546	3.342912	253.411733	0.006350	0.006532
RS	28	0.615060	3.486333	257.027009	0.006441	0.006662
RS	29	0.667105	3.486333	271.686969	0.006808	0.007084
RS	30	0.722938	3.407113	293.485805	0.007354	0.007716
RS	31	0.782834	3.407113	309.405547	0.007753	0.008230
RS	32	0.847090	3.179986	348.791869	0.008740	0.009375
RS	33	0.916023	3.179986	366.196618	0.009176	0.009991
RS	34	0.989973	2.901001	420.280261	0.010532	0.011592
RS	35	1.069306	2.901001	438.726670	0.010994	0.012284
RS	36	1.154412	2.643642	500.805506	0.012549	0.014154
RS	37	1.245713	2.643642	518.986417	0.013005	0.014850
RS	38	1.343659	2.447600	578.528032	0.014497	0.016664
RS	39	1.448734	2.447600	594.444508	0.014896	0.017260
RS	40	1.561457	2.323688	640.515990	0.016050	0.018662
RS	41	1.682384	2.323688	652.087063	0.016340	0.019062
RS	42	1.812113	2.264652	678.057380	0.016991	0.019835
RS	43	1.951284	2.264652	683.767154	0.017134	0.019993
RS	44	2.100585	2.254741	689.336904	0.017274	0.020132
RS	45	2.260752	2.254741	688.458776	0.017252	0.020054
RS	46	2.432576	2.277282	677.509715	0.016977	0.019698
RS	47	2.616907	2.277282	669.941358	0.016788	0.019412
RS	48	2.814654	2.318922	647.245719	0.016219	0.018723
RS	49	3.026794	2.318922	633.286558	0.015869	0.018263
RS	50	3.254374	2.370151	602.858672	0.015107	0.017369
RS	51	3.498518	2.370151	583.087587	0.014611	0.016764
RS	52	3.760432	2.423486	548.108011	0.013735	0.015761
RS	53	4.041409	2.423486	523.315551	0.013113	0.015038
RS	54	4.342837	2.494788	482.159985	0.012082	0.013887
RS	55	4.666204	2.494788	454.108029	0.011379	0.013094
RS	56	5.013106	2.494788	423.650032	0.010616	0.012242
RS	57	5.385258	2.494788	391.232475	0.009804	0.011340
RS	58	5.784496	2.996684	301.715635	0.007560	0.008884
RS	59	6.212792	2.996684	280.615532	0.007032	0.008285
RS	60	6.672262	2.996684	258.287849	0.006472	0.007648
RS	61	7.165173	2.996684	235.095502	0.005891	0.006980
RS	62	7.693960	2.996684	211.435666	0.005298	0.006294
RS	63	8.261235	2.996684	1053.205442	0.026392	0.031616
PA	4+25*2+4+6 0.083889295 0.025526248 8.261234696 0.170830425 0.168521789 0.300485464 0.377531453 0.451921583 0.589226681 0.815668211 1.127196575 1.516092255 1.978862999 2.491318607 2.981981229 3.342911907 3.486332991 3.407112743 3.179985981 2.901000906 2.643642341 2.447600055 2.323688302 2.264651690 2.254740946 2.277281725 2.318922226 2.370151090 2.423485623 2.494788119 2.996683564
//
IT	4679
RD	12
LK	-325093.089083
QD	-482.073115 -> -446.418488
RI	0.0767555945
TR	0.081987	0.025881
MT	8.382375
MM	C_pi: 1.507443, n_recomb: 41558.259777
RS	0	0.000000	0.176587	1651.478411	0.039739	0.003211
RS	1	0.007303	0.176587	1697.911895	0.040856	0.019888
RS	2	0.015139	0.176587	1740.210078	0.041874	0.037514
RS	3	0.023548	0.176587	1777.597924	0.042774	0.046069
RS	4	0.032570	0.167945	1899.719598	0.045712	0.047049
RS	5	0.042252	0.167945	1920.510389	0.046212	0.045127
RS	6	0.052640	0.306956	1073.537536	0.025832	0.024810
RS	7	0.063787	0.306956	1109.557432	0.026699	0.025146
RS	8	0.075748	0.383982	918.056058	0.022091	0.020720
RS	9	0.088583	0.383982	951.725794	0.022901	0.021758
RS	10	0.102355	0.454294	834.298484	0.020075	0.019213
RS	11	0.117133	0.454294	865.722338	0.020832	0.020329
RS	12	0.132990	0.587896	695.420412	0.016734	0.016470
RS	13	0.150005	0.587896	724.321928	0.017429	0.017336
RS	14	0.168262	0.812727	547.041208	0.013163	0.013150
RS	15	0.187853	0.812727	572.658693	0.013780	0.013803
RS	16	0.208875	1.125932	433.600776	0.010434	0.010492
RS	17	0.231431	1.125932	455.842933	0.010969	0.011044
RS	18	0.255635	1.521720	355.113907	0.008545	0.008656
RS	19	0.281607	1.521720	374.496435	0.009011	0.009137
RS	20	0.309475	1.999707	300.859021	0.007239	0.007390
RS	21	0.339379	1.999707	317.992504	0.007652	0.007802
RS	22	0.371466	2.537924	265.014971	0.006377	0.006539
RS	23	0.405897	2.537924	280.527093	0.006750	0.006900
RS	24	0.442842	3.061964	246.209900	0.005924	0.006082
RS	25	0.482485	3.061964	260.806681	0.006276	0.006423
RS	26	0.525023	3.453738	244.906357	0.005893	0.006056
RS	27	0.570668	3.453738	259.374088	0.006241	0.006412
RS	28	0.619646	3.613129	262.415339	0.006314	0.006522
RS	29	0.672201	3.613129	277.560024	0.006679	0.006933
RS	30	0.728594	3.530208	300.100240	0.007221	0.007554
RS	31	0.789105	3.530208	316.600303	0.007618	0.008054
RS	32	0.854035	3.285535	358.174171	0.008619	0.009201
RS	33	0.923707	3.285535	376.324098	0.009055	0.009803
RS	34	0.998467	2.984766	434.035685	0.010444	0.011424
RS	35	1.078687	2.984766	453.420363	0.010910	0.012104
RS	36	1.164765	2.708366	520.172336	0.012517	0.014012
RS	37	1.257130	2.708366	539.435235	0.012980	0.014702
RS	38	1.356239	2.498971	603.788586	0.014529	0.016563
RS	39	1.462587	2.498971	620.800405	0.014938	0.017161
RS	40	1.576701	2.367550	670.718791	0.016139	0.018605
RS	41	1.699148	2.367550	683.243011	0.016441	0.019018
RS	42	1.830538	2.305812	711.365848	0.017117	0.019816
RS	43	1.971523	2.305812	717.779494	0.017272	0.019993
RS	44	2.122804	2.296657	723.777223	0.017416	0.020141
RS	45	2.285132	2.296657	723.320235	0.017405	0.020084
RS	46	2.459316	2.322138	711.539592	0.017121	0.019725
RS	47	2.646220	2.322138	704.122205	0.016943	0.019462
RS	48	2.846773	2.367901	679.884519	0.016360	0.018765
RS	49	3.061972	2.367901	665.829257	0.016022	0.018329
RS	50	3.292887	2.423771	633.545165	0.015245	0.017427
RS	51	3.540666	2.423771	613.447655	0.014761	0.016845
RS	52	3.806539	2.481798	576.538511	0.013873	0.015836
RS	53	4.091829	2.481798	551.195383	0.013263	0.015134
RS	54	4.397954	2.559679	507.638852	0.012215	0.013970
RS	55	4.726434	2.559679	478.899241	0.011524	0.013195
RS	56	5.078903	2.559679	447.553099	0.010769	0.012358
RS	57	5.457112	2.559679	414.053866	0.009963	0.011468
RS	58	5.862941	3.111570	316.340300	0.007612	0.008894
RS	59	6.298408	3.111570	295.230880	0.007104	0.008323
RS	60	6.765676	3.111570	272.730131	0.006563	0.007710
RS	61	7.267068	3.111570	249.197257	0.005996	0.007063
RS	62	7.805076	3.111570	225.031330	0.005415	0.006394
RS	63	8.382375	3.111570	1147.938304	0.027622	0.032884
PA	4+25*2+4+6 0.081987457 0.025880619 8.382374933 0.176587398 0.167945305 0.306956108 0.383981966 0.454293730 0.587896030 0.812727040 1.125932401 1.521719536 1.999707022 2.537924390 3.061964198 3.453738063 3.613128564 3.530208312 3.285534681 2.984765904 2.708365599 2.498971421 2.367550418 2.305811748 2.296656521 2.322137774 2.367901346 2.423770741 2.481797603 2.559678838 3.111569721
//
IT	4417
RD	13
LK	-325022.927655
QD	-460.490639 -> -427.538761
RI	0.0741920041
TR	0.080206	0.026222
MT	8.497855
MM	C_pi: 1.547437, n_recomb: 43190.089271
RS	0	0.000000	0.182316	1667.335725	0.038605	0.003129
RS	1	0.007326	0.182316	1716.662941	0.039747	0.019405
RS	2	0.015189	0.182316	1762.079759	0.040798	0.036653
RS	3	0.023627	0.182316	1802.801421	0.041741	0.045158
RS	4	0.032684	0.167157	1999.894572	0.046304	0.047897
RS	5	0.042404	0.167157	2021.150771	0.046797	0.045893
RS	6	0.052837	0.313415	1101.574350	0.025505	0.024592
RS	7	0.064033	0.313415	1139.474265	0.026383	0.024912
RS	8	0.076050	0.390708	946.773293	0.021921	0.020603
RS	9	0.088948	0.390708	982.128687	0.022740	0.021618
RS	10	0.102790	0.457110	871.028867	0.020167	0.019301
RS	11	0.117646	0.457110	904.057085	0.020932	0.020412
RS	12	0.133591	0.587057	731.852571	0.016945	0.016658
RS	13	0.150703	0.587057	762.268491	0.017649	0.017537
RS	14	0.169069	0.810056	576.768440	0.013354	0.013325
RS	15	0.188781	0.810056	603.765897	0.013979	0.013991
RS	16	0.209937	1.124339	456.303909	0.010565	0.010612
RS	17	0.232643	1.124339	479.735410	0.011108	0.011174
RS	18	0.257012	1.525992	372.189027	0.008617	0.008720
RS	19	0.283166	1.525992	392.560505	0.009089	0.009207
RS	20	0.311237	2.017846	313.474276	0.007258	0.007401
RS	21	0.341364	2.017846	331.407632	0.007673	0.007817
RS	22	0.373698	2.580498	274.182893	0.006348	0.006503
RS	23	0.408400	2.580498	290.331939	0.006722	0.006866
RS	24	0.445645	3.137214	252.973845	0.005857	0.006009
RS	25	0.485619	3.137214	268.088837	0.006207	0.006348
RS	26	0.528521	3.560191	250.338347	0.005796	0.005951
RS	27	0.574566	3.560191	265.264761	0.006142	0.006303
RS	28	0.623984	3.736641	267.651202	0.006197	0.006391
RS	29	0.677022	3.736641	283.265943	0.006559	0.006793
RS	30	0.733946	3.651232	306.431177	0.007095	0.007401
RS	31	0.795041	3.651232	323.490945	0.007490	0.007889
RS	32	0.860611	3.389905	367.109565	0.008500	0.009035
RS	33	0.930984	3.389905	385.980771	0.008937	0.009624
RS	34	1.006513	3.067906	447.181048	0.010354	0.011259
RS	35	1.087575	3.067906	467.483143	0.010824	0.011929
RS	36	1.174576	2.772806	538.808223	0.012475	0.013868
RS	37	1.267951	2.772806	559.143455	0.012946	0.014554
RS	38	1.368165	2.550207	628.281890	0.014547	0.016456
RS	39	1.475722	2.550207	646.396419	0.014966	0.017058
RS	40	1.591158	2.411243	700.211250	0.016212	0.018542
RS	41	1.715051	2.411243	713.713134	0.016525	0.018965
RS	42	1.848020	2.346612	744.089150	0.017228	0.019791
RS	43	1.990730	2.346612	751.243562	0.017394	0.019984
RS	44	2.143895	2.337904	757.790746	0.017545	0.020144
RS	45	2.308281	2.337904	757.797542	0.017546	0.020107
RS	46	2.484710	2.365948	745.304740	0.017256	0.019748
RS	47	2.674064	2.365948	738.080623	0.017089	0.019508
RS	48	2.877289	2.415424	712.407755	0.016495	0.018806
RS	49	3.095403	2.415424	698.293507	0.016168	0.018393
RS	50	3.329496	2.475520	664.240253	0.015379	0.017485
RS	51	3.580738	2.475520	643.845190	0.014907	0.016925
RS	52	3.850385	2.537855	605.068509	0.014009	0.015912
RS	53	4.139787	2.537855	579.194514	0.013410	0.015229
RS	54	4.450391	2.621906	533.267902	0.012347	0.014053
RS	55	4.783748	2.621906	503.851837	0.011666	0.013296
RS	56	5.141528	2.621906	471.628574	0.010920	0.012473
RS	57	5.525518	2.621906	437.057982	0.010119	0.011593
RS	58	5.937638	3.223369	330.958827	0.007663	0.008905
RS	59	6.379951	3.223369	309.854953	0.007174	0.008359
RS	60	6.854666	3.223369	287.201161	0.006650	0.007769
RS	61	7.364159	3.223369	263.351975	0.006098	0.007143
RS	62	7.910978	3.223369	238.707084	0.005527	0.006490
RS	63	8.497855	3.223369	1245.236205	0.028832	0.034127
PA	4+25*2+4+6 0.080206392 0.026221782 8.497855063 0.182315884 0.167157333 0.313414673 0.390708213 0.457109736 0.587057280 0.810056319 1.124339459 1.525991942 2.017846110 2.580498405 3.137214143 3.560190957 3.736640536 3.651232488 3.389905122 3.067906318 2.772805694 2.550207347 2.411243064 2.346611873 2.337903541 2.365947923 2.415423613 2.475519755 2.537855300 2.621906138 3.223369465
//
IT	4587
RD	14
LK	-324958.066386
QD	-440.469236 -> -409.958485
RI	0.0717755578
TR	0.078535	0.026550
MT	8.608072
MM	C_pi: 1.586551, n_recomb: 44802.853746
RS	0	0.000000	0.188064	1681.355924	0.037528	0.003051
RS	1	0.007348	0.188064	1733.440767	0.038690	0.018944
RS	2	0.015235	0.188064	1781.844012	0.039771	0.035821
RS	3	0.023702	0.188064	1825.774126	0.040751	0.044268
RS	4	0.032791	0.166188	2102.687832	0.046932	0.048768
RS	5	0.042548	0.166188	2124.225401	0.047413	0.046685
RS	6	0.053022	0.319840	1128.121009	0.025180	0.024368
RS	7	0.064266	0.319840	1167.859947	0.026067	0.024676
RS	8	0.076335	0.397644	973.680456	0.021733	0.020467
RS	9	0.089292	0.397644	1010.691533	0.022559	0.021463
RS	10	0.103200	0.460273	906.423898	0.020231	0.019365
RS	11	0.118131	0.460273	941.045207	0.021004	0.020470
RS	12	0.134158	0.586609	767.764983	0.017137	0.016831
RS	13	0.151363	0.586609	799.686980	0.017849	0.017719
RS	14	0.169832	0.807593	606.462671	0.013536	0.013492
RS	15	0.189658	0.807593	634.837820	0.014170	0.014171
RS	16	0.210941	1.122439	479.142154	0.010694	0.010732
RS	17	0.233788	1.122439	503.766627	0.011244	0.011303
RS	18	0.258314	1.529066	389.419703	0.008692	0.008785
RS	19	0.284641	1.529066	410.785844	0.009169	0.009280
RS	20	0.312903	2.033564	326.203788	0.007281	0.007416
RS	21	0.343242	2.033564	344.941365	0.007699	0.007837
RS	22	0.375809	2.619397	283.407048	0.006326	0.006474
RS	23	0.410770	2.619397	300.193953	0.006700	0.006838
RS	24	0.448300	3.208086	259.737004	0.005797	0.005942
RS	25	0.488587	3.208086	275.366862	0.006146	0.006281
RS	26	0.531834	3.662524	255.709052	0.005707	0.005854
RS	27	0.578258	3.662524	271.086005	0.006051	0.006202
RS	28	0.628094	3.857056	272.742623	0.006088	0.006268
RS	29	0.681592	3.857056	288.813711	0.006446	0.006662
RS	30	0.739020	3.770290	312.498791	0.006975	0.007257
RS	31	0.800668	3.770290	330.098833	0.007368	0.007733
RS	32	0.866846	3.493147	375.629428	0.008384	0.008876
RS	33	0.937886	3.493147	395.198893	0.008821	0.009453
RS	34	1.014146	3.150454	459.750076	0.010262	0.011099
RS	35	1.096009	3.150454	480.948611	0.010735	0.011759
RS	36	1.183887	2.836958	556.745172	0.012427	0.013725
RS	37	1.278222	2.836958	578.141753	0.012904	0.014406
RS	38	1.379489	2.601290	652.029975	0.014553	0.016346
RS	39	1.488196	2.601290	671.252349	0.014982	0.016951
RS	40	1.604891	2.454754	729.003627	0.016271	0.018472
RS	41	1.730159	2.454754	743.505187	0.016595	0.018906
RS	42	1.864633	2.387054	776.230155	0.017325	0.019758
RS	43	2.008986	2.387054	784.159791	0.017502	0.019969
RS	44	2.163947	2.378513	791.375176	0.017663	0.020141
RS	45	2.330293	2.378513	791.886221	0.017675	0.020124
RS	46	2.508861	2.408773	778.801078	0.017383	0.019768
RS	47	2.700550	2.408773	771.810576	0.017227	0.019549
RS	48	2.906324	2.461582	744.809783	0.016624	0.018845
RS	49	3.127217	2.461582	730.672070	0.016309	0.018453
RS	50	3.364341	2.525515	694.938670	0.015511	0.017543
RS	51	3.618888	2.525515	674.273583	0.015050	0.017003
RS	52	3.892137	2.591804	633.691303	0.014144	0.015988
RS	53	4.185464	2.591804	607.305408	0.013555	0.015323
RS	54	4.500344	2.681629	559.042504	0.012478	0.014137
RS	55	4.838360	2.681629	528.960371	0.011806	0.013396
RS	56	5.201211	2.681629	495.870156	0.011068	0.012586
RS	57	5.590724	2.681629	460.237672	0.010273	0.011716
RS	58	6.008857	3.332153	345.576432	0.007713	0.008917
RS	59	6.457712	3.332153	324.491148	0.007243	0.008395
RS	60	6.939548	3.332153	301.702058	0.006734	0.007827
RS	61	7.456787	3.332153	277.558200	0.006195	0.007219
RS	62	8.012031	3.332153	252.458779	0.005635	0.006582
RS	63	8.608072	3.332153	1344.981612	0.030020	0.035343
PA	4+25*2+4+6 0.078535193 0.026550450 8.608071994 0.188063852 0.166188416 0.319839582 0.397644318 0.460272872 0.586609391 0.807593493 1.122439425 1.529065534 2.033564348 2.619397491 3.208085810 3.662524175 3.857056052 3.770290253 3.493146680 3.150454373 2.836957711 2.601290487 2.454753821 2.387054145 2.378512892 2.408772764 2.461581696 2.525515255 2.591803506 2.681629256 3.332153182
//
IT	4139
RD	15
LK	-324897.993371
QD	-421.851286 -> -393.552165
RI	0.0694778762
TR	0.076963	0.026867
MT	8.713537
MM	C_pi: 1.624841, n_recomb: 46396.233363
RS	0	0.000000	0.193867	1693.374011	0.036498	0.002977
RS	1	0.007368	0.193867	1748.086477	0.037677	0.018502
RS	2	0.015279	0.193867	1799.350818	0.038782	0.035014
RS	3	0.023773	0.193867	1846.371598	0.039796	0.043393
RS	4	0.032893	0.165063	2208.166484	0.047594	0.049662
RS	5	0.042685	0.165063	2229.790841	0.048060	0.047503
RS	6	0.053198	0.326216	1153.324851	0.024858	0.024140
RS	7	0.064486	0.326216	1194.860877	0.025753	0.024439
RS	8	0.076605	0.404742	998.936389	0.021531	0.020317
RS	9	0.089618	0.404742	1037.570628	0.022363	0.021296
RS	10	0.103589	0.463714	940.550945	0.020272	0.019411
RS	11	0.118590	0.463714	976.752666	0.021052	0.020509
RS	12	0.134696	0.586482	803.160407	0.017311	0.016989
RS	13	0.151988	0.586482	836.579703	0.018031	0.017886
RS	14	0.170555	0.805305	636.109980	0.013710	0.013653
RS	15	0.190490	0.805305	665.859767	0.014352	0.014343
RS	16	0.211894	1.120273	502.102943	0.010822	0.010850
RS	17	0.234874	1.120273	527.923207	0.011379	0.011430
RS	18	0.259548	1.531090	406.794376	0.008768	0.008853
RS	19	0.286040	1.531090	429.160222	0.009250	0.009354
RS	20	0.314484	2.047119	339.037589	0.007307	0.007435
RS	21	0.345024	2.047119	358.583288	0.007729	0.007860
RS	22	0.377814	2.654957	292.677535	0.006308	0.006449
RS	23	0.413020	2.654957	310.102962	0.006684	0.006816
RS	24	0.450820	3.274897	266.492436	0.005744	0.005882
RS	25	0.491405	3.274897	282.633838	0.006092	0.006220
RS	26	0.534981	3.760981	261.015788	0.005626	0.005765
RS	27	0.581767	3.760981	276.835487	0.005967	0.006108
RS	28	0.632000	3.974518	277.695031	0.005985	0.006154
RS	29	0.685935	3.974518	294.209492	0.006341	0.006540
RS	30	0.743844	3.887479	318.316513	0.006861	0.007120
RS	31	0.806019	3.887479	336.438245	0.007251	0.007586
RS	32	0.872776	3.595315	383.755646	0.008271	0.008724
RS	33	0.944451	3.595315	404.000900	0.008708	0.009289
RS	34	1.021408	3.232439	471.767821	0.010168	0.010943
RS	35	1.104035	3.232439	493.841464	0.010644	0.011593
RS	36	1.192750	2.900833	574.003337	0.012372	0.013582
RS	37	1.288001	2.900833	596.448722	0.012856	0.014259
RS	38	1.390271	2.652216	675.043686	0.014550	0.016233
RS	39	1.500076	2.652216	695.376501	0.014988	0.016841
RS	40	1.617972	2.498082	757.094242	0.016318	0.018397
RS	41	1.744554	2.498082	772.614549	0.016653	0.018841
RS	42	1.880463	2.427159	807.775497	0.017410	0.019721
RS	43	2.026387	2.427159	816.512020	0.017599	0.019947
RS	44	2.183062	2.418533	824.509630	0.017771	0.020134
RS	45	2.351281	2.418533	825.562982	0.017794	0.020136
RS	46	2.531894	2.450695	812.002574	0.017501	0.019785
RS	47	2.725816	2.450695	805.284202	0.017357	0.019586
RS	48	2.934025	2.506488	777.063180	0.016748	0.018883
RS	49	3.157576	2.506488	762.936223	0.016444	0.018511
RS	50	3.397599	2.573904	725.611200	0.015639	0.017600
RS	51	3.655307	2.573904	704.703110	0.015189	0.017080
RS	52	3.932003	2.643811	662.379190	0.014277	0.016063
RS	53	4.229086	2.643811	635.500334	0.013697	0.015416
RS	54	4.548059	2.739042	584.937195	0.012607	0.014220
RS	55	4.890534	2.739042	554.199802	0.011945	0.013494
RS	56	5.258243	2.739042	520.253276	0.011213	0.012696
RS	57	5.653046	2.739042	483.568911	0.010423	0.011835
RS	58	6.076938	3.438067	360.183412	0.007763	0.008931
RS	59	6.532063	3.438067	339.129216	0.007309	0.008431
RS	60	7.020722	3.438067	316.221659	0.006816	0.007882
RS	61	7.545386	3.438067	291.803597	0.006289	0.007292
RS	62	8.108708	3.438067	266.272788	0.005739	0.006670
RS	63	8.713537	3.438067	1447.011105	0.031188	0.036533
PA	4+25*2+4+6 0.076963006 0.026866892 8.713536835 0.193867223 0.165062902 0.326215778 0.404741859 0.463714243 0.586481840 0.805304900 1.120272985 1.531089558 2.047119492 2.654957107 3.274896965 3.760980560 3.974518070 3.887479218 3.595315480 3.232438742 2.900832657 2.652216020 2.498081709 2.427158756 2.418532979 2.450695093 2.506487927 2.573903607 2.643811313 2.739042268 3.438067496
//
IT	4161
RD	16
LK	-324842.259354
QD	-404.500239 -> -378.210535
RI	0.0672789740
TR	0.075481	0.027172
MT	8.814577
MM	C_pi: 1.662347, n_recomb: 47970.188857
RS	0	0.000000	0.199757	1703.287020	0.035507	0.002906
RS	1	0.007388	0.199757	1760.500198	0.036700	0.018075
RS	2	0.015321	0.199757	1814.503686	0.037826	0.034225
RS	3	0.023840	0.199757	1864.500934	0.038868	0.042526
RS	4	0.032989	0.163807	2316.325350	0.048287	0.050579
RS	5	0.042814	0.163807	2337.834207	0.048735	0.048343
RS	6	0.053364	0.332536	1177.302050	0.024542	0.023910
RS	7	0.064694	0.332536	1220.592914	0.025445	0.024203
RS	8	0.076861	0.411969	1022.667889	0.021319	0.020156
RS	9	0.089927	0.411969	1062.890841	0.022157	0.021119
RS	10	0.103958	0.467383	973.468130	0.020293	0.019438
RS	11	0.119025	0.467383	1011.236335	0.021081	0.020530
RS	12	0.135206	0.586621	838.042367	0.017470	0.017134
RS	13	0.152582	0.586621	872.949809	0.018198	0.018039
RS	14	0.171241	0.803162	665.701286	0.013877	0.013808
RS	15	0.191279	0.803162	696.822058	0.014526	0.014508
RS	16	0.212798	1.117876	525.176321	0.010948	0.010967
RS	17	0.235906	1.117876	552.194503	0.011511	0.011555
RS	18	0.260721	1.532193	424.303619	0.008845	0.008923
RS	19	0.287370	1.532193	447.673618	0.009332	0.009429
RS	20	0.315987	2.058743	351.966911	0.007337	0.007457
RS	21	0.346718	2.058743	372.324208	0.007762	0.007886
RS	22	0.379720	2.687457	301.988841	0.006295	0.006429
RS	23	0.415159	2.687457	320.053316	0.006672	0.006798
RS	24	0.453217	3.337910	273.237270	0.005696	0.005827
RS	25	0.494086	3.337910	289.887021	0.006043	0.006165
RS	26	0.537975	3.855743	266.260091	0.005551	0.005682
RS	27	0.585105	3.855743	282.515192	0.005889	0.006022
RS	28	0.635718	4.089135	282.515820	0.005889	0.006046
RS	29	0.690070	4.089135	299.461424	0.006243	0.006426
RS	30	0.748437	4.002835	323.901627	0.006752	0.006991
RS	31	0.811115	4.002835	342.527446	0.007140	0.007447
RS	32	0.878425	3.696423	391.513158	0.008162	0.008577
RS	33	0.950706	3.696423	412.412463	0.008597	0.009132
RS	34	1.028328	3.313834	483.265973	0.010074	0.010791
RS	35	1.111684	3.313834	506.193382	0.010552	0.011432
RS	36	1.201198	2.964395	590.612277	0.012312	0.013441
RS	37	1.297324	2.964395	614.092721	0.012802	0.014113
RS	38	1.400553	2.702943	697.344702	0.014537	0.016118
RS	39	1.511407	2.702943	718.788291	0.014984	0.016728
RS	40	1.630451	2.541193	784.493458	0.016354	0.018318
RS	41	1.758289	2.541193	801.048758	0.016699	0.018772
RS	42	1.895571	2.466906	838.726101	0.017484	0.019678
RS	43	2.042995	2.466906	848.298244	0.017684	0.019919
RS	44	2.201310	2.457969	857.186668	0.017869	0.020122
RS	45	2.371321	2.457969	858.817703	0.017903	0.020143
RS	46	2.553891	2.491750	844.895641	0.017613	0.019799
RS	47	2.749949	2.491750	838.485696	0.017479	0.019620
RS	48	2.960490	2.550208	809.149926	0.016868	0.018919
RS	49	3.186586	2.550208	795.066370	0.016574	0.018567
RS	50	3.429385	2.620778	756.237616	0.015765	0.017657
RS	51	3.690120	2.620778	735.112626	0.015324	0.017154
RS	52	3.970117	2.693990	691.112751	0.014407	0.016138
RS	53	4.270800	2.693990	663.759329	0.013837	0.015506
RS	54	4.593695	2.794278	610.933365	0.012736	0.014303
RS	55	4.940445	2.794278	579.551433	0.012081	0.013591
RS	56	5.312811	2.794278	544.759211	0.011356	0.012804
RS	57	5.712686	2.794278	507.033041	0.010570	0.011952
RS	58	6.142101	3.541198	374.773658	0.007813	0.008945
RS	59	6.603241	3.541198	353.762284	0.007375	0.008465
RS	60	7.098447	3.541198	330.752009	0.006895	0.007936
RS	61	7.630236	3.541198	306.078917	0.006381	0.007362
RS	62	8.201312	3.541198	280.138473	0.005840	0.006754
RS	63	8.814577	3.541198	1551.180312	0.032336	0.037698
PA	4+25*2+4+6 0.075481292 0.027171714 8.814576621 0.199756634 0.163806878 0.332535537 0.411969171 0.467383224 0.586620550 0.803162184 1.117875550 1.532193439 2.058743398 2.687457402 3.337910348 3.855742510 4.089134902 4.002834629 3.696422756 3.313834190 2.964394603 2.702942772 2.541192830 2.466905953 2.457969393 2.491749733 2.550207852 2.620777904 2.693989660 2.794278229 3.541198151
//
IT	5246
RD	17
LK	-324790.469578
QD	-388.296736 -> -363.837496
RI	0.0651669634
TR	0.074083	0.027466
MT	8.911479
MM	C_pi: 1.699090, n_recomb: 49524.330409
RS	0	0.000000	0.205751	1711.084837	0.034550	0.002838
RS	1	0.007406	0.205751	1770.672278	0.035754	0.017661
RS	2	0.015360	0.205751	1827.292898	0.036897	0.033454
RS	3	0.023904	0.205751	1880.151717	0.037964	0.041667
RS	4	0.033080	0.162442	2427.123706	0.049009	0.051517
RS	5	0.042936	0.162442	2448.306037	0.049436	0.049205
RS	6	0.053522	0.338798	1200.117222	0.024233	0.023679
RS	7	0.064892	0.338798	1245.120009	0.025142	0.023969
RS	8	0.077104	0.419301	1044.971550	0.021100	0.019986
RS	9	0.090220	0.419301	1086.746686	0.021944	0.020934
RS	10	0.104308	0.471241	1005.211600	0.020297	0.019451
RS	11	0.119439	0.471241	1044.530606	0.021091	0.020536
RS	12	0.135691	0.586983	872.400585	0.017616	0.017267
RS	13	0.153146	0.586983	908.786106	0.018350	0.018178
RS	14	0.171894	0.801148	695.213000	0.014038	0.013957
RS	15	0.192030	0.801148	727.699976	0.014694	0.014666
RS	16	0.213658	1.115288	548.340227	0.011072	0.011082
RS	17	0.236887	1.115288	576.557260	0.011642	0.011678
RS	18	0.261837	1.532486	441.933393	0.008924	0.008993
RS	19	0.288635	1.532486	466.311123	0.009416	0.009506
RS	20	0.317417	2.068633	364.979789	0.007370	0.007482
RS	21	0.348331	2.068633	386.151500	0.007797	0.007915
RS	22	0.381534	2.717144	311.332392	0.006286	0.006413
RS	23	0.417197	2.717144	330.036066	0.006664	0.006784
RS	24	0.455500	3.397361	279.965621	0.005653	0.005777
RS	25	0.496641	3.397361	297.120406	0.005999	0.006114
RS	26	0.540828	3.946976	271.439960	0.005481	0.005605
RS	27	0.588287	3.946976	288.123290	0.005818	0.005941
RS	28	0.639262	4.200973	287.210036	0.005799	0.005945
RS	29	0.694011	4.200973	304.575087	0.006150	0.006318
RS	30	0.752816	4.116355	329.267732	0.006649	0.006868
RS	31	0.815975	4.116355	348.380784	0.007035	0.007315
RS	32	0.883812	3.796452	398.921760	0.008055	0.008437
RS	33	0.956673	3.796452	420.453885	0.008490	0.008981
RS	34	1.034931	3.394625	494.265839	0.009980	0.010643
RS	35	1.118984	3.394625	518.025399	0.010460	0.011276
RS	36	1.209261	3.027606	606.592839	0.012248	0.013301
RS	37	1.306225	3.027606	631.093248	0.012743	0.013969
RS	38	1.410370	2.753429	718.945944	0.014517	0.016002
RS	39	1.522228	2.753429	741.498251	0.014972	0.016614
RS	40	1.642370	2.584049	811.203680	0.016380	0.018236
RS	41	1.771410	2.584049	828.807230	0.016735	0.018699
RS	42	1.910006	2.506278	869.071613	0.017548	0.019632
RS	43	2.058867	2.506278	879.505137	0.017759	0.019886
RS	44	2.218753	2.496826	889.387438	0.017959	0.020107
RS	45	2.390479	2.496826	891.628890	0.018004	0.020145
RS	46	2.574924	2.531961	877.457086	0.017718	0.019810
RS	47	2.773029	2.531961	871.389625	0.017595	0.019649
RS	48	2.985805	2.592792	841.042649	0.016982	0.018953
RS	49	3.214339	2.592792	827.033576	0.016700	0.018619
RS	50	3.459799	2.666211	786.788998	0.015887	0.017712
RS	51	3.723437	2.666211	765.472300	0.015456	0.017226
RS	52	4.006601	2.742441	719.860825	0.014535	0.016212
RS	53	4.310735	2.742441	692.051261	0.013974	0.015595
RS	54	4.637394	2.847455	637.003170	0.012862	0.014386
RS	55	4.988245	2.847455	604.987751	0.012216	0.013686
RS	56	5.365080	2.847455	569.360908	0.011497	0.012910
RS	57	5.769823	2.847455	530.603617	0.010714	0.012065
RS	58	6.204542	3.641629	389.334376	0.007861	0.008960
RS	59	6.671456	3.641629	368.377247	0.007438	0.008499
RS	60	7.172949	3.641629	345.279460	0.006972	0.007987
RS	61	7.711584	3.641629	320.369805	0.006469	0.007430
RS	62	8.290109	3.641629	294.040704	0.005937	0.006835
RS	63	8.911479	3.641629	1657.322424	0.033465	0.038837
PA	4+25*2+4+6 0.074082528 0.027465502 8.911479498 0.205751233 0.162442467 0.338798232 0.419301475 0.471240806 0.586982790 0.801148296 1.115287619 1.532485682 2.068632897 2.717144157 3.397361274 3.946975599 4.200972532 4.116354579 3.796451599 3.394624573 3.027605700 2.753428846 2.584048874 2.506278306 2.496826404 2.531961187 2.592792142 2.666211426 2.742440706 2.847454939 3.641628885
//
IT	5241
RD	18
LK	-324742.274961
QD	-373.136584 -> -350.348823
RI	0.0631244556
TR	0.072759	0.027748
MT	9.004637
MM	C_pi: 1.735134, n_recomb: 51059.029120
RS	0	0.000000	0.211883	1716.692408	0.033622	0.002772
RS	1	0.007424	0.211883	1778.529009	0.034833	0.017259
RS	2	0.015398	0.211883	1837.646176	0.035991	0.032697
RS	3	0.023965	0.211883	1893.253122	0.037080	0.040813
RS	4	0.033167	0.160992	2540.537465	0.049757	0.052474
RS	5	0.043053	0.160992	2561.176615	0.050161	0.050084
RS	6	0.053673	0.345008	1221.850683	0.023930	0.023449
RS	7	0.065081	0.345008	1268.523486	0.024844	0.023736
RS	8	0.077335	0.426727	1065.946836	0.020877	0.019809
RS	9	0.090500	0.426727	1109.237233	0.021725	0.020744
RS	10	0.104642	0.475262	1035.834268	0.020287	0.019451
RS	11	0.119833	0.475262	1076.688028	0.021087	0.020528
RS	12	0.136153	0.587549	906.232153	0.017749	0.017389
RS	13	0.153684	0.587549	944.085866	0.018490	0.018306
RS	14	0.172516	0.799259	724.638739	0.014192	0.014100
RS	15	0.192746	0.799259	758.487120	0.014855	0.014818
RS	16	0.214478	1.112539	571.595793	0.011195	0.011196
RS	17	0.237824	1.112539	601.012621	0.011771	0.011800
RS	18	0.262902	1.532077	459.681578	0.009003	0.009064
RS	19	0.289842	1.532077	485.070539	0.009500	0.009582
RS	20	0.318782	2.076965	378.077974	0.007405	0.007509
RS	21	0.349871	2.076965	400.067083	0.007835	0.007946
RS	22	0.383267	2.744257	320.709846	0.006281	0.006401
RS	23	0.419142	2.744257	340.053151	0.006660	0.006773
RS	24	0.457681	3.453512	286.678994	0.005615	0.005732
RS	25	0.499080	3.453512	304.335873	0.005960	0.006068
RS	26	0.543553	4.034872	276.561492	0.005417	0.005532
RS	27	0.591328	4.034872	293.666568	0.005752	0.005866
RS	28	0.642649	4.310152	291.789367	0.005715	0.005849
RS	29	0.697779	4.310152	309.563164	0.006063	0.006217
RS	30	0.757003	4.228152	334.431007	0.006550	0.006751
RS	31	0.820623	4.228152	354.015541	0.006933	0.007190
RS	32	0.888965	3.895448	406.009229	0.007952	0.008303
RS	33	0.962381	3.895448	428.154126	0.008385	0.008837
RS	34	1.041247	3.474812	504.805337	0.009887	0.010500
RS	35	1.125968	3.474812	529.376165	0.010368	0.011124
RS	36	1.216978	3.090460	621.984811	0.012182	0.013163
RS	37	1.314745	3.090460	647.489818	0.012681	0.013827
RS	38	1.419769	2.803669	739.882648	0.014491	0.015885
RS	39	1.532589	2.803669	763.540273	0.014954	0.016500
RS	40	1.653785	2.626648	837.252917	0.016398	0.018152
RS	41	1.783977	2.626648	855.915866	0.016763	0.018622
RS	42	1.923835	2.545287	898.831709	0.017604	0.019582
RS	43	2.074075	2.545287	910.149911	0.017825	0.019850
RS	44	2.235468	2.535136	921.123267	0.018040	0.020089
RS	45	2.408842	2.535136	924.005410	0.018097	0.020143
RS	46	2.595087	2.571390	909.689778	0.017816	0.019819
RS	47	2.795157	2.571390	903.996777	0.017705	0.019675
RS	48	3.010080	2.634329	872.738166	0.017093	0.018985
RS	49	3.240957	2.634329	858.833083	0.016820	0.018669
RS	50	3.488974	2.710315	817.259341	0.016006	0.017766
RS	51	3.755403	2.710315	795.774945	0.015585	0.017297
RS	52	4.041610	2.789298	748.615136	0.014662	0.016285
RS	53	4.349063	2.789298	720.367111	0.014109	0.015682
RS	54	4.679340	2.898733	663.136756	0.012988	0.014467
RS	55	5.034136	2.898733	630.498669	0.012348	0.013780
RS	56	5.415270	2.898733	594.048039	0.011635	0.013013
RS	57	5.824698	2.898733	554.270085	0.010855	0.012176
RS	58	6.264519	3.739511	403.864190	0.007910	0.008975
RS	59	6.736991	3.739511	382.972017	0.007501	0.008533
RS	60	7.244537	3.739511	359.800920	0.007047	0.008037
RS	61	7.789760	3.739511	334.671950	0.006555	0.007495
RS	62	8.375459	3.739511	307.973822	0.006032	0.006913
RS	63	9.004637	3.739511	1765.327050	0.034574	0.039952
PA	4+25*2+4+6 0.072759136 0.027748468 9.004636910 0.211882766 0.160992064 0.345007790 0.426726917 0.475262016 0.587549018 0.799259078 1.112539222 1.532077195 2.076965026 2.744257269 3.453511884 4.034871781 4.310152091 4.228151534 3.895447943 3.474811708 3.090459877 2.803668880 2.626648397 2.545286681 2.535135684 2.571389972 2.634329445 2.710315465 2.789297964 2.898733078 3.739510537
//
IT	4859
RD	19
LK	-324697.363712
QD	-358.926534 -> -337.668587
RI	0.0611522190
TR	0.071505	0.028021
MT	9.094367
MM	C_pi: 1.770483, n_recomb: 52573.244778
RS	0	0.000000	0.218158	1720.196264	0.032720	0.002708
RS	1	0.007440	0.218158	1784.155129	0.033937	0.016868
RS	2	0.015434	0.218158	1845.645112	0.035106	0.031954
RS	3	0.024023	0.218158	1903.882075	0.036214	0.039964
RS	4	0.033250	0.159468	2656.524580	0.050530	0.053449
RS	5	0.043164	0.159468	2676.391257	0.050908	0.050981
RS	6	0.053816	0.351161	1242.539085	0.023634	0.023219
RS	7	0.065261	0.351161	1290.838754	0.024553	0.023505
RS	8	0.077556	0.434230	1085.643278	0.020650	0.019627
RS	9	0.090767	0.434230	1130.409684	0.021502	0.020550
RS	10	0.104960	0.479417	1065.351972	0.020264	0.019438
RS	11	0.120210	0.479417	1107.722027	0.021070	0.020509
RS	12	0.136594	0.588282	939.518357	0.017871	0.017501
RS	13	0.154197	0.588282	978.828760	0.018618	0.018423
RS	14	0.173110	0.797479	753.941660	0.014341	0.014237
RS	15	0.193430	0.797479	789.144896	0.015010	0.014964
RS	16	0.215262	1.109667	594.904885	0.011316	0.011309
RS	17	0.238719	1.109667	625.520577	0.011898	0.011919
RS	18	0.263920	1.531067	477.518497	0.009083	0.009137
RS	19	0.290997	1.531067	503.920601	0.009585	0.009660
RS	20	0.320088	2.083925	391.235978	0.007442	0.007538
RS	21	0.351344	2.083925	414.044124	0.007876	0.007979
RS	22	0.384925	2.769057	330.099267	0.006279	0.006391
RS	23	0.421004	2.769057	350.081528	0.006659	0.006765
RS	24	0.459768	3.506580	293.364455	0.005580	0.005691
RS	25	0.501416	3.506580	311.519903	0.005925	0.006026
RS	26	0.546163	4.119619	281.614009	0.005357	0.005465
RS	27	0.594240	4.119619	299.133961	0.005690	0.005796
RS	28	0.645893	4.416786	296.247949	0.005635	0.005759
RS	29	0.701389	4.416786	314.419685	0.005981	0.006122
RS	30	0.761014	4.338225	339.395424	0.006456	0.006640
RS	31	0.825076	4.338225	359.435932	0.006837	0.007071
RS	32	0.893904	3.993416	412.781567	0.007852	0.008173
RS	33	0.967853	3.993416	435.519177	0.008284	0.008699
RS	34	1.047304	3.554384	514.892386	0.009794	0.010360
RS	35	1.132666	3.554384	540.252993	0.010276	0.010977
RS	36	1.224380	3.152940	636.792199	0.012112	0.013027
RS	37	1.322917	3.152940	663.284851	0.012616	0.013687
RS	38	1.428785	2.853639	760.150832	0.014459	0.015768
RS	39	1.542531	2.853639	784.907816	0.014930	0.016385
RS	40	1.664739	2.668979	862.623483	0.016408	0.018065
RS	41	1.796040	2.668979	882.353899	0.016783	0.018543
RS	42	1.937110	2.583934	927.975841	0.017651	0.019529
RS	43	2.088676	2.583934	940.198998	0.017884	0.019810
RS	44	2.251520	2.572919	952.353622	0.018115	0.020067
RS	45	2.426478	2.572919	955.904205	0.018182	0.020137
RS	46	2.614455	2.610078	941.547598	0.017909	0.019825
RS	47	2.816417	2.610078	936.259163	0.017809	0.019698
RS	48	3.033406	2.674878	904.188436	0.017199	0.019016
RS	49	3.266539	2.674878	890.415645	0.016937	0.018716
RS	50	3.517018	2.753181	847.596151	0.016122	0.017818
RS	51	3.786133	2.753181	825.968120	0.015711	0.017365
RS	52	4.075271	2.834671	777.325242	0.014786	0.016356
RS	53	4.385922	2.834671	748.657219	0.014240	0.015767
RS	54	4.719686	2.948243	689.287508	0.013111	0.014548
RS	55	5.078282	2.948243	656.038974	0.012479	0.013871
RS	56	5.463560	2.948243	618.777021	0.011770	0.013114
RS	57	5.877502	2.948243	577.990723	0.010994	0.012284
RS	58	6.322244	3.834975	418.337631	0.007957	0.008990
RS	59	6.800075	3.834975	397.521708	0.007561	0.008565
RS	60	7.313457	3.834975	374.291975	0.007119	0.008086
RS	61	7.865037	3.834975	348.961335	0.006638	0.007557
RS	62	8.457656	3.834975	321.914187	0.006123	0.006988
RS	63	9.094367	3.834975	1874.984612	0.035664	0.041042
PA	4+25*2+4+6 0.071504670 0.028020938 9.094367066 0.218157810 0.159468440 0.351160641 0.434230316 0.479416915 0.588281790 0.797479264 1.109667360 1.531067208 2.083925375 2.769057171 3.506580461 4.119618870 4.416786199 4.338224700 3.993415908 3.554383602 3.152939524 2.853639285 2.668978584 2.583933518 2.572919403 2.610077574 2.674878471 2.753181096 2.834670648 2.948242947 3.834974597
//
IT	4764
RD	20
LK	-324655.458031
QD	-345.586108 -> -325.731304
RI	0.0592419565
TR	0.070313	0.028283
MT	9.180968
MM	C_pi: 1.805181, n_recomb: 54067.139388
RS	0	0.000000	0.224597	1721.613683	0.031842	0.002646
RS	1	0.007456	0.224597	1787.567886	0.033062	0.016486
RS	2	0.015468	0.224597	1851.306321	0.034241	0.031222
RS	3	0.024078	0.224597	1912.053841	0.035364	0.039119
RS	4	0.033330	0.157892	2774.976685	0.051325	0.054439
RS	5	0.043271	0.157892	2793.838306	0.051673	0.051892
RS	6	0.053954	0.357269	1262.212140	0.023345	0.022991
RS	7	0.065433	0.357269	1312.096196	0.024268	0.023276
RS	8	0.077768	0.441801	1104.147027	0.020422	0.019441
RS	9	0.091023	0.441801	1150.350047	0.021276	0.020353
RS	10	0.105266	0.483690	1093.804476	0.020230	0.019416
RS	11	0.120571	0.483690	1137.671786	0.021042	0.020480
RS	12	0.137017	0.589171	972.247904	0.017982	0.017604
RS	13	0.154690	0.589171	1013.003318	0.018736	0.018529
RS	14	0.173680	0.795805	783.111493	0.014484	0.014370
RS	15	0.194086	0.795805	819.662792	0.015160	0.015104
RS	16	0.216014	1.106702	618.258585	0.011435	0.011419
RS	17	0.239577	1.106702	650.071840	0.012023	0.012036
RS	18	0.264896	1.529534	495.439855	0.009163	0.009209
RS	19	0.292104	1.529534	522.856783	0.009671	0.009737
RS	20	0.321340	2.089645	404.453556	0.007481	0.007570
RS	21	0.352756	2.089645	428.082378	0.007918	0.008013
RS	22	0.386515	2.791726	339.501252	0.006279	0.006384
RS	23	0.422791	2.791726	360.121926	0.006661	0.006760
RS	24	0.461771	3.556776	300.022536	0.005549	0.005653
RS	25	0.503658	3.556776	318.673243	0.005894	0.005988
RS	26	0.548668	4.201335	286.604269	0.005301	0.005402
RS	27	0.597034	4.201335	304.532830	0.005632	0.005730
RS	28	0.649007	4.520958	300.595227	0.005560	0.005674
RS	29	0.704855	4.520958	319.154869	0.005903	0.006032
RS	30	0.764867	4.446623	344.175867	0.006366	0.006534
RS	31	0.829353	4.446623	364.657805	0.006745	0.006958
RS	32	0.898648	4.090361	419.262693	0.007754	0.008049
RS	33	0.973110	4.090361	442.573989	0.008186	0.008567
RS	34	1.053123	3.633340	524.556148	0.009702	0.010225
RS	35	1.139103	3.633340	550.685643	0.010185	0.010835
RS	36	1.231493	3.215038	651.046417	0.012041	0.012894
RS	37	1.330773	3.215038	678.509519	0.012549	0.013550
RS	38	1.437455	2.903327	779.780078	0.014422	0.015652
RS	39	1.552091	2.903327	805.629224	0.014901	0.016270
RS	40	1.675275	2.711030	887.338609	0.016412	0.017977
RS	41	1.807643	2.711030	908.142530	0.016797	0.018463
RS	42	1.949882	2.622224	956.517484	0.017691	0.019473
RS	43	2.102726	2.622224	969.663512	0.017934	0.019767
RS	44	2.266967	2.610199	983.083732	0.018183	0.020043
RS	45	2.443453	2.610199	987.328150	0.018261	0.020128
RS	46	2.633099	2.648066	973.028316	0.017997	0.019829
RS	47	2.836886	2.648066	968.172505	0.017907	0.019718
RS	48	3.055867	2.714506	935.384374	0.017300	0.019045
RS	49	3.291176	2.714506	921.770720	0.017049	0.018761
RS	50	3.544030	2.794889	877.788827	0.016235	0.017870
RS	51	3.815738	2.794889	856.040022	0.015833	0.017430
RS	52	4.107704	2.878662	805.977126	0.014907	0.016426
RS	53	4.421441	2.878662	776.906984	0.014369	0.015850
RS	54	4.758570	2.996110	715.440516	0.013232	0.014627
RS	55	5.120837	2.996110	681.593640	0.012606	0.013961
RS	56	5.510115	2.996110	643.532765	0.011902	0.013213
RS	57	5.928419	2.996110	601.750445	0.011130	0.012390
RS	58	6.377912	3.928145	432.749550	0.008004	0.009006
RS	59	6.860921	3.928145	412.020594	0.007621	0.008597
RS	60	7.379944	3.928145	388.746125	0.007190	0.008132
RS	61	7.937666	3.928145	363.230544	0.006718	0.007618
RS	62	8.536974	3.928145	335.853394	0.006212	0.007060
RS	63	9.180968	3.928145	1986.168490	0.036735	0.042109
PA	4+25*2+4+6 0.070313353 0.028283183 9.180967613 0.224596900 0.157891589 0.357268585 0.441800739 0.483689520 0.589171022 0.795805325 1.106702112 1.529534061 2.089645072 2.791725615 3.556775939 4.201335420 4.520957512 4.446622810 4.090361097 3.633340451 3.215037557 2.903327383 2.711030085 2.622223971 2.610198879 2.648065950 2.714506404 2.794889357 2.878662304 2.996110113 3.928145427
//
IT	4504
RD	21
LK	-324616.310244
QD	-333.042441 -> -314.477153
RI	0.0573904111
TR	0.069180	0.028536
MT	9.264672
MM	C_pi: 1.839253, n_recomb: 55540.527805
RS	0	0.000000	0.231213	1721.012677	0.030987	0.002586
RS	1	0.007472	0.231213	1788.834626	0.032208	0.016112
RS	2	0.015501	0.231213	1854.695485	0.033394	0.030501
RS	3	0.024131	0.231213	1917.831296	0.034530	0.038277
RS	4	0.033406	0.156276	2895.790518	0.052138	0.055443
RS	5	0.043373	0.156276	2913.408898	0.052456	0.052814
RS	6	0.054085	0.363338	1280.896430	0.023062	0.022764
RS	7	0.065598	0.363338	1332.322361	0.023988	0.023050
RS	8	0.077971	0.449435	1121.505287	0.020193	0.019251
RS	9	0.091268	0.449435	1169.104728	0.021050	0.020154
RS	10	0.105558	0.488063	1121.221989	0.020187	0.019384
RS	11	0.120917	0.488063	1166.566413	0.021004	0.020442
RS	12	0.137423	0.590195	1004.418027	0.018084	0.017698
RS	13	0.155162	0.590195	1046.606193	0.018844	0.018627
RS	14	0.174227	0.794236	812.123855	0.014622	0.014498
RS	15	0.194716	0.794236	850.015575	0.015304	0.015239
RS	16	0.216735	1.103671	641.637246	0.011553	0.011528
RS	17	0.240400	1.103671	674.645864	0.012147	0.012151
RS	18	0.265834	1.527550	513.432246	0.009244	0.009282
RS	19	0.293167	1.527550	541.864959	0.009756	0.009815
RS	20	0.322543	2.094260	417.720137	0.007521	0.007602
RS	21	0.354113	2.094260	442.170723	0.007961	0.008049
RS	22	0.388043	2.812423	348.911550	0.006282	0.006380
RS	23	0.424507	2.812423	370.169902	0.006665	0.006757
RS	24	0.463696	3.604271	306.650668	0.005521	0.005618
RS	25	0.505813	3.604271	325.793295	0.005866	0.005953
RS	26	0.551076	4.280185	291.530322	0.005249	0.005343
RS	27	0.599722	4.280185	309.861302	0.005579	0.005669
RS	28	0.652002	4.622727	304.836189	0.005489	0.005594
RS	29	0.708188	4.622727	323.774168	0.005830	0.005947
RS	30	0.768572	4.553376	348.781562	0.006280	0.006433
RS	31	0.833468	4.553376	369.691000	0.006656	0.006851
RS	32	0.903213	4.186284	425.468332	0.007661	0.007930
RS	33	0.978168	4.186284	449.334925	0.008090	0.008440
RS	34	1.058724	3.711679	533.815906	0.009611	0.010094
RS	35	1.145299	3.711679	560.693624	0.010095	0.010697
RS	36	1.238342	3.276731	664.770256	0.011969	0.012763
RS	37	1.338337	3.276731	693.186097	0.012481	0.013416
RS	38	1.445803	2.952721	798.786752	0.014382	0.015536
RS	39	1.561299	2.952721	825.719421	0.014867	0.016155
RS	40	1.685424	2.752793	911.407716	0.016410	0.017887
RS	41	1.818823	2.752793	933.289057	0.016804	0.018381
RS	42	1.962189	2.660155	984.457995	0.017725	0.019416
RS	43	2.116266	2.660155	998.542385	0.017979	0.019721
RS	44	2.281856	2.646983	1013.307644	0.018244	0.020017
RS	45	2.459817	2.646983	1018.268900	0.018334	0.020116
RS	46	2.651075	2.685383	1004.118291	0.018079	0.019831
RS	47	2.856624	2.685383	999.721186	0.018000	0.019736
RS	48	3.077529	2.753257	966.307949	0.017398	0.019073
RS	49	3.314940	2.753257	952.878755	0.017156	0.018804
RS	50	3.570089	2.835508	907.814497	0.016345	0.017919
RS	51	3.844302	2.835508	885.967026	0.015952	0.017494
RS	52	4.139003	2.921355	834.547177	0.015026	0.016495
RS	53	4.455722	2.921355	805.092519	0.014496	0.015930
RS	54	4.796105	3.042435	741.572612	0.013352	0.014705
RS	55	5.161921	3.042435	707.139686	0.012732	0.014049
RS	56	5.555068	3.042435	668.292593	0.012033	0.013309
RS	57	5.977589	3.042435	625.527009	0.011263	0.012492
RS	58	6.431680	4.019130	447.088421	0.008050	0.009022
RS	59	6.919698	4.019130	426.456969	0.007678	0.008628
RS	60	7.444179	4.019130	403.151356	0.007259	0.008177
RS	61	8.007846	4.019130	377.467166	0.006796	0.007675
RS	62	8.613628	4.019130	349.778591	0.006298	0.007129
RS	63	9.264672	4.019130	2098.731503	0.037787	0.043152
PA	4+25*2+4+6 0.069180265 0.028535562 9.264671656 0.231212871 0.156276084 0.363337707 0.449435312 0.488063168 0.590195183 0.794236029 1.103670907 1.527549895 2.094260492 2.812423090 3.604270805 4.280185384 4.622726656 4.553376429 4.186283548 3.711678568 3.276730530 2.952720519 2.752792694 2.660155312 2.646982964 2.685383043 2.753257479 2.835507604 2.921355249 3.042435019 4.019130331
//
IT	5570
RD	22
LK	-324579.697893
QD	-321.231086 -> -303.853084
RI	0.0555927505
TR	0.068101	0.028778
MT	9.345711
MM	C_pi: 1.872726, n_recomb: 56993.357835
RS	0	0.000000	0.238022	1718.440309	0.030152	0.002528
RS	1	0.007486	0.238022	1788.002004	0.031372	0.015746
RS	2	0.015533	0.238022	1855.858048	0.032563	0.029791
RS	3	0.024182	0.238022	1921.257740	0.033710	0.037441
RS	4	0.033479	0.154634	3018.876764	0.052969	0.056458
RS	5	0.043471	0.154634	3035.008464	0.053252	0.053747
RS	6	0.054212	0.369374	1298.622621	0.022786	0.022538
RS	7	0.065756	0.369374	1351.548190	0.023714	0.022825
RS	8	0.078165	0.457126	1137.782472	0.019963	0.019059
RS	9	0.091503	0.457126	1186.737925	0.020822	0.019953
RS	10	0.105840	0.492528	1147.627402	0.020136	0.019344
RS	11	0.121249	0.492528	1194.427918	0.020957	0.020396
RS	12	0.137813	0.591340	1036.025235	0.018178	0.017784
RS	13	0.155616	0.591340	1079.633488	0.018943	0.018715
RS	14	0.174752	0.792764	840.965514	0.014756	0.014621
RS	15	0.195321	0.792764	880.189515	0.015444	0.015369
RS	16	0.217429	1.100593	665.027103	0.011669	0.011636
RS	17	0.241193	1.100593	699.228250	0.012269	0.012264
RS	18	0.266735	1.525180	531.484306	0.009325	0.009355
RS	19	0.294190	1.525180	560.933178	0.009842	0.009892
RS	20	0.323700	2.097898	431.026317	0.007563	0.007636
RS	21	0.355419	2.097898	456.299287	0.008006	0.008087
RS	22	0.389513	2.831319	358.324902	0.006287	0.006378
RS	23	0.426159	2.831319	380.219980	0.006671	0.006757
RS	24	0.465549	3.649262	313.244858	0.005496	0.005586
RS	25	0.507888	3.649262	332.875977	0.005841	0.005921
RS	26	0.553396	4.356311	296.392720	0.005200	0.005287
RS	27	0.602310	4.356311	315.120134	0.005529	0.005611
RS	28	0.654887	4.722190	308.974451	0.005421	0.005517
RS	29	0.711400	4.722190	328.281603	0.005760	0.005866
RS	30	0.772143	4.658526	353.221986	0.006198	0.006337
RS	31	0.837434	4.658526	374.545643	0.006572	0.006748
RS	32	0.907613	4.281202	431.413543	0.007570	0.007816
RS	33	0.983046	4.281202	455.817730	0.007998	0.008318
RS	34	1.064125	3.789393	542.693024	0.009522	0.009967
RS	35	1.151274	3.789393	570.298726	0.010006	0.010563
RS	36	1.244948	3.338015	677.985739	0.011896	0.012635
RS	37	1.345634	3.338015	707.336321	0.012411	0.013284
RS	38	1.453858	3.001802	817.193378	0.014338	0.015421
RS	39	1.570184	3.001802	845.199768	0.014830	0.016041
RS	40	1.695218	2.794257	934.846267	0.016403	0.017797
RS	41	1.829613	2.794257	957.807045	0.016806	0.018297
RS	42	1.974068	2.697728	1011.804330	0.017753	0.019357
RS	43	2.129339	2.697728	1026.840330	0.018017	0.019673
RS	44	2.296232	2.683287	1043.023756	0.018301	0.019989
RS	45	2.475621	2.683287	1048.722664	0.018401	0.020102
RS	46	2.668438	2.722059	1034.809474	0.018157	0.019831
RS	47	2.875690	2.722059	1030.895226	0.018088	0.019751
RS	48	3.098458	2.791181	996.945133	0.017492	0.019098
RS	49	3.337903	2.791181	983.724310	0.017260	0.018844
RS	50	3.595273	2.875099	937.656481	0.016452	0.017968
RS	51	3.871911	2.875099	915.731456	0.016067	0.017556
RS	52	4.169258	2.962831	863.016045	0.015142	0.016563
RS	53	4.488866	2.962831	833.194063	0.014619	0.016009
RS	54	4.832400	3.087318	767.663850	0.013469	0.014781
RS	55	5.201652	3.087318	732.657261	0.012855	0.014135
RS	56	5.598547	3.087318	693.036843	0.012160	0.013403
RS	57	6.025155	3.087318	649.301055	0.011393	0.012592
RS	58	6.483699	4.108038	461.345156	0.008095	0.009037
RS	59	6.976572	4.108038	440.821418	0.007735	0.008657
RS	60	7.506342	4.108038	417.497803	0.007325	0.008221
RS	61	8.075772	4.108038	391.660799	0.006872	0.007731
RS	62	8.687831	4.108038	363.678799	0.006381	0.007196
RS	63	9.345711	4.108038	2212.535737	0.038821	0.044172
PA	4+25*2+4+6 0.068100894 0.028778375 9.345710673 0.238022407 0.154634233 0.369373839 0.457125949 0.492528494 0.591339606 0.792764318 1.100593273 1.525179706 2.097898469 2.831318736 3.649261631 4.356310832 4.722190460 4.658526397 4.281201695 3.789393396 3.338015168 3.001802244 2.794257156 2.697728392 2.683287043 2.722058850 2.791180622 2.875099076 2.962830751 3.087318201 4.108037562
//
IT	4715
RD	23
LK	-324545.420584
QD	-310.094318 -> -293.811390
RI	0.0538465795
TR	0.067071	0.029012
MT	9.424321
MM	C_pi: 1.905623, n_recomb: 58425.447721
RS	0	0.000000	0.245039	1713.965628	0.029336	0.002470
RS	1	0.007500	0.245039	1785.138788	0.030554	0.015387
RS	2	0.015563	0.245039	1854.861563	0.031747	0.029091
RS	3	0.024231	0.245039	1922.398434	0.032903	0.036609
RS	4	0.033549	0.152976	3144.141545	0.053815	0.057483
RS	5	0.043566	0.152976	3158.537650	0.054061	0.054688
RS	6	0.054334	0.375381	1315.418351	0.022514	0.022313
RS	7	0.065909	0.375381	1369.801459	0.023445	0.022603
RS	8	0.078353	0.464875	1153.012334	0.019735	0.018866
RS	9	0.091730	0.464875	1203.282912	0.020595	0.019751
RS	10	0.106111	0.497074	1173.048029	0.020078	0.019297
RS	11	0.121570	0.497074	1221.282742	0.020903	0.020343
RS	12	0.138188	0.592596	1067.055673	0.018264	0.017863
RS	13	0.156054	0.592596	1112.070756	0.019034	0.018796
RS	14	0.175259	0.791385	869.620109	0.014884	0.014740
RS	15	0.195904	0.791385	910.167661	0.015578	0.015494
RS	16	0.218098	1.097484	688.413965	0.011783	0.011741
RS	17	0.241957	1.097484	723.804146	0.012389	0.012375
RS	18	0.267605	1.522480	549.583547	0.009407	0.009428
RS	19	0.295177	1.522480	580.048319	0.009928	0.009970
RS	20	0.324816	2.100646	444.367108	0.007606	0.007671
RS	21	0.356679	2.100646	470.462789	0.008052	0.008125
RS	22	0.390932	2.848570	367.734667	0.006294	0.006377
RS	23	0.427754	2.848570	390.265216	0.006680	0.006758
RS	24	0.467338	3.691880	319.804681	0.005474	0.005557
RS	25	0.509890	3.691880	339.920927	0.005818	0.005892
RS	26	0.555634	4.429829	301.192105	0.005155	0.005235
RS	27	0.604809	4.429829	320.310148	0.005482	0.005556
RS	28	0.657673	4.819411	313.014256	0.005357	0.005445
RS	29	0.714501	4.819411	332.681824	0.005694	0.005790
RS	30	0.775592	4.762104	357.505173	0.006119	0.006245
RS	31	0.841265	4.762104	379.230338	0.006491	0.006651
RS	32	0.911864	4.375124	437.111627	0.007482	0.007706
RS	33	0.987758	4.375124	462.036319	0.007908	0.008201
RS	34	1.069344	3.866486	551.204876	0.009434	0.009844
RS	35	1.157049	3.866486	579.518655	0.009919	0.010434
RS	36	1.251333	3.398885	690.712356	0.011822	0.012509
RS	37	1.352688	3.398885	720.979379	0.012340	0.013155
RS	38	1.461645	3.050572	835.015102	0.014292	0.015307
RS	39	1.578775	3.050572	864.084274	0.014790	0.015929
RS	40	1.704690	2.835426	957.663288	0.016391	0.017707
RS	41	1.840049	2.835426	981.703722	0.016803	0.018214
RS	42	1.985560	2.734948	1038.559403	0.017776	0.019297
RS	43	2.141985	2.734948	1054.558066	0.018050	0.019623
RS	44	2.310143	2.719133	1072.225089	0.018352	0.019959
RS	45	2.490913	2.719133	1078.680407	0.018463	0.020085
RS	46	2.685242	2.758130	1065.088418	0.018230	0.019830
RS	47	2.894146	2.758130	1061.679433	0.018172	0.019764
RS	48	3.118719	2.828327	1027.277804	0.017583	0.019123
RS	49	3.360136	2.828327	1014.287963	0.017360	0.018882
RS	50	3.619660	2.913733	967.292914	0.016556	0.018015
RS	51	3.898649	2.913733	945.310737	0.016180	0.017616
RS	52	4.198563	3.003174	891.359899	0.015256	0.016628
RS	53	4.520973	3.003174	861.187657	0.014740	0.016086
RS	54	4.867564	3.130861	793.690964	0.013585	0.014856
RS	55	5.240151	3.130861	758.123376	0.012976	0.014219
RS	56	5.640683	3.130861	717.742919	0.012285	0.013494
RS	57	6.071257	3.130861	673.050500	0.011520	0.012689
RS	58	6.534126	4.194984	475.508400	0.008139	0.009053
RS	59	7.031712	4.194984	455.102403	0.007789	0.008686
RS	60	7.566618	4.194984	431.773645	0.007390	0.008263
RS	61	8.141645	4.194984	405.799271	0.006946	0.007785
RS	62	8.759801	4.194984	377.541473	0.006462	0.007260
RS	63	9.424321	4.194984	2327.434539	0.039836	0.045169
PA	4+25*2+4+6 0.067071028 0.029011852 9.424321253 0.245039303 0.152976073 0.375381321 0.464874512 0.497074130 0.592596077 0.791385303 1.097484335 1.522480108 2.100646447 2.848570032 3.691880247 4.429828895 4.819410545 4.762103901 4.375124085 3.866485790 3.398884565 3.050572090 2.835425826 2.734948428 2.719133262 2.758129681 2.828327119 2.913732562 3.003174319 3.130861395 4.194983987
//
IT	5201
RD	24
LK	-324513.297122
QD	-299.580372 -> -284.309125
RI	0.0521513646
TR	0.066087	0.029236
MT	9.500645
MM	C_pi: 1.937954, n_recomb: 59836.592345
RS	0	0.000000	0.252273	1707.684317	0.028539	0.002414
RS	1	0.007514	0.252273	1780.340612	0.029753	0.015034
RS	2	0.015593	0.252273	1851.800556	0.030948	0.028400
RS	3	0.024278	0.252273	1921.345570	0.032110	0.035782
RS	4	0.033617	0.151312	3271.431274	0.054673	0.058516
RS	5	0.043657	0.151312	3283.840713	0.054880	0.055636
RS	6	0.054451	0.381366	1331.301153	0.022249	0.022090
RS	7	0.066056	0.381366	1387.099621	0.023181	0.022382
RS	8	0.078534	0.472672	1167.250816	0.019507	0.018672
RS	9	0.091949	0.472672	1218.795426	0.020369	0.019549
RS	10	0.106372	0.501687	1197.512901	0.020013	0.019244
RS	11	0.121879	0.501687	1247.158950	0.020843	0.020284
RS	12	0.138551	0.593948	1097.508664	0.018342	0.017935
RS	13	0.156476	0.593948	1143.916665	0.019117	0.018870
RS	14	0.175747	0.790092	898.069220	0.015009	0.014855
RS	15	0.196467	0.790092	939.930813	0.015708	0.015614
RS	16	0.218744	1.094354	711.781959	0.011895	0.011845
RS	17	0.242694	1.094354	748.356862	0.012507	0.012484
RS	18	0.268444	1.519491	567.717879	0.009488	0.009501
RS	19	0.296129	1.519491	599.197580	0.010014	0.010047
RS	20	0.325894	2.102608	457.729343	0.007650	0.007707
RS	21	0.357896	2.102608	484.647348	0.008100	0.008164
RS	22	0.392302	2.864296	377.135178	0.006303	0.006379
RS	23	0.429294	2.864296	400.299622	0.006690	0.006761
RS	24	0.469065	3.732268	326.325945	0.005454	0.005530
RS	25	0.511825	3.732268	346.923765	0.005798	0.005865
RS	26	0.557798	4.500846	305.927321	0.005113	0.005185
RS	27	0.607225	4.500846	325.430218	0.005439	0.005505
RS	28	0.660366	4.914458	316.956572	0.005297	0.005376
RS	29	0.717499	4.914458	336.975980	0.005632	0.005717
RS	30	0.778927	4.864142	361.635779	0.006044	0.006157
RS	31	0.844969	4.864142	383.750089	0.006413	0.006557
RS	32	0.915974	4.468067	442.571019	0.007396	0.007600
RS	33	0.992315	4.468067	467.999504	0.007821	0.008089
RS	34	1.074392	3.942951	559.364785	0.009348	0.009725
RS	35	1.162636	3.942951	588.366925	0.009833	0.010309
RS	36	1.257510	3.459324	702.965593	0.011748	0.012387
RS	37	1.359514	3.459324	734.130391	0.012269	0.013029
RS	38	1.469182	3.099008	852.266903	0.014243	0.015195
RS	39	1.587090	3.099008	882.386785	0.014747	0.015817
RS	40	1.713859	2.876282	979.867741	0.016376	0.017617
RS	41	1.850152	2.876282	1004.986244	0.016796	0.018129
RS	42	1.996687	2.771811	1064.722724	0.017794	0.019235
RS	43	2.154232	2.771811	1081.693053	0.018077	0.019572
RS	44	2.323616	2.754523	1100.905370	0.018399	0.019928
RS	45	2.505727	2.754523	1108.133759	0.018519	0.020067
RS	46	2.701521	2.793608	1094.942791	0.018299	0.019827
RS	47	2.912028	2.793608	1092.059635	0.018251	0.019775
RS	48	3.138353	2.864722	1057.288914	0.017670	0.019146
RS	49	3.381683	2.864722	1044.551244	0.017457	0.018918
RS	50	3.643297	2.951449	996.702604	0.016657	0.018061
RS	51	3.924569	2.951449	974.682862	0.016289	0.017674
RS	52	4.226976	3.042436	919.556746	0.015368	0.016693
RS	53	4.552106	3.042436	889.050881	0.014858	0.016161
RS	54	4.901665	3.173129	819.631657	0.013698	0.014930
RS	55	5.277491	3.173129	783.515787	0.013094	0.014302
RS	56	5.681557	3.173129	742.388766	0.012407	0.013584
RS	57	6.115984	3.173129	696.753628	0.011644	0.012784
RS	58	6.583054	4.280045	489.566533	0.008182	0.009068
RS	59	7.085220	4.280045	469.288081	0.007843	0.008715
RS	60	7.625119	4.280045	445.966758	0.007453	0.008303
RS	61	8.205585	4.280045	419.870139	0.007017	0.007837
RS	62	8.829668	4.280045	391.353839	0.006540	0.007322
RS	63	9.500645	4.280045	2443.281974	0.040833	0.046144
PA	4+25*2+4+6 0.066087327 0.029236390 9.500645083 0.252273223 0.151312132 0.381365597 0.472671956 0.501687080 0.593948042 0.790092461 1.094353696 1.519490906 2.102607709 2.864296476 3.732267933 4.500845713 4.914457738 4.864142237 4.468067350 3.942950744 3.459324248 3.099008231 2.876281661 2.771810827 2.754522868 2.793607942 2.864721828 2.951448561 3.042436151 3.173129439 4.280044525
//
IT	3365
RD	25
LK	-324483.164430
QD	-289.643075 -> -275.307891
RI	0.0505020971
TR	0.065146	0.029452
MT	9.574869
MM	C_pi: 1.969754, n_recomb: 61227.092308
RS	0	0.000000	0.259743	1699.645918	0.027760	0.002360
RS	1	0.007527	0.259743	1773.657470	0.028969	0.014688
RS	2	0.015621	0.259743	1846.724813	0.030162	0.027719
RS	3	0.024324	0.259743	1918.147943	0.031328	0.034961
RS	4	0.033682	0.149649	3400.676699	0.055542	0.059554
RS	5	0.043744	0.149649	3410.844428	0.055708	0.056588
RS	6	0.054564	0.387337	1346.287507	0.021988	0.021868
RS	7	0.066199	0.387337	1403.459695	0.022922	0.022164
RS	8	0.078709	0.480522	1180.536838	0.019281	0.018478
RS	9	0.092160	0.480522	1233.314682	0.020143	0.019347
RS	10	0.106624	0.506367	1221.041555	0.019943	0.019186
RS	11	0.122177	0.506367	1272.075779	0.020776	0.020219
RS	12	0.138901	0.595390	1127.385637	0.018413	0.018000
RS	13	0.156884	0.595390	1175.172659	0.019194	0.018937
RS	14	0.176220	0.788890	926.299690	0.015129	0.014966
RS	15	0.197011	0.788890	969.465626	0.015834	0.015730
RS	16	0.219368	1.091227	735.117326	0.012006	0.011947
RS	17	0.243407	1.091227	772.872235	0.012623	0.012591
RS	18	0.269256	1.516268	585.878483	0.009569	0.009574
RS	19	0.297050	1.516268	618.371801	0.010100	0.010124
RS	20	0.326937	2.103867	471.110957	0.007694	0.007744
RS	21	0.359073	2.103867	498.850826	0.008148	0.008204
RS	22	0.393628	2.878632	386.525168	0.006313	0.006382
RS	23	0.430784	2.878632	410.321937	0.006702	0.006765
RS	24	0.470737	3.770595	332.807770	0.005436	0.005505
RS	25	0.513698	3.770595	353.883686	0.005780	0.005840
RS	26	0.559892	4.569506	310.600493	0.005073	0.005139
RS	27	0.609563	4.569506	330.482744	0.005398	0.005457
RS	28	0.662973	5.007420	320.807502	0.005240	0.005310
RS	29	0.720403	5.007420	341.170701	0.005572	0.005648
RS	30	0.782156	4.964665	365.626199	0.005972	0.006073
RS	31	0.848557	4.964665	388.118120	0.006339	0.006468
RS	32	0.919956	4.560030	447.810462	0.007314	0.007499
RS	33	0.996730	4.560030	473.726998	0.007737	0.007981
RS	34	1.079283	4.018779	567.197542	0.009264	0.009610
RS	35	1.168049	4.018779	596.869156	0.009748	0.010188
RS	36	1.263497	3.519338	714.771467	0.011674	0.012267
RS	37	1.366130	3.519338	746.815657	0.012197	0.012906
RS	38	1.476488	3.147111	868.975743	0.014193	0.015084
RS	39	1.595153	3.147111	900.133829	0.014702	0.015707
RS	40	1.722750	2.916826	1001.483857	0.016357	0.017527
RS	41	1.859951	2.916826	1027.677699	0.016785	0.018045
RS	42	2.007480	2.808322	1090.313719	0.017808	0.019173
RS	43	2.166113	2.808322	1108.263081	0.018101	0.019520
RS	44	2.336687	2.789473	1129.076870	0.018441	0.019896
RS	45	2.520100	2.789473	1137.093223	0.018572	0.020047
RS	46	2.717319	2.828522	1124.378548	0.018364	0.019823
RS	47	2.929384	2.828522	1122.040111	0.018326	0.019784
RS	48	3.157410	2.900407	1086.978601	0.017753	0.019167
RS	49	3.402601	2.900407	1074.512906	0.017550	0.018953
RS	50	3.666247	2.988299	1025.882855	0.016755	0.018105
RS	51	3.949738	2.988299	1003.843921	0.016395	0.017730
RS	52	4.254569	3.080684	947.599589	0.015477	0.016756
RS	53	4.582344	3.080684	916.776013	0.014973	0.016233
RS	54	4.934792	3.214207	845.476817	0.013809	0.015002
RS	55	5.313768	3.214207	808.825070	0.013210	0.014382
RS	56	5.721272	3.214207	766.964682	0.012527	0.013671
RS	57	6.159448	3.214207	720.400516	0.011766	0.012876
RS	58	6.630607	4.363317	503.516959	0.008224	0.009083
RS	59	7.137230	4.363317	483.375287	0.007895	0.008742
RS	60	7.681988	4.363317	460.073282	0.007514	0.008342
RS	61	8.267751	4.363317	433.868761	0.007086	0.007887
RS	62	8.897605	4.363317	405.110432	0.006617	0.007382
RS	63	9.574869	4.363317	2559.975767	0.041811	0.047098
PA	4+25*2+4+6 0.065146435 0.029452225 9.574868873 0.259743373 0.149649478 0.387336800 0.480522204 0.506367239 0.595390180 0.788889890 1.091226900 1.516268109 2.103866977 2.878631944 3.770595208 4.569505999 5.007420260 4.964665196 4.560030001 4.018778890 3.519337607 3.147111046 2.916826476 2.808321534 2.789472694 2.828522180 2.900407363 2.988298885 3.080684360 3.214206912 4.363316940
//
CC
CC	Brief Description of the file format:
CC	  CC  comments
CC	  MM  useful-messages
CC	  RD  round-of-iterations
CC	  LL  \log[P(sequence)]
CC	  QD  Q-before-opt Q-after-opt
CC	  TR  \theta_0 \rho_0
CC	  RS  k t_k \lambda_k \pi_k \sum_{l\not=k}A_{kl} A_{kk}
CC	  DC  begin end best-k t_k+\Delta_k max-prob
CC
MM	Version: 0.6.5-r67
MM	pattern:4+25*2+4+6, n:63, n_free_lambdas:28
MM	n_iterations:25, skip:1, max_t:5, theta/rho:5
MM	is_decoding:0
MM	n_seqs:13, sum_L:1120282, sum_n:137139
RD	0
LK	0.000000
QD	0.000000 -> 0.000000
RI	inf
TR	0.130581	0.026116
MT	5.000000
MM	C_pi: 1.000000, n_recomb: 28880.415429
RS	0	0.000000	1.000000	183.006281	0.006337	0.000000
RS	1	0.006440	1.000000	193.517936	0.006701	0.000000
RS	2	0.013294	1.000000	204.546937	0.007083	0.000000
RS	3	0.020590	1.000000	216.107307	0.007483	0.000000
RS	4	0.028356	1.000000	228.211780	0.007902	0.000000
RS	5	0.036622	1.000000	240.871500	0.008340	0.000000
RS	6	0.045421	1.000000	254.095678	0.008798	0.000000
RS	7	0.054785	1.000000	267.891220	0.009276	0.000000
RS	8	0.064753	1.000000	282.262302	0.009773	0.000000
RS	9	0.075363	1.000000	297.209915	0.010291	0.000000
RS	10	0.086656	1.000000	312.731364	0.010828	0.000000
RS	11	0.098677	1.000000	328.819715	0.011386	0.000000
RS	12	0.111471	1.000000	345.463211	0.011962	0.000000
RS	13	0.125090	1.000000	362.644635	0.012557	0.000000
RS	14	0.139585	1.000000	380.340639	0.013170	0.000000
RS	15	0.155014	1.000000	398.521031	0.013799	0.000000
RS	16	0.171437	1.000000	417.148039	0.014444	0.000000
RS	17	0.188917	1.000000	436.175544	0.015103	0.000000
RS	18	0.207523	1.000000	455.548302	0.015774	0.000000
RS	19	0.227327	1.000000	475.201172	0.016454	0.000000
RS	20	0.248406	1.000000	495.058355	0.017142	0.000000
RS	21	0.270843	1.000000	515.032666	0.017833	0.000000
RS	22	0.294725	1.000000	535.024882	0.018526	0.000000
RS	23	0.320144	1.000000	554.923160	0.019215	0.000000
RS	24	0.347201	1.000000	574.602591	0.019896	0.000000
RS	25	0.376000	1.000000	593.924912	0.020565	0.000000
RS	26	0.406654	1.000000	612.738413	0.021216	0.000000
RS	27	0.439282	1.000000	630.878099	0.021844	0.000000
RS	28	0.474011	1.000000	648.166155	0.022443	0.000000
RS	29	0.510976	1.000000	664.412750	0.023006	0.000000
RS	30	0.550322	1.000000	679.417266	0.023525	0.000000
RS	31	0.592202	1.000000	692.969974	0.023994	0.000000
RS	32	0.636779	1.000000	704.854230	0.024406	0.000000
RS	33	0.684227	1.000000	714.849227	0.024752	0.000000
RS	34	0.734730	1.000000	722.733345	0.025025	0.000000
RS	35	0.788485	1.000000	728.288110	0.025217	0.000000
RS	36	0.845702	1.000000	731.302776	0.025322	0.000000
RS	37	0.906604	1.000000	731.579499	0.025331	0.000000
RS	38	0.971428	1.000000	728.939051	0.025240	0.000000
RS	39	1.040426	1.000000	723.226988	0.025042	0.000000
RS	40	1.113868	1.000000	714.320138	0.024734	0.000000
RS	41	1.192040	1.000000	702.133222	0.024312	0.000000
RS	42	1.275245	1.000000	686.625406	0.023775	0.000000
RS	43	1.363809	1.000000	667.806476	0.023123	0.000000
RS	44	1.458076	1.000000	645.742348	0.022359	0.000000
RS	45	1.558414	1.000000	620.559543	0.021487	0.000000
RS	46	1.665214	1.000000	592.448242	0.020514	0.000000
RS	47	1.778891	1.000000	561.663551	0.019448	0.000000
RS	48	1.899889	1.000000	528.524612	0.018300	0.000000
RS	49	2.028679	1.000000	493.411228	0.017085	0.000000
RS	50	2.165763	1.000000	456.757799	0.015815	0.000000
RS	51	2.311675	1.000000	419.044440	0.014510	0.000000
RS	52	2.466983	1.000000	380.785349	0.013185	0.000000
RS	53	2.632293	1.000000	342.514638	0.011860	0.000000
RS	54	2.808249	1.000000	304.770091	0.010553	0.000000
RS	55	2.995536	1.000000	268.075495	0.009282	0.000000
RS	56	3.194884	1.000000	232.922401	0.008065	0.000000
RS	57	3.407070	1.000000	199.752342	0.006917	0.000000
RS	58	3.632920	1.000000	168.940611	0.005850	0.000000
RS	59	3.873315	1.000000	140.782749	0.004875	0.000000
RS	60	4.129191	1.000000	115.484775	0.003999	0.000000
RS	61	4.401545	1.000000	93.157988	0.003226	0.000000
RS	62	4.691438	1.000000	73.818887	0.002556	0.000000
RS	63	5.000000	1.000000	207.136140	0.007172	0.000000
PA	4+25*2+4+6 0.130581136 0.026116227 5.000000000 1.000000000 1.000000000 1.000000000 1.000000000 1.000000000 1.000000000 1.000000000 1.000000000 1.000000000 1.000000000 1.000000000 1.000000000 1.000000000 1.000000000 1.000000000 1.000000000 1.000000000 1.000000000 1.000000000 1.000000000 1.000000000 1.000000000 1.000000000 1.000000000 1.000000000 1.000000000 1.000000000 1.000000000
//
IT	4839
RD	1
LK	-343894.553322
QD	-2218.435081 -> -1046.905537
RI	0.0592119071
TR	0.115469	0.022815
MT	6.141686
MM	C_pi: 1.041551, n_recomb: 26308.717702
RS	0	0.000000	0.209686	827.470612	0.031452	0.004124
RS	1	0.006782	0.209686	854.603129	0.032484	0.020722
RS	2	0.014023	0.209686	880.631548	0.033473	0.032668
RS	3	0.021756	0.209686	905.264067	0.034409	0.037761
RS	4	0.030013	0.279321	700.428920	0.026623	0.035834
RS	5	0.038830	0.279321	723.993546	0.027519	0.030388
RS	6	0.048245	0.372913	561.816841	0.021355	0.027106
RS	7	0.058299	0.372913	583.498193	0.022179	0.025179
RS	8	0.069034	0.474499	476.938168	0.018129	0.023417
RS	9	0.080498	0.474499	496.788104	0.018883	0.021543
RS	10	0.092739	0.592030	415.167669	0.015781	0.019691
RS	11	0.105810	0.592030	433.386014	0.016473	0.018017
RS	12	0.119767	0.723373	370.534208	0.014084	0.016554
RS	13	0.134671	0.723373	387.392401	0.014725	0.015262
RS	14	0.150586	0.863865	339.308852	0.012897	0.014101
RS	15	0.167580	0.863865	355.096785	0.013497	0.013058
RS	16	0.185726	1.003948	319.828432	0.012157	0.012138
RS	17	0.205103	1.003948	334.847737	0.012728	0.011349
RS	18	0.225794	1.132320	310.798320	0.011814	0.010696
RS	19	0.247889	1.132320	325.332756	0.012366	0.010178
RS	20	0.271481	1.241435	310.498123	0.011802	0.009789
RS	21	0.296674	1.241435	324.768094	0.012345	0.009521
RS	22	0.323576	1.328823	317.149958	0.012055	0.009365
RS	23	0.352301	1.328823	331.285608	0.012592	0.009310
RS	24	0.382975	1.395293	329.266771	0.012516	0.009345
RS	25	0.415729	1.395293	343.298982	0.013049	0.009463
RS	26	0.450704	1.442757	345.745493	0.013142	0.009656
RS	27	0.488051	1.442757	359.601867	0.013669	0.009920
RS	28	0.527931	1.473110	365.764380	0.013903	0.010255
RS	29	0.570516	1.473110	379.259797	0.014416	0.010661
RS	30	0.615988	1.488346	388.517843	0.014768	0.011141
RS	31	0.664544	1.488346	401.336173	0.015255	0.011696
RS	32	0.716393	1.490949	412.937374	0.015696	0.012326
RS	33	0.771759	1.490949	424.611219	0.016140	0.013027
RS	34	0.830879	1.484173	437.445574	0.016627	0.013792
RS	35	0.894008	1.484173	447.348788	0.017004	0.014605
RS	36	0.961419	1.471825	459.871057	0.017480	0.015445
RS	37	1.033401	1.471825	467.243229	0.017760	0.016285
RS	38	1.110265	1.457592	477.627076	0.018155	0.017094
RS	39	1.192342	1.457592	481.641714	0.018307	0.017841
RS	40	1.279985	1.444222	488.143368	0.018554	0.018496
RS	41	1.373571	1.444222	488.011106	0.018549	0.019035
RS	42	1.473504	1.433193	489.304253	0.018599	0.019440
RS	43	1.580215	1.433193	484.388574	0.018412	0.019700
RS	44	1.694162	1.424954	479.709070	0.018234	0.019809
RS	45	1.815837	1.424954	469.636709	0.017851	0.019766
RS	46	1.945763	1.419426	458.771031	0.017438	0.019571
RS	47	2.084501	1.419426	443.529200	0.016859	0.019231
RS	48	2.232647	1.416276	426.808537	0.016223	0.018752
RS	49	2.390841	1.416276	406.813433	0.015463	0.018145
RS	50	2.559762	1.414976	385.111566	0.014638	0.017424
RS	51	2.740139	1.414976	361.226263	0.013730	0.016605
RS	52	2.932749	1.414942	335.864583	0.012766	0.015701
RS	53	3.138422	1.414942	309.358183	0.011759	0.014728
RS	54	3.358042	1.416540	281.809518	0.010712	0.013701
RS	55	3.592556	1.416540	254.294219	0.009666	0.012636
RS	56	3.842974	1.416540	226.861247	0.008623	0.011546
RS	57	4.110375	1.416540	199.936094	0.007600	0.010447
RS	58	4.395911	1.446242	170.720059	0.006489	0.009351
RS	59	4.700810	1.446242	147.132794	0.005593	0.008273
RS	60	5.026387	1.446242	124.975505	0.004750	0.007224
RS	61	5.374043	1.446242	104.520936	0.003973	0.006219
RS	62	5.745277	1.446242	85.978172	0.003268	0.005271
RS	63	6.141686	1.446242	277.467861	0.010547	0.018608
PA	4+25*2+4+6 0.115469208 0.022815049 6.141686440 0.209685802 0.279321194 0.372913361 0.474499226 0.592029572 0.723373413 0.863864899 1.003948212 1.132320404 1.241435051 1.328823090 1.395293236 1.442756653 1.473110199 1.488346100 1.490949392 1.484172821 1.471824646 1.457591593 1.444222450 1.433193326 1.424953938 1.419425964 1.416276455 1.414975643 1.414941788 1.416539669 1.446242273
//
IT	5118
RD	2
LK	-342136.864356
QD	-1073.027940 -> -773.565213
RI	0.0859186410
TR	0.109051	0.022292
MT	6.682204
MM	C_pi: 1.059092, n_recomb: 26141.025357
RS	0	0.000000	0.154785	1130.066427	0.043230	0.003824
RS	1	0.006923	0.154785	1153.765830	0.044136	0.021022
RS	2	0.014324	0.154785	1174.203536	0.044918	0.035570
RS	3	0.022239	0.154785	1190.926821	0.045558	0.043069
RS	4	0.030701	0.199741	938.718047	0.035910	0.034369
RS	5	0.039748	0.199741	957.859069	0.036642	0.034802
RS	6	0.049423	0.278569	703.649507	0.026917	0.026719
RS	7	0.059766	0.278569	724.096741	0.027700	0.027843
RS	8	0.070826	0.370688	561.417899	0.021477	0.022722
RS	9	0.082652	0.370688	580.875623	0.022221	0.023290
RS	10	0.095296	0.490870	454.844959	0.017400	0.018906
RS	11	0.108816	0.490870	472.745068	0.018084	0.019012
RS	12	0.123271	0.643558	375.432866	0.014362	0.015581
RS	13	0.138727	0.643558	391.641873	0.014982	0.015554
RS	14	0.155253	0.828351	317.835571	0.012158	0.012958
RS	15	0.172923	0.828351	332.488395	0.012719	0.012860
RS	16	0.191817	1.034349	278.799134	0.010665	0.010968
RS	17	0.212018	1.034349	292.204694	0.011178	0.010878
RS	18	0.233617	1.241439	255.287902	0.009766	0.009592
RS	19	0.256712	1.241439	267.828538	0.010246	0.009582
RS	20	0.281406	1.430053	243.945702	0.009332	0.008781
RS	21	0.307809	1.430053	255.976010	0.009792	0.008883
RS	22	0.336040	1.587827	241.848511	0.009252	0.008455
RS	23	0.366225	1.587827	253.642717	0.009703	0.008674
RS	24	0.398500	1.709810	246.894502	0.009445	0.008529
RS	25	0.433009	1.709810	258.633680	0.009894	0.008854
RS	26	0.469907	1.795167	257.823869	0.009863	0.008932
RS	27	0.509359	1.795167	269.597198	0.010313	0.009355
RS	28	0.551542	1.844709	274.006411	0.010482	0.009631
RS	29	0.596646	1.844709	285.805032	0.010933	0.010158
RS	30	0.644871	1.861040	295.025282	0.011286	0.010638
RS	31	0.696436	1.861040	306.716536	0.011733	0.011287
RS	32	0.751570	1.849629	320.184263	0.012248	0.011982
RS	33	0.810520	1.849629	331.469647	0.012680	0.012761
RS	34	0.873551	1.818953	348.054430	0.013314	0.013655
RS	35	0.940946	1.818953	358.431201	0.013711	0.014527
RS	36	1.013006	1.779265	376.194416	0.014391	0.015537
RS	37	1.090055	1.779265	384.955185	0.014726	0.016403
RS	38	1.172437	1.739916	401.383106	0.015355	0.017377
RS	39	1.260523	1.739916	407.682619	0.015596	0.018096
RS	40	1.354706	1.706939	420.349740	0.016080	0.018865
RS	41	1.455409	1.706939	423.327577	0.016194	0.019319
RS	42	1.563083	1.682539	430.511895	0.016469	0.019769
RS	43	1.678211	1.682539	429.424645	0.016427	0.019909
RS	44	1.801309	1.666343	430.267209	0.016459	0.020007
RS	45	1.932928	1.666343	424.597600	0.016243	0.019838
RS	46	2.073659	1.657014	418.924031	0.016026	0.019602
RS	47	2.224132	1.657014	408.467386	0.015626	0.019156
RS	48	2.385021	1.652949	396.661068	0.015174	0.018630
RS	49	2.557049	1.652949	381.584685	0.014597	0.017954
RS	50	2.740985	1.652372	364.525405	0.013945	0.017200
RS	51	2.937654	1.652372	345.387366	0.013212	0.016350
RS	52	3.147937	1.653693	324.285750	0.012405	0.015434
RS	53	3.372778	1.653693	302.020904	0.011554	0.014463
RS	54	3.613184	1.657468	278.022835	0.010635	0.013435
RS	55	3.870231	1.657468	253.957157	0.009715	0.012392
RS	56	4.145073	1.657468	229.459867	0.008778	0.011329
RS	57	4.438941	1.657468	204.923481	0.007839	0.010257
RS	58	4.753152	1.722719	174.545515	0.006677	0.009018
RS	59	5.089115	1.722719	153.122186	0.005858	0.008018
RS	60	5.448335	1.722719	132.500925	0.005069	0.007037
RS	61	5.832422	1.722719	112.989844	0.004322	0.006089
RS	62	6.243098	1.722719	94.854841	0.003629	0.005189
RS	63	6.682204	1.722719	333.354625	0.012752	0.019102
PA	4+25*2+4+6 0.109050553 0.022292473 6.682203531 0.154785499 0.199741068 0.278568851 0.370688266 0.490869863 0.643558030 0.828350967 1.034348835 1.241439131 1.430053498 1.587826598 1.709809589 1.795167250 1.844708855 1.861040127 1.849629322 1.818953030 1.779265266 1.739915726 1.706939289 1.682538931 1.666342800 1.657013677 1.652948677 1.652372388 1.653692788 1.657467700 1.722719168
//
IT	5156
RD	3
LK	-341653.425199
QD	-823.085811 -> -696.172336
RI	0.0913941771
TR	0.104808	0.022476
MT	6.997726
MM	C_pi: 1.110412, n_recomb: 27615.412536
RS	0	0.000000	0.155017	1204.254456	0.043608	0.003584
RS	1	0.007000	0.155017	1229.829639	0.044534	0.019994
RS	2	0.014490	0.155017	1251.855380	0.045332	0.034287
RS	3	0.022504	0.155017	1269.833304	0.045983	0.041929
RS	4	0.031078	0.183454	1089.288632	0.039445	0.035130
RS	5	0.040254	0.183454	1106.873175	0.040082	0.036506
RS	6	0.050071	0.253811	816.430841	0.029564	0.027486
RS	7	0.060576	0.253811	837.059272	0.030311	0.029312
RS	8	0.071816	0.335964	650.146229	0.023543	0.023459
RS	9	0.083842	0.335964	670.451091	0.024278	0.024720
RS	10	0.096711	0.450079	517.426278	0.018737	0.019457
RS	11	0.110480	0.450079	536.477852	0.019427	0.020132
RS	12	0.125213	0.606312	413.847118	0.014986	0.015809
RS	13	0.140978	0.606312	431.138657	0.015612	0.016216
RS	14	0.157846	0.810207	336.745624	0.012194	0.012871
RS	15	0.175894	0.810207	352.179358	0.012753	0.013107
RS	16	0.195206	1.053954	283.518669	0.010267	0.010664
RS	17	0.215870	1.053954	297.342415	0.010767	0.010828
RS	18	0.237980	1.313759	250.373981	0.009066	0.009171
RS	19	0.261638	1.313759	263.025373	0.009525	0.009350
RS	20	0.286952	1.560938	232.640260	0.008424	0.008309
RS	21	0.314038	1.560938	244.571079	0.008856	0.008551
RS	22	0.343019	1.773493	226.287539	0.008194	0.007968
RS	23	0.374030	1.773493	237.870526	0.008614	0.008288
RS	24	0.407211	1.939624	228.541165	0.008276	0.008044
RS	25	0.442714	1.939624	240.048433	0.008693	0.008441
RS	26	0.480703	2.054296	237.890770	0.008614	0.008464
RS	27	0.521351	2.054296	249.500555	0.009035	0.008933
RS	28	0.564844	2.115810	253.796847	0.009190	0.009195
RS	29	0.611381	2.115810	265.593267	0.009618	0.009746
RS	30	0.661176	2.126583	276.117636	0.009999	0.010259
RS	31	0.714457	2.126583	288.060476	0.010431	0.010915
RS	32	0.771467	2.095230	304.411699	0.011023	0.011698
RS	33	0.832468	2.095230	316.275081	0.011453	0.012467
RS	34	0.897738	2.036431	337.231593	0.012212	0.013502
RS	35	0.967578	2.036431	348.535991	0.012621	0.014352
RS	36	1.042306	1.967862	371.614256	0.013457	0.015537
RS	37	1.122265	1.967862	381.605157	0.013819	0.016364
RS	38	1.207820	1.904805	403.364916	0.014607	0.017505
RS	39	1.299365	1.904805	411.092889	0.014886	0.018165
RS	40	1.397317	1.855925	428.233109	0.015507	0.019050
RS	41	1.502126	1.855925	432.720700	0.015670	0.019429
RS	42	1.614271	1.823095	443.094250	0.016045	0.019933
RS	43	1.734266	1.823095	443.505459	0.016060	0.019994
RS	44	1.862660	1.804217	446.297612	0.016161	0.020098
RS	45	2.000042	1.804217	442.052734	0.016007	0.019862
RS	46	2.147040	1.796109	437.369189	0.015838	0.019605
RS	47	2.304328	1.796109	428.215121	0.015506	0.019115
RS	48	2.472625	1.795548	416.778276	0.015092	0.018562
RS	49	2.652703	1.795548	402.824785	0.014587	0.017867
RS	50	2.845386	1.799339	385.807670	0.013971	0.017098
RS	51	3.051556	1.799339	367.527741	0.013309	0.016252
RS	52	3.272158	1.804853	346.284577	0.012540	0.015336
RS	53	3.508201	1.804853	324.504102	0.011751	0.014384
RS	54	3.760767	1.813649	299.928729	0.010861	0.013363
RS	55	4.031012	1.813649	275.921399	0.009992	0.012347
RS	56	4.320173	1.813649	251.165294	0.009095	0.011309
RS	57	4.629575	1.813649	226.057703	0.008186	0.010260
RS	58	4.960635	1.918893	190.975184	0.006916	0.008894
RS	59	5.314868	1.918893	169.494701	0.006138	0.007954
RS	60	5.693896	1.918893	148.474012	0.005376	0.007025
RS	61	6.099455	1.918893	128.251343	0.004644	0.006120
RS	62	6.533403	1.918893	109.135170	0.003952	0.005254
RS	63	6.997726	1.918893	407.646196	0.014762	0.020177
PA	4+25*2+4+6 0.104807874 0.022476360 6.997725974 0.155017107 0.183454064 0.253810564 0.335963815 0.450078889 0.606312315 0.810206775 1.053954169 1.313759411 1.560937892 1.773492689 1.939624117 2.054296311 2.115809505 2.126582519 2.095230298 2.036430963 1.967862199 1.904804972 1.855924673 1.823094961 1.804217309 1.796108985 1.795547533 1.799338565 1.804853168 1.813648800 1.918892738
//
IT	4979
RD	4
LK	-341424.260731
QD	-736.470068 -> -650.145096
RI	0.0852057996
TR	0.101304	0.022868
MT	7.224867
MM	C_pi: 1.167783, n_recomb: 29523.021332
RS	0	0.000000	0.166447	1208.823692	0.040945	0.003401
RS	1	0.007053	0.166447	1238.658211	0.041956	0.018989
RS	2	0.014604	0.166447	1265.317251	0.042859	0.032521
RS	3	0.022687	0.166447	1288.286007	0.043637	0.039590
RS	4	0.031341	0.181084	1204.074501	0.040784	0.035973
RS	5	0.040605	0.181084	1222.663132	0.041414	0.037252
RS	6	0.050522	0.246969	914.005206	0.030959	0.028211
RS	7	0.061139	0.246969	936.009170	0.031704	0.030081
RS	8	0.072504	0.321235	738.800964	0.025025	0.024278
RS	9	0.084672	0.321235	760.613574	0.025763	0.025737
RS	10	0.097697	0.428511	588.586600	0.019937	0.020185
RS	11	0.111641	0.428511	609.332009	0.020639	0.021076
RS	12	0.126569	0.583126	464.735762	0.015741	0.016268
RS	13	0.142549	0.583126	483.691564	0.016384	0.016863
RS	14	0.159657	0.795868	369.661508	0.012521	0.013035
RS	15	0.177971	0.795868	386.503308	0.013092	0.013426
RS	16	0.197577	1.063167	303.007083	0.010263	0.010604
RS	17	0.218566	1.063167	317.896123	0.010768	0.010888
RS	18	0.241036	1.360278	260.941322	0.008839	0.008974
RS	19	0.265090	1.360278	274.357183	0.009293	0.009243
RS	20	0.290841	1.652017	237.643301	0.008049	0.008039
RS	21	0.318408	1.652017	250.129470	0.008472	0.008345
RS	22	0.347919	1.908207	227.944996	0.007721	0.007658
RS	23	0.379512	1.908207	239.965349	0.008128	0.008021
RS	24	0.413334	2.110495	228.343307	0.007734	0.007712
RS	25	0.449541	2.110495	240.248590	0.008138	0.008134
RS	26	0.488301	2.249288	237.030475	0.008029	0.008120
RS	27	0.529796	2.249288	249.070743	0.008436	0.008599
RS	28	0.574217	2.319675	253.529205	0.008588	0.008854
RS	29	0.621772	2.319675	265.860952	0.009005	0.009402
RS	30	0.672680	2.323256	277.962370	0.009415	0.009944
RS	31	0.727180	2.323256	290.615117	0.009844	0.010583
RS	32	0.785523	2.271594	310.141812	0.010505	0.011438
RS	33	0.847982	2.271594	322.937130	0.010938	0.012181
RS	34	0.914845	2.185732	348.572026	0.011807	0.013332
RS	35	0.986425	2.185732	361.023049	0.012229	0.014150
RS	36	1.063054	2.090827	389.650893	0.013198	0.015480
RS	37	1.145087	2.090827	400.917832	0.013580	0.016272
RS	38	1.232907	2.007706	427.993473	0.014497	0.017549
RS	39	1.326921	2.007706	436.983563	0.014801	0.018172
RS	40	1.427565	1.947014	458.155580	0.015519	0.019150
RS	41	1.535309	1.947014	463.750695	0.015708	0.019494
RS	42	1.650652	1.909738	476.397207	0.016136	0.020035
RS	43	1.774130	1.909738	477.673719	0.016180	0.020068
RS	44	1.906318	1.891763	481.109168	0.016296	0.020163
RS	45	2.047830	1.891763	477.458894	0.016172	0.019911
RS	46	2.199322	1.887959	472.219883	0.015995	0.019623
RS	47	2.361500	1.887959	463.396459	0.015696	0.019130
RS	48	2.535116	1.893474	450.702381	0.015266	0.018543
RS	49	2.720979	1.893474	436.824900	0.014796	0.017861
RS	50	2.919950	1.903721	418.276947	0.014168	0.017067
RS	51	3.132956	1.903721	399.803161	0.013542	0.016246
RS	52	3.360986	1.915099	376.990683	0.012769	0.015321
RS	53	3.605099	1.915099	354.704087	0.012014	0.014398
RS	54	3.866430	1.930761	328.216666	0.011117	0.013372
RS	55	4.146193	1.930761	303.416487	0.010277	0.012386
RS	56	4.445690	1.930761	277.601940	0.009403	0.011374
RS	57	4.766310	1.930761	251.184859	0.008508	0.010347
RS	58	5.109545	2.078862	209.976833	0.007112	0.008849
RS	59	5.476989	2.078862	188.000112	0.006368	0.007962
RS	60	5.870349	2.078862	166.214343	0.005630	0.007078
RS	61	6.291455	2.078862	144.982664	0.004911	0.006209
RS	62	6.742263	2.078862	124.648509	0.004222	0.005370
RS	63	7.224867	2.078862	488.787329	0.016556	0.021462
PA	4+25*2+4+6 0.101303611 0.022868199 7.224866974 0.166447330 0.181084206 0.246968644 0.321234784 0.428510577 0.583125802 0.795867502 1.063167182 1.360277657 1.652017264 1.908206631 2.110494744 2.249288483 2.319675221 2.323256357 2.271594041 2.185732192 2.090827313 2.007706032 1.947013704 1.909738289 1.891762824 1.887958698 1.893473553 1.903720522 1.915098725 1.930761202 2.078862420
//
IT	4535
RD	5
LK	-341258.986504
QD	-683.640313 -> -611.833023
RI	0.0773925970
TR	0.098172	0.023318
MT	7.412486
MM	C_pi: 1.222359, n_recomb: 31483.215939
RS	0	0.000000	0.180243	1198.400547	0.038065	0.003251
RS	1	0.007096	0.180243	1232.288920	0.039141	0.018125
RS	2	0.014696	0.180243	1263.484522	0.040132	0.030926
RS	3	0.022835	0.180243	1291.472800	0.041021	0.037397
RS	4	0.031552	0.182618	1299.042456	0.041261	0.036634
RS	5	0.040887	0.182618	1319.669008	0.041917	0.037617
RS	6	0.050885	0.246602	996.556528	0.031654	0.028688
RS	7	0.061592	0.246602	1020.496878	0.032414	0.030430
RS	8	0.073059	0.314771	820.478708	0.026061	0.024931
RS	9	0.085340	0.314771	844.043543	0.026809	0.026424
RS	10	0.098492	0.415855	658.902634	0.020929	0.020847
RS	11	0.112578	0.415855	681.459935	0.021645	0.021828
RS	12	0.127663	0.567351	517.981708	0.016453	0.016742
RS	13	0.143818	0.567351	538.728497	0.017112	0.017433
RS	14	0.161120	0.784369	406.263129	0.012904	0.013264
RS	15	0.179650	0.784369	424.674746	0.013489	0.013740
RS	16	0.199495	1.067707	326.724976	0.010378	0.010632
RS	17	0.220748	1.067707	342.860451	0.010890	0.010984
RS	18	0.243509	1.393074	276.094198	0.008770	0.008873
RS	19	0.267885	1.393074	290.462991	0.009226	0.009192
RS	20	0.293992	1.720611	247.567622	0.007863	0.007864
RS	21	0.321950	1.720611	260.799972	0.008284	0.008204
RS	22	0.351893	2.013290	234.842210	0.007459	0.007439
RS	23	0.383961	2.013290	247.488873	0.007861	0.007823
RS	24	0.418304	2.246813	233.662685	0.007422	0.007462
RS	25	0.455084	2.246813	246.147017	0.007818	0.007892
RS	26	0.494474	2.406970	241.912172	0.007684	0.007847
RS	27	0.536660	2.406970	254.548746	0.008085	0.008324
RS	28	0.581839	2.485246	259.166417	0.008232	0.008570
RS	29	0.630224	2.485246	272.176485	0.008645	0.009106
RS	30	0.682042	2.481887	285.824845	0.009079	0.009668
RS	31	0.737538	2.481887	299.301251	0.009507	0.010286
RS	32	0.796972	2.411086	321.981078	0.010227	0.011196
RS	33	0.860624	2.411086	335.787779	0.010666	0.011912
RS	34	0.928792	2.300112	366.124291	0.011629	0.013155
RS	35	1.001798	2.300112	379.760787	0.012062	0.013945
RS	36	1.079985	2.181397	413.992224	0.013150	0.015391
RS	37	1.163720	2.181397	426.521687	0.013548	0.016159
RS	38	1.253397	2.080909	458.901344	0.014576	0.017548
RS	39	1.349437	2.080909	469.072025	0.014899	0.018154
RS	40	1.452293	2.010862	494.078607	0.015693	0.019207
RS	41	1.562448	2.010862	500.622629	0.015901	0.019542
RS	42	1.680420	1.971170	515.114432	0.016362	0.020109
RS	43	1.806763	1.971170	517.026970	0.016422	0.020141
RS	44	1.942072	1.955703	520.499308	0.016533	0.020222
RS	45	2.086983	1.955703	517.164432	0.016427	0.019977
RS	46	2.242178	1.957463	510.683050	0.016221	0.019653
RS	47	2.408385	1.957463	501.888926	0.015941	0.019178
RS	48	2.586387	1.970041	487.266260	0.015477	0.018553
RS	49	2.777020	1.970041	473.169278	0.015029	0.017897
RS	50	2.981181	1.987531	452.499650	0.014373	0.017076
RS	51	3.199830	1.987531	433.567209	0.013771	0.016286
RS	52	3.433995	2.005417	408.707256	0.012982	0.015347
RS	53	3.684777	2.005417	385.700905	0.012251	0.014456
RS	54	3.953355	2.028756	356.873542	0.011335	0.013416
RS	55	4.240992	2.028756	331.144681	0.010518	0.012462
RS	56	4.549040	2.028756	304.159191	0.009661	0.011477
RS	57	4.878948	2.028756	276.343975	0.008778	0.010470
RS	58	5.232268	2.221521	228.412830	0.007255	0.008837
RS	59	5.610660	2.221521	205.983401	0.006543	0.007998
RS	60	6.015904	2.221521	183.502711	0.005829	0.007154
RS	61	6.449905	2.221521	161.352126	0.005125	0.006318
RS	62	6.914704	2.221521	139.902510	0.004444	0.005503
RS	63	7.412486	2.221521	571.885376	0.018165	0.022819
PA	4+25*2+4+6 0.098172098 0.023318398 7.412486305 0.180242885 0.182617827 0.246601928 0.314770728 0.415855209 0.567351126 0.784369435 1.067707494 1.393074382 1.720610792 2.013289604 2.246812558 2.406969660 2.485246217 2.481886597 2.411086019 2.300111595 2.181397341 2.080908754 2.010862212 1.971169671 1.955702840 1.957463312 1.970041265 1.987530804 2.005416892 2.028756112 2.221521448
//
IT	4929
RD	6
LK	-341118.997163
QD	-640.679369 -> -577.214158
RI	0.0705793677
TR	0.095298	0.023775
MT	7.579752
MM	C_pi: 1.273425, n_recomb: 33411.404930
RS	0	0.000000	0.193894	1188.981236	0.035586	0.003123
RS	1	0.007134	0.193894	1226.293589	0.036703	0.017390
RS	2	0.014776	0.193894	1261.353008	0.037752	0.029583
RS	3	0.022964	0.193894	1293.652483	0.038719	0.035577
RS	4	0.031736	0.185228	1382.981644	0.041393	0.037132
RS	5	0.041134	0.185228	1405.981083	0.042081	0.037836
RS	6	0.051202	0.249137	1066.605348	0.031923	0.028941
RS	7	0.061988	0.249137	1092.746016	0.032706	0.030529
RS	8	0.073544	0.312574	893.942465	0.026756	0.025402
RS	9	0.085924	0.312574	919.372199	0.027517	0.026879
RS	10	0.099187	0.408295	725.579476	0.021717	0.021405
RS	11	0.113397	0.408295	749.957839	0.022446	0.022426
RS	12	0.128620	0.556363	570.412344	0.017072	0.017182
RS	13	0.144929	0.556363	592.951960	0.017747	0.017929
RS	14	0.162401	0.775481	443.361375	0.013270	0.013505
RS	15	0.181120	0.775481	463.370371	0.013869	0.014036
RS	16	0.201175	1.070645	351.487004	0.010520	0.010697
RS	17	0.222660	1.070645	368.913949	0.011042	0.011093
RS	18	0.245677	1.418786	292.588235	0.008757	0.008821
RS	19	0.270337	1.418786	307.962331	0.009217	0.009171
RS	20	0.296755	1.776595	259.052925	0.007753	0.007743
RS	21	0.325059	1.776595	273.086609	0.008173	0.008103
RS	22	0.355381	2.101273	243.461220	0.007287	0.007273
RS	23	0.387867	2.101273	256.788627	0.007686	0.007667
RS	24	0.422670	2.363136	240.800625	0.007207	0.007262
RS	25	0.459956	2.363136	253.913569	0.007600	0.007694
RS	26	0.499901	2.543408	248.641011	0.007442	0.007619
RS	27	0.542697	2.543408	261.914119	0.007839	0.008091
RS	28	0.588545	2.629643	266.610704	0.007980	0.008325
RS	29	0.637663	2.629643	280.326253	0.008390	0.008848
RS	30	0.690286	2.620280	295.394054	0.008841	0.009420
RS	31	0.746663	2.620280	309.706605	0.009269	0.010018
RS	32	0.807061	2.531751	335.405428	0.010039	0.010968
RS	33	0.871768	2.531751	350.222929	0.010482	0.011660
RS	34	0.941092	2.397396	385.167256	0.011528	0.012975
RS	35	1.015360	2.397396	399.978342	0.011971	0.013742
RS	36	1.094927	2.256702	439.789257	0.013163	0.015284
RS	37	1.180169	2.256702	453.559285	0.013575	0.016036
RS	38	1.271493	2.140492	491.243437	0.014703	0.017519
RS	39	1.369331	2.140492	502.555483	0.015041	0.018119
RS	40	1.474149	2.062335	531.334180	0.015903	0.019238
RS	41	1.586444	2.062335	538.765416	0.016125	0.019576
RS	42	1.706750	2.021041	554.927947	0.016609	0.020164
RS	43	1.835639	2.021041	557.395245	0.016683	0.020208
RS	44	1.973721	2.008572	560.637875	0.016780	0.020274
RS	45	2.121655	2.008572	557.528129	0.016687	0.020049
RS	46	2.280141	2.016177	549.503386	0.016447	0.019690
RS	47	2.449933	2.016177	540.652330	0.016182	0.019241
RS	48	2.631838	2.035976	523.822606	0.015678	0.018578
RS	49	2.826720	2.035976	509.435115	0.015247	0.017954
RS	50	3.035503	2.060809	486.421057	0.014559	0.017104
RS	51	3.259181	2.060809	466.982607	0.013977	0.016348
RS	52	3.498815	2.085292	439.917883	0.013167	0.015394
RS	53	3.755545	2.085292	416.174447	0.012456	0.014536
RS	54	4.030588	2.116514	384.868289	0.011519	0.013479
RS	55	4.325252	2.116514	358.233574	0.010722	0.012555
RS	56	4.640937	2.116514	330.112383	0.009880	0.011595
RS	57	4.979141	2.116514	300.945289	0.009007	0.010607
RS	58	5.341473	2.355134	245.944195	0.007361	0.008839
RS	59	5.729652	2.355134	223.172140	0.006680	0.008044
RS	60	6.145522	2.355134	200.121635	0.005990	0.007238
RS	61	6.591059	2.355134	177.186611	0.005303	0.006431
RS	62	7.068380	2.355134	154.759169	0.004632	0.005638
RS	63	7.579752	2.355134	656.451730	0.019648	0.024196
PA	4+25*2+4+6 0.095297782 0.023774909 7.579751763 0.193893726 0.185227932 0.249137028 0.312573947 0.408295204 0.556363249 0.775480933 1.070644686 1.418786267 1.776595098 2.101272719 2.363135873 2.543407518 2.629643281 2.620279913 2.531750720 2.397395589 2.256701583 2.140491659 2.062335403 2.021040785 2.008571532 2.016177354 2.035976031 2.060808701 2.085292107 2.116513527 2.355133709
//
IT	4521
RD	7
LK	-340994.650471
QD	-602.688021 -> -545.542227
RI	0.0650614095
TR	0.092636	0.024219
MT	7.734524
MM	C_pi: 1.321696, n_recomb: 35295.888162
RS	0	0.000000	0.206693	1184.099712	0.033548	0.003011
RS	1	0.007168	0.206693	1224.317831	0.034687	0.016760
RS	2	0.014849	0.206693	1262.656414	0.035773	0.028461
RS	3	0.023081	0.206693	1298.618078	0.036792	0.034098
RS	4	0.031903	0.187969	1461.019301	0.041393	0.037524
RS	5	0.041357	0.187969	1486.453081	0.042114	0.038008
RS	6	0.051489	0.253138	1127.094724	0.031933	0.029026
RS	7	0.062348	0.253138	1155.557856	0.032739	0.030480
RS	8	0.073984	0.312843	960.071051	0.027201	0.025723
RS	9	0.086455	0.312843	987.431198	0.027976	0.027169
RS	10	0.099819	0.403909	788.312782	0.022334	0.021867
RS	11	0.114141	0.403909	814.501458	0.023076	0.022907
RS	12	0.129490	0.548592	621.299493	0.017603	0.017580
RS	13	0.145939	0.548592	645.606510	0.018291	0.018365
RS	14	0.163567	0.768644	480.097477	0.013602	0.013744
RS	15	0.182459	0.768644	501.696246	0.014214	0.014314
RS	16	0.202705	1.073010	376.374707	0.010663	0.010781
RS	17	0.224401	1.073010	395.099698	0.011194	0.011208
RS	18	0.247653	1.440325	309.438576	0.008767	0.008797
RS	19	0.272572	1.440325	325.830227	0.009231	0.009170
RS	20	0.299277	1.824712	271.039564	0.007679	0.007654
RS	21	0.327895	1.824712	285.888527	0.008100	0.008028
RS	22	0.358565	2.178476	252.662767	0.007158	0.007142
RS	23	0.391434	2.178476	266.683633	0.007556	0.007540
RS	24	0.426658	2.466994	248.542940	0.007042	0.007096
RS	25	0.464407	2.466994	262.292965	0.007431	0.007526
RS	26	0.504862	2.666964	255.934824	0.007251	0.007425
RS	27	0.548216	2.666964	269.845651	0.007645	0.007889
RS	28	0.594678	2.761766	274.513074	0.007777	0.008109
RS	29	0.644470	2.761766	288.925687	0.008186	0.008619
RS	30	0.697831	2.747566	305.254979	0.008648	0.009194
RS	31	0.755016	2.747566	320.385777	0.009077	0.009774
RS	32	0.816301	2.642683	348.925375	0.009886	0.010752
RS	33	0.881978	2.642683	364.730174	0.010334	0.011423
RS	34	0.952363	2.486318	404.143114	0.011450	0.012797
RS	35	1.027793	2.486318	420.106391	0.011902	0.013543
RS	36	1.108629	2.324914	465.437987	0.013187	0.015167
RS	37	1.195259	2.324914	480.431778	0.013612	0.015906
RS	38	1.288099	2.193957	523.433403	0.014830	0.017473
RS	39	1.387593	2.193957	535.874028	0.015182	0.018071
RS	40	1.494218	2.108266	568.443034	0.016105	0.019249
RS	41	1.608486	2.108266	576.748408	0.016340	0.019597
RS	42	1.730944	2.065576	594.552005	0.016845	0.020206
RS	43	1.862180	2.065576	597.559829	0.016930	0.020267
RS	44	2.002822	2.056069	600.490086	0.017013	0.020320
RS	45	2.153545	2.056069	597.593666	0.016931	0.020119
RS	46	2.315071	2.069354	587.920909	0.016657	0.019728
RS	47	2.488174	2.069354	579.008189	0.016404	0.019308
RS	48	2.673685	2.096155	559.877883	0.015862	0.018612
RS	49	2.872493	2.096155	545.205379	0.015447	0.018019
RS	50	3.085551	2.128113	519.783026	0.014726	0.017144
RS	51	3.313880	2.128113	499.855947	0.014162	0.016420
RS	52	3.558575	2.159020	470.552479	0.013332	0.015453
RS	53	3.820809	2.159020	446.102929	0.012639	0.014625
RS	54	4.101839	2.198020	412.282378	0.011681	0.013551
RS	55	4.403012	2.198020	384.790416	0.010902	0.012656
RS	56	4.725771	2.198020	355.588903	0.010075	0.011718
RS	57	5.071666	2.198020	325.130501	0.009212	0.010748
RS	58	5.442352	2.483270	262.792490	0.007445	0.008847
RS	59	5.839609	2.483270	239.771406	0.006793	0.008094
RS	60	6.265339	2.483270	216.255799	0.006127	0.007322
RS	61	6.721584	2.483270	192.647776	0.005458	0.006543
RS	62	7.210531	2.483270	169.355830	0.004798	0.005770
RS	63	7.734524	2.483270	742.949839	0.021049	0.025568
PA	4+25*2+4+6 0.092635636 0.024219272 7.734523630 0.206693482 0.187969186 0.253138316 0.312842529 0.403909415 0.548591972 0.768643736 1.073009940 1.440325291 1.824712175 2.178476119 2.466993632 2.666963654 2.761766068 2.747566059 2.642682740 2.486318001 2.324913704 2.193957204 2.108266366 2.065576472 2.056069321 2.069354023 2.096155295 2.128113255 2.159019788 2.198020137 2.483270172
//
IT	5538
RD	8
LK	-340882.508276
QD	-568.372755 -> -516.534527
RI	0.0606141175
TR	0.090162	0.024646
MT	7.880179
MM	C_pi: 1.367832, n_recomb: 37139.819092
RS	0	0.000000	0.218553	1183.536148	0.031867	0.002912
RS	1	0.007199	0.218553	1226.294365	0.033018	0.016212
RS	2	0.014916	0.218553	1267.489384	0.034128	0.027508
RS	3	0.023189	0.218553	1306.633491	0.035181	0.032882
RS	4	0.032057	0.190510	1536.032626	0.041358	0.037856
RS	5	0.041564	0.190510	1563.861574	0.042107	0.038175
RS	6	0.051755	0.257929	1180.402470	0.031783	0.028994
RS	7	0.062680	0.257929	1211.236626	0.032613	0.030340
RS	8	0.074392	0.314631	1020.117035	0.027467	0.025929
RS	9	0.086946	0.314631	1049.449330	0.028257	0.027345
RS	10	0.100404	0.401577	847.540900	0.022820	0.022248
RS	11	0.114831	0.401577	875.529051	0.023574	0.023298
RS	12	0.130297	0.542996	670.680702	0.018058	0.017941
RS	13	0.146876	0.542996	696.728080	0.018760	0.018753
RS	14	0.164649	0.763248	516.353625	0.013903	0.013976
RS	15	0.183701	0.763248	539.528001	0.014527	0.014576
RS	16	0.204124	1.075000	401.177448	0.010802	0.010876
RS	17	0.226018	1.075000	421.197659	0.011341	0.011327
RS	18	0.249488	1.458889	326.365112	0.008787	0.008793
RS	19	0.274648	1.458889	343.775471	0.009256	0.009182
RS	20	0.301618	1.867179	283.186113	0.007625	0.007588
RS	21	0.330531	1.867179	298.851870	0.008047	0.007971
RS	22	0.361525	2.247970	262.058482	0.007056	0.007035
RS	23	0.394750	2.247970	276.772436	0.007452	0.007436
RS	24	0.430367	2.562121	256.462560	0.006905	0.006956
RS	25	0.468548	2.562121	270.844998	0.007293	0.007382
RS	26	0.509477	2.781830	263.337057	0.007090	0.007254
RS	27	0.553354	2.781830	277.874351	0.007482	0.007710
RS	28	0.600388	2.886044	282.397433	0.007604	0.007914
RS	29	0.650809	2.886044	297.487710	0.008010	0.008412
RS	30	0.704860	2.868261	314.911624	0.008479	0.008985
RS	31	0.762802	2.868261	330.833647	0.008908	0.009549
RS	32	0.824915	2.748299	362.021811	0.009748	0.010547
RS	33	0.891499	2.748299	378.783828	0.010199	0.011198
RS	34	0.962877	2.571043	422.502491	0.011376	0.012619
RS	35	1.039393	2.571043	439.593091	0.011836	0.013348
RS	36	1.121418	2.389838	490.365162	0.013203	0.015041
RS	37	1.209348	2.389838	506.570428	0.013640	0.015770
RS	38	1.303608	2.244723	554.905545	0.014941	0.017412
RS	39	1.404653	2.244723	568.476197	0.015306	0.018012
RS	40	1.512973	2.151724	604.897681	0.016287	0.019244
RS	41	1.629091	2.151724	614.088388	0.016535	0.019604
RS	42	1.753568	2.107570	633.582080	0.017059	0.020235
RS	43	1.887006	2.107570	637.147953	0.017155	0.020316
RS	44	2.030050	2.100771	639.781907	0.017226	0.020360
RS	45	2.183392	2.100771	637.121957	0.017155	0.020183
RS	46	2.347773	2.119382	625.800564	0.016850	0.019766
RS	47	2.523988	2.119382	616.854781	0.016609	0.019374
RS	48	2.712888	2.152808	595.424329	0.016032	0.018649
RS	49	2.915388	2.152808	580.500024	0.015630	0.018087
RS	50	3.132465	2.191538	552.679855	0.014881	0.017190
RS	51	3.365170	2.191538	532.300944	0.014332	0.016497
RS	52	3.614627	2.228571	500.778095	0.013484	0.015517
RS	53	3.882042	2.228571	475.662754	0.012807	0.014718
RS	54	4.168709	2.275094	439.333506	0.011829	0.013627
RS	55	4.476013	2.275094	411.029849	0.011067	0.012759
RS	56	4.805439	2.275094	380.797365	0.010253	0.011843
RS	57	5.158581	2.275094	349.099389	0.009400	0.010889
RS	58	5.537146	2.607435	279.189432	0.007517	0.008860
RS	59	5.942963	2.607435	255.989165	0.006893	0.008143
RS	60	6.377995	2.607435	232.087622	0.006249	0.007403
RS	61	6.844345	2.607435	207.891699	0.005598	0.006651
RS	62	7.344267	2.607435	183.822463	0.004949	0.005898
RS	63	7.880179	2.607435	831.791355	0.022396	0.026923
PA	4+25*2+4+6 0.090161727 0.024645570 7.880179012 0.218552832 0.190509857 0.257928826 0.314631137 0.401576559 0.542995896 0.763248317 1.075000006 1.458888653 1.867179338 2.247970392 2.562120694 2.781830305 2.886044435 2.868261215 2.748298589 2.571042897 2.389837507 2.244723180 2.151724468 2.107569789 2.100770882 2.119382483 2.152808357 2.191537621 2.228570550 2.275094358 2.607435486
//
IT	4137
RD	9
LK	-340780.710643
QD	-537.166437 -> -489.943915
RI	0.0569682947
TR	0.087860	0.025053
MT	8.018191
MM	C_pi: 1.412258, n_recomb: 38947.860101
RS	0	0.000000	0.229586	1186.183072	0.030456	0.002823
RS	1	0.007228	0.229586	1231.223070	0.031612	0.015726
RS	2	0.014979	0.229586	1274.973253	0.032735	0.026682
RS	3	0.023290	0.229586	1316.955085	0.033813	0.031859
RS	4	0.032201	0.192741	1609.624940	0.041328	0.038156
RS	5	0.041757	0.192741	1639.775313	0.042102	0.038353
RS	6	0.052003	0.263153	1228.249283	0.031536	0.028884
RS	7	0.062990	0.263153	1261.461912	0.032388	0.030145
RS	8	0.074772	0.317391	1075.204517	0.027606	0.026049
RS	9	0.087404	0.317391	1106.534167	0.028411	0.027438
RS	10	0.100950	0.400617	903.784372	0.023205	0.022565
RS	11	0.115475	0.400617	933.563484	0.023970	0.023621
RS	12	0.131050	0.538885	718.773546	0.018455	0.018270
RS	13	0.147751	0.538885	746.537708	0.019168	0.019102
RS	14	0.165659	0.758821	552.202443	0.014178	0.014200
RS	15	0.184861	0.758821	576.938765	0.014813	0.014825
RS	16	0.205451	1.076573	425.891705	0.010935	0.010977
RS	17	0.227530	1.076573	447.203093	0.011482	0.011447
RS	18	0.251204	1.475000	343.306943	0.008815	0.008802
RS	19	0.276590	1.475000	361.734754	0.009288	0.009205
RS	20	0.303810	1.905094	295.387063	0.007584	0.007539
RS	21	0.332999	1.905094	311.867746	0.008007	0.007929
RS	22	0.364296	2.311322	271.512272	0.006971	0.006947
RS	23	0.397856	2.311322	286.915035	0.007367	0.007348
RS	24	0.433842	2.650416	264.403616	0.006789	0.006835
RS	25	0.472429	2.650416	279.409836	0.007174	0.007257
RS	26	0.513806	2.890136	270.679011	0.006950	0.007103
RS	27	0.558172	2.890136	285.827845	0.007339	0.007551
RS	28	0.605746	3.004704	290.091798	0.007448	0.007737
RS	29	0.656759	3.004704	305.837345	0.007852	0.008223
RS	30	0.711458	2.984579	324.193187	0.008324	0.008792
RS	31	0.770112	2.984579	340.877145	0.008752	0.009340
RS	32	0.833005	2.850706	374.522079	0.009616	0.010352
RS	33	0.900444	2.850706	392.209569	0.010070	0.010986
RS	34	0.972758	2.653518	440.058006	0.011299	0.012444
RS	35	1.050299	2.653518	458.250356	0.011766	0.013157
RS	36	1.133444	2.453183	514.370284	0.013207	0.014911
RS	37	1.222600	2.453183	531.776562	0.013654	0.015631
RS	38	1.318199	2.294290	585.455297	0.015032	0.017340
RS	39	1.420709	2.294290	600.163646	0.015409	0.017943
RS	40	1.530629	2.194046	640.516847	0.016445	0.019227
RS	41	1.648493	2.194046	650.615191	0.016705	0.019600
RS	42	1.774877	2.148236	671.890098	0.017251	0.020253
RS	43	1.910396	2.148236	676.045914	0.017358	0.020355
RS	44	2.055711	2.143800	678.456151	0.017420	0.020393
RS	45	2.211530	2.143800	676.070664	0.017358	0.020241
RS	46	2.378611	2.167322	663.155390	0.017027	0.019803
RS	47	2.557769	2.167322	654.218064	0.016797	0.019438
RS	48	2.749877	2.206946	630.534215	0.016189	0.018688
RS	49	2.955871	2.206946	615.400676	0.015801	0.018156
RS	50	3.176754	2.252044	585.229190	0.015026	0.017239
RS	51	3.413603	2.252044	564.439848	0.014492	0.016575
RS	52	3.667572	2.294852	530.742126	0.013627	0.015585
RS	53	3.939899	2.294852	505.000388	0.012966	0.014813
RS	54	4.231909	2.348567	466.187115	0.011970	0.013707
RS	55	4.545027	2.348567	437.109791	0.011223	0.012863
RS	56	4.880777	2.348567	405.886653	0.010421	0.011967
RS	57	5.240796	2.348567	372.990499	0.009577	0.011028
RS	58	5.626837	2.728195	295.293838	0.007582	0.008874
RS	59	6.040783	2.728195	271.965862	0.006983	0.008192
RS	60	6.484649	2.728195	247.738142	0.006361	0.007482
RS	61	6.960598	2.728195	223.019715	0.005726	0.006753
RS	62	7.470950	2.728195	198.241144	0.005090	0.006019
RS	63	8.018191	2.728195	923.183459	0.023703	0.028255
PA	4+25*2+4+6 0.087859567 0.025052903 8.018190512 0.229585876 0.192740578 0.263152705 0.317390598 0.400617020 0.538884884 0.758821470 1.076573432 1.474999961 1.905093598 2.311321688 2.650416433 2.890136075 3.004703595 2.984579446 2.850705589 2.653517802 2.453182984 2.294289754 2.194045831 2.148235802 2.143800006 2.167322330 2.206945972 2.252043502 2.294852169 2.348567419 2.728194547
//
IT	4049
RD	10
LK	-340687.935289
QD	-508.678716 -> -465.525893
RI	0.0539080095
TR	0.085715	0.025442
MT	8.149347
MM	C_pi: 1.455234, n_recomb: 40723.473034
RS	0	0.000000	0.239957	1190.913324	0.029244	0.002742
RS	1	0.007255	0.239957	1238.042693	0.030401	0.015290
RS	2	0.015037	0.239957	1284.124570	0.031533	0.025950
RS	3	0.023384	0.239957	1328.689173	0.032627	0.030974
RS	4	0.032336	0.194639	1682.690354	0.041320	0.038445
RS	5	0.041937	0.194639	1715.078779	0.042115	0.038551
RS	6	0.052236	0.268609	1271.838689	0.031231	0.028723
RS	7	0.063281	0.268609	1307.413130	0.032105	0.029916
RS	8	0.075128	0.320788	1126.204478	0.027655	0.026106
RS	9	0.087834	0.320788	1159.543988	0.028474	0.027470
RS	10	0.101462	0.400595	957.503527	0.023512	0.022831
RS	11	0.116079	0.400595	989.066308	0.024287	0.023889
RS	12	0.131757	0.535805	765.791135	0.018805	0.018572
RS	13	0.148572	0.535805	795.251843	0.019528	0.019420
RS	14	0.166607	0.755023	587.750564	0.014433	0.014417
RS	15	0.185950	0.755023	614.036926	0.015078	0.015062
RS	16	0.206697	1.077658	450.562607	0.011064	0.011082
RS	17	0.228949	1.077658	473.161841	0.011619	0.011569
RS	18	0.252816	1.488940	360.265747	0.008847	0.008821
RS	19	0.278415	1.488940	379.709732	0.009324	0.009235
RS	20	0.305870	1.939070	307.615010	0.007554	0.007503
RS	21	0.335318	1.939070	324.908201	0.007978	0.007899
RS	22	0.366902	2.369426	280.975110	0.006900	0.006872
RS	23	0.400778	2.369426	297.061452	0.007295	0.007274
RS	24	0.437112	2.732946	272.306410	0.006687	0.006728
RS	25	0.476082	2.732946	287.926816	0.007070	0.007147
RS	26	0.517879	2.992991	277.901614	0.006824	0.006967
RS	27	0.562709	2.992991	293.646515	0.007211	0.007408
RS	28	0.610791	3.118894	297.538633	0.007306	0.007575
RS	29	0.662362	3.118894	313.916825	0.007708	0.008051
RS	30	0.717675	3.097632	333.050090	0.008178	0.008611
RS	31	0.777001	3.097632	350.466720	0.008606	0.009146
RS	32	0.840631	2.950942	386.380405	0.009488	0.010165
RS	33	0.908878	2.950942	404.961433	0.009944	0.010783
RS	34	0.982077	2.734646	456.761509	0.011216	0.012272
RS	35	1.060587	2.734646	476.029497	0.011689	0.012971
RS	36	1.144792	2.515722	537.391287	0.013196	0.014776
RS	37	1.235108	2.515722	555.987972	0.013653	0.015489
RS	38	1.331976	2.343305	615.011456	0.015102	0.017259
RS	39	1.435872	2.343305	630.866806	0.015491	0.017865
RS	40	1.547306	2.235799	675.234624	0.016581	0.019199
RS	41	1.666826	2.235799	686.266947	0.016852	0.019585
RS	42	1.795017	2.188101	709.433705	0.017421	0.020262
RS	43	1.932509	2.188101	714.217001	0.017538	0.020383
RS	44	2.079976	2.185663	716.505199	0.017594	0.020420
RS	45	2.238143	2.185663	714.437868	0.017544	0.020292
RS	46	2.407786	2.213671	700.013345	0.017189	0.019836
RS	47	2.589737	2.213671	691.130403	0.016971	0.019499
RS	48	2.784890	2.259050	665.267715	0.016336	0.018728
RS	49	2.994201	2.259050	649.969503	0.015961	0.018223
RS	50	3.218700	2.310099	617.512239	0.015164	0.017291
RS	51	3.459486	2.310099	596.353262	0.014644	0.016654
RS	52	3.717743	2.358320	560.536324	0.013764	0.015655
RS	53	3.994737	2.358320	534.204381	0.013118	0.014907
RS	54	4.291828	2.418859	492.941663	0.012105	0.013788
RS	55	4.610475	2.418859	463.122148	0.011372	0.012967
RS	56	4.952241	2.418859	430.941389	0.010582	0.012089
RS	57	5.318804	2.418859	396.880597	0.009746	0.011164
RS	58	5.711962	2.845749	311.200036	0.007642	0.008890
RS	59	6.133646	2.845749	287.783341	0.007067	0.008240
RS	60	6.585925	2.845749	263.275987	0.006465	0.007557
RS	61	7.071019	2.845749	238.087042	0.005846	0.006851
RS	62	7.591309	2.845749	212.654046	0.005222	0.006135
RS	63	8.149347	2.845749	1017.161097	0.024977	0.029563
PA	4+25*2+4+6 0.085714547 0.025441979 8.149347437 0.239956997 0.194638607 0.268609246 0.320788414 0.400595243 0.535805471 0.755023115 1.077657628 1.488940057 1.939070301 2.369425669 2.732945582 2.992991002 3.118894115 3.097632124 2.950942020 2.734646360 2.515722333 2.343305447 2.235799253 2.188100768 2.185662921 2.213670936 2.259049589 2.310099354 2.358320012 2.418859192 2.845749321
//
IT	4086
RD	11
LK	-340603.124385
QD	-482.589906 -> -443.051594
RI	0.0512758725
TR	0.083714	0.025814
MT	8.274070
MM	C_pi: 1.496923, n_recomb: 42469.302454
RS	0	0.000000	0.249826	1196.808029	0.028181	0.002668
RS	1	0.007281	0.249826	1245.873402	0.029336	0.014892
RS	2	0.015092	0.249826	1294.111323	0.030472	0.025290
RS	3	0.023472	0.249826	1341.060579	0.031577	0.030191
RS	4	0.032462	0.196216	1755.740667	0.041341	0.038734
RS	5	0.042107	0.196216	1790.283448	0.042155	0.038772
RS	6	0.052453	0.274181	1312.014113	0.030893	0.028527
RS	7	0.063553	0.274181	1349.919423	0.031786	0.029666
RS	8	0.075462	0.324613	1173.781681	0.027638	0.026114
RS	9	0.088237	0.324613	1209.133619	0.028471	0.027458
RS	10	0.101943	0.401234	1009.047817	0.023759	0.023054
RS	11	0.116646	0.401234	1042.387344	0.024544	0.024113
RS	12	0.132420	0.533463	811.898674	0.019117	0.018850
RS	13	0.149343	0.533463	843.038198	0.019851	0.019711
RS	14	0.167497	0.751636	623.084208	0.014671	0.014627
RS	15	0.186974	0.751636	650.910173	0.015327	0.015290
RS	16	0.207868	1.078217	475.236156	0.011190	0.011190
RS	17	0.230284	1.078217	499.120821	0.011753	0.011692
RS	18	0.254332	1.500910	377.259156	0.008883	0.008848
RS	19	0.280131	1.500910	397.718620	0.009365	0.009271
RS	20	0.307808	1.969538	319.866835	0.007532	0.007477
RS	21	0.337501	1.969538	337.970373	0.007958	0.007877
RS	22	0.369355	2.422862	290.432633	0.006839	0.006809
RS	23	0.403529	2.422862	307.197469	0.007233	0.007212
RS	24	0.440191	2.810359	280.151989	0.006597	0.006634
RS	25	0.479522	2.810359	296.377227	0.006979	0.007049
RS	26	0.521717	3.091066	284.986410	0.006710	0.006843
RS	27	0.566984	3.091066	301.312387	0.007095	0.007278
RS	28	0.615548	3.229237	304.728677	0.007175	0.007425
RS	29	0.667647	3.229237	321.717794	0.007575	0.007891
RS	30	0.723539	3.207993	341.483560	0.008041	0.008440
RS	31	0.783501	3.207993	359.604610	0.008467	0.008963
RS	32	0.847828	3.049508	397.607681	0.009362	0.009985
RS	33	0.916840	3.049508	417.050904	0.009820	0.010590
RS	34	0.990876	2.814831	472.626818	0.011129	0.012102
RS	35	1.070302	2.814831	492.944041	0.011607	0.012789
RS	36	1.155512	2.577771	559.432910	0.013173	0.014639
RS	37	1.246926	2.577771	579.208464	0.013638	0.015345
RS	38	1.344996	2.392019	643.566961	0.015154	0.017171
RS	39	1.450206	2.392019	660.578078	0.015554	0.017779
RS	40	1.563076	2.277193	709.041459	0.016695	0.019161
RS	41	1.684165	2.277193	721.034614	0.016978	0.019559
RS	42	1.814070	2.227363	746.212687	0.017571	0.020262
RS	43	1.953433	2.227363	751.662211	0.017699	0.020402
RS	44	2.102943	2.226560	753.946665	0.017753	0.020441
RS	45	2.263340	2.226560	752.242125	0.017713	0.020336
RS	46	2.435414	2.258638	736.410299	0.017340	0.019868
RS	47	2.620018	2.258638	727.627587	0.017133	0.019555
RS	48	2.818062	2.309341	699.673622	0.016475	0.018767
RS	49	3.030526	2.309341	684.254024	0.016112	0.018289
RS	50	3.258460	2.365934	649.585658	0.015295	0.017343
RS	51	3.502989	2.365934	628.095313	0.014789	0.016732
RS	52	3.765323	2.419205	590.219943	0.013898	0.015726
RS	53	4.046757	2.419205	563.330242	0.013264	0.015001
RS	54	4.348682	2.486187	519.657833	0.012236	0.013870
RS	55	4.672590	2.486187	489.122216	0.011517	0.013070
RS	56	5.020082	2.486187	456.011109	0.010737	0.012209
RS	57	5.392875	2.486187	420.813243	0.009909	0.011297
RS	58	5.792812	2.960129	326.967529	0.007699	0.008907
RS	59	6.221867	2.960129	303.492247	0.007146	0.008286
RS	60	6.682162	2.960129	278.742348	0.006563	0.007628
RS	61	7.175971	2.960129	253.125228	0.005960	0.006944
RS	62	7.705734	2.960129	227.083312	0.005347	0.006245
RS	63	8.274070	2.960129	1113.677668	0.026223	0.030843
PA	4+25*2+4+6 0.083713960 0.025814240 8.274069658 0.249826001 0.196215557 0.274180979 0.324613428 0.401234009 0.533463121 0.751636018 1.078216715 1.500910352 1.969538404 2.422862118 2.810359093 3.091066078 3.229237261 3.207992595 3.049507878 2.814830760 2.577771120 2.392018533 2.277193456 2.227362697 2.226560360 2.258637816 2.309341308 2.365934275 2.419205127 2.486187012 2.960128924
//
IT	4564
RD	12
LK	-340525.391266
QD	-458.625996 -> -422.314093
RI	0.0489649053
TR	0.081845	0.026171
MT	8.392778
MM	C_pi: 1.537431, n_recomb: 44186.656834
RS	0	0.000000	0.259319	1203.213717	0.027230	0.002600
RS	1	0.007305	0.259319	1254.084954	0.028382	0.014527
RS	2	0.015144	0.259319	1304.332376	0.029519	0.024685
RS	3	0.023555	0.259319	1353.503349	0.030631	0.029482
RS	4	0.032580	0.197493	1829.066893	0.041394	0.039030
RS	5	0.042265	0.197493	1865.681649	0.042223	0.039014
RS	6	0.052658	0.279794	1349.363190	0.030538	0.028311
RS	7	0.063809	0.279794	1389.559021	0.031447	0.029406
RS	8	0.075776	0.328731	1218.404915	0.027574	0.026086
RS	9	0.088616	0.328731	1255.763502	0.028420	0.027412
RS	10	0.102394	0.402347	1058.669555	0.023959	0.023242
RS	11	0.117179	0.402347	1093.777968	0.024754	0.024301
RS	12	0.133044	0.531660	857.203227	0.019400	0.019107
RS	13	0.150068	0.531660	890.004953	0.020142	0.019979
RS	14	0.168335	0.748525	658.250193	0.014897	0.014831
RS	15	0.187937	0.748525	687.605724	0.015561	0.015510
RS	16	0.208971	1.078257	499.934900	0.011314	0.011300
RS	17	0.231541	1.078257	525.102708	0.011884	0.011816
RS	18	0.255760	1.511096	394.294531	0.008923	0.008881
RS	19	0.281748	1.511096	415.768892	0.009409	0.009313
RS	20	0.309635	1.996838	332.140067	0.007517	0.007459
RS	21	0.339558	1.996838	351.051900	0.007945	0.007863
RS	22	0.371668	2.472060	299.877346	0.006787	0.006756
RS	23	0.406123	2.472060	317.315770	0.007181	0.007158
RS	24	0.443095	2.883120	287.930674	0.006516	0.006550
RS	25	0.482768	2.883120	304.751692	0.006897	0.006961
RS	26	0.525339	3.184797	291.927426	0.006607	0.006730
RS	27	0.571020	3.184797	308.820093	0.006989	0.007159
RS	28	0.620038	3.336101	311.665482	0.007053	0.007286
RS	29	0.672637	3.336101	329.244781	0.007451	0.007744
RS	30	0.729078	3.315964	349.509009	0.007910	0.008280
RS	31	0.789641	3.315964	368.307303	0.008335	0.008792
RS	32	0.854629	3.146646	408.229439	0.009239	0.009813
RS	33	0.924365	3.146646	428.504078	0.009698	0.010406
RS	34	0.999194	2.894260	487.680544	0.011037	0.011936
RS	35	1.079490	2.894260	509.019999	0.011520	0.012611
RS	36	1.165652	2.639456	580.514255	0.013138	0.014500
RS	37	1.258107	2.639456	601.455412	0.013612	0.015200
RS	38	1.357316	2.440516	671.127100	0.015188	0.017076
RS	39	1.463773	2.440516	689.300684	0.015600	0.017688
RS	40	1.578006	2.318303	741.932226	0.016791	0.019115
RS	41	1.700584	2.318303	754.911443	0.017085	0.019525
RS	42	1.832116	2.266103	782.220885	0.017703	0.020254
RS	43	1.973256	2.266103	788.374232	0.017842	0.020413
RS	44	2.124707	2.266597	790.778913	0.017896	0.020457
RS	45	2.287221	2.266597	789.480757	0.017867	0.020373
RS	46	2.461607	2.302351	772.352342	0.017479	0.019896
RS	47	2.648732	2.302351	763.714333	0.017284	0.019607
RS	48	2.849526	2.357969	733.764735	0.016606	0.018806
RS	49	3.064988	2.357969	718.265191	0.016255	0.018352
RS	50	3.296189	2.419712	681.466227	0.015422	0.017396
RS	51	3.544280	2.419712	659.680510	0.014929	0.016808
RS	52	3.810494	2.477682	619.810821	0.014027	0.015797
RS	53	4.096154	2.477682	592.393203	0.013407	0.015094
RS	54	4.402682	2.550728	546.354398	0.012365	0.013952
RS	55	4.731601	2.550728	515.125632	0.011658	0.013171
RS	56	5.084548	2.550728	481.108188	0.010888	0.012326
RS	57	5.463278	2.550728	444.797514	0.010066	0.011426
RS	58	5.869674	3.071365	342.622886	0.007754	0.008924
RS	59	6.305757	3.071365	319.113655	0.007222	0.008331
RS	60	6.773695	3.071365	294.152294	0.006657	0.007697
RS	61	7.275817	3.071365	268.143134	0.006068	0.007033
RS	62	7.814618	3.071365	241.531724	0.005466	0.006350
RS	63	8.392778	3.071365	1212.602319	0.027443	0.032097
PA	4+25*2+4+6 0.081845108 0.026170898 8.392778368 0.259319058 0.197493158 0.279794417 0.328730782 0.402346745 0.531660110 0.748525037 1.078256818 1.511096050 1.996837590 2.472059869 2.883120274 3.184796563 3.336100791 3.315964239 3.146646277 2.894260412 2.639456141 2.440515560 2.318302669 2.266103466 2.266597320 2.302351191 2.357969405 2.419711662 2.477681740 2.550728348 3.071365138
//
IT	4481
RD	13
LK	-340453.979046
QD	-436.551714 -> -403.131491
RI	0.0468976378
TR	0.080096	0.026513
MT	8.505859
MM	C_pi: 1.576844, n_recomb: 45876.604504
RS	0	0.000000	0.268546	1209.633361	0.026367	0.002536
RS	1	0.007328	0.268546	1262.194476	0.027513	0.014187
RS	2	0.015192	0.268546	1314.323196	0.028649	0.024122
RS	3	0.023633	0.268546	1365.575677	0.029766	0.028828
RS	4	0.032692	0.198498	1902.850534	0.041478	0.039337
RS	5	0.042415	0.198498	1941.457317	0.042319	0.039277
RS	6	0.052850	0.285404	1384.318893	0.030175	0.028081
RS	7	0.064050	0.285404	1426.759453	0.031100	0.029140
RS	8	0.076071	0.333048	1260.445358	0.027475	0.026030
RS	9	0.088973	0.333048	1299.798361	0.028332	0.027339
RS	10	0.102820	0.403811	1106.553865	0.024120	0.023401
RS	11	0.117681	0.403811	1143.422394	0.024924	0.024459
RS	12	0.133632	0.530267	901.776334	0.019657	0.019346
RS	13	0.150751	0.530267	936.224459	0.020407	0.020227
RS	14	0.169125	0.745608	693.278529	0.015112	0.015028
RS	15	0.188845	0.745608	724.153817	0.015785	0.015721
RS	16	0.210010	1.077811	524.673298	0.011437	0.011412
RS	17	0.232726	1.077811	551.122000	0.012013	0.011939
RS	18	0.257107	1.519671	411.378805	0.008967	0.008919
RS	19	0.283274	1.519671	433.867638	0.009457	0.009358
RS	20	0.311358	2.021271	344.434563	0.007508	0.007448
RS	21	0.341501	2.021271	364.152830	0.007938	0.007856
RS	22	0.373852	2.517401	309.305230	0.006742	0.006710
RS	23	0.408573	2.517401	327.412586	0.007137	0.007112
RS	24	0.445839	2.951601	295.641021	0.006444	0.006474
RS	25	0.485835	2.951601	313.049297	0.006824	0.006882
RS	26	0.528762	3.274505	298.728364	0.006512	0.006627
RS	27	0.574835	3.274505	316.174199	0.006892	0.007049
RS	28	0.624283	3.439743	318.361407	0.006940	0.007156
RS	29	0.677355	3.439743	336.511346	0.007335	0.007606
RS	30	0.734316	3.421746	357.150205	0.007785	0.008128
RS	31	0.795451	3.421746	376.599882	0.008209	0.008630
RS	32	0.861065	3.242496	418.281242	0.009118	0.009648
RS	33	0.931487	3.242496	439.357425	0.009577	0.010229
RS	34	1.007069	2.973014	501.964905	0.010942	0.011773
RS	35	1.088189	2.973014	524.299407	0.011428	0.012437
RS	36	1.175254	2.700815	600.672608	0.013093	0.014359
RS	37	1.268698	2.700815	622.764565	0.013575	0.015054
RS	38	1.368990	2.488811	697.716582	0.015209	0.016977
RS	39	1.476630	2.488811	717.057016	0.015630	0.017591
RS	40	1.592157	2.359140	773.919823	0.016870	0.019062
RS	41	1.716150	2.359140	787.907993	0.017175	0.019484
RS	42	1.849229	2.304353	817.465262	0.017819	0.020240
RS	43	1.992058	2.304353	824.357901	0.017969	0.020416
RS	44	2.145354	2.305824	827.010032	0.018027	0.020468
RS	45	2.309882	2.305824	826.159639	0.018008	0.020405
RS	46	2.486467	2.344886	807.849681	0.017609	0.019922
RS	47	2.675990	2.344886	799.398410	0.017425	0.019655
RS	48	2.879401	2.405035	767.551748	0.016731	0.018844
RS	49	3.097716	2.405035	752.011166	0.016392	0.018414
RS	50	3.332029	2.471557	713.163531	0.015545	0.017449
RS	51	3.583511	2.471557	691.116009	0.015065	0.016883
RS	52	3.853420	2.533893	649.316987	0.014154	0.015869
RS	53	4.143107	2.533893	621.398970	0.013545	0.015186
RS	54	4.454021	2.612636	573.039314	0.012491	0.014035
RS	55	4.787717	2.612636	541.137901	0.011796	0.013271
RS	56	5.145865	2.612636	506.235613	0.011035	0.012441
RS	57	5.530255	2.612636	468.833905	0.010219	0.011552
RS	58	5.942812	3.179496	358.182432	0.007808	0.008943
RS	59	6.385600	3.179496	334.659840	0.007295	0.008374
RS	60	6.860832	3.179496	309.513577	0.006747	0.007763
RS	61	7.370887	3.179496	283.143760	0.006172	0.007118
RS	62	7.918316	3.179496	255.997564	0.005580	0.006450
RS	63	8.505859	3.179496	1313.791000	0.028637	0.033323
PA	4+25*2+4+6 0.080096274 0.026513055 8.505858557 0.268545671 0.198497597 0.285404443 0.333048490 0.403810590 0.530266790 0.745608249 1.077810533 1.519670556 2.021271131 2.517401257 2.951600760 3.274505035 3.439743082 3.421745635 3.242495748 2.973013920 2.700814958 2.488811457 2.359140308 2.304352671 2.305823796 2.344886160 2.405035426 2.471556890 2.533892803 2.612635889 3.179496047
//
IT	5093
RD	14
LK	-340388.233483
QD	-416.163265 -> -385.343953
RI	0.0450209239
TR	0.078458	0.026842
MT	8.613567
MM	C_pi: 1.615215, n_recomb: 47539.810382
RS	0	0.000000	0.277588	1215.731220	0.025573	0.002477
RS	1	0.007349	0.277588	1269.875020	0.026712	0.013869
RS	2	0.015237	0.277588	1323.768374	0.027845	0.023594
RS	3	0.023706	0.277588	1376.976553	0.028965	0.028217
RS	4	0.032797	0.199253	1977.202235	0.041590	0.039658
RS	5	0.042555	0.199253	2017.722453	0.042443	0.039560
RS	6	0.053031	0.290981	1417.199115	0.029811	0.027843
RS	7	0.064277	0.290981	1461.834862	0.030750	0.028873
RS	8	0.076349	0.337503	1300.180479	0.027349	0.025951
RS	9	0.089309	0.337503	1341.510091	0.028219	0.027246
RS	10	0.103221	0.405539	1152.832096	0.024250	0.023535
RS	11	0.118155	0.405539	1191.450486	0.025062	0.024592
RS	12	0.134186	0.529196	945.649852	0.019892	0.019568
RS	13	0.151396	0.529196	981.728616	0.020651	0.020457
RS	14	0.169870	0.742837	728.175482	0.015317	0.015219
RS	15	0.189702	0.742837	760.560292	0.015998	0.015924
RS	16	0.210991	1.076919	549.453050	0.011558	0.011524
RS	17	0.233845	1.076919	577.179933	0.012141	0.012061
RS	18	0.258378	1.526795	428.510746	0.009014	0.008961
RS	19	0.284714	1.526795	452.013369	0.009508	0.009407
RS	20	0.312986	2.043098	356.747662	0.007504	0.007442
RS	21	0.343335	2.043098	377.270444	0.007936	0.007853
RS	22	0.375914	2.559189	318.713768	0.006704	0.006670
RS	23	0.410888	2.559189	337.485541	0.007099	0.007072
RS	24	0.448431	3.016089	303.282799	0.006380	0.006406
RS	25	0.488734	3.016089	321.270203	0.006758	0.006811
RS	26	0.531998	3.360432	305.393343	0.006424	0.006531
RS	27	0.578442	3.360432	323.379500	0.006802	0.006949
RS	28	0.628298	3.540330	324.829287	0.006833	0.007035
RS	29	0.681819	3.540330	343.531346	0.007226	0.007477
RS	30	0.739272	3.525425	364.432446	0.007666	0.007984
RS	31	0.800948	3.525425	384.508863	0.008088	0.008477
RS	32	0.867156	3.337089	427.800375	0.008999	0.009490
RS	33	0.938229	3.337089	449.649105	0.009458	0.010060
RS	34	1.014525	3.051098	515.521308	0.010844	0.011613
RS	35	1.096428	3.051098	538.823437	0.011334	0.012267
RS	36	1.184350	2.761824	619.945966	0.013041	0.014219
RS	37	1.278733	2.761824	643.172282	0.013529	0.014908
RS	38	1.380052	2.536867	723.362490	0.015216	0.016873
RS	39	1.488816	2.536867	743.871523	0.015647	0.017490
RS	40	1.605574	2.399669	805.019237	0.016934	0.019003
RS	41	1.730911	2.399669	820.036323	0.017249	0.019436
RS	42	1.865459	2.342090	851.952597	0.017921	0.020220
RS	43	2.009895	2.342090	859.617142	0.018082	0.020413
RS	44	2.164944	2.344245	862.642664	0.018146	0.020474
RS	45	2.331388	2.344245	862.278664	0.018138	0.020431
RS	46	2.510063	2.386273	842.903873	0.017730	0.019945
RS	47	2.701869	2.386273	834.678643	0.017557	0.019700
RS	48	2.907770	2.450595	801.034555	0.016850	0.018881
RS	49	3.128801	2.450595	785.489301	0.016523	0.018472
RS	50	3.366076	2.521543	744.676877	0.015664	0.017502
RS	51	3.620787	2.521543	722.398714	0.015196	0.016957
RS	52	3.894217	2.587930	678.735137	0.014277	0.015940
RS	53	4.187739	2.587930	650.342256	0.013680	0.015275
RS	54	4.502832	2.672013	599.709097	0.012615	0.014117
RS	55	4.841080	2.672013	567.153715	0.011930	0.013370
RS	56	5.204185	2.672013	531.386280	0.011178	0.012553
RS	57	5.593973	2.672013	492.913612	0.010368	0.011675
RS	58	6.012406	3.284532	373.652323	0.007860	0.008962
RS	59	6.461588	3.284532	350.134139	0.007365	0.008416
RS	60	6.943779	3.284532	324.826308	0.006833	0.007826
RS	61	7.461404	3.284532	298.123777	0.006271	0.007199
RS	62	8.017069	3.284532	270.474062	0.005689	0.006546
RS	63	8.613567	3.284532	1417.085074	0.029808	0.034522
PA	4+25*2+4+6 0.078457599 0.026841934 8.613567288 0.277588486 0.199253480 0.290980926 0.337502789 0.405538936 0.529196220 0.742836508 1.076919361 1.526795171 2.043097735 2.559189249 3.016089336 3.360432312 3.540329823 3.525425008 3.337088744 3.051097724 2.761824226 2.536866839 2.399669133 2.342089892 2.344244811 2.386272581 2.450594757 2.521542773 2.587930161 2.672013298 3.284531773
//
IT	4142
RD	15
LK	-340327.587595
QD	-397.284977 -> -368.812478
RI	0.0433011048
TR	0.076919	0.027158
MT	8.716307
MM	C_pi: 1.652586, n_recomb: 49176.209853
RS	0	0.000000	0.286497	1221.335106	0.024836	0.002422
RS	1	0.007369	0.286497	1276.961260	0.025967	0.013569
RS	2	0.015280	0.286497	1332.510957	0.027097	0.023094
RS	3	0.023775	0.286497	1387.558949	0.028216	0.027639
RS	4	0.032895	0.199782	2052.184620	0.041731	0.039993
RS	5	0.042688	0.199782	2094.539310	0.042593	0.039862
RS	6	0.053202	0.296503	1448.233604	0.029450	0.027603
RS	7	0.064491	0.296503	1495.012040	0.030401	0.028607
RS	8	0.076612	0.342049	1337.807525	0.027204	0.025856
RS	9	0.089626	0.342049	1381.090809	0.028085	0.027137
RS	10	0.103599	0.407471	1197.583154	0.024353	0.023647
RS	11	0.118602	0.407471	1237.939060	0.025174	0.024702
RS	12	0.134710	0.528384	988.829732	0.020108	0.019776
RS	13	0.152005	0.528384	1026.522679	0.020874	0.020670
RS	14	0.170574	0.740193	762.912013	0.015514	0.015404
RS	15	0.190512	0.740193	796.794843	0.016203	0.016120
RS	16	0.211918	1.075635	574.259232	0.011678	0.011635
RS	17	0.234903	1.075635	603.260552	0.012267	0.012183
RS	18	0.259581	1.532627	445.677946	0.009063	0.009006
RS	19	0.286077	1.532627	470.192947	0.009561	0.009459
RS	20	0.314526	2.062585	369.064869	0.007505	0.007441
RS	21	0.345071	2.062585	390.389636	0.007939	0.007855
RS	22	0.377866	2.597729	328.092246	0.006672	0.006636
RS	23	0.413079	2.597729	347.523622	0.007067	0.007039
RS	24	0.450886	3.076881	310.848655	0.006321	0.006344
RS	25	0.491479	3.076881	329.407032	0.006699	0.006747
RS	26	0.535063	3.442787	311.923370	0.006343	0.006443
RS	27	0.581859	3.442787	330.437439	0.006719	0.006856
RS	28	0.632102	3.638019	331.075922	0.006732	0.006921
RS	29	0.686049	3.638019	350.312263	0.007124	0.007357
RS	30	0.743970	3.627094	371.372703	0.007552	0.007848
RS	31	0.806159	3.627094	392.052075	0.007972	0.008332
RS	32	0.872931	3.430479	436.812400	0.008883	0.009337
RS	33	0.944623	3.430479	459.405202	0.009342	0.009897
RS	34	1.021598	3.128519	528.382085	0.010745	0.011457
RS	35	1.104245	3.128519	552.623994	0.011238	0.012103
RS	36	1.192982	2.822473	638.361597	0.012981	0.014078
RS	37	1.288257	2.822473	662.703995	0.013476	0.014763
RS	38	1.390553	2.584665	748.078760	0.015212	0.016767
RS	39	1.500387	2.584665	769.755241	0.015653	0.017387
RS	40	1.618314	2.439876	835.230853	0.016984	0.018939
RS	41	1.744931	2.439876	851.293551	0.017311	0.019382
RS	42	1.880878	2.379319	885.672511	0.018010	0.020194
RS	43	2.026843	2.379319	894.138421	0.018182	0.020403
RS	44	2.183563	2.381894	897.658312	0.018254	0.020477
RS	45	2.351831	2.381894	897.816564	0.018257	0.020452
RS	46	2.532498	2.426575	877.492149	0.017844	0.019966
RS	47	2.726478	2.426575	869.529933	0.017682	0.019741
RS	48	2.934752	2.494733	834.190187	0.016963	0.018917
RS	49	3.158373	2.494733	818.674577	0.016648	0.018528
RS	50	3.398471	2.569784	775.980399	0.015780	0.017554
RS	51	3.656262	2.569784	753.501459	0.015322	0.017028
RS	52	3.933049	2.639927	708.039443	0.014398	0.016010
RS	53	4.230231	2.639927	679.196434	0.013811	0.015363
RS	54	4.549311	2.729012	626.339278	0.012737	0.014198
RS	55	4.891903	2.729012	593.148247	0.012062	0.013466
RS	56	5.259740	2.729012	556.535098	0.011317	0.012662
RS	57	5.654681	2.729012	517.011419	0.010513	0.011793
RS	58	6.078725	3.386566	389.024219	0.007911	0.008981
RS	59	6.534014	3.386566	365.526807	0.007433	0.008457
RS	60	7.022853	3.386566	340.078995	0.006916	0.007887
RS	61	7.547712	3.386566	313.069745	0.006366	0.007277
RS	62	8.111247	3.386566	284.945793	0.005794	0.006638
RS	63	8.716307	3.386566	1522.286014	0.030956	0.035694
PA	4+25*2+4+6 0.076918976 0.027158242 8.716306514 0.286496750 0.199782029 0.296502641 0.342049171 0.407470956 0.528383936 0.740193024 1.075634546 1.532626713 2.062585156 2.597729286 3.076881351 3.442786581 3.638019469 3.627094291 3.430479084 3.128518992 2.822473283 2.584665229 2.439875839 2.379319386 2.381894208 2.426574566 2.494733232 2.569784074 2.639926881 2.729012116 3.386566298
//
IT	4719
RD	16
LK	-340271.543984
QD	-379.764434 -> -353.415736
RI	0.0417064084
TR	0.075472	0.027463
MT	8.814403
MM	C_pi: 1.689014, n_recomb: 50786.298901
RS	0	0.000000	0.295334	1226.243000	0.024145	0.002370
RS	1	0.007388	0.295334	1283.255115	0.025268	0.013286
RS	2	0.015321	0.295334	1340.358307	0.026392	0.022618
RS	3	0.023840	0.295334	1397.137247	0.027510	0.027088
RS	4	0.032989	0.200109	2127.814606	0.041897	0.040341
RS	5	0.042813	0.200109	2171.927033	0.042766	0.040181
RS	6	0.053364	0.301961	1477.611955	0.029095	0.027361
RS	7	0.064694	0.301961	1526.480070	0.030057	0.028344
RS	8	0.076860	0.346657	1373.513232	0.027045	0.025746
RS	9	0.089926	0.346657	1418.724181	0.027935	0.027016
RS	10	0.103957	0.409560	1240.902953	0.024434	0.023740
RS	11	0.119024	0.409560	1282.983024	0.025262	0.024792
RS	12	0.135205	0.527786	1031.332132	0.020307	0.019969
RS	13	0.152581	0.527786	1070.622976	0.021081	0.020869
RS	14	0.171240	0.737649	797.495961	0.015703	0.015583
RS	15	0.191278	0.737649	832.865212	0.016399	0.016310
RS	16	0.212796	1.074019	599.081073	0.011796	0.011747
RS	17	0.235904	1.074019	629.352513	0.012392	0.012304
RS	18	0.260719	1.537317	462.875072	0.009114	0.009053
RS	19	0.287367	1.537317	488.400762	0.009617	0.009512
RS	20	0.315984	2.079911	381.392630	0.007510	0.007443
RS	21	0.346715	2.079911	403.517213	0.007945	0.007861
RS	22	0.379716	2.633248	337.444874	0.006644	0.006607
RS	23	0.415156	2.633248	357.531460	0.007040	0.007010
RS	24	0.453213	3.134193	318.344479	0.006268	0.006288
RS	25	0.494082	3.134193	337.466285	0.006645	0.006689
RS	26	0.537970	3.521747	318.327616	0.006268	0.006361
RS	27	0.585100	3.521747	337.358026	0.006643	0.006769
RS	28	0.635712	3.732886	337.121375	0.006638	0.006814
RS	29	0.690063	3.732886	356.875462	0.007027	0.007244
RS	30	0.748429	3.726802	377.998019	0.007443	0.007718
RS	31	0.811107	3.726802	399.257938	0.007862	0.008194
RS	32	0.878415	3.522659	445.357315	0.008769	0.009191
RS	33	0.950696	3.522659	468.666956	0.009228	0.009742
RS	34	1.028316	3.205266	540.591744	0.010644	0.011305
RS	35	1.111671	3.205266	565.745896	0.011140	0.011942
RS	36	1.201183	2.882733	655.964124	0.012916	0.013939
RS	37	1.297308	2.882733	681.403287	0.013417	0.014619
RS	38	1.400535	2.632172	771.901968	0.015199	0.016658
RS	39	1.511387	2.632172	794.742488	0.015649	0.017280
RS	40	1.630429	2.479742	864.576476	0.017024	0.018871
RS	41	1.758265	2.479742	881.698705	0.017361	0.019324
RS	42	1.895545	2.416040	918.636715	0.018088	0.020164
RS	43	2.042966	2.416040	927.930584	0.018271	0.020388
RS	44	2.201279	2.418788	932.064026	0.018353	0.020475
RS	45	2.371286	2.418788	932.777457	0.018367	0.020468
RS	46	2.553853	2.465830	911.617435	0.017950	0.019984
RS	47	2.749907	2.465830	903.952344	0.017799	0.019778
RS	48	2.960445	2.537519	867.015231	0.017072	0.018952
RS	49	3.186536	2.537519	851.561238	0.016768	0.018582
RS	50	3.429330	2.616369	807.067972	0.015891	0.017605
RS	51	3.690060	2.616369	784.416123	0.015445	0.017098
RS	52	3.970052	2.689991	737.220675	0.014516	0.016080
RS	53	4.270728	2.689991	707.950780	0.013940	0.015448
RS	54	4.593617	2.783764	652.918406	0.012856	0.014278
RS	55	4.940359	2.783764	619.109151	0.012190	0.013561
RS	56	5.312717	2.783764	581.668865	0.011453	0.012768
RS	57	5.712583	2.783764	541.113350	0.010655	0.011909
RS	58	6.141989	3.485682	404.297761	0.007961	0.009001
RS	59	6.603118	3.485682	380.835815	0.007499	0.008497
RS	60	7.098313	3.485682	355.267595	0.006995	0.007945
RS	61	7.630090	3.485682	327.975393	0.006458	0.007351
RS	62	8.201153	3.485682	299.404192	0.005895	0.006725
RS	63	8.814403	3.485682	1629.237035	0.032080	0.036839
PA	4+25*2+4+6 0.075471742 0.027462697 8.814402534 0.295333926 0.200109355 0.301960609 0.346657122 0.409560429 0.527785799 0.737648949 1.074018903 1.537317073 2.079910796 2.633247594 3.134193466 3.521746594 3.732885617 3.726801888 3.522658552 3.205265831 2.882732824 2.632171803 2.479742290 2.416040164 2.418787609 2.465829693 2.537518910 2.616368909 2.689991222 2.783764078 3.485682189
//
IT	4188
RD	17
LK	-340219.667673
QD	-363.468600 -> -339.047074
RI	0.0402181839
TR	0.074108	0.027756
MT	8.908223
MM	C_pi: 1.724541, n_recomb: 52370.054460
RS	0	0.000000	0.304136	1230.370246	0.023494	0.002321
RS	1	0.007405	0.304136	1288.675679	0.024607	0.013016
RS	2	0.015359	0.304136	1347.234001	0.025725	0.022162
RS	3	0.023902	0.304136	1405.640238	0.026841	0.026560
RS	4	0.033077	0.200252	2204.143844	0.042088	0.040703
RS	5	0.042932	0.200252	2249.935806	0.042962	0.040516
RS	6	0.053517	0.307344	1505.488346	0.028747	0.027120
RS	7	0.064885	0.307344	1556.392193	0.029719	0.028084
RS	8	0.077096	0.351304	1407.429317	0.026875	0.025626
RS	9	0.090210	0.351304	1454.538650	0.027774	0.026884
RS	10	0.104296	0.411778	1282.833101	0.024496	0.023816
RS	11	0.119425	0.411778	1326.622326	0.025332	0.024866
RS	12	0.135674	0.527373	1073.139295	0.020491	0.020150
RS	13	0.153127	0.527373	1114.011119	0.021272	0.021054
RS	14	0.171872	0.735204	831.895393	0.015885	0.015757
RS	15	0.192005	0.735204	868.738399	0.016588	0.016492
RS	16	0.213629	1.072114	623.905151	0.011913	0.011858
RS	17	0.236854	1.072114	655.441568	0.012516	0.012424
RS	18	0.261800	1.540993	480.090919	0.009167	0.009103
RS	19	0.288592	1.540993	506.624993	0.009674	0.009568
RS	20	0.317369	2.095319	393.714676	0.007518	0.007450
RS	21	0.348277	2.095319	416.636221	0.007956	0.007870
RS	22	0.381473	2.666020	346.761272	0.006621	0.006582
RS	23	0.417128	2.666020	367.498346	0.007017	0.006985
RS	24	0.455424	3.188263	325.767089	0.006220	0.006237
RS	25	0.496555	3.188263	345.444878	0.006596	0.006635
RS	26	0.540732	3.597513	324.606634	0.006198	0.006285
RS	27	0.588181	3.597513	344.142162	0.006571	0.006689
RS	28	0.639143	3.825085	342.971107	0.006549	0.006713
RS	29	0.693879	3.825085	363.226997	0.006936	0.007138
RS	30	0.752669	3.824609	384.326166	0.007339	0.007595
RS	31	0.815812	3.824609	406.145183	0.007755	0.008064
RS	32	0.883632	3.613670	453.459498	0.008659	0.009050
RS	33	0.956473	3.613670	477.459486	0.009117	0.009592
RS	34	1.034709	3.281337	552.183503	0.010544	0.011157
RS	35	1.118739	3.281337	578.222422	0.011041	0.011786
RS	36	1.208991	2.942585	672.786320	0.012847	0.013801
RS	37	1.305927	2.942585	699.301734	0.013353	0.014476
RS	38	1.410041	2.679367	794.855857	0.015178	0.016548
RS	39	1.521865	2.679367	818.854619	0.015636	0.017172
RS	40	1.641970	2.519258	893.066568	0.017053	0.018800
RS	41	1.770970	2.519258	911.259267	0.017400	0.019262
RS	42	1.909522	2.452259	950.844157	0.018156	0.020131
RS	43	2.058335	2.452259	960.989538	0.018350	0.020368
RS	44	2.218167	2.454955	965.849897	0.018443	0.020470
RS	45	2.389836	2.454955	967.148641	0.018468	0.020481
RS	46	2.574218	2.504094	945.263631	0.018050	0.020001
RS	47	2.772254	2.504094	937.927400	0.017910	0.019813
RS	48	2.984955	2.579029	899.490725	0.017176	0.018985
RS	49	3.213408	2.579029	884.128329	0.016882	0.018634
RS	50	3.458778	2.661399	837.916904	0.016000	0.017656
RS	51	3.722319	2.661399	815.118706	0.015565	0.017165
RS	52	4.005376	2.738247	766.253855	0.014632	0.016148
RS	53	4.309394	2.738247	736.579705	0.014065	0.015532
RS	54	4.635927	2.836412	679.422362	0.012973	0.014357
RS	55	4.986640	2.836412	645.012137	0.012316	0.013653
RS	56	5.363324	2.836412	606.763214	0.011586	0.012871
RS	57	5.767904	2.836412	565.195092	0.010792	0.012021
RS	58	6.202444	3.582003	419.462393	0.008010	0.009021
RS	59	6.669164	3.582003	396.049883	0.007563	0.008536
RS	60	7.170446	3.582003	370.379829	0.007072	0.008001
RS	61	7.708850	3.582003	342.827258	0.006546	0.007423
RS	62	8.287125	3.582003	313.834543	0.005993	0.006810
RS	63	8.908223	3.582003	1737.755677	0.033182	0.037958
PA	4+25*2+4+6 0.074107731 0.027755795 8.908222674 0.304136408 0.200251530 0.307344247 0.351304008 0.411777598 0.527373064 0.735203664 1.072113771 1.540992585 2.095319071 2.666019544 3.188262978 3.597513235 3.825084947 3.824608686 3.613669927 3.281336851 2.942585402 2.679366724 2.519258027 2.452258554 2.454954917 2.504093727 2.579028597 2.661399131 2.738247218 2.836411502 3.582003331
//
IT	4570
RD	18
LK	-340171.573965
QD	-348.281345 -> -325.613010
RI	0.0388210471
TR	0.072820	0.028038
MT	8.998038
MM	C_pi: 1.759208, n_recomb: 53927.849964
RS	0	0.000000	0.312936	1233.663828	0.022876	0.002275
RS	1	0.007422	0.312936	1293.173172	0.023980	0.012758
RS	2	0.015395	0.312936	1353.092018	0.025091	0.021722
RS	3	0.023960	0.312936	1413.026183	0.026202	0.026049
RS	4	0.033161	0.200233	2281.120289	0.042299	0.041079
RS	5	0.043045	0.200233	2328.515571	0.043178	0.040865
RS	6	0.053662	0.312653	1531.973126	0.028408	0.026881
RS	7	0.065067	0.312653	1584.859133	0.029389	0.027829
RS	8	0.077319	0.355974	1439.680745	0.026696	0.025498
RS	9	0.090480	0.355974	1488.657122	0.027605	0.026745
RS	10	0.104618	0.414096	1323.437340	0.024541	0.023877
RS	11	0.119805	0.414096	1368.919646	0.025384	0.024925
RS	12	0.136120	0.527120	1114.253156	0.020662	0.020318
RS	13	0.153646	0.527120	1156.688934	0.021449	0.021226
RS	14	0.172472	0.732857	866.088864	0.016060	0.015925
RS	15	0.192696	0.732857	904.392380	0.016770	0.016668
RS	16	0.214420	1.069975	648.713916	0.012029	0.011968
RS	17	0.237757	1.069975	681.509416	0.012637	0.012542
RS	18	0.262827	1.543777	497.316385	0.009222	0.009154
RS	19	0.289757	1.543777	524.856093	0.009733	0.009624
RS	20	0.318686	2.108984	406.028674	0.007529	0.007459
RS	21	0.349762	2.108984	429.744266	0.007969	0.007882
RS	22	0.383144	2.696254	356.041122	0.006602	0.006561
RS	23	0.419005	2.696254	377.424096	0.006999	0.006965
RS	24	0.457527	3.239326	333.115347	0.006177	0.006190
RS	25	0.498908	3.239326	353.341859	0.006552	0.006587
RS	26	0.543361	3.670227	330.768690	0.006134	0.006213
RS	27	0.591113	3.670227	350.798807	0.006505	0.006614
RS	28	0.642409	3.914710	348.638512	0.006465	0.006618
RS	29	0.697513	3.914710	369.381208	0.006850	0.007037
RS	30	0.756707	3.920554	390.378911	0.007239	0.007478
RS	31	0.820294	3.920554	412.736756	0.007653	0.007940
RS	32	0.888601	3.703504	461.152032	0.008551	0.008914
RS	33	0.961978	3.703504	485.817041	0.009009	0.009449
RS	34	1.040801	3.356710	563.197311	0.010444	0.011013
RS	35	1.125475	3.356710	590.094031	0.010942	0.011634
RS	36	1.216433	3.002004	688.868836	0.012774	0.013664
RS	37	1.314142	3.002004	716.439321	0.013285	0.014336
RS	38	1.419104	2.726221	816.975435	0.015149	0.016437
RS	39	1.531856	2.726221	842.124785	0.015616	0.017063
RS	40	1.652977	2.558398	920.727108	0.017073	0.018726
RS	41	1.783089	2.558398	939.998585	0.017431	0.019196
RS	42	1.922857	2.487968	982.309251	0.018215	0.020093
RS	43	2.072999	2.487968	993.326879	0.018420	0.020345
RS	44	2.234285	2.490409	999.021935	0.018525	0.020463
RS	45	2.407543	2.490409	1000.933387	0.018561	0.020489
RS	46	2.593660	2.541399	978.431183	0.018143	0.020015
RS	47	2.793591	2.541399	971.452984	0.018014	0.019844
RS	48	3.008362	2.619319	931.611258	0.017275	0.019017
RS	49	3.239074	2.619319	916.368335	0.016992	0.018683
RS	50	3.486909	2.704951	868.518039	0.016105	0.017705
RS	51	3.753140	2.704951	845.598408	0.015680	0.017231
RS	52	4.039132	2.784788	795.127146	0.014744	0.016215
RS	53	4.346350	2.784788	765.070188	0.014187	0.015614
RS	54	4.676371	2.887066	705.837935	0.013089	0.014435
RS	55	5.030887	2.887066	670.843280	0.012440	0.013743
RS	56	5.411716	2.887066	631.803563	0.011716	0.012972
RS	57	5.820812	2.887066	589.241503	0.010926	0.012130
RS	58	6.260272	3.675621	434.514290	0.008057	0.009040
RS	59	6.732350	3.675621	411.164110	0.007624	0.008574
RS	60	7.239467	3.675621	385.409456	0.007147	0.008055
RS	61	7.784223	3.675621	357.617583	0.006631	0.007491
RS	62	8.369413	3.675621	328.227501	0.006086	0.006890
RS	63	8.998038	3.675621	1847.691703	0.034262	0.039052
PA	4+25*2+4+6 0.072820123 0.028038150 8.998037556 0.312936146 0.200233005 0.312653282 0.355974153 0.414095716 0.527119581 0.732856932 1.069974811 1.543777487 2.108984117 2.696253695 3.239326219 3.670226796 3.914709840 3.920554361 3.703503696 3.356709813 3.002003920 2.726220942 2.558397996 2.487967785 2.490409295 2.541399273 2.619318540 2.704950526 2.784787519 2.887065571 3.675620794
//
IT	4564
RD	19
LK	-340126.922863
QD	-334.100272 -> -313.030614
RI	0.0375055973
TR	0.071602	0.028310
MT	9.084167
MM	C_pi: 1.793041, n_recomb: 55459.364835
RS	0	0.000000	0.321748	1236.125835	0.022289	0.002231
RS	1	0.007438	0.321748	1296.753033	0.023382	0.012511
RS	2	0.015430	0.321748	1357.941325	0.024485	0.021298
RS	3	0.024016	0.321748	1419.307702	0.025592	0.025554
RS	4	0.033241	0.200067	2358.755860	0.042531	0.041466
RS	5	0.043152	0.200067	2407.675916	0.043413	0.041227
RS	6	0.053800	0.317885	1557.147883	0.028077	0.026645
RS	7	0.065240	0.317885	1611.962057	0.029066	0.027579
RS	8	0.077531	0.360653	1470.358441	0.026512	0.025362
RS	9	0.090737	0.360653	1521.167911	0.027429	0.026600
RS	10	0.104924	0.416492	1362.750736	0.024572	0.023926
RS	11	0.120167	0.416492	1409.908139	0.025422	0.024970
RS	12	0.136544	0.527004	1154.651617	0.020820	0.020476
RS	13	0.154139	0.527004	1198.633343	0.021613	0.021386
RS	14	0.173043	0.730602	900.045408	0.016229	0.016087
RS	15	0.193353	0.730602	939.795003	0.016946	0.016838
RS	16	0.215174	1.067648	673.477383	0.012144	0.012076
RS	17	0.238617	1.067648	707.524718	0.012758	0.012658
RS	18	0.263805	1.545774	514.534393	0.009278	0.009206
RS	19	0.290866	1.545774	543.076081	0.009792	0.009682
RS	20	0.319940	2.121073	418.321668	0.007543	0.007470
RS	21	0.351177	2.121073	442.827752	0.007985	0.007896
RS	22	0.384737	2.724153	365.274988	0.006586	0.006544
RS	23	0.420793	2.724153	387.298882	0.006983	0.006947
RS	24	0.459532	3.287559	340.385637	0.006138	0.006147
RS	25	0.501152	3.287559	361.153570	0.006512	0.006542
RS	26	0.545867	3.740052	336.811451	0.006073	0.006147
RS	27	0.593909	3.740052	357.325724	0.006443	0.006544
RS	28	0.645525	4.001841	354.129218	0.006385	0.006528
RS	29	0.700980	4.001841	375.344209	0.006768	0.006943
RS	30	0.760559	4.014682	396.167572	0.007143	0.007366
RS	31	0.824571	4.014682	419.044617	0.007556	0.007822
RS	32	0.893344	3.792182	468.452197	0.008447	0.008784
RS	33	0.967232	3.792182	493.757433	0.008903	0.009311
RS	34	1.046617	3.431381	573.656501	0.010344	0.010873
RS	35	1.131906	3.431381	601.384032	0.010844	0.011487
RS	36	1.223540	3.060975	704.234589	0.012698	0.013529
RS	37	1.321989	3.060975	732.837855	0.013214	0.014197
RS	38	1.427762	2.772722	838.275195	0.015115	0.016326
RS	39	1.541403	2.772722	864.565258	0.015589	0.016953
RS	40	1.663496	2.597155	947.561043	0.017086	0.018649
RS	41	1.794671	2.597155	967.916741	0.017453	0.019128
RS	42	1.935603	2.523174	1013.023634	0.018266	0.020053
RS	43	2.087019	2.523174	1024.931266	0.018481	0.020318
RS	44	2.249697	2.525177	1031.561853	0.018600	0.020453
RS	45	2.424476	2.525177	1034.110741	0.018646	0.020495
RS	46	2.612256	2.577795	1011.094861	0.018231	0.020027
RS	47	2.814003	2.577795	1004.501716	0.018112	0.019873
RS	48	3.030757	2.658456	963.348397	0.017370	0.019047
RS	49	3.263634	2.658456	948.251162	0.017098	0.018730
RS	50	3.513833	2.747110	898.840447	0.016207	0.017753
RS	51	3.782643	2.747110	875.823255	0.015792	0.017295
RS	52	4.071448	2.829721	823.807013	0.014854	0.016281
RS	53	4.381735	2.829721	793.388487	0.014306	0.015693
RS	54	4.715102	2.935857	732.131818	0.013201	0.014512
RS	55	5.073267	2.935857	696.569777	0.012560	0.013832
RS	56	5.458073	2.935857	656.757768	0.011842	0.013070
RS	57	5.871502	2.935857	613.221266	0.011057	0.012236
RS	58	6.315684	3.766660	449.437242	0.008104	0.009060
RS	59	6.792906	3.766660	426.162050	0.007684	0.008610
RS	60	7.305625	3.766660	400.339614	0.007219	0.008107
RS	61	7.856481	3.766660	372.328972	0.006714	0.007557
RS	62	8.448313	3.766660	342.565094	0.006177	0.006968
RS	63	9.084167	3.766660	1958.849486	0.035320	0.040121
PA	4+25*2+4+6 0.071602358 0.028310169 9.084167034 0.321748458 0.200066682 0.317885260 0.360653253 0.416492242 0.527004463 0.730602258 1.067648282 1.545773873 2.121072939 2.724152820 3.287558870 3.740052307 4.001840821 4.014681974 3.792181788 3.431381190 3.060974635 2.772721934 2.597155466 2.523174071 2.525177496 2.577795484 2.658456217 2.747109613 2.829720666 2.935857160 3.766660085
//
IT	4597
RD	20
LK	-340085.411109
QD	-320.835824 -> -301.227192
RI	0.0362598107
TR	0.070449	0.028572
MT	9.166850
MM	C_pi: 1.826076, n_recomb: 56964.914546
RS	0	0.000000	0.330606	1237.705443	0.021728	0.002188
RS	1	0.007454	0.330606	1299.366227	0.022810	0.012273
RS	2	0.015463	0.330606	1361.735078	0.023905	0.020887
RS	3	0.024069	0.330606	1424.440543	0.025006	0.025073
RS	4	0.033317	0.199770	2437.034273	0.042781	0.041864
RS	5	0.043254	0.199770	2487.400828	0.043665	0.041600
RS	6	0.053931	0.323038	1581.114657	0.027756	0.026413
RS	7	0.065405	0.323038	1637.803836	0.028751	0.027333
RS	8	0.077733	0.365333	1499.555707	0.026324	0.025221
RS	9	0.090981	0.365333	1552.163127	0.027248	0.026450
RS	10	0.105216	0.418957	1400.805857	0.024591	0.023962
RS	11	0.120512	0.418957	1449.619622	0.025448	0.025004
RS	12	0.136948	0.527011	1194.335382	0.020966	0.020623
RS	13	0.154610	0.527011	1239.845005	0.021765	0.021535
RS	14	0.173587	0.728432	933.755971	0.016392	0.016244
RS	15	0.193980	0.728432	974.936931	0.017115	0.017001
RS	16	0.215892	1.065159	698.189863	0.012256	0.012184
RS	17	0.239437	1.065159	733.481421	0.012876	0.012773
RS	18	0.264738	1.547079	531.736209	0.009334	0.009259
RS	19	0.291924	1.547079	561.275804	0.009853	0.009740
RS	20	0.321137	2.131728	430.591027	0.007559	0.007484
RS	21	0.352527	2.131728	455.883954	0.008003	0.007913
RS	22	0.386256	2.749880	374.463974	0.006574	0.006529
RS	23	0.422500	2.749880	397.123966	0.006971	0.006933
RS	24	0.461445	3.333111	347.582366	0.006102	0.006108
RS	25	0.503293	3.333111	368.884811	0.006476	0.006502
RS	26	0.548261	3.807122	342.741036	0.006017	0.006085
RS	27	0.596580	3.807122	363.729567	0.006385	0.006479
RS	28	0.648500	4.086551	359.455205	0.006310	0.006444
RS	29	0.704291	4.086551	381.128821	0.006691	0.006853
RS	30	0.764240	4.107021	401.710962	0.007052	0.007259
RS	31	0.828657	4.107021	425.088648	0.007462	0.007709
RS	32	0.897876	3.879694	475.388310	0.008345	0.008659
RS	33	0.972254	3.879694	501.310101	0.008800	0.009179
RS	34	1.052176	3.505332	583.596067	0.010245	0.010737
RS	35	1.138055	3.505332	612.128061	0.010746	0.011344
RS	36	1.230336	3.119477	718.920504	0.012620	0.013397
RS	37	1.329494	3.119477	748.533909	0.013140	0.014060
RS	38	1.436043	2.818849	858.788291	0.015076	0.016214
RS	39	1.550535	2.818849	886.207712	0.015557	0.016843
RS	40	1.673560	2.635516	973.593152	0.017091	0.018571
RS	41	1.805754	2.635516	995.036248	0.017468	0.019058
RS	42	1.947803	2.557878	1043.001383	0.018310	0.020011
RS	43	2.100438	2.557878	1055.814258	0.018534	0.020287
RS	44	2.264451	2.559275	1063.475890	0.018669	0.020440
RS	45	2.440689	2.559275	1066.684431	0.018725	0.020497
RS	46	2.630063	2.613313	1043.255197	0.018314	0.020037
RS	47	2.833552	2.613313	1037.071771	0.018205	0.019899
RS	48	3.052209	2.696492	994.696681	0.017462	0.019077
RS	49	3.287163	2.696492	979.769419	0.017200	0.018775
RS	50	3.539630	2.787948	928.873344	0.016306	0.017800
RS	51	3.810915	2.787948	905.781138	0.015901	0.017356
RS	52	4.102421	2.873128	852.281656	0.014962	0.016345
RS	53	4.415654	2.873128	821.521691	0.014422	0.015770
RS	54	4.752235	2.982889	758.289465	0.013312	0.014587
RS	55	5.113903	2.982889	722.176611	0.012678	0.013918
RS	56	5.502529	2.982889	681.610409	0.011965	0.013166
RS	57	5.920122	2.982889	637.118653	0.011184	0.012338
RS	58	6.368840	3.855222	464.225736	0.008149	0.009079
RS	59	6.851004	3.855222	441.037452	0.007742	0.008645
RS	60	7.369107	3.855222	415.163110	0.007288	0.008157
RS	61	7.925828	3.855222	386.953149	0.006793	0.007620
RS	62	8.524044	3.855222	356.837895	0.006264	0.007042
RS	63	9.166850	3.855222	2071.086728	0.036357	0.041165
PA	4+25*2+4+6 0.070448950 0.028572333 9.166849920 0.330606102 0.199769561 0.323038130 0.365333408 0.418956558 0.527011310 0.728432384 1.065158811 1.547078509 2.131727600 2.749880039 3.333111069 3.807122260 4.086550808 4.107020624 3.879694461 3.505332157 3.119476685 2.818848644 2.635515532 2.557877532 2.559274555 2.613312891 2.696492076 2.787948129 2.873128161 2.982889067 3.855222492
//
IT	4170
RD	21
LK	-340046.770001
QD	-308.408520 -> -290.137836
RI	0.0350779233
TR	0.069355	0.028825
MT	9.246369
MM	C_pi: 1.858349, n_recomb: 58444.572001
RS	0	0.000000	0.339520	1238.433067	0.021190	0.002148
RS	1	0.007468	0.339520	1301.046394	0.022261	0.012044
RS	2	0.015494	0.339520	1364.510172	0.023347	0.020489
RS	3	0.024120	0.339520	1428.464832	0.024441	0.024604
RS	4	0.033389	0.199358	2515.900670	0.043048	0.042272
RS	5	0.043351	0.199358	2567.635659	0.043933	0.041984
RS	6	0.054057	0.328115	1603.931654	0.027444	0.026184
RS	7	0.065562	0.328115	1662.443359	0.028445	0.027093
RS	8	0.077926	0.370007	1527.353397	0.026133	0.025076
RS	9	0.091214	0.370007	1581.722389	0.027064	0.026297
RS	10	0.105495	0.421475	1437.640105	0.024598	0.023989
RS	11	0.120841	0.421475	1488.090407	0.025462	0.025028
RS	12	0.137334	0.527128	1233.291945	0.021102	0.020760
RS	13	0.155059	0.527128	1280.311022	0.021906	0.021674
RS	14	0.174107	0.726355	967.186683	0.016549	0.016395
RS	15	0.194578	0.726355	1009.783515	0.017278	0.017159
RS	16	0.216578	1.062544	722.830713	0.012368	0.012290
RS	17	0.240221	1.062544	759.358068	0.012993	0.012886
RS	18	0.265629	1.547775	548.911066	0.009392	0.009313
RS	19	0.292935	1.547775	579.443977	0.009914	0.009799
RS	20	0.322280	2.141089	442.829198	0.007577	0.007500
RS	21	0.353817	2.141089	468.904994	0.008023	0.007931
RS	22	0.387709	2.773621	383.602121	0.006564	0.006516
RS	23	0.424132	2.773621	406.893200	0.006962	0.006921
RS	24	0.463276	3.376173	354.702706	0.006069	0.006072
RS	25	0.505342	3.376173	376.532778	0.006443	0.006464
RS	26	0.550551	3.871588	348.559183	0.005964	0.006026
RS	27	0.599135	3.871588	370.012380	0.006331	0.006418
RS	28	0.651348	4.168962	364.621408	0.006239	0.006363
RS	29	0.707461	4.168962	386.740480	0.006617	0.006769
RS	30	0.767764	4.197623	407.022473	0.006964	0.007158
RS	31	0.832570	4.197623	430.883075	0.007373	0.007602
RS	32	0.902216	3.966070	481.980409	0.008247	0.008538
RS	33	0.977064	3.966070	508.495941	0.008700	0.009052
RS	34	1.057502	3.578569	593.043135	0.010147	0.010605
RS	35	1.143946	3.578569	622.353750	0.010649	0.011206
RS	36	1.236847	3.177497	732.958587	0.012541	0.013267
RS	37	1.336686	3.177497	763.559138	0.013065	0.013926
RS	38	1.443980	2.864592	878.542022	0.015032	0.016103
RS	39	1.559288	2.864592	907.078006	0.015520	0.016734
RS	40	1.683207	2.673478	998.841166	0.017090	0.018492
RS	41	1.816381	2.673478	1021.372654	0.017476	0.018985
RS	42	1.959501	2.592090	1072.250339	0.018346	0.019966
RS	43	2.113309	2.592090	1085.981227	0.018581	0.020254
RS	44	2.278603	2.592728	1094.762980	0.018732	0.020425
RS	45	2.456243	2.592728	1098.651020	0.018798	0.020496
RS	46	2.647148	2.647997	1074.904189	0.018392	0.020046
RS	47	2.852311	2.647997	1069.153077	0.018293	0.019923
RS	48	3.072797	2.733489	1025.643204	0.017549	0.019104
RS	49	3.309748	2.733489	1010.908526	0.017297	0.018817
RS	50	3.564395	2.827543	958.601229	0.016402	0.017846
RS	51	3.838060	2.827543	935.455219	0.016006	0.017416
RS	52	4.132163	2.915109	880.530864	0.015066	0.016408
RS	53	4.448230	2.915109	849.449034	0.014534	0.015845
RS	54	4.787902	3.028276	784.290389	0.013419	0.014660
RS	55	5.152941	3.028276	747.643156	0.012792	0.014002
RS	56	5.545242	3.028276	706.340806	0.012086	0.013258
RS	57	5.966841	3.028276	660.913048	0.011308	0.012438
RS	58	6.419926	3.941436	478.869769	0.008194	0.009098
RS	59	6.906849	3.941436	455.779901	0.007798	0.008680
RS	60	7.430135	3.941436	429.868952	0.007355	0.008205
RS	61	7.992502	3.941436	401.478428	0.006869	0.007680
RS	62	8.596868	3.941436	371.033472	0.006348	0.007113
RS	63	9.246369	3.941436	2184.245276	0.037373	0.042185
PA	4+25*2+4+6 0.069354581 0.028824942 9.246368874 0.339519996 0.199358143 0.328114867 0.370006968 0.421475309 0.527128416 0.726355269 1.062544104 1.547774902 2.141088936 2.773621441 3.376172951 3.871588126 4.168961814 4.197623118 3.966070143 3.578569402 3.177497423 2.864592137 2.673478280 2.592089866 2.592728207 2.647997214 2.733489329 2.827542897 2.915109165 3.028276330 3.941435941
//
IT	4832
RD	22
LK	-340010.758465
QD	-296.747611 -> -279.704547
RI	0.0339532897
TR	0.068315	0.029068
MT	9.322927
MM	C_pi: 1.889884, n_recomb: 59898.477521
RS	0	0.000000	0.348508	1238.313542	0.020674	0.002109
RS	1	0.007482	0.348508	1301.800593	0.021733	0.011823
RS	2	0.015524	0.348508	1366.276004	0.022810	0.020101
RS	3	0.024168	0.348508	1431.392387	0.023897	0.024146
RS	4	0.033458	0.198845	2595.336132	0.043329	0.042689
RS	5	0.043444	0.198845	2648.360592	0.044214	0.042377
RS	6	0.054176	0.333118	1625.654153	0.027140	0.025958
RS	7	0.065712	0.333118	1685.936648	0.028147	0.026858
RS	8	0.078111	0.374669	1553.820585	0.025941	0.024928
RS	9	0.091437	0.374669	1609.913844	0.026877	0.026141
RS	10	0.105761	0.424036	1473.295608	0.024597	0.024005
RS	11	0.121156	0.424036	1525.361637	0.025466	0.025042
RS	12	0.137703	0.527345	1271.513449	0.021228	0.020888
RS	13	0.155489	0.527345	1320.023192	0.022038	0.021804
RS	14	0.174605	0.724367	1000.318943	0.016700	0.016542
RS	15	0.195151	0.724367	1044.315615	0.017435	0.017312
RS	16	0.217235	1.059830	747.383664	0.012478	0.012395
RS	17	0.240971	1.059830	785.137683	0.013108	0.012998
RS	18	0.266482	1.547937	566.047778	0.009450	0.009368
RS	19	0.293903	1.547937	597.568855	0.009976	0.009859
RS	20	0.323375	2.149265	455.032357	0.007597	0.007517
RS	21	0.355053	2.149265	481.886844	0.008045	0.007951
RS	22	0.389101	2.795519	392.687097	0.006556	0.006506
RS	23	0.425696	2.795519	416.604187	0.006955	0.006912
RS	24	0.465029	3.416884	361.747158	0.006039	0.006039
RS	25	0.507305	3.416884	384.098107	0.006412	0.006430
RS	26	0.552745	3.933559	354.269650	0.005915	0.005972
RS	27	0.601584	3.933559	376.178271	0.006280	0.006360
RS	28	0.654077	4.249128	369.636638	0.006171	0.006287
RS	29	0.710498	4.249128	392.188625	0.006548	0.006688
RS	30	0.771141	4.286517	412.115268	0.006880	0.007060
RS	31	0.836321	4.286517	436.441853	0.007286	0.007499
RS	32	0.906378	4.051300	488.249685	0.008151	0.008422
RS	33	0.981676	4.051300	515.337036	0.008604	0.008930
RS	34	1.062609	3.651074	602.025128	0.010051	0.010477
RS	35	1.149597	3.651074	632.089074	0.010553	0.011071
RS	36	1.243093	3.235025	746.376753	0.012461	0.013139
RS	37	1.343585	3.235025	777.941168	0.012988	0.013795
RS	38	1.451596	2.909936	897.562486	0.014985	0.015992
RS	39	1.567689	2.909936	927.200951	0.015480	0.016624
RS	40	1.692468	2.711037	1023.322176	0.017084	0.018411
RS	41	1.826582	2.711037	1046.941046	0.017479	0.018912
RS	42	1.970732	2.625813	1100.779029	0.018377	0.019920
RS	43	2.125667	2.625813	1115.438396	0.018622	0.020219
RS	44	2.292194	2.625550	1125.424908	0.018789	0.020409
RS	45	2.471181	2.625550	1130.009942	0.018865	0.020493
RS	46	2.663561	2.681877	1106.036293	0.018465	0.020053
RS	47	2.870334	2.681877	1100.738046	0.018377	0.019944
RS	48	3.092578	2.769490	1056.178094	0.017633	0.019131
RS	49	3.331451	2.769490	1041.656875	0.017390	0.018858
RS	50	3.588197	2.865955	988.008863	0.016495	0.017890
RS	51	3.864153	2.865955	964.829158	0.016108	0.017473
RS	52	4.160756	2.955736	908.537917	0.015168	0.016470
RS	53	4.479552	2.955736	877.153029	0.014644	0.015918
RS	54	4.822200	3.072107	810.116389	0.013525	0.014732
RS	55	5.190486	3.072107	772.950959	0.012904	0.014083
RS	56	5.586327	3.072107	730.930355	0.012203	0.013348
RS	57	6.011786	3.072107	684.585807	0.011429	0.012535
RS	58	6.469078	4.025396	493.360898	0.008237	0.009117
RS	59	6.960585	4.025396	470.380445	0.007853	0.008712
RS	60	7.488868	4.025396	444.447543	0.007420	0.008251
RS	61	8.056677	4.025396	415.894469	0.006943	0.007739
RS	62	8.666970	4.025396	385.140701	0.006430	0.007182
RS	63	9.322927	4.025396	2298.176946	0.038368	0.043182
PA	4+25*2+4+6 0.068314833 0.029068431 9.322926963 0.348507639 0.198844622 0.333118061 0.374669035 0.424035732 0.527344580 0.724367202 1.059830430 1.547937270 2.149264710 2.795518501 3.416883715 3.933558584 4.249128499 4.286517408 4.051300430 3.651074120 3.235024594 2.909936013 2.711036844 2.625813020 2.625550360 2.681877000 2.769490046 2.865955324 2.955735641 3.072107345 4.025395644
//
IT	4536
RD	23
LK	-339977.159984
QD	-285.790134 -> -269.875508
RI	0.0328813692
TR	0.067325	0.029303
MT	9.396758
MM	C_pi: 1.920712, n_recomb: 61326.740011
RS	0	0.000000	0.357579	1237.377920	0.020177	0.002071
RS	1	0.007495	0.357579	1301.662655	0.021225	0.011608
RS	2	0.015553	0.357579	1367.069196	0.022292	0.019723
RS	3	0.024214	0.357579	1433.262584	0.023371	0.023698
RS	4	0.033524	0.198242	2675.285673	0.043623	0.043114
RS	5	0.043533	0.198242	2729.520723	0.044508	0.042777
RS	6	0.054291	0.338050	1646.336940	0.026845	0.025737
RS	7	0.065856	0.338050	1708.339354	0.027856	0.026628
RS	8	0.078287	0.379314	1579.026370	0.025748	0.024778
RS	9	0.091651	0.379314	1636.805913	0.026690	0.025983
RS	10	0.106016	0.426632	1507.794377	0.024586	0.024014
RS	11	0.121458	0.426632	1561.454522	0.025461	0.025048
RS	12	0.138057	0.527650	1308.994215	0.021345	0.021008
RS	13	0.155900	0.527650	1358.975565	0.022160	0.021924
RS	14	0.175081	0.722466	1033.134450	0.016846	0.016684
RS	15	0.195700	0.722466	1078.514481	0.017586	0.017459
RS	16	0.217864	1.057049	771.827854	0.012586	0.012498
RS	17	0.241689	1.057049	810.798647	0.013221	0.013107
RS	18	0.267301	1.547626	583.138496	0.009509	0.009423
RS	19	0.294831	1.547626	615.642193	0.010039	0.009919
RS	20	0.324426	2.156389	467.189565	0.007618	0.007536
RS	21	0.356238	2.156389	494.818090	0.008069	0.007973
RS	22	0.390435	2.815707	401.716672	0.006550	0.006499
RS	23	0.427196	2.815707	426.254659	0.006951	0.006904
RS	24	0.466712	3.455394	368.714767	0.006012	0.006009
RS	25	0.509189	3.455394	391.579923	0.006385	0.006399
RS	26	0.554851	3.993137	359.876667	0.005868	0.005920
RS	27	0.603935	3.993137	382.231857	0.006233	0.006306
RS	28	0.656698	4.327127	374.507890	0.006107	0.006215
RS	29	0.713416	4.327127	397.480808	0.006481	0.006612
RS	30	0.774385	4.373754	417.000352	0.006800	0.006968
RS	31	0.839924	4.373754	441.776712	0.007204	0.007402
RS	32	0.910375	4.135404	494.214111	0.008059	0.008311
RS	33	0.986108	4.135404	521.852201	0.008509	0.008812
RS	34	1.067516	3.722858	610.565033	0.009956	0.010352
RS	35	1.155027	3.722858	641.357584	0.010458	0.010941
RS	36	1.249097	3.292055	759.202540	0.012380	0.013014
RS	37	1.350218	3.292055	791.707420	0.012910	0.013666
RS	38	1.458918	2.954876	915.875215	0.014934	0.015882
RS	39	1.575766	2.954876	946.601006	0.015435	0.016516
RS	40	1.701372	2.748192	1047.054870	0.017073	0.018330
RS	41	1.836393	2.748192	1071.758284	0.017476	0.018838
RS	42	1.981534	2.659057	1128.597861	0.018403	0.019872
RS	43	2.137555	2.659057	1144.193985	0.018657	0.020182
RS	44	2.305270	2.657767	1155.462329	0.018841	0.020391
RS	45	2.485555	2.657767	1160.759781	0.018927	0.020488
RS	46	2.679354	2.714991	1136.646518	0.018534	0.020059
RS	47	2.887680	2.714991	1131.819786	0.018456	0.019964
RS	48	3.111620	2.804550	1086.290510	0.017713	0.019156
RS	49	3.352345	2.804550	1072.002166	0.017480	0.018897
RS	50	3.611114	2.903251	1017.083390	0.016585	0.017933
RS	51	3.889278	2.903251	993.888857	0.016206	0.017529
RS	52	4.188293	2.995090	936.285873	0.015267	0.016530
RS	53	4.509720	2.995090	904.616105	0.014751	0.015989
RS	54	4.855239	3.114481	835.749227	0.013628	0.014802
RS	55	5.226657	3.114481	798.081627	0.013014	0.014163
RS	56	5.625913	3.114481	755.360586	0.012317	0.013436
RS	57	6.055096	3.114481	708.118491	0.011547	0.012628
RS	58	6.516449	4.107217	507.690389	0.008278	0.009135
RS	59	7.012381	4.107217	484.829936	0.007906	0.008744
RS	60	7.545486	4.107217	458.889187	0.007483	0.008296
RS	61	8.118550	4.107217	430.190940	0.007015	0.007795
RS	62	8.734567	4.107217	399.148572	0.006509	0.007248
RS	63	9.396758	4.107217	2412.735545	0.039342	0.044155
PA	4+25*2+4+6 0.067325448 0.029303069 9.396758126 0.357579315 0.198242442 0.338049503 0.379314452 0.426632333 0.527650353 0.722466092 1.057048893 1.547625786 2.156389462 2.815706893 3.455393782 3.993137267 4.327126875 4.373754081 4.135403735 3.722857704 3.292055317 2.954876488 2.748192292 2.659056508 2.657767046 2.714990729 2.804549882 2.903250869 2.995090446 3.114480896 4.107216630
//
IT	4860
RD	24
LK	-339945.780516
QD	-275.479891 -> -260.604292
RI	0.0318576389
TR	0.066383	0.029529
MT	9.467979
MM	C_pi: 1.950851, n_recomb: 62729.683138
RS	0	0.000000	0.366747	1235.652412	0.019698	0.002035
RS	1	0.007508	0.366747	1300.661178	0.020734	0.011400
RS	2	0.015580	0.366747	1366.920760	0.021791	0.019355
RS	3	0.024258	0.366747	1434.108837	0.022862	0.023259
RS	4	0.033588	0.197563	2755.699588	0.043930	0.043546
RS	5	0.043618	0.197563	2811.066391	0.044812	0.043184
RS	6	0.054401	0.342914	1666.017615	0.026559	0.025519
RS	7	0.065994	0.342914	1729.689982	0.027574	0.026402
RS	8	0.078457	0.383940	1603.031279	0.025555	0.024625
RS	9	0.091856	0.383940	1662.458721	0.026502	0.025824
RS	10	0.106260	0.429255	1541.181178	0.024569	0.024015
RS	11	0.121747	0.429255	1596.413122	0.025449	0.025047
RS	12	0.138396	0.528036	1345.735944	0.021453	0.021120
RS	13	0.156295	0.528036	1397.169639	0.022273	0.022037
RS	14	0.175538	0.720652	1065.613611	0.016987	0.016821
RS	15	0.196226	0.720652	1112.360080	0.017733	0.017601
RS	16	0.218468	1.054212	796.154570	0.012692	0.012600
RS	17	0.242379	1.054212	836.331807	0.013332	0.013215
RS	18	0.268085	1.546900	600.173149	0.009568	0.009479
RS	19	0.295722	1.546900	633.653419	0.010101	0.009979
RS	20	0.325434	2.162547	479.298507	0.007641	0.007556
RS	21	0.357376	2.162547	507.696263	0.008093	0.007995
RS	22	0.391717	2.834304	410.689480	0.006547	0.006493
RS	23	0.428636	2.834304	435.843202	0.006948	0.006899
RS	24	0.468327	3.491827	375.605967	0.005988	0.005981
RS	25	0.510998	3.491827	398.978756	0.006360	0.006370
RS	26	0.556873	4.050435	365.382553	0.005825	0.005872
RS	27	0.606192	4.050435	388.175701	0.006188	0.006255
RS	28	0.659215	4.403029	379.241118	0.006046	0.006146
RS	29	0.716218	4.403029	402.623448	0.006418	0.006540
RS	30	0.777501	4.459355	421.689742	0.006722	0.006879
RS	31	0.843386	4.459355	446.900402	0.007124	0.007308
RS	32	0.914217	4.218381	499.891494	0.007969	0.008203
RS	33	0.990366	4.218381	528.060074	0.008418	0.008699
RS	34	1.072233	3.793890	618.689869	0.009863	0.010232
RS	35	1.160247	3.793890	650.187011	0.010365	0.010815
RS	36	1.254869	3.348569	771.464684	0.012298	0.012891
RS	37	1.356595	3.348569	804.886651	0.012831	0.013540
RS	38	1.465959	2.999398	933.506747	0.014881	0.015774
RS	39	1.583535	2.999398	965.303861	0.015388	0.016408
RS	40	1.709938	2.784929	1070.062169	0.017058	0.018249
RS	41	1.845831	2.784929	1095.845687	0.017469	0.018763
RS	42	1.991928	2.691813	1155.722124	0.018424	0.019823
RS	43	2.148995	2.691813	1172.261322	0.018688	0.020144
RS	44	2.317854	2.689380	1184.883626	0.018889	0.020372
RS	45	2.499391	2.689380	1190.906898	0.018985	0.020481
RS	46	2.694558	2.747348	1166.738621	0.018599	0.020063
RS	47	2.904379	2.747348	1162.400070	0.018530	0.019982
RS	48	3.129954	2.838691	1115.978964	0.017790	0.019181
RS	49	3.372466	2.838691	1101.941193	0.017567	0.018934
RS	50	3.633185	2.939462	1045.819583	0.016672	0.017975
RS	51	3.913480	2.939462	1022.627662	0.016302	0.017583
RS	52	4.214820	3.033218	963.765814	0.015364	0.016588
RS	53	4.538786	3.033218	931.828330	0.014855	0.016058
RS	54	4.887075	3.155456	861.177321	0.013728	0.014871
RS	55	5.261515	3.155456	823.023072	0.013120	0.014241
RS	56	5.664068	3.155456	779.618980	0.012428	0.013521
RS	57	6.096846	3.155456	731.498248	0.011661	0.012719
RS	58	6.562117	4.186961	521.853701	0.008319	0.009153
RS	59	7.062322	4.186961	499.123192	0.007957	0.008775
RS	60	7.600084	4.186961	473.187945	0.007543	0.008339
RS	61	8.178221	4.186961	444.361061	0.007084	0.007849
RS	62	8.799767	4.186961	413.049426	0.006585	0.007312
RS	63	9.467979	4.186961	2527.799314	0.040297	0.045105
PA	4+25*2+4+6 0.066383168 0.029529370 9.467979225 0.366746629 0.197563438 0.342914032 0.383940414 0.429254802 0.528035557 0.720651962 1.054211651 1.546900366 2.162546603 2.834303712 3.491826843 4.050434729 4.403029228 4.459355196 4.218380897 3.793890432 3.348568762 2.999397909 2.784928517 2.691812867 2.689380396 2.747348496 2.838690830 2.939461869 3.033217597 3.155455553 4.186961020
//
IT	4415
RD	25
LK	-339916.444634
QD	-265.766307 -> -251.848935
RI	0.0308779037
TR	0.065485	0.029748
MT	9.536747
MM	C_pi: 1.980316, n_recomb: 64107.356496
RS	0	0.000000	0.376021	1233.158744	0.019236	0.002000
RS	1	0.007520	0.376021	1298.819998	0.020260	0.011198
RS	2	0.015606	0.376021	1365.856668	0.021306	0.018996
RS	3	0.024301	0.376021	1433.959241	0.022368	0.022830
RS	4	0.033648	0.196816	2836.548902	0.044247	0.043983
RS	5	0.043699	0.196816	2892.967508	0.045127	0.043597
RS	6	0.054506	0.347712	1684.747094	0.026280	0.025305
RS	7	0.066126	0.347712	1750.040180	0.027299	0.026181
RS	8	0.078619	0.388544	1625.888081	0.025362	0.024472
RS	9	0.092052	0.388544	1686.924532	0.026314	0.025664
RS	10	0.106495	0.431898	1573.477747	0.024544	0.024010
RS	11	0.122024	0.431898	1630.258338	0.025430	0.025039
RS	12	0.138721	0.528492	1381.734418	0.021553	0.021224
RS	13	0.156674	0.528492	1434.600798	0.022378	0.022142
RS	14	0.175977	0.718919	1097.742388	0.017124	0.016953
RS	15	0.196732	0.718919	1145.837909	0.017874	0.017737
RS	16	0.219048	1.051338	820.344933	0.012796	0.012700
RS	17	0.243041	1.051338	861.717533	0.013442	0.013320
RS	18	0.268839	1.545809	617.141682	0.009627	0.009534
RS	19	0.296578	1.545809	651.591949	0.010164	0.010038
RS	20	0.326402	2.167818	491.353562	0.007665	0.007577
RS	21	0.358469	2.167818	520.515437	0.008119	0.008019
RS	22	0.392948	2.851433	419.600209	0.006545	0.006489
RS	23	0.430020	2.851433	445.364263	0.006947	0.006896
RS	24	0.469879	3.526286	382.420989	0.005965	0.005956
RS	25	0.512737	3.526286	406.294908	0.006338	0.006343
RS	26	0.558817	4.105534	370.789986	0.005784	0.005826
RS	27	0.608363	4.105534	394.012725	0.006146	0.006207
RS	28	0.661635	4.476865	383.843675	0.005988	0.006081
RS	29	0.718913	4.476865	407.624408	0.006358	0.006471
RS	30	0.780499	4.543322	426.194704	0.006648	0.006794
RS	31	0.846716	4.543322	451.824871	0.007048	0.007219
RS	32	0.917913	4.300216	505.298268	0.007882	0.008100
RS	33	0.994464	4.300216	533.977847	0.008329	0.008590
RS	34	1.076773	3.864169	626.418330	0.009771	0.010115
RS	35	1.165271	3.864169	658.596530	0.010273	0.010693
RS	36	1.260425	3.404537	783.189307	0.012217	0.012771
RS	37	1.362734	3.404537	817.504932	0.012752	0.013417
RS	38	1.472738	3.043477	950.481500	0.014826	0.015666
RS	39	1.591015	3.043477	983.332965	0.015339	0.016301
RS	40	1.718186	2.821234	1092.360632	0.017040	0.018168
RS	41	1.854922	2.821234	1119.218111	0.017458	0.018687
RS	42	2.001940	2.724081	1182.159190	0.018440	0.019774
RS	43	2.160015	2.724081	1199.645762	0.018713	0.020104
RS	44	2.329977	2.720399	1213.688973	0.018932	0.020351
RS	45	2.512722	2.720399	1220.449414	0.019038	0.020473
RS	46	2.709210	2.778973	1196.305476	0.018661	0.020067
RS	47	2.920474	2.778973	1192.470007	0.018601	0.019998
RS	48	3.147626	2.871946	1145.232134	0.017864	0.019204
RS	49	3.391862	2.871946	1131.461155	0.017649	0.018970
RS	50	3.654464	2.974640	1074.200022	0.016756	0.018016
RS	51	3.936816	2.974640	1051.027378	0.016395	0.017635
RS	52	4.240401	3.070175	990.960071	0.015458	0.016645
RS	53	4.566818	3.070175	958.771462	0.014956	0.016125
RS	54	4.917782	3.195098	886.382766	0.013827	0.014938
RS	55	5.295141	3.195098	847.757113	0.013224	0.014316
RS	56	5.700878	3.195098	803.687184	0.012537	0.013604
RS	57	6.137129	3.195098	754.706675	0.011773	0.012808
RS	58	6.606187	4.264712	535.841106	0.008358	0.009171
RS	59	7.110520	4.264712	513.250148	0.008006	0.008805
RS	60	7.652782	4.264712	487.333333	0.007602	0.008380
RS	61	8.235824	4.264712	458.393874	0.007150	0.007900
RS	62	8.862713	4.264712	426.831815	0.006658	0.007373
RS	63	9.536747	4.264712	2643.224637	0.041231	0.046033
PA	4+25*2+4+6 0.065484734 0.029747691 9.536746897 0.376021131 0.196816152 0.347711537 0.388543704 0.431898100 0.528491795 0.718918674 1.051338290 1.545808689 2.167818008 2.851432640 3.526286362 4.105533645 4.476865426 4.543321937 4.300215981 3.864169104 3.404537461 3.043477425 2.821233876 2.724081475 2.720399002 2.778972810 2.871945909 2.974640346 3.070174754 3.195098263 4.264712411
//
CC
CC	Brief Description of the file format:
CC	  CC  comments
CC	  MM  useful-messages
CC	  RD  round-of-iterations
CC	  LL  \log[P(sequence)]
CC	  QD  Q-before-opt Q-after-opt
CC	  TR  \theta_0 \rho_0
CC	  RS  k t_k \lambda_k \pi_k \sum_{l\not=k}A_{kl} A_{kk}
CC	  DC  begin end best-k t_k+\Delta_k max-prob
CC
MM	Version: 0.6.5-r67
MM	pattern:4+25*2+4+6, n:63, n_free_lambdas:28
MM	n_iterations:25, skip:1, max_t:5, theta/rho:5
MM	is_decoding:0
MM	n_seqs:17, sum_L:1124747, sum_n:146992
RD	0
LK	0.000000
QD	0.000000 -> 0.000000
RI	inf
TR	0.140054	0.028011
MT	5.000000
MM	C_pi: 1.000000, n_recomb: 31069.976395
RS	0	0.000000	1.000000	196.697520	0.006331	0.000000
RS	1	0.006440	1.000000	207.996893	0.006694	0.000000
RS	2	0.013294	1.000000	219.852554	0.007076	0.000000
RS	3	0.020590	1.000000	232.279606	0.007476	0.000000
RS	4	0.028356	1.000000	245.291774	0.007895	0.000000
RS	5	0.036622	1.000000	258.901072	0.008333	0.000000
RS	6	0.045421	1.000000	273.117445	0.008790	0.000000
RS	7	0.054785	1.000000	287.948363	0.009268	0.000000
RS	8	0.064753	1.000000	303.398366	0.009765	0.000000
RS	9	0.075363	1.000000	319.468578	0.010282	0.000000
RS	10	0.086656	1.000000	336.156163	0.010819	0.000000
RS	11	0.098677	1.000000	353.453737	0.011376	0.000000
RS	12	0.111471	1.000000	371.348737	0.011952	0.000000
RS	13	0.125090	1.000000	389.822736	0.012547	0.000000
RS	14	0.139585	1.000000	408.850724	0.013159	0.000000
RS	15	0.155014	1.000000	428.400341	0.013788	0.000000
RS	16	0.171437	1.000000	448.431085	0.014433	0.000000
RS	17	0.188917	1.000000	468.893485	0.015092	0.000000
RS	18	0.207523	1.000000	489.728270	0.015762	0.000000
RS	19	0.227327	1.000000	510.865533	0.016442	0.000000
RS	20	0.248406	1.000000	532.223912	0.017130	0.000000
RS	21	0.270843	1.000000	553.709813	0.017821	0.000000
RS	22	0.294725	1.000000	575.216696	0.018514	0.000000
RS	23	0.320144	1.000000	596.624458	0.019203	0.000000
RS	24	0.347201	1.000000	617.798944	0.019884	0.000000
RS	25	0.376000	1.000000	638.591636	0.020553	0.000000
RS	26	0.406654	1.000000	658.839551	0.021205	0.000000
RS	27	0.439282	1.000000	678.365408	0.021833	0.000000
RS	28	0.474011	1.000000	696.978124	0.022433	0.000000
RS	29	0.510976	1.000000	714.473676	0.022996	0.000000
RS	30	0.550322	1.000000	730.636407	0.023516	0.000000
RS	31	0.592202	1.000000	745.240832	0.023986	0.000000
RS	32	0.636779	1.000000	758.053982	0.024398	0.000000
RS	33	0.684227	1.000000	768.838364	0.024745	0.000000
RS	34	0.734730	1.000000	777.355546	0.025020	0.000000
RS	35	0.788485	1.000000	783.370411	0.025213	0.000000
RS	36	0.845702	1.000000	786.656078	0.025319	0.000000
RS	37	0.906604	1.000000	786.999451	0.025330	0.000000
RS	38	0.971428	1.000000	784.207369	0.025240	0.000000
RS	39	1.040426	1.000000	778.113226	0.025044	0.000000
RS	40	1.113868	1.000000	768.583950	0.024737	0.000000
RS	41	1.192040	1.000000	755.527129	0.024317	0.000000
RS	42	1.275245	1.000000	738.898056	0.023782	0.000000
RS	43	1.363809	1.000000	718.706388	0.023132	0.000000
RS	44	1.458076	1.000000	695.022086	0.022370	0.000000
RS	45	1.558414	1.000000	667.980244	0.021499	0.000000
RS	46	1.665214	1.000000	637.784412	0.020527	0.000000
RS	47	1.778891	1.000000	604.707983	0.019463	0.000000
RS	48	1.899889	1.000000	569.093273	0.018317	0.000000
RS	49	2.028679	1.000000	531.347939	0.017102	0.000000
RS	50	2.165763	1.000000	491.938495	0.015833	0.000000
RS	51	2.311675	1.000000	451.380807	0.014528	0.000000
RS	52	2.466983	1.000000	410.227617	0.013203	0.000000
RS	53	2.632293	1.000000	369.053339	0.011878	0.000000
RS	54	2.808249	1.000000	328.436614	0.010571	0.000000
RS	55	2.995536	1.000000	288.941317	0.009300	0.000000
RS	56	3.194884	1.000000	251.096934	0.008082	0.000000
RS	57	3.407070	1.000000	215.379411	0.006932	0.000000
RS	58	3.632920	1.000000	182.193672	0.005864	0.000000
RS	59	3.873315	1.000000	151.859025	0.004888	0.000000
RS	60	4.129191	1.000000	124.598582	0.004010	0.000000
RS	61	4.401545	1.000000	100.533591	0.003236	0.000000
RS	62	4.691438	1.000000	79.683263	0.002565	0.000000
RS	63	5.000000	1.000000	223.805401	0.007203	0.000000
PA	4+25*2+4+6 0.140054273 0.028010855 5.000000000 1.000000000 1.000000000 1.000000000 1.000000000 1.000000000 1.000000000 1.000000000 1.000000000 1.000000000 1.000000000 1.000000000 1.000000000 1.000000000 1.000000000 1.000000000 1.000000000 1.000000000 1.000000000 1.000000000 1.000000000 1.000000000 1.000000000 1.000000000 1.000000000 1.000000000 1.000000000 1.000000000 1.000000000
//
IT	4613
RD	1
LK	-365169.025122
QD	-1805.481447 -> -883.958872
RI	0.0485210264
TR	0.126523	0.025183
MT	5.931034
MM	C_pi: 1.036927, n_recomb: 28991.952383
RS	0	0.000000	0.224439	844.640836	0.029134	0.004092
RS	1	0.006724	0.224439	874.027222	0.030147	0.022194
RS	2	0.013899	0.224439	902.560986	0.031131	0.033735
RS	3	0.021557	0.224439	929.964331	0.032077	0.035472
RS	4	0.029730	0.320760	672.772878	0.023206	0.030743
RS	5	0.038453	0.320760	698.188941	0.024082	0.025164
RS	6	0.047761	0.422309	551.340476	0.019017	0.022321
RS	7	0.057696	0.422309	574.350951	0.019811	0.020882
RS	8	0.068299	0.519521	486.788211	0.016790	0.019951
RS	9	0.079615	0.519521	508.028400	0.017523	0.019068
RS	10	0.091691	0.629069	438.149901	0.015113	0.018091
RS	11	0.104579	0.629069	457.888477	0.015794	0.017027
RS	12	0.118334	0.757710	397.499042	0.013711	0.015904
RS	13	0.133014	0.757710	415.894522	0.014345	0.014768
RS	14	0.148681	0.896474	367.921840	0.012690	0.013686
RS	15	0.165401	0.896474	385.246396	0.013288	0.012713
RS	16	0.183245	1.030529	350.946279	0.012105	0.011876
RS	17	0.202290	1.030529	367.547522	0.012678	0.011183
RS	18	0.222614	1.148663	345.280607	0.011910	0.010630
RS	19	0.244305	1.148663	361.475327	0.012468	0.010210
RS	20	0.267455	1.244679	349.074005	0.012040	0.009917
RS	21	0.292161	1.244679	365.096424	0.012593	0.009744
RS	22	0.318528	1.316719	360.694925	0.012441	0.009685
RS	23	0.346667	1.316719	376.674559	0.012992	0.009734
RS	24	0.376699	1.366268	378.709660	0.013063	0.009883
RS	25	0.408750	1.366268	394.655000	0.013613	0.010126
RS	26	0.442956	1.396416	401.863881	0.013861	0.010458
RS	27	0.479462	1.396416	417.648269	0.014406	0.010877
RS	28	0.518422	1.410591	428.988381	0.014797	0.011380
RS	29	0.560002	1.410591	444.333635	0.015326	0.011964
RS	30	0.604378	1.412416	458.719059	0.015822	0.012625
RS	31	0.651737	1.412416	473.176906	0.016321	0.013354
RS	32	0.702280	1.405649	489.274564	0.016876	0.014139
RS	33	0.756222	1.405649	502.217866	0.017323	0.014966
RS	34	0.813790	1.393902	518.393130	0.017881	0.015818
RS	35	0.875229	1.393902	529.031730	0.018248	0.016674
RS	36	0.940799	1.380314	543.432003	0.018744	0.017510
RS	37	1.010777	1.380314	550.863997	0.019001	0.018301
RS	38	1.085461	1.367290	561.615359	0.019371	0.019023
RS	39	1.165165	1.367290	564.915599	0.019485	0.019652
RS	40	1.250229	1.356356	570.389468	0.019674	0.020165
RS	41	1.341012	1.356356	568.724509	0.019617	0.020547
RS	42	1.437899	1.348192	567.766646	0.019584	0.020785
RS	43	1.541300	1.348192	560.517545	0.019334	0.020871
RS	44	1.651654	1.342791	552.588381	0.019060	0.020804
RS	45	1.769427	1.342791	539.461359	0.018607	0.020586
RS	46	1.895118	1.339656	524.665130	0.018097	0.020224
RS	47	2.029260	1.339656	505.775040	0.017445	0.019728
RS	48	2.172422	1.338030	484.797167	0.016722	0.019110
RS	49	2.325209	1.338030	460.715280	0.015891	0.018382
RS	50	2.488269	1.337154	434.694334	0.014994	0.017557
RS	51	2.662292	1.337154	406.458315	0.014020	0.016649
RS	52	2.848015	1.336422	376.884476	0.013000	0.015671
RS	53	3.046226	1.336422	345.957975	0.011933	0.014635
RS	54	3.257763	1.334854	314.707453	0.010855	0.013556
RS	55	3.483524	1.334854	282.838764	0.009756	0.012446
RS	56	3.724463	1.334854	251.277960	0.008667	0.011319
RS	57	3.981602	1.334854	220.503933	0.007606	0.010187
RS	58	4.256030	1.349814	189.074941	0.006522	0.009062
RS	59	4.548909	1.349814	161.873047	0.005583	0.007957
RS	60	4.861480	1.349814	136.546760	0.004710	0.006887
RS	61	5.195066	1.349814	113.376309	0.003911	0.005868
RS	62	5.551082	1.349814	92.562706	0.003193	0.004914
RS	63	5.931034	1.349814	289.902789	0.009999	0.016546
PA	4+25*2+4+6 0.126523403 0.025183032 5.931034088 0.224439144 0.320759773 0.422308922 0.519521236 0.629068851 0.757709503 0.896473885 1.030529022 1.148662567 1.244679451 1.316719055 1.366268158 1.396415710 1.410591125 1.412416458 1.405648708 1.393901825 1.380313993 1.367290497 1.356355667 1.348192215 1.342790604 1.339655876 1.338029861 1.337154388 1.336421967 1.334854126 1.349814355
//
IT	5297
RD	2
LK	-363775.976355
QD	-912.670483 -> -668.406950
RI	0.0755437465
TR	0.120377	0.024739
MT	6.380029
MM	C_pi: 1.046376, n_recomb: 28743.936411
RS	0	0.000000	0.159684	1190.776437	0.041427	0.003979
RS	1	0.006845	0.159684	1217.233558	0.042347	0.022853
RS	2	0.014159	0.159684	1240.517418	0.043158	0.037353
RS	3	0.021974	0.159684	1260.164185	0.043841	0.041377
RS	4	0.030323	0.233486	880.150736	0.030620	0.028802
RS	5	0.039244	0.233486	904.074589	0.031453	0.028324
RS	6	0.048775	0.322678	674.176373	0.023455	0.021834
RS	7	0.058959	0.322678	697.287534	0.024259	0.022780
RS	8	0.069841	0.412386	565.251983	0.019665	0.019510
RS	9	0.081467	0.412386	586.679811	0.020411	0.020458
RS	10	0.093888	0.526565	477.593638	0.016615	0.017503
RS	11	0.107161	0.526565	497.242082	0.017299	0.017888
RS	12	0.121341	0.681114	400.822239	0.013945	0.014987
RS	13	0.136493	0.681114	418.601489	0.014563	0.014974
RS	14	0.152681	0.870458	342.482468	0.011915	0.012564
RS	15	0.169978	0.870458	358.562871	0.012474	0.012441
RS	16	0.188458	1.074165	304.436043	0.010591	0.010720
RS	17	0.208204	1.074165	319.230908	0.011106	0.010646
RS	18	0.229301	1.269614	283.305191	0.009856	0.009523
RS	19	0.251843	1.269614	297.276603	0.010342	0.009548
RS	20	0.275927	1.437913	275.411728	0.009582	0.008892
RS	21	0.301660	1.437913	288.963262	0.010053	0.009040
RS	22	0.329155	1.567379	278.026521	0.009673	0.008754
RS	23	0.358532	1.567379	291.464986	0.010140	0.009037
RS	24	0.389919	1.654879	289.183964	0.010061	0.009053
RS	25	0.423455	1.654879	302.700782	0.010531	0.009470
RS	26	0.459287	1.703274	307.515082	0.010698	0.009743
RS	27	0.497572	1.703274	321.172604	0.011174	0.010293
RS	28	0.538477	1.718333	332.016547	0.011551	0.010805
RS	29	0.582182	1.718333	345.727059	0.012028	0.011491
RS	30	0.628879	1.707866	361.540407	0.012578	0.012226
RS	31	0.678773	1.707866	375.031119	0.013047	0.013032
RS	32	0.732082	1.680900	394.361740	0.013720	0.013947
RS	33	0.789040	1.680900	407.142313	0.014164	0.014825
RS	34	0.849897	1.646230	428.009068	0.014890	0.015841
RS	35	0.914920	1.646230	439.367933	0.015286	0.016715
RS	36	0.984393	1.611133	459.368832	0.015981	0.017718
RS	37	1.058623	1.611133	468.419571	0.016296	0.018488
RS	38	1.137933	1.580666	485.057393	0.016875	0.019345
RS	39	1.222673	1.580666	490.839813	0.017076	0.019909
RS	40	1.313213	1.557476	501.988049	0.017464	0.020500
RS	41	1.409951	1.557476	503.602876	0.017520	0.020782
RS	42	1.513311	1.542133	507.876548	0.017669	0.021035
RS	43	1.623746	1.542133	504.617587	0.017556	0.021005
RS	44	1.741740	1.533705	501.522635	0.017448	0.020907
RS	45	1.867812	1.533705	492.976111	0.017151	0.020581
RS	46	2.002513	1.530334	482.829121	0.016798	0.020171
RS	47	2.146435	1.530334	468.929669	0.016314	0.019595
RS	48	2.300209	1.529819	452.609434	0.015746	0.018939
RS	49	2.464509	1.529819	433.664778	0.015087	0.018167
RS	50	2.640056	1.530231	412.321104	0.014345	0.017328
RS	51	2.827620	1.530231	389.027577	0.013534	0.016408
RS	52	3.028023	1.530148	363.956939	0.012662	0.015439
RS	53	3.242143	1.530148	337.399492	0.011738	0.014415
RS	54	3.470921	1.527565	310.237894	0.010793	0.013369
RS	55	3.715359	1.527565	281.798118	0.009804	0.012279
RS	56	3.976530	1.527565	253.136620	0.008807	0.011175
RS	57	4.255578	1.527565	224.706284	0.007818	0.010065
RS	58	4.553728	1.560691	193.186861	0.006721	0.008872
RS	59	4.872287	1.560691	167.812857	0.005838	0.007817
RS	60	5.212652	1.560691	143.720581	0.005000	0.006791
RS	61	5.576316	1.560691	121.237695	0.004218	0.005808
RS	62	5.964874	1.560691	100.630920	0.003501	0.004885
RS	63	6.380029	1.560691	336.959781	0.011723	0.016977
PA	4+25*2+4+6 0.120377342 0.024739377 6.380029188 0.159684475 0.233485942 0.322678123 0.412386480 0.526565207 0.681113723 0.870458363 1.074164857 1.269614487 1.437913058 1.567379204 1.654878716 1.703273966 1.718333383 1.707865645 1.680899953 1.646230284 1.611132891 1.580666239 1.557475634 1.542132998 1.533705325 1.530333796 1.529819382 1.530230716 1.530148322 1.527565371 1.560690747
//
IT	5032
RD	3
LK	-363378.895536
QD	-715.697038 -> -608.709217
RI	0.0850984731
TR	0.116169	0.024933
MT	6.648874
MM	C_pi: 1.084566, n_recomb: 30009.230122
RS	0	0.000000	0.153748	1302.105814	0.043390	0.003818
RS	1	0.006914	0.153748	1328.983849	0.044286	0.022162
RS	2	0.014306	0.153748	1352.070907	0.045055	0.036956
RS	3	0.022210	0.153748	1370.847887	0.045681	0.041606
RS	4	0.030660	0.214915	998.913300	0.033287	0.029012
RS	5	0.039694	0.214915	1022.660353	0.034078	0.029482
RS	6	0.049353	0.295673	763.692723	0.025449	0.022264
RS	7	0.059679	0.295673	787.630785	0.026246	0.023807
RS	8	0.070720	0.374560	642.320019	0.021404	0.020103
RS	9	0.082523	0.374560	664.807571	0.022153	0.021617
RS	10	0.095144	0.482563	535.027159	0.017829	0.018005
RS	11	0.108636	0.482563	555.809411	0.018521	0.018897
RS	12	0.123062	0.643685	433.732982	0.014453	0.015140
RS	13	0.138485	0.643685	452.459759	0.015077	0.015531
RS	14	0.154974	0.858200	354.621192	0.011817	0.012380
RS	15	0.172603	0.858200	371.252912	0.012371	0.012568
RS	16	0.191452	1.105473	302.079203	0.010066	0.010328
RS	17	0.211603	1.105473	317.014593	0.010564	0.010486
RS	18	0.233148	1.356056	271.383539	0.009043	0.009028
RS	19	0.256183	1.356056	285.178056	0.009503	0.009222
RS	20	0.280810	1.579902	257.260485	0.008573	0.008358
RS	21	0.307140	1.579902	270.438253	0.009012	0.008627
RS	22	0.335290	1.754509	255.941344	0.008529	0.008218
RS	23	0.365387	1.754509	268.928583	0.008962	0.008584
RS	24	0.397565	1.870424	264.905409	0.008827	0.008538
RS	25	0.431968	1.870424	278.006289	0.009264	0.009009
RS	26	0.468749	1.929111	282.606138	0.009417	0.009271
RS	27	0.508074	1.929111	295.990560	0.009863	0.009852
RS	28	0.550117	1.938278	308.120809	0.010268	0.010402
RS	29	0.595068	1.938278	321.801320	0.010723	0.011099
RS	30	0.643126	1.910189	340.413609	0.011344	0.011924
RS	31	0.694507	1.910189	354.196047	0.011803	0.012726
RS	32	0.749441	1.859748	377.665015	0.012585	0.013776
RS	33	0.808173	1.859748	391.093733	0.013032	0.014636
RS	34	0.870966	1.801270	416.983304	0.013895	0.015814
RS	35	0.938101	1.801270	429.322023	0.014306	0.016653
RS	36	1.009877	1.746011	454.524084	0.015146	0.017817
RS	37	1.086617	1.746011	464.807966	0.015489	0.018537
RS	38	1.168662	1.701128	486.047846	0.016197	0.019521
RS	39	1.256380	1.701128	493.215133	0.016435	0.020021
RS	40	1.350163	1.669710	507.788534	0.016921	0.020683
RS	41	1.450430	1.669710	510.854978	0.017023	0.020895
RS	42	1.557630	1.651603	517.201037	0.017235	0.021162
RS	43	1.672242	1.651603	515.413926	0.017175	0.021068
RS	44	1.794778	1.644501	513.262289	0.017103	0.020944
RS	45	1.925787	1.644501	506.189433	0.016868	0.020570
RS	46	2.065854	1.644868	496.329129	0.016539	0.020121
RS	47	2.215606	1.644868	483.878380	0.016124	0.019521
RS	48	2.375712	1.648893	467.654392	0.015584	0.018834
RS	49	2.546887	1.648893	450.062303	0.014997	0.018061
RS	50	2.729899	1.653392	428.890474	0.014292	0.017212
RS	51	2.925564	1.653392	406.726203	0.013553	0.016308
RS	52	3.134757	1.656143	381.928795	0.012727	0.015352
RS	53	3.358415	1.656143	356.112850	0.011867	0.014351
RS	54	3.597537	1.654753	329.170364	0.010969	0.013337
RS	55	3.853193	1.654753	300.929506	0.010028	0.012271
RS	56	4.126524	1.654753	272.149420	0.009069	0.011189
RS	57	4.418755	1.654753	243.289617	0.008107	0.010099
RS	58	4.731191	1.709098	208.631790	0.006952	0.008841
RS	59	5.065230	1.709098	183.001483	0.006098	0.007826
RS	60	5.422364	1.709098	158.337716	0.005276	0.006833
RS	61	5.804192	1.709098	135.007763	0.004499	0.005877
RS	62	6.212420	1.709098	113.328268	0.003776	0.004974
RS	63	6.648874	1.709098	398.231507	0.013270	0.017876
PA	4+25*2+4+6 0.116169190 0.024933135 6.648873776 0.153747501 0.214915372 0.295673426 0.374560481 0.482562850 0.643685063 0.858200400 1.105473443 1.356055829 1.579901652 1.754509371 1.870424264 1.929111156 1.938278044 1.910189079 1.859747930 1.801270465 1.746010932 1.701127529 1.669710374 1.651602993 1.644501104 1.644868461 1.648892818 1.653392226 1.656143474 1.654753195 1.709098461
//
IT	4523
RD	4
LK	-363184.548485
QD	-646.755665 -> -572.134695
RI	0.0827677380
TR	0.112626	0.025316
MT	6.847634
MM	C_pi: 1.130920, n_recomb: 31747.296136
RS	0	0.000000	0.160062	1332.534334	0.041973	0.003676
RS	1	0.006963	0.160062	1362.720094	0.042924	0.021401
RS	2	0.014412	0.160062	1389.238758	0.043759	0.035877
RS	3	0.022379	0.160062	1411.544546	0.044462	0.040399
RS	4	0.030901	0.212708	1082.925566	0.034111	0.029412
RS	5	0.040016	0.212708	1108.234680	0.034908	0.029900
RS	6	0.049766	0.288625	838.606866	0.026415	0.022702
RS	7	0.060195	0.288625	864.207014	0.027221	0.024315
RS	8	0.071350	0.357865	719.268248	0.022656	0.020784
RS	9	0.083282	0.357865	743.383128	0.023416	0.022472
RS	10	0.096045	0.458014	601.364291	0.018942	0.018692
RS	11	0.109696	0.458014	623.817796	0.019649	0.019795
RS	12	0.124298	0.619552	479.483664	0.015103	0.015536
RS	13	0.139917	0.619552	499.769599	0.015742	0.016112
RS	14	0.156624	0.848311	381.230450	0.012008	0.012451
RS	15	0.174494	0.848311	399.078723	0.012570	0.012786
RS	16	0.193608	1.125563	315.316987	0.009932	0.010179
RS	17	0.214053	1.125563	331.082543	0.010429	0.010447
RS	18	0.235923	1.417982	276.179754	0.008699	0.008755
RS	19	0.259314	1.417982	290.500468	0.009150	0.009029
RS	20	0.284335	1.686433	257.008320	0.008095	0.008023
RS	21	0.311098	1.686433	270.522196	0.008521	0.008346
RS	22	0.339725	1.898080	252.967966	0.007968	0.007856
RS	23	0.370345	1.898080	266.210396	0.008385	0.008254
RS	24	0.403098	2.036703	260.945900	0.008219	0.008171
RS	25	0.438131	2.036703	274.318166	0.008641	0.008656
RS	26	0.475603	2.101875	279.181823	0.008794	0.008916
RS	27	0.515685	2.101875	292.940817	0.009227	0.009495
RS	28	0.558558	2.102964	306.809691	0.009664	0.010081
RS	29	0.604417	2.102964	321.043893	0.010112	0.010764
RS	30	0.653469	2.056603	342.890321	0.010801	0.011663
RS	31	0.705936	2.056603	357.456152	0.011259	0.012443
RS	32	0.762057	1.983555	385.466199	0.012142	0.013604
RS	33	0.822087	1.983555	399.909016	0.012597	0.014435
RS	34	0.886296	1.903436	431.125667	0.013580	0.015747
RS	35	0.954976	1.903436	444.644248	0.014006	0.016555
RS	36	1.028439	1.831029	475.127704	0.014966	0.017850
RS	37	1.107018	1.831029	486.636415	0.015328	0.018536
RS	38	1.191068	1.775062	512.194648	0.016133	0.019620
RS	39	1.280972	1.775062	520.496993	0.016395	0.020087
RS	40	1.377135	1.738658	537.761908	0.016939	0.020799
RS	41	1.479995	1.738658	541.777515	0.017065	0.020982
RS	42	1.590018	1.720729	549.023750	0.017294	0.021246
RS	43	1.707702	1.720729	547.970543	0.017260	0.021132
RS	44	1.833581	1.717530	545.263140	0.017175	0.020971
RS	45	1.968225	1.717530	538.731947	0.016969	0.020591
RS	46	2.112246	1.723860	527.486686	0.016615	0.020095
RS	47	2.266295	1.723860	515.415832	0.016235	0.019503
RS	48	2.431071	1.734313	497.592638	0.015674	0.018779
RS	49	2.607322	1.734313	480.212787	0.015126	0.018027
RS	50	2.795845	1.744485	457.600628	0.014414	0.017162
RS	51	2.997497	1.744485	435.422696	0.013715	0.016287
RS	52	3.213190	1.751379	409.443889	0.012897	0.015334
RS	53	3.443903	1.751379	383.290721	0.012073	0.014365
RS	54	3.690682	1.752670	355.249155	0.011190	0.013369
RS	55	3.954646	1.752670	326.264910	0.010277	0.012331
RS	56	4.236990	1.752670	296.481108	0.009339	0.011272
RS	57	4.538995	1.752670	266.374024	0.008390	0.010202
RS	58	4.862030	1.830288	227.326674	0.007161	0.008868
RS	59	5.207560	1.830288	200.898269	0.006328	0.007890
RS	60	5.577151	1.830288	175.196979	0.005518	0.006927
RS	61	5.972478	1.830288	150.625775	0.004745	0.005993
RS	62	6.395333	1.830288	127.545120	0.004018	0.005105
RS	63	6.847634	1.830288	465.955402	0.014677	0.018947
PA	4+25*2+4+6 0.112625719 0.025315879 6.847634378 0.160061835 0.212707653 0.288624586 0.357865260 0.458014446 0.619551539 0.848311145 1.125563452 1.417982417 1.686432945 1.898080080 2.036703364 2.101875054 2.102964282 2.056602612 1.983555422 1.903436412 1.831028924 1.775061593 1.738657965 1.720729028 1.717529853 1.723860347 1.734312956 1.744485406 1.751379432 1.752670083 1.830288250
//
IT	4585
RD	5
LK	-363041.195631
QD	-603.723857 -> -540.785592
RI	0.0776819252
TR	0.109424	0.025751
MT	7.015290
MM	C_pi: 1.176782, n_recomb: 33574.577196
RS	0	0.000000	0.169127	1341.742690	0.039963	0.003553
RS	1	0.007004	0.169127	1375.621838	0.040972	0.020716
RS	2	0.014498	0.169127	1406.140043	0.041881	0.034809
RS	3	0.022518	0.169127	1432.737920	0.042673	0.039080
RS	4	0.031099	0.215476	1148.537571	0.034209	0.029716
RS	5	0.040281	0.215476	1176.110520	0.035030	0.030011
RS	6	0.050106	0.289093	900.437316	0.026819	0.022974
RS	7	0.060620	0.289093	928.048352	0.027641	0.024502
RS	8	0.071870	0.350136	790.525222	0.023545	0.021345
RS	9	0.083907	0.350136	816.458885	0.024318	0.023067
RS	10	0.096788	0.442641	668.092318	0.019899	0.019343
RS	11	0.110571	0.442641	692.343909	0.020621	0.020545
RS	12	0.125319	0.602402	528.495383	0.015741	0.015969
RS	13	0.141101	0.602402	550.501165	0.016396	0.016647
RS	14	0.157987	0.840112	412.136762	0.012275	0.012599
RS	15	0.176057	0.840112	431.398592	0.012849	0.013018
RS	16	0.195392	1.139762	333.403634	0.009930	0.010125
RS	17	0.216081	1.139762	350.211982	0.010431	0.010455
RS	18	0.238219	1.465978	286.296770	0.008527	0.008582
RS	19	0.261908	1.465978	301.363118	0.008976	0.008900
RS	20	0.287256	1.772189	262.527257	0.007819	0.007787
RS	21	0.314379	1.772189	276.599625	0.008238	0.008136
RS	22	0.343402	2.015937	256.182669	0.007630	0.007586
RS	23	0.374457	2.015937	269.900970	0.008039	0.007996
RS	24	0.407688	2.174195	263.538011	0.007849	0.007884
RS	25	0.443247	2.174195	277.393919	0.008262	0.008369
RS	26	0.481295	2.244310	282.613138	0.008417	0.008628
RS	27	0.522009	2.244310	296.942741	0.008844	0.009196
RS	28	0.565575	2.237043	312.602311	0.009311	0.009807
RS	29	0.612191	2.237043	327.562250	0.009756	0.010471
RS	30	0.662073	2.173192	352.681576	0.010504	0.011427
RS	31	0.715448	2.173192	368.171421	0.010966	0.012181
RS	32	0.772562	2.079168	400.773699	0.011937	0.013431
RS	33	0.833676	2.079168	416.330968	0.012400	0.014236
RS	34	0.899070	1.979559	452.931666	0.013490	0.015658
RS	35	0.969045	1.979559	467.677385	0.013930	0.016442
RS	36	1.043920	1.892296	503.445014	0.014995	0.017846
RS	37	1.124040	1.892296	516.156627	0.015373	0.018514
RS	38	1.209771	1.827349	545.891744	0.016259	0.019678
RS	39	1.301507	1.827349	555.225064	0.016537	0.020133
RS	40	1.399669	1.787689	574.835074	0.017121	0.020879
RS	41	1.504705	1.787689	579.612031	0.017263	0.021058
RS	42	1.617098	1.771280	587.211673	0.017490	0.021311
RS	43	1.737363	1.771280	586.633532	0.017473	0.021202
RS	44	1.866051	1.773031	582.689135	0.017355	0.020999
RS	45	2.003753	1.773031	576.392553	0.017168	0.020633
RS	46	2.151099	1.786178	563.042999	0.016770	0.020086
RS	47	2.308765	1.786178	551.022539	0.016412	0.019518
RS	48	2.477474	1.803790	530.921902	0.015813	0.018753
RS	49	2.658000	1.803790	513.427317	0.015292	0.018033
RS	50	2.851169	1.820279	488.784497	0.014558	0.017146
RS	51	3.057868	1.820279	466.291909	0.013888	0.016305
RS	52	3.279044	1.831878	438.653623	0.013065	0.015351
RS	53	3.515711	1.831878	411.908491	0.012268	0.014416
RS	54	3.768955	1.836581	382.359952	0.011388	0.013429
RS	55	4.039935	1.836581	352.448037	0.010497	0.012419
RS	56	4.329895	1.836581	321.498740	0.009576	0.011384
RS	57	4.640163	1.836581	290.005936	0.008638	0.010332
RS	58	4.972163	1.938773	246.074644	0.007329	0.008917
RS	59	5.327415	1.938773	218.831384	0.006518	0.007974
RS	60	5.707550	1.938773	192.097224	0.005722	0.007039
RS	61	6.114309	1.938773	166.305478	0.004953	0.006125
RS	62	6.549557	1.938773	141.854650	0.004225	0.005249
RS	63	7.015290	1.938773	535.921830	0.015962	0.020081
PA	4+25*2+4+6 0.109424423 0.025750787 7.015289672 0.169126807 0.215475999 0.289093412 0.350135709 0.442641062 0.602401515 0.840111600 1.139761591 1.465978015 1.772188720 2.015937151 2.174194671 2.244309614 2.237042855 2.173191859 2.079167781 1.979559274 1.892296282 1.827349323 1.787688795 1.771280087 1.773031448 1.786177862 1.803789608 1.820278822 1.831877544 1.836581335 1.938773079
//
IT	4764
RD	6
LK	-362918.267200
QD	-568.154211 -> -512.058803
RI	0.0727855393
TR	0.106467	0.026191
MT	7.166812
MM	C_pi: 1.220541, n_recomb: 35388.799098
RS	0	0.000000	0.178240	1348.973819	0.038119	0.003445
RS	1	0.007040	0.178240	1386.237246	0.039172	0.020121
RS	2	0.014575	0.178240	1420.447186	0.040138	0.033887
RS	3	0.022641	0.178240	1451.036695	0.041003	0.037960
RS	4	0.031275	0.219819	1203.804589	0.034017	0.029908
RS	5	0.040516	0.219819	1233.841373	0.034865	0.029999
RS	6	0.050408	0.293060	951.353134	0.026883	0.023085
RS	7	0.060996	0.293060	981.090501	0.027723	0.024495
RS	8	0.072330	0.347134	854.649485	0.024150	0.021762
RS	9	0.084462	0.347134	882.461533	0.024936	0.023468
RS	10	0.097447	0.432593	732.198829	0.020690	0.019914
RS	11	0.111347	0.432593	758.250805	0.021426	0.021168
RS	12	0.126226	0.589788	577.415601	0.016316	0.016385
RS	13	0.142151	0.589788	601.158957	0.016987	0.017129
RS	14	0.159198	0.833631	443.936673	0.012545	0.012771
RS	15	0.177445	0.833631	464.658530	0.013130	0.013245
RS	16	0.196977	1.151144	352.860022	0.009971	0.010114
RS	17	0.217883	1.151144	370.771316	0.010477	0.010486
RS	18	0.240261	1.506086	298.116123	0.008424	0.008463
RS	19	0.264215	1.506086	313.994041	0.008873	0.008808
RS	20	0.289855	1.845728	270.005182	0.007630	0.007606
RS	21	0.317300	1.845728	284.704090	0.008045	0.007971
RS	22	0.346677	2.118648	261.541250	0.007391	0.007371
RS	23	0.378121	2.118648	275.802006	0.007793	0.007785
RS	24	0.411780	2.294995	268.384810	0.007584	0.007648
RS	25	0.447808	2.294995	282.785270	0.007991	0.008127
RS	26	0.486373	2.369658	288.331778	0.008148	0.008382
RS	27	0.527652	2.369658	303.283018	0.008570	0.008937
RS	28	0.571837	2.354515	320.645890	0.009061	0.009566
RS	29	0.619133	2.354515	336.369937	0.009505	0.010209
RS	30	0.669758	2.274285	364.647469	0.010304	0.011209
RS	31	0.723947	2.274285	381.086590	0.010769	0.011939
RS	32	0.781951	2.160770	418.185125	0.011817	0.013260
RS	33	0.844038	2.160770	434.869657	0.012288	0.014043
RS	34	0.910496	2.043287	476.799824	0.013473	0.015555
RS	35	0.981633	2.043287	492.771610	0.013925	0.016323
RS	36	1.057777	1.942653	533.790580	0.015084	0.017818
RS	37	1.139282	1.942653	547.685050	0.015476	0.018476
RS	38	1.226525	1.869892	581.530071	0.016433	0.019709
RS	39	1.319909	1.869892	591.849792	0.016724	0.020163
RS	40	1.419867	1.827750	613.655043	0.017340	0.020938
RS	41	1.526862	1.827750	619.123795	0.017495	0.021123
RS	42	1.641390	1.813313	626.831777	0.017713	0.021365
RS	43	1.763979	1.813313	626.641230	0.017707	0.021270
RS	44	1.895199	1.820256	621.156291	0.017552	0.021026
RS	45	2.035656	1.820256	615.000128	0.017378	0.020683
RS	46	2.186001	1.840367	599.238076	0.016933	0.020087
RS	47	2.346931	1.840367	587.177999	0.016592	0.019549
RS	48	2.519189	1.865269	564.529708	0.015952	0.018744
RS	49	2.703573	1.865269	546.843577	0.015452	0.018058
RS	50	2.900938	1.888214	519.959019	0.014693	0.017148
RS	51	3.112197	1.888214	497.095988	0.014047	0.016344
RS	52	3.338328	1.904677	467.649814	0.013215	0.015386
RS	53	3.580379	1.904677	440.285108	0.012441	0.014483
RS	54	3.839468	1.913079	409.115917	0.011561	0.013501
RS	55	4.116798	1.913079	378.285769	0.010689	0.012520
RS	56	4.413650	1.913079	346.191373	0.009783	0.011507
RS	57	4.731401	1.913079	313.342741	0.008854	0.010472
RS	58	5.071520	2.040698	264.273347	0.007468	0.008974
RS	59	5.435583	2.040698	236.305264	0.006677	0.008064
RS	60	5.825275	2.040698	208.636113	0.005896	0.007155
RS	61	6.242400	2.040698	181.724580	0.005135	0.006260
RS	62	6.688890	2.040698	156.002179	0.004408	0.005396
RS	63	7.166812	2.040698	607.408802	0.017164	0.021234
PA	4+25*2+4+6 0.106466799 0.026190594 7.166811622 0.178240121 0.219819422 0.293060060 0.347134477 0.432592550 0.589787906 0.833630751 1.151144251 1.506085720 1.845727954 2.118648289 2.294995244 2.369657581 2.354514828 2.274285106 2.160769945 2.043286646 1.942652799 1.869891585 1.827749898 1.813313056 1.820256442 1.840367439 1.865268831 1.888213613 1.904677388 1.913078555 2.040698165
//
IT	5208
RD	7
LK	-362808.213990
QD	-536.419687 -> -485.578985
RI	0.0686913729
TR	0.103713	0.026618
MT	7.308363
MM	C_pi: 1.262313, n_recomb: 37167.890134
RS	0	0.000000	0.186625	1359.424337	0.036575	0.003350
RS	1	0.007073	0.186625	1399.712268	0.037659	0.019607
RS	2	0.014645	0.186625	1437.212026	0.038668	0.033118
RS	3	0.022754	0.186625	1471.351090	0.039587	0.037068
RS	4	0.031435	0.224526	1253.285631	0.033720	0.030021
RS	5	0.040731	0.224526	1285.795099	0.034594	0.029946
RS	6	0.050685	0.298879	993.798967	0.026738	0.023070
RS	7	0.061342	0.298879	1025.676315	0.027596	0.024368
RS	8	0.072753	0.346942	912.123225	0.024541	0.022057
RS	9	0.084971	0.346942	941.830700	0.025340	0.023729
RS	10	0.098053	0.425930	793.071539	0.021338	0.020405
RS	11	0.112060	0.425930	820.898585	0.022086	0.021689
RS	12	0.127058	0.580272	625.316255	0.016824	0.016775
RS	13	0.143117	0.580272	650.776424	0.017509	0.017566
RS	14	0.160312	0.828549	475.619578	0.012797	0.012950
RS	15	0.178722	0.828549	497.803108	0.013393	0.013465
RS	16	0.198435	1.160936	372.601560	0.010025	0.010129
RS	17	0.219542	1.160936	391.628662	0.010537	0.010530
RS	18	0.242142	1.541149	310.464489	0.008353	0.008378
RS	19	0.266340	1.541149	327.171027	0.008803	0.008741
RS	20	0.292250	1.911319	278.173153	0.007484	0.007463
RS	21	0.319992	1.911319	293.516599	0.007897	0.007836
RS	22	0.349696	2.211622	267.677594	0.007202	0.007193
RS	23	0.381501	2.211622	282.496889	0.007601	0.007606
RS	24	0.415555	2.405383	274.022090	0.007373	0.007447
RS	25	0.452018	2.405383	288.978121	0.007775	0.007919
RS	26	0.491060	2.484771	294.778449	0.007931	0.008168
RS	27	0.532863	2.484771	310.354583	0.008350	0.008709
RS	28	0.577622	2.462544	329.281879	0.008859	0.009349
RS	29	0.625547	2.462544	345.764470	0.009303	0.009973
RS	30	0.676862	2.367072	377.026446	0.010144	0.011005
RS	31	0.731806	2.367072	394.402531	0.010611	0.011714
RS	32	0.790636	2.235304	435.840902	0.011726	0.013092
RS	33	0.853626	2.235304	453.638255	0.012205	0.013856
RS	34	0.921072	2.101124	500.796051	0.013474	0.015444
RS	35	0.993288	2.101124	517.981118	0.013936	0.016199
RS	36	1.070611	1.988077	564.207885	0.015180	0.017773
RS	37	1.153403	1.988077	579.274174	0.015585	0.018427
RS	38	1.242051	1.908130	617.211017	0.016606	0.019721
RS	39	1.336968	1.908130	628.505122	0.016910	0.020178
RS	40	1.438598	1.863802	652.466313	0.017555	0.020981
RS	41	1.547416	1.863802	658.612457	0.017720	0.021178
RS	42	1.663931	1.851365	666.348734	0.017928	0.021408
RS	43	1.788685	1.851365	666.531101	0.017933	0.021332
RS	44	1.922264	1.863380	659.394756	0.017741	0.021051
RS	45	2.065289	1.863380	653.368227	0.017579	0.020734
RS	46	2.218430	1.890291	635.082081	0.017087	0.020093
RS	47	2.382402	1.890291	622.978818	0.016761	0.019586
RS	48	2.557971	1.922342	597.693029	0.016081	0.018744
RS	49	2.745957	1.922342	579.821243	0.015600	0.018092
RS	50	2.947239	1.951646	550.637745	0.014815	0.017162
RS	51	3.162756	1.951646	527.421707	0.014190	0.016391
RS	52	3.393516	1.972931	496.141915	0.013349	0.015429
RS	53	3.640597	1.972931	468.189299	0.012597	0.014558
RS	54	3.905152	1.985086	435.385315	0.011714	0.013580
RS	55	4.188419	1.985086	403.686943	0.010861	0.012625
RS	56	4.491719	1.985086	370.503337	0.009968	0.011633
RS	57	4.816471	1.985086	336.358848	0.009050	0.010615
RS	58	5.164190	2.138715	281.973118	0.007586	0.009033
RS	59	5.536503	2.138715	253.373122	0.006817	0.008154
RS	60	5.935147	2.138715	224.866231	0.006050	0.007270
RS	61	6.361985	2.138715	196.932335	0.005298	0.006393
RS	62	6.819012	2.138715	170.031769	0.004575	0.005540
RS	63	7.308363	2.138715	680.603478	0.018312	0.022386
PA	4+25*2+4+6 0.103713332 0.026618383 7.308362552 0.186625087 0.224525753 0.298879018 0.346942115 0.425930241 0.580272113 0.828548834 1.160936089 1.541149408 1.911319156 2.211621617 2.405383135 2.484770864 2.462543523 2.367071815 2.235304408 2.101123933 1.988077196 1.908130191 1.863801983 1.851364795 1.863380352 1.890291137 1.922341742 1.951645722 1.972931101 1.985086443 2.138714883
//
IT	5693
RD	8
LK	-362708.327439
QD	-507.591671 -> -461.197879
RI	0.0653702844
TR	0.101144	0.027029
MT	7.442456
MM	C_pi: 1.302428, n_recomb: 38910.108536
RS	0	0.000000	0.194151	1373.693375	0.035304	0.003265
RS	1	0.007103	0.194151	1416.724137	0.036410	0.019157
RS	2	0.014711	0.194151	1457.188386	0.037450	0.032471
RS	3	0.022859	0.194151	1494.508231	0.038409	0.036363
RS	4	0.031585	0.229116	1299.606807	0.033400	0.030087
RS	5	0.040932	0.229116	1334.532491	0.034298	0.029887
RS	6	0.050942	0.305756	1029.811536	0.026466	0.022966
RS	7	0.061664	0.305756	1063.795905	0.027340	0.024168
RS	8	0.073147	0.348539	963.904257	0.024773	0.022253
RS	9	0.085445	0.348539	995.507818	0.025585	0.023887
RS	10	0.098618	0.421525	850.892122	0.021868	0.020827
RS	11	0.112726	0.421525	880.467541	0.022628	0.022130
RS	12	0.127836	0.572890	672.097303	0.017273	0.017137
RS	13	0.144019	0.572890	699.246571	0.017971	0.017964
RS	14	0.161352	0.824439	506.970980	0.013029	0.013131
RS	15	0.179915	0.824439	530.606351	0.013637	0.013677
RS	16	0.199798	1.169523	392.327911	0.010083	0.010159
RS	17	0.221093	1.169523	412.470014	0.010601	0.010583
RS	18	0.243900	1.572430	322.967857	0.008300	0.008315
RS	19	0.268327	1.572430	340.504893	0.008751	0.008692
RS	20	0.294490	1.971008	286.592762	0.007366	0.007346
RS	21	0.322511	1.971008	302.582407	0.007776	0.007724
RS	22	0.352522	2.297517	274.101706	0.007044	0.007042
RS	23	0.384664	2.297517	289.478754	0.007440	0.007453
RS	24	0.419090	2.508474	279.917372	0.007194	0.007273
RS	25	0.455962	2.508474	295.423230	0.007592	0.007736
RS	26	0.495452	2.593073	301.383727	0.007746	0.007977
RS	27	0.537747	2.593073	317.571975	0.008162	0.008505
RS	28	0.583046	2.564664	337.909942	0.008684	0.009151
RS	29	0.631563	2.564664	355.130907	0.009127	0.009757
RS	30	0.683527	2.455024	389.186198	0.010002	0.010814
RS	31	0.739181	2.455024	407.474561	0.010472	0.011503
RS	32	0.798788	2.306064	453.068961	0.011644	0.012927
RS	33	0.862629	2.306064	471.955992	0.012129	0.013675
RS	34	0.931005	2.156066	524.219931	0.013473	0.015327
RS	35	1.004238	2.156066	542.603073	0.013945	0.016073
RS	36	1.082672	2.031249	593.990627	0.015266	0.017717
RS	37	1.166678	2.031249	610.224249	0.015683	0.018369
RS	38	1.256651	1.944465	652.260119	0.016763	0.019718
RS	39	1.353014	1.944465	664.533523	0.017079	0.020182
RS	40	1.456222	1.898012	690.673110	0.017750	0.021009
RS	41	1.566761	1.898012	697.508446	0.017926	0.021220
RS	42	1.685152	1.887421	705.281725	0.018126	0.021442
RS	43	1.811952	1.887421	705.854573	0.018141	0.021387
RS	44	1.947759	1.904238	697.057962	0.017915	0.021074
RS	45	2.093212	1.904238	691.184332	0.017764	0.020783
RS	46	2.248996	1.937655	670.360695	0.017228	0.020101
RS	47	2.415847	1.937655	658.242796	0.016917	0.019625
RS	48	2.594548	1.976595	630.315134	0.016199	0.018750
RS	49	2.785943	1.976595	612.290782	0.015736	0.018130
RS	50	2.990933	2.012060	580.816481	0.014927	0.017182
RS	51	3.210483	2.012060	557.285349	0.014322	0.016444
RS	52	3.445627	2.038031	524.193140	0.013472	0.015478
RS	53	3.697475	2.038031	495.696631	0.012740	0.014637
RS	54	3.967211	2.053878	461.280496	0.011855	0.013660
RS	55	4.256106	2.053878	428.765970	0.011019	0.012730
RS	56	4.565522	2.053878	394.548735	0.010140	0.011759
RS	57	4.896916	2.053878	359.165803	0.009231	0.010756
RS	58	5.251849	2.233908	299.312602	0.007692	0.009092
RS	59	5.631993	2.233908	270.158079	0.006943	0.008242
RS	60	6.039138	2.233908	240.894340	0.006191	0.007381
RS	61	6.475204	2.233908	212.019014	0.005449	0.006521
RS	62	6.942243	2.233908	184.017741	0.004729	0.005680
RS	63	7.442456	2.233908	755.750098	0.019423	0.023528
PA	4+25*2+4+6 0.101143695 0.027029098 7.442456232 0.194150952 0.229116099 0.305756336 0.348538561 0.421524610 0.572889537 0.824438787 1.169523183 1.572430195 1.971007779 2.297516642 2.508474490 2.593072718 2.564663713 2.455023549 2.306063665 2.156066170 2.031248619 1.944464608 1.898012313 1.887420976 1.904238358 1.937655295 1.976595149 2.012059529 2.038030521 2.053878144 2.233908459
//
IT	5114
RD	9
LK	-362617.119326
QD	-481.254631 -> -438.748052
RI	0.0626599663
TR	0.098743	0.027422
MT	7.570204
MM	C_pi: 1.341149, n_recomb: 40617.950627
RS	0	0.000000	0.200905	1391.027998	0.034247	0.003189
RS	1	0.007132	0.200905	1436.596360	0.035369	0.018760
RS	2	0.014772	0.200905	1479.785091	0.036432	0.031918
RS	3	0.022957	0.200905	1520.010617	0.037422	0.035798
RS	4	0.031726	0.233399	1344.274081	0.033096	0.030133
RS	5	0.041120	0.233399	1381.542489	0.034013	0.029842
RS	6	0.051184	0.313259	1060.938383	0.026120	0.022801
RS	7	0.061966	0.313259	1096.974757	0.027007	0.023925
RS	8	0.073516	0.351320	1010.944870	0.024889	0.022373
RS	9	0.085891	0.351320	1044.436447	0.025714	0.023969
RS	10	0.099148	0.418668	906.045437	0.022307	0.021190
RS	11	0.113350	0.418668	937.346532	0.023077	0.022507
RS	12	0.128566	0.566989	717.898285	0.017674	0.017476
RS	13	0.144866	0.566989	746.710467	0.018384	0.018332
RS	14	0.162329	0.820937	538.019334	0.013246	0.013310
RS	15	0.181037	0.820937	563.095301	0.013863	0.013883
RS	16	0.201079	1.176998	411.992330	0.010143	0.010201
RS	17	0.222551	1.176998	433.245748	0.010666	0.010643
RS	18	0.245554	1.600519	335.519999	0.008260	0.008269
RS	19	0.270198	1.600519	353.885389	0.008713	0.008657
RS	20	0.296599	2.025798	295.115447	0.007266	0.007248
RS	21	0.324883	2.025798	311.748161	0.007675	0.007630
RS	22	0.355184	2.377682	280.631534	0.006909	0.006911
RS	23	0.387645	2.377682	296.560226	0.007301	0.007320
RS	24	0.422422	2.605849	285.869098	0.007038	0.007118
RS	25	0.459679	2.605849	301.913747	0.007433	0.007574
RS	26	0.499593	2.696263	307.937423	0.007581	0.007805
RS	27	0.542354	2.696263	324.720164	0.007994	0.008320
RS	28	0.588164	2.662621	346.313085	0.008526	0.008969
RS	29	0.637241	2.662621	364.247896	0.008968	0.009559
RS	30	0.689818	2.539844	400.900287	0.009870	0.010633
RS	31	0.746145	2.539844	420.072381	0.010342	0.011305
RS	32	0.806488	2.374584	469.635989	0.011562	0.012765
RS	33	0.871135	2.374584	489.586763	0.012053	0.013499
RS	34	0.940393	2.209478	546.822338	0.013463	0.015207
RS	35	1.014589	2.209478	566.387715	0.013944	0.015944
RS	36	1.094078	2.073355	622.882658	0.015335	0.017650
RS	37	1.179234	2.073355	640.282293	0.015764	0.018301
RS	38	1.270464	1.979931	686.436968	0.016900	0.019703
RS	39	1.368200	1.979931	699.702402	0.017226	0.020173
RS	40	1.472906	1.931313	728.073625	0.017925	0.021026
RS	41	1.585079	1.931313	735.621808	0.018111	0.021252
RS	42	1.705252	1.922342	743.488727	0.018304	0.021469
RS	43	1.833996	1.922342	744.483455	0.018329	0.021434
RS	44	1.971920	1.943642	734.070720	0.018073	0.021093
RS	45	2.119681	1.943642	728.386791	0.017933	0.020828
RS	46	2.277980	1.983223	705.064037	0.017358	0.020111
RS	47	2.447568	1.983223	692.971243	0.017061	0.019664
RS	48	2.629250	2.028749	662.438004	0.016309	0.018760
RS	49	2.823889	2.028749	644.302051	0.015862	0.018171
RS	50	3.032409	2.070125	610.576314	0.015032	0.017206
RS	51	3.255800	2.070125	586.771637	0.014446	0.016498
RS	52	3.495122	2.100601	551.907559	0.013588	0.015530
RS	53	3.751512	2.100601	522.910289	0.012874	0.014716
RS	54	4.026186	2.120025	486.916922	0.011988	0.013742
RS	55	4.320449	2.120025	453.632368	0.011168	0.012835
RS	56	4.635697	2.120025	418.430035	0.010302	0.011882
RS	57	4.973428	2.120025	381.858107	0.009401	0.010894
RS	58	5.335244	2.326706	316.400168	0.007790	0.009150
RS	59	5.722864	2.326706	286.753645	0.007060	0.008327
RS	60	6.138127	2.326706	256.798990	0.006322	0.007487
RS	61	6.583005	2.326706	227.048652	0.005590	0.006645
RS	62	7.059609	2.326706	198.010573	0.004875	0.005814
RS	63	7.570204	2.326706	832.978415	0.020508	0.024657
PA	4+25*2+4+6 0.098742755 0.027422022 7.570203814 0.200905147 0.233398796 0.313258560 0.351320352 0.418667616 0.566988956 0.820936847 1.176998220 1.600518571 2.025797730 2.377681781 2.605849354 2.696262608 2.662621385 2.539843908 2.374584090 2.209477629 2.073355472 1.979930666 1.931313362 1.922342483 1.943642429 1.983223390 2.028749162 2.070125474 2.100600909 2.120025463 2.326706008
//
IT	4917
RD	10
LK	-362533.518580
QD	-457.111454 -> -418.047937
RI	0.0604040770
TR	0.096497	0.027798
MT	7.692192
MM	C_pi: 1.378673, n_recomb: 42294.577281
RS	0	0.000000	0.207030	1410.461316	0.033349	0.003120
RS	1	0.007158	0.207030	1458.416181	0.034482	0.018404
RS	2	0.014829	0.207030	1504.153016	0.035564	0.031435
RS	3	0.023049	0.207030	1547.082266	0.036579	0.035332
RS	4	0.031858	0.237298	1388.205996	0.032822	0.030175
RS	5	0.041297	0.237298	1427.743893	0.033757	0.029817
RS	6	0.051411	0.321139	1088.287363	0.025731	0.022598
RS	7	0.062250	0.321139	1126.310889	0.026630	0.023656
RS	8	0.073864	0.354922	1054.016652	0.024921	0.022435
RS	9	0.086310	0.354922	1089.382553	0.025757	0.023995
RS	10	0.099647	0.416914	958.890116	0.022672	0.021506
RS	11	0.113939	0.416914	991.898545	0.023452	0.022831
RS	12	0.129254	0.562145	762.890298	0.018038	0.017793
RS	13	0.145665	0.562145	793.342542	0.018758	0.018674
RS	14	0.163250	0.817790	568.851631	0.013450	0.013487
RS	15	0.182095	0.817790	595.358403	0.014076	0.014083
RS	16	0.202288	1.183404	431.619980	0.010205	0.010251
RS	17	0.223928	1.183404	453.981454	0.010734	0.010709
RS	18	0.247116	1.625784	348.099119	0.008230	0.008236
RS	19	0.271964	1.625784	367.290272	0.008684	0.008633
RS	20	0.298590	2.076329	303.687078	0.007180	0.007166
RS	21	0.327123	2.076329	320.958630	0.007589	0.007550
RS	22	0.357699	2.452923	287.196499	0.006790	0.006797
RS	23	0.390463	2.452923	303.669458	0.007180	0.007202
RS	24	0.425572	2.698405	291.800880	0.006899	0.006980
RS	25	0.463195	2.698405	308.372211	0.007291	0.007428
RS	26	0.503511	2.795303	314.361989	0.007433	0.007648
RS	27	0.546713	2.795303	331.720794	0.007843	0.008152
RS	28	0.593007	2.757360	354.420874	0.008380	0.008799
RS	29	0.642615	2.757360	373.044535	0.008820	0.009375
RS	30	0.695775	2.622387	412.108134	0.009744	0.010461
RS	31	0.752740	2.622387	432.135074	0.010217	0.011117
RS	32	0.813783	2.441625	485.480613	0.011479	0.012607
RS	33	0.879195	2.441625	506.468726	0.011975	0.013327
RS	34	0.949290	2.261994	568.537571	0.013442	0.015083
RS	35	1.024403	2.261994	589.269255	0.013933	0.015813
RS	36	1.104893	2.114912	650.817599	0.015388	0.017575
RS	37	1.191144	2.114912	669.383121	0.015827	0.018227
RS	38	1.283570	2.014966	719.678901	0.017016	0.019676
RS	39	1.382612	2.014966	733.952261	0.017353	0.020155
RS	40	1.488743	1.964093	764.625506	0.018079	0.021033
RS	41	1.602472	1.964093	772.914897	0.018275	0.021273
RS	42	1.724343	1.956501	780.955487	0.018465	0.021488
RS	43	1.854937	1.956501	782.408706	0.018499	0.021474
RS	44	1.994880	1.981951	770.454480	0.018216	0.021109
RS	45	2.144840	1.981951	765.001194	0.018087	0.020869
RS	46	2.305536	2.027354	739.240955	0.017478	0.020121
RS	47	2.477734	2.027354	727.215617	0.017194	0.019702
RS	48	2.662260	2.079144	694.134961	0.016412	0.018772
RS	49	2.859994	2.079144	675.928601	0.015981	0.018212
RS	50	3.071883	2.126171	640.003025	0.015132	0.017233
RS	51	3.298940	2.126171	615.964402	0.014564	0.016554
RS	52	3.542251	2.160954	579.375232	0.013699	0.015583
RS	53	3.802979	2.160954	549.916133	0.013002	0.014795
RS	54	4.082371	2.183809	512.385287	0.012115	0.013823
RS	55	4.381763	2.183809	478.369732	0.011310	0.012938
RS	56	4.702587	2.183809	442.223173	0.010456	0.012003
RS	57	5.046377	2.183809	404.503675	0.009564	0.011028
RS	58	5.414777	2.417274	333.312503	0.007881	0.009206
RS	59	5.809548	2.417274	303.224602	0.007169	0.008408
RS	60	6.232579	2.417274	272.633106	0.006446	0.007590
RS	61	6.685892	2.417274	242.062809	0.005723	0.006763
RS	62	7.171655	2.417274	212.041344	0.005013	0.005943
RS	63	7.692192	2.417274	912.335169	0.021571	0.025769
PA	4+25*2+4+6 0.096496850 0.027797887 7.692191857 0.207029819 0.237297620 0.321138824 0.354922004 0.416913911 0.562145432 0.817789563 1.183404454 1.625783963 2.076329364 2.452923096 2.698404974 2.795302900 2.757360097 2.622387091 2.441625278 2.261994486 2.114911521 2.014966385 1.964092889 1.956501234 1.981951051 2.027353768 2.079144495 2.126170774 2.160954001 2.183809141 2.417273576
//
IT	4367
RD	11
LK	-362456.662094
QD	-434.911508 -> -398.920084
RI	0.0584813193
TR	0.094393	0.028158
MT	7.808788
MM	C_pi: 1.415129, n_recomb: 43942.359092
RS	0	0.000000	0.212663	1431.127057	0.032568	0.003058
RS	1	0.007184	0.212663	1481.351848	0.033711	0.018080
RS	2	0.014883	0.212663	1529.502701	0.034807	0.031002
RS	3	0.023136	0.212663	1574.983983	0.035842	0.034935
RS	4	0.031982	0.240791	1431.950514	0.032587	0.030225
RS	5	0.041463	0.240791	1473.690376	0.033537	0.029816
RS	6	0.051626	0.329243	1112.660524	0.025321	0.022370
RS	7	0.062518	0.329243	1152.602200	0.026230	0.023373
RS	8	0.074193	0.359107	1093.721760	0.024890	0.022452
RS	9	0.086706	0.359107	1130.943591	0.025737	0.023978
RS	10	0.100119	0.415966	1009.721172	0.022978	0.021782
RS	11	0.114494	0.415966	1044.421571	0.023768	0.023112
RS	12	0.129903	0.558076	807.211775	0.018370	0.018091
RS	13	0.146419	0.558076	839.283957	0.019100	0.018994
RS	14	0.164121	0.814831	599.547142	0.013644	0.013663
RS	15	0.183094	0.814831	627.476448	0.014280	0.014278
RS	16	0.203431	1.188781	451.246383	0.010269	0.010307
RS	17	0.225228	1.188781	474.713623	0.010803	0.010778
RS	18	0.248592	1.648470	360.711100	0.008209	0.008214
RS	19	0.273634	1.648470	380.726002	0.008664	0.008618
RS	20	0.300474	2.123009	312.291523	0.007107	0.007095
RS	21	0.329243	2.123009	330.197873	0.007514	0.007482
RS	22	0.360079	2.523716	293.771959	0.006685	0.006695
RS	23	0.393129	2.523716	310.782008	0.007072	0.007098
RS	24	0.428554	2.786675	297.683486	0.006774	0.006856
RS	25	0.466524	2.786675	314.769652	0.007163	0.007297
RS	26	0.507221	2.890712	320.635214	0.007297	0.007504
RS	27	0.550842	2.890712	338.552300	0.007704	0.007998
RS	28	0.597597	2.849369	362.221193	0.008243	0.008641
RS	29	0.647710	2.849369	381.509540	0.008682	0.009204
RS	30	0.701423	2.703091	422.807219	0.009622	0.010296
RS	31	0.758995	2.703091	443.660732	0.010096	0.010939
RS	32	0.820703	2.507544	500.606425	0.011392	0.012453
RS	33	0.886843	2.507544	522.605521	0.011893	0.013161
RS	34	0.957735	2.313888	589.368601	0.013412	0.014958
RS	35	1.033719	2.313888	611.250204	0.013910	0.015681
RS	36	1.115162	2.156122	677.793085	0.015425	0.017494
RS	37	1.202456	2.156122	697.523996	0.015874	0.018146
RS	38	1.296020	2.049732	751.982130	0.017113	0.019640
RS	39	1.396306	2.049732	767.279592	0.017461	0.020127
RS	40	1.503796	1.996499	800.329664	0.018213	0.021031
RS	41	1.619008	1.996499	809.389571	0.018419	0.021286
RS	42	1.742496	1.990042	817.698175	0.018608	0.021501
RS	43	1.874856	1.990042	819.647297	0.018653	0.021506
RS	44	2.016723	2.019324	806.239398	0.018348	0.021123
RS	45	2.168782	2.019324	801.057887	0.018230	0.020906
RS	46	2.331765	2.070207	772.937887	0.017590	0.020132
RS	47	2.506455	2.070207	761.021169	0.017319	0.019738
RS	48	2.693695	2.127953	725.458275	0.016509	0.018786
RS	49	2.894386	2.127953	707.220678	0.016094	0.018254
RS	50	3.109493	2.180364	669.153052	0.015228	0.017262
RS	51	3.340053	2.180364	644.916927	0.014676	0.016610
RS	52	3.587176	2.219253	606.651807	0.013806	0.015638
RS	53	3.852052	2.219253	576.765569	0.013126	0.014874
RS	54	4.135955	2.245381	537.737971	0.012237	0.013905
RS	55	4.440253	2.245381	503.024932	0.011447	0.013040
RS	56	4.766411	2.245381	465.969265	0.010604	0.012121
RS	57	5.116000	2.245381	427.137777	0.009720	0.011159
RS	58	5.490701	2.505668	350.093718	0.007967	0.009260
RS	59	5.892320	2.505668	319.606653	0.007273	0.008487
RS	60	6.322790	2.505668	288.424050	0.006564	0.007688
RS	61	6.784184	2.505668	257.080907	0.005850	0.006876
RS	62	7.278723	2.505668	226.122251	0.005146	0.006067
RS	63	7.808788	2.505668	993.788234	0.022616	0.026863
PA	4+25*2+4+6 0.094393335 0.028157882 7.808787790 0.212663446 0.240790858 0.329242513 0.359106802 0.415966231 0.558076405 0.814830604 1.188781021 1.648470417 2.123009231 2.523715852 2.786675151 2.890712189 2.849369309 2.703091238 2.507544383 2.313888235 2.156121574 2.049732364 1.996498541 1.990042023 2.019323761 2.070207393 2.127953261 2.180364430 2.219253282 2.245380910 2.505667826
//
IT	4377
RD	12
LK	-362385.827471
QD	-414.439548 -> -381.203417
RI	0.0568062408
TR	0.092420	0.028503
MT	7.920285
MM	C_pi: 1.450602, n_recomb: 45562.807348
RS	0	0.000000	0.217917	1452.373293	0.031876	0.003000
RS	1	0.007208	0.217917	1504.772595	0.033026	0.017783
RS	2	0.014935	0.217917	1555.230092	0.034134	0.030608
RS	3	0.023218	0.217917	1603.144180	0.035185	0.034586
RS	4	0.032099	0.243876	1475.868737	0.032392	0.030288
RS	5	0.041621	0.243876	1519.748992	0.033355	0.029842
RS	6	0.051828	0.337470	1134.627765	0.024902	0.022126
RS	7	0.062771	0.337470	1176.417119	0.025820	0.023084
RS	8	0.074503	0.363713	1130.524792	0.024812	0.022434
RS	9	0.087080	0.363713	1169.579668	0.025670	0.023927
RS	10	0.100564	0.415625	1058.747035	0.023237	0.022023
RS	11	0.115019	0.415625	1095.125456	0.024036	0.023357
RS	12	0.130517	0.554589	850.956701	0.018677	0.018373
RS	13	0.147131	0.554589	884.630294	0.019416	0.019295
RS	14	0.164944	0.811965	630.152354	0.013830	0.013835
RS	15	0.184039	0.811965	659.496568	0.014474	0.014468
RS	16	0.204512	1.193185	470.894212	0.010335	0.010368
RS	17	0.226459	1.193185	495.465433	0.010874	0.010851
RS	18	0.249989	1.668808	373.356119	0.008194	0.008200
RS	19	0.275214	1.668808	394.192990	0.008652	0.008611
RS	20	0.302258	2.166147	320.921167	0.007043	0.007036
RS	21	0.331251	2.166147	339.458583	0.007450	0.007423
RS	22	0.362333	2.590450	300.339841	0.006592	0.006605
RS	23	0.395656	2.590450	317.879938	0.006977	0.007005
RS	24	0.431381	2.871016	303.503763	0.006661	0.006742
RS	25	0.469680	2.871016	321.093449	0.007047	0.007177
RS	26	0.510740	2.982833	326.749432	0.007171	0.007371
RS	27	0.554759	2.982833	345.207800	0.007577	0.007856
RS	28	0.601951	2.938939	369.718651	0.008114	0.008492
RS	29	0.652544	2.938939	389.648536	0.008552	0.009043
RS	30	0.706784	2.782188	433.014403	0.009504	0.010140
RS	31	0.764933	2.782188	454.667009	0.009979	0.010769
RS	32	0.827273	2.572521	515.035682	0.011304	0.012302
RS	33	0.894106	2.572521	538.019432	0.011808	0.012999
RS	34	0.965756	2.365268	609.339901	0.013374	0.014831
RS	35	1.042571	2.365268	632.354205	0.013879	0.015548
RS	36	1.124922	2.197054	703.826526	0.015447	0.017407
RS	37	1.213209	2.197054	724.721006	0.015906	0.018060
RS	38	1.307858	2.084271	783.359036	0.017193	0.019597
RS	39	1.409330	2.084271	799.695469	0.017551	0.020091
RS	40	1.518115	2.028570	835.197470	0.018331	0.021021
RS	41	1.634741	2.028570	845.056069	0.018547	0.021289
RS	42	1.759773	2.023021	853.730320	0.018737	0.021507
RS	43	1.893816	2.023021	856.211627	0.018792	0.021532
RS	44	2.037521	2.055832	841.446299	0.018468	0.021133
RS	45	2.191583	2.055832	836.576046	0.018361	0.020938
RS	46	2.356749	2.111873	806.180420	0.017694	0.020142
RS	47	2.533820	2.111873	794.411332	0.017436	0.019773
RS	48	2.723653	2.175271	756.437666	0.016602	0.018801
RS	49	2.927168	2.175271	738.205217	0.016202	0.018295
RS	50	3.145352	2.232810	698.054841	0.015321	0.017292
RS	51	3.379261	2.232810	673.654651	0.014785	0.016665
RS	52	3.630029	2.275604	633.763322	0.013910	0.015693
RS	53	3.898871	2.275604	603.481297	0.013245	0.014951
RS	54	4.187091	2.304843	562.997834	0.012357	0.013985
RS	55	4.496084	2.304843	527.617018	0.011580	0.013139
RS	56	4.827347	2.304843	489.683475	0.010747	0.012236
RS	57	5.182486	2.304843	449.771738	0.009871	0.011286
RS	58	5.563222	2.591916	366.764363	0.008050	0.009313
RS	59	5.971400	2.591916	335.914706	0.007373	0.008562
RS	60	6.408997	2.591916	304.181115	0.006676	0.007782
RS	61	6.878134	2.591916	272.106923	0.005972	0.006985
RS	62	7.381084	2.591916	240.252505	0.005273	0.006186
RS	63	7.920285	2.591916	1077.252870	0.023643	0.027940
PA	4+25*2+4+6 0.092420401 0.028503231 7.920284878 0.217916927 0.243875559 0.337469682 0.363712522 0.415625048 0.554589279 0.811964770 1.193185484 1.668807546 2.166146624 2.590450482 2.871016126 2.982833350 2.938939270 2.782187983 2.572520587 2.365267836 2.197054328 2.084271321 2.028569675 2.023020522 2.055831683 2.111873096 2.175270661 2.232809986 2.275604024 2.304842788 2.591916083
//
IT	4203
RD	13
LK	-362320.395992
QD	-395.509769 -> -364.755210
RI	0.0553128190
TR	0.090567	0.028835
MT	8.026916
MM	C_pi: 1.485166, n_recomb: 47157.483725
RS	0	0.000000	0.222888	1473.666614	0.031250	0.002946
RS	1	0.007230	0.222888	1528.158564	0.032405	0.017507
RS	2	0.014983	0.222888	1580.833220	0.033522	0.030241
RS	3	0.023296	0.222888	1631.083343	0.034588	0.034270
RS	4	0.032210	0.246565	1520.194604	0.032237	0.030370
RS	5	0.041769	0.246565	1566.160327	0.033211	0.029893
RS	6	0.052019	0.345752	1154.632499	0.024485	0.021875
RS	7	0.063010	0.345752	1198.200075	0.025408	0.022793
RS	8	0.074796	0.368632	1164.788570	0.024700	0.022387
RS	9	0.087433	0.368632	1205.650467	0.025566	0.023851
RS	10	0.100985	0.415752	1106.138706	0.023456	0.022234
RS	11	0.115516	0.415752	1144.182461	0.024263	0.023569
RS	12	0.131098	0.551558	894.192962	0.018962	0.018640
RS	13	0.147806	0.551558	929.450935	0.019710	0.019578
RS	14	0.165722	0.809140	660.705172	0.014011	0.014006
RS	15	0.184934	0.809140	691.457378	0.014663	0.014655
RS	16	0.205535	1.196702	490.580266	0.010403	0.010433
RS	17	0.227625	1.196702	516.254169	0.010947	0.010927
RS	18	0.251312	1.686995	386.042116	0.008186	0.008193
RS	19	0.276712	1.686995	407.699761	0.008645	0.008610
RS	20	0.303948	2.206050	329.571127	0.006989	0.006984
RS	21	0.333154	2.206050	348.736237	0.007395	0.007373
RS	22	0.364471	2.653427	306.896592	0.006508	0.006524
RS	23	0.398052	2.653427	324.960328	0.006891	0.006922
RS	24	0.434061	2.951722	309.259347	0.006558	0.006639
RS	25	0.472673	2.951722	327.342061	0.006941	0.007068
RS	26	0.514078	3.071905	332.711804	0.007055	0.007248
RS	27	0.558475	3.071905	351.695693	0.007458	0.007725
RS	28	0.606083	3.026269	376.931337	0.007993	0.008352
RS	29	0.657133	3.026269	397.481043	0.008429	0.008893
RS	30	0.711874	2.859818	442.761657	0.009389	0.009990
RS	31	0.770572	2.859818	465.187180	0.009865	0.010607
RS	32	0.833514	2.636634	528.811915	0.011214	0.012154
RS	33	0.901007	2.636634	552.754623	0.011721	0.012841
RS	34	0.973380	2.416172	628.497279	0.013328	0.014703
RS	35	1.050986	2.416172	652.626698	0.013839	0.015415
RS	36	1.134202	2.237711	728.962453	0.015458	0.017315
RS	37	1.223434	2.237711	751.017470	0.015926	0.017969
RS	38	1.319119	2.118575	813.847284	0.017258	0.019547
RS	39	1.421721	2.118575	831.235967	0.017627	0.020049
RS	40	1.531741	2.060301	869.263468	0.018433	0.021004
RS	41	1.649716	2.060301	879.947147	0.018660	0.021286
RS	42	1.776220	2.055444	889.086816	0.018854	0.021509
RS	43	1.911871	2.055444	892.134463	0.018918	0.021551
RS	44	2.057329	2.091501	876.111445	0.018578	0.021140
RS	45	2.213304	2.091501	871.589313	0.018483	0.020967
RS	46	2.380556	2.152398	839.003701	0.017792	0.020151
RS	47	2.559900	2.152398	827.418323	0.017546	0.019806
RS	48	2.752210	2.221159	787.106034	0.016691	0.018817
RS	49	2.958425	2.221159	768.912021	0.016305	0.018335
RS	50	3.179549	2.283576	726.738628	0.015411	0.017324
RS	51	3.416660	2.283576	702.204526	0.014891	0.016721
RS	52	3.670914	2.330078	660.736208	0.014011	0.015748
RS	53	3.943551	2.330078	630.086246	0.013361	0.015028
RS	54	4.235900	2.362270	588.186039	0.012473	0.014065
RS	55	4.549385	2.362270	552.163549	0.011709	0.013237
RS	56	4.885535	2.362270	513.379698	0.010886	0.012348
RS	57	5.245989	2.362270	472.415846	0.010018	0.011409
RS	58	5.632504	2.676031	383.342042	0.008129	0.009364
RS	59	6.046963	2.676031	352.161559	0.007468	0.008634
RS	60	6.491389	2.676031	319.912275	0.006784	0.007872
RS	61	6.967946	2.676031	287.144217	0.006089	0.007089
RS	62	7.478958	2.676031	254.431279	0.005395	0.006300
RS	63	8.026916	2.676031	1162.648574	0.024655	0.028998
PA	4+25*2+4+6 0.090567450 0.028835133 8.026915834 0.222887608 0.246565439 0.345751975 0.368632431 0.415752481 0.551557638 0.809139942 1.196702196 1.686995195 2.206049586 2.653427094 2.951721837 3.071905079 3.026268629 2.859818270 2.636633899 2.416172109 2.237711030 2.118575324 2.060300899 2.055444383 2.091500767 2.152397578 2.221158596 2.283576381 2.330077840 2.362269549 2.676030610
//
IT	4181
RD	14
LK	-362259.833409
QD	-377.960568 -> -349.449177
RI	0.0539578931
TR	0.088824	0.029155
MT	8.128935
MM	C_pi: 1.518867, n_recomb: 48727.092538
RS	0	0.000000	0.227644	1494.649841	0.030674	0.002896
RS	1	0.007251	0.227644	1551.160524	0.031834	0.017249
RS	2	0.015028	0.227644	1605.973582	0.032959	0.029896
RS	3	0.023369	0.227644	1658.476625	0.034036	0.033975
RS	4	0.032315	0.248874	1565.095180	0.032120	0.030472
RS	5	0.041909	0.248874	1613.096110	0.033105	0.029969
RS	6	0.052200	0.354044	1172.983737	0.024073	0.021621
RS	7	0.063236	0.354044	1218.261331	0.025002	0.022505
RS	8	0.075073	0.373787	1196.795290	0.024561	0.022318
RS	9	0.087768	0.373787	1239.434857	0.025436	0.023753
RS	10	0.101383	0.416250	1152.007143	0.023642	0.022420
RS	11	0.115986	0.416250	1191.703552	0.024457	0.023755
RS	12	0.131647	0.548891	936.951140	0.019229	0.018893
RS	13	0.148445	0.548891	973.776890	0.019984	0.019846
RS	14	0.166460	0.806332	691.213832	0.014185	0.014173
RS	15	0.185782	0.806332	723.366870	0.014845	0.014837
RS	16	0.206504	1.199397	510.314021	0.010473	0.010500
RS	17	0.228730	1.199397	537.089383	0.011022	0.011005
RS	18	0.252566	1.703224	398.765779	0.008184	0.008192
RS	19	0.278132	1.703224	421.242977	0.008645	0.008614
RS	20	0.305551	2.242966	338.235155	0.006941	0.006940
RS	21	0.334959	2.242966	358.024696	0.007348	0.007330
RS	22	0.366498	2.712895	313.436036	0.006432	0.006452
RS	23	0.400325	2.712895	332.017294	0.006814	0.006847
RS	24	0.436605	3.029004	314.948082	0.006464	0.006544
RS	25	0.475515	3.029004	333.513920	0.006845	0.006967
RS	26	0.517247	3.158100	338.526722	0.006947	0.007133
RS	27	0.562005	3.158100	358.021242	0.007347	0.007602
RS	28	0.610009	3.111466	383.876064	0.007878	0.008220
RS	29	0.661493	3.111466	405.025018	0.008312	0.008751
RS	30	0.716711	2.936054	452.076108	0.009278	0.009846
RS	31	0.775933	2.936054	475.249302	0.009753	0.010453
RS	32	0.839448	2.699915	541.970653	0.011123	0.012010
RS	33	0.907570	2.699915	566.846854	0.011633	0.012688
RS	34	0.980631	2.466607	646.875951	0.013275	0.014576
RS	35	1.058990	2.466607	672.102048	0.013793	0.015283
RS	36	1.143031	2.278079	753.230352	0.015458	0.017221
RS	37	1.233166	2.278079	776.441115	0.015934	0.017876
RS	38	1.329837	2.152618	843.470695	0.017310	0.019491
RS	39	1.433518	2.152618	861.922597	0.017689	0.020000
RS	40	1.544717	2.091674	902.544241	0.018522	0.020982
RS	41	1.663979	2.091674	914.076901	0.018759	0.021276
RS	42	1.791889	2.087316	923.778460	0.018958	0.021506
RS	43	1.929075	2.087316	927.424109	0.019033	0.021565
RS	44	2.076208	2.126356	910.242963	0.018680	0.021146
RS	45	2.234009	2.126356	906.103291	0.018595	0.020992
RS	46	2.403254	2.191821	871.415714	0.017884	0.020160
RS	47	2.584770	2.191821	860.047470	0.017650	0.019837
RS	48	2.779449	2.265672	817.469643	0.016776	0.018834
RS	49	2.988245	2.265672	799.344779	0.016405	0.018374
RS	50	3.212180	2.332729	755.207971	0.015499	0.017356
RS	51	3.452354	2.332729	730.567764	0.014993	0.016775
RS	52	3.709944	2.382754	687.569413	0.014111	0.015803
RS	53	3.986211	2.382754	656.577512	0.013475	0.015103
RS	54	4.282512	2.417742	613.299983	0.012586	0.014143
RS	55	4.600298	2.417742	576.660096	0.011834	0.013332
RS	56	4.941127	2.417742	537.051707	0.011022	0.012457
RS	57	5.306671	2.417742	495.062174	0.010160	0.011529
RS	58	5.698721	2.758040	399.828547	0.008205	0.009413
RS	59	6.119200	2.758040	368.346000	0.007559	0.008704
RS	60	6.570168	2.758040	335.613284	0.006888	0.007959
RS	61	7.053837	2.758040	302.185658	0.006202	0.007189
RS	62	7.572579	2.758040	268.648887	0.005513	0.006410
RS	63	8.128935	2.758040	1249.857403	0.025650	0.030037
PA	4+25*2+4+6 0.088824477 0.029154565 8.128934865 0.227644006 0.248874309 0.354044145 0.373786583 0.416250079 0.548891312 0.806332464 1.199396863 1.703223604 2.242965891 2.712895233 3.029004334 3.158099681 3.111465553 2.936054108 2.699915441 2.466607343 2.278078673 2.152618069 2.091673756 2.087315674 2.126355589 2.191821471 2.265671752 2.332729059 2.382753560 2.417742251 2.758039676
//
IT	4803
RD	15
LK	-362203.674105
QD	-361.652858 -> -335.175675
RI	0.0527123264
TR	0.087182	0.029462
MT	8.226649
MM	C_pi: 1.551756, n_recomb: 50272.184319
RS	0	0.000000	0.232234	1515.099199	0.030138	0.002850
RS	1	0.007271	0.232234	1573.560053	0.031301	0.017006
RS	2	0.015071	0.232234	1630.439844	0.032432	0.029567
RS	3	0.023439	0.232234	1685.121609	0.033520	0.033695
RS	4	0.032414	0.250821	1610.679613	0.032039	0.030594
RS	5	0.042042	0.250821	1660.669436	0.033034	0.030071
RS	6	0.052371	0.362314	1189.918968	0.023670	0.021366
RS	7	0.063450	0.362314	1236.840268	0.024603	0.022221
RS	8	0.075335	0.379125	1226.746373	0.024402	0.022232
RS	9	0.088084	0.379125	1271.131541	0.025285	0.023640
RS	10	0.101761	0.417049	1196.428991	0.023799	0.022582
RS	11	0.116431	0.417049	1237.765153	0.024621	0.023916
RS	12	0.132169	0.546531	979.237826	0.019479	0.019133
RS	13	0.149051	0.546531	1017.614935	0.020242	0.020099
RS	14	0.167160	0.803527	721.683666	0.014356	0.014338
RS	15	0.186586	0.803527	755.230134	0.015023	0.015015
RS	16	0.207425	1.201372	530.085658	0.010544	0.010571
RS	17	0.229778	1.201372	557.960754	0.011099	0.011085
RS	18	0.253758	1.717682	411.520262	0.008186	0.008195
RS	19	0.279480	1.717682	434.815632	0.008649	0.008622
RS	20	0.307074	2.277145	346.905086	0.006901	0.006902
RS	21	0.336673	2.277145	367.315774	0.007307	0.007293
RS	22	0.368425	2.769109	319.951123	0.006364	0.006385
RS	23	0.402486	2.769109	339.043969	0.006744	0.006778
RS	24	0.439024	3.103102	320.565087	0.006377	0.006456
RS	25	0.478218	3.103102	339.604526	0.006755	0.006875
RS	26	0.520262	3.241593	344.197831	0.006847	0.007026
RS	27	0.565363	3.241593	364.188867	0.007244	0.007488
RS	28	0.613744	3.194663	390.565321	0.007769	0.008095
RS	29	0.665642	3.194663	412.293927	0.008201	0.008617
RS	30	0.721315	3.010978	460.981841	0.009170	0.009708
RS	31	0.781035	3.010978	484.878385	0.009645	0.010305
RS	32	0.845098	2.762399	554.546221	0.011031	0.011869
RS	33	0.913819	2.762399	580.330820	0.011544	0.012539
RS	34	0.987538	2.516578	664.513017	0.013218	0.014449
RS	35	1.066616	2.516578	690.816730	0.013742	0.015151
RS	36	1.151444	2.318145	776.663457	0.015449	0.017123
RS	37	1.242441	2.318145	801.023562	0.015934	0.017779
RS	38	1.340054	2.186385	872.254126	0.017351	0.019430
RS	39	1.444765	2.186385	891.778004	0.017739	0.019947
RS	40	1.557090	2.122686	935.055455	0.018600	0.020954
RS	41	1.677583	2.122686	947.458601	0.018847	0.021261
RS	42	1.806837	2.118642	957.818146	0.019053	0.021500
RS	43	1.945489	2.118642	962.090815	0.019138	0.021575
RS	44	2.094223	2.160428	943.848393	0.018775	0.021148
RS	45	2.253773	2.160428	940.122938	0.018701	0.021014
RS	46	2.424923	2.230196	903.421016	0.017971	0.020169
RS	47	2.608518	2.230196	892.300832	0.017749	0.019866
RS	48	2.805464	2.308878	847.529836	0.016859	0.018851
RS	49	3.016729	2.308878	829.502600	0.016500	0.018413
RS	50	3.243357	2.380350	783.460900	0.015584	0.017389
RS	51	3.486464	2.380350	758.740519	0.015093	0.016828
RS	52	3.747247	2.433722	714.258480	0.014208	0.015858
RS	53	4.026993	2.433722	682.949005	0.013585	0.015176
RS	54	4.327080	2.471360	638.332418	0.012698	0.014220
RS	55	4.648988	2.471360	601.098112	0.011957	0.013425
RS	56	4.994302	2.471360	560.689678	0.011153	0.012563
RS	57	5.364725	2.471360	517.699708	0.010298	0.011645
RS	58	5.762084	2.838007	416.221741	0.008279	0.009461
RS	59	6.188335	2.838007	384.463671	0.007648	0.008771
RS	60	6.645580	2.838007	351.277497	0.006988	0.008042
RS	61	7.136074	2.838007	317.222400	0.006310	0.007286
RS	62	7.662232	2.838007	282.894519	0.005627	0.006516
RS	63	8.226649	2.838007	1338.759450	0.026630	0.031058
PA	4+25*2+4+6 0.087181873 0.029462209 8.226649442 0.232234385 0.250820598 0.362314199 0.379124820 0.417048876 0.546531015 0.803527423 1.201372264 1.717682494 2.277144845 2.769109023 3.103101958 3.241592761 3.194663405 3.010977562 2.762399084 2.516578103 2.318144750 2.186385138 2.122685534 2.118642051 2.160427537 2.230195946 2.308878448 2.380350212 2.433721702 2.471360475 2.838006673
//
IT	4378
RD	16
LK	-362151.508235
QD	-346.464881 -> -321.837881
RI	0.0515523990
TR	0.085632	0.029759
MT	8.320290
MM	C_pi: 1.583874, n_recomb: 51793.430014
RS	0	0.000000	0.236702	1534.824653	0.029634	0.002806
RS	1	0.007290	0.236702	1595.170618	0.030799	0.016776
RS	2	0.015112	0.236702	1654.050401	0.031936	0.029250
RS	3	0.023504	0.236702	1710.843130	0.033032	0.033425
RS	4	0.032508	0.252428	1657.014181	0.031993	0.030738
RS	5	0.042169	0.252428	1708.950228	0.032996	0.030195
RS	6	0.052533	0.370544	1205.618130	0.023277	0.021114
RS	7	0.063653	0.370544	1254.119255	0.024214	0.021943
RS	8	0.075584	0.384605	1254.833342	0.024228	0.022130
RS	9	0.088385	0.384605	1300.930095	0.025118	0.023513
RS	10	0.102119	0.418096	1239.473726	0.023931	0.022723
RS	11	0.116854	0.418096	1282.436581	0.024761	0.024055
RS	12	0.132664	0.544435	1021.052508	0.019714	0.019361
RS	13	0.149626	0.544435	1060.964819	0.020485	0.020338
RS	14	0.167825	0.800732	752.106696	0.014521	0.014500
RS	15	0.187350	0.800732	787.038797	0.015196	0.015189
RS	16	0.208299	1.202709	549.893237	0.010617	0.010643
RS	17	0.230775	1.202709	578.866154	0.011176	0.011165
RS	18	0.254890	1.730542	424.301392	0.008192	0.008203
RS	19	0.280763	1.730542	448.413489	0.008658	0.008635
RS	20	0.308522	2.308802	355.577372	0.006865	0.006869
RS	21	0.338304	2.308802	376.606057	0.007271	0.007261
RS	22	0.370258	2.822291	326.438868	0.006303	0.006325
RS	23	0.404542	2.822291	346.037654	0.006681	0.006716
RS	24	0.441325	3.174202	326.111433	0.006296	0.006374
RS	25	0.480789	3.174202	345.615508	0.006673	0.006789
RS	26	0.523131	3.322522	349.732974	0.006752	0.006925
RS	27	0.568560	3.322522	370.207292	0.007148	0.007380
RS	28	0.617300	3.275947	397.016886	0.007665	0.007977
RS	29	0.669594	3.275947	419.306700	0.008096	0.008490
RS	30	0.725700	3.084626	469.508572	0.009065	0.009575
RS	31	0.785897	3.084626	494.105297	0.009540	0.010163
RS	32	0.850482	2.824101	566.575438	0.010939	0.011732
RS	33	0.919776	2.824101	593.243942	0.011454	0.012394
RS	34	0.994121	2.566066	681.452220	0.013157	0.014323
RS	35	1.073887	2.566066	708.814184	0.013685	0.015021
RS	36	1.159467	2.357881	799.302845	0.015433	0.017024
RS	37	1.251287	2.357881	824.804557	0.015925	0.017681
RS	38	1.349801	2.219852	900.230235	0.017381	0.019366
RS	39	1.455497	2.219852	920.832830	0.017779	0.019889
RS	40	1.568898	2.153315	966.824566	0.018667	0.020922
RS	41	1.690567	2.153315	980.117238	0.018924	0.021240
RS	42	1.821106	2.149423	991.224592	0.019138	0.021489
RS	43	1.961162	2.149423	996.150810	0.019233	0.021580
RS	44	2.111428	2.193732	976.943017	0.018862	0.021149
RS	45	2.272650	2.193732	973.660925	0.018799	0.021033
RS	46	2.445625	2.267552	935.031508	0.018053	0.020176
RS	47	2.631210	2.267552	924.187718	0.017844	0.019894
RS	48	2.830325	2.350825	877.294536	0.016938	0.018868
RS	49	3.043957	2.350825	859.391021	0.016593	0.018450
RS	50	3.273163	2.426500	811.500848	0.015668	0.017422
RS	51	3.519079	2.426500	786.724215	0.015190	0.016881
RS	52	3.782923	2.483048	740.804278	0.014303	0.015912
RS	53	4.066003	2.483048	709.199716	0.013693	0.015248
RS	54	4.369720	2.523200	663.280307	0.012806	0.014296
RS	55	4.695579	2.523200	625.473060	0.012076	0.013515
RS	56	5.045195	2.523200	584.287592	0.011281	0.012666
RS	57	5.420299	2.523200	540.321027	0.010432	0.011757
RS	58	5.822749	2.915977	432.521497	0.008351	0.009508
RS	59	6.254539	2.915977	400.512328	0.007733	0.008835
RS	60	6.717809	2.915977	366.900474	0.007084	0.008122
RS	61	7.214852	2.915977	332.247871	0.006415	0.007378
RS	62	7.748132	2.915977	297.159666	0.005737	0.006618
RS	63	8.320290	2.915977	1429.248907	0.027595	0.032061
PA	4+25*2+4+6 0.085631534 0.029758804 8.320289935 0.236701888 0.252427551 0.370543854 0.384605190 0.418096493 0.544435219 0.800731948 1.202708744 1.730542474 2.308802139 2.822291341 3.174201789 3.322521598 3.275946996 3.084625588 2.824101364 2.566066018 2.357880863 2.219852025 2.153314972 2.149423274 2.193731972 2.267552477 2.350824988 2.426499780 2.483047994 2.523199897 2.915976675
//
IT	4040
RD	17
LK	-362102.977236
QD	-332.290492 -> -309.350774
RI	0.0504608070
TR	0.084166	0.030045
MT	8.410128
MM	C_pi: 1.615250, n_recomb: 53290.867170
RS	0	0.000000	0.241082	1553.666756	0.029154	0.002764
RS	1	0.007308	0.241082	1615.834537	0.030321	0.016557
RS	2	0.015151	0.241082	1676.650390	0.031462	0.028944
RS	3	0.023567	0.241082	1735.490274	0.032566	0.033160
RS	4	0.032598	0.253708	1704.197498	0.031979	0.030903
RS	5	0.042288	0.253708	1758.038939	0.032989	0.030341
RS	6	0.052687	0.378708	1220.250555	0.022898	0.020865
RS	7	0.063847	0.378708	1270.269997	0.023837	0.021672
RS	8	0.075821	0.390193	1281.211034	0.024042	0.022017
RS	9	0.088671	0.390193	1328.983273	0.024938	0.023375
RS	10	0.102460	0.419348	1281.194051	0.024042	0.022846
RS	11	0.117257	0.419348	1325.769613	0.024878	0.024175
RS	12	0.133135	0.542557	1062.403034	0.019936	0.019578
RS	13	0.150173	0.542557	1103.834131	0.020713	0.020565
RS	14	0.168457	0.797942	782.472297	0.014683	0.014658
RS	15	0.188077	0.797942	818.781493	0.015364	0.015359
RS	16	0.209131	1.203470	569.727833	0.010691	0.010716
RS	17	0.231724	1.203470	599.796073	0.011255	0.011247
RS	18	0.255967	1.741953	437.098231	0.008202	0.008214
RS	19	0.281983	1.741953	462.025148	0.008670	0.008650
RS	20	0.309900	2.338116	364.245214	0.006835	0.006840
RS	21	0.339858	2.338116	385.888611	0.007241	0.007234
RS	22	0.372004	2.872629	332.893038	0.006247	0.006271
RS	23	0.406500	2.872629	352.992120	0.006624	0.006659
RS	24	0.443518	3.242440	331.586162	0.006222	0.006299
RS	25	0.483240	3.242440	351.546241	0.006597	0.006709
RS	26	0.525866	3.400983	355.136124	0.006664	0.006830
RS	27	0.571607	3.400983	376.081057	0.007057	0.007280
RS	28	0.620691	3.355363	403.243247	0.007567	0.007864
RS	29	0.673363	3.355363	426.076625	0.007995	0.008370
RS	30	0.729884	3.157026	477.675436	0.008964	0.009448
RS	31	0.790535	3.157026	502.949847	0.009438	0.010027
RS	32	0.855620	2.885033	578.082513	0.010848	0.011599
RS	33	0.925460	2.885033	605.610555	0.011364	0.012253
RS	34	1.000406	2.615074	697.716819	0.013093	0.014198
RS	35	1.080828	2.615074	726.116892	0.013626	0.014892
RS	36	1.167128	2.397273	821.169664	0.015409	0.016923
RS	37	1.259736	2.397273	847.803543	0.015909	0.017581
RS	38	1.359111	2.252998	927.414267	0.017403	0.019298
RS	39	1.465750	2.252998	949.099904	0.017810	0.019828
RS	40	1.580182	2.183557	997.854607	0.018725	0.020886
RS	41	1.702977	2.183557	1012.053281	0.018991	0.021216
RS	42	1.834747	2.179669	1023.993722	0.019215	0.021476
RS	43	1.976146	2.179669	1029.597486	0.019320	0.021581
RS	44	2.127880	2.226294	1009.518808	0.018944	0.021148
RS	45	2.290704	2.226294	1006.706783	0.018891	0.021050
RS	46	2.465427	2.303937	966.234010	0.018131	0.020183
RS	47	2.652920	2.303937	955.692937	0.017934	0.019919
RS	48	2.854116	2.391572	906.747846	0.017015	0.018886
RS	49	3.070016	2.391572	888.992557	0.016682	0.018487
RS	50	3.301695	2.471250	839.310372	0.015750	0.017454
RS	51	3.550306	2.471250	814.500204	0.015284	0.016932
RS	52	3.817086	2.530818	767.186543	0.014396	0.015966
RS	53	4.103364	2.530818	735.308794	0.013798	0.015319
RS	54	4.410565	2.573352	688.123258	0.012913	0.014371
RS	55	4.740217	2.573352	649.764263	0.012193	0.013604
RS	56	5.093962	2.573352	607.824568	0.011406	0.012766
RS	57	5.473560	2.573352	562.905171	0.010563	0.011867
RS	58	5.880900	2.992019	448.716415	0.008420	0.009553
RS	59	6.318011	2.992019	416.479541	0.007815	0.008897
RS	60	6.787068	2.992019	382.468705	0.007177	0.008199
RS	61	7.290406	2.992019	347.247536	0.006516	0.007467
RS	62	7.830530	2.992019	311.428928	0.005844	0.006716
RS	63	8.410128	2.992019	1521.187795	0.028545	0.033046
PA	4+25*2+4+6 0.084165701 0.030044891 8.410128271 0.241082192 0.253708374 0.378708303 0.390192840 0.419348499 0.542557223 0.797941616 1.203470347 1.741953159 2.338116407 2.872628648 3.242439910 3.400982558 3.355363036 3.157025932 2.885033298 2.615074082 2.397272721 2.252998143 2.183557254 2.179668808 2.226293507 2.303936650 2.391572470 2.471249663 2.530818044 2.573352229 2.992019300
//
IT	3844
RD	18
LK	-362057.761214
QD	-319.037533 -> -297.640362
RI	0.0494256600
TR	0.082778	0.030321
MT	8.496365
MM	C_pi: 1.645918, n_recomb: 54765.089970
RS	0	0.000000	0.245399	1571.552457	0.028696	0.002725
RS	1	0.007326	0.245399	1635.480466	0.029864	0.016347
RS	2	0.015188	0.245399	1698.170725	0.031008	0.028645
RS	3	0.023626	0.245399	1758.996794	0.032119	0.032899
RS	4	0.032682	0.254689	1752.242308	0.031996	0.031089
RS	5	0.042402	0.254689	1807.950668	0.033013	0.030509
RS	6	0.052834	0.386802	1233.923864	0.022531	0.020621
RS	7	0.064030	0.386802	1285.402697	0.023471	0.021407
RS	8	0.076046	0.395869	1306.000591	0.023847	0.021894
RS	9	0.088943	0.395869	1355.411057	0.024750	0.023230
RS	10	0.102784	0.420776	1321.633325	0.024133	0.022952
RS	11	0.117639	0.420776	1367.807294	0.024976	0.024277
RS	12	0.133583	0.540879	1103.271547	0.020146	0.019784
RS	13	0.150694	0.540879	1146.205116	0.020929	0.020780
RS	14	0.169059	0.795167	812.768860	0.014841	0.014814
RS	15	0.188769	0.795167	850.446214	0.015529	0.015525
RS	16	0.209924	1.203737	589.579431	0.010766	0.010790
RS	17	0.232627	1.203737	620.740066	0.011335	0.011329
RS	18	0.256994	1.752054	449.906936	0.008215	0.008228
RS	19	0.283146	1.752054	475.646674	0.008685	0.008669
RS	20	0.311214	2.365289	372.902967	0.006809	0.006816
RS	21	0.341338	2.365289	395.157744	0.007216	0.007210
RS	22	0.373669	2.920308	339.312419	0.006196	0.006220
RS	23	0.408368	2.920308	359.906407	0.006572	0.006608
RS	24	0.445609	3.307989	336.989872	0.006153	0.006228
RS	25	0.485579	3.307989	357.397733	0.006526	0.006635
RS	26	0.528476	3.477103	360.413612	0.006581	0.006741
RS	27	0.574516	3.477103	381.817205	0.006972	0.007185
RS	28	0.623928	3.433000	409.257897	0.007473	0.007757
RS	29	0.676960	3.433000	432.618139	0.007900	0.008256
RS	30	0.733878	3.228216	485.507259	0.008865	0.009326
RS	31	0.794964	3.228216	511.437931	0.009339	0.009897
RS	32	0.860526	2.945195	589.103029	0.010757	0.011469
RS	33	0.930890	2.945195	617.467015	0.011275	0.012116
RS	34	1.006410	2.663581	713.348788	0.013026	0.014075
RS	35	1.087461	2.663581	742.766812	0.013563	0.014765
RS	36	1.174450	2.436300	842.302899	0.015380	0.016821
RS	37	1.267811	2.436300	870.058523	0.015887	0.017481
RS	38	1.368012	2.285803	953.840036	0.017417	0.019228
RS	39	1.475553	2.285803	976.611304	0.017833	0.019764
RS	40	1.590972	2.213394	1028.175039	0.018774	0.020847
RS	41	1.714846	2.213394	1043.293909	0.019050	0.021187
RS	42	1.847795	2.209373	1056.147997	0.019285	0.021459
RS	43	1.990483	2.209373	1062.450812	0.019400	0.021579
RS	44	2.143624	2.258125	1041.591165	0.019019	0.021146
RS	45	2.307983	2.258125	1039.273486	0.018977	0.021063
RS	46	2.484383	2.339378	997.038632	0.018206	0.020190
RS	47	2.673705	2.339378	986.824340	0.018019	0.019944
RS	48	2.876896	2.431165	935.895245	0.017089	0.018903
RS	49	3.094972	2.431165	918.310719	0.016768	0.018522
RS	50	3.329024	2.514654	866.891401	0.015829	0.017487
RS	51	3.580221	2.514654	842.068721	0.015376	0.016982
RS	52	3.849820	2.577094	793.404334	0.014487	0.016019
RS	53	4.139169	2.577094	761.273803	0.013901	0.015387
RS	54	4.449715	2.621888	712.857170	0.013017	0.014443
RS	55	4.783009	2.621888	673.966436	0.012306	0.013690
RS	56	5.140720	2.621888	631.294157	0.011527	0.012863
RS	57	5.524635	2.621888	585.444594	0.010690	0.011973
RS	58	5.936675	3.066185	464.805401	0.008487	0.009596
RS	59	6.378899	3.066185	432.362574	0.007895	0.008957
RS	60	6.853518	3.066185	397.977736	0.007267	0.008273
RS	61	7.362907	3.066185	362.215243	0.006614	0.007553
RS	62	7.909611	3.066185	325.694592	0.005947	0.006811
RS	63	8.496365	3.066185	1614.477781	0.029480	0.034013
PA	4+25*2+4+6 0.082777880 0.030321078 8.496364938 0.245399285 0.254689019 0.386801635 0.395868739 0.420775820 0.540878703 0.795167096 1.203736618 1.752053596 2.365288768 2.920307814 3.307989037 3.477102610 3.432999581 3.228215696 2.945195020 2.663581001 2.436299595 2.285803372 2.213393916 2.209373347 2.258124967 2.339377570 2.431164551 2.514654247 2.577093539 2.621887755 3.066185005
//
IT	4060
RD	19
LK	-362015.577590
QD	-306.623539 -> -286.639807
RI	0.0484386546
TR	0.081461	0.030587
MT	8.579337
MM	C_pi: 1.675919, n_recomb: 56216.087020
RS	0	0.000000	0.249671	1588.433231	0.028256	0.002687
RS	1	0.007342	0.249671	1654.061083	0.029423	0.016145
RS	2	0.015223	0.249671	1718.565588	0.030571	0.028352
RS	3	0.023683	0.249671	1781.318685	0.031687	0.032639
RS	4	0.032763	0.255388	1801.182791	0.032040	0.031293
RS	5	0.042511	0.255388	1858.720726	0.033064	0.030696
RS	6	0.052974	0.394817	1246.729272	0.022177	0.020382
RS	7	0.064205	0.394817	1299.610938	0.023118	0.021150
RS	8	0.076261	0.401615	1329.308298	0.023646	0.021763
RS	9	0.089202	0.401615	1380.318551	0.024554	0.023078
RS	10	0.103094	0.422353	1360.823508	0.024207	0.023043
RS	11	0.118005	0.422353	1408.580809	0.025057	0.024364
RS	12	0.134011	0.539376	1143.647103	0.020344	0.019980
RS	13	0.151192	0.539376	1188.066630	0.021134	0.020985
RS	14	0.169634	0.792416	842.977979	0.014995	0.014966
RS	15	0.189431	0.792416	882.013877	0.015690	0.015687
RS	16	0.210681	1.203568	609.436533	0.010841	0.010865
RS	17	0.233491	1.203568	641.686103	0.011415	0.011411
RS	18	0.257975	1.760969	462.718735	0.008231	0.008245
RS	19	0.284258	1.760969	489.268979	0.008703	0.008689
RS	20	0.312470	2.390490	381.543568	0.006787	0.006795
RS	21	0.342754	2.390490	404.406249	0.007194	0.007190
RS	22	0.375261	2.965525	345.689767	0.006149	0.006174
RS	23	0.410154	2.965525	366.773200	0.006524	0.006560
RS	24	0.447610	3.371008	342.320096	0.006089	0.006162
RS	25	0.487815	3.371008	363.167743	0.006460	0.006565
RS	26	0.530972	3.551010	365.566811	0.006503	0.006657
RS	27	0.577298	3.551010	387.417539	0.006892	0.007096
RS	28	0.627025	3.508936	415.069675	0.007383	0.007655
RS	29	0.680404	3.508936	438.940780	0.007808	0.008147
RS	30	0.737701	3.298243	493.020293	0.008770	0.009208
RS	31	0.799204	3.298243	519.586531	0.009243	0.009772
RS	32	0.865224	3.004611	599.659837	0.010667	0.011343
RS	33	0.936091	3.004611	628.836565	0.011186	0.011983
RS	34	1.012160	2.711603	728.372086	0.012957	0.013953
RS	35	1.093815	2.711603	758.787539	0.013498	0.014639
RS	36	1.181465	2.474968	862.724766	0.015347	0.016719
RS	37	1.275550	2.474968	891.590468	0.015860	0.017380
RS	38	1.376542	2.318280	979.520762	0.017424	0.019156
RS	39	1.484950	2.318280	1003.378369	0.017849	0.019698
RS	40	1.601317	2.242846	1057.790167	0.018817	0.020805
RS	41	1.726227	2.242846	1073.841284	0.019102	0.021156
RS	42	1.860308	2.238570	1087.684670	0.019348	0.021441
RS	43	2.004234	2.238570	1094.705894	0.019473	0.021574
RS	44	2.158726	2.289276	1073.151707	0.019090	0.021141
RS	45	2.324562	2.289276	1071.350691	0.019058	0.021075
RS	46	2.502573	2.373940	1027.433444	0.018277	0.020196
RS	47	2.693653	2.373940	1017.568294	0.018101	0.019966
RS	48	2.898763	2.469680	964.722189	0.017161	0.018920
RS	49	3.118932	2.469680	947.329584	0.016852	0.018556
RS	50	3.355265	2.556809	894.225758	0.015907	0.017519
RS	51	3.608950	2.556809	869.410773	0.015466	0.017031
RS	52	3.881261	2.621981	819.437876	0.014577	0.016071
RS	53	4.173565	2.621981	787.074559	0.014001	0.015454
RS	54	4.487329	2.668925	737.460909	0.013118	0.014515
RS	55	4.824130	2.668925	698.058513	0.012417	0.013774
RS	56	5.185659	2.668925	654.675417	0.011646	0.012958
RS	57	5.573732	2.668925	607.918562	0.010814	0.012076
RS	58	5.990296	3.138589	480.775970	0.008552	0.009638
RS	59	6.437445	3.138589	448.148427	0.007972	0.009015
RS	60	6.917423	3.138589	413.413976	0.007354	0.008344
RS	61	7.432642	3.138589	377.136820	0.006709	0.007636
RS	62	7.985687	3.138589	339.941992	0.006047	0.006902
RS	63	8.579337	3.138589	1708.987480	0.030400	0.034963
PA	4+25*2+4+6 0.081461049 0.030587499 8.579337252 0.249671170 0.255388300 0.394816536 0.401614743 0.422353465 0.539376113 0.792415874 1.203567866 1.760969457 2.390489618 2.965525440 3.371008207 3.551010141 3.508935891 3.298243042 3.004611462 2.711603270 2.474967675 2.318279700 2.242845648 2.238569833 2.289275573 2.373940010 2.469680124 2.556809124 2.621981117 2.668924537 3.138589500
//
IT	4331
RD	20
LK	-361976.172588
QD	-294.976321 -> -276.290509
RI	0.0474923346
TR	0.080210	0.030845
MT	8.659156
MM	C_pi: 1.705268, n_recomb: 57644.305519
RS	0	0.000000	0.253916	1604.260345	0.027830	0.002651
RS	1	0.007358	0.253916	1671.528222	0.028997	0.015950
RS	2	0.015257	0.253916	1737.787698	0.030147	0.028065
RS	3	0.023737	0.253916	1802.409891	0.031268	0.032378
RS	4	0.032841	0.255827	1851.032129	0.032111	0.031517
RS	5	0.042614	0.255827	1910.363226	0.033141	0.030902
RS	6	0.053107	0.402747	1258.749924	0.021837	0.020148
RS	7	0.064372	0.402747	1312.980274	0.022777	0.020900
RS	8	0.076466	0.407417	1351.233274	0.023441	0.021626
RS	9	0.089450	0.407417	1403.804096	0.024353	0.022920
RS	10	0.103389	0.424063	1398.793736	0.024266	0.023120
RS	11	0.118353	0.424063	1448.118703	0.025122	0.024437
RS	12	0.134419	0.538034	1183.515869	0.020531	0.020167
RS	13	0.151667	0.538034	1229.404767	0.021327	0.021178
RS	14	0.170183	0.789693	873.087134	0.015146	0.015115
RS	15	0.190062	0.789693	913.471463	0.015847	0.015845
RS	16	0.211404	1.203017	629.290658	0.010917	0.010941
RS	17	0.234315	1.203017	662.625242	0.011495	0.011494
RS	18	0.258913	1.768811	475.528003	0.008249	0.008264
RS	19	0.285320	1.768811	502.886173	0.008724	0.008712
RS	20	0.313671	2.413868	390.162880	0.006768	0.006777
RS	21	0.344107	2.413868	413.629889	0.007176	0.007173
RS	22	0.376782	3.008411	352.025633	0.006107	0.006132
RS	23	0.411862	3.008411	373.593253	0.006481	0.006516
RS	24	0.449523	3.431603	347.579810	0.006030	0.006101
RS	25	0.489954	3.431603	368.859627	0.006399	0.006500
RS	26	0.533361	3.622762	370.604159	0.006429	0.006578
RS	27	0.579961	3.622762	392.891165	0.006816	0.007011
RS	28	0.629989	3.583215	420.690748	0.007298	0.007558
RS	29	0.683699	3.583215	445.057486	0.007721	0.008044
RS	30	0.741360	3.367110	500.236024	0.008678	0.009095
RS	31	0.803264	3.367110	527.418037	0.009150	0.009652
RS	32	0.869723	3.063266	609.782113	0.010578	0.011220
RS	33	0.941071	3.063266	639.749020	0.011098	0.011854
RS	34	1.017668	2.759114	742.820384	0.012886	0.013833
RS	35	1.099902	2.759114	774.212716	0.013431	0.014516
RS	36	1.188186	2.513245	882.469246	0.015309	0.016617
RS	37	1.282965	2.513245	912.432459	0.015829	0.017279
RS	38	1.384718	2.350392	1004.488121	0.017426	0.019082
RS	39	1.493957	2.350392	1029.431059	0.017858	0.019630
RS	40	1.611234	2.271886	1086.723960	0.018852	0.020761
RS	41	1.737139	2.271886	1103.717211	0.019147	0.021122
RS	42	1.872308	2.267242	1118.621115	0.019406	0.021420
RS	43	2.017423	2.267242	1126.377749	0.019540	0.021566
RS	44	2.173214	2.319743	1104.210862	0.019156	0.021136
RS	45	2.340468	2.319743	1102.946573	0.019134	0.021084
RS	46	2.520027	2.407634	1057.423900	0.018344	0.020201
RS	47	2.712798	2.407634	1047.928191	0.018179	0.019988
RS	48	2.919752	2.507140	993.230079	0.017230	0.018936
RS	49	3.141933	2.507140	976.048767	0.016932	0.018589
RS	50	3.380460	2.597742	921.312173	0.015983	0.017551
RS	51	3.636538	2.597742	896.523505	0.015553	0.017078
RS	52	3.911457	2.665516	845.282568	0.014664	0.016121
RS	53	4.206604	2.665516	812.705196	0.014099	0.015519
RS	54	4.523466	2.714502	761.928118	0.013218	0.014584
RS	55	4.863641	2.714502	722.033027	0.012526	0.013855
RS	56	5.228845	2.714502	677.959828	0.011761	0.013050
RS	57	5.620920	2.714502	630.317604	0.010935	0.012176
RS	58	6.041841	3.209257	496.624454	0.008615	0.009679
RS	59	6.493732	3.209257	463.832146	0.008046	0.009071
RS	60	6.978872	3.209257	428.771140	0.007438	0.008413
RS	61	7.499706	3.209257	392.004686	0.006800	0.007715
RS	62	8.058861	3.209257	354.162371	0.006144	0.006990
RS	63	8.659156	3.209257	1804.615639	0.031306	0.035895
PA	4+25*2+4+6 0.080210488 0.030844871 8.659155715 0.253916165 0.255827495 0.402747500 0.407416574 0.424062795 0.538033557 0.789693062 1.203017203 1.768810535 2.413868439 3.008411438 3.431602992 3.622761550 3.583214696 3.367110303 3.063265909 2.759114143 2.513244873 2.350391682 2.271886094 2.267241758 2.319743000 2.407634044 2.507140113 2.597741927 2.665516352 2.714501679 3.209257458
//
IT	4083
RD	21
LK	-361939.320145
QD	-284.031410 -> -266.539785
RI	0.0465820796
TR	0.079021	0.031093
MT	8.736087
MM	C_pi: 1.733999, n_recomb: 59049.823509
RS	0	0.000000	0.258144	1619.034897	0.027418	0.002617
RS	1	0.007372	0.258144	1687.883904	0.028584	0.015761
RS	2	0.015289	0.258144	1755.839986	0.029735	0.027781
RS	3	0.023788	0.258144	1822.274214	0.030860	0.032117
RS	4	0.032914	0.256025	1901.804231	0.032207	0.031758
RS	5	0.042714	0.256025	1962.892351	0.033241	0.031126
RS	6	0.053235	0.410594	1270.039110	0.021508	0.019920
RS	7	0.064532	0.410594	1325.566077	0.022448	0.020656
RS	8	0.076662	0.413264	1371.853632	0.023232	0.021483
RS	9	0.089687	0.413264	1425.945138	0.024148	0.022758
RS	10	0.103671	0.425886	1435.573283	0.024311	0.023185
RS	11	0.118687	0.425886	1486.449497	0.025173	0.024496
RS	12	0.134810	0.536836	1222.862332	0.020709	0.020345
RS	13	0.152121	0.536836	1270.203814	0.021511	0.021362
RS	14	0.170709	0.787010	903.073045	0.015293	0.015261
RS	15	0.190667	0.787010	944.794989	0.016000	0.016000
RS	16	0.212096	1.202131	649.131369	0.010993	0.011017
RS	17	0.235105	1.202131	683.546563	0.011576	0.011576
RS	18	0.259811	1.775679	488.326804	0.008270	0.008284
RS	19	0.286338	1.775679	516.490010	0.008747	0.008736
RS	20	0.314821	2.435563	398.755822	0.006753	0.006762
RS	21	0.345403	2.435563	422.823474	0.007160	0.007159
RS	22	0.378240	3.049130	358.314620	0.006068	0.006093
RS	23	0.413499	3.049130	380.361110	0.006441	0.006476
RS	24	0.451356	3.489911	352.767247	0.005974	0.006043
RS	25	0.492005	3.489911	374.471794	0.006342	0.006439
RS	26	0.535651	3.692482	375.525643	0.006359	0.006502
RS	27	0.582514	3.692482	398.238364	0.006744	0.006932
RS	28	0.632832	3.655892	426.130199	0.007216	0.007465
RS	29	0.686860	3.655892	450.978010	0.007637	0.007945
RS	30	0.744871	3.434865	507.167477	0.008589	0.008986
RS	31	0.807159	3.434865	534.946125	0.009059	0.009536
RS	32	0.874039	3.121191	619.487873	0.010491	0.011101
RS	33	0.945850	3.121191	650.222813	0.011011	0.011729
RS	34	1.022955	2.806126	756.716411	0.012815	0.013715
RS	35	1.105745	2.806126	789.064937	0.013363	0.014395
RS	36	1.194639	2.551143	901.556020	0.015268	0.016516
RS	37	1.290086	2.551143	932.603279	0.015793	0.017178
RS	38	1.392570	2.382148	1028.757932	0.017422	0.019007
RS	39	1.502609	2.382148	1054.783648	0.017863	0.019561
RS	40	1.620761	2.300533	1114.983565	0.018882	0.020715
RS	41	1.747624	2.300533	1132.927013	0.019186	0.021085
RS	42	1.883840	2.295420	1148.956786	0.019457	0.021397
RS	43	2.030098	2.295420	1157.464045	0.019601	0.021556
RS	44	2.187140	2.349569	1134.763845	0.019217	0.021129
RS	45	2.355759	2.349569	1134.054661	0.019205	0.021092
RS	46	2.536809	2.440512	1087.002772	0.018408	0.020205
RS	47	2.731208	2.440512	1077.895250	0.018254	0.020008
RS	48	2.939938	2.543612	1021.407483	0.017297	0.018952
RS	49	3.164057	2.543612	1004.455710	0.017010	0.018621
RS	50	3.404700	2.637533	948.136732	0.016057	0.017582
RS	51	3.663083	2.637533	923.392256	0.015638	0.017125
RS	52	3.940516	2.707790	870.922385	0.014749	0.016171
RS	53	4.238403	2.707790	838.149345	0.014194	0.015583
RS	54	4.558251	2.758720	786.241541	0.013315	0.014652
RS	55	4.901680	2.758720	745.872772	0.012631	0.013935
RS	56	5.270428	2.758720	701.130276	0.011874	0.013139
RS	57	5.666362	2.758720	652.624765	0.011052	0.012273
RS	58	6.091486	3.278286	512.341912	0.008676	0.009719
RS	59	6.547953	3.278286	479.404152	0.008119	0.009124
RS	60	7.038072	3.278286	444.038952	0.007520	0.008479
RS	61	7.564326	3.278286	406.807866	0.006889	0.007792
RS	62	8.129378	3.278286	368.344125	0.006238	0.007075
RS	63	8.736087	3.278286	1901.247257	0.032197	0.036809
PA	4+25*2+4+6 0.079020694 0.031093362 8.736087377 0.258143799 0.256024993 0.410594457 0.413264336 0.425886315 0.536836474 0.787009732 1.202131498 1.775679466 2.435562905 3.049130355 3.489911470 3.692482131 3.655892128 3.434865075 3.121190596 2.806126199 2.551143345 2.382148249 2.300533401 2.295419682 2.349568950 2.440511882 2.543612353 2.637532683 2.707790385 2.758720127 3.278285732
//
IT	5414
RD	22
LK	-361904.816215
QD	-273.731616 -> -257.340782
RI	0.0457017954
TR	0.077887	0.031333
MT	8.810295
MM	C_pi: 1.762135, n_recomb: 60433.017079
RS	0	0.000000	0.262371	1632.711596	0.027017	0.002584
RS	1	0.007387	0.262371	1703.083038	0.028181	0.015577
RS	2	0.015319	0.262371	1772.677816	0.029333	0.027501
RS	3	0.023837	0.262371	1840.867753	0.030461	0.031855
RS	4	0.032985	0.256000	1953.510588	0.032325	0.032016
RS	5	0.042808	0.256000	2016.320008	0.033365	0.031365
RS	6	0.053357	0.418359	1280.649403	0.021191	0.019698
RS	7	0.064685	0.418359	1337.423204	0.022131	0.020420
RS	8	0.076850	0.419145	1391.265632	0.023022	0.021336
RS	9	0.089914	0.419145	1446.837930	0.023941	0.022593
RS	10	0.103942	0.427812	1471.190891	0.024344	0.023238
RS	11	0.119007	0.427812	1523.601560	0.025211	0.024544
RS	12	0.135184	0.535773	1261.679968	0.020877	0.020513
RS	13	0.152557	0.535773	1310.457389	0.021684	0.021537
RS	14	0.171212	0.784368	932.927963	0.015437	0.015404
RS	15	0.191246	0.784368	975.976475	0.016150	0.016151
RS	16	0.212760	1.200960	668.948836	0.011069	0.011093
RS	17	0.235862	1.200960	704.439836	0.011657	0.011658
RS	18	0.260672	1.781675	501.109003	0.008292	0.008307
RS	19	0.287314	1.781675	530.074121	0.008771	0.008762
RS	20	0.315923	2.455699	407.320350	0.006740	0.006750
RS	21	0.346647	2.455699	431.984973	0.007148	0.007148
RS	22	0.379639	3.087789	364.559488	0.006032	0.006057
RS	23	0.415069	3.087789	387.079838	0.006405	0.006439
RS	24	0.453116	3.546068	357.882466	0.005922	0.005989
RS	25	0.493973	3.546068	380.004530	0.006288	0.006382
RS	26	0.537848	3.760224	380.340153	0.006294	0.006431
RS	27	0.584964	3.760224	403.468709	0.006676	0.006856
RS	28	0.635561	3.727044	431.395983	0.007138	0.007377
RS	29	0.689895	3.727044	456.710930	0.007557	0.007851
RS	30	0.748243	3.501531	513.832612	0.008503	0.008882
RS	31	0.810900	3.501531	542.189630	0.008972	0.009425
RS	32	0.878186	3.178378	628.804654	0.010405	0.010985
RS	33	0.950442	3.178378	660.286264	0.010926	0.011607
RS	34	1.028035	2.852637	770.089290	0.012743	0.013600
RS	35	1.111360	2.852637	803.373520	0.013294	0.014276
RS	36	1.200840	2.588650	920.017056	0.015224	0.016414
RS	37	1.296930	2.588650	952.134339	0.015755	0.017077
RS	38	1.400118	2.413544	1052.356367	0.017414	0.018932
RS	39	1.510928	2.413544	1079.461083	0.017862	0.019490
RS	40	1.629923	2.328780	1142.593022	0.018907	0.020668
RS	41	1.757708	2.328780	1161.492933	0.019220	0.021047
RS	42	1.894932	2.323103	1178.710065	0.019504	0.021373
RS	43	2.042292	2.323103	1187.981101	0.019658	0.021544
RS	44	2.200538	2.378765	1164.822229	0.019275	0.021121
RS	45	2.370473	2.378765	1164.684510	0.019272	0.021098
RS	46	2.552960	2.472600	1116.174992	0.018470	0.020209
RS	47	2.748927	2.472600	1107.472672	0.018326	0.020026
RS	48	2.959370	2.579130	1049.256904	0.017362	0.018968
RS	49	3.185358	2.579130	1032.551249	0.017086	0.018652
RS	50	3.428039	2.676224	974.698090	0.016129	0.017613
RS	51	3.688646	2.676224	950.014277	0.015720	0.017170
RS	52	3.968504	2.748853	896.352982	0.014832	0.016220
RS	53	4.269034	2.748853	863.401481	0.014287	0.015645
RS	54	4.591763	2.801638	810.393756	0.013410	0.014718
RS	55	4.938332	2.801638	769.569491	0.012734	0.014012
RS	56	5.310500	2.801638	724.177712	0.011983	0.013225
RS	57	5.710160	2.801638	674.830275	0.011167	0.012367
RS	58	6.139341	3.345728	527.923942	0.008736	0.009757
RS	59	6.600225	3.345728	494.859034	0.008189	0.009176
RS	60	7.095154	3.345728	459.210934	0.007599	0.008543
RS	61	7.626641	3.345728	421.538834	0.006975	0.007866
RS	62	8.197388	3.345728	382.478762	0.006329	0.007157
RS	63	8.810295	3.345728	1998.782584	0.033074	0.037706
PA	4+25*2+4+6 0.077887341 0.031333373 8.810294998 0.262371474 0.256000028 0.418359064 0.419145388 0.427812006 0.535772735 0.784368167 1.200959548 1.781675443 2.455699265 3.087789130 3.546068014 3.760223791 3.727044369 3.501530532 3.178377766 2.852636510 2.588649702 2.413543585 2.328779534 2.323102823 2.378765018 2.472600047 2.579129985 2.676224068 2.748852980 2.801638005 3.345728212
//
IT	4182
RD	23
LK	-361872.478402
QD	-264.025740 -> -248.651340
RI	0.0448501652
TR	0.076806	0.031565
MT	8.881982
MM	C_pi: 1.789698, n_recomb: 61793.844993
RS	0	0.000000	0.266603	1645.320950	0.026626	0.002552
RS	1	0.007400	0.266603	1717.156839	0.027788	0.015399
RS	2	0.015348	0.266603	1788.332895	0.028940	0.027223
RS	3	0.023885	0.266603	1858.222454	0.030071	0.031590
RS	4	0.033053	0.255772	2006.129153	0.032465	0.032290
RS	5	0.042899	0.255772	2070.623698	0.033509	0.031620
RS	6	0.053474	0.426040	1290.622996	0.020886	0.019480
RS	7	0.064832	0.426040	1348.595618	0.021824	0.020191
[truncated: 9,986,627 more chars]
