# Supplementary material for: Recent speciation associated with range expansion and a shift to self-fertilization in North American Arabidopsis
Source: Nat Commun. 2022 Dec 8;13:7564. doi: 10.1038/s41467-022-35368-1 (PMC9732334; doi:10.1038/s41467-022-35368-1)
Supplement: Supplementary file 5 — Source Data [file 41467_2022_35368_MOESM5_ESM.zip › Source Data/SuppFig17-6_lyrMD1_23.psmc]

CC
CC	Brief Description of the file format:
CC	  CC  comments
CC	  MM  useful-messages
CC	  RD  round-of-iterations
CC	  LL  \log[P(sequence)]
CC	  QD  Q-before-opt Q-after-opt
CC	  TR  \theta_0 \rho_0
CC	  RS  k t_k \lambda_k \pi_k \sum_{l\not=k}A_{kl} A_{kk}
CC	  DC  begin end best-k t_k+\Delta_k max-prob
CC
MM	Version: 0.6.5-r67
MM	pattern:4+25*2+4+6, n:63, n_free_lambdas:28
MM	n_iterations:25, skip:1, max_t:5, theta/rho:5
MM	is_decoding:0
MM	n_seqs:14, sum_L:1051027, sum_n:154655
RD	0
LK	0.000000
QD	0.000000 -> 0.000000
RI	inf
TR	0.159168	0.031834
MT	5.000000
MM	C_pi: 1.000000, n_recomb: 32933.682195
RS	0	0.000000	1.000000	208.105270	0.006319	0.000000
RS	1	0.006440	1.000000	220.062761	0.006682	0.000000
RS	2	0.013294	1.000000	232.609311	0.007063	0.000000
RS	3	0.020590	1.000000	245.760967	0.007462	0.000000
RS	4	0.028356	1.000000	259.532325	0.007880	0.000000
RS	5	0.036622	1.000000	273.936181	0.008318	0.000000
RS	6	0.045421	1.000000	288.983148	0.008775	0.000000
RS	7	0.054785	1.000000	304.681229	0.009251	0.000000
RS	8	0.064753	1.000000	321.035342	0.009748	0.000000
RS	9	0.075363	1.000000	338.046798	0.010264	0.000000
RS	10	0.086656	1.000000	355.712728	0.010801	0.000000
RS	11	0.098677	1.000000	374.025466	0.011357	0.000000
RS	12	0.111471	1.000000	392.971876	0.011932	0.000000
RS	13	0.125090	1.000000	412.532632	0.012526	0.000000
RS	14	0.139585	1.000000	432.681453	0.013138	0.000000
RS	15	0.155014	1.000000	453.384296	0.013767	0.000000
RS	16	0.171437	1.000000	474.598511	0.014411	0.000000
RS	17	0.188917	1.000000	496.271973	0.015069	0.000000
RS	18	0.207523	1.000000	518.342198	0.015739	0.000000
RS	19	0.227327	1.000000	540.735451	0.016419	0.000000
RS	20	0.248406	1.000000	563.365888	0.017106	0.000000
RS	21	0.270843	1.000000	586.134721	0.017797	0.000000
RS	22	0.294725	1.000000	608.929465	0.018490	0.000000
RS	23	0.320144	1.000000	631.623275	0.019179	0.000000
RS	24	0.347201	1.000000	654.074429	0.019860	0.000000
RS	25	0.376000	1.000000	676.125985	0.020530	0.000000
RS	26	0.406654	1.000000	697.605670	0.021182	0.000000
RS	27	0.439282	1.000000	718.326049	0.021811	0.000000
RS	28	0.474011	1.000000	738.085028	0.022411	0.000000
RS	29	0.510976	1.000000	756.666770	0.022975	0.000000
RS	30	0.550322	1.000000	773.843052	0.023497	0.000000
RS	31	0.592202	1.000000	789.375167	0.023969	0.000000
RS	32	0.636779	1.000000	803.016389	0.024383	0.000000
RS	33	0.684227	1.000000	814.515089	0.024732	0.000000
RS	34	0.734730	1.000000	823.618516	0.025008	0.000000
RS	35	0.788485	1.000000	830.077281	0.025205	0.000000
RS	36	0.845702	1.000000	833.650553	0.025313	0.000000
RS	37	0.906604	1.000000	834.111924	0.025327	0.000000
RS	38	0.971428	1.000000	831.255902	0.025240	0.000000
RS	39	1.040426	1.000000	824.904926	0.025047	0.000000
RS	40	1.113868	1.000000	814.916743	0.024744	0.000000
RS	41	1.192040	1.000000	801.191972	0.024327	0.000000
RS	42	1.275245	1.000000	783.681570	0.023796	0.000000
RS	43	1.363809	1.000000	762.393915	0.023149	0.000000
RS	44	1.458076	1.000000	737.401131	0.022390	0.000000
RS	45	1.558414	1.000000	708.844248	0.021523	0.000000
RS	46	1.665214	1.000000	676.936782	0.020555	0.000000
RS	47	1.778891	1.000000	641.966277	0.019493	0.000000
RS	48	1.899889	1.000000	604.293408	0.018349	0.000000
RS	49	2.028679	1.000000	564.348276	0.017136	0.000000
RS	50	2.165763	1.000000	522.623633	0.015869	0.000000
RS	51	2.311675	1.000000	479.664902	0.014565	0.000000
RS	52	2.466983	1.000000	436.057043	0.013240	0.000000
RS	53	2.632293	1.000000	392.408518	0.011915	0.000000
RS	54	2.808249	1.000000	349.332861	0.010607	0.000000
RS	55	2.995536	1.000000	307.428572	0.009335	0.000000
RS	56	3.194884	1.000000	267.258320	0.008115	0.000000
RS	57	3.407070	1.000000	229.328608	0.006963	0.000000
RS	58	3.632920	1.000000	194.071158	0.005893	0.000000
RS	59	3.873315	1.000000	161.827333	0.004914	0.000000
RS	60	4.129191	1.000000	132.836773	0.004033	0.000000
RS	61	4.401545	1.000000	107.231219	0.003256	0.000000
RS	62	4.691438	1.000000	85.034149	0.002582	0.000000
RS	63	5.000000	1.000000	239.288788	0.007266	0.000000
PA	4+25*2+4+6 0.159167555 0.031833511 5.000000000 1.000000000 1.000000000 1.000000000 1.000000000 1.000000000 1.000000000 1.000000000 1.000000000 1.000000000 1.000000000 1.000000000 1.000000000 1.000000000 1.000000000 1.000000000 1.000000000 1.000000000 1.000000000 1.000000000 1.000000000 1.000000000 1.000000000 1.000000000 1.000000000 1.000000000 1.000000000 1.000000000 1.000000000
//
IT	4548
RD	1
LK	-390909.353190
QD	-375.553026 -> -193.363520
RI	0.0229762495
TR	0.150731	0.030231
MT	5.468085
MM	C_pi: 1.078610, n_recomb: 33721.860105
RS	0	0.000000	0.913741	238.394534	0.007069	0.000595
RS	1	0.006588	0.913741	252.241286	0.007480	0.003182
RS	2	0.013611	0.913741	266.763191	0.007911	0.004689
RS	3	0.021096	0.913741	281.975675	0.008362	0.005480
RS	4	0.029074	0.800791	339.686197	0.010073	0.006508
RS	5	0.037578	0.800791	358.163738	0.010621	0.008159
RS	6	0.046642	0.747504	404.105346	0.011983	0.010309
RS	7	0.056303	0.747504	425.081362	0.012606	0.012840
RS	8	0.066601	0.731036	456.746286	0.013545	0.015592
RS	9	0.077577	0.731036	479.428645	0.014217	0.018003
RS	10	0.089276	0.759771	483.871533	0.014349	0.019526
RS	11	0.101746	0.759771	507.179716	0.015040	0.020114
RS	12	0.115038	0.821318	491.572947	0.014577	0.019930
RS	13	0.129205	0.821318	514.820708	0.015267	0.019227
RS	14	0.144306	0.897021	493.500438	0.014634	0.018360
RS	15	0.160402	0.897021	516.484564	0.015316	0.017533
RS	16	0.177558	0.972151	498.556016	0.014784	0.016804
RS	17	0.195844	0.972151	521.326445	0.015460	0.016190
RS	18	0.215336	1.038551	509.987331	0.015123	0.015692
RS	19	0.236111	1.038551	532.643284	0.015795	0.015309
RS	20	0.258255	1.092479	528.432009	0.015670	0.015041
RS	21	0.281858	1.092479	551.019793	0.016340	0.014888
RS	22	0.307016	1.132493	553.710239	0.016420	0.014850
RS	23	0.333832	1.132493	576.172213	0.017086	0.014925
RS	24	0.362414	1.158633	585.268338	0.017356	0.015114
RS	25	0.392879	1.158633	607.401778	0.018012	0.015421
RS	26	0.425352	1.172212	622.082490	0.018447	0.015848
RS	27	0.459963	1.172212	643.497599	0.019083	0.016389
RS	28	0.496856	1.175775	662.357892	0.019642	0.017035
RS	29	0.536178	1.175775	682.443068	0.020237	0.017769
RS	30	0.578092	1.172536	703.468499	0.020861	0.018573
RS	31	0.622767	1.172536	721.382600	0.021392	0.019420
RS	32	0.670385	1.165736	742.082514	0.022006	0.020283
RS	33	0.721140	1.165736	756.789275	0.022442	0.021129
RS	34	0.775240	1.158287	774.371279	0.022963	0.021923
RS	35	0.832903	1.158287	784.725854	0.023271	0.022630
RS	36	0.894366	1.152331	796.557484	0.023621	0.023217
RS	37	0.959878	1.152331	801.435479	0.023766	0.023661
RS	38	1.029706	1.148894	805.609837	0.023890	0.023948
RS	39	1.104135	1.148894	804.042717	0.023843	0.024073
RS	40	1.183467	1.147923	799.661870	0.023713	0.024038
RS	41	1.268026	1.147923	790.945254	0.023455	0.023851
RS	42	1.358156	1.148826	777.893084	0.023068	0.023520
RS	43	1.454224	1.148826	761.676109	0.022587	0.023055
RS	44	1.556621	1.150913	740.356754	0.021955	0.022467
RS	45	1.665764	1.150913	716.724409	0.021254	0.021765
RS	46	1.782099	1.153522	687.984086	0.020402	0.020963
RS	47	1.906097	1.153522	657.521678	0.019498	0.020071
RS	48	2.038265	1.156041	622.629685	0.018464	0.019102
RS	49	2.179141	1.156041	586.452458	0.017391	0.018068
RS	50	2.329298	1.157958	547.049805	0.016222	0.016982
RS	51	2.489348	1.157958	506.784575	0.015028	0.015853
RS	52	2.659943	1.158953	464.796277	0.013783	0.014692
RS	53	2.841777	1.158953	422.503017	0.012529	0.013508
RS	54	3.035590	1.158789	380.100469	0.011272	0.012311
RS	55	3.242173	1.158789	338.099737	0.010026	0.011112
RS	56	3.462366	1.158789	297.177607	0.008813	0.009922
RS	57	3.697066	1.158789	257.911876	0.007648	0.008754
RS	58	3.947229	1.167942	219.284129	0.006503	0.007623
RS	59	4.213873	1.167942	185.406033	0.005498	0.006544
RS	60	4.498085	1.167942	154.388366	0.004578	0.005532
RS	61	4.801022	1.167942	126.486173	0.003751	0.004600
RS	62	5.123916	1.167942	101.846085	0.003020	0.003760
RS	63	5.468085	1.167942	302.800369	0.008979	0.011731
PA	4+25*2+4+6 0.150730996 0.030231295 5.468084812 0.913741112 0.800791264 0.747504234 0.731036186 0.759770870 0.821318150 0.897020817 0.972150803 1.038550854 1.092478752 1.132492542 1.158632755 1.172212124 1.175774813 1.172535896 1.165735722 1.158286572 1.152330875 1.148894310 1.147922516 1.148825645 1.150912762 1.153521538 1.156040668 1.157957554 1.158952713 1.158788681 1.167942107
//
IT	5376
RD	2
LK	-390622.322466
QD	-197.897209 -> -133.450097
RI	0.0185107595
TR	0.145578	0.029668
MT	5.749284
MM	C_pi: 1.130119, n_recomb: 34658.382765
RS	0	0.000000	1.022235	221.758029	0.006398	0.000549
RS	1	0.006672	1.022235	234.987143	0.006780	0.002935
RS	2	0.013789	1.022235	248.895133	0.007181	0.004238
RS	3	0.021380	1.022235	263.501703	0.007603	0.004806
RS	4	0.029478	0.787257	361.592133	0.010433	0.006339
RS	5	0.038117	0.787257	381.418360	0.011005	0.007815
RS	6	0.047331	0.674001	469.094827	0.013535	0.010510
RS	7	0.057161	0.674001	492.981738	0.014224	0.013067
RS	8	0.067646	0.626166	556.756845	0.016064	0.016286
RS	9	0.078831	0.626166	583.141048	0.016825	0.019063
RS	10	0.090762	0.649671	588.175442	0.016971	0.020356
RS	11	0.103489	0.649671	614.964441	0.017744	0.021587
RS	12	0.117066	0.727253	574.294958	0.016570	0.020497
RS	13	0.131548	0.727253	600.267359	0.017320	0.020536
RS	14	0.146996	0.835160	546.403971	0.015765	0.018597
RS	15	0.163475	0.835160	571.239739	0.016482	0.018327
RS	16	0.181053	0.951895	523.981752	0.015118	0.016675
RS	17	0.199804	0.951895	547.835823	0.015807	0.016486
RS	18	0.219806	1.062032	513.283888	0.014810	0.015310
RS	19	0.241142	1.062032	536.454933	0.015478	0.015249
RS	20	0.263902	1.155870	514.928711	0.014857	0.014506
RS	21	0.288181	1.155870	537.689935	0.015514	0.014593
RS	22	0.314079	1.227344	528.375294	0.015245	0.014242
RS	23	0.341705	1.227344	550.902027	0.015895	0.014492
RS	24	0.371175	1.273619	552.933262	0.015954	0.014498
RS	25	0.402610	1.273619	575.247370	0.016598	0.014931
RS	26	0.436143	1.295455	587.530993	0.016952	0.015288
RS	27	0.471913	1.295455	609.433953	0.017584	0.015921
RS	28	0.510069	1.297372	630.056534	0.018179	0.016597
RS	29	0.550771	1.297372	651.059101	0.018785	0.017402
RS	30	0.594189	1.286099	677.115320	0.019537	0.018317
RS	31	0.640503	1.286099	696.400635	0.020093	0.019217
RS	32	0.689907	1.268687	724.096872	0.020892	0.020239
RS	33	0.742607	1.268687	740.551086	0.021367	0.021118
RS	34	0.798824	1.251376	765.453410	0.022086	0.022071
RS	35	0.858790	1.251376	777.788929	0.022442	0.022784
RS	36	0.922758	1.238551	795.699901	0.022958	0.023481
RS	37	0.990994	1.238551	802.654776	0.023159	0.023900
RS	38	1.063782	1.232006	810.808639	0.023394	0.024221
RS	39	1.141426	1.232006	811.338524	0.023410	0.024298
RS	40	1.224250	1.231219	808.911674	0.023340	0.024232
RS	41	1.312600	1.231219	802.298313	0.023149	0.023990
RS	42	1.406845	1.234626	789.786578	0.022788	0.023590
RS	43	1.507377	1.234626	775.686910	0.022381	0.023079
RS	44	1.614616	1.240535	754.206946	0.021761	0.022412
RS	45	1.729010	1.240535	732.687774	0.021140	0.021682
RS	46	1.851037	1.247413	703.655024	0.020303	0.020814
RS	47	1.981204	1.247413	675.222111	0.019482	0.019915
RS	48	2.120056	1.253881	640.252556	0.018473	0.018906
RS	49	2.268172	1.253881	605.864291	0.017481	0.017884
RS	50	2.426169	1.258815	566.676205	0.016350	0.016787
RS	51	2.594708	1.258815	527.742140	0.015227	0.015681
RS	52	2.774491	1.261576	486.064579	0.014024	0.014532
RS	53	2.966269	1.261576	444.426943	0.012823	0.013374
RS	54	3.170841	1.261915	402.099664	0.011602	0.012204
RS	55	3.389062	1.261915	359.940692	0.010385	0.011028
RS	56	3.621842	1.261915	318.454827	0.009188	0.009858
RS	57	3.870152	1.261915	278.256622	0.008029	0.008709
RS	58	4.135029	1.281155	236.698059	0.006829	0.007542
RS	59	4.417578	1.281155	201.906742	0.005826	0.006496
RS	60	4.718978	1.281155	169.679606	0.004896	0.005512
RS	61	5.040486	1.281155	140.345719	0.004049	0.004603
RS	62	5.383444	1.281155	114.129679	0.003293	0.003779
RS	63	5.749284	1.281155	352.294569	0.010165	0.012048
PA	4+25*2+4+6 0.145577602 0.029668157 5.749283573 1.022234885 0.787256696 0.674001236 0.626165892 0.649671132 0.727252902 0.835160380 0.951895189 1.062032436 1.155870225 1.227343934 1.273618583 1.295455398 1.297372345 1.286099257 1.268687128 1.251376348 1.238550517 1.232006159 1.231219140 1.234625800 1.240535312 1.247412595 1.253881090 1.258814586 1.261575594 1.261915056 1.281154595
//
IT	4330
RD	3
LK	-390513.229594
QD	-147.685783 -> -114.247029
RI	0.0146598545
TR	0.142004	0.029555
MT	5.929958
MM	C_pi: 1.167844, n_recomb: 35661.073002
RS	0	0.000000	1.201593	195.609987	0.005485	0.000512
RS	1	0.006723	1.201593	207.578788	0.005821	0.002733
RS	2	0.013898	1.201593	220.195813	0.006175	0.003852
RS	3	0.021556	1.201593	233.484539	0.006547	0.004199
RS	4	0.029729	0.840570	353.204175	0.009904	0.006047
RS	5	0.038451	0.840570	372.979571	0.010459	0.007248
RS	6	0.047759	0.662319	498.714856	0.013985	0.010457
RS	7	0.057693	0.662319	524.136822	0.014698	0.012868
RS	8	0.068295	0.580372	627.230987	0.017589	0.016781
RS	9	0.079610	0.580372	656.161566	0.018400	0.019651
RS	10	0.091686	0.591686	672.539419	0.018859	0.021163
RS	11	0.104573	0.591686	701.917253	0.019683	0.022689
RS	12	0.118327	0.672359	644.668915	0.018078	0.021117
RS	13	0.133006	0.672359	672.812427	0.018867	0.021540
RS	14	0.148671	0.796140	593.263273	0.016636	0.018892
RS	15	0.165390	0.796140	619.714246	0.017378	0.018937
RS	16	0.183233	0.938650	549.263008	0.015402	0.016644
RS	17	0.202275	0.938650	574.195198	0.016101	0.016699
RS	18	0.222598	1.079540	521.978487	0.014637	0.015049
RS	19	0.244287	1.079540	545.804611	0.015305	0.015175
RS	20	0.267434	1.203808	511.702911	0.014349	0.014106
RS	21	0.292137	1.203808	534.846617	0.014998	0.014328
RS	22	0.318502	1.300204	517.312378	0.014506	0.013766
RS	23	0.346638	1.300204	540.112781	0.015146	0.014110
RS	24	0.376667	1.361912	537.873015	0.015083	0.014004
RS	25	0.408714	1.361912	560.516434	0.015718	0.014498
RS	26	0.442916	1.388213	572.273477	0.016048	0.014830
RS	27	0.479418	1.388213	594.704891	0.016677	0.015500
RS	28	0.518373	1.385263	618.204511	0.017336	0.016232
RS	29	0.559948	1.385263	640.021512	0.017947	0.017060
RS	30	0.604318	1.363464	671.645857	0.018834	0.018097
RS	31	0.651671	1.363464	692.027428	0.019406	0.019011
RS	32	0.702207	1.333868	726.809749	0.020381	0.020196
RS	33	0.756142	1.333868	744.537681	0.020878	0.021082
RS	34	0.813702	1.306058	776.417313	0.021772	0.022195
RS	35	0.875132	1.306058	790.038306	0.022154	0.022904
RS	36	0.940693	1.286466	813.200348	0.022804	0.023711
RS	37	1.010661	1.286466	821.309021	0.023031	0.024113
RS	38	1.085333	1.277394	832.116923	0.023334	0.024469
RS	39	1.165026	1.277394	833.618466	0.023376	0.024520
RS	40	1.250076	1.277616	831.438603	0.023315	0.024421
RS	41	1.340845	1.277616	825.657512	0.023153	0.024153
RS	42	1.437716	1.284436	811.794268	0.022764	0.023682
RS	43	1.541100	1.284436	798.472018	0.022391	0.023153
RS	44	1.651435	1.295082	774.937657	0.021731	0.022406
RS	45	1.769188	1.295082	754.209618	0.021149	0.021671
RS	46	1.894858	1.307077	723.143819	0.020278	0.020735
RS	47	2.028977	1.307077	695.523794	0.019504	0.019844
RS	48	2.172113	1.318222	658.999901	0.018480	0.018793
RS	49	2.324872	1.318222	625.370446	0.017537	0.017790
RS	50	2.487902	1.326759	585.243855	0.016411	0.016677
RS	51	2.661893	1.326759	546.865057	0.015335	0.015598
RS	52	2.847581	1.331725	504.706014	0.014153	0.014455
RS	53	3.045754	1.331725	463.243727	0.012990	0.013323
RS	54	3.257250	1.333010	420.526297	0.011792	0.012172
RS	55	3.482965	1.333010	378.037877	0.010601	0.011017
RS	56	3.723856	1.333010	335.944394	0.009420	0.009866
RS	57	3.980943	1.333010	294.884937	0.008269	0.008731
RS	58	4.255314	1.362615	250.490590	0.007024	0.007526
RS	59	4.548132	1.362615	215.039160	0.006030	0.006507
RS	60	4.860636	1.362615	181.923038	0.005101	0.005543
RS	61	5.194151	1.362615	151.521605	0.004249	0.004648
RS	62	5.550089	1.362615	124.114392	0.003480	0.003833
RS	63	5.929958	1.362615	394.240863	0.011055	0.012471
PA	4+25*2+4+6 0.142004224 0.029554699 5.929957546 1.201593152 0.840570044 0.662319395 0.580372209 0.591686377 0.672359171 0.796139673 0.938650416 1.079540268 1.203808080 1.300204370 1.361911547 1.388213042 1.385263105 1.363463835 1.333867632 1.306058187 1.286466014 1.277393807 1.277615844 1.284435837 1.295081784 1.307077066 1.318222067 1.326759236 1.331725272 1.333010422 1.362614804
//
IT	4772
RD	4
LK	-390452.160109
QD	-127.991992 -> -104.201800
RI	0.0116864183
TR	0.139244	0.029647
MT	6.057110
MM	C_pi: 1.197654, n_recomb: 36667.508410
RS	0	0.000000	1.398746	173.671604	0.004736	0.000485
RS	1	0.006759	1.398746	184.504635	0.005032	0.002585
RS	2	0.013974	1.398746	195.948601	0.005344	0.003574
RS	3	0.021677	1.398746	208.028949	0.005673	0.003761
RS	4	0.029901	0.925063	333.282381	0.009089	0.005725
RS	5	0.038680	0.925063	352.381224	0.009610	0.006663
RS	6	0.048053	0.677543	507.349742	0.013836	0.010262
RS	7	0.058059	0.677543	533.515097	0.014550	0.012477
RS	8	0.068742	0.560462	676.349898	0.018445	0.017102
RS	9	0.080146	0.560462	707.155967	0.019286	0.019944
RS	10	0.092322	0.558135	741.367065	0.020219	0.021871
RS	11	0.105320	0.558135	772.801372	0.021076	0.023529
RS	12	0.119197	0.637591	705.202160	0.019232	0.021708
RS	13	0.134011	0.637591	735.164022	0.020049	0.022339
RS	14	0.149827	0.770182	634.879946	0.017315	0.019190
RS	15	0.166712	0.770182	662.773112	0.018075	0.019424
RS	16	0.184738	0.930321	573.154496	0.015631	0.016658
RS	17	0.203982	0.930321	599.123056	0.016339	0.016861
RS	18	0.224527	1.094429	532.539014	0.014523	0.014862
RS	19	0.246460	1.094429	557.061134	0.015192	0.015100
RS	20	0.269876	1.243151	512.992895	0.013990	0.013792
RS	21	0.294874	1.243151	536.602248	0.014634	0.014094
RS	22	0.321562	1.360223	512.784666	0.013985	0.013381
RS	23	0.350054	1.360223	535.948760	0.014616	0.013776
RS	24	0.380471	1.434417	530.750853	0.014475	0.013595
RS	25	0.412944	1.434417	553.790533	0.015103	0.014116
RS	26	0.447612	1.463014	565.801444	0.015431	0.014443
RS	27	0.484623	1.463014	588.782726	0.016057	0.015123
RS	28	0.524135	1.453611	615.538003	0.016787	0.015916
RS	29	0.566318	1.453611	638.130242	0.017403	0.016744
RS	30	0.611351	1.420318	675.456297	0.018421	0.017900
RS	31	0.659429	1.420318	696.822562	0.019004	0.018810
RS	32	0.710755	1.378205	738.684827	0.020145	0.020150
RS	33	0.765551	1.378205	757.488301	0.020658	0.021030
RS	34	0.824050	1.340044	796.209232	0.021714	0.022297
RS	35	0.886503	1.340044	810.814090	0.022113	0.022998
RS	36	0.953176	1.314078	838.882920	0.022878	0.023911
RS	37	1.024356	1.314078	847.731816	0.023119	0.024303
RS	38	1.100347	1.302908	860.592397	0.023470	0.024692
RS	39	1.181473	1.302908	862.551251	0.023524	0.024730
RS	40	1.268083	1.304523	859.805652	0.023449	0.024600
RS	41	1.360546	1.304523	854.271710	0.023298	0.024321
RS	42	1.459258	1.315086	838.145001	0.022858	0.023781
RS	43	1.564642	1.315086	824.983011	0.022499	0.023248
RS	44	1.677148	1.330761	798.492511	0.021777	0.022423
RS	45	1.797258	1.330761	777.946060	0.021216	0.021694
RS	46	1.925486	1.348139	744.032276	0.020291	0.020691
RS	47	2.062380	1.348139	716.661078	0.019545	0.019816
RS	48	2.208526	1.364191	677.899719	0.018488	0.018721
RS	49	2.364550	1.364191	644.546272	0.017578	0.017743
RS	50	2.531119	1.376524	602.950299	0.016444	0.016612
RS	51	2.708945	1.376524	564.757949	0.015402	0.015559
RS	52	2.898790	1.383853	521.749253	0.014229	0.014420
RS	53	3.101466	1.383853	480.232048	0.013097	0.013313
RS	54	3.317839	1.386264	436.909838	0.011915	0.012176
RS	55	3.548837	1.386264	394.011760	0.010746	0.011041
RS	56	3.795447	1.386264	351.295806	0.009581	0.009906
RS	57	4.058724	1.386264	309.419976	0.008439	0.008784
RS	58	4.339795	1.426201	262.248732	0.007152	0.007541
RS	59	4.639862	1.426201	226.271813	0.006171	0.006543
RS	60	4.960210	1.426201	192.440172	0.005248	0.005595
RS	61	5.302208	1.426201	161.170908	0.004395	0.004711
RS	62	5.667321	1.426201	132.785933	0.003621	0.003902
RS	63	6.057110	1.426201	431.871098	0.011778	0.012939
PA	4+25*2+4+6 0.139243663 0.029646866 6.057110147 1.398745643 0.925062604 0.677542518 0.560462208 0.558134555 0.637591352 0.770182162 0.930321001 1.094429328 1.243150579 1.360223331 1.434416797 1.463013568 1.453611010 1.420318171 1.378204545 1.340044377 1.314077942 1.302908158 1.304523030 1.315086123 1.330760955 1.348138873 1.364191180 1.376524443 1.383852553 1.386263808 1.426200916
//
IT	4223
RD	5
LK	-390406.767607
QD	-116.264074 -> -96.476101
RI	0.0095841812
TR	0.136934	0.029834
MT	6.155334
MM	C_pi: 1.222698, n_recomb: 37652.518263
RS	0	0.000000	1.580532	158.418933	0.004207	0.000465
RS	1	0.006785	1.580532	168.436711	0.004473	0.002482
RS	2	0.014031	1.580532	179.035314	0.004755	0.003391
RS	3	0.021769	1.580532	190.241064	0.005053	0.003474
RS	4	0.030031	1.025723	310.915688	0.008258	0.005406
RS	5	0.038854	1.025723	329.117746	0.008741	0.006131
RS	6	0.048276	0.706164	504.619841	0.013402	0.009992
RS	7	0.058337	0.706164	531.063540	0.014104	0.012010
RS	8	0.069081	0.553381	710.901264	0.018881	0.017287
RS	9	0.080554	0.553381	743.172515	0.019738	0.020053
RS	10	0.092805	0.537362	798.635796	0.021211	0.022471
RS	11	0.105888	0.537362	831.797449	0.022091	0.024181
RS	12	0.119858	0.614055	758.158736	0.020136	0.022245
RS	13	0.134777	0.614055	789.703794	0.020973	0.022995
RS	14	0.150707	0.751993	672.244531	0.017854	0.019474
RS	15	0.167719	0.751993	701.449222	0.018630	0.019829
RS	16	0.185884	0.925152	595.427440	0.015814	0.016696
RS	17	0.205283	0.925152	622.380848	0.016530	0.016994
RS	18	0.225998	1.107848	543.550483	0.014436	0.014722
RS	19	0.248118	1.107848	568.767388	0.015106	0.015031
RS	20	0.271739	1.277214	516.298475	0.013712	0.013538
RS	21	0.296963	1.277214	540.398251	0.014352	0.013889
RS	22	0.323899	1.412309	511.371972	0.013581	0.013060
RS	23	0.352662	1.412309	534.929462	0.014207	0.013483
RS	24	0.383377	1.497316	527.412184	0.014007	0.013246
RS	25	0.416176	1.497316	550.865378	0.014630	0.013778
RS	26	0.451201	1.527172	563.403403	0.014963	0.014106
RS	27	0.488602	1.527172	586.927678	0.015588	0.014784
RS	28	0.528541	1.510731	616.957786	0.016386	0.015635
RS	29	0.571190	1.510731	640.289130	0.017005	0.016453
RS	30	0.616733	1.465798	683.212700	0.018145	0.017718
RS	31	0.665366	1.465798	705.496516	0.018737	0.018617
RS	32	0.717299	1.411403	754.316067	0.020034	0.020100
RS	33	0.772757	1.411403	774.092614	0.020559	0.020970
RS	34	0.831977	1.363329	819.540019	0.021766	0.022380
RS	35	0.895215	1.363329	834.981743	0.022176	0.023073
RS	36	0.962744	1.331405	867.794155	0.023047	0.024087
RS	37	1.034856	1.331405	877.184913	0.023297	0.024472
RS	38	1.111861	1.318408	891.820688	0.023686	0.024893
RS	39	1.194090	1.318408	893.992671	0.023743	0.024926
RS	40	1.281900	1.321527	890.301286	0.023645	0.024765
RS	41	1.375667	1.321527	884.741257	0.023498	0.024484
RS	42	1.475797	1.335845	865.928685	0.022998	0.023878
RS	43	1.582722	1.335845	852.644470	0.022645	0.023349
RS	44	1.696901	1.356516	822.795829	0.021852	0.022448
RS	45	1.818828	1.356516	802.156242	0.021304	0.021731
RS	46	1.949028	1.379234	765.050004	0.020319	0.020665
RS	47	2.088063	1.379234	737.674701	0.019592	0.019810
RS	48	2.236532	1.400164	696.396703	0.018495	0.018673
RS	49	2.395076	1.400164	663.102621	0.017611	0.017719
RS	50	2.564377	1.416272	619.826876	0.016462	0.016571
RS	51	2.745166	1.416272	581.656019	0.015448	0.015544
RS	52	2.938222	1.425952	537.656568	0.014279	0.014407
RS	53	3.144377	1.425952	495.985317	0.013173	0.013324
RS	54	3.364522	1.429507	451.986369	0.012004	0.012198
RS	55	3.599604	1.429507	408.653136	0.010853	0.011082
RS	56	3.850637	1.429507	365.324509	0.009703	0.009962
RS	57	4.118704	1.429507	322.674261	0.008570	0.008851
RS	58	4.404960	1.479614	272.779875	0.007245	0.007570
RS	59	4.710640	1.479614	236.360174	0.006277	0.006591
RS	60	5.037061	1.479614	201.918827	0.005363	0.005657
RS	61	5.385632	1.479614	169.903289	0.004512	0.004782
RS	62	5.757855	1.479614	140.670413	0.003736	0.003976
RS	63	6.155334	1.479614	467.006726	0.012403	0.013423
PA	4+25*2+4+6 0.136933718 0.029833951 6.155333929 1.580531963 1.025722588 0.706163949 0.553381173 0.537361851 0.614054778 0.751992931 0.925152038 1.107847510 1.277214111 1.412308910 1.497315894 1.527171516 1.510730940 1.465797567 1.411402606 1.363328916 1.331404718 1.318407727 1.321527254 1.335844964 1.356516325 1.379234460 1.400163666 1.416272069 1.425952407 1.429507048 1.479613778
//
IT	4130
RD	6
LK	-390368.344689
QD	-107.127616 -> -89.656314
RI	0.0081551765
TR	0.134899	0.030064
MT	6.237235
MM	C_pi: 1.244754, n_recomb: 38608.950704
RS	0	0.000000	1.728565	148.971657	0.003858	0.000450
RS	1	0.006807	1.728565	158.482991	0.004105	0.002414
RS	2	0.014078	1.728565	168.556072	0.004366	0.003282
RS	3	0.021844	1.728565	179.217699	0.004642	0.003303
RS	4	0.030139	1.134851	289.766941	0.007505	0.005104
RS	5	0.038998	1.134851	307.046855	0.007953	0.005665
RS	6	0.048460	0.742090	496.120002	0.012850	0.009685
RS	7	0.058566	0.742090	522.565905	0.013535	0.011525
RS	8	0.069361	0.553250	735.649861	0.019054	0.017372
RS	9	0.080890	0.553250	769.118497	0.019921	0.020045
RS	10	0.093204	0.523870	847.409299	0.021949	0.022973
RS	11	0.106356	0.523870	882.085143	0.022847	0.024697
RS	12	0.120404	0.597238	805.383190	0.020860	0.022728
RS	13	0.135408	0.597238	838.349369	0.021714	0.023549
RS	14	0.151433	0.738614	706.322577	0.018294	0.019740
RS	15	0.168549	0.738614	736.740632	0.019082	0.020177
RS	16	0.186831	0.921918	616.293334	0.015962	0.016745
RS	17	0.206356	0.921918	644.184540	0.016685	0.017110
RS	18	0.227211	1.120134	554.552088	0.014363	0.014615
RS	19	0.249486	1.120134	580.449502	0.015034	0.014973
RS	20	0.273277	1.307595	520.582151	0.013483	0.013328
RS	21	0.298688	1.307595	545.174545	0.014120	0.013710
RS	22	0.325829	1.459030	511.571831	0.013250	0.012786
RS	23	0.354817	1.459030	535.527185	0.013871	0.013226
RS	24	0.385778	1.553960	526.000562	0.013624	0.012943
RS	25	0.418847	1.553960	549.862519	0.014242	0.013478
RS	26	0.454168	1.584706	562.962603	0.014581	0.013808
RS	27	0.491892	1.584706	587.009045	0.015204	0.014478
RS	28	0.532185	1.561192	620.159821	0.016063	0.015381
RS	29	0.575221	1.561192	644.192762	0.016685	0.016184
RS	30	0.621186	1.504866	692.483059	0.017936	0.017547
RS	31	0.670281	1.504866	715.633779	0.018535	0.018431
RS	32	0.722717	1.438651	771.205616	0.019975	0.020046
RS	33	0.778724	1.438651	791.893477	0.020511	0.020904
RS	34	0.838542	1.381167	843.936403	0.021859	0.022447
RS	35	0.902433	1.381167	860.138490	0.022278	0.023133
RS	36	0.970673	1.343660	897.598109	0.023248	0.024241
RS	37	1.043559	1.343660	907.434626	0.023503	0.024623
RS	38	1.121406	1.328997	923.724713	0.023925	0.025074
RS	39	1.204553	1.328997	925.996170	0.023984	0.025106
RS	40	1.293360	1.333598	921.198176	0.023860	0.024917
RS	41	1.388212	1.333598	915.489938	0.023712	0.024638
RS	42	1.489522	1.351538	893.821727	0.023151	0.023970
RS	43	1.597728	1.351538	880.293991	0.022800	0.023448
RS	44	1.713300	1.377028	846.942083	0.021936	0.022477
RS	45	1.836740	1.377028	826.094299	0.021396	0.021774
RS	46	1.968583	1.404910	785.685950	0.020350	0.020648
RS	47	2.109401	1.404910	758.200901	0.019638	0.019814
RS	48	2.259805	1.430562	714.328788	0.018502	0.018638
RS	49	2.420447	1.430562	681.002155	0.017638	0.017709
RS	50	2.592026	1.450324	635.992103	0.016473	0.016544
RS	51	2.775284	1.450324	597.772318	0.015483	0.015543
RS	52	2.971018	1.462266	552.748919	0.014317	0.014406
RS	53	3.180076	1.462266	510.883983	0.013232	0.013347
RS	54	3.403366	1.466894	466.204775	0.012075	0.012231
RS	55	3.641856	1.466894	422.432616	0.010941	0.011132
RS	56	3.896582	1.466894	378.507969	0.009804	0.010025
RS	57	4.168647	1.466894	335.118419	0.008680	0.008925
RS	58	4.459234	1.526953	282.548148	0.007318	0.007606
RS	59	4.769602	1.526953	245.736980	0.006365	0.006644
RS	60	5.101098	1.526953	210.752335	0.005459	0.005722
RS	61	5.455161	1.526953	178.067330	0.004612	0.004854
RS	62	5.833326	1.526953	148.068964	0.003835	0.004052
RS	63	6.237235	1.526953	500.704216	0.012969	0.013908
PA	4+25*2+4+6 0.134898691 0.030063643 6.237234735 1.728565147 1.134851170 0.742089835 0.553249500 0.523869589 0.597238451 0.738613662 0.921918432 1.120133848 1.307595231 1.459029578 1.553959883 1.584706100 1.561191603 1.504865894 1.438651403 1.381167354 1.343660118 1.328996974 1.333598470 1.351537616 1.377027538 1.404909906 1.430562275 1.450323616 1.462266341 1.466893752 1.526953225
//
IT	4528
RD	7
LK	-390334.202103
QD	-99.244723 -> -83.468810
RI	0.0071985040
TR	0.133050	0.030311
MT	6.309269
MM	C_pi: 1.264832, n_recomb: 39536.294716
RS	0	0.000000	1.837193	143.885399	0.003639	0.000440
RS	1	0.006827	1.837193	153.134799	0.003873	0.002373
RS	2	0.014119	1.837193	162.937220	0.004121	0.003226
RS	3	0.021910	1.837193	173.319888	0.004384	0.003214
RS	4	0.030232	1.248206	270.971227	0.006854	0.004821
RS	5	0.039123	1.248206	287.385199	0.007269	0.005263
RS	6	0.048620	0.782306	484.899348	0.012265	0.009364
RS	7	0.058766	0.782306	511.182415	0.012929	0.011048
RS	8	0.069604	0.557152	753.729823	0.019064	0.017383
RS	9	0.081182	0.557152	788.209790	0.019936	0.019959
RS	10	0.093551	0.514828	889.869278	0.022508	0.023393
RS	11	0.106764	0.514828	925.913891	0.023419	0.025112
RS	12	0.120879	0.584700	848.242404	0.021455	0.023160
RS	13	0.135957	0.584700	882.513709	0.022322	0.024025
RS	14	0.152065	0.728341	737.891501	0.018664	0.019987
RS	15	0.169273	0.728341	769.448409	0.019462	0.020485
RS	16	0.187655	0.919825	636.053659	0.016088	0.016803
RS	17	0.207292	0.919825	664.843627	0.016816	0.017217
RS	18	0.228270	1.131364	565.442352	0.014302	0.014533
RS	19	0.250680	1.131364	592.004146	0.014974	0.014926
RS	20	0.274619	1.335081	525.418847	0.013290	0.013152
RS	21	0.300193	1.335081	550.498756	0.013924	0.013556
RS	22	0.327513	1.501736	512.708706	0.012968	0.012550
RS	23	0.356697	1.501736	537.057197	0.013584	0.012999
RS	24	0.387874	1.606152	525.662394	0.013296	0.012676
RS	25	0.421180	1.606152	549.920288	0.013909	0.013209
RS	26	0.456759	1.637786	563.508702	0.014253	0.013540
RS	27	0.494766	1.637786	588.051817	0.014874	0.014200
RS	28	0.535369	1.607448	624.092198	0.015785	0.015146
RS	29	0.578743	1.607448	648.789763	0.016410	0.015935
RS	30	0.625078	1.540156	702.155598	0.017760	0.017385
RS	31	0.674577	1.540156	726.130824	0.018366	0.018253
RS	32	0.727454	1.462646	788.206220	0.019936	0.019987
RS	33	0.783941	1.462646	809.763288	0.020482	0.020834
RS	34	0.844285	1.396243	868.250033	0.021961	0.022499
RS	35	0.908748	1.396243	885.170865	0.022389	0.023179
RS	36	0.977611	1.353473	927.207128	0.023452	0.024377
RS	37	1.051175	1.353473	937.444859	0.023711	0.024756
RS	38	1.129762	1.337240	955.346375	0.024164	0.025238
RS	39	1.213713	1.337240	957.669611	0.024223	0.025270
RS	40	1.303395	1.343243	951.717546	0.024072	0.025056
RS	41	1.399200	1.343243	945.814578	0.023923	0.024782
RS	42	1.501544	1.364614	921.254091	0.023301	0.024055
RS	43	1.610876	1.364614	907.440603	0.022952	0.023543
RS	44	1.727671	1.394693	870.570973	0.022020	0.022507
RS	45	1.852439	1.394693	849.476790	0.021486	0.021819
RS	46	1.985725	1.427513	805.774006	0.020381	0.020637
RS	47	2.128109	1.427513	778.143142	0.019682	0.019824
RS	48	2.280214	1.457688	731.696023	0.018507	0.018612
RS	49	2.442702	1.457688	698.303013	0.017662	0.017706
RS	50	2.616283	1.480938	651.577642	0.016480	0.016527
RS	51	2.801713	1.480938	613.281613	0.015512	0.015549
RS	52	2.999802	1.495014	567.251971	0.014348	0.014414
RS	53	3.211414	1.495014	525.179167	0.013283	0.013375
RS	54	3.437472	1.500601	479.846510	0.012137	0.012269
RS	55	3.678962	1.500601	435.638219	0.011019	0.011186
RS	56	3.936937	1.500601	391.133207	0.009893	0.010092
RS	57	4.212524	1.500601	347.031542	0.008778	0.009001
RS	58	4.506923	1.570376	291.825250	0.007381	0.007645
RS	59	4.821421	1.570376	254.654141	0.006441	0.006699
RS	60	5.157388	1.570376	219.168644	0.005543	0.005788
RS	61	5.516290	1.570376	185.864305	0.004701	0.004927
RS	62	5.899693	1.570376	155.154919	0.003924	0.004127
RS	63	6.309269	1.570376	533.565264	0.013496	0.014389
PA	4+25*2+4+6 0.133050256 0.030310656 6.309268905 1.837193100 1.248206306 0.782306278 0.557151777 0.514827810 0.584699916 0.728341090 0.919825143 1.131364285 1.335080799 1.501735625 1.606151960 1.637785750 1.607447765 1.540156281 1.462646397 1.396243182 1.353473107 1.337239707 1.343242830 1.364613778 1.394692530 1.427512779 1.457687780 1.480937784 1.495014166 1.500601185 1.570376223
//
IT	4375
RD	8
LK	-390303.293670
QD	-92.230889 -> -77.846354
RI	0.0065637638
TR	0.131343	0.030563
MT	6.374686
MM	C_pi: 1.283497, n_recomb: 40436.131028
RS	0	0.000000	1.909184	141.915751	0.003510	0.000432
RS	1	0.006844	1.909184	151.083493	0.003736	0.002350
RS	2	0.014156	1.909184	160.803855	0.003977	0.003207
RS	3	0.021969	1.909184	171.104565	0.004231	0.003182
RS	4	0.030316	1.363412	254.636034	0.006297	0.004559
RS	5	0.039235	1.363412	270.266700	0.006684	0.004917
RS	6	0.048764	0.825215	472.576465	0.011687	0.009042
RS	7	0.058945	0.825215	498.597733	0.012331	0.010592
RS	8	0.069823	0.563543	767.146227	0.018972	0.017341
RS	9	0.081445	0.563543	802.500112	0.019846	0.019822
RS	10	0.093863	0.508675	927.516143	0.022938	0.023745
RS	11	0.107131	0.508675	964.824579	0.023860	0.025449
RS	12	0.121306	0.575033	887.707705	0.021953	0.023547
RS	13	0.136452	0.575033	923.197488	0.022831	0.024441
RS	14	0.152635	0.720156	767.525987	0.018981	0.020218
RS	15	0.169925	0.720156	800.163633	0.019788	0.020762
RS	16	0.188398	0.918368	654.973706	0.016198	0.016867
RS	17	0.208135	0.918368	684.630655	0.016931	0.017319
RS	18	0.229224	1.141545	576.234085	0.014250	0.014470
RS	19	0.251755	1.141545	603.445618	0.014923	0.014891
RS	20	0.275829	1.360102	530.623318	0.013123	0.013002
RS	21	0.301550	1.360102	556.183861	0.013755	0.013423
RS	22	0.329031	1.541165	514.461258	0.012723	0.012343
RS	23	0.358394	1.541165	539.195422	0.013334	0.012797
RS	24	0.389765	1.654871	525.988402	0.013008	0.012437
RS	25	0.423284	1.654871	550.627346	0.013617	0.012967
RS	26	0.459097	1.687584	564.583236	0.013962	0.013297
RS	27	0.497361	1.687584	589.597151	0.014581	0.013945
RS	28	0.538243	1.650810	628.271594	0.015537	0.014929
RS	29	0.581923	1.650810	653.598666	0.016164	0.015702
RS	30	0.628593	1.573043	711.730692	0.017601	0.017229
RS	31	0.678457	1.573043	736.493015	0.018214	0.018083
RS	32	0.731733	1.484764	804.802366	0.019903	0.019924
RS	33	0.788656	1.484764	827.196643	0.020457	0.020760
RS	34	0.849474	1.409892	891.963274	0.022059	0.022539
RS	35	0.914455	1.409892	909.578952	0.022494	0.023213
RS	36	0.983882	1.362129	956.131922	0.023645	0.024495
RS	37	1.058061	1.362129	966.752716	0.023908	0.024874
RS	38	1.137317	1.344386	986.260029	0.024391	0.025385
RS	39	1.221997	1.344386	988.621111	0.024449	0.025419
RS	40	1.312473	1.351685	981.530385	0.024274	0.025183
RS	41	1.409140	1.351685	975.423905	0.024123	0.024914
RS	42	1.512424	1.376283	948.003695	0.023444	0.024134
RS	43	1.622775	1.376283	933.900639	0.023096	0.023632
RS	44	1.740679	1.410708	893.565951	0.022098	0.022535
RS	45	1.866653	1.410708	872.223327	0.021570	0.021863
RS	46	2.001247	1.448228	825.290259	0.020410	0.020630
RS	47	2.145053	1.448228	797.509472	0.019723	0.019836
RS	48	2.298701	1.482712	748.550570	0.018512	0.018592
RS	49	2.462864	1.482712	715.083589	0.017684	0.017709
RS	50	2.638263	1.509269	666.695952	0.016488	0.016515
RS	51	2.825665	1.509269	628.315061	0.015538	0.015560
RS	52	3.025893	1.525338	581.317766	0.014376	0.014428
RS	53	3.239825	1.525338	539.033140	0.013330	0.013408
RS	54	3.468397	1.531754	493.085722	0.012194	0.012311
RS	55	3.712612	1.531754	448.444973	0.011090	0.011243
RS	56	3.973542	1.531754	403.372179	0.009976	0.010160
RS	57	4.252328	1.531754	358.578920	0.008868	0.009077
RS	58	4.550195	1.610990	300.771870	0.007438	0.007686
RS	59	4.868447	1.610990	263.259604	0.006511	0.006754
RS	60	5.208480	1.610990	227.300732	0.005621	0.005853
RS	61	5.571784	1.610990	193.410841	0.004783	0.004998
RS	62	5.959952	1.610990	162.028008	0.004007	0.004201
RS	63	6.374686	1.610990	565.922958	0.013995	0.014860
PA	4+25*2+4+6 0.131343251 0.030563038 6.374685596 1.909184475 1.363411504 0.825215484 0.563543281 0.508674873 0.575033132 0.720155921 0.918368091 1.141545286 1.360102359 1.541164606 1.654870669 1.687584261 1.650809683 1.573042881 1.484763746 1.409891685 1.362129028 1.344386438 1.351684727 1.376283406 1.410708052 1.448227572 1.482712040 1.509269171 1.525337871 1.531754470 1.610990101
//
IT	4793
RD	9
LK	-390275.076135
QD	-85.929015 -> -72.743799
RI	0.0061486495
TR	0.129751	0.030815
MT	6.435295
MM	C_pi: 1.301086, n_recomb: 41310.204213
RS	0	0.000000	1.951215	142.132658	0.003441	0.000427
RS	1	0.006860	1.951215	151.347743	0.003664	0.002340
RS	2	0.014190	1.951215	161.121297	0.003900	0.003213
RS	3	0.022023	1.951215	171.481657	0.004151	0.003189
RS	4	0.030393	1.479088	240.522739	0.005822	0.004318
RS	5	0.039338	1.479088	255.455605	0.006184	0.004617
RS	6	0.048896	0.869885	460.019511	0.011136	0.008728
RS	7	0.059110	0.869885	485.720913	0.011758	0.010162
RS	8	0.070024	0.571540	777.213270	0.018814	0.017260
RS	9	0.081687	0.571540	813.334666	0.019688	0.019653
RS	10	0.094150	0.504497	961.377164	0.023272	0.024040
RS	11	0.107468	0.504497	999.869523	0.024204	0.025725
RS	12	0.121700	0.567393	924.448336	0.022378	0.023897
RS	13	0.136907	0.567393	961.088981	0.023265	0.024809
RS	14	0.153158	0.713434	795.629075	0.019260	0.020435
RS	15	0.170524	0.713434	829.300546	0.020075	0.021015
RS	16	0.189081	0.917244	673.249710	0.016297	0.016935
RS	17	0.208911	0.917244	703.747406	0.017036	0.017417
RS	18	0.230101	1.150695	586.960608	0.014209	0.014423
RS	19	0.252745	1.150695	614.809305	0.014883	0.014866
RS	20	0.276942	1.382929	536.109279	0.012978	0.012875
RS	21	0.302799	1.382929	562.143818	0.013608	0.013308
RS	22	0.330430	1.577765	516.661204	0.012507	0.012160
RS	23	0.359956	1.577765	541.773317	0.013115	0.012619
RS	24	0.391507	1.700692	526.765697	0.012751	0.012222
RS	25	0.425223	1.700692	551.771112	0.013357	0.012748
RS	26	0.461251	1.734784	565.955200	0.013700	0.013074
RS	27	0.499751	1.734784	591.415339	0.014316	0.013711
RS	28	0.540892	1.692016	632.469943	0.015310	0.014726
RS	29	0.584854	1.692016	658.393756	0.015938	0.015485
RS	30	0.631833	1.604279	720.983858	0.017453	0.017078
RS	31	0.682034	1.604279	746.499313	0.018071	0.017918
RS	32	0.735679	1.505729	820.768890	0.019868	0.019857
RS	33	0.793004	1.505729	843.973867	0.020430	0.020683
RS	34	0.854260	1.422794	914.849867	0.022146	0.022568
RS	35	0.919719	1.422794	933.145647	0.022589	0.023237
RS	36	0.989669	1.370270	984.157429	0.023824	0.024599
RS	37	1.064416	1.370270	995.156867	0.024090	0.024977
RS	38	1.144291	1.351056	1016.284768	0.024601	0.025518
RS	39	1.229645	1.351056	1018.687080	0.024659	0.025555
RS	40	1.320854	1.359538	1010.505127	0.024461	0.025299
RS	41	1.418319	1.359538	1004.205257	0.024309	0.025036
RS	42	1.522471	1.387166	973.992875	0.023578	0.024207
RS	43	1.633766	1.387166	959.615052	0.023229	0.023715
RS	44	1.752697	1.425701	915.900337	0.022171	0.022562
RS	45	1.879785	1.425701	894.324245	0.021649	0.021905
RS	46	2.015591	1.467682	844.253505	0.020437	0.020625
RS	47	2.160713	1.467682	816.333096	0.019761	0.019850
RS	48	2.315790	1.506264	764.945238	0.018517	0.018576
RS	49	2.481505	1.506264	731.408254	0.017705	0.017714
RS	50	2.658587	1.535950	681.423329	0.016495	0.016509
RS	51	2.847816	1.535950	642.957392	0.015564	0.015575
RS	52	3.050026	1.553868	595.039364	0.014404	0.014445
RS	53	3.266107	1.553868	552.543291	0.013375	0.013443
RS	54	3.497010	1.560980	506.024254	0.012249	0.012356
RS	55	3.743752	1.560980	460.954313	0.011158	0.011301
RS	56	4.007420	1.560980	415.323717	0.010054	0.010228
RS	57	4.289174	1.560980	369.854820	0.008953	0.009152
RS	58	4.590256	1.649415	309.479093	0.007492	0.007728
RS	59	4.911991	1.649415	271.637066	0.006576	0.006809
RS	60	5.255796	1.649415	235.223537	0.005694	0.005917
RS	61	5.623185	1.649415	200.772267	0.004860	0.005067
RS	62	6.015775	1.649415	168.743629	0.004085	0.004272
RS	63	6.435295	1.649415	597.948194	0.014475	0.015322
PA	4+25*2+4+6 0.129750688 0.030814666 6.435295434 1.951214897 1.479087643 0.869884855 0.571539803 0.504496619 0.567392765 0.713433580 0.917243533 1.150694677 1.382928631 1.577764796 1.700692350 1.734784109 1.692015929 1.604279058 1.505729469 1.422793578 1.370270033 1.351055958 1.359537723 1.387165560 1.425700700 1.467682274 1.506264383 1.535950065 1.553868422 1.560979863 1.649414558
//
IT	4445
RD	10
LK	-390249.191634
QD	-80.242177 -> -68.113958
RI	0.0058829920
TR	0.128257	0.031063
MT	6.492003
MM	C_pi: 1.317789, n_recomb: 42160.273009
RS	0	0.000000	1.971040	143.847915	0.003412	0.000423
RS	1	0.006874	1.971040	153.199773	0.003634	0.002339
RS	2	0.014221	1.971040	163.120395	0.003869	0.003237
RS	3	0.022073	1.971040	173.638818	0.004119	0.003222
RS	4	0.030465	1.594416	228.310897	0.005415	0.004098
RS	5	0.039433	1.594416	242.625077	0.005755	0.004356
RS	6	0.049018	0.915784	447.663351	0.010618	0.008425
RS	7	0.059262	0.915784	473.011341	0.011219	0.009759
RS	8	0.070210	0.580609	784.807974	0.018615	0.017152
RS	9	0.081911	0.580609	821.611035	0.019488	0.019462
RS	10	0.094416	0.501721	992.180452	0.023534	0.024289
RS	11	0.107781	0.501721	1031.792941	0.024473	0.025952
RS	12	0.122065	0.561233	958.948701	0.022745	0.024213
RS	13	0.137330	0.561233	996.685390	0.023640	0.025138
RS	14	0.153645	0.707773	822.484905	0.019509	0.020638
RS	15	0.171081	0.707773	857.150922	0.020331	0.021248
RS	16	0.189716	0.916262	691.023976	0.016390	0.017006
RS	17	0.209632	0.916262	722.340168	0.017133	0.017514
RS	18	0.230917	1.158844	597.651651	0.014176	0.014390
RS	19	0.253665	1.158844	626.126645	0.014851	0.014850
RS	20	0.277977	1.403751	541.829187	0.012852	0.012765
RS	21	0.303961	1.403751	568.331738	0.013480	0.013209
RS	22	0.331730	1.611831	519.210612	0.012315	0.011998
RS	23	0.361409	1.611831	544.693422	0.012920	0.012459
RS	24	0.393127	1.743970	527.875886	0.012521	0.012028
RS	25	0.427026	1.743970	553.234271	0.013122	0.012549
RS	26	0.463256	1.779764	567.512238	0.013461	0.012869
RS	27	0.501976	1.779764	593.396020	0.014075	0.013496
RS	28	0.543357	1.731476	636.585673	0.015099	0.014535
RS	29	0.587584	1.731476	663.075900	0.015728	0.015281
RS	30	0.634850	1.634261	729.830224	0.017311	0.016932
RS	31	0.685366	1.634261	756.067445	0.017933	0.017760
RS	32	0.739354	1.525905	836.029350	0.019830	0.019786
RS	33	0.797054	1.525905	860.021548	0.020399	0.020603
RS	34	0.858720	1.435266	936.836588	0.022221	0.022586
RS	35	0.924626	1.435266	955.802187	0.022671	0.023251
RS	36	0.995061	1.378181	1011.216127	0.023985	0.024689
RS	37	1.070339	1.378181	1022.596373	0.024255	0.025067
RS	38	1.150792	1.357522	1045.367361	0.024795	0.025638
RS	39	1.236775	1.357522	1047.822583	0.024853	0.025678
RS	40	1.328669	1.367078	1038.612895	0.024635	0.025405
RS	41	1.426880	1.367078	1032.138443	0.024481	0.025147
RS	42	1.531843	1.397545	999.220635	0.023701	0.024274
RS	43	1.644020	1.397545	984.590662	0.023354	0.023791
RS	44	1.763910	1.439968	937.595546	0.022239	0.022588
RS	45	1.892040	1.439968	915.807571	0.021722	0.021944
RS	46	2.028979	1.486188	862.700210	0.020462	0.020622
RS	47	2.175332	1.486188	834.656138	0.019797	0.019865
RS	48	2.331745	1.528661	780.929831	0.018523	0.018564
RS	49	2.498910	1.528661	747.331164	0.017726	0.017722
RS	50	2.677567	1.561298	695.818761	0.016504	0.016507
RS	51	2.868506	1.561298	657.270377	0.015590	0.015592
RS	52	3.072570	1.580926	608.480402	0.014433	0.014465
RS	53	3.290662	1.580926	565.774165	0.013420	0.013480
RS	54	3.523746	1.588601	518.726380	0.012304	0.012403
RS	55	3.772853	1.588601	473.229280	0.011225	0.011360
RS	56	4.039085	1.588601	427.048403	0.010129	0.010296
RS	57	4.323618	1.588601	380.916286	0.009035	0.009227
RS	58	4.627711	1.685965	318.002099	0.007543	0.007770
RS	59	4.952708	1.685965	279.836890	0.006637	0.006863
RS	60	5.300047	1.685965	242.981743	0.005763	0.005980
RS	61	5.671262	1.685965	207.987087	0.004933	0.005135
RS	62	6.067996	1.685965	175.333936	0.004159	0.004341
RS	63	6.492003	1.685965	629.727045	0.014937	0.015772
PA	4+25*2+4+6 0.128257410 0.031062958 6.492002940 1.971040110 1.594416379 0.915784236 0.580608695 0.501721488 0.561232793 0.707772791 0.916262280 1.158843880 1.403751178 1.611831363 1.743969684 1.779764454 1.731475689 1.634260914 1.525904566 1.435266034 1.378181348 1.357522454 1.367078494 1.397545066 1.439967551 1.486187587 1.528660631 1.561298362 1.580926150 1.588600580 1.685965181
//
IT	4234
RD	11
LK	-390225.369397
QD	-75.093155 -> -63.907455
RI	0.0057198370
TR	0.126852	0.031306
MT	6.545427
MM	C_pi: 1.333740, n_recomb: 42987.792918
RS	0	0.000000	1.975559	146.568618	0.003410	0.000420
RS	1	0.006888	1.975559	156.117658	0.003632	0.002344
RS	2	0.014250	1.975559	166.248794	0.003867	0.003271
RS	3	0.022120	1.975559	176.991831	0.004117	0.003271
RS	4	0.030532	1.708884	217.696718	0.005064	0.003898
RS	5	0.039523	1.708884	231.462377	0.005384	0.004127
RS	6	0.049133	0.962547	435.742712	0.010136	0.008136
RS	7	0.059405	0.962547	460.720063	0.010717	0.009385
RS	8	0.070385	0.590410	790.538364	0.018390	0.017024
RS	9	0.082121	0.590410	827.951941	0.019260	0.019257
RS	10	0.094666	0.499980	1020.447030	0.023738	0.024499
RS	11	0.108074	0.499980	1061.126715	0.024684	0.026140
RS	12	0.122406	0.556202	991.541360	0.023066	0.024500
RS	13	0.137726	0.556202	1030.328110	0.023968	0.025432
RS	14	0.154100	0.702913	848.293045	0.019733	0.020830
RS	15	0.171603	0.702913	883.919807	0.020562	0.021465
RS	16	0.190311	0.915321	708.391842	0.016479	0.017080
RS	17	0.210307	0.915321	740.507149	0.017226	0.017610
RS	18	0.231681	1.166041	608.330571	0.014151	0.014367
RS	19	0.254527	1.166041	637.422493	0.014828	0.014843
RS	20	0.278947	1.422740	547.749909	0.012742	0.012671
RS	21	0.305049	1.422740	574.715221	0.013369	0.013123
RS	22	0.332949	1.643589	522.047228	0.012144	0.011853
RS	23	0.362770	1.643589	547.894298	0.012745	0.012317
RS	24	0.394646	1.784957	529.245921	0.012312	0.011851
RS	25	0.428717	1.784957	554.945127	0.012909	0.012368
RS	26	0.465135	1.822793	569.189168	0.013241	0.012679
RS	27	0.504062	1.822793	595.476074	0.013852	0.013296
RS	28	0.545669	1.769440	640.578420	0.014901	0.014355
RS	29	0.590143	1.769440	667.607222	0.015530	0.015088
RS	30	0.637680	1.663228	738.245824	0.017173	0.016791
RS	31	0.688491	1.663228	765.175667	0.017800	0.017607
RS	32	0.742803	1.545493	850.571960	0.019786	0.019713
RS	33	0.800855	1.545493	875.329841	0.020362	0.020522
RS	34	0.862906	1.447477	957.914863	0.022283	0.022595
RS	35	0.929231	1.447477	977.542299	0.022740	0.023257
RS	36	1.000124	1.386006	1037.301583	0.024130	0.024767
RS	37	1.075901	1.386006	1049.068040	0.024404	0.025146
RS	38	1.156897	1.363921	1073.508408	0.024972	0.025745
RS	39	1.243472	1.363921	1076.032121	0.025031	0.025789
RS	40	1.336010	1.374447	1065.866074	0.024795	0.025501
RS	41	1.434922	1.374447	1059.239564	0.024640	0.025250
RS	42	1.540647	1.407576	1023.710334	0.023814	0.024336
RS	43	1.653655	1.407576	1008.853837	0.023468	0.023863
RS	44	1.774447	1.453677	958.683866	0.022301	0.022611
RS	45	1.903559	1.453677	936.707727	0.021790	0.021982
RS	46	2.041564	1.503926	880.667312	0.020486	0.020620
RS	47	2.189075	1.503926	852.517105	0.019832	0.019880
RS	48	2.346746	1.550095	796.542194	0.018529	0.018554
RS	49	2.515278	1.550095	762.891570	0.017747	0.017731
RS	50	2.695418	1.585518	709.920415	0.016514	0.016507
RS	51	2.887966	1.585518	671.293309	0.015616	0.015611
RS	52	3.093777	1.606721	621.679417	0.014462	0.014487
RS	53	3.313765	1.606721	578.764661	0.013463	0.013518
RS	54	3.548904	1.614832	531.229896	0.012358	0.012450
RS	55	3.800241	1.614832	485.306940	0.011289	0.011418
RS	56	4.068889	1.614832	438.581769	0.010202	0.010364
RS	57	4.356042	1.614832	391.796621	0.009114	0.009300
RS	58	4.662974	1.720855	326.373270	0.007592	0.007812
RS	59	4.991048	1.720855	287.888667	0.006697	0.006916
RS	60	5.341719	1.720855	250.601496	0.005830	0.006040
RS	61	5.716544	1.720855	215.077588	0.005003	0.005200
RS	62	6.117188	1.720855	181.817213	0.004230	0.004408
RS	63	6.545427	1.720855	661.295681	0.015383	0.016211
PA	4+25*2+4+6 0.126851612 0.031306437 6.545427292 1.975558982 1.708883681 0.962547419 0.590409944 0.499980303 0.556201600 0.702912901 0.915321180 1.166040680 1.422739603 1.643589133 1.784957070 1.822793103 1.769439897 1.663228173 1.545493229 1.447476888 1.386005591 1.363920536 1.374447275 1.407576407 1.453677493 1.503925584 1.550095317 1.585517950 1.606721195 1.614832178 1.720855076
//
IT	4518
RD	12
LK	-390203.388718
QD	-70.417006 -> -60.077888
RI	0.0056278160
TR	0.125526	0.031545
MT	6.595889
MM	C_pi: 1.349017, n_recomb: 43793.981481
RS	0	0.000000	1.970067	149.952752	0.003424	0.000418
RS	1	0.006901	1.970067	159.738902	0.003648	0.002351
RS	2	0.014278	1.970067	170.122485	0.003885	0.003311
RS	3	0.022164	1.970067	181.134114	0.004136	0.003331
RS	4	0.030594	1.822140	208.418932	0.004759	0.003716
RS	5	0.039606	1.822140	221.697118	0.005062	0.003925
RS	6	0.049240	1.009917	424.369535	0.009690	0.007862
RS	7	0.059539	1.009917	448.969498	0.010252	0.009036
RS	8	0.070549	0.600719	794.828127	0.018149	0.016884
RS	9	0.082318	0.600719	832.791525	0.019016	0.019045
RS	10	0.094900	0.499017	1046.567150	0.023898	0.024677
RS	11	0.108349	0.499017	1088.268434	0.024850	0.026295
RS	12	0.122727	0.552048	1022.477834	0.023347	0.024762
RS	13	0.138097	0.552048	1062.274806	0.024256	0.025698
RS	14	0.154528	0.698675	873.191367	0.019939	0.021012
RS	15	0.172092	0.698675	909.748727	0.020773	0.021668
RS	16	0.190869	0.914356	725.417770	0.016564	0.017155
RS	17	0.210941	0.914356	758.314655	0.017315	0.017704
RS	18	0.232399	1.172353	619.001078	0.014134	0.014353
RS	19	0.255337	1.172353	648.701226	0.014813	0.014842
RS	20	0.279858	1.440045	553.840231	0.012646	0.012591
RS	21	0.306072	1.440045	581.263360	0.013273	0.013050
RS	22	0.334094	1.673220	525.121959	0.011991	0.011724
RS	23	0.364050	1.673220	551.327355	0.012589	0.012188
RS	24	0.396073	1.823830	530.826785	0.012121	0.011688
RS	25	0.430307	1.823830	556.855822	0.012715	0.012202
RS	26	0.466902	1.864041	570.947886	0.013037	0.012502
RS	27	0.506023	1.864041	597.619190	0.013646	0.013111
RS	28	0.547844	1.806072	644.428302	0.014715	0.014184
RS	29	0.592550	1.806072	671.969880	0.015344	0.014906
RS	30	0.640342	1.691310	746.236181	0.017040	0.016654
RS	31	0.691432	1.691310	773.831240	0.017670	0.017459
RS	32	0.746047	1.564589	864.417790	0.019738	0.019637
RS	33	0.804432	1.564589	889.920879	0.020321	0.020439
RS	34	0.866845	1.459491	978.109180	0.022334	0.022597
RS	35	0.933565	1.459491	998.391269	0.022797	0.023256
RS	36	1.004890	1.393788	1062.438046	0.024260	0.024833
RS	37	1.081137	1.393788	1074.597160	0.024538	0.025214
RS	38	1.162645	1.370289	1100.735610	0.025134	0.025842
RS	39	1.249778	1.370289	1103.344477	0.025194	0.025889
RS	40	1.342924	1.381689	1092.296187	0.024942	0.025589
RS	41	1.442497	1.381689	1085.540850	0.024787	0.025344
RS	42	1.548942	1.417318	1047.496297	0.023919	0.024392
RS	43	1.662733	1.417318	1032.438987	0.023575	0.023929
RS	44	1.784376	1.466906	979.198337	0.022359	0.022634
RS	45	1.914414	1.466906	957.057555	0.021854	0.022017
RS	46	2.053425	1.520983	898.187007	0.020509	0.020619
RS	47	2.202030	1.520983	869.947807	0.019865	0.019896
RS	48	2.360889	1.570666	811.811621	0.018537	0.018547
RS	49	2.530711	1.570666	778.118576	0.017768	0.017742
RS	50	2.712252	1.608714	723.755067	0.016526	0.016510
RS	51	2.906320	1.608714	685.052913	0.015643	0.015631
RS	52	3.113781	1.631367	634.660639	0.014492	0.014511
RS	53	3.335559	1.631367	591.538921	0.013507	0.013557
RS	54	3.572641	1.639795	543.556955	0.012412	0.012498
RS	55	3.826084	1.639795	497.209013	0.011353	0.011477
RS	56	4.097017	1.639795	449.944586	0.010274	0.010430
RS	57	4.386646	1.639795	402.515199	0.009191	0.009372
RS	58	4.696261	1.754200	334.612352	0.007641	0.007853
RS	59	5.027243	1.754200	295.810393	0.006755	0.006967
RS	60	5.381066	1.754200	258.098544	0.005893	0.006099
RS	61	5.759305	1.754200	222.056971	0.005070	0.005263
RS	62	6.163646	1.754200	188.203986	0.004297	0.004473
RS	63	6.595889	1.754200	692.664081	0.015816	0.016638
PA	4+25*2+4+6 0.125525649 0.031544734 6.595889284 1.970067006 1.822140151 1.009917200 0.600719269 0.499017130 0.552048292 0.698674948 0.914355733 1.172352523 1.440044616 1.673220184 1.823830055 1.864040694 1.806072326 1.691309868 1.564589041 1.459490697 1.393788337 1.370288777 1.381689308 1.417317982 1.466905900 1.520983181 1.570665668 1.608713826 1.631366527 1.639795197 1.754199560
//
IT	4109
RD	13
LK	-390183.063692
QD	-66.157666 -> -56.582915
RI	0.0055850827
TR	0.124272	0.031778
MT	6.643684
MM	C_pi: 1.363686, n_recomb: 44579.852058
RS	0	0.000000	1.958479	153.754647	0.003449	0.000416
RS	1	0.006913	1.958479	163.802985	0.003674	0.002361
RS	2	0.014304	1.958479	174.465335	0.003914	0.003354
RS	3	0.022205	1.958479	185.773139	0.004167	0.003397
RS	4	0.030653	1.933871	200.269072	0.004492	0.003552
RS	5	0.039685	1.933871	213.113056	0.004780	0.003747
RS	6	0.049342	1.057713	413.586478	0.009277	0.007605
RS	7	0.059665	1.057713	437.809171	0.009821	0.008713
RS	8	0.070703	0.611378	797.993363	0.017900	0.016735
RS	9	0.082503	0.611378	836.454236	0.018763	0.018829
RS	10	0.095120	0.498654	1070.836423	0.024021	0.024827
RS	11	0.108608	0.498654	1113.519083	0.024978	0.026423
RS	12	0.123029	0.548598	1051.943568	0.023597	0.025002
RS	13	0.138447	0.548598	1092.715534	0.024511	0.025939
RS	14	0.154930	0.694942	897.272665	0.020127	0.021183
RS	15	0.172553	0.694942	934.733189	0.020968	0.021857
RS	16	0.191395	0.913349	742.134618	0.016647	0.017232
RS	17	0.211539	0.913349	775.796734	0.017402	0.017797
RS	18	0.233075	1.177851	629.664459	0.014124	0.014347
RS	19	0.256100	1.177851	659.964738	0.014804	0.014848
RS	20	0.280717	1.455797	560.079191	0.012564	0.012521
RS	21	0.307036	1.455797	587.955651	0.013189	0.012987
RS	22	0.335174	1.700899	528.394023	0.011853	0.011607
RS	23	0.365257	1.700899	554.952240	0.012448	0.012073
RS	24	0.397419	1.860749	532.580660	0.011947	0.011539
RS	25	0.431806	1.860749	558.929591	0.012538	0.012049
RS	26	0.468569	1.903642	572.765938	0.012848	0.012337
RS	27	0.507873	1.903642	599.804668	0.013455	0.012938
RS	28	0.549895	1.841487	648.134054	0.014539	0.014022
RS	29	0.594822	1.841487	676.164637	0.015167	0.014734
RS	30	0.642854	1.718601	753.818414	0.016909	0.016520
RS	31	0.694207	1.718601	782.052913	0.017543	0.017316
RS	32	0.749109	1.583258	877.597701	0.019686	0.019559
RS	33	0.807807	1.583258	903.826420	0.020274	0.020355
RS	34	0.870563	1.471343	997.458310	0.022375	0.022591
RS	35	0.937657	1.471343	1018.388159	0.022844	0.023248
RS	36	1.009390	1.401547	1086.665190	0.024376	0.024890
RS	37	1.086081	1.401547	1099.223477	0.024657	0.025272
RS	38	1.168073	1.376645	1127.085130	0.025282	0.025929
RS	39	1.255734	1.376645	1129.795879	0.025343	0.025980
RS	40	1.349454	1.388831	1117.938525	0.025077	0.025670
RS	41	1.449654	1.388831	1111.077312	0.024923	0.025431
RS	42	1.556780	1.426809	1070.613041	0.024016	0.024444
RS	43	1.671311	1.426809	1055.379834	0.023674	0.023990
RS	44	1.793760	1.479703	999.172684	0.022413	0.022654
RS	45	1.924674	1.479703	976.889456	0.021913	0.022051
RS	46	2.064638	1.537427	915.286262	0.020531	0.020619
RS	47	2.214277	1.537427	886.974236	0.019896	0.019911
RS	48	2.374261	1.590450	826.760271	0.018546	0.018542
RS	49	2.545304	1.590450	793.033770	0.017789	0.017754
RS	50	2.728171	1.630975	737.340515	0.016540	0.016515
RS	51	2.923680	1.630975	698.566879	0.015670	0.015652
RS	52	3.132704	1.654959	647.439374	0.014523	0.014536
RS	53	3.356178	1.654959	604.112243	0.013551	0.013596
RS	54	3.595100	1.663595	555.720641	0.012466	0.012547
RS	55	3.850538	1.663595	508.948524	0.011417	0.011535
RS	56	4.123635	1.663595	461.149408	0.010344	0.010496
RS	57	4.415611	1.663595	413.083756	0.009266	0.009443
RS	58	4.727770	1.786109	342.730606	0.007688	0.007895
RS	59	5.061509	1.786109	303.612656	0.006811	0.007018
RS	60	5.418320	1.786109	265.482326	0.005955	0.006156
RS	61	5.799795	1.786109	228.933188	0.005135	0.005324
RS	62	6.207643	1.786109	194.500542	0.004363	0.004536
RS	63	6.643684	1.786109	723.831273	0.016237	0.017055
PA	4+25*2+4+6 0.124272309 0.031777520 6.643683606 1.958478553 1.933870865 1.057712630 0.611377611 0.498654018 0.548597780 0.694941622 0.913348576 1.177851056 1.455796752 1.700899220 1.860749283 1.903642244 1.841486691 1.718601131 1.583258301 1.471342545 1.401546995 1.376645097 1.388831142 1.426809337 1.479703499 1.537427393 1.590449978 1.630974717 1.654958757 1.663595134 1.786109228
//
IT	4261
RD	14
LK	-390164.234959
QD	-62.267287 -> -53.385459
RI	0.0055763102
TR	0.123086	0.032005
MT	6.689023
MM	C_pi: 1.377792, n_recomb: 45346.187251
RS	0	0.000000	1.943562	157.796003	0.003480	0.000414
RS	1	0.006924	1.943562	168.120743	0.003707	0.002371
RS	2	0.014328	1.943562	179.076751	0.003949	0.003399
RS	3	0.022244	1.943562	190.696302	0.004205	0.003465
RS	4	0.030709	2.043853	193.072693	0.004258	0.003404
RS	5	0.039760	2.043853	205.528716	0.004532	0.003588
RS	6	0.049437	1.105732	403.421506	0.008896	0.007363
RS	7	0.059784	1.105732	427.272633	0.009422	0.008412
RS	8	0.070848	0.622252	800.291237	0.017648	0.016581
RS	9	0.082678	0.622252	839.204399	0.018507	0.018612
RS	10	0.095327	0.498757	1093.490529	0.024114	0.024955
RS	11	0.108852	0.498757	1137.118217	0.025076	0.026528
RS	12	0.123314	0.545721	1080.075883	0.023818	0.025221
RS	13	0.138777	0.545721	1121.790885	0.024738	0.026158
RS	14	0.155310	0.691622	920.608371	0.020302	0.021346
RS	15	0.172989	0.691622	958.946594	0.021147	0.022035
RS	16	0.191891	0.912281	758.570724	0.016728	0.017309
RS	17	0.212102	0.912281	792.982609	0.017487	0.017888
RS	18	0.233713	1.182607	640.313930	0.014121	0.014348
RS	19	0.256821	1.182607	671.206436	0.014802	0.014859
RS	20	0.281528	1.470144	566.433695	0.012491	0.012461
RS	21	0.307946	1.470144	594.758808	0.013116	0.012933
RS	22	0.336193	1.726756	531.834426	0.011728	0.011501
RS	23	0.366396	1.726756	558.740354	0.012322	0.011968
RS	24	0.398691	1.895848	534.475743	0.011787	0.011402
RS	25	0.433222	1.895848	561.135378	0.012374	0.011908
RS	26	0.470143	1.941718	574.621064	0.012672	0.012182
RS	27	0.509621	1.941718	602.011521	0.013276	0.012776
RS	28	0.551833	1.875778	651.692727	0.014371	0.013868
RS	29	0.596968	1.875778	680.190128	0.015000	0.014571
RS	30	0.645228	1.745161	761.013281	0.016782	0.016390
RS	31	0.696830	1.745161	789.862763	0.017419	0.017177
RS	32	0.752004	1.601536	890.144980	0.019630	0.019480
RS	33	0.810999	1.601536	917.080279	0.020224	0.020270
RS	34	0.874080	1.483044	1016.001010	0.022405	0.022579
RS	35	0.941527	1.483044	1037.571551	0.022881	0.023234
RS	36	1.013646	1.409282	1110.019031	0.024479	0.024939
RS	37	1.090758	1.409282	1122.982590	0.024765	0.025322
RS	38	1.173209	1.382985	1152.593253	0.025418	0.026007
RS	39	1.261369	1.382985	1155.421836	0.025480	0.026063
RS	40	1.355634	1.395875	1142.827336	0.025202	0.025743
RS	41	1.456426	1.395875	1135.882003	0.025049	0.025510
RS	42	1.564198	1.436065	1093.090940	0.024105	0.024492
RS	43	1.679431	1.436065	1077.705208	0.023766	0.024047
RS	44	1.802644	1.492100	1018.630672	0.022463	0.022674
RS	45	1.934388	1.492100	996.225752	0.021969	0.022083
RS	46	2.075255	1.553300	931.983615	0.020553	0.020619
RS	47	2.225875	1.553300	903.613749	0.019927	0.019927
RS	48	2.386925	1.609502	841.400990	0.018555	0.018539
RS	49	2.559127	1.609502	807.649432	0.017811	0.017767
RS	50	2.743252	1.652366	750.684967	0.016555	0.016522
RS	51	2.940126	1.652366	711.843514	0.015698	0.015674
RS	52	3.150633	1.677569	660.022341	0.014555	0.014563
RS	53	3.375716	1.677569	616.491598	0.013595	0.013635
RS	54	3.616384	1.686311	567.726414	0.012520	0.012596
RS	55	3.873716	1.686311	520.531206	0.011479	0.011593
RS	56	4.148867	1.686311	472.201936	0.010413	0.010560
RS	57	4.443070	1.686311	423.507691	0.009339	0.009512
RS	58	4.757645	1.816664	350.734311	0.007735	0.007936
RS	59	5.094002	1.816664	311.301369	0.006865	0.007068
RS	60	5.453648	1.816664	272.758006	0.006015	0.006212
RS	61	5.838198	1.816664	235.710392	0.005198	0.005384
RS	62	6.249375	1.816664	200.709876	0.004426	0.004596
RS	63	6.689023	1.816664	754.784357	0.016645	0.017460
PA	4+25*2+4+6 0.123085719 0.032004750 6.689023381 1.943561762 2.043852836 1.105731926 0.622251880 0.498757213 0.545721316 0.691621918 0.912281120 1.182607050 1.470144023 1.726756367 1.895848084 1.941717776 1.875777834 1.745160895 1.601535795 1.483043676 1.409282011 1.382984951 1.395874794 1.436064896 1.492100498 1.553300437 1.609502142 1.652365613 1.677569363 1.686311042 1.816664323
//
IT	3699
RD	15
LK	-390146.763325
QD	-58.704809 -> -50.453258
RI	0.0055912192
TR	0.121961	0.032227
MT	6.732070
MM	C_pi: 1.391373, n_recomb: 46093.712177
RS	0	0.000000	1.927062	161.959519	0.003514	0.000413
RS	1	0.006935	1.927062	172.567690	0.003744	0.002381
RS	2	0.014351	1.927062	183.824684	0.003988	0.003443
RS	3	0.022281	1.927062	195.763610	0.004247	0.003534
RS	4	0.030761	2.151743	186.701421	0.004050	0.003271
RS	5	0.039830	2.151743	198.810540	0.004313	0.003447
RS	6	0.049527	1.153835	393.864602	0.008545	0.007136
RS	7	0.059897	1.153835	417.353089	0.009054	0.008133
RS	8	0.070985	0.633261	801.892954	0.017397	0.016425
RS	9	0.082843	0.633261	841.218365	0.018250	0.018398
RS	10	0.095523	0.499229	1114.713541	0.024184	0.025063
RS	11	0.109083	0.499229	1159.252817	0.025150	0.026614
RS	12	0.123583	0.543321	1106.984738	0.024016	0.025422
RS	13	0.139088	0.543321	1149.613365	0.024941	0.026356
RS	14	0.155669	0.688651	943.248650	0.020464	0.021499
RS	15	0.173400	0.688651	982.440587	0.021314	0.022202
RS	16	0.192360	0.911157	774.736056	0.016808	0.017386
RS	17	0.212635	0.911157	809.882707	0.017570	0.017979
RS	18	0.234316	1.186694	650.938449	0.014122	0.014354
RS	19	0.257501	1.186694	682.415302	0.014805	0.014875
RS	20	0.282294	1.483194	572.885552	0.012429	0.012410
RS	21	0.308806	1.483194	601.654752	0.013053	0.012887
RS	22	0.337157	1.750931	535.412754	0.011616	0.011405
RS	23	0.367474	1.750931	562.661397	0.012207	0.011873
RS	24	0.399893	1.929246	536.486330	0.011639	0.011274
RS	25	0.434561	1.929246	563.448114	0.012224	0.011778
RS	26	0.471632	1.978353	576.501737	0.012507	0.012037
RS	27	0.511275	1.978353	604.229474	0.013109	0.012624
RS	28	0.553667	1.909008	655.110267	0.014213	0.013721
RS	29	0.598999	1.909008	684.053822	0.014841	0.014415
RS	30	0.647474	1.771031	767.843901	0.016658	0.016264
RS	31	0.699312	1.771031	797.285126	0.017297	0.017043
RS	32	0.754744	1.619436	902.098123	0.019571	0.019400
RS	33	0.814021	1.619436	929.721383	0.020170	0.020184
RS	34	0.877408	1.494594	1033.778628	0.022428	0.022563
RS	35	0.945191	1.494594	1055.982484	0.022909	0.023216
RS	36	1.017675	1.416978	1132.543301	0.024570	0.024980
RS	37	1.095186	1.416978	1145.917322	0.024861	0.025365
RS	38	1.178072	1.389296	1177.297012	0.025541	0.026077
RS	39	1.266706	1.389296	1180.258325	0.025606	0.026137
RS	40	1.361488	1.402814	1166.996796	0.025318	0.025810
RS	41	1.462842	1.402814	1159.987643	0.025166	0.025584
RS	42	1.571225	1.445090	1114.958675	0.024189	0.024536
RS	43	1.687124	1.445090	1099.442145	0.023852	0.024100
RS	44	1.811061	1.504113	1037.596191	0.022511	0.022692
RS	45	1.943593	1.504113	1015.088605	0.022022	0.022113
RS	46	2.085317	1.568629	948.297085	0.020573	0.020621
RS	47	2.236868	1.568629	919.882943	0.019957	0.019942
RS	48	2.398930	1.627862	855.744827	0.018565	0.018537
RS	49	2.572231	1.627862	821.975943	0.017833	0.017780
RS	50	2.757550	1.672933	763.796116	0.016571	0.016531
RS	51	2.955721	1.672933	724.890274	0.015726	0.015697
RS	52	3.167636	1.699254	672.414182	0.014588	0.014590
RS	53	3.394246	1.699254	628.681807	0.013639	0.013674
RS	54	3.636572	1.708007	579.577236	0.012574	0.012646
RS	55	3.895704	1.708007	531.960382	0.011541	0.011650
RS	56	4.172806	1.708007	483.105602	0.010481	0.010624
RS	57	4.469125	1.708007	433.790319	0.009411	0.009579
RS	58	4.785994	1.845935	358.626941	0.007780	0.007976
RS	59	5.124838	1.845935	318.880092	0.006918	0.007116
RS	60	5.487180	1.845935	279.928861	0.006073	0.006266
RS	61	5.874651	1.845935	242.391302	0.005259	0.005441
RS	62	6.288993	1.845935	206.833976	0.004487	0.004655
RS	63	6.732070	1.845935	785.511746	0.017042	0.017855
PA	4+25*2+4+6 0.121960978 0.032226523 6.732069884 1.927061683 2.151743292 1.153835424 0.633261113 0.499229060 0.543321045 0.688651160 0.911157055 1.186694277 1.483194198 1.750930851 1.929245860 1.978353122 1.909008090 1.771031010 1.619436262 1.494593536 1.416977733 1.389295970 1.402813725 1.445090153 1.504113278 1.568629372 1.627861570 1.672933198 1.699253795 1.708006751 1.845935122
//
IT	5012
RD	16
LK	-390130.526849
QD	-55.434704 -> -47.758103
RI	0.0056215633
TR	0.120893	0.032443
MT	6.773018
MM	C_pi: 1.404466, n_recomb: 46823.053068
RS	0	0.000000	1.910229	166.152714	0.003549	0.000411
RS	1	0.006945	1.910229	177.045683	0.003781	0.002391
RS	2	0.014373	1.910229	188.605035	0.004028	0.003486
RS	3	0.022316	1.910229	200.864705	0.004290	0.003601
RS	4	0.030811	2.257439	181.032466	0.003866	0.003150
RS	5	0.039896	2.257439	192.830291	0.004118	0.003320
RS	6	0.049612	1.201909	384.893541	0.008220	0.006924
RS	7	0.060003	1.201909	408.030473	0.008714	0.007875
RS	8	0.071115	0.644337	802.943184	0.017148	0.016268
RS	9	0.082999	0.644337	842.645588	0.017996	0.018187
RS	10	0.095709	0.499993	1134.664470	0.024233	0.025154
RS	11	0.109301	0.499993	1180.084445	0.025203	0.026683
RS	12	0.123838	0.541321	1132.763212	0.024192	0.025606
RS	13	0.139383	0.541321	1176.278262	0.025122	0.026537
RS	14	0.156009	0.685979	965.237427	0.020615	0.021645
RS	15	0.173789	0.685979	1005.260488	0.021469	0.022359
RS	16	0.192804	0.909982	790.640317	0.016886	0.017463
RS	17	0.213140	0.909982	826.507255	0.017652	0.018067
RS	18	0.234888	1.190179	661.530398	0.014128	0.014365
RS	19	0.258146	1.190179	693.583862	0.014813	0.014894
RS	20	0.283020	1.495068	579.412432	0.012375	0.012366
RS	21	0.309621	1.495068	608.621093	0.012998	0.012848
RS	22	0.338070	1.773552	539.104714	0.011514	0.011318
RS	23	0.368495	1.773552	566.691262	0.012103	0.011787
RS	24	0.401032	1.961052	538.593079	0.011503	0.011156
RS	25	0.435830	1.961052	565.849114	0.012085	0.011657
RS	26	0.473044	2.013644	578.395971	0.012353	0.011900
RS	27	0.512843	2.013644	606.447623	0.012952	0.012481
RS	28	0.555405	1.941247	658.391127	0.014061	0.013581
RS	29	0.600924	1.941247	687.761574	0.014689	0.014267
RS	30	0.649604	1.796254	774.332901	0.016537	0.016141
RS	31	0.701666	1.796254	804.343847	0.017178	0.016913
RS	32	0.757342	1.636979	913.493461	0.019509	0.019320
RS	33	0.816886	1.636979	941.786576	0.020114	0.020099
RS	34	0.880565	1.505992	1050.834607	0.022443	0.022541
RS	35	0.948667	1.505992	1073.664073	0.022930	0.023193
RS	36	1.021498	1.424628	1154.278713	0.024652	0.025014
RS	37	1.099388	1.424628	1168.067572	0.024946	0.025401
RS	38	1.182687	1.395568	1201.236100	0.025655	0.026141
RS	39	1.271771	1.395568	1204.343705	0.025721	0.026205
RS	40	1.367043	1.409649	1190.478494	0.025425	0.025872
RS	41	1.468931	1.409649	1183.424386	0.025274	0.025652
RS	42	1.577896	1.453894	1136.244604	0.024267	0.024577
RS	43	1.694428	1.453894	1120.617169	0.023933	0.024149
RS	44	1.819054	1.515765	1056.089129	0.022555	0.022709
RS	45	1.952335	1.515765	1033.496360	0.022072	0.022141
RS	46	2.094872	1.583451	964.239042	0.020593	0.020622
RS	47	2.247309	1.583451	935.793211	0.019986	0.019957
RS	48	2.410333	1.645573	869.800441	0.018576	0.018536
RS	49	2.584680	1.645573	836.021350	0.017855	0.017793
RS	50	2.771135	1.692731	776.678945	0.016588	0.016540
RS	51	2.970539	1.692731	737.712008	0.015755	0.015720
RS	52	3.183792	1.720074	684.617015	0.014621	0.014618
RS	53	3.411857	1.720074	640.685260	0.013683	0.013713
RS	54	3.655760	1.728754	591.273453	0.012628	0.012695
RS	55	3.916603	1.728754	543.236934	0.011602	0.011707
RS	56	4.195562	1.728754	493.861591	0.010547	0.010686
RS	57	4.493895	1.728754	443.932923	0.009481	0.009645
RS	58	4.812947	1.873999	366.410473	0.007825	0.008016
RS	59	5.154159	1.873999	326.350942	0.006970	0.007164
RS	60	5.519068	1.873999	286.996830	0.006129	0.006319
RS	61	5.909320	1.873999	248.977439	0.005317	0.005497
RS	62	6.326676	1.873999	212.873786	0.004546	0.004712
RS	63	6.773018	1.873999	815.997925	0.017427	0.018239
PA	4+25*2+4+6 0.120893003 0.032442765 6.773017933 1.910229372 2.257438865 1.201908965 0.644337095 0.499993204 0.541321499 0.685978849 0.909982239 1.190178842 1.495068086 1.773551872 1.961051731 2.013643931 1.941246665 1.796254338 1.636979269 1.505992103 1.424627642 1.395568217 1.409648686 1.453893745 1.515765187 1.583451359 1.645573275 1.692730931 1.720074425 1.728753824 1.873999422
//
IT	4041
RD	17
LK	-390115.417815
QD	-52.426210 -> -45.275437
RI	0.0056621796
TR	0.119878	0.032654
MT	6.812006
MM	C_pi: 1.417101, n_recomb: 47534.812238
RS	0	0.000000	1.893797	170.315197	0.003583	0.000410
RS	1	0.006955	1.893797	181.490612	0.003818	0.002400
RS	2	0.014393	1.893797	193.349788	0.004068	0.003527
RS	3	0.022349	1.893797	205.927461	0.004332	0.003667
RS	4	0.030858	2.360644	175.981431	0.003702	0.003042
RS	5	0.039959	2.360644	187.499946	0.003944	0.003207
RS	6	0.049693	1.249832	376.485518	0.007920	0.006726
RS	7	0.060103	1.249832	399.283606	0.008400	0.007634
RS	8	0.071238	0.655418	803.564740	0.016905	0.016112
RS	9	0.083147	0.655418	843.613145	0.017747	0.017980
RS	10	0.095885	0.500993	1153.466661	0.024266	0.025230
RS	11	0.109508	0.500993	1199.738310	0.025239	0.026738
RS	12	0.124079	0.539662	1157.487182	0.024350	0.025776
RS	13	0.139663	0.539662	1201.863126	0.025284	0.026702
RS	14	0.156331	0.683575	986.592993	0.020755	0.021784
RS	15	0.174158	0.683575	1027.425423	0.021614	0.022507
RS	16	0.193225	0.908766	806.286954	0.016962	0.017539
RS	17	0.213618	0.908766	842.859996	0.017731	0.018154
RS	18	0.235429	1.193130	672.075558	0.014139	0.014380
RS	19	0.258758	1.193130	704.697764	0.014825	0.014917
RS	20	0.283708	1.505867	585.996413	0.012328	0.012328
RS	21	0.310394	1.505867	615.639836	0.012951	0.012814
RS	22	0.338936	1.794735	542.888826	0.011421	0.011239
RS	23	0.369463	1.794735	570.808543	0.012008	0.011708
RS	24	0.402113	1.991368	540.777549	0.011376	0.011046
RS	25	0.437034	1.991368	568.320389	0.011956	0.011545
RS	26	0.474383	2.047661	580.296722	0.012208	0.011771
RS	27	0.514330	2.047661	608.659899	0.012805	0.012347
RS	28	0.557055	1.972541	661.542514	0.013917	0.013447
RS	29	0.602752	1.972541	691.321851	0.014543	0.014126
RS	30	0.651626	1.820860	780.502326	0.016420	0.016022
RS	31	0.703900	1.820860	811.062042	0.017062	0.016787
RS	32	0.759809	1.654175	924.365147	0.019446	0.019239
RS	33	0.819607	1.654175	953.310430	0.020055	0.020013
RS	34	0.883563	1.517235	1067.208128	0.022451	0.022516
RS	35	0.951967	1.517235	1090.655146	0.022944	0.023167
RS	36	1.025129	1.432220	1175.263676	0.024724	0.025042
RS	37	1.103379	1.432220	1189.470863	0.025023	0.025431
RS	38	1.187071	1.401790	1224.444804	0.025759	0.026198
RS	39	1.276583	1.401790	1227.711064	0.025828	0.026267
RS	40	1.372321	1.416371	1213.304878	0.025525	0.025929
RS	41	1.474718	1.416371	1206.222995	0.025376	0.025715
RS	42	1.584235	1.462479	1156.973412	0.024339	0.024615
RS	43	1.701369	1.462479	1141.253311	0.024009	0.024196
RS	44	1.826650	1.527069	1074.128161	0.022597	0.022725
RS	45	1.960644	1.527069	1051.466155	0.022120	0.022168
RS	46	2.103956	1.597790	979.822205	0.020613	0.020624
RS	47	2.257236	1.597790	951.356120	0.020014	0.019972
RS	48	2.421176	1.662671	883.574685	0.018588	0.018537
RS	49	2.596517	1.662671	849.792011	0.017877	0.017807
RS	50	2.784053	1.711802	789.336132	0.016605	0.016551
RS	51	2.984632	1.711802	750.311523	0.015784	0.015744
RS	52	3.199160	1.740081	696.632295	0.014655	0.014647
RS	53	3.428608	1.740081	652.503736	0.013727	0.013752
RS	54	3.674014	1.748609	602.815431	0.012682	0.012744
RS	55	3.936487	1.748609	554.361710	0.011662	0.011763
RS	56	4.217215	1.748609	504.471037	0.010613	0.010747
RS	57	4.517466	1.748609	453.936746	0.009550	0.009710
RS	58	4.838599	1.900921	374.086439	0.007870	0.008055
RS	59	5.182066	1.900921	333.715708	0.007020	0.007210
RS	60	5.549421	1.900921	293.963660	0.006184	0.006371
RS	61	5.942324	1.900921	255.470276	0.005374	0.005552
RS	62	6.362552	1.900921	218.830354	0.004604	0.004767
RS	63	6.812006	1.900921	846.231679	0.017802	0.018613
PA	4+25*2+4+6 0.119877715 0.032653589 6.812005986 1.893797307 2.360643815 1.249831683 0.655417538 0.500992641 0.539662290 0.683575276 0.908765546 1.193129954 1.505867156 1.794734852 1.991367749 2.047661197 1.972541445 1.820859612 1.654174502 1.517234880 1.432219671 1.401790256 1.416370751 1.462478515 1.527069359 1.597789540 1.662671049 1.711802437 1.740080631 1.748608734 1.900921467
//
IT	4749
RD	18
LK	-390101.340087
QD	-49.652703 -> -42.983947
RI	0.0057091093
TR	0.118911	0.032859
MT	6.849196
MM	C_pi: 1.429307, n_recomb: 48229.487908
RS	0	0.000000	1.878202	174.405253	0.003616	0.000409
RS	1	0.006964	1.878202	185.858212	0.003854	0.002409
RS	2	0.014413	1.878202	198.011988	0.004106	0.003566
RS	3	0.022380	1.878202	210.902108	0.004373	0.003730
RS	4	0.030903	2.461080	171.477743	0.003555	0.002943
RS	5	0.040018	2.461080	182.745827	0.003789	0.003105
RS	6	0.049769	1.297525	368.605216	0.007643	0.006541
RS	7	0.060199	1.297525	391.077788	0.008109	0.007411
RS	8	0.071355	0.666468	803.838241	0.016667	0.015959
RS	9	0.083288	0.666468	844.204878	0.017504	0.017778
RS	10	0.096052	0.502181	1171.230195	0.024285	0.025294
RS	11	0.109704	0.502181	1218.326208	0.025261	0.026782
RS	12	0.124308	0.538297	1181.219316	0.024492	0.025931
RS	13	0.139928	0.538297	1226.432095	0.025429	0.026852
RS	14	0.156637	0.681408	1007.343732	0.020886	0.021915
RS	15	0.174509	0.681408	1048.964761	0.021749	0.022646
RS	16	0.193625	0.907522	821.673785	0.017037	0.017615
RS	17	0.214073	0.907522	858.938963	0.017809	0.018239
RS	18	0.235944	1.195602	682.566687	0.014152	0.014399
RS	19	0.259339	1.195602	715.749834	0.014841	0.014942
RS	20	0.284363	1.515693	592.618915	0.012287	0.012296
RS	21	0.311129	1.515693	622.692275	0.012911	0.012787
RS	22	0.339760	1.814578	546.749811	0.011336	0.011166
RS	23	0.370384	1.814578	574.998153	0.011922	0.011637
RS	24	0.403141	2.020291	543.024211	0.011259	0.010943
RS	25	0.438179	2.020291	570.846829	0.011836	0.011440
RS	26	0.475657	2.080476	582.197556	0.012071	0.011649
RS	27	0.515744	2.080476	610.860738	0.012666	0.012220
RS	28	0.558624	2.002942	664.570520	0.013779	0.013319
RS	29	0.604490	2.002942	694.741892	0.014405	0.013991
RS	30	0.653549	1.844875	786.372960	0.016305	0.015906
RS	31	0.706025	1.844875	817.461522	0.016949	0.016664
RS	32	0.762156	1.671035	934.744386	0.019381	0.019158
RS	33	0.822195	1.671035	964.324580	0.019995	0.019928
RS	34	0.886416	1.528320	1082.936453	0.022454	0.022487
RS	35	0.955108	1.528320	1106.992629	0.022953	0.023138
RS	36	1.028584	1.439745	1195.535092	0.024788	0.025064
RS	37	1.107177	1.439745	1210.163155	0.025092	0.025456
RS	38	1.191244	1.407955	1246.954772	0.025855	0.026250
RS	39	1.281164	1.407955	1250.390819	0.025926	0.026322
RS	40	1.377346	1.422981	1235.500873	0.025617	0.025982
RS	41	1.480226	1.422981	1228.407069	0.025470	0.025773
RS	42	1.590271	1.470854	1177.164949	0.024408	0.024651
RS	43	1.707979	1.470854	1161.369005	0.024080	0.024239
RS	44	1.833884	1.538044	1091.728919	0.022636	0.022740
RS	45	1.968557	1.538044	1069.012205	0.022165	0.022193
RS	46	2.112609	1.611670	995.057324	0.020632	0.020626
RS	47	2.266692	1.611670	966.581284	0.020041	0.019986
RS	48	2.431505	1.679193	897.071577	0.018600	0.018538
RS	49	2.607795	1.679193	863.291567	0.017900	0.017821
RS	50	2.796362	1.730194	801.768620	0.016624	0.016562
RS	51	2.998061	1.730194	762.689837	0.015814	0.015767
RS	52	3.213805	1.759327	708.458880	0.014689	0.014675
RS	53	3.444574	1.759327	664.136527	0.013770	0.013791
RS	54	3.691413	1.767634	614.200877	0.012735	0.012792
RS	55	3.955441	1.767634	565.333095	0.011722	0.011818
RS	56	4.237857	1.767634	514.932822	0.010677	0.010807
RS	57	4.539939	1.767634	463.801000	0.009617	0.009773
RS	58	4.863057	1.926772	381.654653	0.007913	0.008094
RS	59	5.208678	1.926772	340.974605	0.007070	0.007256
RS	60	5.578366	1.926772	300.829699	0.006237	0.006421
RS	61	5.973800	1.926772	261.870081	0.005430	0.005604
RS	62	6.396771	1.926772	224.703708	0.004659	0.004821
RS	63	6.849196	1.926772	876.198636	0.018167	0.018978
PA	4+25*2+4+6 0.118910953 0.032858969 6.849196453 1.878202380 2.461080128 1.297525218 0.666467609 0.502180889 0.538296891 0.681408414 0.907522096 1.195601665 1.515693447 1.814578200 2.020290696 2.080476324 2.002942200 1.844875396 1.671034895 1.528320310 1.439745279 1.407955481 1.422981184 1.470854380 1.538043692 1.611670140 1.679193388 1.730194205 1.759326752 1.767633690 1.926772170
//
IT	4286
RD	19
LK	-390088.208206
QD	-47.091003 -> -40.865030
RI	0.0057597987
TR	0.117989	0.033059
MT	6.884704
MM	C_pi: 1.441103, n_recomb: 48907.455854
RS	0	0.000000	1.863665	178.396099	0.003648	0.000408
RS	1	0.006973	1.863665	190.120043	0.003887	0.002417
RS	2	0.014431	1.863665	202.561462	0.004142	0.003603
RS	3	0.022410	1.863665	215.756648	0.004412	0.003791
RS	4	0.030945	2.558519	167.459390	0.003424	0.002855
RS	5	0.040075	2.558519	178.503069	0.003650	0.003013
RS	6	0.049842	1.344845	361.236452	0.007386	0.006368
RS	7	0.060290	1.344845	383.398057	0.007839	0.007203
RS	8	0.071466	0.677439	803.849085	0.016436	0.015808
RS	9	0.083421	0.677439	844.509529	0.017268	0.017582
RS	10	0.096210	0.503516	1188.053431	0.024292	0.025347
RS	11	0.109891	0.503516	1235.947800	0.025271	0.026815
RS	12	0.124526	0.537186	1204.008408	0.024618	0.026074
RS	13	0.140181	0.537186	1250.034931	0.025559	0.026989
RS	14	0.156928	0.679456	1027.502032	0.021009	0.022039
RS	15	0.174842	0.679456	1069.891404	0.021876	0.022777
RS	16	0.194005	0.906250	836.807445	0.017110	0.017690
RS	17	0.214505	0.906250	874.751033	0.017886	0.018323
RS	18	0.236434	1.197649	692.988711	0.014169	0.014420
RS	19	0.259892	1.197649	726.724709	0.014859	0.014970
RS	20	0.284985	1.524619	599.267270	0.012253	0.012269
RS	21	0.311828	1.524619	629.765632	0.012877	0.012763
RS	22	0.340543	1.833197	550.663122	0.011259	0.011100
RS	23	0.371260	1.833197	579.235236	0.011843	0.011571
RS	24	0.404118	2.047898	545.318943	0.011150	0.010847
RS	25	0.439268	2.047898	573.414564	0.011724	0.011342
RS	26	0.476869	2.112154	584.089073	0.011943	0.011534
RS	27	0.517091	2.112154	613.041300	0.012535	0.012100
RS	28	0.560118	2.032490	667.477377	0.013648	0.013197
RS	29	0.606144	2.032490	698.024779	0.014272	0.013862
RS	30	0.655380	1.868327	791.958487	0.016193	0.015794
RS	31	0.708049	1.868327	823.556726	0.016839	0.016545
RS	32	0.764391	1.687569	944.655004	0.019315	0.019077
RS	33	0.824660	1.687569	974.853106	0.019933	0.019844
RS	34	0.889133	1.539243	1098.049207	0.022452	0.022456
RS	35	0.958100	1.539243	1122.705701	0.022956	0.023106
RS	36	1.031876	1.447194	1215.121073	0.024845	0.025082
RS	37	1.110796	1.447194	1230.171625	0.025153	0.025477
RS	38	1.195219	1.414052	1268.791729	0.025943	0.026296
RS	39	1.285528	1.414052	1272.407384	0.026017	0.026373
RS	40	1.382135	1.429471	1257.088861	0.025703	0.026030
RS	41	1.485476	1.429471	1249.997372	0.025558	0.025827
RS	42	1.596024	1.479022	1196.834826	0.024471	0.024684
RS	43	1.714279	1.479022	1180.978325	0.024147	0.024280
RS	44	1.840780	1.548700	1108.899606	0.022673	0.022754
RS	45	1.976101	1.548700	1086.141590	0.022208	0.022217
RS	46	2.120858	1.625115	1009.946953	0.020650	0.020629
RS	47	2.275707	1.625115	981.470672	0.020068	0.020000
RS	48	2.441354	1.695167	910.291838	0.018613	0.018540
RS	49	2.618550	1.695167	876.520415	0.017922	0.017836
RS	50	2.808101	1.747941	813.974125	0.016643	0.016574
RS	51	3.010869	1.747941	774.844851	0.015843	0.015791
RS	52	3.227775	1.777853	720.093463	0.014724	0.014704
RS	53	3.459804	1.777853	675.580765	0.013813	0.013830
RS	54	3.708012	1.785875	625.425901	0.012788	0.012841
RS	55	3.973526	1.785875	576.147821	0.011780	0.011872
RS	56	4.257553	1.785875	525.244168	0.010740	0.010866
RS	57	4.561384	1.785875	473.523276	0.009682	0.009835
RS	58	4.886399	1.951609	389.112908	0.007956	0.008133
RS	59	5.234076	1.951609	348.126037	0.007118	0.007300
RS	60	5.605996	1.951609	307.593716	0.006289	0.006469
RS	61	6.003847	1.951609	268.175790	0.005483	0.005656
RS	62	6.429438	1.951609	230.492806	0.004713	0.004873
RS	63	6.884704	1.951609	905.882693	0.018522	0.019333
PA	4+25*2+4+6 0.117989403 0.033059023 6.884703876 1.863665054 2.558518694 1.344845262 0.677439216 0.503516110 0.537186494 0.679455640 0.906249840 1.197648920 1.524619273 1.833196828 2.047898371 2.112154414 2.032490381 1.868326575 1.687568734 1.539242964 1.447194065 1.414052151 1.429471326 1.479021695 1.548699941 1.625115313 1.695167389 1.747941229 1.777853293 1.785875156 1.951608802
//
IT	3928
RD	20
LK	-390075.945694
QD	-44.721010 -> -38.902552
RI	0.0058119513
TR	0.117110	0.033254
MT	6.918626
MM	C_pi: 1.452513, n_recomb: 49569.273657
RS	0	0.000000	1.850321	182.267448	0.003677	0.000406
RS	1	0.006981	1.850321	194.254567	0.003919	0.002425
RS	2	0.014449	1.850321	206.975354	0.004175	0.003638
RS	3	0.022438	1.850321	220.466846	0.004448	0.003848
RS	4	0.030985	2.652827	163.869855	0.003306	0.002775
RS	5	0.040129	2.652827	174.712430	0.003525	0.002931
RS	6	0.049911	1.391747	354.338526	0.007148	0.006206
RS	7	0.060376	1.391747	376.203369	0.007589	0.007010
RS	8	0.071571	0.688317	803.641922	0.016213	0.015660
RS	9	0.083548	0.688317	844.573979	0.017038	0.017393
RS	10	0.096361	0.504970	1204.015326	0.024290	0.025391
RS	11	0.110069	0.504970	1252.683341	0.025271	0.026839
RS	12	0.124733	0.536299	1225.905135	0.024731	0.026205
RS	13	0.140421	0.536299	1272.723462	0.025676	0.027114
RS	14	0.157204	0.677692	1047.095444	0.021124	0.022156
RS	15	0.175159	0.677692	1090.233789	0.021994	0.022901
RS	16	0.194367	0.904967	851.681198	0.017182	0.017763
RS	17	0.214916	0.904967	890.289575	0.017961	0.018404
RS	18	0.236900	1.199318	703.334926	0.014189	0.014443
RS	19	0.260418	1.199318	737.615719	0.014881	0.015000
RS	20	0.285578	1.532729	605.927815	0.012224	0.012247
RS	21	0.312494	1.532729	636.846155	0.012848	0.012744
RS	22	0.341289	1.850659	554.622564	0.011189	0.011039
RS	23	0.372094	1.850659	583.513904	0.011772	0.011511
RS	24	0.405050	2.074268	547.652189	0.011048	0.010758
RS	25	0.440306	2.074268	576.014415	0.011620	0.011250
RS	26	0.478023	2.142748	585.969785	0.011821	0.011425
RS	27	0.518374	2.142748	615.200869	0.012411	0.011986
RS	28	0.561541	2.061224	670.270265	0.013522	0.013079
RS	29	0.607721	2.061224	701.178693	0.014145	0.013739
RS	30	0.657125	1.891233	797.278651	0.016084	0.015684
RS	31	0.709978	1.891233	829.368355	0.016732	0.016430
RS	32	0.766521	1.703779	954.128911	0.019248	0.018996
RS	33	0.827010	1.703779	984.928393	0.019870	0.019760
RS	34	0.891722	1.549997	1112.583038	0.022445	0.022422
RS	35	0.960952	1.549997	1137.830790	0.022954	0.023072
RS	36	1.035014	1.454555	1234.058619	0.024896	0.025096
RS	37	1.114246	1.454555	1249.532457	0.025208	0.025493
RS	38	1.199010	1.420069	1289.989475	0.026024	0.026339
RS	39	1.289690	1.420069	1293.793350	0.026101	0.026420
RS	40	1.386701	1.435836	1278.096492	0.025784	0.026075
RS	41	1.490483	1.435836	1271.020227	0.025641	0.025878
RS	42	1.601511	1.486980	1216.007006	0.024531	0.024714
RS	43	1.720289	1.486980	1200.103701	0.024211	0.024318
RS	44	1.847358	1.559044	1125.659747	0.022709	0.022768
RS	45	1.983298	1.559044	1102.872292	0.022249	0.022240
RS	46	2.128728	1.638141	1024.503263	0.020668	0.020631
RS	47	2.284310	1.638141	996.035440	0.020094	0.020014
RS	48	2.450752	1.710618	923.242377	0.018625	0.018542
RS	49	2.628813	1.710618	889.484984	0.017944	0.017850
RS	50	2.819305	1.765075	825.956380	0.016663	0.016587
RS	51	3.023094	1.765075	786.780213	0.015872	0.015814
RS	52	3.241109	1.795698	731.537916	0.014758	0.014733
RS	53	3.474343	1.795698	686.838473	0.013856	0.013867
RS	54	3.723858	1.803378	636.490739	0.012840	0.012888
RS	55	3.990792	1.803378	586.806533	0.011838	0.011925
RS	56	4.276359	1.803378	535.405992	0.010801	0.010923
RS	57	4.581861	1.803378	483.104631	0.009746	0.009895
RS	58	4.908690	1.975481	396.462883	0.007998	0.008170
RS	59	5.258333	1.975481	355.171792	0.007165	0.007343
RS	60	5.632385	1.975481	314.257415	0.006340	0.006517
RS	61	6.032547	1.975481	274.388863	0.005535	0.005705
RS	62	6.460645	1.975481	236.198751	0.004765	0.004923
RS	63	6.918626	1.975481	935.276645	0.018868	0.019679
PA	4+25*2+4+6 0.117110166 0.033253910 6.918625903 1.850320865 2.652827495 1.391747108 0.688317191 0.504970246 0.536299444 0.677691800 0.904967267 1.199318197 1.532728904 1.850659450 2.074268156 2.142747715 2.061224242 1.891233076 1.703778520 1.549996699 1.454554760 1.420069360 1.435836341 1.486980469 1.559043798 1.638140866 1.710617594 1.765074937 1.795697509 1.803377508 1.975481357
//
IT	4510
RD	21
LK	-390064.483427
QD	-42.524550 -> -37.081817
RI	0.0058646895
TR	0.116270	0.033444
MT	6.951122
MM	C_pi: 1.463562, n_recomb: 50215.328828
RS	0	0.000000	1.838114	186.016878	0.003704	0.000405
RS	1	0.006989	1.838114	198.259239	0.003948	0.002432
RS	2	0.014466	1.838114	211.250993	0.004207	0.003670
RS	3	0.022465	1.838114	225.029903	0.004481	0.003902
RS	4	0.031024	2.743952	160.657854	0.003199	0.002702
RS	5	0.040180	2.743952	171.320090	0.003412	0.002856
RS	6	0.049977	1.438165	347.880508	0.006928	0.006055
RS	7	0.060458	1.438165	369.462738	0.007358	0.006830
RS	8	0.071672	0.699075	803.269431	0.015996	0.015516
RS	9	0.083669	0.699075	844.453471	0.016817	0.017209
RS	10	0.096505	0.506519	1219.186986	0.024279	0.025426
RS	11	0.110238	0.506519	1268.605137	0.025263	0.026856
RS	12	0.124931	0.535607	1246.958859	0.024832	0.026326
RS	13	0.140650	0.535607	1294.548075	0.025780	0.027227
RS	14	0.157468	0.676104	1066.134595	0.021231	0.022267
RS	15	0.175462	0.676104	1110.003157	0.022105	0.023017
RS	16	0.194713	0.903687	866.291746	0.017252	0.017836
RS	17	0.215309	0.903687	905.551475	0.018033	0.018484
RS	18	0.237345	1.200656	713.595657	0.014211	0.014469
RS	19	0.260920	1.200656	748.413149	0.014904	0.015031
RS	20	0.286143	1.540108	612.584479	0.012199	0.012228
RS	21	0.313129	1.540108	643.917584	0.012823	0.012729
RS	22	0.342001	1.867063	558.612961	0.011124	0.010983
RS	23	0.372891	1.867063	587.818945	0.011706	0.011456
RS	24	0.405939	2.099490	550.011152	0.010953	0.010673
RS	25	0.441297	2.099490	578.633793	0.011523	0.011164
RS	26	0.479126	2.172329	587.832548	0.011706	0.011321
RS	27	0.519599	2.172329	617.332847	0.012294	0.011878
RS	28	0.562900	2.089190	672.953376	0.013401	0.012967
RS	29	0.609227	2.089190	704.208700	0.014024	0.013620
RS	30	0.658792	1.913629	802.346475	0.015978	0.015578
RS	31	0.711821	1.913629	834.910276	0.016627	0.016319
RS	32	0.768556	1.719681	963.189390	0.019181	0.018917
RS	33	0.829256	1.719681	994.574187	0.019806	0.019677
RS	34	0.894198	1.560589	1126.565902	0.022435	0.022387
RS	35	0.963678	1.560589	1152.395717	0.022949	0.023037
RS	36	1.038014	1.461829	1252.376043	0.024940	0.025106
RS	37	1.117545	1.461829	1268.273303	0.025257	0.025505
RS	38	1.202634	1.426011	1310.571773	0.026099	0.026377
RS	39	1.293670	1.426011	1314.571590	0.026179	0.026462
RS	40	1.391067	1.442081	1298.545780	0.025860	0.026116
RS	41	1.495272	1.442081	1291.496396	0.025719	0.025925
RS	42	1.606759	1.494745	1234.696713	0.024588	0.024743
RS	43	1.726037	1.494745	1218.759235	0.024271	0.024353
RS	44	1.853651	1.569100	1142.017682	0.022742	0.022780
RS	45	1.990184	1.569100	1119.211925	0.022288	0.022262
RS	46	2.136258	1.650776	1038.733055	0.020686	0.020634
RS	47	2.292540	1.650776	1010.281680	0.020119	0.020027
RS	48	2.459745	1.725583	935.925349	0.018638	0.018545
RS	49	2.638635	1.725583	902.187230	0.017966	0.017864
RS	50	2.830027	1.781641	837.715193	0.016682	0.016600
RS	51	3.034794	1.781641	798.495858	0.015901	0.015838
RS	52	3.253872	1.812913	742.790175	0.014792	0.014762
RS	53	3.488260	1.812913	697.908034	0.013898	0.013905
RS	54	3.739028	1.820200	647.392529	0.012892	0.012935
RS	55	4.007322	1.820200	597.306996	0.011895	0.011978
RS	56	4.294366	1.820200	545.416547	0.010862	0.010979
RS	57	4.601469	1.820200	492.543677	0.009809	0.009954
RS	58	4.930035	1.998463	403.702923	0.008039	0.008207
RS	59	5.281564	1.998463	362.110832	0.007211	0.007386
RS	60	5.657659	1.998463	320.820147	0.006389	0.006563
RS	61	6.060037	1.998463	280.508850	0.005586	0.005754
RS	62	6.490537	1.998463	241.821142	0.004816	0.004972
RS	63	6.951122	1.998463	964.369897	0.019205	0.020016
PA	4+25*2+4+6 0.116269681 0.033443517 6.951121623 1.838113779 2.743951903 1.438164516 0.699075265 0.506518998 0.535606934 0.676103847 0.903686726 1.200656395 1.540108053 1.867062676 2.099490398 2.172329181 2.089189794 1.913628630 1.719681331 1.560588685 1.461829087 1.426010771 1.442081468 1.494744894 1.569100463 1.650776367 1.725582986 1.781641200 1.812912522 1.820200072 1.998463267
//
IT	4860
RD	22
LK	-390053.758963
QD	-40.485991 -> -35.390256
RI	0.0059167401
TR	0.115466	0.033628
MT	6.982227
MM	C_pi: 1.474259, n_recomb: 50845.982364
RS	0	0.000000	1.827079	189.632563	0.003730	0.000404
RS	1	0.006996	1.827079	202.121480	0.003975	0.002438
RS	2	0.014482	1.827079	215.375009	0.004236	0.003701
RS	3	0.022491	1.827079	229.431618	0.004512	0.003953
RS	4	0.031060	2.831708	157.787583	0.003103	0.002637
RS	5	0.040229	2.831708	168.288500	0.003310	0.002789
RS	6	0.050040	1.484056	341.827439	0.006723	0.005913
RS	7	0.060537	1.484056	363.140604	0.007142	0.006662
RS	8	0.071768	0.709688	802.774747	0.015788	0.015376
RS	9	0.083785	0.709688	844.193219	0.016603	0.017032
RS	10	0.096643	0.508140	1233.630154	0.024262	0.025455
RS	11	0.110400	0.508140	1283.775739	0.025248	0.026866
RS	12	0.125120	0.535084	1267.209371	0.024923	0.026436
RS	13	0.140869	0.535084	1315.549174	0.025873	0.027331
RS	14	0.157720	0.674676	1084.629821	0.021332	0.022372
RS	15	0.175751	0.674676	1129.210204	0.022208	0.023126
RS	16	0.195042	0.902405	880.644389	0.017320	0.017907
RS	17	0.215684	0.902405	920.542200	0.018105	0.018561
RS	18	0.237769	1.201692	723.765289	0.014234	0.014497
RS	19	0.261400	1.201692	759.111274	0.014930	0.015064
RS	20	0.286683	1.546800	619.231834	0.012179	0.012213
RS	21	0.313736	1.546800	650.974462	0.012803	0.012717
RS	22	0.342681	1.882474	562.622611	0.011065	0.010932
RS	23	0.373651	1.882474	592.138539	0.011646	0.011406
RS	24	0.406788	2.123613	552.388815	0.010864	0.010594
RS	25	0.442244	2.123613	581.265871	0.011432	0.011083
RS	26	0.480179	2.200925	589.676555	0.011597	0.011222
RS	27	0.520769	2.200925	619.436927	0.012183	0.011776
RS	28	0.564198	2.116402	675.532276	0.013286	0.012858
RS	29	0.610666	2.116402	707.121035	0.013907	0.013507
RS	30	0.660385	1.935514	807.177655	0.015875	0.015474
RS	31	0.713581	1.935514	840.198800	0.016524	0.016210
RS	32	0.770500	1.735271	971.858479	0.019114	0.018838
RS	33	0.831401	1.735271	1003.812724	0.019742	0.019595
RS	34	0.896562	1.571005	1140.024430	0.022421	0.022350
RS	35	0.966282	1.571005	1166.426692	0.022940	0.022999
RS	36	1.040880	1.469000	1270.100028	0.024979	0.025113
RS	37	1.120696	1.469000	1286.419881	0.025300	0.025515
RS	38	1.206097	1.431859	1330.562614	0.026168	0.026411
RS	39	1.297472	1.431859	1334.764771	0.026251	0.026500
RS	40	1.395240	1.448196	1318.452741	0.025930	0.026155
RS	41	1.499848	1.448196	1311.440703	0.025792	0.025968
RS	42	1.611775	1.502307	1252.917510	0.024641	0.024770
RS	43	1.731531	1.502307	1236.957165	0.024328	0.024387
RS	44	1.859666	1.578865	1157.984001	0.022774	0.022792
RS	45	1.996766	1.578865	1135.169769	0.022326	0.022282
RS	46	2.143457	1.663027	1052.639700	0.020703	0.020637
RS	47	2.300410	1.663027	1024.212132	0.020143	0.020040
RS	48	2.468344	1.740073	948.342083	0.018651	0.018549
RS	49	2.648027	1.740073	914.628111	0.017988	0.017878
RS	50	2.840281	1.797654	849.249703	0.016702	0.016613
RS	51	3.045984	1.797654	809.990895	0.015930	0.015861
RS	52	3.266079	1.829517	753.848166	0.014826	0.014790
RS	53	3.501572	1.829517	708.787571	0.013940	0.013941
RS	54	3.753540	1.836365	658.128582	0.012944	0.012982
RS	55	4.023136	1.836365	607.646872	0.011951	0.012029
RS	56	4.311593	1.836365	555.273778	0.010921	0.011034
RS	57	4.620230	1.836365	501.838579	0.009870	0.010011
RS	58	4.950460	2.020583	410.831734	0.008080	0.008244
RS	59	5.303793	2.020583	368.942173	0.007256	0.007427
RS	60	5.681846	2.020583	327.281095	0.006437	0.006608
RS	61	6.086347	2.020583	286.534987	0.005635	0.005801
RS	62	6.519148	2.020583	247.359181	0.004865	0.005020
RS	63	6.982227	2.020583	993.149757	0.019533	0.020345
PA	4+25*2+4+6 0.115466164 0.033628168 6.982227047 1.827078664 2.831707513 1.484055749 0.709688388 0.508140128 0.535083817 0.674676298 0.902404872 1.201691793 1.546800098 1.882473507 2.123613266 2.200924781 2.116402084 1.935513772 1.735271322 1.571005250 1.468999512 1.431858556 1.448196117 1.502307171 1.578865479 1.663027396 1.740072883 1.797654206 1.829516715 1.836365220 2.020582827
//
IT	3987
RD	23
LK	-390043.716626
QD	-38.591279 -> -33.816475
RI	0.0059673448
TR	0.114696	0.033808
MT	7.012098
MM	C_pi: 1.484630, n_recomb: 51461.614786
RS	0	0.000000	1.817203	193.108479	0.003752	0.000403
RS	1	0.007003	1.817203	205.834927	0.004000	0.002443
RS	2	0.014497	1.817203	219.340689	0.004262	0.003729
RS	3	0.022515	1.817203	233.664915	0.004541	0.004002
RS	4	0.031095	2.915718	155.240209	0.003017	0.002578
RS	5	0.040276	2.915718	165.598109	0.003218	0.002728
RS	6	0.050100	1.529292	336.169378	0.006532	0.005780
RS	7	0.060612	1.529292	357.227704	0.006942	0.006505
RS	8	0.071860	0.720152	802.179735	0.015588	0.015241
RS	9	0.083896	0.720152	843.816692	0.016397	0.016861
RS	10	0.096774	0.509818	1247.400232	0.024239	0.025477
RS	11	0.110555	0.509818	1298.251627	0.025228	0.026871
RS	12	0.125300	0.534714	1286.688148	0.025003	0.026537
RS	13	0.141078	0.534714	1335.759086	0.025956	0.027425
RS	14	0.157962	0.673395	1102.600504	0.021426	0.022471
RS	15	0.176027	0.673395	1147.875053	0.022305	0.023229
RS	16	0.195358	0.901136	894.733760	0.017386	0.017976
RS	17	0.216042	0.901136	935.256565	0.018174	0.018637
RS	18	0.238176	1.202464	733.836492	0.014260	0.014526
RS	19	0.261859	1.202464	769.702802	0.014957	0.015097
RS	20	0.287200	1.552875	625.858921	0.012162	0.012202
RS	21	0.314317	1.552875	658.005775	0.012786	0.012708
RS	22	0.343332	1.896965	566.643677	0.011011	0.010885
RS	23	0.374380	1.896965	596.464991	0.011590	0.011359
RS	24	0.407602	2.146709	554.777948	0.010780	0.010520
RS	25	0.443150	2.146709	583.903703	0.011346	0.011007
RS	26	0.481188	2.228600	591.497125	0.011494	0.011128
RS	27	0.521890	2.228600	621.508924	0.012077	0.011679
RS	28	0.565442	2.142916	678.007415	0.013175	0.012754
RS	29	0.612044	2.142916	709.916849	0.013795	0.013398
RS	30	0.661910	1.956918	811.785141	0.015775	0.015374
RS	31	0.715268	1.956918	845.247696	0.016425	0.016105
RS	32	0.772363	1.750567	980.156616	0.019046	0.018760
RS	33	0.833456	1.750567	1012.664950	0.019678	0.019515
RS	34	0.898828	1.581260	1152.981440	0.022405	0.022311
RS	35	0.968778	1.581260	1179.946576	0.022929	0.022961
RS	36	1.043627	1.476074	1287.254448	0.025014	0.025117
RS	37	1.123718	1.476074	1303.995657	0.025339	0.025521
RS	38	1.209417	1.437620	1349.984743	0.026233	0.026442
RS	39	1.301118	1.437620	1354.394869	0.026319	0.026536
RS	40	1.399241	1.454190	1337.837007	0.025997	0.026191
RS	41	1.504236	1.454190	1330.871792	0.025861	0.026010
RS	42	1.616584	1.509684	1270.683913	0.024692	0.024795
RS	43	1.736800	1.509684	1254.711063	0.024381	0.024419
RS	44	1.865435	1.588365	1173.566971	0.022805	0.022803
RS	45	2.003079	1.588365	1150.753498	0.022361	0.022302
RS	46	2.150362	1.674927	1066.228315	0.020719	0.020640
RS	47	2.307959	1.674927	1037.831536	0.020167	0.020053
RS	48	2.476593	1.754128	960.494515	0.018664	0.018552
RS	49	2.657038	1.754128	926.809532	0.018010	0.017892
RS	50	2.850119	1.813162	860.559800	0.016722	0.016626
RS	51	3.056722	1.813162	821.265470	0.015959	0.015883
RS	52	3.277793	1.845563	764.710718	0.014860	0.014819
RS	53	3.514347	1.845563	719.476343	0.013981	0.013977
RS	54	3.767467	1.851932	668.697020	0.012994	0.013028
RS	55	4.038314	1.851932	617.824854	0.012006	0.012079
RS	56	4.328129	1.851932	564.976820	0.010979	0.011088
RS	57	4.638240	1.851932	510.988791	0.009930	0.010067
RS	58	4.970068	2.041911	417.848763	0.008120	0.008279
RS	59	5.325136	2.041911	375.665684	0.007300	0.007468
RS	60	5.705069	2.041911	333.640371	0.006483	0.006652
RS	61	6.111610	2.041911	292.467470	0.005683	0.005847
RS	62	6.546622	2.041911	252.813027	0.004913	0.005066
RS	63	7.012098	2.041911	1021.608942	0.019852	0.020665
PA	4+25*2+4+6 0.114696390 0.033807714 7.012098291 1.817203397 2.915718199 1.529292463 0.720151557 0.509818056 0.534714363 0.673394763 0.901136347 1.202464212 1.552875108 1.896964899 2.146709051 2.228599640 2.142916248 1.956918246 1.750567412 1.581259867 1.476074295 1.437619713 1.454190123 1.509683845 1.588365088 1.674927053 1.754128118 1.813161600 1.845563301 1.851931600 2.041910740
//
IT	3928
RD	24
LK	-390034.304962
QD	-36.828236 -> -32.350684
RI	0.0060160833
TR	0.113958	0.033982
MT	7.040800
MM	C_pi: 1.494689, n_recomb: 52062.613226
RS	0	0.000000	1.808391	196.447757	0.003773	0.000402
RS	1	0.007010	1.808391	209.402901	0.004022	0.002448
RS	2	0.014512	1.808391	223.151553	0.004286	0.003755
RS	3	0.022539	1.808391	237.733527	0.004566	0.004047
RS	4	0.031129	2.996232	152.967651	0.002938	0.002524
RS	5	0.040321	2.996232	163.198158	0.003135	0.002673
RS	6	0.050158	1.573880	330.867458	0.006355	0.005656
RS	7	0.060684	1.573880	351.684043	0.006755	0.006358
RS	8	0.071948	0.730442	801.522145	0.015395	0.015109
RS	9	0.084001	0.730442	843.363635	0.016199	0.016696
RS	10	0.096900	0.511539	1260.545484	0.024212	0.025493
RS	11	0.110703	0.511539	1312.081890	0.025202	0.026871
RS	12	0.125473	0.534480	1305.433322	0.025074	0.026630
RS	13	0.141279	0.534480	1355.216623	0.026031	0.027511
RS	14	0.158193	0.672250	1120.054878	0.021514	0.022565
RS	15	0.176292	0.672250	1166.006371	0.022396	0.023326
RS	16	0.195660	0.899882	908.563460	0.017451	0.018044
RS	17	0.216386	0.899882	949.698412	0.018241	0.018710
RS	18	0.238565	1.203001	743.804887	0.014287	0.014556
RS	19	0.262298	1.203001	780.183358	0.014985	0.015132
RS	20	0.287696	1.558385	632.458105	0.012148	0.012193
RS	21	0.314873	1.558385	665.003819	0.012773	0.012702
RS	22	0.343956	1.910600	570.667836	0.010961	0.010841
RS	23	0.375078	1.910600	600.789965	0.011540	0.011317
RS	24	0.408381	2.168836	557.171840	0.010702	0.010449
RS	25	0.444019	2.168836	586.540742	0.011266	0.010936
RS	26	0.482155	2.255396	593.292069	0.011396	0.011039
RS	27	0.522964	2.255396	623.547074	0.011977	0.011586
RS	28	0.566634	2.168748	680.386748	0.013069	0.012654
RS	29	0.613365	2.168748	712.604821	0.013687	0.013294
RS	30	0.663373	1.977858	816.180736	0.015677	0.015276
RS	31	0.716885	1.977858	850.069423	0.016328	0.016003
RS	32	0.774149	1.765573	988.104491	0.018979	0.018683
RS	33	0.835428	1.765573	1021.151929	0.019614	0.019435
RS	34	0.901002	1.591345	1165.464587	0.022386	0.022271
RS	35	0.971172	1.591345	1192.982818	0.022914	0.022922
RS	36	1.046262	1.483045	1303.865903	0.025044	0.025119
RS	37	1.126616	1.483045	1321.026544	0.025374	0.025525
RS	38	1.212602	1.443289	1368.859858	0.026293	0.026471
RS	39	1.304616	1.443289	1373.482715	0.026381	0.026568
RS	40	1.403080	1.460060	1356.717529	0.026059	0.026225
RS	41	1.508447	1.460060	1349.807552	0.025927	0.026048
RS	42	1.621200	1.516877	1288.009999	0.024740	0.024819
RS	43	1.741857	1.516877	1272.034018	0.024433	0.024449
RS	44	1.870972	1.597605	1188.777527	0.022834	0.022814
RS	45	2.009138	1.597605	1165.973117	0.022396	0.022321
RS	46	2.156989	1.686485	1079.507008	0.020735	0.020642
RS	47	2.315205	1.686485	1051.147206	0.020190	0.020065
RS	48	2.484512	1.767764	972.386872	0.018677	0.018556
RS	49	2.665688	1.767764	938.735301	0.018031	0.017905
RS	50	2.859564	1.828185	871.647066	0.016742	0.016639
RS	51	3.067030	1.828185	832.321058	0.015987	0.015906
RS	52	3.289041	1.861078	775.377720	0.014893	0.014847
RS	53	3.526614	1.861078	729.974361	0.014021	0.014013
RS	54	3.780841	1.866930	679.096685	0.013044	0.013073
RS	55	4.052890	1.866930	627.840080	0.012059	0.012129
RS	56	4.344010	1.866930	574.525032	0.011035	0.011141
RS	57	4.655537	1.866930	519.993821	0.009988	0.010122
RS	58	4.988902	2.062484	424.753878	0.008159	0.008314
RS	59	5.345637	2.062484	382.281428	0.007343	0.007507
RS	60	5.727378	2.062484	339.898103	0.006529	0.006695
RS	61	6.135880	2.062484	298.306394	0.005730	0.005891
RS	62	6.573018	2.062484	258.182665	0.004959	0.005111
RS	63	7.040800	2.062484	1049.739264	0.020163	0.020977
PA	4+25*2+4+6 0.113958431 0.033982318 7.040800003 1.808390989 2.996231791 1.573880102 0.730442076 0.511538963 0.534479789 0.672250364 0.899882496 1.203000896 1.558384564 1.910599986 2.168835851 2.255395759 2.168747911 1.977857713 1.765572619 1.591345417 1.483045196 1.443288885 1.460060028 1.516876820 1.597605264 1.686485069 1.767764493 1.828184592 1.861078286 1.866929657 2.062484031
//
IT	5094
RD	25
LK	-390025.477748
QD	-35.185575 -> -30.983704
RI	0.0060626951
TR	0.113250	0.034152
MT	7.068397
MM	C_pi: 1.504451, n_recomb: 52649.437011
RS	0	0.000000	1.800578	199.651388	0.003792	0.000401
RS	1	0.007017	1.800578	212.826455	0.004042	0.002453
RS	2	0.014526	1.800578	226.808722	0.004308	0.003780
RS	3	0.022561	1.800578	241.638646	0.004590	0.004089
RS	4	0.031161	3.073102	150.949230	0.002867	0.002476
RS	5	0.040364	3.073102	161.066956	0.003059	0.002623
RS	6	0.050213	1.617764	325.900343	0.006190	0.005539
RS	7	0.060753	1.617764	346.487977	0.006581	0.006221
RS	8	0.072032	0.740559	800.814104	0.015210	0.014982
RS	9	0.084103	0.740559	842.847308	0.016009	0.016538
RS	10	0.097021	0.513290	1273.113536	0.024181	0.025505
RS	11	0.110845	0.513290	1325.315038	0.025172	0.026866
RS	12	0.125639	0.534370	1323.466735	0.025137	0.026714
RS	13	0.141471	0.534370	1373.944235	0.026096	0.027588
RS	14	0.158414	0.671234	1137.005635	0.021596	0.022653
RS	15	0.176546	0.671234	1183.617388	0.022481	0.023418
RS	16	0.195950	0.898647	922.136753	0.017515	0.018111
RS	17	0.216716	0.898647	963.871288	0.018307	0.018782
RS	18	0.238938	1.203335	753.663101	0.014315	0.014587
RS	19	0.262720	1.203335	790.545518	0.015015	0.015168
RS	20	0.288171	1.563381	639.021920	0.012137	0.012186
RS	21	0.315407	1.563381	671.961081	0.012763	0.012698
RS	22	0.344555	1.923438	574.688893	0.010915	0.010801
RS	23	0.375747	1.923438	605.107331	0.011493	0.011277
RS	24	0.409129	2.190051	559.565459	0.010628	0.010383
RS	25	0.444852	2.190051	589.172160	0.011190	0.010868
RS	26	0.483082	2.281359	595.059566	0.011302	0.010954
RS	27	0.523995	2.281359	625.549975	0.011881	0.011497
RS	28	0.567778	2.193935	682.672317	0.012966	0.012558
RS	29	0.614633	2.193935	715.187585	0.013584	0.013193
RS	30	0.664776	1.998341	820.380647	0.015582	0.015181
RS	31	0.718437	1.998341	854.680949	0.016233	0.015904
RS	32	0.775864	1.780293	995.723096	0.018912	0.018607
RS	33	0.837320	1.780293	1029.295132	0.019550	0.019357
RS	34	0.903088	1.601262	1177.498916	0.022365	0.022231
RS	35	0.973470	1.601262	1205.560487	0.022898	0.022881
RS	36	1.048791	1.489909	1319.960906	0.025071	0.025118
RS	37	1.129397	1.489909	1337.538620	0.025405	0.025527
RS	38	1.215659	1.448860	1387.215362	0.026348	0.026497
RS	39	1.307974	1.448860	1392.054795	0.026440	0.026597
RS	40	1.406766	1.465804	1375.116360	0.026118	0.026256
RS	41	1.512489	1.465804	1368.269052	0.025988	0.026084
RS	42	1.625631	1.523888	1304.913986	0.024785	0.024841
RS	43	1.746712	1.523888	1288.943217	0.024482	0.024478
RS	44	1.876288	1.606593	1203.629344	0.022861	0.022824
RS	45	2.014957	1.606593	1180.841425	0.022428	0.022339
RS	46	2.163355	1.697715	1092.484927	0.020750	0.020645
RS	47	2.322165	1.697715	1064.167725	0.020212	0.020077
RS	48	2.492119	1.781001	984.025296	0.018690	0.018560
RS	49	2.673997	1.781001	950.411254	0.018052	0.017919
RS	50	2.868638	1.842745	882.515990	0.016762	0.016652
RS	51	3.076935	1.842745	843.161972	0.016015	0.015928
RS	52	3.299848	1.876087	785.852217	0.014926	0.014874
RS	53	3.538401	1.876087	740.284604	0.014061	0.014047
RS	54	3.793694	1.881389	689.329449	0.013093	0.013117
RS	55	4.066898	1.881389	637.694446	0.012112	0.012177
RS	56	4.359273	1.881389	583.920257	0.011091	0.011192
RS	57	4.672162	1.881389	528.855395	0.010045	0.010175
RS	58	5.007006	2.082341	431.548289	0.008197	0.008349
RS	59	5.365344	2.082341	388.790709	0.007385	0.007546
RS	60	5.748825	2.082341	346.055572	0.006573	0.006736
RS	61	6.159214	2.082341	304.052916	0.005775	0.005934
RS	62	6.598397	2.082341	263.469052	0.005004	0.005155
RS	63	7.068397	2.082341	1077.538002	0.020466	0.021282
PA	4+25*2+4+6 0.113250454 0.034152136 7.068397133 1.800578048 3.073101640 1.617763934 0.740559027 0.513290314 0.534370199 0.671233887 0.898646696 1.203334752 1.563381139 1.923438433 2.190050533 2.281358892 2.193935414 1.998340779 1.780292656 1.601262339 1.489908998 1.448859975 1.465804116 1.523888160 1.606593333 1.697715023 1.781000692 1.842745371 1.876087411 1.881388634 2.082340639
//
CC
CC	Brief Description of the file format:
CC	  CC  comments
CC	  MM  useful-messages
CC	  RD  round-of-iterations
CC	  LL  \log[P(sequence)]
CC	  QD  Q-before-opt Q-after-opt
CC	  TR  \theta_0 \rho_0
CC	  RS  k t_k \lambda_k \pi_k \sum_{l\not=k}A_{kl} A_{kk}
CC	  DC  begin end best-k t_k+\Delta_k max-prob
CC
MM	Version: 0.6.5-r67
MM	pattern:4+25*2+4+6, n:63, n_free_lambdas:28
MM	n_iterations:25, skip:1, max_t:5, theta/rho:5
MM	is_decoding:0
MM	n_seqs:15, sum_L:1015373, sum_n:149699
RD	0
LK	0.000000
QD	0.000000 -> 0.000000
RI	inf
TR	0.159503	0.031901
MT	5.000000
MM	C_pi: 1.000000, n_recomb: 31882.456661
RS	0	0.000000	1.000000	201.456032	0.006319	0.000000
RS	1	0.006440	1.000000	213.031514	0.006682	0.000000
RS	2	0.013294	1.000000	225.177241	0.007063	0.000000
RS	3	0.020590	1.000000	237.908750	0.007462	0.000000
RS	4	0.028356	1.000000	251.240172	0.007880	0.000000
RS	5	0.036622	1.000000	265.183895	0.008318	0.000000
RS	6	0.045421	1.000000	279.750195	0.008774	0.000000
RS	7	0.054785	1.000000	294.946821	0.009251	0.000000
RS	8	0.064753	1.000000	310.778536	0.009748	0.000000
RS	9	0.075363	1.000000	327.246610	0.010264	0.000000
RS	10	0.086656	1.000000	344.348269	0.010801	0.000000
RS	11	0.098677	1.000000	362.076094	0.011357	0.000000
RS	12	0.111471	1.000000	380.417372	0.011932	0.000000
RS	13	0.125090	1.000000	399.353396	0.012526	0.000000
RS	14	0.139585	1.000000	418.858729	0.013138	0.000000
RS	15	0.155014	1.000000	438.900419	0.013766	0.000000
RS	16	0.171437	1.000000	459.437181	0.014410	0.000000
RS	17	0.188917	1.000000	480.418561	0.015068	0.000000
RS	18	0.207523	1.000000	501.784073	0.015739	0.000000
RS	19	0.227327	1.000000	523.462344	0.016419	0.000000
RS	20	0.248406	1.000000	545.370275	0.017106	0.000000
RS	21	0.270843	1.000000	567.412240	0.017797	0.000000
RS	22	0.294725	1.000000	589.479350	0.018489	0.000000
RS	23	0.320144	1.000000	611.448818	0.019178	0.000000
RS	24	0.347201	1.000000	633.183454	0.019860	0.000000
RS	25	0.376000	1.000000	654.531334	0.020530	0.000000
RS	26	0.406654	1.000000	675.325691	0.021182	0.000000
RS	27	0.439282	1.000000	695.385080	0.021811	0.000000
RS	28	0.474011	1.000000	714.513869	0.022411	0.000000
RS	29	0.510976	1.000000	732.503114	0.022975	0.000000
RS	30	0.550322	1.000000	749.131885	0.023497	0.000000
RS	31	0.592202	1.000000	764.169099	0.023968	0.000000
RS	32	0.636779	1.000000	777.375909	0.024383	0.000000
RS	33	0.684227	1.000000	788.508720	0.024732	0.000000
RS	34	0.734730	1.000000	797.322847	0.025008	0.000000
RS	35	0.788485	1.000000	803.576861	0.025204	0.000000
RS	36	0.845702	1.000000	807.037611	0.025313	0.000000
RS	37	0.906604	1.000000	807.485906	0.025327	0.000000
RS	38	0.971428	1.000000	804.722803	0.025240	0.000000
RS	39	1.040426	1.000000	798.576389	0.025048	0.000000
RS	40	1.113868	1.000000	788.908935	0.024744	0.000000
RS	41	1.192040	1.000000	775.624205	0.024328	0.000000
RS	42	1.275245	1.000000	758.674694	0.023796	0.000000
RS	43	1.363809	1.000000	738.068483	0.023150	0.000000
RS	44	1.458076	1.000000	713.875358	0.022391	0.000000
RS	45	1.558414	1.000000	686.231810	0.021524	0.000000
RS	46	1.665214	1.000000	655.344503	0.020555	0.000000
RS	47	1.778891	1.000000	621.491763	0.019493	0.000000
RS	48	1.899889	1.000000	585.022717	0.018349	0.000000
RS	49	2.028679	1.000000	546.353702	0.017136	0.000000
RS	50	2.165763	1.000000	505.961714	0.015870	0.000000
RS	51	2.311675	1.000000	464.374742	0.014565	0.000000
RS	52	2.466983	1.000000	422.159057	0.013241	0.000000
RS	53	2.632293	1.000000	379.903695	0.011916	0.000000
RS	54	2.808249	1.000000	338.202607	0.010608	0.000000
RS	55	2.995536	1.000000	297.635203	0.009335	0.000000
RS	56	3.194884	1.000000	258.746219	0.008116	0.000000
RS	57	3.407070	1.000000	222.026021	0.006964	0.000000
RS	58	3.632920	1.000000	187.892595	0.005893	0.000000
RS	59	3.873315	1.000000	156.676457	0.004914	0.000000
RS	60	4.129191	1.000000	128.609651	0.004034	0.000000
RS	61	4.401545	1.000000	103.819767	0.003256	0.000000
RS	62	4.691438	1.000000	82.329588	0.002582	0.000000
RS	63	5.000000	1.000000	231.685719	0.007267	0.000000
PA	4+25*2+4+6 0.159502917 0.031900583 5.000000000 1.000000000 1.000000000 1.000000000 1.000000000 1.000000000 1.000000000 1.000000000 1.000000000 1.000000000 1.000000000 1.000000000 1.000000000 1.000000000 1.000000000 1.000000000 1.000000000 1.000000000 1.000000000 1.000000000 1.000000000 1.000000000 1.000000000 1.000000000 1.000000000 1.000000000 1.000000000 1.000000000 1.000000000
//
IT	5389
RD	1
LK	-378372.811414
QD	-354.062296 -> -182.570843
RI	0.0217899533
TR	0.150681	0.030249
MT	5.483346
MM	C_pi: 1.079555, n_recomb: 32625.296495
RS	0	0.000000	0.890195	236.880586	0.007261	0.000622
RS	1	0.006593	0.890195	250.599569	0.007681	0.003361
RS	2	0.013621	0.890195	264.981212	0.008122	0.005001
RS	3	0.021112	0.890195	280.039639	0.008584	0.005740
RS	4	0.029096	0.802200	328.060209	0.010055	0.006568
RS	5	0.037608	0.802200	345.923699	0.010603	0.007986
RS	6	0.046680	0.761356	383.930031	0.011768	0.009916
RS	7	0.056351	0.761356	403.969317	0.012382	0.012244
RS	8	0.066659	0.752636	429.575878	0.013167	0.014809
RS	9	0.077646	0.752636	451.122081	0.013827	0.017045
RS	10	0.089359	0.782324	455.466226	0.013961	0.018448
RS	11	0.101843	0.782324	477.651259	0.014641	0.019036
RS	12	0.115150	0.836215	468.404370	0.014357	0.018997
RS	13	0.129335	0.836215	490.722947	0.015041	0.018546
RS	14	0.144455	0.900623	477.122232	0.014624	0.017978
RS	15	0.160572	0.900623	499.390221	0.015307	0.017443
RS	16	0.177751	0.966497	486.822729	0.014922	0.016966
RS	17	0.196063	0.966497	509.007698	0.015602	0.016552
RS	18	0.215582	1.027355	500.359048	0.015337	0.016201
RS	19	0.236389	1.027355	522.476233	0.016014	0.015909
RS	20	0.258566	1.079129	518.976510	0.015907	0.015683
RS	21	0.282207	1.079129	541.015222	0.016583	0.015534
RS	22	0.307405	1.119288	543.198703	0.016650	0.015476
RS	23	0.334265	1.119288	565.072802	0.017320	0.015518
RS	24	0.362896	1.146818	572.982235	0.017563	0.015671
RS	25	0.393415	1.146818	594.482365	0.018222	0.015940
RS	26	0.425945	1.162488	607.515785	0.018621	0.016327
RS	27	0.460621	1.162488	628.261443	0.019257	0.016828
RS	28	0.497582	1.168559	645.107954	0.019773	0.017430
RS	29	0.536980	1.168559	664.513351	0.020368	0.018117
RS	30	0.578976	1.167901	683.337857	0.020945	0.018870
RS	31	0.623741	1.167901	700.605451	0.021474	0.019665
RS	32	0.671457	1.163473	719.137497	0.022042	0.020474
RS	33	0.722318	1.163473	733.288893	0.022476	0.021265
RS	34	0.776533	1.157997	748.973476	0.022957	0.022004
RS	35	0.834323	1.157997	758.927529	0.023262	0.022659
RS	36	0.895922	1.153543	769.326849	0.023581	0.023199
RS	37	0.961583	1.153543	774.017675	0.023724	0.023605
RS	38	1.031573	1.151155	777.333995	0.023826	0.023862
RS	39	1.106177	1.151155	775.836939	0.023780	0.023967
RS	40	1.185699	1.150952	771.123350	0.023636	0.023919
RS	41	1.270465	1.150952	762.763984	0.023380	0.023723
RS	42	1.360819	1.152509	749.813983	0.022983	0.023387
RS	43	1.457130	1.152509	734.258902	0.022506	0.022920
RS	44	1.559791	1.155231	713.411155	0.021867	0.022331
RS	45	1.669220	1.155231	690.747490	0.021172	0.021630
RS	46	1.785864	1.158538	662.781766	0.020315	0.020828
RS	47	1.910198	1.158538	633.580145	0.019420	0.019938
RS	48	2.042729	1.161807	599.741229	0.018383	0.018972
RS	49	2.183998	1.161807	565.076100	0.017320	0.017944
RS	50	2.334581	1.164369	527.017982	0.016154	0.016867
RS	51	2.495092	1.164369	488.434848	0.014971	0.015753
RS	52	2.666185	1.165611	448.079733	0.013734	0.014614
RS	53	2.848558	1.165611	407.509805	0.012491	0.013457
RS	54	3.042955	1.164599	367.046072	0.011250	0.012291
RS	55	3.250169	1.164599	326.621356	0.010011	0.011122
RS	56	3.471044	1.164599	287.210409	0.008803	0.009959
RS	57	3.706481	1.164599	249.371469	0.007644	0.008810
RS	58	3.957440	1.169735	212.775132	0.006522	0.007689
RS	59	4.224945	1.169735	179.840610	0.005512	0.006612
RS	60	4.510087	1.169735	149.696941	0.004588	0.005594
RS	61	4.814027	1.169735	122.591038	0.003758	0.004651
RS	62	5.138007	1.169735	98.664002	0.003024	0.003797
RS	63	5.483346	1.169735	292.721275	0.008972	0.011735
PA	4+25*2+4+6 0.150680923 0.030249494 5.483345985 0.890195370 0.802200317 0.761355877 0.752635956 0.782323837 0.836215019 0.900623322 0.966497421 1.027355194 1.079129219 1.119287968 1.146818161 1.162487984 1.168559074 1.167901039 1.163473129 1.157997131 1.153542519 1.151155472 1.150952339 1.152509212 1.155231476 1.158538342 1.161807060 1.164368629 1.165611267 1.164598942 1.169735372
//
IT	5182
RD	2
LK	-378102.528864
QD	-189.440019 -> -128.234269
RI	0.0185108432
TR	0.145281	0.029657
MT	5.776769
MM	C_pi: 1.132989, n_recomb: 33553.912753
RS	0	0.000000	0.972601	225.869157	0.006732	0.000574
RS	1	0.006680	0.972601	239.276910	0.007131	0.003114
RS	2	0.013805	0.972601	253.362155	0.007551	0.004578
RS	3	0.021407	0.972601	268.142863	0.007991	0.005166
RS	4	0.029517	0.785119	350.993281	0.010461	0.006445
RS	5	0.038168	0.785119	370.248122	0.011034	0.007740
RS	6	0.047397	0.692853	441.868235	0.013169	0.010081
RS	7	0.057243	0.692853	464.582411	0.013846	0.012439
RS	8	0.067746	0.657270	514.185009	0.015324	0.015282
RS	9	0.078951	0.657270	539.045263	0.016065	0.017841
RS	10	0.090904	0.683610	542.902283	0.016180	0.019004
RS	11	0.103656	0.683610	568.220818	0.016935	0.020163
RS	12	0.117260	0.751141	541.077477	0.016126	0.019463
RS	13	0.131772	0.751141	565.936170	0.016866	0.019684
RS	14	0.147253	0.841727	528.159372	0.015741	0.018294
RS	15	0.163769	0.841727	552.269670	0.016459	0.018261
RS	16	0.181388	0.942586	515.613395	0.015367	0.016983
RS	17	0.200183	0.942586	538.991758	0.016063	0.016966
RS	18	0.220235	1.042053	509.507359	0.015185	0.015966
RS	19	0.241625	1.042053	532.307097	0.015864	0.015993
RS	20	0.264444	1.131047	512.123793	0.015263	0.015276
RS	21	0.288788	1.131047	534.514415	0.015930	0.015369
RS	22	0.314758	1.202272	524.446942	0.015630	0.014965
RS	23	0.342462	1.202272	546.545112	0.016289	0.015188
RS	24	0.372017	1.251080	546.777497	0.016295	0.015126
RS	25	0.403546	1.251080	568.580428	0.016945	0.015527
RS	26	0.437181	1.277116	578.379487	0.017237	0.015816
RS	27	0.473063	1.277116	599.686172	0.017872	0.016417
RS	28	0.511341	1.284193	617.230056	0.018395	0.017021
RS	29	0.552177	1.284193	637.572331	0.019001	0.017787
RS	30	0.595740	1.278203	660.192687	0.019676	0.018621
RS	31	0.642213	1.278203	678.803926	0.020230	0.019478
RS	32	0.691790	1.265519	703.056581	0.020953	0.020417
RS	33	0.744679	1.265519	718.899011	0.021425	0.021252
RS	34	0.801100	1.251993	740.751172	0.022076	0.022124
RS	35	0.861291	1.251993	752.625089	0.022430	0.022794
RS	36	0.925502	1.241891	768.233476	0.022895	0.023424
RS	37	0.994001	1.241891	774.955235	0.023096	0.023815
RS	38	1.067077	1.237128	781.724451	0.023298	0.024096
RS	39	1.145034	1.237128	782.301667	0.023315	0.024164
RS	40	1.228197	1.237594	779.260799	0.023224	0.024079
RS	41	1.316916	1.237594	773.006251	0.023038	0.023839
RS	42	1.411561	1.242088	760.436408	0.022663	0.023430
RS	43	1.512528	1.242088	747.025695	0.022263	0.022926
RS	44	1.620239	1.249134	725.890573	0.021634	0.022254
RS	45	1.735145	1.249134	705.398069	0.021023	0.021532
RS	46	1.857726	1.257336	677.009021	0.020177	0.020659
RS	47	1.988496	1.257336	649.935175	0.019370	0.019768
RS	48	2.128000	1.265261	615.906645	0.018356	0.018756
RS	49	2.276822	1.265261	583.175391	0.017380	0.017747
RS	50	2.435585	1.271423	545.320277	0.016252	0.016657
RS	51	2.604954	1.271423	508.248307	0.015147	0.015573
RS	52	2.785635	1.274540	468.378706	0.013959	0.014449
RS	53	2.978385	1.274540	428.637186	0.012775	0.013324
RS	54	3.184010	1.272882	388.734422	0.011585	0.012197
RS	55	3.403371	1.272882	348.219114	0.010378	0.011051
RS	56	3.637383	1.272882	308.307286	0.009188	0.009908
RS	57	3.887027	1.272882	269.592660	0.008035	0.008777
RS	58	4.153347	1.283631	230.889133	0.006881	0.007642
RS	59	4.437455	1.283631	196.808297	0.005865	0.006588
RS	60	4.740541	1.283631	165.262771	0.004925	0.005591
RS	61	5.063872	1.283631	136.572665	0.004070	0.004665
RS	62	5.408800	1.283631	110.954798	0.003307	0.003823
RS	63	5.776769	1.283631	340.984769	0.010162	0.012054
PA	4+25*2+4+6 0.145281035 0.029657039 5.776768710 0.972601451 0.785118935 0.692853336 0.657269500 0.683610454 0.751140993 0.841727169 0.942585602 1.042052853 1.131047164 1.202271524 1.251080273 1.277116124 1.284192904 1.278202606 1.265519026 1.251992682 1.241890761 1.237128326 1.237594054 1.242087640 1.249133915 1.257335661 1.265261333 1.271422955 1.274540500 1.272881787 1.283630517
//
IT	5178
RD	3
LK	-377998.772277
QD	-143.433745 -> -111.239780
RI	0.0152300695
TR	0.141533	0.029526
MT	5.966929
MM	C_pi: 1.172673, n_recomb: 34558.254086
RS	0	0.000000	1.119417	203.736017	0.005895	0.000536
RS	1	0.006734	1.119417	216.129112	0.006254	0.002910
RS	2	0.013921	1.119417	229.181684	0.006632	0.004205
RS	3	0.021592	1.119417	242.915755	0.007029	0.004610
RS	4	0.029779	0.831179	346.129284	0.010016	0.006209
RS	5	0.038518	0.831179	365.491947	0.010576	0.007270
RS	6	0.047845	0.683082	468.664819	0.013562	0.010037
RS	7	0.057800	0.683082	492.818915	0.014261	0.012271
RS	8	0.068426	0.617062	572.579775	0.016569	0.015626
RS	9	0.079767	0.617062	599.738994	0.017354	0.018260
RS	10	0.091872	0.632897	611.853142	0.017705	0.019572
RS	11	0.104792	0.632897	639.544420	0.018506	0.020978
RS	12	0.118581	0.702472	602.123545	0.017423	0.019967
RS	13	0.133300	0.702472	629.041548	0.018202	0.020524
RS	14	0.149009	0.804980	573.518998	0.016596	0.018634
RS	15	0.165776	0.804980	599.252927	0.017340	0.018881
RS	16	0.183673	0.926525	544.066109	0.015743	0.017064
RS	17	0.202774	0.926525	568.623909	0.016454	0.017272
RS	18	0.223162	1.052239	523.279599	0.015142	0.015821
RS	19	0.244922	1.052239	546.885015	0.015825	0.016029
RS	20	0.268148	1.168998	514.342825	0.014883	0.014971
RS	21	0.292937	1.168998	537.277717	0.015547	0.015202
RS	22	0.319396	1.264603	518.524784	0.015004	0.014562
RS	23	0.347636	1.264603	541.044634	0.015656	0.014883
RS	24	0.377778	1.329890	536.343334	0.015520	0.014683
RS	25	0.409950	1.329890	558.595610	0.016164	0.015151
RS	26	0.444288	1.362462	567.112169	0.016410	0.015393
RS	27	0.480938	1.362462	589.029705	0.017045	0.016038
RS	28	0.520056	1.367265	608.560397	0.017610	0.016675
RS	29	0.561808	1.367265	629.756956	0.018223	0.017472
RS	30	0.606371	1.353330	656.915644	0.019009	0.018405
RS	31	0.653935	1.353330	676.625396	0.019579	0.019285
RS	32	0.704702	1.330579	706.904890	0.020455	0.020363
RS	33	0.758887	1.330579	724.002328	0.020950	0.021212
RS	34	0.816721	1.308051	751.892988	0.021757	0.022225
RS	35	0.878449	1.308051	765.035487	0.022138	0.022898
RS	36	0.944334	1.292078	785.237379	0.022722	0.023625
RS	37	1.014655	1.292078	793.115091	0.022950	0.024006
RS	38	1.089711	1.285229	802.222591	0.023214	0.024315
RS	39	1.169821	1.285229	803.795721	0.023259	0.024364
RS	40	1.255326	1.286961	800.909741	0.023176	0.024245
RS	41	1.346588	1.286961	795.528953	0.023020	0.023986
RS	42	1.443995	1.295142	781.597157	0.022617	0.023505
RS	43	1.547961	1.295142	769.018900	0.022253	0.022987
RS	44	1.658928	1.307329	745.805930	0.021581	0.022232
RS	45	1.777367	1.307329	726.175534	0.021013	0.021509
RS	46	1.903781	1.321221	695.685063	0.020131	0.020564
RS	47	2.038707	1.321221	669.518678	0.019374	0.019686
RS	48	2.182719	1.334513	633.848601	0.018341	0.018627
RS	49	2.336428	1.334513	602.001272	0.017420	0.017642
RS	50	2.500487	1.344834	563.201702	0.016297	0.016535
RS	51	2.675593	1.344834	526.830274	0.015245	0.015482
RS	52	2.862490	1.350225	486.639620	0.014082	0.014367
RS	53	3.061971	1.350225	447.201781	0.012941	0.013272
RS	54	3.274885	1.348278	407.377776	0.011788	0.012175
RS	55	3.502136	1.348278	366.551455	0.010607	0.011050
RS	56	3.744689	1.348278	326.045696	0.009435	0.009924
RS	57	4.003575	1.348278	286.478236	0.008290	0.008808
RS	58	4.279892	1.364793	245.743779	0.007111	0.007656
RS	59	4.574816	1.364793	210.726675	0.006098	0.006621
RS	60	4.889599	1.364793	178.055319	0.005152	0.005638
RS	61	5.225577	1.364793	148.100947	0.004286	0.004722
RS	62	5.584180	1.364793	121.134584	0.003505	0.003885
RS	63	5.966929	1.364793	382.165253	0.011059	0.012477
PA	4+25*2+4+6 0.141533314 0.029525919 5.966928590 1.119417451 0.831178902 0.683082111 0.617061751 0.632896885 0.702471516 0.804979631 0.926525054 1.052239088 1.168997868 1.264603380 1.329890232 1.362462343 1.367265038 1.353329507 1.330579007 1.308050666 1.292077987 1.285228970 1.286961449 1.295142319 1.307329092 1.321221310 1.334512628 1.344833973 1.350224608 1.348278330 1.364793375
//
IT	4879
RD	4
LK	-377939.839611
QD	-125.561380 -> -102.342245
RI	0.0125021814
TR	0.138641	0.029608
MT	6.101458
MM	C_pi: 1.204183, n_recomb: 35567.282342
RS	0	0.000000	1.280700	184.263990	0.005181	0.000508
RS	1	0.006771	1.280700	195.687950	0.005502	0.002760
RS	2	0.014000	1.280700	207.744736	0.005841	0.003932
RS	3	0.021719	1.280700	220.458896	0.006198	0.004196
RS	4	0.029960	0.904845	330.521374	0.009293	0.005941
RS	5	0.038759	0.904845	349.417142	0.009824	0.006773
RS	6	0.048154	0.698397	477.483971	0.013425	0.009877
RS	7	0.058185	0.698397	502.376399	0.014125	0.011943
RS	8	0.068896	0.600930	612.874018	0.017231	0.015847
RS	9	0.080331	0.600930	641.735489	0.018043	0.018452
RS	10	0.092541	0.604678	666.954588	0.018752	0.020069
RS	11	0.105577	0.604678	696.556185	0.019584	0.021574
RS	12	0.119496	0.672463	653.970805	0.018387	0.020436
RS	13	0.134358	0.672463	682.633409	0.019193	0.021169
RS	14	0.150226	0.780804	613.810742	0.017258	0.018957
RS	15	0.167168	0.780804	640.999628	0.018022	0.019369
RS	16	0.185257	0.915837	570.876257	0.016051	0.017167
RS	17	0.204571	0.915837	596.560475	0.016773	0.017509
RS	18	0.225193	1.060808	538.303098	0.015135	0.015726
RS	19	0.247211	1.060808	562.738610	0.015822	0.016042
RS	20	0.270720	1.199516	520.221576	0.014626	0.014732
RS	21	0.295820	1.199516	543.766349	0.015288	0.015045
RS	22	0.322620	1.315244	518.161437	0.014568	0.014231
RS	23	0.351235	1.315244	541.176995	0.015216	0.014608
RS	24	0.381787	1.394011	532.854225	0.014982	0.014311
RS	25	0.414407	1.394011	555.610919	0.015621	0.014812
RS	26	0.449236	1.430872	563.703152	0.015849	0.015030
RS	27	0.486424	1.430872	586.247038	0.016483	0.015691
RS	28	0.526129	1.431697	608.261926	0.017102	0.016373
RS	29	0.568523	1.431697	630.273925	0.017721	0.017176
RS	30	0.613787	1.408631	662.249388	0.018620	0.018210
RS	31	0.662115	1.408631	682.952013	0.019202	0.019092
RS	32	0.713716	1.375203	719.387439	0.020226	0.020308
RS	33	0.768811	1.375203	737.552559	0.020737	0.021157
RS	34	0.827636	1.343526	771.469017	0.021690	0.022307
RS	35	0.890444	1.343526	785.594025	0.022088	0.022979
RS	36	0.957504	1.321804	810.168385	0.022778	0.023801
RS	37	1.029105	1.321804	818.807351	0.023021	0.024178
RS	38	1.105554	1.313088	829.772142	0.023330	0.024517
RS	39	1.187179	1.313088	831.845891	0.023388	0.024558
RS	40	1.274331	1.316316	828.408537	0.023291	0.024408
RS	41	1.367383	1.316316	823.331924	0.023149	0.024141
RS	42	1.466736	1.328413	807.202360	0.022695	0.023591
RS	43	1.572816	1.328413	794.849437	0.022348	0.023073
RS	44	1.686078	1.345966	768.706144	0.021613	0.022238
RS	45	1.807009	1.345966	749.331845	0.021068	0.021524
RS	46	1.936128	1.365784	715.946407	0.020129	0.020509
RS	47	2.073989	1.365784	690.121014	0.019403	0.019649
RS	48	2.221184	1.384662	652.132109	0.018335	0.018543
RS	49	2.378345	1.384662	620.678018	0.017451	0.017585
RS	50	2.546148	1.399339	580.398132	0.016318	0.016458
RS	51	2.725312	1.399339	544.346755	0.015305	0.015436
RS	52	2.916607	1.407159	503.459372	0.014155	0.014327
RS	53	3.120854	1.407159	464.081674	0.013048	0.013259
RS	54	3.338929	1.405118	424.113662	0.011924	0.012188
RS	55	3.571771	1.405118	382.884920	0.010765	0.011083
RS	56	3.820377	1.405118	341.759064	0.009609	0.009972
RS	57	4.085816	1.405118	301.372399	0.008473	0.008868
RS	58	4.369227	1.427354	258.669881	0.007273	0.007699
RS	59	4.671827	1.427354	222.844052	0.006265	0.006680
RS	60	4.994915	1.427354	189.210426	0.005320	0.005707
RS	61	5.339879	1.427354	158.179631	0.004447	0.004796
RS	62	5.708199	1.427354	130.065238	0.003657	0.003962
RS	63	6.101458	1.427354	419.145827	0.011785	0.012942
PA	4+25*2+4+6 0.138641438 0.029607817 6.101457855 1.280699563 0.904845265 0.698397416 0.600930155 0.604678429 0.672463384 0.780803972 0.915836990 1.060807918 1.199515587 1.315244150 1.394010773 1.430871576 1.431697216 1.408630661 1.375202517 1.343525772 1.321804100 1.313087674 1.316316403 1.328413392 1.345966376 1.365783625 1.384661722 1.399339086 1.407159137 1.405117933 1.427354480
//
IT	4822
RD	5
LK	-377895.444031
QD	-114.854826 -> -95.341015
RI	0.0104965167
TR	0.136229	0.029790
MT	6.205474
MM	C_pi: 1.230642, n_recomb: 36553.985165
RS	0	0.000000	1.428554	170.443216	0.004663	0.000487
RS	1	0.006799	1.428554	181.156944	0.004956	0.002654
RS	2	0.014060	1.428554	192.481075	0.005266	0.003749
RS	3	0.021815	1.428554	204.441568	0.005593	0.003919
RS	4	0.030097	0.991347	312.368182	0.008545	0.005671
RS	5	0.038942	0.991347	330.587456	0.009044	0.006315
RS	6	0.048389	0.725752	476.725016	0.013042	0.009655
RS	7	0.058478	0.725752	501.949829	0.013732	0.011554
RS	8	0.069253	0.596552	641.252516	0.017543	0.015969
RS	9	0.080760	0.596552	671.446757	0.018369	0.018506
RS	10	0.093050	0.588145	712.043753	0.019479	0.020482
RS	11	0.106175	0.588145	743.260595	0.020333	0.022018
RS	12	0.120193	0.652821	698.772807	0.019116	0.020852
RS	13	0.135164	0.652821	728.964165	0.019942	0.021680
RS	14	0.151152	0.764090	649.914738	0.017780	0.019252
RS	15	0.168228	0.764090	678.426898	0.018560	0.019769
RS	16	0.186465	0.908631	595.812046	0.016300	0.017277
RS	17	0.205941	0.908631	622.560622	0.017031	0.017704
RS	18	0.226742	1.068673	553.278219	0.015136	0.015661
RS	19	0.248957	1.068673	578.528612	0.015827	0.016047
RS	20	0.272682	1.225697	527.473460	0.014430	0.014538
RS	21	0.298021	1.225697	551.637893	0.015091	0.014902
RS	22	0.325082	1.358896	520.217046	0.014231	0.013952
RS	23	0.353983	1.358896	543.743817	0.014875	0.014360
RS	24	0.384849	1.449430	532.457230	0.014566	0.013990
RS	25	0.417814	1.449430	555.723879	0.015203	0.014505
RS	26	0.453020	1.489451	563.735920	0.015422	0.014711
RS	27	0.490619	1.489451	586.891621	0.016055	0.015374
RS	28	0.530775	1.485569	611.509906	0.016729	0.016100
RS	29	0.573661	1.485569	634.297926	0.017352	0.016898
RS	30	0.619463	1.453019	671.094092	0.018359	0.018029
RS	31	0.668379	1.453019	692.722891	0.018951	0.018903
RS	32	0.720620	1.408894	735.298121	0.020115	0.020249
RS	33	0.776414	1.408894	754.431866	0.020639	0.021092
RS	34	0.836001	1.368260	794.352617	0.021731	0.022373
RS	35	0.899639	1.368260	809.319055	0.022140	0.023042
RS	36	0.967604	1.341010	838.184798	0.022930	0.023957
RS	37	1.040190	1.341010	847.394213	0.023182	0.024332
RS	38	1.117710	1.330550	860.018648	0.023527	0.024702
RS	39	1.200502	1.330550	862.355555	0.023591	0.024741
RS	40	1.288922	1.335287	858.051404	0.023474	0.024562
RS	41	1.383354	1.335287	853.009337	0.023336	0.024295
RS	42	1.484207	1.351247	834.299749	0.022824	0.023680
RS	43	1.591916	1.351247	821.889497	0.022484	0.023168
RS	44	1.706948	1.374089	792.433698	0.021678	0.022257
RS	45	1.829802	1.374089	773.037075	0.021148	0.021556
RS	46	1.961008	1.399766	736.414713	0.020146	0.020474
RS	47	2.101134	1.399766	710.671180	0.019442	0.019636
RS	48	2.250788	1.424199	670.076158	0.018331	0.018485
RS	49	2.410617	1.424199	638.791122	0.017475	0.017553
RS	50	2.581312	1.443223	596.808612	0.016327	0.016408
RS	51	2.763613	1.443223	560.904870	0.015345	0.015414
RS	52	2.958309	1.453484	519.167106	0.014203	0.014310
RS	53	3.166241	1.453484	479.745328	0.013124	0.013268
RS	54	3.388311	1.451412	439.551567	0.012025	0.012218
RS	55	3.625479	1.451412	397.895022	0.010885	0.011131
RS	56	3.878772	1.451412	356.159049	0.009743	0.010036
RS	57	4.149287	1.451412	314.995369	0.008617	0.008943
RS	58	4.438193	1.479231	270.387977	0.007397	0.007756
RS	59	4.746743	1.479231	233.840626	0.006397	0.006749
RS	60	5.076270	1.479231	199.352057	0.005454	0.005785
RS	61	5.428201	1.479231	167.365450	0.004579	0.004879
RS	62	5.804060	1.479231	138.230090	0.003782	0.004045
RS	63	6.205474	1.479231	453.632539	0.012410	0.013423
PA	4+25*2+4+6 0.136228884 0.029789683 6.205474062 1.428553763 0.991347079 0.725751996 0.596552307 0.588144830 0.652820828 0.764090132 0.908631356 1.068672857 1.225696535 1.358896492 1.449430151 1.489451183 1.485569367 1.453019126 1.408894176 1.368260358 1.341009839 1.330550412 1.335287372 1.351246891 1.374089386 1.399766345 1.424198640 1.443222569 1.453483994 1.451411773 1.479230920
//
IT	4285
RD	6
LK	-377857.491056
QD	-106.388907 -> -89.028232
RI	0.0090993079
TR	0.134111	0.030017
MT	6.292042
MM	C_pi: 1.253889, n_recomb: 37511.249382
RS	0	0.000000	1.549140	161.791393	0.004313	0.000471
RS	1	0.006822	1.549140	172.061862	0.004587	0.002583
RS	2	0.014110	1.549140	182.928778	0.004877	0.003637
RS	3	0.021894	1.549140	194.418985	0.005183	0.003751
RS	4	0.030210	1.083416	294.988993	0.007864	0.005410
RS	5	0.039093	1.083416	312.496025	0.008331	0.005910
RS	6	0.048582	0.759289	471.149074	0.012560	0.009404
RS	7	0.058718	0.759289	496.469419	0.013235	0.011151
RS	8	0.069546	0.598382	661.857100	0.017644	0.016018
RS	9	0.081113	0.598382	693.143037	0.018478	0.018474
RS	10	0.093468	0.578191	749.954447	0.019993	0.020818
RS	11	0.106667	0.578191	782.589575	0.020863	0.022355
RS	12	0.120766	0.639356	738.257892	0.019681	0.021215
RS	13	0.135826	0.639356	769.825831	0.020523	0.022096
RS	14	0.151915	0.752001	682.742468	0.018201	0.019520
RS	15	0.169100	0.752001	712.477373	0.018994	0.020106
RS	16	0.187458	0.903620	619.116163	0.016505	0.017387
RS	17	0.207069	0.903620	646.873519	0.017245	0.017873
RS	18	0.228018	1.076025	567.848753	0.015138	0.015618
RS	19	0.250395	1.076025	593.888729	0.015832	0.016050
RS	20	0.274299	1.248965	535.221825	0.014268	0.014376
RS	21	0.299834	1.248965	559.996323	0.014929	0.014775
RS	22	0.327111	1.397974	523.372572	0.013952	0.013711
RS	23	0.356249	1.397974	547.403572	0.014593	0.014139
RS	24	0.387374	1.499325	533.494904	0.014222	0.013708
RS	25	0.420623	1.499325	557.257241	0.014856	0.014229
RS	26	0.456141	1.542048	565.283678	0.015070	0.014426
RS	27	0.494081	1.542048	589.023941	0.015703	0.015083
RS	28	0.534609	1.533280	616.176011	0.016426	0.015851
RS	29	0.577903	1.533280	639.699536	0.017054	0.016639
RS	30	0.624150	1.491306	681.178144	0.018159	0.017856
RS	31	0.673552	1.491306	703.682171	0.018759	0.018720
RS	32	0.726324	1.436742	752.277803	0.020055	0.020185
RS	33	0.782696	1.436742	772.319881	0.020589	0.021021
RS	34	0.842914	1.387470	818.186607	0.021812	0.022425
RS	35	0.907240	1.387470	833.920567	0.022231	0.023090
RS	36	0.975955	1.354923	867.044551	0.023114	0.024095
RS	37	1.049357	1.354923	876.731125	0.023372	0.024469
RS	38	1.127767	1.342787	890.948505	0.023752	0.024870
RS	39	1.211526	1.342787	893.436238	0.023818	0.024910
RS	40	1.300999	1.348946	888.145552	0.023677	0.024706
RS	41	1.396576	1.348946	883.014210	0.023540	0.024444
RS	42	1.498673	1.368587	861.578914	0.022969	0.023768
RS	43	1.607736	1.368587	848.984989	0.022633	0.023264
RS	44	1.724239	1.396512	816.074771	0.021755	0.022282
RS	45	1.848689	1.396512	796.533618	0.021235	0.021596
RS	46	1.981630	1.427860	756.555269	0.020169	0.020451
RS	47	2.123640	1.427860	730.780033	0.019482	0.019635
RS	48	2.275338	1.457695	687.486189	0.018327	0.018441
RS	49	2.437385	1.457695	656.270713	0.017495	0.017536
RS	50	2.610487	1.480961	612.514684	0.016329	0.016372
RS	51	2.795398	1.480961	576.682260	0.015374	0.015405
RS	52	2.992924	1.493602	534.046528	0.014237	0.014305
RS	53	3.203925	1.493602	494.538666	0.013184	0.013287
RS	54	3.429320	1.491482	454.105030	0.012106	0.012258
RS	55	3.670093	1.491482	412.020510	0.010984	0.011188
RS	56	3.927291	1.491482	369.694755	0.009856	0.010106
RS	57	4.202035	1.491482	327.792854	0.008739	0.009023
RS	58	4.495522	1.524707	281.337139	0.007500	0.007818
RS	59	4.809032	1.524707	244.127613	0.006508	0.006823
RS	60	5.143929	1.524707	208.855598	0.005568	0.005866
RS	61	5.501673	1.524707	175.992525	0.004692	0.004963
RS	62	5.883822	1.524707	145.919060	0.003890	0.004129
RS	63	6.292042	1.524707	486.663294	0.012974	0.013906
PA	4+25*2+4+6 0.134110676 0.030017468 6.292041844 1.549140302 1.083415961 0.759289378 0.598381943 0.578191439 0.639355662 0.752001250 0.903620165 1.076025119 1.248964817 1.397974246 1.499324999 1.542048099 1.533279818 1.491306211 1.436742172 1.387470072 1.354923167 1.342787321 1.348946174 1.368586958 1.396512218 1.427859762 1.457695273 1.480960672 1.493601611 1.491481711 1.524707361
//
IT	3876
RD	7
LK	-377823.520604
QD	-98.980376 -> -83.212393
RI	0.0081490748
TR	0.132192	0.030265
MT	6.367985
MM	C_pi: 1.274999, n_recomb: 38438.886749
RS	0	0.000000	1.638740	157.132550	0.004088	0.000460
RS	1	0.006842	1.638740	167.178244	0.004349	0.002537
RS	2	0.014152	1.638740	177.814934	0.004626	0.003576
RS	3	0.021963	1.638740	189.070171	0.004919	0.003661
RS	4	0.030308	1.177299	279.444600	0.007270	0.005163
RS	5	0.039223	1.177299	296.276590	0.007708	0.005558
RS	6	0.048749	0.796144	463.306757	0.012053	0.009141
RS	7	0.058927	0.796144	488.583464	0.012711	0.010756
RS	8	0.069800	0.603683	677.322589	0.017621	0.016015
RS	9	0.081418	0.603683	709.534939	0.018459	0.018390
RS	10	0.093831	0.572201	782.645787	0.020361	0.021091
RS	11	0.107093	0.572201	816.561337	0.021243	0.022614
RS	12	0.121263	0.629800	773.705509	0.020128	0.021531
RS	13	0.136402	0.629800	806.539371	0.020982	0.022441
RS	14	0.152577	0.742909	713.040593	0.018550	0.019763
RS	15	0.169858	0.742909	743.921280	0.019353	0.020400
RS	16	0.188322	0.899984	641.115740	0.016679	0.017497
RS	17	0.208049	0.899984	669.835941	0.017426	0.018025
RS	18	0.229126	1.082856	581.987894	0.015141	0.015591
RS	19	0.251645	1.082856	608.792491	0.015838	0.016057
RS	20	0.275705	1.270012	543.145428	0.014130	0.014241
RS	21	0.301411	1.270012	568.515382	0.014790	0.014664
RS	22	0.328876	1.433710	527.078821	0.013712	0.013501
RS	23	0.358220	1.433710	551.600207	0.014350	0.013941
RS	24	0.389572	1.545384	535.239320	0.013924	0.013456
RS	25	0.423069	1.545384	559.476890	0.014555	0.013978
RS	26	0.458858	1.590715	567.495190	0.014764	0.014167
RS	27	0.497096	1.590715	591.789435	0.015396	0.014816
RS	28	0.537949	1.577177	621.315732	0.016164	0.015620
RS	29	0.581598	1.577177	645.535583	0.016794	0.016395
RS	30	0.628234	1.526043	691.484574	0.017989	0.017691
RS	31	0.678060	1.526043	714.821402	0.018596	0.018543
RS	32	0.731296	1.461403	769.260387	0.020013	0.020118
RS	33	0.788174	1.461403	790.169772	0.020557	0.020945
RS	34	0.848944	1.403840	841.893554	0.021902	0.022464
RS	35	0.913871	1.403840	858.354746	0.022330	0.023126
RS	36	0.983241	1.366213	895.718207	0.023302	0.024217
RS	37	1.057357	1.366213	905.838064	0.023566	0.024590
RS	38	1.136545	1.352435	921.644738	0.023977	0.025024
RS	39	1.221150	1.352435	924.234392	0.024044	0.025066
RS	40	1.311545	1.359891	917.938311	0.023880	0.024840
RS	41	1.408124	1.359891	912.666951	0.023743	0.024583
RS	42	1.511311	1.382995	888.478973	0.023114	0.023851
RS	43	1.621558	1.382995	875.652394	0.022780	0.023357
RS	44	1.739349	1.415754	839.268308	0.021834	0.022309
RS	45	1.865199	1.415754	819.536359	0.021321	0.021639
RS	46	1.999659	1.452536	776.195964	0.020193	0.020435
RS	47	2.143320	1.452536	750.344801	0.019520	0.019642
RS	48	2.296810	1.487578	704.353818	0.018324	0.018407
RS	49	2.460801	1.487578	673.166840	0.017513	0.017528
RS	50	2.636014	1.514940	627.638376	0.016328	0.016346
RS	51	2.823214	1.514940	591.844920	0.015397	0.015405
RS	52	3.023223	1.529864	548.312776	0.014265	0.014308
RS	53	3.236917	1.529864	508.703661	0.013234	0.013313
RS	54	3.465231	1.527643	468.044734	0.012176	0.012303
RS	55	3.709168	1.527643	425.540359	0.011071	0.011248
RS	56	3.969794	1.527643	382.645786	0.009955	0.010178
RS	57	4.248253	1.527643	340.038030	0.008846	0.009105
RS	58	4.545764	1.566085	291.783117	0.007591	0.007883
RS	59	4.863632	1.566085	253.951956	0.006607	0.006898
RS	60	5.203248	1.566085	217.945131	0.005670	0.005947
RS	61	5.566100	1.566085	184.259387	0.004794	0.005047
RS	62	5.953780	1.566085	153.303819	0.003988	0.004213
RS	63	6.367985	1.566085	518.849370	0.013498	0.014385
PA	4+25*2+4+6 0.132192048 0.030264589 6.367984915 1.638740161 1.177299006 0.796143562 0.603683388 0.572200960 0.629799863 0.742909041 0.899983540 1.082856383 1.270011654 1.433709664 1.545383899 1.590715051 1.577176551 1.526043234 1.461402746 1.403840469 1.366213375 1.352434584 1.359891336 1.382994909 1.415753656 1.452536048 1.487578293 1.514939794 1.529864228 1.527643076 1.566084589
//
IT	4345
RD	8
LK	-377792.595243
QD	-92.313070 -> -77.867756
RI	0.0075099899
TR	0.130423	0.030518
MT	6.436829
MM	C_pi: 1.294594, n_recomb: 39338.853653
RS	0	0.000000	1.700072	155.357663	0.003949	0.000451
RS	1	0.006860	1.700072	165.341751	0.004203	0.002510
RS	2	0.014191	1.700072	175.918401	0.004472	0.003551
RS	3	0.022024	1.700072	187.115851	0.004757	0.003627
RS	4	0.030395	1.271087	265.875584	0.006759	0.004932
RS	5	0.039340	1.271087	282.094139	0.007171	0.005252
RS	6	0.048899	0.834842	454.524929	0.011554	0.008876
RS	7	0.059114	0.834842	479.675341	0.012193	0.010378
RS	8	0.070029	0.611029	689.285163	0.017522	0.015975
RS	9	0.081693	0.611029	722.304547	0.018361	0.018272
RS	10	0.094157	0.568745	811.433025	0.020627	0.021311
RS	11	0.107476	0.568745	846.527539	0.021519	0.022814
RS	12	0.121709	0.622854	806.024541	0.020489	0.021806
RS	13	0.136919	0.622854	840.040889	0.021354	0.022733
RS	14	0.153172	0.735836	741.374946	0.018846	0.019986
RS	15	0.170539	0.735836	773.341467	0.019658	0.020661
RS	16	0.189098	0.897192	662.109983	0.016831	0.017605
RS	17	0.208931	0.897192	691.755972	0.017585	0.018166
RS	18	0.230123	1.089097	595.778395	0.015145	0.015577
RS	19	0.252770	1.089097	623.326163	0.015845	0.016068
RS	20	0.276970	1.289165	551.151737	0.014010	0.014126
RS	21	0.302831	1.289165	577.102967	0.014670	0.014567
RS	22	0.330465	1.466750	531.107001	0.013501	0.013316
RS	23	0.359995	1.466750	556.104116	0.014136	0.013764
RS	24	0.391551	1.588498	537.371319	0.013660	0.013230
RS	25	0.425271	1.588498	562.063203	0.014288	0.013750
RS	26	0.461305	1.636537	569.996448	0.014489	0.013929
RS	27	0.499811	1.636537	594.814907	0.015120	0.014570
RS	28	0.540958	1.618504	626.515300	0.015926	0.015404
RS	29	0.584928	1.618504	651.394885	0.016559	0.016167
RS	30	0.631915	1.558560	701.573110	0.017834	0.017532
RS	31	0.682124	1.558560	725.705724	0.018448	0.018371
RS	32	0.735779	1.484232	785.783997	0.019975	0.020047
RS	33	0.793113	1.484232	807.529800	0.020528	0.020865
RS	34	0.854381	1.418723	864.998783	0.021988	0.022492
RS	35	0.919852	1.418723	882.164203	0.022425	0.023150
RS	36	0.989815	1.376211	923.748860	0.023482	0.024323
RS	37	1.064576	1.376211	934.283698	0.023750	0.024698
RS	38	1.144467	1.360806	951.705372	0.024193	0.025163
RS	39	1.229838	1.360806	954.380763	0.024261	0.025209
RS	40	1.321065	1.369426	947.113471	0.024076	0.024964
RS	41	1.418551	1.369426	941.688347	0.023938	0.024713
RS	42	1.522724	1.395770	914.782566	0.023254	0.023930
RS	43	1.634044	1.395770	901.712544	0.022922	0.023446
RS	44	1.753000	1.433106	861.897891	0.021910	0.022336
RS	45	1.880117	1.433106	841.965340	0.021403	0.021683
RS	46	2.015954	1.475077	795.311920	0.020217	0.020424
RS	47	2.161109	1.475077	769.373164	0.019558	0.019652
RS	48	2.316222	1.515118	720.730456	0.018321	0.018380
RS	49	2.481976	1.515118	689.557913	0.017529	0.017525
RS	50	2.659101	1.546415	642.291413	0.016327	0.016327
RS	51	2.848376	1.546415	606.524219	0.015418	0.015410
RS	52	3.050636	1.563514	562.118292	0.014289	0.014316
RS	53	3.266771	1.563514	522.403791	0.013280	0.013342
RS	54	3.497733	1.561119	481.546512	0.012241	0.012350
RS	55	3.744539	1.561119	438.631644	0.011150	0.011310
RS	56	4.008276	1.561119	395.186416	0.010046	0.010252
RS	57	4.290106	1.561119	351.898688	0.008945	0.009186
RS	58	4.591269	1.604583	301.886625	0.007674	0.007948
RS	59	4.913092	1.604583	263.461909	0.006697	0.006972
RS	60	5.256993	1.604583	226.754323	0.005764	0.006027
RS	61	5.624485	1.604583	192.283780	0.004888	0.005130
RS	62	6.017187	1.604583	160.485633	0.004080	0.004295
RS	63	6.436829	1.604583	550.544316	0.013995	0.014855
PA	4+25*2+4+6 0.130423327 0.030518147 6.436828637 1.700071544 1.271086502 0.834841611 0.611028966 0.568745084 0.622853647 0.735836463 0.897191519 1.089096943 1.289165215 1.466750106 1.588497500 1.636536764 1.618504305 1.558560079 1.484231589 1.418722644 1.376211351 1.360806237 1.369426259 1.395770033 1.433106014 1.475077469 1.515118131 1.546414956 1.563514425 1.561119035 1.604583338
//
IT	5412
RD	9
LK	-377764.233729
QD	-86.267232 -> -72.973957
RI	0.0070858781
TR	0.128774	0.030771
MT	6.500585
MM	C_pi: 1.313050, n_recomb: 40213.049349
RS	0	0.000000	1.738365	155.622361	0.003870	0.000445
RS	1	0.006877	1.738365	165.662725	0.004120	0.002495
RS	2	0.014226	1.738365	176.302582	0.004384	0.003552
RS	3	0.022081	1.738365	187.570888	0.004664	0.003629
RS	4	0.030476	1.363792	254.109916	0.006319	0.004717
RS	5	0.039448	1.363792	269.780508	0.006709	0.004985
RS	6	0.049037	0.874626	445.466662	0.011078	0.008616
RS	7	0.059285	0.874626	470.440516	0.011699	0.010021
RS	8	0.070239	0.619613	698.789416	0.017377	0.015908
RS	9	0.081945	0.619613	732.525849	0.018216	0.018133
RS	10	0.094457	0.566981	837.220442	0.020820	0.021490
RS	11	0.107828	0.566981	873.415890	0.021720	0.022971
RS	12	0.122120	0.617735	835.843856	0.020785	0.022046
RS	13	0.137394	0.617735	870.977140	0.021659	0.022982
RS	14	0.153718	0.730186	768.141521	0.019102	0.020190
RS	15	0.171165	0.730186	801.145607	0.019923	0.020895
RS	16	0.189812	0.894910	682.327366	0.016968	0.017713
RS	17	0.209741	0.894910	712.868894	0.017727	0.018300
RS	18	0.231040	1.094708	609.302929	0.015152	0.015573
RS	19	0.253804	1.094708	637.575831	0.015855	0.016085
RS	20	0.278134	1.306644	559.208630	0.013906	0.014030
RS	21	0.304136	1.306644	585.728442	0.014566	0.014485
RS	22	0.331926	1.497479	535.352137	0.013313	0.013151
RS	23	0.361628	1.497479	560.811383	0.013946	0.013606
RS	24	0.393372	1.629173	539.741015	0.013422	0.013024
RS	25	0.427298	1.629173	564.867733	0.014047	0.013543
RS	26	0.463558	1.680127	572.613992	0.014240	0.013710
RS	27	0.502311	1.680127	597.929012	0.014869	0.014342
RS	28	0.543729	1.657938	631.597874	0.015706	0.015201
RS	29	0.587995	1.657938	657.103444	0.016341	0.015951
RS	30	0.635305	1.589571	711.258933	0.017687	0.017378
RS	31	0.685869	1.589571	736.153966	0.018306	0.018206
RS	32	0.739909	1.505944	801.653453	0.019935	0.019972
RS	33	0.797666	1.505944	824.210236	0.020496	0.020783
RS	34	0.859394	1.432806	887.301256	0.022065	0.022510
RS	35	0.925366	1.432806	905.156655	0.022509	0.023165
RS	36	0.995876	1.385590	950.937992	0.023647	0.024416
RS	37	1.071234	1.385590	961.882619	0.023920	0.024792
RS	38	1.151774	1.368568	980.956548	0.024394	0.025290
RS	39	1.237852	1.368568	983.718293	0.024463	0.025339
RS	40	1.329850	1.378225	975.536646	0.024259	0.025079
RS	41	1.428174	1.378225	969.962961	0.024121	0.024834
RS	42	1.533259	1.407593	940.408590	0.023386	0.024004
RS	43	1.645570	1.407593	927.103128	0.023055	0.023531
RS	44	1.765604	1.449262	883.931341	0.021981	0.022364
RS	45	1.893892	1.449262	863.805939	0.021481	0.021725
RS	46	2.031003	1.496184	813.914699	0.020240	0.020417
RS	47	2.177541	1.496184	787.892102	0.019593	0.019664
RS	48	2.334156	1.541019	736.662098	0.018319	0.018357
RS	49	2.501541	1.541019	705.502776	0.017544	0.017525
RS	50	2.680437	1.576092	656.546527	0.016327	0.016313
RS	51	2.871634	1.576092	620.802380	0.015438	0.015419
RS	52	3.075978	1.595254	575.554898	0.014313	0.014328
RS	53	3.294375	1.595254	535.735943	0.013322	0.013374
RS	54	3.527789	1.592608	494.711280	0.012302	0.012399
RS	55	3.777255	1.592608	451.395449	0.011225	0.011373
RS	56	4.043874	1.592608	407.415624	0.010131	0.010325
RS	57	4.328828	1.592608	363.469654	0.009039	0.009267
RS	58	4.633377	1.640905	311.738245	0.007752	0.008013
RS	59	4.958868	1.640905	272.740793	0.006782	0.007046
RS	60	5.306742	1.640905	235.357998	0.005853	0.006106
RS	61	5.678537	1.640905	200.131270	0.004977	0.005211
RS	62	6.075898	1.640905	167.520516	0.004166	0.004374
RS	63	6.500585	1.640905	581.933981	0.014471	0.015316
PA	4+25*2+4+6 0.128774380 0.030771326 6.500584533 1.738365372 1.363792420 0.874626076 0.619612616 0.566981207 0.617735301 0.730186161 0.894909772 1.094708475 1.306643602 1.497479336 1.629172814 1.680126979 1.657937921 1.589571468 1.505943537 1.432806014 1.385589516 1.368567527 1.378225017 1.407593285 1.449261969 1.496183545 1.541019211 1.576091510 1.595254375 1.592608253 1.640904681
//
IT	4269
RD	10
LK	-377738.117855
QD	-80.769244 -> -68.500125
RI	0.0068080218
TR	0.127228	0.031021
MT	6.560291
MM	C_pi: 1.330588, n_recomb: 41063.368887
RS	0	0.000000	1.759679	157.272975	0.003830	0.000440
RS	1	0.006892	1.759679	167.450700	0.004078	0.002489
RS	2	0.014259	1.759679	178.238648	0.004341	0.003568
RS	3	0.022133	1.759679	189.666534	0.004619	0.003657
RS	4	0.030550	1.455009	243.882331	0.005939	0.004519
RS	5	0.039547	1.455009	259.065373	0.006309	0.004750
RS	6	0.049165	0.915009	436.503467	0.010630	0.008364
RS	7	0.059445	0.915009	461.271360	0.011233	0.009686
RS	8	0.070433	0.628967	706.504766	0.017205	0.015823
RS	9	0.082179	0.628967	740.887340	0.018043	0.017981
RS	10	0.094735	0.566401	860.618936	0.020958	0.021634
RS	11	0.108155	0.566401	897.852392	0.021865	0.023092
RS	12	0.122501	0.613946	863.613619	0.021031	0.022256
RS	13	0.137835	0.613946	899.810428	0.021913	0.023197
RS	14	0.154226	0.725561	793.637291	0.019327	0.020378
RS	15	0.171747	0.725561	827.639043	0.020155	0.021108
RS	16	0.190475	0.892925	701.936779	0.017094	0.017819
RS	17	0.210494	0.892925	733.348567	0.017859	0.018428
RS	18	0.231893	1.099662	622.638439	0.015163	0.015578
RS	19	0.254766	1.099662	651.621400	0.015869	0.016107
RS	20	0.279216	1.322565	567.323103	0.013816	0.013947
RS	21	0.305351	1.322565	594.400760	0.014475	0.014415
RS	22	0.333287	1.526120	539.770371	0.013145	0.013004
RS	23	0.363148	1.526120	565.679816	0.013776	0.013464
RS	24	0.395067	1.667699	542.278610	0.013206	0.012837
RS	25	0.429186	1.667699	567.822682	0.013828	0.013353
RS	26	0.465656	1.721822	575.273384	0.014009	0.013507
RS	27	0.504640	1.721822	601.059823	0.014637	0.014130
RS	28	0.546311	1.695842	636.496043	0.015500	0.015009
RS	29	0.590853	1.695842	662.596599	0.016136	0.015748
RS	30	0.638465	1.619451	720.481108	0.017546	0.017228
RS	31	0.689359	1.619451	746.107891	0.018170	0.018045
RS	32	0.743760	1.526900	816.806343	0.019891	0.019894
RS	33	0.801910	1.526900	840.151720	0.020460	0.020697
RS	34	0.864068	1.446428	908.734201	0.022130	0.022518
RS	35	0.930509	1.446428	927.269793	0.022581	0.023171
RS	36	1.001529	1.394663	977.221490	0.023798	0.024497
RS	37	1.077445	1.394663	988.577224	0.024074	0.024874
RS	38	1.158592	1.376029	1009.345057	0.024580	0.025404
RS	39	1.245331	1.376029	1012.202060	0.024650	0.025458
RS	40	1.338048	1.386601	1003.178774	0.024430	0.025184
RS	41	1.437156	1.386601	997.470407	0.024291	0.024946
RS	42	1.543093	1.418798	965.348178	0.023509	0.024073
RS	43	1.656331	1.418798	951.823877	0.023179	0.023610
RS	44	1.777374	1.464569	905.383118	0.022048	0.022390
RS	45	1.906759	1.464569	885.080202	0.021554	0.021767
RS	46	2.045060	1.516216	832.036069	0.020262	0.020411
RS	47	2.192893	1.516216	805.940021	0.019627	0.019677
RS	48	2.350915	1.565647	752.196142	0.018318	0.018339
RS	49	2.519826	1.565647	721.054076	0.017560	0.017528
RS	50	2.700379	1.604337	670.461901	0.016327	0.016302
RS	51	2.893375	1.604337	634.741170	0.015458	0.015430
RS	52	3.099672	1.625454	588.686812	0.014336	0.014343
RS	53	3.320187	1.625454	548.765817	0.013364	0.013407
RS	54	3.555899	1.622482	507.604868	0.012362	0.012449
RS	55	3.807856	1.622482	463.896558	0.011297	0.011435
RS	56	4.077177	1.622482	419.395869	0.010213	0.010397
RS	57	4.365059	1.622482	374.809926	0.009128	0.009347
RS	58	4.672781	1.675423	321.393638	0.007827	0.008077
RS	59	5.001711	1.675423	281.839378	0.006864	0.007118
RS	60	5.353310	1.675423	243.801326	0.005937	0.006183
RS	61	5.729141	1.675423	207.841025	0.005061	0.005289
RS	62	6.130873	1.675423	174.441528	0.004248	0.004452
RS	63	6.560291	1.675423	613.119743	0.014931	0.015767
PA	4+25*2+4+6 0.127227994 0.031021103 6.560291345 1.759679321 1.455009018 0.915008601 0.628967291 0.566401020 0.613945504 0.725560591 0.892924641 1.099661711 1.322565181 1.526120034 1.667699143 1.721821872 1.695842418 1.619450517 1.526900271 1.446427957 1.394662917 1.376029170 1.386601218 1.418798177 1.464568991 1.516215577 1.565647278 1.604337163 1.625453900 1.622482112 1.675423092
//
IT	4647
RD	11
LK	-377714.003498
QD	-75.758192 -> -64.408854
RI	0.0066308051
TR	0.125771	0.031266
MT	6.616649
MM	C_pi: 1.347361, n_recomb: 41891.478662
RS	0	0.000000	1.769076	159.858028	0.003816	0.000436
RS	1	0.006906	1.769076	170.228189	0.004064	0.002488
RS	2	0.014289	1.769076	181.221921	0.004326	0.003595
RS	3	0.022182	1.769076	192.869726	0.004604	0.003700
RS	4	0.030620	1.544538	234.947004	0.005608	0.004337
RS	5	0.039641	1.544538	249.696064	0.005961	0.004542
RS	6	0.049284	0.955736	427.804758	0.010212	0.008123
RS	7	0.059594	0.955736	452.349466	0.010798	0.009372
RS	8	0.070616	0.638804	712.882895	0.017017	0.015727
RS	9	0.082399	0.638804	747.854085	0.017852	0.017823
RS	10	0.094995	0.566675	882.067695	0.021056	0.021750
RS	11	0.108462	0.566675	920.286809	0.021968	0.023186
RS	12	0.122858	0.611164	889.646825	0.021237	0.022441
RS	13	0.138249	0.611164	926.862172	0.022125	0.023383
RS	14	0.154703	0.721722	818.051048	0.019528	0.020552
RS	15	0.172293	0.721722	853.016250	0.020363	0.021303
RS	16	0.191098	0.891128	721.043500	0.017212	0.017924
RS	17	0.211201	0.891128	753.303699	0.017982	0.018552
RS	18	0.232693	1.103981	635.831702	0.015178	0.015591
RS	19	0.255669	1.103981	665.511826	0.015887	0.016135
RS	20	0.280232	1.337066	575.494078	0.013738	0.013878
RS	21	0.306491	1.337066	603.120385	0.014397	0.014356
RS	22	0.334564	1.552872	544.330630	0.012994	0.012873
RS	23	0.364575	1.552872	570.679884	0.013623	0.013336
RS	24	0.396659	1.704298	544.944080	0.013008	0.012666
RS	25	0.430958	1.704298	570.890078	0.013628	0.013179
RS	26	0.467627	1.761852	577.941520	0.013796	0.013318
RS	27	0.506828	1.761852	604.176850	0.014422	0.013933
RS	28	0.548736	1.732457	641.189377	0.015306	0.014827
RS	29	0.593538	1.732457	667.856667	0.015943	0.015555
RS	30	0.641434	1.648424	729.234757	0.017408	0.017083
RS	31	0.692638	1.648424	755.565056	0.018036	0.017890
RS	32	0.747379	1.547300	831.248370	0.019843	0.019814
RS	33	0.805899	1.547300	855.362011	0.020419	0.020611
RS	34	0.868462	1.459763	929.302391	0.022184	0.022519
RS	35	0.935344	1.459763	948.510710	0.022642	0.023169
RS	36	1.006846	1.403592	1002.601619	0.023933	0.024567
RS	37	1.083286	1.403592	1014.373007	0.024214	0.024946
RS	38	1.165004	1.383347	1036.878672	0.024752	0.025508
RS	39	1.252367	1.383347	1039.843678	0.024822	0.025566
RS	40	1.345762	1.394724	1030.053142	0.024589	0.025282
RS	41	1.445608	1.394724	1024.228063	0.024450	0.025050
RS	42	1.552349	1.429569	989.626138	0.023624	0.024138
RS	43	1.666462	1.429569	975.903047	0.023296	0.023684
RS	44	1.788455	1.479229	926.285989	0.022112	0.022416
RS	45	1.918873	1.479229	905.823689	0.021623	0.021806
RS	46	2.058298	1.535389	849.714658	0.020284	0.020408
RS	47	2.207352	1.535389	823.557764	0.019659	0.019691
RS	48	2.366700	1.589228	767.374381	0.018318	0.018324
RS	49	2.537052	1.589228	736.255419	0.017575	0.017533
RS	50	2.719169	1.631387	684.080249	0.016330	0.016295
RS	51	2.913863	1.631387	648.384715	0.015478	0.015443
RS	52	3.122003	1.654353	601.557719	0.014360	0.014359
RS	53	3.344518	1.654353	561.537487	0.013405	0.013440
RS	54	3.582399	1.650985	520.270247	0.012419	0.012499
RS	55	3.836709	1.650985	476.176874	0.011367	0.011497
RS	56	4.108581	1.650985	431.167163	0.010292	0.010468
RS	57	4.399229	1.650985	385.956916	0.009213	0.009424
RS	58	4.709950	1.708387	330.887845	0.007899	0.008140
RS	59	5.042129	1.708387	290.789372	0.006941	0.007188
RS	60	5.397249	1.708387	252.112218	0.006018	0.006258
RS	61	5.776893	1.708387	215.436908	0.005143	0.005366
RS	62	6.182756	1.708387	181.268451	0.004327	0.004527
RS	63	6.616649	1.708387	644.152728	0.015377	0.016208
PA	4+25*2+4+6 0.125771197 0.031265748 6.616648828 1.769076183 1.544537969 0.955735968 0.638804202 0.566675422 0.611164359 0.721721661 0.891127851 1.103981451 1.337066227 1.552872136 1.704298391 1.761851945 1.732457264 1.648423993 1.547299695 1.459762822 1.403591571 1.383346546 1.394724430 1.429568625 1.479228634 1.535388855 1.589228084 1.631387066 1.654353414 1.650984704 1.708386770
//
IT	4517
RD	12
LK	-377691.688459
QD	-71.180310 -> -60.662118
RI	0.0065238405
TR	0.124396	0.031505
MT	6.670007
MM	C_pi: 1.363454, n_recomb: 42698.633066
RS	0	0.000000	1.770445	163.062213	0.003819	0.000433
RS	1	0.006920	1.770445	173.661366	0.004067	0.002490
RS	2	0.014318	1.770445	184.899172	0.004330	0.003628
RS	3	0.022228	1.770445	196.806945	0.004609	0.003754
RS	4	0.030686	1.632287	227.092664	0.005318	0.004170
RS	5	0.039728	1.632287	241.454275	0.005655	0.004357
RS	6	0.049397	0.996597	419.468971	0.009824	0.007894
RS	7	0.059735	0.996597	443.781766	0.010393	0.009080
RS	8	0.070787	0.648926	718.240421	0.016821	0.015622
RS	9	0.082605	0.648926	753.752176	0.017653	0.017662
RS	10	0.095240	0.567583	901.876375	0.021122	0.021844
RS	11	0.108750	0.567583	941.035726	0.022039	0.023258
RS	12	0.123195	0.609172	914.162915	0.021410	0.022605
RS	13	0.138639	0.609172	952.357317	0.022304	0.023545
RS	14	0.155151	0.718494	841.521945	0.019708	0.020715
RS	15	0.172806	0.718494	877.420223	0.020549	0.021482
RS	16	0.191683	0.889437	739.725155	0.017324	0.018027
RS	17	0.211866	0.889437	772.814177	0.018099	0.018673
RS	18	0.233446	1.107695	648.910513	0.015197	0.015610
RS	19	0.256519	1.107695	679.276139	0.015909	0.016167
RS	20	0.281188	1.350255	583.715993	0.013671	0.013819
RS	21	0.307565	1.350255	611.882621	0.014330	0.014306
RS	22	0.335766	1.577875	549.010433	0.012858	0.012755
RS	23	0.365919	1.577875	575.790164	0.013485	0.013221
RS	24	0.398158	1.739112	547.711197	0.012827	0.012508
RS	25	0.432628	1.739112	574.045235	0.013444	0.013019
RS	26	0.469484	1.800360	580.599080	0.013598	0.013141
RS	27	0.508889	1.800360	607.262760	0.014222	0.013749
RS	28	0.551021	1.767915	645.675188	0.015122	0.014654
RS	29	0.596069	1.767915	672.883060	0.015759	0.015373
RS	30	0.644233	1.676605	737.534986	0.017273	0.016941
RS	31	0.695731	1.676605	764.542226	0.017906	0.017739
RS	32	0.750791	1.567236	845.001820	0.019790	0.019732
RS	33	0.809662	1.567236	869.864406	0.020372	0.020522
RS	34	0.872606	1.472880	949.030279	0.022226	0.022512
RS	35	0.939906	1.472880	968.904608	0.022692	0.023161
RS	36	1.011862	1.412427	1027.103122	0.024055	0.024627
RS	37	1.088798	1.412427	1039.295614	0.024340	0.025008
RS	38	1.171057	1.390576	1063.577331	0.024909	0.025602
RS	39	1.259007	1.390576	1066.664486	0.024981	0.025665
RS	40	1.353044	1.402658	1056.183889	0.024736	0.025372
RS	41	1.453588	1.402658	1050.261247	0.024597	0.025147
RS	42	1.561088	1.439980	1013.270826	0.023731	0.024198
RS	43	1.676028	1.439980	999.369640	0.023405	0.023754
RS	44	1.798920	1.493332	946.669461	0.022171	0.022441
RS	45	1.930316	1.493332	926.066210	0.021688	0.021845
RS	46	2.070804	1.553808	866.979417	0.020305	0.020405
RS	47	2.221013	1.553808	840.774526	0.019691	0.019706
RS	48	2.381616	1.611877	782.223680	0.018320	0.018311
RS	49	2.553332	1.611877	751.134174	0.017592	0.017540
RS	50	2.736929	1.657363	697.427953	0.016334	0.016291
RS	51	2.933231	1.657363	661.759844	0.015498	0.015457
RS	52	3.143116	1.682079	614.193617	0.014384	0.014377
RS	53	3.367524	1.682079	574.076942	0.013445	0.013474
RS	54	3.607459	1.678246	532.731951	0.012477	0.012550
RS	55	3.863998	1.678246	488.260211	0.011435	0.011558
RS	56	4.138287	1.678246	442.752092	0.010369	0.010538
RS	57	4.431556	1.678246	396.931556	0.009296	0.009500
RS	58	4.745117	1.739930	340.240348	0.007968	0.008202
RS	59	5.080376	1.739930	299.608345	0.007017	0.007257
RS	60	5.438832	1.739930	260.306004	0.006096	0.006330
RS	61	5.822093	1.739930	222.931830	0.005221	0.005440
RS	62	6.231873	1.739930	188.011739	0.004403	0.004600
RS	63	6.670007	1.739930	675.052500	0.015810	0.016639
PA	4+25*2+4+6 0.124395888 0.031504808 6.670007271 1.770445283 1.632286702 0.996596757 0.648925941 0.567583334 0.609171589 0.718494281 0.889436658 1.107694813 1.350254853 1.577874749 1.739112481 1.800359524 1.767915128 1.676604733 1.567236058 1.472880245 1.412427466 1.390576102 1.402657888 1.439980475 1.493332131 1.553807793 1.611877489 1.657362903 1.682078588 1.678246414 1.739930472
//
IT	4097
RD	13
LK	-377671.000973
QD	-66.988440 -> -57.224520
RI	0.0064647183
TR	0.123094	0.031738
MT	6.720692
MM	C_pi: 1.378934, n_recomb: 43485.661491
RS	0	0.000000	1.766816	166.646194	0.003832	0.000430
RS	1	0.006932	1.766816	177.496674	0.004082	0.002495
RS	2	0.014345	1.766816	189.001933	0.004346	0.003664
RS	3	0.022271	1.766816	201.194103	0.004627	0.003812
RS	4	0.030748	1.718128	220.157132	0.005063	0.004018
RS	5	0.039811	1.718128	234.172213	0.005385	0.004192
RS	6	0.049503	1.037462	411.531367	0.009464	0.007678
RS	7	0.059867	1.037462	435.608774	0.010017	0.008807
RS	8	0.070949	0.659190	722.813475	0.016622	0.015513
RS	9	0.082800	0.659190	758.825222	0.017450	0.017500
RS	10	0.095472	0.568960	920.294467	0.021163	0.021919
RS	11	0.109022	0.568960	960.354051	0.022084	0.023312
RS	12	0.123512	0.607797	937.346523	0.021555	0.022748
RS	13	0.139006	0.607797	976.484810	0.022455	0.023685
RS	14	0.155574	0.715756	864.148827	0.019872	0.020866
RS	15	0.173291	0.715756	900.952580	0.020718	0.021648
RS	16	0.192236	0.887800	758.034503	0.017432	0.018130
RS	17	0.212495	0.887800	791.934353	0.018211	0.018790
RS	18	0.234157	1.110833	661.893870	0.015221	0.015635
RS	19	0.257322	1.110833	692.934262	0.015935	0.016203
RS	20	0.282092	1.362223	591.984783	0.013613	0.013770
RS	21	0.308579	1.362223	620.684130	0.014273	0.014265
RS	22	0.336903	1.601240	553.793733	0.012735	0.012648
RS	23	0.367189	1.601240	580.995524	0.013361	0.013118
RS	24	0.399576	1.772259	550.559595	0.012661	0.012362
RS	25	0.434207	1.772259	577.269057	0.013275	0.012871
RS	26	0.471239	1.837451	583.234728	0.013412	0.012976
RS	27	0.510839	1.837451	610.307930	0.014035	0.013577
RS	28	0.553183	1.802310	649.957716	0.014946	0.014490
RS	29	0.598463	1.802310	677.681812	0.015584	0.015199
RS	30	0.646881	1.704073	745.400236	0.017141	0.016804
RS	31	0.698656	1.704073	773.059154	0.017777	0.017592
RS	32	0.754021	1.586765	858.096055	0.019733	0.019648
RS	33	0.813223	1.586765	883.688785	0.020321	0.020433
RS	34	0.876529	1.485817	967.947724	0.022259	0.022499
RS	35	0.944224	1.485817	988.481339	0.022731	0.023147
RS	36	1.016611	1.421202	1050.748341	0.024163	0.024678
RS	37	1.094017	1.421202	1063.367504	0.024453	0.025062
RS	38	1.176788	1.397747	1089.462043	0.025053	0.025688
RS	39	1.265297	1.397747	1092.685638	0.025127	0.025755
RS	40	1.359942	1.410438	1081.592223	0.024872	0.025455
RS	41	1.461147	1.410438	1075.591067	0.024734	0.025236
RS	42	1.569369	1.450086	1036.301056	0.023831	0.024255
RS	43	1.685092	1.450086	1022.242226	0.023508	0.023820
RS	44	1.808838	1.506948	966.550220	0.022227	0.022464
RS	45	1.941162	1.506948	945.824148	0.021750	0.021881
RS	46	2.082659	1.571555	883.844938	0.020325	0.020404
RS	47	2.233964	1.571555	857.604751	0.019722	0.019721
RS	48	2.395759	1.633687	796.757192	0.018322	0.018301
RS	49	2.568769	1.633687	765.703585	0.017608	0.017547
RS	50	2.753773	1.682365	710.516000	0.016339	0.016288
RS	51	2.951601	1.682365	674.877977	0.015520	0.015472
RS	52	3.163143	1.708736	626.604449	0.014409	0.014396
RS	53	3.389350	1.708736	586.394535	0.013485	0.013508
RS	54	3.631238	1.704384	544.997898	0.012533	0.012600
RS	55	3.889894	1.704384	500.154827	0.011502	0.011618
RS	56	4.166480	1.704384	454.158869	0.010444	0.010606
RS	57	4.462240	1.704384	407.741673	0.009376	0.009574
RS	58	4.778502	1.770176	349.458877	0.008036	0.008263
RS	59	5.116688	1.770176	308.303397	0.007090	0.007324
RS	60	5.478318	1.770176	268.388848	0.006172	0.006401
RS	61	5.865017	1.770176	230.330824	0.005297	0.005511
RS	62	6.278522	1.770176	194.675210	0.004477	0.004671
RS	63	6.720692	1.770176	705.815541	0.016231	0.017059
PA	4+25*2+4+6 0.123094371 0.031737885 6.720691836 1.766816006 1.718127707 1.037462401 0.659189800 0.568959834 0.607797058 0.715756184 0.887800417 1.110833318 1.362222768 1.601240199 1.772258541 1.837450938 1.802309839 1.704072836 1.586764930 1.485817054 1.421201797 1.397746632 1.410437828 1.450086387 1.506948453 1.571554704 1.633686602 1.682364587 1.708736038 1.704383588 1.770176166
//
IT	5217
RD	14
LK	-377651.791696
QD	-63.141608 -> -54.064498
RI	0.0064385899
TR	0.121861	0.031965
MT	6.768928
MM	C_pi: 1.393855, n_recomb: 44253.537884
RS	0	0.000000	1.760244	170.448134	0.003852	0.000428
RS	1	0.006944	1.760244	181.562584	0.004103	0.002501
RS	2	0.014370	1.760244	193.348504	0.004369	0.003702
RS	3	0.022313	1.760244	205.838840	0.004651	0.003873
RS	4	0.030806	1.802047	213.998012	0.004836	0.003879
RS	5	0.039889	1.802047	227.702010	0.005145	0.004044
RS	6	0.049604	1.078222	404.007838	0.009129	0.007473
RS	7	0.059992	1.078222	427.850279	0.009668	0.008553
RS	8	0.071102	0.669501	726.771800	0.016423	0.015402
RS	9	0.082984	0.669501	763.248693	0.017247	0.017340
RS	10	0.095690	0.570695	937.503149	0.021185	0.021978
RS	11	0.109279	0.570695	978.426947	0.022110	0.023351
RS	12	0.123812	0.606933	959.319880	0.021678	0.022875
RS	13	0.139354	0.606933	999.369949	0.022583	0.023806
RS	14	0.155975	0.713422	886.006826	0.020021	0.021007
RS	15	0.173750	0.713422	923.690696	0.020873	0.021802
RS	16	0.192760	0.886206	775.997969	0.017535	0.018231
RS	17	0.213089	0.886206	810.691717	0.018319	0.018904
RS	18	0.234831	1.113444	674.791964	0.015248	0.015665
RS	19	0.258082	1.113444	706.497105	0.015965	0.016243
RS	20	0.282948	1.373082	600.288607	0.013565	0.013730
RS	21	0.309540	1.373082	629.513516	0.014225	0.014232
RS	22	0.337979	1.623098	558.661885	0.012624	0.012551
RS	23	0.368393	1.623098	586.278008	0.013248	0.013024
RS	24	0.400919	1.803855	553.472857	0.012507	0.012227
RS	25	0.435703	1.803855	580.546289	0.013119	0.012734
RS	26	0.472903	1.873211	585.847245	0.013238	0.012820
RS	27	0.512686	1.873211	613.312896	0.013859	0.013415
RS	28	0.555232	1.835710	654.051652	0.014780	0.014333
RS	29	0.600732	1.835710	682.269500	0.015417	0.015034
RS	30	0.649392	1.730884	752.859657	0.017012	0.016670
RS	31	0.701431	1.730884	781.146450	0.017652	0.017451
RS	32	0.757083	1.605922	870.571202	0.019672	0.019563
RS	33	0.816600	1.605922	896.875963	0.020267	0.020343
RS	34	0.880250	1.498587	986.100641	0.022283	0.022480
RS	35	0.948320	1.498587	1007.286781	0.022762	0.023128
RS	36	1.021117	1.429920	1073.579443	0.024260	0.024722
RS	37	1.098969	1.429920	1086.630548	0.024555	0.025108
RS	38	1.182227	1.404860	1114.575045	0.025186	0.025765
RS	39	1.271266	1.404860	1117.948697	0.025262	0.025837
RS	40	1.366489	1.418077	1106.314606	0.024999	0.025532
RS	41	1.468324	1.418077	1100.253188	0.024862	0.025319
RS	42	1.577230	1.459914	1058.748882	0.023925	0.024308
RS	43	1.693699	1.459914	1044.551864	0.023604	0.023882
RS	44	1.818256	1.520116	985.957677	0.022280	0.022487
RS	45	1.951462	1.520116	965.125672	0.021809	0.021916
RS	46	2.093919	1.588681	900.335388	0.020345	0.020404
RS	47	2.246267	1.588681	874.071612	0.019751	0.019736
RS	48	2.409195	1.654719	810.993545	0.018326	0.018292
RS	49	2.583437	1.654719	779.981838	0.017625	0.017556
RS	50	2.769779	1.706462	723.360407	0.016346	0.016287
RS	51	2.969060	1.706462	687.754915	0.015541	0.015488
RS	52	3.182180	1.734404	638.803378	0.014435	0.014416
RS	53	3.410098	1.734404	598.503354	0.013524	0.013543
RS	54	3.653844	1.729477	557.080238	0.012588	0.012649
RS	55	3.914516	1.729477	511.872377	0.011567	0.011677
RS	56	4.193290	1.729477	465.398364	0.010517	0.010672
RS	57	4.491422	1.729477	418.397116	0.009455	0.009646
RS	58	4.810256	1.799211	358.552183	0.008102	0.008323
RS	59	5.151231	1.799211	316.882335	0.007161	0.007389
RS	60	5.515883	1.799211	276.367392	0.006245	0.006470
RS	61	5.905858	1.799211	237.639248	0.005370	0.005581
RS	62	6.322913	1.799211	201.262907	0.004548	0.004740
RS	63	6.768928	1.799211	736.439621	0.016641	0.017469
PA	4+25*2+4+6 0.121860589 0.031964917 6.768928212 1.760244003 1.802046981 1.078222084 0.669500917 0.570695483 0.606932670 0.713421953 0.886206291 1.113444144 1.373081761 1.623097796 1.803855189 1.873211498 1.835710313 1.730883832 1.605921628 1.498586751 1.429920428 1.404859660 1.418077314 1.459913692 1.520116500 1.588681310 1.654719182 1.706462192 1.734403617 1.729477131 1.799211345
//
IT	3883
RD	15
LK	-377633.928904
QD	-59.603438 -> -51.153496
RI	0.0064340807
TR	0.120689	0.032186
MT	6.814916
MM	C_pi: 1.408263, n_recomb: 45003.085117
RS	0	0.000000	1.752230	174.344075	0.003874	0.000425
RS	1	0.006955	1.752230	185.727672	0.004127	0.002507
RS	2	0.014395	1.752230	197.799621	0.004395	0.003739
RS	3	0.022351	1.752230	210.593678	0.004680	0.003935
RS	4	0.030861	1.884105	208.493309	0.004633	0.003752
RS	5	0.039964	1.884105	221.916661	0.004931	0.003911
RS	6	0.049699	1.118795	396.895447	0.008819	0.007281
RS	7	0.060111	1.118795	420.505945	0.009344	0.008315
RS	8	0.071247	0.679793	730.241510	0.016226	0.015291
RS	9	0.083158	0.679793	767.153262	0.017047	0.017183
RS	10	0.095898	0.572707	953.651313	0.021191	0.022024
RS	11	0.109523	0.572707	995.406582	0.022119	0.023378
RS	12	0.124097	0.606488	980.195554	0.021781	0.022986
RS	13	0.139684	0.606488	1021.127947	0.022690	0.023912
RS	14	0.156355	0.711435	907.145052	0.020157	0.021139
RS	15	0.174186	0.711435	945.685337	0.021014	0.021944
RS	16	0.193256	0.884635	793.646722	0.017635	0.018330
RS	17	0.213654	0.884635	829.118535	0.018424	0.019015
RS	18	0.235470	1.115583	687.605263	0.015279	0.015698
RS	19	0.258803	1.115583	719.965558	0.015998	0.016285
RS	20	0.283760	1.382915	608.624579	0.013524	0.013696
RS	21	0.310452	1.382915	638.368469	0.014185	0.014205
RS	22	0.339001	1.643558	563.600799	0.012524	0.012463
RS	23	0.369535	1.643558	591.624138	0.013146	0.012939
RS	24	0.402194	1.833995	556.441268	0.012365	0.012101
RS	25	0.437124	1.833995	583.868299	0.012974	0.012606
RS	26	0.474483	1.907738	588.429120	0.013075	0.012673
RS	27	0.514441	1.907738	616.271484	0.013694	0.013262
RS	28	0.557178	1.868190	657.965334	0.014620	0.014183
RS	29	0.602888	1.868190	686.656035	0.015258	0.014876
RS	30	0.651777	1.757077	759.943256	0.016886	0.016539
RS	31	0.704067	1.757077	788.835447	0.017528	0.017313
RS	32	0.759993	1.624726	882.469026	0.019609	0.019477
RS	33	0.819810	1.624726	909.468260	0.020209	0.020253
RS	34	0.883787	1.511199	1003.530903	0.022299	0.022457
RS	35	0.952213	1.511199	1025.362697	0.022784	0.023104
RS	36	1.025400	1.438577	1095.641877	0.024346	0.024758
RS	37	1.103676	1.438577	1109.129469	0.024646	0.025147
RS	38	1.187398	1.411915	1138.953478	0.025308	0.025836
RS	39	1.276942	1.411915	1142.490046	0.025387	0.025912
RS	40	1.372715	1.425584	1130.383780	0.025118	0.025603
RS	41	1.475149	1.425584	1124.279391	0.024982	0.025397
RS	42	1.584708	1.469477	1080.646390	0.024013	0.024357
RS	43	1.701887	1.469477	1066.329130	0.023695	0.023940
RS	44	1.827217	1.532867	1004.916686	0.022330	0.022509
RS	45	1.961263	1.532867	983.994305	0.021865	0.021949
RS	46	2.104634	1.605229	916.470606	0.020365	0.020404
RS	47	2.257976	1.605229	890.193862	0.019781	0.019751
RS	48	2.421985	1.675026	824.948070	0.018331	0.018286
RS	49	2.597400	1.675026	793.983592	0.017643	0.017565
RS	50	2.785017	1.729715	735.972556	0.016354	0.016288
RS	51	2.985683	1.729715	700.401803	0.015563	0.015504
RS	52	3.200307	1.759144	650.800260	0.014461	0.014437
RS	53	3.429858	1.759144	610.412974	0.013564	0.013577
RS	54	3.675376	1.753598	568.985872	0.012643	0.012699
RS	55	3.937971	1.753598	523.419569	0.011631	0.011735
RS	56	4.218830	1.753598	476.476857	0.010588	0.010738
RS	57	4.519225	1.753598	428.903540	0.009531	0.009717
RS	58	4.840513	1.827115	367.525101	0.008167	0.008381
RS	59	5.184149	1.827115	325.349489	0.007229	0.007452
RS	60	5.551686	1.827115	284.245268	0.006316	0.006536
RS	61	5.944787	1.827115	244.859912	0.005441	0.005649
RS	62	6.365230	1.827115	207.776774	0.004617	0.004806
RS	63	6.814916	1.827115	766.916304	0.017041	0.017870
PA	4+25*2+4+6 0.120689080 0.032185896 6.814916147 1.752229892 1.884105066 1.118794640 0.679793309 0.572707059 0.606488139 0.711435267 0.884635153 1.115582736 1.382914592 1.643558027 1.833994676 1.907737902 1.868190490 1.757077131 1.624725707 1.511199120 1.438577058 1.411914934 1.425584397 1.469477278 1.532866577 1.605229064 1.675025699 1.729714614 1.759144163 1.753598166 1.827114580
//
IT	4584
RD	16
LK	-377617.295861
QD	-56.342110 -> -48.466303
RI	0.0064448575
TR	0.119575	0.032401
MT	6.858800
MM	C_pi: 1.422182, n_recomb: 45734.715471
RS	0	0.000000	1.743623	178.260023	0.003898	0.000423
RS	1	0.006966	1.743623	189.913457	0.004153	0.002513
RS	2	0.014418	1.743623	202.272095	0.004423	0.003775
RS	3	0.022388	1.743623	215.370485	0.004709	0.003995
RS	4	0.030914	1.963942	203.586353	0.004451	0.003637
RS	5	0.040034	1.963942	216.757792	0.004739	0.003791
RS	6	0.049789	1.159083	390.187944	0.008532	0.007100
RS	7	0.060223	1.159083	413.571526	0.009043	0.008094
RS	8	0.071385	0.690003	733.326296	0.016034	0.015180
RS	9	0.083324	0.690003	770.646371	0.016850	0.017030
RS	10	0.096095	0.574921	968.864818	0.021184	0.022059
RS	11	0.109755	0.574921	1011.421204	0.022115	0.023394
RS	12	0.124367	0.606393	1000.052424	0.021866	0.023084
RS	13	0.139997	0.606393	1041.839202	0.022780	0.024003
RS	14	0.156715	0.709746	927.597642	0.020282	0.021261
RS	15	0.174599	0.709746	966.971537	0.021143	0.022076
RS	16	0.193728	0.883081	810.987006	0.017732	0.018427
RS	17	0.214190	0.883081	847.221271	0.018525	0.019123
RS	18	0.236077	1.117289	700.328759	0.015313	0.015735
RS	19	0.259488	1.117289	733.334586	0.016035	0.016331
RS	20	0.284531	1.391804	616.976925	0.013490	0.013669
RS	21	0.311318	1.391804	647.233120	0.014152	0.014183
RS	22	0.339972	1.662717	568.590821	0.012432	0.012384
RS	23	0.370621	1.662717	597.014356	0.013054	0.012861
RS	24	0.403405	1.862759	559.448339	0.012232	0.011984
RS	25	0.438474	1.862759	587.219093	0.012840	0.012488
RS	26	0.475985	1.941083	590.975210	0.012922	0.012535
RS	27	0.516109	1.941083	619.179513	0.013539	0.013119
RS	28	0.559028	1.899785	661.706276	0.014468	0.014040
RS	29	0.604938	1.899785	690.850030	0.015106	0.014726
RS	30	0.654045	1.782679	766.668314	0.016763	0.016412
RS	31	0.706573	1.782679	796.144176	0.017408	0.017179
RS	32	0.762761	1.643186	893.816239	0.019543	0.019391
RS	33	0.822863	1.643186	921.492441	0.020149	0.020163
RS	34	0.887151	1.523649	1020.267812	0.022308	0.022430
RS	35	0.955918	1.523649	1042.737736	0.022800	0.023077
RS	36	1.029475	1.447162	1116.960259	0.024423	0.024788
RS	37	1.108157	1.447162	1130.887923	0.024727	0.025180
RS	38	1.192320	1.418903	1162.617259	0.025421	0.025900
RS	39	1.282345	1.418903	1166.328521	0.025502	0.025980
RS	40	1.378642	1.432953	1153.817659	0.025228	0.025670
RS	41	1.481647	1.432953	1147.686223	0.025094	0.025469
RS	42	1.591828	1.478784	1102.005177	0.024096	0.024404
RS	43	1.709684	1.478784	1087.584378	0.023780	0.023995
RS	44	1.835750	1.545215	1023.435781	0.022378	0.022530
RS	45	1.970599	1.545215	1002.437364	0.021919	0.021981
RS	46	2.114841	1.621226	932.253901	0.020384	0.020406
RS	47	2.269131	1.621226	905.974107	0.019809	0.019766
RS	48	2.434170	1.694643	838.620867	0.018337	0.018280
RS	49	2.610705	1.694643	807.708761	0.017661	0.017574
RS	50	2.799538	1.752166	748.350032	0.016363	0.016290
RS	51	3.001526	1.752166	712.816575	0.015586	0.015521
RS	52	3.217584	1.783010	662.591298	0.014488	0.014458
RS	53	3.448694	1.783010	622.120282	0.013603	0.013610
RS	54	3.695903	1.776802	580.711370	0.012697	0.012747
RS	55	3.960334	1.776802	534.793551	0.011693	0.011792
RS	56	4.243185	1.776802	487.391901	0.010657	0.010801
RS	57	4.545740	1.776802	439.258754	0.009604	0.009785
RS	58	4.869371	1.853947	376.375919	0.008230	0.008438
RS	59	5.215548	1.853947	333.703378	0.007297	0.007514
RS	60	5.585840	1.853947	292.021038	0.006385	0.006601
RS	61	5.981927	1.853947	251.991294	0.005510	0.005715
RS	62	6.405606	1.853947	214.215132	0.004684	0.004871
RS	63	6.858800	1.853947	797.225575	0.017432	0.018261
PA	4+25*2+4+6 0.119575391 0.032400963 6.858799628 1.743623428 1.963942050 1.159083265 0.690003246 0.574920710 0.606393282 0.709745858 0.883081196 1.117289236 1.391804301 1.662717374 1.862759283 1.941083144 1.899785296 1.782678998 1.643185770 1.523648675 1.447161506 1.418902801 1.432953121 1.478783994 1.545214870 1.621226037 1.694642726 1.752166488 1.783009791 1.776802391 1.853947346
//
IT	4648
RD	17
LK	-377601.789614
QD	-53.330763 -> -45.981679
RI	0.0064658439
TR	0.118515	0.032610
MT	6.900767
MM	C_pi: 1.435649, n_recomb: 46449.033124
RS	0	0.000000	1.734948	182.148286	0.003921	0.000422
RS	1	0.006976	1.734948	194.069378	0.004178	0.002518
RS	2	0.014440	1.734948	206.712349	0.004450	0.003810
RS	3	0.022423	1.734948	220.112529	0.004739	0.004053
RS	4	0.030964	2.041668	199.184698	0.004288	0.003533
RS	5	0.040101	2.041668	212.128817	0.004567	0.003682
RS	6	0.049875	1.199026	383.869349	0.008264	0.006929
RS	7	0.060331	1.199026	407.032340	0.008763	0.007887
RS	8	0.071516	0.700095	736.101071	0.015848	0.015071
RS	9	0.083481	0.700095	773.806073	0.016659	0.016882
RS	10	0.096282	0.577294	983.233740	0.021168	0.022085
RS	11	0.109975	0.577294	1026.562953	0.022101	0.023402
RS	12	0.124624	0.606599	1018.958194	0.021937	0.023169
RS	13	0.140295	0.606599	1061.573055	0.022855	0.024081
RS	14	0.157059	0.708318	947.399310	0.020397	0.021376
RS	15	0.174992	0.708318	987.585208	0.021262	0.022198
RS	16	0.194177	0.881545	828.030138	0.017827	0.018523
RS	17	0.214700	0.881545	865.011850	0.018623	0.019228
RS	18	0.236655	1.118615	712.957888	0.015349	0.015775
RS	19	0.260141	1.118615	746.599842	0.016074	0.016378
RS	20	0.285266	1.399847	625.331111	0.013463	0.013648
RS	21	0.312144	1.399847	656.093020	0.014125	0.014167
RS	22	0.340896	1.680667	573.622235	0.012349	0.012311
RS	23	0.371655	1.680667	602.439420	0.012970	0.012791
RS	24	0.404560	1.890245	562.482388	0.012110	0.011875
RS	25	0.439760	1.890245	590.587669	0.012715	0.012377
RS	26	0.477416	1.973316	593.484534	0.012777	0.012404
RS	27	0.517699	1.973316	622.037144	0.013392	0.012983
RS	28	0.560792	1.930544	665.286055	0.014323	0.013902
RS	29	0.606891	1.930544	694.864409	0.014960	0.014582
RS	30	0.656207	1.807725	773.058335	0.016643	0.016289
RS	31	0.708963	1.807725	803.097253	0.017290	0.017049
RS	32	0.765400	1.661321	904.646526	0.019476	0.019305
RS	33	0.825774	1.661321	932.982684	0.020086	0.020073
RS	34	0.890360	1.535937	1036.351723	0.022312	0.022400
RS	35	0.959451	1.535937	1059.451968	0.022809	0.023046
RS	36	1.033363	1.455672	1137.571370	0.024491	0.024813
RS	37	1.112431	1.455672	1151.941966	0.024800	0.025207
RS	38	1.197015	1.425820	1185.600642	0.025525	0.025958
RS	39	1.287500	1.425820	1189.497270	0.025609	0.026043
RS	40	1.384298	1.440189	1176.643900	0.025332	0.025732
RS	41	1.487848	1.440189	1170.500143	0.025200	0.025537
RS	42	1.598623	1.487849	1122.848562	0.024174	0.024448
RS	43	1.717126	1.487849	1108.339554	0.023861	0.024047
RS	44	1.843896	1.557190	1041.531359	0.022423	0.022550
RS	45	1.979511	1.557190	1020.470139	0.021970	0.022012
RS	46	2.124586	1.636709	947.698096	0.020403	0.020408
RS	47	2.279782	1.636709	921.424232	0.019837	0.019781
RS	48	2.445806	1.713618	852.019618	0.018343	0.018276
RS	49	2.623411	1.713618	821.164657	0.017679	0.017584
RS	50	2.813408	1.773873	760.497775	0.016373	0.016293
RS	51	3.016659	1.773873	725.004148	0.015609	0.015538
RS	52	3.234090	1.806059	674.180636	0.014514	0.014479
RS	53	3.466690	1.806059	633.629369	0.013641	0.013644
RS	54	3.715517	1.799156	592.258386	0.012751	0.012795
RS	55	3.981703	1.799156	545.996113	0.011755	0.011848
RS	56	4.266460	1.799156	498.145246	0.010725	0.010863
RS	57	4.571082	1.799156	449.464310	0.009677	0.009852
RS	58	4.896956	1.879786	385.105430	0.008291	0.008494
RS	59	5.245564	1.879786	341.944809	0.007362	0.007575
RS	60	5.618492	1.879786	299.695346	0.006452	0.006664
RS	61	6.017438	1.879786	259.033743	0.005577	0.005779
RS	62	6.444216	1.879786	220.577964	0.004749	0.004934
RS	63	6.900767	1.879786	827.354799	0.017812	0.018643
PA	4+25*2+4+6 0.118514736 0.032610064 6.900767076 1.734948345 2.041668063 1.199026459 0.700094593 0.577293697 0.606599158 0.708317669 0.881545074 1.118614755 1.399847246 1.680667394 1.890244760 1.973315562 1.930543825 1.807724800 1.661320619 1.535937243 1.455672021 1.425820211 1.440189113 1.487848558 1.557189602 1.636708899 1.713617793 1.773872729 1.806058857 1.799156114 1.879785693
//
IT	4424
RD	18
LK	-377587.317198
QD	-50.545078 -> -43.680208
RI	0.0064931092
TR	0.117504	0.032814
MT	6.940885
MM	C_pi: 1.448683, n_recomb: 47146.635041
RS	0	0.000000	1.726614	185.967060	0.003944	0.000420
RS	1	0.006986	1.726614	198.151059	0.004203	0.002524
RS	2	0.014460	1.726614	211.073310	0.004477	0.003843
RS	3	0.022457	1.726614	224.769908	0.004767	0.004109
RS	4	0.031012	2.117199	195.230402	0.004141	0.003437
RS	5	0.040164	2.117199	207.969349	0.004411	0.003583
RS	6	0.049956	1.238573	377.919325	0.008016	0.006770
RS	7	0.060432	1.238573	400.868753	0.008503	0.007694
RS	8	0.071640	0.710031	738.631004	0.015667	0.014965
RS	9	0.083631	0.710031	776.700234	0.016474	0.016738
RS	10	0.096460	0.579784	996.842971	0.021143	0.022104
RS	11	0.110185	0.579784	1040.918437	0.022078	0.023403
RS	12	0.124869	0.607061	1036.973606	0.021995	0.023242
RS	13	0.140578	0.607061	1080.391435	0.022916	0.024147
RS	14	0.157385	0.707120	966.575443	0.020501	0.021483
RS	15	0.175367	0.707120	1007.552495	0.021371	0.022311
RS	16	0.194604	0.880030	844.778034	0.017918	0.018617
RS	17	0.215185	0.880030	882.492395	0.018718	0.019330
RS	18	0.237205	1.119595	725.489499	0.015388	0.015817
RS	19	0.260762	1.119595	759.758235	0.016115	0.016427
RS	20	0.285965	1.407110	633.678625	0.013441	0.013631
RS	21	0.312929	1.407110	664.939710	0.014104	0.014156
RS	22	0.341777	1.697490	578.682450	0.012274	0.012245
RS	23	0.372640	1.697490	607.886890	0.012894	0.012727
RS	24	0.405659	1.916517	565.535293	0.011995	0.011773
RS	25	0.440985	1.916517	593.966422	0.012598	0.012274
RS	26	0.478779	2.004487	595.954435	0.012640	0.012280
RS	27	0.519213	2.004487	624.842547	0.013253	0.012854
RS	28	0.562472	1.960500	668.712904	0.014184	0.013771
RS	29	0.608753	1.960500	698.708435	0.014820	0.014444
RS	30	0.658268	1.832226	779.136090	0.016526	0.016169
RS	31	0.711241	1.832226	809.718333	0.017174	0.016924
RS	32	0.767915	1.679129	914.991754	0.019407	0.019220
RS	33	0.828549	1.679129	943.971151	0.020022	0.019984
RS	34	0.893418	1.548054	1051.817893	0.022310	0.022366
RS	35	0.962820	1.548054	1075.540272	0.022813	0.023012
RS	36	1.037070	1.464090	1157.510675	0.024551	0.024832
RS	37	1.116506	1.464090	1172.326147	0.024866	0.025230
RS	38	1.201493	1.432650	1207.934465	0.025621	0.026011
RS	39	1.292417	1.432650	1212.025984	0.025708	0.026100
RS	40	1.389693	1.447279	1198.890192	0.025429	0.025789
RS	41	1.493764	1.447279	1192.747414	0.025299	0.025600
RS	42	1.605107	1.496667	1143.197920	0.024248	0.024490
RS	43	1.724227	1.496667	1128.614669	0.023938	0.024096
RS	44	1.851670	1.568794	1059.221068	0.022467	0.022569
RS	45	1.988016	1.568794	1038.108923	0.022019	0.022041
RS	46	2.133887	1.651690	962.815492	0.020422	0.020410
RS	47	2.289949	1.651690	936.555573	0.019865	0.019796
RS	48	2.456913	1.731967	865.153934	0.018350	0.018272
RS	49	2.635542	1.731967	834.360171	0.017697	0.017595
RS	50	2.826650	1.794855	772.422259	0.016383	0.016297
RS	51	3.031110	1.794855	736.970637	0.015631	0.015556
RS	52	3.249853	1.828319	685.572118	0.014541	0.014500
RS	53	3.483877	1.828319	644.943998	0.013680	0.013677
RS	54	3.734251	1.820691	603.629369	0.012803	0.012842
RS	55	4.002116	1.820691	557.029634	0.011815	0.011903
RS	56	4.288695	1.820691	508.739073	0.010791	0.010924
RS	57	4.595294	1.820691	459.522098	0.009747	0.009917
RS	58	4.923312	1.904665	393.715547	0.008351	0.008548
RS	59	5.274247	1.904665	350.075406	0.007425	0.007634
RS	60	5.649698	1.904665	307.269418	0.006517	0.006726
RS	61	6.051378	1.904665	265.988030	0.005642	0.005841
RS	62	6.481121	1.904665	226.865565	0.004812	0.004995
RS	63	6.940885	1.904665	857.293101	0.018184	0.019016
PA	4+25*2+4+6 0.117504170 0.032813562 6.940885366 1.726614247 2.117199438 1.238572596 0.710031410 0.579784386 0.607061378 0.707120000 0.880030120 1.119595139 1.407109637 1.697490481 1.916516537 2.004486889 1.960499606 1.832226014 1.679128812 1.548053752 1.464090290 1.432650327 1.447278972 1.496667164 1.568793796 1.651689514 1.731966964 1.794854845 1.828319051 1.820691232 1.904664942
//
IT	4357
RD	19
LK	-377573.795444
QD	-47.963683 -> -41.544768
RI	0.0065238428
TR	0.116540	0.033012
MT	6.979287
MM	C_pi: 1.461305, n_recomb: 47827.891310
RS	0	0.000000	1.718872	189.687249	0.003966	0.000418
RS	1	0.006995	1.718872	202.127639	0.004226	0.002529
RS	2	0.014480	1.718872	215.322261	0.004502	0.003874
RS	3	0.022488	1.718872	229.307957	0.004794	0.004163
RS	4	0.031057	2.190430	191.677115	0.004008	0.003350
RS	5	0.040225	2.190430	204.231114	0.004270	0.003494
RS	6	0.050034	1.277634	372.329013	0.007785	0.006620
RS	7	0.060529	1.277634	395.073011	0.008260	0.007513
RS	8	0.071759	0.719784	740.968732	0.015492	0.014862
RS	9	0.083774	0.719784	779.383872	0.016296	0.016600
RS	10	0.096630	0.582362	1009.760440	0.021112	0.022115
RS	11	0.110385	0.582362	1054.557034	0.022049	0.023399
RS	12	0.125102	0.607742	1054.153572	0.022041	0.023306
RS	13	0.140848	0.607742	1098.350320	0.022965	0.024202
RS	14	0.157697	0.706126	985.149388	0.020598	0.021582
RS	15	0.175723	0.706126	1026.897438	0.021471	0.022416
RS	16	0.195011	0.878537	861.233284	0.018007	0.018708
RS	17	0.215648	0.878537	899.665721	0.018810	0.019430
RS	18	0.237729	1.120268	737.916235	0.015429	0.015861
RS	19	0.261354	1.120268	772.802367	0.016158	0.016477
RS	20	0.286632	1.413658	642.008890	0.013423	0.013619
RS	21	0.313679	1.413658	673.762581	0.014087	0.014148
RS	22	0.342617	1.713280	583.754160	0.012205	0.012184
RS	23	0.373580	1.713280	613.339409	0.012824	0.012668
RS	24	0.406708	1.941648	568.596476	0.011888	0.011678
RS	25	0.442154	1.941648	597.345139	0.012489	0.012177
RS	26	0.480080	2.034654	598.380320	0.012511	0.012162
RS	27	0.520658	2.034654	627.591810	0.013122	0.012732
RS	28	0.564076	1.989688	671.993445	0.014050	0.013644
RS	29	0.610530	1.989688	702.389649	0.014686	0.014312
RS	30	0.660234	1.856203	784.918749	0.016411	0.016052
RS	31	0.713415	1.856203	816.025357	0.017062	0.016801
RS	32	0.770317	1.696619	924.877025	0.019338	0.019134
RS	33	0.831198	1.696619	954.483195	0.019957	0.019895
RS	34	0.896339	1.559996	1066.695316	0.022303	0.022330
RS	35	0.966036	1.559996	1091.031226	0.022812	0.022977
RS	36	1.040609	1.472408	1176.806675	0.024605	0.024848
RS	37	1.120399	1.472408	1192.068028	0.024924	0.025248
RS	38	1.205770	1.439385	1229.643019	0.025710	0.026059
RS	39	1.297113	1.439385	1233.937738	0.025800	0.026153
RS	40	1.394846	1.454222	1220.574652	0.025520	0.025843
RS	41	1.499416	1.454222	1214.444899	0.025392	0.025660
RS	42	1.611301	1.505245	1163.067501	0.024318	0.024529
RS	43	1.731012	1.505245	1148.422629	0.024012	0.024143
RS	44	1.859098	1.580043	1076.513471	0.022508	0.022588
RS	45	1.996144	1.580043	1055.361198	0.022066	0.022070
RS	46	2.142777	1.666193	977.609992	0.020440	0.020412
RS	47	2.299667	1.666193	951.371365	0.019892	0.019810
RS	48	2.467532	1.749726	878.022872	0.018358	0.018270
RS	49	2.647140	1.749726	847.294360	0.017715	0.017605
RS	50	2.839312	1.815154	784.121605	0.016395	0.016301
RS	51	3.044927	1.815154	748.714407	0.015654	0.015573
RS	52	3.264926	1.849836	696.763208	0.014568	0.014522
RS	53	3.500314	1.849836	656.062017	0.013717	0.013709
RS	54	3.752169	1.841456	614.821737	0.012855	0.012889
RS	55	4.021642	1.841456	567.891846	0.011874	0.011956
RS	56	4.309965	1.841456	519.171317	0.010855	0.010983
RS	57	4.618458	1.841456	469.430153	0.009815	0.009980
RS	58	4.948530	1.928644	402.203679	0.008409	0.008602
RS	59	5.301693	1.928644	358.092964	0.007487	0.007691
RS	60	5.679560	1.928644	314.741286	0.006581	0.006786
RS	61	6.083861	1.928644	272.852306	0.005705	0.005902
RS	62	6.516444	1.928644	233.076127	0.004873	0.005055
RS	63	6.979287	1.928644	887.023751	0.018546	0.019381
PA	4+25*2+4+6 0.116540070 0.033011517 6.979287491 1.718871804 2.190429845 1.277634416 0.719784409 0.582361572 0.607742210 0.706125990 0.878537493 1.120268342 1.413657556 1.713280369 1.941647860 2.034654285 1.989687619 1.856203108 1.696618670 1.559995859 1.472407843 1.439385413 1.454221715 1.505245435 1.580043110 1.666192927 1.749726391 1.815153978 1.849836205 1.841456200 1.928643748
//
IT	5043
RD	20
LK	-377561.149931
QD	-45.568069 -> -39.560562
RI	0.0065560113
TR	0.115619	0.033204
MT	7.016115
MM	C_pi: 1.473543, n_recomb: 48493.289273
RS	0	0.000000	1.711857	193.290756	0.003986	0.000417
RS	1	0.007004	1.711857	205.979927	0.004248	0.002533
RS	2	0.014499	1.711857	219.438868	0.004525	0.003903
RS	3	0.022519	1.711857	233.705151	0.004819	0.004213
RS	4	0.031100	2.261325	188.480731	0.003887	0.003271
RS	5	0.040282	2.261325	200.868057	0.004142	0.003412
RS	6	0.050108	1.316218	367.064853	0.007569	0.006479
RS	7	0.060622	1.316218	389.611200	0.008034	0.007344
RS	8	0.071872	0.729334	743.156771	0.015325	0.014762
RS	9	0.083910	0.729334	781.901655	0.016124	0.016468
RS	10	0.096792	0.584999	1022.052753	0.021076	0.022121
RS	11	0.110575	0.584999	1067.546936	0.022014	0.023389
RS	12	0.125324	0.608618	1070.538402	0.022076	0.023360
RS	13	0.141106	0.608618	1115.491005	0.023003	0.024249
RS	14	0.157994	0.705319	1003.138914	0.020686	0.021675
RS	15	0.176064	0.705319	1045.638553	0.021563	0.022514
RS	16	0.195400	0.877070	877.401571	0.018093	0.018798
RS	17	0.216091	0.877070	916.537935	0.018900	0.019526
RS	18	0.238230	1.120671	750.234249	0.015471	0.015907
RS	19	0.261920	1.120671	785.728541	0.016203	0.016529
RS	20	0.287270	1.419557	650.313914	0.013410	0.013610
RS	21	0.314395	1.419557	682.553749	0.014075	0.014144
RS	22	0.343420	1.728092	588.836545	0.012143	0.012129
RS	23	0.374478	1.728092	618.796633	0.012760	0.012615
RS	24	0.407711	1.965701	571.661708	0.011788	0.011588
RS	25	0.443272	1.965701	600.720136	0.012388	0.012086
RS	26	0.481323	2.063863	600.764146	0.012389	0.012050
RS	27	0.522040	2.063863	630.287744	0.012997	0.012616
RS	28	0.565609	2.018142	675.137274	0.013922	0.013523
RS	29	0.612229	2.018142	705.918658	0.014557	0.014185
RS	30	0.662115	1.879677	790.425728	0.016300	0.015938
RS	31	0.715495	1.879677	822.038637	0.016952	0.016682
RS	32	0.772613	1.713797	934.331462	0.019267	0.019049
RS	33	0.833733	1.713797	964.548338	0.019890	0.019808
RS	34	0.899133	1.571767	1081.013914	0.022292	0.022292
RS	35	0.969114	1.571767	1105.954563	0.022806	0.022939
RS	36	1.043996	1.480626	1195.486840	0.024653	0.024859
RS	37	1.124123	1.480626	1211.194491	0.024977	0.025263
RS	38	1.209863	1.446027	1250.750281	0.025792	0.026103
RS	39	1.301608	1.446027	1255.255696	0.025885	0.026201
RS	40	1.399779	1.461024	1241.717160	0.025606	0.025894
RS	41	1.504826	1.461024	1235.611547	0.025480	0.025716
RS	42	1.617231	1.513599	1182.471810	0.024384	0.024566
RS	43	1.737508	1.513599	1167.777109	0.024081	0.024188
RS	44	1.866210	1.590958	1093.421563	0.022548	0.022605
RS	45	2.003927	1.590958	1072.239007	0.022111	0.022097
RS	46	2.151290	1.680250	992.089397	0.020458	0.020415
RS	47	2.308974	1.680250	965.878876	0.019918	0.019824
RS	48	2.477702	1.766931	890.632571	0.018366	0.018268
RS	49	2.658249	1.766931	859.972978	0.017734	0.017616
RS	50	2.851441	1.834812	795.599285	0.016406	0.016306
RS	51	3.058165	1.834812	760.238861	0.015677	0.015590
RS	52	3.279368	1.870658	707.755440	0.014595	0.014543
RS	53	3.516064	1.870658	666.985097	0.013754	0.013741
RS	54	3.769339	1.861505	625.835451	0.012906	0.012934
RS	55	4.040354	1.861505	578.582980	0.011931	0.012009
RS	56	4.330351	1.861505	529.442348	0.010918	0.011041
RS	57	4.640661	1.861505	479.188864	0.009882	0.010042
RS	58	4.972704	1.951779	410.570715	0.008467	0.008654
RS	59	5.328005	1.951779	365.998239	0.007547	0.007747
RS	60	5.708191	1.951779	322.111466	0.006642	0.006844
RS	61	6.115007	1.951779	279.626777	0.005766	0.005960
RS	62	6.550316	1.951779	239.209517	0.004933	0.005112
RS	63	7.016115	1.951779	916.534928	0.018900	0.019737
PA	4+25*2+4+6 0.115618903 0.033203952 7.016114958 1.711856660 2.261324857 1.316217610 0.729334161 0.584998532 0.608618402 0.705319408 0.877070437 1.120671118 1.419557144 1.728091777 1.965701439 2.063863089 2.018141790 1.879677463 1.713797408 1.571766949 1.480625733 1.446027246 1.461023887 1.513598870 1.590957952 1.680249666 1.766931204 1.834811960 1.870658364 1.861504841 1.951779243
//
IT	3795
RD	21
LK	-377549.312598
QD	-43.341604 -> -37.714242
RI	0.0065892324
TR	0.114738	0.033391
MT	7.051444
MM	C_pi: 1.485408, n_recomb: 49143.143006
RS	0	0.000000	1.705520	196.778498	0.004004	0.000415
RS	1	0.007013	1.705520	209.708884	0.004267	0.002537
RS	2	0.014517	1.705520	223.424140	0.004546	0.003931
RS	3	0.022548	1.705520	237.962545	0.004842	0.004261
RS	4	0.031141	2.329743	185.611621	0.003777	0.003198
RS	5	0.040338	2.329743	197.849320	0.004026	0.003338
RS	6	0.050179	1.354236	362.119337	0.007369	0.006346
RS	7	0.060710	1.354236	384.476565	0.007824	0.007186
RS	8	0.071980	0.738674	745.215254	0.015164	0.014666
RS	9	0.084040	0.738674	784.274923	0.015959	0.016341
RS	10	0.096946	0.587674	1033.769379	0.021036	0.022123
RS	11	0.110757	0.587674	1079.938613	0.021975	0.023375
RS	12	0.125537	0.609660	1086.174639	0.022102	0.023406
RS	13	0.141353	0.609660	1131.860766	0.023032	0.024286
RS	14	0.158278	0.704680	1020.560354	0.020767	0.021761
RS	15	0.176390	0.704680	1063.792568	0.021647	0.022604
RS	16	0.195772	0.875633	893.278574	0.018177	0.018885
RS	17	0.216513	0.875633	933.104692	0.018987	0.019620
RS	18	0.238709	1.120829	762.437215	0.015515	0.015955
RS	19	0.262461	1.120829	798.530312	0.016249	0.016582
RS	20	0.287879	1.424860	658.583701	0.013401	0.013605
RS	21	0.315079	1.424860	691.303068	0.014067	0.014144
RS	22	0.344187	1.741998	593.915250	0.012085	0.012078
RS	23	0.375336	1.741998	624.244064	0.012703	0.012566
RS	24	0.408670	1.988737	574.721178	0.011695	0.011503
RS	25	0.444340	1.988737	604.081766	0.012292	0.012000
RS	26	0.482513	2.092157	603.101374	0.012272	0.011944
RS	27	0.523362	2.092157	632.926258	0.012879	0.012506
RS	28	0.567076	2.045893	678.146424	0.013799	0.013407
RS	29	0.613855	2.045893	709.298113	0.014433	0.014063
RS	30	0.663914	1.902666	795.668106	0.016191	0.015828
RS	31	0.717484	1.902666	827.769813	0.016844	0.016567
RS	32	0.774811	1.730671	943.372941	0.019196	0.018965
RS	33	0.836158	1.730671	974.184643	0.019823	0.019721
RS	34	0.901807	1.583358	1094.798953	0.022278	0.022252
RS	35	0.972059	1.583358	1120.335107	0.022797	0.022899
RS	36	1.047238	1.488734	1213.573759	0.024695	0.024867
RS	37	1.127689	1.488734	1229.727269	0.025023	0.025274
RS	38	1.213782	1.452567	1271.274695	0.025869	0.026143
RS	39	1.305912	1.452567	1275.997253	0.025965	0.026246
RS	40	1.404502	1.467679	1262.332848	0.025687	0.025941
RS	41	1.510007	1.467679	1256.261298	0.025563	0.025768
RS	42	1.622910	1.521724	1201.423870	0.024447	0.024602
RS	43	1.743730	1.521724	1186.689763	0.024148	0.024230
RS	44	1.873023	1.601545	1109.951394	0.022586	0.022623
RS	45	2.011383	1.601545	1088.747475	0.022155	0.022123
RS	46	2.159445	1.693872	1006.257229	0.020476	0.020418
RS	47	2.317890	1.693872	980.080903	0.019943	0.019838
RS	48	2.487447	1.783602	902.982557	0.018375	0.018267
RS	49	2.668893	1.783602	872.395354	0.017752	0.017626
RS	50	2.863064	1.853855	806.852735	0.016418	0.016312
RS	51	3.070851	1.853855	771.541617	0.015700	0.015607
RS	52	3.293210	1.890814	718.546270	0.014621	0.014564
RS	53	3.531161	1.890814	677.710906	0.013791	0.013772
RS	54	3.785799	1.880870	636.667114	0.012955	0.012979
RS	55	4.058294	1.880870	589.099969	0.011987	0.012060
RS	56	4.349897	1.880870	539.549348	0.010979	0.011097
RS	57	4.661950	1.880870	488.795600	0.009946	0.010101
RS	58	4.995885	1.974113	418.813599	0.008522	0.008704
RS	59	5.353238	1.974113	373.788605	0.007606	0.007802
RS	60	5.735650	1.974113	329.377644	0.006702	0.006900
RS	61	6.144880	1.974113	286.309350	0.005826	0.006017
RS	62	6.582807	1.974113	245.263791	0.004991	0.005169
RS	63	7.051444	1.974113	945.811831	0.019246	0.020084
PA	4+25*2+4+6 0.114738144 0.033391081 7.051443906 1.705519903 2.329743038 1.354235780 0.738673969 0.587673653 0.609659682 0.704679723 0.875632598 1.120829294 1.424859959 1.741997911 1.988737003 2.092156729 2.045893318 1.902665767 1.730671001 1.583358358 1.488733637 1.452566649 1.467679180 1.521724221 1.601545363 1.693871762 1.783601565 1.853855176 1.890814095 1.880869701 1.974112676
//
IT	3957
RD	22
LK	-377538.222423
QD	-41.269772 -> -35.994177
RI	0.0066219044
TR	0.113895	0.033573
MT	7.085417
MM	C_pi: 1.496927, n_recomb: 49777.882566
RS	0	0.000000	1.699940	200.138120	0.004021	0.000414
RS	1	0.007021	1.699940	213.301425	0.004285	0.002541
RS	2	0.014534	1.699940	227.264224	0.004566	0.003956
RS	3	0.022575	1.699940	242.065488	0.004863	0.004306
RS	4	0.031181	2.395733	183.031606	0.003677	0.003132
RS	5	0.040390	2.395733	195.134897	0.003920	0.003270
RS	6	0.050247	1.391684	357.467044	0.007181	0.006221
RS	7	0.060795	1.391684	379.643423	0.007627	0.007037
RS	8	0.072084	0.747793	747.174131	0.015010	0.014573
RS	9	0.084165	0.747793	786.535359	0.015801	0.016220
RS	10	0.097095	0.590368	1044.964632	0.020993	0.022120
RS	11	0.110932	0.590368	1091.787805	0.021933	0.023358
RS	12	0.125741	0.610848	1101.100703	0.022120	0.023443
RS	13	0.141589	0.610848	1147.498962	0.023052	0.024316
RS	14	0.158550	0.704195	1037.431314	0.020841	0.021841
RS	15	0.176702	0.704195	1081.377808	0.021724	0.022687
RS	16	0.196128	0.874226	908.870430	0.018259	0.018971
RS	17	0.216918	0.874226	949.372571	0.019072	0.019712
RS	18	0.239168	1.120778	774.519199	0.015560	0.016003
RS	19	0.262980	1.120778	811.201851	0.016296	0.016635
RS	20	0.288463	1.429622	666.812316	0.013396	0.013604
RS	21	0.315736	1.429622	700.004733	0.014063	0.014146
RS	22	0.344923	1.755071	598.982677	0.012033	0.012032
RS	23	0.376159	1.755071	629.674289	0.012650	0.012521
RS	24	0.409589	2.010823	577.769206	0.011607	0.011424
RS	25	0.445365	2.010823	607.424735	0.012203	0.011920
RS	26	0.483653	2.119587	605.391979	0.012162	0.011842
RS	27	0.524629	2.119587	635.508006	0.012767	0.012401
RS	28	0.568482	2.072977	681.029328	0.013681	0.013295
RS	29	0.615414	2.072977	712.537351	0.014314	0.013946
RS	30	0.665640	1.925191	800.662717	0.016085	0.015720
RS	31	0.719393	1.925191	833.236575	0.016739	0.016455
RS	32	0.776920	1.747256	952.024165	0.019125	0.018882
RS	33	0.838485	1.747256	983.415296	0.019756	0.019635
RS	34	0.904372	1.594782	1108.074360	0.022260	0.022211
RS	35	0.974886	1.594782	1134.196813	0.022785	0.022859
RS	36	1.050349	1.496735	1231.095213	0.024732	0.024872
RS	37	1.131111	1.496735	1247.693616	0.025065	0.025282
RS	38	1.217543	1.459005	1291.242532	0.025940	0.026180
RS	39	1.310042	1.459005	1296.187769	0.026039	0.026287
RS	40	1.409036	1.474195	1282.442012	0.025763	0.025985
RS	41	1.514980	1.474195	1276.413500	0.025642	0.025818
RS	42	1.628362	1.529638	1219.938055	0.024508	0.024636
RS	43	1.749704	1.529638	1205.174155	0.024211	0.024270
RS	44	1.879564	1.611829	1126.113507	0.022623	0.022639
RS	45	2.018542	1.611829	1104.896460	0.022197	0.022148
RS	46	2.167277	1.707090	1020.120851	0.020493	0.020422
RS	47	2.326454	1.707090	993.984336	0.019968	0.019852
RS	48	2.496807	1.799774	915.077754	0.018383	0.018266
RS	49	2.679119	1.799774	884.566169	0.017770	0.017637
RS	50	2.874230	1.872325	817.885461	0.016431	0.016317
RS	51	3.083040	1.872325	782.626064	0.015722	0.015624
RS	52	3.306509	1.910351	729.137254	0.014648	0.014585
RS	53	3.545668	1.910351	688.241064	0.013826	0.013803
RS	54	3.801616	1.899601	647.317487	0.013004	0.013022
RS	55	4.075534	1.899601	599.443586	0.012042	0.012109
RS	56	4.368683	1.899601	549.493005	0.011039	0.011151
RS	57	4.682413	1.899601	498.250877	0.010009	0.010160
RS	58	5.018168	1.995700	426.932484	0.008577	0.008754
RS	59	5.377496	1.995700	381.464144	0.007663	0.007855
RS	60	5.762050	1.995700	336.539743	0.006761	0.006956
RS	61	6.173603	1.995700	292.899726	0.005884	0.006073
RS	62	6.614049	1.995700	251.238403	0.005047	0.005223
RS	63	7.085417	1.995700	974.841802	0.019584	0.020424
PA	4+25*2+4+6 0.113894577 0.033572848 7.085417499 1.699939548 2.395733198 1.391684111 0.747792515 0.590368293 0.610848098 0.704194514 0.874226343 1.120777986 1.429622057 1.755070670 2.010822996 2.119587236 2.072976758 1.925191261 1.747255602 1.594782325 1.496734556 1.459005409 1.474195427 1.529637775 1.611829029 1.707089991 1.799774435 1.872324980 1.910350640 1.899600577 1.995700321
//
IT	4999
RD	23
LK	-377527.823637
QD	-39.339374 -> -34.389742
RI	0.0066533854
TR	0.113087	0.033750
MT	7.118055
MM	C_pi: 1.508107, n_recomb: 50397.921930
RS	0	0.000000	1.695124	203.364262	0.004035	0.000412
RS	1	0.007028	1.695124	216.751829	0.004301	0.002544
RS	2	0.014551	1.695124	230.953022	0.004583	0.003979
RS	3	0.022602	1.695124	246.007486	0.004881	0.004348
RS	4	0.031218	2.459252	180.714296	0.003586	0.003072
RS	5	0.040441	2.459252	192.697157	0.003824	0.003209
RS	6	0.050312	1.428525	353.091558	0.007006	0.006104
RS	7	0.060876	1.428525	375.095329	0.007443	0.006898
RS	8	0.072183	0.756673	749.061113	0.014863	0.014484
RS	9	0.084284	0.756673	788.712103	0.015650	0.016104
RS	10	0.097237	0.593070	1055.673314	0.020947	0.022114
RS	11	0.111099	0.593070	1103.130071	0.021888	0.023339
RS	12	0.125936	0.612162	1115.354918	0.022131	0.023474
RS	13	0.141815	0.612162	1162.444529	0.023065	0.024338
RS	14	0.158811	0.703851	1053.763627	0.020909	0.021915
RS	15	0.177001	0.703851	1098.406427	0.021795	0.022763
RS	16	0.196469	0.872857	924.172674	0.018338	0.019054
RS	17	0.217306	0.872857	965.337103	0.019154	0.019801
RS	18	0.239607	1.120534	786.478433	0.015605	0.016052
RS	19	0.263476	1.120534	823.741382	0.016345	0.016690
RS	20	0.289022	1.433880	674.995397	0.013393	0.013605
RS	21	0.316364	1.433880	708.654358	0.014061	0.014150
RS	22	0.345628	1.767356	604.033413	0.011985	0.011989
RS	23	0.376948	1.767356	635.081948	0.012601	0.012480
RS	24	0.410469	2.032002	580.801114	0.011524	0.011349
RS	25	0.446347	2.032002	610.744573	0.012118	0.011844
RS	26	0.484746	2.146186	607.634777	0.012057	0.011745
RS	27	0.525844	2.146186	638.032230	0.012660	0.012301
RS	28	0.569830	2.099409	683.791632	0.013568	0.013187
RS	29	0.616908	2.099409	715.642631	0.014200	0.013834
RS	30	0.667294	1.947257	805.423793	0.015981	0.015615
RS	31	0.721222	1.947257	838.453742	0.016637	0.016346
RS	32	0.778940	1.763544	960.307497	0.019055	0.018799
RS	33	0.840715	1.763544	992.262901	0.019689	0.019550
RS	34	0.906832	1.606023	1120.868388	0.022240	0.022169
RS	35	0.977595	1.606023	1147.567572	0.022770	0.022817
RS	36	1.053332	1.504615	1248.074836	0.024764	0.024875
RS	37	1.134392	1.504615	1265.116471	0.025103	0.025287
RS	38	1.221149	1.465330	1310.675154	0.026007	0.026214
RS	39	1.314004	1.465330	1315.847650	0.026109	0.026325
RS	40	1.413385	1.480561	1302.063499	0.025836	0.026027
RS	41	1.519750	1.480561	1296.085854	0.025717	0.025865
RS	42	1.633592	1.537331	1238.029566	0.024565	0.024668
RS	43	1.755434	1.537331	1223.244313	0.024272	0.024309
RS	44	1.885840	1.621805	1141.919379	0.022658	0.022655
RS	45	2.025411	1.621805	1120.696387	0.022237	0.022173
RS	46	2.174792	1.719906	1033.687430	0.020511	0.020425
RS	47	2.334672	1.719906	1007.595634	0.019993	0.019865
RS	48	2.505789	1.815456	926.922549	0.018392	0.018266
RS	49	2.688932	1.815456	896.489404	0.017788	0.017648
RS	50	2.884947	1.890234	828.699121	0.016443	0.016323
RS	51	3.094739	1.890234	793.493821	0.015745	0.015640
RS	52	3.319276	1.929281	739.530056	0.014674	0.014606
RS	53	3.559593	1.929281	698.577135	0.013861	0.013833
RS	54	3.816802	1.917713	657.787075	0.013052	0.013065
RS	55	4.092087	1.917713	609.614301	0.012096	0.012158
RS	56	4.386721	1.917713	559.273699	0.011097	0.011205
RS	57	4.702062	1.917713	507.554942	0.010071	0.010216
RS	58	5.039567	2.016562	434.927388	0.008630	0.008802
RS	59	5.400792	2.016562	389.024848	0.007719	0.007906
RS	60	5.787406	2.016562	343.597667	0.006818	0.007009
RS	61	6.201192	2.016562	299.397681	0.005941	0.006127
RS	62	6.644060	2.016562	257.132977	0.005102	0.005276
RS	63	7.118055	2.016562	1003.616495	0.019914	0.020756
PA	4+25*2+4+6 0.113086653 0.033749633 7.118054682 1.695124213 2.459252082 1.428524900 0.756673378 0.593070362 0.612162331 0.703850669 0.872856529 1.120534287 1.433879936 1.767356111 2.032002226 2.146185774 2.099408508 1.947257293 1.763543809 1.606022559 1.504615217 1.465330091 1.480560650 1.537331361 1.621805197 1.719906483 1.815456312 1.890233537 1.929280597 1.917712956 2.016561943
//
IT	3889
RD	24
LK	-377518.065755
QD	-37.538512 -> -32.891313
RI	0.0066836680
TR	0.112312	0.033922
MT	7.149446
MM	C_pi: 1.518961, n_recomb: 51003.572410
RS	0	0.000000	1.690982	206.464081	0.004048	0.000411
RS	1	0.007036	1.690982	220.067695	0.004315	0.002546
RS	2	0.014566	1.690982	234.498599	0.004598	0.004001
RS	3	0.022627	1.690982	249.797093	0.004898	0.004387
RS	4	0.031255	2.520254	178.637556	0.003502	0.003017
RS	5	0.040489	2.520254	190.512949	0.003735	0.003152
RS	6	0.050374	1.464752	348.970834	0.006842	0.005994
RS	7	0.060954	1.464752	370.809846	0.007270	0.006767
RS	8	0.072278	0.765313	750.891001	0.014722	0.014399
RS	9	0.084399	0.765313	790.821015	0.015505	0.015993
RS	10	0.097372	0.595771	1065.927181	0.020899	0.022105
RS	11	0.111259	0.595771	1113.997994	0.021842	0.023317
RS	12	0.126122	0.613594	1128.956915	0.022135	0.023498
RS	13	0.142032	0.613594	1176.717550	0.023071	0.024355
RS	14	0.159060	0.703635	1069.574823	0.020971	0.021984
RS	15	0.177287	0.703635	1114.896469	0.021859	0.022834
RS	16	0.196796	0.871516	939.195535	0.018414	0.019135
RS	17	0.217678	0.871516	981.008885	0.019234	0.019887
RS	18	0.240029	1.120124	798.307905	0.015652	0.016102
RS	19	0.263952	1.120124	836.141841	0.016394	0.016744
RS	20	0.289559	1.437682	683.123677	0.013394	0.013608
RS	21	0.316967	1.437682	717.242572	0.014063	0.014157
RS	22	0.346303	1.778908	609.060787	0.011942	0.011950
RS	23	0.377704	1.778908	640.460423	0.012557	0.012443
RS	24	0.411314	2.052314	583.814982	0.011447	0.011278
RS	25	0.447288	2.052314	614.039683	0.012039	0.011772
RS	26	0.485794	2.171983	609.830633	0.011957	0.011653
RS	27	0.527009	2.171983	640.500297	0.012558	0.012206
RS	28	0.571123	2.125208	686.439793	0.013459	0.013083
RS	29	0.618341	2.125208	718.621067	0.014090	0.013726
RS	30	0.668882	1.968877	809.963535	0.015881	0.015514
RS	31	0.722978	1.968877	843.434120	0.016537	0.016240
RS	32	0.780880	1.779538	968.242700	0.018984	0.018718
RS	33	0.842856	1.779538	1000.747505	0.019621	0.019467
RS	34	0.909192	1.617084	1133.198792	0.022218	0.022125
RS	35	0.980196	1.617084	1160.465026	0.022753	0.022774
RS	36	1.056196	1.512375	1264.531850	0.024793	0.024875
RS	37	1.137542	1.512375	1282.014518	0.025136	0.025290
RS	38	1.224612	1.471542	1329.588046	0.026069	0.026245
RS	39	1.317807	1.471542	1334.991701	0.026174	0.026360
RS	40	1.417560	1.486779	1321.209671	0.025904	0.026067
RS	41	1.524331	1.486779	1315.289974	0.025788	0.025910
RS	42	1.638614	1.544814	1255.706987	0.024620	0.024699
RS	43	1.760938	1.544814	1240.908165	0.024330	0.024346
RS	44	1.891868	1.631487	1157.375774	0.022692	0.022671
RS	45	2.032009	1.631487	1136.153379	0.022276	0.022196
RS	46	2.182011	1.732339	1046.961524	0.020527	0.020429
RS	47	2.342567	1.732339	1020.918868	0.020017	0.019879
RS	48	2.514418	1.830671	938.518771	0.018401	0.018266
RS	49	2.698361	1.830671	908.166715	0.017806	0.017658
RS	50	2.895245	1.907608	839.294905	0.016456	0.016329
RS	51	3.105982	1.907608	804.145970	0.015766	0.015657
RS	52	3.331545	1.947635	749.724283	0.014699	0.014626
RS	53	3.572978	1.947635	708.718799	0.013895	0.013862
RS	54	3.831398	1.935243	668.074127	0.013099	0.013106
RS	55	4.107999	1.935243	619.610594	0.012148	0.012205
RS	56	4.404061	1.935243	568.890069	0.011154	0.011256
RS	57	4.720953	1.935243	516.706527	0.010131	0.010271
RS	58	5.060141	2.036738	442.797234	0.008682	0.008850
RS	59	5.423193	2.036738	396.469731	0.007773	0.007957
RS	60	5.811788	2.036738	350.550447	0.006873	0.007061
RS	61	6.227724	2.036738	305.802211	0.005996	0.006180
RS	62	6.672923	2.036738	262.946445	0.005155	0.005328
RS	63	7.149446	2.036738	1032.123766	0.020236	0.021081
PA	4+25*2+4+6 0.112312070 0.033921511 7.149445505 1.690982493 2.520253999 1.464752275 0.765312613 0.595770517 0.613593818 0.703634528 0.871516331 1.120123935 1.437682485 1.778908406 2.052314477 2.171983165 2.125208239 1.968877061 1.779538169 1.617083936 1.512375046 1.471541746 1.486778801 1.544814404 1.631487376 1.732339431 1.830671451 1.907607643 1.947635493 1.935242710 2.036737760
//
IT	3925
RD	25
LK	-377508.903006
QD	-35.856802 -> -31.490531
RI	0.0067122202
TR	0.111568	0.034088
MT	7.179710
MM	C_pi: 1.529511, n_recomb: 51595.137469
RS	0	0.000000	1.687504	209.435971	0.004059	0.000410
RS	1	0.007043	1.687504	223.247342	0.004327	0.002548
RS	2	0.014582	1.687504	237.899194	0.004611	0.004021
RS	3	0.022651	1.687504	253.432471	0.004912	0.004423
RS	4	0.031289	2.578739	176.779874	0.003426	0.002967
RS	5	0.040536	2.578739	188.559738	0.003655	0.003101
RS	6	0.050433	1.500317	345.096336	0.006689	0.005889
RS	7	0.061028	1.500317	366.778708	0.007109	0.006644
RS	8	0.072369	0.773705	752.680577	0.014588	0.014317
RS	9	0.084508	0.773705	792.880055	0.015367	0.015887
RS	10	0.097503	0.598452	1075.772543	0.020850	0.022094
RS	11	0.111413	0.598452	1124.439102	0.021794	0.023293
RS	12	0.126302	0.615123	1141.948574	0.022133	0.023516
RS	13	0.142240	0.615123	1190.360740	0.023071	0.024365
RS	14	0.159300	0.703538	1084.876679	0.021027	0.022048
RS	15	0.177562	0.703538	1130.860163	0.021918	0.022899
RS	16	0.197110	0.870214	953.934554	0.018489	0.019214
RS	17	0.218035	0.870214	996.383589	0.019312	0.019971
RS	18	0.240434	1.119564	810.006614	0.015699	0.016153
RS	19	0.264410	1.119564	848.402360	0.016443	0.016799
RS	20	0.290074	1.441072	691.191012	0.013396	0.013614
RS	21	0.317546	1.441072	725.763240	0.014067	0.014166
RS	22	0.346953	1.789775	614.060659	0.011902	0.011915
RS	23	0.378431	1.789775	645.805718	0.012517	0.012409
RS	24	0.412126	2.071815	586.805156	0.011373	0.011211
RS	25	0.448194	2.071815	617.304607	0.011964	0.011705
RS	26	0.486802	2.197030	611.975696	0.011861	0.011565
RS	27	0.528129	2.197030	642.908711	0.012461	0.012114
RS	28	0.572367	2.150413	688.975454	0.013353	0.012983
RS	29	0.619720	2.150413	721.474854	0.013983	0.013621
RS	30	0.670408	1.990076	814.290365	0.015782	0.015415
RS	31	0.724667	1.990076	848.186720	0.016439	0.016137
RS	32	0.782746	1.795258	975.842574	0.018913	0.018638
RS	33	0.844916	1.795258	1008.882282	0.019554	0.019385
RS	34	0.911464	1.627972	1145.085934	0.022194	0.022081
RS	35	0.982699	1.627972	1172.909448	0.022733	0.022731
RS	36	1.058951	1.520016	1280.486798	0.024818	0.024873
RS	37	1.140574	1.520016	1298.407773	0.025165	0.025291
RS	38	1.227944	1.477645	1347.997149	0.026126	0.026273
RS	39	1.321469	1.477645	1353.635187	0.026236	0.026392
RS	40	1.421580	1.492859	1339.892326	0.025969	0.026105
RS	41	1.528741	1.492859	1334.036956	0.025856	0.025952
RS	42	1.643450	1.552101	1272.978435	0.024672	0.024728
RS	43	1.766237	1.552101	1258.173186	0.024385	0.024381
RS	44	1.897672	1.640898	1172.485994	0.022725	0.022686
RS	45	2.038363	1.640898	1151.270434	0.022314	0.022219
RS	46	2.188963	1.744419	1059.943384	0.020543	0.020432
RS	47	2.350170	1.744419	1033.954313	0.020040	0.019891
RS	48	2.522730	1.845453	949.867261	0.018410	0.018266
RS	49	2.707443	1.845453	919.598929	0.017823	0.017668
RS	50	2.905165	1.924487	849.671752	0.016468	0.016336
RS	51	3.116812	1.924487	814.581721	0.015788	0.015673
RS	52	3.343365	1.965459	759.718508	0.014725	0.014646
RS	53	3.585873	1.965459	718.664959	0.013929	0.013890
RS	54	3.845461	1.952233	678.177691	0.013144	0.013147
RS	55	4.123331	1.952233	629.431677	0.012199	0.012251
RS	56	4.420771	1.952233	578.341413	0.011209	0.011307
RS	57	4.739159	1.952233	525.704950	0.010189	0.010325
RS	58	5.079970	2.056279	450.540786	0.008732	0.008896
RS	59	5.444784	2.056279	403.797748	0.007826	0.008006
RS	60	5.835290	2.056279	357.397142	0.006927	0.007112
RS	61	6.253300	2.056279	312.112411	0.006049	0.006231
RS	62	6.700748	2.056279	268.677889	0.005207	0.005378
RS	63	7.179710	2.056279	1060.353084	0.020551	0.021398
PA	4+25*2+4+6 0.111568257 0.034088445 7.179709979 1.687504014 2.578739002 1.500316565 0.773704896 0.598452427 0.615123448 0.703537731 0.870213723 1.119564448 1.441071797 1.789775332 2.071814945 2.197030106 2.150413489 1.990075927 1.795257556 1.627972052 1.520016422 1.477645359 1.492858768 1.552101097 1.640898283 1.744419496 1.845452811 1.924486974 1.965458734 1.952233223 2.056278997
//
CC
CC	Brief Description of the file format:
CC	  CC  comments
CC	  MM  useful-messages
CC	  RD  round-of-iterations
CC	  LL  \log[P(sequence)]
CC	  QD  Q-before-opt Q-after-opt
CC	  TR  \theta_0 \rho_0
CC	  RS  k t_k \lambda_k \pi_k \sum_{l\not=k}A_{kl} A_{kk}
CC	  DC  begin end best-k t_k+\Delta_k max-prob
CC
MM	Version: 0.6.5-r67
MM	pattern:4+25*2+4+6, n:63, n_free_lambdas:28
MM	n_iterations:25, skip:1, max_t:5, theta/rho:5
MM	is_decoding:0
MM	n_seqs:11, sum_L:1107995, sum_n:167597
RD	0
LK	0.000000
QD	0.000000 -> 0.000000
RI	inf
TR	0.164004	0.032801
MT	5.000000
MM	C_pi: 1.000000, n_recomb: 35756.733582
RS	0	0.000000	1.000000	225.836737	0.006316	0.000000
RS	1	0.006440	1.000000	238.813826	0.006679	0.000000
RS	2	0.013294	1.000000	252.430303	0.007060	0.000000
RS	3	0.020590	1.000000	266.703603	0.007459	0.000000
RS	4	0.028356	1.000000	281.649584	0.007877	0.000000
RS	5	0.036622	1.000000	297.282157	0.008314	0.000000
RS	6	0.045421	1.000000	313.612864	0.008771	0.000000
RS	7	0.054785	1.000000	330.650419	0.009247	0.000000
RS	8	0.064753	1.000000	348.400188	0.009744	0.000000
RS	9	0.075363	1.000000	366.863627	0.010260	0.000000
RS	10	0.086656	1.000000	386.037661	0.010796	0.000000
RS	11	0.098677	1.000000	405.914009	0.011352	0.000000
RS	12	0.111471	1.000000	426.478460	0.011927	0.000000
RS	13	0.125090	1.000000	447.710087	0.012521	0.000000
RS	14	0.139585	1.000000	469.580419	0.013133	0.000000
RS	15	0.155014	1.000000	492.052566	0.013761	0.000000
RS	16	0.171437	1.000000	515.080299	0.014405	0.000000
RS	17	0.188917	1.000000	538.607112	0.015063	0.000000
RS	18	0.207523	1.000000	562.565256	0.015733	0.000000
RS	19	0.227327	1.000000	586.874778	0.016413	0.000000
RS	20	0.248406	1.000000	611.442584	0.017100	0.000000
RS	21	0.270843	1.000000	636.161533	0.017791	0.000000
RS	22	0.294725	1.000000	660.909619	0.018484	0.000000
RS	23	0.320144	1.000000	685.549253	0.019173	0.000000
RS	24	0.347201	1.000000	709.926695	0.019854	0.000000
RS	25	0.376000	1.000000	733.871683	0.020524	0.000000
RS	26	0.406654	1.000000	757.197311	0.021176	0.000000
RS	27	0.439282	1.000000	779.700205	0.021806	0.000000
RS	28	0.474011	1.000000	801.161077	0.022406	0.000000
RS	29	0.510976	1.000000	821.345701	0.022970	0.000000
RS	30	0.550322	1.000000	840.006394	0.023492	0.000000
RS	31	0.592202	1.000000	856.884068	0.023964	0.000000
RS	32	0.636779	1.000000	871.710911	0.024379	0.000000
RS	33	0.684227	1.000000	884.213753	0.024729	0.000000
RS	34	0.734730	1.000000	894.118171	0.025006	0.000000
RS	35	0.788485	1.000000	901.153355	0.025202	0.000000
RS	36	0.845702	1.000000	905.057735	0.025312	0.000000
RS	37	0.906604	1.000000	905.585351	0.025326	0.000000
RS	38	0.971428	1.000000	902.512894	0.025240	0.000000
RS	39	1.040426	1.000000	895.647315	0.025048	0.000000
RS	40	1.113868	1.000000	884.833843	0.024746	0.000000
RS	41	1.192040	1.000000	869.964184	0.024330	0.000000
RS	42	1.275245	1.000000	850.984640	0.023799	0.000000
RS	43	1.363809	1.000000	827.903797	0.023154	0.000000
RS	44	1.458076	1.000000	800.799402	0.022396	0.000000
RS	45	1.558414	1.000000	769.823983	0.021529	0.000000
RS	46	1.665214	1.000000	735.208742	0.020561	0.000000
RS	47	1.778891	1.000000	697.265255	0.019500	0.000000
RS	48	1.899889	1.000000	656.384518	0.018357	0.000000
RS	49	2.028679	1.000000	613.032949	0.017145	0.000000
RS	50	2.165763	1.000000	567.745060	0.015878	0.000000
RS	51	2.311675	1.000000	521.112647	0.014574	0.000000
RS	52	2.466983	1.000000	473.770554	0.013250	0.000000
RS	53	2.632293	1.000000	426.379292	0.011924	0.000000
RS	54	2.808249	1.000000	379.605034	0.010616	0.000000
RS	55	2.995536	1.000000	334.097803	0.009344	0.000000
RS	56	3.194884	1.000000	290.468890	0.008123	0.000000
RS	57	3.407070	1.000000	249.268765	0.006971	0.000000
RS	58	3.632920	1.000000	210.966845	0.005900	0.000000
RS	59	3.873315	1.000000	175.934550	0.004920	0.000000
RS	60	4.129191	1.000000	144.432922	0.004039	0.000000
RS	61	4.401545	1.000000	116.605878	0.003261	0.000000
RS	62	4.691438	1.000000	92.479765	0.002586	0.000000
RS	63	5.000000	1.000000	260.364703	0.007282	0.000000
PA	4+25*2+4+6 0.164004165 0.032800833 5.000000000 1.000000000 1.000000000 1.000000000 1.000000000 1.000000000 1.000000000 1.000000000 1.000000000 1.000000000 1.000000000 1.000000000 1.000000000 1.000000000 1.000000000 1.000000000 1.000000000 1.000000000 1.000000000 1.000000000 1.000000000 1.000000000 1.000000000 1.000000000 1.000000000 1.000000000 1.000000000 1.000000000 1.000000000
//
IT	5044
RD	1
LK	-421937.134451
QD	-308.407681 -> -171.702125
RI	0.0198699077
TR	0.157136	0.031677
MT	5.358753
MM	C_pi: 1.068585, n_recomb: 36881.155324
RS	0	0.000000	0.967254	244.953957	0.006642	0.000601
RS	1	0.006555	0.967254	259.217615	0.007028	0.003140
RS	2	0.013539	0.967254	274.187965	0.007434	0.004535
RS	3	0.020981	0.967254	289.883325	0.007860	0.005158
RS	4	0.028911	0.842806	351.324825	0.009526	0.006059
RS	5	0.037361	0.842806	370.548536	0.010047	0.007695
RS	6	0.046365	0.775642	424.172930	0.011501	0.009900
RS	7	0.055959	0.775642	446.309869	0.012101	0.012476
RS	8	0.066182	0.759593	479.056693	0.012989	0.015136
RS	9	0.077075	0.759593	503.043516	0.013640	0.017264
RS	10	0.088681	0.794498	504.720348	0.013685	0.018456
RS	11	0.101049	0.794498	529.334217	0.014352	0.018777
RS	12	0.114227	0.858904	513.325382	0.013918	0.018403
RS	13	0.128269	0.858904	537.938849	0.014586	0.017640
RS	14	0.143232	0.931814	519.432024	0.014084	0.016849
RS	15	0.159175	0.931814	543.927488	0.014748	0.016179
RS	16	0.176164	0.999356	530.824468	0.014393	0.015656
RS	17	0.194266	0.999356	555.300908	0.015056	0.015268
RS	18	0.213554	1.056190	549.287312	0.014893	0.014988
RS	19	0.234107	1.056190	573.839957	0.015559	0.014793
RS	20	0.256007	1.100605	574.808255	0.015585	0.014683
RS	21	0.279342	1.100605	599.448888	0.016254	0.014666
RS	22	0.304207	1.131534	607.400596	0.016469	0.014750
RS	23	0.330702	1.131534	632.025169	0.017137	0.014944
RS	24	0.358934	1.148998	646.774594	0.017537	0.015256
RS	25	0.389016	1.148998	671.114947	0.018197	0.015694
RS	26	0.421070	1.154621	691.825402	0.018758	0.016260
RS	27	0.455225	1.154621	715.392589	0.019397	0.016947
RS	28	0.491618	1.151521	740.263721	0.020072	0.017738
RS	29	0.530397	1.151521	762.307834	0.020669	0.018611
RS	30	0.571719	1.143363	788.735205	0.021386	0.019538
RS	31	0.615748	1.143363	808.248845	0.021915	0.020486
RS	32	0.662664	1.133457	833.190192	0.022591	0.021422
RS	33	0.712655	1.133457	848.966563	0.023019	0.022308
RS	34	0.765922	1.124315	869.346312	0.023572	0.023110
RS	35	0.822682	1.124315	880.088939	0.023863	0.023799
RS	36	0.883161	1.117456	893.273461	0.024220	0.024348
RS	37	0.947605	1.117456	897.737811	0.024341	0.024740
RS	38	1.016274	1.113432	901.914360	0.024455	0.024967
RS	39	1.089443	1.113432	899.051088	0.024377	0.025026
RS	40	1.167408	1.112071	893.340846	0.024222	0.024918
RS	41	1.250484	1.112071	882.419997	0.023926	0.024651
RS	42	1.339005	1.112820	866.754355	0.023501	0.024234
RS	43	1.433329	1.112820	847.468425	0.022978	0.023677
RS	44	1.533835	1.114960	822.447740	0.022300	0.022993
RS	45	1.640929	1.114960	794.991581	0.021555	0.022195
RS	46	1.755043	1.117730	761.768225	0.020655	0.021299
RS	47	1.876637	1.117730	726.890285	0.019709	0.020318
RS	48	2.006201	1.120413	687.061110	0.018629	0.019267
RS	49	2.144258	1.120413	646.078568	0.017518	0.018159
RS	50	2.291364	1.122454	601.562760	0.016311	0.017005
RS	51	2.448112	1.122454	556.334393	0.015085	0.015815
RS	52	2.615135	1.123552	509.291988	0.013809	0.014601
RS	53	2.793106	1.123552	462.128667	0.012530	0.013371
RS	54	2.982743	1.123576	414.932556	0.011251	0.012136
RS	55	3.184809	1.123576	368.407986	0.009989	0.010906
RS	56	3.400121	1.123576	323.212700	0.008764	0.009695
RS	57	3.629546	1.123576	279.972545	0.007591	0.008515
RS	58	3.874009	1.132238	237.619873	0.006443	0.007380
RS	59	4.134497	1.132238	200.506055	0.005437	0.006306
RS	60	4.412059	1.132238	166.621695	0.004518	0.005307
RS	61	4.707814	1.132238	136.225959	0.003694	0.004394
RS	62	5.022955	1.132238	109.458362	0.002968	0.003576
RS	63	5.358753	1.132238	323.113698	0.008761	0.011013
PA	4+25*2+4+6 0.157135708 0.031677177 5.358753204 0.967254400 0.842805862 0.775642395 0.759593487 0.794498444 0.858903885 0.931814194 0.999356270 1.056190014 1.100605011 1.131533623 1.148998260 1.154620647 1.151521206 1.143362999 1.133456707 1.124315262 1.117456436 1.113431931 1.112071037 1.112819672 1.114959717 1.117730141 1.120412827 1.122453928 1.123552322 1.123575568 1.132238090
//
IT	5008
RD	2
LK	-421717.834181
QD	-182.028237 -> -128.115980
RI	0.0160047383
TR	0.152566	0.031313
MT	5.582706
MM	C_pi: 1.113079, n_recomb: 37955.919162
RS	0	0.000000	1.086550	226.708514	0.005973	0.000565
RS	1	0.006623	1.086550	240.231374	0.006329	0.002929
RS	2	0.013684	1.086550	254.456523	0.006704	0.004135
RS	3	0.021213	1.086550	269.406227	0.007098	0.004551
RS	4	0.029241	0.834610	370.723332	0.009767	0.005941
RS	5	0.037800	0.834610	391.164051	0.010306	0.007383
RS	6	0.046927	0.698298	492.398885	0.012973	0.010225
RS	7	0.056657	0.698298	517.587391	0.013637	0.012846
RS	8	0.067032	0.652866	581.056893	0.015309	0.015972
RS	9	0.078095	0.652866	608.898138	0.016042	0.018450
RS	10	0.089889	0.689385	603.886363	0.015910	0.019244
RS	11	0.102465	0.689385	631.988852	0.016651	0.020102
RS	12	0.115874	0.776741	586.972943	0.015465	0.018824
RS	13	0.130171	0.776741	614.201328	0.016182	0.018657
RS	14	0.145415	0.886243	563.308628	0.014841	0.016927
RS	15	0.161668	0.886243	589.498414	0.015531	0.016692
RS	16	0.178998	0.995344	549.231764	0.014470	0.015425
RS	17	0.197476	0.995344	574.654443	0.015140	0.015370
RS	18	0.217177	1.092391	547.665941	0.014429	0.014554
RS	19	0.238183	1.092391	572.645641	0.015087	0.014611
RS	20	0.260580	1.171488	558.025833	0.014702	0.014124
RS	21	0.284460	1.171488	582.808987	0.015355	0.014288
RS	22	0.309923	1.227653	580.357066	0.015290	0.014131
RS	23	0.337071	1.227653	605.081949	0.015942	0.014450
RS	24	0.366017	1.258464	614.690610	0.016195	0.014641
RS	25	0.396881	1.258464	639.322422	0.016844	0.015161
RS	26	0.429788	1.265804	660.051698	0.017390	0.015718
RS	27	0.464875	1.265804	684.286099	0.018028	0.016459
RS	28	0.502285	1.255829	713.628440	0.018802	0.017340
RS	29	0.542173	1.255829	736.803102	0.019412	0.018249
RS	30	0.584703	1.236396	770.824896	0.020308	0.019339
RS	31	0.630050	1.236396	791.896904	0.020864	0.020308
RS	32	0.678400	1.214580	825.815239	0.021757	0.021437
RS	33	0.729951	1.214580	843.435017	0.022221	0.022326
RS	34	0.784918	1.195535	872.330754	0.022983	0.023306
RS	35	0.843524	1.195535	885.011240	0.023317	0.023974
RS	36	0.906012	1.182132	904.789470	0.023838	0.024640
RS	37	0.972638	1.182132	911.125882	0.024005	0.024991
RS	38	1.043676	1.175163	919.288380	0.024220	0.025259
RS	39	1.119420	1.175163	918.154836	0.024190	0.025262
RS	40	1.200179	1.173971	913.954755	0.024079	0.025130
RS	41	1.286288	1.173971	904.630332	0.023834	0.024808
RS	42	1.378099	1.177205	888.654155	0.023413	0.024324
RS	43	1.475990	1.177205	870.886252	0.022945	0.023723
RS	44	1.580365	1.183238	844.593417	0.022252	0.022960
RS	45	1.691652	1.183238	818.617657	0.021568	0.022138
RS	46	1.810310	1.190398	783.950571	0.020654	0.021174
RS	47	1.936826	1.190398	750.486423	0.019773	0.020190
RS	48	2.071721	1.197146	709.558202	0.018694	0.019098
RS	49	2.215549	1.197146	669.797842	0.017647	0.018004
RS	50	2.368903	1.202322	624.665285	0.016458	0.016838
RS	51	2.532414	1.202322	580.267755	0.015288	0.015673
RS	52	2.706753	1.205335	532.892375	0.014040	0.014470
RS	53	2.892639	1.205335	485.960703	0.012803	0.013267
RS	54	3.090836	1.206177	438.317995	0.011548	0.012057
RS	55	3.302158	1.206177	391.305489	0.010309	0.010851
RS	56	3.527476	1.206177	345.251042	0.009096	0.009661
RS	57	3.767717	1.206177	300.821083	0.007926	0.008498
RS	58	4.023868	1.224522	255.169671	0.006723	0.007329
RS	59	4.296984	1.224522	217.031851	0.005718	0.006286
RS	60	4.588187	1.224522	181.851751	0.004791	0.005312
RS	61	4.898676	1.224522	149.961818	0.003951	0.004417
RS	62	5.229729	1.224522	121.577788	0.003203	0.003612
RS	63	5.582706	1.224522	371.300481	0.009782	0.011371
PA	4+25*2+4+6 0.152566130 0.031312576 5.582705768 1.086550149 0.834609898 0.698297554 0.652865841 0.689385242 0.776740959 0.886242585 0.995343886 1.092390985 1.171487863 1.227652514 1.258463505 1.265804153 1.255828727 1.236396125 1.214579734 1.195535230 1.182131800 1.175162664 1.173971308 1.177204651 1.183237942 1.190398120 1.197145659 1.202322217 1.205334788 1.206176764 1.224522101
//
IT	4499
RD	3
LK	-421624.077415
QD	-143.784277 -> -112.282087
RI	0.0127178245
TR	0.149194	0.031290
MT	5.733312
MM	C_pi: 1.145873, n_recomb: 39026.921593
RS	0	0.000000	1.266743	201.268091	0.005157	0.000534
RS	1	0.006667	1.266743	213.545409	0.005472	0.002754
RS	2	0.013779	1.266743	226.491130	0.005803	0.003795
RS	3	0.021364	1.266743	240.130607	0.006153	0.004016
RS	4	0.029456	0.888094	362.466303	0.009288	0.005695
RS	5	0.038087	0.888094	382.822497	0.009809	0.006867
RS	6	0.047293	0.677804	528.508802	0.013542	0.010290
RS	7	0.057113	0.677804	555.456603	0.014233	0.012806
RS	8	0.067588	0.600215	657.892471	0.016857	0.016604
RS	9	0.078761	0.600215	688.510326	0.017642	0.019216
RS	10	0.090679	0.629833	686.137521	0.017581	0.019997
RS	11	0.103392	0.629833	716.924673	0.018370	0.021123
RS	12	0.116953	0.726011	649.948298	0.016654	0.019274
RS	13	0.131417	0.726011	679.314043	0.017406	0.019444
RS	14	0.146846	0.856293	602.199029	0.015430	0.017060
RS	15	0.163303	0.856293	629.885339	0.016140	0.017086
RS	16	0.180858	0.993108	568.189995	0.014559	0.015291
RS	17	0.199583	0.993108	594.558143	0.015235	0.015435
RS	18	0.219556	1.119859	551.694574	0.014136	0.014239
RS	19	0.240861	1.119859	577.219802	0.014790	0.014447
RS	20	0.263587	1.226526	551.211412	0.014124	0.013694
RS	21	0.287827	1.226526	576.301313	0.014767	0.013964
RS	22	0.313684	1.303419	566.605913	0.014518	0.013639
RS	23	0.341265	1.303419	591.573991	0.015158	0.014025
RS	24	0.370684	1.344472	598.147003	0.015327	0.014140
RS	25	0.402065	1.344472	623.137581	0.015967	0.014696
RS	26	0.435538	1.351015	645.053503	0.016528	0.015266
RS	27	0.471243	1.351015	669.910015	0.017165	0.016023
RS	28	0.509328	1.332138	704.177103	0.018043	0.016998
RS	29	0.549952	1.332138	728.302393	0.018662	0.017912
RS	30	0.593285	1.300124	769.889122	0.019727	0.019158
RS	31	0.639507	1.300124	792.187936	0.020298	0.020126
RS	32	0.688811	1.265908	834.704603	0.021388	0.021440
RS	33	0.741401	1.265908	853.667335	0.021874	0.022322
RS	34	0.797498	1.237148	890.368682	0.022814	0.023467
RS	35	0.857335	1.237148	904.304676	0.023171	0.024121
RS	36	0.921161	1.217809	929.598064	0.023819	0.024896
RS	37	0.989243	1.217809	936.947411	0.024008	0.025223
RS	38	1.061864	1.208684	947.670823	0.024282	0.025525
RS	39	1.139326	1.208684	947.264203	0.024272	0.025500
RS	40	1.221953	1.208497	942.905482	0.024160	0.025336
RS	41	1.310089	1.208497	934.090136	0.023935	0.024989
RS	42	1.404100	1.215029	916.058432	0.023472	0.024433
RS	43	1.504380	1.215029	898.709778	0.023028	0.023816
RS	44	1.611345	1.225719	869.489255	0.022279	0.022969
RS	45	1.725442	1.225719	843.958788	0.021625	0.022144
RS	46	1.847146	1.237958	806.408013	0.020663	0.021108
RS	47	1.976963	1.237958	773.455843	0.019819	0.020136
RS	48	2.115436	1.249362	730.279018	0.018712	0.018998
RS	49	2.263141	1.249362	691.032708	0.017707	0.017926
RS	50	2.420693	1.258151	644.458457	0.016513	0.016743
RS	51	2.588750	1.258151	600.423598	0.015385	0.015606
RS	52	2.768011	1.263446	552.221382	0.014150	0.014407
RS	53	2.959224	1.263446	505.316646	0.012948	0.013232
RS	54	3.163184	1.265487	457.017082	0.011710	0.012038
RS	55	3.380743	1.265487	409.574459	0.010495	0.010854
RS	56	3.612807	1.265487	362.819586	0.009297	0.009682
RS	57	3.860343	1.265487	317.445972	0.008134	0.008534
RS	58	4.124382	1.293831	268.727687	0.006886	0.007327
RS	59	4.406025	1.293831	229.941348	0.005892	0.006309
RS	60	4.706445	1.293831	193.882710	0.004968	0.005353
RS	61	5.026895	1.293831	160.935894	0.004124	0.004472
RS	62	5.368709	1.293831	131.372574	0.003366	0.003674
RS	63	5.733312	1.293831	412.210010	0.010562	0.011803
PA	4+25*2+4+6 0.149193741 0.031290084 5.733312099 1.266742816 0.888094287 0.677803823 0.600215109 0.629833348 0.726010941 0.856293391 0.993108440 1.119858694 1.226526485 1.303418561 1.344472156 1.351014907 1.332138296 1.300123982 1.265908369 1.237148256 1.217808511 1.208683822 1.208497110 1.215028871 1.225718649 1.237957946 1.249361859 1.258151331 1.263446451 1.265487372 1.293831116
//
IT	4462
RD	4
LK	-421565.473794
QD	-126.751158 -> -102.788076
RI	0.0101973749
TR	0.146474	0.031427
MT	5.844339
MM	C_pi: 1.172356, n_recomb: 40083.596129
RS	0	0.000000	1.461959	179.946085	0.004489	0.000510
RS	1	0.006699	1.461959	191.114388	0.004768	0.002622
RS	2	0.013847	1.461959	202.912945	0.005062	0.003547
RS	3	0.021473	1.461959	215.368654	0.005373	0.003624
RS	4	0.029611	0.973753	342.564895	0.008546	0.005402
RS	5	0.038294	0.973753	362.211679	0.009036	0.006317
RS	6	0.047558	0.683796	543.885243	0.013569	0.010198
RS	7	0.057443	0.683796	571.806908	0.014265	0.012553
RS	8	0.067990	0.572987	715.573232	0.017852	0.017066
RS	9	0.079243	0.572987	748.306124	0.018669	0.019706
RS	10	0.091251	0.593308	755.005004	0.018836	0.020671
RS	11	0.104063	0.593308	787.969248	0.019658	0.021931
RS	12	0.117733	0.692774	704.494867	0.017576	0.019708
RS	13	0.132319	0.692774	735.684932	0.018354	0.020078
RS	14	0.147882	0.836188	636.879003	0.015889	0.017214
RS	15	0.164488	0.836188	665.919392	0.016613	0.017404
RS	16	0.182206	0.992983	586.586058	0.014634	0.015215
RS	17	0.201111	0.992983	613.875934	0.015315	0.015482
RS	18	0.221282	1.142939	558.213700	0.013926	0.014004
RS	19	0.242805	1.142939	584.333514	0.014578	0.014303
RS	20	0.265770	1.272504	549.289480	0.013704	0.013354
RS	21	0.290272	1.272504	574.767017	0.014339	0.013686
RS	22	0.316417	1.367189	559.466431	0.013957	0.013237
RS	23	0.344313	1.367189	584.753792	0.014588	0.013658
RS	24	0.374077	1.416659	589.265011	0.014701	0.013721
RS	25	0.405836	1.416659	614.656868	0.015334	0.014289
RS	26	0.439722	1.421145	638.175144	0.015921	0.014879
RS	27	0.475878	1.421145	663.644883	0.016557	0.015632
RS	28	0.514456	1.392564	702.875887	0.017535	0.016697
RS	29	0.555618	1.392564	727.883257	0.018159	0.017601
RS	30	0.599538	1.347696	776.884913	0.019382	0.018991
RS	31	0.646400	1.347696	800.276448	0.019965	0.019947
RS	32	0.696401	1.301305	851.153890	0.021234	0.021431
RS	33	0.749752	1.301305	871.249977	0.021736	0.022302
RS	34	0.806677	1.263336	915.435998	0.022838	0.023602
RS	35	0.867416	1.263336	930.330486	0.023210	0.024243
RS	36	0.932223	1.238616	960.675315	0.023967	0.025119
RS	37	1.001372	1.238616	968.650309	0.024166	0.025433
RS	38	1.075153	1.227806	981.291830	0.024481	0.025764
RS	39	1.153876	1.227806	981.149813	0.024478	0.025727
RS	40	1.237873	1.228967	975.856695	0.024346	0.025529
RS	41	1.327498	1.228967	967.043506	0.024126	0.025172
RS	42	1.423126	1.239043	946.137097	0.023604	0.024543
RS	43	1.525160	1.239043	928.692220	0.023169	0.023925
RS	44	1.634030	1.254575	895.775930	0.022348	0.022994
RS	45	1.750192	1.254575	870.199746	0.021710	0.022178
RS	46	1.874137	1.272054	829.104761	0.020684	0.021071
RS	47	2.006384	1.272054	796.226766	0.019864	0.020117
RS	48	2.147491	1.288255	750.275914	0.018718	0.018933
RS	49	2.298051	1.288255	711.185025	0.017743	0.017887
RS	50	2.458696	1.300777	662.783802	0.016535	0.016684
RS	51	2.630103	1.300777	618.856286	0.015439	0.015575
RS	52	2.812993	1.308452	569.582887	0.014210	0.014379
RS	53	3.008135	1.308452	522.570824	0.013037	0.013229
RS	54	3.216349	1.311807	473.499935	0.011813	0.012047
RS	55	3.438511	1.311807	425.619854	0.010618	0.010884
RS	56	3.675557	1.311807	378.211926	0.009436	0.009728
RS	57	3.928481	1.311807	331.990545	0.008282	0.008594
RS	58	4.198350	1.350156	280.303638	0.006993	0.007347
RS	59	4.486296	1.350156	241.030256	0.006013	0.006351
RS	60	4.793533	1.350156	204.284304	0.005096	0.005411
RS	61	5.121351	1.350156	170.489764	0.004253	0.004539
RS	62	5.471129	1.350156	139.962789	0.003492	0.003746
RS	63	5.844339	1.350156	449.383105	0.011211	0.012267
PA	4+25*2+4+6 0.146473572 0.031426575 5.844339469 1.461959286 0.973752544 0.683795989 0.572987295 0.593308064 0.692774028 0.836188083 0.992983422 1.142938820 1.272504151 1.367189457 1.416658731 1.421145343 1.392563572 1.347695647 1.301305359 1.263335908 1.238616023 1.227805809 1.228966887 1.239042637 1.254575013 1.272053926 1.288254885 1.300776592 1.308452490 1.311806767 1.350155809
//
IT	4849
RD	5
LK	-421519.413837
QD	-115.506032 -> -95.055461
RI	0.0084032541
TR	0.144134	0.031636
MT	5.933628
MM	C_pi: 1.195168, n_recomb: 41116.528542
RS	0	0.000000	1.642262	164.899336	0.004011	0.000492
RS	1	0.006724	1.642262	175.263642	0.004263	0.002529
RS	2	0.013901	1.642262	186.227740	0.004529	0.003382
RS	3	0.021560	1.642262	197.819198	0.004811	0.003365
RS	4	0.029734	1.078551	319.414815	0.007769	0.005096
RS	5	0.038457	1.078551	338.103350	0.008223	0.005800
RS	6	0.047767	0.703739	546.851542	0.013300	0.010009
RS	7	0.057704	0.703739	575.261748	0.013991	0.012193
RS	8	0.068308	0.559014	759.499706	0.018472	0.017394
RS	9	0.079626	0.559014	793.933166	0.019309	0.020011
RS	10	0.091704	0.569444	813.762983	0.019792	0.021259
RS	11	0.104595	0.569444	848.578307	0.020638	0.022585
RS	12	0.118352	0.669766	752.613180	0.018304	0.020111
RS	13	0.133035	0.669766	785.415597	0.019102	0.020605
RS	14	0.148705	0.822179	668.237581	0.016252	0.017372
RS	15	0.165428	0.822179	698.526232	0.016989	0.017672
RS	16	0.183276	0.994286	604.159236	0.014694	0.015174
RS	17	0.202325	0.994286	632.339734	0.015379	0.015523
RS	18	0.222654	1.163245	565.856808	0.013762	0.013823
RS	19	0.244350	1.163245	592.586145	0.014412	0.014183
RS	20	0.267505	1.312643	549.910258	0.013374	0.013078
RS	21	0.292217	1.312643	575.810419	0.014004	0.013448
RS	22	0.318590	1.423320	555.796471	0.013518	0.012901
RS	23	0.346738	1.423320	581.435340	0.014141	0.013340
RS	24	0.376777	1.480302	584.309766	0.014211	0.013362
RS	25	0.408837	1.480302	610.114866	0.014839	0.013931
RS	26	0.443053	1.482297	635.278262	0.015451	0.014540
RS	27	0.479569	1.482297	661.344001	0.016085	0.015282
RS	28	0.518541	1.443901	705.344306	0.017155	0.016426
RS	29	0.560133	1.443901	731.186849	0.017783	0.017312
RS	30	0.604522	1.386426	787.322780	0.019149	0.018832
RS	31	0.651896	1.386426	811.732699	0.019742	0.019773
RS	32	0.702455	1.328358	870.720688	0.021177	0.021411
RS	33	0.756414	1.328358	891.846296	0.021691	0.022270
RS	34	0.814002	1.281748	943.301663	0.022942	0.023713
RS	35	0.875462	1.281748	959.014463	0.023324	0.024345
RS	36	0.941055	1.252102	994.182566	0.024180	0.025315
RS	37	1.011058	1.252102	1002.602922	0.024384	0.025622
RS	38	1.085768	1.239866	1016.874602	0.024732	0.025980
RS	39	1.165502	1.239866	1016.783677	0.024729	0.025937
RS	40	1.250598	1.242462	1010.208610	0.024569	0.025707
RS	41	1.341416	1.242462	1001.167092	0.024350	0.025347
RS	42	1.438340	1.256050	977.030558	0.023762	0.024650
RS	43	1.541782	1.256050	959.258987	0.023330	0.024035
RS	44	1.652180	1.276343	922.327749	0.022432	0.023027
RS	45	1.770001	1.276343	896.488197	0.021804	0.022223
RS	46	1.895745	1.298973	851.592225	0.020712	0.021049
RS	47	2.029944	1.298973	818.592324	0.019909	0.020116
RS	48	2.173167	1.319897	769.672635	0.018719	0.018887
RS	49	2.326020	1.319897	730.571964	0.017768	0.017867
RS	50	2.489152	1.336095	680.203715	0.016543	0.016646
RS	51	2.663254	1.336095	636.261272	0.015475	0.015564
RS	52	2.849062	1.346113	585.828696	0.014248	0.014369
RS	53	3.047365	1.346113	538.642166	0.013100	0.013243
RS	54	3.259002	1.350756	488.768068	0.011887	0.012072
RS	55	3.484870	1.350756	440.444154	0.010712	0.010928
RS	56	3.725925	1.350756	392.407435	0.009544	0.009787
RS	57	3.983191	1.350756	345.389859	0.008400	0.008664
RS	58	4.257755	1.398990	290.792509	0.007072	0.007379
RS	59	4.550782	1.398990	251.112946	0.006107	0.006401
RS	60	4.863512	1.398990	213.780602	0.005199	0.005475
RS	61	5.197272	1.398990	179.252255	0.004360	0.004611
RS	62	5.553474	1.398990	147.881531	0.003597	0.003821
RS	63	5.933628	1.398990	484.590059	0.011786	0.012740
PA	4+25*2+4+6 0.144133622 0.031636130 5.933628485 1.642262198 1.078550811 0.703739082 0.559014194 0.569443927 0.669766480 0.822179259 0.994286471 1.163245360 1.312643073 1.423319697 1.480302426 1.482296922 1.443900754 1.386425754 1.328357766 1.281747830 1.252102197 1.239866355 1.242462274 1.256050027 1.276343332 1.298973173 1.319897464 1.336095358 1.346112850 1.350755909 1.398989585
//
IT	4628
RD	6
LK	-421479.622208
QD	-106.372470 -> -88.157491
RI	0.0071683616
TR	0.142038	0.031878
MT	6.010314
MM	C_pi: 1.215684, n_recomb: 42122.322723
RS	0	0.000000	1.790551	155.389174	0.003689	0.000478
RS	1	0.006746	1.790551	165.244854	0.003923	0.002467
RS	2	0.013946	1.790551	175.680795	0.004171	0.003282
RS	3	0.021633	1.790551	186.724937	0.004433	0.003207
RS	4	0.029838	1.195788	296.728257	0.007044	0.004795
RS	5	0.038596	1.195788	314.400811	0.007464	0.005333
RS	6	0.047945	0.731774	542.651367	0.012883	0.009766
RS	7	0.057925	0.731774	571.242185	0.013562	0.011786
RS	8	0.068578	0.552536	793.663833	0.018842	0.017618
RS	9	0.079950	0.552536	829.524957	0.019693	0.020189
RS	10	0.092089	0.553065	864.955025	0.020534	0.021769
RS	11	0.105047	0.553065	901.404005	0.021400	0.023124
RS	12	0.118878	0.653062	795.881120	0.018895	0.020479
RS	13	0.133643	0.653062	830.147335	0.019708	0.021056
RS	14	0.149404	0.811992	697.073167	0.016549	0.017528
RS	15	0.166228	0.811992	728.530800	0.017296	0.017905
RS	16	0.184187	0.996327	621.002104	0.014743	0.015158
RS	17	0.203357	0.996327	650.044155	0.015432	0.015563
RS	18	0.223820	1.181394	574.076236	0.013629	0.013682
RS	19	0.245664	1.181394	601.416633	0.014278	0.014083
RS	20	0.268981	1.348506	552.000142	0.013105	0.012849
RS	21	0.293871	1.348506	578.337149	0.013730	0.013244
RS	22	0.320441	1.474070	554.113197	0.013155	0.012613
RS	23	0.348802	1.474070	580.114405	0.013772	0.013062
RS	24	0.379077	1.538226	581.507650	0.013805	0.013048
RS	25	0.411394	1.538226	607.721402	0.014428	0.013612
RS	26	0.445891	1.537762	634.398895	0.015061	0.014238
RS	27	0.482714	1.537762	661.035718	0.015693	0.014964
RS	28	0.522022	1.489810	709.493160	0.016844	0.016177
RS	29	0.563982	1.489810	736.128690	0.017476	0.017045
RS	30	0.608772	1.420183	799.048616	0.018970	0.018680
RS	31	0.656583	1.420183	824.424346	0.019572	0.019603
RS	32	0.707620	1.351013	891.236473	0.021158	0.021383
RS	33	0.762099	1.351013	913.332171	0.021683	0.022230
RS	34	0.820253	1.296296	971.867493	0.023073	0.023804
RS	35	0.882330	1.296296	988.329729	0.023463	0.024429
RS	36	0.948595	1.262084	1028.190634	0.024410	0.025487
RS	37	1.019330	1.262084	1036.974675	0.024618	0.025789
RS	38	1.094836	1.248568	1052.753858	0.024993	0.026174
RS	39	1.175435	1.248568	1052.622043	0.024990	0.026129
RS	40	1.261472	1.252562	1044.637034	0.024800	0.025869
RS	41	1.353312	1.252562	1035.272419	0.024578	0.025511
RS	42	1.451347	1.269513	1007.786601	0.023925	0.024750
RS	43	1.555996	1.269513	989.597751	0.023493	0.024143
RS	44	1.667704	1.294374	948.562316	0.022519	0.023060
RS	45	1.786947	1.294374	922.375504	0.021898	0.022272
RS	46	1.914234	1.321962	873.625274	0.020740	0.021035
RS	47	2.050107	1.321962	840.425936	0.019952	0.020123
RS	48	2.195146	1.347445	788.507408	0.018719	0.018854
RS	49	2.349969	1.347445	749.327797	0.017789	0.017859
RS	50	2.515235	1.367186	696.974710	0.016546	0.016620
RS	51	2.691650	1.367186	652.963064	0.015502	0.015564
RS	52	2.879965	1.379442	601.363443	0.014277	0.014369
RS	53	3.080983	1.379442	553.971991	0.013152	0.013267
RS	54	3.295562	1.385282	503.307755	0.011949	0.012105
RS	55	3.524615	1.385282	454.538012	0.010791	0.010979
RS	56	3.769119	1.385282	405.888932	0.009636	0.009852
RS	57	4.030116	1.385282	358.107969	0.008502	0.008738
RS	58	4.308720	1.443223	300.641973	0.007137	0.007415
RS	59	4.606117	1.443223	260.599590	0.006187	0.006455
RS	60	4.923575	1.443223	222.738600	0.005288	0.005540
RS	61	5.262448	1.443223	187.543926	0.004452	0.004684
RS	62	5.624181	1.443223	155.401997	0.003689	0.003896
RS	63	6.010314	1.443223	518.750528	0.012315	0.013213
PA	4+25*2+4+6 0.142038363 0.031877804 6.010314437 1.790550780 1.195787524 0.731773812 0.552535751 0.553065251 0.653062176 0.811991758 0.996327052 1.181394444 1.348505613 1.474069718 1.538226266 1.537762050 1.489810303 1.420183303 1.351012953 1.296295560 1.262084257 1.248568439 1.252561807 1.269512805 1.294373723 1.321962000 1.347444629 1.367185834 1.379442134 1.385281742 1.443223086
//
IT	4149
RD	7
LK	-421444.019076
QD	-98.409377 -> -81.909558
RI	0.0063295315
TR	0.140118	0.032132
MT	6.079048
MM	C_pi: 1.234638, n_recomb: 43100.653194
RS	0	0.000000	1.901069	150.123934	0.003483	0.000467
RS	1	0.006765	1.901069	159.708656	0.003705	0.002428
RS	2	0.013987	1.901069	169.864334	0.003941	0.003231
RS	3	0.021698	1.901069	180.619269	0.004191	0.003125
RS	4	0.029930	1.321753	275.876305	0.006401	0.004505
RS	5	0.038719	1.321753	292.563127	0.006788	0.004921
RS	6	0.048103	0.764906	534.408163	0.012399	0.009492
RS	7	0.058122	0.764906	562.979175	0.013062	0.011363
RS	8	0.068818	0.550581	820.818710	0.019044	0.017763
RS	9	0.080238	0.550581	857.917085	0.019905	0.020278
RS	10	0.092430	0.541394	910.417126	0.021123	0.022210
RS	11	0.105447	0.541394	948.347824	0.022003	0.023577
RS	12	0.119345	0.640446	835.445752	0.019384	0.020814
RS	13	0.134183	0.640446	871.067216	0.020210	0.021448
RS	14	0.150025	0.804252	724.007101	0.016798	0.017680
RS	15	0.166938	0.804252	756.573140	0.017554	0.018115
RS	16	0.184995	0.998613	637.283892	0.014786	0.015158
RS	17	0.204274	0.998613	667.162920	0.015479	0.015606
RS	18	0.224857	1.197645	582.659090	0.013519	0.013571
RS	19	0.246832	1.197645	610.607692	0.014167	0.014002
RS	20	0.270294	1.380903	555.046258	0.012878	0.012656
RS	21	0.295343	1.380903	581.825539	0.013499	0.013070
RS	22	0.322086	1.520652	553.684647	0.012846	0.012365
RS	23	0.350639	1.520652	580.049592	0.013458	0.012818
RS	24	0.381123	1.591943	579.990717	0.013457	0.012771
RS	25	0.413669	1.591943	606.601462	0.014074	0.013328
RS	26	0.448416	1.589313	634.585788	0.014723	0.013965
RS	27	0.485515	1.589313	661.765603	0.015354	0.014675
RS	28	0.525123	1.532235	714.326653	0.016573	0.015947
RS	29	0.567410	1.532235	741.715057	0.017209	0.016796
RS	30	0.612557	1.450993	811.034332	0.018817	0.018532
RS	31	0.660759	1.450993	837.332812	0.019427	0.019439
RS	32	0.712221	1.371288	911.660717	0.021152	0.021346
RS	33	0.767165	1.371288	934.687517	0.021686	0.022182
RS	34	0.825825	1.308934	1000.118460	0.023204	0.023878
RS	35	0.888454	1.308934	1017.295723	0.023603	0.024497
RS	36	0.955319	1.270443	1061.761453	0.024634	0.025637
RS	37	1.026707	1.270443	1070.876602	0.024846	0.025938
RS	38	1.102925	1.255726	1088.125680	0.025246	0.026349
RS	39	1.184298	1.255726	1087.921836	0.025241	0.026304
RS	40	1.271176	1.261029	1078.510301	0.025023	0.026017
RS	41	1.363930	1.261029	1068.795428	0.024798	0.025663
RS	42	1.462960	1.281153	1037.963523	0.024082	0.024842
RS	43	1.568688	1.281153	1019.335431	0.023650	0.024244
RS	44	1.681568	1.310348	974.224998	0.022603	0.023093
RS	45	1.802084	1.310348	947.671403	0.021987	0.022320
RS	46	1.930753	1.342668	895.113049	0.020768	0.021026
RS	47	2.068125	1.342668	861.693311	0.019993	0.020135
RS	48	2.214790	1.372509	806.826031	0.018720	0.018828
RS	49	2.371377	1.372509	767.543911	0.017808	0.017857
RS	50	2.538556	1.395629	713.246412	0.016548	0.016602
RS	51	2.717044	1.395629	669.143554	0.015525	0.015571
RS	52	2.907606	1.409994	616.406888	0.014302	0.014378
RS	53	3.111059	1.409994	568.797295	0.013197	0.013297
RS	54	3.328275	1.416909	517.376596	0.012004	0.012143
RS	55	3.560184	1.416909	468.160595	0.010862	0.011033
RS	56	3.807782	1.416909	418.910890	0.009719	0.009919
RS	57	4.072128	1.416909	370.389054	0.008594	0.008814
RS	58	4.354356	1.484350	310.088580	0.007195	0.007454
RS	59	4.655676	1.484350	269.707007	0.006258	0.006510
RS	60	4.977379	1.484350	231.352213	0.005368	0.005606
RS	61	5.320844	1.484350	195.533950	0.004537	0.004755
RS	62	5.687543	1.484350	162.668054	0.003774	0.003971
RS	63	6.079048	1.484350	552.337756	0.012815	0.013680
PA	4+25*2+4+6 0.140118393 0.032131911 6.079048307 1.901068508 1.321752927 0.764906073 0.550581070 0.541393704 0.640446253 0.804251873 0.998613164 1.197645327 1.380903411 1.520651725 1.591942926 1.589313307 1.532235207 1.450993020 1.371287631 1.308933681 1.270443380 1.255726052 1.261028678 1.281152643 1.310348235 1.342668085 1.372509009 1.395629322 1.409994201 1.416908893 1.484349812
//
IT	4028
RD	8
LK	-421411.705540
QD	-91.318369 -> -76.251209
RI	0.0057636478
TR	0.138336	0.032389
MT	6.142217
MM	C_pi: 1.252433, n_recomb: 44052.469439
RS	0	0.000000	1.976016	147.940232	0.003358	0.000459
RS	1	0.006782	1.976016	157.431632	0.003574	0.002406
RS	2	0.014024	1.976016	167.492949	0.003802	0.003215
RS	3	0.021757	1.976016	178.152953	0.004044	0.003095
RS	4	0.030014	1.454243	257.205605	0.005839	0.004231
RS	5	0.038831	1.454243	272.972902	0.006197	0.004557
RS	6	0.048247	0.801495	523.954509	0.011894	0.009203
RS	7	0.058300	0.801495	552.372420	0.012539	0.010941
RS	8	0.069036	0.551514	842.819209	0.019132	0.017848
RS	9	0.080500	0.551514	881.014045	0.019999	0.020303
RS	10	0.092741	0.532849	951.429879	0.021598	0.022594
RS	11	0.105813	0.532849	990.730639	0.022490	0.023961
RS	12	0.119770	0.630613	872.112691	0.019797	0.021119
RS	13	0.134675	0.630613	909.006512	0.020635	0.021795
RS	14	0.150590	0.798130	749.483352	0.017013	0.017826
RS	15	0.167585	0.798130	783.109959	0.017777	0.018306
RS	16	0.185732	1.000846	653.151625	0.014827	0.015171
RS	17	0.205110	1.000846	683.847197	0.015523	0.015652
RS	18	0.225802	1.212146	591.519534	0.013428	0.013484
RS	19	0.247898	1.212146	620.072487	0.014076	0.013938
RS	20	0.271491	1.410319	558.780808	0.012684	0.012493
RS	21	0.296685	1.410319	586.004150	0.013302	0.012920
RS	22	0.323588	1.563754	554.127696	0.012579	0.012147
RS	23	0.352315	1.563754	580.854063	0.013186	0.012602
RS	24	0.382991	1.642308	579.308199	0.013150	0.012522
RS	25	0.415746	1.642308	606.301968	0.013763	0.013072
RS	26	0.450723	1.637920	635.368391	0.014423	0.013715
RS	27	0.488073	1.637920	663.063007	0.015052	0.014410
RS	28	0.527955	1.572222	719.369188	0.016330	0.015731
RS	29	0.570542	1.572222	747.472459	0.016968	0.016562
RS	30	0.616017	1.479910	822.804746	0.018678	0.018388
RS	31	0.664576	1.479910	849.987972	0.019295	0.019280
RS	32	0.716428	1.390197	931.518023	0.021146	0.021302
RS	33	0.771797	1.390197	955.446844	0.021689	0.022128
RS	34	0.830921	1.320623	1027.585873	0.023326	0.023936
RS	35	0.894055	1.320623	1045.460786	0.023732	0.024551
RS	36	0.961470	1.278084	1094.464334	0.024845	0.025769
RS	37	1.033458	1.278084	1103.902622	0.025059	0.026069
RS	38	1.110327	1.262209	1122.624503	0.025484	0.026505
RS	39	1.192410	1.262209	1122.348109	0.025478	0.026462
RS	40	1.280059	1.268713	1111.552361	0.025232	0.026152
RS	41	1.373653	1.268713	1101.493401	0.025004	0.025803
RS	42	1.473594	1.291809	1067.383696	0.024230	0.024927
RS	43	1.580312	1.291809	1048.327064	0.023797	0.024339
RS	44	1.694269	1.325103	999.227809	0.022683	0.023125
RS	45	1.815953	1.325103	972.317861	0.022072	0.022368
RS	46	1.945890	1.361919	916.046135	0.020794	0.021020
RS	47	2.084640	1.361919	882.410635	0.020031	0.020149
RS	48	2.232799	1.395910	824.680545	0.018720	0.018808
RS	49	2.391005	1.395910	785.292807	0.017826	0.017860
RS	50	2.559942	1.422235	729.116984	0.016551	0.016591
RS	51	2.740335	1.422235	684.915180	0.015548	0.015583
RS	52	2.932962	1.438571	631.086401	0.014326	0.014391
RS	53	3.138653	1.438571	583.252868	0.013240	0.013330
RS	54	3.358294	1.446429	531.117739	0.012056	0.012185
RS	55	3.592830	1.446429	481.454832	0.010929	0.011090
RS	56	3.843272	1.446429	431.612723	0.009798	0.009987
RS	57	4.110699	1.446429	382.366085	0.008680	0.008890
RS	58	4.396263	1.523141	319.261436	0.007247	0.007495
RS	59	4.701192	1.523141	278.553271	0.006323	0.006564
RS	60	5.026802	1.523141	239.726633	0.005442	0.005670
RS	61	5.374494	1.523141	203.313571	0.004615	0.004826
RS	62	5.745766	1.523141	169.756690	0.003854	0.004043
RS	63	6.142217	1.523141	585.588639	0.013293	0.014137
PA	4+25*2+4+6 0.138336390 0.032389055 6.142217128 1.976016123 1.454242594 0.801495258 0.551513603 0.532848719 0.630613046 0.798129724 1.000845536 1.212146236 1.410319066 1.563754037 1.642307530 1.637919883 1.572221674 1.479910108 1.390197212 1.320622728 1.278083661 1.262209009 1.268713360 1.291809203 1.325102643 1.361919282 1.395909999 1.422234947 1.438571239 1.446428560 1.523141212
//
IT	4321
RD	9
LK	-421382.166965
QD	-84.956391 -> -71.131177
RI	0.0053860532
TR	0.136671	0.032645
MT	6.201079
MM	C_pi: 1.269301, n_recomb: 44979.068244
RS	0	0.000000	2.021345	147.953104	0.003289	0.000453
RS	1	0.006798	2.021345	157.480180	0.003501	0.002396
RS	2	0.014058	2.021345	167.582416	0.003726	0.003223
RS	3	0.021811	2.021345	178.289173	0.003964	0.003101
RS	4	0.030091	1.591951	240.637267	0.005350	0.003974
RS	5	0.038935	1.591951	255.561468	0.005682	0.004237
RS	6	0.048379	0.840591	512.365274	0.011391	0.008911
RS	7	0.058466	0.840591	540.539852	0.012018	0.010531
RS	8	0.069238	0.554370	860.933290	0.019141	0.017886
RS	9	0.080742	0.554370	900.115127	0.020012	0.020283
RS	10	0.093028	0.526480	988.885341	0.021985	0.022929
RS	11	0.106150	0.526480	1029.470003	0.022888	0.024290
RS	12	0.120164	0.622761	906.437251	0.020152	0.021398
RS	13	0.135130	0.622761	944.537218	0.020999	0.022104
RS	14	0.151113	0.793116	773.806448	0.017204	0.017967
RS	15	0.168184	0.793116	808.454294	0.017974	0.018484
RS	16	0.186414	1.002849	668.717025	0.014867	0.015194
RS	17	0.205884	1.002849	700.211954	0.015568	0.015702
RS	18	0.226677	1.225029	600.609632	0.013353	0.013416
RS	19	0.248884	1.225029	629.762920	0.014001	0.013888
RS	20	0.272600	1.437079	563.048271	0.012518	0.012354
RS	21	0.297928	1.437079	590.715937	0.013133	0.012791
RS	22	0.324979	1.603819	555.218617	0.012344	0.011954
RS	23	0.353868	1.603819	582.302684	0.012946	0.012411
RS	24	0.384721	1.689826	579.212025	0.012877	0.012298
RS	25	0.417671	1.689826	606.574726	0.013486	0.012840
RS	26	0.452861	1.684147	636.499412	0.014151	0.013485
RS	27	0.490443	1.684147	664.681877	0.014778	0.014167
RS	28	0.530580	1.610354	724.391664	0.016105	0.015528
RS	29	0.573445	1.610354	753.174064	0.016745	0.016343
RS	30	0.619224	1.507502	834.145459	0.018545	0.018247
RS	31	0.668115	1.507502	862.178613	0.019168	0.019126
RS	32	0.720330	1.408262	950.602293	0.021134	0.021252
RS	33	0.776094	1.408262	975.409118	0.021686	0.022068
RS	34	0.835649	1.331827	1054.072445	0.023435	0.023981
RS	35	0.899252	1.331827	1072.635976	0.023847	0.024592
RS	36	0.967179	1.285433	1126.116274	0.025036	0.025884
RS	37	1.039723	1.285433	1135.882099	0.025254	0.026184
RS	38	1.117198	1.268421	1156.104282	0.025703	0.026646
RS	39	1.199941	1.268421	1155.769838	0.025696	0.026606
RS	40	1.288308	1.276017	1143.662067	0.025427	0.026274
RS	41	1.382681	1.276017	1133.281068	0.025196	0.025931
RS	42	1.483470	1.301889	1095.993926	0.024367	0.025005
RS	43	1.591111	1.301889	1076.534355	0.023934	0.024427
RS	44	1.706069	1.339050	1023.560869	0.022756	0.023155
RS	45	1.828841	1.339050	996.317877	0.022151	0.022413
RS	46	1.959959	1.380135	936.447393	0.020820	0.021016
RS	47	2.099990	1.380135	902.611608	0.020067	0.020165
RS	48	2.249540	1.418071	842.118692	0.018722	0.018792
RS	49	2.409256	1.418071	802.630898	0.017845	0.017866
RS	50	2.579829	1.447426	744.652272	0.016556	0.016585
RS	51	2.761997	1.447426	700.349873	0.015571	0.015598
RS	52	2.956549	1.465593	645.480541	0.014351	0.014408
RS	53	3.164326	1.465593	597.419894	0.013282	0.013365
RS	54	3.386227	1.474260	544.614093	0.012108	0.012229
RS	55	3.623212	1.474260	494.502714	0.010994	0.011147
RS	56	3.876307	1.474260	444.073674	0.009873	0.010055
RS	57	4.146607	1.474260	394.113961	0.008762	0.008965
RS	58	4.435281	1.560002	328.233561	0.007297	0.007535
RS	59	4.743579	1.560002	287.204899	0.006385	0.006618
RS	60	5.072834	1.560002	247.920706	0.005512	0.005733
RS	61	5.424471	1.560002	210.933300	0.004690	0.004894
RS	62	5.800011	1.560002	176.709908	0.003929	0.004113
RS	63	6.201079	1.560002	618.615183	0.013753	0.014585
PA	4+25*2+4+6 0.136670603 0.032644790 6.201079437 2.021344834 1.591951189 0.840591165 0.554370116 0.526479771 0.622761175 0.793116371 1.002848991 1.225028619 1.437078889 1.603818882 1.689826451 1.684146957 1.610354095 1.507502221 1.408261837 1.331827372 1.285433481 1.268421492 1.276016554 1.301888527 1.339049648 1.380135337 1.418070544 1.447426077 1.465593428 1.474260464 1.560002353
//
IT	4569
RD	10
LK	-421355.044640
QD	-79.224554 -> -66.495645
RI	0.0051380310
TR	0.135106	0.032897
MT	6.256385
MM	C_pi: 1.285387, n_recomb: 45881.748494
RS	0	0.000000	2.044358	149.488867	0.003258	0.000449
RS	1	0.006813	2.044358	159.142087	0.003469	0.002395
RS	2	0.014089	2.044358	169.380230	0.003692	0.003247
RS	3	0.021862	2.044358	180.233347	0.003928	0.003133
RS	4	0.030164	1.734091	225.949657	0.004925	0.003736
RS	5	0.039031	1.734091	240.106063	0.005233	0.003953
RS	6	0.048503	0.881591	500.292529	0.010904	0.008621
RS	7	0.058620	0.881591	528.162789	0.011511	0.010136
RS	8	0.069426	0.558554	876.047964	0.019094	0.017890
RS	9	0.080968	0.558554	916.128314	0.019967	0.020228
RS	10	0.093296	0.521684	1023.424976	0.022306	0.023224
RS	11	0.106465	0.521684	1065.224425	0.023217	0.024575
RS	12	0.120530	0.616373	938.816546	0.020462	0.021654
RS	13	0.135554	0.616373	978.067967	0.021317	0.022382
RS	14	0.151602	0.788890	797.190333	0.017375	0.018102
RS	15	0.168742	0.788890	832.826085	0.018152	0.018650
RS	16	0.187050	1.004544	684.052515	0.014909	0.015225
RS	17	0.206606	1.004544	716.331916	0.015613	0.015755
RS	18	0.227494	1.236412	609.902532	0.013293	0.013363
RS	19	0.249804	1.236412	639.652453	0.013941	0.013851
RS	20	0.273635	1.461431	567.751041	0.012374	0.012234
RS	21	0.299089	1.461431	595.862798	0.012987	0.012680
RS	22	0.326278	1.641158	556.818624	0.012136	0.011783
RS	23	0.355318	1.641158	584.256427	0.012734	0.012241
RS	24	0.386337	1.734834	579.555175	0.012631	0.012094
RS	25	0.419469	1.734834	607.273565	0.013236	0.012630
RS	26	0.454858	1.728336	637.849253	0.013902	0.013273
RS	27	0.492658	1.728336	666.494613	0.014526	0.013941
RS	28	0.533034	1.646979	729.287336	0.015895	0.015336
RS	29	0.576159	1.646979	758.715547	0.016536	0.016136
RS	30	0.622223	1.534085	844.973986	0.018416	0.018109
RS	31	0.671425	1.534085	873.824656	0.019045	0.018975
RS	32	0.723979	1.425755	968.842192	0.021116	0.021195
RS	33	0.780114	1.425755	994.505746	0.021675	0.022004
RS	34	0.840072	1.342778	1079.511966	0.023528	0.024013
RS	35	0.904115	1.342778	1098.759172	0.023948	0.024622
RS	36	0.972521	1.292689	1156.662362	0.025210	0.025985
RS	37	1.045587	1.292689	1166.765905	0.025430	0.026285
RS	38	1.123631	1.274551	1188.524027	0.025904	0.026773
RS	39	1.206992	1.274551	1188.153126	0.025896	0.026736
RS	40	1.296032	1.283127	1174.822080	0.025605	0.026386
RS	41	1.391138	1.283127	1164.148006	0.025373	0.026049
RS	42	1.492723	1.311593	1123.796903	0.024493	0.025077
RS	43	1.601228	1.311593	1103.966071	0.024061	0.024509
RS	44	1.717125	1.352405	1047.244404	0.022825	0.023184
RS	45	1.840919	1.352405	1019.696521	0.022224	0.022456
RS	46	1.973145	1.397541	956.350344	0.020844	0.021014
RS	47	2.114380	1.397541	922.333428	0.020102	0.020182
RS	48	2.265236	1.439223	859.181052	0.018726	0.018780
RS	49	2.426369	1.439223	819.601737	0.017863	0.017875
RS	50	2.598480	1.471442	759.896687	0.016562	0.016582
RS	51	2.782316	1.471442	715.494301	0.015594	0.015615
RS	52	2.978676	1.491307	659.635267	0.014377	0.014428
RS	53	3.188413	1.491307	611.345549	0.013324	0.013402
RS	54	3.412439	1.500653	557.912914	0.012160	0.012275
RS	55	3.651726	1.500653	507.350896	0.011058	0.011205
RS	56	3.907315	1.500653	456.338670	0.009946	0.010122
RS	57	4.180317	1.500653	405.674914	0.008842	0.009039
RS	58	4.471917	1.595174	337.046339	0.007346	0.007576
RS	59	4.783382	1.595174	295.699649	0.006445	0.006671
RS	60	5.116066	1.595174	255.967694	0.005579	0.005794
RS	61	5.471414	1.595174	218.421388	0.004761	0.004960
RS	62	5.850971	1.595174	183.550774	0.004001	0.004181
RS	63	6.256385	1.595174	651.463792	0.014199	0.015021
PA	4+25*2+4+6 0.135106157 0.032896869 6.256385390 2.044357772 1.734091423 0.881591163 0.558554157 0.521683805 0.616373361 0.788889749 1.004543717 1.236412323 1.461431396 1.641157545 1.734833654 1.728336349 1.646978741 1.534084668 1.425754714 1.342777794 1.292689493 1.274550920 1.283126925 1.311592698 1.352404695 1.397540761 1.439223080 1.471441807 1.491306893 1.500653402 1.595173783
//
IT	4975
RD	11
LK	-421330.059719
QD	-74.042476 -> -62.291502
RI	0.0049809885
TR	0.133634	0.033145
MT	6.308497
MM	C_pi: 1.300774, n_recomb: 46761.712730
RS	0	0.000000	2.051458	152.075855	0.003252	0.000445
RS	1	0.006826	2.051458	161.918057	0.003463	0.002399
RS	2	0.014119	2.051458	172.358119	0.003686	0.003282
RS	3	0.021909	2.051458	183.426858	0.003923	0.003181
RS	4	0.030231	1.880031	212.908833	0.004553	0.003516
RS	5	0.039121	1.880031	226.367868	0.004841	0.003701
RS	6	0.048618	0.924097	488.126324	0.010439	0.008339
RS	7	0.058764	0.924097	515.651096	0.011027	0.009761
RS	8	0.069601	0.563675	888.796551	0.019007	0.017867
RS	9	0.081179	0.563675	929.701233	0.019882	0.020149
RS	10	0.093547	0.518059	1055.513663	0.022572	0.023484
RS	11	0.106759	0.518059	1098.470077	0.023491	0.024822
RS	12	0.120874	0.611105	969.524242	0.020733	0.021888
RS	13	0.135951	0.611105	1009.880016	0.021596	0.022633
RS	14	0.152059	0.785248	819.769972	0.017531	0.018232
RS	15	0.169265	0.785248	856.363959	0.018313	0.018805
RS	16	0.187646	1.005899	699.198836	0.014952	0.015262
RS	17	0.207282	1.005899	732.249063	0.015659	0.015811
RS	18	0.228259	1.246421	619.367939	0.013245	0.013324
RS	19	0.250667	1.246421	649.710641	0.013894	0.013825
RS	20	0.274605	1.483594	572.810419	0.012250	0.012131
RS	21	0.300177	1.483594	601.365394	0.012860	0.012584
RS	22	0.327495	1.675997	558.831912	0.011951	0.011630
RS	23	0.356677	1.675997	586.619446	0.012545	0.012088
RS	24	0.387852	1.777559	580.239998	0.012408	0.011908
RS	25	0.421155	1.777559	608.301715	0.013009	0.012437
RS	26	0.456731	1.770712	639.338805	0.013672	0.013075
RS	27	0.494736	1.770712	668.423929	0.014294	0.013732
RS	28	0.535335	1.682292	734.010171	0.015697	0.015154
RS	29	0.578706	1.682292	764.053068	0.016339	0.015940
RS	30	0.625037	1.559825	855.269205	0.018290	0.017974
RS	31	0.674531	1.559825	884.906744	0.018924	0.018828
RS	32	0.727404	1.442801	986.233262	0.021091	0.021134
RS	33	0.783886	1.442801	1012.733574	0.021657	0.021936
RS	34	0.844223	1.353563	1103.906394	0.023607	0.024035
RS	35	0.908680	1.353563	1123.833814	0.024033	0.024642
RS	36	0.977537	1.299919	1186.108062	0.025365	0.026071
RS	37	1.051094	1.299919	1196.561657	0.025588	0.026373
RS	38	1.129672	1.280656	1219.897076	0.026088	0.026887
RS	39	1.213615	1.280656	1219.513733	0.026079	0.026853
RS	40	1.303288	1.290110	1205.053345	0.025770	0.026489
RS	41	1.399082	1.290110	1194.117292	0.025536	0.026157
RS	42	1.501416	1.320997	1150.823506	0.024610	0.025144
RS	43	1.610735	1.320997	1130.654179	0.024179	0.024585
RS	44	1.727517	1.365256	1070.313622	0.022889	0.023211
RS	45	1.852271	1.365256	1042.489308	0.022294	0.022497
RS	46	1.985541	1.414238	975.788302	0.020867	0.021014
RS	47	2.127909	1.414238	941.609759	0.020136	0.020199
RS	48	2.279996	1.459478	875.900090	0.018731	0.018772
RS	49	2.442464	1.459478	836.238210	0.017883	0.017885
RS	50	2.616023	1.494399	774.881630	0.016571	0.016583
RS	51	2.801430	1.494399	730.380282	0.015619	0.015635
RS	52	2.999494	1.515832	673.581195	0.014405	0.014450
RS	53	3.211079	1.515832	625.060423	0.013367	0.013441
RS	54	3.437107	1.525734	571.042928	0.012212	0.012322
RS	55	3.678565	1.525734	520.027455	0.011121	0.011264
RS	56	3.936505	1.525734	468.434456	0.010017	0.010189
RS	57	4.212054	1.525734	417.073775	0.008919	0.009112
RS	58	4.506413	1.628771	345.725027	0.007393	0.007617
RS	59	4.820866	1.628771	304.060380	0.006502	0.006723
RS	60	5.156785	1.628771	263.887436	0.005643	0.005854
RS	61	5.515635	1.628771	225.794297	0.004829	0.005024
RS	62	5.898982	1.628771	190.292262	0.004069	0.004247
RS	63	6.308497	1.628771	684.145990	0.014630	0.015447
PA	4+25*2+4+6 0.133633932 0.033144651 6.308497273 2.051458403 1.880030646 0.924097004 0.563674798 0.518058900 0.611105323 0.785247653 1.005899297 1.246420744 1.483594484 1.675997335 1.777559005 1.770711722 1.682291977 1.559824717 1.442801343 1.353563097 1.299918507 1.280655801 1.290109885 1.320996846 1.365255800 1.414238230 1.459478488 1.494398705 1.515832384 1.525734036 1.628771265
//
IT	5152
RD	12
LK	-421306.984588
QD	-69.342009 -> -58.469466
RI	0.0048878664
TR	0.132245	0.033388
MT	6.357762
MM	C_pi: 1.315532, n_recomb: 47619.992294
RS	0	0.000000	2.047878	155.370620	0.003263	0.000442
RS	1	0.006839	2.047878	165.444230	0.003474	0.002406
RS	2	0.014147	2.047878	176.130782	0.003699	0.003323
RS	3	0.021954	2.047878	187.461908	0.003937	0.003239
RS	4	0.030294	2.029368	201.285456	0.004227	0.003316
RS	5	0.039206	2.029368	214.110707	0.004496	0.003477
RS	6	0.048727	0.967821	476.110302	0.009998	0.008066
RS	7	0.058899	0.967821	503.262859	0.010568	0.009406
RS	8	0.069766	0.569472	899.641680	0.018892	0.017824
RS	9	0.081377	0.569472	941.307113	0.019767	0.020053
RS	10	0.093783	0.515336	1085.491176	0.022795	0.023714
RS	11	0.107036	0.515336	1129.554879	0.023720	0.025038
RS	12	0.121196	0.606722	998.762147	0.020974	0.022104
RS	13	0.136325	0.606722	1040.180931	0.021843	0.022861
RS	14	0.152488	0.782056	841.645722	0.017674	0.018357
RS	15	0.169757	0.782056	879.171216	0.018462	0.018952
RS	16	0.188206	1.006924	714.178609	0.014997	0.015304
RS	17	0.207918	1.006924	747.986966	0.015707	0.015869
RS	18	0.228978	1.255185	628.978060	0.013208	0.013295
RS	19	0.251478	1.255185	659.909645	0.013858	0.013808
RS	20	0.275517	1.503760	578.170545	0.012141	0.012042
RS	21	0.301200	1.503760	607.167695	0.012750	0.012502
RS	22	0.328639	1.708549	561.186033	0.011785	0.011492
RS	23	0.357956	1.708549	589.319471	0.012375	0.011950
RS	24	0.389277	1.818192	581.200466	0.012205	0.011737
RS	25	0.422741	1.818192	609.594281	0.012801	0.012260
RS	26	0.458493	1.811438	640.924276	0.013459	0.012891
RS	27	0.496691	1.811438	670.428080	0.014079	0.013536
RS	28	0.537501	1.716434	738.545645	0.015509	0.014980
RS	29	0.581102	1.716434	769.174396	0.016152	0.015754
RS	30	0.627686	1.584836	865.041011	0.018166	0.017841
RS	31	0.677455	1.584836	895.436492	0.018804	0.018685
RS	32	0.730628	1.459479	1002.802150	0.021058	0.021069
RS	33	0.787438	1.459479	1030.120158	0.021632	0.021865
RS	34	0.848134	1.364229	1127.290294	0.023673	0.024047
RS	35	0.912981	1.364229	1147.894911	0.024105	0.024653
RS	36	0.982262	1.307152	1214.486618	0.025504	0.026146
RS	37	1.056283	1.307152	1225.303143	0.025731	0.026450
RS	38	1.135366	1.286764	1250.257339	0.026255	0.026989
RS	39	1.219857	1.286764	1249.886063	0.026247	0.026959
RS	40	1.310128	1.297001	1234.391185	0.025922	0.026582
RS	41	1.406572	1.297001	1223.224275	0.025687	0.026256
RS	42	1.509613	1.330152	1177.108206	0.024719	0.025205
RS	43	1.619701	1.330152	1156.632633	0.024289	0.024656
RS	44	1.737318	1.377669	1092.800598	0.022948	0.023237
RS	45	1.862979	1.377669	1064.727444	0.022359	0.022537
RS	46	1.997236	1.430306	994.790290	0.020890	0.021015
RS	47	2.140674	1.430306	960.468727	0.020169	0.020217
RS	48	2.293923	1.478927	892.298873	0.018738	0.018766
RS	49	2.457653	1.478927	852.563131	0.017903	0.017898
RS	50	2.632581	1.516395	789.626654	0.016582	0.016587
RS	51	2.819473	1.516395	745.027525	0.015645	0.015656
RS	52	3.019148	1.539277	687.335007	0.014434	0.014475
RS	53	3.232479	1.539277	638.581536	0.013410	0.013480
RS	54	3.460401	1.549617	584.019437	0.012264	0.012370
RS	55	3.703911	1.549617	532.547741	0.011183	0.011322
RS	56	3.964076	1.549617	480.375877	0.010088	0.010256
RS	57	4.242035	1.549617	428.324418	0.008995	0.009184
RS	58	4.539004	1.660907	354.283818	0.007440	0.007657
RS	59	4.856284	1.660907	312.300219	0.006558	0.006773
RS	60	5.195265	1.660907	271.691408	0.005705	0.005912
RS	61	5.557429	1.660907	233.061465	0.004894	0.005086
RS	62	5.944364	1.660907	196.941593	0.004136	0.004310
RS	63	6.357762	1.660907	716.656156	0.015049	0.015861
PA	4+25*2+4+6 0.132244944 0.033387536 6.357762479 2.047878148 2.029367949 0.967820765 0.569472137 0.515335768 0.606721536 0.782055592 1.006924310 1.255185472 1.503759861 1.708548646 1.818191550 1.811437673 1.716434333 1.584835888 1.459479386 1.364228814 1.307151530 1.286764276 1.297001353 1.330151818 1.377669158 1.430305563 1.478927047 1.516395487 1.539277294 1.549616918 1.660907167
//
IT	4273
RD	13
LK	-421285.626297
QD	-65.065080 -> -54.985714
RI	0.0048396023
TR	0.130933	0.033625
MT	6.404386
MM	C_pi: 1.329707, n_recomb: 48457.378239
RS	0	0.000000	2.037616	159.119274	0.003284	0.000440
RS	1	0.006852	2.037616	169.451428	0.003497	0.002415
RS	2	0.014173	2.037616	180.412962	0.003723	0.003367
RS	3	0.021995	2.037616	192.036353	0.003963	0.003303
RS	4	0.030354	2.181712	190.885407	0.003939	0.003132
RS	5	0.039285	2.181712	203.133912	0.004192	0.003277
RS	6	0.048829	1.012555	464.386190	0.009583	0.007805
RS	7	0.059026	1.012555	491.149880	0.010136	0.009071
RS	8	0.069922	0.575743	908.960230	0.018758	0.017766
RS	9	0.081564	0.575743	951.331421	0.019632	0.019944
RS	10	0.094004	0.513306	1113.645895	0.022982	0.023919
RS	11	0.107296	0.513306	1158.773253	0.023913	0.025228
RS	12	0.121499	0.603042	1026.691790	0.021188	0.022302
RS	13	0.136676	0.603042	1069.136397	0.022063	0.023069
RS	14	0.152892	0.779226	862.876212	0.017807	0.018476
RS	15	0.170219	0.779226	901.308151	0.018600	0.019090
RS	16	0.188733	1.007631	729.003642	0.015044	0.015350
RS	17	0.208516	1.007631	763.557865	0.015757	0.015929
RS	18	0.229654	1.262822	638.704642	0.013181	0.013276
RS	19	0.252241	1.262822	670.220850	0.013831	0.013799
RS	20	0.276375	1.522093	583.782271	0.012047	0.011966
RS	21	0.302163	1.522093	613.220125	0.012655	0.012430
RS	22	0.329718	1.738979	563.823248	0.011635	0.011368
RS	23	0.359160	1.738979	592.298753	0.012223	0.011826
RS	24	0.390620	1.856874	582.385393	0.012019	0.011580
RS	25	0.424235	1.856874	611.100885	0.012611	0.012097
RS	26	0.460154	1.850636	642.571867	0.013261	0.012718
RS	27	0.498533	1.850636	672.474814	0.013878	0.013353
RS	28	0.539543	1.749503	742.885884	0.015331	0.014815
RS	29	0.583362	1.749503	774.073435	0.015974	0.015577
RS	30	0.630183	1.609181	874.308312	0.018043	0.017711
RS	31	0.680212	1.609181	905.434048	0.018685	0.018545
RS	32	0.733669	1.475825	1018.581102	0.021020	0.021001
RS	33	0.790789	1.475825	1046.698070	0.021600	0.021791
RS	34	0.851822	1.374788	1149.699831	0.023726	0.024052
RS	35	0.917037	1.374788	1170.978371	0.024165	0.024656
RS	36	0.986721	1.314385	1241.836410	0.025627	0.026210
RS	37	1.061178	1.314385	1253.028165	0.025858	0.026516
RS	38	1.140738	1.292871	1279.641059	0.026408	0.027081
RS	39	1.225748	1.292871	1279.305596	0.026401	0.027055
RS	40	1.316583	1.303803	1262.870712	0.026061	0.026667
RS	41	1.413642	1.303803	1251.502818	0.025827	0.026348
RS	42	1.517351	1.339070	1202.683474	0.024819	0.025262
RS	43	1.628165	1.339070	1181.932139	0.024391	0.024723
RS	44	1.746572	1.389672	1114.731089	0.023004	0.023261
RS	45	1.873092	1.389672	1086.434987	0.022420	0.022574
RS	46	2.008281	1.445782	1013.376258	0.020913	0.021017
RS	47	2.152732	1.445782	978.928927	0.020202	0.020234
RS	48	2.307080	1.497619	908.391108	0.018746	0.018762
RS	49	2.472004	1.497619	868.589613	0.017925	0.017911
RS	50	2.648227	1.537490	804.141192	0.016595	0.016593
RS	51	2.836525	1.537490	759.445546	0.015672	0.015678
RS	52	3.037724	1.561706	700.904433	0.014464	0.014501
RS	53	3.252708	1.561706	651.916889	0.013453	0.013520
RS	54	3.482423	1.572375	596.848248	0.012317	0.012418
RS	55	3.727876	1.572375	544.917970	0.011245	0.011380
RS	56	3.990147	1.572375	492.169166	0.010157	0.010321
RS	57	4.270388	1.572375	439.432749	0.009068	0.009254
RS	58	4.569830	1.691652	362.729667	0.007486	0.007698
RS	59	4.889788	1.691652	320.425767	0.006613	0.006823
RS	60	5.231668	1.691652	279.385356	0.005766	0.005968
RS	61	5.596973	1.691652	240.227442	0.004957	0.005146
RS	62	5.987307	1.691652	203.501943	0.004200	0.004372
RS	63	6.404386	1.691652	748.977353	0.015456	0.016265
PA	4+25*2+4+6 0.130932680 0.033625466 6.404385723 2.037616063 2.181712407 1.012554657 0.575742665 0.513306274 0.603041835 0.779225927 1.007631074 1.262821977 1.522093359 1.738979301 1.856873655 1.850636001 1.749502559 1.609181041 1.475824788 1.374787974 1.314384908 1.292871208 1.303802540 1.339070229 1.389672470 1.445782025 1.497618569 1.537490439 1.561705662 1.572374759 1.691652215
//
IT	4028
RD	14
LK	-421265.819757
QD	-61.162323 -> -51.802120
RI	0.0048233881
TR	0.129691	0.033858
MT	6.448557
MM	C_pi: 1.343338, n_recomb: 49274.664941
RS	0	0.000000	2.023415	163.147736	0.003311	0.000438
RS	1	0.006863	2.023415	173.755023	0.003526	0.002425
RS	2	0.014197	2.023415	185.008933	0.003755	0.003413
RS	3	0.022035	2.023415	196.942800	0.003997	0.003371
RS	4	0.030410	2.336625	181.550260	0.003684	0.002965
RS	5	0.039360	2.336625	193.273379	0.003922	0.003097
RS	6	0.048925	1.058100	453.053459	0.009194	0.007556
RS	7	0.059145	1.058100	479.419806	0.009730	0.008755
RS	8	0.070068	0.582349	917.025760	0.018610	0.017698
RS	9	0.081740	0.582349	960.054160	0.019484	0.019826
RS	10	0.094212	0.511828	1140.186134	0.023139	0.024101
RS	11	0.107541	0.511828	1186.337886	0.024076	0.025395
RS	12	0.121785	0.599952	1053.408428	0.021378	0.022485
RS	13	0.137006	0.599952	1096.844534	0.022260	0.023258
RS	14	0.153272	0.776694	883.510493	0.017930	0.018591
RS	15	0.170655	0.776694	922.825316	0.018728	0.019221
RS	16	0.189230	1.008054	743.672510	0.015092	0.015398
RS	17	0.209080	1.008054	778.960509	0.015809	0.015990
RS	18	0.230293	1.269441	648.523741	0.013161	0.013264
RS	19	0.252961	1.269441	680.620069	0.013813	0.013796
RS	20	0.277185	1.538772	589.597785	0.011966	0.011899
RS	21	0.303071	1.538772	619.474328	0.012572	0.012369
RS	22	0.330734	1.767461	566.693502	0.011501	0.011255
RS	23	0.360296	1.767461	595.507180	0.012085	0.011714
RS	24	0.391887	1.893746	583.753148	0.011847	0.011434
RS	25	0.425645	1.893746	612.780637	0.012436	0.011947
RS	26	0.461721	1.888411	644.260513	0.013075	0.012555
RS	27	0.500272	1.888411	674.544629	0.013689	0.013182
RS	28	0.541469	1.781574	747.034668	0.015161	0.014656
RS	29	0.585494	1.781574	778.755793	0.015804	0.015408
RS	30	0.632540	1.632907	883.099654	0.017922	0.017584
RS	31	0.682815	1.632907	914.929297	0.018568	0.018409
RS	32	0.736540	1.491853	1033.618192	0.020977	0.020929
RS	33	0.793952	1.491853	1062.515697	0.021563	0.021715
RS	34	0.855305	1.385236	1171.188239	0.023769	0.024048
RS	35	0.920868	1.385236	1193.136832	0.024214	0.024652
RS	36	0.990931	1.321605	1268.208806	0.025738	0.026264
RS	37	1.065803	1.321605	1279.786983	0.025973	0.026573
RS	38	1.145813	1.298965	1308.093932	0.026547	0.027164
RS	39	1.231314	1.298965	1307.816643	0.026541	0.027142
RS	40	1.322684	1.310509	1290.532482	0.026191	0.026746
RS	41	1.420324	1.310509	1278.991713	0.025956	0.026432
RS	42	1.524665	1.347760	1227.583624	0.024913	0.025315
RS	43	1.636167	1.347760	1206.584975	0.024487	0.024784
RS	44	1.755321	1.401285	1136.134201	0.023057	0.023285
RS	45	1.882654	1.401285	1107.638822	0.022479	0.022610
RS	46	2.018725	1.460702	1031.564875	0.020935	0.021020
RS	47	2.164135	1.460702	997.007638	0.020234	0.020253
RS	48	2.319524	1.515596	924.190191	0.018756	0.018760
RS	49	2.485578	1.515596	884.330241	0.017947	0.017925
RS	50	2.663029	1.557738	818.432251	0.016610	0.016601
RS	51	2.852658	1.557738	773.641514	0.015701	0.015702
RS	52	3.055301	1.583178	714.295012	0.014496	0.014528
RS	53	3.271852	1.583178	665.072372	0.013497	0.013560
RS	54	3.503265	1.594076	609.533311	0.012370	0.012467
RS	55	3.750560	1.594076	557.142589	0.011307	0.011438
RS	56	4.014827	1.594076	503.818914	0.010225	0.010385
RS	57	4.297232	1.594076	450.403203	0.009141	0.009323
RS	58	4.599017	1.721077	371.067540	0.007531	0.007738
RS	59	4.921515	1.721077	328.441960	0.006666	0.006872
RS	60	5.266146	1.721077	286.973717	0.005824	0.006023
RS	61	5.634429	1.721077	247.295830	0.005019	0.005205
RS	62	6.027988	1.721077	209.975875	0.004261	0.004431
RS	63	6.448557	1.721077	781.094699	0.015852	0.016659
PA	4+25*2+4+6 0.129691110 0.033858406 6.448556596 2.023414996 2.336624608 1.058100381 0.582349224 0.511827902 0.599952369 0.776694044 1.008053893 1.269440925 1.538772029 1.767461004 1.893746350 1.888411124 1.781573614 1.632907260 1.491852547 1.385236457 1.321605040 1.298964586 1.310509456 1.347760465 1.401284704 1.460702076 1.515595830 1.557738094 1.583177744 1.594076007 1.721077228
//
IT	4599
RD	15
LK	-421247.421162
QD	-57.591258 -> -48.885386
RI	0.0048296234
TR	0.128514	0.034086
MT	6.490474
MM	C_pi: 1.356464, n_recomb: 50072.511382
RS	0	0.000000	2.007192	167.328634	0.003342	0.000436
RS	1	0.006874	2.007192	178.219897	0.003559	0.002435
RS	2	0.014220	2.007192	189.775426	0.003790	0.003459
RS	3	0.022072	2.007192	202.029414	0.004035	0.003439
RS	4	0.030463	2.493818	173.135413	0.003458	0.002813
RS	5	0.039431	2.493818	184.378732	0.003682	0.002935
RS	6	0.049015	1.104304	442.165052	0.008830	0.007320
RS	7	0.059258	1.104304	468.131472	0.009349	0.008459
RS	8	0.070205	0.589186	924.059908	0.018454	0.017621
RS	9	0.081905	0.589186	967.702481	0.019326	0.019703
RS	10	0.094409	0.510793	1165.283880	0.023272	0.024265
RS	11	0.107773	0.510793	1212.424290	0.024213	0.025542
RS	12	0.122055	0.597354	1079.011279	0.021549	0.022653
RS	13	0.137319	0.597354	1123.407230	0.022436	0.023430
RS	14	0.153632	0.774418	903.580118	0.018045	0.018700
RS	15	0.171066	0.774418	943.755374	0.018848	0.019344
RS	16	0.189699	1.008229	758.180305	0.015142	0.015449
RS	17	0.209613	1.008229	794.190090	0.015861	0.016052
RS	18	0.230895	1.275150	658.410838	0.013149	0.013259
RS	19	0.253641	1.275150	691.082476	0.013802	0.013799
RS	20	0.277950	1.553934	595.585381	0.011894	0.011841
RS	21	0.303929	1.553934	625.898410	0.012500	0.012316
RS	22	0.331695	1.794137	569.759485	0.011379	0.011153
RS	23	0.361370	1.794137	598.907530	0.011961	0.011611
RS	24	0.393084	1.928928	585.272674	0.011689	0.011298
RS	25	0.426978	1.928928	614.603209	0.012274	0.011807
RS	26	0.463202	1.924846	645.977269	0.012901	0.012402
RS	27	0.501916	1.924846	676.626039	0.013513	0.013020
RS	28	0.543291	1.812710	750.999005	0.014998	0.014505
RS	29	0.587510	1.812710	783.230137	0.015642	0.015247
RS	30	0.634769	1.656056	891.441537	0.017803	0.017459
RS	31	0.685276	1.656056	923.949941	0.018452	0.018276
RS	32	0.739255	1.507581	1047.953995	0.020929	0.020856
RS	33	0.796945	1.507581	1077.613906	0.021521	0.021638
RS	34	0.858600	1.395574	1191.802483	0.023802	0.024039
RS	35	0.924494	1.395574	1214.416663	0.024253	0.024643
RS	36	0.994916	1.328805	1293.647582	0.025835	0.026310
RS	37	1.070180	1.328805	1305.622315	0.026075	0.026621
RS	38	1.150617	1.305035	1335.657658	0.026674	0.027238
RS	39	1.236583	1.305035	1335.459361	0.026671	0.027221
RS	40	1.328459	1.317118	1317.414135	0.026310	0.026817
RS	41	1.426650	1.317118	1305.726575	0.026077	0.026510
RS	42	1.531590	1.356232	1251.837759	0.025000	0.025364
RS	43	1.643744	1.356232	1230.618162	0.024577	0.024842
RS	44	1.763608	1.412530	1157.029348	0.023107	0.023307
RS	45	1.891710	1.412530	1128.356696	0.022534	0.022643
RS	46	2.028619	1.475100	1049.370001	0.020957	0.021024
RS	47	2.174938	1.475100	1014.717402	0.020265	0.020271
RS	48	2.331315	1.532906	939.701800	0.018767	0.018761
RS	49	2.498441	1.532906	899.790439	0.017970	0.017941
RS	50	2.677056	1.577192	832.503184	0.016626	0.016611
RS	51	2.867948	1.577192	787.618954	0.015730	0.015726
RS	52	3.071962	1.603758	727.506651	0.014529	0.014557
RS	53	3.290000	1.603758	678.048714	0.013541	0.013600
RS	54	3.523026	1.614793	622.074151	0.012423	0.012517
RS	55	3.772069	1.614793	569.222031	0.011368	0.011495
RS	56	4.038232	1.614793	515.326144	0.010292	0.010449
RS	57	4.322690	1.614793	461.237099	0.009211	0.009390
RS	58	4.626701	1.749257	379.299985	0.007575	0.007777
RS	59	4.951611	1.749257	336.351582	0.006717	0.006920
RS	60	5.298854	1.749257	294.459080	0.005881	0.006076
RS	61	5.669966	1.749257	254.268705	0.005078	0.005261
RS	62	6.066588	1.749257	216.364750	0.004321	0.004489
RS	63	6.490474	1.749257	812.991147	0.016236	0.017042
PA	4+25*2+4+6 0.128514374 0.034086252 6.490473789 2.007192186 2.493818353 1.104304281 0.589186125 0.510792606 0.597353622 0.774417833 1.008229100 1.275150271 1.553934108 1.794137027 1.928927566 1.924845723 1.812710239 1.656055956 1.507581132 1.395573786 1.328804650 1.305035117 1.317118394 1.356231718 1.412530251 1.475099780 1.532906481 1.577192347 1.603758129 1.614792742 1.749257209
//
IT	4482
RD	16
LK	-421230.303874
QD	-54.315529 -> -46.206804
RI	0.0048522189
TR	0.127397	0.034309
MT	6.530299
MM	C_pi: 1.369115, n_recomb: 50851.491611
RS	0	0.000000	1.990064	171.584587	0.003374	0.000434
RS	1	0.006884	1.990064	182.763947	0.003594	0.002445
RS	2	0.014242	1.990064	194.625369	0.003827	0.003503
RS	3	0.022107	1.990064	207.203898	0.004075	0.003506
RS	4	0.030513	2.652974	165.522580	0.003255	0.002674
RS	5	0.039497	2.652974	176.326776	0.003467	0.002788
RS	6	0.049101	1.151053	431.739354	0.008490	0.007096
RS	7	0.059365	1.151053	457.307210	0.008993	0.008181
RS	8	0.070336	0.596177	930.230196	0.018293	0.017539
RS	9	0.082062	0.596177	974.448222	0.019163	0.019576
RS	10	0.094595	0.510115	1189.085037	0.023383	0.024412
RS	11	0.107991	0.510115	1237.181147	0.024329	0.025672
RS	12	0.122310	0.595172	1103.571667	0.021702	0.022808
RS	13	0.137614	0.595172	1148.897761	0.022593	0.023587
RS	14	0.153972	0.772369	923.103269	0.018153	0.018804
RS	15	0.171455	0.772369	964.117241	0.018959	0.019460
RS	16	0.190143	1.008187	772.522585	0.015192	0.015501
RS	17	0.210116	1.008187	809.242221	0.015914	0.016114
RS	18	0.231465	1.280056	668.338158	0.013143	0.013260
RS	19	0.254284	1.280056	701.579782	0.013797	0.013807
RS	20	0.278673	1.567722	601.710395	0.011833	0.011792
RS	21	0.304741	1.567722	632.457245	0.012437	0.012270
RS	22	0.332604	1.819138	572.988800	0.011268	0.011059
RS	23	0.362385	1.819138	602.467399	0.011848	0.011518
RS	24	0.394217	1.962525	586.916959	0.011542	0.011172
RS	25	0.428239	1.962525	616.542143	0.012124	0.011677
RS	26	0.464604	1.960025	647.707436	0.012737	0.012257
RS	27	0.503472	1.960025	678.705478	0.013347	0.012868
RS	28	0.545016	1.842967	754.785733	0.014843	0.014360
RS	29	0.589419	1.842967	787.504764	0.015486	0.015093
RS	30	0.636880	1.678653	899.362846	0.017686	0.017337
RS	31	0.687608	1.678653	932.525966	0.018338	0.018146
RS	32	0.741828	1.523020	1061.629128	0.020877	0.020781
RS	33	0.799780	1.523020	1092.033534	0.021475	0.021559
RS	34	0.861722	1.405795	1211.587437	0.023826	0.024024
RS	35	0.927928	1.405795	1234.862083	0.024284	0.024628
RS	36	0.998692	1.335970	1318.198200	0.025923	0.026349
RS	37	1.074328	1.335970	1330.578285	0.026166	0.026663
RS	38	1.155170	1.311069	1362.373367	0.026791	0.027305
RS	39	1.241577	1.311069	1362.273097	0.026789	0.027292
RS	40	1.333933	1.323626	1343.546830	0.026421	0.026884
RS	41	1.432647	1.323626	1331.736783	0.026189	0.026582
RS	42	1.538157	1.364489	1275.471918	0.025082	0.025410
RS	43	1.650929	1.364489	1254.055720	0.024661	0.024896
RS	44	1.771466	1.423423	1177.437059	0.023154	0.023328
RS	45	1.900300	1.423423	1148.607104	0.022587	0.022676
RS	46	2.038003	1.489001	1066.803027	0.020979	0.021028
RS	47	2.185186	1.489001	1032.068344	0.020296	0.020289
RS	48	2.342501	1.549586	954.931565	0.018779	0.018762
RS	49	2.510646	1.549586	914.975280	0.017993	0.017957
RS	50	2.690366	1.595899	846.354422	0.016644	0.016623
RS	51	2.882459	1.595899	801.378601	0.015759	0.015751
RS	52	3.087775	1.623498	740.539066	0.014563	0.014586
RS	53	3.307225	1.623498	690.846107	0.013586	0.013640
RS	54	3.541783	1.634585	634.468904	0.012477	0.012566
RS	55	3.792488	1.634585	581.155233	0.011428	0.011552
RS	56	4.060452	1.634585	526.690330	0.010357	0.010511
RS	57	4.346863	1.634585	471.934221	0.009281	0.009456
RS	58	4.652991	1.776259	387.427242	0.007619	0.007817
RS	59	4.980193	1.776259	344.155393	0.006768	0.006966
RS	60	5.329920	1.776259	301.842332	0.005936	0.006128
RS	61	5.703723	1.776259	261.146774	0.005135	0.005317
RS	62	6.103259	1.776259	222.668885	0.004379	0.004545
RS	63	6.530299	1.776259	844.649170	0.016610	0.017415
PA	4+25*2+4+6 0.127397500 0.034308991 6.530298950 1.990063856 2.652973554 1.151053459 0.596177182 0.510114521 0.595172314 0.772369116 1.008186793 1.280055930 1.567722143 1.819138487 1.962525448 1.960024616 1.842966563 1.678653223 1.523019599 1.405795274 1.335969664 1.311068834 1.323625709 1.364488805 1.423422684 1.489001429 1.549585956 1.595899184 1.623497665 1.634584647 1.776259150
//
IT	4851
RD	17
LK	-421214.356794
QD	-51.303817 -> -43.741501
RI	0.0048853912
TR	0.126336	0.034527
MT	6.568183
MM	C_pi: 1.381320, n_recomb: 51612.125464
RS	0	0.000000	1.973074	175.832608	0.003407	0.000433
RS	1	0.006894	1.973074	187.299107	0.003629	0.002455
RS	2	0.014263	1.973074	199.465351	0.003865	0.003547
RS	3	0.022140	1.973074	212.367223	0.004115	0.003573
RS	4	0.030560	2.813610	158.621934	0.003073	0.002548
RS	5	0.039560	2.813610	169.023994	0.003275	0.002656
RS	6	0.049182	1.198186	421.803349	0.008173	0.006884
RS	7	0.059466	1.198186	446.978116	0.008660	0.007919
RS	8	0.070459	0.603250	935.694018	0.018129	0.017453
RS	9	0.082210	0.603250	980.453070	0.018997	0.019448
RS	10	0.094771	0.509726	1211.713447	0.023477	0.024543
RS	11	0.108198	0.509726	1260.734602	0.024427	0.025788
RS	12	0.122551	0.593349	1127.151608	0.021839	0.022950
RS	13	0.137893	0.593349	1173.379810	0.022735	0.023730
RS	14	0.154293	0.770524	942.097186	0.018253	0.018902
RS	15	0.171824	0.770524	983.928846	0.019064	0.019570
RS	16	0.190563	1.007958	786.692089	0.015242	0.015555
RS	17	0.210594	1.007958	824.109620	0.015967	0.016176
RS	18	0.232005	1.284235	678.290529	0.013142	0.013265
RS	19	0.254893	1.284235	712.096640	0.013797	0.013819
RS	20	0.279359	1.580258	607.945505	0.011779	0.011749
RS	21	0.305511	1.580258	639.123172	0.012383	0.012231
RS	22	0.333466	1.842588	576.352932	0.011167	0.010973
RS	23	0.363348	1.842588	606.158211	0.011744	0.011433
RS	24	0.395291	1.994628	588.666197	0.011406	0.011054
RS	25	0.429435	1.994628	618.578188	0.011985	0.011555
RS	26	0.465933	1.994016	649.441301	0.012583	0.012120
RS	27	0.504947	1.994016	680.774279	0.013190	0.012724
RS	28	0.546651	1.872382	758.404700	0.014694	0.014221
RS	29	0.591230	1.872382	791.590876	0.015337	0.014945
RS	30	0.638882	1.700725	906.888019	0.017571	0.017218
RS	31	0.689819	1.700725	940.682806	0.018226	0.018020
RS	32	0.744267	1.538175	1074.681162	0.020822	0.020705
RS	33	0.802469	1.538175	1105.812331	0.021425	0.021479
RS	34	0.864684	1.415893	1230.586854	0.023843	0.024005
RS	35	0.931187	1.415893	1254.516108	0.024307	0.024609
RS	36	1.002275	1.343087	1341.902576	0.026000	0.026380
RS	37	1.078264	1.343087	1354.695428	0.026248	0.026698
RS	38	1.159491	1.317055	1388.276355	0.026898	0.027365
RS	39	1.246318	1.317055	1388.291474	0.026899	0.027357
RS	40	1.339130	1.330024	1368.961657	0.026524	0.026944
RS	41	1.438341	1.330024	1357.051345	0.026293	0.026649
RS	42	1.544391	1.372536	1298.507907	0.025159	0.025452
RS	43	1.657752	1.372536	1276.917514	0.024741	0.024947
RS	44	1.778927	1.433980	1197.369301	0.023199	0.023348
RS	45	1.908457	1.433980	1168.400660	0.022638	0.022707
RS	46	2.046916	1.502434	1083.870887	0.021000	0.021033
RS	47	2.194920	1.502434	1049.066467	0.020326	0.020307
RS	48	2.353127	1.565668	969.882374	0.018792	0.018765
RS	49	2.522240	1.565668	929.887259	0.018017	0.017973
RS	50	2.703012	1.613901	859.984994	0.016662	0.016635
RS	51	2.896246	1.613901	814.919764	0.015789	0.015776
RS	52	3.102801	1.642447	753.389025	0.014597	0.014616
RS	53	3.323596	1.642447	703.462101	0.013630	0.013681
RS	54	3.559612	1.653509	646.714098	0.012530	0.012616
RS	55	3.811898	1.653509	592.939649	0.011488	0.011609
RS	56	4.081576	1.653509	537.909624	0.010422	0.010572
RS	57	4.369845	1.653509	482.493202	0.009348	0.009521
RS	58	4.677987	1.802148	395.448581	0.007662	0.007855
RS	59	5.007372	1.802148	351.853286	0.006817	0.007012
RS	60	5.359464	1.802148	309.123630	0.005989	0.006179
RS	61	5.735828	1.802148	267.930173	0.005191	0.005370
RS	62	6.138138	1.802148	228.888194	0.004435	0.004599
RS	63	6.568183	1.802148	876.052153	0.016974	0.017778
PA	4+25*2+4+6 0.126335946 0.034526642 6.568182915 1.973074099 2.813610403 1.198185600 0.603249770 0.509726064 0.593349181 0.770523593 1.007957960 1.284234579 1.580257779 1.842587798 1.994628241 1.994016475 1.872382246 1.700724672 1.538174615 1.415893207 1.343086754 1.317054801 1.330024348 1.372535908 1.433979818 1.502433510 1.565668118 1.613901023 1.642447162 1.653509224 1.802148453
//
IT	4467
RD	18
LK	-421199.480847
QD	-48.529028 -> -41.467891
RI	0.0049260996
TR	0.125326	0.034739
MT	6.604263
MM	C_pi: 1.393105, n_recomb: 52354.969584
RS	0	0.000000	1.956583	180.040753	0.003439	0.000431
RS	1	0.006903	1.956583	191.791480	0.003663	0.002465
RS	2	0.014282	1.956583	204.259420	0.003901	0.003588
RS	3	0.022171	1.956583	217.481279	0.004154	0.003637
RS	4	0.030605	2.975360	152.349829	0.002910	0.002432
RS	5	0.039620	2.975360	162.383026	0.003102	0.002535
RS	6	0.049258	1.245656	412.333389	0.007876	0.006685
RS	7	0.059561	1.245656	437.121855	0.008349	0.007674
RS	8	0.070576	0.610356	940.565469	0.017965	0.017365
RS	9	0.082351	0.610356	985.834470	0.018830	0.019319
RS	10	0.094938	0.509578	1233.264829	0.023556	0.024662
RS	11	0.108395	0.509578	1283.182227	0.024509	0.025890
RS	12	0.122780	0.591839	1149.800302	0.021962	0.023082
RS	13	0.138159	0.591839	1196.903998	0.022861	0.023861
RS	14	0.154598	0.768864	960.574924	0.018347	0.018996
RS	15	0.172173	0.768864	1003.203878	0.019162	0.019673
RS	16	0.190961	1.007577	800.678202	0.015293	0.015608
RS	17	0.211046	1.007577	838.781594	0.016021	0.016238
RS	18	0.232518	1.287779	688.243686	0.013146	0.013275
RS	19	0.255471	1.287779	722.608325	0.013802	0.013834
RS	20	0.280009	1.591648	614.270206	0.011733	0.011712
RS	21	0.306241	1.591648	645.875512	0.012336	0.012198
RS	22	0.334284	1.864602	579.827670	0.011075	0.010895
RS	23	0.364262	1.864602	609.955727	0.011650	0.011355
RS	24	0.396310	2.025338	590.499548	0.011279	0.010944
RS	25	0.430570	2.025338	620.690892	0.011855	0.011442
RS	26	0.467195	2.026885	651.172803	0.012438	0.011991
RS	27	0.506348	2.026885	682.827410	0.013042	0.012588
RS	28	0.548204	1.901006	761.862812	0.014552	0.014087
RS	29	0.592949	1.901006	795.496638	0.015194	0.014804
RS	30	0.640783	1.722290	914.044990	0.017459	0.017101
RS	31	0.691919	1.722290	948.449471	0.018116	0.017897
RS	32	0.746585	1.553050	1087.150648	0.020765	0.020628
RS	33	0.805024	1.553050	1118.991152	0.021373	0.021399
RS	34	0.867497	1.425860	1248.847148	0.023853	0.023981
RS	35	0.934283	1.425860	1273.424533	0.024323	0.024586
RS	36	1.005679	1.350144	1364.804964	0.026068	0.026407
RS	37	1.082004	1.350144	1378.016732	0.026321	0.026727
RS	38	1.163597	1.322983	1413.405086	0.026997	0.027420
RS	39	1.250822	1.322983	1413.551328	0.026999	0.027415
RS	40	1.344069	1.336312	1393.689351	0.026620	0.027001
RS	41	1.443752	1.336312	1381.699253	0.026391	0.026711
RS	42	1.550317	1.380377	1320.971544	0.025231	0.025492
RS	43	1.664238	1.380377	1299.227403	0.024816	0.024995
RS	44	1.786022	1.444215	1216.844331	0.023242	0.023367
RS	45	1.916213	1.444215	1187.753924	0.022687	0.022736
RS	46	2.055391	1.515420	1100.583755	0.021022	0.021039
RS	47	2.204177	1.515420	1065.720935	0.020356	0.020324
RS	48	2.363233	1.581188	984.557939	0.018805	0.018768
RS	49	2.533269	1.581188	944.529907	0.018041	0.017990
RS	50	2.715042	1.631237	873.397091	0.016682	0.016648
RS	51	2.909364	1.631237	828.244711	0.015820	0.015802
RS	52	3.117098	1.660653	766.056487	0.014632	0.014646
RS	53	3.339173	1.660653	715.897110	0.013674	0.013721
RS	54	3.576578	1.671621	658.808241	0.012583	0.012665
RS	55	3.830370	1.671621	604.574539	0.011548	0.011664
RS	56	4.101682	1.671621	548.983820	0.010486	0.010633
RS	57	4.391722	1.671621	492.914175	0.009415	0.009584
RS	58	4.701783	1.826985	403.364948	0.007704	0.007894
RS	59	5.033248	1.826985	359.446552	0.006866	0.007057
RS	60	5.387594	1.826985	316.304300	0.006042	0.006228
RS	61	5.766400	1.826985	274.620027	0.005245	0.005422
RS	62	6.171354	1.826985	235.023429	0.004489	0.004652
RS	63	6.604263	1.826985	907.187605	0.017328	0.018133
PA	4+25*2+4+6 0.125325625 0.034739220 6.604263022 1.956583142 2.975360480 1.245655907 0.610355922 0.509578286 0.591839461 0.768864350 1.007577300 1.287778981 1.591648072 1.864602359 2.025337773 2.026885412 1.901006101 1.722289952 1.553049894 1.425859778 1.350144333 1.322983316 1.336311539 1.380376532 1.444214646 1.515419985 1.581187602 1.631237081 1.660652960 1.671620816 1.826985384
//
IT	4474
RD	19
LK	-421185.587809
QD	-45.967406 -> -39.366964
RI	0.0049714626
TR	0.124363	0.034947
MT	6.638677
MM	C_pi: 1.404493, n_recomb: 53080.409870
RS	0	0.000000	1.940955	184.172051	0.003470	0.000430
RS	1	0.006912	1.940955	196.201833	0.003696	0.002473
RS	2	0.014301	1.940955	208.965967	0.003937	0.003628
RS	3	0.022201	1.940955	222.501960	0.004192	0.003699
RS	4	0.030647	3.137900	146.632937	0.002762	0.002327
RS	5	0.039677	3.137900	156.327161	0.002945	0.002426
RS	6	0.049331	1.293345	403.329336	0.007598	0.006496
RS	7	0.059652	1.293345	427.740485	0.008058	0.007444
RS	8	0.070687	0.617451	944.946375	0.017802	0.017276
RS	9	0.082484	0.617451	990.697381	0.018664	0.019192
RS	10	0.095097	0.509628	1253.828640	0.023621	0.024769
RS	11	0.108581	0.509628	1304.615085	0.024578	0.025982
RS	12	0.122997	0.590600	1171.571186	0.022072	0.023202
RS	13	0.138410	0.590600	1219.525059	0.022975	0.023980
RS	14	0.154888	0.767372	978.551538	0.018435	0.019086
RS	15	0.172505	0.767372	1021.957971	0.019253	0.019770
RS	16	0.191340	1.007066	814.475942	0.015344	0.015663
RS	17	0.211476	1.007066	853.253172	0.016075	0.016300
RS	18	0.233004	1.290749	698.185657	0.013153	0.013288
RS	19	0.256020	1.290749	733.102704	0.013811	0.013853
RS	20	0.280627	1.601994	620.662735	0.011693	0.011680
RS	21	0.306935	1.601994	652.692172	0.012296	0.012170
RS	22	0.335061	1.885280	583.392938	0.010991	0.010823
RS	23	0.365131	1.885280	613.839822	0.011564	0.011283
RS	24	0.397279	2.054729	592.402027	0.011160	0.010840
RS	25	0.431649	2.054729	622.865648	0.011734	0.011336
RS	26	0.468394	2.058685	652.895869	0.012300	0.011868
RS	27	0.507680	2.058685	684.859616	0.012902	0.012459
RS	28	0.549681	1.928875	765.166273	0.014415	0.013959
RS	29	0.594584	1.928875	799.229298	0.015057	0.014669
RS	30	0.642591	1.743371	920.852908	0.017348	0.016988
RS	31	0.693916	1.743371	955.845933	0.018008	0.017778
RS	32	0.748789	1.567652	1099.067600	0.020706	0.020551
RS	33	0.807454	1.567652	1131.600172	0.021319	0.021319
RS	34	0.870174	1.435693	1266.401350	0.023858	0.023955
RS	35	0.937229	1.435693	1291.619797	0.024333	0.024560
RS	36	1.008919	1.357136	1386.937062	0.026129	0.026427
RS	37	1.085563	1.357136	1400.572739	0.026386	0.026751
RS	38	1.167505	1.328848	1437.787443	0.027087	0.027469
RS	39	1.255111	1.328848	1438.079020	0.027092	0.027469
RS	40	1.348771	1.342485	1417.752962	0.026710	0.027053
RS	41	1.448905	1.342485	1405.701788	0.026482	0.026769
RS	42	1.555960	1.388018	1342.877345	0.025299	0.025530
RS	43	1.670414	1.388018	1320.998375	0.024887	0.025040
RS	44	1.792778	1.454143	1235.870622	0.023283	0.023386
RS	45	1.923600	1.454143	1206.674132	0.022733	0.022765
RS	46	2.063464	1.527984	1116.945381	0.021043	0.021045
RS	47	2.212995	1.527984	1082.034680	0.020385	0.020342
RS	48	2.372861	1.596176	998.957364	0.018820	0.018773
RS	49	2.543776	1.596176	958.902149	0.018065	0.018006
RS	50	2.726505	1.647950	886.585497	0.016703	0.016663
RS	51	2.921863	1.647950	841.348853	0.015850	0.015827
RS	52	3.130723	1.678163	778.535943	0.014667	0.014676
RS	53	3.354019	1.678163	728.146492	0.013718	0.013761
RS	54	3.592748	1.688972	670.746146	0.012636	0.012714
RS	55	3.847978	1.688972	616.055678	0.011606	0.011719
RS	56	4.120848	1.688972	559.909477	0.010548	0.010692
RS	57	4.412578	1.688972	503.194305	0.009480	0.009646
RS	58	4.724471	1.850833	411.174084	0.007746	0.007932
RS	59	5.057921	1.850833	366.933675	0.006913	0.007101
RS	60	5.414418	1.850833	323.383278	0.006092	0.006276
RS	61	5.795554	1.850833	281.215475	0.005298	0.005472
RS	62	6.203034	1.850833	241.073753	0.004542	0.004703
RS	63	6.638677	1.850833	938.039556	0.017672	0.018478
PA	4+25*2+4+6 0.124362692 0.034946712 6.638677020 1.940954936 3.137899579 1.293344973 0.617451341 0.509627977 0.590599708 0.767372194 1.007066101 1.290748886 1.601993794 1.885279541 2.054729118 2.058684523 1.928874625 1.743370666 1.567652096 1.435693214 1.357135990 1.328847991 1.342484762 1.388017830 1.454142988 1.527984342 1.596176317 1.647949632 1.678162790 1.688972489 1.850832807
//
IT	5071
RD	20
LK	-421172.598737
QD	-43.598480 -> -37.422355
RI	0.0050201232
TR	0.123444	0.035149
MT	6.671561
MM	C_pi: 1.415511, n_recomb: 53788.987686
RS	0	0.000000	1.926251	188.215467	0.003499	0.000429
RS	1	0.006920	1.926251	200.518469	0.003728	0.002482
RS	2	0.014319	1.926251	213.572599	0.003971	0.003665
RS	3	0.022229	1.926251	227.416146	0.004228	0.003758
RS	4	0.030688	3.300776	141.414736	0.002629	0.002231
RS	5	0.039731	3.300776	150.797296	0.002803	0.002326
RS	6	0.049400	1.341163	394.778854	0.007339	0.006318
RS	7	0.059739	1.341163	418.823020	0.007786	0.007227
RS	8	0.070792	0.624513	948.904684	0.017641	0.017186
RS	9	0.082611	0.624513	995.112121	0.018500	0.019066
RS	10	0.095248	0.509840	1273.486599	0.023676	0.024866
RS	11	0.108758	0.509840	1325.116462	0.024635	0.026063
RS	12	0.123204	0.589608	1192.486985	0.022170	0.023313
RS	13	0.138650	0.589608	1241.266667	0.023077	0.024088
RS	14	0.155164	0.766043	996.029454	0.018517	0.019170
RS	15	0.172821	0.766043	1040.193998	0.019338	0.019862
RS	16	0.191700	1.006455	828.075531	0.015395	0.015717
RS	17	0.211886	1.006455	867.514567	0.016128	0.016361
RS	18	0.233468	1.293221	708.097814	0.013164	0.013304
RS	19	0.256543	1.293221	743.560849	0.013824	0.013874
RS	20	0.281216	1.611400	627.102808	0.011659	0.011653
RS	21	0.307596	1.611400	659.552606	0.012262	0.012147
RS	22	0.335801	1.904725	587.030487	0.010914	0.010756
RS	23	0.365958	1.904725	617.792247	0.011485	0.011217
RS	24	0.398202	2.082893	594.359194	0.011050	0.010743
RS	25	0.432677	2.082893	625.088377	0.011621	0.011236
RS	26	0.469538	2.089481	654.604818	0.012170	0.011751
RS	27	0.508949	2.089481	686.866040	0.012770	0.012337
RS	28	0.551088	1.956024	768.326270	0.014284	0.013836
RS	29	0.596142	1.956024	802.801252	0.014925	0.014539
RS	30	0.644315	1.763989	927.335463	0.017240	0.016877
RS	31	0.695820	1.763989	962.896931	0.017901	0.017661
RS	32	0.750890	1.581989	1110.467569	0.020645	0.020473
RS	33	0.809771	1.581989	1143.675384	0.021262	0.021239
RS	34	0.872727	1.445393	1283.290619	0.023858	0.023925
RS	35	0.940038	1.445393	1309.142702	0.024338	0.024531
RS	36	1.012008	1.364056	1408.340650	0.026183	0.026444
RS	37	1.088958	1.364056	1422.404159	0.026444	0.026770
RS	38	1.171232	1.334644	1461.460782	0.027170	0.027513
RS	39	1.259201	1.334644	1461.910406	0.027179	0.027518
RS	40	1.353256	1.348546	1441.181112	0.026793	0.027101
RS	41	1.453820	1.348546	1429.086071	0.026568	0.026823
RS	42	1.561343	1.395468	1364.248947	0.025363	0.025565
RS	43	1.676306	1.395468	1342.252433	0.024954	0.025083
RS	44	1.799224	1.463780	1254.465466	0.023322	0.023403
RS	45	1.930649	1.463780	1225.177144	0.022777	0.022792
RS	46	2.071168	1.540153	1132.964705	0.021063	0.021051
RS	47	2.221411	1.540153	1098.015944	0.020413	0.020359
RS	48	2.382050	1.610669	1013.085371	0.018834	0.018778
RS	49	2.553805	1.610669	973.008504	0.018089	0.018023
RS	50	2.737446	1.664079	899.552607	0.016724	0.016677
RS	51	2.933795	1.664079	854.234712	0.015881	0.015853
RS	52	3.143730	1.695022	790.828332	0.014702	0.014707
RS	53	3.368193	1.695022	740.211515	0.013761	0.013800
RS	54	3.608189	1.705617	682.527297	0.012689	0.012762
RS	55	3.864792	1.705617	627.383125	0.011664	0.011773
RS	56	4.139151	1.705617	570.687047	0.010610	0.010750
RS	57	4.432497	1.705617	513.334276	0.009543	0.009707
RS	58	4.746141	1.873755	418.876290	0.007787	0.007969
RS	59	5.081489	1.873755	374.315465	0.006959	0.007144
RS	60	5.440043	1.873755	330.361602	0.006142	0.006323
RS	61	5.823409	1.873755	287.717560	0.005349	0.005522
RS	62	6.233303	1.873755	247.040036	0.004593	0.004752
RS	63	6.671561	1.873755	968.601043	0.018007	0.018814
PA	4+25*2+4+6 0.123443515 0.035149087 6.671560939 1.926250745 3.300776485 1.341162891 0.624512653 0.509840124 0.589608266 0.766043204 1.006455278 1.293220642 1.611400337 1.904725190 2.082892641 2.089481075 1.956023614 1.763989497 1.581989429 1.445392512 1.364055782 1.334643934 1.348546310 1.395467709 1.463780408 1.540153414 1.610668731 1.664079037 1.695022422 1.705616964 1.873755060
//
IT	4036
RD	21
LK	-421160.442246
QD	-41.404077 -> -35.619490
RI	0.0050699326
TR	0.122565	0.035346
MT	6.703014
MM	C_pi: 1.426175, n_recomb: 54481.059891
RS	0	0.000000	1.912662	192.145471	0.003527	0.000427
RS	1	0.006928	1.912662	204.714291	0.003758	0.002489
RS	2	0.014335	1.912662	218.050572	0.004002	0.003701
RS	3	0.022256	1.912662	232.193365	0.004262	0.003815
RS	4	0.030726	3.463801	136.635395	0.002508	0.002143
RS	5	0.039782	3.463801	145.730604	0.002675	0.002235
RS	6	0.049466	1.389038	386.662312	0.007097	0.006150
RS	7	0.059821	1.389038	410.350534	0.007532	0.007024
RS	8	0.070893	0.631509	952.514016	0.017483	0.017097
RS	9	0.082732	0.631509	999.154824	0.018339	0.018943
RS	10	0.095391	0.510184	1292.311799	0.023720	0.024954
RS	11	0.108927	0.510184	1344.760729	0.024683	0.026135
RS	12	0.123401	0.588829	1212.601129	0.022257	0.023414
RS	13	0.138878	0.588829	1262.183395	0.023167	0.024187
RS	14	0.155427	0.764861	1013.022976	0.018594	0.019250
RS	15	0.173122	0.764861	1057.926779	0.019418	0.019948
RS	16	0.192044	1.005757	841.476054	0.015445	0.015771
RS	17	0.212276	1.005757	881.564957	0.016181	0.016421
RS	18	0.233910	1.295241	717.970830	0.013178	0.013322
RS	19	0.257042	1.295241	753.973289	0.013839	0.013897
RS	20	0.281777	1.619938	633.578077	0.011629	0.011631
RS	21	0.308226	1.619938	666.444322	0.012233	0.012127
RS	22	0.336507	1.923020	590.725039	0.010843	0.010695
RS	23	0.366747	1.923020	621.797649	0.011413	0.011156
RS	24	0.399082	2.109887	596.361068	0.010946	0.010652
RS	25	0.433657	2.109887	627.349409	0.011515	0.011142
RS	26	0.470628	2.119316	656.296290	0.012046	0.011639
RS	27	0.510160	2.119316	688.843981	0.012644	0.012220
RS	28	0.552430	1.982478	771.349679	0.014158	0.013717
RS	29	0.597629	1.982478	806.220260	0.014798	0.014414
RS	30	0.645959	1.784160	933.510133	0.017135	0.016768
RS	31	0.697637	1.784160	969.620662	0.017797	0.017548
RS	32	0.752896	1.596063	1121.378307	0.020583	0.020396
RS	33	0.811982	1.596063	1155.244693	0.021205	0.021159
RS	34	0.875162	1.454951	1299.547121	0.023853	0.023893
RS	35	0.942719	1.454951	1326.024805	0.024339	0.024499
RS	36	1.014956	1.370895	1429.044892	0.026230	0.026456
RS	37	1.092198	1.370895	1443.539033	0.026496	0.026785
RS	38	1.174791	1.340364	1484.449615	0.027247	0.027553
RS	39	1.263105	1.340364	1485.068577	0.027258	0.027562
RS	40	1.357538	1.354491	1463.995270	0.026872	0.027146
RS	41	1.458513	1.354491	1451.871824	0.026649	0.026873
RS	42	1.566483	1.402730	1385.098173	0.025423	0.025598
RS	43	1.681933	1.402730	1363.000059	0.025018	0.025123
RS	44	1.805381	1.473138	1272.634948	0.023359	0.023420
RS	45	1.937382	1.473138	1243.268044	0.022820	0.022818
RS	46	2.078527	1.551945	1148.643960	0.021083	0.021057
RS	47	2.229450	1.551945	1113.666325	0.020441	0.020376
RS	48	2.390829	1.624689	1026.940664	0.018849	0.018784
RS	49	2.563388	1.624689	986.847543	0.018114	0.018040
RS	50	2.747901	1.679655	912.294993	0.016745	0.016692
RS	51	2.945197	1.679655	866.899142	0.015912	0.015879
RS	52	3.156161	1.711270	802.927987	0.014738	0.014737
RS	53	3.381740	1.711270	752.087321	0.013805	0.013839
RS	54	3.622947	1.721597	694.146383	0.012741	0.012810
RS	55	3.880864	1.721597	638.552483	0.011721	0.011826
RS	56	4.156649	1.721597	581.312905	0.010670	0.010806
RS	57	4.451540	1.721597	523.331096	0.009606	0.009766
RS	58	4.766860	1.895801	426.469872	0.007828	0.008006
RS	59	5.104025	1.895801	381.590741	0.007004	0.007186
RS	60	5.464548	1.895801	337.238392	0.006190	0.006369
RS	61	5.850047	1.895801	294.125520	0.005399	0.005569
RS	62	6.262252	1.895801	252.921504	0.004642	0.004801
RS	63	6.703014	1.895801	998.857804	0.018334	0.019142
PA	4+25*2+4+6 0.122565177 0.035346432 6.703013940 1.912661880 3.463801304 1.389038361 0.631508951 0.510184126 0.588828926 0.764861164 1.005756762 1.295240806 1.619937854 1.923020397 2.109886840 2.119315547 1.982477919 1.784159932 1.596062608 1.454950658 1.370895405 1.340363967 1.354490544 1.402730003 1.473138291 1.551944795 1.624689058 1.679655338 1.711269857 1.721596814 1.895800576
//
IT	4755
RD	22
LK	-421149.054306
QD	-39.368150 -> -33.945461
RI	0.0051208533
TR	0.121725	0.035539
MT	6.733126
MM	C_pi: 1.436502, n_recomb: 55157.008167
RS	0	0.000000	1.900035	195.970128	0.003553	0.000426
RS	1	0.006935	1.900035	208.797861	0.003786	0.002496
RS	2	0.014352	1.900035	222.408971	0.004032	0.003734
RS	3	0.022282	1.900035	236.843255	0.004294	0.003869
RS	4	0.030763	3.626536	132.253367	0.002398	0.002062
RS	5	0.039831	3.626536	141.083548	0.002558	0.002151
RS	6	0.049529	1.436894	378.961383	0.006871	0.005991
RS	7	0.059899	1.436894	402.305251	0.007294	0.006833
RS	8	0.070989	0.638418	955.828883	0.017329	0.017009
RS	9	0.082847	0.638418	1002.881991	0.018182	0.018822
RS	10	0.095528	0.510641	1310.349259	0.023757	0.025033
RS	11	0.109089	0.510641	1363.593734	0.024722	0.026200
RS	12	0.123589	0.588240	1231.941246	0.022335	0.023507
RS	13	0.139096	0.588240	1282.303587	0.023248	0.024276
RS	14	0.155678	0.763820	1029.534321	0.018666	0.019325
RS	15	0.173410	0.763820	1075.158795	0.019493	0.020029
RS	16	0.192372	1.004996	854.664551	0.015495	0.015825
RS	17	0.212648	1.004996	895.391166	0.016233	0.016480
RS	18	0.234331	1.296863	727.790297	0.013195	0.013343
RS	19	0.257518	1.296863	764.325312	0.013857	0.013922
RS	20	0.282313	1.627690	640.070879	0.011605	0.011612
RS	21	0.308827	1.627690	673.349310	0.012208	0.012111
RS	22	0.337180	1.940243	594.463123	0.010778	0.010639
RS	23	0.367500	1.940243	625.842493	0.011347	0.011101
RS	24	0.399922	2.135785	598.394688	0.010849	0.010566
RS	25	0.434593	2.135785	629.635923	0.011415	0.011054
RS	26	0.471669	2.148236	657.965452	0.011929	0.011533
RS	27	0.511316	2.148236	690.789168	0.012524	0.012110
RS	28	0.553712	2.008269	774.241502	0.014037	0.013603
RS	29	0.599049	2.008269	809.492144	0.014676	0.014294
RS	30	0.647529	1.803899	939.392865	0.017031	0.016663
RS	31	0.699373	1.803899	976.033825	0.017696	0.017437
RS	32	0.754811	1.609875	1131.826581	0.020520	0.020319
RS	33	0.814095	1.609875	1166.335145	0.021146	0.021080
RS	34	0.877489	1.464364	1315.202147	0.023845	0.023859
RS	35	0.945281	1.464364	1342.296997	0.024336	0.024466
RS	36	1.017774	1.377646	1449.082882	0.026272	0.026465
RS	37	1.095294	1.377646	1464.009370	0.026543	0.026797
RS	38	1.178191	1.346000	1506.783645	0.027318	0.027589
RS	39	1.266837	1.346000	1507.581728	0.027333	0.027602
RS	40	1.361631	1.360315	1486.216551	0.026945	0.027188
RS	41	1.462999	1.360315	1474.078737	0.026725	0.026920
RS	42	1.571397	1.409806	1405.442645	0.025481	0.025629
RS	43	1.687313	1.409806	1383.257299	0.025079	0.025161
RS	44	1.811268	1.482225	1290.389973	0.023395	0.023436
RS	45	1.943819	1.482225	1260.956507	0.022861	0.022843
RS	46	2.085563	1.563372	1163.989584	0.021103	0.021063
RS	47	2.237138	1.563372	1128.991367	0.020469	0.020393
RS	48	2.399224	1.638260	1040.524055	0.018865	0.018790
RS	49	2.572552	1.638260	1000.419873	0.018138	0.018057
RS	50	2.757901	1.694706	924.811305	0.016767	0.016708
RS	51	2.956104	1.694706	879.340950	0.015943	0.015904
RS	52	3.168053	1.726935	814.833427	0.014773	0.014768
RS	53	3.394701	1.726935	763.772614	0.013847	0.013878
RS	54	3.637067	1.736950	705.599834	0.012793	0.012857
RS	55	3.896243	1.736950	649.560808	0.011777	0.011878
RS	56	4.173393	1.736950	591.784618	0.010729	0.010862
RS	57	4.469764	1.736950	533.182732	0.009667	0.009823
RS	58	4.786689	1.917018	433.952752	0.007868	0.008042
RS	59	5.125594	1.917018	388.758066	0.007048	0.007227
RS	60	5.488002	1.917018	344.012637	0.006237	0.006414
RS	61	5.875545	1.917018	300.438592	0.005447	0.005616
RS	62	6.289965	1.917018	258.717493	0.004691	0.004848
RS	63	6.733126	1.917018	1028.798974	0.018652	0.019462
PA	4+25*2+4+6 0.121725035 0.035538835 6.733125775 1.900034849 3.626536138 1.436893788 0.638418309 0.510641361 0.588240420 0.763820088 1.004995904 1.296863291 1.627689741 1.940243341 2.135785157 2.148236499 2.008268588 1.803899120 1.609875121 1.464364137 1.377646101 1.345999543 1.360315255 1.409805684 1.482224795 1.563372260 1.638259690 1.694706266 1.726935164 1.736949685 1.917017743
//
IT	4196
RD	23
LK	-421138.377259
QD	-37.476633 -> -32.388960
RI	0.0051712702
TR	0.120921	0.035726
MT	6.761983
MM	C_pi: 1.446509, n_recomb: 55817.281348
RS	0	0.000000	1.888486	199.671075	0.003577	0.000425
RS	1	0.006942	1.888486	212.749691	0.003812	0.002503
RS	2	0.014367	1.888486	226.627131	0.004060	0.003766
RS	3	0.022307	1.888486	241.343911	0.004324	0.003920
RS	4	0.030798	3.788658	128.228846	0.002297	0.001988
RS	5	0.039878	3.788658	136.814317	0.002451	0.002074
RS	6	0.049589	1.484674	371.654065	0.006658	0.005841
RS	7	0.059974	1.484674	394.665345	0.007071	0.006653
RS	8	0.071080	0.645229	958.890227	0.017179	0.016923
RS	9	0.082957	0.645229	1006.336290	0.018029	0.018705
RS	10	0.095659	0.511186	1327.672282	0.023786	0.025106
RS	11	0.109243	0.511186	1381.690105	0.024754	0.026258
RS	12	0.123769	0.587823	1250.540361	0.022404	0.023592
RS	13	0.139304	0.587823	1301.661145	0.023320	0.024357
RS	14	0.155917	0.762905	1045.582194	0.018732	0.019396
RS	15	0.173684	0.762905	1091.909410	0.019562	0.020105
RS	16	0.192685	1.004179	867.645025	0.015544	0.015878
RS	17	0.213004	1.004179	908.997469	0.016285	0.016538
RS	18	0.234734	1.298130	737.548571	0.013214	0.013366
RS	19	0.257973	1.298130	774.609198	0.013878	0.013949
RS	20	0.282825	1.634718	646.572004	0.011584	0.011596
RS	21	0.309402	1.634718	680.258289	0.012187	0.012099
RS	22	0.337824	1.956471	598.232535	0.010718	0.010587
RS	23	0.368220	1.956471	629.914530	0.011285	0.011049
RS	24	0.400726	2.160643	600.453457	0.010757	0.010484
RS	25	0.435488	2.160643	631.941632	0.011322	0.010970
RS	26	0.472664	2.176283	659.611046	0.011817	0.011432
RS	27	0.512421	2.176283	692.700956	0.012410	0.012004
RS	28	0.554937	2.033427	777.006737	0.013921	0.013493
RS	29	0.600406	2.033427	812.622699	0.014559	0.014178
RS	30	0.649031	1.823212	945.005855	0.016930	0.016560
RS	31	0.701032	1.823212	982.159435	0.017596	0.017330
RS	32	0.756643	1.623433	1141.836731	0.020457	0.020242
RS	33	0.816115	1.623433	1176.971428	0.021086	0.021001
RS	34	0.879715	1.473631	1330.285618	0.023833	0.023823
RS	35	0.947731	1.473631	1357.988911	0.024329	0.024431
RS	36	1.020469	1.384306	1468.482146	0.026309	0.026470
RS	37	1.098256	1.384306	1483.841980	0.026584	0.026806
RS	38	1.181444	1.351551	1528.485008	0.027384	0.027622
RS	39	1.270408	1.351551	1529.471161	0.027401	0.027639
RS	40	1.365547	1.366021	1507.866765	0.027014	0.027226
RS	41	1.467291	1.366021	1495.727393	0.026797	0.026964
RS	42	1.576099	1.416700	1425.298857	0.025535	0.025659
RS	43	1.692461	1.416700	1403.039488	0.025136	0.025197
RS	44	1.816901	1.491052	1307.741087	0.023429	0.023452
RS	45	1.949980	1.491052	1278.252262	0.022901	0.022867
RS	46	2.092299	1.574455	1179.007537	0.021123	0.021070
RS	47	2.244497	1.574455	1143.996629	0.020495	0.020409
RS	48	2.407262	1.651404	1053.839742	0.018880	0.018797
RS	49	2.581327	1.651404	1013.729479	0.018162	0.018074
RS	50	2.767475	1.709262	937.102707	0.016789	0.016724
RS	51	2.966547	1.709262	891.561522	0.015973	0.015929
RS	52	3.179440	1.742053	826.544514	0.014808	0.014798
RS	53	3.407112	1.742053	775.267711	0.013889	0.013915
RS	54	3.650591	1.751712	716.888087	0.012843	0.012904
RS	55	3.910972	1.751712	660.408850	0.011832	0.011929
RS	56	4.189431	1.751712	602.103133	0.010787	0.010916
RS	57	4.487221	1.751712	542.890217	0.009726	0.009880
RS	58	4.805685	1.937452	441.325850	0.007907	0.008077
RS	59	5.146258	1.937452	395.818592	0.007091	0.007267
RS	60	5.510475	1.937452	350.685543	0.006283	0.006457
RS	61	5.899978	1.937452	306.657888	0.005494	0.005661
RS	62	6.316521	1.937452	264.428914	0.004737	0.004893
RS	63	6.761983	1.937452	1058.419768	0.018962	0.019773
PA	4+25*2+4+6 0.120920660 0.035726379 6.761982688 1.888485975 3.788658396 1.484674409 0.645228980 0.511185810 0.587823044 0.762905173 1.004179315 1.298129759 1.634718492 1.956471000 2.160642794 2.176283448 2.033427104 1.823211570 1.623433325 1.473631487 1.384305884 1.351551309 1.366020770 1.416700257 1.491052476 1.574455222 1.651403877 1.709261743 1.742053398 1.751712273 1.937451538
//
IT	4517
RD	24
LK	-421128.358447
QD	-35.716983 -> -30.939888
RI	0.0052213383
TR	0.120149	0.035909
MT	6.789706
MM	C_pi: 1.456218, n_recomb: 56462.261204
RS	0	0.000000	1.877858	203.258548	0.003600	0.000424
RS	1	0.006949	1.877858	216.580672	0.003836	0.002509
RS	2	0.014381	1.877858	230.716630	0.004086	0.003796
RS	3	0.022330	1.877858	245.707645	0.004352	0.003969
RS	4	0.030831	3.949978	124.523129	0.002205	0.001920
RS	5	0.039923	3.949978	132.882187	0.002353	0.002004
RS	6	0.049647	1.532316	364.721866	0.006460	0.005700
RS	7	0.060046	1.532316	387.412555	0.006861	0.006484
RS	8	0.071168	0.651918	961.752634	0.017034	0.016838
RS	9	0.083063	0.651918	1009.574491	0.017881	0.018591
RS	10	0.095784	0.511805	1344.321097	0.023809	0.025171
RS	11	0.109390	0.511805	1399.090960	0.024779	0.026310
RS	12	0.123941	0.587564	1268.419619	0.022465	0.023669
RS	13	0.139503	0.587564	1320.277922	0.023383	0.024431
RS	14	0.156147	0.762116	1061.166868	0.018794	0.019464
RS	15	0.173947	0.762116	1108.179223	0.019627	0.020177
RS	16	0.192984	1.003332	880.405430	0.015593	0.015930
RS	17	0.213345	1.003332	922.371731	0.016336	0.016595
RS	18	0.235120	1.299085	747.236118	0.013234	0.013390
RS	19	0.258408	1.299085	784.815323	0.013900	0.013977
RS	20	0.283315	1.641103	653.066291	0.011566	0.011584
RS	21	0.309953	1.641103	687.155850	0.012170	0.012089
RS	22	0.338441	1.971776	602.023515	0.010662	0.010539
RS	23	0.368910	1.971776	634.004036	0.011229	0.011001
RS	24	0.401495	2.184531	602.527990	0.010671	0.010407
RS	25	0.436346	2.184531	634.257351	0.011233	0.010892
RS	26	0.473618	2.203516	661.227543	0.011711	0.011335
RS	27	0.513480	2.203516	694.574294	0.012302	0.011903
RS	28	0.556112	2.057990	779.650053	0.013808	0.013387
RS	29	0.601707	2.057990	815.617390	0.014445	0.014067
RS	30	0.650471	1.842128	950.359462	0.016832	0.016460
RS	31	0.702623	1.842128	988.008624	0.017499	0.017225
RS	32	0.758399	1.636747	1151.434317	0.020393	0.020166
RS	33	0.818051	1.636747	1187.179536	0.021026	0.020923
RS	34	0.881849	1.482756	1344.827841	0.023818	0.023785
RS	35	0.950081	1.482756	1373.130660	0.024319	0.024395
RS	36	1.023053	1.390876	1487.271881	0.026341	0.026473
RS	37	1.101097	1.390876	1503.065344	0.026621	0.026812
RS	38	1.184565	1.357018	1549.583886	0.027445	0.027651
RS	39	1.273832	1.357018	1550.765699	0.027466	0.027673
RS	40	1.369304	1.371612	1528.967019	0.027079	0.027263
RS	41	1.471409	1.371612	1516.837649	0.026865	0.027006
RS	42	1.580611	1.423427	1444.679131	0.025587	0.025686
RS	43	1.697401	1.423427	1422.358091	0.025191	0.025232
RS	44	1.822307	1.499638	1324.699019	0.023462	0.023466
RS	45	1.955893	1.499638	1295.165074	0.022939	0.022890
RS	46	2.098762	1.585218	1193.702732	0.021142	0.021076
RS	47	2.251560	1.585218	1158.686563	0.020521	0.020425
RS	48	2.414976	1.664153	1066.889177	0.018896	0.018804
RS	49	2.589748	1.664153	1026.777757	0.018185	0.018091
RS	50	2.776666	1.723357	949.169393	0.016811	0.016739
RS	51	2.976573	1.723357	903.561166	0.016003	0.015954
RS	52	3.190372	1.756666	838.059559	0.014843	0.014828
RS	53	3.419029	1.756666	786.571342	0.013931	0.013953
RS	54	3.663575	1.765931	728.008674	0.012894	0.012950
RS	55	3.925116	1.765931	671.094743	0.011886	0.011980
RS	56	4.204831	1.765931	612.267058	0.010844	0.010970
RS	57	4.503985	1.765931	552.452519	0.009784	0.009935
RS	58	4.823928	1.957159	448.588130	0.007945	0.008112
RS	59	5.166105	1.957159	402.771772	0.007133	0.007306
RS	60	5.532060	1.957159	357.256867	0.006327	0.006499
RS	61	5.923447	1.957159	312.783312	0.005540	0.005705
RS	62	6.342032	1.957159	270.055691	0.004783	0.004937
RS	63	6.789706	1.957159	1087.712553	0.019264	0.020077
PA	4+25*2+4+6 0.120149234 0.035908984 6.789705775 1.877858270 3.949978148 1.532315765 0.651917708 0.511804698 0.587564050 0.762116130 1.003332264 1.299084871 1.641102552 1.971776454 2.184530745 2.203515632 2.057990326 1.842128302 1.636746526 1.482755816 1.390876404 1.357017702 1.371612126 1.423427238 1.499637671 1.585218099 1.664152704 1.723357037 1.756665816 1.765930853 1.957158967
//
IT	4973
RD	25
LK	-421118.949733
QD	-34.078072 -> -29.589302
RI	0.0052706279
TR	0.119408	0.036087
MT	6.816387
MM	C_pi: 1.465641, n_recomb: 57092.150491
RS	0	0.000000	1.868097	206.732468	0.003621	0.000423
RS	1	0.006956	1.868097	220.290730	0.003859	0.002514
RS	2	0.014395	1.868097	234.677408	0.004111	0.003824
RS	3	0.022353	1.868097	249.934405	0.004378	0.004015
RS	4	0.030863	4.110241	121.104746	0.002121	0.001857
RS	5	0.039966	4.110241	129.254037	0.002264	0.001939
RS	6	0.049702	1.579805	358.134585	0.006273	0.005566
RS	7	0.060115	1.579805	380.516085	0.006665	0.006324
RS	8	0.071252	0.658477	964.442815	0.016893	0.016755
RS	9	0.083164	0.658477	1012.624603	0.017737	0.018480
RS	10	0.095904	0.512484	1360.337630	0.023827	0.025231
RS	11	0.109531	0.512484	1415.839016	0.024799	0.026356
RS	12	0.124106	0.587445	1285.612441	0.022518	0.023739
RS	13	0.139694	0.587445	1338.188058	0.023439	0.024497
RS	14	0.156367	0.761441	1076.301866	0.018852	0.019527
RS	15	0.174199	0.761441	1123.982220	0.019687	0.020244
RS	16	0.193272	1.002445	892.959699	0.015641	0.015982
RS	17	0.213672	1.002445	935.528356	0.016386	0.016651
RS	18	0.235490	1.299756	756.847883	0.013257	0.013416
RS	19	0.258826	1.299756	794.938574	0.013924	0.014007
RS	20	0.283786	1.646866	659.555191	0.011552	0.011574
RS	21	0.310481	1.646866	694.043657	0.012157	0.012082
RS	22	0.339033	1.986207	605.829620	0.010611	0.010494
RS	23	0.369572	1.986207	638.104608	0.011177	0.010957
RS	24	0.402234	2.207495	604.611232	0.010590	0.010335
RS	25	0.437169	2.207495	636.576165	0.011150	0.010817
RS	26	0.474533	2.229953	662.815842	0.011610	0.011243
RS	27	0.514497	2.229953	696.410585	0.012198	0.011807
RS	28	0.557240	2.081967	782.179219	0.013700	0.013285
RS	29	0.602957	2.081967	818.484647	0.014336	0.013960
RS	30	0.651853	1.860656	955.466416	0.016736	0.016362
RS	31	0.704151	1.860656	993.594638	0.017403	0.017124
RS	32	0.760086	1.649820	1160.634720	0.020329	0.020091
RS	33	0.819912	1.649820	1196.974976	0.020966	0.020847
RS	34	0.883899	1.491741	1358.844310	0.023801	0.023747
RS	35	0.952338	1.491741	1387.737417	0.024307	0.024358
RS	36	1.025536	1.397355	1505.470668	0.026369	0.026473
RS	37	1.103827	1.397355	1521.697149	0.026653	0.026816
RS	38	1.187563	1.362401	1570.090924	0.027501	0.027678
RS	39	1.277123	1.362401	1571.475135	0.027525	0.027704
RS	40	1.372914	1.377095	1549.523167	0.027141	0.027297
RS	41	1.475367	1.377095	1537.414588	0.026929	0.027045
RS	42	1.584947	1.429990	1463.592170	0.025636	0.025713
RS	43	1.702149	1.429990	1441.220517	0.025244	0.025264
RS	44	1.827503	1.507993	1341.264418	0.023493	0.023480
RS	45	1.961577	1.507993	1311.694935	0.022975	0.022912
RS	46	2.104976	1.595677	1208.073651	0.021160	0.021082
RS	47	2.258350	1.595677	1173.059218	0.020547	0.020440
RS	48	2.422393	1.676528	1079.668376	0.018911	0.018811
RS	49	2.597846	1.676528	1039.560653	0.018208	0.018107
RS	50	2.785504	1.737022	961.003953	0.016833	0.016755
RS	51	2.986214	1.737022	915.333034	0.016033	0.015979
RS	52	3.200886	1.770804	849.372383	0.014877	0.014858
RS	53	3.430490	1.770804	797.677841	0.013972	0.013989
RS	54	3.676064	1.779643	738.954093	0.012943	0.012996
RS	55	3.938721	1.779643	681.611936	0.011939	0.012029
RS	56	4.219647	1.779643	622.270705	0.010899	0.011022
RS	57	4.520114	1.779643	561.864718	0.009841	0.009989
RS	58	4.841481	1.976186	455.735827	0.007982	0.008146
RS	59	5.185201	1.976186	409.614513	0.007175	0.007345
RS	60	5.552831	1.976186	363.724036	0.006371	0.006541
RS	61	5.946031	1.976186	318.812675	0.005584	0.005748
RS	62	6.366583	1.976186	275.595909	0.004827	0.004981
RS	63	6.816387	1.976186	1116.662426	0.019559	0.020374
PA	4+25*2+4+6 0.119408439 0.036086667 6.816386705 1.868097160 4.110241085 1.579804977 0.658476824 0.512484126 0.587444697 0.761440923 1.002444784 1.299755737 1.646865949 1.986206894 2.207495301 2.229952751 2.081967070 1.860656292 1.649820428 1.491740792 1.397355084 1.362400731 1.377094906 1.429990004 1.507992700 1.595677362 1.676527802 1.737022095 1.770803564 1.779643402 1.976185873
//
CC
CC	Brief Description of the file format:
CC	  CC  comments
CC	  MM  useful-messages
CC	  RD  round-of-iterations
CC	  LL  \log[P(sequence)]
CC	  QD  Q-before-opt Q-after-opt
CC	  TR  \theta_0 \rho_0
CC	  RS  k t_k \lambda_k \pi_k \sum_{l\not=k}A_{kl} A_{kk}
CC	  DC  begin end best-k t_k+\Delta_k max-prob
CC
MM	Version: 0.6.5-r67
MM	pattern:4+25*2+4+6, n:63, n_free_lambdas:28
MM	n_iterations:25, skip:1, max_t:5, theta/rho:5
MM	is_decoding:0
MM	n_seqs:16, sum_L:1006475, sum_n:132331
RD	0
LK	0.000000
QD	0.000000 -> 0.000000
RI	inf
TR	0.140964	0.028193
MT	5.000000
MM	C_pi: 1.000000, n_recomb: 27980.973835
RS	0	0.000000	1.000000	177.125847	0.006330	0.000000
RS	1	0.006440	1.000000	187.301030	0.006694	0.000000
RS	2	0.013294	1.000000	197.977170	0.007075	0.000000
RS	3	0.020590	1.000000	209.167871	0.007475	0.000000
RS	4	0.028356	1.000000	220.885494	0.007894	0.000000
RS	5	0.036622	1.000000	233.140861	0.008332	0.000000
RS	6	0.045421	1.000000	245.942933	0.008790	0.000000
RS	7	0.054785	1.000000	259.298439	0.009267	0.000000
RS	8	0.064753	1.000000	273.211472	0.009764	0.000000
RS	9	0.075363	1.000000	287.683050	0.010281	0.000000
RS	10	0.086656	1.000000	302.710624	0.010818	0.000000
RS	11	0.098677	1.000000	318.287551	0.011375	0.000000
RS	12	0.111471	1.000000	334.402523	0.011951	0.000000
RS	13	0.125090	1.000000	351.038955	0.012546	0.000000
RS	14	0.139585	1.000000	368.174332	0.013158	0.000000
RS	15	0.155014	1.000000	385.779523	0.013787	0.000000
RS	16	0.171437	1.000000	403.818062	0.014432	0.000000
RS	17	0.188917	1.000000	422.245410	0.015090	0.000000
RS	18	0.207523	1.000000	441.008204	0.015761	0.000000
RS	19	0.227327	1.000000	460.043500	0.016441	0.000000
RS	20	0.248406	1.000000	479.278043	0.017129	0.000000
RS	21	0.270843	1.000000	498.627560	0.017820	0.000000
RS	22	0.294725	1.000000	517.996121	0.018512	0.000000
RS	23	0.320144	1.000000	537.275583	0.019201	0.000000
RS	24	0.347201	1.000000	556.345150	0.019883	0.000000
RS	25	0.376000	1.000000	575.071087	0.020552	0.000000
RS	26	0.406654	1.000000	593.306635	0.021204	0.000000
RS	27	0.439282	1.000000	610.892159	0.021832	0.000000
RS	28	0.474011	1.000000	627.655591	0.022432	0.000000
RS	29	0.510976	1.000000	643.413209	0.022995	0.000000
RS	30	0.550322	1.000000	657.970813	0.023515	0.000000
RS	31	0.592202	1.000000	671.125347	0.023985	0.000000
RS	32	0.636779	1.000000	682.667014	0.024398	0.000000
RS	33	0.684227	1.000000	692.381936	0.024745	0.000000
RS	34	0.734730	1.000000	700.055386	0.025019	0.000000
RS	35	0.788485	1.000000	705.475617	0.025213	0.000000
RS	36	0.845702	1.000000	708.438287	0.025319	0.000000
RS	37	0.906604	1.000000	708.751470	0.025330	0.000000
RS	38	0.971428	1.000000	706.241174	0.025240	0.000000
RS	39	1.040426	1.000000	700.757322	0.025044	0.000000
RS	40	1.113868	1.000000	692.180021	0.024738	0.000000
RS	41	1.192040	1.000000	680.425990	0.024317	0.000000
RS	42	1.275245	1.000000	665.454900	0.023782	0.000000
RS	43	1.363809	1.000000	647.275372	0.023133	0.000000
RS	44	1.458076	1.000000	625.950330	0.022371	0.000000
RS	45	1.558414	1.000000	601.601348	0.021500	0.000000
RS	46	1.665214	1.000000	574.411648	0.020529	0.000000
RS	47	1.778891	1.000000	544.627352	0.019464	0.000000
RS	48	1.899889	1.000000	512.556653	0.018318	0.000000
RS	49	2.028679	1.000000	478.566597	0.017103	0.000000
RS	50	2.165763	1.000000	443.077248	0.015835	0.000000
RS	51	2.311675	1.000000	406.553126	0.014530	0.000000
RS	52	2.466983	1.000000	369.491982	0.013205	0.000000
RS	53	2.632293	1.000000	332.411104	0.011880	0.000000
RS	54	2.808249	1.000000	295.831613	0.010573	0.000000
RS	55	2.995536	1.000000	260.261354	0.009301	0.000000
RS	56	3.194884	1.000000	226.177229	0.008083	0.000000
RS	57	3.407070	1.000000	194.007947	0.006934	0.000000
RS	58	3.632920	1.000000	164.118275	0.005865	0.000000
RS	59	3.873315	1.000000	136.795894	0.004889	0.000000
RS	60	4.129191	1.000000	112.241859	0.004011	0.000000
RS	61	4.401545	1.000000	90.565497	0.003237	0.000000
RS	62	4.691438	1.000000	71.784233	0.002565	0.000000
RS	63	5.000000	1.000000	201.637908	0.007206	0.000000
PA	4+25*2+4+6 0.140964284 0.028192857 5.000000000 1.000000000 1.000000000 1.000000000 1.000000000 1.000000000 1.000000000 1.000000000 1.000000000 1.000000000 1.000000000 1.000000000 1.000000000 1.000000000 1.000000000 1.000000000 1.000000000 1.000000000 1.000000000 1.000000000 1.000000000 1.000000000 1.000000000 1.000000000 1.000000000 1.000000000 1.000000000 1.000000000 1.000000000
//
IT	5109
RD	1
LK	-337976.453028
QD	-843.133469 -> -347.443334
RI	0.0385795532
TR	0.128465	0.025071
MT	5.882072
MM	C_pi: 1.123769, n_recomb: 27962.536426
RS	0	0.000000	0.714667	257.681479	0.009215	0.000872
RS	1	0.006710	0.714667	272.339703	0.009739	0.005114
RS	2	0.013870	0.714667	287.646114	0.010287	0.007154
RS	3	0.021510	0.714667	303.603702	0.010858	0.007501
RS	4	0.029663	0.684938	334.021863	0.011945	0.008141
RS	5	0.038363	0.684938	351.825062	0.012582	0.009926
RS	6	0.047647	0.635869	398.603478	0.014255	0.012640
RS	7	0.057553	0.635869	418.608629	0.014970	0.015867
RS	8	0.068125	0.618406	451.434894	0.016144	0.019525
RS	9	0.079406	0.618406	472.797696	0.016908	0.023337
RS	10	0.091443	0.641319	477.057491	0.017061	0.026363
RS	11	0.104289	0.641319	498.720654	0.017835	0.027809
RS	12	0.117996	0.709267	471.284608	0.016854	0.027688
RS	13	0.132623	0.709267	492.395097	0.017609	0.026379
RS	14	0.148231	0.807884	451.657619	0.016152	0.024324
RS	15	0.164887	0.807884	471.904332	0.016876	0.022059
RS	16	0.182660	0.919024	433.431833	0.015500	0.019918
RS	17	0.201625	0.919024	452.865433	0.016195	0.018043
RS	18	0.221864	1.022989	424.986953	0.015198	0.016522
RS	19	0.243460	1.022989	443.839471	0.015873	0.015369
RS	20	0.266505	1.109364	427.219084	0.015278	0.014540
RS	21	0.291096	1.109364	445.701034	0.015939	0.013973
RS	22	0.317338	1.176525	438.089273	0.015667	0.013614
RS	23	0.345340	1.176525	456.290630	0.016318	0.013422
RS	24	0.375221	1.225878	455.621586	0.016294	0.013367
RS	25	0.407107	1.225878	473.492520	0.016933	0.013429
RS	26	0.441133	1.260002	478.079337	0.017097	0.013591
RS	27	0.477441	1.260002	495.421084	0.017717	0.013845
RS	28	0.516186	1.281593	503.889570	0.018020	0.014188
RS	29	0.557530	1.281593	520.346311	0.018609	0.014614
RS	30	0.601649	1.293364	531.368101	0.019003	0.015117
RS	31	0.648728	1.293364	546.420136	0.019541	0.015681
RS	32	0.698965	1.298433	558.361427	0.019968	0.016290
RS	33	0.752573	1.298433	571.334062	0.020432	0.016918
RS	34	0.809779	1.299845	582.345770	0.020826	0.017545
RS	35	0.870822	1.299845	592.448157	0.021187	0.018147
RS	36	0.935962	1.299894	600.775910	0.021485	0.018703
RS	37	1.005472	1.299894	607.165717	0.021714	0.019196
RS	38	1.079646	1.299868	611.401654	0.021865	0.019610
RS	39	1.158797	1.299868	613.262661	0.021932	0.019934
RS	40	1.243259	1.300106	612.471443	0.021903	0.020163
RS	41	1.333388	1.300106	609.092256	0.021782	0.020293
RS	42	1.429564	1.300390	602.747839	0.021556	0.020325
RS	43	1.532194	1.300390	593.602931	0.021229	0.020256
RS	44	1.641710	1.300489	581.416182	0.020793	0.020086
RS	45	1.758574	1.300489	566.263377	0.020251	0.019811
RS	46	1.883279	1.300385	548.177919	0.019604	0.019429
RS	47	2.016351	1.300385	527.166169	0.018853	0.018939
RS	48	2.158353	1.300194	503.503788	0.018006	0.018344
RS	49	2.309882	1.300194	477.261155	0.017068	0.017646
RS	50	2.471578	1.300106	448.833505	0.016051	0.016853
RS	51	2.644124	1.300106	418.504340	0.014967	0.015973
RS	52	2.828247	1.300442	386.616560	0.013826	0.015014
RS	53	3.024724	1.300442	353.824862	0.012654	0.013990
RS	54	3.234385	1.303209	319.871870	0.011439	0.012913
RS	55	3.458113	1.303209	286.681431	0.010252	0.011799
RS	56	3.696852	1.303209	253.945118	0.009082	0.010664
RS	57	3.951611	1.303209	222.155014	0.007945	0.009528
RS	58	4.223462	1.339696	187.094760	0.006691	0.008411
RS	59	4.513555	1.339696	160.224543	0.005730	0.007334
RS	60	4.823112	1.339696	135.203629	0.004835	0.006313
RS	61	5.153439	1.339696	112.307801	0.004016	0.005366
RS	62	5.505930	1.339696	91.735067	0.003281	0.004502
RS	63	5.882072	1.339696	288.094732	0.010303	0.015774
PA	4+25*2+4+6 0.128464895 0.025071010 5.882072449 0.714667261 0.684937656 0.635868967 0.618406296 0.641319335 0.709266663 0.807884216 0.919023514 1.022989035 1.109363556 1.176525354 1.225877881 1.260002136 1.281593323 1.293363571 1.298433304 1.299844742 1.299894333 1.299867690 1.300106049 1.300390244 1.300489426 1.300384521 1.300193787 1.300106049 1.300441742 1.303209305 1.339695990
//
IT	4403
RD	2
LK	-337224.722974
QD	-310.111959 -> -171.687817
RI	0.0287247232
TR	0.122020	0.023954
MT	6.383945
MM	C_pi: 1.203004, n_recomb: 28591.693921
RS	0	0.000000	0.755223	254.364396	0.008896	0.000764
RS	1	0.006846	0.755223	269.265657	0.009418	0.004637
RS	2	0.014161	0.755223	284.858638	0.009963	0.006561
RS	3	0.021977	0.755223	301.149882	0.010533	0.006858
RS	4	0.030328	0.677471	354.414194	0.012396	0.007584
RS	5	0.039251	0.677471	373.596869	0.013067	0.009056
RS	6	0.048784	0.565696	470.498825	0.016456	0.012366
RS	7	0.058970	0.565696	493.498343	0.017260	0.015618
RS	8	0.069854	0.510379	572.361986	0.020018	0.019931
RS	9	0.081482	0.510379	597.392999	0.020894	0.024201
RS	10	0.093907	0.514699	617.362114	0.021592	0.027221
RS	11	0.107182	0.514699	642.373094	0.022467	0.030064
RS	12	0.121367	0.584196	588.842180	0.020595	0.028589
RS	13	0.136522	0.584196	612.617102	0.021426	0.028971
RS	14	0.152715	0.707435	526.713363	0.018422	0.025003
RS	15	0.170017	0.707435	548.836625	0.019196	0.024032
RS	16	0.188503	0.867356	466.841110	0.016328	0.020057
RS	17	0.208254	0.867356	487.312246	0.017044	0.018979
RS	18	0.229358	1.033483	427.120591	0.014939	0.016207
RS	19	0.251907	1.033483	446.305363	0.015610	0.015573
RS	20	0.275999	1.180954	408.125998	0.014274	0.013979
RS	21	0.301741	1.180954	426.483434	0.014916	0.013788
RS	22	0.329246	1.299427	404.875127	0.014161	0.012974
RS	23	0.358633	1.299427	422.747553	0.014786	0.013079
RS	24	0.390032	1.386831	413.272793	0.014454	0.012756
RS	25	0.423581	1.386831	430.835531	0.015069	0.013049
RS	26	0.459427	1.445606	430.398842	0.015053	0.013055
RS	27	0.497727	1.445606	447.648304	0.015657	0.013487
RS	28	0.538649	1.479601	454.211178	0.015886	0.013757
RS	29	0.582372	1.479601	470.955411	0.016472	0.014329
RS	30	0.629089	1.493789	482.762817	0.016885	0.014834
RS	31	0.679005	1.493789	498.601337	0.017439	0.015526
RS	32	0.732337	1.495132	513.311477	0.017953	0.016187
RS	33	0.789321	1.495132	527.629061	0.018454	0.016917
RS	34	0.850207	1.490770	542.459113	0.018973	0.017608
RS	35	0.915260	1.490770	554.468543	0.019393	0.018275
RS	36	0.984768	1.485898	566.833397	0.019825	0.018874
RS	37	1.059034	1.485898	575.660108	0.020134	0.019389
RS	38	1.138384	1.483081	583.670948	0.020414	0.019805
RS	39	1.223167	1.483081	588.447744	0.020581	0.020112
RS	40	1.313755	1.482480	591.141671	0.020675	0.020305
RS	41	1.410544	1.482480	591.082767	0.020673	0.020394
RS	42	1.513960	1.482990	588.151764	0.020571	0.020373
RS	43	1.624456	1.482990	582.611495	0.020377	0.020254
RS	44	1.742517	1.483670	573.888772	0.020072	0.020031
RS	45	1.868661	1.483670	562.445470	0.019672	0.019707
RS	46	2.003441	1.484220	547.787555	0.019159	0.019281
RS	47	2.147448	1.484220	530.359090	0.018549	0.018751
RS	48	2.301314	1.484693	509.879002	0.017833	0.018124
RS	49	2.465715	1.484693	486.833148	0.017027	0.017401
RS	50	2.641370	1.485349	461.072537	0.016126	0.016591
RS	51	2.829052	1.485349	433.302161	0.015155	0.015701
RS	52	3.029582	1.486848	403.264169	0.014104	0.014736
RS	53	3.243842	1.486848	372.206855	0.013018	0.013716
RS	54	3.472770	1.493796	338.660861	0.011845	0.012623
RS	55	3.717372	1.493796	306.409813	0.010717	0.011526
RS	56	3.978719	1.493796	274.092200	0.009586	0.010412
RS	57	4.257959	1.493796	242.219287	0.008472	0.009300
RS	58	4.556317	1.571815	201.831522	0.007059	0.008008
RS	59	4.875101	1.571815	175.539474	0.006140	0.007025
RS	60	5.215709	1.571815	150.536784	0.005265	0.006088
RS	61	5.579637	1.571815	127.166829	0.004448	0.005209
RS	62	5.968480	1.571815	105.711226	0.003697	0.004400
RS	63	6.383945	1.571815	356.375178	0.012464	0.015993
PA	4+25*2+4+6 0.122019995 0.023954262 6.383944519 0.755223136 0.677471495 0.565695626 0.510379217 0.514699215 0.584195774 0.707435362 0.867355523 1.033482693 1.180953911 1.299427158 1.386831083 1.445606015 1.479600723 1.493788556 1.495131924 1.490769696 1.485897775 1.483081205 1.482480131 1.482989904 1.483669960 1.484220189 1.484692606 1.485349053 1.486848445 1.493796066 1.571815275
//
IT	4663
RD	3
LK	-337005.174306
QD	-177.437426 -> -125.816733
RI	0.0224837138
TR	0.118137	0.023598
MT	6.679472
MM	C_pi: 1.259550, n_recomb: 29476.839240
RS	0	0.000000	0.867815	230.758909	0.007828	0.000698
RS	1	0.006922	0.867815	244.724818	0.008302	0.004303
RS	2	0.014323	0.867815	259.389288	0.008800	0.006059
RS	3	0.022236	0.867815	274.766355	0.009321	0.006177
RS	4	0.030697	0.759044	332.300227	0.011273	0.006957
RS	5	0.039744	0.759044	350.986353	0.011907	0.007957
RS	6	0.049417	0.573857	488.870204	0.016585	0.011801
RS	7	0.059759	0.573857	513.118567	0.017408	0.014739
RS	8	0.070818	0.476760	646.071844	0.021918	0.020122
RS	9	0.082641	0.476760	673.392409	0.022845	0.024332
RS	10	0.095284	0.458741	727.747261	0.024689	0.028266
RS	11	0.108801	0.458741	754.885564	0.025609	0.031621
RS	12	0.123254	0.519294	691.628941	0.023463	0.029852
RS	13	0.138707	0.519294	717.220359	0.024332	0.030954
RS	14	0.155230	0.648263	596.536823	0.020237	0.025813
RS	15	0.172897	0.648263	620.231770	0.021041	0.025506
RS	16	0.191787	0.833531	502.291896	0.017040	0.020268
RS	17	0.211984	0.833531	523.894151	0.017773	0.019634
RS	18	0.233579	1.040533	438.169820	0.014865	0.015994
RS	19	0.256669	1.040533	457.995903	0.015537	0.015655
RS	20	0.281357	1.232365	404.361460	0.013718	0.013558
RS	21	0.307754	1.232365	423.011779	0.014351	0.013576
RS	22	0.335979	1.388981	392.571873	0.013318	0.012485
RS	23	0.366157	1.388981	410.566890	0.013928	0.012747
RS	24	0.398423	1.503621	396.416407	0.013448	0.012279
RS	25	0.432924	1.503621	414.087224	0.014048	0.012690
RS	26	0.469812	1.577911	411.769263	0.013969	0.012630
RS	27	0.509254	1.577911	429.238363	0.014562	0.013147
RS	28	0.551426	1.616365	436.184615	0.014798	0.013413
RS	29	0.596517	1.616365	453.358394	0.015380	0.014049
RS	30	0.644729	1.626037	467.532412	0.015861	0.014608
RS	31	0.696278	1.626037	484.068938	0.016422	0.015351
RS	32	0.751395	1.618122	502.477488	0.017047	0.016106
RS	33	0.810328	1.618122	517.763466	0.017565	0.016874
RS	34	0.873340	1.604265	536.652045	0.018206	0.017664
RS	35	0.940713	1.604265	549.853482	0.018654	0.018350
RS	36	1.012750	1.592570	565.745772	0.019193	0.019021
RS	37	1.089773	1.592570	575.924674	0.019538	0.019534
RS	38	1.172128	1.586549	586.454068	0.019895	0.019975
RS	39	1.260183	1.586549	592.693594	0.020107	0.020262
RS	40	1.354334	1.585700	596.977463	0.020252	0.020440
RS	41	1.455001	1.585700	598.458600	0.020303	0.020498
RS	42	1.562636	1.587544	596.603999	0.020240	0.020443
RS	43	1.677722	1.587544	592.640398	0.020105	0.020292
RS	44	1.800774	1.590129	584.798708	0.019839	0.020033
RS	45	1.932343	1.590129	574.902635	0.019504	0.019682
RS	46	2.073020	1.592703	561.031891	0.019033	0.019225
RS	47	2.223434	1.592703	545.028786	0.018490	0.018676
RS	48	2.384259	1.595125	525.224038	0.017818	0.018028
RS	49	2.556216	1.595125	503.369645	0.017077	0.017297
RS	50	2.740077	1.597659	478.070795	0.016219	0.016476
RS	51	2.936663	1.597659	451.144728	0.015305	0.015587
RS	52	3.146858	1.601310	421.174156	0.014288	0.014617
RS	53	3.371601	1.601310	390.535621	0.013249	0.013605
RS	54	3.611902	1.613647	356.044291	0.012079	0.012493
RS	55	3.868835	1.613647	323.886315	0.010988	0.011414
RS	56	4.143553	1.613647	291.355968	0.009884	0.010318
RS	57	4.437287	1.613647	258.977394	0.008786	0.009223
RS	58	4.751353	1.734304	212.946677	0.007224	0.007783
RS	59	5.087158	1.734304	187.115433	0.006348	0.006867
RS	60	5.446207	1.734304	162.199217	0.005503	0.005987
RS	61	5.830109	1.734304	138.573433	0.004701	0.005155
RS	62	6.240584	1.734304	116.564608	0.003954	0.004382
RS	63	6.679472	1.734304	413.500771	0.014028	0.016449
PA	4+25*2+4+6 0.118136911 0.023597670 6.679472026 0.867814531 0.759043876 0.573856751 0.476760393 0.458741206 0.519294295 0.648262700 0.833530696 1.040532793 1.232365043 1.388980755 1.503620645 1.577911082 1.616364621 1.626037314 1.618122030 1.604264707 1.592569992 1.586549207 1.585699873 1.587544076 1.590128829 1.592702664 1.595124633 1.597658836 1.601310462 1.613646526 1.734303956
//
IT	4784
RD	4
LK	-336916.943552
QD	-136.948121 -> -108.810436
RI	0.0181321575
TR	0.115453	0.023567
MT	6.866713
MM	C_pi: 1.301442, n_recomb: 30403.466748
RS	0	0.000000	0.982780	211.569297	0.006959	0.000659
RS	1	0.006968	0.982780	224.676450	0.007390	0.004103
RS	2	0.014422	0.982780	238.475082	0.007844	0.005752
RS	3	0.022395	0.982780	252.984384	0.008321	0.005740
RS	4	0.030924	0.881540	298.866039	0.009830	0.006355
RS	5	0.040046	0.881540	316.321351	0.010404	0.006972
RS	6	0.049805	0.612987	479.873126	0.015784	0.011132
RS	7	0.060244	0.612987	504.409806	0.016591	0.013703
RS	8	0.071410	0.470961	687.236353	0.022604	0.020088
RS	9	0.083354	0.470961	716.188771	0.023556	0.024072
RS	10	0.096130	0.430779	813.402931	0.026754	0.029183
RS	11	0.109797	0.430779	842.125552	0.027698	0.032680
RS	12	0.124416	0.480947	780.610152	0.025675	0.031099
RS	13	0.140053	0.480947	807.534963	0.026561	0.032514
RS	14	0.156780	0.609892	659.811182	0.021702	0.026613
RS	15	0.174673	0.609892	684.834707	0.022525	0.026661
RS	16	0.193813	0.810456	535.992071	0.017629	0.020487
RS	17	0.214286	0.810456	558.688118	0.018376	0.020115
RS	18	0.236186	1.047088	451.393831	0.014847	0.015834
RS	19	0.259612	1.047088	471.932905	0.015522	0.015672
RS	20	0.284670	1.273161	406.065646	0.013356	0.013226
RS	21	0.311474	1.273161	425.139346	0.013983	0.013363
RS	22	0.340146	1.459178	388.379640	0.012774	0.012096
RS	23	0.370816	1.459178	406.656173	0.013375	0.012442
RS	24	0.403623	1.593573	389.696647	0.012818	0.011894
RS	25	0.438717	1.593573	407.633702	0.013407	0.012363
RS	26	0.476255	1.677199	404.758400	0.013313	0.012282
RS	27	0.516409	1.677199	422.574491	0.013899	0.012837
RS	28	0.559361	1.715152	430.812826	0.014170	0.013129
RS	29	0.605307	1.715152	448.484355	0.014751	0.013789
RS	30	0.654453	1.716520	465.632282	0.015315	0.014420
RS	31	0.707025	1.716520	482.849224	0.015881	0.015178
RS	32	0.763259	1.696796	505.325832	0.016621	0.016036
RS	33	0.823412	1.696796	521.449186	0.017151	0.016814
RS	34	0.887757	1.672138	544.494005	0.017909	0.017709
RS	35	0.956585	1.672138	558.615566	0.018373	0.018398
RS	36	1.030209	1.653297	577.796259	0.019004	0.019143
RS	37	1.108964	1.653297	588.895485	0.019369	0.019650
RS	38	1.193206	1.644397	601.339572	0.019779	0.020119
RS	39	1.283318	1.644397	608.448047	0.020012	0.020393
RS	40	1.379709	1.643965	613.415807	0.020176	0.020559
RS	41	1.482818	1.643965	615.698807	0.020251	0.020602
RS	42	1.593110	1.647947	613.821500	0.020189	0.020515
RS	43	1.711089	1.647947	610.586204	0.020083	0.020352
RS	44	1.837288	1.653267	602.435176	0.019815	0.020058
RS	45	1.972280	1.653267	593.175986	0.019510	0.019699
RS	46	2.116680	1.658644	578.900939	0.019041	0.019212
RS	47	2.271141	1.658644	563.409731	0.018531	0.018662
RS	48	2.436365	1.663696	543.166975	0.017865	0.017993
RS	49	2.613102	1.663696	521.651944	0.017158	0.017266
RS	50	2.802155	1.668667	495.847413	0.016309	0.016432
RS	51	3.004381	1.668667	469.037637	0.015427	0.015553
RS	52	3.220698	1.674922	438.360736	0.014418	0.014574
RS	53	3.452089	1.674922	407.589769	0.013406	0.013575
RS	54	3.699603	1.693105	371.572696	0.012221	0.012438
RS	55	3.964364	1.693105	339.171728	0.011156	0.011378
RS	56	4.247575	1.693105	306.193505	0.010071	0.010298
RS	57	4.550519	1.693105	273.173385	0.008985	0.009217
RS	58	4.874574	1.855941	221.454665	0.007284	0.007639
RS	59	5.221208	1.855941	196.072374	0.006449	0.006776
RS	60	5.591997	1.855941	171.326480	0.005635	0.005940
RS	61	5.988623	1.855941	147.608099	0.004855	0.005145
RS	62	6.412886	1.855941	125.269921	0.004120	0.004399
RS	63	6.866713	1.855941	462.551514	0.015214	0.017003
PA	4+25*2+4+6 0.115452533 0.023567030 6.866713009 0.982780036 0.881539864 0.612987278 0.470961479 0.430778614 0.480947116 0.609891544 0.810455851 1.047088369 1.273161185 1.459178146 1.593572514 1.677198661 1.715152256 1.716520081 1.696796257 1.672137704 1.653297416 1.644397317 1.643965204 1.647947377 1.653266850 1.658643522 1.663695569 1.668666844 1.674922263 1.693105355 1.855941323
//
IT	4642
RD	5
LK	-336865.278740
QD	-119.153859 -> -98.743320
RI	0.0153252138
TR	0.113383	0.023685
MT	6.996552
MM	C_pi: 1.333910, n_recomb: 31303.503767
RS	0	0.000000	1.070086	200.924090	0.006419	0.000636
RS	1	0.006999	1.070086	213.555577	0.006822	0.004000
RS	2	0.014489	1.070086	226.875005	0.007248	0.005611
RS	3	0.022503	1.070086	240.904542	0.007696	0.005529
RS	4	0.031077	1.026703	266.419501	0.008511	0.005794
RS	5	0.040252	1.026703	282.474997	0.009024	0.006153
RS	6	0.050069	0.667238	459.289341	0.014672	0.010449
RS	7	0.060573	0.667238	483.557802	0.015447	0.012688
RS	8	0.071812	0.477495	708.079066	0.022620	0.019894
RS	9	0.083838	0.477495	738.258244	0.023584	0.023613
RS	10	0.096706	0.415827	880.398155	0.028125	0.029916
RS	11	0.110474	0.415827	910.445043	0.029084	0.033403
RS	12	0.125206	0.456019	857.911529	0.027406	0.032233
RS	13	0.140970	0.456019	885.876881	0.028300	0.033779
RS	14	0.157836	0.583066	716.721380	0.022896	0.027357
RS	15	0.175883	0.583066	742.878099	0.023731	0.027608
RS	16	0.195194	0.794066	566.778757	0.018106	0.020695
RS	17	0.215856	0.794066	590.487381	0.018863	0.020489
RS	18	0.237964	1.054019	464.294534	0.014832	0.015706
RS	19	0.261620	1.054019	485.527604	0.015510	0.015656
RS	20	0.286932	1.308221	409.434266	0.013080	0.012952
RS	21	0.314015	1.308221	428.948393	0.013703	0.013161
RS	22	0.342994	1.518179	387.304132	0.012373	0.011774
RS	23	0.374001	1.518179	405.899724	0.012967	0.012166
RS	24	0.407179	1.667679	387.095897	0.012366	0.011573
RS	25	0.442679	1.667679	405.341448	0.012949	0.012070
RS	26	0.480663	1.756948	402.520668	0.012859	0.011989
RS	27	0.521307	1.756948	420.715122	0.013440	0.012558
RS	28	0.564795	1.791748	430.594679	0.013755	0.012887
RS	29	0.611327	1.791748	448.770684	0.014336	0.013551
RS	30	0.661117	1.783118	469.079205	0.014985	0.014255
RS	31	0.714391	1.783118	486.947113	0.015556	0.015013
RS	32	0.771394	1.750782	513.581033	0.016407	0.015972
RS	33	0.832387	1.750782	530.464011	0.016946	0.016748
RS	34	0.897649	1.715211	557.654922	0.017814	0.017743
RS	35	0.967480	1.715211	572.557281	0.018291	0.018428
RS	36	1.042198	1.689503	594.871290	0.019003	0.019244
RS	37	1.122146	1.689503	606.680595	0.019381	0.019746
RS	38	1.207690	1.678127	620.716725	0.019829	0.020242
RS	39	1.299222	1.678127	628.413255	0.020075	0.020509
RS	40	1.397160	1.678507	633.606765	0.020241	0.020664
RS	41	1.501953	1.678507	636.350434	0.020328	0.020701
RS	42	1.614082	1.684983	633.919703	0.020251	0.020585
RS	43	1.734059	1.684983	631.028410	0.020158	0.020419
RS	44	1.862434	1.693326	622.026857	0.019871	0.020093
RS	45	1.999794	1.693326	612.998389	0.019582	0.019736
RS	46	2.146769	1.701731	597.800415	0.019097	0.019221
RS	47	2.304031	1.701731	582.418489	0.018606	0.018677
RS	48	2.472301	1.709555	561.275394	0.017930	0.017989
RS	49	2.652349	1.709555	539.727831	0.017242	0.017272
RS	50	2.845000	1.717033	513.030542	0.016389	0.016426
RS	51	3.051135	1.717033	486.023383	0.015526	0.015559
RS	52	3.271698	1.725906	454.341174	0.014514	0.014571
RS	53	3.507700	1.725906	423.207084	0.013519	0.013585
RS	54	3.760220	1.749856	385.458347	0.012314	0.012423
RS	55	4.030416	1.749856	352.683773	0.011267	0.011380
RS	56	4.319524	1.749856	319.179809	0.010196	0.010314
RS	57	4.628868	1.749856	285.492174	0.009120	0.009244
RS	58	4.959864	1.953887	228.167712	0.007289	0.007535
RS	59	5.314029	1.953887	203.243146	0.006493	0.006717
RS	60	5.692983	1.953887	178.732218	0.005710	0.005919
RS	61	6.098463	1.953887	155.033164	0.004953	0.005154
RS	62	6.532323	1.953887	132.514526	0.004233	0.004431
RS	63	6.996552	1.953887	505.996058	0.016164	0.017592
PA	4+25*2+4+6 0.113382596 0.023684834 6.996552256 1.070086473 1.026703446 0.667237836 0.477494501 0.415826934 0.456019487 0.583065823 0.794065502 1.054018523 1.308221272 1.518179081 1.667678524 1.756948196 1.791747841 1.783118197 1.750781536 1.715210667 1.689503345 1.678126582 1.678507137 1.684983037 1.693325511 1.701730526 1.709555341 1.717033191 1.725905853 1.749855796 1.953886572
//
IT	4300
RD	6
LK	-336826.307809
QD	-107.731918 -> -90.778143
RI	0.0136153208
TR	0.111659	0.023871
MT	7.094877
MM	C_pi: 1.360435, n_recomb: 32163.621605
RS	0	0.000000	1.122547	197.396652	0.006137	0.000625
RS	1	0.007023	1.122547	209.914137	0.006526	0.003964
RS	2	0.014539	1.122547	223.125260	0.006937	0.005585
RS	3	0.022583	1.122547	237.053978	0.007370	0.005481
RS	4	0.031192	1.185574	238.392672	0.007412	0.005278
RS	5	0.040405	1.185574	253.119440	0.007870	0.005480
RS	6	0.050266	0.729917	435.077963	0.013527	0.009790
RS	7	0.060818	0.729917	458.776729	0.014264	0.011754
RS	8	0.072113	0.490079	716.864570	0.022288	0.019598
RS	9	0.084200	0.490079	747.984429	0.023256	0.023062
RS	10	0.097136	0.407635	933.973488	0.029038	0.030484
RS	11	0.110980	0.407635	965.206716	0.030009	0.033898
RS	12	0.125797	0.438599	926.053717	0.028792	0.033243
RS	13	0.141655	0.438599	954.878037	0.029688	0.034833
RS	14	0.158626	0.563158	768.313303	0.023888	0.028040
RS	15	0.176789	0.563158	795.456044	0.024732	0.028412
RS	16	0.196227	0.781943	594.799740	0.018493	0.020890
RS	17	0.217031	0.781943	619.441565	0.019259	0.020797
RS	18	0.239296	1.061361	476.260164	0.014807	0.015599
RS	19	0.263124	1.061361	498.146404	0.015488	0.015627
RS	20	0.288625	1.339816	413.184792	0.012846	0.012719
RS	21	0.315918	1.339816	433.122179	0.013466	0.012974
RS	22	0.345127	1.570302	387.477799	0.012047	0.011501
RS	23	0.376388	1.570302	406.389140	0.012635	0.011917
RS	24	0.409844	1.732062	386.278991	0.012010	0.011298
RS	25	0.445650	1.732062	404.833764	0.012587	0.011807
RS	26	0.483970	1.824912	402.341934	0.012509	0.011735
RS	27	0.524982	1.824912	420.909919	0.013087	0.012307
RS	28	0.568873	1.855319	432.517328	0.013447	0.012675
RS	29	0.615847	1.855319	451.180234	0.014028	0.013333
RS	30	0.666120	1.836171	474.629916	0.014757	0.014109
RS	31	0.719924	1.836171	493.114177	0.015331	0.014858
RS	32	0.777506	1.791271	523.847733	0.016287	0.015911
RS	33	0.839132	1.791271	541.434700	0.016834	0.016679
RS	34	0.905086	1.745178	572.692202	0.017806	0.017769
RS	35	0.975671	1.745178	588.293395	0.018291	0.018447
RS	36	1.051214	1.713066	613.613196	0.019078	0.019330
RS	37	1.132063	1.713066	626.020604	0.019464	0.019827
RS	38	1.218589	1.699562	641.457081	0.019944	0.020347
RS	39	1.311191	1.699562	649.601337	0.020197	0.020611
RS	40	1.410297	1.700945	654.784821	0.020358	0.020755
RS	41	1.516363	1.700945	657.826941	0.020453	0.020792
RS	42	1.629878	1.709980	654.600047	0.020352	0.020648
RS	43	1.751365	1.709980	651.876884	0.020268	0.020485
RS	44	1.881384	1.721331	641.799790	0.019954	0.020129
RS	45	2.020534	1.721331	632.821385	0.019675	0.019779
RS	46	2.169456	1.732672	616.510263	0.019168	0.019240
RS	47	2.328837	1.732672	601.061195	0.018688	0.018707
RS	48	2.499411	1.743118	578.864932	0.017998	0.018001
RS	49	2.681964	1.743118	557.122587	0.017322	0.017297
RS	50	2.877338	1.752903	529.416980	0.016460	0.016441
RS	51	3.086432	1.752903	502.075066	0.015610	0.015587
RS	52	3.310211	1.764164	469.305547	0.014591	0.014591
RS	53	3.549705	1.764164	437.707091	0.013609	0.013617
RS	54	3.806019	1.793518	398.186966	0.012380	0.012431
RS	55	4.080333	1.793518	364.980249	0.011348	0.011403
RS	56	4.373912	1.793518	330.921624	0.010289	0.010350
RS	57	4.688109	1.793518	296.566719	0.009221	0.009289
RS	58	5.024371	2.037621	233.747813	0.007267	0.007455
RS	59	5.384249	2.037621	209.276168	0.006507	0.006675
RS	60	5.769400	2.037621	185.031864	0.005753	0.005910
RS	61	6.181600	2.037621	161.415451	0.005019	0.005171
RS	62	6.622748	2.037621	138.805259	0.004316	0.004468
RS	63	7.094877	2.037621	545.740535	0.016968	0.018184
PA	4+25*2+4+6 0.111659490 0.023871487 7.094877217 1.122546505 1.185573921 0.729917058 0.490078768 0.407634726 0.438598500 0.563157945 0.781942965 1.061361439 1.339815925 1.570301623 1.732061994 1.824912114 1.855319095 1.836170834 1.791271164 1.745177650 1.713066059 1.699562155 1.700944838 1.709980363 1.721330779 1.732672471 1.743117912 1.752902624 1.764164363 1.793518084 2.037620777
//
IT	4089
RD	7
LK	-336793.425858
QD	-98.678216 -> -83.847967
RI	0.0126239084
TR	0.110153	0.024089
MT	7.174942
MM	C_pi: 1.383171, n_recomb: 32985.683714
RS	0	0.000000	1.145637	198.821187	0.006027	0.000620
RS	1	0.007042	1.145637	211.490253	0.006412	0.003968
RS	2	0.014579	1.145637	224.867225	0.006817	0.005632
RS	3	0.022647	1.145637	238.977249	0.007245	0.005538
RS	4	0.031284	1.353496	214.993697	0.006518	0.004807
RS	5	0.040528	1.353496	228.537779	0.006928	0.004924
RS	6	0.050424	0.797794	410.829962	0.012455	0.009175
RS	7	0.061016	0.797794	433.814002	0.013152	0.010917
RS	8	0.072355	0.505837	718.635566	0.021786	0.019245
RS	9	0.084491	0.505837	750.484513	0.022752	0.022477
RS	10	0.097482	0.403260	977.991070	0.029649	0.030915
RS	11	0.111388	0.403260	1010.328266	0.030629	0.034234
RS	12	0.126274	0.425731	987.197774	0.029928	0.034139
RS	13	0.142207	0.425731	1016.764983	0.030824	0.035733
RS	14	0.159263	0.547656	815.728039	0.024730	0.028665
RS	15	0.177519	0.547656	843.747756	0.025579	0.029116
RS	16	0.197061	0.772599	620.565470	0.018813	0.021071
RS	17	0.217979	0.772599	646.074886	0.019587	0.021061
RS	18	0.240370	1.068889	487.314993	0.014774	0.015509
RS	19	0.264338	1.068889	509.814561	0.015456	0.015593
RS	20	0.289993	1.368974	416.936418	0.012640	0.012518
RS	21	0.317455	1.368974	437.273383	0.013256	0.012804
RS	22	0.346851	1.617718	388.211868	0.011769	0.011264
RS	23	0.378317	1.617718	407.424826	0.012352	0.011694
RS	24	0.411998	1.790001	386.310166	0.011711	0.011058
RS	25	0.448051	1.790001	405.162183	0.012283	0.011571
RS	26	0.486643	1.885308	403.107749	0.012221	0.011511
RS	27	0.527953	1.885308	422.033099	0.012794	0.012081
RS	28	0.572171	1.910856	435.332295	0.013198	0.012485
RS	29	0.619503	1.910856	454.457664	0.013777	0.013135
RS	30	0.670168	1.881269	480.928380	0.014580	0.013974
RS	31	0.724401	1.881269	499.995361	0.015158	0.014713
RS	32	0.782452	1.824250	534.691318	0.016210	0.015852
RS	33	0.844591	1.824250	552.939747	0.016763	0.016610
RS	34	0.911106	1.768214	588.139582	0.017830	0.017786
RS	35	0.982305	1.768214	604.387445	0.018323	0.018458
RS	36	1.058517	1.730187	632.595179	0.019178	0.019401
RS	37	1.140096	1.730187	645.538315	0.019570	0.019895
RS	38	1.227420	1.714840	662.249942	0.020077	0.020436
RS	39	1.320892	1.714840	670.771419	0.020335	0.020700
RS	40	1.420947	1.717304	675.822812	0.020488	0.020833
RS	41	1.528047	1.717304	679.088762	0.020587	0.020873
RS	42	1.642688	1.728837	674.966147	0.020462	0.020703
RS	43	1.765402	1.728837	672.335939	0.020383	0.020547
RS	44	1.896758	1.743039	661.118109	0.020043	0.020163
RS	45	2.037363	1.743039	652.116223	0.019770	0.019823
RS	46	2.187869	1.757090	634.660794	0.019240	0.019263
RS	47	2.348973	1.757090	619.074049	0.018768	0.018742
RS	48	2.521421	1.769875	595.820394	0.018063	0.018023
RS	49	2.706013	1.769875	573.817226	0.017396	0.017332
RS	50	2.903603	1.781649	545.115092	0.016526	0.016469
RS	51	3.115106	1.781649	517.379574	0.015685	0.015627
RS	52	3.341503	1.794968	483.539237	0.014659	0.014625
RS	53	3.583842	1.794968	451.429569	0.013686	0.013663
RS	54	3.843246	1.829239	410.171351	0.012435	0.012453
RS	55	4.120916	1.829239	376.499043	0.011414	0.011439
RS	56	4.418139	1.829239	341.870009	0.010364	0.010396
RS	57	4.736291	1.829239	306.849605	0.009303	0.009342
RS	58	5.076846	2.112258	238.643223	0.007235	0.007388
RS	59	5.441382	2.112258	214.604752	0.006506	0.006644
RS	60	5.831588	2.112258	190.633229	0.005779	0.005908
RS	61	6.249270	2.112258	167.128755	0.005067	0.005192
RS	62	6.696365	2.112258	144.475705	0.004380	0.004506
RS	63	7.174942	2.112258	583.058549	0.017676	0.018765
PA	4+25*2+4+6 0.110153334 0.024089200 7.174941687 1.145636528 1.353496005 0.797794076 0.505836801 0.403259725 0.425730530 0.547656380 0.772599107 1.068889120 1.368974136 1.617718375 1.790001339 1.885308237 1.910856085 1.881268894 1.824249689 1.768213657 1.730187310 1.714840087 1.717303789 1.728836891 1.743038946 1.757090063 1.769874537 1.781649147 1.794968125 1.829238749 2.112258289
//
IT	4870
RD	8
LK	-336764.491546
QD	-90.923961 -> -77.692738
RI	0.0120885358
TR	0.108798	0.024320
MT	7.243583
MM	C_pi: 1.403387, n_recomb: 33774.435644
RS	0	0.000000	1.148686	203.414357	0.006023	0.000618
RS	1	0.007058	1.148686	216.409025	0.006407	0.003994
RS	2	0.014613	1.148686	230.131941	0.006814	0.005721
RS	3	0.022702	1.148686	244.609113	0.007242	0.005657
RS	4	0.031362	1.528116	195.536426	0.005789	0.004385
RS	5	0.040633	1.528116	208.050222	0.006160	0.004459
RS	6	0.050559	0.869155	388.003604	0.011488	0.008609
RS	7	0.061184	0.869155	410.218232	0.012146	0.010172
RS	8	0.072560	0.523332	716.351249	0.021210	0.018862
RS	9	0.084739	0.523332	748.769717	0.022170	0.021888
RS	10	0.097777	0.401198	1015.082292	0.030055	0.031239
RS	11	0.111735	0.401198	1048.468015	0.031043	0.034457
RS	12	0.126679	0.415821	1042.954752	0.030880	0.034935
RS	13	0.142677	0.415821	1073.187870	0.031775	0.036514
RS	14	0.159804	0.535117	859.906118	0.025460	0.029241
RS	15	0.178140	0.535117	888.720716	0.026313	0.029745
RS	16	0.197770	0.765096	644.587161	0.019085	0.021241
RS	17	0.218786	0.765096	670.912241	0.019864	0.021295
RS	18	0.241285	1.076341	497.645737	0.014734	0.015432
RS	19	0.265371	1.076341	520.725386	0.015418	0.015559
RS	20	0.291158	1.396126	420.622674	0.012454	0.012341
RS	21	0.318764	1.396126	441.337692	0.013067	0.012649
RS	22	0.348319	1.661532	389.252964	0.011525	0.011055
RS	23	0.379959	1.661532	408.752570	0.012102	0.011493
RS	24	0.413833	1.843186	386.813983	0.011453	0.010846
RS	25	0.450098	1.843186	405.949226	0.012019	0.011359
RS	26	0.488921	1.940376	404.350936	0.011972	0.011311
RS	27	0.530485	1.940376	423.615554	0.012542	0.011876
RS	28	0.574982	1.961036	438.508471	0.012983	0.012313
RS	29	0.622620	1.961036	458.071566	0.013563	0.012954
RS	30	0.673620	1.921379	487.398729	0.014431	0.013850
RS	31	0.728219	1.921379	507.017805	0.015012	0.014577
RS	32	0.786672	1.852835	545.503216	0.016151	0.015793
RS	33	0.849250	1.852835	564.379056	0.016710	0.016541
RS	34	0.916244	1.787482	603.373823	0.017865	0.017796
RS	35	0.987967	1.787482	620.232638	0.018364	0.018461
RS	36	1.064751	1.744011	651.212320	0.019281	0.019461
RS	37	1.146955	1.744011	664.655024	0.019679	0.019951
RS	38	1.234960	1.727059	682.548907	0.020209	0.020512
RS	39	1.329177	1.727059	691.413174	0.020471	0.020776
RS	40	1.430043	1.730630	696.269506	0.020615	0.020898
RS	41	1.538027	1.730630	699.728916	0.020718	0.020943
RS	42	1.653633	1.744548	694.684028	0.020568	0.020749
RS	43	1.777398	1.744548	692.121401	0.020492	0.020601
RS	44	1.909897	1.761399	679.775550	0.020127	0.020194
RS	45	2.051748	1.761399	670.728742	0.019859	0.019864
RS	46	2.203610	1.777886	652.174670	0.019310	0.019287
RS	47	2.366190	1.777886	636.430341	0.018844	0.018778
RS	48	2.540245	1.792688	612.184288	0.018126	0.018049
RS	49	2.726583	1.792688	589.899547	0.017466	0.017371
RS	50	2.926073	1.806098	560.271339	0.016589	0.016503
RS	51	3.139642	1.806098	532.119424	0.015755	0.015674
RS	52	3.368283	1.821109	497.269006	0.014723	0.014667
RS	53	3.613062	1.821109	464.624920	0.013757	0.013715
RS	54	3.875115	1.859768	421.693270	0.012486	0.012485
RS	55	4.155664	1.859768	387.530677	0.011474	0.011482
RS	56	4.456013	1.859768	352.317868	0.010431	0.010448
RS	57	4.777559	1.859768	316.629921	0.009375	0.009400
RS	58	5.121798	2.180533	243.131410	0.007199	0.007333
RS	59	5.490333	2.180533	219.496869	0.006499	0.006619
RS	60	5.884877	2.180533	195.788510	0.005797	0.005909
RS	61	6.307267	2.180533	172.404363	0.005105	0.005214
RS	62	6.759468	2.180533	149.732454	0.004433	0.004544
RS	63	7.243583	2.180533	618.734122	0.018320	0.019329
PA	4+25*2+4+6 0.108798256 0.024319599 7.243583232 1.148685875 1.528115960 0.869155188 0.523331920 0.401198000 0.415821315 0.535116559 0.765095640 1.076341239 1.396126426 1.661532455 1.843186004 1.940376463 1.961035885 1.921379089 1.852835141 1.787482164 1.744010686 1.727058766 1.730629534 1.744548423 1.761398747 1.777886235 1.792687976 1.806098109 1.821109359 1.859768227 2.180533072
//
IT	4707
RD	9
LK	-336738.613061
QD	-84.117850 -> -72.209871
RI	0.0118369900
TR	0.107558	0.024553
MT	7.304498
MM	C_pi: 1.421826, n_recomb: 34533.896267
RS	0	0.000000	1.140071	209.890240	0.006078	0.000618
RS	1	0.007072	1.140071	223.314441	0.006467	0.004030
RS	2	0.014643	1.140071	237.490865	0.006877	0.005829
RS	3	0.022751	1.140071	252.446173	0.007310	0.005810
RS	4	0.031431	1.708200	179.245836	0.005190	0.004010
RS	5	0.040725	1.708200	190.865927	0.005527	0.004067
RS	6	0.050677	0.943008	367.082859	0.010630	0.008094
RS	7	0.061332	0.943008	388.523232	0.011250	0.009511
RS	8	0.072741	0.541796	711.734313	0.020610	0.018468
RS	9	0.084957	0.541796	744.599971	0.021561	0.021313
RS	10	0.098037	0.400611	1047.032204	0.030319	0.031478
RS	11	0.112041	0.400611	1081.424540	0.031315	0.034598
RS	12	0.127036	0.407932	1094.503801	0.031694	0.035648
RS	13	0.143091	0.407932	1125.348970	0.032587	0.037202
RS	14	0.160282	0.524663	901.540915	0.026106	0.029773
RS	15	0.178688	0.524663	931.086313	0.026962	0.030316
RS	16	0.198396	0.758833	667.268511	0.019322	0.021402
RS	17	0.219497	0.758833	694.367732	0.020107	0.021509
RS	18	0.242091	1.083514	507.433939	0.014694	0.015366
RS	19	0.266282	1.083514	531.066784	0.015378	0.015528
RS	20	0.292185	1.421445	424.267059	0.012286	0.012185
RS	21	0.319919	1.421445	445.342500	0.012896	0.012510
RS	22	0.349614	1.702319	390.505709	0.011308	0.010871
RS	23	0.381409	1.702319	410.278852	0.011880	0.011313
RS	24	0.415453	1.892578	387.616572	0.011224	0.010658
RS	25	0.451904	1.892578	407.021777	0.011786	0.011168
RS	26	0.490933	1.991350	405.861529	0.011753	0.011132
RS	27	0.532721	1.991350	425.448252	0.012320	0.011691
RS	28	0.577465	2.007293	441.817312	0.012794	0.012157
RS	29	0.625373	2.007293	461.795128	0.013372	0.012787
RS	30	0.676669	1.958076	493.796762	0.014299	0.013735
RS	31	0.731592	1.958076	513.940328	0.014882	0.014449
RS	32	0.790400	1.878658	556.025585	0.016101	0.015735
RS	33	0.853366	1.878658	575.500121	0.016665	0.016474
RS	34	0.920785	1.804600	618.132174	0.017899	0.017800
RS	35	0.992971	1.804600	635.575279	0.018404	0.018459
RS	36	1.070262	1.756126	669.208114	0.019378	0.019509
RS	37	1.153019	1.756126	683.128121	0.019781	0.019996
RS	38	1.241629	1.737771	702.129296	0.020332	0.020575
RS	39	1.336504	1.737771	711.320521	0.020598	0.020841
RS	40	1.438089	1.742457	715.947442	0.020732	0.020953
RS	41	1.546857	1.742457	719.592323	0.020837	0.021002
RS	42	1.663317	1.758637	713.635371	0.020665	0.020787
RS	43	1.788013	1.758637	711.139568	0.020593	0.020647
RS	44	1.921527	1.777928	697.715007	0.020204	0.020220
RS	45	2.064482	1.777928	688.627217	0.019941	0.019901
RS	46	2.217547	1.796579	669.054280	0.019374	0.019310
RS	47	2.381436	1.796579	653.157026	0.018914	0.018813
RS	48	2.556915	1.813077	628.014570	0.018185	0.018078
RS	49	2.744803	1.813077	605.449416	0.017532	0.017413
RS	50	2.945977	1.827773	574.990444	0.016650	0.016543
RS	51	3.161379	1.827773	546.416936	0.015823	0.015725
RS	52	3.392012	1.844113	510.636944	0.014787	0.014715
RS	53	3.638955	1.844113	477.446652	0.013825	0.013773
RS	54	3.903362	1.886633	432.919128	0.012536	0.012523
RS	55	4.186466	1.886633	398.245739	0.011532	0.011531
RS	56	4.489590	1.886633	362.436442	0.010495	0.010504
RS	57	4.814150	1.886633	326.076124	0.009442	0.009461
RS	58	5.161662	2.243959	247.371755	0.007163	0.007284
RS	59	5.533749	2.243959	224.107965	0.006490	0.006599
RS	60	5.932149	2.243959	200.645129	0.005810	0.005912
RS	61	6.358722	2.243959	177.378267	0.005136	0.005236
RS	62	6.815460	2.243959	154.697461	0.004480	0.004581
RS	63	7.304498	2.243959	653.216506	0.018915	0.019872
PA	4+25*2+4+6 0.107557743 0.024553384 7.304498146 1.140071081 1.708199971 0.943008131 0.541795502 0.400611455 0.407932188 0.524663022 0.758833127 1.083514146 1.421445277 1.702318853 1.892578183 1.991350215 2.007293153 1.958075961 1.878657877 1.804599666 1.756125775 1.737770983 1.742456709 1.758636897 1.777927987 1.796579392 1.813077148 1.827773160 1.844112550 1.886633146 2.243959033
//
IT	4903
RD	10
LK	-336715.292467
QD	-78.092052 -> -67.322802
RI	0.0117590723
TR	0.106411	0.024786
MT	7.359712
MM	C_pi: 1.438939, n_recomb: 35267.438178
RS	0	0.000000	1.125727	217.377081	0.006164	0.000619
RS	1	0.007084	1.125727	231.285934	0.006558	0.004070
RS	2	0.014670	1.125727	245.972764	0.006975	0.005944
RS	3	0.022794	1.125727	261.464753	0.007414	0.005976
RS	4	0.031493	1.893144	165.458707	0.004692	0.003681
RS	5	0.040808	1.893144	176.300949	0.004999	0.003733
RS	6	0.050784	1.018750	348.122938	0.009871	0.007627
RS	7	0.061466	1.018750	368.810369	0.010458	0.008924
RS	8	0.072904	0.560796	705.797202	0.020013	0.018074
RS	9	0.085153	0.560796	739.014830	0.020955	0.020759
RS	10	0.098270	0.401023	1075.017266	0.030482	0.031651
RS	11	0.112316	0.401023	1110.381933	0.031485	0.034677
RS	12	0.127357	0.401504	1142.640140	0.032399	0.036289
RS	13	0.143464	0.401504	1174.058857	0.033290	0.037815
RS	14	0.160712	0.515741	941.141004	0.026686	0.030268
RS	15	0.179181	0.515741	971.365739	0.027543	0.030840
RS	16	0.198959	0.753434	688.907927	0.019534	0.021556
RS	17	0.220138	0.753434	716.747522	0.020323	0.021706
RS	18	0.242818	1.090287	516.822889	0.014654	0.015309
RS	19	0.267104	1.090287	540.987300	0.015340	0.015501
RS	20	0.293111	1.445073	427.898136	0.012133	0.012047
RS	21	0.320960	1.445073	449.319839	0.012740	0.012385
RS	22	0.350782	1.740421	391.935776	0.011113	0.010706
RS	23	0.382717	1.740421	411.971885	0.011681	0.011151
RS	24	0.416914	1.938712	388.647008	0.011020	0.010488
RS	25	0.453533	1.938712	408.311024	0.011578	0.010996
RS	26	0.492747	2.038940	407.548045	0.011556	0.010969
RS	27	0.534739	2.038940	427.441810	0.012120	0.011522
RS	28	0.579706	2.050447	445.164109	0.012623	0.012013
RS	29	0.627858	2.050447	465.536140	0.013200	0.012634
RS	30	0.679422	1.992222	500.032191	0.014178	0.013626
RS	31	0.734638	1.992222	520.675698	0.014764	0.014330
RS	32	0.793766	1.902578	566.170529	0.016054	0.015678
RS	33	0.857083	1.902578	586.218976	0.016622	0.016407
RS	34	0.924886	1.820390	632.329346	0.017930	0.017799
RS	35	0.997491	1.820390	650.335561	0.018440	0.018452
RS	36	1.075241	1.767310	686.507592	0.019466	0.019548
RS	37	1.158498	1.767310	700.890141	0.019874	0.020033
RS	38	1.247654	1.747733	720.931403	0.020442	0.020627
RS	39	1.343126	1.747733	730.443284	0.020712	0.020895
RS	40	1.445361	1.753535	734.820791	0.020836	0.020997
RS	41	1.554838	1.753535	738.654060	0.020944	0.021052
RS	42	1.672072	1.771860	731.810942	0.020750	0.020818
RS	43	1.797611	1.771860	729.392790	0.020682	0.020686
RS	44	1.932043	1.793398	714.953719	0.020272	0.020242
RS	45	2.075999	1.793398	705.840512	0.020014	0.019933
RS	46	2.230152	1.813958	685.341270	0.019433	0.019331
RS	47	2.395227	1.813958	669.306833	0.018978	0.018847
RS	48	2.571996	1.831850	643.374622	0.018243	0.018108
RS	49	2.761288	1.831850	620.540108	0.017595	0.017455
RS	50	2.963990	1.847501	589.354385	0.016711	0.016585
RS	51	3.181052	1.847501	560.361967	0.015889	0.015778
RS	52	3.413491	1.864823	523.739137	0.014851	0.014768
RS	53	3.662397	1.864823	489.995892	0.013894	0.013833
RS	54	3.928936	1.910696	443.954267	0.012588	0.012567
RS	55	4.214357	1.910696	408.751097	0.011590	0.011584
RS	56	4.519998	1.910696	372.332096	0.010557	0.010563
RS	57	4.847292	1.910696	335.292111	0.009507	0.009523
RS	58	5.197772	2.303383	251.460256	0.007130	0.007243
RS	59	5.573082	2.303383	228.532740	0.006480	0.006582
RS	60	5.974979	2.303383	205.293666	0.005821	0.005916
RS	61	6.405348	2.303383	182.134516	0.005164	0.005258
RS	62	6.866206	2.303383	159.446366	0.004521	0.004616
RS	63	7.359712	2.303383	686.769438	0.019473	0.020394
PA	4+25*2+4+6 0.106410608 0.024785916 7.359711552 1.125727042 1.893144218 1.018749533 0.560796368 0.401022926 0.401503783 0.515741145 0.753434477 1.090287234 1.445072974 1.740421407 1.938711509 2.038939513 2.050446589 1.992222279 1.902577899 1.820390274 1.767309903 1.747732818 1.753535296 1.771859680 1.793397679 1.813958131 1.831849825 1.847500916 1.864822798 1.910696096 2.303382989
//
IT	4166
RD	11
LK	-336694.183795
QD	-72.732448 -> -62.959927
RI	0.0117839822
TR	0.105342	0.025015
MT	7.410499
MM	C_pi: 1.454999, n_recomb: 35977.180209
RS	0	0.000000	1.109366	225.296025	0.006262	0.000620
RS	1	0.007096	1.109366	239.711923	0.006663	0.004108
RS	2	0.014695	1.109366	254.932075	0.007086	0.006058
RS	3	0.022834	1.109366	270.984083	0.007532	0.006145
RS	4	0.031550	2.082340	153.676814	0.004272	0.003393
RS	5	0.040884	2.082340	163.839082	0.004554	0.003446
RS	6	0.050881	1.095902	331.027226	0.009201	0.007206
RS	7	0.061587	1.095902	350.996952	0.009756	0.008402
RS	8	0.073053	0.580065	699.153786	0.019433	0.017687
RS	9	0.085333	0.580065	732.648243	0.020364	0.020230
RS	10	0.098484	0.402125	1099.870011	0.030571	0.031771
RS	11	0.112568	0.402125	1136.176494	0.031580	0.034708
RS	12	0.127651	0.396167	1187.931614	0.033019	0.036868
RS	13	0.143805	0.396167	1219.894792	0.033907	0.038364
RS	14	0.161105	0.507989	979.047240	0.027213	0.030730
RS	15	0.179633	0.507989	1009.908227	0.028071	0.031324
RS	16	0.199475	0.748657	709.706321	0.019727	0.021703
RS	17	0.220725	0.748657	738.257603	0.020520	0.021891
RS	18	0.243483	1.096588	525.911054	0.014618	0.015262
RS	19	0.267856	1.096588	550.589033	0.015304	0.015478
RS	20	0.293958	1.467101	431.538643	0.011995	0.011923
RS	21	0.321913	1.467101	453.295044	0.012600	0.012272
RS	22	0.351851	1.776067	393.521889	0.010938	0.010558
RS	23	0.383914	1.776067	413.812336	0.011502	0.011004
RS	24	0.418251	1.981939	389.860627	0.010836	0.010335
RS	25	0.455026	1.981939	409.773958	0.011390	0.010839
RS	26	0.494409	2.083585	409.360122	0.011378	0.010821
RS	27	0.536587	2.083585	429.547663	0.011939	0.011368
RS	28	0.581759	2.090987	448.503280	0.012466	0.011880
RS	29	0.630135	2.090987	469.251089	0.013043	0.012493
RS	30	0.681944	2.024324	506.067425	0.014066	0.013524
RS	31	0.737429	2.024324	527.188559	0.014653	0.014217
RS	32	0.796852	1.925073	575.908519	0.016008	0.015622
RS	33	0.860491	1.925073	596.508531	0.016580	0.016343
RS	34	0.928645	1.835292	645.939867	0.017954	0.017793
RS	35	1.001636	1.835292	664.490973	0.018470	0.018441
RS	36	1.079806	1.777964	703.090406	0.019543	0.019579
RS	37	1.163523	1.777964	717.924536	0.019955	0.020062
RS	38	1.253181	1.757325	738.943719	0.020539	0.020670
RS	39	1.349200	1.757325	748.774525	0.020812	0.020939
RS	40	1.452033	1.764244	752.890122	0.020927	0.021033
RS	41	1.562162	1.764244	756.919633	0.021039	0.021093
RS	42	1.680106	1.784609	749.222011	0.020825	0.020841
RS	43	1.806419	1.784609	746.897398	0.020760	0.020717
RS	44	1.941695	1.808221	731.512046	0.020333	0.020259
RS	45	2.086570	1.808221	722.394046	0.020079	0.019960
RS	46	2.241725	1.830460	701.063650	0.019486	0.019350
RS	47	2.407890	1.830460	684.912761	0.019037	0.018878
RS	48	2.585845	1.849472	658.298281	0.018298	0.018138
RS	49	2.776428	1.849472	635.210361	0.017656	0.017496
RS	50	2.980534	1.865775	603.402630	0.016772	0.016629
RS	51	3.199123	1.865775	573.998503	0.015955	0.015832
RS	52	3.433223	1.883762	536.620438	0.014916	0.014823
RS	53	3.683934	1.883762	502.321121	0.013962	0.013895
RS	54	3.952436	1.932508	454.848469	0.012643	0.012616
RS	55	4.239989	1.932508	419.098738	0.011649	0.011639
RS	56	4.547947	1.932508	382.057789	0.010619	0.010623
RS	57	4.877757	1.932508	344.330606	0.009571	0.009586
RS	58	5.230970	2.359349	255.446450	0.007100	0.007206
RS	59	5.609246	2.359349	232.821953	0.006471	0.006568
RS	60	6.014363	2.359349	209.784002	0.005831	0.005922
RS	61	6.448228	2.359349	186.720282	0.005190	0.005279
RS	62	6.912878	2.359349	164.022130	0.004559	0.004649
RS	63	7.410499	2.359349	719.526476	0.020000	0.020894
PA	4+25*2+4+6 0.105342235 0.025014611 7.410499356 1.109366266 2.082340203 1.095901708 0.580064758 0.402125325 0.396167060 0.507988620 0.748656604 1.096587774 1.467100988 1.776067168 1.981938776 2.083585114 2.090987149 2.024323517 1.925073095 1.835291524 1.777963557 1.757325068 1.764243879 1.784609048 1.808220999 1.830459889 1.849471694 1.865775490 1.883761782 1.932507612 2.359349245
//
IT	3836
RD	12
LK	-336675.015890
QD	-67.948433 -> -59.055967
RI	0.0118664895
TR	0.104344	0.025238
MT	7.457539
MM	C_pi: 1.470175, n_recomb: 36665.006676
RS	0	0.000000	1.093067	233.282271	0.006363	0.000621
RS	1	0.007106	1.093067	248.206927	0.006770	0.004143
RS	2	0.014718	1.093067	263.961846	0.007199	0.006166
RS	3	0.022870	1.093067	280.574989	0.007652	0.006310
RS	4	0.031602	2.275325	143.512375	0.003914	0.003142
RS	5	0.040954	2.275325	153.076847	0.004175	0.003197
RS	6	0.050971	1.174155	315.617446	0.008608	0.006826
RS	7	0.061700	1.174155	334.910158	0.009134	0.007936
RS	8	0.073191	0.599434	692.173707	0.018878	0.017312
RS	9	0.085498	0.599434	725.884785	0.019798	0.019727
RS	10	0.098681	0.403729	1122.156409	0.030606	0.031849
RS	11	0.112800	0.403729	1159.376504	0.031621	0.034703
RS	12	0.127922	0.391677	1230.779025	0.033568	0.037393
RS	13	0.144119	0.391677	1263.264346	0.034454	0.038858
RS	14	0.161468	0.501159	1015.502578	0.027697	0.031164
RS	15	0.180049	0.501159	1046.962982	0.028555	0.031775
RS	16	0.199950	0.744338	729.808957	0.019905	0.021844
RS	17	0.221266	0.744338	759.046960	0.020702	0.022065
RS	18	0.244096	1.102390	534.765649	0.014585	0.015221
RS	19	0.268549	1.102390	559.941836	0.015272	0.015460
RS	20	0.294740	1.487614	435.205202	0.011870	0.011812
RS	21	0.322792	1.487614	457.286751	0.012472	0.012170
RS	22	0.352837	1.809448	395.247041	0.010780	0.010424
RS	23	0.385018	1.809448	415.784672	0.011340	0.010871
RS	24	0.419486	2.022516	391.230203	0.010670	0.010196
RS	25	0.456402	2.022516	411.384817	0.011220	0.010697
RS	26	0.495943	2.125584	411.271967	0.011217	0.010685
RS	27	0.538293	2.125584	431.741724	0.011775	0.011227
RS	28	0.583653	2.129218	451.820116	0.012323	0.011757
RS	29	0.632236	2.129218	472.927284	0.012899	0.012362
RS	30	0.684272	2.054664	511.902727	0.013962	0.013427
RS	31	0.740006	2.054664	533.481290	0.014550	0.014112
RS	32	0.799701	1.946391	585.252126	0.015962	0.015566
RS	33	0.863637	1.946391	606.383360	0.016538	0.016279
RS	34	0.932117	1.849507	658.984978	0.017973	0.017783
RS	35	1.005464	1.849507	678.064682	0.018494	0.018427
RS	36	1.084023	1.788259	718.982669	0.019610	0.019602
RS	37	1.168165	1.788259	734.259419	0.020026	0.020085
RS	38	1.258286	1.766703	756.198535	0.020625	0.020704
RS	39	1.354812	1.766703	766.348505	0.020901	0.020976
RS	40	1.458197	1.774739	770.192323	0.021006	0.021060
RS	41	1.568930	1.774739	774.427711	0.021122	0.021126
RS	42	1.687531	1.797054	765.908644	0.020889	0.020858
RS	43	1.814561	1.797054	763.694926	0.020829	0.020743
RS	44	1.950618	1.822586	747.430901	0.020385	0.020271
RS	45	2.096344	1.822586	738.329962	0.020137	0.019983
RS	46	2.252425	1.846299	716.259676	0.019535	0.019367
RS	47	2.419599	1.846299	700.014432	0.019092	0.018906
RS	48	2.598652	1.866183	672.822056	0.018351	0.018167
RS	49	2.790430	1.866183	649.498197	0.017714	0.017537
RS	50	2.995837	1.882864	617.170052	0.016833	0.016675
RS	51	3.215841	1.882864	587.363076	0.016020	0.015886
RS	52	3.451479	1.901221	549.315922	0.014982	0.014880
RS	53	3.703862	1.901221	514.458798	0.014031	0.013959
RS	54	3.974181	1.952390	465.636579	0.012700	0.012667
RS	55	4.263710	1.952390	429.324547	0.011709	0.011696
RS	56	4.573814	1.952390	391.649686	0.010682	0.010684
RS	57	4.905956	1.952390	353.227305	0.009634	0.009649
RS	58	5.261701	2.412172	259.362518	0.007074	0.007174
RS	59	5.642726	2.412172	237.009366	0.006464	0.006556
RS	60	6.050830	2.412172	214.149887	0.005841	0.005928
RS	61	6.487934	2.412172	191.167871	0.005214	0.005299
RS	62	6.956101	2.412172	168.454427	0.004594	0.004681
RS	63	7.457539	2.412172	751.573151	0.020498	0.021373
PA	4+25*2+4+6 0.104343804 0.025238474 7.457538659 1.093067116 2.275325489 1.174155020 0.599434253 0.403729108 0.391676737 0.501158763 0.744338486 1.102389804 1.487613728 1.809448374 2.022515960 2.125583649 2.129218432 2.054663968 1.946391482 1.849507220 1.788259229 1.766702654 1.774739402 1.797054241 1.822585700 1.846299158 1.866182757 1.882864292 1.901221021 1.952389711 2.412171577
//
IT	4496
RD	13
LK	-336657.563701
QD	-63.662703 -> -55.551555
RI	0.0119792846
TR	0.103406	0.025456
MT	7.501495
MM	C_pi: 1.484599, n_recomb: 37331.956293
RS	0	0.000000	1.077833	241.123812	0.006459	0.000621
RS	1	0.007116	1.077833	256.547076	0.006872	0.004175
RS	2	0.014739	1.077833	272.825925	0.007308	0.006266
RS	3	0.022904	1.077833	289.988632	0.007768	0.006466
RS	4	0.031650	2.471427	134.680246	0.003608	0.002922
RS	5	0.041019	2.471427	143.717014	0.003850	0.002981
RS	6	0.051054	1.253179	301.725921	0.008082	0.006484
RS	7	0.061804	1.253179	320.384879	0.008582	0.007519
RS	8	0.073318	0.618795	685.080335	0.018351	0.016952
RS	9	0.085652	0.618795	718.959196	0.019259	0.019252
RS	10	0.098864	0.405702	1142.295889	0.030598	0.031894
RS	11	0.113015	0.405702	1180.402528	0.031619	0.034668
RS	12	0.128174	0.387860	1271.469993	0.034058	0.037872
RS	13	0.144412	0.387860	1304.459619	0.034942	0.039306
RS	14	0.161805	0.495077	1050.673310	0.028144	0.031572
RS	15	0.180436	0.495077	1082.700729	0.029002	0.032195
RS	16	0.200392	0.740380	749.305044	0.020071	0.021981
RS	17	0.221769	0.740380	779.207235	0.020872	0.022231
RS	18	0.244667	1.107704	543.422817	0.014557	0.015187
RS	19	0.269195	1.107704	569.083515	0.015244	0.015445
RS	20	0.295467	1.506719	438.897220	0.011757	0.011713
RS	21	0.323610	1.506719	461.295571	0.012357	0.012078
RS	22	0.353755	1.840736	397.092812	0.010637	0.010303
RS	23	0.386046	1.840736	417.871476	0.011193	0.010750
RS	24	0.420635	2.060675	392.728227	0.010520	0.010070
RS	25	0.457684	2.060675	413.117039	0.011066	0.010567
RS	26	0.497371	2.165185	413.260190	0.011070	0.010561
RS	27	0.539882	2.165185	434.001823	0.011625	0.011097
RS	28	0.585417	2.165391	455.100720	0.012191	0.011643
RS	29	0.634194	2.165391	476.552312	0.012765	0.012241
RS	30	0.686441	2.083464	517.538960	0.013863	0.013336
RS	31	0.742407	2.083464	539.556326	0.014453	0.014012
RS	32	0.802355	1.966713	594.214245	0.015917	0.015512
RS	33	0.866569	1.966713	615.857730	0.016497	0.016218
RS	34	0.935353	1.863176	671.485667	0.017987	0.017770
RS	35	1.009032	1.863176	691.078770	0.018512	0.018410
RS	36	1.087953	1.798304	734.210184	0.019667	0.019620
RS	37	1.172492	1.798304	749.921438	0.020088	0.020101
RS	38	1.263046	1.775963	772.723099	0.020699	0.020730
RS	39	1.360044	1.775963	783.193091	0.020979	0.021005
RS	40	1.463945	1.785123	786.755609	0.021075	0.021081
RS	41	1.575240	1.785123	791.206782	0.021194	0.021152
RS	42	1.694455	1.809311	781.897359	0.020944	0.020870
RS	43	1.822154	1.809311	779.811887	0.020889	0.020762
RS	44	1.958940	1.836630	762.732550	0.020431	0.020279
RS	45	2.105461	1.836630	753.670503	0.020188	0.020001
RS	46	2.262408	1.861640	730.946132	0.019580	0.019382
RS	47	2.430523	1.861640	714.628926	0.019143	0.018932
RS	48	2.610603	1.882175	686.957339	0.018401	0.018196
RS	49	2.803497	1.882175	663.415916	0.017771	0.017576
RS	50	3.010119	1.898990	630.663885	0.016893	0.016721
RS	51	3.231444	1.898990	600.464580	0.016084	0.015941
RS	52	3.468519	1.917454	561.831433	0.015050	0.014939
RS	53	3.722466	1.917454	526.416921	0.014101	0.014023
RS	54	3.994484	1.970632	476.325020	0.012759	0.012721
RS	55	4.285859	1.970632	439.437356	0.011771	0.011755
RS	56	4.597970	1.970632	401.118478	0.010745	0.010745
RS	57	4.932291	1.970632	361.994197	0.009697	0.009711
RS	58	5.290404	2.462155	263.220725	0.007051	0.007146
RS	59	5.674001	2.462155	241.109931	0.006459	0.006547
RS	60	6.084896	2.462155	218.407660	0.005850	0.005935
RS	61	6.525031	2.462155	195.493823	0.005237	0.005319
RS	62	6.996488	2.462155	172.758974	0.004628	0.004712
RS	63	7.501495	2.462155	782.939689	0.020972	0.021831
PA	4+25*2+4+6 0.103406320 0.025456499 7.501494764 1.077832523 2.471427079 1.253178547 0.618795405 0.405701596 0.387859986 0.495076948 0.740380326 1.107704230 1.506718993 1.840735671 2.060674801 2.165185358 2.165391201 2.083463919 1.966713418 1.863175560 1.798304028 1.775963060 1.785123033 1.809311478 1.836629978 1.861639850 1.882175416 1.898990480 1.917453661 1.970632107 2.462154516
//
IT	4746
RD	14
LK	-336641.636225
QD	-59.810685 -> -52.396107
RI	0.0121063150
TR	0.102524	0.025668
MT	7.542773
MM	C_pi: 1.498354, n_recomb: 37978.946062
RS	0	0.000000	1.064045	248.709597	0.006549	0.000621
RS	1	0.007126	1.064045	264.615172	0.006967	0.004203
RS	2	0.014759	1.064045	281.400762	0.007409	0.006358
RS	3	0.022936	1.064045	299.094924	0.007875	0.006613
RS	4	0.031696	2.670123	126.949074	0.003343	0.002729
RS	5	0.041080	2.670123	135.517663	0.003568	0.002791
RS	6	0.051132	1.332727	289.178144	0.007614	0.006175
RS	7	0.061901	1.332727	307.246066	0.008090	0.007144
RS	8	0.073437	0.638066	678.018066	0.017852	0.016607
RS	9	0.085796	0.638066	712.024812	0.018748	0.018804
RS	10	0.099035	0.407949	1160.602260	0.030559	0.031910
RS	11	0.113217	0.407949	1199.568931	0.031585	0.034611
RS	12	0.128410	0.384592	1310.213198	0.034498	0.038309
RS	13	0.144685	0.384592	1343.692566	0.035380	0.039712
RS	14	0.162120	0.489616	1084.675162	0.028560	0.031958
RS	15	0.180797	0.489616	1117.240604	0.029417	0.032590
RS	16	0.200806	0.736712	768.257489	0.020229	0.022113
RS	17	0.222240	0.736712	798.803057	0.021033	0.022389
RS	18	0.245201	1.112556	551.903103	0.014532	0.015158
RS	19	0.269798	1.112556	578.035689	0.015220	0.015434
RS	20	0.296148	1.524522	442.608478	0.011654	0.011623
RS	21	0.324376	1.524522	465.316023	0.012252	0.011994
RS	22	0.354614	1.870085	399.040382	0.010507	0.010193
RS	23	0.387008	1.870085	420.054547	0.011060	0.010640
RS	24	0.421710	2.096591	394.334953	0.010383	0.009954
RS	25	0.458884	2.096591	414.951644	0.010926	0.010448
RS	26	0.498707	2.202581	415.308057	0.010935	0.010446
RS	27	0.541368	2.202581	436.312209	0.011488	0.010978
RS	28	0.587069	2.199669	458.341563	0.012068	0.011536
RS	29	0.636026	2.199669	480.123968	0.012642	0.012128
RS	30	0.688472	2.110866	522.984288	0.013770	0.013249
RS	31	0.744654	2.110866	545.423166	0.014361	0.013918
RS	32	0.804840	1.986143	602.815232	0.015872	0.015458
RS	33	0.869315	1.986143	624.953091	0.016455	0.016158
RS	34	0.938383	1.876365	683.469784	0.017996	0.017755
RS	35	1.012373	1.876365	703.561801	0.018525	0.018391
RS	36	1.091635	1.808138	748.806238	0.019716	0.019632
RS	37	1.176545	1.808138	764.944177	0.020141	0.020113
RS	38	1.267506	1.785134	788.552913	0.020763	0.020751
RS	39	1.364947	1.785134	799.343628	0.021047	0.021028
RS	40	1.469332	1.795425	802.615109	0.021133	0.021095
RS	41	1.581155	1.795425	807.291330	0.021256	0.021172
RS	42	1.700946	1.821422	797.220548	0.020991	0.020876
RS	43	1.829272	1.821422	795.279612	0.020940	0.020776
RS	44	1.966743	1.850415	777.442668	0.020470	0.020284
RS	45	2.114008	1.850415	768.440271	0.020233	0.020015
RS	46	2.271768	1.876564	745.141745	0.019620	0.019395
RS	47	2.440768	1.876564	728.774164	0.019189	0.018955
RS	48	2.621811	1.897560	700.714252	0.018450	0.018224
RS	49	2.815753	1.897560	676.973675	0.017825	0.017614
RS	50	3.023515	1.914288	643.889902	0.016954	0.016767
RS	51	3.246081	1.914288	613.309473	0.016149	0.015994
RS	52	3.484507	1.932624	574.168833	0.015118	0.014999
RS	53	3.739921	1.932624	538.198900	0.014171	0.014087
RS	54	4.013534	1.987432	486.915505	0.012821	0.012777
RS	55	4.306644	1.987432	449.440851	0.011834	0.011815
RS	56	4.620640	1.987432	410.469448	0.010808	0.010807
RS	57	4.957009	1.987432	370.637771	0.009759	0.009773
RS	58	5.317346	2.509515	267.027407	0.007031	0.007122
RS	59	5.703360	2.509515	245.132657	0.006454	0.006540
RS	60	6.116878	2.509515	222.567960	0.005860	0.005942
RS	61	6.559862	2.509515	199.709430	0.005258	0.005339
RS	62	7.034411	2.509515	176.946847	0.004659	0.004741
RS	63	7.542773	2.509515	813.645219	0.021424	0.022270
PA	4+25*2+4+6 0.102523584 0.025668342 7.542773246 1.064045284 2.670122721 1.332727209 0.638066077 0.407949140 0.384592359 0.489616152 0.736711526 1.112556225 1.524522422 1.870085246 2.096591027 2.202581398 2.199669430 2.110865891 1.986142800 1.876365212 1.808137817 1.785134394 1.795425264 1.821421857 1.850414652 1.876563847 1.897560210 1.914288153 1.932623945 1.987431538 2.509515416
//
IT	4703
RD	15
LK	-336627.068894
QD	-56.336942 -> -49.545600
RI	0.0122369409
TR	0.101691	0.025874
MT	7.581675
MM	C_pi: 1.511505, n_recomb: 38606.825472
RS	0	0.000000	1.051836	255.973633	0.006630	0.000621
RS	1	0.007134	1.051836	272.341630	0.007054	0.004228
RS	2	0.014777	1.051836	289.613077	0.007502	0.006443
RS	3	0.022966	1.051836	307.816801	0.007973	0.006750
RS	4	0.031738	2.870694	120.145979	0.003112	0.002560
RS	5	0.041137	2.870694	128.297809	0.003323	0.002625
RS	6	0.051205	1.412583	277.817374	0.007196	0.005895
RS	7	0.061993	1.412583	295.335294	0.007650	0.006807
RS	8	0.073549	0.657187	671.077837	0.017382	0.016277
RS	9	0.085931	0.657187	705.179710	0.018266	0.018381
RS	10	0.099195	0.410410	1177.302221	0.030495	0.031904
RS	11	0.113406	0.410410	1217.102930	0.031526	0.034535
RS	12	0.128631	0.381780	1347.176473	0.034895	0.038708
RS	13	0.144941	0.381780	1381.133538	0.035774	0.040082
RS	14	0.162416	0.484679	1117.600177	0.028948	0.032322
RS	15	0.181137	0.484679	1150.677476	0.029805	0.032960
RS	16	0.201194	0.733287	786.708698	0.020377	0.022240
RS	17	0.222681	0.733287	817.878189	0.021185	0.022539
RS	18	0.245702	1.116965	560.226684	0.014511	0.015135
RS	19	0.270365	1.116965	586.819528	0.015200	0.015426
RS	20	0.296787	1.541116	446.334363	0.011561	0.011541
RS	21	0.325094	1.541116	469.344128	0.012157	0.011919
RS	22	0.355421	1.897656	401.070137	0.010389	0.010093
RS	23	0.387911	1.897656	422.314629	0.010939	0.010539
RS	24	0.422720	2.130448	396.029296	0.010258	0.009848
RS	25	0.460011	2.130448	416.868016	0.010798	0.010339
RS	26	0.499963	2.237945	417.401430	0.010812	0.010340
RS	27	0.542765	2.237945	438.659549	0.011362	0.010868
RS	28	0.588621	2.232218	461.536148	0.011955	0.011437
RS	29	0.637748	2.232218	483.636802	0.012527	0.012023
RS	30	0.690380	2.136981	528.250156	0.013683	0.013167
RS	31	0.746767	2.136981	551.094505	0.014275	0.013829
RS	32	0.807177	2.004749	611.079948	0.015828	0.015406
RS	33	0.871896	2.004749	633.695337	0.016414	0.016101
RS	34	0.941232	1.889109	694.971887	0.018001	0.017737
RS	35	1.015515	1.889109	715.548920	0.018534	0.018370
RS	36	1.095098	1.817768	762.810840	0.019758	0.019640
RS	37	1.180358	1.817768	779.367688	0.020187	0.020120
RS	38	1.271700	1.794217	803.728715	0.020818	0.020766
RS	39	1.369559	1.794217	814.840359	0.021106	0.021045
RS	40	1.474399	1.805648	817.810441	0.021183	0.021104
RS	41	1.586719	1.805648	822.719915	0.021310	0.021186
RS	42	1.707052	1.833401	811.912454	0.021030	0.020877
RS	43	1.835969	1.833401	810.130952	0.020984	0.020785
RS	44	1.974084	1.863967	791.590099	0.020504	0.020285
RS	45	2.122052	1.863967	782.666495	0.020273	0.020026
RS	46	2.280576	1.891120	758.866533	0.019656	0.019405
RS	47	2.450410	1.891120	742.468893	0.019232	0.018975
RS	48	2.632360	1.912409	714.104299	0.018497	0.018252
RS	49	2.827290	1.912409	690.182411	0.017877	0.017650
RS	50	3.036127	1.928857	656.852365	0.017014	0.016814
RS	51	3.259862	1.928857	625.902429	0.016212	0.016048
RS	52	3.499559	1.946851	586.330341	0.015187	0.015059
RS	53	3.756357	1.946851	549.807824	0.014241	0.014151
RS	54	4.031474	2.002939	497.408332	0.012884	0.012835
RS	55	4.326220	2.002939	459.336865	0.011898	0.011875
RS	56	4.641992	2.002939	419.705692	0.010871	0.010869
RS	57	4.980292	2.002939	379.162098	0.009821	0.009835
RS	58	5.342727	2.554430	270.786306	0.007014	0.007100
RS	59	5.731019	2.554430	249.083675	0.006452	0.006534
RS	60	6.147012	2.554430	226.638450	0.005870	0.005950
RS	61	6.592682	2.554430	203.823076	0.005279	0.005358
RS	62	7.070147	2.554430	181.026428	0.004689	0.004769
RS	63	7.581675	2.554430	843.701185	0.021854	0.022690
PA	4+25*2+4+6 0.101690597 0.025873894 7.581674878 1.051835780 2.870693990 1.412583367 0.657187352 0.410410469 0.381779922 0.484679022 0.733286786 1.116964748 1.541116485 1.897655635 2.130447968 2.237945128 2.232218402 2.136980553 2.004748873 1.889108718 1.817768449 1.794216894 1.805648258 1.833400507 1.863967493 1.891119808 1.912409329 1.928856500 1.946850786 2.002939393 2.554429883
//
IT	4360
RD	16
LK	-336613.719147
QD	-53.194178 -> -46.962246
RI	0.0123664206
TR	0.100903	0.026073
MT	7.618437
MM	C_pi: 1.524097, n_recomb: 39216.140054
RS	0	0.000000	1.041098	262.902912	0.006704	0.000621
RS	1	0.007142	1.041098	279.712831	0.007133	0.004250
RS	2	0.014795	1.041098	297.448642	0.007585	0.006519
RS	3	0.022994	1.041098	316.139437	0.008061	0.006876
RS	4	0.031778	3.072496	114.128170	0.002910	0.002411
RS	5	0.041190	3.072496	121.907646	0.003109	0.002478
RS	6	0.051274	1.492497	267.512955	0.006822	0.005641
RS	7	0.062079	1.492497	284.520034	0.007255	0.006502
RS	8	0.073655	0.676119	664.307689	0.016940	0.015964
RS	9	0.086057	0.676119	698.477318	0.017811	0.017983
RS	10	0.099346	0.413033	1192.588052	0.030411	0.031879
RS	11	0.113584	0.413033	1233.196819	0.031446	0.034445
RS	12	0.128839	0.379349	1382.486416	0.035253	0.039075
RS	13	0.145183	0.379349	1416.910663	0.036131	0.040420
RS	14	0.162694	0.480194	1149.498633	0.029312	0.032666
RS	15	0.181457	0.480194	1183.063798	0.030168	0.033309
RS	16	0.201559	0.730066	804.690815	0.020519	0.022364
RS	17	0.223097	0.730066	836.465647	0.021330	0.022684
RS	18	0.246174	1.120972	568.392805	0.014494	0.015115
RS	19	0.270898	1.120972	595.434566	0.015183	0.015420
RS	20	0.297389	1.556587	450.065898	0.011477	0.011467
RS	21	0.325771	1.556587	473.371200	0.012071	0.011850
RS	22	0.356181	1.923557	403.168328	0.010281	0.010001
RS	23	0.388763	1.923557	424.638279	0.010828	0.010447
RS	24	0.423671	2.162375	397.795879	0.010144	0.009751
RS	25	0.461073	2.162375	418.851148	0.010681	0.010239
RS	26	0.501147	2.271408	419.528217	0.010698	0.010242
RS	27	0.544082	2.271408	441.032317	0.011246	0.010766
RS	28	0.590084	2.263137	464.683615	0.011849	0.011344
RS	29	0.639372	2.263137	487.090824	0.012421	0.011925
RS	30	0.692179	2.161893	533.343347	0.013600	0.013090
RS	31	0.748759	2.161893	556.577992	0.014193	0.013745
RS	32	0.809379	2.022583	619.025386	0.015785	0.015356
RS	33	0.874330	2.022583	642.102124	0.016373	0.016045
RS	34	0.943919	1.901428	706.016113	0.018003	0.017718
RS	35	1.018478	1.901428	727.064530	0.018540	0.018348
RS	36	1.098363	1.827199	776.251637	0.019794	0.019644
RS	37	1.183953	1.827199	793.219436	0.020227	0.020124
RS	38	1.275656	1.803199	818.281611	0.020866	0.020776
RS	39	1.373909	1.803199	829.713624	0.021157	0.021058
RS	40	1.479179	1.815781	832.371693	0.021225	0.021108
RS	41	1.591968	1.815781	837.521322	0.021357	0.021196
RS	42	1.712813	1.845244	825.999157	0.021063	0.020875
RS	43	1.842288	1.845244	824.390301	0.021022	0.020790
RS	44	1.981012	1.877303	805.192265	0.020532	0.020284
RS	45	2.129643	1.877303	796.365038	0.020307	0.020033
RS	46	2.288889	1.905341	772.129744	0.019689	0.019413
RS	47	2.459510	1.905341	755.721207	0.019271	0.018993
RS	48	2.642317	1.926775	727.129529	0.018542	0.018278
RS	49	2.838180	1.926775	703.043706	0.017927	0.017685
RS	50	3.048032	1.942768	669.547983	0.017073	0.016860
RS	51	3.272873	1.942768	638.240513	0.016275	0.016100
RS	52	3.513772	1.960231	598.308883	0.015257	0.015120
RS	53	3.771877	1.960231	561.237904	0.014311	0.014215
RS	54	4.048416	2.017281	507.796144	0.012949	0.012894
RS	55	4.344707	2.017281	469.119911	0.011962	0.011936
RS	56	4.662159	2.017281	428.823390	0.010935	0.010931
RS	57	5.002285	2.017281	387.564809	0.009883	0.009895
RS	58	5.366703	2.597055	274.495756	0.007000	0.007082
RS	59	5.757149	2.597055	252.963856	0.006451	0.006530
RS	60	6.175481	2.597055	230.621830	0.005881	0.005958
RS	61	6.623692	2.597055	207.838605	0.005300	0.005376
RS	62	7.103915	2.597055	185.002075	0.004717	0.004795
RS	63	7.618437	2.597055	873.107076	0.022264	0.023091
PA	4+25*2+4+6 0.100903165 0.026073160 7.618437190 1.041098378 3.072496200 1.492496903 0.676118663 0.413032786 0.379349233 0.480194448 0.730065995 1.120972374 1.556586792 1.923556937 2.162374943 2.271408093 2.263137096 2.161892608 2.022583344 1.901428246 1.827198686 1.803199413 1.815781154 1.845244185 1.877303183 1.905340729 1.926775069 1.942768186 1.960231282 2.017281052 2.597055289
//
IT	5159
RD	17
LK	-336601.463670
QD	-50.342581 -> -44.614205
RI	0.0124912074
TR	0.100156	0.026266
MT	7.653378
MM	C_pi: 1.536184, n_recomb: 39807.399731
RS	0	0.000000	1.031714	269.493541	0.006770	0.000621
RS	1	0.007150	1.031714	286.724839	0.007203	0.004268
RS	2	0.014811	1.031714	304.903507	0.007659	0.006589
RS	3	0.023020	1.031714	324.058899	0.008141	0.006993
RS	4	0.031816	3.274769	108.785073	0.002733	0.002279
RS	5	0.041241	3.274769	116.231091	0.002920	0.002347
RS	6	0.051339	1.572265	258.145908	0.006485	0.005411
RS	7	0.062160	1.572265	274.678963	0.006900	0.006226
RS	8	0.073754	0.694826	657.743652	0.016523	0.015666
RS	9	0.086178	0.694826	691.958505	0.017383	0.017607
RS	10	0.099489	0.415776	1206.623313	0.030312	0.031839
RS	11	0.113752	0.415776	1248.014541	0.031351	0.034344
RS	12	0.129036	0.377244	1416.252610	0.035578	0.039411
RS	13	0.145412	0.377244	1451.134925	0.036454	0.040728
RS	14	0.162958	0.476101	1180.428488	0.029653	0.032993
RS	15	0.181760	0.476101	1214.459446	0.030508	0.033639
RS	16	0.201905	0.727027	822.224324	0.020655	0.022484
RS	17	0.223491	0.727027	854.586769	0.021468	0.022822
RS	18	0.246621	1.124622	576.401870	0.014480	0.015099
RS	19	0.271404	1.124622	603.881619	0.015170	0.015417
RS	20	0.297959	1.571046	453.788468	0.011400	0.011400
RS	21	0.326413	1.571046	477.382744	0.011992	0.011787
RS	22	0.356901	1.947926	405.318817	0.010182	0.009917
RS	23	0.389569	1.947926	427.009550	0.010727	0.010362
RS	24	0.424573	2.192527	399.618338	0.010039	0.009661
RS	25	0.462080	2.192527	420.884961	0.010573	0.010147
RS	26	0.502268	2.303119	421.676788	0.010593	0.010152
RS	27	0.545330	2.303119	443.419415	0.011139	0.010672
RS	28	0.591471	2.292564	467.778149	0.011751	0.011257
RS	29	0.640910	2.292564	490.480964	0.012321	0.011833
RS	30	0.693885	2.185703	538.269849	0.013522	0.013016
RS	31	0.750647	2.185703	561.880518	0.014115	0.013666
RS	32	0.811468	2.039704	626.670249	0.015743	0.015307
RS	33	0.876637	2.039704	650.192931	0.016333	0.015991
RS	34	0.946466	1.913352	716.629566	0.018002	0.017699
RS	35	1.021288	1.913352	738.136099	0.018543	0.018326
RS	36	1.101459	1.836442	789.158376	0.019824	0.019645
RS	37	1.187363	1.836442	806.529047	0.020261	0.020125
RS	38	1.279409	1.812086	832.243453	0.020907	0.020782
RS	39	1.378036	1.812086	843.994572	0.021202	0.021067
RS	40	1.483714	1.825834	846.326892	0.021261	0.021108
RS	41	1.596949	1.825834	851.722475	0.021396	0.021201
RS	42	1.718279	1.856971	839.504556	0.021089	0.020869
RS	43	1.848285	1.856971	838.080106	0.021053	0.020792
RS	44	1.987586	1.890453	818.266539	0.020556	0.020279
RS	45	2.136848	1.890453	809.551763	0.020337	0.020038
RS	46	2.296781	1.919276	784.940292	0.019718	0.019420
RS	47	2.468149	1.919276	768.538909	0.019306	0.019009
RS	48	2.651770	1.940729	739.790474	0.018584	0.018302
RS	49	2.848520	1.940729	715.557773	0.017975	0.017719
RS	50	3.059337	1.956115	681.971860	0.017132	0.016905
RS	51	3.285228	1.956115	650.319337	0.016337	0.016152
RS	52	3.527270	1.972879	610.096629	0.015326	0.015180
RS	53	3.786617	1.972879	572.482581	0.014381	0.014279
RS	54	4.064508	2.030603	518.069460	0.013014	0.012954
RS	55	4.362267	2.030603	478.782619	0.012027	0.011997
RS	56	4.681317	2.030603	437.817079	0.010998	0.010992
RS	57	5.023178	2.030603	395.842112	0.009944	0.009955
RS	58	5.389482	2.637587	278.152839	0.006987	0.007066
RS	59	5.781976	2.637587	256.772753	0.006450	0.006526
RS	60	6.202534	2.637587	234.519502	0.005891	0.005966
RS	61	6.653161	2.637587	211.758660	0.005320	0.005394
RS	62	7.136008	2.637587	188.877102	0.004745	0.004821
RS	63	7.653378	2.637587	901.862680	0.022656	0.023476
PA	4+25*2+4+6 0.100156399 0.026265897 7.653377925 1.031714465 3.274768857 1.572265330 0.694825594 0.415776266 0.377243789 0.476101213 0.727027189 1.124622086 1.571045689 1.947926188 2.192526906 2.303118854 2.292563839 2.185702630 2.039704496 1.913351658 1.836441620 1.812085567 1.825834221 1.856971459 1.890453312 1.919276441 1.940728935 1.956115064 1.972878507 2.030602848 2.637586755
//
IT	4281
RD	18
LK	-336590.193315
QD	-47.748113 -> -42.474279
RI	0.0126089605
TR	0.099447	0.026452
MT	7.686664
MM	C_pi: 1.547807, n_recomb: 40381.383133
RS	0	0.000000	1.023583	275.743280	0.006828	0.000620
RS	1	0.007157	1.023583	293.375399	0.007265	0.004285
RS	2	0.014827	1.023583	311.975428	0.007726	0.006653
RS	3	0.023045	1.023583	331.572978	0.008211	0.007102
RS	4	0.031852	3.476906	104.021757	0.002576	0.002161
RS	5	0.041289	3.476906	111.168267	0.002753	0.002231
RS	6	0.051401	1.651717	249.611247	0.006181	0.005201
RS	7	0.062237	1.651717	265.704539	0.006580	0.005976
RS	8	0.073849	0.713280	651.411188	0.016131	0.015383
RS	9	0.086292	0.713280	685.652846	0.016979	0.017253
RS	10	0.099625	0.418615	1219.534450	0.030200	0.031786
RS	11	0.113912	0.418615	1261.683154	0.031244	0.034233
RS	12	0.129223	0.375421	1448.566686	0.035872	0.039721
RS	13	0.145629	0.375421	1483.899502	0.036747	0.041011
RS	14	0.163209	0.472356	1210.429135	0.029975	0.033304
RS	15	0.182047	0.472356	1244.905943	0.030829	0.033950
RS	16	0.202234	0.724164	839.318892	0.020785	0.022600
RS	17	0.223865	0.724164	872.252104	0.021600	0.022955
RS	18	0.247045	1.127946	584.261408	0.014469	0.015087
RS	19	0.271884	1.127946	612.168818	0.015160	0.015417
RS	20	0.298501	1.584572	457.498911	0.011329	0.011339
RS	21	0.327022	1.584572	481.376029	0.011921	0.011730
RS	22	0.357585	1.970897	407.508517	0.010091	0.009840
RS	23	0.390336	1.970897	429.415548	0.010634	0.010284
RS	24	0.425430	2.221055	401.483389	0.009942	0.009578
RS	25	0.463036	2.221055	422.956448	0.010474	0.010061
RS	26	0.503334	2.333208	423.840731	0.010496	0.010067
RS	27	0.546516	2.333208	445.815031	0.011040	0.010584
RS	28	0.592788	2.320591	470.824344	0.011659	0.011176
RS	29	0.642373	2.320591	493.812764	0.012229	0.011748
RS	30	0.695506	2.208475	543.044389	0.013448	0.012946
RS	31	0.752442	2.208475	567.017877	0.014042	0.013591
RS	32	0.813454	2.056161	634.035690	0.015701	0.015259
RS	33	0.878831	2.056161	657.989832	0.016294	0.015939
RS	34	0.948889	1.924896	726.843752	0.017999	0.017678
RS	35	1.023960	1.924896	748.795733	0.018543	0.018303
RS	36	1.104404	1.845488	801.571442	0.019850	0.019644
RS	37	1.190606	1.845488	819.336925	0.020290	0.020124
RS	38	1.282978	1.820863	845.655024	0.020942	0.020785
RS	39	1.381960	1.820863	857.723474	0.021241	0.021072
RS	40	1.488028	1.835792	859.717177	0.021290	0.021105
RS	41	1.601686	1.835792	865.363360	0.021430	0.021203
RS	42	1.723480	1.868575	852.465181	0.021110	0.020861
RS	43	1.853990	1.868575	851.235349	0.021080	0.020790
RS	44	1.993842	1.903421	830.843044	0.020575	0.020272
RS	45	2.143703	1.903421	822.255079	0.020362	0.020040
RS	46	2.304290	1.932940	797.321645	0.019745	0.019424
RS	47	2.476370	1.932940	780.943789	0.019339	0.019023
RS	48	2.660766	1.954297	752.103686	0.018625	0.018326
RS	49	2.858361	1.954297	727.739793	0.018022	0.017750
RS	50	3.070097	1.968946	694.131412	0.017189	0.016950
RS	51	3.296988	1.968946	662.145932	0.016397	0.016202
RS	52	3.540118	1.984862	621.695917	0.015396	0.015241
RS	53	3.800650	1.984862	583.544601	0.014451	0.014342
RS	54	4.079828	2.042998	528.228618	0.013081	0.013015
RS	55	4.378987	2.042998	488.326258	0.012093	0.012059
RS	56	4.699558	2.042998	446.688806	0.011062	0.011053
RS	57	5.043074	2.042998	403.996669	0.010005	0.010014
RS	58	5.411175	2.676161	281.758598	0.006977	0.007052
RS	59	5.805622	2.676161	260.513239	0.006451	0.006525
RS	60	6.228301	2.676161	238.335652	0.005902	0.005975
RS	61	6.681231	2.676161	215.588228	0.005339	0.005412
RS	62	7.166579	2.676161	192.656823	0.004771	0.004846
RS	63	7.686664	2.676161	929.981409	0.023030	0.023845
PA	4+25*2+4+6 0.099447135 0.026452225 7.686664240 1.023582862 3.476905983 1.651717077 0.713279713 0.418615116 0.375420666 0.472356019 0.724164012 1.127946438 1.584572034 1.970896606 2.221054872 2.333207684 2.320590779 2.208475229 2.056161005 1.924895714 1.845488307 1.820862787 1.835792436 1.868574697 1.903420503 1.932940113 1.954296511 1.968945834 1.984861558 2.042997632 2.676160552
//
IT	4483
RD	19
LK	-336579.812701
QD	-45.381247 -> -40.518750
RI	0.0127198131
TR	0.098772	0.026632
MT	7.718457
MM	C_pi: 1.558992, n_recomb: 40938.431864
RS	0	0.000000	1.016505	281.678808	0.006881	0.000620
RS	1	0.007164	1.016505	299.692780	0.007321	0.004299
RS	2	0.014842	1.016505	318.694331	0.007785	0.006711
RS	3	0.023069	1.016505	338.713337	0.008274	0.007202
RS	4	0.031886	3.678376	99.757515	0.002437	0.002057
RS	5	0.041334	3.678376	106.634130	0.002605	0.002127
RS	6	0.051460	1.730693	241.815369	0.005907	0.005010
RS	7	0.062311	1.730693	257.500504	0.006290	0.005748
RS	8	0.073939	0.731461	645.315447	0.015763	0.015115
RS	9	0.086400	0.731461	679.568466	0.016600	0.016919
RS	10	0.099754	0.421523	1231.432867	0.030080	0.031723
RS	11	0.114065	0.421523	1274.314176	0.031128	0.034115
RS	12	0.129401	0.373839	1479.512662	0.036140	0.040005
RS	13	0.145835	0.373839	1515.288737	0.037014	0.041269
RS	14	0.163447	0.468914	1239.541044	0.030278	0.033599
RS	15	0.182321	0.468914	1274.444842	0.031131	0.034245
RS	16	0.202547	0.721449	855.995299	0.020909	0.022713
RS	17	0.224222	0.721449	889.482900	0.021727	0.023083
RS	18	0.247450	1.130982	591.964293	0.014460	0.015077
RS	19	0.272341	1.130982	620.289018	0.015152	0.015418
RS	20	0.299016	1.597243	461.185172	0.011265	0.011283
RS	21	0.327603	1.597243	485.338925	0.011855	0.011678
RS	22	0.358237	1.992585	409.720180	0.010008	0.009769
RS	23	0.391066	1.992585	431.838846	0.010548	0.010213
RS	24	0.426246	2.248051	403.380989	0.009853	0.009502
RS	25	0.463947	2.248051	425.055723	0.010383	0.009982
RS	26	0.504349	2.361783	426.009087	0.010406	0.009989
RS	27	0.547646	2.361783	448.208403	0.010948	0.010502
RS	28	0.594044	2.347316	473.815222	0.011574	0.011100
RS	29	0.643767	2.347316	497.079611	0.012142	0.011667
RS	30	0.697051	2.230264	547.672051	0.013378	0.012880
RS	31	0.754153	2.230264	571.995718	0.013972	0.013521
RS	32	0.815346	2.071978	641.135474	0.015661	0.015213
RS	33	0.880923	2.071978	665.507024	0.016256	0.015890
RS	34	0.951198	1.936068	736.676995	0.017995	0.017657
RS	35	1.026507	1.936068	759.061856	0.018542	0.018280
RS	36	1.107212	1.854334	813.511884	0.019872	0.019640
RS	37	1.193698	1.854334	831.663816	0.020315	0.020121
RS	38	1.286381	1.829519	858.538531	0.020971	0.020785
RS	39	1.385703	1.829519	870.921777	0.021274	0.021075
RS	40	1.492141	1.845642	872.564526	0.021314	0.021099
RS	41	1.606205	1.845642	878.464720	0.021458	0.021202
RS	42	1.728440	1.880046	864.899256	0.021127	0.020849
RS	43	1.859432	1.880046	863.872726	0.021102	0.020786
RS	44	1.999809	1.916204	842.934640	0.020590	0.020263
RS	45	2.150242	1.916204	834.486246	0.020384	0.020039
RS	46	2.311453	1.946347	809.278162	0.019768	0.019427
RS	47	2.484214	1.946347	792.939061	0.019369	0.019034
RS	48	2.669351	1.967511	764.065848	0.018664	0.018348
RS	49	2.867751	1.967511	739.586073	0.018066	0.017780
RS	50	3.080365	1.981309	706.018549	0.017246	0.016994
RS	51	3.308212	1.981309	673.712614	0.016457	0.016251
RS	52	3.552381	1.996244	633.096629	0.015465	0.015301
RS	53	3.814043	1.996244	594.414906	0.014520	0.014404
RS	54	4.094452	2.054553	538.262595	0.013148	0.013075
RS	55	4.394949	2.054553	497.741560	0.012158	0.012120
RS	56	4.716974	2.054553	455.430949	0.011125	0.011113
RS	57	5.062069	2.054553	412.022373	0.010064	0.010073
RS	58	5.431888	2.712906	285.308396	0.006969	0.007040
RS	59	5.828201	2.712906	264.182678	0.006453	0.006524
RS	60	6.252906	2.712906	242.069223	0.005913	0.005983
RS	61	6.708038	2.712906	219.327411	0.005357	0.005429
RS	62	7.195776	2.712906	196.342093	0.004796	0.004869
RS	63	7.718457	2.712906	957.456817	0.023388	0.024197
PA	4+25*2+4+6 0.098772412 0.026632243 7.718456940 1.016505180 3.678376175 1.730692887 0.731461075 0.421523053 0.373839252 0.468913948 0.721449198 1.130982046 1.597243158 1.992585235 2.248050859 2.361782679 2.347316027 2.230263517 2.071977688 1.936067928 1.854333601 1.829519290 1.845642145 1.880045506 1.916204353 1.946347128 1.967510587 1.981308828 1.996243635 2.054553322 2.712905804
//
IT	5127
RD	20
LK	-336570.237839
QD	-43.216847 -> -38.727465
RI	0.0128222159
TR	0.098129	0.026806
MT	7.748909
MM	C_pi: 1.569772, n_recomb: 41479.125539
RS	0	0.000000	1.010409	287.300411	0.006926	0.000619
RS	1	0.007171	1.010409	305.677378	0.007369	0.004312
RS	2	0.014856	1.010409	325.060746	0.007837	0.006765
RS	3	0.023092	1.010409	345.480661	0.008329	0.007295
RS	4	0.031918	3.878594	95.928622	0.002313	0.001963
RS	5	0.041378	3.878594	102.561504	0.002473	0.002033
RS	6	0.051516	1.809028	234.681874	0.005658	0.004835
RS	7	0.062381	1.809028	249.988243	0.006027	0.005540
RS	8	0.074025	0.749355	639.461493	0.015416	0.014860
RS	9	0.086504	0.749355	673.713221	0.016242	0.016604
RS	10	0.099877	0.424481	1242.419304	0.029953	0.031651
RS	11	0.114210	0.424481	1286.008977	0.031004	0.033992
RS	12	0.129570	0.372469	1509.168871	0.036384	0.040268
RS	13	0.146032	0.372469	1545.381738	0.037257	0.041507
RS	14	0.163675	0.465746	1267.790353	0.030565	0.033880
RS	15	0.182582	0.465746	1303.103936	0.031416	0.034525
RS	16	0.202846	0.718873	872.267189	0.021029	0.022822
RS	17	0.224562	0.718873	906.293528	0.021849	0.023206
RS	18	0.247836	1.133746	599.520038	0.014454	0.015070
RS	19	0.272778	1.133746	628.252285	0.015146	0.015420
RS	20	0.299509	1.609136	464.840481	0.011207	0.011231
RS	21	0.328157	1.609136	489.264830	0.011795	0.011630
RS	22	0.358859	2.013060	411.951946	0.009932	0.009703
RS	23	0.391763	2.013060	434.277993	0.010470	0.010146
RS	24	0.427026	2.273649	405.298577	0.009771	0.009431
RS	25	0.464818	2.273649	427.170309	0.010298	0.009909
RS	26	0.505320	2.388942	428.177951	0.010323	0.009915
RS	27	0.548726	2.388942	450.596079	0.010863	0.010426
RS	28	0.595244	2.372822	476.752228	0.011494	0.011028
RS	29	0.645099	2.372822	500.283601	0.012061	0.011592
RS	30	0.698528	2.251132	552.160655	0.013312	0.012817
RS	31	0.755789	2.251132	576.822619	0.013906	0.013454
RS	32	0.817155	2.087188	647.987429	0.015622	0.015169
RS	33	0.882922	2.087188	672.763046	0.016219	0.015842
RS	34	0.953405	1.946884	746.153110	0.017989	0.017636
RS	35	1.028943	1.946884	768.958718	0.018538	0.018257
RS	36	1.109896	1.862976	825.009369	0.019890	0.019635
RS	37	1.196655	1.862976	843.539373	0.020336	0.020116
RS	38	1.289635	1.838046	870.926144	0.020997	0.020783
RS	39	1.389283	1.838046	883.621114	0.021303	0.021075
RS	40	1.496076	1.855376	884.899672	0.021334	0.021090
RS	41	1.610527	1.855376	891.056300	0.021482	0.021199
RS	42	1.733185	1.891381	876.834068	0.021139	0.020836
RS	43	1.864638	1.891381	876.018195	0.021119	0.020779
RS	44	2.005518	1.928812	854.562428	0.020602	0.020252
RS	45	2.156499	1.928812	846.264983	0.020402	0.020036
RS	46	2.318308	1.959513	820.825328	0.019789	0.019428
RS	47	2.491719	1.959513	804.538905	0.019396	0.019044
RS	48	2.677565	1.980400	775.685370	0.018701	0.018369
RS	49	2.876738	1.980400	751.104197	0.018108	0.017809
RS	50	3.090193	1.993246	717.636505	0.017301	0.017037
RS	51	3.318954	1.993246	685.022339	0.016515	0.016299
RS	52	3.564119	2.007082	644.297931	0.015533	0.015360
RS	53	3.826864	2.007082	605.093050	0.014588	0.014465
RS	54	4.108451	2.065351	548.167875	0.013216	0.013137
RS	55	4.410229	2.065351	507.026108	0.012224	0.012180
RS	56	4.733647	2.065351	464.042075	0.011187	0.011172
RS	57	5.080256	2.065351	419.918646	0.010124	0.010130
RS	58	5.451721	2.747952	288.800915	0.006963	0.007029
RS	59	5.849822	2.747952	267.781389	0.006456	0.006523
RS	60	6.276469	2.747952	245.721797	0.005924	0.005992
RS	61	6.733711	2.747952	222.978671	0.005376	0.005445
RS	62	7.223741	2.747952	199.935885	0.004820	0.004892
RS	63	7.748909	2.747952	984.296958	0.023730	0.024535
PA	4+25*2+4+6 0.098129461 0.026806032 7.748908959 1.010408529 3.878593727 1.809028091 0.749354588 0.424481138 0.372468785 0.465746046 0.718872707 1.133746198 1.609136311 2.013059774 2.273649125 2.388942337 2.372822351 2.251132039 2.087187886 1.946883550 1.862975920 1.838045959 1.855375618 1.891380992 1.928811826 1.959513021 1.980400271 1.993245892 2.007082253 2.065351436 2.747952240
//
IT	4813
RD	21
LK	-336561.394390
QD	-41.233078 -> -37.082876
RI	0.0129182395
TR	0.097516	0.026974
MT	7.778173
MM	C_pi: 1.580170, n_recomb: 42003.774581
RS	0	0.000000	1.005088	292.648565	0.006967	0.000618
RS	1	0.007177	1.005088	311.372019	0.007413	0.004323
RS	2	0.014869	1.005088	331.119947	0.007883	0.006813
RS	3	0.023114	1.005088	351.922764	0.008378	0.007381
RS	4	0.031950	4.076869	92.483751	0.002202	0.001879
RS	5	0.041420	4.076869	98.896255	0.002354	0.001949
RS	6	0.051570	1.886585	228.140057	0.005431	0.004674
RS	7	0.062448	1.886585	243.094709	0.005787	0.005349
RS	8	0.074107	0.766942	633.849578	0.015090	0.014618
RS	9	0.086603	0.766942	668.089612	0.015905	0.016307
RS	10	0.099995	0.427476	1252.563475	0.029820	0.031571
RS	11	0.114349	0.427476	1296.837534	0.030874	0.033864
RS	12	0.129733	0.371281	1537.601381	0.036606	0.040510
RS	13	0.146221	0.371281	1574.244621	0.037479	0.041725
RS	14	0.163893	0.462818	1295.214030	0.030836	0.034147
RS	15	0.182833	0.462818	1330.920918	0.031686	0.034790
RS	16	0.203132	0.716427	888.135928	0.021144	0.022929
RS	17	0.224888	0.716427	922.685635	0.021967	0.023325
RS	18	0.248206	1.136280	606.917046	0.014449	0.015065
RS	19	0.273197	1.136280	636.046886	0.015143	0.015424
RS	20	0.299981	1.620320	468.454724	0.011153	0.011184
RS	21	0.328689	1.620320	493.143552	0.011740	0.011585
RS	22	0.359456	2.032431	414.188391	0.009861	0.009642
RS	23	0.392431	2.032431	436.717349	0.010397	0.010084
RS	24	0.427774	2.297926	407.229643	0.009695	0.009364
RS	25	0.465653	2.297926	429.293858	0.010220	0.009840
RS	26	0.506250	2.414796	430.336302	0.010245	0.009847
RS	27	0.549761	2.414796	452.967110	0.010784	0.010355
RS	28	0.596395	2.397180	479.633159	0.011419	0.010960
RS	29	0.646376	2.397180	503.422916	0.011985	0.011521
RS	30	0.699944	2.271139	556.512147	0.013249	0.012758
RS	31	0.757357	2.271139	581.500971	0.013844	0.013390
RS	32	0.818890	2.101822	654.601444	0.015584	0.015126
RS	33	0.884840	2.101822	679.768188	0.016184	0.015796
RS	34	0.955523	1.957348	755.289719	0.017981	0.017614
RS	35	1.031279	1.957348	778.504061	0.018534	0.018235
RS	36	1.112472	1.871412	836.083444	0.019905	0.019629
RS	37	1.199492	1.871412	854.982888	0.020355	0.020110
RS	38	1.292758	1.846437	882.837319	0.021018	0.020778
RS	39	1.392718	1.846437	895.840307	0.021328	0.021074
RS	40	1.499852	1.864988	896.740870	0.021349	0.021080
RS	41	1.614674	1.864988	903.155360	0.021502	0.021193
RS	42	1.737738	1.902580	888.284879	0.021148	0.020820
RS	43	1.869635	1.902580	887.685770	0.021133	0.020770
RS	44	2.010997	1.941250	865.736614	0.020611	0.020240
RS	45	2.162506	1.941250	857.600226	0.020417	0.020031
RS	46	2.324888	1.972458	831.966141	0.019807	0.019428
RS	47	2.498924	1.972458	815.745436	0.019421	0.019052
RS	48	2.685452	1.992995	786.960603	0.018735	0.018389
RS	49	2.885366	1.992995	762.292027	0.018148	0.017836
RS	50	3.099629	2.004799	728.979106	0.017355	0.017079
RS	51	3.329269	2.004799	696.069097	0.016572	0.016346
RS	52	3.575391	2.017434	655.290587	0.015601	0.015419
RS	53	3.839178	2.017434	615.570695	0.014655	0.014525
RS	54	4.121897	2.075470	557.934124	0.013283	0.013198
RS	55	4.424906	2.075470	516.171111	0.012289	0.012241
RS	56	4.749663	2.075470	472.514857	0.011249	0.011231
RS	57	5.097728	2.075470	427.679517	0.010182	0.010186
RS	58	5.470774	2.781427	292.231146	0.006957	0.007020
RS	59	5.870594	2.781427	271.306100	0.006459	0.006524
RS	60	6.299110	2.781427	249.291522	0.005935	0.006001
RS	61	6.758380	2.781427	226.541259	0.005393	0.005461
RS	62	7.250612	2.781427	203.438240	0.004843	0.004914
RS	63	7.778173	2.781427	1010.497090	0.024057	0.024859
PA	4+25*2+4+6 0.097515646 0.026973657 7.778173104 1.005087527 4.076868529 1.886584657 0.766941705 0.427476175 0.371281305 0.462818188 0.716426677 1.136280318 1.620319650 2.032430590 2.297925644 2.414796178 2.397180204 2.271138504 2.101821774 1.957348103 1.871412448 1.846437297 1.864988014 1.902580321 1.941249784 1.972457764 1.992994780 2.004798657 2.017433721 2.075469644 2.781426968
//
IT	4675
RD	22
LK	-336553.216028
QD	-39.411287 -> -35.570053
RI	0.0130077064
TR	0.096929	0.027135
MT	7.806361
MM	C_pi: 1.590211, n_recomb: 42512.960009
RS	0	0.000000	1.000456	297.736661	0.007003	0.000618
RS	1	0.007183	1.000456	316.790916	0.007452	0.004333
RS	2	0.014882	1.000456	336.887006	0.007924	0.006858
RS	3	0.023135	1.000456	358.055622	0.008422	0.007462
RS	4	0.031979	4.272735	89.375861	0.002102	0.001804
RS	5	0.041460	4.272735	95.588683	0.002248	0.001873
RS	6	0.051621	1.963262	222.127449	0.005225	0.004526
RS	7	0.062512	1.963262	236.755219	0.005569	0.005175
RS	8	0.074186	0.784215	628.475990	0.014783	0.014388
RS	9	0.086698	0.784215	662.695871	0.015588	0.016026
RS	10	0.100109	0.430493	1261.949450	0.029684	0.031486
RS	11	0.114483	0.430493	1306.884608	0.030741	0.033734
RS	12	0.129890	0.370257	1564.868442	0.036809	0.040733
RS	13	0.146403	0.370257	1601.936277	0.037681	0.041925
RS	14	0.164103	0.460110	1321.834462	0.031093	0.034402
RS	15	0.183073	0.460110	1357.919536	0.031941	0.035043
RS	16	0.203407	0.714102	903.615551	0.021255	0.023032
RS	17	0.225201	0.714102	938.673915	0.022080	0.023440
RS	18	0.248561	1.138607	614.158961	0.014446	0.015062
RS	19	0.273599	1.138607	643.676831	0.015141	0.015429
RS	20	0.300435	1.630860	472.022306	0.011103	0.011141
RS	21	0.329199	1.630860	496.969620	0.011690	0.011545
RS	22	0.360029	2.050788	416.422247	0.009795	0.009585
RS	23	0.393074	2.050788	439.149742	0.010330	0.010027
RS	24	0.428492	2.321002	409.163573	0.009624	0.009303
RS	25	0.466455	2.321002	431.415783	0.010148	0.009777
RS	26	0.507144	2.439428	432.481917	0.010173	0.009783
RS	27	0.550757	2.439428	455.319655	0.010710	0.010289
RS	28	0.597502	2.420476	482.456881	0.011348	0.010897
RS	29	0.647604	2.420476	506.496893	0.011914	0.011455
RS	30	0.701306	2.290341	560.733216	0.013190	0.012701
RS	31	0.758865	2.290341	586.038124	0.013785	0.013330
RS	32	0.820559	2.115910	660.992820	0.015548	0.015086
RS	33	0.886684	2.115910	686.538419	0.016149	0.015753
RS	34	0.957560	1.967479	764.107068	0.017974	0.017593
RS	35	1.033526	1.967479	787.718605	0.018529	0.018213
RS	36	1.114949	1.879646	846.759748	0.019918	0.019622
RS	37	1.202221	1.879646	866.020127	0.020371	0.020103
RS	38	1.295762	1.854685	894.302484	0.021036	0.020772
RS	39	1.396022	1.854685	907.609389	0.021349	0.021070
RS	40	1.503484	1.874473	908.117042	0.021361	0.021067
RS	41	1.618665	1.874473	914.790049	0.021518	0.021185
RS	42	1.742119	1.913640	899.278374	0.021153	0.020803
RS	43	1.874442	1.913640	898.901012	0.021144	0.020760
RS	44	2.016270	1.953518	876.480210	0.020617	0.020226
RS	45	2.168285	1.953518	868.513635	0.020429	0.020025
RS	46	2.331220	1.985188	842.718456	0.019823	0.019427
RS	47	2.505858	1.985188	826.575148	0.019443	0.019059
RS	48	2.693042	2.005314	797.901850	0.018768	0.018407
RS	49	2.893671	2.005314	773.158985	0.018186	0.017861
RS	50	3.108711	2.015999	740.051205	0.017408	0.017119
RS	51	3.339199	2.015999	706.857395	0.016627	0.016391
RS	52	3.586242	2.027342	666.075619	0.015668	0.015477
RS	53	3.851032	2.027342	625.849091	0.014721	0.014584
RS	54	4.134841	2.084970	567.560043	0.013350	0.013259
RS	55	4.439037	2.084970	525.176038	0.012353	0.012301
RS	56	4.765084	2.084970	480.849437	0.011311	0.011289
RS	57	5.114551	2.084970	435.305704	0.010239	0.010241
RS	58	5.489122	2.813438	295.598715	0.006953	0.007013
RS	59	5.890598	2.813438	274.757675	0.006463	0.006525
RS	60	6.320913	2.813438	252.780225	0.005946	0.006010
RS	61	6.782139	2.813438	230.017674	0.005411	0.005477
RS	62	7.276494	2.813438	206.852050	0.004866	0.004935
RS	63	7.806361	2.813438	1036.068448	0.024371	0.025170
PA	4+25*2+4+6 0.096928828 0.027135256 7.806360910 1.000455928 4.272734547 1.963261523 0.784214745 0.430493363 0.370256771 0.460109673 0.714101619 1.138606896 1.630859850 2.050788010 2.321001852 2.439428308 2.420475860 2.290340525 2.115910075 1.967478535 1.879646245 1.854685352 1.874473240 1.913639799 1.953518482 1.985187989 2.005313959 2.015998713 2.027342190 2.084970390 2.813438415
//
IT	3906
RD	23
LK	-336545.643650
QD	-37.734948 -> -34.175709
RI	0.0130900031
TR	0.096368	0.027291
MT	7.833527
MM	C_pi: 1.599915, n_recomb: 43007.207178
RS	0	0.000000	0.996469	302.567923	0.007035	0.000617
RS	1	0.007189	0.996469	321.937506	0.007486	0.004341
RS	2	0.014895	0.996469	342.365591	0.007961	0.006899
RS	3	0.023155	0.996469	363.883149	0.008461	0.007536
RS	4	0.032008	4.465829	86.563737	0.002013	0.001736
RS	5	0.041498	4.465829	92.595189	0.002153	0.001805
RS	6	0.051671	2.038910	216.595567	0.005036	0.004390
RS	7	0.062574	2.038910	230.919596	0.005369	0.005014
RS	8	0.074262	0.801171	623.331846	0.014494	0.014170
RS	9	0.086789	0.801171	657.524576	0.015289	0.015760
RS	10	0.100218	0.433525	1270.634727	0.029545	0.031396
RS	11	0.114611	0.433525	1316.208328	0.030604	0.033601
RS	12	0.130040	0.369377	1591.027350	0.036994	0.040939
RS	13	0.146577	0.369377	1628.514406	0.037866	0.042110
RS	14	0.164304	0.457598	1347.683717	0.031336	0.034646
RS	15	0.183305	0.457598	1384.132863	0.032184	0.035283
RS	16	0.203672	0.711888	918.719191	0.021362	0.023132
[truncated: 9,970,825 more chars]
